# Supplementary material for: Backbone Brackets and Arginine Tweezers delineate Class I and Class II aminoacyl tRNA synthetases
Source: PLoS Comput Biol. 2018 Apr 16;14(4):e1006101. doi: 10.1371/journal.pcbi.1006101 (PMC5919687; doi:10.1371/journal.pcbi.1006101)
Supplement: S12 File — All structures of Class II aaRS with residues renumbered according to the MSA. (GZ) [file pcbi.1006101.s024.tar.gz › 1l0w_B_renum.pdb]

ATOM      1  N   MET B 157     -27.999 -65.351 -14.281  1.00  0.00           N  
ATOM      2  CA  MET B 157     -28.759 -65.467 -15.562  1.00  0.00           C  
ATOM      3  C   MET B 157     -27.892 -65.170 -16.779  1.00  0.00           C  
ATOM      4  O   MET B 157     -27.679 -66.039 -17.620  1.00  0.00           O  
ATOM      5  CB  MET B 157     -29.956 -64.524 -15.546  1.00  0.00           C  
ATOM      6  CG  MET B 157     -31.015 -64.922 -14.532  1.00  0.00           C  
ATOM      7  SD  MET B 157     -32.435 -63.826 -14.602  1.00  0.00           S  
ATOM      8  CE  MET B 157     -33.274 -64.462 -16.048  1.00  0.00           C  
ATOM      9  N   ARG B 158     -27.395 -63.942 -16.872  1.00  0.00           N  
ATOM     10  CA  ARG B 158     -26.554 -63.538 -17.986  1.00  0.00           C  
ATOM     11  C   ARG B 158     -25.538 -64.640 -18.342  1.00  0.00           C  
ATOM     12  O   ARG B 158     -24.921 -65.263 -17.469  1.00  0.00           O  
ATOM     13  CB  ARG B 158     -25.831 -62.220 -17.659  1.00  0.00           C  
ATOM     14  CG  ARG B 158     -26.348 -61.001 -18.461  1.00  0.00           C  
ATOM     15  CD  ARG B 158     -26.171 -61.193 -19.978  1.00  0.00           C  
ATOM     16  NE  ARG B 158     -26.775 -60.087 -20.720  1.00  0.00           N  
ATOM     17  CZ  ARG B 158     -26.912 -60.009 -22.040  1.00  0.00           C  
ATOM     18  NH1 ARG B 158     -26.489 -60.973 -22.843  1.00  0.00           N  
ATOM     19  NH2 ARG B 158     -27.477 -58.937 -22.556  1.00  0.00           N  
ATOM     20  N   ARG B 159     -25.399 -64.890 -19.638  1.00  0.00           N  
ATOM     21  CA  ARG B 159     -24.476 -65.891 -20.135  1.00  0.00           C  
ATOM     22  C   ARG B 159     -23.074 -65.356 -19.992  1.00  0.00           C  
ATOM     23  O   ARG B 159     -22.865 -64.146 -19.919  1.00  0.00           O  
ATOM     24  CB  ARG B 159     -24.742 -66.197 -21.615  1.00  0.00           C  
ATOM     25  CG  ARG B 159     -24.782 -65.002 -22.543  1.00  0.00           C  
ATOM     26  CD  ARG B 159     -24.773 -65.488 -23.999  1.00  0.00           C  
ATOM     27  NE  ARG B 159     -25.405 -64.558 -24.927  1.00  0.00           N  
ATOM     28  CZ  ARG B 159     -25.008 -63.310 -25.128  1.00  0.00           C  
ATOM     29  NH1 ARG B 159     -23.965 -62.830 -24.453  1.00  0.00           N  
ATOM     30  NH2 ARG B 159     -25.636 -62.542 -26.002  1.00  0.00           N  
ATOM     31  N   THR B 160     -22.106 -66.257 -19.968  1.00  0.00           N  
ATOM     32  CA  THR B 160     -20.719 -65.836 -19.845  1.00  0.00           C  
ATOM     33  C   THR B 160     -20.046 -65.866 -21.207  1.00  0.00           C  
ATOM     34  O   THR B 160     -19.135 -65.084 -21.463  1.00  0.00           O  
ATOM     35  CB  THR B 160     -19.933 -66.768 -18.915  1.00  0.00           C  
ATOM     36  OG1 THR B 160     -20.048 -68.110 -19.401  1.00  0.00           O  
ATOM     37  CG2 THR B 160     -20.454 -66.677 -17.491  1.00  0.00           C  
ATOM     38  N   HIS B 161     -20.481 -66.792 -22.067  1.00  0.00           N  
ATOM     39  CA  HIS B 161     -19.895 -66.935 -23.404  1.00  0.00           C  
ATOM     40  C   HIS B 161     -20.962 -67.392 -24.411  1.00  0.00           C  
ATOM     41  O   HIS B 161     -22.031 -67.879 -24.020  1.00  0.00           O  
ATOM     42  CB  HIS B 161     -18.780 -67.999 -23.415  1.00  0.00           C  
ATOM     43  CG  HIS B 161     -17.739 -67.841 -22.342  1.00  0.00           C  
ATOM     44  ND1 HIS B 161     -18.014 -68.013 -21.004  1.00  0.00           N  
ATOM     45  CD2 HIS B 161     -16.417 -67.547 -22.420  1.00  0.00           C  
ATOM     46  CE1 HIS B 161     -16.911 -67.833 -20.300  1.00  0.00           C  
ATOM     47  NE2 HIS B 161     -15.926 -67.549 -21.136  1.00  0.00           N  
ATOM     48  N   TYR B 162     -20.696 -67.194 -25.699  1.00  0.00           N  
ATOM     49  CA  TYR B 162     -21.612 -67.695 -26.709  1.00  0.00           C  
ATOM     50  C   TYR B 162     -21.245 -69.184 -26.697  1.00  0.00           C  
ATOM     51  O   TYR B 162     -20.076 -69.520 -26.511  1.00  0.00           O  
ATOM     52  CB  TYR B 162     -21.288 -67.117 -28.099  1.00  0.00           C  
ATOM     53  CG  TYR B 162     -21.988 -65.819 -28.392  1.00  0.00           C  
ATOM     54  CD1 TYR B 162     -21.304 -64.601 -28.344  1.00  0.00           C  
ATOM     55  CD2 TYR B 162     -23.353 -65.802 -28.662  1.00  0.00           C  
ATOM     56  CE1 TYR B 162     -21.984 -63.389 -28.556  1.00  0.00           C  
ATOM     57  CE2 TYR B 162     -24.035 -64.619 -28.867  1.00  0.00           C  
ATOM     58  CZ  TYR B 162     -23.356 -63.415 -28.815  1.00  0.00           C  
ATOM     59  OH  TYR B 162     -24.078 -62.255 -29.009  1.00  0.00           O  
ATOM     60  N   ALA B 163     -22.221 -70.060 -26.893  1.00  0.00           N  
ATOM     61  CA  ALA B 163     -21.966 -71.501 -26.901  1.00  0.00           C  
ATOM     62  C   ALA B 163     -20.893 -71.937 -27.908  1.00  0.00           C  
ATOM     63  O   ALA B 163     -20.010 -72.718 -27.586  1.00  0.00           O  
ATOM     64  CB  ALA B 163     -23.274 -72.254 -27.172  1.00  0.00           C  
ATOM     65  N   GLY B 164     -20.951 -71.435 -29.131  1.00  0.00           N  
ATOM     66  CA  GLY B 164     -19.961 -71.850 -30.113  1.00  0.00           C  
ATOM     67  C   GLY B 164     -18.597 -71.194 -30.008  1.00  0.00           C  
ATOM     68  O   GLY B 164     -17.736 -71.421 -30.862  1.00  0.00           O  
ATOM     69  N   SER B 165     -18.383 -70.390 -28.969  1.00  0.00           N  
ATOM     70  CA  SER B 165     -17.107 -69.696 -28.799  1.00  0.00           C  
ATOM     71  C   SER B 165     -16.104 -70.432 -27.910  1.00  0.00           C  
ATOM     72  O   SER B 165     -14.919 -70.080 -27.884  1.00  0.00           O  
ATOM     73  CB  SER B 165     -17.347 -68.300 -28.214  1.00  0.00           C  
ATOM     74  OG  SER B 165     -18.059 -67.468 -29.126  1.00  0.00           O  
ATOM     75  N   LEU B 166     -16.572 -71.449 -27.191  1.00  0.00           N  
ATOM     76  CA  LEU B 166     -15.697 -72.191 -26.287  1.00  0.00           C  
ATOM     77  C   LEU B 166     -14.516 -72.871 -26.972  1.00  0.00           C  
ATOM     78  O   LEU B 166     -14.649 -73.474 -28.051  1.00  0.00           O  
ATOM     79  CB  LEU B 166     -16.503 -73.211 -25.466  1.00  0.00           C  
ATOM     80  CG  LEU B 166     -17.361 -72.752 -24.265  1.00  0.00           C  
ATOM     81  CD1 LEU B 166     -16.739 -71.536 -23.572  1.00  0.00           C  
ATOM     82  CD2 LEU B 166     -18.751 -72.397 -24.713  1.00  0.00           C  
ATOM     83  N   ARG B 167     -13.353 -72.756 -26.334  1.00  0.00           N  
ATOM     84  CA  ARG B 167     -12.119 -73.336 -26.848  1.00  0.00           C  
ATOM     85  C   ARG B 167     -11.280 -73.988 -25.745  1.00  0.00           C  
ATOM     86  O   ARG B 167     -11.588 -73.891 -24.551  1.00  0.00           O  
ATOM     87  CB  ARG B 167     -11.295 -72.261 -27.560  1.00  0.00           C  
ATOM     88  CG  ARG B 167     -12.005 -71.652 -28.764  1.00  0.00           C  
ATOM     89  CD  ARG B 167     -12.193 -72.657 -29.882  1.00  0.00           C  
ATOM     90  NE  ARG B 167     -13.284 -72.265 -30.782  1.00  0.00           N  
ATOM     91  CZ  ARG B 167     -13.418 -71.049 -31.298  1.00  0.00           C  
ATOM     92  NH1 ARG B 167     -12.529 -70.107 -31.005  1.00  0.00           N  
ATOM     93  NH2 ARG B 167     -14.442 -70.764 -32.094  1.00  0.00           N  
ATOM     94  N   GLU B 168     -10.212 -74.657 -26.157  1.00  0.00           N  
ATOM     95  CA  GLU B 168      -9.353 -75.342 -25.209  1.00  0.00           C  
ATOM     96  C   GLU B 168      -8.823 -74.393 -24.146  1.00  0.00           C  
ATOM     97  O   GLU B 168      -8.418 -74.821 -23.074  1.00  0.00           O  
ATOM     98  CB  GLU B 168      -8.186 -76.005 -25.938  1.00  0.00           C  
ATOM     99  CG  GLU B 168      -7.490 -77.045 -25.091  1.00  0.00           C  
ATOM    100  CD  GLU B 168      -6.285 -77.643 -25.779  1.00  0.00           C  
ATOM    101  OE1 GLU B 168      -6.390 -77.958 -26.986  1.00  0.00           O  
ATOM    102  OE2 GLU B 168      -5.238 -77.805 -25.110  1.00  0.00           O  
ATOM    103  N   THR B 169      -8.837 -73.100 -24.443  1.00  0.00           N  
ATOM    104  CA  THR B 169      -8.355 -72.099 -23.509  1.00  0.00           C  
ATOM    105  C   THR B 169      -9.344 -71.822 -22.373  1.00  0.00           C  
ATOM    106  O   THR B 169      -9.013 -71.140 -21.409  1.00  0.00           O  
ATOM    107  CB  THR B 169      -8.072 -70.783 -24.237  1.00  0.00           C  
ATOM    108  OG1 THR B 169      -9.295 -70.276 -24.783  1.00  0.00           O  
ATOM    109  CG2 THR B 169      -7.080 -71.004 -25.370  1.00  0.00           C  
ATOM    110  N   HIS B 170     -10.562 -72.342 -22.481  1.00  0.00           N  
ATOM    111  CA  HIS B 170     -11.552 -72.119 -21.431  1.00  0.00           C  
ATOM    112  C   HIS B 170     -11.634 -73.282 -20.448  1.00  0.00           C  
ATOM    113  O   HIS B 170     -12.451 -73.264 -19.526  1.00  0.00           O  
ATOM    114  CB  HIS B 170     -12.940 -71.860 -22.036  1.00  0.00           C  
ATOM    115  CG  HIS B 170     -13.002 -70.648 -22.920  1.00  0.00           C  
ATOM    116  ND1 HIS B 170     -12.874 -70.723 -24.292  1.00  0.00           N  
ATOM    117  CD2 HIS B 170     -13.157 -69.338 -22.629  1.00  0.00           C  
ATOM    118  CE1 HIS B 170     -12.947 -69.506 -24.806  1.00  0.00           C  
ATOM    119  NE2 HIS B 170     -13.119 -68.647 -23.818  1.00  0.00           N  
ATOM    120  N   VAL B 171     -10.783 -74.287 -20.635  1.00  0.00           N  
ATOM    121  CA  VAL B 171     -10.788 -75.448 -19.742  1.00  0.00           C  
ATOM    122  C   VAL B 171     -10.587 -75.012 -18.296  1.00  0.00           C  
ATOM    123  O   VAL B 171      -9.683 -74.238 -18.003  1.00  0.00           O  
ATOM    124  CB  VAL B 171      -9.676 -76.467 -20.113  1.00  0.00           C  
ATOM    125  CG1 VAL B 171      -9.588 -77.554 -19.037  1.00  0.00           C  
ATOM    126  CG2 VAL B 171      -9.975 -77.111 -21.475  1.00  0.00           C  
ATOM    127  N   GLY B 172     -11.449 -75.494 -17.406  1.00  0.00           N  
ATOM    128  CA  GLY B 172     -11.337 -75.147 -16.003  1.00  0.00           C  
ATOM    129  C   GLY B 172     -12.279 -74.048 -15.549  1.00  0.00           C  
ATOM    130  O   GLY B 172     -12.558 -73.917 -14.355  1.00  0.00           O  
ATOM    131  N   GLU B 173     -12.781 -73.255 -16.491  1.00  0.00           N  
ATOM    132  CA  GLU B 173     -13.690 -72.173 -16.133  1.00  0.00           C  
ATOM    133  C   GLU B 173     -15.115 -72.662 -15.911  1.00  0.00           C  
ATOM    134  O   GLU B 173     -15.514 -73.690 -16.464  1.00  0.00           O  
ATOM    135  CB  GLU B 173     -13.697 -71.096 -17.219  1.00  0.00           C  
ATOM    136  CG  GLU B 173     -12.407 -70.299 -17.351  1.00  0.00           C  
ATOM    137  CD  GLU B 173     -12.505 -69.228 -18.425  1.00  0.00           C  
ATOM    138  OE1 GLU B 173     -11.461 -68.645 -18.794  1.00  0.00           O  
ATOM    139  OE2 GLU B 173     -13.633 -68.969 -18.901  1.00  0.00           O  
ATOM    140  N   GLU B 174     -15.859 -71.929 -15.083  1.00  0.00           N  
ATOM    141  CA  GLU B 174     -17.261 -72.221 -14.796  1.00  0.00           C  
ATOM    142  C   GLU B 174     -18.041 -71.339 -15.775  1.00  0.00           C  
ATOM    143  O   GLU B 174     -17.833 -70.125 -15.832  1.00  0.00           O  
ATOM    144  CB  GLU B 174     -17.621 -71.839 -13.362  1.00  0.00           C  
ATOM    145  CG  GLU B 174     -16.774 -72.529 -12.297  1.00  0.00           C  
ATOM    146  CD  GLU B 174     -17.212 -72.185 -10.887  1.00  0.00           C  
ATOM    147  OE1 GLU B 174     -18.185 -72.798 -10.395  1.00  0.00           O  
ATOM    148  OE2 GLU B 174     -16.591 -71.287 -10.276  1.00  0.00           O  
ATOM    149  N   VAL B 175     -18.945 -71.940 -16.537  1.00  0.00           N  
ATOM    150  CA  VAL B 175     -19.672 -71.188 -17.541  1.00  0.00           C  
ATOM    151  C   VAL B 175     -21.195 -71.260 -17.433  1.00  0.00           C  
ATOM    152  O   VAL B 175     -21.758 -72.168 -16.823  1.00  0.00           O  
ATOM    153  CB  VAL B 175     -19.218 -71.673 -18.957  1.00  0.00           C  
ATOM    154  CG1 VAL B 175     -19.844 -73.024 -19.266  1.00  0.00           C  
ATOM    155  CG2 VAL B 175     -19.579 -70.657 -20.021  1.00  0.00           C  
ATOM    156  N   VAL B 176     -21.855 -70.263 -18.007  1.00  0.00           N  
ATOM    157  CA  VAL B 176     -23.302 -70.207 -18.055  1.00  0.00           C  
ATOM    158  C   VAL B 176     -23.631 -69.988 -19.533  1.00  0.00           C  
ATOM    159  O   VAL B 176     -23.200 -68.990 -20.127  1.00  0.00           O  
ATOM    160  CB  VAL B 176     -23.866 -69.038 -17.240  1.00  0.00           C  
ATOM    161  CG1 VAL B 176     -25.386 -68.975 -17.437  1.00  0.00           C  
ATOM    162  CG2 VAL B 176     -23.535 -69.232 -15.752  1.00  0.00           C  
ATOM    163  N   LEU B 177     -24.366 -70.930 -20.124  1.00  0.00           N  
ATOM    164  CA  LEU B 177     -24.724 -70.860 -21.538  1.00  0.00           C  
ATOM    165  C   LEU B 177     -26.248 -70.848 -21.725  1.00  0.00           C  
ATOM    166  O   LEU B 177     -27.003 -71.367 -20.888  1.00  0.00           O  
ATOM    167  CB  LEU B 177     -24.118 -72.052 -22.284  1.00  0.00           C  
ATOM    168  CG  LEU B 177     -22.648 -72.324 -21.923  1.00  0.00           C  
ATOM    169  CD1 LEU B 177     -22.164 -73.672 -22.478  1.00  0.00           C  
ATOM    170  CD2 LEU B 177     -21.803 -71.180 -22.454  1.00  0.00           C  
ATOM    171  N   GLU B 178     -26.689 -70.250 -22.828  1.00  0.00           N  
ATOM    172  CA  GLU B 178     -28.106 -70.146 -23.157  1.00  0.00           C  
ATOM    173  C   GLU B 178     -28.253 -70.388 -24.668  1.00  0.00           C  
ATOM    174  O   GLU B 178     -27.499 -69.846 -25.487  1.00  0.00           O  
ATOM    175  CB  GLU B 178     -28.637 -68.754 -22.753  1.00  0.00           C  
ATOM    176  CG  GLU B 178     -28.721 -68.551 -21.226  1.00  0.00           C  
ATOM    177  CD  GLU B 178     -28.911 -67.087 -20.821  1.00  0.00           C  
ATOM    178  OE1 GLU B 178     -29.866 -66.799 -20.077  1.00  0.00           O  
ATOM    179  OE2 GLU B 178     -28.101 -66.236 -21.250  1.00  0.00           O  
ATOM    180  N   GLY B 179     -29.216 -71.219 -25.043  1.00  0.00           N  
ATOM    181  CA  GLY B 179     -29.391 -71.529 -26.445  1.00  0.00           C  
ATOM    182  C   GLY B 179     -30.450 -72.582 -26.685  1.00  0.00           C  
ATOM    183  O   GLY B 179     -31.316 -72.804 -25.837  1.00  0.00           O  
ATOM    184  N   TRP B 180     -30.366 -73.237 -27.843  1.00  0.00           N  
ATOM    185  CA  TRP B 180     -31.344 -74.244 -28.250  1.00  0.00           C  
ATOM    186  C   TRP B 180     -30.760 -75.649 -28.272  1.00  0.00           C  
ATOM    187  O   TRP B 180     -29.587 -75.847 -28.592  1.00  0.00           O  
ATOM    188  CB  TRP B 180     -31.853 -73.917 -29.670  1.00  0.00           C  
ATOM    189  CG  TRP B 180     -32.746 -72.670 -29.791  1.00  0.00           C  
ATOM    190  CD1 TRP B 180     -34.115 -72.658 -29.933  1.00  0.00           C  
ATOM    191  CD2 TRP B 180     -32.337 -71.289 -29.783  1.00  0.00           C  
ATOM    192  NE1 TRP B 180     -34.579 -71.361 -30.015  1.00  0.00           N  
ATOM    193  CE2 TRP B 180     -33.513 -70.502 -29.921  1.00  0.00           C  
ATOM    194  CE3 TRP B 180     -31.103 -70.638 -29.676  1.00  0.00           C  
ATOM    195  CZ2 TRP B 180     -33.485 -69.087 -29.944  1.00  0.00           C  
ATOM    196  CZ3 TRP B 180     -31.071 -69.235 -29.704  1.00  0.00           C  
ATOM    197  CH2 TRP B 180     -32.262 -68.475 -29.835  1.00  0.00           C  
ATOM    198  N   VAL B 181     -31.573 -76.640 -27.948  1.00  0.00           N  
ATOM    199  CA  VAL B 181     -31.082 -77.998 -27.996  1.00  0.00           C  
ATOM    200  C   VAL B 181     -31.099 -78.448 -29.455  1.00  0.00           C  
ATOM    201  O   VAL B 181     -32.169 -78.589 -30.059  1.00  0.00           O  
ATOM    202  CB  VAL B 181     -31.958 -78.922 -27.150  1.00  0.00           C  
ATOM    203  CG1 VAL B 181     -31.462 -80.347 -27.276  1.00  0.00           C  
ATOM    204  CG2 VAL B 181     -31.912 -78.454 -25.681  1.00  0.00           C  
ATOM    205  N   ASN B 182     -29.915 -78.662 -30.027  1.00  0.00           N  
ATOM    206  CA  ASN B 182     -29.795 -79.099 -31.418  1.00  0.00           C  
ATOM    207  C   ASN B 182     -30.085 -80.599 -31.525  1.00  0.00           C  
ATOM    208  O   ASN B 182     -30.727 -81.061 -32.475  1.00  0.00           O  
ATOM    209  CB  ASN B 182     -28.371 -78.821 -31.921  1.00  0.00           C  
ATOM    210  CG  ASN B 182     -28.290 -78.707 -33.427  1.00  0.00           C  
ATOM    211  OD1 ASN B 182     -29.010 -77.916 -34.029  1.00  0.00           O  
ATOM    212  ND2 ASN B 182     -27.403 -79.493 -34.048  1.00  0.00           N  
ATOM    213  N   ARG B 183     -29.611 -81.360 -30.539  1.00  0.00           N  
ATOM    214  CA  ARG B 183     -29.806 -82.802 -30.538  1.00  0.00           C  
ATOM    215  C   ARG B 183     -29.534 -83.375 -29.144  1.00  0.00           C  
ATOM    216  O   ARG B 183     -28.759 -82.824 -28.372  1.00  0.00           O  
ATOM    217  CB  ARG B 183     -28.854 -83.448 -31.555  1.00  0.00           C  
ATOM    218  CG  ARG B 183     -28.835 -84.955 -31.540  1.00  0.00           C  
ATOM    219  CD  ARG B 183     -27.789 -85.535 -32.528  1.00  0.00           C  
ATOM    220  NE  ARG B 183     -26.432 -85.088 -32.224  1.00  0.00           N  
ATOM    221  CZ  ARG B 183     -25.332 -85.568 -32.803  1.00  0.00           C  
ATOM    222  NH1 ARG B 183     -25.415 -86.519 -33.725  1.00  0.00           N  
ATOM    223  NH2 ARG B 183     -24.138 -85.101 -32.459  1.00  0.00           N  
ATOM    224  N   ARG B 184     -30.204 -84.469 -28.818  1.00  0.00           N  
ATOM    225  CA  ARG B 184     -29.975 -85.126 -27.541  1.00  0.00           C  
ATOM    226  C   ARG B 184     -29.650 -86.589 -27.821  1.00  0.00           C  
ATOM    227  O   ARG B 184     -30.314 -87.202 -28.648  1.00  0.00           O  
ATOM    228  CB  ARG B 184     -31.219 -85.049 -26.658  1.00  0.00           C  
ATOM    229  CG  ARG B 184     -31.152 -86.008 -25.479  1.00  0.00           C  
ATOM    230  CD  ARG B 184     -32.509 -86.249 -24.845  1.00  0.00           C  
ATOM    231  NE  ARG B 184     -32.636 -87.664 -24.512  1.00  0.00           N  
ATOM    232  CZ  ARG B 184     -33.292 -88.136 -23.460  1.00  0.00           C  
ATOM    233  NH1 ARG B 184     -33.893 -87.304 -22.621  1.00  0.00           N  
ATOM    234  NH2 ARG B 184     -33.335 -89.444 -23.239  1.00  0.00           N  
ATOM    235  N   ARG B 185     -28.618 -87.118 -27.161  1.00  0.00           N  
ATOM    236  CA  ARG B 185     -28.234 -88.522 -27.302  1.00  0.00           C  
ATOM    237  C   ARG B 185     -28.106 -89.169 -25.930  1.00  0.00           C  
ATOM    238  O   ARG B 185     -27.390 -88.666 -25.053  1.00  0.00           O  
ATOM    239  CB  ARG B 185     -26.902 -88.684 -28.046  1.00  0.00           C  
ATOM    240  CG  ARG B 185     -26.921 -88.172 -29.473  1.00  0.00           C  
ATOM    241  CD  ARG B 185     -25.704 -88.617 -30.254  1.00  0.00           C  
ATOM    242  NE  ARG B 185     -24.441 -88.226 -29.634  1.00  0.00           N  
ATOM    243  CZ  ARG B 185     -24.053 -86.967 -29.447  1.00  0.00           C  
ATOM    244  NH1 ARG B 185     -24.838 -85.969 -29.832  1.00  0.00           N  
ATOM    245  NH2 ARG B 185     -22.875 -86.706 -28.889  1.00  0.00           N  
ATOM    246  N   ASP B 186     -28.808 -90.281 -25.749  1.00  0.00           N  
ATOM    247  CA  ASP B 186     -28.782 -91.038 -24.496  1.00  0.00           C  
ATOM    248  C   ASP B 186     -27.819 -92.200 -24.748  1.00  0.00           C  
ATOM    249  O   ASP B 186     -28.132 -93.119 -25.504  1.00  0.00           O  
ATOM    250  CB  ASP B 186     -30.180 -91.583 -24.185  1.00  0.00           C  
ATOM    251  CG  ASP B 186     -30.253 -92.324 -22.844  1.00  0.00           C  
ATOM    252  OD1 ASP B 186     -29.216 -92.836 -22.361  1.00  0.00           O  
ATOM    253  OD2 ASP B 186     -31.367 -92.401 -22.275  1.00  0.00           O  
ATOM    254  N   LEU B 195     -26.644 -92.155 -24.130  1.00  0.00           N  
ATOM    255  CA  LEU B 195     -25.660 -93.212 -24.325  1.00  0.00           C  
ATOM    256  C   LEU B 195     -25.664 -94.272 -23.227  1.00  0.00           C  
ATOM    257  O   LEU B 195     -24.700 -95.024 -23.084  1.00  0.00           O  
ATOM    258  CB  LEU B 195     -24.262 -92.610 -24.459  1.00  0.00           C  
ATOM    259  CG  LEU B 195     -23.930 -91.941 -25.798  1.00  0.00           C  
ATOM    260  CD1 LEU B 195     -25.022 -90.965 -26.180  1.00  0.00           C  
ATOM    261  CD2 LEU B 195     -22.589 -91.232 -25.700  1.00  0.00           C  
ATOM    262  N   GLY B 196     -26.751 -94.345 -22.467  1.00  0.00           N  
ATOM    263  CA  GLY B 196     -26.848 -95.332 -21.407  1.00  0.00           C  
ATOM    264  C   GLY B 196     -26.263 -94.840 -20.099  1.00  0.00           C  
ATOM    265  O   GLY B 196     -25.076 -95.022 -19.837  1.00  0.00           O  
ATOM    266  N   GLY B 197     -27.104 -94.216 -19.280  1.00  0.00           N  
ATOM    267  CA  GLY B 197     -26.659 -93.689 -18.003  1.00  0.00           C  
ATOM    268  C   GLY B 197     -25.761 -92.480 -18.203  1.00  0.00           C  
ATOM    269  O   GLY B 197     -24.939 -92.142 -17.351  1.00  0.00           O  
ATOM    270  N   LEU B 198     -25.918 -91.827 -19.343  1.00  0.00           N  
ATOM    271  CA  LEU B 198     -25.117 -90.666 -19.676  1.00  0.00           C  
ATOM    272  C   LEU B 198     -25.840 -89.954 -20.813  1.00  0.00           C  
ATOM    273  O   LEU B 198     -26.069 -90.550 -21.861  1.00  0.00           O  
ATOM    274  CB  LEU B 198     -23.738 -91.119 -20.144  1.00  0.00           C  
ATOM    275  CG  LEU B 198     -22.566 -90.184 -19.868  1.00  0.00           C  
ATOM    276  CD1 LEU B 198     -22.965 -88.763 -20.221  1.00  0.00           C  
ATOM    277  CD2 LEU B 198     -22.181 -90.258 -18.399  1.00  0.00           C  
ATOM    278  N   ILE B 199     -26.202 -88.693 -20.602  1.00  0.00           N  
ATOM    279  CA  ILE B 199     -26.906 -87.913 -21.613  1.00  0.00           C  
ATOM    280  C   ILE B 199     -26.026 -86.808 -22.205  1.00  0.00           C  
ATOM    281  O   ILE B 199     -25.429 -86.028 -21.470  1.00  0.00           O  
ATOM    282  CB  ILE B 199     -28.162 -87.227 -21.027  1.00  0.00           C  
ATOM    283  CG1 ILE B 199     -29.125 -88.254 -20.415  1.00  0.00           C  
ATOM    284  CG2 ILE B 199     -28.844 -86.411 -22.105  1.00  0.00           C  
ATOM    285  CD1 ILE B 199     -29.582 -89.326 -21.378  1.00  0.00           C  
ATOM    286  N   PHE B 200     -25.946 -86.750 -23.531  1.00  0.00           N  
ATOM    287  CA  PHE B 200     -25.164 -85.711 -24.206  1.00  0.00           C  
ATOM    288  C   PHE B 200     -26.118 -84.772 -24.934  1.00  0.00           C  
ATOM    289  O   PHE B 200     -26.996 -85.224 -25.672  1.00  0.00           O  
ATOM    290  CB  PHE B 200     -24.201 -86.323 -25.225  1.00  0.00           C  
ATOM    291  CG  PHE B 200     -23.060 -87.074 -24.611  1.00  0.00           C  
ATOM    292  CD1 PHE B 200     -23.283 -88.239 -23.892  1.00  0.00           C  
ATOM    293  CD2 PHE B 200     -21.758 -86.615 -24.753  1.00  0.00           C  
ATOM    294  CE1 PHE B 200     -22.221 -88.938 -23.324  1.00  0.00           C  
ATOM    295  CE2 PHE B 200     -20.692 -87.306 -24.191  1.00  0.00           C  
ATOM    296  CZ  PHE B 200     -20.923 -88.469 -23.475  1.00  0.00           C  
ATOM    297  N   LEU B 201     -25.972 -83.469 -24.722  1.00  0.00           N  
ATOM    298  CA  LEU B 201     -26.842 -82.510 -25.410  1.00  0.00           C  
ATOM    299  C   LEU B 201     -26.001 -81.548 -26.240  1.00  0.00           C  
ATOM    300  O   LEU B 201     -25.010 -81.009 -25.750  1.00  0.00           O  
ATOM    301  CB  LEU B 201     -27.662 -81.705 -24.406  1.00  0.00           C  
ATOM    302  CG  LEU B 201     -28.608 -82.411 -23.427  1.00  0.00           C  
ATOM    303  CD1 LEU B 201     -29.068 -81.381 -22.427  1.00  0.00           C  
ATOM    304  CD2 LEU B 201     -29.808 -83.012 -24.122  1.00  0.00           C  
ATOM    305  N   ASP B 202     -26.370 -81.342 -27.504  1.00  0.00           N  
ATOM    306  CA  ASP B 202     -25.632 -80.389 -28.322  1.00  0.00           C  
ATOM    307  C   ASP B 202     -26.395 -79.068 -28.237  1.00  0.00           C  
ATOM    308  O   ASP B 202     -27.503 -78.944 -28.785  1.00  0.00           O  
ATOM    309  CB  ASP B 202     -25.541 -80.874 -29.780  1.00  0.00           C  
ATOM    310  CG  ASP B 202     -24.711 -82.148 -29.921  1.00  0.00           C  
ATOM    311  OD1 ASP B 202     -25.154 -83.090 -30.617  1.00  0.00           O  
ATOM    312  OD2 ASP B 202     -23.612 -82.197 -29.330  1.00  0.00           O  
ATOM    313  N   LEU B 203     -25.809 -78.091 -27.541  1.00  0.00           N  
ATOM    314  CA  LEU B 203     -26.402 -76.763 -27.365  1.00  0.00           C  
ATOM    315  C   LEU B 203     -25.997 -75.853 -28.529  1.00  0.00           C  
ATOM    316  O   LEU B 203     -24.820 -75.788 -28.895  1.00  0.00           O  
ATOM    317  CB  LEU B 203     -25.919 -76.149 -26.036  1.00  0.00           C  
ATOM    318  CG  LEU B 203     -26.574 -74.881 -25.466  1.00  0.00           C  
ATOM    319  CD1 LEU B 203     -26.383 -73.694 -26.394  1.00  0.00           C  
ATOM    320  CD2 LEU B 203     -28.056 -75.143 -25.239  1.00  0.00           C  
ATOM    321  N   ARG B 205     -26.972 -75.142 -29.093  1.00  0.00           N  
ATOM    322  CA  ARG B 205     -26.710 -74.253 -30.218  1.00  0.00           C  
ATOM    323  C   ARG B 205     -27.058 -72.789 -30.002  1.00  0.00           C  
ATOM    324  O   ARG B 205     -28.054 -72.467 -29.341  1.00  0.00           O  
ATOM    325  CB  ARG B 205     -27.516 -74.718 -31.456  1.00  0.00           C  
ATOM    326  CG  ARG B 205     -27.475 -73.770 -32.670  1.00  0.00           C  
ATOM    327  CD  ARG B 205     -28.884 -73.579 -33.362  1.00  0.00           C  
ATOM    328  NE  ARG B 205     -29.547 -74.858 -33.507  1.00  0.00           N  
ATOM    329  CZ  ARG B 205     -30.858 -75.061 -33.403  1.00  0.00           C  
ATOM    330  NH1 ARG B 205     -31.688 -74.052 -33.164  1.00  0.00           N  
ATOM    331  NH2 ARG B 205     -31.322 -76.293 -33.476  1.00  0.00           N  
ATOM    332  N   ASP B 206     -26.214 -71.912 -30.545  1.00  0.00           N  
ATOM    333  CA  ASP B 206     -26.503 -70.484 -30.608  1.00  0.00           C  
ATOM    334  C   ASP B 206     -25.842 -69.986 -31.901  1.00  0.00           C  
ATOM    335  O   ASP B 206     -25.250 -70.803 -32.634  1.00  0.00           O  
ATOM    336  CB  ASP B 206     -26.119 -69.678 -29.334  1.00  0.00           C  
ATOM    337  CG  ASP B 206     -24.618 -69.490 -29.134  1.00  0.00           C  
ATOM    338  OD1 ASP B 206     -23.807 -69.699 -30.064  1.00  0.00           O  
ATOM    339  OD2 ASP B 206     -24.280 -69.076 -28.000  1.00  0.00           O  
ATOM    340  N   ARG B 207     -25.971 -68.696 -32.215  1.00  0.00           N  
ATOM    341  CA  ARG B 207     -25.431 -68.143 -33.468  1.00  0.00           C  
ATOM    342  C   ARG B 207     -23.970 -68.487 -33.781  1.00  0.00           C  
ATOM    343  O   ARG B 207     -23.588 -68.566 -34.952  1.00  0.00           O  
ATOM    344  CB  ARG B 207     -25.578 -66.611 -33.491  1.00  0.00           C  
ATOM    345  CG  ARG B 207     -24.803 -65.934 -32.374  1.00  0.00           C  
ATOM    346  CD  ARG B 207     -24.039 -64.659 -32.763  1.00  0.00           C  
ATOM    347  NE  ARG B 207     -24.948 -63.578 -33.070  1.00  0.00           N  
ATOM    348  CZ  ARG B 207     -24.663 -62.279 -32.999  1.00  0.00           C  
ATOM    349  NH1 ARG B 207     -23.464 -61.847 -32.619  1.00  0.00           N  
ATOM    350  NH2 ARG B 207     -25.603 -61.405 -33.341  1.00  0.00           N  
ATOM    351  N   GLU B 208     -23.145 -68.679 -32.751  1.00  0.00           N  
ATOM    352  CA  GLU B 208     -21.732 -68.966 -32.993  1.00  0.00           C  
ATOM    353  C   GLU B 208     -21.407 -70.445 -33.226  1.00  0.00           C  
ATOM    354  O   GLU B 208     -20.308 -70.777 -33.663  1.00  0.00           O  
ATOM    355  CB  GLU B 208     -20.874 -68.416 -31.837  1.00  0.00           C  
ATOM    356  CG  GLU B 208     -21.024 -66.909 -31.623  1.00  0.00           C  
ATOM    357  CD  GLU B 208     -20.734 -66.111 -32.891  1.00  0.00           C  
ATOM    358  OE1 GLU B 208     -21.429 -65.106 -33.147  1.00  0.00           O  
ATOM    359  OE2 GLU B 208     -19.806 -66.495 -33.630  1.00  0.00           O  
ATOM    360  N   GLY B 209     -22.351 -71.337 -32.954  1.00  0.00           N  
ATOM    361  CA  GLY B 209     -22.077 -72.743 -33.177  1.00  0.00           C  
ATOM    362  C   GLY B 209     -22.565 -73.672 -32.091  1.00  0.00           C  
ATOM    363  O   GLY B 209     -23.343 -73.276 -31.220  1.00  0.00           O  
ATOM    364  N   LEU B 210     -22.084 -74.910 -32.140  1.00  0.00           N  
ATOM    365  CA  LEU B 210     -22.477 -75.955 -31.202  1.00  0.00           C  
ATOM    366  C   LEU B 210     -21.457 -76.273 -30.110  1.00  0.00           C  
ATOM    367  O   LEU B 210     -20.256 -76.133 -30.326  1.00  0.00           O  
ATOM    368  CB  LEU B 210     -22.713 -77.257 -31.963  1.00  0.00           C  
ATOM    369  CG  LEU B 210     -23.718 -77.293 -33.105  1.00  0.00           C  
ATOM    370  CD1 LEU B 210     -23.802 -78.730 -33.596  1.00  0.00           C  
ATOM    371  CD2 LEU B 210     -25.080 -76.813 -32.624  1.00  0.00           C  
ATOM    372  N   VAL B 211     -21.952 -76.702 -28.947  1.00  0.00           N  
ATOM    373  CA  VAL B 211     -21.096 -77.169 -27.839  1.00  0.00           C  
ATOM    374  C   VAL B 211     -21.746 -78.368 -27.218  1.00  0.00           C  
ATOM    375  O   VAL B 211     -22.972 -78.379 -27.000  1.00  0.00           O  
ATOM    376  CB  VAL B 211     -20.884 -76.177 -26.675  1.00  0.00           C  
ATOM    377  CG1 VAL B 211     -19.791 -75.248 -27.024  1.00  0.00           C  
ATOM    378  CG2 VAL B 211     -22.169 -75.459 -26.303  1.00  0.00           C  
ATOM    379  N   GLN B 212     -20.938 -79.382 -26.923  1.00  0.00           N  
ATOM    380  CA  GLN B 212     -21.452 -80.604 -26.308  1.00  0.00           C  
ATOM    381  C   GLN B 212     -21.575 -80.439 -24.798  1.00  0.00           C  
ATOM    382  O   GLN B 212     -20.610 -80.021 -24.139  1.00  0.00           O  
ATOM    383  CB  GLN B 212     -20.518 -81.780 -26.603  1.00  0.00           C  
ATOM    384  CG  GLN B 212     -21.032 -83.136 -26.090  1.00  0.00           C  
ATOM    385  CD  GLN B 212     -20.171 -84.303 -26.575  1.00  0.00           C  
ATOM    386  OE1 GLN B 212     -19.139 -84.626 -25.985  1.00  0.00           O  
ATOM    387  NE2 GLN B 212     -20.587 -84.921 -27.665  1.00  0.00           N  
ATOM    388  N   LEU B 213     -22.752 -80.757 -24.256  1.00  0.00           N  
ATOM    389  CA  LEU B 213     -23.001 -80.686 -22.821  1.00  0.00           C  
ATOM    390  C   LEU B 213     -23.110 -82.129 -22.357  1.00  0.00           C  
ATOM    391  O   LEU B 213     -23.682 -82.964 -23.066  1.00  0.00           O  
ATOM    392  CB  LEU B 213     -24.326 -79.985 -22.514  1.00  0.00           C  
ATOM    393  CG  LEU B 213     -24.519 -78.635 -23.179  1.00  0.00           C  
ATOM    394  CD1 LEU B 213     -25.880 -78.051 -22.765  1.00  0.00           C  
ATOM    395  CD2 LEU B 213     -23.360 -77.727 -22.785  1.00  0.00           C  
ATOM    396  N   VAL B 214     -22.569 -82.426 -21.178  1.00  0.00           N  
ATOM    397  CA  VAL B 214     -22.605 -83.787 -20.647  1.00  0.00           C  
ATOM    398  C   VAL B 214     -23.310 -83.831 -19.297  1.00  0.00           C  
ATOM    399  O   VAL B 214     -22.929 -83.123 -18.362  1.00  0.00           O  
ATOM    400  CB  VAL B 214     -21.174 -84.357 -20.444  1.00  0.00           C  
ATOM    401  CG1 VAL B 214     -21.249 -85.835 -20.077  1.00  0.00           C  
ATOM    402  CG2 VAL B 214     -20.337 -84.165 -21.685  1.00  0.00           C  
ATOM    403  N   ALA B 215     -24.342 -84.661 -19.189  1.00  0.00           N  
ATOM    404  CA  ALA B 215     -25.045 -84.799 -17.924  1.00  0.00           C  
ATOM    405  C   ALA B 215     -24.896 -86.238 -17.423  1.00  0.00           C  
ATOM    406  O   ALA B 215     -25.224 -87.196 -18.141  1.00  0.00           O  
ATOM    407  CB  ALA B 215     -26.519 -84.448 -18.083  1.00  0.00           C  
ATOM    408  N   HIS B 216     -24.373 -86.370 -16.205  1.00  0.00           N  
ATOM    409  CA  HIS B 216     -24.175 -87.657 -15.532  1.00  0.00           C  
ATOM    410  C   HIS B 216     -25.243 -87.816 -14.440  1.00  0.00           C  
ATOM    411  O   HIS B 216     -25.763 -86.828 -13.920  1.00  0.00           O  
ATOM    412  CB  HIS B 216     -22.758 -87.756 -14.924  1.00  0.00           C  
ATOM    413  CG  HIS B 216     -22.200 -86.455 -14.431  1.00  0.00           C  
ATOM    414  ND1 HIS B 216     -22.088 -86.147 -13.092  1.00  0.00           N  
ATOM    415  CD2 HIS B 216     -21.708 -85.385 -15.104  1.00  0.00           C  
ATOM    416  CE1 HIS B 216     -21.549 -84.950 -12.958  1.00  0.00           C  
ATOM    417  NE2 HIS B 216     -21.309 -84.464 -14.164  1.00  0.00           N  
ATOM    418  N   PRO B 217     -25.585 -89.066 -14.082  1.00  0.00           N  
ATOM    419  CA  PRO B 217     -26.595 -89.357 -13.060  1.00  0.00           C  
ATOM    420  C   PRO B 217     -26.339 -88.681 -11.708  1.00  0.00           C  
ATOM    421  O   PRO B 217     -27.269 -88.424 -10.953  1.00  0.00           O  
ATOM    422  CB  PRO B 217     -26.557 -90.886 -12.961  1.00  0.00           C  
ATOM    423  CG  PRO B 217     -26.089 -91.312 -14.322  1.00  0.00           C  
ATOM    424  CD  PRO B 217     -24.990 -90.313 -14.589  1.00  0.00           C  
ATOM    425  N   ALA B 218     -25.083 -88.382 -11.412  1.00  0.00           N  
ATOM    426  CA  ALA B 218     -24.737 -87.744 -10.147  1.00  0.00           C  
ATOM    427  C   ALA B 218     -24.991 -86.240 -10.167  1.00  0.00           C  
ATOM    428  O   ALA B 218     -24.951 -85.582  -9.119  1.00  0.00           O  
ATOM    429  CB  ALA B 218     -23.274 -88.012  -9.815  1.00  0.00           C  
ATOM    430  N   SER B 219     -25.249 -85.694 -11.357  1.00  0.00           N  
ATOM    431  CA  SER B 219     -25.498 -84.266 -11.501  1.00  0.00           C  
ATOM    432  C   SER B 219     -26.951 -83.880 -11.241  1.00  0.00           C  
ATOM    433  O   SER B 219     -27.873 -84.615 -11.586  1.00  0.00           O  
ATOM    434  CB  SER B 219     -25.114 -83.793 -12.900  1.00  0.00           C  
ATOM    435  OG  SER B 219     -25.753 -82.557 -13.191  1.00  0.00           O  
ATOM    436  N   PRO B 220     -27.165 -82.706 -10.632  1.00  0.00           N  
ATOM    437  CA  PRO B 220     -28.515 -82.227 -10.336  1.00  0.00           C  
ATOM    438  C   PRO B 220     -29.280 -81.910 -11.623  1.00  0.00           C  
ATOM    439  O   PRO B 220     -30.499 -81.794 -11.610  1.00  0.00           O  
ATOM    440  CB  PRO B 220     -28.266 -80.967  -9.505  1.00  0.00           C  
ATOM    441  CG  PRO B 220     -26.855 -81.150  -8.963  1.00  0.00           C  
ATOM    442  CD  PRO B 220     -26.145 -81.782 -10.104  1.00  0.00           C  
ATOM    443  N   ALA B 221     -28.546 -81.773 -12.726  1.00  0.00           N  
ATOM    444  CA  ALA B 221     -29.145 -81.456 -14.024  1.00  0.00           C  
ATOM    445  C   ALA B 221     -29.624 -82.677 -14.814  1.00  0.00           C  
ATOM    446  O   ALA B 221     -30.336 -82.534 -15.814  1.00  0.00           O  
ATOM    447  CB  ALA B 221     -28.151 -80.668 -14.869  1.00  0.00           C  
ATOM    448  N   TYR B 222     -29.251 -83.869 -14.361  1.00  0.00           N  
ATOM    449  CA  TYR B 222     -29.618 -85.096 -15.053  1.00  0.00           C  
ATOM    450  C   TYR B 222     -31.124 -85.257 -15.265  1.00  0.00           C  
ATOM    451  O   TYR B 222     -31.570 -85.604 -16.362  1.00  0.00           O  
ATOM    452  CB  TYR B 222     -29.080 -86.312 -14.299  1.00  0.00           C  
ATOM    453  CG  TYR B 222     -29.105 -87.560 -15.124  1.00  0.00           C  
ATOM    454  CD1 TYR B 222     -28.133 -87.786 -16.098  1.00  0.00           C  
ATOM    455  CD2 TYR B 222     -30.096 -88.525 -14.943  1.00  0.00           C  
ATOM    456  CE1 TYR B 222     -28.139 -88.938 -16.867  1.00  0.00           C  
ATOM    457  CE2 TYR B 222     -30.112 -89.691 -15.721  1.00  0.00           C  
ATOM    458  CZ  TYR B 222     -29.123 -89.887 -16.674  1.00  0.00           C  
ATOM    459  OH  TYR B 222     -29.070 -91.048 -17.420  1.00  0.00           O  
ATOM    460  N   ALA B 223     -31.909 -85.009 -14.226  1.00  0.00           N  
ATOM    461  CA  ALA B 223     -33.351 -85.143 -14.341  1.00  0.00           C  
ATOM    462  C   ALA B 223     -33.922 -84.299 -15.491  1.00  0.00           C  
ATOM    463  O   ALA B 223     -34.753 -84.773 -16.272  1.00  0.00           O  
ATOM    464  CB  ALA B 223     -34.004 -84.751 -13.034  1.00  0.00           C  
ATOM    465  N   THR B 224     -33.475 -83.053 -15.597  1.00  0.00           N  
ATOM    466  CA  THR B 224     -33.969 -82.168 -16.648  1.00  0.00           C  
ATOM    467  C   THR B 224     -33.432 -82.549 -18.020  1.00  0.00           C  
ATOM    468  O   THR B 224     -34.141 -82.430 -19.024  1.00  0.00           O  
ATOM    469  CB  THR B 224     -33.607 -80.710 -16.345  1.00  0.00           C  
ATOM    470  OG1 THR B 224     -34.150 -80.351 -15.072  1.00  0.00           O  
ATOM    471  CG2 THR B 224     -34.192 -79.784 -17.394  1.00  0.00           C  
ATOM    472  N   ALA B 225     -32.188 -83.012 -18.066  1.00  0.00           N  
ATOM    473  CA  ALA B 225     -31.580 -83.413 -19.327  1.00  0.00           C  
ATOM    474  C   ALA B 225     -32.339 -84.594 -19.921  1.00  0.00           C  
ATOM    475  O   ALA B 225     -32.357 -84.782 -21.135  1.00  0.00           O  
ATOM    476  CB  ALA B 225     -30.117 -83.796 -19.111  1.00  0.00           C  
ATOM    477  N   GLU B 226     -32.969 -85.381 -19.055  1.00  0.00           N  
ATOM    478  CA  GLU B 226     -33.712 -86.551 -19.493  1.00  0.00           C  
ATOM    479  C   GLU B 226     -35.069 -86.208 -20.123  1.00  0.00           C  
ATOM    480  O   GLU B 226     -35.635 -87.022 -20.858  1.00  0.00           O  
ATOM    481  CB  GLU B 226     -33.915 -87.507 -18.316  1.00  0.00           C  
ATOM    482  CG  GLU B 226     -35.205 -87.291 -17.558  1.00  0.00           C  
ATOM    483  CD  GLU B 226     -35.265 -88.121 -16.296  1.00  0.00           C  
ATOM    484  OE1 GLU B 226     -34.943 -89.328 -16.371  1.00  0.00           O  
ATOM    485  OE2 GLU B 226     -35.638 -87.570 -15.236  1.00  0.00           O  
ATOM    486  N   ARG B 227     -35.598 -85.022 -19.849  1.00  0.00           N  
ATOM    487  CA  ARG B 227     -36.884 -84.650 -20.430  1.00  0.00           C  
ATOM    488  C   ARG B 227     -36.802 -83.676 -21.623  1.00  0.00           C  
ATOM    489  O   ARG B 227     -37.792 -83.452 -22.315  1.00  0.00           O  
ATOM    490  CB  ARG B 227     -37.796 -84.068 -19.341  1.00  0.00           C  
ATOM    491  CG  ARG B 227     -37.298 -82.789 -18.706  1.00  0.00           C  
ATOM    492  CD  ARG B 227     -38.209 -82.377 -17.555  1.00  0.00           C  
ATOM    493  NE  ARG B 227     -39.604 -82.302 -17.981  1.00  0.00           N  
ATOM    494  CZ  ARG B 227     -40.125 -81.297 -18.680  1.00  0.00           C  
ATOM    495  NH1 ARG B 227     -39.370 -80.266 -19.034  1.00  0.00           N  
ATOM    496  NH2 ARG B 227     -41.403 -81.328 -19.036  1.00  0.00           N  
ATOM    497  N   VAL B 228     -35.622 -83.120 -21.877  1.00  0.00           N  
ATOM    498  CA  VAL B 228     -35.446 -82.172 -22.980  1.00  0.00           C  
ATOM    499  C   VAL B 228     -35.571 -82.764 -24.404  1.00  0.00           C  
ATOM    500  O   VAL B 228     -35.184 -83.908 -24.658  1.00  0.00           O  
ATOM    501  CB  VAL B 228     -34.099 -81.440 -22.816  1.00  0.00           C  
ATOM    502  CG1 VAL B 228     -33.607 -80.906 -24.147  1.00  0.00           C  
ATOM    503  CG2 VAL B 228     -34.275 -80.293 -21.816  1.00  0.00           C  
ATOM    504  N   ARG B 229     -36.131 -81.966 -25.315  1.00  0.00           N  
ATOM    505  CA  ARG B 229     -36.332 -82.357 -26.721  1.00  0.00           C  
ATOM    506  C   ARG B 229     -35.699 -81.311 -27.634  1.00  0.00           C  
ATOM    507  O   ARG B 229     -35.376 -80.212 -27.193  1.00  0.00           O  
ATOM    508  CB  ARG B 229     -37.841 -82.458 -27.026  1.00  0.00           C  
ATOM    509  CG  ARG B 229     -38.581 -83.557 -26.254  1.00  0.00           C  
ATOM    510  CD  ARG B 229     -38.102 -84.950 -26.667  1.00  0.00           C  
ATOM    511  NE  ARG B 229     -38.410 -85.239 -28.071  1.00  0.00           N  
ATOM    512  CZ  ARG B 229     -37.930 -86.267 -28.774  1.00  0.00           C  
ATOM    513  NH1 ARG B 229     -37.092 -87.145 -28.229  1.00  0.00           N  
ATOM    514  NH2 ARG B 229     -38.298 -86.421 -30.039  1.00  0.00           N  
ATOM    515  N   PRO B 230     -35.516 -81.635 -28.928  1.00  0.00           N  
ATOM    516  CA  PRO B 230     -34.918 -80.684 -29.879  1.00  0.00           C  
ATOM    517  C   PRO B 230     -35.659 -79.340 -29.913  1.00  0.00           C  
ATOM    518  O   PRO B 230     -36.886 -79.293 -29.774  1.00  0.00           O  
ATOM    519  CB  PRO B 230     -35.022 -81.422 -31.214  1.00  0.00           C  
ATOM    520  CG  PRO B 230     -34.875 -82.887 -30.796  1.00  0.00           C  
ATOM    521  CD  PRO B 230     -35.754 -82.948 -29.563  1.00  0.00           C  
ATOM    522  N   GLU B 231     -34.901 -78.263 -30.117  1.00  0.00           N  
ATOM    523  CA  GLU B 231     -35.415 -76.897 -30.211  1.00  0.00           C  
ATOM    524  C   GLU B 231     -35.898 -76.238 -28.922  1.00  0.00           C  
ATOM    525  O   GLU B 231     -36.317 -75.086 -28.947  1.00  0.00           O  
ATOM    526  CB  GLU B 231     -36.498 -76.795 -31.294  1.00  0.00           C  
ATOM    527  CG  GLU B 231     -35.966 -77.117 -32.702  1.00  0.00           C  
ATOM    528  CD  GLU B 231     -34.654 -76.398 -33.022  1.00  0.00           C  
ATOM    529  OE1 GLU B 231     -33.622 -77.075 -33.184  1.00  0.00           O  
ATOM    530  OE2 GLU B 231     -34.644 -75.154 -33.102  1.00  0.00           O  
ATOM    531  N   TRP B 232     -35.854 -76.962 -27.804  1.00  0.00           N  
ATOM    532  CA  TRP B 232     -36.218 -76.360 -26.524  1.00  0.00           C  
ATOM    533  C   TRP B 232     -35.120 -75.341 -26.205  1.00  0.00           C  
ATOM    534  O   TRP B 232     -33.952 -75.567 -26.539  1.00  0.00           O  
ATOM    535  CB  TRP B 232     -36.251 -77.423 -25.406  1.00  0.00           C  
ATOM    536  CG  TRP B 232     -37.475 -78.287 -25.405  1.00  0.00           C  
ATOM    537  CD1 TRP B 232     -38.248 -78.612 -26.485  1.00  0.00           C  
ATOM    538  CD2 TRP B 232     -38.076 -78.937 -24.273  1.00  0.00           C  
ATOM    539  NE1 TRP B 232     -39.288 -79.414 -26.095  1.00  0.00           N  
ATOM    540  CE2 TRP B 232     -39.208 -79.629 -24.749  1.00  0.00           C  
ATOM    541  CE3 TRP B 232     -37.763 -78.994 -22.906  1.00  0.00           C  
ATOM    542  CZ2 TRP B 232     -40.043 -80.379 -23.901  1.00  0.00           C  
ATOM    543  CZ3 TRP B 232     -38.595 -79.741 -22.062  1.00  0.00           C  
ATOM    544  CH2 TRP B 232     -39.723 -80.422 -22.569  1.00  0.00           C  
ATOM    545  N   VAL B 233     -35.488 -74.235 -25.562  1.00  0.00           N  
ATOM    546  CA  VAL B 233     -34.534 -73.192 -25.175  1.00  0.00           C  
ATOM    547  C   VAL B 233     -34.171 -73.468 -23.707  1.00  0.00           C  
ATOM    548  O   VAL B 233     -35.056 -73.652 -22.861  1.00  0.00           O  
ATOM    549  CB  VAL B 233     -35.171 -71.785 -25.294  1.00  0.00           C  
ATOM    550  CG1 VAL B 233     -34.158 -70.681 -24.896  1.00  0.00           C  
ATOM    551  CG2 VAL B 233     -35.674 -71.582 -26.713  1.00  0.00           C  
ATOM    552  N   VAL B 234     -32.879 -73.512 -23.412  1.00  0.00           N  
ATOM    553  CA  VAL B 234     -32.435 -73.806 -22.054  1.00  0.00           C  
ATOM    554  C   VAL B 234     -31.274 -72.928 -21.607  1.00  0.00           C  
ATOM    555  O   VAL B 234     -30.632 -72.249 -22.410  1.00  0.00           O  
ATOM    556  CB  VAL B 234     -31.960 -75.283 -21.941  1.00  0.00           C  
ATOM    557  CG1 VAL B 234     -33.078 -76.239 -22.359  1.00  0.00           C  
ATOM    558  CG2 VAL B 234     -30.742 -75.510 -22.833  1.00  0.00           C  
ATOM    559  N   ARG B 235     -31.021 -72.941 -20.305  1.00  0.00           N  
ATOM    560  CA  ARG B 235     -29.906 -72.214 -19.732  1.00  0.00           C  
ATOM    561  C   ARG B 235     -29.125 -73.297 -18.997  1.00  0.00           C  
ATOM    562  O   ARG B 235     -29.688 -74.007 -18.165  1.00  0.00           O  
ATOM    563  CB  ARG B 235     -30.398 -71.146 -18.751  1.00  0.00           C  
ATOM    564  CG  ARG B 235     -29.271 -70.465 -17.971  1.00  0.00           C  
ATOM    565  CD  ARG B 235     -29.837 -69.490 -16.946  1.00  0.00           C  
ATOM    566  NE  ARG B 235     -30.552 -68.407 -17.606  1.00  0.00           N  
ATOM    567  CZ  ARG B 235     -31.769 -68.010 -17.265  1.00  0.00           C  
ATOM    568  NH1 ARG B 235     -32.401 -68.609 -16.269  1.00  0.00           N  
ATOM    569  NH2 ARG B 235     -32.355 -67.023 -17.923  1.00  0.00           N  
ATOM    570  N   ALA B 236     -27.844 -73.430 -19.312  1.00  0.00           N  
ATOM    571  CA  ALA B 236     -27.000 -74.447 -18.695  1.00  0.00           C  
ATOM    572  C   ALA B 236     -25.817 -73.849 -17.939  1.00  0.00           C  
ATOM    573  O   ALA B 236     -25.279 -72.812 -18.340  1.00  0.00           O  
ATOM    574  CB  ALA B 236     -26.489 -75.406 -19.773  1.00  0.00           C  
ATOM    575  N   LYS B 237     -25.421 -74.506 -16.845  1.00  0.00           N  
ATOM    576  CA  LYS B 237     -24.281 -74.077 -16.037  1.00  0.00           C  
ATOM    577  C   LYS B 237     -23.382 -75.298 -15.879  1.00  0.00           C  
ATOM    578  O   LYS B 237     -23.875 -76.400 -15.664  1.00  0.00           O  
ATOM    579  CB  LYS B 237     -24.755 -73.597 -14.654  1.00  0.00           C  
ATOM    580  CG  LYS B 237     -25.784 -72.488 -14.735  1.00  0.00           C  
ATOM    581  CD  LYS B 237     -26.228 -71.994 -13.366  1.00  0.00           C  
ATOM    582  CE  LYS B 237     -27.205 -70.836 -13.512  1.00  0.00           C  
ATOM    583  NZ  LYS B 237     -27.800 -70.458 -12.207  1.00  0.00           N  
ATOM    584  N   GLY B 238     -22.074 -75.124 -16.004  1.00  0.00           N  
ATOM    585  CA  GLY B 238     -21.199 -76.270 -15.868  1.00  0.00           C  
ATOM    586  C   GLY B 238     -19.731 -75.922 -15.924  1.00  0.00           C  
ATOM    587  O   GLY B 238     -19.380 -74.755 -16.018  1.00  0.00           O  
ATOM    588  N   LEU B 239     -18.878 -76.940 -15.860  1.00  0.00           N  
ATOM    589  CA  LEU B 239     -17.422 -76.763 -15.895  1.00  0.00           C  
ATOM    590  C   LEU B 239     -16.881 -77.209 -17.246  1.00  0.00           C  
ATOM    591  O   LEU B 239     -17.197 -78.303 -17.711  1.00  0.00           O  
ATOM    592  CB  LEU B 239     -16.766 -77.617 -14.802  1.00  0.00           C  
ATOM    593  CG  LEU B 239     -15.540 -77.109 -14.028  1.00  0.00           C  
ATOM    594  CD1 LEU B 239     -15.251 -78.101 -12.913  1.00  0.00           C  
ATOM    595  CD2 LEU B 239     -14.329 -76.954 -14.918  1.00  0.00           C  
ATOM    596  N   VAL B 240     -16.061 -76.379 -17.879  1.00  0.00           N  
ATOM    597  CA  VAL B 240     -15.499 -76.765 -19.172  1.00  0.00           C  
ATOM    598  C   VAL B 240     -14.339 -77.727 -18.929  1.00  0.00           C  
ATOM    599  O   VAL B 240     -13.492 -77.484 -18.061  1.00  0.00           O  
ATOM    600  CB  VAL B 240     -14.970 -75.539 -19.963  1.00  0.00           C  
ATOM    601  CG1 VAL B 240     -14.401 -75.979 -21.306  1.00  0.00           C  
ATOM    602  CG2 VAL B 240     -16.088 -74.539 -20.179  1.00  0.00           C  
ATOM    603  N   ARG B 241     -14.304 -78.822 -19.683  1.00  0.00           N  
ATOM    604  CA  ARG B 241     -13.235 -79.803 -19.541  1.00  0.00           C  
ATOM    605  C   ARG B 241     -12.846 -80.366 -20.906  1.00  0.00           C  
ATOM    606  O   ARG B 241     -13.650 -80.357 -21.840  1.00  0.00           O  
ATOM    607  CB  ARG B 241     -13.688 -80.929 -18.617  1.00  0.00           C  
ATOM    608  CG  ARG B 241     -14.750 -81.832 -19.210  1.00  0.00           C  
ATOM    609  CD  ARG B 241     -15.216 -82.861 -18.198  1.00  0.00           C  
ATOM    610  NE  ARG B 241     -15.989 -83.934 -18.820  1.00  0.00           N  
ATOM    611  CZ  ARG B 241     -16.633 -84.885 -18.148  1.00  0.00           C  
ATOM    612  NH1 ARG B 241     -16.606 -84.906 -16.821  1.00  0.00           N  
ATOM    613  NH2 ARG B 241     -17.304 -85.822 -18.805  1.00  0.00           N  
ATOM    614  N   LEU B 242     -11.612 -80.850 -21.031  1.00  0.00           N  
ATOM    615  CA  LEU B 242     -11.147 -81.416 -22.289  1.00  0.00           C  
ATOM    616  C   LEU B 242     -11.891 -82.699 -22.629  1.00  0.00           C  
ATOM    617  O   LEU B 242     -12.210 -83.505 -21.752  1.00  0.00           O  
ATOM    618  CB  LEU B 242      -9.647 -81.698 -22.232  1.00  0.00           C  
ATOM    619  CG  LEU B 242      -8.719 -80.490 -22.276  1.00  0.00           C  
ATOM    620  CD1 LEU B 242      -7.289 -80.949 -22.057  1.00  0.00           C  
ATOM    621  CD2 LEU B 242      -8.844 -79.787 -23.625  1.00  0.00           C  
ATOM    622  N   ARG B 243     -12.178 -82.876 -23.913  1.00  0.00           N  
ATOM    623  CA  ARG B 243     -12.876 -84.064 -24.376  1.00  0.00           C  
ATOM    624  C   ARG B 243     -11.923 -85.253 -24.430  1.00  0.00           C  
ATOM    625  O   ARG B 243     -10.767 -85.113 -24.818  1.00  0.00           O  
ATOM    626  CB  ARG B 243     -13.433 -83.860 -25.789  1.00  0.00           C  
ATOM    627  CG  ARG B 243     -14.717 -83.071 -25.933  1.00  0.00           C  
ATOM    628  CD  ARG B 243     -15.332 -83.426 -27.284  1.00  0.00           C  
ATOM    629  NE  ARG B 243     -16.378 -82.512 -27.742  1.00  0.00           N  
ATOM    630  CZ  ARG B 243     -17.249 -82.825 -28.694  1.00  0.00           C  
ATOM    631  NH1 ARG B 243     -17.188 -84.021 -29.262  1.00  0.00           N  
ATOM    632  NH2 ARG B 243     -18.151 -81.939 -29.105  1.00  0.00           N  
ATOM    633  N   PRO B 244     -12.399 -86.439 -24.033  1.00  0.00           N  
ATOM    634  CA  PRO B 244     -11.537 -87.625 -24.077  1.00  0.00           C  
ATOM    635  C   PRO B 244     -11.185 -87.934 -25.535  1.00  0.00           C  
ATOM    636  O   PRO B 244     -10.165 -88.559 -25.821  1.00  0.00           O  
ATOM    637  CB  PRO B 244     -12.413 -88.707 -23.454  1.00  0.00           C  
ATOM    638  CG  PRO B 244     -13.229 -87.933 -22.457  1.00  0.00           C  
ATOM    639  CD  PRO B 244     -13.619 -86.703 -23.250  1.00  0.00           C  
ATOM    640  N   GLU B 245     -12.046 -87.479 -26.445  1.00  0.00           N  
ATOM    641  CA  GLU B 245     -11.871 -87.678 -27.883  1.00  0.00           C  
ATOM    642  C   GLU B 245     -12.355 -86.431 -28.624  1.00  0.00           C  
ATOM    643  O   GLU B 245     -13.537 -86.091 -28.581  1.00  0.00           O  
ATOM    644  CB  GLU B 245     -12.679 -88.893 -28.348  1.00  0.00           C  
ATOM    645  CG  GLU B 245     -12.439 -90.139 -27.508  1.00  0.00           C  
ATOM    646  CD  GLU B 245     -13.352 -91.292 -27.879  1.00  0.00           C  
ATOM    647  OE1 GLU B 245     -13.252 -91.797 -29.018  1.00  0.00           O  
ATOM    648  OE2 GLU B 245     -14.173 -91.695 -27.027  1.00  0.00           O  
ATOM    649  N   PRO B 246     -11.440 -85.735 -29.313  1.00  0.00           N  
ATOM    650  CA  PRO B 246     -11.763 -84.522 -30.066  1.00  0.00           C  
ATOM    651  C   PRO B 246     -12.581 -84.778 -31.326  1.00  0.00           C  
ATOM    652  O   PRO B 246     -12.424 -85.809 -31.984  1.00  0.00           O  
ATOM    653  CB  PRO B 246     -10.387 -83.939 -30.376  1.00  0.00           C  
ATOM    654  CG  PRO B 246      -9.549 -85.156 -30.537  1.00  0.00           C  
ATOM    655  CD  PRO B 246      -9.997 -86.027 -29.387  1.00  0.00           C  
ATOM    656  N   ASN B 247     -13.462 -83.836 -31.648  1.00  0.00           N  
ATOM    657  CA  ASN B 247     -14.293 -83.931 -32.842  1.00  0.00           C  
ATOM    658  C   ASN B 247     -13.762 -82.898 -33.827  1.00  0.00           C  
ATOM    659  O   ASN B 247     -14.059 -81.713 -33.710  1.00  0.00           O  
ATOM    660  CB  ASN B 247     -15.750 -83.631 -32.508  1.00  0.00           C  
ATOM    661  CG  ASN B 247     -16.670 -83.892 -33.674  1.00  0.00           C  
ATOM    662  OD1 ASN B 247     -16.448 -83.388 -34.775  1.00  0.00           O  
ATOM    663  ND2 ASN B 247     -17.708 -84.684 -33.445  1.00  0.00           N  
ATOM    664  N   PRO B 248     -12.955 -83.344 -34.805  1.00  0.00           N  
ATOM    665  CA  PRO B 248     -12.324 -82.533 -35.851  1.00  0.00           C  
ATOM    666  C   PRO B 248     -13.232 -82.000 -36.956  1.00  0.00           C  
ATOM    667  O   PRO B 248     -13.096 -82.386 -38.118  1.00  0.00           O  
ATOM    668  CB  PRO B 248     -11.251 -83.470 -36.418  1.00  0.00           C  
ATOM    669  CG  PRO B 248     -11.036 -84.480 -35.332  1.00  0.00           C  
ATOM    670  CD  PRO B 248     -12.430 -84.717 -34.850  1.00  0.00           C  
ATOM    671  N   ARG B 249     -14.155 -81.118 -36.599  1.00  0.00           N  
ATOM    672  CA  ARG B 249     -15.054 -80.516 -37.576  1.00  0.00           C  
ATOM    673  C   ARG B 249     -16.011 -79.569 -36.871  1.00  0.00           C  
ATOM    674  O   ARG B 249     -16.958 -79.055 -37.460  1.00  0.00           O  
ATOM    675  CB  ARG B 249     -15.830 -81.582 -38.355  1.00  0.00           C  
ATOM    676  CG  ARG B 249     -16.687 -82.484 -37.512  1.00  0.00           C  
ATOM    677  CD  ARG B 249     -17.825 -83.043 -38.348  1.00  0.00           C  
ATOM    678  NE  ARG B 249     -17.352 -83.754 -39.535  1.00  0.00           N  
ATOM    679  CZ  ARG B 249     -18.130 -84.096 -40.558  1.00  0.00           C  
ATOM    680  NH1 ARG B 249     -19.422 -83.793 -40.544  1.00  0.00           N  
ATOM    681  NH2 ARG B 249     -17.621 -84.751 -41.592  1.00  0.00           N  
ATOM    682  N   LEU B 250     -15.750 -79.367 -35.587  1.00  0.00           N  
ATOM    683  CA  LEU B 250     -16.515 -78.452 -34.762  1.00  0.00           C  
ATOM    684  C   LEU B 250     -15.452 -77.577 -34.129  1.00  0.00           C  
ATOM    685  O   LEU B 250     -14.440 -78.083 -33.646  1.00  0.00           O  
ATOM    686  CB  LEU B 250     -17.288 -79.195 -33.673  1.00  0.00           C  
ATOM    687  CG  LEU B 250     -18.434 -80.091 -34.126  1.00  0.00           C  
ATOM    688  CD1 LEU B 250     -19.238 -80.543 -32.913  1.00  0.00           C  
ATOM    689  CD2 LEU B 250     -19.322 -79.326 -35.094  1.00  0.00           C  
ATOM    690  N   ALA B 251     -15.663 -76.268 -34.141  1.00  0.00           N  
ATOM    691  CA  ALA B 251     -14.697 -75.342 -33.563  1.00  0.00           C  
ATOM    692  C   ALA B 251     -14.494 -75.601 -32.071  1.00  0.00           C  
ATOM    693  O   ALA B 251     -13.419 -75.332 -31.538  1.00  0.00           O  
ATOM    694  CB  ALA B 251     -15.149 -73.908 -33.782  1.00  0.00           C  
ATOM    695  N   THR B 252     -15.526 -76.112 -31.397  1.00  0.00           N  
ATOM    696  CA  THR B 252     -15.436 -76.399 -29.966  1.00  0.00           C  
ATOM    697  C   THR B 252     -15.140 -77.881 -29.713  1.00  0.00           C  
ATOM    698  O   THR B 252     -15.163 -78.330 -28.565  1.00  0.00           O  
ATOM    699  CB  THR B 252     -16.759 -76.051 -29.207  1.00  0.00           C  
ATOM    700  OG1 THR B 252     -17.818 -76.890 -29.689  1.00  0.00           O  
ATOM    701  CG2 THR B 252     -17.156 -74.585 -29.381  1.00  0.00           C  
ATOM    702  N   GLY B 253     -14.857 -78.618 -30.785  1.00  0.00           N  
ATOM    703  CA  GLY B 253     -14.596 -80.046 -30.708  1.00  0.00           C  
ATOM    704  C   GLY B 253     -13.616 -80.626 -29.692  1.00  0.00           C  
ATOM    705  O   GLY B 253     -13.665 -81.831 -29.429  1.00  0.00           O  
ATOM    706  N   ARG B 254     -12.726 -79.811 -29.132  1.00  0.00           N  
ATOM    707  CA  ARG B 254     -11.767 -80.328 -28.159  1.00  0.00           C  
ATOM    708  C   ARG B 254     -12.293 -80.287 -26.724  1.00  0.00           C  
ATOM    709  O   ARG B 254     -11.705 -80.896 -25.834  1.00  0.00           O  
ATOM    710  CB  ARG B 254     -10.442 -79.559 -28.240  1.00  0.00           C  
ATOM    711  CG  ARG B 254      -9.836 -79.525 -29.635  1.00  0.00           C  
ATOM    712  CD  ARG B 254      -8.365 -79.144 -29.609  1.00  0.00           C  
ATOM    713  NE  ARG B 254      -7.574 -80.210 -29.003  1.00  0.00           N  
ATOM    714  CZ  ARG B 254      -6.247 -80.228 -28.943  1.00  0.00           C  
ATOM    715  NH1 ARG B 254      -5.538 -79.230 -29.456  1.00  0.00           N  
ATOM    716  NH2 ARG B 254      -5.629 -81.248 -28.363  1.00  0.00           N  
ATOM    717  N   VAL B 255     -13.390 -79.570 -26.493  1.00  0.00           N  
ATOM    718  CA  VAL B 255     -13.954 -79.485 -25.149  1.00  0.00           C  
ATOM    719  C   VAL B 255     -15.428 -79.883 -25.051  1.00  0.00           C  
ATOM    720  O   VAL B 255     -16.100 -80.152 -26.059  1.00  0.00           O  
ATOM    721  CB  VAL B 255     -13.801 -78.058 -24.544  1.00  0.00           C  
ATOM    722  CG1 VAL B 255     -12.331 -77.620 -24.552  1.00  0.00           C  
ATOM    723  CG2 VAL B 255     -14.634 -77.072 -25.307  1.00  0.00           C  
ATOM    724  N   GLU B 256     -15.907 -79.935 -23.814  1.00  0.00           N  
ATOM    725  CA  GLU B 256     -17.285 -80.269 -23.498  1.00  0.00           C  
ATOM    726  C   GLU B 256     -17.588 -79.641 -22.150  1.00  0.00           C  
ATOM    727  O   GLU B 256     -16.671 -79.233 -21.423  1.00  0.00           O  
ATOM    728  CB  GLU B 256     -17.494 -81.786 -23.455  1.00  0.00           C  
ATOM    729  CG  GLU B 256     -16.505 -82.530 -22.575  1.00  0.00           C  
ATOM    730  CD  GLU B 256     -16.773 -84.020 -22.535  1.00  0.00           C  
ATOM    731  OE1 GLU B 256     -17.076 -84.605 -23.600  1.00  0.00           O  
ATOM    732  OE2 GLU B 256     -16.670 -84.611 -21.442  1.00  0.00           O  
ATOM    733  N   VAL B 257     -18.865 -79.561 -21.805  1.00  0.00           N  
ATOM    734  CA  VAL B 257     -19.262 -78.938 -20.552  1.00  0.00           C  
ATOM    735  C   VAL B 257     -19.953 -79.921 -19.612  1.00  0.00           C  
ATOM    736  O   VAL B 257     -21.024 -80.451 -19.918  1.00  0.00           O  
ATOM    737  CB  VAL B 257     -20.207 -77.720 -20.819  1.00  0.00           C  
ATOM    738  CG1 VAL B 257     -20.599 -77.066 -19.529  1.00  0.00           C  
ATOM    739  CG2 VAL B 257     -19.508 -76.707 -21.727  1.00  0.00           C  
ATOM    740  N   GLU B 258     -19.328 -80.171 -18.465  1.00  0.00           N  
ATOM    741  CA  GLU B 258     -19.900 -81.073 -17.469  1.00  0.00           C  
ATOM    742  C   GLU B 258     -20.960 -80.254 -16.750  1.00  0.00           C  
ATOM    743  O   GLU B 258     -20.636 -79.289 -16.061  1.00  0.00           O  
ATOM    744  CB  GLU B 258     -18.817 -81.527 -16.477  1.00  0.00           C  
ATOM    745  CG  GLU B 258     -19.274 -82.625 -15.523  1.00  0.00           C  
ATOM    746  CD  GLU B 258     -18.203 -83.018 -14.509  1.00  0.00           C  
ATOM    747  OE1 GLU B 258     -17.009 -83.054 -14.866  1.00  0.00           O  
ATOM    748  OE2 GLU B 258     -18.568 -83.305 -13.358  1.00  0.00           O  
ATOM    749  N   LEU B 259     -22.222 -80.645 -16.885  1.00  0.00           N  
ATOM    750  CA  LEU B 259     -23.305 -79.887 -16.284  1.00  0.00           C  
ATOM    751  C   LEU B 259     -23.476 -79.957 -14.768  1.00  0.00           C  
ATOM    752  O   LEU B 259     -23.338 -81.014 -14.146  1.00  0.00           O  
ATOM    753  CB  LEU B 259     -24.634 -80.273 -16.935  1.00  0.00           C  
ATOM    754  CG  LEU B 259     -24.873 -79.973 -18.418  1.00  0.00           C  
ATOM    755  CD1 LEU B 259     -26.221 -80.539 -18.828  1.00  0.00           C  
ATOM    756  CD2 LEU B 259     -24.826 -78.487 -18.676  1.00  0.00           C  
ATOM    757  N   SER B 261     -23.779 -78.809 -14.177  1.00  0.00           N  
ATOM    758  CA  SER B 261     -24.050 -78.750 -12.756  1.00  0.00           C  
ATOM    759  C   SER B 261     -25.511 -78.329 -12.633  1.00  0.00           C  
ATOM    760  O   SER B 261     -26.166 -78.647 -11.642  1.00  0.00           O  
ATOM    761  CB  SER B 261     -23.135 -77.746 -12.046  1.00  0.00           C  
ATOM    762  OG  SER B 261     -23.290 -76.447 -12.589  1.00  0.00           O  
ATOM    763  N   ALA B 262     -26.032 -77.640 -13.655  1.00  0.00           N  
ATOM    764  CA  ALA B 262     -27.435 -77.194 -13.635  1.00  0.00           C  
ATOM    765  C   ALA B 262     -28.006 -77.035 -15.059  1.00  0.00           C  
ATOM    766  O   ALA B 262     -27.269 -76.796 -16.009  1.00  0.00           O  
ATOM    767  CB  ALA B 262     -27.550 -75.870 -12.892  1.00  0.00           C  
ATOM    768  N   LEU B 263     -29.315 -77.176 -15.200  1.00  0.00           N  
ATOM    769  CA  LEU B 263     -29.953 -77.034 -16.506  1.00  0.00           C  
ATOM    770  C   LEU B 263     -31.395 -76.622 -16.273  1.00  0.00           C  
ATOM    771  O   LEU B 263     -32.117 -77.282 -15.525  1.00  0.00           O  
ATOM    772  CB  LEU B 263     -29.921 -78.359 -17.262  1.00  0.00           C  
ATOM    773  CG  LEU B 263     -30.532 -78.340 -18.659  1.00  0.00           C  
ATOM    774  CD1 LEU B 263     -29.797 -77.332 -19.552  1.00  0.00           C  
ATOM    775  CD2 LEU B 263     -30.441 -79.748 -19.234  1.00  0.00           C  
ATOM    776  N   GLU B 264     -31.815 -75.533 -16.904  1.00  0.00           N  
ATOM    777  CA  GLU B 264     -33.175 -75.053 -16.727  1.00  0.00           C  
ATOM    778  C   GLU B 264     -33.855 -74.800 -18.064  1.00  0.00           C  
ATOM    779  O   GLU B 264     -33.226 -74.277 -18.978  1.00  0.00           O  
ATOM    780  CB  GLU B 264     -33.162 -73.763 -15.921  1.00  0.00           C  
ATOM    781  CG  GLU B 264     -34.547 -73.197 -15.740  1.00  0.00           C  
ATOM    782  CD  GLU B 264     -34.564 -72.029 -14.793  1.00  0.00           C  
ATOM    783  OE1 GLU B 264     -35.663 -71.487 -14.554  1.00  0.00           O  
ATOM    784  OE2 GLU B 264     -33.480 -71.656 -14.282  1.00  0.00           O  
ATOM    785  N   VAL B 266     -35.136 -75.147 -18.160  1.00  0.00           N  
ATOM    786  CA  VAL B 266     -35.901 -74.969 -19.392  1.00  0.00           C  
ATOM    787  C   VAL B 266     -36.568 -73.596 -19.435  1.00  0.00           C  
ATOM    788  O   VAL B 266     -37.383 -73.267 -18.577  1.00  0.00           O  
ATOM    789  CB  VAL B 266     -36.995 -76.048 -19.518  1.00  0.00           C  
ATOM    790  CG1 VAL B 266     -37.823 -75.817 -20.786  1.00  0.00           C  
ATOM    791  CG2 VAL B 266     -36.357 -77.424 -19.545  1.00  0.00           C  
ATOM    792  N   LEU B 267     -36.237 -72.795 -20.439  1.00  0.00           N  
ATOM    793  CA  LEU B 267     -36.829 -71.465 -20.537  1.00  0.00           C  
ATOM    794  C   LEU B 267     -38.057 -71.469 -21.427  1.00  0.00           C  
ATOM    795  O   LEU B 267     -38.953 -70.636 -21.266  1.00  0.00           O  
ATOM    796  CB  LEU B 267     -35.807 -70.463 -21.077  1.00  0.00           C  
ATOM    797  CG  LEU B 267     -34.462 -70.367 -20.352  1.00  0.00           C  
ATOM    798  CD1 LEU B 267     -33.582 -69.339 -21.057  1.00  0.00           C  
ATOM    799  CD2 LEU B 267     -34.684 -69.987 -18.909  1.00  0.00           C  
ATOM    800  N   ALA B 268     -38.104 -72.410 -22.364  1.00  0.00           N  
ATOM    801  CA  ALA B 268     -39.226 -72.523 -23.284  1.00  0.00           C  
ATOM    802  C   ALA B 268     -39.203 -73.874 -23.969  1.00  0.00           C  
ATOM    803  O   ALA B 268     -38.139 -74.362 -24.377  1.00  0.00           O  
ATOM    804  CB  ALA B 268     -39.168 -71.427 -24.338  1.00  0.00           C  
ATOM    805  N   GLU B 269     -40.374 -74.491 -24.075  1.00  0.00           N  
ATOM    806  CA  GLU B 269     -40.494 -75.780 -24.737  1.00  0.00           C  
ATOM    807  C   GLU B 269     -40.835 -75.479 -26.189  1.00  0.00           C  
ATOM    808  O   GLU B 269     -41.178 -74.342 -26.530  1.00  0.00           O  
ATOM    809  CB  GLU B 269     -41.612 -76.605 -24.104  1.00  0.00           C  
ATOM    810  CG  GLU B 269     -41.478 -76.747 -22.608  1.00  0.00           C  
ATOM    811  CD  GLU B 269     -42.399 -77.809 -22.038  1.00  0.00           C  
ATOM    812  OE1 GLU B 269     -43.537 -77.947 -22.536  1.00  0.00           O  
ATOM    813  OE2 GLU B 269     -41.984 -78.500 -21.088  1.00  0.00           O  
ATOM    814  N   ALA B 270     -40.742 -76.485 -27.050  1.00  0.00           N  
ATOM    815  CA  ALA B 270     -41.035 -76.272 -28.451  1.00  0.00           C  
ATOM    816  C   ALA B 270     -41.688 -77.487 -29.078  1.00  0.00           C  
ATOM    817  O   ALA B 270     -41.309 -78.618 -28.793  1.00  0.00           O  
ATOM    818  CB  ALA B 270     -39.751 -75.956 -29.201  1.00  0.00           C  
ATOM    819  N   LYS B 271     -42.670 -77.268 -29.938  1.00  0.00           N  
ATOM    820  CA  LYS B 271     -43.261 -78.415 -30.591  1.00  0.00           C  
ATOM    821  C   LYS B 271     -42.349 -78.779 -31.764  1.00  0.00           C  
ATOM    822  O   LYS B 271     -41.412 -78.032 -32.084  1.00  0.00           O  
ATOM    823  CB  LYS B 271     -44.691 -78.111 -31.039  1.00  0.00           C  
ATOM    824  CG  LYS B 271     -44.865 -76.971 -32.008  1.00  0.00           C  
ATOM    825  CD  LYS B 271     -46.361 -76.745 -32.227  1.00  0.00           C  
ATOM    826  CE  LYS B 271     -46.663 -75.706 -33.304  1.00  0.00           C  
ATOM    827  NZ  LYS B 271     -48.135 -75.444 -33.421  1.00  0.00           N  
ATOM    828  N   THR B 272     -42.609 -79.927 -32.385  1.00  0.00           N  
ATOM    829  CA  THR B 272     -41.795 -80.431 -33.483  1.00  0.00           C  
ATOM    830  C   THR B 272     -41.861 -79.552 -34.723  1.00  0.00           C  
ATOM    831  O   THR B 272     -42.933 -79.230 -35.209  1.00  0.00           O  
ATOM    832  CB  THR B 272     -42.223 -81.867 -33.871  1.00  0.00           C  
ATOM    833  OG1 THR B 272     -42.381 -82.637 -32.675  1.00  0.00           O  
ATOM    834  CG2 THR B 272     -41.157 -82.540 -34.757  1.00  0.00           C  
ATOM    835  N   PRO B 273     -40.698 -79.158 -35.249  1.00  0.00           N  
ATOM    836  CA  PRO B 273     -40.563 -78.314 -36.440  1.00  0.00           C  
ATOM    837  C   PRO B 273     -41.051 -79.104 -37.663  1.00  0.00           C  
ATOM    838  O   PRO B 273     -40.913 -80.328 -37.706  1.00  0.00           O  
ATOM    839  CB  PRO B 273     -39.052 -78.059 -36.532  1.00  0.00           C  
ATOM    840  CG  PRO B 273     -38.536 -78.363 -35.180  1.00  0.00           C  
ATOM    841  CD  PRO B 273     -39.384 -79.490 -34.683  1.00  0.00           C  
ATOM    842  N   PRO B 274     -41.610 -78.415 -38.674  1.00  0.00           N  
ATOM    843  CA  PRO B 274     -42.109 -79.053 -39.899  1.00  0.00           C  
ATOM    844  C   PRO B 274     -40.962 -79.632 -40.742  1.00  0.00           C  
ATOM    845  O   PRO B 274     -41.187 -80.476 -41.603  1.00  0.00           O  
ATOM    846  CB  PRO B 274     -42.827 -77.911 -40.629  1.00  0.00           C  
ATOM    847  CG  PRO B 274     -43.132 -76.926 -39.560  1.00  0.00           C  
ATOM    848  CD  PRO B 274     -41.915 -76.976 -38.681  1.00  0.00           C  
ATOM    849  N   PHE B 275     -39.740 -79.155 -40.504  1.00  0.00           N  
ATOM    850  CA  PHE B 275     -38.545 -79.641 -41.218  1.00  0.00           C  
ATOM    851  C   PHE B 275     -37.328 -79.450 -40.305  1.00  0.00           C  
ATOM    852  O   PHE B 275     -37.325 -78.574 -39.458  1.00  0.00           O  
ATOM    853  CB  PHE B 275     -38.362 -78.887 -42.543  1.00  0.00           C  
ATOM    854  CG  PHE B 275     -38.394 -77.383 -42.407  1.00  0.00           C  
ATOM    855  CD1 PHE B 275     -37.315 -76.693 -41.871  1.00  0.00           C  
ATOM    856  CD2 PHE B 275     -39.496 -76.662 -42.839  1.00  0.00           C  
ATOM    857  CE1 PHE B 275     -37.331 -75.300 -41.763  1.00  0.00           C  
ATOM    858  CE2 PHE B 275     -39.526 -75.267 -42.738  1.00  0.00           C  
ATOM    859  CZ  PHE B 275     -38.435 -74.582 -42.196  1.00  0.00           C  
ATOM    860  N   PRO B 276     -36.285 -80.277 -40.465  1.00  0.00           N  
ATOM    861  CA  PRO B 276     -35.084 -80.170 -39.624  1.00  0.00           C  
ATOM    862  C   PRO B 276     -34.178 -78.972 -39.863  1.00  0.00           C  
ATOM    863  O   PRO B 276     -33.994 -78.517 -40.991  1.00  0.00           O  
ATOM    864  CB  PRO B 276     -34.359 -81.494 -39.879  1.00  0.00           C  
ATOM    865  CG  PRO B 276     -34.791 -81.853 -41.268  1.00  0.00           C  
ATOM    866  CD  PRO B 276     -36.249 -81.501 -41.283  1.00  0.00           C  
ATOM    867  N   VAL B 277     -33.597 -78.465 -38.788  1.00  0.00           N  
ATOM    868  CA  VAL B 277     -32.713 -77.328 -38.911  1.00  0.00           C  
ATOM    869  C   VAL B 277     -31.375 -77.642 -38.262  1.00  0.00           C  
ATOM    870  O   VAL B 277     -30.508 -76.778 -38.209  1.00  0.00           O  
ATOM    871  CB  VAL B 277     -33.314 -76.088 -38.205  1.00  0.00           C  
ATOM    872  CG1 VAL B 277     -34.651 -75.709 -38.835  1.00  0.00           C  
ATOM    873  CG2 VAL B 277     -33.519 -76.398 -36.728  1.00  0.00           C  
ATOM    874  N   ASP B 278     -31.195 -78.884 -37.802  1.00  0.00           N  
ATOM    875  CA  ASP B 278     -29.977 -79.253 -37.071  1.00  0.00           C  
ATOM    876  C   ASP B 278     -28.701 -79.682 -37.794  1.00  0.00           C  
ATOM    877  O   ASP B 278     -27.592 -79.470 -37.285  1.00  0.00           O  
ATOM    878  CB  ASP B 278     -30.314 -80.346 -36.041  1.00  0.00           C  
ATOM    879  CG  ASP B 278     -30.726 -81.663 -36.690  1.00  0.00           C  
ATOM    880  OD1 ASP B 278     -30.175 -82.703 -36.295  1.00  0.00           O  
ATOM    881  OD2 ASP B 278     -31.597 -81.658 -37.588  1.00  0.00           O  
ATOM    882  N   ALA B 279     -28.859 -80.290 -38.963  1.00  0.00           N  
ATOM    883  CA  ALA B 279     -27.747 -80.820 -39.742  1.00  0.00           C  
ATOM    884  C   ALA B 279     -26.659 -79.840 -40.156  1.00  0.00           C  
ATOM    885  O   ALA B 279     -25.463 -80.143 -40.041  1.00  0.00           O  
ATOM    886  CB  ALA B 279     -28.301 -81.545 -40.986  1.00  0.00           C  
ATOM    887  N   GLY B 281     -27.055 -78.670 -40.643  1.00  0.00           N  
ATOM    888  CA  GLY B 281     -26.079 -77.694 -41.089  1.00  0.00           C  
ATOM    889  C   GLY B 281     -25.077 -77.327 -40.018  1.00  0.00           C  
ATOM    890  O   GLY B 281     -23.895 -77.120 -40.294  1.00  0.00           O  
ATOM    891  N   TRP B 282     -25.537 -77.254 -38.781  1.00  0.00           N  
ATOM    892  CA  TRP B 282     -24.646 -76.880 -37.682  1.00  0.00           C  
ATOM    893  C   TRP B 282     -23.554 -77.911 -37.352  1.00  0.00           C  
ATOM    894  O   TRP B 282     -22.589 -77.587 -36.678  1.00  0.00           O  
ATOM    895  CB  TRP B 282     -25.471 -76.570 -36.424  1.00  0.00           C  
ATOM    896  CG  TRP B 282     -26.334 -75.348 -36.602  1.00  0.00           C  
ATOM    897  CD1 TRP B 282     -27.661 -75.312 -36.952  1.00  0.00           C  
ATOM    898  CD2 TRP B 282     -25.898 -73.992 -36.532  1.00  0.00           C  
ATOM    899  NE1 TRP B 282     -28.071 -74.014 -37.114  1.00  0.00           N  
ATOM    900  CE2 TRP B 282     -27.010 -73.180 -36.862  1.00  0.00           C  
ATOM    901  CE3 TRP B 282     -24.678 -73.383 -36.225  1.00  0.00           C  
ATOM    902  CZ2 TRP B 282     -26.932 -71.780 -36.895  1.00  0.00           C  
ATOM    903  CZ3 TRP B 282     -24.600 -71.991 -36.255  1.00  0.00           C  
ATOM    904  CH2 TRP B 282     -25.723 -71.207 -36.589  1.00  0.00           C  
ATOM    905  N   ARG B 283     -23.719 -79.135 -37.847  1.00  0.00           N  
ATOM    906  CA  ARG B 283     -22.786 -80.253 -37.637  1.00  0.00           C  
ATOM    907  C   ARG B 283     -21.824 -80.345 -38.815  1.00  0.00           C  
ATOM    908  O   ARG B 283     -20.883 -81.145 -38.813  1.00  0.00           O  
ATOM    909  CB  ARG B 283     -23.580 -81.550 -37.574  1.00  0.00           C  
ATOM    910  CG  ARG B 283     -23.253 -82.453 -36.440  1.00  0.00           C  
ATOM    911  CD  ARG B 283     -24.254 -83.578 -36.402  1.00  0.00           C  
ATOM    912  NE  ARG B 283     -25.451 -83.175 -35.692  1.00  0.00           N  
ATOM    913  CZ  ARG B 283     -26.690 -83.296 -36.154  1.00  0.00           C  
ATOM    914  NH1 ARG B 283     -26.911 -83.820 -37.351  1.00  0.00           N  
ATOM    915  NH2 ARG B 283     -27.711 -82.926 -35.391  1.00  0.00           N  
ATOM    916  N   GLY B 291     -22.075 -79.531 -39.827  1.00  0.00           N  
ATOM    917  CA  GLY B 291     -21.243 -79.557 -41.008  1.00  0.00           C  
ATOM    918  C   GLY B 291     -21.777 -80.568 -42.009  1.00  0.00           C  
ATOM    919  O   GLY B 291     -21.174 -80.781 -43.057  1.00  0.00           O  
ATOM    920  N   GLU B 292     -22.916 -81.182 -41.699  1.00  0.00           N  
ATOM    921  CA  GLU B 292     -23.512 -82.181 -42.587  1.00  0.00           C  
ATOM    922  C   GLU B 292     -24.410 -81.530 -43.639  1.00  0.00           C  
ATOM    923  O   GLU B 292     -24.846 -80.389 -43.484  1.00  0.00           O  
ATOM    924  CB  GLU B 292     -24.333 -83.190 -41.783  1.00  0.00           C  
ATOM    925  CG  GLU B 292     -23.643 -83.693 -40.517  1.00  0.00           C  
ATOM    926  CD  GLU B 292     -24.501 -84.675 -39.730  1.00  0.00           C  
ATOM    927  OE1 GLU B 292     -25.739 -84.493 -39.698  1.00  0.00           O  
ATOM    928  OE2 GLU B 292     -23.938 -85.619 -39.132  1.00  0.00           O  
ATOM    929  N   GLU B 293     -24.686 -82.257 -44.714  1.00  0.00           N  
ATOM    930  CA  GLU B 293     -25.537 -81.727 -45.776  1.00  0.00           C  
ATOM    931  C   GLU B 293     -26.982 -81.767 -45.334  1.00  0.00           C  
ATOM    932  O   GLU B 293     -27.401 -82.707 -44.664  1.00  0.00           O  
ATOM    933  CB  GLU B 293     -25.382 -82.550 -47.057  1.00  0.00           C  
ATOM    934  CG  GLU B 293     -24.035 -82.394 -47.734  1.00  0.00           C  
ATOM    935  CD  GLU B 293     -23.834 -81.016 -48.335  1.00  0.00           C  
ATOM    936  OE1 GLU B 293     -23.903 -80.018 -47.586  1.00  0.00           O  
ATOM    937  OE2 GLU B 293     -23.605 -80.931 -49.561  1.00  0.00           O  
ATOM    938  N   GLU B 296     -27.749 -80.751 -45.704  1.00  0.00           N  
ATOM    939  CA  GLU B 296     -29.149 -80.727 -45.319  1.00  0.00           C  
ATOM    940  C   GLU B 296     -30.072 -81.039 -46.478  1.00  0.00           C  
ATOM    941  O   GLU B 296     -29.704 -80.911 -47.642  1.00  0.00           O  
ATOM    942  CB  GLU B 296     -29.536 -79.365 -44.762  1.00  0.00           C  
ATOM    943  CG  GLU B 296     -28.619 -78.849 -43.699  1.00  0.00           C  
ATOM    944  CD  GLU B 296     -29.227 -77.695 -42.944  1.00  0.00           C  
ATOM    945  OE1 GLU B 296     -29.790 -77.924 -41.853  1.00  0.00           O  
ATOM    946  OE2 GLU B 296     -29.152 -76.562 -43.452  1.00  0.00           O  
ATOM    947  N   LYS B 297     -31.281 -81.462 -46.139  1.00  0.00           N  
ATOM    948  CA  LYS B 297     -32.293 -81.747 -47.137  1.00  0.00           C  
ATOM    949  C   LYS B 297     -33.297 -80.611 -46.976  1.00  0.00           C  
ATOM    950  O   LYS B 297     -34.147 -80.651 -46.083  1.00  0.00           O  
ATOM    951  CB  LYS B 297     -32.961 -83.096 -46.857  1.00  0.00           C  
ATOM    952  CG  LYS B 297     -34.097 -83.443 -47.817  1.00  0.00           C  
ATOM    953  CD  LYS B 297     -33.617 -83.525 -49.263  1.00  0.00           C  
ATOM    954  CE  LYS B 297     -34.773 -83.822 -50.214  1.00  0.00           C  
ATOM    955  NZ  LYS B 297     -34.345 -83.866 -51.644  1.00  0.00           N  
ATOM    956  N   GLU B 298     -33.173 -79.587 -47.818  1.00  0.00           N  
ATOM    957  CA  GLU B 298     -34.068 -78.428 -47.763  1.00  0.00           C  
ATOM    958  C   GLU B 298     -35.487 -78.789 -48.182  1.00  0.00           C  
ATOM    959  O   GLU B 298     -35.684 -79.495 -49.168  1.00  0.00           O  
ATOM    960  CB  GLU B 298     -33.552 -77.311 -48.673  1.00  0.00           C  
ATOM    961  CG  GLU B 298     -32.150 -76.848 -48.343  1.00  0.00           C  
ATOM    962  CD  GLU B 298     -31.735 -75.648 -49.162  1.00  0.00           C  
ATOM    963  OE1 GLU B 298     -30.583 -75.194 -48.999  1.00  0.00           O  
ATOM    964  OE2 GLU B 298     -32.560 -75.158 -49.964  1.00  0.00           O  
ATOM    965  N   ALA B 303     -36.468 -78.295 -47.430  1.00  0.00           N  
ATOM    966  CA  ALA B 303     -37.873 -78.556 -47.722  1.00  0.00           C  
ATOM    967  C   ALA B 303     -38.301 -77.637 -48.852  1.00  0.00           C  
ATOM    968  O   ALA B 303     -37.576 -76.706 -49.198  1.00  0.00           O  
ATOM    969  CB  ALA B 303     -38.719 -78.293 -46.491  1.00  0.00           C  
ATOM    970  N   SER B 305     -39.476 -77.887 -49.416  1.00  0.00           N  
ATOM    971  CA  SER B 305     -39.985 -77.061 -50.504  1.00  0.00           C  
ATOM    972  C   SER B 305     -39.963 -75.597 -50.085  1.00  0.00           C  
ATOM    973  O   SER B 305     -40.119 -75.273 -48.900  1.00  0.00           O  
ATOM    974  CB  SER B 305     -41.411 -77.467 -50.853  1.00  0.00           C  
ATOM    975  OG  SER B 305     -42.253 -77.340 -49.723  1.00  0.00           O  
ATOM    976  N   GLU B 306     -39.793 -74.710 -51.057  1.00  0.00           N  
ATOM    977  CA  GLU B 306     -39.705 -73.298 -50.741  1.00  0.00           C  
ATOM    978  C   GLU B 306     -40.970 -72.677 -50.148  1.00  0.00           C  
ATOM    979  O   GLU B 306     -40.871 -71.747 -49.348  1.00  0.00           O  
ATOM    980  CB  GLU B 306     -39.240 -72.499 -51.961  1.00  0.00           C  
ATOM    981  CG  GLU B 306     -38.673 -71.142 -51.566  1.00  0.00           C  
ATOM    982  CD  GLU B 306     -37.722 -70.586 -52.592  1.00  0.00           C  
ATOM    983  OE1 GLU B 306     -37.057 -69.566 -52.291  1.00  0.00           O  
ATOM    984  OE2 GLU B 306     -37.645 -71.161 -53.697  1.00  0.00           O  
ATOM    985  N   GLU B 307     -42.145 -73.185 -50.520  1.00  0.00           N  
ATOM    986  CA  GLU B 307     -43.377 -72.636 -49.961  1.00  0.00           C  
ATOM    987  C   GLU B 307     -43.424 -72.902 -48.455  1.00  0.00           C  
ATOM    988  O   GLU B 307     -43.924 -72.081 -47.696  1.00  0.00           O  
ATOM    989  CB  GLU B 307     -44.615 -73.225 -50.650  1.00  0.00           C  
ATOM    990  CG  GLU B 307     -44.758 -72.798 -52.121  1.00  0.00           C  
ATOM    991  CD  GLU B 307     -44.633 -71.276 -52.347  1.00  0.00           C  
ATOM    992  OE1 GLU B 307     -45.484 -70.504 -51.848  1.00  0.00           O  
ATOM    993  OE2 GLU B 307     -43.677 -70.851 -53.035  1.00  0.00           O  
ATOM    994  N   LEU B 308     -42.894 -74.044 -48.029  1.00  0.00           N  
ATOM    995  CA  LEU B 308     -42.846 -74.397 -46.614  1.00  0.00           C  
ATOM    996  C   LEU B 308     -41.797 -73.535 -45.904  1.00  0.00           C  
ATOM    997  O   LEU B 308     -42.028 -73.045 -44.795  1.00  0.00           O  
ATOM    998  CB  LEU B 308     -42.454 -75.863 -46.431  1.00  0.00           C  
ATOM    999  CG  LEU B 308     -43.496 -76.865 -45.946  1.00  0.00           C  
ATOM   1000  CD1 LEU B 308     -42.774 -78.156 -45.566  1.00  0.00           C  
ATOM   1001  CD2 LEU B 308     -44.241 -76.311 -44.745  1.00  0.00           C  
ATOM   1002  N   ARG B 309     -40.635 -73.381 -46.536  1.00  0.00           N  
ATOM   1003  CA  ARG B 309     -39.574 -72.574 -45.953  1.00  0.00           C  
ATOM   1004  C   ARG B 309     -40.093 -71.138 -45.727  1.00  0.00           C  
ATOM   1005  O   ARG B 309     -39.850 -70.539 -44.682  1.00  0.00           O  
ATOM   1006  CB  ARG B 309     -38.343 -72.558 -46.877  1.00  0.00           C  
ATOM   1007  CG  ARG B 309     -37.595 -73.918 -47.015  1.00  0.00           C  
ATOM   1008  CD  ARG B 309     -36.414 -73.787 -48.006  1.00  0.00           C  
ATOM   1009  NE  ARG B 309     -35.493 -72.747 -47.547  1.00  0.00           N  
ATOM   1010  CZ  ARG B 309     -34.709 -72.011 -48.328  1.00  0.00           C  
ATOM   1011  NH1 ARG B 309     -34.696 -72.181 -49.651  1.00  0.00           N  
ATOM   1012  NH2 ARG B 309     -33.956 -71.063 -47.779  1.00  0.00           N  
ATOM   1013  N   LEU B 310     -40.822 -70.605 -46.703  1.00  0.00           N  
ATOM   1014  CA  LEU B 310     -41.362 -69.253 -46.612  1.00  0.00           C  
ATOM   1015  C   LEU B 310     -42.499 -69.139 -45.587  1.00  0.00           C  
ATOM   1016  O   LEU B 310     -42.592 -68.147 -44.841  1.00  0.00           O  
ATOM   1017  CB  LEU B 310     -41.839 -68.820 -48.003  1.00  0.00           C  
ATOM   1018  CG  LEU B 310     -41.043 -67.763 -48.779  1.00  0.00           C  
ATOM   1019  CD1 LEU B 310     -39.559 -67.941 -48.585  1.00  0.00           C  
ATOM   1020  CD2 LEU B 310     -41.420 -67.835 -50.260  1.00  0.00           C  
ATOM   1021  N   LYS B 311     -43.368 -70.141 -45.541  1.00  0.00           N  
ATOM   1022  CA  LYS B 311     -44.467 -70.117 -44.585  1.00  0.00           C  
ATOM   1023  C   LYS B 311     -43.920 -70.144 -43.158  1.00  0.00           C  
ATOM   1024  O   LYS B 311     -44.531 -69.590 -42.252  1.00  0.00           O  
ATOM   1025  CB  LYS B 311     -45.395 -71.310 -44.806  1.00  0.00           C  
ATOM   1026  CG  LYS B 311     -46.589 -71.336 -43.881  1.00  0.00           C  
ATOM   1027  CD  LYS B 311     -47.521 -72.468 -44.235  1.00  0.00           C  
ATOM   1028  CE  LYS B 311     -48.674 -72.530 -43.253  1.00  0.00           C  
ATOM   1029  NZ  LYS B 311     -49.349 -71.206 -43.169  1.00  0.00           N  
ATOM   1030  N   TYR B 312     -42.782 -70.804 -42.950  1.00  0.00           N  
ATOM   1031  CA  TYR B 312     -42.161 -70.867 -41.621  1.00  0.00           C  
ATOM   1032  C   TYR B 312     -40.757 -70.274 -41.701  1.00  0.00           C  
ATOM   1033  O   TYR B 312     -39.787 -70.875 -41.238  1.00  0.00           O  
ATOM   1034  CB  TYR B 312     -42.062 -72.319 -41.107  1.00  0.00           C  
ATOM   1035  CG  TYR B 312     -43.387 -73.028 -40.930  1.00  0.00           C  
ATOM   1036  CD1 TYR B 312     -43.905 -73.846 -41.941  1.00  0.00           C  
ATOM   1037  CD2 TYR B 312     -44.153 -72.846 -39.772  1.00  0.00           C  
ATOM   1038  CE1 TYR B 312     -45.145 -74.460 -41.809  1.00  0.00           C  
ATOM   1039  CE2 TYR B 312     -45.407 -73.463 -39.630  1.00  0.00           C  
ATOM   1040  CZ  TYR B 312     -45.892 -74.263 -40.653  1.00  0.00           C  
ATOM   1041  OH  TYR B 312     -47.123 -74.881 -40.525  1.00  0.00           O  
ATOM   1042  N   ARG B 313     -40.648 -69.092 -42.293  1.00  0.00           N  
ATOM   1043  CA  ARG B 313     -39.349 -68.441 -42.457  1.00  0.00           C  
ATOM   1044  C   ARG B 313     -38.534 -68.322 -41.178  1.00  0.00           C  
ATOM   1045  O   ARG B 313     -37.305 -68.385 -41.239  1.00  0.00           O  
ATOM   1046  CB  ARG B 313     -39.523 -67.038 -43.048  1.00  0.00           C  
ATOM   1047  CG  ARG B 313     -38.668 -66.658 -44.269  1.00  0.00           C  
ATOM   1048  CD  ARG B 313     -37.339 -67.395 -44.482  1.00  0.00           C  
ATOM   1049  NE  ARG B 313     -36.490 -66.621 -45.393  1.00  0.00           N  
ATOM   1050  CZ  ARG B 313     -35.958 -67.054 -46.542  1.00  0.00           C  
ATOM   1051  NH1 ARG B 313     -36.159 -68.296 -46.985  1.00  0.00           N  
ATOM   1052  NH2 ARG B 313     -35.200 -66.223 -47.250  1.00  0.00           N  
ATOM   1053  N   TYR B 314     -39.187 -68.128 -40.024  1.00  0.00           N  
ATOM   1054  CA  TYR B 314     -38.448 -67.968 -38.759  1.00  0.00           C  
ATOM   1055  C   TYR B 314     -37.724 -69.245 -38.315  1.00  0.00           C  
ATOM   1056  O   TYR B 314     -36.815 -69.202 -37.485  1.00  0.00           O  
ATOM   1057  CB  TYR B 314     -39.368 -67.434 -37.629  1.00  0.00           C  
ATOM   1058  CG  TYR B 314     -40.676 -68.175 -37.468  1.00  0.00           C  
ATOM   1059  CD1 TYR B 314     -40.761 -69.340 -36.707  1.00  0.00           C  
ATOM   1060  CD2 TYR B 314     -41.815 -67.766 -38.168  1.00  0.00           C  
ATOM   1061  CE1 TYR B 314     -41.940 -70.088 -36.656  1.00  0.00           C  
ATOM   1062  CE2 TYR B 314     -42.994 -68.504 -38.126  1.00  0.00           C  
ATOM   1063  CZ  TYR B 314     -43.056 -69.662 -37.370  1.00  0.00           C  
ATOM   1064  OH  TYR B 314     -44.248 -70.376 -37.323  1.00  0.00           O  
ATOM   1065  N   LEU B 315     -38.129 -70.384 -38.860  1.00  0.00           N  
ATOM   1066  CA  LEU B 315     -37.460 -71.636 -38.538  1.00  0.00           C  
ATOM   1067  C   LEU B 315     -36.403 -71.869 -39.626  1.00  0.00           C  
ATOM   1068  O   LEU B 315     -35.361 -72.443 -39.371  1.00  0.00           O  
ATOM   1069  CB  LEU B 315     -38.445 -72.804 -38.525  1.00  0.00           C  
ATOM   1070  CG  LEU B 315     -39.608 -72.704 -37.527  1.00  0.00           C  
ATOM   1071  CD1 LEU B 315     -40.454 -73.960 -37.589  1.00  0.00           C  
ATOM   1072  CD2 LEU B 315     -39.067 -72.501 -36.128  1.00  0.00           C  
ATOM   1073  N   ASP B 316     -36.680 -71.413 -40.841  1.00  0.00           N  
ATOM   1074  CA  ASP B 316     -35.721 -71.587 -41.939  1.00  0.00           C  
ATOM   1075  C   ASP B 316     -34.464 -70.767 -41.600  1.00  0.00           C  
ATOM   1076  O   ASP B 316     -33.337 -71.195 -41.844  1.00  0.00           O  
ATOM   1077  CB  ASP B 316     -36.360 -71.102 -43.248  1.00  0.00           C  
ATOM   1078  CG  ASP B 316     -35.517 -71.433 -44.473  1.00  0.00           C  
ATOM   1079  OD1 ASP B 316     -35.102 -72.600 -44.621  1.00  0.00           O  
ATOM   1080  OD2 ASP B 316     -35.284 -70.528 -45.292  1.00  0.00           O  
ATOM   1081  N   LEU B 317     -34.679 -69.592 -41.011  1.00  0.00           N  
ATOM   1082  CA  LEU B 317     -33.599 -68.702 -40.627  1.00  0.00           C  
ATOM   1083  C   LEU B 317     -32.742 -69.221 -39.443  1.00  0.00           C  
ATOM   1084  O   LEU B 317     -31.768 -68.577 -39.073  1.00  0.00           O  
ATOM   1085  CB  LEU B 317     -34.154 -67.290 -40.343  1.00  0.00           C  
ATOM   1086  CG  LEU B 317     -34.762 -66.516 -41.535  1.00  0.00           C  
ATOM   1087  CD1 LEU B 317     -35.265 -65.120 -41.115  1.00  0.00           C  
ATOM   1088  CD2 LEU B 317     -33.710 -66.370 -42.618  1.00  0.00           C  
ATOM   1089  N   ARG B 318     -33.103 -70.372 -38.864  1.00  0.00           N  
ATOM   1090  CA  ARG B 318     -32.305 -70.989 -37.789  1.00  0.00           C  
ATOM   1091  C   ARG B 318     -31.169 -71.831 -38.398  1.00  0.00           C  
ATOM   1092  O   ARG B 318     -30.236 -72.227 -37.690  1.00  0.00           O  
ATOM   1093  CB  ARG B 318     -33.141 -71.945 -36.915  1.00  0.00           C  
ATOM   1094  CG  ARG B 318     -34.091 -71.286 -35.924  1.00  0.00           C  
ATOM   1095  CD  ARG B 318     -34.831 -72.301 -35.013  1.00  0.00           C  
ATOM   1096  NE  ARG B 318     -35.628 -71.559 -34.019  1.00  0.00           N  
ATOM   1097  CZ  ARG B 318     -36.462 -72.104 -33.141  1.00  0.00           C  
ATOM   1098  NH1 ARG B 318     -36.635 -73.413 -33.095  1.00  0.00           N  
ATOM   1099  NH2 ARG B 318     -37.157 -71.319 -32.328  1.00  0.00           N  
ATOM   1100  N   ARG B 319     -31.261 -72.118 -39.700  1.00  0.00           N  
ATOM   1101  CA  ARG B 319     -30.248 -72.938 -40.380  1.00  0.00           C  
ATOM   1102  C   ARG B 319     -28.931 -72.186 -40.555  1.00  0.00           C  
ATOM   1103  O   ARG B 319     -28.913 -70.988 -40.842  1.00  0.00           O  
ATOM   1104  CB  ARG B 319     -30.772 -73.416 -41.749  1.00  0.00           C  
ATOM   1105  CG  ARG B 319     -32.035 -74.285 -41.620  1.00  0.00           C  
ATOM   1106  CD  ARG B 319     -32.461 -74.977 -42.919  1.00  0.00           C  
ATOM   1107  NE  ARG B 319     -32.754 -74.031 -43.981  1.00  0.00           N  
ATOM   1108  CZ  ARG B 319     -32.091 -73.983 -45.134  1.00  0.00           C  
ATOM   1109  NH1 ARG B 319     -31.093 -74.830 -45.362  1.00  0.00           N  
ATOM   1110  NH2 ARG B 319     -32.430 -73.093 -46.060  1.00  0.00           N  
ATOM   1111  N   ARG B 320     -27.824 -72.891 -40.382  1.00  0.00           N  
ATOM   1112  CA  ARG B 320     -26.510 -72.279 -40.486  1.00  0.00           C  
ATOM   1113  C   ARG B 320     -26.297 -71.464 -41.766  1.00  0.00           C  
ATOM   1114  O   ARG B 320     -25.888 -70.311 -41.693  1.00  0.00           O  
ATOM   1115  CB  ARG B 320     -25.425 -73.352 -40.348  1.00  0.00           C  
ATOM   1116  CG  ARG B 320     -24.006 -72.794 -40.227  1.00  0.00           C  
ATOM   1117  CD  ARG B 320     -23.028 -73.951 -40.125  1.00  0.00           C  
ATOM   1118  NE  ARG B 320     -21.635 -73.547 -40.256  1.00  0.00           N  
ATOM   1119  CZ  ARG B 320     -20.983 -72.814 -39.359  1.00  0.00           C  
ATOM   1120  NH1 ARG B 320     -21.603 -72.400 -38.258  1.00  0.00           N  
ATOM   1121  NH2 ARG B 320     -19.710 -72.492 -39.563  1.00  0.00           N  
ATOM   1122  N   ARG B 321     -26.584 -72.057 -42.926  1.00  0.00           N  
ATOM   1123  CA  ARG B 321     -26.395 -71.382 -44.209  1.00  0.00           C  
ATOM   1124  C   ARG B 321     -27.190 -70.069 -44.336  1.00  0.00           C  
ATOM   1125  O   ARG B 321     -26.703 -69.104 -44.922  1.00  0.00           O  
ATOM   1126  CB  ARG B 321     -26.783 -72.314 -45.368  1.00  0.00           C  
ATOM   1127  CG  ARG B 321     -26.654 -71.664 -46.743  1.00  0.00           C  
ATOM   1128  CD  ARG B 321     -27.077 -72.612 -47.877  1.00  0.00           C  
ATOM   1129  NE  ARG B 321     -28.498 -72.977 -47.813  1.00  0.00           N  
ATOM   1130  CZ  ARG B 321     -29.500 -72.211 -48.247  1.00  0.00           C  
ATOM   1131  NH1 ARG B 321     -29.256 -71.019 -48.791  1.00  0.00           N  
ATOM   1132  NH2 ARG B 321     -30.755 -72.634 -48.133  1.00  0.00           N  
ATOM   1133  N   MET B 322     -28.410 -70.035 -43.806  1.00  0.00           N  
ATOM   1134  CA  MET B 322     -29.204 -68.809 -43.888  1.00  0.00           C  
ATOM   1135  C   MET B 322     -28.594 -67.722 -43.002  1.00  0.00           C  
ATOM   1136  O   MET B 322     -28.511 -66.565 -43.415  1.00  0.00           O  
ATOM   1137  CB  MET B 322     -30.658 -69.065 -43.486  1.00  0.00           C  
ATOM   1138  CG  MET B 322     -31.443 -69.964 -44.442  1.00  0.00           C  
ATOM   1139  SD  MET B 322     -31.266 -69.504 -46.171  1.00  0.00           S  
ATOM   1140  CE  MET B 322     -32.107 -67.924 -46.194  1.00  0.00           C  
ATOM   1141  N   GLN B 323     -28.148 -68.074 -41.796  1.00  0.00           N  
ATOM   1142  CA  GLN B 323     -27.552 -67.062 -40.931  1.00  0.00           C  
ATOM   1143  C   GLN B 323     -26.234 -66.562 -41.520  1.00  0.00           C  
ATOM   1144  O   GLN B 323     -25.914 -65.370 -41.391  1.00  0.00           O  
ATOM   1145  CB  GLN B 323     -27.376 -67.590 -39.484  1.00  0.00           C  
ATOM   1146  CG  GLN B 323     -28.756 -67.689 -38.765  1.00  0.00           C  
ATOM   1147  CD  GLN B 323     -28.706 -68.145 -37.320  1.00  0.00           C  
ATOM   1148  OE1 GLN B 323     -27.645 -68.180 -36.696  1.00  0.00           O  
ATOM   1149  NE2 GLN B 323     -29.883 -68.478 -36.765  1.00  0.00           N  
ATOM   1150  N   GLU B 324     -25.473 -67.447 -42.164  1.00  0.00           N  
ATOM   1151  CA  GLU B 324     -24.224 -67.006 -42.789  1.00  0.00           C  
ATOM   1152  C   GLU B 324     -24.539 -65.978 -43.876  1.00  0.00           C  
ATOM   1153  O   GLU B 324     -23.825 -64.985 -44.021  1.00  0.00           O  
ATOM   1154  CB  GLU B 324     -23.470 -68.191 -43.410  1.00  0.00           C  
ATOM   1155  CG  GLU B 324     -22.842 -69.136 -42.387  1.00  0.00           C  
ATOM   1156  CD  GLU B 324     -22.169 -70.343 -43.037  1.00  0.00           C  
ATOM   1157  OE1 GLU B 324     -21.513 -71.106 -42.303  1.00  0.00           O  
ATOM   1158  OE2 GLU B 324     -22.301 -70.534 -44.271  1.00  0.00           O  
ATOM   1159  N   ASN B 325     -25.598 -66.203 -44.648  1.00  0.00           N  
ATOM   1160  CA  ASN B 325     -25.967 -65.260 -45.711  1.00  0.00           C  
ATOM   1161  C   ASN B 325     -26.351 -63.893 -45.130  1.00  0.00           C  
ATOM   1162  O   ASN B 325     -25.918 -62.850 -45.624  1.00  0.00           O  
ATOM   1163  CB  ASN B 325     -27.161 -65.791 -46.522  1.00  0.00           C  
ATOM   1164  CG  ASN B 325     -26.793 -66.935 -47.454  1.00  0.00           C  
ATOM   1165  OD1 ASN B 325     -27.674 -67.537 -48.091  1.00  0.00           O  
ATOM   1166  ND2 ASN B 325     -25.506 -67.234 -47.561  1.00  0.00           N  
ATOM   1167  N   LEU B 332     -27.162 -63.884 -44.074  1.00  0.00           N  
ATOM   1168  CA  LEU B 332     -27.570 -62.614 -43.480  1.00  0.00           C  
ATOM   1169  C   LEU B 332     -26.412 -61.870 -42.825  1.00  0.00           C  
ATOM   1170  O   LEU B 332     -26.342 -60.650 -42.893  1.00  0.00           O  
ATOM   1171  CB  LEU B 332     -28.703 -62.825 -42.469  1.00  0.00           C  
ATOM   1172  CG  LEU B 332     -30.044 -63.332 -43.023  1.00  0.00           C  
ATOM   1173  CD1 LEU B 332     -31.010 -63.482 -41.862  1.00  0.00           C  
ATOM   1174  CD2 LEU B 332     -30.612 -62.381 -44.066  1.00  0.00           C  
ATOM   1175  N   ARG B 333     -25.508 -62.592 -42.177  1.00  0.00           N  
ATOM   1176  CA  ARG B 333     -24.367 -61.929 -41.555  1.00  0.00           C  
ATOM   1177  C   ARG B 333     -23.423 -61.396 -42.632  1.00  0.00           C  
ATOM   1178  O   ARG B 333     -22.814 -60.345 -42.461  1.00  0.00           O  
ATOM   1179  CB  ARG B 333     -23.631 -62.882 -40.607  1.00  0.00           C  
ATOM   1180  CG  ARG B 333     -24.445 -63.129 -39.350  1.00  0.00           C  
ATOM   1181  CD  ARG B 333     -23.545 -63.098 -38.124  1.00  0.00           C  
ATOM   1182  NE  ARG B 333     -23.342 -64.431 -37.603  1.00  0.00           N  
ATOM   1183  CZ  ARG B 333     -22.573 -64.712 -36.559  1.00  0.00           C  
ATOM   1184  NH1 ARG B 333     -21.921 -63.739 -35.926  1.00  0.00           N  
ATOM   1185  NH2 ARG B 333     -22.472 -65.959 -36.142  1.00  0.00           N  
ATOM   1186  N   LEU B 334     -23.305 -62.121 -43.745  1.00  0.00           N  
ATOM   1187  CA  LEU B 334     -22.459 -61.641 -44.840  1.00  0.00           C  
ATOM   1188  C   LEU B 334     -23.074 -60.342 -45.390  1.00  0.00           C  
ATOM   1189  O   LEU B 334     -22.352 -59.399 -45.709  1.00  0.00           O  
ATOM   1190  CB  LEU B 334     -22.375 -62.664 -45.976  1.00  0.00           C  
ATOM   1191  CG  LEU B 334     -21.718 -62.141 -47.264  1.00  0.00           C  
ATOM   1192  CD1 LEU B 334     -20.260 -61.852 -47.011  1.00  0.00           C  
ATOM   1193  CD2 LEU B 334     -21.825 -63.164 -48.364  1.00  0.00           C  
ATOM   1194  N   ARG B 335     -24.401 -60.295 -45.499  1.00  0.00           N  
ATOM   1195  CA  ARG B 335     -25.049 -59.079 -46.013  1.00  0.00           C  
ATOM   1196  C   ARG B 335     -24.736 -57.904 -45.073  1.00  0.00           C  
ATOM   1197  O   ARG B 335     -24.473 -56.788 -45.528  1.00  0.00           O  
ATOM   1198  CB  ARG B 335     -26.570 -59.316 -46.153  1.00  0.00           C  
ATOM   1199  CG  ARG B 335     -27.399 -58.111 -46.641  1.00  0.00           C  
ATOM   1200  CD  ARG B 335     -28.820 -58.535 -47.119  1.00  0.00           C  
ATOM   1201  NE  ARG B 335     -29.567 -57.376 -47.622  1.00  0.00           N  
ATOM   1202  CZ  ARG B 335     -30.266 -57.358 -48.760  1.00  0.00           C  
ATOM   1203  NH1 ARG B 335     -30.344 -58.440 -49.535  1.00  0.00           N  
ATOM   1204  NH2 ARG B 335     -30.839 -56.233 -49.156  1.00  0.00           N  
ATOM   1205  N   HIS B 336     -24.744 -58.158 -43.759  1.00  0.00           N  
ATOM   1206  CA  HIS B 336     -24.412 -57.114 -42.786  1.00  0.00           C  
ATOM   1207  C   HIS B 336     -22.983 -56.585 -43.023  1.00  0.00           C  
ATOM   1208  O   HIS B 336     -22.770 -55.374 -43.122  1.00  0.00           O  
ATOM   1209  CB  HIS B 336     -24.515 -57.668 -41.364  1.00  0.00           C  
ATOM   1210  CG  HIS B 336     -23.845 -56.816 -40.330  1.00  0.00           C  
ATOM   1211  ND1 HIS B 336     -24.507 -55.822 -39.634  1.00  0.00           N  
ATOM   1212  CD2 HIS B 336     -22.572 -56.822 -39.862  1.00  0.00           C  
ATOM   1213  CE1 HIS B 336     -23.674 -55.257 -38.781  1.00  0.00           C  
ATOM   1214  NE2 HIS B 336     -22.494 -55.842 -38.891  1.00  0.00           N  
ATOM   1215  N   ARG B 337     -22.025 -57.507 -43.122  1.00  0.00           N  
ATOM   1216  CA  ARG B 337     -20.613 -57.171 -43.331  1.00  0.00           C  
ATOM   1217  C   ARG B 337     -20.384 -56.356 -44.607  1.00  0.00           C  
ATOM   1218  O   ARG B 337     -19.612 -55.389 -44.608  1.00  0.00           O  
ATOM   1219  CB  ARG B 337     -19.767 -58.459 -43.382  1.00  0.00           C  
ATOM   1220  CG  ARG B 337     -19.584 -59.122 -41.998  1.00  0.00           C  
ATOM   1221  CD  ARG B 337     -18.621 -60.302 -42.052  1.00  0.00           C  
ATOM   1222  NE  ARG B 337     -19.173 -61.406 -42.838  1.00  0.00           N  
ATOM   1223  CZ  ARG B 337     -18.449 -62.358 -43.406  1.00  0.00           C  
ATOM   1224  NH1 ARG B 337     -17.130 -62.355 -43.279  1.00  0.00           N  
ATOM   1225  NH2 ARG B 337     -19.045 -63.308 -44.113  1.00  0.00           N  
ATOM   1226  N   VAL B 338     -21.058 -56.750 -45.687  1.00  0.00           N  
ATOM   1227  CA  VAL B 338     -20.948 -56.044 -46.961  1.00  0.00           C  
ATOM   1228  C   VAL B 338     -21.440 -54.599 -46.820  1.00  0.00           C  
ATOM   1229  O   VAL B 338     -20.765 -53.662 -47.267  1.00  0.00           O  
ATOM   1230  CB  VAL B 338     -21.770 -56.785 -48.071  1.00  0.00           C  
ATOM   1231  CG1 VAL B 338     -22.039 -55.847 -49.272  1.00  0.00           C  
ATOM   1232  CG2 VAL B 338     -21.013 -58.019 -48.544  1.00  0.00           C  
ATOM   1233  N   ILE B 339     -22.606 -54.393 -46.209  1.00  0.00           N  
ATOM   1234  CA  ILE B 339     -23.139 -53.042 -46.080  1.00  0.00           C  
ATOM   1235  C   ILE B 339     -22.268 -52.192 -45.149  1.00  0.00           C  
ATOM   1236  O   ILE B 339     -22.035 -51.008 -45.425  1.00  0.00           O  
ATOM   1237  CB  ILE B 339     -24.644 -53.063 -45.641  1.00  0.00           C  
ATOM   1238  CG1 ILE B 339     -25.499 -53.707 -46.760  1.00  0.00           C  
ATOM   1239  CG2 ILE B 339     -25.156 -51.633 -45.420  1.00  0.00           C  
ATOM   1240  CD1 ILE B 339     -26.929 -54.142 -46.314  1.00  0.00           C  
ATOM   1241  N   LYS B 340     -21.774 -52.787 -44.065  1.00  0.00           N  
ATOM   1242  CA  LYS B 340     -20.894 -52.060 -43.142  1.00  0.00           C  
ATOM   1243  C   LYS B 340     -19.607 -51.653 -43.897  1.00  0.00           C  
ATOM   1244  O   LYS B 340     -19.132 -50.527 -43.732  1.00  0.00           O  
ATOM   1245  CB  LYS B 340     -20.529 -52.934 -41.923  1.00  0.00           C  
ATOM   1246  CG  LYS B 340     -19.550 -52.218 -40.939  1.00  0.00           C  
ATOM   1247  CD  LYS B 340     -20.195 -50.957 -40.349  1.00  0.00           C  
ATOM   1248  CE  LYS B 340     -19.172 -49.897 -39.925  1.00  0.00           C  
ATOM   1249  NZ  LYS B 340     -18.255 -50.349 -38.843  1.00  0.00           N  
ATOM   1250  N   ALA B 341     -19.060 -52.554 -44.732  1.00  0.00           N  
ATOM   1251  CA  ALA B 341     -17.838 -52.254 -45.514  1.00  0.00           C  
ATOM   1252  C   ALA B 341     -18.104 -51.081 -46.445  1.00  0.00           C  
ATOM   1253  O   ALA B 341     -17.256 -50.195 -46.603  1.00  0.00           O  
ATOM   1254  CB  ALA B 341     -17.374 -53.498 -46.349  1.00  0.00           C  
ATOM   1255  N   ILE B 342     -19.279 -51.075 -47.069  1.00  0.00           N  
ATOM   1256  CA  ILE B 342     -19.647 -49.973 -47.958  1.00  0.00           C  
ATOM   1257  C   ILE B 342     -19.662 -48.660 -47.168  1.00  0.00           C  
ATOM   1258  O   ILE B 342     -19.074 -47.679 -47.596  1.00  0.00           O  
ATOM   1259  CB  ILE B 342     -21.017 -50.226 -48.632  1.00  0.00           C  
ATOM   1260  CG1 ILE B 342     -20.868 -51.352 -49.657  1.00  0.00           C  
ATOM   1261  CG2 ILE B 342     -21.509 -48.972 -49.363  1.00  0.00           C  
ATOM   1262  CD1 ILE B 342     -22.180 -51.872 -50.195  1.00  0.00           C  
ATOM   1263  N   TRP B 343     -20.292 -48.643 -46.000  1.00  0.00           N  
ATOM   1264  CA  TRP B 343     -20.304 -47.417 -45.215  1.00  0.00           C  
ATOM   1265  C   TRP B 343     -18.889 -46.945 -44.814  1.00  0.00           C  
ATOM   1266  O   TRP B 343     -18.603 -45.747 -44.856  1.00  0.00           O  
ATOM   1267  CB  TRP B 343     -21.121 -47.588 -43.931  1.00  0.00           C  
ATOM   1268  CG  TRP B 343     -22.572 -47.320 -44.054  1.00  0.00           C  
ATOM   1269  CD1 TRP B 343     -23.537 -48.197 -44.452  1.00  0.00           C  
ATOM   1270  CD2 TRP B 343     -23.250 -46.102 -43.716  1.00  0.00           C  
ATOM   1271  NE1 TRP B 343     -24.769 -47.606 -44.377  1.00  0.00           N  
ATOM   1272  CE2 TRP B 343     -24.626 -46.324 -43.929  1.00  0.00           C  
ATOM   1273  CE3 TRP B 343     -22.824 -44.852 -43.249  1.00  0.00           C  
ATOM   1274  CZ2 TRP B 343     -25.595 -45.332 -43.688  1.00  0.00           C  
ATOM   1275  CZ3 TRP B 343     -23.779 -43.865 -43.007  1.00  0.00           C  
ATOM   1276  CH2 TRP B 343     -25.151 -44.113 -43.228  1.00  0.00           C  
ATOM   1277  N   ASP B 344     -18.023 -47.865 -44.386  1.00  0.00           N  
ATOM   1278  CA  ASP B 344     -16.666 -47.484 -43.964  1.00  0.00           C  
ATOM   1279  C   ASP B 344     -15.885 -46.816 -45.097  1.00  0.00           C  
ATOM   1280  O   ASP B 344     -15.282 -45.773 -44.903  1.00  0.00           O  
ATOM   1281  CB  ASP B 344     -15.849 -48.696 -43.478  1.00  0.00           C  
ATOM   1282  CG  ASP B 344     -16.341 -49.253 -42.148  1.00  0.00           C  
ATOM   1283  OD1 ASP B 344     -17.025 -48.536 -41.402  1.00  0.00           O  
ATOM   1284  OD2 ASP B 344     -16.029 -50.417 -41.846  1.00  0.00           O  
ATOM   1285  N   PHE B 345     -15.900 -47.442 -46.272  1.00  0.00           N  
ATOM   1286  CA  PHE B 345     -15.181 -46.924 -47.431  1.00  0.00           C  
ATOM   1287  C   PHE B 345     -15.698 -45.574 -47.934  1.00  0.00           C  
ATOM   1288  O   PHE B 345     -14.919 -44.647 -48.140  1.00  0.00           O  
ATOM   1289  CB  PHE B 345     -15.255 -47.916 -48.601  1.00  0.00           C  
ATOM   1290  CG  PHE B 345     -14.412 -47.512 -49.794  1.00  0.00           C  
ATOM   1291  CD1 PHE B 345     -13.076 -47.898 -49.874  1.00  0.00           C  
ATOM   1292  CD2 PHE B 345     -14.959 -46.767 -50.844  1.00  0.00           C  
ATOM   1293  CE1 PHE B 345     -12.294 -47.556 -50.993  1.00  0.00           C  
ATOM   1294  CE2 PHE B 345     -14.187 -46.423 -51.961  1.00  0.00           C  
ATOM   1295  CZ  PHE B 345     -12.853 -46.825 -52.032  1.00  0.00           C  
ATOM   1296  N   LEU B 347     -17.006 -45.471 -48.159  1.00  0.00           N  
ATOM   1297  CA  LEU B 347     -17.546 -44.223 -48.687  1.00  0.00           C  
ATOM   1298  C   LEU B 347     -17.485 -43.075 -47.685  1.00  0.00           C  
ATOM   1299  O   LEU B 347     -17.301 -41.927 -48.082  1.00  0.00           O  
ATOM   1300  CB  LEU B 347     -18.978 -44.438 -49.237  1.00  0.00           C  
ATOM   1301  CG  LEU B 347     -19.000 -45.361 -50.481  1.00  0.00           C  
ATOM   1302  CD1 LEU B 347     -20.446 -45.697 -50.880  1.00  0.00           C  
ATOM   1303  CD2 LEU B 347     -18.269 -44.697 -51.642  1.00  0.00           C  
ATOM   1304  N   ASP B 348     -17.621 -43.368 -46.394  1.00  0.00           N  
ATOM   1305  CA  ASP B 348     -17.524 -42.326 -45.383  1.00  0.00           C  
ATOM   1306  C   ASP B 348     -16.098 -41.791 -45.444  1.00  0.00           C  
ATOM   1307  O   ASP B 348     -15.872 -40.584 -45.355  1.00  0.00           O  
ATOM   1308  CB  ASP B 348     -17.796 -42.901 -43.982  1.00  0.00           C  
ATOM   1309  CG  ASP B 348     -17.498 -41.905 -42.867  1.00  0.00           C  
ATOM   1310  OD1 ASP B 348     -16.631 -42.209 -42.030  1.00  0.00           O  
ATOM   1311  OD2 ASP B 348     -18.129 -40.829 -42.823  1.00  0.00           O  
ATOM   1312  N   ARG B 349     -15.140 -42.703 -45.603  1.00  0.00           N  
ATOM   1313  CA  ARG B 349     -13.732 -42.335 -45.677  1.00  0.00           C  
ATOM   1314  C   ARG B 349     -13.414 -41.489 -46.911  1.00  0.00           C  
ATOM   1315  O   ARG B 349     -12.539 -40.629 -46.862  1.00  0.00           O  
ATOM   1316  CB  ARG B 349     -12.874 -43.591 -45.692  1.00  0.00           C  
ATOM   1317  CG  ARG B 349     -11.381 -43.333 -45.733  1.00  0.00           C  
ATOM   1318  CD  ARG B 349     -10.648 -44.638 -45.472  1.00  0.00           C  
ATOM   1319  NE  ARG B 349     -10.912 -45.633 -46.507  1.00  0.00           N  
ATOM   1320  CZ  ARG B 349     -10.880 -46.947 -46.301  1.00  0.00           C  
ATOM   1321  NH1 ARG B 349     -10.604 -47.425 -45.092  1.00  0.00           N  
ATOM   1322  NH2 ARG B 349     -11.100 -47.785 -47.303  1.00  0.00           N  
ATOM   1323  N   GLU B 352     -14.123 -41.737 -48.011  1.00  0.00           N  
ATOM   1324  CA  GLU B 352     -13.925 -40.982 -49.250  1.00  0.00           C  
ATOM   1325  C   GLU B 352     -14.755 -39.694 -49.312  1.00  0.00           C  
ATOM   1326  O   GLU B 352     -14.838 -39.068 -50.375  1.00  0.00           O  
ATOM   1327  CB  GLU B 352     -14.273 -41.852 -50.462  1.00  0.00           C  
ATOM   1328  CG  GLU B 352     -13.345 -43.036 -50.680  1.00  0.00           C  
ATOM   1329  CD  GLU B 352     -11.973 -42.621 -51.183  1.00  0.00           C  
ATOM   1330  OE1 GLU B 352     -11.905 -41.910 -52.206  1.00  0.00           O  
ATOM   1331  OE2 GLU B 352     -10.967 -43.013 -50.560  1.00  0.00           O  
ATOM   1332  N   GLY B 361     -15.394 -39.311 -48.206  1.00  0.00           N  
ATOM   1333  CA  GLY B 361     -16.166 -38.070 -48.193  1.00  0.00           C  
ATOM   1334  C   GLY B 361     -17.617 -38.081 -48.672  1.00  0.00           C  
ATOM   1335  O   GLY B 361     -18.206 -37.011 -48.899  1.00  0.00           O  
ATOM   1336  N   PHE B 362     -18.207 -39.258 -48.834  1.00  0.00           N  
ATOM   1337  CA  PHE B 362     -19.596 -39.341 -49.276  1.00  0.00           C  
ATOM   1338  C   PHE B 362     -20.557 -39.126 -48.105  1.00  0.00           C  
ATOM   1339  O   PHE B 362     -20.293 -39.554 -46.985  1.00  0.00           O  
ATOM   1340  CB  PHE B 362     -19.886 -40.705 -49.894  1.00  0.00           C  
ATOM   1341  CG  PHE B 362     -19.333 -40.874 -51.287  1.00  0.00           C  
ATOM   1342  CD1 PHE B 362     -17.958 -40.957 -51.511  1.00  0.00           C  
ATOM   1343  CD2 PHE B 362     -20.191 -40.937 -52.369  1.00  0.00           C  
ATOM   1344  CE1 PHE B 362     -17.458 -41.101 -52.801  1.00  0.00           C  
ATOM   1345  CE2 PHE B 362     -19.707 -41.078 -53.667  1.00  0.00           C  
ATOM   1346  CZ  PHE B 362     -18.335 -41.161 -53.886  1.00  0.00           C  
ATOM   1347  N   VAL B 363     -21.678 -38.477 -48.392  1.00  0.00           N  
ATOM   1348  CA  VAL B 363     -22.713 -38.213 -47.400  1.00  0.00           C  
ATOM   1349  C   VAL B 363     -23.924 -39.106 -47.687  1.00  0.00           C  
ATOM   1350  O   VAL B 363     -24.481 -39.066 -48.786  1.00  0.00           O  
ATOM   1351  CB  VAL B 363     -23.216 -36.739 -47.465  1.00  0.00           C  
ATOM   1352  CG1 VAL B 363     -24.190 -36.475 -46.308  1.00  0.00           C  
ATOM   1353  CG2 VAL B 363     -22.038 -35.760 -47.413  1.00  0.00           C  
ATOM   1354  N   GLN B 364     -24.331 -39.907 -46.708  1.00  0.00           N  
ATOM   1355  CA  GLN B 364     -25.489 -40.770 -46.857  1.00  0.00           C  
ATOM   1356  C   GLN B 364     -26.741 -39.896 -46.737  1.00  0.00           C  
ATOM   1357  O   GLN B 364     -26.899 -39.182 -45.755  1.00  0.00           O  
ATOM   1358  CB  GLN B 364     -25.508 -41.807 -45.731  1.00  0.00           C  
ATOM   1359  CG  GLN B 364     -26.250 -43.105 -46.008  1.00  0.00           C  
ATOM   1360  CD  GLN B 364     -27.752 -42.987 -46.041  1.00  0.00           C  
ATOM   1361  OE1 GLN B 364     -28.305 -42.526 -47.049  1.00  0.00           O  
ATOM   1362  NE2 GLN B 364     -28.437 -43.419 -44.965  1.00  0.00           N  
ATOM   1363  N   VAL B 365     -27.620 -39.940 -47.732  1.00  0.00           N  
ATOM   1364  CA  VAL B 365     -28.858 -39.161 -47.663  1.00  0.00           C  
ATOM   1365  C   VAL B 365     -30.073 -40.057 -47.902  1.00  0.00           C  
ATOM   1366  O   VAL B 365     -30.116 -40.804 -48.882  1.00  0.00           O  
ATOM   1367  CB  VAL B 365     -28.899 -38.004 -48.698  1.00  0.00           C  
ATOM   1368  CG1 VAL B 365     -30.195 -37.217 -48.517  1.00  0.00           C  
ATOM   1369  CG2 VAL B 365     -27.713 -37.078 -48.524  1.00  0.00           C  
ATOM   1370  N   GLU B 366     -31.045 -40.006 -46.993  1.00  0.00           N  
ATOM   1371  CA  GLU B 366     -32.274 -40.806 -47.118  1.00  0.00           C  
ATOM   1372  C   GLU B 366     -33.293 -40.056 -47.990  1.00  0.00           C  
ATOM   1373  O   GLU B 366     -33.610 -38.892 -47.725  1.00  0.00           O  
ATOM   1374  CB  GLU B 366     -32.871 -41.080 -45.739  1.00  0.00           C  
ATOM   1375  CG  GLU B 366     -32.016 -42.026 -44.903  1.00  0.00           C  
ATOM   1376  CD  GLU B 366     -31.841 -41.497 -43.497  1.00  0.00           C  
ATOM   1377  OE1 GLU B 366     -32.659 -41.844 -42.610  1.00  0.00           O  
ATOM   1378  OE2 GLU B 366     -30.888 -40.714 -43.284  1.00  0.00           O  
ATOM   1379  N   THR B 368     -33.772 -40.745 -49.028  1.00  0.00           N  
ATOM   1380  CA  THR B 368     -34.736 -40.244 -50.040  1.00  0.00           C  
ATOM   1381  C   THR B 368     -36.199 -40.617 -49.750  1.00  0.00           C  
ATOM   1382  O   THR B 368     -36.460 -41.639 -49.113  1.00  0.00           O  
ATOM   1383  CB  THR B 368     -34.326 -40.823 -51.435  1.00  0.00           C  
ATOM   1384  OG1 THR B 368     -33.143 -40.143 -51.869  1.00  0.00           O  
ATOM   1385  CG2 THR B 368     -35.394 -40.621 -52.467  1.00  0.00           C  
ATOM   1386  N   PRO B 370     -37.174 -39.814 -50.231  1.00  0.00           N  
ATOM   1387  CA  PRO B 370     -38.596 -40.127 -49.976  1.00  0.00           C  
ATOM   1388  C   PRO B 370     -39.102 -41.469 -50.498  1.00  0.00           C  
ATOM   1389  O   PRO B 370     -38.628 -41.964 -51.515  1.00  0.00           O  
ATOM   1390  CB  PRO B 370     -39.352 -38.972 -50.668  1.00  0.00           C  
ATOM   1391  CG  PRO B 370     -38.378 -37.835 -50.653  1.00  0.00           C  
ATOM   1392  CD  PRO B 370     -37.046 -38.526 -50.951  1.00  0.00           C  
ATOM   1393  N   PHE B 371     -40.084 -42.037 -49.803  1.00  0.00           N  
ATOM   1394  CA  PHE B 371     -40.722 -43.288 -50.206  1.00  0.00           C  
ATOM   1395  C   PHE B 371     -42.104 -42.996 -50.815  1.00  0.00           C  
ATOM   1396  O   PHE B 371     -42.632 -43.810 -51.576  1.00  0.00           O  
ATOM   1397  CB  PHE B 371     -40.899 -44.244 -49.013  1.00  0.00           C  
ATOM   1398  CG  PHE B 371     -39.724 -45.147 -48.777  1.00  0.00           C  
ATOM   1399  CD1 PHE B 371     -38.592 -44.685 -48.126  1.00  0.00           C  
ATOM   1400  CD2 PHE B 371     -39.742 -46.466 -49.241  1.00  0.00           C  
ATOM   1401  CE1 PHE B 371     -37.482 -45.518 -47.935  1.00  0.00           C  
ATOM   1402  CE2 PHE B 371     -38.633 -47.301 -49.054  1.00  0.00           C  
ATOM   1403  CZ  PHE B 371     -37.501 -46.814 -48.396  1.00  0.00           C  
ATOM   1404  N   LEU B 372     -42.704 -41.860 -50.453  1.00  0.00           N  
ATOM   1405  CA  LEU B 372     -43.997 -41.481 -51.017  1.00  0.00           C  
ATOM   1406  C   LEU B 372     -43.702 -40.337 -51.983  1.00  0.00           C  
ATOM   1407  O   LEU B 372     -43.444 -39.214 -51.549  1.00  0.00           O  
ATOM   1408  CB  LEU B 372     -44.967 -41.019 -49.918  1.00  0.00           C  
ATOM   1409  CG  LEU B 372     -45.399 -42.061 -48.871  1.00  0.00           C  
ATOM   1410  CD1 LEU B 372     -46.343 -41.422 -47.855  1.00  0.00           C  
ATOM   1411  CD2 LEU B 372     -46.080 -43.235 -49.550  1.00  0.00           C  
ATOM   1412  N   THR B 373     -43.706 -40.639 -53.281  1.00  0.00           N  
ATOM   1413  CA  THR B 373     -43.396 -39.656 -54.316  1.00  0.00           C  
ATOM   1414  C   THR B 373     -44.485 -39.581 -55.388  1.00  0.00           C  
ATOM   1415  O   THR B 373     -45.579 -40.105 -55.222  1.00  0.00           O  
ATOM   1416  CB  THR B 373     -42.057 -39.999 -55.046  1.00  0.00           C  
ATOM   1417  OG1 THR B 373     -41.136 -40.587 -54.122  1.00  0.00           O  
ATOM   1418  CG2 THR B 373     -41.424 -38.735 -55.629  1.00  0.00           C  
ATOM   1419  N   LYS B 374     -44.146 -38.948 -56.505  1.00  0.00           N  
ATOM   1420  CA  LYS B 374     -45.079 -38.776 -57.611  1.00  0.00           C  
ATOM   1421  C   LYS B 374     -45.015 -39.908 -58.629  1.00  0.00           C  
ATOM   1422  O   LYS B 374     -43.942 -40.417 -58.931  1.00  0.00           O  
ATOM   1423  CB  LYS B 374     -44.795 -37.445 -58.306  1.00  0.00           C  
ATOM   1424  CG  LYS B 374     -45.850 -37.000 -59.302  1.00  0.00           C  
ATOM   1425  CD  LYS B 374     -45.445 -35.674 -59.931  1.00  0.00           C  
ATOM   1426  CE  LYS B 374     -46.417 -35.206 -61.004  1.00  0.00           C  
ATOM   1427  NZ  LYS B 374     -45.952 -33.924 -61.621  1.00  0.00           N  
ATOM   1428  N   SER B 375     -46.177 -40.295 -59.151  1.00  0.00           N  
ATOM   1429  CA  SER B 375     -46.265 -41.355 -60.150  1.00  0.00           C  
ATOM   1430  C   SER B 375     -45.922 -40.785 -61.519  1.00  0.00           C  
ATOM   1431  O   SER B 375     -46.202 -39.623 -61.801  1.00  0.00           O  
ATOM   1432  CB  SER B 375     -47.680 -41.946 -60.191  1.00  0.00           C  
ATOM   1433  OG  SER B 375     -47.737 -43.064 -61.068  1.00  0.00           O  
ATOM   1434  N   THR B 376     -45.322 -41.607 -62.370  1.00  0.00           N  
ATOM   1435  CA  THR B 376     -44.943 -41.175 -63.713  1.00  0.00           C  
ATOM   1436  C   THR B 376     -45.633 -42.029 -64.774  1.00  0.00           C  
ATOM   1437  O   THR B 376     -45.651 -43.258 -64.679  1.00  0.00           O  
ATOM   1438  CB  THR B 376     -43.416 -41.272 -63.915  1.00  0.00           C  
ATOM   1439  OG1 THR B 376     -42.755 -40.483 -62.918  1.00  0.00           O  
ATOM   1440  CG2 THR B 376     -43.023 -40.769 -65.301  1.00  0.00           C  
ATOM   1441  N   PRO B 377     -46.198 -41.383 -65.809  1.00  0.00           N  
ATOM   1442  CA  PRO B 377     -46.902 -42.050 -66.912  1.00  0.00           C  
ATOM   1443  C   PRO B 377     -46.125 -43.155 -67.629  1.00  0.00           C  
ATOM   1444  O   PRO B 377     -46.725 -44.112 -68.122  1.00  0.00           O  
ATOM   1445  CB  PRO B 377     -47.261 -40.894 -67.846  1.00  0.00           C  
ATOM   1446  CG  PRO B 377     -46.173 -39.891 -67.582  1.00  0.00           C  
ATOM   1447  CD  PRO B 377     -46.085 -39.938 -66.076  1.00  0.00           C  
ATOM   1448  N   GLU B 479     -44.801 -43.031 -67.695  1.00  0.00           N  
ATOM   1449  CA  GLU B 479     -44.004 -44.052 -68.368  1.00  0.00           C  
ATOM   1450  C   GLU B 479     -42.703 -44.477 -67.693  1.00  0.00           C  
ATOM   1451  O   GLU B 479     -42.059 -43.707 -66.974  1.00  0.00           O  
ATOM   1452  CB  GLU B 479     -43.727 -43.639 -69.816  1.00  0.00           C  
ATOM   1453  CG  GLU B 479     -44.968 -43.707 -70.693  1.00  0.00           C  
ATOM   1454  CD  GLU B 479     -44.662 -43.529 -72.163  1.00  0.00           C  
ATOM   1455  OE1 GLU B 479     -44.120 -42.466 -72.535  1.00  0.00           O  
ATOM   1456  OE2 GLU B 479     -44.965 -44.454 -72.948  1.00  0.00           O  
ATOM   1457  N   GLY B 488     -42.339 -45.728 -67.965  1.00  0.00           N  
ATOM   1458  CA  GLY B 488     -41.155 -46.357 -67.410  1.00  0.00           C  
ATOM   1459  C   GLY B 488     -41.624 -47.764 -67.092  1.00  0.00           C  
ATOM   1460  O   GLY B 488     -41.900 -48.555 -67.995  1.00  0.00           O  
ATOM   1461  N   ALA B 495     -41.722 -48.084 -65.808  1.00  0.00           N  
ATOM   1462  CA  ALA B 495     -42.220 -49.386 -65.392  1.00  0.00           C  
ATOM   1463  C   ALA B 495     -43.495 -49.056 -64.631  1.00  0.00           C  
ATOM   1464  O   ALA B 495     -43.758 -47.890 -64.341  1.00  0.00           O  
ATOM   1465  CB  ALA B 495     -41.220 -50.080 -64.489  1.00  0.00           C  
ATOM   1466  N   ARG B 496     -44.305 -50.057 -64.318  1.00  0.00           N  
ATOM   1467  CA  ARG B 496     -45.534 -49.769 -63.590  1.00  0.00           C  
ATOM   1468  C   ARG B 496     -45.210 -49.434 -62.137  1.00  0.00           C  
ATOM   1469  O   ARG B 496     -44.372 -50.083 -61.510  1.00  0.00           O  
ATOM   1470  CB  ARG B 496     -46.489 -50.964 -63.652  1.00  0.00           C  
ATOM   1471  CG  ARG B 496     -47.805 -50.733 -62.929  1.00  0.00           C  
ATOM   1472  CD  ARG B 496     -48.713 -51.948 -63.013  1.00  0.00           C  
ATOM   1473  NE  ARG B 496     -49.026 -52.326 -64.390  1.00  0.00           N  
ATOM   1474  CZ  ARG B 496     -48.534 -53.398 -65.006  1.00  0.00           C  
ATOM   1475  NH1 ARG B 496     -47.698 -54.212 -64.373  1.00  0.00           N  
ATOM   1476  NH2 ARG B 496     -48.894 -53.667 -66.255  1.00  0.00           N  
ATOM   1477  N   ASP B 497     -45.871 -48.407 -61.615  1.00  0.00           N  
ATOM   1478  CA  ASP B 497     -45.674 -47.971 -60.236  1.00  0.00           C  
ATOM   1479  C   ASP B 497     -46.650 -48.657 -59.288  1.00  0.00           C  
ATOM   1480  O   ASP B 497     -47.759 -49.031 -59.680  1.00  0.00           O  
ATOM   1481  CB  ASP B 497     -45.943 -46.470 -60.098  1.00  0.00           C  
ATOM   1482  CG  ASP B 497     -44.949 -45.611 -60.851  1.00  0.00           C  
ATOM   1483  OD1 ASP B 497     -45.342 -44.500 -61.255  1.00  0.00           O  
ATOM   1484  OD2 ASP B 497     -43.781 -46.023 -61.018  1.00  0.00           O  
ATOM   1485  N   PHE B 498     -46.228 -48.807 -58.036  1.00  0.00           N  
ATOM   1486  CA  PHE B 498     -47.094 -49.337 -56.991  1.00  0.00           C  
ATOM   1487  C   PHE B 498     -47.700 -48.033 -56.485  1.00  0.00           C  
ATOM   1488  O   PHE B 498     -46.971 -47.036 -56.325  1.00  0.00           O  
ATOM   1489  CB  PHE B 498     -46.290 -49.993 -55.867  1.00  0.00           C  
ATOM   1490  CG  PHE B 498     -45.967 -51.441 -56.117  1.00  0.00           C  
ATOM   1491  CD1 PHE B 498     -44.683 -51.833 -56.463  1.00  0.00           C  
ATOM   1492  CD2 PHE B 498     -46.964 -52.407 -56.022  1.00  0.00           C  
ATOM   1493  CE1 PHE B 498     -44.386 -53.177 -56.715  1.00  0.00           C  
ATOM   1494  CE2 PHE B 498     -46.687 -53.745 -56.266  1.00  0.00           C  
ATOM   1495  CZ  PHE B 498     -45.389 -54.133 -56.614  1.00  0.00           C  
ATOM   1496  N   LEU B 499     -49.006 -48.011 -56.243  1.00  0.00           N  
ATOM   1497  CA  LEU B 499     -49.644 -46.775 -55.797  1.00  0.00           C  
ATOM   1498  C   LEU B 499     -50.139 -46.806 -54.354  1.00  0.00           C  
ATOM   1499  O   LEU B 499     -50.398 -47.861 -53.792  1.00  0.00           O  
ATOM   1500  CB  LEU B 499     -50.814 -46.441 -56.716  1.00  0.00           C  
ATOM   1501  CG  LEU B 499     -50.479 -46.300 -58.198  1.00  0.00           C  
ATOM   1502  CD1 LEU B 499     -51.787 -46.070 -58.942  1.00  0.00           C  
ATOM   1503  CD2 LEU B 499     -49.462 -45.148 -58.446  1.00  0.00           C  
ATOM   1504  N   VAL B 500     -50.267 -45.625 -53.768  1.00  0.00           N  
ATOM   1505  CA  VAL B 500     -50.733 -45.461 -52.398  1.00  0.00           C  
ATOM   1506  C   VAL B 500     -51.828 -44.373 -52.369  1.00  0.00           C  
ATOM   1507  O   VAL B 500     -51.561 -43.197 -52.648  1.00  0.00           O  
ATOM   1508  CB  VAL B 500     -49.582 -45.004 -51.462  1.00  0.00           C  
ATOM   1509  CG1 VAL B 500     -50.089 -44.954 -50.015  1.00  0.00           C  
ATOM   1510  CG2 VAL B 500     -48.380 -45.946 -51.576  1.00  0.00           C  
ATOM   1511  N   PRO B 501     -53.072 -44.748 -52.026  1.00  0.00           N  
ATOM   1512  CA  PRO B 501     -54.204 -43.805 -51.964  1.00  0.00           C  
ATOM   1513  C   PRO B 501     -54.015 -42.661 -50.970  1.00  0.00           C  
ATOM   1514  O   PRO B 501     -53.563 -42.870 -49.836  1.00  0.00           O  
ATOM   1515  CB  PRO B 501     -55.379 -44.697 -51.549  1.00  0.00           C  
ATOM   1516  CG  PRO B 501     -55.008 -46.031 -52.118  1.00  0.00           C  
ATOM   1517  CD  PRO B 501     -53.532 -46.127 -51.789  1.00  0.00           C  
ATOM   1518  N   TYR B 502     -54.348 -41.452 -51.405  1.00  0.00           N  
ATOM   1519  CA  TYR B 502     -54.257 -40.283 -50.538  1.00  0.00           C  
ATOM   1520  C   TYR B 502     -55.656 -40.101 -49.950  1.00  0.00           C  
ATOM   1521  O   TYR B 502     -56.578 -39.664 -50.641  1.00  0.00           O  
ATOM   1522  CB  TYR B 502     -53.846 -39.042 -51.336  1.00  0.00           C  
ATOM   1523  CG  TYR B 502     -53.794 -37.783 -50.493  1.00  0.00           C  
ATOM   1524  CD1 TYR B 502     -53.003 -37.723 -49.349  1.00  0.00           C  
ATOM   1525  CD2 TYR B 502     -54.529 -36.645 -50.847  1.00  0.00           C  
ATOM   1526  CE1 TYR B 502     -52.934 -36.555 -48.568  1.00  0.00           C  
ATOM   1527  CE2 TYR B 502     -54.478 -35.474 -50.077  1.00  0.00           C  
ATOM   1528  CZ  TYR B 502     -53.676 -35.435 -48.943  1.00  0.00           C  
ATOM   1529  OH  TYR B 502     -53.602 -34.287 -48.188  1.00  0.00           O  
ATOM   1530  N   ARG B 503     -55.793 -40.438 -48.675  1.00  0.00           N  
ATOM   1531  CA  ARG B 503     -57.056 -40.392 -47.955  1.00  0.00           C  
ATOM   1532  C   ARG B 503     -57.852 -39.089 -48.040  1.00  0.00           C  
ATOM   1533  O   ARG B 503     -59.037 -39.102 -48.375  1.00  0.00           O  
ATOM   1534  CB  ARG B 503     -56.810 -40.755 -46.489  1.00  0.00           C  
ATOM   1535  CG  ARG B 503     -58.074 -40.888 -45.641  1.00  0.00           C  
ATOM   1536  CD  ARG B 503     -57.797 -41.630 -44.341  1.00  0.00           C  
ATOM   1537  NE  ARG B 503     -56.763 -40.984 -43.536  1.00  0.00           N  
ATOM   1538  CZ  ARG B 503     -56.988 -40.059 -42.607  1.00  0.00           C  
ATOM   1539  NH1 ARG B 503     -58.225 -39.651 -42.348  1.00  0.00           N  
ATOM   1540  NH2 ARG B 503     -55.970 -39.529 -41.943  1.00  0.00           N  
ATOM   1541  N   HIS B 550     -57.196 -37.971 -47.753  1.00  0.00           N  
ATOM   1542  CA  HIS B 550     -57.853 -36.674 -47.761  1.00  0.00           C  
ATOM   1543  C   HIS B 550     -58.440 -36.167 -49.081  1.00  0.00           C  
ATOM   1544  O   HIS B 550     -59.150 -35.172 -49.084  1.00  0.00           O  
ATOM   1545  CB  HIS B 550     -56.898 -35.635 -47.171  1.00  0.00           C  
ATOM   1546  CG  HIS B 550     -56.317 -36.047 -45.856  1.00  0.00           C  
ATOM   1547  ND1 HIS B 550     -55.381 -37.053 -45.745  1.00  0.00           N  
ATOM   1548  CD2 HIS B 550     -56.589 -35.648 -44.593  1.00  0.00           C  
ATOM   1549  CE1 HIS B 550     -55.104 -37.257 -44.467  1.00  0.00           C  
ATOM   1550  NE2 HIS B 550     -55.826 -36.415 -43.750  1.00  0.00           N  
ATOM   1551  N   GLU B 650     -58.166 -36.842 -50.192  1.00  0.00           N  
ATOM   1552  CA  GLU B 650     -58.701 -36.424 -51.493  1.00  0.00           C  
ATOM   1553  C   GLU B 650     -58.712 -37.551 -52.518  1.00  0.00           C  
ATOM   1554  O   GLU B 650     -57.674 -37.880 -53.105  1.00  0.00           O  
ATOM   1555  CB  GLU B 650     -57.895 -35.256 -52.071  1.00  0.00           C  
ATOM   1556  CG  GLU B 650     -58.106 -33.937 -51.371  1.00  0.00           C  
ATOM   1557  CD  GLU B 650     -57.321 -32.816 -52.021  1.00  0.00           C  
ATOM   1558  OE1 GLU B 650     -57.479 -32.612 -53.248  1.00  0.00           O  
ATOM   1559  OE2 GLU B 650     -56.547 -32.140 -51.309  1.00  0.00           O  
ATOM   1560  N   PRO B 651     -59.889 -38.149 -52.764  1.00  0.00           N  
ATOM   1561  CA  PRO B 651     -60.049 -39.244 -53.724  1.00  0.00           C  
ATOM   1562  C   PRO B 651     -59.494 -38.896 -55.092  1.00  0.00           C  
ATOM   1563  O   PRO B 651     -59.602 -37.756 -55.542  1.00  0.00           O  
ATOM   1564  CB  PRO B 651     -61.556 -39.448 -53.766  1.00  0.00           C  
ATOM   1565  CG  PRO B 651     -61.962 -39.131 -52.390  1.00  0.00           C  
ATOM   1566  CD  PRO B 651     -61.169 -37.874 -52.089  1.00  0.00           C  
ATOM   1567  N   GLY B 652     -58.910 -39.885 -55.755  1.00  0.00           N  
ATOM   1568  CA  GLY B 652     -58.346 -39.649 -57.067  1.00  0.00           C  
ATOM   1569  C   GLY B 652     -56.890 -39.248 -56.995  1.00  0.00           C  
ATOM   1570  O   GLY B 652     -56.200 -39.242 -58.017  1.00  0.00           O  
ATOM   1571  N   LEU B 653     -56.429 -38.900 -55.797  1.00  0.00           N  
ATOM   1572  CA  LEU B 653     -55.034 -38.514 -55.586  1.00  0.00           C  
ATOM   1573  C   LEU B 653     -54.266 -39.703 -55.012  1.00  0.00           C  
ATOM   1574  O   LEU B 653     -54.724 -40.360 -54.071  1.00  0.00           O  
ATOM   1575  CB  LEU B 653     -54.939 -37.322 -54.632  1.00  0.00           C  
ATOM   1576  CG  LEU B 653     -55.054 -35.928 -55.267  1.00  0.00           C  
ATOM   1577  CD1 LEU B 653     -56.255 -35.854 -56.187  1.00  0.00           C  
ATOM   1578  CD2 LEU B 653     -55.149 -34.882 -54.174  1.00  0.00           C  
ATOM   1579  N   PHE B 654     -53.094 -39.965 -55.580  1.00  0.00           N  
ATOM   1580  CA  PHE B 654     -52.266 -41.088 -55.143  1.00  0.00           C  
ATOM   1581  C   PHE B 654     -50.784 -40.742 -55.033  1.00  0.00           C  
ATOM   1582  O   PHE B 654     -50.284 -39.872 -55.754  1.00  0.00           O  
ATOM   1583  CB  PHE B 654     -52.389 -42.241 -56.152  1.00  0.00           C  
ATOM   1584  CG  PHE B 654     -53.764 -42.843 -56.240  1.00  0.00           C  
ATOM   1585  CD1 PHE B 654     -54.115 -43.930 -55.450  1.00  0.00           C  
ATOM   1586  CD2 PHE B 654     -54.708 -42.328 -57.128  1.00  0.00           C  
ATOM   1587  CE1 PHE B 654     -55.383 -44.498 -55.545  1.00  0.00           C  
ATOM   1588  CE2 PHE B 654     -55.979 -42.891 -57.227  1.00  0.00           C  
ATOM   1589  CZ  PHE B 654     -56.313 -43.976 -56.438  1.00  0.00           C  
ATOM   1590  N   TYR B 655     -50.091 -41.440 -54.133  1.00  0.00           N  
ATOM   1591  CA  TYR B 655     -48.644 -41.307 -54.002  1.00  0.00           C  
ATOM   1592  C   TYR B 655     -48.170 -42.531 -54.785  1.00  0.00           C  
ATOM   1593  O   TYR B 655     -48.935 -43.474 -54.996  1.00  0.00           O  
ATOM   1594  CB  TYR B 655     -48.151 -41.518 -52.566  1.00  0.00           C  
ATOM   1595  CG  TYR B 655     -48.526 -40.471 -51.559  1.00  0.00           C  
ATOM   1596  CD1 TYR B 655     -47.932 -39.205 -51.571  1.00  0.00           C  
ATOM   1597  CD2 TYR B 655     -49.458 -40.753 -50.567  1.00  0.00           C  
ATOM   1598  CE1 TYR B 655     -48.266 -38.250 -50.600  1.00  0.00           C  
ATOM   1599  CE2 TYR B 655     -49.800 -39.818 -49.616  1.00  0.00           C  
ATOM   1600  CZ  TYR B 655     -49.202 -38.570 -49.630  1.00  0.00           C  
ATOM   1601  OH  TYR B 655     -49.559 -37.670 -48.648  1.00  0.00           O  
ATOM   1602  N   ALA B 656     -46.915 -42.527 -55.200  1.00  0.00           N  
ATOM   1603  CA  ALA B 656     -46.348 -43.672 -55.883  1.00  0.00           C  
ATOM   1604  C   ALA B 656     -45.089 -44.043 -55.084  1.00  0.00           C  
ATOM   1605  O   ALA B 656     -44.432 -43.155 -54.529  1.00  0.00           O  
ATOM   1606  CB  ALA B 656     -45.972 -43.304 -57.324  1.00  0.00           C  
ATOM   1607  N   LEU B 657     -44.780 -45.339 -54.999  1.00  0.00           N  
ATOM   1608  CA  LEU B 657     -43.568 -45.804 -54.308  1.00  0.00           C  
ATOM   1609  C   LEU B 657     -42.476 -45.570 -55.359  1.00  0.00           C  
ATOM   1610  O   LEU B 657     -42.754 -45.672 -56.554  1.00  0.00           O  
ATOM   1611  CB  LEU B 657     -43.644 -47.303 -53.969  1.00  0.00           C  
ATOM   1612  CG  LEU B 657     -44.440 -47.746 -52.745  1.00  0.00           C  
ATOM   1613  CD1 LEU B 657     -43.983 -46.971 -51.517  1.00  0.00           C  
ATOM   1614  CD2 LEU B 657     -45.907 -47.523 -52.999  1.00  0.00           C  
ATOM   1615  N   PRO B 658     -41.234 -45.272 -54.935  1.00  0.00           N  
ATOM   1616  CA  PRO B 658     -40.134 -45.015 -55.874  1.00  0.00           C  
ATOM   1617  C   PRO B 658     -39.539 -46.191 -56.654  1.00  0.00           C  
ATOM   1618  O   PRO B 658     -39.234 -47.243 -56.091  1.00  0.00           O  
ATOM   1619  CB  PRO B 658     -39.084 -44.320 -54.988  1.00  0.00           C  
ATOM   1620  CG  PRO B 658     -39.280 -44.989 -53.658  1.00  0.00           C  
ATOM   1621  CD  PRO B 658     -40.797 -45.091 -53.536  1.00  0.00           C  
ATOM   1622  N   GLN B 659     -39.383 -46.012 -57.964  1.00  0.00           N  
ATOM   1623  CA  GLN B 659     -38.771 -47.047 -58.777  1.00  0.00           C  
ATOM   1624  C   GLN B 659     -37.255 -46.904 -58.629  1.00  0.00           C  
ATOM   1625  O   GLN B 659     -36.517 -47.862 -58.808  1.00  0.00           O  
ATOM   1626  CB  GLN B 659     -39.186 -46.911 -60.227  1.00  0.00           C  
ATOM   1627  CG  GLN B 659     -40.633 -47.310 -60.415  1.00  0.00           C  
ATOM   1628  CD  GLN B 659     -40.940 -47.589 -61.842  1.00  0.00           C  
ATOM   1629  OE1 GLN B 659     -40.238 -48.366 -62.492  1.00  0.00           O  
ATOM   1630  NE2 GLN B 659     -41.985 -46.962 -62.355  1.00  0.00           N  
ATOM   1631  N   SER B 660     -36.808 -45.698 -58.292  1.00  0.00           N  
ATOM   1632  CA  SER B 660     -35.378 -45.447 -58.050  1.00  0.00           C  
ATOM   1633  C   SER B 660     -35.289 -44.017 -57.533  1.00  0.00           C  
ATOM   1634  O   SER B 660     -36.207 -43.221 -57.764  1.00  0.00           O  
ATOM   1635  CB  SER B 660     -34.549 -45.607 -59.333  1.00  0.00           C  
ATOM   1636  OG  SER B 660     -34.223 -44.353 -59.888  1.00  0.00           O  
ATOM   1637  N   PRO B 661     -34.216 -43.683 -56.793  1.00  0.00           N  
ATOM   1638  CA  PRO B 661     -34.029 -42.332 -56.244  1.00  0.00           C  
ATOM   1639  C   PRO B 661     -33.388 -41.383 -57.255  1.00  0.00           C  
ATOM   1640  O   PRO B 661     -32.949 -40.287 -56.893  1.00  0.00           O  
ATOM   1641  CB  PRO B 661     -33.078 -42.551 -55.059  1.00  0.00           C  
ATOM   1642  CG  PRO B 661     -33.033 -44.044 -54.851  1.00  0.00           C  
ATOM   1643  CD  PRO B 661     -33.206 -44.602 -56.244  1.00  0.00           C  
ATOM   1644  N   GLN B 662     -33.316 -41.822 -58.510  1.00  0.00           N  
ATOM   1645  CA  GLN B 662     -32.687 -41.043 -59.580  1.00  0.00           C  
ATOM   1646  C   GLN B 662     -32.826 -39.520 -59.541  1.00  0.00           C  
ATOM   1647  O   GLN B 662     -31.819 -38.812 -59.456  1.00  0.00           O  
ATOM   1648  CB  GLN B 662     -33.178 -41.562 -60.932  1.00  0.00           C  
ATOM   1649  CG  GLN B 662     -32.993 -40.611 -62.104  1.00  0.00           C  
ATOM   1650  CD  GLN B 662     -31.580 -40.590 -62.594  1.00  0.00           C  
ATOM   1651  OE1 GLN B 662     -30.651 -40.521 -61.795  1.00  0.00           O  
ATOM   1652  NE2 GLN B 662     -31.398 -40.636 -63.916  1.00  0.00           N  
ATOM   1653  N   LEU B 663     -34.050 -38.999 -59.609  1.00  0.00           N  
ATOM   1654  CA  LEU B 663     -34.223 -37.548 -59.621  1.00  0.00           C  
ATOM   1655  C   LEU B 663     -33.768 -36.864 -58.329  1.00  0.00           C  
ATOM   1656  O   LEU B 663     -33.253 -35.747 -58.354  1.00  0.00           O  
ATOM   1657  CB  LEU B 663     -35.679 -37.202 -59.930  1.00  0.00           C  
ATOM   1658  CG  LEU B 663     -36.175 -37.683 -61.302  1.00  0.00           C  
ATOM   1659  CD1 LEU B 663     -37.599 -37.203 -61.514  1.00  0.00           C  
ATOM   1660  CD2 LEU B 663     -35.273 -37.157 -62.408  1.00  0.00           C  
ATOM   1661  N   PHE B 664     -33.965 -37.534 -57.198  1.00  0.00           N  
ATOM   1662  CA  PHE B 664     -33.541 -36.962 -55.938  1.00  0.00           C  
ATOM   1663  C   PHE B 664     -32.025 -36.853 -55.819  1.00  0.00           C  
ATOM   1664  O   PHE B 664     -31.520 -35.825 -55.370  1.00  0.00           O  
ATOM   1665  CB  PHE B 664     -34.109 -37.771 -54.759  1.00  0.00           C  
ATOM   1666  CG  PHE B 664     -35.601 -37.697 -54.656  1.00  0.00           C  
ATOM   1667  CD1 PHE B 664     -36.396 -38.777 -55.032  1.00  0.00           C  
ATOM   1668  CD2 PHE B 664     -36.217 -36.537 -54.212  1.00  0.00           C  
ATOM   1669  CE1 PHE B 664     -37.784 -38.694 -54.964  1.00  0.00           C  
ATOM   1670  CE2 PHE B 664     -37.599 -36.445 -54.141  1.00  0.00           C  
ATOM   1671  CZ  PHE B 664     -38.384 -37.527 -54.518  1.00  0.00           C  
ATOM   1672  N   LYS B 665     -31.286 -37.887 -56.217  1.00  0.00           N  
ATOM   1673  CA  LYS B 665     -29.835 -37.788 -56.092  1.00  0.00           C  
ATOM   1674  C   LYS B 665     -29.266 -36.757 -57.060  1.00  0.00           C  
ATOM   1675  O   LYS B 665     -28.265 -36.105 -56.746  1.00  0.00           O  
ATOM   1676  CB  LYS B 665     -29.154 -39.163 -56.258  1.00  0.00           C  
ATOM   1677  CG  LYS B 665     -29.271 -39.813 -57.630  1.00  0.00           C  
ATOM   1678  CD  LYS B 665     -28.356 -41.028 -57.671  1.00  0.00           C  
ATOM   1679  CE  LYS B 665     -28.465 -41.810 -58.977  1.00  0.00           C  
ATOM   1680  NZ  LYS B 665     -27.507 -42.953 -58.906  1.00  0.00           N  
ATOM   1681  N   GLN B 666     -29.879 -36.581 -58.233  1.00  0.00           N  
ATOM   1682  CA  GLN B 666     -29.397 -35.544 -59.121  1.00  0.00           C  
ATOM   1683  C   GLN B 666     -29.696 -34.169 -58.488  1.00  0.00           C  
ATOM   1684  O   GLN B 666     -28.887 -33.252 -58.594  1.00  0.00           O  
ATOM   1685  CB  GLN B 666     -30.047 -35.644 -60.515  1.00  0.00           C  
ATOM   1686  CG  GLN B 666     -29.566 -36.864 -61.321  1.00  0.00           C  
ATOM   1687  CD  GLN B 666     -29.979 -36.780 -62.770  1.00  0.00           C  
ATOM   1688  OE1 GLN B 666     -29.474 -35.941 -63.519  1.00  0.00           O  
ATOM   1689  NE2 GLN B 666     -30.908 -37.639 -63.174  1.00  0.00           N  
ATOM   1690  N   MET B 667     -30.839 -34.013 -57.815  1.00  0.00           N  
ATOM   1691  CA  MET B 667     -31.147 -32.717 -57.186  1.00  0.00           C  
ATOM   1692  C   MET B 667     -30.180 -32.434 -56.004  1.00  0.00           C  
ATOM   1693  O   MET B 667     -29.905 -31.283 -55.671  1.00  0.00           O  
ATOM   1694  CB  MET B 667     -32.608 -32.666 -56.712  1.00  0.00           C  
ATOM   1695  CG  MET B 667     -33.619 -32.412 -57.839  1.00  0.00           C  
ATOM   1696  SD  MET B 667     -35.331 -32.126 -57.267  1.00  0.00           S  
ATOM   1697  CE  MET B 667     -35.876 -33.800 -56.843  1.00  0.00           C  
ATOM   1698  N   LEU B 668     -29.661 -33.493 -55.391  1.00  0.00           N  
ATOM   1699  CA  LEU B 668     -28.710 -33.358 -54.288  1.00  0.00           C  
ATOM   1700  C   LEU B 668     -27.367 -32.829 -54.844  1.00  0.00           C  
ATOM   1701  O   LEU B 668     -26.595 -32.201 -54.116  1.00  0.00           O  
ATOM   1702  CB  LEU B 668     -28.524 -34.725 -53.606  1.00  0.00           C  
ATOM   1703  CG  LEU B 668     -29.190 -35.015 -52.254  1.00  0.00           C  
ATOM   1704  CD1 LEU B 668     -30.441 -34.193 -52.051  1.00  0.00           C  
ATOM   1705  CD2 LEU B 668     -29.481 -36.508 -52.162  1.00  0.00           C  
ATOM   1706  N   MET B 669     -27.090 -33.092 -56.123  1.00  0.00           N  
ATOM   1707  CA  MET B 669     -25.868 -32.582 -56.761  1.00  0.00           C  
ATOM   1708  C   MET B 669     -26.130 -31.100 -57.078  1.00  0.00           C  
ATOM   1709  O   MET B 669     -25.225 -30.243 -56.949  1.00  0.00           O  
ATOM   1710  CB  MET B 669     -25.553 -33.364 -58.054  1.00  0.00           C  
ATOM   1711  CG  MET B 669     -25.287 -34.879 -57.864  1.00  0.00           C  
ATOM   1712  SD  MET B 669     -23.851 -35.314 -56.798  1.00  0.00           S  
ATOM   1713  CE  MET B 669     -24.595 -35.405 -55.145  1.00  0.00           C  
ATOM   1714  N   VAL B 670     -27.359 -30.769 -57.487  1.00  0.00           N  
ATOM   1715  CA  VAL B 670     -27.701 -29.376 -57.768  1.00  0.00           C  
ATOM   1716  C   VAL B 670     -27.589 -28.592 -56.449  1.00  0.00           C  
ATOM   1717  O   VAL B 670     -27.167 -27.430 -56.435  1.00  0.00           O  
ATOM   1718  CB  VAL B 670     -29.131 -29.271 -58.360  1.00  0.00           C  
ATOM   1719  CG1 VAL B 670     -29.615 -27.822 -58.400  1.00  0.00           C  
ATOM   1720  CG2 VAL B 670     -29.144 -29.849 -59.782  1.00  0.00           C  
ATOM   1721  N   ALA B 671     -27.921 -29.253 -55.337  1.00  0.00           N  
ATOM   1722  CA  ALA B 671     -27.867 -28.634 -54.010  1.00  0.00           C  
ATOM   1723  C   ALA B 671     -26.436 -28.443 -53.509  1.00  0.00           C  
ATOM   1724  O   ALA B 671     -26.223 -27.784 -52.484  1.00  0.00           O  
ATOM   1725  CB  ALA B 671     -28.677 -29.465 -52.982  1.00  0.00           C  
ATOM   1726  N   GLY B 685     -25.455 -29.011 -54.207  1.00  0.00           N  
ATOM   1727  CA  GLY B 685     -24.076 -28.815 -53.784  1.00  0.00           C  
ATOM   1728  C   GLY B 685     -23.494 -29.818 -52.804  1.00  0.00           C  
ATOM   1729  O   GLY B 685     -22.500 -29.532 -52.130  1.00  0.00           O  
ATOM   1730  N   LEU B 686     -24.136 -30.972 -52.672  1.00  0.00           N  
ATOM   1731  CA  LEU B 686     -23.609 -32.024 -51.813  1.00  0.00           C  
ATOM   1732  C   LEU B 686     -22.739 -32.748 -52.844  1.00  0.00           C  
ATOM   1733  O   LEU B 686     -23.228 -33.494 -53.677  1.00  0.00           O  
ATOM   1734  CB  LEU B 686     -24.727 -32.957 -51.333  1.00  0.00           C  
ATOM   1735  CG  LEU B 686     -25.592 -32.564 -50.127  1.00  0.00           C  
ATOM   1736  CD1 LEU B 686     -24.802 -32.773 -48.868  1.00  0.00           C  
ATOM   1737  CD2 LEU B 686     -26.045 -31.116 -50.227  1.00  0.00           C  
ATOM   1738  N   ASP B 687     -21.457 -32.485 -52.812  1.00  0.00           N  
ATOM   1739  CA  ASP B 687     -20.504 -33.064 -53.736  1.00  0.00           C  
ATOM   1740  C   ASP B 687     -20.634 -34.558 -54.090  1.00  0.00           C  
ATOM   1741  O   ASP B 687     -20.456 -34.956 -55.251  1.00  0.00           O  
ATOM   1742  CB  ASP B 687     -19.123 -32.805 -53.148  1.00  0.00           C  
ATOM   1743  CG  ASP B 687     -18.029 -33.138 -54.104  1.00  0.00           C  
ATOM   1744  OD1 ASP B 687     -17.198 -33.997 -53.771  1.00  0.00           O  
ATOM   1745  OD2 ASP B 687     -18.019 -32.530 -55.185  1.00  0.00           O  
ATOM   1746  N   ARG B 688     -20.911 -35.386 -53.087  1.00  0.00           N  
ATOM   1747  CA  ARG B 688     -21.020 -36.824 -53.288  1.00  0.00           C  
ATOM   1748  C   ARG B 688     -21.970 -37.445 -52.274  1.00  0.00           C  
ATOM   1749  O   ARG B 688     -21.892 -37.171 -51.076  1.00  0.00           O  
ATOM   1750  CB  ARG B 688     -19.614 -37.453 -53.218  1.00  0.00           C  
ATOM   1751  CG  ARG B 688     -18.680 -36.852 -52.181  1.00  0.00           C  
ATOM   1752  CD  ARG B 688     -17.239 -37.357 -52.361  1.00  0.00           C  
ATOM   1753  NE  ARG B 688     -16.583 -36.884 -53.591  1.00  0.00           N  
ATOM   1754  CZ  ARG B 688     -15.450 -37.410 -54.055  1.00  0.00           C  
ATOM   1755  NH1 ARG B 688     -14.872 -38.401 -53.388  1.00  0.00           N  
ATOM   1756  NH2 ARG B 688     -14.891 -36.964 -55.170  1.00  0.00           N  
ATOM   1757  N   TYR B 689     -22.859 -38.287 -52.782  1.00  0.00           N  
ATOM   1758  CA  TYR B 689     -23.902 -38.937 -52.001  1.00  0.00           C  
ATOM   1759  C   TYR B 689     -23.982 -40.431 -52.215  1.00  0.00           C  
ATOM   1760  O   TYR B 689     -23.507 -40.947 -53.226  1.00  0.00           O  
ATOM   1761  CB  TYR B 689     -25.261 -38.310 -52.408  1.00  0.00           C  
ATOM   1762  CG  TYR B 689     -26.417 -39.293 -52.653  1.00  0.00           C  
ATOM   1763  CD1 TYR B 689     -27.431 -39.456 -51.709  1.00  0.00           C  
ATOM   1764  CD2 TYR B 689     -26.481 -40.070 -53.815  1.00  0.00           C  
ATOM   1765  CE1 TYR B 689     -28.472 -40.368 -51.901  1.00  0.00           C  
ATOM   1766  CE2 TYR B 689     -27.526 -41.003 -54.023  1.00  0.00           C  
ATOM   1767  CZ  TYR B 689     -28.515 -41.139 -53.065  1.00  0.00           C  
ATOM   1768  OH  TYR B 689     -29.524 -42.051 -53.283  1.00  0.00           O  
ATOM   1769  N   PHE B 690     -24.597 -41.126 -51.262  1.00  0.00           N  
ATOM   1770  CA  PHE B 690     -24.869 -42.553 -51.416  1.00  0.00           C  
ATOM   1771  C   PHE B 690     -26.021 -42.912 -50.515  1.00  0.00           C  
ATOM   1772  O   PHE B 690     -26.371 -42.157 -49.586  1.00  0.00           O  
ATOM   1773  CB  PHE B 690     -23.631 -43.452 -51.149  1.00  0.00           C  
ATOM   1774  CG  PHE B 690     -23.400 -43.796 -49.698  1.00  0.00           C  
ATOM   1775  CD1 PHE B 690     -23.883 -44.990 -49.167  1.00  0.00           C  
ATOM   1776  CD2 PHE B 690     -22.710 -42.925 -48.865  1.00  0.00           C  
ATOM   1777  CE1 PHE B 690     -23.682 -45.322 -47.810  1.00  0.00           C  
ATOM   1778  CE2 PHE B 690     -22.497 -43.238 -47.510  1.00  0.00           C  
ATOM   1779  CZ  PHE B 690     -22.986 -44.439 -46.979  1.00  0.00           C  
ATOM   1780  N   GLN B 691     -26.619 -44.060 -50.806  1.00  0.00           N  
ATOM   1781  CA  GLN B 691     -27.746 -44.559 -50.046  1.00  0.00           C  
ATOM   1782  C   GLN B 691     -27.941 -46.027 -50.380  1.00  0.00           C  
ATOM   1783  O   GLN B 691     -27.683 -46.438 -51.534  1.00  0.00           O  
ATOM   1784  CB  GLN B 691     -29.030 -43.784 -50.435  1.00  0.00           C  
ATOM   1785  CG  GLN B 691     -30.217 -44.087 -49.520  1.00  0.00           C  
ATOM   1786  CD  GLN B 691     -31.546 -43.503 -49.990  1.00  0.00           C  
ATOM   1787  OE1 GLN B 691     -32.535 -43.551 -49.255  1.00  0.00           O  
ATOM   1788  NE2 GLN B 691     -31.577 -42.952 -51.205  1.00  0.00           N  
ATOM   1789  N   ILE B 692     -28.344 -46.827 -49.386  1.00  0.00           N  
ATOM   1790  CA  ILE B 692     -28.682 -48.229 -49.608  1.00  0.00           C  
ATOM   1791  C   ILE B 692     -30.201 -48.035 -49.725  1.00  0.00           C  
ATOM   1792  O   ILE B 692     -30.915 -47.954 -48.730  1.00  0.00           O  
ATOM   1793  CB  ILE B 692     -28.313 -49.173 -48.388  1.00  0.00           C  
ATOM   1794  CG1 ILE B 692     -29.137 -48.834 -47.134  1.00  0.00           C  
ATOM   1795  CG2 ILE B 692     -26.810 -49.085 -48.129  1.00  0.00           C  
ATOM   1796  CD1 ILE B 692     -29.139 -49.932 -45.978  1.00  0.00           C  
ATOM   1797  N   ALA B 693     -30.679 -47.893 -50.954  1.00  0.00           N  
ATOM   1798  CA  ALA B 693     -32.087 -47.597 -51.221  1.00  0.00           C  
ATOM   1799  C   ALA B 693     -32.980 -48.770 -51.602  1.00  0.00           C  
ATOM   1800  O   ALA B 693     -32.565 -49.643 -52.351  1.00  0.00           O  
ATOM   1801  CB  ALA B 693     -32.163 -46.525 -52.337  1.00  0.00           C  
ATOM   1802  N   ARG B 695     -34.208 -48.779 -51.077  1.00  0.00           N  
ATOM   1803  CA  ARG B 695     -35.187 -49.815 -51.413  1.00  0.00           C  
ATOM   1804  C   ARG B 695     -35.948 -49.275 -52.637  1.00  0.00           C  
ATOM   1805  O   ARG B 695     -36.374 -48.121 -52.634  1.00  0.00           O  
ATOM   1806  CB  ARG B 695     -36.162 -50.013 -50.239  1.00  0.00           C  
ATOM   1807  CG  ARG B 695     -37.145 -51.135 -50.434  1.00  0.00           C  
ATOM   1808  CD  ARG B 695     -36.454 -52.472 -50.250  1.00  0.00           C  
ATOM   1809  NE  ARG B 695     -36.040 -52.655 -48.862  1.00  0.00           N  
ATOM   1810  CZ  ARG B 695     -36.526 -53.581 -48.035  1.00  0.00           C  
ATOM   1811  NH1 ARG B 695     -37.455 -54.438 -48.442  1.00  0.00           N  
ATOM   1812  NH2 ARG B 695     -36.093 -53.636 -46.785  1.00  0.00           N  
ATOM   1813  N   CYS B 696     -36.098 -50.089 -53.676  1.00  0.00           N  
ATOM   1814  CA  CYS B 696     -36.793 -49.686 -54.907  1.00  0.00           C  
ATOM   1815  C   CYS B 696     -38.008 -50.608 -55.130  1.00  0.00           C  
ATOM   1816  O   CYS B 696     -37.990 -51.779 -54.719  1.00  0.00           O  
ATOM   1817  CB  CYS B 696     -35.812 -49.752 -56.093  1.00  0.00           C  
ATOM   1818  SG  CYS B 696     -34.356 -48.635 -55.927  1.00  0.00           S  
ATOM   1819  N   PHE B 697     -39.059 -50.083 -55.770  1.00  0.00           N  
ATOM   1820  CA  PHE B 697     -40.308 -50.827 -55.998  1.00  0.00           C  
ATOM   1821  C   PHE B 697     -40.781 -50.745 -57.444  1.00  0.00           C  
ATOM   1822  O   PHE B 697     -40.982 -49.651 -57.973  1.00  0.00           O  
ATOM   1823  CB  PHE B 697     -41.441 -50.273 -55.120  1.00  0.00           C  
ATOM   1824  CG  PHE B 697     -41.089 -50.153 -53.661  1.00  0.00           C  
ATOM   1825  CD1 PHE B 697     -40.294 -49.100 -53.201  1.00  0.00           C  
ATOM   1826  CD2 PHE B 697     -41.530 -51.107 -52.751  1.00  0.00           C  
ATOM   1827  CE1 PHE B 697     -39.944 -49.000 -51.856  1.00  0.00           C  
ATOM   1828  CE2 PHE B 697     -41.180 -51.018 -51.394  1.00  0.00           C  
ATOM   1829  CZ  PHE B 697     -40.394 -49.974 -50.946  1.00  0.00           C  
ATOM   1830  N   ARG B 698     -41.021 -51.906 -58.046  1.00  0.00           N  
ATOM   1831  CA  ARG B 698     -41.449 -51.981 -59.442  1.00  0.00           C  
ATOM   1832  C   ARG B 698     -42.526 -53.058 -59.603  1.00  0.00           C  
ATOM   1833  O   ARG B 698     -42.266 -54.233 -59.363  1.00  0.00           O  
ATOM   1834  CB  ARG B 698     -40.222 -52.315 -60.292  1.00  0.00           C  
ATOM   1835  CG  ARG B 698     -40.397 -52.284 -61.788  1.00  0.00           C  
ATOM   1836  CD  ARG B 698     -39.097 -52.745 -62.460  1.00  0.00           C  
ATOM   1837  NE  ARG B 698     -37.923 -51.988 -62.013  1.00  0.00           N  
ATOM   1838  CZ  ARG B 698     -36.666 -52.299 -62.330  1.00  0.00           C  
ATOM   1839  NH1 ARG B 698     -36.411 -53.355 -63.092  1.00  0.00           N  
ATOM   1840  NH2 ARG B 698     -35.660 -51.546 -61.896  1.00  0.00           N  
ATOM   1841  N   ASP B 699     -43.732 -52.661 -60.001  1.00  0.00           N  
ATOM   1842  CA  ASP B 699     -44.827 -53.616 -60.175  1.00  0.00           C  
ATOM   1843  C   ASP B 699     -44.737 -54.217 -61.572  1.00  0.00           C  
ATOM   1844  O   ASP B 699     -45.478 -53.841 -62.476  1.00  0.00           O  
ATOM   1845  CB  ASP B 699     -46.176 -52.917 -59.989  1.00  0.00           C  
ATOM   1846  CG  ASP B 699     -47.348 -53.894 -59.953  1.00  0.00           C  
ATOM   1847  OD1 ASP B 699     -48.503 -53.436 -59.797  1.00  0.00           O  
ATOM   1848  OD2 ASP B 699     -47.116 -55.117 -60.077  1.00  0.00           O  
ATOM   1849  N   GLU B 700     -43.822 -55.162 -61.729  1.00  0.00           N  
ATOM   1850  CA  GLU B 700     -43.579 -55.819 -63.001  1.00  0.00           C  
ATOM   1851  C   GLU B 700     -44.114 -57.239 -63.013  1.00  0.00           C  
ATOM   1852  O   GLU B 700     -44.266 -57.862 -61.967  1.00  0.00           O  
ATOM   1853  CB  GLU B 700     -42.074 -55.840 -63.263  1.00  0.00           C  
ATOM   1854  CG  GLU B 700     -41.288 -56.387 -62.065  1.00  0.00           C  
ATOM   1855  CD  GLU B 700     -39.786 -56.211 -62.197  1.00  0.00           C  
ATOM   1856  OE1 GLU B 700     -39.059 -56.545 -61.235  1.00  0.00           O  
ATOM   1857  OE2 GLU B 700     -39.332 -55.742 -63.263  1.00  0.00           O  
ATOM   1858  N   ASP B 703     -44.399 -57.747 -64.205  1.00  0.00           N  
ATOM   1859  CA  ASP B 703     -44.892 -59.107 -64.356  1.00  0.00           C  
ATOM   1860  C   ASP B 703     -43.668 -60.005 -64.297  1.00  0.00           C  
ATOM   1861  O   ASP B 703     -43.399 -60.776 -65.218  1.00  0.00           O  
ATOM   1862  CB  ASP B 703     -45.595 -59.262 -65.703  1.00  0.00           C  
ATOM   1863  CG  ASP B 703     -46.806 -58.364 -65.828  1.00  0.00           C  
ATOM   1864  OD1 ASP B 703     -47.779 -58.577 -65.074  1.00  0.00           O  
ATOM   1865  OD2 ASP B 703     -46.785 -57.445 -66.674  1.00  0.00           O  
ATOM   1866  N   LEU B 713     -42.928 -59.894 -63.201  1.00  0.00           N  
ATOM   1867  CA  LEU B 713     -41.709 -60.661 -63.025  1.00  0.00           C  
ATOM   1868  C   LEU B 713     -41.816 -62.030 -62.380  1.00  0.00           C  
ATOM   1869  O   LEU B 713     -42.476 -62.212 -61.355  1.00  0.00           O  
ATOM   1870  CB  LEU B 713     -40.676 -59.826 -62.265  1.00  0.00           C  
ATOM   1871  CG  LEU B 713     -39.554 -59.344 -63.192  1.00  0.00           C  
ATOM   1872  CD1 LEU B 713     -38.799 -60.547 -63.747  1.00  0.00           C  
ATOM   1873  CD2 LEU B 713     -40.144 -58.529 -64.336  1.00  0.00           C  
ATOM   1874  N   ARG B 714     -41.146 -62.987 -63.014  1.00  0.00           N  
ATOM   1875  CA  ARG B 714     -41.079 -64.363 -62.552  1.00  0.00           C  
ATOM   1876  C   ARG B 714     -39.621 -64.786 -62.693  1.00  0.00           C  
ATOM   1877  O   ARG B 714     -39.193 -65.800 -62.140  1.00  0.00           O  
ATOM   1878  CB  ARG B 714     -41.982 -65.275 -63.396  1.00  0.00           C  
ATOM   1879  CG  ARG B 714     -41.861 -65.108 -64.904  1.00  0.00           C  
ATOM   1880  CD  ARG B 714     -42.849 -64.072 -65.419  1.00  0.00           C  
ATOM   1881  NE  ARG B 714     -42.926 -64.061 -66.877  1.00  0.00           N  
ATOM   1882  CZ  ARG B 714     -43.807 -63.352 -67.577  1.00  0.00           C  
ATOM   1883  NH1 ARG B 714     -44.696 -62.589 -66.954  1.00  0.00           N  
ATOM   1884  NH2 ARG B 714     -43.801 -63.407 -68.902  1.00  0.00           N  
ATOM   1885  N   ALA B 715     -38.864 -63.980 -63.435  1.00  0.00           N  
ATOM   1886  CA  ALA B 715     -37.446 -64.228 -63.672  1.00  0.00           C  
ATOM   1887  C   ALA B 715     -36.626 -63.953 -62.411  1.00  0.00           C  
ATOM   1888  O   ALA B 715     -35.633 -63.225 -62.447  1.00  0.00           O  
ATOM   1889  CB  ALA B 715     -36.950 -63.351 -64.819  1.00  0.00           C  
ATOM   1890  N   ASP B 716     -37.052 -64.544 -61.299  1.00  0.00           N  
ATOM   1891  CA  ASP B 716     -36.381 -64.378 -60.012  1.00  0.00           C  
ATOM   1892  C   ASP B 716     -36.224 -62.913 -59.622  1.00  0.00           C  
ATOM   1893  O   ASP B 716     -35.118 -62.432 -59.373  1.00  0.00           O  
ATOM   1894  CB  ASP B 716     -35.007 -65.066 -60.026  1.00  0.00           C  
ATOM   1895  CG  ASP B 716     -34.354 -65.114 -58.644  1.00  0.00           C  
ATOM   1896  OD1 ASP B 716     -33.731 -64.114 -58.227  1.00  0.00           O  
ATOM   1897  OD2 ASP B 716     -34.473 -66.156 -57.968  1.00  0.00           O  
ATOM   1898  N   ARG B 718     -37.343 -62.203 -59.576  1.00  0.00           N  
ATOM   1899  CA  ARG B 718     -37.332 -60.802 -59.192  1.00  0.00           C  
ATOM   1900  C   ARG B 718     -38.387 -60.583 -58.105  1.00  0.00           C  
ATOM   1901  O   ARG B 718     -39.404 -61.273 -58.056  1.00  0.00           O  
ATOM   1902  CB  ARG B 718     -37.592 -59.909 -60.414  1.00  0.00           C  
ATOM   1903  CG  ARG B 718     -36.564 -60.086 -61.543  1.00  0.00           C  
ATOM   1904  CD  ARG B 718     -35.133 -59.769 -61.102  1.00  0.00           C  
ATOM   1905  NE  ARG B 718     -34.971 -58.364 -60.731  1.00  0.00           N  
ATOM   1906  CZ  ARG B 718     -33.828 -57.821 -60.322  1.00  0.00           C  
ATOM   1907  NH1 ARG B 718     -32.729 -58.560 -60.223  1.00  0.00           N  
ATOM   1908  NH2 ARG B 718     -33.784 -56.533 -60.011  1.00  0.00           N  
ATOM   1909  N   GLN B 723     -38.123 -59.630 -57.226  1.00  0.00           N  
ATOM   1910  CA  GLN B 723     -39.019 -59.321 -56.122  1.00  0.00           C  
ATOM   1911  C   GLN B 723     -39.755 -58.017 -56.394  1.00  0.00           C  
ATOM   1912  O   GLN B 723     -39.275 -57.192 -57.161  1.00  0.00           O  
ATOM   1913  CB  GLN B 723     -38.195 -59.197 -54.842  1.00  0.00           C  
ATOM   1914  CG  GLN B 723     -37.575 -60.507 -54.396  1.00  0.00           C  
ATOM   1915  CD  GLN B 723     -38.578 -61.395 -53.690  1.00  0.00           C  
ATOM   1916  OE1 GLN B 723     -39.149 -61.011 -52.671  1.00  0.00           O  
ATOM   1917  NE2 GLN B 723     -38.797 -62.588 -54.222  1.00  0.00           N  
ATOM   1918  N   PRO B 724     -40.932 -57.820 -55.772  1.00  0.00           N  
ATOM   1919  CA  PRO B 724     -41.676 -56.578 -56.005  1.00  0.00           C  
ATOM   1920  C   PRO B 724     -40.877 -55.346 -55.584  1.00  0.00           C  
ATOM   1921  O   PRO B 724     -41.031 -54.267 -56.153  1.00  0.00           O  
ATOM   1922  CB  PRO B 724     -42.981 -56.783 -55.222  1.00  0.00           C  
ATOM   1923  CG  PRO B 724     -42.727 -57.959 -54.328  1.00  0.00           C  
ATOM   1924  CD  PRO B 724     -41.750 -58.815 -55.057  1.00  0.00           C  
ATOM   1925  N   ASP B 725     -40.023 -55.509 -54.580  1.00  0.00           N  
ATOM   1926  CA  ASP B 725     -39.133 -54.432 -54.137  1.00  0.00           C  
ATOM   1927  C   ASP B 725     -37.747 -55.059 -53.906  1.00  0.00           C  
ATOM   1928  O   ASP B 725     -37.633 -56.230 -53.508  1.00  0.00           O  
ATOM   1929  CB  ASP B 725     -39.646 -53.750 -52.866  1.00  0.00           C  
ATOM   1930  CG  ASP B 725     -39.747 -54.690 -51.700  1.00  0.00           C  
ATOM   1931  OD1 ASP B 725     -40.880 -55.053 -51.333  1.00  0.00           O  
ATOM   1932  OD2 ASP B 725     -38.692 -55.062 -51.163  1.00  0.00           O  
ATOM   1933  N   PHE B 726     -36.702 -54.287 -54.182  1.00  0.00           N  
ATOM   1934  CA  PHE B 726     -35.331 -54.767 -54.077  1.00  0.00           C  
ATOM   1935  C   PHE B 726     -34.406 -53.646 -53.582  1.00  0.00           C  
ATOM   1936  O   PHE B 726     -34.797 -52.484 -53.556  1.00  0.00           O  
ATOM   1937  CB  PHE B 726     -34.857 -55.263 -55.445  1.00  0.00           C  
ATOM   1938  CG  PHE B 726     -35.068 -54.272 -56.558  1.00  0.00           C  
ATOM   1939  CD1 PHE B 726     -36.325 -54.105 -57.134  1.00  0.00           C  
ATOM   1940  CD2 PHE B 726     -34.006 -53.507 -57.037  1.00  0.00           C  
ATOM   1941  CE1 PHE B 726     -36.520 -53.192 -58.174  1.00  0.00           C  
ATOM   1942  CE2 PHE B 726     -34.193 -52.595 -58.068  1.00  0.00           C  
ATOM   1943  CZ  PHE B 726     -35.454 -52.438 -58.639  1.00  0.00           C  
ATOM   1944  N   THR B 728     -33.178 -54.009 -53.213  1.00  0.00           N  
ATOM   1945  CA  THR B 728     -32.219 -53.047 -52.681  1.00  0.00           C  
ATOM   1946  C   THR B 728     -31.091 -52.694 -53.628  1.00  0.00           C  
ATOM   1947  O   THR B 728     -30.521 -53.567 -54.312  1.00  0.00           O  
ATOM   1948  CB  THR B 728     -31.596 -53.604 -51.379  1.00  0.00           C  
ATOM   1949  OG1 THR B 728     -32.648 -53.934 -50.479  1.00  0.00           O  
ATOM   1950  CG2 THR B 728     -30.658 -52.559 -50.714  1.00  0.00           C  
ATOM   1951  N   GLN B 730     -30.746 -51.415 -53.658  1.00  0.00           N  
ATOM   1952  CA  GLN B 730     -29.644 -50.967 -54.508  1.00  0.00           C  
ATOM   1953  C   GLN B 730     -28.681 -50.102 -53.704  1.00  0.00           C  
ATOM   1954  O   GLN B 730     -29.091 -49.440 -52.748  1.00  0.00           O  
ATOM   1955  CB  GLN B 730     -30.136 -50.095 -55.679  1.00  0.00           C  
ATOM   1956  CG  GLN B 730     -31.032 -50.766 -56.749  1.00  0.00           C  
ATOM   1957  CD  GLN B 730     -31.320 -49.842 -57.952  1.00  0.00           C  
ATOM   1958  OE1 GLN B 730     -31.652 -48.665 -57.790  1.00  0.00           O  
ATOM   1959  NE2 GLN B 730     -31.204 -50.385 -59.152  1.00  0.00           N  
ATOM   1960  N   LEU B 731     -27.404 -50.139 -54.086  1.00  0.00           N  
ATOM   1961  CA  LEU B 731     -26.409 -49.224 -53.537  1.00  0.00           C  
ATOM   1962  C   LEU B 731     -26.551 -48.111 -54.568  1.00  0.00           C  
ATOM   1963  O   LEU B 731     -26.324 -48.341 -55.755  1.00  0.00           O  
ATOM   1964  CB  LEU B 731     -24.973 -49.764 -53.609  1.00  0.00           C  
ATOM   1965  CG  LEU B 731     -23.916 -48.666 -53.399  1.00  0.00           C  
ATOM   1966  CD1 LEU B 731     -24.087 -48.017 -52.045  1.00  0.00           C  
ATOM   1967  CD2 LEU B 731     -22.514 -49.249 -53.494  1.00  0.00           C  
ATOM   1968  N   ASP B 732     -26.946 -46.925 -54.134  1.00  0.00           N  
ATOM   1969  CA  ASP B 732     -27.149 -45.804 -55.046  1.00  0.00           C  
ATOM   1970  C   ASP B 732     -26.038 -44.804 -54.751  1.00  0.00           C  
ATOM   1971  O   ASP B 732     -25.750 -44.532 -53.582  1.00  0.00           O  
ATOM   1972  CB  ASP B 732     -28.516 -45.183 -54.753  1.00  0.00           C  
ATOM   1973  CG  ASP B 732     -29.013 -44.287 -55.868  1.00  0.00           C  
ATOM   1974  OD1 ASP B 732     -29.698 -43.301 -55.536  1.00  0.00           O  
ATOM   1975  OD2 ASP B 732     -28.752 -44.579 -57.062  1.00  0.00           O  
ATOM   1976  N   LEU B 733     -25.435 -44.245 -55.795  1.00  0.00           N  
ATOM   1977  CA  LEU B 733     -24.329 -43.312 -55.606  1.00  0.00           C  
ATOM   1978  C   LEU B 733     -24.282 -42.253 -56.708  1.00  0.00           C  
ATOM   1979  O   LEU B 733     -24.554 -42.560 -57.870  1.00  0.00           O  
ATOM   1980  CB  LEU B 733     -23.033 -44.129 -55.576  1.00  0.00           C  
ATOM   1981  CG  LEU B 733     -21.643 -43.519 -55.677  1.00  0.00           C  
ATOM   1982  CD1 LEU B 733     -20.704 -44.427 -54.910  1.00  0.00           C  
ATOM   1983  CD2 LEU B 733     -21.189 -43.361 -57.131  1.00  0.00           C  
ATOM   1984  N   GLU B 734     -23.928 -41.021 -56.348  1.00  0.00           N  
ATOM   1985  CA  GLU B 734     -23.834 -39.913 -57.320  1.00  0.00           C  
ATOM   1986  C   GLU B 734     -22.660 -38.996 -56.941  1.00  0.00           C  
ATOM   1987  O   GLU B 734     -22.400 -38.768 -55.758  1.00  0.00           O  
ATOM   1988  CB  GLU B 734     -25.148 -39.105 -57.343  1.00  0.00           C  
ATOM   1989  CG  GLU B 734     -25.367 -38.228 -58.604  1.00  0.00           C  
ATOM   1990  CD  GLU B 734     -25.660 -39.026 -59.883  1.00  0.00           C  
ATOM   1991  OE1 GLU B 734     -25.855 -40.254 -59.812  1.00  0.00           O  
ATOM   1992  OE2 GLU B 734     -25.719 -38.410 -60.973  1.00  0.00           O  
ATOM   1993  N   MET B 735     -21.951 -38.461 -57.929  1.00  0.00           N  
ATOM   1994  CA  MET B 735     -20.804 -37.600 -57.646  1.00  0.00           C  
ATOM   1995  C   MET B 735     -20.798 -36.402 -58.578  1.00  0.00           C  
ATOM   1996  O   MET B 735     -21.321 -36.485 -59.683  1.00  0.00           O  
ATOM   1997  CB  MET B 735     -19.476 -38.368 -57.835  1.00  0.00           C  
ATOM   1998  CG  MET B 735     -19.372 -39.742 -57.158  1.00  0.00           C  
ATOM   1999  SD  MET B 735     -17.793 -40.606 -57.601  1.00  0.00           S  
ATOM   2000  CE  MET B 735     -17.902 -40.738 -59.279  1.00  0.00           C  
ATOM   2001  N   SER B 736     -20.172 -35.306 -58.142  1.00  0.00           N  
ATOM   2002  CA  SER B 736     -20.091 -34.088 -58.953  1.00  0.00           C  
ATOM   2003  C   SER B 736     -18.690 -33.814 -59.525  1.00  0.00           C  
ATOM   2004  O   SER B 736     -17.685 -34.224 -58.953  1.00  0.00           O  
ATOM   2005  CB  SER B 736     -20.507 -32.857 -58.142  1.00  0.00           C  
ATOM   2006  OG  SER B 736     -21.832 -32.962 -57.660  1.00  0.00           O  
ATOM   2007  N   PHE B 737     -18.654 -33.118 -60.663  1.00  0.00           N  
ATOM   2008  CA  PHE B 737     -17.400 -32.727 -61.316  1.00  0.00           C  
ATOM   2009  C   PHE B 737     -16.534 -33.930 -61.672  1.00  0.00           C  
ATOM   2010  O   PHE B 737     -15.309 -33.907 -61.497  1.00  0.00           O  
ATOM   2011  CB  PHE B 737     -16.611 -31.757 -60.400  1.00  0.00           C  
ATOM   2012  CG  PHE B 737     -17.369 -30.495 -60.045  1.00  0.00           C  
ATOM   2013  CD1 PHE B 737     -17.824 -30.274 -58.745  1.00  0.00           C  
ATOM   2014  CD2 PHE B 737     -17.653 -29.545 -61.024  1.00  0.00           C  
ATOM   2015  CE1 PHE B 737     -18.553 -29.114 -58.423  1.00  0.00           C  
ATOM   2016  CE2 PHE B 737     -18.381 -28.387 -60.717  1.00  0.00           C  
ATOM   2017  CZ  PHE B 737     -18.831 -28.170 -59.418  1.00  0.00           C  
ATOM   2018  N   VAL B 738     -17.171 -34.978 -62.182  1.00  0.00           N  
ATOM   2019  CA  VAL B 738     -16.461 -36.202 -62.547  1.00  0.00           C  
ATOM   2020  C   VAL B 738     -16.563 -36.544 -64.032  1.00  0.00           C  
ATOM   2021  O   VAL B 738     -17.475 -36.093 -64.727  1.00  0.00           O  
ATOM   2022  CB  VAL B 738     -17.033 -37.425 -61.796  1.00  0.00           C  
ATOM   2023  CG1 VAL B 738     -16.657 -37.397 -60.329  1.00  0.00           C  
ATOM   2024  CG2 VAL B 738     -18.552 -37.429 -61.935  1.00  0.00           C  
ATOM   2025  N   GLU B 789     -15.610 -37.339 -64.510  1.00  0.00           N  
ATOM   2026  CA  GLU B 789     -15.648 -37.829 -65.883  1.00  0.00           C  
ATOM   2027  C   GLU B 789     -15.868 -39.330 -65.699  1.00  0.00           C  
ATOM   2028  O   GLU B 789     -15.747 -39.832 -64.575  1.00  0.00           O  
ATOM   2029  CB  GLU B 789     -14.318 -37.580 -66.598  1.00  0.00           C  
ATOM   2030  CG  GLU B 789     -13.926 -36.129 -66.639  1.00  0.00           C  
ATOM   2031  CD  GLU B 789     -12.518 -35.927 -67.169  1.00  0.00           C  
ATOM   2032  OE1 GLU B 789     -11.553 -36.415 -66.534  1.00  0.00           O  
ATOM   2033  OE2 GLU B 789     -12.382 -35.280 -68.227  1.00  0.00           O  
ATOM   2034  N   VAL B 790     -16.166 -40.053 -66.774  1.00  0.00           N  
ATOM   2035  CA  VAL B 790     -16.403 -41.493 -66.663  1.00  0.00           C  
ATOM   2036  C   VAL B 790     -15.329 -42.205 -65.829  1.00  0.00           C  
ATOM   2037  O   VAL B 790     -15.657 -42.949 -64.905  1.00  0.00           O  
ATOM   2038  CB  VAL B 790     -16.506 -42.167 -68.071  1.00  0.00           C  
ATOM   2039  CG1 VAL B 790     -16.580 -43.702 -67.946  1.00  0.00           C  
ATOM   2040  CG2 VAL B 790     -17.755 -41.680 -68.777  1.00  0.00           C  
ATOM   2041  N   GLU B 791     -14.055 -41.959 -66.125  1.00  0.00           N  
ATOM   2042  CA  GLU B 791     -12.980 -42.629 -65.396  1.00  0.00           C  
ATOM   2043  C   GLU B 791     -12.951 -42.421 -63.881  1.00  0.00           C  
ATOM   2044  O   GLU B 791     -12.487 -43.309 -63.163  1.00  0.00           O  
ATOM   2045  CB  GLU B 791     -11.610 -42.257 -65.978  1.00  0.00           C  
ATOM   2046  CG  GLU B 791     -11.322 -42.965 -67.300  1.00  0.00           C  
ATOM   2047  CD  GLU B 791     -11.243 -44.473 -67.144  1.00  0.00           C  
ATOM   2048  OE1 GLU B 791     -11.315 -45.192 -68.164  1.00  0.00           O  
ATOM   2049  OE2 GLU B 791     -11.102 -44.943 -65.994  1.00  0.00           O  
ATOM   2050  N   ASP B 792     -13.419 -41.267 -63.396  1.00  0.00           N  
ATOM   2051  CA  ASP B 792     -13.411 -41.037 -61.949  1.00  0.00           C  
ATOM   2052  C   ASP B 792     -14.438 -41.991 -61.300  1.00  0.00           C  
ATOM   2053  O   ASP B 792     -14.180 -42.552 -60.238  1.00  0.00           O  
ATOM   2054  CB  ASP B 792     -13.756 -39.565 -61.608  1.00  0.00           C  
ATOM   2055  CG  ASP B 792     -12.752 -38.551 -62.198  1.00  0.00           C  
ATOM   2056  OD1 ASP B 792     -11.560 -38.551 -61.813  1.00  0.00           O  
ATOM   2057  OD2 ASP B 792     -13.175 -37.739 -63.041  1.00  0.00           O  
ATOM   2058  N   VAL B 793     -15.583 -42.194 -61.954  1.00  0.00           N  
ATOM   2059  CA  VAL B 793     -16.627 -43.083 -61.412  1.00  0.00           C  
ATOM   2060  C   VAL B 793     -16.176 -44.539 -61.402  1.00  0.00           C  
ATOM   2061  O   VAL B 793     -16.341 -45.256 -60.407  1.00  0.00           O  
ATOM   2062  CB  VAL B 793     -17.937 -42.964 -62.232  1.00  0.00           C  
ATOM   2063  CG1 VAL B 793     -18.973 -43.956 -61.739  1.00  0.00           C  
ATOM   2064  CG2 VAL B 793     -18.476 -41.531 -62.143  1.00  0.00           C  
ATOM   2065  N   LEU B 794     -15.594 -44.982 -62.507  1.00  0.00           N  
ATOM   2066  CA  LEU B 794     -15.121 -46.358 -62.606  1.00  0.00           C  
ATOM   2067  C   LEU B 794     -14.039 -46.686 -61.573  1.00  0.00           C  
ATOM   2068  O   LEU B 794     -14.094 -47.722 -60.903  1.00  0.00           O  
ATOM   2069  CB  LEU B 794     -14.569 -46.610 -64.003  1.00  0.00           C  
ATOM   2070  CG  LEU B 794     -15.484 -46.254 -65.173  1.00  0.00           C  
ATOM   2071  CD1 LEU B 794     -14.920 -46.855 -66.456  1.00  0.00           C  
ATOM   2072  CD2 LEU B 794     -16.868 -46.799 -64.924  1.00  0.00           C  
ATOM   2073  N   GLU B 795     -13.054 -45.803 -61.451  1.00  0.00           N  
ATOM   2074  CA  GLU B 795     -11.959 -46.022 -60.511  1.00  0.00           C  
ATOM   2075  C   GLU B 795     -12.448 -46.091 -59.063  1.00  0.00           C  
ATOM   2076  O   GLU B 795     -11.979 -46.936 -58.287  1.00  0.00           O  
ATOM   2077  CB  GLU B 795     -10.914 -44.911 -60.660  1.00  0.00           C  
ATOM   2078  CG  GLU B 795     -10.245 -44.911 -62.044  1.00  0.00           C  
ATOM   2079  CD  GLU B 795      -9.380 -43.677 -62.314  1.00  0.00           C  
ATOM   2080  OE1 GLU B 795      -8.502 -43.360 -61.479  1.00  0.00           O  
ATOM   2081  OE2 GLU B 795      -9.574 -43.033 -63.372  1.00  0.00           O  
ATOM   2082  N   LEU B 796     -13.378 -45.207 -58.698  1.00  0.00           N  
ATOM   2083  CA  LEU B 796     -13.929 -45.207 -57.347  1.00  0.00           C  
ATOM   2084  C   LEU B 796     -14.676 -46.496 -57.058  1.00  0.00           C  
ATOM   2085  O   LEU B 796     -14.566 -47.051 -55.963  1.00  0.00           O  
ATOM   2086  CB  LEU B 796     -14.881 -44.027 -57.125  1.00  0.00           C  
ATOM   2087  CG  LEU B 796     -15.528 -44.187 -55.745  1.00  0.00           C  
ATOM   2088  CD1 LEU B 796     -14.769 -43.347 -54.748  1.00  0.00           C  
ATOM   2089  CD2 LEU B 796     -17.005 -43.821 -55.783  1.00  0.00           C  
ATOM   2090  N   ASN B 797     -15.454 -46.964 -58.030  1.00  0.00           N  
ATOM   2091  CA  ASN B 797     -16.229 -48.197 -57.866  1.00  0.00           C  
ATOM   2092  C   ASN B 797     -15.346 -49.453 -57.804  1.00  0.00           C  
ATOM   2093  O   ASN B 797     -15.628 -50.381 -57.045  1.00  0.00           O  
ATOM   2094  CB  ASN B 797     -17.274 -48.298 -58.984  1.00  0.00           C  
ATOM   2095  CG  ASN B 797     -18.549 -47.562 -58.638  1.00  0.00           C  
ATOM   2096  OD1 ASN B 797     -19.475 -48.150 -58.064  1.00  0.00           O  
ATOM   2097  ND2 ASN B 797     -18.598 -46.257 -58.941  1.00  0.00           N  
ATOM   2098  N   GLU B 798     -14.275 -49.491 -58.595  1.00  0.00           N  
ATOM   2099  CA  GLU B 798     -13.350 -50.627 -58.552  1.00  0.00           C  
ATOM   2100  C   GLU B 798     -12.718 -50.733 -57.183  1.00  0.00           C  
ATOM   2101  O   GLU B 798     -12.560 -51.829 -56.651  1.00  0.00           O  
ATOM   2102  CB  GLU B 798     -12.214 -50.460 -59.576  1.00  0.00           C  
ATOM   2103  CG  GLU B 798     -12.696 -50.375 -60.959  1.00  0.00           C  
ATOM   2104  CD  GLU B 798     -11.580 -50.293 -61.956  1.00  0.00           C  
ATOM   2105  OE1 GLU B 798     -10.615 -49.520 -61.738  1.00  0.00           O  
ATOM   2106  OE2 GLU B 798     -11.688 -50.990 -62.975  1.00  0.00           O  
ATOM   2107  N   ARG B 799     -12.311 -49.598 -56.627  1.00  0.00           N  
ATOM   2108  CA  ARG B 799     -11.692 -49.604 -55.306  1.00  0.00           C  
ATOM   2109  C   ARG B 799     -12.723 -49.969 -54.223  1.00  0.00           C  
ATOM   2110  O   ARG B 799     -12.398 -50.659 -53.262  1.00  0.00           O  
ATOM   2111  CB  ARG B 799     -11.045 -48.246 -55.007  1.00  0.00           C  
ATOM   2112  CG  ARG B 799      -9.883 -47.881 -55.943  1.00  0.00           C  
ATOM   2113  CD  ARG B 799      -9.529 -46.407 -55.774  1.00  0.00           C  
ATOM   2114  NE  ARG B 799      -9.314 -46.099 -54.372  1.00  0.00           N  
ATOM   2115  CZ  ARG B 799      -9.723 -44.984 -53.776  1.00  0.00           C  
ATOM   2116  NH1 ARG B 799     -10.375 -44.059 -54.463  1.00  0.00           N  
ATOM   2117  NH2 ARG B 799      -9.494 -44.805 -52.484  1.00  0.00           N  
ATOM   2118  N   LEU B 800     -13.967 -49.541 -54.395  1.00  0.00           N  
ATOM   2119  CA  LEU B 800     -15.017 -49.860 -53.409  1.00  0.00           C  
ATOM   2120  C   LEU B 800     -15.271 -51.358 -53.430  1.00  0.00           C  
ATOM   2121  O   LEU B 800     -15.299 -52.023 -52.376  1.00  0.00           O  
ATOM   2122  CB  LEU B 800     -16.325 -49.134 -53.761  1.00  0.00           C  
ATOM   2123  CG  LEU B 800     -17.309 -48.680 -52.682  1.00  0.00           C  
ATOM   2124  CD1 LEU B 800     -18.710 -48.589 -53.332  1.00  0.00           C  
ATOM   2125  CD2 LEU B 800     -17.306 -49.593 -51.459  1.00  0.00           C  
ATOM   2126  N   MET B 801     -15.441 -51.903 -54.637  1.00  0.00           N  
ATOM   2127  CA  MET B 801     -15.702 -53.328 -54.800  1.00  0.00           C  
ATOM   2128  C   MET B 801     -14.560 -54.215 -54.272  1.00  0.00           C  
ATOM   2129  O   MET B 801     -14.825 -55.277 -53.720  1.00  0.00           O  
ATOM   2130  CB  MET B 801     -15.979 -53.668 -56.270  1.00  0.00           C  
ATOM   2131  CG  MET B 801     -16.528 -55.071 -56.500  1.00  0.00           C  
ATOM   2132  SD  MET B 801     -18.229 -55.324 -55.809  1.00  0.00           S  
ATOM   2133  CE  MET B 801     -19.211 -54.548 -57.089  1.00  0.00           C  
ATOM   2134  N   ALA B 802     -13.310 -53.787 -54.455  1.00  0.00           N  
ATOM   2135  CA  ALA B 802     -12.160 -54.555 -53.959  1.00  0.00           C  
ATOM   2136  C   ALA B 802     -12.161 -54.508 -52.442  1.00  0.00           C  
ATOM   2137  O   ALA B 802     -11.789 -55.483 -51.785  1.00  0.00           O  
ATOM   2138  CB  ALA B 802     -10.843 -53.984 -54.488  1.00  0.00           C  
ATOM   2139  N   HIS B 803     -12.564 -53.369 -51.885  1.00  0.00           N  
ATOM   2140  CA  HIS B 803     -12.638 -53.234 -50.427  1.00  0.00           C  
ATOM   2141  C   HIS B 803     -13.726 -54.175 -49.874  1.00  0.00           C  
ATOM   2142  O   HIS B 803     -13.501 -54.879 -48.894  1.00  0.00           O  
ATOM   2143  CB  HIS B 803     -12.943 -51.774 -50.047  1.00  0.00           C  
ATOM   2144  CG  HIS B 803     -13.203 -51.569 -48.593  1.00  0.00           C  
ATOM   2145  ND1 HIS B 803     -12.199 -51.510 -47.654  1.00  0.00           N  
ATOM   2146  CD2 HIS B 803     -14.368 -51.443 -47.909  1.00  0.00           C  
ATOM   2147  CE1 HIS B 803     -12.731 -51.358 -46.454  1.00  0.00           C  
ATOM   2148  NE2 HIS B 803     -14.047 -51.315 -46.583  1.00  0.00           N  
ATOM   2149  N   VAL B 807     -14.907 -54.179 -50.498  1.00  0.00           N  
ATOM   2150  CA  VAL B 807     -16.021 -55.044 -50.058  1.00  0.00           C  
ATOM   2151  C   VAL B 807     -15.612 -56.533 -50.082  1.00  0.00           C  
ATOM   2152  O   VAL B 807     -15.836 -57.253 -49.114  1.00  0.00           O  
ATOM   2153  CB  VAL B 807     -17.306 -54.833 -50.969  1.00  0.00           C  
ATOM   2154  CG1 VAL B 807     -18.291 -56.008 -50.803  1.00  0.00           C  
ATOM   2155  CG2 VAL B 807     -18.007 -53.514 -50.593  1.00  0.00           C  
ATOM   2156  N   PHE B 808     -15.020 -56.995 -51.178  1.00  0.00           N  
ATOM   2157  CA  PHE B 808     -14.607 -58.400 -51.286  1.00  0.00           C  
ATOM   2158  C   PHE B 808     -13.501 -58.790 -50.295  1.00  0.00           C  
ATOM   2159  O   PHE B 808     -13.476 -59.924 -49.798  1.00  0.00           O  
ATOM   2160  CB  PHE B 808     -14.153 -58.736 -52.716  1.00  0.00           C  
ATOM   2161  CG  PHE B 808     -15.274 -59.205 -53.623  1.00  0.00           C  
ATOM   2162  CD1 PHE B 808     -16.281 -58.335 -54.017  1.00  0.00           C  
ATOM   2163  CD2 PHE B 808     -15.336 -60.532 -54.044  1.00  0.00           C  
ATOM   2164  CE1 PHE B 808     -17.336 -58.787 -54.822  1.00  0.00           C  
ATOM   2165  CE2 PHE B 808     -16.389 -60.989 -54.851  1.00  0.00           C  
ATOM   2166  CZ  PHE B 808     -17.389 -60.108 -55.236  1.00  0.00           C  
ATOM   2167  N   ARG B 809     -12.598 -57.854 -50.020  1.00  0.00           N  
ATOM   2168  CA  ARG B 809     -11.493 -58.106 -49.090  1.00  0.00           C  
ATOM   2169  C   ARG B 809     -12.031 -58.244 -47.671  1.00  0.00           C  
ATOM   2170  O   ARG B 809     -11.711 -59.198 -46.967  1.00  0.00           O  
ATOM   2171  CB  ARG B 809     -10.474 -56.955 -49.176  1.00  0.00           C  
ATOM   2172  CG  ARG B 809      -9.212 -57.116 -48.324  1.00  0.00           C  
ATOM   2173  CD  ARG B 809      -8.358 -55.833 -48.361  1.00  0.00           C  
ATOM   2174  NE  ARG B 809      -7.811 -55.584 -49.696  1.00  0.00           N  
ATOM   2175  CZ  ARG B 809      -8.077 -54.519 -50.453  1.00  0.00           C  
ATOM   2176  NH1 ARG B 809      -8.892 -53.555 -50.035  1.00  0.00           N  
ATOM   2177  NH2 ARG B 809      -7.536 -54.430 -51.658  1.00  0.00           N  
ATOM   2178  N   GLU B 810     -12.874 -57.304 -47.263  1.00  0.00           N  
ATOM   2179  CA  GLU B 810     -13.455 -57.316 -45.924  1.00  0.00           C  
ATOM   2180  C   GLU B 810     -14.482 -58.415 -45.677  1.00  0.00           C  
ATOM   2181  O   GLU B 810     -14.503 -59.016 -44.603  1.00  0.00           O  
ATOM   2182  CB  GLU B 810     -14.115 -55.971 -45.633  1.00  0.00           C  
ATOM   2183  CG  GLU B 810     -13.145 -54.828 -45.538  1.00  0.00           C  
ATOM   2184  CD  GLU B 810     -12.264 -54.959 -44.317  1.00  0.00           C  
ATOM   2185  OE1 GLU B 810     -11.027 -54.811 -44.439  1.00  0.00           O  
ATOM   2186  OE2 GLU B 810     -12.823 -55.213 -43.233  1.00  0.00           O  
ATOM   2187  N   ALA B 811     -15.322 -58.676 -46.674  1.00  0.00           N  
ATOM   2188  CA  ALA B 811     -16.395 -59.658 -46.553  1.00  0.00           C  
ATOM   2189  C   ALA B 811     -16.035 -61.106 -46.802  1.00  0.00           C  
ATOM   2190  O   ALA B 811     -16.458 -61.991 -46.055  1.00  0.00           O  
ATOM   2191  CB  ALA B 811     -17.552 -59.274 -47.478  1.00  0.00           C  
ATOM   2192  N   LEU B 812     -15.280 -61.345 -47.865  1.00  0.00           N  
ATOM   2193  CA  LEU B 812     -14.902 -62.704 -48.230  1.00  0.00           C  
ATOM   2194  C   LEU B 812     -13.424 -62.999 -48.029  1.00  0.00           C  
ATOM   2195  O   LEU B 812     -13.013 -64.151 -48.055  1.00  0.00           O  
ATOM   2196  CB  LEU B 812     -15.250 -62.971 -49.701  1.00  0.00           C  
ATOM   2197  CG  LEU B 812     -16.723 -63.011 -50.103  1.00  0.00           C  
ATOM   2198  CD1 LEU B 812     -16.849 -63.102 -51.635  1.00  0.00           C  
ATOM   2199  CD2 LEU B 812     -17.386 -64.199 -49.427  1.00  0.00           C  
ATOM   2200  N   GLY B 813     -12.626 -61.959 -47.839  1.00  0.00           N  
ATOM   2201  CA  GLY B 813     -11.204 -62.167 -47.677  1.00  0.00           C  
ATOM   2202  C   GLY B 813     -10.610 -62.552 -49.023  1.00  0.00           C  
ATOM   2203  O   GLY B 813      -9.654 -63.331 -49.087  1.00  0.00           O  
ATOM   2204  N   VAL B 814     -11.192 -62.015 -50.099  1.00  0.00           N  
ATOM   2205  CA  VAL B 814     -10.741 -62.270 -51.474  1.00  0.00           C  
ATOM   2206  C   VAL B 814     -10.110 -61.008 -52.068  1.00  0.00           C  
ATOM   2207  O   VAL B 814     -10.665 -59.909 -51.953  1.00  0.00           O  
ATOM   2208  CB  VAL B 814     -11.915 -62.692 -52.405  1.00  0.00           C  
ATOM   2209  CG1 VAL B 814     -11.452 -62.704 -53.855  1.00  0.00           C  
ATOM   2210  CG2 VAL B 814     -12.429 -64.075 -52.016  1.00  0.00           C  
ATOM   2211  N   GLU B 815      -8.962 -61.175 -52.717  1.00  0.00           N  
ATOM   2212  CA  GLU B 815      -8.247 -60.057 -53.318  1.00  0.00           C  
ATOM   2213  C   GLU B 815      -8.556 -59.988 -54.814  1.00  0.00           C  
ATOM   2214  O   GLU B 815      -8.217 -60.903 -55.565  1.00  0.00           O  
ATOM   2215  CB  GLU B 815      -6.745 -60.249 -53.111  1.00  0.00           C  
ATOM   2216  CG  GLU B 815      -5.911 -58.987 -53.198  1.00  0.00           C  
ATOM   2217  CD  GLU B 815      -6.208 -58.013 -52.069  1.00  0.00           C  
ATOM   2218  OE1 GLU B 815      -6.298 -58.451 -50.901  1.00  0.00           O  
ATOM   2219  OE2 GLU B 815      -6.336 -56.803 -52.349  1.00  0.00           O  
ATOM   2220  N   LEU B 903      -9.203 -58.911 -55.246  1.00  0.00           N  
ATOM   2221  CA  LEU B 903      -9.540 -58.753 -56.661  1.00  0.00           C  
ATOM   2222  C   LEU B 903      -8.465 -57.968 -57.383  1.00  0.00           C  
ATOM   2223  O   LEU B 903      -7.969 -56.971 -56.875  1.00  0.00           O  
ATOM   2224  CB  LEU B 903     -10.874 -58.003 -56.839  1.00  0.00           C  
ATOM   2225  CG  LEU B 903     -12.203 -58.579 -56.335  1.00  0.00           C  
ATOM   2226  CD1 LEU B 903     -13.310 -57.549 -56.581  1.00  0.00           C  
ATOM   2227  CD2 LEU B 903     -12.514 -59.890 -57.049  1.00  0.00           C  
ATOM   2228  N   PRO B 904      -8.086 -58.410 -58.584  1.00  0.00           N  
ATOM   2229  CA  PRO B 904      -7.059 -57.663 -59.315  1.00  0.00           C  
ATOM   2230  C   PRO B 904      -7.635 -56.392 -59.964  1.00  0.00           C  
ATOM   2231  O   PRO B 904      -8.707 -56.423 -60.565  1.00  0.00           O  
ATOM   2232  CB  PRO B 904      -6.554 -58.677 -60.339  1.00  0.00           C  
ATOM   2233  CG  PRO B 904      -7.756 -59.574 -60.565  1.00  0.00           C  
ATOM   2234  CD  PRO B 904      -8.295 -59.748 -59.168  1.00  0.00           C  
ATOM   2235  N   LEU B 905      -6.929 -55.274 -59.822  1.00  0.00           N  
ATOM   2236  CA  LEU B 905      -7.361 -54.007 -60.399  1.00  0.00           C  
ATOM   2237  C   LEU B 905      -6.335 -53.514 -61.426  1.00  0.00           C  
ATOM   2238  O   LEU B 905      -5.160 -53.805 -61.319  1.00  0.00           O  
ATOM   2239  CB  LEU B 905      -7.555 -52.962 -59.289  1.00  0.00           C  
ATOM   2240  CG  LEU B 905      -8.955 -52.872 -58.653  1.00  0.00           C  
ATOM   2241  CD1 LEU B 905      -9.496 -54.244 -58.352  1.00  0.00           C  
ATOM   2242  CD2 LEU B 905      -8.875 -52.056 -57.379  1.00  0.00           C  
ATOM   2243  N   PRO B 906      -6.778 -52.762 -62.451  1.00  0.00           N  
ATOM   2244  CA  PRO B 906      -8.179 -52.373 -62.673  1.00  0.00           C  
ATOM   2245  C   PRO B 906      -8.952 -53.505 -63.327  1.00  0.00           C  
ATOM   2246  O   PRO B 906      -8.366 -54.525 -63.702  1.00  0.00           O  
ATOM   2247  CB  PRO B 906      -8.071 -51.173 -63.630  1.00  0.00           C  
ATOM   2248  CG  PRO B 906      -6.574 -50.836 -63.681  1.00  0.00           C  
ATOM   2249  CD  PRO B 906      -5.905 -52.158 -63.462  1.00  0.00           C  
ATOM   2250  N   PHE B 907     -10.265 -53.327 -63.471  1.00  0.00           N  
ATOM   2251  CA  PHE B 907     -11.087 -54.346 -64.122  1.00  0.00           C  
ATOM   2252  C   PHE B 907     -10.937 -54.148 -65.630  1.00  0.00           C  
ATOM   2253  O   PHE B 907     -10.663 -53.038 -66.089  1.00  0.00           O  
ATOM   2254  CB  PHE B 907     -12.581 -54.193 -63.777  1.00  0.00           C  
ATOM   2255  CG  PHE B 907     -12.923 -54.427 -62.323  1.00  0.00           C  
ATOM   2256  CD1 PHE B 907     -12.141 -55.261 -61.525  1.00  0.00           C  
ATOM   2257  CD2 PHE B 907     -14.066 -53.843 -61.765  1.00  0.00           C  
ATOM   2258  CE1 PHE B 907     -12.493 -55.515 -60.179  1.00  0.00           C  
ATOM   2259  CE2 PHE B 907     -14.423 -54.091 -60.423  1.00  0.00           C  
ATOM   2260  CZ  PHE B 907     -13.633 -54.924 -59.641  1.00  0.00           C  
ATOM   2261  N   PRO B 908     -11.113 -55.214 -66.423  1.00  0.00           N  
ATOM   2262  CA  PRO B 908     -10.976 -54.984 -67.861  1.00  0.00           C  
ATOM   2263  C   PRO B 908     -12.144 -54.092 -68.298  1.00  0.00           C  
ATOM   2264  O   PRO B 908     -13.215 -54.094 -67.669  1.00  0.00           O  
ATOM   2265  CB  PRO B 908     -11.085 -56.386 -68.467  1.00  0.00           C  
ATOM   2266  CG  PRO B 908     -10.711 -57.316 -67.353  1.00  0.00           C  
ATOM   2267  CD  PRO B 908     -11.293 -56.644 -66.116  1.00  0.00           C  
ATOM   2268  N   ARG B 909     -11.943 -53.336 -69.373  1.00  0.00           N  
ATOM   2269  CA  ARG B 909     -12.964 -52.451 -69.910  1.00  0.00           C  
ATOM   2270  C   ARG B 909     -13.153 -52.789 -71.388  1.00  0.00           C  
ATOM   2271  O   ARG B 909     -12.202 -52.723 -72.165  1.00  0.00           O  
ATOM   2272  CB  ARG B 909     -12.514 -50.992 -69.769  1.00  0.00           C  
ATOM   2273  CG  ARG B 909     -12.369 -50.471 -68.332  1.00  0.00           C  
ATOM   2274  CD  ARG B 909     -11.391 -49.304 -68.299  1.00  0.00           C  
ATOM   2275  NE  ARG B 909     -11.412 -48.476 -67.092  1.00  0.00           N  
ATOM   2276  CZ  ARG B 909     -11.184 -48.897 -65.848  1.00  0.00           C  
ATOM   2277  NH1 ARG B 909     -10.916 -50.175 -65.589  1.00  0.00           N  
ATOM   2278  NH2 ARG B 909     -11.202 -48.019 -64.852  1.00  0.00           N  
ATOM   2279  N   LEU B 910     -14.367 -53.154 -71.785  1.00  0.00           N  
ATOM   2280  CA  LEU B 910     -14.637 -53.485 -73.189  1.00  0.00           C  
ATOM   2281  C   LEU B 910     -15.736 -52.577 -73.736  1.00  0.00           C  
ATOM   2282  O   LEU B 910     -16.688 -52.267 -73.028  1.00  0.00           O  
ATOM   2283  CB  LEU B 910     -15.101 -54.941 -73.325  1.00  0.00           C  
ATOM   2284  CG  LEU B 910     -14.124 -56.051 -72.952  1.00  0.00           C  
ATOM   2285  CD1 LEU B 910     -14.811 -57.401 -73.139  1.00  0.00           C  
ATOM   2286  CD2 LEU B 910     -12.878 -55.968 -73.831  1.00  0.00           C  
ATOM   2287  N   SER B 911     -15.601 -52.133 -74.985  1.00  0.00           N  
ATOM   2288  CA  SER B 911     -16.636 -51.295 -75.574  1.00  0.00           C  
ATOM   2289  C   SER B 911     -17.739 -52.249 -75.986  1.00  0.00           C  
ATOM   2290  O   SER B 911     -17.487 -53.428 -76.199  1.00  0.00           O  
ATOM   2291  CB  SER B 911     -16.117 -50.544 -76.813  1.00  0.00           C  
ATOM   2292  OG  SER B 911     -15.910 -51.427 -77.907  1.00  0.00           O  
ATOM   2293  N   TYR B 912     -18.952 -51.733 -76.086  1.00  0.00           N  
ATOM   2294  CA  TYR B 912     -20.116 -52.510 -76.485  1.00  0.00           C  
ATOM   2295  C   TYR B 912     -19.832 -53.315 -77.765  1.00  0.00           C  
ATOM   2296  O   TYR B 912     -20.156 -54.501 -77.861  1.00  0.00           O  
ATOM   2297  CB  TYR B 912     -21.299 -51.552 -76.719  1.00  0.00           C  
ATOM   2298  CG  TYR B 912     -22.550 -52.210 -77.258  1.00  0.00           C  
ATOM   2299  CD1 TYR B 912     -23.250 -53.139 -76.500  1.00  0.00           C  
ATOM   2300  CD2 TYR B 912     -23.015 -51.915 -78.540  1.00  0.00           C  
ATOM   2301  CE1 TYR B 912     -24.387 -53.769 -76.997  1.00  0.00           C  
ATOM   2302  CE2 TYR B 912     -24.158 -52.541 -79.054  1.00  0.00           C  
ATOM   2303  CZ  TYR B 912     -24.837 -53.466 -78.273  1.00  0.00           C  
ATOM   2304  OH  TYR B 912     -25.972 -54.079 -78.756  1.00  0.00           O  
ATOM   2305  N   GLU B 913     -19.223 -52.659 -78.747  1.00  0.00           N  
ATOM   2306  CA  GLU B 913     -18.910 -53.307 -80.018  1.00  0.00           C  
ATOM   2307  C   GLU B 913     -17.916 -54.446 -79.834  1.00  0.00           C  
ATOM   2308  O   GLU B 913     -18.108 -55.540 -80.353  1.00  0.00           O  
ATOM   2309  CB  GLU B 913     -18.345 -52.281 -80.997  1.00  0.00           C  
ATOM   2310  CG  GLU B 913     -18.206 -52.798 -82.409  1.00  0.00           C  
ATOM   2311  CD  GLU B 913     -17.919 -51.688 -83.395  1.00  0.00           C  
ATOM   2312  OE1 GLU B 913     -16.861 -51.036 -83.266  1.00  0.00           O  
ATOM   2313  OE2 GLU B 913     -18.756 -51.464 -84.298  1.00  0.00           O  
ATOM   2314  N   GLU B 914     -16.857 -54.179 -79.083  1.00  0.00           N  
ATOM   2315  CA  GLU B 914     -15.820 -55.165 -78.811  1.00  0.00           C  
ATOM   2316  C   GLU B 914     -16.383 -56.395 -78.078  1.00  0.00           C  
ATOM   2317  O   GLU B 914     -15.982 -57.529 -78.346  1.00  0.00           O  
ATOM   2318  CB  GLU B 914     -14.730 -54.502 -77.977  1.00  0.00           C  
ATOM   2319  CG  GLU B 914     -13.404 -55.224 -77.951  1.00  0.00           C  
ATOM   2320  CD  GLU B 914     -12.384 -54.505 -77.085  1.00  0.00           C  
ATOM   2321  OE1 GLU B 914     -11.241 -55.004 -76.981  1.00  0.00           O  
ATOM   2322  OE2 GLU B 914     -12.725 -53.443 -76.506  1.00  0.00           O  
ATOM   2323  N   ALA B 915     -17.322 -56.167 -77.161  1.00  0.00           N  
ATOM   2324  CA  ALA B 915     -17.937 -57.250 -76.397  1.00  0.00           C  
ATOM   2325  C   ALA B 915     -18.842 -58.111 -77.275  1.00  0.00           C  
ATOM   2326  O   ALA B 915     -18.870 -59.328 -77.139  1.00  0.00           O  
ATOM   2327  CB  ALA B 915     -18.747 -56.680 -75.221  1.00  0.00           C  
ATOM   2328  N   MET B 916     -19.585 -57.467 -78.166  1.00  0.00           N  
ATOM   2329  CA  MET B 916     -20.486 -58.182 -79.065  1.00  0.00           C  
ATOM   2330  C   MET B 916     -19.705 -59.044 -80.062  1.00  0.00           C  
ATOM   2331  O   MET B 916     -20.088 -60.177 -80.349  1.00  0.00           O  
ATOM   2332  CB  MET B 916     -21.367 -57.189 -79.825  1.00  0.00           C  
ATOM   2333  CG  MET B 916     -22.400 -56.503 -78.967  1.00  0.00           C  
ATOM   2334  SD  MET B 916     -23.519 -57.727 -78.275  1.00  0.00           S  
ATOM   2335  CE  MET B 916     -24.398 -58.242 -79.768  1.00  0.00           C  
ATOM   2336  N   GLU B 917     -18.601 -58.506 -80.568  1.00  0.00           N  
ATOM   2337  CA  GLU B 917     -17.776 -59.208 -81.545  1.00  0.00           C  
ATOM   2338  C   GLU B 917     -16.963 -60.355 -80.976  1.00  0.00           C  
ATOM   2339  O   GLU B 917     -16.797 -61.395 -81.616  1.00  0.00           O  
ATOM   2340  CB  GLU B 917     -16.824 -58.217 -82.222  1.00  0.00           C  
ATOM   2341  CG  GLU B 917     -17.499 -57.341 -83.249  1.00  0.00           C  
ATOM   2342  CD  GLU B 917     -17.775 -58.088 -84.539  1.00  0.00           C  
ATOM   2343  OE1 GLU B 917     -16.795 -58.471 -85.210  1.00  0.00           O  
ATOM   2344  OE2 GLU B 917     -18.961 -58.297 -84.881  1.00  0.00           O  
ATOM   2345  N   ARG B 918     -16.445 -60.174 -79.771  1.00  0.00           N  
ATOM   2346  CA  ARG B 918     -15.635 -61.210 -79.167  1.00  0.00           C  
ATOM   2347  C   ARG B 918     -16.409 -62.263 -78.388  1.00  0.00           C  
ATOM   2348  O   ARG B 918     -15.987 -63.418 -78.348  1.00  0.00           O  
ATOM   2349  CB  ARG B 918     -14.574 -60.590 -78.262  1.00  0.00           C  
ATOM   2350  CG  ARG B 918     -13.551 -59.760 -79.005  1.00  0.00           C  
ATOM   2351  CD  ARG B 918     -12.173 -59.887 -78.359  1.00  0.00           C  
ATOM   2352  NE  ARG B 918     -12.128 -59.305 -77.026  1.00  0.00           N  
ATOM   2353  CZ  ARG B 918     -11.142 -59.496 -76.151  1.00  0.00           C  
ATOM   2354  NH1 ARG B 918     -10.104 -60.263 -76.464  1.00  0.00           N  
ATOM   2355  NH2 ARG B 918     -11.188 -58.915 -74.958  1.00  0.00           N  
ATOM   2356  N   TYR B 919     -17.534 -61.882 -77.781  1.00  0.00           N  
ATOM   2357  CA  TYR B 919     -18.312 -62.832 -76.993  1.00  0.00           C  
ATOM   2358  C   TYR B 919     -19.784 -62.937 -77.343  1.00  0.00           C  
ATOM   2359  O   TYR B 919     -20.500 -63.756 -76.766  1.00  0.00           O  
ATOM   2360  CB  TYR B 919     -18.196 -62.492 -75.518  1.00  0.00           C  
ATOM   2361  CG  TYR B 919     -16.772 -62.399 -75.033  1.00  0.00           C  
ATOM   2362  CD1 TYR B 919     -16.143 -61.169 -74.909  1.00  0.00           C  
ATOM   2363  CD2 TYR B 919     -16.053 -63.549 -74.702  1.00  0.00           C  
ATOM   2364  CE1 TYR B 919     -14.827 -61.076 -74.466  1.00  0.00           C  
ATOM   2365  CE2 TYR B 919     -14.737 -63.465 -74.252  1.00  0.00           C  
ATOM   2366  CZ  TYR B 919     -14.132 -62.226 -74.138  1.00  0.00           C  
ATOM   2367  OH  TYR B 919     -12.840 -62.122 -73.668  1.00  0.00           O  
ATOM   2368  N   GLY B 920     -20.240 -62.108 -78.271  1.00  0.00           N  
ATOM   2369  CA  GLY B 920     -21.636 -62.145 -78.667  1.00  0.00           C  
ATOM   2370  C   GLY B 920     -22.612 -61.711 -77.588  1.00  0.00           C  
ATOM   2371  O   GLY B 920     -23.780 -62.068 -77.640  1.00  0.00           O  
ATOM   2372  N   SER B 921     -22.148 -60.903 -76.637  1.00  0.00           N  
ATOM   2373  CA  SER B 921     -23.016 -60.467 -75.548  1.00  0.00           C  
ATOM   2374  C   SER B 921     -22.553 -59.162 -74.901  1.00  0.00           C  
ATOM   2375  O   SER B 921     -21.356 -58.877 -74.876  1.00  0.00           O  
ATOM   2376  CB  SER B 921     -23.085 -61.595 -74.503  1.00  0.00           C  
ATOM   2377  OG  SER B 921     -23.534 -61.151 -73.236  1.00  0.00           O  
ATOM   2378  N   ASP B 922     -23.502 -58.368 -74.398  1.00  0.00           N  
ATOM   2379  CA  ASP B 922     -23.154 -57.123 -73.716  1.00  0.00           C  
ATOM   2380  C   ASP B 922     -22.920 -57.377 -72.233  1.00  0.00           C  
ATOM   2381  O   ASP B 922     -22.676 -56.446 -71.471  1.00  0.00           O  
ATOM   2382  CB  ASP B 922     -24.219 -56.024 -73.884  1.00  0.00           C  
ATOM   2383  CG  ASP B 922     -25.633 -56.517 -73.674  1.00  0.00           C  
ATOM   2384  OD1 ASP B 922     -25.848 -57.527 -72.977  1.00  0.00           O  
ATOM   2385  OD2 ASP B 922     -26.545 -55.858 -74.216  1.00  0.00           O  
ATOM   2386  N   LYS B 923     -22.990 -58.642 -71.830  1.00  0.00           N  
ATOM   2387  CA  LYS B 923     -22.717 -59.006 -70.435  1.00  0.00           C  
ATOM   2388  C   LYS B 923     -21.892 -60.298 -70.467  1.00  0.00           C  
ATOM   2389  O   LYS B 923     -22.300 -61.336 -69.955  1.00  0.00           O  
ATOM   2390  CB  LYS B 923     -24.029 -59.190 -69.659  1.00  0.00           C  
ATOM   2391  CG  LYS B 923     -24.964 -60.207 -70.269  1.00  0.00           C  
ATOM   2392  CD  LYS B 923     -26.336 -60.150 -69.614  1.00  0.00           C  
ATOM   2393  CE  LYS B 923     -27.055 -58.866 -69.987  1.00  0.00           C  
ATOM   2394  NZ  LYS B 923     -28.458 -58.838 -69.484  1.00  0.00           N  
ATOM   2395  N   PRO B 924     -20.694 -60.231 -71.071  1.00  0.00           N  
ATOM   2396  CA  PRO B 924     -19.770 -61.360 -71.214  1.00  0.00           C  
ATOM   2397  C   PRO B 924     -19.338 -62.059 -69.934  1.00  0.00           C  
ATOM   2398  O   PRO B 924     -19.083 -61.411 -68.915  1.00  0.00           O  
ATOM   2399  CB  PRO B 924     -18.560 -60.737 -71.914  1.00  0.00           C  
ATOM   2400  CG  PRO B 924     -19.116 -59.540 -72.609  1.00  0.00           C  
ATOM   2401  CD  PRO B 924     -20.072 -58.998 -71.583  1.00  0.00           C  
ATOM   2402  N   ASP B 925     -19.254 -63.385 -70.003  1.00  0.00           N  
ATOM   2403  CA  ASP B 925     -18.768 -64.192 -68.878  1.00  0.00           C  
ATOM   2404  C   ASP B 925     -17.311 -64.498 -69.262  1.00  0.00           C  
ATOM   2405  O   ASP B 925     -17.050 -65.203 -70.254  1.00  0.00           O  
ATOM   2406  CB  ASP B 925     -19.575 -65.493 -68.744  1.00  0.00           C  
ATOM   2407  CG  ASP B 925     -19.089 -66.366 -67.587  1.00  0.00           C  
ATOM   2408  OD1 ASP B 925     -19.668 -67.444 -67.353  1.00  0.00           O  
ATOM   2409  OD2 ASP B 925     -18.116 -65.973 -66.914  1.00  0.00           O  
ATOM   2410  N   LEU B 926     -16.366 -63.941 -68.506  1.00  0.00           N  
ATOM   2411  CA  LEU B 926     -14.939 -64.118 -68.778  1.00  0.00           C  
ATOM   2412  C   LEU B 926     -14.228 -65.222 -67.988  1.00  0.00           C  
ATOM   2413  O   LEU B 926     -12.995 -65.262 -67.955  1.00  0.00           O  
ATOM   2414  CB  LEU B 926     -14.196 -62.799 -68.545  1.00  0.00           C  
ATOM   2415  CG  LEU B 926     -14.632 -61.564 -69.337  1.00  0.00           C  
ATOM   2416  CD1 LEU B 926     -13.673 -60.415 -69.037  1.00  0.00           C  
ATOM   2417  CD2 LEU B 926     -14.647 -61.870 -70.821  1.00  0.00           C  
ATOM   2418  N   ARG B 927     -14.990 -66.095 -67.337  1.00  0.00           N  
ATOM   2419  CA  ARG B 927     -14.383 -67.185 -66.577  1.00  0.00           C  
ATOM   2420  C   ARG B 927     -13.802 -68.273 -67.484  1.00  0.00           C  
ATOM   2421  O   ARG B 927     -13.194 -69.218 -67.003  1.00  0.00           O  
ATOM   2422  CB  ARG B 927     -15.396 -67.814 -65.625  1.00  0.00           C  
ATOM   2423  CG  ARG B 927     -15.918 -66.880 -64.549  1.00  0.00           C  
ATOM   2424  CD  ARG B 927     -17.435 -66.958 -64.565  1.00  0.00           C  
ATOM   2425  NE  ARG B 927     -17.923 -67.861 -63.552  1.00  0.00           N  
ATOM   2426  CZ  ARG B 927     -19.113 -68.451 -63.560  1.00  0.00           C  
ATOM   2427  NH1 ARG B 927     -19.975 -68.259 -64.554  1.00  0.00           N  
ATOM   2428  NH2 ARG B 927     -19.448 -69.202 -62.530  1.00  0.00           N  
ATOM   2429  N   PHE B 928     -14.031 -68.154 -68.788  1.00  0.00           N  
ATOM   2430  CA  PHE B 928     -13.476 -69.103 -69.760  1.00  0.00           C  
ATOM   2431  C   PHE B 928     -13.229 -68.350 -71.066  1.00  0.00           C  
ATOM   2432  O   PHE B 928     -13.730 -67.241 -71.248  1.00  0.00           O  
ATOM   2433  CB  PHE B 928     -14.401 -70.311 -69.967  1.00  0.00           C  
ATOM   2434  CG  PHE B 928     -15.754 -69.970 -70.523  1.00  0.00           C  
ATOM   2435  CD1 PHE B 928     -16.035 -70.164 -71.874  1.00  0.00           C  
ATOM   2436  CD2 PHE B 928     -16.765 -69.505 -69.693  1.00  0.00           C  
ATOM   2437  CE1 PHE B 928     -17.303 -69.901 -72.385  1.00  0.00           C  
ATOM   2438  CE2 PHE B 928     -18.042 -69.238 -70.198  1.00  0.00           C  
ATOM   2439  CZ  PHE B 928     -18.308 -69.439 -71.551  1.00  0.00           C  
ATOM   2440  N   GLY B 929     -12.429 -68.948 -71.948  1.00  0.00           N  
ATOM   2441  CA  GLY B 929     -12.085 -68.315 -73.210  1.00  0.00           C  
ATOM   2442  C   GLY B 929     -13.104 -68.453 -74.322  1.00  0.00           C  
ATOM   2443  O   GLY B 929     -14.055 -67.698 -74.355  1.00  0.00           O  
ATOM   2444  N   LEU B 930     -12.878 -69.384 -75.249  1.00  0.00           N  
ATOM   2445  CA  LEU B 930     -13.775 -69.635 -76.386  1.00  0.00           C  
ATOM   2446  C   LEU B 930     -14.256 -68.362 -77.082  1.00  0.00           C  
ATOM   2447  O   LEU B 930     -15.453 -68.170 -77.321  1.00  0.00           O  
ATOM   2448  CB  LEU B 930     -14.995 -70.458 -75.950  1.00  0.00           C  
ATOM   2449  CG  LEU B 930     -14.780 -71.676 -75.048  1.00  0.00           C  
ATOM   2450  CD1 LEU B 930     -16.061 -72.507 -75.023  1.00  0.00           C  
ATOM   2451  CD2 LEU B 930     -13.614 -72.512 -75.553  1.00  0.00           C  
ATOM   2452  N   GLU B 931     -13.313 -67.496 -77.422  1.00  0.00           N  
ATOM   2453  CA  GLU B 931     -13.637 -66.254 -78.099  1.00  0.00           C  
ATOM   2454  C   GLU B 931     -14.138 -66.481 -79.530  1.00  0.00           C  
ATOM   2455  O   GLU B 931     -13.720 -67.416 -80.216  1.00  0.00           O  
ATOM   2456  CB  GLU B 931     -12.411 -65.335 -78.104  1.00  0.00           C  
ATOM   2457  CG  GLU B 931     -12.145 -64.666 -76.771  1.00  0.00           C  
ATOM   2458  CD  GLU B 931     -11.083 -63.582 -76.858  1.00  0.00           C  
ATOM   2459  OE1 GLU B 931     -11.160 -62.747 -77.785  1.00  0.00           O  
ATOM   2460  OE2 GLU B 931     -10.177 -63.552 -75.994  1.00  0.00           O  
ATOM   2461  N   LEU B 932     -15.047 -65.625 -79.975  1.00  0.00           N  
ATOM   2462  CA  LEU B 932     -15.581 -65.736 -81.322  1.00  0.00           C  
ATOM   2463  C   LEU B 932     -14.601 -65.117 -82.333  1.00  0.00           C  
ATOM   2464  O   LEU B 932     -13.922 -64.135 -82.033  1.00  0.00           O  
ATOM   2465  CB  LEU B 932     -16.936 -65.025 -81.408  1.00  0.00           C  
ATOM   2466  CG  LEU B 932     -17.992 -65.417 -80.373  1.00  0.00           C  
ATOM   2467  CD1 LEU B 932     -19.314 -64.726 -80.721  1.00  0.00           C  
ATOM   2468  CD2 LEU B 932     -18.164 -66.933 -80.344  1.00  0.00           C  
ATOM   2469  N   LYS B 933     -14.532 -65.712 -83.523  1.00  0.00           N  
ATOM   2470  CA  LYS B 933     -13.657 -65.233 -84.590  1.00  0.00           C  
ATOM   2471  C   LYS B 933     -14.436 -64.921 -85.868  1.00  0.00           C  
ATOM   2472  O   LYS B 933     -15.311 -65.685 -86.260  1.00  0.00           O  
ATOM   2473  CB  LYS B 933     -12.596 -66.281 -84.927  1.00  0.00           C  
ATOM   2474  CG  LYS B 933     -11.403 -66.321 -84.000  1.00  0.00           C  
ATOM   2475  CD  LYS B 933     -11.751 -66.919 -82.656  1.00  0.00           C  
ATOM   2476  CE  LYS B 933     -10.491 -67.089 -81.809  1.00  0.00           C  
ATOM   2477  NZ  LYS B 933      -9.675 -65.838 -81.789  1.00  0.00           N  
ATOM   2478  N   GLU B 934     -14.119 -63.798 -86.511  1.00  0.00           N  
ATOM   2479  CA  GLU B 934     -14.769 -63.437 -87.765  1.00  0.00           C  
ATOM   2480  C   GLU B 934     -13.930 -64.091 -88.873  1.00  0.00           C  
ATOM   2481  O   GLU B 934     -12.727 -63.843 -88.972  1.00  0.00           O  
ATOM   2482  CB  GLU B 934     -14.797 -61.915 -87.944  1.00  0.00           C  
ATOM   2483  CG  GLU B 934     -15.325 -61.447 -89.300  1.00  0.00           C  
ATOM   2484  CD  GLU B 934     -16.757 -61.880 -89.554  1.00  0.00           C  
ATOM   2485  OE1 GLU B 934     -17.628 -61.531 -88.734  1.00  0.00           O  
ATOM   2486  OE2 GLU B 934     -17.015 -62.572 -90.568  1.00  0.00           O  
ATOM   2487  N   VAL B 935     -14.556 -64.941 -89.681  1.00  0.00           N  
ATOM   2488  CA  VAL B 935     -13.842 -65.635 -90.756  1.00  0.00           C  
ATOM   2489  C   VAL B 935     -14.515 -65.412 -92.116  1.00  0.00           C  
ATOM   2490  O   VAL B 935     -14.119 -65.998 -93.125  1.00  0.00           O  
ATOM   2491  CB  VAL B 935     -13.738 -67.164 -90.443  1.00  0.00           C  
ATOM   2492  CG1 VAL B 935     -15.112 -67.792 -90.412  1.00  0.00           C  
ATOM   2493  CG2 VAL B 935     -12.880 -67.868 -91.472  1.00  0.00           C  
ATOM   2494  N   GLY B 936     -15.527 -64.554 -92.139  1.00  0.00           N  
ATOM   2495  CA  GLY B 936     -16.227 -64.261 -93.375  1.00  0.00           C  
ATOM   2496  C   GLY B 936     -15.310 -63.865 -94.524  1.00  0.00           C  
ATOM   2497  O   GLY B 936     -15.536 -64.292 -95.654  1.00  0.00           O  
ATOM   2498  N   PRO B 937     -14.267 -63.051 -94.275  1.00  0.00           N  
ATOM   2499  CA  PRO B 937     -13.346 -62.634 -95.339  1.00  0.00           C  
ATOM   2500  C   PRO B 937     -12.665 -63.803 -96.054  1.00  0.00           C  
ATOM   2501  O   PRO B 937     -12.485 -63.774 -97.269  1.00  0.00           O  
ATOM   2502  CB  PRO B 937     -12.337 -61.753 -94.599  1.00  0.00           C  
ATOM   2503  CG  PRO B 937     -13.146 -61.171 -93.487  1.00  0.00           C  
ATOM   2504  CD  PRO B 937     -13.945 -62.364 -93.010  1.00  0.00           C  
ATOM   2505  N   LEU B 938     -12.292 -64.829 -95.297  1.00  0.00           N  
ATOM   2506  CA  LEU B 938     -11.621 -65.994 -95.864  1.00  0.00           C  
ATOM   2507  C   LEU B 938     -12.464 -66.759 -96.872  1.00  0.00           C  
ATOM   2508  O   LEU B 938     -11.954 -67.650 -97.550  1.00  0.00           O  
ATOM   2509  CB  LEU B 938     -11.207 -66.975 -94.764  1.00  0.00           C  
ATOM   2510  CG  LEU B 938     -10.065 -66.614 -93.816  1.00  0.00           C  
ATOM   2511  CD1 LEU B 938      -9.928 -67.689 -92.749  1.00  0.00           C  
ATOM   2512  CD2 LEU B 938      -8.770 -66.480 -94.598  1.00  0.00           C  
ATOM   2513  N   PHE B 939     -13.744 -66.424 -96.988  1.00  0.00           N  
ATOM   2514  CA  PHE B 939     -14.593 -67.172 -97.905  1.00  0.00           C  
ATOM   2515  C   PHE B 939     -15.028 -66.570 -99.238  1.00  0.00           C  
ATOM   2516  O   PHE B 939     -15.646 -67.270-100.036  1.00  0.00           O  
ATOM   2517  CB  PHE B 939     -15.830 -67.690 -97.162  1.00  0.00           C  
ATOM   2518  CG  PHE B 939     -15.521 -68.751 -96.149  1.00  0.00           C  
ATOM   2519  CD1 PHE B 939     -15.262 -68.414 -94.824  1.00  0.00           C  
ATOM   2520  CD2 PHE B 939     -15.440 -70.090 -96.528  1.00  0.00           C  
ATOM   2521  CE1 PHE B 939     -14.923 -69.389 -93.891  1.00  0.00           C  
ATOM   2522  CE2 PHE B 939     -15.100 -71.078 -95.605  1.00  0.00           C  
ATOM   2523  CZ  PHE B 939     -14.839 -70.725 -94.279  1.00  0.00           C  
ATOM   2524  N   ARG B 940     -14.734 -65.304 -99.514  1.00  0.00           N  
ATOM   2525  CA  ARG B 940     -15.156 -64.783-100.809  1.00  0.00           C  
ATOM   2526  C   ARG B 940     -14.045 -64.595-101.823  1.00  0.00           C  
ATOM   2527  O   ARG B 940     -13.548 -63.489-102.034  1.00  0.00           O  
ATOM   2528  CB  ARG B 940     -15.940 -63.481-100.685  1.00  0.00           C  
ATOM   2529  CG  ARG B 940     -16.612 -63.121-102.018  1.00  0.00           C  
ATOM   2530  CD  ARG B 940     -17.361 -64.338-102.583  1.00  0.00           C  
ATOM   2531  NE  ARG B 940     -17.693 -64.226-104.003  1.00  0.00           N  
ATOM   2532  CZ  ARG B 940     -18.355 -65.157-104.686  1.00  0.00           C  
ATOM   2533  NH1 ARG B 940     -18.756 -66.266-104.078  1.00  0.00           N  
ATOM   2534  NH2 ARG B 940     -18.609 -64.986-105.980  1.00  0.00           N  
ATOM   2535  N   GLN B 941     -13.677 -65.706-102.448  1.00  0.00           N  
ATOM   2536  CA  GLN B 941     -12.647 -65.778-103.478  1.00  0.00           C  
ATOM   2537  C   GLN B 941     -12.907 -67.179-104.000  1.00  0.00           C  
ATOM   2538  O   GLN B 941     -12.640 -67.508-105.157  1.00  0.00           O  
ATOM   2539  CB  GLN B 941     -11.246 -65.695-102.865  1.00  0.00           C  
ATOM   2540  CG  GLN B 941     -10.142 -65.423-103.878  1.00  0.00           C  
ATOM   2541  CD  GLN B 941     -10.179 -64.005-104.415  1.00  0.00           C  
ATOM   2542  OE1 GLN B 941      -9.912 -63.047-103.688  1.00  0.00           O  
ATOM   2543  NE2 GLN B 941     -10.515 -63.863-105.692  1.00  0.00           N  
ATOM   2544  N   SER B 942     -13.450 -67.992-103.098  1.00  0.00           N  
ATOM   2545  CA  SER B 942     -13.821 -69.371-103.363  1.00  0.00           C  
ATOM   2546  C   SER B 942     -15.329 -69.327-103.571  1.00  0.00           C  
ATOM   2547  O   SER B 942     -15.807 -68.607-104.444  1.00  0.00           O  
ATOM   2548  CB  SER B 942     -13.487 -70.241-102.153  1.00  0.00           C  
ATOM   2549  OG  SER B 942     -14.194 -69.805-101.007  1.00  0.00           O  
ATOM   2550  N   GLY B 943     -16.084 -70.074-102.774  1.00  0.00           N  
ATOM   2551  CA  GLY B 943     -17.521 -70.026-102.946  1.00  0.00           C  
ATOM   2552  C   GLY B 943     -18.398 -71.128-102.386  1.00  0.00           C  
ATOM   2553  O   GLY B 943     -18.605 -72.160-103.021  1.00  0.00           O  
ATOM   2554  N   PHE B 944     -18.915 -70.903-101.182  1.00  0.00           N  
ATOM   2555  CA  PHE B 944     -19.832 -71.836-100.542  1.00  0.00           C  
ATOM   2556  C   PHE B 944     -21.074 -71.012-100.237  1.00  0.00           C  
ATOM   2557  O   PHE B 944     -21.091 -70.226 -99.293  1.00  0.00           O  
ATOM   2558  CB  PHE B 944     -19.241 -72.415 -99.251  1.00  0.00           C  
ATOM   2559  CG  PHE B 944     -20.252 -73.130 -98.383  1.00  0.00           C  
ATOM   2560  CD1 PHE B 944     -21.218 -73.956 -98.948  1.00  0.00           C  
ATOM   2561  CD2 PHE B 944     -20.235 -72.975 -97.000  1.00  0.00           C  
ATOM   2562  CE1 PHE B 944     -22.152 -74.612 -98.151  1.00  0.00           C  
ATOM   2563  CE2 PHE B 944     -21.165 -73.629 -96.194  1.00  0.00           C  
ATOM   2564  CZ  PHE B 944     -22.125 -74.448 -96.771  1.00  0.00           C  
ATOM   2565  N   ARG B 945     -22.096 -71.182-101.066  1.00  0.00           N  
ATOM   2566  CA  ARG B 945     -23.358 -70.461-100.930  1.00  0.00           C  
ATOM   2567  C   ARG B 945     -23.558 -69.703 -99.619  1.00  0.00           C  
ATOM   2568  O   ARG B 945     -23.217 -68.524 -99.514  1.00  0.00           O  
ATOM   2569  CB  ARG B 945     -24.530 -71.424-101.153  1.00  0.00           C  
ATOM   2570  CG  ARG B 945     -24.720 -71.819-102.612  1.00  0.00           C  
ATOM   2571  CD  ARG B 945     -25.107 -70.608-103.460  1.00  0.00           C  
ATOM   2572  NE  ARG B 945     -25.180 -70.919-104.886  1.00  0.00           N  
ATOM   2573  CZ  ARG B 945     -24.136 -71.278-105.627  1.00  0.00           C  
ATOM   2574  NH1 ARG B 945     -22.931 -71.373-105.080  1.00  0.00           N  
ATOM   2575  NH2 ARG B 945     -24.294 -71.540-106.917  1.00  0.00           N  
ATOM   2576  N   VAL B 946     -24.109 -70.391 -98.627  1.00  0.00           N  
ATOM   2577  CA  VAL B 946     -24.389 -69.806 -97.324  1.00  0.00           C  
ATOM   2578  C   VAL B 946     -23.309 -68.864 -96.791  1.00  0.00           C  
ATOM   2579  O   VAL B 946     -23.613 -67.775 -96.308  1.00  0.00           O  
ATOM   2580  CB  VAL B 946     -24.629 -70.913 -96.274  1.00  0.00           C  
ATOM   2581  CG1 VAL B 946     -25.156 -70.309 -94.987  1.00  0.00           C  
ATOM   2582  CG2 VAL B 946     -25.605 -71.936 -96.816  1.00  0.00           C  
ATOM   2583  N   PHE B 947     -22.051 -69.280 -96.889  1.00  0.00           N  
ATOM   2584  CA  PHE B 947     -20.941 -68.487 -96.372  1.00  0.00           C  
ATOM   2585  C   PHE B 947     -20.580 -67.192 -97.099  1.00  0.00           C  
ATOM   2586  O   PHE B 947     -19.576 -66.563 -96.761  1.00  0.00           O  
ATOM   2587  CB  PHE B 947     -19.690 -69.367 -96.245  1.00  0.00           C  
ATOM   2588  CG  PHE B 947     -19.677 -70.247 -95.015  1.00  0.00           C  
ATOM   2589  CD1 PHE B 947     -20.864 -70.603 -94.374  1.00  0.00           C  
ATOM   2590  CD2 PHE B 947     -18.477 -70.749 -94.521  1.00  0.00           C  
ATOM   2591  CE1 PHE B 947     -20.855 -71.446 -93.261  1.00  0.00           C  
ATOM   2592  CE2 PHE B 947     -18.457 -71.595 -93.407  1.00  0.00           C  
ATOM   2593  CZ  PHE B 947     -19.650 -71.943 -92.777  1.00  0.00           C  
ATOM   2594  N   GLN B 948     -21.373 -66.774 -98.083  1.00  0.00           N  
ATOM   2595  CA  GLN B 948     -21.046 -65.525 -98.763  1.00  0.00           C  
ATOM   2596  C   GLN B 948     -22.179 -64.519 -98.886  1.00  0.00           C  
ATOM   2597  O   GLN B 948     -21.939 -63.316 -98.950  1.00  0.00           O  
ATOM   2598  CB  GLN B 948     -20.455 -65.778-100.140  1.00  0.00           C  
ATOM   2599  CG  GLN B 948     -19.840 -64.503-100.704  1.00  0.00           C  
ATOM   2600  CD  GLN B 948     -19.068 -63.712 -99.647  1.00  0.00           C  
ATOM   2601  OE1 GLN B 948     -18.146 -64.228 -99.015  1.00  0.00           O  
ATOM   2602  NE2 GLN B 948     -19.446 -62.452 -99.456  1.00  0.00           N  
ATOM   2603  N   GLU B 949     -23.411 -65.002 -98.936  1.00  0.00           N  
ATOM   2604  CA  GLU B 949     -24.543 -64.094 -99.013  1.00  0.00           C  
ATOM   2605  C   GLU B 949     -24.578 -63.359 -97.674  1.00  0.00           C  
ATOM   2606  O   GLU B 949     -25.166 -62.280 -97.552  1.00  0.00           O  
ATOM   2607  CB  GLU B 949     -25.843 -64.877 -99.216  1.00  0.00           C  
ATOM   2608  CG  GLU B 949     -27.093 -64.011 -99.325  1.00  0.00           C  
ATOM   2609  CD  GLU B 949     -27.063 -63.084-100.527  1.00  0.00           C  
ATOM   2610  OE1 GLU B 949     -28.046 -62.339-100.728  1.00  0.00           O  
ATOM   2611  OE2 GLU B 949     -26.060 -63.101-101.272  1.00  0.00           O  
ATOM   2612  N   ALA B 950     -23.933 -63.960 -96.675  1.00  0.00           N  
ATOM   2613  CA  ALA B 950     -23.867 -63.396 -95.332  1.00  0.00           C  
ATOM   2614  C   ALA B 950     -22.698 -62.430 -95.222  1.00  0.00           C  
ATOM   2615  O   ALA B 950     -21.597 -62.718 -95.690  1.00  0.00           O  
ATOM   2616  CB  ALA B 950     -23.716 -64.513 -94.301  1.00  0.00           C  
ATOM   2617  N   GLU B 951     -22.950 -61.283 -94.603  1.00  0.00           N  
ATOM   2618  CA  GLU B 951     -21.917 -60.273 -94.420  1.00  0.00           C  
ATOM   2619  C   GLU B 951     -20.938 -60.737 -93.359  1.00  0.00           C  
ATOM   2620  O   GLU B 951     -19.809 -60.255 -93.287  1.00  0.00           O  
ATOM   2621  CB  GLU B 951     -22.537 -58.949 -93.974  1.00  0.00           C  
ATOM   2622  CG  GLU B 951     -23.534 -59.106 -92.833  1.00  0.00           C  
ATOM   2623  CD  GLU B 951     -23.790 -57.813 -92.068  1.00  0.00           C  
ATOM   2624  OE1 GLU B 951     -24.763 -57.770 -91.288  1.00  0.00           O  
ATOM   2625  OE2 GLU B 951     -23.018 -56.845 -92.232  1.00  0.00           O  
ATOM   2626  N   SER B 957     -21.378 -61.680 -92.536  1.00  0.00           N  
ATOM   2627  CA  SER B 957     -20.530 -62.186 -91.472  1.00  0.00           C  
ATOM   2628  C   SER B 957     -20.607 -63.693 -91.269  1.00  0.00           C  
ATOM   2629  O   SER B 957     -21.665 -64.309 -91.413  1.00  0.00           O  
ATOM   2630  CB  SER B 957     -20.876 -61.480 -90.155  1.00  0.00           C  
ATOM   2631  OG  SER B 957     -20.088 -61.977 -89.089  1.00  0.00           O  
ATOM   2632  N   VAL B 958     -19.458 -64.269 -90.942  1.00  0.00           N  
ATOM   2633  CA  VAL B 958     -19.333 -65.688 -90.652  1.00  0.00           C  
ATOM   2634  C   VAL B 958     -18.489 -65.743 -89.380  1.00  0.00           C  
ATOM   2635  O   VAL B 958     -17.299 -65.418 -89.396  1.00  0.00           O  
ATOM   2636  CB  VAL B 958     -18.596 -66.472 -91.781  1.00  0.00           C  
ATOM   2637  CG1 VAL B 958     -18.502 -67.947 -91.410  1.00  0.00           C  
ATOM   2638  CG2 VAL B 958     -19.327 -66.312 -93.113  1.00  0.00           C  
ATOM   2639  N   LYS B 959     -19.119 -66.123 -88.274  1.00  0.00           N  
ATOM   2640  CA  LYS B 959     -18.426 -66.217 -86.991  1.00  0.00           C  
ATOM   2641  C   LYS B 959     -18.044 -67.662 -86.727  1.00  0.00           C  
ATOM   2642  O   LYS B 959     -18.817 -68.571 -87.012  1.00  0.00           O  
ATOM   2643  CB  LYS B 959     -19.338 -65.720 -85.867  1.00  0.00           C  
ATOM   2644  CG  LYS B 959     -19.709 -64.263 -85.974  1.00  0.00           C  
ATOM   2645  CD  LYS B 959     -18.507 -63.359 -85.731  1.00  0.00           C  
ATOM   2646  CE  LYS B 959     -18.912 -61.890 -85.828  1.00  0.00           C  
ATOM   2647  NZ  LYS B 959     -17.727 -60.990 -85.771  1.00  0.00           N  
ATOM   2648  N   ALA B 960     -16.858 -67.874 -86.177  1.00  0.00           N  
ATOM   2649  CA  ALA B 960     -16.417 -69.226 -85.890  1.00  0.00           C  
ATOM   2650  C   ALA B 960     -16.021 -69.374 -84.432  1.00  0.00           C  
ATOM   2651  O   ALA B 960     -15.597 -68.405 -83.790  1.00  0.00           O  
ATOM   2652  CB  ALA B 960     -15.230 -69.599 -86.787  1.00  0.00           C  
ATOM   2653  N   LEU B 961     -16.144 -70.602 -83.933  1.00  0.00           N  
ATOM   2654  CA  LEU B 961     -15.793 -70.936 -82.560  1.00  0.00           C  
ATOM   2655  C   LEU B 961     -15.075 -72.277 -82.567  1.00  0.00           C  
ATOM   2656  O   LEU B 961     -15.565 -73.244 -83.156  1.00  0.00           O  
ATOM   2657  CB  LEU B 961     -17.063 -71.045 -81.716  1.00  0.00           C  
ATOM   2658  CG  LEU B 961     -16.962 -71.357 -80.224  1.00  0.00           C  
ATOM   2659  CD1 LEU B 961     -16.189 -70.260 -79.502  1.00  0.00           C  
ATOM   2660  CD2 LEU B 961     -18.375 -71.460 -79.660  1.00  0.00           C  
ATOM   2661  N   ALA B 962     -13.920 -72.335 -81.912  1.00  0.00           N  
ATOM   2662  CA  ALA B 962     -13.142 -73.562 -81.831  1.00  0.00           C  
ATOM   2663  C   ALA B 962     -13.265 -74.229 -80.456  1.00  0.00           C  
ATOM   2664  O   ALA B 962     -12.736 -73.725 -79.469  1.00  0.00           O  
ATOM   2665  CB  ALA B 962     -11.681 -73.263 -82.129  1.00  0.00           C  
ATOM   2666  N   LEU B 963     -13.956 -75.368 -80.401  1.00  0.00           N  
ATOM   2667  CA  LEU B 963     -14.138 -76.111 -79.155  1.00  0.00           C  
ATOM   2668  C   LEU B 963     -13.043 -77.160 -78.969  1.00  0.00           C  
ATOM   2669  O   LEU B 963     -12.750 -77.929 -79.882  1.00  0.00           O  
ATOM   2670  CB  LEU B 963     -15.502 -76.798 -79.151  1.00  0.00           C  
ATOM   2671  CG  LEU B 963     -16.689 -75.837 -79.196  1.00  0.00           C  
ATOM   2672  CD1 LEU B 963     -17.979 -76.613 -79.299  1.00  0.00           C  
ATOM   2673  CD2 LEU B 963     -16.683 -74.974 -77.946  1.00  0.00           C  
ATOM   2674  N   PRO B 964     -12.429 -77.209 -77.776  1.00  0.00           N  
ATOM   2675  CA  PRO B 964     -11.365 -78.168 -77.477  1.00  0.00           C  
ATOM   2676  C   PRO B 964     -11.852 -79.596 -77.233  1.00  0.00           C  
ATOM   2677  O   PRO B 964     -11.398 -80.265 -76.303  1.00  0.00           O  
ATOM   2678  CB  PRO B 964     -10.707 -77.562 -76.240  1.00  0.00           C  
ATOM   2679  CG  PRO B 964     -11.872 -76.973 -75.521  1.00  0.00           C  
ATOM   2680  CD  PRO B 964     -12.616 -76.277 -76.648  1.00  0.00           C  
ATOM   2681  N   LYS B 973     -12.770 -80.066 -78.069  1.00  0.00           N  
ATOM   2682  CA  LYS B 973     -13.301 -81.418 -77.925  1.00  0.00           C  
ATOM   2683  C   LYS B 973     -14.005 -81.879 -79.187  1.00  0.00           C  
ATOM   2684  O   LYS B 973     -14.625 -81.080 -79.880  1.00  0.00           O  
ATOM   2685  CB  LYS B 973     -14.290 -81.466 -76.763  1.00  0.00           C  
ATOM   2686  CG  LYS B 973     -15.115 -82.745 -76.656  1.00  0.00           C  
ATOM   2687  CD  LYS B 973     -16.034 -82.665 -75.437  1.00  0.00           C  
ATOM   2688  CE  LYS B 973     -16.836 -83.932 -75.230  1.00  0.00           C  
ATOM   2689  NZ  LYS B 973     -17.722 -84.216 -76.388  1.00  0.00           N  
ATOM   2690  N   ALA B 974     -13.916 -83.173 -79.472  1.00  0.00           N  
ATOM   2691  CA  ALA B 974     -14.581 -83.746 -80.640  1.00  0.00           C  
ATOM   2692  C   ALA B 974     -16.022 -84.018 -80.227  1.00  0.00           C  
ATOM   2693  O   ALA B 974     -16.289 -84.958 -79.479  1.00  0.00           O  
ATOM   2694  CB  ALA B 974     -13.884 -85.043 -81.055  1.00  0.00           C  
ATOM   2695  N   LEU B 975     -16.948 -83.199 -80.709  1.00  0.00           N  
ATOM   2696  CA  LEU B 975     -18.358 -83.339 -80.351  1.00  0.00           C  
ATOM   2697  C   LEU B 975     -19.061 -84.538 -80.978  1.00  0.00           C  
ATOM   2698  O   LEU B 975     -18.642 -85.045 -82.014  1.00  0.00           O  
ATOM   2699  CB  LEU B 975     -19.133 -82.065 -80.728  1.00  0.00           C  
ATOM   2700  CG  LEU B 975     -18.683 -80.743 -80.090  1.00  0.00           C  
ATOM   2701  CD1 LEU B 975     -19.606 -79.599 -80.526  1.00  0.00           C  
ATOM   2702  CD2 LEU B 975     -18.713 -80.887 -78.578  1.00  0.00           C  
ATOM   2703  N   SER B 976     -20.138 -84.984 -80.328  1.00  0.00           N  
ATOM   2704  CA  SER B 976     -20.945 -86.093 -80.832  1.00  0.00           C  
ATOM   2705  C   SER B 976     -22.087 -85.453 -81.595  1.00  0.00           C  
ATOM   2706  O   SER B 976     -22.296 -84.248 -81.486  1.00  0.00           O  
ATOM   2707  CB  SER B 976     -21.510 -86.927 -79.680  1.00  0.00           C  
ATOM   2708  OG  SER B 976     -22.418 -86.163 -78.895  1.00  0.00           O  
ATOM   2709  N   ARG B 977     -22.825 -86.251 -82.358  1.00  0.00           N  
ATOM   2710  CA  ARG B 977     -23.939 -85.730 -83.135  1.00  0.00           C  
ATOM   2711  C   ARG B 977     -25.040 -85.141 -82.260  1.00  0.00           C  
ATOM   2712  O   ARG B 977     -25.721 -84.196 -82.657  1.00  0.00           O  
ATOM   2713  CB  ARG B 977     -24.519 -86.825 -84.032  1.00  0.00           C  
ATOM   2714  CG  ARG B 977     -23.948 -86.825 -85.445  1.00  0.00           C  
ATOM   2715  CD  ARG B 977     -22.522 -87.332 -85.486  1.00  0.00           C  
ATOM   2716  NE  ARG B 977     -21.844 -87.037 -86.750  1.00  0.00           N  
ATOM   2717  CZ  ARG B 977     -22.332 -87.290 -87.964  1.00  0.00           C  
ATOM   2718  NH1 ARG B 977     -23.526 -87.850 -88.115  1.00  0.00           N  
ATOM   2719  NH2 ARG B 977     -21.611 -86.994 -89.039  1.00  0.00           N  
ATOM   2720  N   LYS B 978     -25.211 -85.704 -81.068  1.00  0.00           N  
ATOM   2721  CA  LYS B 978     -26.237 -85.228 -80.150  1.00  0.00           C  
ATOM   2722  C   LYS B 978     -25.824 -83.878 -79.577  1.00  0.00           C  
ATOM   2723  O   LYS B 978     -26.649 -82.981 -79.424  1.00  0.00           O  
ATOM   2724  CB  LYS B 978     -26.446 -86.233 -79.016  1.00  0.00           C  
ATOM   2725  CG  LYS B 978     -27.874 -86.281 -78.498  1.00  0.00           C  
ATOM   2726  CD  LYS B 978     -28.333 -84.923 -77.985  1.00  0.00           C  
ATOM   2727  CE  LYS B 978     -29.810 -84.934 -77.622  1.00  0.00           C  
ATOM   2728  NZ  LYS B 978     -30.293 -83.571 -77.268  1.00  0.00           N  
ATOM   2729  N   GLU B 979     -24.541 -83.736 -79.265  1.00  0.00           N  
ATOM   2730  CA  GLU B 979     -24.038 -82.480 -78.727  1.00  0.00           C  
ATOM   2731  C   GLU B 979     -24.171 -81.361 -79.760  1.00  0.00           C  
ATOM   2732  O   GLU B 979     -24.494 -80.229 -79.409  1.00  0.00           O  
ATOM   2733  CB  GLU B 979     -22.574 -82.635 -78.303  1.00  0.00           C  
ATOM   2734  CG  GLU B 979     -22.378 -83.655 -77.195  1.00  0.00           C  
ATOM   2735  CD  GLU B 979     -20.930 -83.773 -76.760  1.00  0.00           C  
ATOM   2736  OE1 GLU B 979     -20.059 -83.945 -77.635  1.00  0.00           O  
ATOM   2737  OE2 GLU B 979     -20.666 -83.699 -75.541  1.00  0.00           O  
ATOM   2738  N   VAL B 980     -23.918 -81.684 -81.029  1.00  0.00           N  
ATOM   2739  CA  VAL B 980     -24.024 -80.709 -82.115  1.00  0.00           C  
ATOM   2740  C   VAL B 980     -25.479 -80.273 -82.278  1.00  0.00           C  
ATOM   2741  O   VAL B 980     -25.776 -79.081 -82.415  1.00  0.00           O  
ATOM   2742  CB  VAL B 980     -23.515 -81.315 -83.472  1.00  0.00           C  
ATOM   2743  CG1 VAL B 980     -23.967 -80.445 -84.653  1.00  0.00           C  
ATOM   2744  CG2 VAL B 980     -21.997 -81.428 -83.460  1.00  0.00           C  
ATOM   2745  N   ALA B 981     -26.386 -81.245 -82.257  1.00  0.00           N  
ATOM   2746  CA  ALA B 981     -27.810 -80.969 -82.426  1.00  0.00           C  
ATOM   2747  C   ALA B 981     -28.341 -80.077 -81.311  1.00  0.00           C  
ATOM   2748  O   ALA B 981     -29.185 -79.212 -81.545  1.00  0.00           O  
ATOM   2749  CB  ALA B 981     -28.597 -82.272 -82.471  1.00  0.00           C  
ATOM   2750  N   GLU B 982     -27.852 -80.292 -80.095  1.00  0.00           N  
ATOM   2751  CA  GLU B 982     -28.295 -79.482 -78.973  1.00  0.00           C  
ATOM   2752  C   GLU B 982     -27.847 -78.034 -79.183  1.00  0.00           C  
ATOM   2753  O   GLU B 982     -28.627 -77.108 -78.984  1.00  0.00           O  
ATOM   2754  CB  GLU B 982     -27.723 -80.034 -77.667  1.00  0.00           C  
ATOM   2755  CG  GLU B 982     -28.193 -79.297 -76.425  1.00  0.00           C  
ATOM   2756  CD  GLU B 982     -27.760 -79.994 -75.150  1.00  0.00           C  
ATOM   2757  OE1 GLU B 982     -28.097 -81.188 -74.991  1.00  0.00           O  
ATOM   2758  OE2 GLU B 982     -27.083 -79.358 -74.310  1.00  0.00           O  
ATOM   2759  N   LEU B 983     -26.598 -77.845 -79.607  1.00  0.00           N  
ATOM   2760  CA  LEU B 983     -26.069 -76.502 -79.847  1.00  0.00           C  
ATOM   2761  C   LEU B 983     -26.773 -75.816 -81.013  1.00  0.00           C  
ATOM   2762  O   LEU B 983     -26.901 -74.593 -81.040  1.00  0.00           O  
ATOM   2763  CB  LEU B 983     -24.562 -76.561 -80.117  1.00  0.00           C  
ATOM   2764  CG  LEU B 983     -23.686 -77.102 -78.984  1.00  0.00           C  
ATOM   2765  CD1 LEU B 983     -22.229 -76.986 -79.386  1.00  0.00           C  
ATOM   2766  CD2 LEU B 983     -23.934 -76.329 -77.696  1.00  0.00           C  
ATOM   2767  N   GLU B 984     -27.232 -76.604 -81.979  1.00  0.00           N  
ATOM   2768  CA  GLU B 984     -27.920 -76.038 -83.133  1.00  0.00           C  
ATOM   2769  C   GLU B 984     -29.275 -75.479 -82.725  1.00  0.00           C  
ATOM   2770  O   GLU B 984     -29.778 -74.526 -83.327  1.00  0.00           O  
ATOM   2771  CB  GLU B 984     -28.119 -77.093 -84.216  1.00  0.00           C  
ATOM   2772  CG  GLU B 984     -28.629 -76.511 -85.515  1.00  0.00           C  
ATOM   2773  CD  GLU B 984     -28.889 -77.569 -86.559  1.00  0.00           C  
ATOM   2774  OE1 GLU B 984     -28.925 -77.218 -87.757  1.00  0.00           O  
ATOM   2775  OE2 GLU B 984     -29.066 -78.748 -86.179  1.00  0.00           O  
ATOM   2776  N   GLU B 985     -29.869 -76.088 -81.706  1.00  0.00           N  
ATOM   2777  CA  GLU B 985     -31.161 -75.651 -81.208  1.00  0.00           C  
ATOM   2778  C   GLU B 985     -30.991 -74.270 -80.585  1.00  0.00           C  
ATOM   2779  O   GLU B 985     -31.790 -73.364 -80.831  1.00  0.00           O  
ATOM   2780  CB  GLU B 985     -31.681 -76.643 -80.164  1.00  0.00           C  
ATOM   2781  CG  GLU B 985     -33.191 -76.656 -79.992  1.00  0.00           C  
ATOM   2782  CD  GLU B 985     -33.741 -75.355 -79.435  1.00  0.00           C  
ATOM   2783  OE1 GLU B 985     -33.326 -74.959 -78.322  1.00  0.00           O  
ATOM   2784  OE2 GLU B 985     -34.594 -74.733 -80.109  1.00  0.00           O  
ATOM   2785  N   VAL B 986     -29.939 -74.110 -79.787  1.00  0.00           N  
ATOM   2786  CA  VAL B 986     -29.664 -72.831 -79.140  1.00  0.00           C  
ATOM   2787  C   VAL B 986     -29.475 -71.731 -80.190  1.00  0.00           C  
ATOM   2788  O   VAL B 986     -29.998 -70.624 -80.050  1.00  0.00           O  
ATOM   2789  CB  VAL B 986     -28.396 -72.921 -78.251  1.00  0.00           C  
ATOM   2790  CG1 VAL B 986     -28.133 -71.582 -77.571  1.00  0.00           C  
ATOM   2791  CG2 VAL B 986     -28.577 -74.009 -77.204  1.00  0.00           C  
ATOM   2792  N   ALA B 987     -28.738 -72.051 -81.249  1.00  0.00           N  
ATOM   2793  CA  ALA B 987     -28.477 -71.100 -82.327  1.00  0.00           C  
ATOM   2794  C   ALA B 987     -29.770 -70.643 -82.997  1.00  0.00           C  
ATOM   2795  O   ALA B 987     -29.942 -69.459 -83.293  1.00  0.00           O  
ATOM   2796  CB  ALA B 987     -27.544 -71.730 -83.365  1.00  0.00           C  
ATOM   2797  N   LYS B 988     -30.675 -71.590 -83.235  1.00  0.00           N  
ATOM   2798  CA  LYS B 988     -31.950 -71.289 -83.874  1.00  0.00           C  
ATOM   2799  C   LYS B 988     -32.881 -70.499 -82.956  1.00  0.00           C  
ATOM   2800  O   LYS B 988     -33.708 -69.718 -83.423  1.00  0.00           O  
ATOM   2801  CB  LYS B 988     -32.636 -72.586 -84.319  1.00  0.00           C  
ATOM   2802  CG  LYS B 988     -31.918 -73.310 -85.445  1.00  0.00           C  
ATOM   2803  CD  LYS B 988     -32.648 -74.578 -85.835  1.00  0.00           C  
ATOM   2804  CE  LYS B 988     -31.970 -75.262 -87.006  1.00  0.00           C  
ATOM   2805  NZ  LYS B 988     -31.947 -74.383 -88.206  1.00  0.00           N  
ATOM   2806  N   ARG B 989     -32.749 -70.708 -81.651  1.00  0.00           N  
ATOM   2807  CA  ARG B 989     -33.580 -69.995 -80.693  1.00  0.00           C  
ATOM   2808  C   ARG B 989     -33.340 -68.501 -80.887  1.00  0.00           C  
ATOM   2809  O   ARG B 989     -34.276 -67.708 -80.877  1.00  0.00           O  
ATOM   2810  CB  ARG B 989     -33.218 -70.422 -79.268  1.00  0.00           C  
ATOM   2811  CG  ARG B 989     -34.187 -69.949 -78.199  1.00  0.00           C  
ATOM   2812  CD  ARG B 989     -33.929 -70.673 -76.886  1.00  0.00           C  
ATOM   2813  NE  ARG B 989     -32.520 -70.608 -76.498  1.00  0.00           N  
ATOM   2814  CZ  ARG B 989     -32.019 -71.147 -75.389  1.00  0.00           C  
ATOM   2815  NH1 ARG B 989     -32.808 -71.799 -74.545  1.00  0.00           N  
ATOM   2816  NH2 ARG B 989     -30.722 -71.041 -75.127  1.00  0.00           N  
ATOM   2817  N   HIS B 990     -32.077 -68.124 -81.065  1.00  0.00           N  
ATOM   2818  CA  HIS B 990     -31.714 -66.728 -81.290  1.00  0.00           C  
ATOM   2819  C   HIS B 990     -31.762 -66.472 -82.785  1.00  0.00           C  
ATOM   2820  O   HIS B 990     -30.857 -65.883 -83.376  1.00  0.00           O  
ATOM   2821  CB  HIS B 990     -30.319 -66.439 -80.737  1.00  0.00           C  
ATOM   2822  CG  HIS B 990     -30.236 -66.574 -79.252  1.00  0.00           C  
ATOM   2823  ND1 HIS B 990     -30.340 -67.788 -78.610  1.00  0.00           N  
ATOM   2824  CD2 HIS B 990     -30.141 -65.639 -78.276  1.00  0.00           C  
ATOM   2825  CE1 HIS B 990     -30.319 -67.598 -77.304  1.00  0.00           C  
ATOM   2826  NE2 HIS B 990     -30.199 -66.302 -77.075  1.00  0.00           N  
ATOM   2827  N   LYS B 991     -32.854 -66.949 -83.370  1.00  0.00           N  
ATOM   2828  CA  LYS B 991     -33.159 -66.848 -84.790  1.00  0.00           C  
ATOM   2829  C   LYS B 991     -31.995 -66.733 -85.771  1.00  0.00           C  
ATOM   2830  O   LYS B 991     -31.757 -65.686 -86.366  1.00  0.00           O  
ATOM   2831  CB  LYS B 991     -34.167 -65.716 -85.011  1.00  0.00           C  
ATOM   2832  CG  LYS B 991     -35.492 -65.971 -84.277  1.00  0.00           C  
ATOM   2833  CD  LYS B 991     -36.489 -64.823 -84.411  1.00  0.00           C  
ATOM   2834  CE  LYS B 991     -36.024 -63.560 -83.692  1.00  0.00           C  
ATOM   2835  NZ  LYS B 991     -34.796 -62.956 -84.287  1.00  0.00           N  
ATOM   2836  N   ALA B 992     -31.277 -67.839 -85.922  1.00  0.00           N  
ATOM   2837  CA  ALA B 992     -30.166 -67.955 -86.853  1.00  0.00           C  
ATOM   2838  C   ALA B 992     -30.622 -69.141 -87.692  1.00  0.00           C  
ATOM   2839  O   ALA B 992     -31.204 -70.080 -87.150  1.00  0.00           O  
ATOM   2840  CB  ALA B 992     -28.886 -68.281 -86.113  1.00  0.00           C  
ATOM   2841  N   GLN B 993     -30.373 -69.113 -88.998  1.00  0.00           N  
ATOM   2842  CA  GLN B 993     -30.831 -70.198 -89.866  1.00  0.00           C  
ATOM   2843  C   GLN B 993     -30.266 -71.578 -89.557  1.00  0.00           C  
ATOM   2844  O   GLN B 993     -30.913 -72.585 -89.841  1.00  0.00           O  
ATOM   2845  CB  GLN B 993     -30.571 -69.869 -91.338  1.00  0.00           C  
ATOM   2846  CG  GLN B 993     -31.344 -70.775 -92.304  1.00  0.00           C  
ATOM   2847  CD  GLN B 993     -32.858 -70.732 -92.092  1.00  0.00           C  
ATOM   2848  OE1 GLN B 993     -33.361 -71.047 -91.010  1.00  0.00           O  
ATOM   2849  NE2 GLN B 993     -33.589 -70.341 -93.132  1.00  0.00           N  
ATOM   2850  N   GLY B 994     -29.069 -71.636 -88.983  1.00  0.00           N  
ATOM   2851  CA  GLY B 994     -28.500 -72.931 -88.664  1.00  0.00           C  
ATOM   2852  C   GLY B 994     -27.089 -72.914 -88.120  1.00  0.00           C  
ATOM   2853  O   GLY B 994     -26.444 -71.870 -88.047  1.00  0.00           O  
ATOM   2854  N   LEU B 995     -26.609 -74.091 -87.740  1.00  0.00           N  
ATOM   2855  CA  LEU B 995     -25.266 -74.233 -87.204  1.00  0.00           C  
ATOM   2856  C   LEU B 995     -24.448 -75.176 -88.091  1.00  0.00           C  
ATOM   2857  O   LEU B 995     -24.826 -76.328 -88.289  1.00  0.00           O  
ATOM   2858  CB  LEU B 995     -25.331 -74.794 -85.786  1.00  0.00           C  
ATOM   2859  CG  LEU B 995     -24.020 -74.885 -85.009  1.00  0.00           C  
ATOM   2860  CD1 LEU B 995     -23.572 -73.486 -84.592  1.00  0.00           C  
ATOM   2861  CD2 LEU B 995     -24.227 -75.758 -83.782  1.00  0.00           C  
ATOM   2862  N   ALA B 996     -23.338 -74.683 -88.629  1.00  0.00           N  
ATOM   2863  CA  ALA B 996     -22.478 -75.504 -89.473  1.00  0.00           C  
ATOM   2864  C   ALA B 996     -21.329 -75.974 -88.608  1.00  0.00           C  
ATOM   2865  O   ALA B 996     -20.924 -75.265 -87.684  1.00  0.00           O  
ATOM   2866  CB  ALA B 996     -21.948 -74.689 -90.650  1.00  0.00           C  
ATOM   2867  N   TRP B 997     -20.792 -77.154 -88.903  1.00  0.00           N  
ATOM   2868  CA  TRP B 997     -19.687 -77.681 -88.118  1.00  0.00           C  
ATOM   2869  C   TRP B 997     -18.743 -78.570 -88.922  1.00  0.00           C  
ATOM   2870  O   TRP B 997     -19.067 -79.008 -90.024  1.00  0.00           O  
ATOM   2871  CB  TRP B 997     -20.227 -78.498 -86.937  1.00  0.00           C  
ATOM   2872  CG  TRP B 997     -20.970 -79.737 -87.367  1.00  0.00           C  
ATOM   2873  CD1 TRP B 997     -22.258 -79.806 -87.813  1.00  0.00           C  
ATOM   2874  CD2 TRP B 997     -20.444 -81.071 -87.443  1.00  0.00           C  
ATOM   2875  NE1 TRP B 997     -22.566 -81.099 -88.164  1.00  0.00           N  
ATOM   2876  CE2 TRP B 997     -21.475 -81.895 -87.949  1.00  0.00           C  
ATOM   2877  CE3 TRP B 997     -19.207 -81.647 -87.137  1.00  0.00           C  
ATOM   2878  CZ2 TRP B 997     -21.301 -83.272 -88.155  1.00  0.00           C  
ATOM   2879  CZ3 TRP B 997     -19.032 -83.020 -87.346  1.00  0.00           C  
ATOM   2880  CH2 TRP B 997     -20.077 -83.814 -87.850  1.00  0.00           C  
ATOM   2881  N   ALA B 998     -17.581 -78.843 -88.341  1.00  0.00           N  
ATOM   2882  CA  ALA B 998     -16.589 -79.704 -88.962  1.00  0.00           C  
ATOM   2883  C   ALA B 998     -15.546 -80.071 -87.921  1.00  0.00           C  
ATOM   2884  O   ALA B 998     -15.151 -79.233 -87.115  1.00  0.00           O  
ATOM   2885  CB  ALA B 998     -15.928 -78.992 -90.130  1.00  0.00           C  
ATOM   2886  N   ARG B 999     -15.105 -81.324 -87.924  1.00  0.00           N  
ATOM   2887  CA  ARG B 999     -14.090 -81.753 -86.971  1.00  0.00           C  
ATOM   2888  C   ARG B 999     -12.710 -81.448 -87.541  1.00  0.00           C  
ATOM   2889  O   ARG B 999     -12.504 -81.505 -88.756  1.00  0.00           O  
ATOM   2890  CB  ARG B 999     -14.209 -83.251 -86.686  1.00  0.00           C  
ATOM   2891  CG  ARG B 999     -15.501 -83.662 -86.009  1.00  0.00           C  
ATOM   2892  CD  ARG B 999     -15.263 -84.903 -85.160  1.00  0.00           C  
ATOM   2893  NE  ARG B 999     -16.462 -85.318 -84.434  1.00  0.00           N  
ATOM   2894  CZ  ARG B 999     -17.520 -85.856 -85.025  1.00  0.00           C  
ATOM   2895  NH1 ARG B 999     -17.517 -86.036 -86.340  1.00  0.00           N  
ATOM   2896  NH2 ARG B 999     -18.577 -86.210 -84.313  1.00  0.00           N  
ATOM   2897  N   VAL B1000     -11.770 -81.109 -86.667  1.00  0.00           N  
ATOM   2898  CA  VAL B1000     -10.409 -80.799 -87.093  1.00  0.00           C  
ATOM   2899  C   VAL B1000      -9.504 -82.002 -86.825  1.00  0.00           C  
ATOM   2900  O   VAL B1000      -9.135 -82.272 -85.680  1.00  0.00           O  
ATOM   2901  CB  VAL B1000      -9.844 -79.571 -86.334  1.00  0.00           C  
ATOM   2902  CG1 VAL B1000      -8.450 -79.255 -86.823  1.00  0.00           C  
ATOM   2903  CG2 VAL B1000     -10.747 -78.369 -86.534  1.00  0.00           C  
ATOM   2904  N   GLU B1001      -9.156 -82.728 -87.882  1.00  0.00           N  
ATOM   2905  CA  GLU B1001      -8.291 -83.896 -87.749  1.00  0.00           C  
ATOM   2906  C   GLU B1001      -6.887 -83.530 -88.203  1.00  0.00           C  
ATOM   2907  O   GLU B1001      -6.629 -82.396 -88.602  1.00  0.00           O  
ATOM   2908  CB  GLU B1001      -8.825 -85.065 -88.589  1.00  0.00           C  
ATOM   2909  CG  GLU B1001     -10.221 -85.542 -88.203  1.00  0.00           C  
ATOM   2910  CD  GLU B1001     -10.305 -86.067 -86.774  1.00  0.00           C  
ATOM   2911  OE1 GLU B1001      -9.899 -85.341 -85.840  1.00  0.00           O  
ATOM   2912  OE2 GLU B1001     -10.790 -87.204 -86.581  1.00  0.00           O  
ATOM   2913  N   GLU B1002      -5.977 -84.492 -88.132  1.00  0.00           N  
ATOM   2914  CA  GLU B1002      -4.601 -84.257 -88.543  1.00  0.00           C  
ATOM   2915  C   GLU B1002      -4.536 -84.065 -90.061  1.00  0.00           C  
ATOM   2916  O   GLU B1002      -4.771 -84.999 -90.823  1.00  0.00           O  
ATOM   2917  CB  GLU B1002      -3.730 -85.442 -88.124  1.00  0.00           C  
ATOM   2918  CG  GLU B1002      -2.241 -85.212 -88.297  1.00  0.00           C  
ATOM   2919  CD  GLU B1002      -1.694 -84.189 -87.322  1.00  0.00           C  
ATOM   2920  OE1 GLU B1002      -1.827 -84.405 -86.098  1.00  0.00           O  
ATOM   2921  OE2 GLU B1002      -1.129 -83.170 -87.775  1.00  0.00           O  
ATOM   2922  N   GLY B1003      -4.232 -82.846 -90.492  1.00  0.00           N  
ATOM   2923  CA  GLY B1003      -4.144 -82.556 -91.913  1.00  0.00           C  
ATOM   2924  C   GLY B1003      -5.454 -82.598 -92.686  1.00  0.00           C  
ATOM   2925  O   GLY B1003      -5.491 -83.104 -93.809  1.00  0.00           O  
ATOM   2926  N   GLY B1004      -6.527 -82.063 -92.110  1.00  0.00           N  
ATOM   2927  CA  GLY B1004      -7.805 -82.067 -92.802  1.00  0.00           C  
ATOM   2928  C   GLY B1004      -9.004 -81.950 -91.880  1.00  0.00           C  
ATOM   2929  O   GLY B1004      -8.852 -81.912 -90.659  1.00  0.00           O  
ATOM   2930  N   PHE B1005     -10.195 -81.891 -92.467  1.00  0.00           N  
ATOM   2931  CA  PHE B1005     -11.430 -81.779 -91.701  1.00  0.00           C  
ATOM   2932  C   PHE B1005     -12.333 -82.971 -91.997  1.00  0.00           C  
ATOM   2933  O   PHE B1005     -12.146 -83.657 -93.000  1.00  0.00           O  
ATOM   2934  CB  PHE B1005     -12.165 -80.478 -92.053  1.00  0.00           C  
ATOM   2935  CG  PHE B1005     -11.310 -79.244 -91.949  1.00  0.00           C  
ATOM   2936  CD1 PHE B1005     -10.490 -78.858 -93.005  1.00  0.00           C  
ATOM   2937  CD2 PHE B1005     -11.306 -78.480 -90.785  1.00  0.00           C  
ATOM   2938  CE1 PHE B1005      -9.680 -77.729 -92.906  1.00  0.00           C  
ATOM   2939  CE2 PHE B1005     -10.500 -77.350 -90.671  1.00  0.00           C  
ATOM   2940  CZ  PHE B1005      -9.683 -76.973 -91.734  1.00  0.00           C  
ATOM   2941  N   SER B1006     -13.308 -83.203 -91.121  1.00  0.00           N  
ATOM   2942  CA  SER B1006     -14.257 -84.302 -91.269  1.00  0.00           C  
ATOM   2943  C   SER B1006     -15.657 -83.913 -90.816  1.00  0.00           C  
ATOM   2944  O   SER B1006     -15.825 -83.095 -89.913  1.00  0.00           O  
ATOM   2945  CB  SER B1006     -13.800 -85.520 -90.464  1.00  0.00           C  
ATOM   2946  OG  SER B1006     -12.745 -86.191 -91.120  1.00  0.00           O  
ATOM   2947  N   GLY B1007     -16.654 -84.515 -91.453  1.00  0.00           N  
ATOM   2948  CA  GLY B1007     -18.036 -84.242 -91.117  1.00  0.00           C  
ATOM   2949  C   GLY B1007     -18.489 -82.826 -91.413  1.00  0.00           C  
ATOM   2950  O   GLY B1007     -17.674 -81.930 -91.673  1.00  0.00           O  
ATOM   2951  N   GLY B1008     -19.801 -82.632 -91.378  1.00  0.00           N  
ATOM   2952  CA  GLY B1008     -20.371 -81.323 -91.624  1.00  0.00           C  
ATOM   2953  C   GLY B1008     -19.974 -80.687 -92.947  1.00  0.00           C  
ATOM   2954  O   GLY B1008     -20.104 -81.299 -94.014  1.00  0.00           O  
ATOM   2955  N   VAL B1009     -19.487 -79.452 -92.876  1.00  0.00           N  
ATOM   2956  CA  VAL B1009     -19.091 -78.713 -94.068  1.00  0.00           C  
ATOM   2957  C   VAL B1009     -17.601 -78.836 -94.379  1.00  0.00           C  
ATOM   2958  O   VAL B1009     -17.024 -77.967 -95.045  1.00  0.00           O  
ATOM   2959  CB  VAL B1009     -19.450 -77.222 -93.914  1.00  0.00           C  
ATOM   2960  CG1 VAL B1009     -20.962 -77.066 -93.761  1.00  0.00           C  
ATOM   2961  CG2 VAL B1009     -18.730 -76.629 -92.706  1.00  0.00           C  
ATOM   2962  N   ALA B1010     -16.985 -79.921 -93.919  1.00  0.00           N  
ATOM   2963  CA  ALA B1010     -15.555 -80.136 -94.129  1.00  0.00           C  
ATOM   2964  C   ALA B1010     -15.064 -79.924 -95.568  1.00  0.00           C  
ATOM   2965  O   ALA B1010     -14.018 -79.309 -95.778  1.00  0.00           O  
ATOM   2966  CB  ALA B1010     -15.155 -81.535 -93.661  1.00  0.00           C  
ATOM   2967  N   LYS B1011     -15.809 -80.415 -96.555  1.00  0.00           N  
ATOM   2968  CA  LYS B1011     -15.348 -80.281 -97.937  1.00  0.00           C  
ATOM   2969  C   LYS B1011     -15.164 -78.840 -98.408  1.00  0.00           C  
ATOM   2970  O   LYS B1011     -14.357 -78.580 -99.294  1.00  0.00           O  
ATOM   2971  CB  LYS B1011     -16.268 -81.044 -98.891  1.00  0.00           C  
ATOM   2972  CG  LYS B1011     -17.604 -80.424 -99.218  1.00  0.00           C  
ATOM   2973  CD  LYS B1011     -18.397 -81.457-100.013  1.00  0.00           C  
ATOM   2974  CE  LYS B1011     -19.769 -80.979-100.431  1.00  0.00           C  
ATOM   2975  NZ  LYS B1011     -20.531 -82.093-101.077  1.00  0.00           N  
ATOM   2976  N   PHE B1012     -15.888 -77.901 -97.808  1.00  0.00           N  
ATOM   2977  CA  PHE B1012     -15.766 -76.500 -98.194  1.00  0.00           C  
ATOM   2978  C   PHE B1012     -14.652 -75.789 -97.436  1.00  0.00           C  
ATOM   2979  O   PHE B1012     -14.269 -74.671 -97.779  1.00  0.00           O  
ATOM   2980  CB  PHE B1012     -17.084 -75.776 -97.963  1.00  0.00           C  
ATOM   2981  CG  PHE B1012     -18.227 -76.342 -98.752  1.00  0.00           C  
ATOM   2982  CD1 PHE B1012     -19.281 -76.980 -98.116  1.00  0.00           C  
ATOM   2983  CD2 PHE B1012     -18.260 -76.219-100.142  1.00  0.00           C  
ATOM   2984  CE1 PHE B1012     -20.357 -77.488 -98.849  1.00  0.00           C  
ATOM   2985  CE2 PHE B1012     -19.327 -76.721-100.879  1.00  0.00           C  
ATOM   2986  CZ  PHE B1012     -20.381 -77.357-100.231  1.00  0.00           C  
ATOM   2987  N   LEU B1014     -14.123 -76.447 -96.411  1.00  0.00           N  
ATOM   2988  CA  LEU B1014     -13.064 -75.872 -95.598  1.00  0.00           C  
ATOM   2989  C   LEU B1014     -11.665 -76.200 -96.108  1.00  0.00           C  
ATOM   2990  O   LEU B1014     -10.730 -75.409 -95.936  1.00  0.00           O  
ATOM   2991  CB  LEU B1014     -13.200 -76.352 -94.141  1.00  0.00           C  
ATOM   2992  CG  LEU B1014     -14.544 -76.059 -93.460  1.00  0.00           C  
ATOM   2993  CD1 LEU B1014     -14.491 -76.478 -91.988  1.00  0.00           C  
ATOM   2994  CD2 LEU B1014     -14.859 -74.575 -93.592  1.00  0.00           C  
ATOM   2995  N   GLU B1025     -11.518 -77.369 -96.726  1.00  0.00           N  
ATOM   2996  CA  GLU B1025     -10.219 -77.804 -97.242  1.00  0.00           C  
ATOM   2997  C   GLU B1025      -9.500 -76.752 -98.108  1.00  0.00           C  
ATOM   2998  O   GLU B1025      -8.293 -76.566 -97.971  1.00  0.00           O  
ATOM   2999  CB  GLU B1025     -10.364 -79.111 -98.043  1.00  0.00           C  
ATOM   3000  CG  GLU B1025     -10.860 -80.326 -97.236  1.00  0.00           C  
ATOM   3001  CD  GLU B1025      -9.879 -80.808 -96.181  1.00  0.00           C  
ATOM   3002  OE1 GLU B1025     -10.222 -81.759 -95.442  1.00  0.00           O  
ATOM   3003  OE2 GLU B1025      -8.769 -80.255 -96.083  1.00  0.00           O  
ATOM   3004  N   PRO B1026     -10.234 -76.050 -99.002  1.00  0.00           N  
ATOM   3005  CA  PRO B1026      -9.620 -75.027 -99.864  1.00  0.00           C  
ATOM   3006  C   PRO B1026      -9.076 -73.797 -99.128  1.00  0.00           C  
ATOM   3007  O   PRO B1026      -8.463 -72.933 -99.752  1.00  0.00           O  
ATOM   3008  CB  PRO B1026     -10.752 -74.647-100.821  1.00  0.00           C  
ATOM   3009  CG  PRO B1026     -11.638 -75.851-100.830  1.00  0.00           C  
ATOM   3010  CD  PRO B1026     -11.642 -76.259 -99.381  1.00  0.00           C  
ATOM   3011  N   VAL B1032      -9.312 -73.707 -97.816  1.00  0.00           N  
ATOM   3012  CA  VAL B1032      -8.820 -72.579 -97.022  1.00  0.00           C  
ATOM   3013  C   VAL B1032      -8.227 -73.036 -95.687  1.00  0.00           C  
ATOM   3014  O   VAL B1032      -7.988 -72.223 -94.791  1.00  0.00           O  
ATOM   3015  CB  VAL B1032      -9.945 -71.567 -96.725  1.00  0.00           C  
ATOM   3016  CG1 VAL B1032     -10.477 -70.985 -98.011  1.00  0.00           C  
ATOM   3017  CG2 VAL B1032     -11.079 -72.250 -95.957  1.00  0.00           C  
ATOM   3018  N   ARG B1033      -7.982 -74.338 -95.576  1.00  0.00           N  
ATOM   3019  CA  ARG B1033      -7.452 -74.957 -94.361  1.00  0.00           C  
ATOM   3020  C   ARG B1033      -6.410 -74.155 -93.581  1.00  0.00           C  
ATOM   3021  O   ARG B1033      -6.602 -73.863 -92.402  1.00  0.00           O  
ATOM   3022  CB  ARG B1033      -6.882 -76.334 -94.701  1.00  0.00           C  
ATOM   3023  CG  ARG B1033      -6.340 -77.109 -93.513  1.00  0.00           C  
ATOM   3024  CD  ARG B1033      -6.071 -78.550 -93.899  1.00  0.00           C  
ATOM   3025  NE  ARG B1033      -5.084 -78.648 -94.970  1.00  0.00           N  
ATOM   3026  CZ  ARG B1033      -3.783 -78.430 -94.811  1.00  0.00           C  
ATOM   3027  NH1 ARG B1033      -3.302 -78.103 -93.616  1.00  0.00           N  
ATOM   3028  NH2 ARG B1033      -2.961 -78.534 -95.846  1.00  0.00           N  
ATOM   3029  N   GLU B1035      -5.310 -73.812 -94.242  1.00  0.00           N  
ATOM   3030  CA  GLU B1035      -4.213 -73.065 -93.626  1.00  0.00           C  
ATOM   3031  C   GLU B1035      -4.641 -71.733 -93.009  1.00  0.00           C  
ATOM   3032  O   GLU B1035      -4.357 -71.459 -91.841  1.00  0.00           O  
ATOM   3033  CB  GLU B1035      -3.127 -72.796 -94.668  1.00  0.00           C  
ATOM   3034  CG  GLU B1035      -1.714 -73.078 -94.200  1.00  0.00           C  
ATOM   3035  CD  GLU B1035      -1.368 -74.549 -94.272  1.00  0.00           C  
ATOM   3036  OE1 GLU B1035      -2.060 -75.355 -93.616  1.00  0.00           O  
ATOM   3037  OE2 GLU B1035      -0.405 -74.896 -94.988  1.00  0.00           O  
ATOM   3038  N   ALA B1036      -5.307 -70.905 -93.805  1.00  0.00           N  
ATOM   3039  CA  ALA B1036      -5.769 -69.600 -93.354  1.00  0.00           C  
ATOM   3040  C   ALA B1036      -6.802 -69.701 -92.222  1.00  0.00           C  
ATOM   3041  O   ALA B1036      -6.829 -68.858 -91.324  1.00  0.00           O  
ATOM   3042  CB  ALA B1036      -6.356 -68.828 -94.530  1.00  0.00           C  
ATOM   3043  N   LEU B1037      -7.644 -70.732 -92.273  1.00  0.00           N  
ATOM   3044  CA  LEU B1037      -8.678 -70.935 -91.263  1.00  0.00           C  
ATOM   3045  C   LEU B1037      -8.069 -71.341 -89.923  1.00  0.00           C  
ATOM   3046  O   LEU B1037      -8.451 -70.822 -88.875  1.00  0.00           O  
ATOM   3047  CB  LEU B1037      -9.664 -72.020 -91.710  1.00  0.00           C  
ATOM   3048  CG  LEU B1037     -11.163 -71.741 -91.537  1.00  0.00           C  
ATOM   3049  CD1 LEU B1037     -11.937 -73.046 -91.631  1.00  0.00           C  
ATOM   3050  CD2 LEU B1037     -11.423 -71.077 -90.205  1.00  0.00           C  
ATOM   3051  N   LEU B1038      -7.119 -72.271 -89.962  1.00  0.00           N  
ATOM   3052  CA  LEU B1038      -6.480 -72.743 -88.741  1.00  0.00           C  
ATOM   3053  C   LEU B1038      -5.728 -71.642 -88.007  1.00  0.00           C  
ATOM   3054  O   LEU B1038      -5.572 -71.707 -86.788  1.00  0.00           O  
ATOM   3055  CB  LEU B1038      -5.536 -73.909 -89.040  1.00  0.00           C  
ATOM   3056  CG  LEU B1038      -6.207 -75.164 -89.608  1.00  0.00           C  
ATOM   3057  CD1 LEU B1038      -5.140 -76.199 -89.898  1.00  0.00           C  
ATOM   3058  CD2 LEU B1038      -7.233 -75.720 -88.637  1.00  0.00           C  
ATOM   3059  N   GLN B1039      -5.256 -70.638 -88.741  1.00  0.00           N  
ATOM   3060  CA  GLN B1039      -4.545 -69.527 -88.116  1.00  0.00           C  
ATOM   3061  C   GLN B1039      -5.540 -68.584 -87.451  1.00  0.00           C  
ATOM   3062  O   GLN B1039      -5.399 -68.252 -86.278  1.00  0.00           O  
ATOM   3063  CB  GLN B1039      -3.718 -68.745 -89.141  1.00  0.00           C  
ATOM   3064  CG  GLN B1039      -2.377 -69.379 -89.464  1.00  0.00           C  
ATOM   3065  CD  GLN B1039      -1.478 -68.487 -90.309  1.00  0.00           C  
ATOM   3066  OE1 GLN B1039      -0.366 -68.878 -90.668  1.00  0.00           O  
ATOM   3067  NE2 GLN B1039      -1.953 -67.286 -90.628  1.00  0.00           N  
ATOM   3068  N   ALA B1052      -6.543 -68.157 -88.212  1.00  0.00           N  
ATOM   3069  CA  ALA B1052      -7.568 -67.253 -87.700  1.00  0.00           C  
ATOM   3070  C   ALA B1052      -8.273 -67.806 -86.455  1.00  0.00           C  
ATOM   3071  O   ALA B1052      -8.576 -67.058 -85.528  1.00  0.00           O  
ATOM   3072  CB  ALA B1052      -8.595 -66.965 -88.792  1.00  0.00           C  
ATOM   3073  N   THR B1053      -8.527 -69.112 -86.438  1.00  0.00           N  
ATOM   3074  CA  THR B1053      -9.216 -69.745 -85.312  1.00  0.00           C  
ATOM   3075  C   THR B1053      -8.290 -70.374 -84.284  1.00  0.00           C  
ATOM   3076  O   THR B1053      -8.715 -70.672 -83.174  1.00  0.00           O  
ATOM   3077  CB  THR B1053     -10.156 -70.854 -85.788  1.00  0.00           C  
ATOM   3078  OG1 THR B1053      -9.380 -71.885 -86.402  1.00  0.00           O  
ATOM   3079  CG2 THR B1053     -11.176 -70.317 -86.776  1.00  0.00           C  
ATOM   3080  N   GLU B1054      -7.039 -70.602 -84.663  1.00  0.00           N  
ATOM   3081  CA  GLU B1054      -6.058 -71.206 -83.765  1.00  0.00           C  
ATOM   3082  C   GLU B1054      -6.468 -72.614 -83.328  1.00  0.00           C  
ATOM   3083  O   GLU B1054      -6.033 -73.098 -82.283  1.00  0.00           O  
ATOM   3084  CB  GLU B1054      -5.865 -70.331 -82.521  1.00  0.00           C  
ATOM   3085  CG  GLU B1054      -5.608 -68.855 -82.816  1.00  0.00           C  
ATOM   3086  CD  GLU B1054      -5.256 -68.066 -81.565  1.00  0.00           C  
ATOM   3087  OE1 GLU B1054      -4.167 -68.303 -80.999  1.00  0.00           O  
ATOM   3088  OE2 GLU B1054      -6.070 -67.215 -81.142  1.00  0.00           O  
ATOM   3089  N   ALA B1055      -7.304 -73.266 -84.127  1.00  0.00           N  
ATOM   3090  CA  ALA B1055      -7.765 -74.611 -83.806  1.00  0.00           C  
ATOM   3091  C   ALA B1055      -6.670 -75.645 -84.023  1.00  0.00           C  
ATOM   3092  O   ALA B1055      -5.797 -75.476 -84.873  1.00  0.00           O  
ATOM   3093  CB  ALA B1055      -8.987 -74.960 -84.645  1.00  0.00           C  
ATOM   3094  N   ARG B1056      -6.725 -76.720 -83.248  1.00  0.00           N  
ATOM   3095  CA  ARG B1056      -5.743 -77.789 -83.342  1.00  0.00           C  
ATOM   3096  C   ARG B1056      -6.468 -79.107 -83.576  1.00  0.00           C  
ATOM   3097  O   ARG B1056      -7.684 -79.190 -83.414  1.00  0.00           O  
ATOM   3098  CB  ARG B1056      -4.936 -77.877 -82.045  1.00  0.00           C  
ATOM   3099  CG  ARG B1056      -4.436 -76.541 -81.515  1.00  0.00           C  
ATOM   3100  CD  ARG B1056      -3.545 -75.818 -82.519  1.00  0.00           C  
ATOM   3101  NE  ARG B1056      -3.113 -74.516 -82.012  1.00  0.00           N  
ATOM   3102  CZ  ARG B1056      -2.434 -73.621 -82.723  1.00  0.00           C  
ATOM   3103  NH1 ARG B1056      -2.103 -73.882 -83.982  1.00  0.00           N  
ATOM   3104  NH2 ARG B1056      -2.092 -72.461 -82.178  1.00  0.00           N  
ATOM   3105  N   PRO B1057      -5.730 -80.157 -83.972  1.00  0.00           N  
ATOM   3106  CA  PRO B1057      -6.359 -81.458 -84.212  1.00  0.00           C  
ATOM   3107  C   PRO B1057      -7.117 -81.931 -82.973  1.00  0.00           C  
ATOM   3108  O   PRO B1057      -6.626 -81.814 -81.851  1.00  0.00           O  
ATOM   3109  CB  PRO B1057      -5.168 -82.350 -84.550  1.00  0.00           C  
ATOM   3110  CG  PRO B1057      -4.256 -81.404 -85.265  1.00  0.00           C  
ATOM   3111  CD  PRO B1057      -4.312 -80.181 -84.374  1.00  0.00           C  
ATOM   3112  N   GLY B1058      -8.312 -82.468 -83.179  1.00  0.00           N  
ATOM   3113  CA  GLY B1058      -9.111 -82.924 -82.060  1.00  0.00           C  
ATOM   3114  C   GLY B1058     -10.229 -81.944 -81.725  1.00  0.00           C  
ATOM   3115  O   GLY B1058     -11.228 -82.322 -81.096  1.00  0.00           O  
ATOM   3116  N   ASP B1059     -10.073 -80.690 -82.146  1.00  0.00           N  
ATOM   3117  CA  ASP B1059     -11.086 -79.669 -81.885  1.00  0.00           C  
ATOM   3118  C   ASP B1059     -12.246 -79.764 -82.862  1.00  0.00           C  
ATOM   3119  O   ASP B1059     -12.169 -80.456 -83.883  1.00  0.00           O  
ATOM   3120  CB  ASP B1059     -10.496 -78.260 -81.991  1.00  0.00           C  
ATOM   3121  CG  ASP B1059      -9.391 -78.013 -81.011  1.00  0.00           C  
ATOM   3122  OD1 ASP B1059      -9.393 -78.643 -79.929  1.00  0.00           O  
ATOM   3123  OD2 ASP B1059      -8.523 -77.168 -81.317  1.00  0.00           O  
ATOM   3124  N   THR B1061     -13.330 -79.068 -82.541  1.00  0.00           N  
ATOM   3125  CA  THR B1061     -14.499 -79.030 -83.407  1.00  0.00           C  
ATOM   3126  C   THR B1061     -14.783 -77.570 -83.712  1.00  0.00           C  
ATOM   3127  O   THR B1061     -14.800 -76.725 -82.808  1.00  0.00           O  
ATOM   3128  CB  THR B1061     -15.754 -79.637 -82.739  1.00  0.00           C  
ATOM   3129  OG1 THR B1061     -15.499 -80.994 -82.356  1.00  0.00           O  
ATOM   3130  CG2 THR B1061     -16.933 -79.615 -83.714  1.00  0.00           C  
ATOM   3131  N   LEU B1105     -14.996 -77.274 -84.987  1.00  0.00           N  
ATOM   3132  CA  LEU B1105     -15.298 -75.913 -85.421  1.00  0.00           C  
ATOM   3133  C   LEU B1105     -16.800 -75.741 -85.611  1.00  0.00           C  
ATOM   3134  O   LEU B1105     -17.463 -76.613 -86.178  1.00  0.00           O  
ATOM   3135  CB  LEU B1105     -14.589 -75.597 -86.750  1.00  0.00           C  
ATOM   3136  CG  LEU B1105     -13.074 -75.380 -86.680  1.00  0.00           C  
ATOM   3137  CD1 LEU B1105     -12.497 -75.196 -88.094  1.00  0.00           C  
ATOM   3138  CD2 LEU B1105     -12.779 -74.155 -85.815  1.00  0.00           C  
ATOM   3139  N   LEU B1106     -17.332 -74.620 -85.132  1.00  0.00           N  
ATOM   3140  CA  LEU B1106     -18.753 -74.313 -85.290  1.00  0.00           C  
ATOM   3141  C   LEU B1106     -18.840 -72.965 -86.000  1.00  0.00           C  
ATOM   3142  O   LEU B1106     -18.014 -72.083 -85.752  1.00  0.00           O  
ATOM   3143  CB  LEU B1106     -19.450 -74.229 -83.921  1.00  0.00           C  
ATOM   3144  CG  LEU B1106     -19.937 -75.520 -83.243  1.00  0.00           C  
ATOM   3145  CD1 LEU B1106     -18.874 -76.581 -83.338  1.00  0.00           C  
ATOM   3146  CD2 LEU B1106     -20.296 -75.238 -81.780  1.00  0.00           C  
ATOM   3147  N   PHE B1107     -19.832 -72.809 -86.877  1.00  0.00           N  
ATOM   3148  CA  PHE B1107     -20.018 -71.564 -87.622  1.00  0.00           C  
ATOM   3149  C   PHE B1107     -21.468 -71.102 -87.656  1.00  0.00           C  
ATOM   3150  O   PHE B1107     -22.399 -71.904 -87.646  1.00  0.00           O  
ATOM   3151  CB  PHE B1107     -19.606 -71.705 -89.100  1.00  0.00           C  
ATOM   3152  CG  PHE B1107     -18.243 -72.272 -89.317  1.00  0.00           C  
ATOM   3153  CD1 PHE B1107     -18.042 -73.650 -89.332  1.00  0.00           C  
ATOM   3154  CD2 PHE B1107     -17.163 -71.432 -89.549  1.00  0.00           C  
ATOM   3155  CE1 PHE B1107     -16.774 -74.186 -89.577  1.00  0.00           C  
ATOM   3156  CE2 PHE B1107     -15.892 -71.951 -89.792  1.00  0.00           C  
ATOM   3157  CZ  PHE B1107     -15.697 -73.331 -89.808  1.00  0.00           C  
ATOM   3158  N   VAL B1109     -21.643 -69.793 -87.729  1.00  0.00           N  
ATOM   3159  CA  VAL B1109     -22.962 -69.205 -87.860  1.00  0.00           C  
ATOM   3160  C   VAL B1109     -22.785 -68.077 -88.869  1.00  0.00           C  
ATOM   3161  O   VAL B1109     -21.958 -67.176 -88.670  1.00  0.00           O  
ATOM   3162  CB  VAL B1109     -23.492 -68.654 -86.528  1.00  0.00           C  
ATOM   3163  CG1 VAL B1109     -24.795 -67.902 -86.770  1.00  0.00           C  
ATOM   3164  CG2 VAL B1109     -23.746 -69.807 -85.565  1.00  0.00           C  
ATOM   3165  N   ALA B1110     -23.531 -68.155 -89.967  1.00  0.00           N  
ATOM   3166  CA  ALA B1110     -23.457 -67.153 -91.026  1.00  0.00           C  
ATOM   3167  C   ALA B1110     -24.765 -66.377 -91.132  1.00  0.00           C  
ATOM   3168  O   ALA B1110     -25.845 -66.953 -91.034  1.00  0.00           O  
ATOM   3169  CB  ALA B1110     -23.146 -67.831 -92.361  1.00  0.00           C  
ATOM   3170  N   GLY B1112     -24.659 -65.070 -91.342  1.00  0.00           N  
ATOM   3171  CA  GLY B1112     -25.849 -64.239 -91.462  1.00  0.00           C  
ATOM   3172  C   GLY B1112     -25.545 -62.800 -91.094  1.00  0.00           C  
ATOM   3173  O   GLY B1112     -24.383 -62.398 -91.165  1.00  0.00           O  
ATOM   3174  N   PRO B1113     -26.561 -61.997 -90.713  1.00  0.00           N  
ATOM   3175  CA  PRO B1113     -26.347 -60.594 -90.336  1.00  0.00           C  
ATOM   3176  C   PRO B1113     -25.353 -60.534 -89.172  1.00  0.00           C  
ATOM   3177  O   PRO B1113     -25.447 -61.326 -88.234  1.00  0.00           O  
ATOM   3178  CB  PRO B1113     -27.742 -60.128 -89.927  1.00  0.00           C  
ATOM   3179  CG  PRO B1113     -28.647 -60.974 -90.754  1.00  0.00           C  
ATOM   3180  CD  PRO B1113     -27.994 -62.338 -90.657  1.00  0.00           C  
ATOM   3181  N   ARG B1114     -24.412 -59.599 -89.232  1.00  0.00           N  
ATOM   3182  CA  ARG B1114     -23.394 -59.464 -88.196  1.00  0.00           C  
ATOM   3183  C   ARG B1114     -23.925 -59.553 -86.757  1.00  0.00           C  
ATOM   3184  O   ARG B1114     -23.287 -60.164 -85.895  1.00  0.00           O  
ATOM   3185  CB  ARG B1114     -22.634 -58.151 -88.383  1.00  0.00           C  
ATOM   3186  CG  ARG B1114     -21.261 -58.155 -87.738  1.00  0.00           C  
ATOM   3187  CD  ARG B1114     -20.554 -56.827 -87.927  1.00  0.00           C  
ATOM   3188  NE  ARG B1114     -19.153 -56.897 -87.519  1.00  0.00           N  
ATOM   3189  CZ  ARG B1114     -18.216 -57.575 -88.178  1.00  0.00           C  
ATOM   3190  NH1 ARG B1114     -18.527 -58.245 -89.280  1.00  0.00           N  
ATOM   3191  NH2 ARG B1114     -16.964 -57.579 -87.737  1.00  0.00           N  
ATOM   3192  N   LYS B1115     -25.087 -58.954 -86.504  1.00  0.00           N  
ATOM   3193  CA  LYS B1115     -25.685 -58.960 -85.165  1.00  0.00           C  
ATOM   3194  C   LYS B1115     -26.277 -60.314 -84.801  1.00  0.00           C  
ATOM   3195  O   LYS B1115     -26.178 -60.757 -83.662  1.00  0.00           O  
ATOM   3196  CB  LYS B1115     -26.783 -57.903 -85.076  1.00  0.00           C  
ATOM   3197  CG  LYS B1115     -26.396 -56.564 -85.676  1.00  0.00           C  
ATOM   3198  CD  LYS B1115     -27.594 -55.622 -85.780  1.00  0.00           C  
ATOM   3199  CE  LYS B1115     -27.205 -54.291 -86.426  1.00  0.00           C  
ATOM   3200  NZ  LYS B1115     -28.362 -53.353 -86.568  1.00  0.00           N  
ATOM   3201  N   VAL B1116     -26.906 -60.961 -85.774  1.00  0.00           N  
ATOM   3202  CA  VAL B1116     -27.518 -62.267 -85.558  1.00  0.00           C  
ATOM   3203  C   VAL B1116     -26.453 -63.335 -85.338  1.00  0.00           C  
ATOM   3204  O   VAL B1116     -26.567 -64.165 -84.435  1.00  0.00           O  
ATOM   3205  CB  VAL B1116     -28.381 -62.697 -86.777  1.00  0.00           C  
ATOM   3206  CG1 VAL B1116     -28.942 -64.095 -86.543  1.00  0.00           C  
ATOM   3207  CG2 VAL B1116     -29.501 -61.690 -87.020  1.00  0.00           C  
ATOM   3208  N   ALA B1117     -25.419 -63.307 -86.172  1.00  0.00           N  
ATOM   3209  CA  ALA B1117     -24.341 -64.281 -86.096  1.00  0.00           C  
ATOM   3210  C   ALA B1117     -23.628 -64.243 -84.751  1.00  0.00           C  
ATOM   3211  O   ALA B1117     -23.378 -65.283 -84.146  1.00  0.00           O  
ATOM   3212  CB  ALA B1117     -23.338 -64.042 -87.218  1.00  0.00           C  
ATOM   3213  N   ALA B1118     -23.290 -63.036 -84.303  1.00  0.00           N  
ATOM   3214  CA  ALA B1118     -22.594 -62.847 -83.032  1.00  0.00           C  
ATOM   3215  C   ALA B1118     -23.450 -63.285 -81.847  1.00  0.00           C  
ATOM   3216  O   ALA B1118     -23.003 -64.062 -81.005  1.00  0.00           O  
ATOM   3217  CB  ALA B1118     -22.198 -61.388 -82.870  1.00  0.00           C  
ATOM   3218  N   THR B1124     -24.676 -62.772 -81.787  1.00  0.00           N  
ATOM   3219  CA  THR B1124     -25.595 -63.107 -80.706  1.00  0.00           C  
ATOM   3220  C   THR B1124     -25.860 -64.606 -80.652  1.00  0.00           C  
ATOM   3221  O   THR B1124     -25.783 -65.210 -79.589  1.00  0.00           O  
ATOM   3222  CB  THR B1124     -26.938 -62.343 -80.866  1.00  0.00           C  
ATOM   3223  OG1 THR B1124     -26.687 -60.936 -80.766  1.00  0.00           O  
ATOM   3224  CG2 THR B1124     -27.944 -62.757 -79.782  1.00  0.00           C  
ATOM   3225  N   ALA B1125     -26.153 -65.207 -81.801  1.00  0.00           N  
ATOM   3226  CA  ALA B1125     -26.426 -66.640 -81.852  1.00  0.00           C  
ATOM   3227  C   ALA B1125     -25.228 -67.458 -81.389  1.00  0.00           C  
ATOM   3228  O   ALA B1125     -25.368 -68.321 -80.525  1.00  0.00           O  
ATOM   3229  CB  ALA B1125     -26.823 -67.056 -83.264  1.00  0.00           C  
ATOM   3230  N   LEU B1126     -24.048 -67.205 -81.952  1.00  0.00           N  
ATOM   3231  CA  LEU B1126     -22.868 -67.963 -81.535  1.00  0.00           C  
ATOM   3232  C   LEU B1126     -22.505 -67.634 -80.093  1.00  0.00           C  
ATOM   3233  O   LEU B1126     -21.840 -68.427 -79.411  1.00  0.00           O  
ATOM   3234  CB  LEU B1126     -21.658 -67.665 -82.430  1.00  0.00           C  
ATOM   3235  CG  LEU B1126     -21.112 -68.798 -83.318  1.00  0.00           C  
ATOM   3236  CD1 LEU B1126     -19.745 -68.395 -83.898  1.00  0.00           C  
ATOM   3237  CD2 LEU B1126     -20.965 -70.075 -82.516  1.00  0.00           C  
ATOM   3238  N   GLY B1127     -22.932 -66.458 -79.636  1.00  0.00           N  
ATOM   3239  CA  GLY B1127     -22.643 -66.053 -78.276  1.00  0.00           C  
ATOM   3240  C   GLY B1127     -23.348 -66.992 -77.328  1.00  0.00           C  
ATOM   3241  O   GLY B1127     -22.784 -67.435 -76.328  1.00  0.00           O  
ATOM   3242  N   ALA B1128     -24.597 -67.295 -77.660  1.00  0.00           N  
ATOM   3243  CA  ALA B1128     -25.417 -68.192 -76.870  1.00  0.00           C  
ATOM   3244  C   ALA B1128     -24.850 -69.611 -76.927  1.00  0.00           C  
ATOM   3245  O   ALA B1128     -24.910 -70.355 -75.945  1.00  0.00           O  
ATOM   3246  CB  ALA B1128     -26.855 -68.166 -77.388  1.00  0.00           C  
ATOM   3247  N   VAL B1129     -24.310 -69.990 -78.085  1.00  0.00           N  
ATOM   3248  CA  VAL B1129     -23.718 -71.314 -78.232  1.00  0.00           C  
ATOM   3249  C   VAL B1129     -22.498 -71.454 -77.333  1.00  0.00           C  
ATOM   3250  O   VAL B1129     -22.321 -72.479 -76.675  1.00  0.00           O  
ATOM   3251  CB  VAL B1129     -23.308 -71.598 -79.699  1.00  0.00           C  
ATOM   3252  CG1 VAL B1129     -22.469 -72.880 -79.770  1.00  0.00           C  
ATOM   3253  CG2 VAL B1129     -24.558 -71.754 -80.557  1.00  0.00           C  
ATOM   3254  N   ARG B1130     -21.668 -70.417 -77.290  1.00  0.00           N  
ATOM   3255  CA  ARG B1130     -20.462 -70.413 -76.458  1.00  0.00           C  
ATOM   3256  C   ARG B1130     -20.788 -70.720 -74.985  1.00  0.00           C  
ATOM   3257  O   ARG B1130     -20.093 -71.502 -74.329  1.00  0.00           O  
ATOM   3258  CB  ARG B1130     -19.786 -69.047 -76.576  1.00  0.00           C  
ATOM   3259  CG  ARG B1130     -18.746 -68.722 -75.527  1.00  0.00           C  
ATOM   3260  CD  ARG B1130     -18.213 -67.318 -75.766  1.00  0.00           C  
ATOM   3261  NE  ARG B1130     -17.728 -66.750 -74.517  1.00  0.00           N  
ATOM   3262  CZ  ARG B1130     -16.640 -67.187 -73.926  1.00  0.00           C  
ATOM   3263  NH1 ARG B1130     -15.983 -68.164 -74.521  1.00  0.00           N  
ATOM   3264  NH2 ARG B1130     -16.240 -66.693 -72.756  1.00  0.00           N  
ATOM   3265  N   LEU B1131     -21.852 -70.103 -74.479  1.00  0.00           N  
ATOM   3266  CA  LEU B1131     -22.286 -70.310 -73.093  1.00  0.00           C  
ATOM   3267  C   LEU B1131     -22.771 -71.740 -72.863  1.00  0.00           C  
ATOM   3268  O   LEU B1131     -22.301 -72.419 -71.952  1.00  0.00           O  
ATOM   3269  CB  LEU B1131     -23.392 -69.301 -72.732  1.00  0.00           C  
ATOM   3270  CG  LEU B1131     -22.914 -67.855 -72.504  1.00  0.00           C  
ATOM   3271  CD1 LEU B1131     -24.090 -66.912 -72.231  1.00  0.00           C  
ATOM   3272  CD2 LEU B1131     -21.956 -67.840 -71.318  1.00  0.00           C  
ATOM   3273  N   ARG B1132     -23.702 -72.205 -73.689  1.00  0.00           N  
ATOM   3274  CA  ARG B1132     -24.210 -73.571 -73.555  1.00  0.00           C  
ATOM   3275  C   ARG B1132     -23.074 -74.586 -73.720  1.00  0.00           C  
ATOM   3276  O   ARG B1132     -23.069 -75.642 -73.078  1.00  0.00           O  
ATOM   3277  CB  ARG B1132     -25.294 -73.839 -74.604  1.00  0.00           C  
ATOM   3278  CG  ARG B1132     -25.967 -75.199 -74.474  1.00  0.00           C  
ATOM   3279  CD  ARG B1132     -26.689 -75.325 -73.132  1.00  0.00           C  
ATOM   3280  NE  ARG B1132     -27.492 -76.538 -73.051  1.00  0.00           N  
ATOM   3281  CZ  ARG B1132     -28.533 -76.795 -73.837  1.00  0.00           C  
ATOM   3282  NH1 ARG B1132     -28.901 -75.917 -74.763  1.00  0.00           N  
ATOM   3283  NH2 ARG B1132     -29.203 -77.931 -73.708  1.00  0.00           N  
ATOM   3284  N   ALA B1133     -22.108 -74.258 -74.579  1.00  0.00           N  
ATOM   3285  CA  ALA B1133     -20.967 -75.134 -74.829  1.00  0.00           C  
ATOM   3286  C   ALA B1133     -20.127 -75.298 -73.579  1.00  0.00           C  
ATOM   3287  O   ALA B1133     -19.549 -76.361 -73.344  1.00  0.00           O  
ATOM   3288  CB  ALA B1133     -20.105 -74.570 -75.955  1.00  0.00           C  
ATOM   3289  N   ALA B1134     -20.043 -74.237 -72.781  1.00  0.00           N  
ATOM   3290  CA  ALA B1134     -19.261 -74.296 -71.557  1.00  0.00           C  
ATOM   3291  C   ALA B1134     -19.807 -75.373 -70.618  1.00  0.00           C  
ATOM   3292  O   ALA B1134     -19.045 -76.019 -69.905  1.00  0.00           O  
ATOM   3293  CB  ALA B1134     -19.254 -72.931 -70.859  1.00  0.00           C  
ATOM   3294  N   ASP B1135     -21.121 -75.572 -70.633  1.00  0.00           N  
ATOM   3295  CA  ASP B1135     -21.744 -76.583 -69.784  1.00  0.00           C  
ATOM   3296  C   ASP B1135     -21.439 -77.992 -70.281  1.00  0.00           C  
ATOM   3297  O   ASP B1135     -20.900 -78.816 -69.540  1.00  0.00           O  
ATOM   3298  CB  ASP B1135     -23.268 -76.412 -69.736  1.00  0.00           C  
ATOM   3299  CG  ASP B1135     -23.687 -75.127 -69.065  1.00  0.00           C  
ATOM   3300  OD1 ASP B1135     -23.090 -74.793 -68.023  1.00  0.00           O  
ATOM   3301  OD2 ASP B1135     -24.619 -74.458 -69.563  1.00  0.00           O  
ATOM   3302  N   LEU B1136     -21.781 -78.259 -71.542  1.00  0.00           N  
ATOM   3303  CA  LEU B1136     -21.570 -79.580 -72.131  1.00  0.00           C  
ATOM   3304  C   LEU B1136     -20.153 -80.054 -71.941  1.00  0.00           C  
ATOM   3305  O   LEU B1136     -19.902 -81.208 -71.607  1.00  0.00           O  
ATOM   3306  CB  LEU B1136     -21.893 -79.564 -73.631  1.00  0.00           C  
ATOM   3307  CG  LEU B1136     -23.320 -79.182 -74.033  1.00  0.00           C  
ATOM   3308  CD1 LEU B1136     -23.458 -79.282 -75.543  1.00  0.00           C  
ATOM   3309  CD2 LEU B1136     -24.326 -80.091 -73.360  1.00  0.00           C  
ATOM   3310  N   LEU B1137     -19.218 -79.153 -72.149  1.00  0.00           N  
ATOM   3311  CA  LEU B1137     -17.828 -79.518 -72.015  1.00  0.00           C  
ATOM   3312  C   LEU B1137     -17.410 -79.609 -70.558  1.00  0.00           C  
ATOM   3313  O   LEU B1137     -16.331 -80.106 -70.245  1.00  0.00           O  
ATOM   3314  CB  LEU B1137     -16.956 -78.497 -72.733  1.00  0.00           C  
ATOM   3315  CG  LEU B1137     -17.294 -78.196 -74.194  1.00  0.00           C  
ATOM   3316  CD1 LEU B1137     -16.277 -77.212 -74.728  1.00  0.00           C  
ATOM   3317  CD2 LEU B1137     -17.291 -79.469 -75.017  1.00  0.00           C  
ATOM   3318  N   GLY B1138     -18.269 -79.125 -69.669  1.00  0.00           N  
ATOM   3319  CA  GLY B1138     -17.949 -79.152 -68.257  1.00  0.00           C  
ATOM   3320  C   GLY B1138     -16.718 -78.316 -67.951  1.00  0.00           C  
ATOM   3321  O   GLY B1138     -15.911 -78.681 -67.100  1.00  0.00           O  
ATOM   3322  N   LEU B1139     -16.562 -77.197 -68.649  1.00  0.00           N  
ATOM   3323  CA  LEU B1139     -15.414 -76.327 -68.422  1.00  0.00           C  
ATOM   3324  C   LEU B1139     -15.459 -75.803 -66.992  1.00  0.00           C  
ATOM   3325  O   LEU B1139     -16.529 -75.733 -66.383  1.00  0.00           O  
ATOM   3326  CB  LEU B1139     -15.426 -75.162 -69.418  1.00  0.00           C  
ATOM   3327  CG  LEU B1139     -15.346 -75.548 -70.902  1.00  0.00           C  
ATOM   3328  CD1 LEU B1139     -15.465 -74.307 -71.766  1.00  0.00           C  
ATOM   3329  CD2 LEU B1139     -14.034 -76.266 -71.181  1.00  0.00           C  
ATOM   3330  N   LYS B1140     -14.298 -75.445 -66.451  1.00  0.00           N  
ATOM   3331  CA  LYS B1140     -14.224 -74.933 -65.083  1.00  0.00           C  
ATOM   3332  C   LYS B1140     -14.466 -73.427 -65.044  1.00  0.00           C  
ATOM   3333  O   LYS B1140     -13.647 -72.635 -65.517  1.00  0.00           O  
ATOM   3334  CB  LYS B1140     -12.859 -75.248 -64.464  1.00  0.00           C  
ATOM   3335  CG  LYS B1140     -12.517 -76.735 -64.424  1.00  0.00           C  
ATOM   3336  CD  LYS B1140     -11.280 -77.048 -65.264  1.00  0.00           C  
ATOM   3337  CE  LYS B1140     -11.487 -76.704 -66.738  1.00  0.00           C  
ATOM   3338  NZ  LYS B1140     -10.248 -76.910 -67.544  1.00  0.00           N  
ATOM   3339  N   ARG B1141     -15.605 -73.041 -64.487  1.00  0.00           N  
ATOM   3340  CA  ARG B1141     -15.956 -71.636 -64.384  1.00  0.00           C  
ATOM   3341  C   ARG B1141     -15.987 -71.253 -62.909  1.00  0.00           C  
ATOM   3342  O   ARG B1141     -17.029 -71.331 -62.258  1.00  0.00           O  
ATOM   3343  CB  ARG B1141     -17.323 -71.392 -65.038  1.00  0.00           C  
ATOM   3344  CG  ARG B1141     -17.338 -71.648 -66.540  1.00  0.00           C  
ATOM   3345  CD  ARG B1141     -18.725 -72.049 -67.033  1.00  0.00           C  
ATOM   3346  NE  ARG B1141     -19.664 -70.931 -67.072  1.00  0.00           N  
ATOM   3347  CZ  ARG B1141     -20.917 -71.022 -67.513  1.00  0.00           C  
ATOM   3348  NH1 ARG B1141     -21.393 -72.183 -67.948  1.00  0.00           N  
ATOM   3349  NH2 ARG B1141     -21.695 -69.948 -67.530  1.00  0.00           N  
ATOM   3350  N   GLU B1142     -14.838 -70.847 -62.382  1.00  0.00           N  
ATOM   3351  CA  GLU B1142     -14.759 -70.462 -60.978  1.00  0.00           C  
ATOM   3352  C   GLU B1142     -14.087 -69.102 -60.801  1.00  0.00           C  
ATOM   3353  O   GLU B1142     -13.396 -68.618 -61.693  1.00  0.00           O  
ATOM   3354  CB  GLU B1142     -13.994 -71.522 -60.186  1.00  0.00           C  
ATOM   3355  CG  GLU B1142     -12.537 -71.641 -60.587  1.00  0.00           C  
ATOM   3356  CD  GLU B1142     -11.762 -72.617 -59.723  1.00  0.00           C  
ATOM   3357  OE1 GLU B1142     -10.540 -72.758 -59.946  1.00  0.00           O  
ATOM   3358  OE2 GLU B1142     -12.369 -73.241 -58.824  1.00  0.00           O  
ATOM   3359  N   GLY B1143     -14.296 -68.489 -59.642  1.00  0.00           N  
ATOM   3360  CA  GLY B1143     -13.705 -67.191 -59.386  1.00  0.00           C  
ATOM   3361  C   GLY B1143     -14.683 -66.073 -59.691  1.00  0.00           C  
ATOM   3362  O   GLY B1143     -15.828 -66.326 -60.051  1.00  0.00           O  
ATOM   3363  N   PHE B1153     -14.227 -64.835 -59.550  1.00  0.00           N  
ATOM   3364  CA  PHE B1153     -15.066 -63.674 -59.802  1.00  0.00           C  
ATOM   3365  C   PHE B1153     -14.434 -62.796 -60.883  1.00  0.00           C  
ATOM   3366  O   PHE B1153     -13.432 -62.134 -60.651  1.00  0.00           O  
ATOM   3367  CB  PHE B1153     -15.245 -62.865 -58.515  1.00  0.00           C  
ATOM   3368  CG  PHE B1153     -15.893 -63.636 -57.397  1.00  0.00           C  
ATOM   3369  CD1 PHE B1153     -15.149 -64.093 -56.322  1.00  0.00           C  
ATOM   3370  CD2 PHE B1153     -17.262 -63.919 -57.432  1.00  0.00           C  
ATOM   3371  CE1 PHE B1153     -15.757 -64.822 -55.291  1.00  0.00           C  
ATOM   3372  CE2 PHE B1153     -17.874 -64.645 -56.409  1.00  0.00           C  
ATOM   3373  CZ  PHE B1153     -17.124 -65.094 -55.342  1.00  0.00           C  
ATOM   3374  N   ARG B1154     -15.012 -62.803 -62.074  1.00  0.00           N  
ATOM   3375  CA  ARG B1154     -14.471 -61.980 -63.143  1.00  0.00           C  
ATOM   3376  C   ARG B1154     -15.359 -60.781 -63.409  1.00  0.00           C  
ATOM   3377  O   ARG B1154     -16.450 -60.903 -63.957  1.00  0.00           O  
ATOM   3378  CB  ARG B1154     -14.304 -62.806 -64.429  1.00  0.00           C  
ATOM   3379  CG  ARG B1154     -13.347 -63.981 -64.289  1.00  0.00           C  
ATOM   3380  CD  ARG B1154     -11.939 -63.546 -63.897  1.00  0.00           C  
ATOM   3381  NE  ARG B1154     -11.179 -63.047 -65.038  1.00  0.00           N  
ATOM   3382  CZ  ARG B1154     -11.134 -61.776 -65.440  1.00  0.00           C  
ATOM   3383  NH1 ARG B1154     -11.806 -60.824 -64.788  1.00  0.00           N  
ATOM   3384  NH2 ARG B1154     -10.427 -61.456 -66.518  1.00  0.00           N  
ATOM   3385  N   PHE B1155     -14.892 -59.619 -62.981  1.00  0.00           N  
ATOM   3386  CA  PHE B1155     -15.603 -58.366 -63.188  1.00  0.00           C  
ATOM   3387  C   PHE B1155     -15.080 -57.710 -64.453  1.00  0.00           C  
ATOM   3388  O   PHE B1155     -13.951 -57.961 -64.853  1.00  0.00           O  
ATOM   3389  CB  PHE B1155     -15.323 -57.378 -62.060  1.00  0.00           C  
ATOM   3390  CG  PHE B1155     -16.120 -57.606 -60.814  1.00  0.00           C  
ATOM   3391  CD1 PHE B1155     -15.588 -58.305 -59.748  1.00  0.00           C  
ATOM   3392  CD2 PHE B1155     -17.398 -57.062 -60.696  1.00  0.00           C  
ATOM   3393  CE1 PHE B1155     -16.320 -58.452 -58.557  1.00  0.00           C  
ATOM   3394  CE2 PHE B1155     -18.133 -57.205 -59.520  1.00  0.00           C  
ATOM   3395  CZ  PHE B1155     -17.593 -57.898 -58.453  1.00  0.00           C  
ATOM   3396  N   LEU B1156     -15.911 -56.865 -65.068  1.00  0.00           N  
ATOM   3397  CA  LEU B1156     -15.515 -56.080 -66.230  1.00  0.00           C  
ATOM   3398  C   LEU B1156     -16.536 -54.981 -66.464  1.00  0.00           C  
ATOM   3399  O   LEU B1156     -17.709 -55.102 -66.083  1.00  0.00           O  
ATOM   3400  CB  LEU B1156     -15.412 -56.912 -67.512  1.00  0.00           C  
ATOM   3401  CG  LEU B1156     -16.714 -57.351 -68.186  1.00  0.00           C  
ATOM   3402  CD1 LEU B1156     -16.544 -57.309 -69.688  1.00  0.00           C  
ATOM   3403  CD2 LEU B1156     -17.082 -58.755 -67.729  1.00  0.00           C  
ATOM   3404  N   TRP B1157     -16.072 -53.909 -67.092  1.00  0.00           N  
ATOM   3405  CA  TRP B1157     -16.919 -52.778 -67.445  1.00  0.00           C  
ATOM   3406  C   TRP B1157     -17.204 -52.855 -68.929  1.00  0.00           C  
ATOM   3407  O   TRP B1157     -16.298 -53.147 -69.720  1.00  0.00           O  
ATOM   3408  CB  TRP B1157     -16.214 -51.435 -67.221  1.00  0.00           C  
ATOM   3409  CG  TRP B1157     -15.869 -51.100 -65.803  1.00  0.00           C  
ATOM   3410  CD1 TRP B1157     -14.637 -51.160 -65.233  1.00  0.00           C  
ATOM   3411  CD2 TRP B1157     -16.769 -50.636 -64.789  1.00  0.00           C  
ATOM   3412  NE1 TRP B1157     -14.712 -50.765 -63.929  1.00  0.00           N  
ATOM   3413  CE2 TRP B1157     -16.004 -50.435 -63.624  1.00  0.00           C  
ATOM   3414  CE3 TRP B1157     -18.146 -50.371 -64.753  1.00  0.00           C  
ATOM   3415  CZ2 TRP B1157     -16.565 -49.980 -62.422  1.00  0.00           C  
ATOM   3416  CZ3 TRP B1157     -18.717 -49.919 -63.552  1.00  0.00           C  
ATOM   3417  CH2 TRP B1157     -17.918 -49.728 -62.399  1.00  0.00           C  
ATOM   3418  N   VAL B1158     -18.454 -52.607 -69.308  1.00  0.00           N  
ATOM   3419  CA  VAL B1158     -18.815 -52.551 -70.713  1.00  0.00           C  
ATOM   3420  C   VAL B1158     -19.183 -51.073 -70.876  1.00  0.00           C  
ATOM   3421  O   VAL B1158     -20.047 -50.547 -70.155  1.00  0.00           O  
ATOM   3422  CB  VAL B1158     -19.996 -53.455 -71.051  1.00  0.00           C  
ATOM   3423  CG1 VAL B1158     -20.372 -53.292 -72.522  1.00  0.00           C  
ATOM   3424  CG2 VAL B1158     -19.604 -54.906 -70.786  1.00  0.00           C  
ATOM   3425  N   VAL B1159     -18.492 -50.404 -71.794  1.00  0.00           N  
ATOM   3426  CA  VAL B1159     -18.674 -48.978 -72.027  1.00  0.00           C  
ATOM   3427  C   VAL B1159     -19.014 -48.640 -73.489  1.00  0.00           C  
ATOM   3428  O   VAL B1159     -19.106 -49.523 -74.343  1.00  0.00           O  
ATOM   3429  CB  VAL B1159     -17.376 -48.222 -71.650  1.00  0.00           C  
ATOM   3430  CG1 VAL B1159     -17.586 -46.735 -71.751  1.00  0.00           C  
ATOM   3431  CG2 VAL B1159     -16.943 -48.578 -70.228  1.00  0.00           C  
ATOM   3432  N   ASP B1160     -19.199 -47.346 -73.748  1.00  0.00           N  
ATOM   3433  CA  ASP B1160     -19.496 -46.834 -75.084  1.00  0.00           C  
ATOM   3434  C   ASP B1160     -20.749 -47.424 -75.715  1.00  0.00           C  
ATOM   3435  O   ASP B1160     -20.723 -47.801 -76.882  1.00  0.00           O  
ATOM   3436  CB  ASP B1160     -18.311 -47.091 -76.033  1.00  0.00           C  
ATOM   3437  CG  ASP B1160     -17.111 -46.180 -75.759  1.00  0.00           C  
ATOM   3438  OD1 ASP B1160     -16.018 -46.468 -76.300  1.00  0.00           O  
ATOM   3439  OD2 ASP B1160     -17.250 -45.178 -75.021  1.00  0.00           O  
ATOM   3440  N   PHE B1161     -21.831 -47.535 -74.954  1.00  0.00           N  
ATOM   3441  CA  PHE B1161     -23.074 -48.050 -75.519  1.00  0.00           C  
ATOM   3442  C   PHE B1161     -23.639 -46.939 -76.395  1.00  0.00           C  
ATOM   3443  O   PHE B1161     -23.235 -45.777 -76.269  1.00  0.00           O  
ATOM   3444  CB  PHE B1161     -24.111 -48.343 -74.434  1.00  0.00           C  
ATOM   3445  CG  PHE B1161     -23.783 -49.512 -73.560  1.00  0.00           C  
ATOM   3446  CD1 PHE B1161     -23.093 -49.335 -72.367  1.00  0.00           C  
ATOM   3447  CD2 PHE B1161     -24.216 -50.789 -73.902  1.00  0.00           C  
ATOM   3448  CE1 PHE B1161     -22.843 -50.411 -71.523  1.00  0.00           C  
ATOM   3449  CE2 PHE B1161     -23.971 -51.873 -73.071  1.00  0.00           C  
ATOM   3450  CZ  PHE B1161     -23.280 -51.679 -71.870  1.00  0.00           C  
ATOM   3451  N   PRO B1162     -24.561 -47.279 -77.311  1.00  0.00           N  
ATOM   3452  CA  PRO B1162     -25.149 -46.246 -78.169  1.00  0.00           C  
ATOM   3453  C   PRO B1162     -26.161 -45.488 -77.303  1.00  0.00           C  
ATOM   3454  O   PRO B1162     -26.641 -46.025 -76.302  1.00  0.00           O  
ATOM   3455  CB  PRO B1162     -25.830 -47.054 -79.272  1.00  0.00           C  
ATOM   3456  CG  PRO B1162     -25.023 -48.321 -79.327  1.00  0.00           C  
ATOM   3457  CD  PRO B1162     -24.832 -48.621 -77.856  1.00  0.00           C  
ATOM   3458  N   LEU B1163     -26.484 -44.255 -77.679  1.00  0.00           N  
ATOM   3459  CA  LEU B1163     -27.430 -43.456 -76.907  1.00  0.00           C  
ATOM   3460  C   LEU B1163     -28.892 -43.843 -77.128  1.00  0.00           C  
ATOM   3461  O   LEU B1163     -29.670 -43.906 -76.174  1.00  0.00           O  
ATOM   3462  CB  LEU B1163     -27.241 -41.968 -77.223  1.00  0.00           C  
ATOM   3463  CG  LEU B1163     -28.139 -40.975 -76.469  1.00  0.00           C  
ATOM   3464  CD1 LEU B1163     -27.960 -41.132 -74.968  1.00  0.00           C  
ATOM   3465  CD2 LEU B1163     -27.794 -39.559 -76.894  1.00  0.00           C  
ATOM   3466  N   LEU B1189     -29.261 -44.112 -78.379  1.00  0.00           N  
ATOM   3467  CA  LEU B1189     -30.641 -44.467 -78.714  1.00  0.00           C  
ATOM   3468  C   LEU B1189     -30.827 -45.942 -79.083  1.00  0.00           C  
ATOM   3469  O   LEU B1189     -29.915 -46.582 -79.602  1.00  0.00           O  
ATOM   3470  CB  LEU B1189     -31.135 -43.562 -79.846  1.00  0.00           C  
ATOM   3471  CG  LEU B1189     -30.985 -42.071 -79.519  1.00  0.00           C  
ATOM   3472  CD1 LEU B1189     -31.267 -41.227 -80.750  1.00  0.00           C  
ATOM   3473  CD2 LEU B1189     -31.921 -41.710 -78.375  1.00  0.00           C  
ATOM   3474  N   GLU B1190     -32.028 -46.457 -78.824  1.00  0.00           N  
ATOM   3475  CA  GLU B1190     -32.368 -47.861 -79.070  1.00  0.00           C  
ATOM   3476  C   GLU B1190     -32.989 -48.154 -80.440  1.00  0.00           C  
ATOM   3477  O   GLU B1190     -33.027 -47.290 -81.320  1.00  0.00           O  
ATOM   3478  CB  GLU B1190     -33.316 -48.336 -77.963  1.00  0.00           C  
ATOM   3479  CG  GLU B1190     -33.571 -49.834 -77.903  1.00  0.00           C  
ATOM   3480  CD  GLU B1190     -34.457 -50.216 -76.731  1.00  0.00           C  
ATOM   3481  OE1 GLU B1190     -35.556 -49.635 -76.598  1.00  0.00           O  
ATOM   3482  OE2 GLU B1190     -34.056 -51.101 -75.946  1.00  0.00           O  
ATOM   3483  N   TRP B1321     -33.465 -49.390 -80.601  1.00  0.00           N  
ATOM   3484  CA  TRP B1321     -34.102 -49.868 -81.834  1.00  0.00           C  
ATOM   3485  C   TRP B1321     -35.486 -49.232 -82.018  1.00  0.00           C  
ATOM   3486  O   TRP B1321     -36.482 -49.820 -81.592  1.00  0.00           O  
ATOM   3487  CB  TRP B1321     -34.378 -51.382 -81.792  1.00  0.00           C  
ATOM   3488  CG  TRP B1321     -33.278 -52.417 -81.646  1.00  0.00           C  
ATOM   3489  CD1 TRP B1321     -33.479 -53.765 -81.541  1.00  0.00           C  
ATOM   3490  CD2 TRP B1321     -31.860 -52.216 -81.592  1.00  0.00           C  
ATOM   3491  NE1 TRP B1321     -32.281 -54.419 -81.426  1.00  0.00           N  
ATOM   3492  CE2 TRP B1321     -31.267 -53.506 -81.451  1.00  0.00           C  
ATOM   3493  CE3 TRP B1321     -31.018 -51.099 -81.647  1.00  0.00           C  
ATOM   3494  CZ2 TRP B1321     -29.886 -53.691 -81.367  1.00  0.00           C  
ATOM   3495  CZ3 TRP B1321     -29.637 -51.289 -81.559  1.00  0.00           C  
ATOM   3496  CH2 TRP B1321     -29.088 -52.580 -81.422  1.00  0.00           C  
ATOM   3497  N   ASP B1322     -35.586 -48.070 -82.652  1.00  0.00           N  
ATOM   3498  CA  ASP B1322     -36.912 -47.488 -82.840  1.00  0.00           C  
ATOM   3499  C   ASP B1322     -37.514 -47.951 -84.168  1.00  0.00           C  
ATOM   3500  O   ASP B1322     -38.557 -47.462 -84.598  1.00  0.00           O  
ATOM   3501  CB  ASP B1322     -36.855 -45.961 -82.802  1.00  0.00           C  
ATOM   3502  CG  ASP B1322     -36.048 -45.380 -83.938  1.00  0.00           C  
ATOM   3503  OD1 ASP B1322     -34.821 -45.605 -83.973  1.00  0.00           O  
ATOM   3504  OD2 ASP B1322     -36.645 -44.690 -84.792  1.00  0.00           O  
ATOM   3505  N   GLU B1385     -36.843 -48.908 -84.802  1.00  0.00           N  
ATOM   3506  CA  GLU B1385     -37.283 -49.472 -86.072  1.00  0.00           C  
ATOM   3507  C   GLU B1385     -37.308 -48.456 -87.217  1.00  0.00           C  
ATOM   3508  O   GLU B1385     -36.633 -47.429 -87.163  1.00  0.00           O  
ATOM   3509  CB  GLU B1385     -38.659 -50.126 -85.909  1.00  0.00           C  
ATOM   3510  CG  GLU B1385     -38.749 -51.138 -84.769  1.00  0.00           C  
ATOM   3511  CD  GLU B1385     -37.718 -52.249 -84.877  1.00  0.00           C  
ATOM   3512  OE1 GLU B1385     -37.698 -52.948 -85.913  1.00  0.00           O  
ATOM   3513  OE2 GLU B1385     -36.931 -52.426 -83.922  1.00  0.00           O  
ATOM   3514  N   GLU B1386     -38.104 -48.741 -88.245  1.00  0.00           N  
ATOM   3515  CA  GLU B1386     -38.181 -47.889 -89.433  1.00  0.00           C  
ATOM   3516  C   GLU B1386     -39.329 -46.894 -89.618  1.00  0.00           C  
ATOM   3517  O   GLU B1386     -39.301 -46.117 -90.577  1.00  0.00           O  
ATOM   3518  CB  GLU B1386     -38.099 -48.761 -90.690  1.00  0.00           C  
ATOM   3519  CG  GLU B1386     -36.700 -49.223 -91.049  1.00  0.00           C  
ATOM   3520  CD  GLU B1386     -35.832 -48.093 -91.574  1.00  0.00           C  
ATOM   3521  OE1 GLU B1386     -35.581 -47.128 -90.821  1.00  0.00           O  
ATOM   3522  OE2 GLU B1386     -35.401 -48.172 -92.744  1.00  0.00           O  
ATOM   3523  N   GLU B1387     -40.336 -46.894 -88.751  1.00  0.00           N  
ATOM   3524  CA  GLU B1387     -41.424 -45.939 -88.943  1.00  0.00           C  
ATOM   3525  C   GLU B1387     -40.985 -44.505 -88.684  1.00  0.00           C  
ATOM   3526  O   GLU B1387     -40.969 -43.683 -89.601  1.00  0.00           O  
ATOM   3527  CB  GLU B1387     -42.628 -46.282 -88.059  1.00  0.00           C  
ATOM   3528  CG  GLU B1387     -43.244 -47.637 -88.356  1.00  0.00           C  
ATOM   3529  CD  GLU B1387     -42.363 -48.792 -87.920  1.00  0.00           C  
ATOM   3530  OE1 GLU B1387     -42.646 -49.937 -88.327  1.00  0.00           O  
ATOM   3531  OE2 GLU B1387     -41.395 -48.561 -87.164  1.00  0.00           O  
ATOM   3532  N   GLU B1388     -40.614 -44.193 -87.446  1.00  0.00           N  
ATOM   3533  CA  GLU B1388     -40.203 -42.826 -87.137  1.00  0.00           C  
ATOM   3534  C   GLU B1388     -39.014 -42.584 -86.203  1.00  0.00           C  
ATOM   3535  O   GLU B1388     -37.927 -43.120 -86.419  1.00  0.00           O  
ATOM   3536  CB  GLU B1388     -41.427 -42.023 -86.676  1.00  0.00           C  
ATOM   3537  CG  GLU B1388     -42.337 -41.740 -87.890  1.00  0.00           C  
ATOM   3538  CD  GLU B1388     -43.478 -40.795 -87.592  1.00  0.00           C  
ATOM   3539  OE1 GLU B1388     -44.242 -40.494 -88.534  1.00  0.00           O  
ATOM   3540  OE2 GLU B1388     -43.622 -40.358 -86.427  1.00  0.00           O  
ATOM   3541  N   ALA B1389     -39.225 -41.761 -85.177  1.00  0.00           N  
ATOM   3542  CA  ALA B1389     -38.176 -41.370 -84.224  1.00  0.00           C  
ATOM   3543  C   ALA B1389     -37.630 -42.427 -83.260  1.00  0.00           C  
ATOM   3544  O   ALA B1389     -38.302 -43.404 -82.920  1.00  0.00           O  
ATOM   3545  CB  ALA B1389     -38.645 -40.152 -83.425  1.00  0.00           C  
ATOM   3546  N   TRP B1390     -36.399 -42.191 -82.814  1.00  0.00           N  
ATOM   3547  CA  TRP B1390     -35.701 -43.084 -81.900  1.00  0.00           C  
ATOM   3548  C   TRP B1390     -36.254 -43.048 -80.482  1.00  0.00           C  
ATOM   3549  O   TRP B1390     -37.205 -42.322 -80.187  1.00  0.00           O  
ATOM   3550  CB  TRP B1390     -34.218 -42.721 -81.840  1.00  0.00           C  
ATOM   3551  CG  TRP B1390     -33.612 -42.303 -83.141  1.00  0.00           C  
ATOM   3552  CD1 TRP B1390     -33.885 -41.169 -83.851  1.00  0.00           C  
ATOM   3553  CD2 TRP B1390     -32.570 -42.983 -83.855  1.00  0.00           C  
ATOM   3554  NE1 TRP B1390     -33.075 -41.097 -84.959  1.00  0.00           N  
ATOM   3555  CE2 TRP B1390     -32.261 -42.195 -84.986  1.00  0.00           C  
ATOM   3556  CE3 TRP B1390     -31.872 -44.178 -83.645  1.00  0.00           C  
ATOM   3557  CZ2 TRP B1390     -31.275 -42.569 -85.907  1.00  0.00           C  
ATOM   3558  CZ3 TRP B1390     -30.892 -44.548 -84.563  1.00  0.00           C  
ATOM   3559  CH2 TRP B1390     -30.603 -43.743 -85.679  1.00  0.00           C  
ATOM   3560  N   THR B1391     -35.634 -43.841 -79.613  1.00  0.00           N  
ATOM   3561  CA  THR B1391     -36.000 -43.925 -78.204  1.00  0.00           C  
ATOM   3562  C   THR B1391     -34.703 -44.092 -77.409  1.00  0.00           C  
ATOM   3563  O   THR B1391     -33.653 -44.371 -77.988  1.00  0.00           O  
ATOM   3564  CB  THR B1391     -36.919 -45.128 -77.929  1.00  0.00           C  
ATOM   3565  OG1 THR B1391     -37.238 -45.173 -76.532  1.00  0.00           O  
ATOM   3566  CG2 THR B1391     -36.234 -46.422 -78.330  1.00  0.00           C  
ATOM   3567  N   TYR B1392     -34.768 -43.926 -76.091  1.00  0.00           N  
ATOM   3568  CA  TYR B1392     -33.574 -44.055 -75.259  1.00  0.00           C  
ATOM   3569  C   TYR B1392     -33.263 -45.504 -74.886  1.00  0.00           C  
ATOM   3570  O   TYR B1392     -34.170 -46.321 -74.726  1.00  0.00           O  
ATOM   3571  CB  TYR B1392     -33.723 -43.202 -73.992  1.00  0.00           C  
ATOM   3572  CG  TYR B1392     -34.935 -43.534 -73.145  1.00  0.00           C  
ATOM   3573  CD1 TYR B1392     -34.968 -44.683 -72.354  1.00  0.00           C  
ATOM   3574  CD2 TYR B1392     -36.048 -42.695 -73.132  1.00  0.00           C  
ATOM   3575  CE1 TYR B1392     -36.082 -44.989 -71.568  1.00  0.00           C  
ATOM   3576  CE2 TYR B1392     -37.169 -42.991 -72.352  1.00  0.00           C  
ATOM   3577  CZ  TYR B1392     -37.179 -44.137 -71.571  1.00  0.00           C  
ATOM   3578  OH  TYR B1392     -38.277 -44.426 -70.789  1.00  0.00           O  
ATOM   3579  N   MET B1393     -31.974 -45.812 -74.750  1.00  0.00           N  
ATOM   3580  CA  MET B1393     -31.537 -47.159 -74.397  1.00  0.00           C  
ATOM   3581  C   MET B1393     -31.163 -47.232 -72.919  1.00  0.00           C  
ATOM   3582  O   MET B1393     -31.080 -48.312 -72.335  1.00  0.00           O  
ATOM   3583  CB  MET B1393     -30.336 -47.571 -75.255  1.00  0.00           C  
ATOM   3584  CG  MET B1393     -29.901 -49.020 -75.062  1.00  0.00           C  
ATOM   3585  SD  MET B1393     -28.403 -49.456 -75.975  1.00  0.00           S  
ATOM   3586  CE  MET B1393     -29.029 -49.496 -77.651  1.00  0.00           C  
ATOM   3587  N   HIS B1418     -30.941 -46.071 -72.318  1.00  0.00           N  
ATOM   3588  CA  HIS B1418     -30.578 -46.002 -70.912  1.00  0.00           C  
ATOM   3589  C   HIS B1418     -31.654 -45.235 -70.153  1.00  0.00           C  
ATOM   3590  O   HIS B1418     -32.553 -45.830 -69.559  1.00  0.00           O  
ATOM   3591  CB  HIS B1418     -29.221 -45.317 -70.780  1.00  0.00           C  
ATOM   3592  CG  HIS B1418     -28.152 -45.951 -71.615  1.00  0.00           C  
ATOM   3593  ND1 HIS B1418     -27.636 -47.200 -71.339  1.00  0.00           N  
ATOM   3594  CD2 HIS B1418     -27.530 -45.529 -72.742  1.00  0.00           C  
ATOM   3595  CE1 HIS B1418     -26.741 -47.518 -72.260  1.00  0.00           C  
ATOM   3596  NE2 HIS B1418     -26.661 -46.520 -73.121  1.00  0.00           N  
ATOM   3597  N   HIS B1420     -31.563 -43.913 -70.185  1.00  0.00           N  
ATOM   3598  CA  HIS B1420     -32.529 -43.055 -69.517  1.00  0.00           C  
ATOM   3599  C   HIS B1420     -32.365 -41.666 -70.122  1.00  0.00           C  
ATOM   3600  O   HIS B1420     -31.255 -41.261 -70.455  1.00  0.00           O  
ATOM   3601  CB  HIS B1420     -32.269 -43.047 -68.005  1.00  0.00           C  
ATOM   3602  CG  HIS B1420     -33.034 -42.000 -67.262  1.00  0.00           C  
ATOM   3603  ND1 HIS B1420     -32.776 -40.652 -67.399  1.00  0.00           N  
ATOM   3604  CD2 HIS B1420     -34.062 -42.099 -66.387  1.00  0.00           C  
ATOM   3605  CE1 HIS B1420     -33.614 -39.968 -66.637  1.00  0.00           C  
ATOM   3606  NE2 HIS B1420     -34.403 -40.824 -66.013  1.00  0.00           N  
ATOM   3607  N   PRO B1421     -33.475 -40.928 -70.294  1.00  0.00           N  
ATOM   3608  CA  PRO B1421     -33.512 -39.578 -70.866  1.00  0.00           C  
ATOM   3609  C   PRO B1421     -32.410 -38.627 -70.410  1.00  0.00           C  
ATOM   3610  O   PRO B1421     -31.992 -37.740 -71.156  1.00  0.00           O  
ATOM   3611  CB  PRO B1421     -34.899 -39.083 -70.467  1.00  0.00           C  
ATOM   3612  CG  PRO B1421     -35.708 -40.317 -70.578  1.00  0.00           C  
ATOM   3613  CD  PRO B1421     -34.830 -41.341 -69.885  1.00  0.00           C  
ATOM   3614  N   PHE B1422     -31.924 -38.816 -69.196  1.00  0.00           N  
ATOM   3615  CA  PHE B1422     -30.892 -37.929 -68.681  1.00  0.00           C  
ATOM   3616  C   PHE B1422     -29.454 -38.369 -68.921  1.00  0.00           C  
ATOM   3617  O   PHE B1422     -28.531 -37.736 -68.418  1.00  0.00           O  
ATOM   3618  CB  PHE B1422     -31.145 -37.690 -67.194  1.00  0.00           C  
ATOM   3619  CG  PHE B1422     -32.430 -36.957 -66.921  1.00  0.00           C  
ATOM   3620  CD1 PHE B1422     -33.057 -37.056 -65.691  1.00  0.00           C  
ATOM   3621  CD2 PHE B1422     -33.009 -36.156 -67.907  1.00  0.00           C  
ATOM   3622  CE1 PHE B1422     -34.240 -36.375 -65.438  1.00  0.00           C  
ATOM   3623  CE2 PHE B1422     -34.191 -35.469 -67.665  1.00  0.00           C  
ATOM   3624  CZ  PHE B1422     -34.809 -35.579 -66.426  1.00  0.00           C  
ATOM   3625  N   THR B1423     -29.263 -39.433 -69.702  1.00  0.00           N  
ATOM   3626  CA  THR B1423     -27.921 -39.919 -69.999  1.00  0.00           C  
ATOM   3627  C   THR B1423     -27.236 -39.012 -71.016  1.00  0.00           C  
ATOM   3628  O   THR B1423     -27.782 -38.718 -72.070  1.00  0.00           O  
ATOM   3629  CB  THR B1423     -27.958 -41.345 -70.570  1.00  0.00           C  
ATOM   3630  OG1 THR B1423     -28.508 -42.226 -69.592  1.00  0.00           O  
ATOM   3631  CG2 THR B1423     -26.548 -41.808 -70.959  1.00  0.00           C  
ATOM   3632  N   SER B1424     -26.024 -38.589 -70.699  1.00  0.00           N  
ATOM   3633  CA  SER B1424     -25.267 -37.711 -71.566  1.00  0.00           C  
ATOM   3634  C   SER B1424     -24.663 -38.400 -72.786  1.00  0.00           C  
ATOM   3635  O   SER B1424     -24.033 -39.445 -72.669  1.00  0.00           O  
ATOM   3636  CB  SER B1424     -24.143 -37.063 -70.759  1.00  0.00           C  
ATOM   3637  OG  SER B1424     -23.406 -36.136 -71.527  1.00  0.00           O  
ATOM   3638  N   PRO B1425     -24.878 -37.834 -73.984  1.00  0.00           N  
ATOM   3639  CA  PRO B1425     -24.273 -38.490 -75.146  1.00  0.00           C  
ATOM   3640  C   PRO B1425     -22.793 -38.097 -75.102  1.00  0.00           C  
ATOM   3641  O   PRO B1425     -22.428 -37.131 -74.424  1.00  0.00           O  
ATOM   3642  CB  PRO B1425     -25.011 -37.857 -76.324  1.00  0.00           C  
ATOM   3643  CG  PRO B1425     -25.343 -36.473 -75.810  1.00  0.00           C  
ATOM   3644  CD  PRO B1425     -25.801 -36.763 -74.399  1.00  0.00           C  
ATOM   3645  N   HIS B1426     -21.944 -38.856 -75.783  1.00  0.00           N  
ATOM   3646  CA  HIS B1426     -20.523 -38.550 -75.809  1.00  0.00           C  
ATOM   3647  C   HIS B1426     -20.376 -37.139 -76.388  1.00  0.00           C  
ATOM   3648  O   HIS B1426     -21.054 -36.781 -77.350  1.00  0.00           O  
ATOM   3649  CB  HIS B1426     -19.783 -39.563 -76.691  1.00  0.00           C  
ATOM   3650  CG  HIS B1426     -18.304 -39.585 -76.470  1.00  0.00           C  
ATOM   3651  ND1 HIS B1426     -17.496 -38.497 -76.725  1.00  0.00           N  
ATOM   3652  CD2 HIS B1426     -17.494 -40.547 -75.966  1.00  0.00           C  
ATOM   3653  CE1 HIS B1426     -16.254 -38.786 -76.384  1.00  0.00           C  
ATOM   3654  NE2 HIS B1426     -16.224 -40.022 -75.920  1.00  0.00           N  
ATOM   3655  N   PRO B1427     -19.497 -36.317 -75.801  1.00  0.00           N  
ATOM   3656  CA  PRO B1427     -19.287 -34.949 -76.278  1.00  0.00           C  
ATOM   3657  C   PRO B1427     -18.811 -34.846 -77.729  1.00  0.00           C  
ATOM   3658  O   PRO B1427     -19.376 -34.083 -78.519  1.00  0.00           O  
ATOM   3659  CB  PRO B1427     -18.265 -34.398 -75.288  1.00  0.00           C  
ATOM   3660  CG  PRO B1427     -17.498 -35.622 -74.875  1.00  0.00           C  
ATOM   3661  CD  PRO B1427     -18.599 -36.621 -74.674  1.00  0.00           C  
ATOM   3662  N   GLU B1428     -17.782 -35.614 -78.082  1.00  0.00           N  
ATOM   3663  CA  GLU B1428     -17.250 -35.570 -79.441  1.00  0.00           C  
ATOM   3664  C   GLU B1428     -18.279 -36.009 -80.475  1.00  0.00           C  
ATOM   3665  O   GLU B1428     -18.129 -35.728 -81.662  1.00  0.00           O  
ATOM   3666  CB  GLU B1428     -15.995 -36.441 -79.562  1.00  0.00           C  
ATOM   3667  CG  GLU B1428     -16.236 -37.933 -79.452  1.00  0.00           C  
ATOM   3668  CD  GLU B1428     -14.950 -38.732 -79.567  1.00  0.00           C  
ATOM   3669  OE1 GLU B1428     -14.014 -38.491 -78.771  1.00  0.00           O  
ATOM   3670  OE2 GLU B1428     -14.876 -39.605 -80.456  1.00  0.00           O  
ATOM   3671  N   ASP B1429     -19.324 -36.693 -80.023  1.00  0.00           N  
ATOM   3672  CA  ASP B1429     -20.373 -37.164 -80.920  1.00  0.00           C  
ATOM   3673  C   ASP B1429     -21.538 -36.188 -80.958  1.00  0.00           C  
ATOM   3674  O   ASP B1429     -22.529 -36.424 -81.652  1.00  0.00           O  
ATOM   3675  CB  ASP B1429     -20.890 -38.530 -80.461  1.00  0.00           C  
ATOM   3676  CG  ASP B1429     -19.921 -39.657 -80.757  1.00  0.00           C  
ATOM   3677  OD1 ASP B1429     -18.696 -39.414 -80.765  1.00  0.00           O  
ATOM   3678  OD2 ASP B1429     -20.390 -40.795 -80.966  1.00  0.00           O  
ATOM   3679  N   LEU B1430     -21.419 -35.096 -80.206  1.00  0.00           N  
ATOM   3680  CA  LEU B1430     -22.478 -34.089 -80.131  1.00  0.00           C  
ATOM   3681  C   LEU B1430     -23.077 -33.671 -81.473  1.00  0.00           C  
ATOM   3682  O   LEU B1430     -24.294 -33.717 -81.659  1.00  0.00           O  
ATOM   3683  CB  LEU B1430     -21.976 -32.846 -79.393  1.00  0.00           C  
ATOM   3684  CG  LEU B1430     -22.165 -32.798 -77.877  1.00  0.00           C  
ATOM   3685  CD1 LEU B1430     -21.690 -31.455 -77.349  1.00  0.00           C  
ATOM   3686  CD2 LEU B1430     -23.635 -33.002 -77.541  1.00  0.00           C  
ATOM   3687  N   PRO B1431     -22.232 -33.251 -82.429  1.00  0.00           N  
ATOM   3688  CA  PRO B1431     -22.742 -32.833 -83.739  1.00  0.00           C  
ATOM   3689  C   PRO B1431     -23.554 -33.900 -84.477  1.00  0.00           C  
ATOM   3690  O   PRO B1431     -24.605 -33.604 -85.046  1.00  0.00           O  
ATOM   3691  CB  PRO B1431     -21.472 -32.430 -84.490  1.00  0.00           C  
ATOM   3692  CG  PRO B1431     -20.410 -33.277 -83.854  1.00  0.00           C  
ATOM   3693  CD  PRO B1431     -20.760 -33.181 -82.394  1.00  0.00           C  
ATOM   3694  N   LEU B1432     -23.068 -35.137 -84.462  1.00  0.00           N  
ATOM   3695  CA  LEU B1432     -23.752 -36.238 -85.135  1.00  0.00           C  
ATOM   3696  C   LEU B1432     -25.164 -36.442 -84.603  1.00  0.00           C  
ATOM   3697  O   LEU B1432     -25.956 -37.175 -85.190  1.00  0.00           O  
ATOM   3698  CB  LEU B1432     -22.971 -37.537 -84.946  1.00  0.00           C  
ATOM   3699  CG  LEU B1432     -21.540 -37.590 -85.472  1.00  0.00           C  
ATOM   3700  CD1 LEU B1432     -20.886 -38.872 -84.994  1.00  0.00           C  
ATOM   3701  CD2 LEU B1432     -21.542 -37.509 -86.990  1.00  0.00           C  
ATOM   3702  N   LEU B1433     -25.472 -35.792 -83.489  1.00  0.00           N  
ATOM   3703  CA  LEU B1433     -26.779 -35.923 -82.857  1.00  0.00           C  
ATOM   3704  C   LEU B1433     -27.923 -35.530 -83.787  1.00  0.00           C  
ATOM   3705  O   LEU B1433     -29.049 -35.995 -83.624  1.00  0.00           O  
ATOM   3706  CB  LEU B1433     -26.814 -35.063 -81.590  1.00  0.00           C  
ATOM   3707  CG  LEU B1433     -27.926 -35.224 -80.551  1.00  0.00           C  
ATOM   3708  CD1 LEU B1433     -27.892 -36.613 -79.936  1.00  0.00           C  
ATOM   3709  CD2 LEU B1433     -27.726 -34.181 -79.470  1.00  0.00           C  
ATOM   3710  N   GLU B1434     -27.623 -34.689 -84.772  1.00  0.00           N  
ATOM   3711  CA  GLU B1434     -28.637 -34.215 -85.711  1.00  0.00           C  
ATOM   3712  C   GLU B1434     -28.671 -34.949 -87.051  1.00  0.00           C  
ATOM   3713  O   GLU B1434     -29.724 -35.408 -87.491  1.00  0.00           O  
ATOM   3714  CB  GLU B1434     -28.428 -32.721 -85.973  1.00  0.00           C  
ATOM   3715  CG  GLU B1434     -28.339 -31.877 -84.714  1.00  0.00           C  
ATOM   3716  CD  GLU B1434     -27.916 -30.451 -85.002  1.00  0.00           C  
ATOM   3717  OE1 GLU B1434     -26.806 -30.256 -85.545  1.00  0.00           O  
ATOM   3718  OE2 GLU B1434     -28.691 -29.525 -84.685  1.00  0.00           O  
ATOM   3719  N   LYS B1435     -27.512 -35.052 -87.691  1.00  0.00           N  
ATOM   3720  CA  LYS B1435     -27.388 -35.690 -88.998  1.00  0.00           C  
ATOM   3721  C   LYS B1435     -27.336 -37.217 -89.008  1.00  0.00           C  
ATOM   3722  O   LYS B1435     -27.841 -37.848 -89.938  1.00  0.00           O  
ATOM   3723  CB  LYS B1435     -26.150 -35.137 -89.701  1.00  0.00           C  
ATOM   3724  CG  LYS B1435     -24.917 -35.157 -88.816  1.00  0.00           C  
ATOM   3725  CD  LYS B1435     -23.739 -34.452 -89.458  1.00  0.00           C  
ATOM   3726  CE  LYS B1435     -22.562 -34.401 -88.499  1.00  0.00           C  
ATOM   3727  NZ  LYS B1435     -21.377 -33.728 -89.093  1.00  0.00           N  
ATOM   3728  N   ASP B1436     -26.723 -37.809 -87.988  1.00  0.00           N  
ATOM   3729  CA  ASP B1436     -26.606 -39.265 -87.906  1.00  0.00           C  
ATOM   3730  C   ASP B1436     -26.606 -39.723 -86.449  1.00  0.00           C  
ATOM   3731  O   ASP B1436     -25.586 -40.186 -85.934  1.00  0.00           O  
ATOM   3732  CB  ASP B1436     -25.311 -39.719 -88.591  1.00  0.00           C  
ATOM   3733  CG  ASP B1436     -25.172 -41.231 -88.646  1.00  0.00           C  
ATOM   3734  OD1 ASP B1436     -24.085 -41.713 -89.031  1.00  0.00           O  
ATOM   3735  OD2 ASP B1436     -26.148 -41.935 -88.310  1.00  0.00           O  
ATOM   3736  N   PRO B1437     -27.756 -39.603 -85.765  1.00  0.00           N  
ATOM   3737  CA  PRO B1437     -27.884 -40.005 -84.359  1.00  0.00           C  
ATOM   3738  C   PRO B1437     -27.729 -41.512 -84.196  1.00  0.00           C  
ATOM   3739  O   PRO B1437     -27.872 -42.049 -83.097  1.00  0.00           O  
ATOM   3740  CB  PRO B1437     -29.292 -39.541 -83.984  1.00  0.00           C  
ATOM   3741  CG  PRO B1437     -29.625 -38.497 -85.022  1.00  0.00           C  
ATOM   3742  CD  PRO B1437     -29.032 -39.072 -86.268  1.00  0.00           C  
ATOM   3743  N   GLY B1438     -27.447 -42.187 -85.305  1.00  0.00           N  
ATOM   3744  CA  GLY B1438     -27.282 -43.626 -85.276  1.00  0.00           C  
ATOM   3745  C   GLY B1438     -26.056 -44.070 -84.511  1.00  0.00           C  
ATOM   3746  O   GLY B1438     -26.143 -44.941 -83.647  1.00  0.00           O  
ATOM   3747  N   ARG B1443     -24.912 -43.467 -84.818  1.00  0.00           N  
ATOM   3748  CA  ARG B1443     -23.666 -43.822 -84.153  1.00  0.00           C  
ATOM   3749  C   ARG B1443     -23.155 -42.798 -83.137  1.00  0.00           C  
ATOM   3750  O   ARG B1443     -21.956 -42.514 -83.071  1.00  0.00           O  
ATOM   3751  CB  ARG B1443     -22.583 -44.130 -85.199  1.00  0.00           C  
ATOM   3752  CG  ARG B1443     -22.794 -43.457 -86.547  1.00  0.00           C  
ATOM   3753  CD  ARG B1443     -22.603 -41.956 -86.455  1.00  0.00           C  
ATOM   3754  NE  ARG B1443     -21.192 -41.586 -86.389  1.00  0.00           N  
ATOM   3755  CZ  ARG B1443     -20.324 -41.774 -87.379  1.00  0.00           C  
ATOM   3756  NH1 ARG B1443     -20.720 -42.334 -88.514  1.00  0.00           N  
ATOM   3757  NH2 ARG B1443     -19.060 -41.398 -87.235  1.00  0.00           N  
ATOM   3758  N   VAL B1444     -24.074 -42.242 -82.352  1.00  0.00           N  
ATOM   3759  CA  VAL B1444     -23.706 -41.297 -81.304  1.00  0.00           C  
ATOM   3760  C   VAL B1444     -23.680 -42.123 -80.025  1.00  0.00           C  
ATOM   3761  O   VAL B1444     -24.689 -42.709 -79.631  1.00  0.00           O  
ATOM   3762  CB  VAL B1444     -24.736 -40.159 -81.146  1.00  0.00           C  
ATOM   3763  CG1 VAL B1444     -24.405 -39.332 -79.905  1.00  0.00           C  
ATOM   3764  CG2 VAL B1444     -24.726 -39.267 -82.383  1.00  0.00           C  
ATOM   3765  N   ARG B1448     -22.518 -42.184 -79.389  1.00  0.00           N  
ATOM   3766  CA  ARG B1448     -22.372 -42.970 -78.173  1.00  0.00           C  
ATOM   3767  C   ARG B1448     -22.802 -42.209 -76.913  1.00  0.00           C  
ATOM   3768  O   ARG B1448     -22.853 -40.979 -76.895  1.00  0.00           O  
ATOM   3769  CB  ARG B1448     -20.922 -43.431 -78.038  1.00  0.00           C  
ATOM   3770  CG  ARG B1448     -20.402 -44.221 -79.239  1.00  0.00           C  
ATOM   3771  CD  ARG B1448     -18.888 -44.164 -79.287  1.00  0.00           C  
ATOM   3772  NE  ARG B1448     -18.432 -42.798 -79.507  1.00  0.00           N  
ATOM   3773  CZ  ARG B1448     -17.172 -42.395 -79.368  1.00  0.00           C  
ATOM   3774  NH1 ARG B1448     -16.231 -43.258 -79.004  1.00  0.00           N  
ATOM   3775  NH2 ARG B1448     -16.853 -41.127 -79.595  1.00  0.00           N  
ATOM   3776  N   ALA B1456     -23.123 -42.959 -75.865  1.00  0.00           N  
ATOM   3777  CA  ALA B1456     -23.533 -42.364 -74.601  1.00  0.00           C  
ATOM   3778  C   ALA B1456     -22.406 -42.519 -73.581  1.00  0.00           C  
ATOM   3779  O   ALA B1456     -21.525 -43.362 -73.739  1.00  0.00           O  
ATOM   3780  CB  ALA B1456     -24.792 -43.052 -74.090  1.00  0.00           C  
ATOM   3781  N   LEU B1457     -22.408 -41.687 -72.551  1.00  0.00           N  
ATOM   3782  CA  LEU B1457     -21.397 -41.822 -71.515  1.00  0.00           C  
ATOM   3783  C   LEU B1457     -22.038 -42.713 -70.455  1.00  0.00           C  
ATOM   3784  O   LEU B1457     -22.276 -42.275 -69.330  1.00  0.00           O  
ATOM   3785  CB  LEU B1457     -21.028 -40.465 -70.919  1.00  0.00           C  
ATOM   3786  CG  LEU B1457     -20.310 -39.512 -71.882  1.00  0.00           C  
ATOM   3787  CD1 LEU B1457     -20.108 -38.145 -71.225  1.00  0.00           C  
ATOM   3788  CD2 LEU B1457     -18.985 -40.120 -72.306  1.00  0.00           C  
ATOM   3789  N   ALA B1458     -22.349 -43.951 -70.836  1.00  0.00           N  
ATOM   3790  CA  ALA B1458     -22.966 -44.908 -69.911  1.00  0.00           C  
ATOM   3791  C   ALA B1458     -22.034 -46.117 -69.750  1.00  0.00           C  
ATOM   3792  O   ALA B1458     -21.189 -46.398 -70.619  1.00  0.00           O  
ATOM   3793  CB  ALA B1458     -24.339 -45.346 -70.432  1.00  0.00           C  
ATOM   3794  N   TYR B1459     -22.181 -46.833 -68.642  1.00  0.00           N  
ATOM   3795  CA  TYR B1459     -21.339 -47.990 -68.344  1.00  0.00           C  
ATOM   3796  C   TYR B1459     -22.106 -49.042 -67.542  1.00  0.00           C  
ATOM   3797  O   TYR B1459     -22.979 -48.707 -66.735  1.00  0.00           O  
ATOM   3798  CB  TYR B1459     -20.095 -47.519 -67.552  1.00  0.00           C  
ATOM   3799  CG  TYR B1459     -20.365 -46.311 -66.644  1.00  0.00           C  
ATOM   3800  CD1 TYR B1459     -20.890 -46.462 -65.349  1.00  0.00           C  
ATOM   3801  CD2 TYR B1459     -20.170 -45.017 -67.118  1.00  0.00           C  
ATOM   3802  CE1 TYR B1459     -21.220 -45.332 -64.561  1.00  0.00           C  
ATOM   3803  CE2 TYR B1459     -20.496 -43.885 -66.347  1.00  0.00           C  
ATOM   3804  CZ  TYR B1459     -21.026 -44.050 -65.070  1.00  0.00           C  
ATOM   3805  OH  TYR B1459     -21.391 -42.927 -64.350  1.00  0.00           O  
ATOM   3806  N   ASP B1460     -21.791 -50.312 -67.780  1.00  0.00           N  
ATOM   3807  CA  ASP B1460     -22.416 -51.422 -67.070  1.00  0.00           C  
ATOM   3808  C   ASP B1460     -21.299 -52.172 -66.384  1.00  0.00           C  
ATOM   3809  O   ASP B1460     -20.199 -52.325 -66.950  1.00  0.00           O  
ATOM   3810  CB  ASP B1460     -23.107 -52.418 -68.023  1.00  0.00           C  
ATOM   3811  CG  ASP B1460     -24.492 -51.983 -68.450  1.00  0.00           C  
ATOM   3812  OD1 ASP B1460     -24.977 -50.898 -68.040  1.00  0.00           O  
ATOM   3813  OD2 ASP B1460     -25.104 -52.757 -69.214  1.00  0.00           O  
ATOM   3814  N   LEU B1461     -21.600 -52.658 -65.185  1.00  0.00           N  
ATOM   3815  CA  LEU B1461     -20.669 -53.428 -64.374  1.00  0.00           C  
ATOM   3816  C   LEU B1461     -21.225 -54.838 -64.413  1.00  0.00           C  
ATOM   3817  O   LEU B1461     -22.379 -55.070 -64.026  1.00  0.00           O  
ATOM   3818  CB  LEU B1461     -20.669 -52.915 -62.944  1.00  0.00           C  
ATOM   3819  CG  LEU B1461     -19.807 -53.658 -61.923  1.00  0.00           C  
ATOM   3820  CD1 LEU B1461     -18.309 -53.536 -62.255  1.00  0.00           C  
ATOM   3821  CD2 LEU B1461     -20.099 -53.066 -60.570  1.00  0.00           C  
ATOM   3822  N   VAL B1462     -20.411 -55.776 -64.887  1.00  0.00           N  
ATOM   3823  CA  VAL B1462     -20.836 -57.159 -65.001  1.00  0.00           C  
ATOM   3824  C   VAL B1462     -19.915 -58.075 -64.207  1.00  0.00           C  
ATOM   3825  O   VAL B1462     -18.708 -57.802 -64.056  1.00  0.00           O  
ATOM   3826  CB  VAL B1462     -20.912 -57.584 -66.530  1.00  0.00           C  
ATOM   3827  CG1 VAL B1462     -19.807 -56.952 -67.284  1.00  0.00           C  
ATOM   3828  CG2 VAL B1462     -20.884 -59.112 -66.692  1.00  0.00           C  
ATOM   3829  N   LEU B1463     -20.504 -59.131 -63.651  1.00  0.00           N  
ATOM   3830  CA  LEU B1463     -19.778 -60.123 -62.870  1.00  0.00           C  
ATOM   3831  C   LEU B1463     -20.198 -61.513 -63.343  1.00  0.00           C  
ATOM   3832  O   LEU B1463     -21.364 -61.870 -63.244  1.00  0.00           O  
ATOM   3833  CB  LEU B1463     -20.096 -59.987 -61.370  1.00  0.00           C  
ATOM   3834  CG  LEU B1463     -19.615 -61.154 -60.475  1.00  0.00           C  
ATOM   3835  CD1 LEU B1463     -18.081 -61.323 -60.585  1.00  0.00           C  
ATOM   3836  CD2 LEU B1463     -20.053 -60.897 -59.018  1.00  0.00           C  
ATOM   3837  N   ASN B1464     -19.254 -62.289 -63.875  1.00  0.00           N  
ATOM   3838  CA  ASN B1464     -19.564 -63.642 -64.313  1.00  0.00           C  
ATOM   3839  C   ASN B1464     -20.760 -63.765 -65.262  1.00  0.00           C  
ATOM   3840  O   ASN B1464     -21.577 -64.677 -65.132  1.00  0.00           O  
ATOM   3841  CB  ASN B1464     -19.775 -64.549 -63.080  1.00  0.00           C  
ATOM   3842  CG  ASN B1464     -18.522 -64.655 -62.229  1.00  0.00           C  
ATOM   3843  OD1 ASN B1464     -17.453 -64.190 -62.633  1.00  0.00           O  
ATOM   3844  ND2 ASN B1464     -18.638 -65.265 -61.047  1.00  0.00           N  
ATOM   3845  N   GLY B1693     -20.862 -62.858 -66.222  1.00  0.00           N  
ATOM   3846  CA  GLY B1693     -21.954 -62.933 -67.174  1.00  0.00           C  
ATOM   3847  C   GLY B1693     -23.276 -62.366 -66.676  1.00  0.00           C  
ATOM   3848  O   GLY B1693     -24.302 -62.575 -67.317  1.00  0.00           O  
ATOM   3849  N   VAL B1700     -23.255 -61.645 -65.557  1.00  0.00           N  
ATOM   3850  CA  VAL B1700     -24.478 -61.066 -64.982  1.00  0.00           C  
ATOM   3851  C   VAL B1700     -24.312 -59.562 -64.731  1.00  0.00           C  
ATOM   3852  O   VAL B1700     -23.274 -59.106 -64.214  1.00  0.00           O  
ATOM   3853  CB  VAL B1700     -24.844 -61.757 -63.619  1.00  0.00           C  
ATOM   3854  CG1 VAL B1700     -26.068 -61.079 -62.975  1.00  0.00           C  
ATOM   3855  CG2 VAL B1700     -25.131 -63.240 -63.839  1.00  0.00           C  
ATOM   3856  N   GLU B1701     -25.329 -58.785 -65.084  1.00  0.00           N  
ATOM   3857  CA  GLU B1701     -25.266 -57.342 -64.855  1.00  0.00           C  
ATOM   3858  C   GLU B1701     -25.533 -57.016 -63.380  1.00  0.00           C  
ATOM   3859  O   GLU B1701     -26.641 -57.239 -62.890  1.00  0.00           O  
ATOM   3860  CB  GLU B1701     -26.292 -56.621 -65.737  1.00  0.00           C  
ATOM   3861  CG  GLU B1701     -26.446 -55.165 -65.358  1.00  0.00           C  
ATOM   3862  CD  GLU B1701     -27.467 -54.439 -66.200  1.00  0.00           C  
ATOM   3863  OE1 GLU B1701     -27.825 -53.310 -65.817  1.00  0.00           O  
ATOM   3864  OE2 GLU B1701     -27.899 -54.980 -67.243  1.00  0.00           O  
ATOM   3865  N   VAL B1702     -24.532 -56.499 -62.669  1.00  0.00           N  
ATOM   3866  CA  VAL B1702     -24.730 -56.165 -61.264  1.00  0.00           C  
ATOM   3867  C   VAL B1702     -24.876 -54.660 -61.018  1.00  0.00           C  
ATOM   3868  O   VAL B1702     -25.207 -54.222 -59.910  1.00  0.00           O  
ATOM   3869  CB  VAL B1702     -23.580 -56.719 -60.381  1.00  0.00           C  
ATOM   3870  CG1 VAL B1702     -23.701 -58.237 -60.270  1.00  0.00           C  
ATOM   3871  CG2 VAL B1702     -22.231 -56.356 -60.976  1.00  0.00           C  
ATOM   3872  N   GLY B1703     -24.635 -53.861 -62.045  1.00  0.00           N  
ATOM   3873  CA  GLY B1703     -24.746 -52.429 -61.862  1.00  0.00           C  
ATOM   3874  C   GLY B1703     -24.659 -51.649 -63.146  1.00  0.00           C  
ATOM   3875  O   GLY B1703     -24.226 -52.168 -64.177  1.00  0.00           O  
ATOM   3876  N   GLY B1704     -25.066 -50.392 -63.090  1.00  0.00           N  
ATOM   3877  CA  GLY B1704     -25.006 -49.556 -64.273  1.00  0.00           C  
ATOM   3878  C   GLY B1704     -25.236 -48.102 -63.942  1.00  0.00           C  
ATOM   3879  O   GLY B1704     -25.920 -47.772 -62.974  1.00  0.00           O  
ATOM   3880  N   GLY B1705     -24.664 -47.219 -64.746  1.00  0.00           N  
ATOM   3881  CA  GLY B1705     -24.850 -45.805 -64.512  1.00  0.00           C  
ATOM   3882  C   GLY B1705     -24.382 -44.992 -65.692  1.00  0.00           C  
ATOM   3883  O   GLY B1705     -24.115 -45.546 -66.771  1.00  0.00           O  
ATOM   3884  N   SER B1706     -24.276 -43.681 -65.493  1.00  0.00           N  
ATOM   3885  CA  SER B1706     -23.818 -42.782 -66.539  1.00  0.00           C  
ATOM   3886  C   SER B1706     -23.609 -41.362 -66.044  1.00  0.00           C  
ATOM   3887  O   SER B1706     -24.013 -41.005 -64.916  1.00  0.00           O  
ATOM   3888  CB  SER B1706     -24.816 -42.760 -67.714  1.00  0.00           C  
ATOM   3889  OG  SER B1706     -26.131 -42.425 -67.308  1.00  0.00           O  
ATOM   3890  N   ILE B1707     -22.946 -40.572 -66.895  1.00  0.00           N  
ATOM   3891  CA  ILE B1707     -22.715 -39.153 -66.651  1.00  0.00           C  
ATOM   3892  C   ILE B1707     -24.065 -38.578 -67.109  1.00  0.00           C  
ATOM   3893  O   ILE B1707     -24.626 -39.014 -68.129  1.00  0.00           O  
ATOM   3894  CB  ILE B1707     -21.535 -38.613 -67.530  1.00  0.00           C  
ATOM   3895  CG1 ILE B1707     -20.225 -39.299 -67.107  1.00  0.00           C  
ATOM   3896  CG2 ILE B1707     -21.379 -37.088 -67.384  1.00  0.00           C  
ATOM   3897  CD1 ILE B1707     -19.910 -39.147 -65.598  1.00  0.00           C  
ATOM   3898  N   ARG B1708     -24.589 -37.632 -66.334  1.00  0.00           N  
ATOM   3899  CA  ARG B1708     -25.891 -37.021 -66.602  1.00  0.00           C  
ATOM   3900  C   ARG B1708     -25.734 -35.735 -67.411  1.00  0.00           C  
ATOM   3901  O   ARG B1708     -24.651 -35.175 -67.510  1.00  0.00           O  
ATOM   3902  CB  ARG B1708     -26.610 -36.594 -65.303  1.00  0.00           C  
ATOM   3903  CG  ARG B1708     -26.960 -37.623 -64.192  1.00  0.00           C  
ATOM   3904  CD  ARG B1708     -26.747 -39.074 -64.511  1.00  0.00           C  
ATOM   3905  NE  ARG B1708     -26.597 -39.832 -63.266  1.00  0.00           N  
ATOM   3906  CZ  ARG B1708     -26.868 -41.126 -63.146  1.00  0.00           C  
ATOM   3907  NH1 ARG B1708     -27.320 -41.808 -64.201  1.00  0.00           N  
ATOM   3908  NH2 ARG B1708     -26.643 -41.744 -61.985  1.00  0.00           N  
ATOM   3909  N   ILE B1709     -26.843 -35.271 -67.966  1.00  0.00           N  
ATOM   3910  CA  ILE B1709     -26.865 -34.024 -68.721  1.00  0.00           C  
ATOM   3911  C   ILE B1709     -27.135 -32.900 -67.713  1.00  0.00           C  
ATOM   3912  O   ILE B1709     -28.144 -32.931 -67.005  1.00  0.00           O  
ATOM   3913  CB  ILE B1709     -27.996 -34.045 -69.778  1.00  0.00           C  
ATOM   3914  CG1 ILE B1709     -27.754 -35.176 -70.778  1.00  0.00           C  
ATOM   3915  CG2 ILE B1709     -28.020 -32.741 -70.550  1.00  0.00           C  
ATOM   3916  CD1 ILE B1709     -28.903 -35.385 -71.752  1.00  0.00           C  
ATOM   3917  N   HIS B1710     -26.234 -31.927 -67.612  1.00  0.00           N  
ATOM   3918  CA  HIS B1710     -26.463 -30.826 -66.674  1.00  0.00           C  
ATOM   3919  C   HIS B1710     -26.856 -29.518 -67.372  1.00  0.00           C  
ATOM   3920  O   HIS B1710     -27.153 -28.532 -66.711  1.00  0.00           O  
ATOM   3921  CB  HIS B1710     -25.229 -30.584 -65.792  1.00  0.00           C  
ATOM   3922  CG  HIS B1710     -23.999 -30.234 -66.558  1.00  0.00           C  
ATOM   3923  ND1 HIS B1710     -23.328 -31.147 -67.339  1.00  0.00           N  
ATOM   3924  CD2 HIS B1710     -23.331 -29.059 -66.694  1.00  0.00           C  
ATOM   3925  CE1 HIS B1710     -22.302 -30.556 -67.925  1.00  0.00           C  
ATOM   3926  NE2 HIS B1710     -22.282 -29.290 -67.551  1.00  0.00           N  
ATOM   3927  N   ASP B1711     -26.850 -29.512 -68.703  1.00  0.00           N  
ATOM   3928  CA  ASP B1711     -27.208 -28.317 -69.472  1.00  0.00           C  
ATOM   3929  C   ASP B1711     -28.664 -28.412 -69.900  1.00  0.00           C  
ATOM   3930  O   ASP B1711     -29.024 -29.287 -70.686  1.00  0.00           O  
ATOM   3931  CB  ASP B1711     -26.307 -28.209 -70.698  1.00  0.00           C  
ATOM   3932  CG  ASP B1711     -26.640 -27.015 -71.579  1.00  0.00           C  
ATOM   3933  OD1 ASP B1711     -25.764 -26.654 -72.388  1.00  0.00           O  
ATOM   3934  OD2 ASP B1711     -27.757 -26.453 -71.490  1.00  0.00           O  
ATOM   3935  N   PRO B1712     -29.516 -27.494 -69.401  1.00  0.00           N  
ATOM   3936  CA  PRO B1712     -30.952 -27.446 -69.702  1.00  0.00           C  
ATOM   3937  C   PRO B1712     -31.232 -27.372 -71.201  1.00  0.00           C  
ATOM   3938  O   PRO B1712     -32.240 -27.890 -71.676  1.00  0.00           O  
ATOM   3939  CB  PRO B1712     -31.425 -26.180 -68.980  1.00  0.00           C  
ATOM   3940  CG  PRO B1712     -30.382 -25.952 -67.922  1.00  0.00           C  
ATOM   3941  CD  PRO B1712     -29.111 -26.303 -68.636  1.00  0.00           C  
ATOM   3942  N   ARG B1713     -30.338 -26.722 -71.940  1.00  0.00           N  
ATOM   3943  CA  ARG B1713     -30.523 -26.585 -73.380  1.00  0.00           C  
ATOM   3944  C   ARG B1713     -30.206 -27.890 -74.102  1.00  0.00           C  
ATOM   3945  O   ARG B1713     -30.935 -28.286 -75.014  1.00  0.00           O  
ATOM   3946  CB  ARG B1713     -29.647 -25.453 -73.928  1.00  0.00           C  
ATOM   3947  CG  ARG B1713     -29.806 -24.127 -73.183  1.00  0.00           C  
ATOM   3948  CD  ARG B1713     -31.273 -23.769 -72.903  1.00  0.00           C  
ATOM   3949  NE  ARG B1713     -32.051 -23.515 -74.115  1.00  0.00           N  
ATOM   3950  CZ  ARG B1713     -33.329 -23.137 -74.124  1.00  0.00           C  
ATOM   3951  NH1 ARG B1713     -33.986 -22.968 -72.982  1.00  0.00           N  
ATOM   3952  NH2 ARG B1713     -33.954 -22.929 -75.277  1.00  0.00           N  
ATOM   3953  N   LEU B1714     -29.124 -28.554 -73.694  1.00  0.00           N  
ATOM   3954  CA  LEU B1714     -28.736 -29.824 -74.304  1.00  0.00           C  
ATOM   3955  C   LEU B1714     -29.838 -30.837 -74.047  1.00  0.00           C  
ATOM   3956  O   LEU B1714     -30.201 -31.599 -74.935  1.00  0.00           O  
ATOM   3957  CB  LEU B1714     -27.420 -30.339 -73.711  1.00  0.00           C  
ATOM   3958  CG  LEU B1714     -26.720 -31.499 -74.437  1.00  0.00           C  
ATOM   3959  CD1 LEU B1714     -25.402 -31.793 -73.741  1.00  0.00           C  
ATOM   3960  CD2 LEU B1714     -27.595 -32.747 -74.465  1.00  0.00           C  
ATOM   3961  N   GLN B1715     -30.365 -30.841 -72.826  1.00  0.00           N  
ATOM   3962  CA  GLN B1715     -31.436 -31.759 -72.456  1.00  0.00           C  
ATOM   3963  C   GLN B1715     -32.553 -31.614 -73.494  1.00  0.00           C  
ATOM   3964  O   GLN B1715     -33.073 -32.607 -74.013  1.00  0.00           O  
ATOM   3965  CB  GLN B1715     -31.971 -31.407 -71.065  1.00  0.00           C  
ATOM   3966  CG  GLN B1715     -32.475 -32.587 -70.247  1.00  0.00           C  
ATOM   3967  CD  GLN B1715     -33.009 -33.713 -71.105  1.00  0.00           C  
ATOM   3968  OE1 GLN B1715     -33.878 -33.510 -71.962  1.00  0.00           O  
ATOM   3969  NE2 GLN B1715     -32.497 -34.916 -70.877  1.00  0.00           N  
ATOM   3970  N   ALA B1716     -32.908 -30.364 -73.796  1.00  0.00           N  
ATOM   3971  CA  ALA B1716     -33.949 -30.064 -74.775  1.00  0.00           C  
ATOM   3972  C   ALA B1716     -33.566 -30.618 -76.140  1.00  0.00           C  
ATOM   3973  O   ALA B1716     -34.327 -31.366 -76.752  1.00  0.00           O  
ATOM   3974  CB  ALA B1716     -34.158 -28.559 -74.866  1.00  0.00           C  
ATOM   3975  N   ARG B1717     -32.384 -30.238 -76.615  1.00  0.00           N  
ATOM   3976  CA  ARG B1717     -31.894 -30.702 -77.904  1.00  0.00           C  
ATOM   3977  C   ARG B1717     -32.089 -32.213 -77.990  1.00  0.00           C  
ATOM   3978  O   ARG B1717     -32.462 -32.740 -79.037  1.00  0.00           O  
ATOM   3979  CB  ARG B1717     -30.414 -30.356 -78.051  1.00  0.00           C  
ATOM   3980  CG  ARG B1717     -29.821 -30.626 -79.423  1.00  0.00           C  
ATOM   3981  CD  ARG B1717     -28.353 -30.207 -79.446  1.00  0.00           C  
ATOM   3982  NE  ARG B1717     -27.736 -30.370 -80.760  1.00  0.00           N  
ATOM   3983  CZ  ARG B1717     -26.456 -30.114 -81.023  1.00  0.00           C  
ATOM   3984  NH1 ARG B1717     -25.647 -29.689 -80.061  1.00  0.00           N  
ATOM   3985  NH2 ARG B1717     -25.986 -30.278 -82.254  1.00  0.00           N  
ATOM   3986  N   VAL B1718     -31.837 -32.904 -76.879  1.00  0.00           N  
ATOM   3987  CA  VAL B1718     -31.999 -34.352 -76.820  1.00  0.00           C  
ATOM   3988  C   VAL B1718     -33.478 -34.680 -76.926  1.00  0.00           C  
ATOM   3989  O   VAL B1718     -33.876 -35.530 -77.724  1.00  0.00           O  
ATOM   3990  CB  VAL B1718     -31.439 -34.943 -75.494  1.00  0.00           C  
ATOM   3991  CG1 VAL B1718     -31.897 -36.390 -75.317  1.00  0.00           C  
ATOM   3992  CG2 VAL B1718     -29.923 -34.883 -75.507  1.00  0.00           C  
ATOM   3993  N   PHE B1719     -34.291 -34.005 -76.120  1.00  0.00           N  
ATOM   3994  CA  PHE B1719     -35.731 -34.228 -76.149  1.00  0.00           C  
ATOM   3995  C   PHE B1719     -36.286 -33.979 -77.552  1.00  0.00           C  
ATOM   3996  O   PHE B1719     -37.355 -34.481 -77.901  1.00  0.00           O  
ATOM   3997  CB  PHE B1719     -36.432 -33.326 -75.125  1.00  0.00           C  
ATOM   3998  CG  PHE B1719     -36.576 -33.955 -73.759  1.00  0.00           C  
ATOM   3999  CD1 PHE B1719     -36.796 -33.166 -72.631  1.00  0.00           C  
ATOM   4000  CD2 PHE B1719     -36.496 -35.338 -73.598  1.00  0.00           C  
ATOM   4001  CE1 PHE B1719     -36.931 -33.746 -71.366  1.00  0.00           C  
ATOM   4002  CE2 PHE B1719     -36.631 -35.923 -72.337  1.00  0.00           C  
ATOM   4003  CZ  PHE B1719     -36.848 -35.125 -71.221  1.00  0.00           C  
ATOM   4004  N   ARG B1720     -35.550 -33.208 -78.353  1.00  0.00           N  
ATOM   4005  CA  ARG B1720     -35.957 -32.919 -79.726  1.00  0.00           C  
ATOM   4006  C   ARG B1720     -35.904 -34.218 -80.524  1.00  0.00           C  
ATOM   4007  O   ARG B1720     -36.820 -34.528 -81.286  1.00  0.00           O  
ATOM   4008  CB  ARG B1720     -35.022 -31.885 -80.365  1.00  0.00           C  
ATOM   4009  CG  ARG B1720     -35.184 -30.473 -79.818  1.00  0.00           C  
ATOM   4010  CD  ARG B1720     -34.188 -29.512 -80.454  1.00  0.00           C  
ATOM   4011  NE  ARG B1720     -34.318 -28.158 -79.923  1.00  0.00           N  
ATOM   4012  CZ  ARG B1720     -33.499 -27.153 -80.220  1.00  0.00           C  
ATOM   4013  NH1 ARG B1720     -32.481 -27.343 -81.051  1.00  0.00           N  
ATOM   4014  NH2 ARG B1720     -33.702 -25.954 -79.692  1.00  0.00           N  
ATOM   4015  N   LEU B1721     -34.828 -34.977 -80.334  1.00  0.00           N  
ATOM   4016  CA  LEU B1721     -34.654 -36.250 -81.024  1.00  0.00           C  
ATOM   4017  C   LEU B1721     -35.636 -37.307 -80.532  1.00  0.00           C  
ATOM   4018  O   LEU B1721     -36.290 -37.972 -81.333  1.00  0.00           O  
ATOM   4019  CB  LEU B1721     -33.226 -36.774 -80.844  1.00  0.00           C  
ATOM   4020  CG  LEU B1721     -32.101 -36.069 -81.600  1.00  0.00           C  
ATOM   4021  CD1 LEU B1721     -30.809 -36.816 -81.356  1.00  0.00           C  
ATOM   4022  CD2 LEU B1721     -32.403 -36.035 -83.088  1.00  0.00           C  
ATOM   4023  N   LEU B1722     -35.734 -37.464 -79.216  1.00  0.00           N  
ATOM   4024  CA  LEU B1722     -36.636 -38.452 -78.639  1.00  0.00           C  
ATOM   4025  C   LEU B1722     -38.089 -38.191 -79.021  1.00  0.00           C  
ATOM   4026  O   LEU B1722     -38.939 -39.074 -78.898  1.00  0.00           O  
ATOM   4027  CB  LEU B1722     -36.496 -38.467 -77.116  1.00  0.00           C  
ATOM   4028  CG  LEU B1722     -35.097 -38.782 -76.575  1.00  0.00           C  
ATOM   4029  CD1 LEU B1722     -35.117 -38.741 -75.060  1.00  0.00           C  
ATOM   4030  CD2 LEU B1722     -34.650 -40.151 -77.060  1.00  0.00           C  
ATOM   4031  N   GLY B1723     -38.372 -36.975 -79.477  1.00  0.00           N  
ATOM   4032  CA  GLY B1723     -39.724 -36.631 -79.878  1.00  0.00           C  
ATOM   4033  C   GLY B1723     -40.700 -36.373 -78.742  1.00  0.00           C  
ATOM   4034  O   GLY B1723     -41.911 -36.499 -78.926  1.00  0.00           O  
ATOM   4035  N   ILE B1724     -40.187 -36.013 -77.568  1.00  0.00           N  
ATOM   4036  CA  ILE B1724     -41.046 -35.734 -76.420  1.00  0.00           C  
ATOM   4037  C   ILE B1724     -41.459 -34.263 -76.433  1.00  0.00           C  
ATOM   4038  O   ILE B1724     -40.610 -33.370 -76.414  1.00  0.00           O  
ATOM   4039  CB  ILE B1724     -40.324 -36.050 -75.093  1.00  0.00           C  
ATOM   4040  CG1 ILE B1724     -39.872 -37.510 -75.087  1.00  0.00           C  
ATOM   4041  CG2 ILE B1724     -41.256 -35.798 -73.915  1.00  0.00           C  
ATOM   4042  CD1 ILE B1724     -39.103 -37.904 -73.850  1.00  0.00           C  
ATOM   4043  N   GLY B1725     -42.769 -34.027 -76.469  1.00  0.00           N  
ATOM   4044  CA  GLY B1725     -43.292 -32.673 -76.506  1.00  0.00           C  
ATOM   4045  C   GLY B1725     -42.894 -31.801 -75.334  1.00  0.00           C  
ATOM   4046  O   GLY B1725     -42.657 -32.298 -74.233  1.00  0.00           O  
ATOM   4047  N   GLU B1726     -42.829 -30.495 -75.571  1.00  0.00           N  
ATOM   4048  CA  GLU B1726     -42.455 -29.540 -74.536  1.00  0.00           C  
ATOM   4049  C   GLU B1726     -43.577 -29.336 -73.535  1.00  0.00           C  
ATOM   4050  O   GLU B1726     -43.473 -28.510 -72.632  1.00  0.00           O  
ATOM   4051  CB  GLU B1726     -42.068 -28.203 -75.166  1.00  0.00           C  
ATOM   4052  CG  GLU B1726     -40.812 -28.295 -76.010  1.00  0.00           C  
ATOM   4053  CD  GLU B1726     -40.375 -26.956 -76.553  1.00  0.00           C  
ATOM   4054  OE1 GLU B1726     -40.119 -26.042 -75.741  1.00  0.00           O  
ATOM   4055  OE2 GLU B1726     -40.285 -26.820 -77.792  1.00  0.00           O  
ATOM   4056  N   GLU B1727     -44.651 -30.096 -73.704  1.00  0.00           N  
ATOM   4057  CA  GLU B1727     -45.796 -30.020 -72.810  1.00  0.00           C  
ATOM   4058  C   GLU B1727     -45.806 -31.285 -71.969  1.00  0.00           C  
ATOM   4059  O   GLU B1727     -46.297 -31.301 -70.842  1.00  0.00           O  
ATOM   4060  CB  GLU B1727     -47.086 -29.918 -73.621  1.00  0.00           C  
ATOM   4061  CG  GLU B1727     -47.107 -28.742 -74.583  1.00  0.00           C  
ATOM   4062  CD  GLU B1727     -48.331 -28.739 -75.477  1.00  0.00           C  
ATOM   4063  OE1 GLU B1727     -48.504 -29.706 -76.249  1.00  0.00           O  
ATOM   4064  OE2 GLU B1727     -49.118 -27.772 -75.408  1.00  0.00           O  
ATOM   4065  N   GLU B1728     -45.249 -32.347 -72.537  1.00  0.00           N  
ATOM   4066  CA  GLU B1728     -45.159 -33.637 -71.870  1.00  0.00           C  
ATOM   4067  C   GLU B1728     -43.970 -33.616 -70.910  1.00  0.00           C  
ATOM   4068  O   GLU B1728     -43.992 -34.257 -69.861  1.00  0.00           O  
ATOM   4069  CB  GLU B1728     -44.985 -34.739 -72.916  1.00  0.00           C  
ATOM   4070  CG  GLU B1728     -44.852 -36.139 -72.360  1.00  0.00           C  
ATOM   4071  CD  GLU B1728     -44.787 -37.185 -73.455  1.00  0.00           C  
ATOM   4072  OE1 GLU B1728     -43.907 -37.074 -74.335  1.00  0.00           O  
ATOM   4073  OE2 GLU B1728     -45.616 -38.119 -73.438  1.00  0.00           O  
ATOM   4074  N   GLN B1729     -42.934 -32.868 -71.274  1.00  0.00           N  
ATOM   4075  CA  GLN B1729     -41.752 -32.758 -70.433  1.00  0.00           C  
ATOM   4076  C   GLN B1729     -42.129 -31.970 -69.187  1.00  0.00           C  
ATOM   4077  O   GLN B1729     -41.707 -32.297 -68.081  1.00  0.00           O  
ATOM   4078  CB  GLN B1729     -40.622 -32.051 -71.188  1.00  0.00           C  
ATOM   4079  CG  GLN B1729     -40.851 -30.583 -71.456  1.00  0.00           C  
ATOM   4080  CD  GLN B1729     -39.771 -29.988 -72.338  1.00  0.00           C  
ATOM   4081  OE1 GLN B1729     -39.667 -28.767 -72.474  1.00  0.00           O  
ATOM   4082  NE2 GLN B1729     -38.964 -30.850 -72.949  1.00  0.00           N  
ATOM   4083  N   ARG B1747     -42.945 -30.939 -69.381  1.00  0.00           N  
ATOM   4084  CA  ARG B1747     -43.399 -30.091 -68.287  1.00  0.00           C  
ATOM   4085  C   ARG B1747     -44.379 -30.831 -67.391  1.00  0.00           C  
ATOM   4086  O   ARG B1747     -44.854 -30.285 -66.397  1.00  0.00           O  
ATOM   4087  CB  ARG B1747     -44.068 -28.828 -68.836  1.00  0.00           C  
ATOM   4088  CG  ARG B1747     -43.170 -28.004 -69.744  1.00  0.00           C  
ATOM   4089  CD  ARG B1747     -43.862 -26.727 -70.205  1.00  0.00           C  
ATOM   4090  NE  ARG B1747     -43.080 -26.005 -71.208  1.00  0.00           N  
ATOM   4091  CZ  ARG B1747     -41.856 -25.525 -71.004  1.00  0.00           C  
ATOM   4092  NH1 ARG B1747     -41.264 -25.687 -69.829  1.00  0.00           N  
ATOM   4093  NH2 ARG B1747     -41.223 -24.880 -71.977  1.00  0.00           N  
ATOM   4094  N   GLU B1751     -44.683 -32.074 -67.746  1.00  0.00           N  
ATOM   4095  CA  GLU B1751     -45.608 -32.878 -66.962  1.00  0.00           C  
ATOM   4096  C   GLU B1751     -44.923 -34.035 -66.257  1.00  0.00           C  
ATOM   4097  O   GLU B1751     -45.288 -34.391 -65.142  1.00  0.00           O  
ATOM   4098  CB  GLU B1751     -46.726 -33.431 -67.847  1.00  0.00           C  
ATOM   4099  CG  GLU B1751     -47.720 -32.396 -68.338  1.00  0.00           C  
ATOM   4100  CD  GLU B1751     -48.932 -33.028 -68.998  1.00  0.00           C  
ATOM   4101  OE1 GLU B1751     -49.623 -33.828 -68.332  1.00  0.00           O  
ATOM   4102  OE2 GLU B1751     -49.197 -32.724 -70.181  1.00  0.00           O  
ATOM   4103  N   LYS B1752     -43.926 -34.620 -66.907  1.00  0.00           N  
ATOM   4104  CA  LYS B1752     -43.221 -35.756 -66.330  1.00  0.00           C  
ATOM   4105  C   LYS B1752     -41.867 -35.416 -65.711  1.00  0.00           C  
ATOM   4106  O   LYS B1752     -41.319 -36.208 -64.946  1.00  0.00           O  
ATOM   4107  CB  LYS B1752     -43.052 -36.841 -67.397  1.00  0.00           C  
ATOM   4108  CG  LYS B1752     -42.354 -36.353 -68.654  1.00  0.00           C  
ATOM   4109  CD  LYS B1752     -42.656 -37.238 -69.859  1.00  0.00           C  
ATOM   4110  CE  LYS B1752     -42.157 -38.661 -69.669  1.00  0.00           C  
ATOM   4111  NZ  LYS B1752     -42.458 -39.504 -70.862  1.00  0.00           N  
ATOM   4112  N   PHE B1753     -41.336 -34.240 -66.032  1.00  0.00           N  
ATOM   4113  CA  PHE B1753     -40.037 -33.823 -65.514  1.00  0.00           C  
ATOM   4114  C   PHE B1753     -39.981 -32.321 -65.226  1.00  0.00           C  
ATOM   4115  O   PHE B1753     -38.921 -31.782 -64.916  1.00  0.00           O  
ATOM   4116  CB  PHE B1753     -38.939 -34.164 -66.525  1.00  0.00           C  
ATOM   4117  CG  PHE B1753     -38.932 -35.602 -66.968  1.00  0.00           C  
ATOM   4118  CD1 PHE B1753     -38.834 -36.632 -66.042  1.00  0.00           C  
ATOM   4119  CD2 PHE B1753     -38.993 -35.921 -68.321  1.00  0.00           C  
ATOM   4120  CE1 PHE B1753     -38.796 -37.962 -66.456  1.00  0.00           C  
ATOM   4121  CE2 PHE B1753     -38.956 -37.242 -68.747  1.00  0.00           C  
ATOM   4122  CZ  PHE B1753     -38.856 -38.267 -67.814  1.00  0.00           C  
ATOM   4123  N   GLY B1757     -41.123 -31.653 -65.323  1.00  0.00           N  
ATOM   4124  CA  GLY B1757     -41.173 -30.219 -65.096  1.00  0.00           C  
ATOM   4125  C   GLY B1757     -40.375 -29.661 -63.929  1.00  0.00           C  
ATOM   4126  O   GLY B1757     -39.556 -28.755 -64.103  1.00  0.00           O  
ATOM   4127  N   PHE B1758     -40.607 -30.183 -62.733  1.00  0.00           N  
ATOM   4128  CA  PHE B1758     -39.897 -29.677 -61.566  1.00  0.00           C  
ATOM   4129  C   PHE B1758     -38.385 -29.884 -61.664  1.00  0.00           C  
ATOM   4130  O   PHE B1758     -37.616 -29.072 -61.153  1.00  0.00           O  
ATOM   4131  CB  PHE B1758     -40.447 -30.319 -60.280  1.00  0.00           C  
ATOM   4132  CG  PHE B1758     -40.195 -31.796 -60.176  1.00  0.00           C  
ATOM   4133  CD1 PHE B1758     -38.986 -32.276 -59.683  1.00  0.00           C  
ATOM   4134  CD2 PHE B1758     -41.156 -32.709 -60.610  1.00  0.00           C  
ATOM   4135  CE1 PHE B1758     -38.733 -33.649 -59.621  1.00  0.00           C  
ATOM   4136  CE2 PHE B1758     -40.917 -34.079 -60.553  1.00  0.00           C  
ATOM   4137  CZ  PHE B1758     -39.703 -34.552 -60.059  1.00  0.00           C  
ATOM   4138  N   PHE B1759     -37.951 -30.954 -62.325  1.00  0.00           N  
ATOM   4139  CA  PHE B1759     -36.516 -31.214 -62.444  1.00  0.00           C  
ATOM   4140  C   PHE B1759     -35.844 -30.340 -63.488  1.00  0.00           C  
ATOM   4141  O   PHE B1759     -34.723 -29.857 -63.280  1.00  0.00           O  
ATOM   4142  CB  PHE B1759     -36.244 -32.681 -62.774  1.00  0.00           C  
ATOM   4143  CG  PHE B1759     -34.777 -33.011 -62.843  1.00  0.00           C  
ATOM   4144  CD1 PHE B1759     -33.995 -32.988 -61.695  1.00  0.00           C  
ATOM   4145  CD2 PHE B1759     -34.175 -33.321 -64.055  1.00  0.00           C  
ATOM   4146  CE1 PHE B1759     -32.630 -33.271 -61.748  1.00  0.00           C  
ATOM   4147  CE2 PHE B1759     -32.809 -33.607 -64.124  1.00  0.00           C  
ATOM   4148  CZ  PHE B1759     -32.036 -33.582 -62.970  1.00  0.00           C  
ATOM   4149  N   LEU B1760     -36.512 -30.140 -64.617  1.00  0.00           N  
ATOM   4150  CA  LEU B1760     -35.960 -29.299 -65.659  1.00  0.00           C  
ATOM   4151  C   LEU B1760     -35.728 -27.894 -65.112  1.00  0.00           C  
ATOM   4152  O   LEU B1760     -34.755 -27.240 -65.453  1.00  0.00           O  
ATOM   4153  CB  LEU B1760     -36.906 -29.263 -66.865  1.00  0.00           C  
ATOM   4154  CG  LEU B1760     -37.027 -30.574 -67.658  1.00  0.00           C  
ATOM   4155  CD1 LEU B1760     -37.937 -30.380 -68.874  1.00  0.00           C  
ATOM   4156  CD2 LEU B1760     -35.641 -31.005 -68.112  1.00  0.00           C  
ATOM   4157  N   GLU B1761     -36.614 -27.432 -64.243  1.00  0.00           N  
ATOM   4158  CA  GLU B1761     -36.462 -26.105 -63.671  1.00  0.00           C  
ATOM   4159  C   GLU B1761     -35.231 -26.045 -62.774  1.00  0.00           C  
ATOM   4160  O   GLU B1761     -34.536 -25.029 -62.722  1.00  0.00           O  
ATOM   4161  CB  GLU B1761     -37.711 -25.724 -62.870  1.00  0.00           C  
ATOM   4162  CG  GLU B1761     -38.416 -24.483 -63.393  1.00  0.00           C  
ATOM   4163  CD  GLU B1761     -38.315 -23.309 -62.439  1.00  0.00           C  
ATOM   4164  OE1 GLU B1761     -38.662 -23.473 -61.248  1.00  0.00           O  
ATOM   4165  OE2 GLU B1761     -37.900 -22.219 -62.879  1.00  0.00           O  
ATOM   4166  N   ALA B1765     -34.959 -27.144 -62.076  1.00  0.00           N  
ATOM   4167  CA  ALA B1765     -33.811 -27.210 -61.176  1.00  0.00           C  
ATOM   4168  C   ALA B1765     -32.508 -27.021 -61.939  1.00  0.00           C  
ATOM   4169  O   ALA B1765     -31.558 -26.421 -61.431  1.00  0.00           O  
ATOM   4170  CB  ALA B1765     -33.801 -28.557 -60.442  1.00  0.00           C  
ATOM   4171  N   LEU B1767     -32.469 -27.527 -63.168  1.00  0.00           N  
ATOM   4172  CA  LEU B1767     -31.267 -27.423 -63.978  1.00  0.00           C  
ATOM   4173  C   LEU B1767     -30.934 -25.976 -64.340  1.00  0.00           C  
ATOM   4174  O   LEU B1767     -29.786 -25.658 -64.645  1.00  0.00           O  
ATOM   4175  CB  LEU B1767     -31.415 -28.282 -65.248  1.00  0.00           C  
ATOM   4176  CG  LEU B1767     -31.423 -29.811 -65.063  1.00  0.00           C  
ATOM   4177  CD1 LEU B1767     -31.411 -30.512 -66.421  1.00  0.00           C  
ATOM   4178  CD2 LEU B1767     -30.207 -30.250 -64.261  1.00  0.00           C  
ATOM   4179  N   GLU B1768     -31.925 -25.088 -64.262  1.00  0.00           N  
ATOM   4180  CA  GLU B1768     -31.718 -23.681 -64.621  1.00  0.00           C  
ATOM   4181  C   GLU B1768     -31.082 -22.840 -63.528  1.00  0.00           C  
ATOM   4182  O   GLU B1768     -30.748 -21.666 -63.747  1.00  0.00           O  
ATOM   4183  CB  GLU B1768     -33.046 -23.049 -65.058  1.00  0.00           C  
ATOM   4184  CG  GLU B1768     -33.782 -23.920 -66.053  1.00  0.00           C  
ATOM   4185  CD  GLU B1768     -34.665 -23.139 -66.999  1.00  0.00           C  
ATOM   4186  OE1 GLU B1768     -35.547 -22.379 -66.528  1.00  0.00           O  
ATOM   4187  OE2 GLU B1768     -34.478 -23.299 -68.228  1.00  0.00           O  
ATOM   4188  N   TYR B1770     -30.908 -23.431 -62.352  1.00  0.00           N  
ATOM   4189  CA  TYR B1770     -30.303 -22.720 -61.241  1.00  0.00           C  
ATOM   4190  C   TYR B1770     -28.828 -23.048 -61.029  1.00  0.00           C  
ATOM   4191  O   TYR B1770     -28.294 -22.812 -59.952  1.00  0.00           O  
ATOM   4192  CB  TYR B1770     -31.098 -22.975 -59.955  1.00  0.00           C  
ATOM   4193  CG  TYR B1770     -32.480 -22.346 -59.965  1.00  0.00           C  
ATOM   4194  CD1 TYR B1770     -33.627 -23.118 -60.180  1.00  0.00           C  
ATOM   4195  CD2 TYR B1770     -32.639 -20.969 -59.791  1.00  0.00           C  
ATOM   4196  CE1 TYR B1770     -34.901 -22.528 -60.221  1.00  0.00           C  
ATOM   4197  CE2 TYR B1770     -33.899 -20.373 -59.831  1.00  0.00           C  
ATOM   4198  CZ  TYR B1770     -35.017 -21.154 -60.046  1.00  0.00           C  
ATOM   4199  OH  TYR B1770     -36.255 -20.559 -60.085  1.00  0.00           O  
ATOM   4200  N   GLY B1771     -28.164 -23.587 -62.048  1.00  0.00           N  
ATOM   4201  CA  GLY B1771     -26.745 -23.895 -61.907  1.00  0.00           C  
ATOM   4202  C   GLY B1771     -26.446 -25.318 -61.471  1.00  0.00           C  
ATOM   4203  O   GLY B1771     -26.115 -25.560 -60.315  1.00  0.00           O  
ATOM   4204  N   ALA B1772     -26.566 -26.261 -62.400  1.00  0.00           N  
ATOM   4205  CA  ALA B1772     -26.296 -27.663 -62.109  1.00  0.00           C  
ATOM   4206  C   ALA B1772     -24.858 -27.972 -62.502  1.00  0.00           C  
ATOM   4207  O   ALA B1772     -24.425 -27.656 -63.613  1.00  0.00           O  
ATOM   4208  CB  ALA B1772     -27.237 -28.559 -62.912  1.00  0.00           C  
ATOM   4209  N   PRO B1773     -24.104 -28.622 -61.611  1.00  0.00           N  
ATOM   4210  CA  PRO B1773     -22.715 -28.950 -61.938  1.00  0.00           C  
ATOM   4211  C   PRO B1773     -22.685 -30.238 -62.756  1.00  0.00           C  
ATOM   4212  O   PRO B1773     -23.687 -30.951 -62.841  1.00  0.00           O  
ATOM   4213  CB  PRO B1773     -22.099 -29.161 -60.567  1.00  0.00           C  
ATOM   4214  CG  PRO B1773     -23.224 -29.929 -59.868  1.00  0.00           C  
ATOM   4215  CD  PRO B1773     -24.483 -29.165 -60.292  1.00  0.00           C  
ATOM   4216  N   PRO B1774     -21.545 -30.532 -63.401  1.00  0.00           N  
ATOM   4217  CA  PRO B1774     -21.462 -31.774 -64.179  1.00  0.00           C  
ATOM   4218  C   PRO B1774     -21.553 -32.837 -63.086  1.00  0.00           C  
ATOM   4219  O   PRO B1774     -21.018 -32.634 -61.982  1.00  0.00           O  
ATOM   4220  CB  PRO B1774     -20.057 -31.719 -64.777  1.00  0.00           C  
ATOM   4221  CG  PRO B1774     -19.799 -30.214 -64.905  1.00  0.00           C  
ATOM   4222  CD  PRO B1774     -20.348 -29.689 -63.593  1.00  0.00           C  
ATOM   4223  N   HIS B1775     -22.227 -33.945 -63.362  1.00  0.00           N  
ATOM   4224  CA  HIS B1775     -22.349 -35.000 -62.372  1.00  0.00           C  
ATOM   4225  C   HIS B1775     -22.686 -36.323 -63.025  1.00  0.00           C  
ATOM   4226  O   HIS B1775     -23.055 -36.368 -64.202  1.00  0.00           O  
ATOM   4227  CB  HIS B1775     -23.396 -34.638 -61.290  1.00  0.00           C  
ATOM   4228  CG  HIS B1775     -24.788 -34.429 -61.808  1.00  0.00           C  
ATOM   4229  ND1 HIS B1775     -25.161 -33.314 -62.526  1.00  0.00           N  
ATOM   4230  CD2 HIS B1775     -25.901 -35.200 -61.704  1.00  0.00           C  
ATOM   4231  CE1 HIS B1775     -26.442 -33.409 -62.851  1.00  0.00           C  
ATOM   4232  NE2 HIS B1775     -26.914 -34.545 -62.364  1.00  0.00           N  
ATOM   4233  N   GLY B1776     -22.519 -37.406 -62.270  1.00  0.00           N  
ATOM   4234  CA  GLY B1776     -22.798 -38.740 -62.782  1.00  0.00           C  
ATOM   4235  C   GLY B1776     -22.726 -39.768 -61.664  1.00  0.00           C  
ATOM   4236  O   GLY B1776     -22.230 -39.476 -60.579  1.00  0.00           O  
ATOM   4237  N   GLY B1777     -23.208 -40.974 -61.907  1.00  0.00           N  
ATOM   4238  CA  GLY B1777     -23.170 -41.953 -60.842  1.00  0.00           C  
ATOM   4239  C   GLY B1777     -23.445 -43.366 -61.290  1.00  0.00           C  
ATOM   4240  O   GLY B1777     -23.272 -43.706 -62.475  1.00  0.00           O  
ATOM   4241  N   ILE B1778     -23.928 -44.185 -60.361  1.00  0.00           N  
ATOM   4242  CA  ILE B1778     -24.177 -45.578 -60.667  1.00  0.00           C  
ATOM   4243  C   ILE B1778     -25.059 -46.186 -59.586  1.00  0.00           C  
ATOM   4244  O   ILE B1778     -25.193 -45.622 -58.501  1.00  0.00           O  
ATOM   4245  CB  ILE B1778     -22.814 -46.305 -60.681  1.00  0.00           C  
ATOM   4246  CG1 ILE B1778     -22.903 -47.666 -61.377  1.00  0.00           C  
ATOM   4247  CG2 ILE B1778     -22.310 -46.458 -59.234  1.00  0.00           C  
ATOM   4248  CD1 ILE B1778     -21.537 -48.298 -61.623  1.00  0.00           C  
ATOM   4249  N   ALA B1779     -25.670 -47.328 -59.891  1.00  0.00           N  
ATOM   4250  CA  ALA B1779     -26.451 -48.068 -58.908  1.00  0.00           C  
ATOM   4251  C   ALA B1779     -26.128 -49.550 -59.099  1.00  0.00           C  
ATOM   4252  O   ALA B1779     -26.005 -50.029 -60.224  1.00  0.00           O  
ATOM   4253  CB  ALA B1779     -27.966 -47.818 -59.070  1.00  0.00           C  
ATOM   4254  N   TRP B1782     -25.969 -50.258 -57.990  1.00  0.00           N  
ATOM   4255  CA  TRP B1782     -25.677 -51.691 -57.992  1.00  0.00           C  
ATOM   4256  C   TRP B1782     -26.912 -52.451 -57.512  1.00  0.00           C  
ATOM   4257  O   TRP B1782     -27.594 -51.999 -56.600  1.00  0.00           O  
ATOM   4258  CB  TRP B1782     -24.595 -52.063 -56.976  1.00  0.00           C  
ATOM   4259  CG  TRP B1782     -23.270 -51.455 -57.091  1.00  0.00           C  
ATOM   4260  CD1 TRP B1782     -22.851 -50.539 -58.007  1.00  0.00           C  
ATOM   4261  CD2 TRP B1782     -22.144 -51.713 -56.234  1.00  0.00           C  
ATOM   4262  NE1 TRP B1782     -21.530 -50.208 -57.770  1.00  0.00           N  
ATOM   4263  CE2 TRP B1782     -21.078 -50.917 -56.692  1.00  0.00           C  
ATOM   4264  CE3 TRP B1782     -21.947 -52.548 -55.123  1.00  0.00           C  
ATOM   4265  CZ2 TRP B1782     -19.819 -50.929 -56.075  1.00  0.00           C  
ATOM   4266  CZ3 TRP B1782     -20.689 -52.554 -54.509  1.00  0.00           C  
ATOM   4267  CH2 TRP B1782     -19.647 -51.752 -54.987  1.00  0.00           C  
ATOM   4268  N   GLY B1783     -27.166 -53.620 -58.096  1.00  0.00           N  
ATOM   4269  CA  GLY B1783     -28.276 -54.450 -57.631  1.00  0.00           C  
ATOM   4270  C   GLY B1783     -27.657 -55.223 -56.480  1.00  0.00           C  
ATOM   4271  O   GLY B1783     -27.011 -56.249 -56.682  1.00  0.00           O  
ATOM   4272  N   LEU B1784     -27.850 -54.747 -55.256  1.00  0.00           N  
ATOM   4273  CA  LEU B1784     -27.229 -55.393 -54.097  1.00  0.00           C  
ATOM   4274  C   LEU B1784     -27.667 -56.835 -53.827  1.00  0.00           C  
ATOM   4275  O   LEU B1784     -26.846 -57.682 -53.459  1.00  0.00           O  
ATOM   4276  CB  LEU B1784     -27.435 -54.537 -52.841  1.00  0.00           C  
ATOM   4277  CG  LEU B1784     -26.500 -54.879 -51.674  1.00  0.00           C  
ATOM   4278  CD1 LEU B1784     -25.044 -54.547 -52.051  1.00  0.00           C  
ATOM   4279  CD2 LEU B1784     -26.906 -54.085 -50.445  1.00  0.00           C  
ATOM   4280  N   ASP B1785     -28.952 -57.117 -54.001  1.00  0.00           N  
ATOM   4281  CA  ASP B1785     -29.468 -58.468 -53.792  1.00  0.00           C  
ATOM   4282  C   ASP B1785     -28.768 -59.419 -54.777  1.00  0.00           C  
ATOM   4283  O   ASP B1785     -28.325 -60.508 -54.400  1.00  0.00           O  
ATOM   4284  CB  ASP B1785     -30.991 -58.497 -54.032  1.00  0.00           C  
ATOM   4285  CG  ASP B1785     -31.756 -57.543 -53.123  1.00  0.00           C  
ATOM   4286  OD1 ASP B1785     -31.781 -57.778 -51.894  1.00  0.00           O  
ATOM   4287  OD2 ASP B1785     -32.329 -56.570 -53.642  1.00  0.00           O  
ATOM   4288  N   ARG B1786     -28.676 -59.015 -56.043  1.00  0.00           N  
ATOM   4289  CA  ARG B1786     -28.040 -59.870 -57.047  1.00  0.00           C  
ATOM   4290  C   ARG B1786     -26.553 -60.098 -56.755  1.00  0.00           C  
ATOM   4291  O   ARG B1786     -26.054 -61.223 -56.876  1.00  0.00           O  
ATOM   4292  CB  ARG B1786     -28.216 -59.269 -58.446  1.00  0.00           C  
ATOM   4293  CG  ARG B1786     -27.707 -60.172 -59.577  1.00  0.00           C  
ATOM   4294  CD  ARG B1786     -28.542 -61.456 -59.684  1.00  0.00           C  
ATOM   4295  NE  ARG B1786     -29.964 -61.145 -59.868  1.00  0.00           N  
ATOM   4296  CZ  ARG B1786     -30.963 -62.020 -59.739  1.00  0.00           C  
ATOM   4297  NH1 ARG B1786     -30.722 -63.294 -59.426  1.00  0.00           N  
ATOM   4298  NH2 ARG B1786     -32.213 -61.610 -59.900  1.00  0.00           N  
ATOM   4299  N   LEU B1787     -25.843 -59.045 -56.361  1.00  0.00           N  
ATOM   4300  CA  LEU B1787     -24.417 -59.157 -56.047  1.00  0.00           C  
ATOM   4301  C   LEU B1787     -24.219 -60.161 -54.906  1.00  0.00           C  
ATOM   4302  O   LEU B1787     -23.319 -61.019 -54.946  1.00  0.00           O  
ATOM   4303  CB  LEU B1787     -23.873 -57.794 -55.615  1.00  0.00           C  
ATOM   4304  CG  LEU B1787     -22.413 -57.359 -55.765  1.00  0.00           C  
ATOM   4305  CD1 LEU B1787     -21.988 -56.774 -54.471  1.00  0.00           C  
ATOM   4306  CD2 LEU B1787     -21.478 -58.485 -56.169  1.00  0.00           C  
ATOM   4307  N   LEU B1788     -25.061 -60.052 -53.886  1.00  0.00           N  
ATOM   4308  CA  LEU B1788     -24.977 -60.952 -52.729  1.00  0.00           C  
ATOM   4309  C   LEU B1788     -25.268 -62.401 -53.099  1.00  0.00           C  
ATOM   4310  O   LEU B1788     -24.655 -63.333 -52.547  1.00  0.00           O  
ATOM   4311  CB  LEU B1788     -25.939 -60.478 -51.624  1.00  0.00           C  
ATOM   4312  CG  LEU B1788     -25.425 -59.442 -50.611  1.00  0.00           C  
ATOM   4313  CD1 LEU B1788     -24.320 -60.035 -49.761  1.00  0.00           C  
ATOM   4314  CD2 LEU B1788     -24.904 -58.228 -51.334  1.00  0.00           C  
ATOM   4315  N   ALA B1789     -26.202 -62.611 -54.027  1.00  0.00           N  
ATOM   4316  CA  ALA B1789     -26.533 -63.948 -54.459  1.00  0.00           C  
ATOM   4317  C   ALA B1789     -25.316 -64.574 -55.159  1.00  0.00           C  
ATOM   4318  O   ALA B1789     -25.025 -65.745 -54.948  1.00  0.00           O  
ATOM   4319  CB  ALA B1789     -27.766 -63.920 -55.410  1.00  0.00           C  
ATOM   4320  N   LEU B1790     -24.623 -63.793 -55.994  1.00  0.00           N  
ATOM   4321  CA  LEU B1790     -23.434 -64.289 -56.701  1.00  0.00           C  
ATOM   4322  C   LEU B1790     -22.253 -64.539 -55.753  1.00  0.00           C  
ATOM   4323  O   LEU B1790     -21.506 -65.505 -55.927  1.00  0.00           O  
ATOM   4324  CB  LEU B1790     -22.994 -63.299 -57.794  1.00  0.00           C  
ATOM   4325  CG  LEU B1790     -23.725 -63.416 -59.140  1.00  0.00           C  
ATOM   4326  CD1 LEU B1790     -23.486 -64.792 -59.743  1.00  0.00           C  
ATOM   4327  CD2 LEU B1790     -25.203 -63.233 -58.942  1.00  0.00           C  
ATOM   4328  N   MET B1791     -22.080 -63.660 -54.766  1.00  0.00           N  
ATOM   4329  CA  MET B1791     -20.985 -63.803 -53.789  1.00  0.00           C  
ATOM   4330  C   MET B1791     -21.157 -65.074 -52.955  1.00  0.00           C  
ATOM   4331  O   MET B1791     -20.186 -65.672 -52.506  1.00  0.00           O  
ATOM   4332  CB  MET B1791     -20.960 -62.602 -52.823  1.00  0.00           C  
ATOM   4333  CG  MET B1791     -20.423 -61.288 -53.415  1.00  0.00           C  
ATOM   4334  SD  MET B1791     -20.560 -59.876 -52.284  1.00  0.00           S  
ATOM   4335  CE  MET B1791     -19.040 -60.094 -51.285  1.00  0.00           C  
ATOM   4336  N   THR B1792     -22.409 -65.470 -52.757  1.00  0.00           N  
ATOM   4337  CA  THR B1792     -22.784 -66.623 -51.937  1.00  0.00           C  
ATOM   4338  C   THR B1792     -23.060 -67.887 -52.735  1.00  0.00           C  
ATOM   4339  O   THR B1792     -23.268 -68.968 -52.176  1.00  0.00           O  
ATOM   4340  CB  THR B1792     -24.042 -66.254 -51.112  1.00  0.00           C  
ATOM   4341  OG1 THR B1792     -23.660 -65.436 -49.996  1.00  0.00           O  
ATOM   4342  CG2 THR B1792     -24.744 -67.489 -50.612  1.00  0.00           C  
ATOM   4343  N   GLY B1793     -23.071 -67.755 -54.051  1.00  0.00           N  
ATOM   4344  CA  GLY B1793     -23.350 -68.904 -54.887  1.00  0.00           C  
ATOM   4345  C   GLY B1793     -24.790 -69.365 -54.714  1.00  0.00           C  
ATOM   4346  O   GLY B1793     -25.090 -70.545 -54.898  1.00  0.00           O  
ATOM   4347  N   SER B1794     -25.682 -68.442 -54.348  1.00  0.00           N  
ATOM   4348  CA  SER B1794     -27.091 -68.780 -54.174  1.00  0.00           C  
ATOM   4349  C   SER B1794     -27.813 -68.885 -55.521  1.00  0.00           C  
ATOM   4350  O   SER B1794     -27.495 -68.165 -56.462  1.00  0.00           O  
ATOM   4351  CB  SER B1794     -27.785 -67.726 -53.306  1.00  0.00           C  
ATOM   4352  OG  SER B1794     -27.264 -67.755 -51.996  1.00  0.00           O  
ATOM   4353  N   PRO B1795     -28.809 -69.778 -55.612  1.00  0.00           N  
ATOM   4354  CA  PRO B1795     -29.577 -69.976 -56.843  1.00  0.00           C  
ATOM   4355  C   PRO B1795     -30.622 -68.891 -57.085  1.00  0.00           C  
ATOM   4356  O   PRO B1795     -31.149 -68.772 -58.186  1.00  0.00           O  
ATOM   4357  CB  PRO B1795     -30.263 -71.327 -56.619  1.00  0.00           C  
ATOM   4358  CG  PRO B1795     -29.534 -71.951 -55.455  1.00  0.00           C  
ATOM   4359  CD  PRO B1795     -29.173 -70.781 -54.599  1.00  0.00           C  
ATOM   4360  N   SER B1796     -30.915 -68.110 -56.052  1.00  0.00           N  
ATOM   4361  CA  SER B1796     -31.955 -67.086 -56.127  1.00  0.00           C  
ATOM   4362  C   SER B1796     -31.685 -65.978 -55.119  1.00  0.00           C  
ATOM   4363  O   SER B1796     -31.046 -66.222 -54.100  1.00  0.00           O  
ATOM   4364  CB  SER B1796     -33.291 -67.763 -55.796  1.00  0.00           C  
ATOM   4365  OG  SER B1796     -34.247 -66.871 -55.274  1.00  0.00           O  
ATOM   4366  N   ILE B1797     -32.172 -64.767 -55.381  1.00  0.00           N  
ATOM   4367  CA  ILE B1797     -31.964 -63.687 -54.418  1.00  0.00           C  
ATOM   4368  C   ILE B1797     -32.817 -63.884 -53.163  1.00  0.00           C  
ATOM   4369  O   ILE B1797     -32.682 -63.140 -52.181  1.00  0.00           O  
ATOM   4370  CB  ILE B1797     -32.286 -62.303 -55.005  1.00  0.00           C  
ATOM   4371  CG1 ILE B1797     -33.693 -62.288 -55.617  1.00  0.00           C  
ATOM   4372  CG2 ILE B1797     -31.231 -61.935 -56.030  1.00  0.00           C  
ATOM   4373  CD1 ILE B1797     -34.183 -60.873 -55.924  1.00  0.00           C  
ATOM   4374  N   ARG B1798     -33.692 -64.884 -53.177  1.00  0.00           N  
ATOM   4375  CA  ARG B1798     -34.515 -65.120 -51.991  1.00  0.00           C  
ATOM   4376  C   ARG B1798     -33.666 -65.686 -50.852  1.00  0.00           C  
ATOM   4377  O   ARG B1798     -34.076 -65.639 -49.689  1.00  0.00           O  
ATOM   4378  CB  ARG B1798     -35.657 -66.094 -52.299  1.00  0.00           C  
ATOM   4379  CG  ARG B1798     -36.695 -65.573 -53.286  1.00  0.00           C  
ATOM   4380  CD  ARG B1798     -37.973 -66.400 -53.141  1.00  0.00           C  
ATOM   4381  NE  ARG B1798     -38.664 -66.536 -54.408  1.00  0.00           N  
ATOM   4382  CZ  ARG B1798     -38.233 -67.287 -55.419  1.00  0.00           C  
ATOM   4383  NH1 ARG B1798     -37.112 -67.983 -55.310  1.00  0.00           N  
ATOM   4384  NH2 ARG B1798     -38.913 -67.313 -56.553  1.00  0.00           N  
ATOM   4385  N   GLU B1799     -32.497 -66.236 -51.189  1.00  0.00           N  
ATOM   4386  CA  GLU B1799     -31.593 -66.814 -50.185  1.00  0.00           C  
ATOM   4387  C   GLU B1799     -30.798 -65.754 -49.414  1.00  0.00           C  
ATOM   4388  O   GLU B1799     -30.205 -66.060 -48.369  1.00  0.00           O  
ATOM   4389  CB  GLU B1799     -30.618 -67.802 -50.851  1.00  0.00           C  
ATOM   4390  CG  GLU B1799     -31.282 -68.980 -51.591  1.00  0.00           C  
ATOM   4391  CD  GLU B1799     -32.205 -69.805 -50.711  1.00  0.00           C  
ATOM   4392  OE1 GLU B1799     -31.782 -70.221 -49.612  1.00  0.00           O  
ATOM   4393  OE2 GLU B1799     -33.361 -70.038 -51.120  1.00  0.00           O  
ATOM   4394  N   VAL B1800     -30.794 -64.513 -49.898  1.00  0.00           N  
ATOM   4395  CA  VAL B1800     -30.051 -63.448 -49.225  1.00  0.00           C  
ATOM   4396  C   VAL B1800     -30.939 -62.294 -48.735  1.00  0.00           C  
ATOM   4397  O   VAL B1800     -30.451 -61.204 -48.468  1.00  0.00           O  
ATOM   4398  CB  VAL B1800     -28.942 -62.892 -50.145  1.00  0.00           C  
ATOM   4399  CG1 VAL B1800     -27.981 -64.021 -50.500  1.00  0.00           C  
ATOM   4400  CG2 VAL B1800     -29.549 -62.321 -51.412  1.00  0.00           C  
ATOM   4401  N   ILE B1801     -32.241 -62.546 -48.628  1.00  0.00           N  
ATOM   4402  CA  ILE B1801     -33.220 -61.548 -48.170  1.00  0.00           C  
ATOM   4403  C   ILE B1801     -33.938 -62.243 -47.009  1.00  0.00           C  
ATOM   4404  O   ILE B1801     -34.454 -63.337 -47.187  1.00  0.00           O  
ATOM   4405  CB  ILE B1801     -34.278 -61.253 -49.271  1.00  0.00           C  
ATOM   4406  CG1 ILE B1801     -33.601 -60.571 -50.468  1.00  0.00           C  
ATOM   4407  CG2 ILE B1801     -35.461 -60.451 -48.676  1.00  0.00           C  
ATOM   4408  CD1 ILE B1801     -34.512 -60.458 -51.673  1.00  0.00           C  
ATOM   4409  N   ALA B1802     -33.998 -61.610 -45.839  1.00  0.00           N  
ATOM   4410  CA  ALA B1802     -34.622 -62.259 -44.674  1.00  0.00           C  
ATOM   4411  C   ALA B1802     -36.046 -62.762 -44.870  1.00  0.00           C  
ATOM   4412  O   ALA B1802     -36.349 -63.934 -44.587  1.00  0.00           O  
ATOM   4413  CB  ALA B1802     -34.581 -61.307 -43.465  1.00  0.00           C  
ATOM   4414  N   PHE B1803     -36.937 -61.881 -45.319  1.00  0.00           N  
ATOM   4415  CA  PHE B1803     -38.342 -62.256 -45.515  1.00  0.00           C  
ATOM   4416  C   PHE B1803     -38.809 -61.882 -46.919  1.00  0.00           C  
ATOM   4417  O   PHE B1803     -39.453 -60.859 -47.096  1.00  0.00           O  
ATOM   4418  CB  PHE B1803     -39.229 -61.530 -44.493  1.00  0.00           C  
ATOM   4419  CG  PHE B1803     -38.914 -61.859 -43.043  1.00  0.00           C  
ATOM   4420  CD1 PHE B1803     -38.104 -61.023 -42.283  1.00  0.00           C  
ATOM   4421  CD2 PHE B1803     -39.411 -63.019 -42.456  1.00  0.00           C  
ATOM   4422  CE1 PHE B1803     -37.796 -61.343 -40.945  1.00  0.00           C  
ATOM   4423  CE2 PHE B1803     -39.113 -63.346 -41.129  1.00  0.00           C  
ATOM   4424  CZ  PHE B1803     -38.300 -62.500 -40.374  1.00  0.00           C  
ATOM   4425  N   PRO B1804     -38.513 -62.713 -47.929  1.00  0.00           N  
ATOM   4426  CA  PRO B1804     -38.918 -62.413 -49.309  1.00  0.00           C  
ATOM   4427  C   PRO B1804     -40.355 -62.867 -49.670  1.00  0.00           C  
ATOM   4428  O   PRO B1804     -41.026 -63.515 -48.874  1.00  0.00           O  
ATOM   4429  CB  PRO B1804     -37.855 -63.145 -50.122  1.00  0.00           C  
ATOM   4430  CG  PRO B1804     -37.674 -64.413 -49.318  1.00  0.00           C  
ATOM   4431  CD  PRO B1804     -37.714 -63.952 -47.872  1.00  0.00           C  
ATOM   4432  N   LYS B1805     -40.818 -62.512 -50.871  1.00  0.00           N  
ATOM   4433  CA  LYS B1805     -42.157 -62.918 -51.339  1.00  0.00           C  
ATOM   4434  C   LYS B1805     -41.964 -64.122 -52.262  1.00  0.00           C  
ATOM   4435  O   LYS B1805     -40.873 -64.328 -52.772  1.00  0.00           O  
ATOM   4436  CB  LYS B1805     -42.812 -61.814 -52.198  1.00  0.00           C  
ATOM   4437  CG  LYS B1805     -43.138 -60.499 -51.519  1.00  0.00           C  
ATOM   4438  CD  LYS B1805     -44.149 -60.673 -50.414  1.00  0.00           C  
ATOM   4439  CE  LYS B1805     -44.540 -59.327 -49.830  1.00  0.00           C  
ATOM   4440  NZ  LYS B1805     -43.396 -58.553 -49.244  1.00  0.00           N  
ATOM   4441  N   ASN B1806     -43.013 -64.904 -52.502  1.00  0.00           N  
ATOM   4442  CA  ASN B1806     -42.873 -66.029 -53.432  1.00  0.00           C  
ATOM   4443  C   ASN B1806     -43.000 -65.522 -54.875  1.00  0.00           C  
ATOM   4444  O   ASN B1806     -43.000 -64.313 -55.122  1.00  0.00           O  
ATOM   4445  CB  ASN B1806     -43.926 -67.108 -53.179  1.00  0.00           C  
ATOM   4446  CG  ASN B1806     -45.336 -66.606 -53.381  1.00  0.00           C  
ATOM   4447  OD1 ASN B1806     -45.561 -65.558 -54.000  1.00  0.00           O  
ATOM   4448  ND2 ASN B1806     -46.301 -67.354 -52.859  1.00  0.00           N  
ATOM   4449  N   LYS B1807     -43.126 -66.448 -55.821  1.00  0.00           N  
ATOM   4450  CA  LYS B1807     -43.209 -66.092 -57.236  1.00  0.00           C  
ATOM   4451  C   LYS B1807     -44.444 -65.313 -57.653  1.00  0.00           C  
ATOM   4452  O   LYS B1807     -44.423 -64.610 -58.660  1.00  0.00           O  
ATOM   4453  CB  LYS B1807     -43.064 -67.354 -58.086  1.00  0.00           C  
ATOM   4454  CG  LYS B1807     -41.734 -68.052 -57.846  1.00  0.00           C  
ATOM   4455  CD  LYS B1807     -41.641 -69.365 -58.611  1.00  0.00           C  
ATOM   4456  CE  LYS B1807     -40.317 -70.072 -58.347  1.00  0.00           C  
ATOM   4457  NZ  LYS B1807     -40.187 -71.355 -59.109  1.00  0.00           N  
ATOM   4458  N   GLU B1808     -45.523 -65.423 -56.890  1.00  0.00           N  
ATOM   4459  CA  GLU B1808     -46.739 -64.685 -57.219  1.00  0.00           C  
ATOM   4460  C   GLU B1808     -46.719 -63.332 -56.519  1.00  0.00           C  
ATOM   4461  O   GLU B1808     -47.695 -62.583 -56.584  1.00  0.00           O  
ATOM   4462  CB  GLU B1808     -47.986 -65.435 -56.746  1.00  0.00           C  
ATOM   4463  CG  GLU B1808     -48.179 -66.834 -57.287  1.00  0.00           C  
ATOM   4464  CD  GLU B1808     -49.334 -67.538 -56.596  1.00  0.00           C  
ATOM   4465  OE1 GLU B1808     -50.474 -67.020 -56.647  1.00  0.00           O  
ATOM   4466  OE2 GLU B1808     -49.102 -68.607 -55.989  1.00  0.00           O  
ATOM   4467  N   GLY B1809     -45.621 -63.013 -55.836  1.00  0.00           N  
ATOM   4468  CA  GLY B1809     -45.571 -61.741 -55.137  1.00  0.00           C  
ATOM   4469  C   GLY B1809     -46.339 -61.810 -53.834  1.00  0.00           C  
ATOM   4470  O   GLY B1809     -46.675 -60.780 -53.250  1.00  0.00           O  
ATOM   4471  N   LYS B1810     -46.636 -63.019 -53.368  1.00  0.00           N  
ATOM   4472  CA  LYS B1810     -47.375 -63.167 -52.116  1.00  0.00           C  
ATOM   4473  C   LYS B1810     -46.466 -63.569 -50.960  1.00  0.00           C  
ATOM   4474  O   LYS B1810     -45.340 -64.021 -51.162  1.00  0.00           O  
ATOM   4475  CB  LYS B1810     -48.511 -64.181 -52.264  1.00  0.00           C  
ATOM   4476  CG  LYS B1810     -49.622 -63.705 -53.230  1.00  0.00           C  
ATOM   4477  CD  LYS B1810     -50.728 -64.748 -53.376  1.00  0.00           C  
ATOM   4478  CE  LYS B1810     -51.816 -64.285 -54.345  1.00  0.00           C  
ATOM   4479  NZ  LYS B1810     -52.875 -65.318 -54.537  1.00  0.00           N  
ATOM   4480  N   ASP B1811     -46.971 -63.404 -49.746  1.00  0.00           N  
ATOM   4481  CA  ASP B1811     -46.217 -63.727 -48.555  1.00  0.00           C  
ATOM   4482  C   ASP B1811     -46.908 -64.801 -47.726  1.00  0.00           C  
ATOM   4483  O   ASP B1811     -47.822 -64.504 -46.953  1.00  0.00           O  
ATOM   4484  CB  ASP B1811     -46.039 -62.474 -47.707  1.00  0.00           C  
ATOM   4485  CG  ASP B1811     -45.253 -62.741 -46.463  1.00  0.00           C  
ATOM   4486  OD1 ASP B1811     -45.094 -61.815 -45.652  1.00  0.00           O  
ATOM   4487  OD2 ASP B1811     -44.802 -63.892 -46.292  1.00  0.00           O  
ATOM   4488  N   PRO B1812     -46.467 -66.062 -47.864  1.00  0.00           N  
ATOM   4489  CA  PRO B1812     -47.031 -67.202 -47.135  1.00  0.00           C  
ATOM   4490  C   PRO B1812     -46.912 -67.052 -45.610  1.00  0.00           C  
ATOM   4491  O   PRO B1812     -47.771 -67.520 -44.875  1.00  0.00           O  
ATOM   4492  CB  PRO B1812     -46.223 -68.383 -47.667  1.00  0.00           C  
ATOM   4493  CG  PRO B1812     -45.821 -67.934 -49.040  1.00  0.00           C  
ATOM   4494  CD  PRO B1812     -45.401 -66.512 -48.770  1.00  0.00           C  
ATOM   4495  N   LEU B1813     -45.867 -66.387 -45.133  1.00  0.00           N  
ATOM   4496  CA  LEU B1813     -45.701 -66.225 -43.685  1.00  0.00           C  
ATOM   4497  C   LEU B1813     -46.814 -65.382 -43.072  1.00  0.00           C  
ATOM   4498  O   LEU B1813     -47.469 -65.785 -42.102  1.00  0.00           O  
ATOM   4499  CB  LEU B1813     -44.349 -65.574 -43.375  1.00  0.00           C  
ATOM   4500  CG  LEU B1813     -44.087 -65.162 -41.917  1.00  0.00           C  
ATOM   4501  CD1 LEU B1813     -43.894 -66.391 -41.062  1.00  0.00           C  
ATOM   4502  CD2 LEU B1813     -42.851 -64.284 -41.846  1.00  0.00           C  
ATOM   4503  N   THR B1814     -47.041 -64.205 -43.639  1.00  0.00           N  
ATOM   4504  CA  THR B1814     -48.052 -63.306 -43.111  1.00  0.00           C  
ATOM   4505  C   THR B1814     -49.396 -63.435 -43.819  1.00  0.00           C  
ATOM   4506  O   THR B1814     -50.431 -63.078 -43.263  1.00  0.00           O  
ATOM   4507  CB  THR B1814     -47.579 -61.843 -43.220  1.00  0.00           C  
ATOM   4508  OG1 THR B1814     -46.418 -61.645 -42.407  1.00  0.00           O  
ATOM   4509  CG2 THR B1814     -48.643 -60.918 -42.747  1.00  0.00           C  
ATOM   4510  N   GLY B1815     -49.376 -63.942 -45.045  1.00  0.00           N  
ATOM   4511  CA  GLY B1815     -50.605 -64.060 -45.803  1.00  0.00           C  
ATOM   4512  C   GLY B1815     -50.922 -62.654 -46.341  1.00  0.00           C  
ATOM   4513  O   GLY B1815     -52.084 -62.299 -46.479  1.00  0.00           O  
ATOM   4514  N   ALA B1816     -49.896 -61.863 -46.638  1.00  0.00           N  
ATOM   4515  CA  ALA B1816     -50.065 -60.518 -47.144  1.00  0.00           C  
ATOM   4516  C   ALA B1816     -49.812 -60.396 -48.609  1.00  0.00           C  
ATOM   4517  O   ALA B1816     -48.716 -60.684 -49.111  1.00  0.00           O  
ATOM   4518  CB  ALA B1816     -49.172 -59.563 -46.405  1.00  0.00           C  
ATOM   4519  N   PRO B1817     -50.823 -59.939 -49.355  1.00  0.00           N  
ATOM   4520  CA  PRO B1817     -51.908 -59.446 -50.166  1.00  0.00           C  
ATOM   4521  C   PRO B1817     -53.202 -60.008 -49.535  1.00  0.00           C  
ATOM   4522  O   PRO B1817     -53.573 -61.161 -49.749  1.00  0.00           O  
ATOM   4523  CB  PRO B1817     -51.592 -60.062 -51.530  1.00  0.00           C  
ATOM   4524  CG  PRO B1817     -50.914 -61.412 -51.134  1.00  0.00           C  
ATOM   4525  CD  PRO B1817     -50.670 -61.373 -49.676  1.00  0.00           C  
ATOM   4526  N   SER B1818     -53.868 -59.182 -48.744  1.00  0.00           N  
ATOM   4527  CA  SER B1818     -55.116 -59.571 -48.072  1.00  0.00           C  
ATOM   4528  C   SER B1818     -56.231 -58.542 -48.302  1.00  0.00           C  
ATOM   4529  O   SER B1818     -55.969 -57.376 -48.606  1.00  0.00           O  
ATOM   4530  CB  SER B1818     -54.888 -59.710 -46.573  1.00  0.00           C  
ATOM   4531  OG  SER B1818     -54.700 -58.442 -45.977  1.00  0.00           O  
ATOM   4532  N   PRO B1819     -57.495 -58.973 -48.165  1.00  0.00           N  
ATOM   4533  CA  PRO B1819     -58.662 -58.104 -48.352  1.00  0.00           C  
ATOM   4534  C   PRO B1819     -58.817 -57.152 -47.174  1.00  0.00           C  
ATOM   4535  O   PRO B1819     -58.405 -57.473 -46.062  1.00  0.00           O  
ATOM   4536  CB  PRO B1819     -59.828 -59.092 -48.411  1.00  0.00           C  
ATOM   4537  CG  PRO B1819     -59.186 -60.381 -48.841  1.00  0.00           C  
ATOM   4538  CD  PRO B1819     -57.914 -60.379 -48.047  1.00  0.00           C  
ATOM   4539  N   VAL B1820     -59.404 -55.985 -47.416  1.00  0.00           N  
ATOM   4540  CA  VAL B1820     -59.633 -55.002 -46.364  1.00  0.00           C  
ATOM   4541  C   VAL B1820     -61.134 -54.722 -46.247  1.00  0.00           C  
ATOM   4542  O   VAL B1820     -61.872 -54.832 -47.223  1.00  0.00           O  
ATOM   4543  CB  VAL B1820     -58.914 -53.669 -46.664  1.00  0.00           C  
ATOM   4544  CG1 VAL B1820     -57.416 -53.881 -46.726  1.00  0.00           C  
ATOM   4545  CG2 VAL B1820     -59.415 -53.103 -47.974  1.00  0.00           C  
ATOM   4546  N   PRO B1821     -61.601 -54.351 -45.045  1.00  0.00           N  
ATOM   4547  CA  PRO B1821     -63.024 -54.062 -44.836  1.00  0.00           C  
ATOM   4548  C   PRO B1821     -63.572 -53.068 -45.855  1.00  0.00           C  
ATOM   4549  O   PRO B1821     -62.927 -52.073 -46.181  1.00  0.00           O  
ATOM   4550  CB  PRO B1821     -63.064 -53.527 -43.401  1.00  0.00           C  
ATOM   4551  CG  PRO B1821     -61.694 -52.950 -43.206  1.00  0.00           C  
ATOM   4552  CD  PRO B1821     -60.816 -53.990 -43.854  1.00  0.00           C  
ATOM   4553  N   GLU B1822     -64.767 -53.354 -46.358  1.00  0.00           N  
ATOM   4554  CA  GLU B1822     -65.414 -52.512 -47.354  1.00  0.00           C  
ATOM   4555  C   GLU B1822     -65.510 -51.061 -46.898  1.00  0.00           C  
ATOM   4556  O   GLU B1822     -65.489 -50.147 -47.720  1.00  0.00           O  
ATOM   4557  CB  GLU B1822     -66.811 -53.065 -47.662  1.00  0.00           C  
ATOM   4558  CG  GLU B1822     -67.550 -52.397 -48.820  1.00  0.00           C  
ATOM   4559  CD  GLU B1822     -68.099 -51.019 -48.481  1.00  0.00           C  
ATOM   4560  OE1 GLU B1822     -68.838 -50.889 -47.480  1.00  0.00           O  
ATOM   4561  OE2 GLU B1822     -67.799 -50.064 -49.229  1.00  0.00           O  
ATOM   4562  N   GLU B1830     -65.609 -50.841 -45.592  1.00  0.00           N  
ATOM   4563  CA  GLU B1830     -65.714 -49.479 -45.097  1.00  0.00           C  
ATOM   4564  C   GLU B1830     -64.363 -48.796 -45.027  1.00  0.00           C  
ATOM   4565  O   GLU B1830     -64.286 -47.569 -45.047  1.00  0.00           O  
ATOM   4566  CB  GLU B1830     -66.379 -49.435 -43.719  1.00  0.00           C  
ATOM   4567  CG  GLU B1830     -65.622 -50.146 -42.618  1.00  0.00           C  
ATOM   4568  CD  GLU B1830     -65.980 -51.615 -42.525  1.00  0.00           C  
ATOM   4569  OE1 GLU B1830     -65.905 -52.320 -43.555  1.00  0.00           O  
ATOM   4570  OE2 GLU B1830     -66.334 -52.068 -41.417  1.00  0.00           O  
ATOM   4571  N   GLN B1831     -63.294 -49.581 -44.939  1.00  0.00           N  
ATOM   4572  CA  GLN B1831     -61.970 -48.984 -44.889  1.00  0.00           C  
ATOM   4573  C   GLN B1831     -61.670 -48.393 -46.263  1.00  0.00           C  
ATOM   4574  O   GLN B1831     -61.056 -47.333 -46.367  1.00  0.00           O  
ATOM   4575  CB  GLN B1831     -60.897 -50.010 -44.515  1.00  0.00           C  
ATOM   4576  CG  GLN B1831     -59.513 -49.368 -44.402  1.00  0.00           C  
ATOM   4577  CD  GLN B1831     -58.401 -50.346 -44.050  1.00  0.00           C  
ATOM   4578  OE1 GLN B1831     -57.223 -49.986 -44.068  1.00  0.00           O  
ATOM   4579  NE2 GLN B1831     -58.768 -51.580 -43.726  1.00  0.00           N  
ATOM   4580  N   LEU B1832     -62.112 -49.077 -47.316  1.00  0.00           N  
ATOM   4581  CA  LEU B1832     -61.897 -48.592 -48.678  1.00  0.00           C  
ATOM   4582  C   LEU B1832     -62.768 -47.376 -48.946  1.00  0.00           C  
ATOM   4583  O   LEU B1832     -62.332 -46.402 -49.564  1.00  0.00           O  
ATOM   4584  CB  LEU B1832     -62.225 -49.678 -49.698  1.00  0.00           C  
ATOM   4585  CG  LEU B1832     -61.094 -50.640 -50.038  1.00  0.00           C  
ATOM   4586  CD1 LEU B1832     -61.568 -51.624 -51.095  1.00  0.00           C  
ATOM   4587  CD2 LEU B1832     -59.896 -49.849 -50.544  1.00  0.00           C  
ATOM   4588  N   ARG B1833     -64.009 -47.445 -48.481  1.00  0.00           N  
ATOM   4589  CA  ARG B1833     -64.958 -46.354 -48.640  1.00  0.00           C  
ATOM   4590  C   ARG B1833     -64.377 -45.089 -48.008  1.00  0.00           C  
ATOM   4591  O   ARG B1833     -64.591 -43.982 -48.501  1.00  0.00           O  
ATOM   4592  CB  ARG B1833     -66.273 -46.720 -47.958  1.00  0.00           C  
ATOM   4593  CG  ARG B1833     -67.412 -45.752 -48.188  1.00  0.00           C  
ATOM   4594  CD  ARG B1833     -68.693 -46.314 -47.602  1.00  0.00           C  
ATOM   4595  NE  ARG B1833     -68.649 -46.376 -46.145  1.00  0.00           N  
ATOM   4596  CZ  ARG B1833     -69.375 -47.214 -45.414  1.00  0.00           C  
ATOM   4597  NH1 ARG B1833     -70.199 -48.066 -46.008  1.00  0.00           N  
ATOM   4598  NH2 ARG B1833     -69.280 -47.199 -44.090  1.00  0.00           N  
ATOM   4599  N   GLU B1834     -63.645 -45.268 -46.912  1.00  0.00           N  
ATOM   4600  CA  GLU B1834     -63.013 -44.154 -46.216  1.00  0.00           C  
ATOM   4601  C   GLU B1834     -62.018 -43.483 -47.166  1.00  0.00           C  
ATOM   4602  O   GLU B1834     -61.831 -42.267 -47.137  1.00  0.00           O  
ATOM   4603  CB  GLU B1834     -62.283 -44.672 -44.970  1.00  0.00           C  
ATOM   4604  CG  GLU B1834     -61.708 -43.593 -44.068  1.00  0.00           C  
ATOM   4605  CD  GLU B1834     -61.072 -44.151 -42.795  1.00  0.00           C  
ATOM   4606  OE1 GLU B1834     -60.671 -43.341 -41.936  1.00  0.00           O  
ATOM   4607  OE2 GLU B1834     -60.968 -45.389 -42.648  1.00  0.00           O  
ATOM   4608  N   LEU B1835     -61.388 -44.297 -48.009  1.00  0.00           N  
ATOM   4609  CA  LEU B1835     -60.418 -43.811 -48.977  1.00  0.00           C  
ATOM   4610  C   LEU B1835     -61.129 -43.336 -50.244  1.00  0.00           C  
ATOM   4611  O   LEU B1835     -60.510 -42.775 -51.143  1.00  0.00           O  
ATOM   4612  CB  LEU B1835     -59.420 -44.929 -49.322  1.00  0.00           C  
ATOM   4613  CG  LEU B1835     -58.599 -45.483 -48.154  1.00  0.00           C  
ATOM   4614  CD1 LEU B1835     -57.770 -46.679 -48.618  1.00  0.00           C  
ATOM   4615  CD2 LEU B1835     -57.704 -44.385 -47.602  1.00  0.00           C  
ATOM   4616  N   GLY B1836     -62.435 -43.565 -50.313  1.00  0.00           N  
ATOM   4617  CA  GLY B1836     -63.194 -43.151 -51.484  1.00  0.00           C  
ATOM   4618  C   GLY B1836     -62.915 -44.024 -52.688  1.00  0.00           C  
ATOM   4619  O   GLY B1836     -62.839 -43.539 -53.820  1.00  0.00           O  
ATOM   4620  N   LEU B1837     -62.773 -45.322 -52.446  1.00  0.00           N  
ATOM   4621  CA  LEU B1837     -62.495 -46.277 -53.509  1.00  0.00           C  
ATOM   4622  C   LEU B1837     -63.423 -47.496 -53.420  1.00  0.00           C  
ATOM   4623  O   LEU B1837     -63.916 -47.843 -52.345  1.00  0.00           O  
ATOM   4624  CB  LEU B1837     -61.029 -46.744 -53.421  1.00  0.00           C  
ATOM   4625  CG  LEU B1837     -59.939 -45.702 -53.717  1.00  0.00           C  
ATOM   4626  CD1 LEU B1837     -58.598 -46.202 -53.196  1.00  0.00           C  
ATOM   4627  CD2 LEU B1837     -59.863 -45.440 -55.220  1.00  0.00           C  
ATOM   4628  N   MET B1838     -63.667 -48.132 -54.562  1.00  0.00           N  
ATOM   4629  CA  MET B1838     -64.480 -49.346 -54.601  1.00  0.00           C  
ATOM   4630  C   MET B1838     -63.832 -50.330 -55.582  1.00  0.00           C  
ATOM   4631  O   MET B1838     -63.208 -49.917 -56.567  1.00  0.00           O  
ATOM   4632  CB  MET B1838     -65.932 -49.037 -55.007  1.00  0.00           C  
ATOM   4633  CG  MET B1838     -66.132 -48.425 -56.384  1.00  0.00           C  
ATOM   4634  SD  MET B1838     -67.911 -48.301 -56.812  1.00  0.00           S  
ATOM   4635  CE  MET B1838     -68.065 -49.559 -58.048  1.00  0.00           C  
ATOM   4636  N   VAL B1839     -63.959 -51.621 -55.300  1.00  0.00           N  
ATOM   4637  CA  VAL B1839     -63.367 -52.658 -56.141  1.00  0.00           C  
ATOM   4638  C   VAL B1839     -64.195 -52.963 -57.388  1.00  0.00           C  
ATOM   4639  O   VAL B1839     -65.421 -52.961 -57.333  1.00  0.00           O  
ATOM   4640  CB  VAL B1839     -63.192 -53.972 -55.346  1.00  0.00           C  
ATOM   4641  CG1 VAL B1839     -62.498 -55.014 -56.206  1.00  0.00           C  
ATOM   4642  CG2 VAL B1839     -62.401 -53.711 -54.062  1.00  0.00           C  
ATOM   4643  N   VAL B1840     -63.506 -53.236 -58.498  1.00  0.00           N  
ATOM   4644  CA  VAL B1840     -64.141 -53.560 -59.774  1.00  0.00           C  
ATOM   4645  C   VAL B1840     -63.640 -54.882 -60.399  1.00  0.00           C  
ATOM   4646  O   VAL B1840     -64.144 -55.951 -60.048  1.00  0.00           O  
ATOM   4647  CB  VAL B1840     -63.958 -52.410 -60.793  1.00  0.00           C  
ATOM   4648  CG1 VAL B1840     -64.504 -52.823 -62.152  1.00  0.00           C  
ATOM   4649  CG2 VAL B1840     -64.664 -51.163 -60.296  1.00  0.00           C  
ATOM   4650  N   ARG B1841     -62.659 -54.820 -61.308  1.00  0.00           N  
ATOM   4651  CA  ARG B1841     -62.156 -56.040 -61.978  1.00  0.00           C  
ATOM   4652  C   ARG B1841     -60.752 -55.965 -62.610  1.00  0.00           C  
ATOM   4653  O   ARG B1841     -60.502 -55.023 -63.363  1.00  0.00           O  
ATOM   4654  CB  ARG B1841     -63.097 -56.421 -63.123  1.00  0.00           C  
ATOM   4655  CG  ARG B1841     -64.569 -56.522 -62.782  1.00  0.00           C  
ATOM   4656  CD  ARG B1841     -65.367 -56.881 -64.021  1.00  0.00           C  
ATOM   4657  NE  ARG B1841     -66.804 -56.853 -63.775  1.00  0.00           N  
ATOM   4658  CZ  ARG B1841     -67.726 -57.164 -64.683  1.00  0.00           C  
ATOM   4659  NH1 ARG B1841     -67.365 -57.539 -65.907  1.00  0.00           N  
ATOM   4660  NH2 ARG B1841     -69.013 -57.105 -64.364  1.00  0.00           N  
ATOM   4661  N   PRO B1842     -59.804 -56.880 -62.258  1.00  0.00           N  
ATOM   4662  CA  PRO B1842     -58.503 -56.754 -62.946  1.00  0.00           C  
ATOM   4663  C   PRO B1842     -57.300 -57.566 -62.449  1.00  0.00           C  
ATOM   4664  O   PRO B1842     -56.212 -56.958 -62.278  1.00  0.00           O  
ATOM   4665  CB  PRO B1842     -58.183 -55.366 -62.698  1.00  0.00           C  
ATOM   4666  CG  PRO B1842     -58.390 -55.512 -60.990  1.00  0.00           C  
ATOM   4667  CD  PRO B1842     -59.504 -56.629 -60.843  1.00  0.00           C  
TER
END
