# Supplementary material for: Backbone Brackets and Arginine Tweezers delineate Class I and Class II aminoacyl tRNA synthetases
Source: PLoS Comput Biol. 2018 Apr 16;14(4):e1006101. doi: 10.1371/journal.pcbi.1006101 (PMC5919687; doi:10.1371/journal.pcbi.1006101)
Supplement: S12 File — All structures of Class II aaRS with residues renumbered according to the MSA. (GZ) [file pcbi.1006101.s024.tar.gz › 1lyl_A_renum.pdb]

ATOM      1  N   PHE A 138     134.165  48.234  58.988  1.00  0.00           N  
ATOM      2  CA  PHE A 138     133.727  48.583  57.641  1.00  0.00           C  
ATOM      3  C   PHE A 138     134.951  48.784  56.764  1.00  0.00           C  
ATOM      4  O   PHE A 138     135.109  48.099  55.757  1.00  0.00           O  
ATOM      5  CB  PHE A 138     132.865  49.857  57.648  1.00  0.00           C  
ATOM      6  CG  PHE A 138     132.241  50.189  56.302  1.00  0.00           C  
ATOM      7  CD1 PHE A 138     131.187  49.430  55.794  1.00  0.00           C  
ATOM      8  CD2 PHE A 138     132.687  51.282  55.557  1.00  0.00           C  
ATOM      9  CE1 PHE A 138     130.597  49.741  54.556  1.00  0.00           C  
ATOM     10  CE2 PHE A 138     132.103  51.600  54.317  1.00  0.00           C  
ATOM     11  CZ  PHE A 138     131.051  50.832  53.823  1.00  0.00           C  
ATOM     12  N   ASN A 139     135.835  49.694  57.169  1.00  0.00           N  
ATOM     13  CA  ASN A 139     137.062  49.960  56.423  1.00  0.00           C  
ATOM     14  C   ASN A 139     137.856  48.663  56.263  1.00  0.00           C  
ATOM     15  O   ASN A 139     138.520  48.452  55.248  1.00  0.00           O  
ATOM     16  CB  ASN A 139     137.895  51.020  57.132  1.00  0.00           C  
ATOM     17  N   ASP A 140     137.762  47.788  57.262  1.00  0.00           N  
ATOM     18  CA  ASP A 140     138.415  46.483  57.203  1.00  0.00           C  
ATOM     19  C   ASP A 140     137.620  45.544  56.282  1.00  0.00           C  
ATOM     20  O   ASP A 140     138.198  44.725  55.565  1.00  0.00           O  
ATOM     21  CB  ASP A 140     138.552  45.888  58.607  1.00  0.00           C  
ATOM     22  N   GLU A 141     136.297  45.681  56.287  1.00  0.00           N  
ATOM     23  CA  GLU A 141     135.450  44.889  55.401  1.00  0.00           C  
ATOM     24  C   GLU A 141     135.764  45.186  53.935  1.00  0.00           C  
ATOM     25  O   GLU A 141     135.954  44.270  53.138  1.00  0.00           O  
ATOM     26  CB  GLU A 141     133.975  45.175  55.681  1.00  0.00           C  
ATOM     27  CG  GLU A 141     133.340  44.233  56.674  1.00  0.00           C  
ATOM     28  CD  GLU A 141     132.874  42.945  56.033  1.00  0.00           C  
ATOM     29  OE1 GLU A 141     133.635  42.335  55.253  1.00  0.00           O  
ATOM     30  OE2 GLU A 141     131.729  42.541  56.308  1.00  0.00           O  
ATOM     31  N   LEU A 142     135.842  46.467  53.593  1.00  0.00           N  
ATOM     32  CA  LEU A 142     136.124  46.874  52.228  1.00  0.00           C  
ATOM     33  C   LEU A 142     137.457  46.350  51.720  1.00  0.00           C  
ATOM     34  O   LEU A 142     137.539  45.876  50.586  1.00  0.00           O  
ATOM     35  CB  LEU A 142     136.082  48.394  52.084  1.00  0.00           C  
ATOM     36  CG  LEU A 142     134.805  49.142  52.478  1.00  0.00           C  
ATOM     37  CD1 LEU A 142     134.786  50.464  51.745  1.00  0.00           C  
ATOM     38  CD2 LEU A 142     133.557  48.350  52.133  1.00  0.00           C  
ATOM     39  N   ARG A 143     138.499  46.439  52.543  1.00  0.00           N  
ATOM     40  CA  ARG A 143     139.824  45.956  52.153  1.00  0.00           C  
ATOM     41  C   ARG A 143     139.781  44.464  51.906  1.00  0.00           C  
ATOM     42  O   ARG A 143     140.293  43.977  50.903  1.00  0.00           O  
ATOM     43  CB  ARG A 143     140.865  46.274  53.226  1.00  0.00           C  
ATOM     44  N   ASN A 144     139.133  43.745  52.809  1.00  0.00           N  
ATOM     45  CA  ASN A 144     139.044  42.296  52.706  1.00  0.00           C  
ATOM     46  C   ASN A 144     138.387  41.864  51.398  1.00  0.00           C  
ATOM     47  O   ASN A 144     138.929  41.046  50.656  1.00  0.00           O  
ATOM     48  CB  ASN A 144     138.258  41.744  53.890  1.00  0.00           C  
ATOM     49  CG  ASN A 144     139.016  40.675  54.643  1.00  0.00           C  
ATOM     50  OD1 ASN A 144     140.029  40.161  54.168  1.00  0.00           O  
ATOM     51  ND2 ASN A 144     138.539  40.345  55.838  1.00  0.00           N  
ATOM     52  N   ARG A 145     137.233  42.449  51.102  1.00  0.00           N  
ATOM     53  CA  ARG A 145     136.488  42.119  49.897  1.00  0.00           C  
ATOM     54  C   ARG A 145     137.285  42.475  48.658  1.00  0.00           C  
ATOM     55  O   ARG A 145     137.356  41.698  47.709  1.00  0.00           O  
ATOM     56  CB  ARG A 145     135.138  42.834  49.911  1.00  0.00           C  
ATOM     57  CG  ARG A 145     134.217  42.295  50.984  1.00  0.00           C  
ATOM     58  CD  ARG A 145     133.051  43.204  51.251  1.00  0.00           C  
ATOM     59  NE  ARG A 145     132.199  42.645  52.297  1.00  0.00           N  
ATOM     60  CZ  ARG A 145     131.116  41.914  52.066  1.00  0.00           C  
ATOM     61  NH1 ARG A 145     130.742  41.637  50.827  1.00  0.00           N  
ATOM     62  NH2 ARG A 145     130.397  41.468  53.078  1.00  0.00           N  
ATOM     63  N   ARG A 146     137.945  43.620  48.699  1.00  0.00           N  
ATOM     64  CA  ARG A 146     138.745  44.047  47.574  1.00  0.00           C  
ATOM     65  C   ARG A 146     139.944  43.118  47.354  1.00  0.00           C  
ATOM     66  O   ARG A 146     140.293  42.808  46.213  1.00  0.00           O  
ATOM     67  CB  ARG A 146     139.171  45.498  47.757  1.00  0.00           C  
ATOM     68  CG  ARG A 146     139.427  46.208  46.452  1.00  0.00           C  
ATOM     69  CD  ARG A 146     139.311  47.714  46.592  1.00  0.00           C  
ATOM     70  NE  ARG A 146     137.928  48.176  46.758  1.00  0.00           N  
ATOM     71  CZ  ARG A 146     137.134  48.583  45.765  1.00  0.00           C  
ATOM     72  NH1 ARG A 146     137.546  48.545  44.504  1.00  0.00           N  
ATOM     73  NH2 ARG A 146     135.936  49.085  46.038  1.00  0.00           N  
ATOM     74  N   GLU A 147     140.543  42.620  48.432  1.00  0.00           N  
ATOM     75  CA  GLU A 147     141.649  41.667  48.296  1.00  0.00           C  
ATOM     76  C   GLU A 147     141.143  40.381  47.675  1.00  0.00           C  
ATOM     77  O   GLU A 147     141.800  39.800  46.817  1.00  0.00           O  
ATOM     78  CB  GLU A 147     142.319  41.367  49.641  1.00  0.00           C  
ATOM     79  CG  GLU A 147     143.248  42.481  50.109  1.00  0.00           C  
ATOM     80  CD  GLU A 147     143.939  42.213  51.442  1.00  0.00           C  
ATOM     81  OE1 GLU A 147     143.619  41.216  52.124  1.00  0.00           O  
ATOM     82  OE2 GLU A 147     144.812  43.025  51.813  1.00  0.00           O  
ATOM     83  N   LYS A 148     139.950  39.964  48.073  1.00  0.00           N  
ATOM     84  CA  LYS A 148     139.356  38.750  47.532  1.00  0.00           C  
ATOM     85  C   LYS A 148     139.053  38.873  46.040  1.00  0.00           C  
ATOM     86  O   LYS A 148     139.256  37.918  45.276  1.00  0.00           O  
ATOM     87  CB  LYS A 148     138.097  38.398  48.309  1.00  0.00           C  
ATOM     88  CG  LYS A 148     138.394  37.892  49.697  1.00  0.00           C  
ATOM     89  CD  LYS A 148     137.147  37.782  50.530  1.00  0.00           C  
ATOM     90  CE  LYS A 148     137.416  36.941  51.757  1.00  0.00           C  
ATOM     91  NZ  LYS A 148     136.204  36.779  52.594  1.00  0.00           N  
ATOM     92  N   LEU A 149     138.594  40.050  45.620  1.00  0.00           N  
ATOM     93  CA  LEU A 149     138.295  40.284  44.213  1.00  0.00           C  
ATOM     94  C   LEU A 149     139.594  40.165  43.427  1.00  0.00           C  
ATOM     95  O   LEU A 149     139.631  39.553  42.357  1.00  0.00           O  
ATOM     96  CB  LEU A 149     137.717  41.680  44.013  1.00  0.00           C  
ATOM     97  CG  LEU A 149     136.696  41.927  42.901  1.00  0.00           C  
ATOM     98  CD1 LEU A 149     136.923  43.312  42.344  1.00  0.00           C  
ATOM     99  CD2 LEU A 149     136.787  40.895  41.805  1.00  0.00           C  
ATOM    100  N   ALA A 150     140.664  40.740  43.968  1.00  0.00           N  
ATOM    101  CA  ALA A 150     141.966  40.701  43.313  1.00  0.00           C  
ATOM    102  C   ALA A 150     142.389  39.268  43.039  1.00  0.00           C  
ATOM    103  O   ALA A 150     142.865  38.948  41.953  1.00  0.00           O  
ATOM    104  CB  ALA A 150     142.994  41.398  44.159  1.00  0.00           C  
ATOM    105  N   ALA A 151     142.173  38.392  44.010  1.00  0.00           N  
ATOM    106  CA  ALA A 151     142.516  36.990  43.837  1.00  0.00           C  
ATOM    107  C   ALA A 151     141.688  36.374  42.719  1.00  0.00           C  
ATOM    108  O   ALA A 151     142.211  35.592  41.933  1.00  0.00           O  
ATOM    109  CB  ALA A 151     142.304  36.227  45.127  1.00  0.00           C  
ATOM    110  N   LEU A 152     140.404  36.729  42.649  1.00  0.00           N  
ATOM    111  CA  LEU A 152     139.509  36.208  41.615  1.00  0.00           C  
ATOM    112  C   LEU A 152     140.009  36.586  40.244  1.00  0.00           C  
ATOM    113  O   LEU A 152     140.139  35.741  39.370  1.00  0.00           O  
ATOM    114  CB  LEU A 152     138.093  36.752  41.783  1.00  0.00           C  
ATOM    115  CG  LEU A 152     137.227  36.111  42.859  1.00  0.00           C  
ATOM    116  CD1 LEU A 152     135.884  36.818  42.947  1.00  0.00           C  
ATOM    117  CD2 LEU A 152     137.040  34.649  42.533  1.00  0.00           C  
ATOM    118  N   ARG A 153     140.294  37.865  40.060  1.00  0.00           N  
ATOM    119  CA  ARG A 153     140.782  38.348  38.784  1.00  0.00           C  
ATOM    120  C   ARG A 153     141.980  37.536  38.370  1.00  0.00           C  
ATOM    121  O   ARG A 153     142.094  37.107  37.224  1.00  0.00           O  
ATOM    122  CB  ARG A 153     141.194  39.817  38.887  1.00  0.00           C  
ATOM    123  CG  ARG A 153     140.048  40.773  39.150  1.00  0.00           C  
ATOM    124  CD  ARG A 153     140.523  42.194  38.977  1.00  0.00           C  
ATOM    125  NE  ARG A 153     139.490  43.182  39.278  1.00  0.00           N  
ATOM    126  CZ  ARG A 153     138.420  43.403  38.523  1.00  0.00           C  
ATOM    127  NH1 ARG A 153     138.213  42.682  37.431  1.00  0.00           N  
ATOM    128  NH2 ARG A 153     137.585  44.379  38.833  1.00  0.00           N  
ATOM    129  N   GLN A 154     142.851  37.283  39.334  1.00  0.00           N  
ATOM    130  CA  GLN A 154     144.104  36.602  39.063  1.00  0.00           C  
ATOM    131  C   GLN A 154     143.929  35.214  38.471  1.00  0.00           C  
ATOM    132  O   GLN A 154     144.818  34.717  37.783  1.00  0.00           O  
ATOM    133  CB  GLN A 154     144.968  36.555  40.324  1.00  0.00           C  
ATOM    134  CG  GLN A 154     146.449  36.533  40.034  1.00  0.00           C  
ATOM    135  CD  GLN A 154     146.889  37.678  39.130  1.00  0.00           C  
ATOM    136  OE1 GLN A 154     147.785  37.512  38.311  1.00  0.00           O  
ATOM    137  NE2 GLN A 154     146.277  38.840  39.288  1.00  0.00           N  
ATOM    138  N   GLN A 155     142.781  34.591  38.681  1.00  0.00           N  
ATOM    139  CA  GLN A 155     142.631  33.252  38.152  1.00  0.00           C  
ATOM    140  C   GLN A 155     141.607  33.009  37.070  1.00  0.00           C  
ATOM    141  O   GLN A 155     141.244  31.859  36.809  1.00  0.00           O  
ATOM    142  CB  GLN A 155     142.486  32.227  39.270  1.00  0.00           C  
ATOM    143  CG  GLN A 155     141.372  32.467  40.250  1.00  0.00           C  
ATOM    144  CD  GLN A 155     141.501  31.546  41.444  1.00  0.00           C  
ATOM    145  OE1 GLN A 155     140.622  30.722  41.709  1.00  0.00           O  
ATOM    146  NE2 GLN A 155     142.622  31.657  42.158  1.00  0.00           N  
ATOM    147  N   GLY A 156     141.171  34.064  36.398  1.00  0.00           N  
ATOM    148  CA  GLY A 156     140.262  33.853  35.296  1.00  0.00           C  
ATOM    149  C   GLY A 156     139.179  34.880  35.242  1.00  0.00           C  
ATOM    150  O   GLY A 156     139.448  36.066  35.394  1.00  0.00           O  
ATOM    151  N   VAL A 157     137.953  34.427  35.012  1.00  0.00           N  
ATOM    152  CA  VAL A 157     136.833  35.347  34.922  1.00  0.00           C  
ATOM    153  C   VAL A 157     136.259  35.575  36.316  1.00  0.00           C  
ATOM    154  O   VAL A 157     135.892  34.631  37.026  1.00  0.00           O  
ATOM    155  CB  VAL A 157     135.728  34.836  33.961  1.00  0.00           C  
ATOM    156  CG1 VAL A 157     134.831  36.000  33.529  1.00  0.00           C  
ATOM    157  CG2 VAL A 157     136.349  34.153  32.741  1.00  0.00           C  
ATOM    158  N   ALA A 158     136.253  36.839  36.716  1.00  0.00           N  
ATOM    159  CA  ALA A 158     135.745  37.236  38.013  1.00  0.00           C  
ATOM    160  C   ALA A 158     134.257  37.542  37.923  1.00  0.00           C  
ATOM    161  O   ALA A 158     133.529  37.417  38.911  1.00  0.00           O  
ATOM    162  CB  ALA A 158     136.502  38.454  38.508  1.00  0.00           C  
ATOM    163  N   PHE A 159     133.808  37.933  36.732  1.00  0.00           N  
ATOM    164  CA  PHE A 159     132.423  38.325  36.526  1.00  0.00           C  
ATOM    165  C   PHE A 159     131.759  37.485  35.430  1.00  0.00           C  
ATOM    166  O   PHE A 159     131.426  37.978  34.350  1.00  0.00           O  
ATOM    167  CB  PHE A 159     132.346  39.823  36.191  1.00  0.00           C  
ATOM    168  CG  PHE A 159     132.812  40.732  37.313  1.00  0.00           C  
ATOM    169  CD1 PHE A 159     131.945  41.111  38.331  1.00  0.00           C  
ATOM    170  CD2 PHE A 159     134.120  41.203  37.348  1.00  0.00           C  
ATOM    171  CE1 PHE A 159     132.370  41.941  39.364  1.00  0.00           C  
ATOM    172  CE2 PHE A 159     134.553  42.036  38.379  1.00  0.00           C  
ATOM    173  CZ  PHE A 159     133.677  42.403  39.387  1.00  0.00           C  
ATOM    174  N   PRO A 160     131.566  36.192  35.693  1.00  0.00           N  
ATOM    175  CA  PRO A 160     130.943  35.322  34.703  1.00  0.00           C  
ATOM    176  C   PRO A 160     129.459  35.623  34.529  1.00  0.00           C  
ATOM    177  O   PRO A 160     128.798  36.082  35.465  1.00  0.00           O  
ATOM    178  CB  PRO A 160     131.165  33.943  35.302  1.00  0.00           C  
ATOM    179  CG  PRO A 160     131.048  34.197  36.743  1.00  0.00           C  
ATOM    180  CD  PRO A 160     131.878  35.438  36.916  1.00  0.00           C  
ATOM    181  N   ASN A 161     128.939  35.381  33.328  1.00  0.00           N  
ATOM    182  CA  ASN A 161     127.517  35.586  33.063  1.00  0.00           C  
ATOM    183  C   ASN A 161     126.859  34.378  32.416  1.00  0.00           C  
ATOM    184  O   ASN A 161     125.804  34.500  31.809  1.00  0.00           O  
ATOM    185  CB  ASN A 161     127.282  36.833  32.200  1.00  0.00           C  
ATOM    186  CG  ASN A 161     127.876  36.713  30.811  1.00  0.00           C  
ATOM    187  OD1 ASN A 161     128.652  35.798  30.531  1.00  0.00           O  
ATOM    188  ND2 ASN A 161     127.545  37.663  29.941  1.00  0.00           N  
ATOM    189  N   ASP A 162     127.457  33.204  32.586  1.00  0.00           N  
ATOM    190  CA  ASP A 162     126.916  31.992  31.992  1.00  0.00           C  
ATOM    191  C   ASP A 162     125.955  31.185  32.862  1.00  0.00           C  
ATOM    192  O   ASP A 162     125.334  30.244  32.371  1.00  0.00           O  
ATOM    193  CB  ASP A 162     128.043  31.087  31.491  1.00  0.00           C  
ATOM    194  CG  ASP A 162     128.947  30.601  32.606  1.00  0.00           C  
ATOM    195  OD1 ASP A 162     128.576  29.636  33.300  1.00  0.00           O  
ATOM    196  OD2 ASP A 162     130.043  31.173  32.781  1.00  0.00           O  
ATOM    197  N   PHE A 163     125.838  31.512  34.144  1.00  0.00           N  
ATOM    198  CA  PHE A 163     124.950  30.738  34.997  1.00  0.00           C  
ATOM    199  C   PHE A 163     123.497  31.051  34.669  1.00  0.00           C  
ATOM    200  O   PHE A 163     123.126  32.214  34.525  1.00  0.00           O  
ATOM    201  CB  PHE A 163     125.226  30.998  36.481  1.00  0.00           C  
ATOM    202  CG  PHE A 163     124.385  30.157  37.402  1.00  0.00           C  
ATOM    203  CD1 PHE A 163     124.754  28.852  37.705  1.00  0.00           C  
ATOM    204  CD2 PHE A 163     123.196  30.647  37.917  1.00  0.00           C  
ATOM    205  CE1 PHE A 163     123.939  28.043  38.504  1.00  0.00           C  
ATOM    206  CE2 PHE A 163     122.380  29.847  38.713  1.00  0.00           C  
ATOM    207  CZ  PHE A 163     122.753  28.542  39.004  1.00  0.00           C  
ATOM    208  N   ARG A 164     122.680  30.010  34.558  1.00  0.00           N  
ATOM    209  CA  ARG A 164     121.256  30.168  34.286  1.00  0.00           C  
ATOM    210  C   ARG A 164     120.441  29.486  35.379  1.00  0.00           C  
ATOM    211  O   ARG A 164     120.723  28.341  35.743  1.00  0.00           O  
ATOM    212  CB  ARG A 164     120.901  29.541  32.940  1.00  0.00           C  
ATOM    213  CG  ARG A 164     121.523  30.211  31.721  1.00  0.00           C  
ATOM    214  CD  ARG A 164     120.974  31.604  31.477  1.00  0.00           C  
ATOM    215  NE  ARG A 164     122.068  32.566  31.419  1.00  0.00           N  
ATOM    216  CZ  ARG A 164     122.771  32.831  30.325  1.00  0.00           C  
ATOM    217  NH1 ARG A 164     122.461  32.255  29.171  1.00  0.00           N  
ATOM    218  NH2 ARG A 164     123.818  33.632  30.398  1.00  0.00           N  
ATOM    219  N   ARG A 165     119.449  30.193  35.914  1.00  0.00           N  
ATOM    220  CA  ARG A 165     118.581  29.648  36.957  1.00  0.00           C  
ATOM    221  C   ARG A 165     117.249  29.292  36.315  1.00  0.00           C  
ATOM    222  O   ARG A 165     116.858  29.911  35.325  1.00  0.00           O  
ATOM    223  CB  ARG A 165     118.348  30.683  38.064  1.00  0.00           C  
ATOM    224  CG  ARG A 165     117.595  31.934  37.616  1.00  0.00           C  
ATOM    225  CD  ARG A 165     117.163  32.791  38.806  1.00  0.00           C  
ATOM    226  NE  ARG A 165     116.495  34.025  38.403  1.00  0.00           N  
ATOM    227  CZ  ARG A 165     116.225  35.037  39.221  1.00  0.00           C  
ATOM    228  NH1 ARG A 165     116.559  34.974  40.500  1.00  0.00           N  
ATOM    229  NH2 ARG A 165     115.613  36.118  38.758  1.00  0.00           N  
ATOM    230  N   ASP A 166     116.530  28.334  36.891  1.00  0.00           N  
ATOM    231  CA  ASP A 166     115.240  27.949  36.337  1.00  0.00           C  
ATOM    232  C   ASP A 166     114.058  28.116  37.280  1.00  0.00           C  
ATOM    233  O   ASP A 166     112.964  27.635  36.996  1.00  0.00           O  
ATOM    234  CB  ASP A 166     115.282  26.517  35.780  1.00  0.00           C  
ATOM    235  CG  ASP A 166     115.659  25.471  36.822  1.00  0.00           C  
ATOM    236  OD1 ASP A 166     115.232  25.575  37.990  1.00  0.00           O  
ATOM    237  OD2 ASP A 166     116.378  24.515  36.455  1.00  0.00           O  
ATOM    238  N   HIS A 167     114.276  28.769  38.412  1.00  0.00           N  
ATOM    239  CA  HIS A 167     113.213  28.949  39.390  1.00  0.00           C  
ATOM    240  C   HIS A 167     113.536  30.109  40.282  1.00  0.00           C  
ATOM    241  O   HIS A 167     114.703  30.377  40.559  1.00  0.00           O  
ATOM    242  CB  HIS A 167     113.099  27.720  40.288  1.00  0.00           C  
ATOM    243  CG  HIS A 167     112.180  26.662  39.770  1.00  0.00           C  
ATOM    244  ND1 HIS A 167     112.604  25.633  38.958  1.00  0.00           N  
ATOM    245  CD2 HIS A 167     110.862  26.441  39.997  1.00  0.00           C  
ATOM    246  CE1 HIS A 167     111.594  24.820  38.714  1.00  0.00           C  
ATOM    247  NE2 HIS A 167     110.525  25.290  39.334  1.00  0.00           N  
ATOM    248  N   THR A 168     112.502  30.789  40.743  1.00  0.00           N  
ATOM    249  CA  THR A 168     112.676  31.815  41.745  1.00  0.00           C  
ATOM    250  C   THR A 168     112.109  31.234  43.044  1.00  0.00           C  
ATOM    251  O   THR A 168     111.265  30.333  43.003  1.00  0.00           O  
ATOM    252  CB  THR A 168     111.967  33.114  41.347  1.00  0.00           C  
ATOM    253  OG1 THR A 168     110.650  32.819  40.872  1.00  0.00           O  
ATOM    254  CG2 THR A 168     112.740  33.817  40.264  1.00  0.00           C  
ATOM    255  N   SER A 169     112.590  31.720  44.186  1.00  0.00           N  
ATOM    256  CA  SER A 169     112.202  31.175  45.478  1.00  0.00           C  
ATOM    257  C   SER A 169     110.697  31.021  45.612  1.00  0.00           C  
ATOM    258  O   SER A 169     110.207  29.968  46.021  1.00  0.00           O  
ATOM    259  CB  SER A 169     112.742  32.054  46.599  1.00  0.00           C  
ATOM    260  OG  SER A 169     112.234  33.368  46.490  1.00  0.00           O  
ATOM    261  N   ASP A 170     109.968  32.066  45.239  1.00  0.00           N  
ATOM    262  CA  ASP A 170     108.507  32.062  45.301  1.00  0.00           C  
ATOM    263  C   ASP A 170     107.855  30.883  44.574  1.00  0.00           C  
ATOM    264  O   ASP A 170     106.967  30.234  45.128  1.00  0.00           O  
ATOM    265  CB  ASP A 170     107.934  33.391  44.784  1.00  0.00           C  
ATOM    266  CG  ASP A 170     108.320  33.683  43.340  1.00  0.00           C  
ATOM    267  OD1 ASP A 170     109.526  33.710  43.028  1.00  0.00           O  
ATOM    268  OD2 ASP A 170     107.409  33.909  42.518  1.00  0.00           O  
ATOM    269  N   GLN A 171     108.304  30.595  43.354  1.00  0.00           N  
ATOM    270  CA  GLN A 171     107.763  29.472  42.585  1.00  0.00           C  
ATOM    271  C   GLN A 171     107.958  28.183  43.373  1.00  0.00           C  
ATOM    272  O   GLN A 171     107.016  27.413  43.571  1.00  0.00           O  
ATOM    273  CB  GLN A 171     108.483  29.322  41.248  1.00  0.00           C  
ATOM    274  CG  GLN A 171     108.397  30.496  40.305  1.00  0.00           C  
ATOM    275  CD  GLN A 171     109.306  30.300  39.106  1.00  0.00           C  
ATOM    276  OE1 GLN A 171     110.244  29.501  39.157  1.00  0.00           O  
ATOM    277  NE2 GLN A 171     109.040  31.020  38.028  1.00  0.00           N  
ATOM    278  N   LEU A 172     109.190  27.957  43.820  1.00  0.00           N  
ATOM    279  CA  LEU A 172     109.529  26.767  44.585  1.00  0.00           C  
ATOM    280  C   LEU A 172     108.606  26.674  45.786  1.00  0.00           C  
ATOM    281  O   LEU A 172     108.075  25.608  46.098  1.00  0.00           O  
ATOM    282  CB  LEU A 172     110.974  26.850  45.061  1.00  0.00           C  
ATOM    283  CG  LEU A 172     112.048  26.839  43.982  1.00  0.00           C  
ATOM    284  CD1 LEU A 172     113.125  27.849  44.338  1.00  0.00           C  
ATOM    285  CD2 LEU A 172     112.636  25.449  43.850  1.00  0.00           C  
ATOM    286  N   HIS A 173     108.403  27.806  46.448  1.00  0.00           N  
ATOM    287  CA  HIS A 173     107.552  27.842  47.623  1.00  0.00           C  
ATOM    288  C   HIS A 173     106.113  27.447  47.320  1.00  0.00           C  
ATOM    289  O   HIS A 173     105.626  26.458  47.866  1.00  0.00           O  
ATOM    290  CB  HIS A 173     107.634  29.205  48.324  1.00  0.00           C  
ATOM    291  CG  HIS A 173     108.843  29.373  49.187  1.00  0.00           C  
ATOM    292  ND1 HIS A 173     109.373  28.332  49.944  1.00  0.00           N  
ATOM    293  CD2 HIS A 173     109.648  30.435  49.419  1.00  0.00           C  
ATOM    294  CE1 HIS A 173     110.437  28.763  50.595  1.00  0.00           C  
ATOM    295  NE2 HIS A 173     110.630  30.034  50.297  1.00  0.00           N  
ATOM    296  N   GLU A 174     105.467  28.154  46.394  1.00  0.00           N  
ATOM    297  CA  GLU A 174     104.065  27.896  46.054  1.00  0.00           C  
ATOM    298  C   GLU A 174     103.809  26.438  45.674  1.00  0.00           C  
ATOM    299  O   GLU A 174     102.804  25.844  46.059  1.00  0.00           O  
ATOM    300  CB  GLU A 174     103.617  28.820  44.918  1.00  0.00           C  
ATOM    301  N   GLU A 175     104.765  25.847  44.977  1.00  0.00           N  
ATOM    302  CA  GLU A 175     104.611  24.503  44.464  1.00  0.00           C  
ATOM    303  C   GLU A 175     105.004  23.389  45.435  1.00  0.00           C  
ATOM    304  O   GLU A 175     104.497  22.273  45.326  1.00  0.00           O  
ATOM    305  CB  GLU A 175     105.415  24.380  43.163  1.00  0.00           C  
ATOM    306  CG  GLU A 175     105.135  23.129  42.338  1.00  0.00           C  
ATOM    307  CD  GLU A 175     105.830  23.132  40.982  1.00  0.00           C  
ATOM    308  OE1 GLU A 175     106.337  24.186  40.535  1.00  0.00           O  
ATOM    309  OE2 GLU A 175     105.862  22.065  40.341  1.00  0.00           O  
ATOM    310  N   PHE A 176     105.898  23.670  46.381  1.00  0.00           N  
ATOM    311  CA  PHE A 176     106.430  22.601  47.227  1.00  0.00           C  
ATOM    312  C   PHE A 176     106.352  22.772  48.727  1.00  0.00           C  
ATOM    313  O   PHE A 176     106.648  21.834  49.462  1.00  0.00           O  
ATOM    314  CB  PHE A 176     107.872  22.311  46.844  1.00  0.00           C  
ATOM    315  CG  PHE A 176     108.039  21.982  45.412  1.00  0.00           C  
ATOM    316  CD1 PHE A 176     107.583  20.774  44.914  1.00  0.00           C  
ATOM    317  CD2 PHE A 176     108.630  22.889  44.544  1.00  0.00           C  
ATOM    318  CE1 PHE A 176     107.711  20.469  43.564  1.00  0.00           C  
ATOM    319  CE2 PHE A 176     108.766  22.594  43.190  1.00  0.00           C  
ATOM    320  CZ  PHE A 176     108.307  21.381  42.698  1.00  0.00           C  
ATOM    321  N   ASP A 177     105.934  23.940  49.196  1.00  0.00           N  
ATOM    322  CA  ASP A 177     105.851  24.178  50.632  1.00  0.00           C  
ATOM    323  C   ASP A 177     104.888  23.227  51.344  1.00  0.00           C  
ATOM    324  O   ASP A 177     104.971  23.051  52.560  1.00  0.00           O  
ATOM    325  CB  ASP A 177     105.452  25.630  50.922  1.00  0.00           C  
ATOM    326  CG  ASP A 177     106.649  26.530  51.185  1.00  0.00           C  
ATOM    327  OD1 ASP A 177     107.798  26.141  50.881  1.00  0.00           O  
ATOM    328  OD2 ASP A 177     106.446  27.646  51.703  1.00  0.00           O  
ATOM    329  N   ALA A 178     103.989  22.597  50.595  1.00  0.00           N  
ATOM    330  CA  ALA A 178     102.991  21.709  51.193  1.00  0.00           C  
ATOM    331  C   ALA A 178     103.240  20.223  50.942  1.00  0.00           C  
ATOM    332  O   ALA A 178     102.359  19.399  51.184  1.00  0.00           O  
ATOM    333  CB  ALA A 178     101.589  22.090  50.708  1.00  0.00           C  
ATOM    334  N   LYS A 179     104.437  19.870  50.482  1.00  0.00           N  
ATOM    335  CA  LYS A 179     104.740  18.469  50.198  1.00  0.00           C  
ATOM    336  C   LYS A 179     105.632  17.842  51.246  1.00  0.00           C  
ATOM    337  O   LYS A 179     106.592  18.456  51.709  1.00  0.00           O  
ATOM    338  CB  LYS A 179     105.303  18.284  48.788  1.00  0.00           C  
ATOM    339  CG  LYS A 179     104.281  18.686  47.728  1.00  0.00           C  
ATOM    340  CD  LYS A 179     104.679  18.305  46.317  1.00  0.00           C  
ATOM    341  CE  LYS A 179     103.544  18.632  45.360  1.00  0.00           C  
ATOM    342  NZ  LYS A 179     103.852  18.332  43.938  1.00  0.00           N  
ATOM    343  N   ASP A 180     105.284  16.625  51.644  1.00  0.00           N  
ATOM    344  CA  ASP A 180     106.022  15.909  52.674  1.00  0.00           C  
ATOM    345  C   ASP A 180     107.428  15.603  52.191  1.00  0.00           C  
ATOM    346  O   ASP A 180     107.650  15.405  50.996  1.00  0.00           O  
ATOM    347  CB  ASP A 180     105.305  14.600  53.042  1.00  0.00           C  
ATOM    348  CG  ASP A 180     103.930  14.828  53.661  1.00  0.00           C  
ATOM    349  OD1 ASP A 180     103.535  15.990  53.896  1.00  0.00           O  
ATOM    350  OD2 ASP A 180     103.226  13.834  53.931  1.00  0.00           O  
ATOM    351  N   ASN A 181     108.366  15.541  53.130  1.00  0.00           N  
ATOM    352  CA  ASN A 181     109.758  15.257  52.800  1.00  0.00           C  
ATOM    353  C   ASN A 181     109.821  13.963  52.000  1.00  0.00           C  
ATOM    354  O   ASN A 181     110.525  13.876  50.999  1.00  0.00           O  
ATOM    355  CB  ASN A 181     110.599  15.133  54.074  1.00  0.00           C  
ATOM    356  CG  ASN A 181     112.086  15.315  53.818  1.00  0.00           C  
ATOM    357  OD1 ASN A 181     112.583  15.052  52.724  1.00  0.00           O  
ATOM    358  ND2 ASN A 181     112.802  15.783  54.828  1.00  0.00           N  
ATOM    359  N   GLN A 182     109.023  12.984  52.413  1.00  0.00           N  
ATOM    360  CA  GLN A 182     108.947  11.708  51.714  1.00  0.00           C  
ATOM    361  C   GLN A 182     108.521  11.926  50.263  1.00  0.00           C  
ATOM    362  O   GLN A 182     109.092  11.334  49.348  1.00  0.00           O  
ATOM    363  CB  GLN A 182     107.968  10.776  52.424  1.00  0.00           C  
ATOM    364  N   GLU A 183     107.537  12.797  50.058  1.00  0.00           N  
ATOM    365  CA  GLU A 183     107.063  13.098  48.714  1.00  0.00           C  
ATOM    366  C   GLU A 183     108.183  13.769  47.919  1.00  0.00           C  
ATOM    367  O   GLU A 183     108.516  13.336  46.820  1.00  0.00           O  
ATOM    368  CB  GLU A 183     105.826  13.993  48.770  1.00  0.00           C  
ATOM    369  N   LEU A 184     108.805  14.785  48.505  1.00  0.00           N  
ATOM    370  CA  LEU A 184     109.891  15.503  47.847  1.00  0.00           C  
ATOM    371  C   LEU A 184     111.105  14.612  47.578  1.00  0.00           C  
ATOM    372  O   LEU A 184     111.842  14.831  46.621  1.00  0.00           O  
ATOM    373  CB  LEU A 184     110.307  16.704  48.691  1.00  0.00           C  
ATOM    374  CG  LEU A 184     109.255  17.797  48.856  1.00  0.00           C  
ATOM    375  CD1 LEU A 184     109.650  18.726  49.982  1.00  0.00           C  
ATOM    376  CD2 LEU A 184     109.095  18.555  47.551  1.00  0.00           C  
ATOM    377  N   GLU A 185     111.307  13.607  48.421  1.00  0.00           N  
ATOM    378  CA  GLU A 185     112.441  12.704  48.271  1.00  0.00           C  
ATOM    379  C   GLU A 185     112.232  11.719  47.127  1.00  0.00           C  
ATOM    380  O   GLU A 185     113.194  11.293  46.483  1.00  0.00           O  
ATOM    381  CB  GLU A 185     112.698  11.955  49.575  1.00  0.00           C  
ATOM    382  N   SER A 186     110.978  11.346  46.885  1.00  0.00           N  
ATOM    383  CA  SER A 186     110.651  10.400  45.821  1.00  0.00           C  
ATOM    384  C   SER A 186     110.710  11.056  44.438  1.00  0.00           C  
ATOM    385  O   SER A 186     110.775  10.368  43.411  1.00  0.00           O  
ATOM    386  CB  SER A 186     109.276   9.770  46.067  1.00  0.00           C  
ATOM    387  OG  SER A 186     108.269  10.750  46.251  1.00  0.00           O  
ATOM    388  N   LEU A 195     110.707  12.388  44.426  1.00  0.00           N  
ATOM    389  CA  LEU A 195     110.801  13.175  43.199  1.00  0.00           C  
ATOM    390  C   LEU A 195     112.120  13.929  43.264  1.00  0.00           C  
ATOM    391  O   LEU A 195     112.250  14.869  44.041  1.00  0.00           O  
ATOM    392  CB  LEU A 195     109.686  14.225  43.141  1.00  0.00           C  
ATOM    393  CG  LEU A 195     108.297  13.903  43.688  1.00  0.00           C  
ATOM    394  CD1 LEU A 195     107.606  15.172  44.183  1.00  0.00           C  
ATOM    395  CD2 LEU A 195     107.463  13.219  42.620  1.00  0.00           C  
ATOM    396  N   ASN A 196     113.111  13.522  42.483  1.00  0.00           N  
ATOM    397  CA  ASN A 196     114.364  14.259  42.480  1.00  0.00           C  
ATOM    398  C   ASN A 196     114.216  15.523  41.665  1.00  0.00           C  
ATOM    399  O   ASN A 196     114.720  15.628  40.547  1.00  0.00           O  
ATOM    400  CB  ASN A 196     115.513  13.405  41.961  1.00  0.00           C  
ATOM    401  CG  ASN A 196     116.285  12.753  43.086  1.00  0.00           C  
ATOM    402  OD1 ASN A 196     116.878  13.434  43.921  1.00  0.00           O  
ATOM    403  ND2 ASN A 196     116.259  11.433  43.131  1.00  0.00           N  
ATOM    404  N   ILE A 197     113.473  16.466  42.234  1.00  0.00           N  
ATOM    405  CA  ILE A 197     113.215  17.754  41.614  1.00  0.00           C  
ATOM    406  C   ILE A 197     114.466  18.607  41.787  1.00  0.00           C  
ATOM    407  O   ILE A 197     114.678  19.211  42.842  1.00  0.00           O  
ATOM    408  CB  ILE A 197     112.014  18.453  42.288  1.00  0.00           C  
ATOM    409  CG1 ILE A 197     110.809  17.513  42.315  1.00  0.00           C  
ATOM    410  CG2 ILE A 197     111.634  19.717  41.529  1.00  0.00           C  
ATOM    411  CD1 ILE A 197     109.736  17.939  43.290  1.00  0.00           C  
ATOM    412  N   GLU A 198     115.328  18.571  40.777  1.00  0.00           N  
ATOM    413  CA  GLU A 198     116.562  19.347  40.760  1.00  0.00           C  
ATOM    414  C   GLU A 198     116.292  20.734  40.191  1.00  0.00           C  
ATOM    415  O   GLU A 198     115.815  20.875  39.060  1.00  0.00           O  
ATOM    416  CB  GLU A 198     117.621  18.633  39.914  1.00  0.00           C  
ATOM    417  CG  GLU A 198     118.983  19.322  39.895  1.00  0.00           C  
ATOM    418  CD  GLU A 198     120.051  18.536  39.133  1.00  0.00           C  
ATOM    419  OE1 GLU A 198     120.389  17.405  39.551  1.00  0.00           O  
ATOM    420  OE2 GLU A 198     120.571  19.061  38.123  1.00  0.00           O  
ATOM    421  N   VAL A 199     116.549  21.756  40.998  1.00  0.00           N  
ATOM    422  CA  VAL A 199     116.367  23.123  40.558  1.00  0.00           C  
ATOM    423  C   VAL A 199     117.673  23.889  40.589  1.00  0.00           C  
ATOM    424  O   VAL A 199     118.672  23.426  41.141  1.00  0.00           O  
ATOM    425  CB  VAL A 199     115.356  23.860  41.435  1.00  0.00           C  
ATOM    426  CG1 VAL A 199     114.001  23.221  41.303  1.00  0.00           C  
ATOM    427  CG2 VAL A 199     115.801  23.849  42.887  1.00  0.00           C  
ATOM    428  N   SER A 200     117.673  25.040  39.934  1.00  0.00           N  
ATOM    429  CA  SER A 200     118.795  25.950  40.002  1.00  0.00           C  
ATOM    430  C   SER A 200     118.205  27.327  40.248  1.00  0.00           C  
ATOM    431  O   SER A 200     117.205  27.719  39.639  1.00  0.00           O  
ATOM    432  CB  SER A 200     119.640  25.913  38.725  1.00  0.00           C  
ATOM    433  OG  SER A 200     118.858  26.222  37.596  1.00  0.00           O  
ATOM    434  N   VAL A 201     118.760  28.003  41.238  1.00  0.00           N  
ATOM    435  CA  VAL A 201     118.304  29.320  41.639  1.00  0.00           C  
ATOM    436  C   VAL A 201     119.540  30.203  41.656  1.00  0.00           C  
ATOM    437  O   VAL A 201     120.656  29.724  41.421  1.00  0.00           O  
ATOM    438  CB  VAL A 201     117.640  29.271  43.040  1.00  0.00           C  
ATOM    439  CG1 VAL A 201     116.386  28.412  42.994  1.00  0.00           C  
ATOM    440  CG2 VAL A 201     118.598  28.703  44.063  1.00  0.00           C  
ATOM    441  N   ALA A 202     119.344  31.494  41.871  1.00  0.00           N  
ATOM    442  CA  ALA A 202     120.455  32.426  41.937  1.00  0.00           C  
ATOM    443  C   ALA A 202     119.944  33.663  42.645  1.00  0.00           C  
ATOM    444  O   ALA A 202     118.765  33.999  42.546  1.00  0.00           O  
ATOM    445  CB  ALA A 202     120.952  32.762  40.548  1.00  0.00           C  
ATOM    446  N   GLY A 203     120.815  34.300  43.415  1.00  0.00           N  
ATOM    447  CA  GLY A 203     120.404  35.459  44.171  1.00  0.00           C  
ATOM    448  C   GLY A 203     121.505  35.877  45.116  1.00  0.00           C  
ATOM    449  O   GLY A 203     122.656  35.441  44.981  1.00  0.00           O  
ATOM    450  N   ARG A 205     121.136  36.678  46.106  1.00  0.00           N  
ATOM    451  CA  ARG A 205     122.092  37.260  47.029  1.00  0.00           C  
ATOM    452  C   ARG A 205     122.179  36.474  48.327  1.00  0.00           C  
ATOM    453  O   ARG A 205     121.153  36.114  48.908  1.00  0.00           O  
ATOM    454  CB  ARG A 205     121.693  38.708  47.286  1.00  0.00           C  
ATOM    455  CG  ARG A 205     122.537  39.428  48.265  1.00  0.00           C  
ATOM    456  CD  ARG A 205     122.235  40.889  48.169  1.00  0.00           C  
ATOM    457  NE  ARG A 205     123.211  41.586  47.344  1.00  0.00           N  
ATOM    458  CZ  ARG A 205     122.893  42.327  46.295  1.00  0.00           C  
ATOM    459  NH1 ARG A 205     121.630  42.423  45.914  1.00  0.00           N  
ATOM    460  NH2 ARG A 205     123.827  43.007  45.655  1.00  0.00           N  
ATOM    461  N   MET A 206     123.402  36.194  48.770  1.00  0.00           N  
ATOM    462  CA  MET A 206     123.618  35.428  49.991  1.00  0.00           C  
ATOM    463  C   MET A 206     123.395  36.326  51.184  1.00  0.00           C  
ATOM    464  O   MET A 206     124.224  37.181  51.485  1.00  0.00           O  
ATOM    465  CB  MET A 206     125.030  34.862  50.036  1.00  0.00           C  
ATOM    466  CG  MET A 206     125.257  33.961  51.222  1.00  0.00           C  
ATOM    467  SD  MET A 206     126.712  32.951  51.062  1.00  0.00           S  
ATOM    468  CE  MET A 206     127.887  34.139  51.297  1.00  0.00           C  
ATOM    469  N   MET A 207     122.257  36.159  51.843  1.00  0.00           N  
ATOM    470  CA  MET A 207     121.913  37.025  52.963  1.00  0.00           C  
ATOM    471  C   MET A 207     122.411  36.547  54.330  1.00  0.00           C  
ATOM    472  O   MET A 207     122.796  37.365  55.164  1.00  0.00           O  
ATOM    473  CB  MET A 207     120.406  37.271  53.000  1.00  0.00           C  
ATOM    474  CG  MET A 207     119.851  37.935  51.750  1.00  0.00           C  
ATOM    475  SD  MET A 207     120.526  39.569  51.480  1.00  0.00           S  
ATOM    476  CE  MET A 207     119.521  40.522  52.552  1.00  0.00           C  
ATOM    477  N   THR A 208     122.359  35.241  54.585  1.00  0.00           N  
ATOM    478  CA  THR A 208     122.841  34.693  55.852  1.00  0.00           C  
ATOM    479  C   THR A 208     123.582  33.394  55.619  1.00  0.00           C  
ATOM    480  O   THR A 208     123.413  32.755  54.582  1.00  0.00           O  
ATOM    481  CB  THR A 208     121.698  34.410  56.849  1.00  0.00           C  
ATOM    482  OG1 THR A 208     120.837  33.402  56.320  1.00  0.00           O  
ATOM    483  CG2 THR A 208     120.885  35.656  57.106  1.00  0.00           C  
ATOM    484  N   ARG A 209     124.386  32.991  56.595  1.00  0.00           N  
ATOM    485  CA  ARG A 209     125.159  31.757  56.499  1.00  0.00           C  
ATOM    486  C   ARG A 209     125.587  31.274  57.879  1.00  0.00           C  
ATOM    487  O   ARG A 209     125.967  32.073  58.734  1.00  0.00           O  
ATOM    488  CB  ARG A 209     126.395  31.972  55.630  1.00  0.00           C  
ATOM    489  CG  ARG A 209     127.283  30.751  55.529  1.00  0.00           C  
ATOM    490  CD  ARG A 209     128.487  31.005  54.643  1.00  0.00           C  
ATOM    491  NE  ARG A 209     129.209  32.202  55.057  1.00  0.00           N  
ATOM    492  CZ  ARG A 209     130.301  32.656  54.455  1.00  0.00           C  
ATOM    493  NH1 ARG A 209     130.814  32.003  53.420  1.00  0.00           N  
ATOM    494  NH2 ARG A 209     130.873  33.773  54.884  1.00  0.00           N  
ATOM    495  N   ARG A 210     125.487  29.967  58.099  1.00  0.00           N  
ATOM    496  CA  ARG A 210     125.923  29.347  59.347  1.00  0.00           C  
ATOM    497  C   ARG A 210     126.761  28.127  58.990  1.00  0.00           C  
ATOM    498  O   ARG A 210     126.231  27.092  58.587  1.00  0.00           O  
ATOM    499  CB  ARG A 210     124.723  28.942  60.197  1.00  0.00           C  
ATOM    500  N   ILE A 211     128.077  28.293  59.059  1.00  0.00           N  
ATOM    501  CA  ILE A 211     129.017  27.232  58.729  1.00  0.00           C  
ATOM    502  C   ILE A 211     129.263  26.408  59.970  1.00  0.00           C  
ATOM    503  O   ILE A 211     129.725  26.926  60.985  1.00  0.00           O  
ATOM    504  CB  ILE A 211     130.381  27.796  58.292  1.00  0.00           C  
ATOM    505  CG1 ILE A 211     130.199  28.861  57.214  1.00  0.00           C  
ATOM    506  CG2 ILE A 211     131.279  26.662  57.798  1.00  0.00           C  
ATOM    507  CD1 ILE A 211     131.466  29.602  56.884  1.00  0.00           C  
ATOM    508  N   MET A 212     128.957  25.126  59.893  1.00  0.00           N  
ATOM    509  CA  MET A 212     129.210  24.240  61.008  1.00  0.00           C  
ATOM    510  C   MET A 212     130.086  23.101  60.540  1.00  0.00           C  
ATOM    511  O   MET A 212     129.700  21.942  60.624  1.00  0.00           O  
ATOM    512  CB  MET A 212     127.899  23.724  61.583  1.00  0.00           C  
ATOM    513  CG  MET A 212     127.076  24.807  62.237  1.00  0.00           C  
ATOM    514  SD  MET A 212     125.509  24.164  62.811  1.00  0.00           S  
ATOM    515  CE  MET A 212     124.619  24.001  61.243  1.00  0.00           C  
ATOM    516  N   GLY A 213     131.251  23.463  60.009  1.00  0.00           N  
ATOM    517  CA  GLY A 213     132.226  22.500  59.537  1.00  0.00           C  
ATOM    518  C   GLY A 213     131.680  21.359  58.709  1.00  0.00           C  
ATOM    519  O   GLY A 213     131.058  20.443  59.246  1.00  0.00           O  
ATOM    520  N   LYS A 214     131.961  21.384  57.411  1.00  0.00           N  
ATOM    521  CA  LYS A 214     131.521  20.340  56.471  1.00  0.00           C  
ATOM    522  C   LYS A 214     130.076  20.491  56.027  1.00  0.00           C  
ATOM    523  O   LYS A 214     129.638  19.805  55.100  1.00  0.00           O  
ATOM    524  CB  LYS A 214     131.762  18.919  57.033  1.00  0.00           C  
ATOM    525  N   ALA A 215     129.353  21.413  56.652  1.00  0.00           N  
ATOM    526  CA  ALA A 215     127.966  21.670  56.292  1.00  0.00           C  
ATOM    527  C   ALA A 215     127.582  23.075  56.721  1.00  0.00           C  
ATOM    528  O   ALA A 215     127.968  23.527  57.796  1.00  0.00           O  
ATOM    529  CB  ALA A 215     127.049  20.649  56.942  1.00  0.00           C  
ATOM    530  N   SER A 216     126.849  23.775  55.867  1.00  0.00           N  
ATOM    531  CA  SER A 216     126.422  25.126  56.162  1.00  0.00           C  
ATOM    532  C   SER A 216     125.015  25.304  55.650  1.00  0.00           C  
ATOM    533  O   SER A 216     124.586  24.621  54.718  1.00  0.00           O  
ATOM    534  CB  SER A 216     127.324  26.138  55.468  1.00  0.00           C  
ATOM    535  OG  SER A 216     128.682  25.761  55.561  1.00  0.00           O  
ATOM    536  N   PHE A 217     124.286  26.199  56.292  1.00  0.00           N  
ATOM    537  CA  PHE A 217     122.959  26.564  55.846  1.00  0.00           C  
ATOM    538  C   PHE A 217     123.070  28.002  55.383  1.00  0.00           C  
ATOM    539  O   PHE A 217     123.612  28.848  56.103  1.00  0.00           O  
ATOM    540  CB  PHE A 217     121.959  26.465  56.991  1.00  0.00           C  
ATOM    541  CG  PHE A 217     121.685  25.064  57.432  1.00  0.00           C  
ATOM    542  CD1 PHE A 217     122.483  24.457  58.395  1.00  0.00           C  
ATOM    543  CD2 PHE A 217     120.632  24.343  56.877  1.00  0.00           C  
ATOM    544  CE1 PHE A 217     122.235  23.150  58.801  1.00  0.00           C  
ATOM    545  CE2 PHE A 217     120.372  23.038  57.272  1.00  0.00           C  
ATOM    546  CZ  PHE A 217     121.174  22.438  58.236  1.00  0.00           C  
ATOM    547  N   VAL A 218     122.596  28.271  54.173  1.00  0.00           N  
ATOM    548  CA  VAL A 218     122.657  29.608  53.616  1.00  0.00           C  
ATOM    549  C   VAL A 218     121.247  30.046  53.252  1.00  0.00           C  
ATOM    550  O   VAL A 218     120.387  29.210  52.988  1.00  0.00           O  
ATOM    551  CB  VAL A 218     123.548  29.630  52.367  1.00  0.00           C  
ATOM    552  CG1 VAL A 218     123.645  31.023  51.807  1.00  0.00           C  
ATOM    553  CG2 VAL A 218     124.931  29.120  52.709  1.00  0.00           C  
ATOM    554  N   THR A 219     120.991  31.344  53.338  1.00  0.00           N  
ATOM    555  CA  THR A 219     119.734  31.912  52.891  1.00  0.00           C  
ATOM    556  C   THR A 219     120.005  32.806  51.685  1.00  0.00           C  
ATOM    557  O   THR A 219     120.795  33.756  51.754  1.00  0.00           O  
ATOM    558  CB  THR A 219     119.052  32.707  54.004  1.00  0.00           C  
ATOM    559  OG1 THR A 219     118.311  31.807  54.829  1.00  0.00           O  
ATOM    560  CG2 THR A 219     118.105  33.745  53.442  1.00  0.00           C  
ATOM    561  N   LEU A 220     119.344  32.475  50.583  1.00  0.00           N  
ATOM    562  CA  LEU A 220     119.490  33.177  49.319  1.00  0.00           C  
ATOM    563  C   LEU A 220     118.254  34.054  49.110  1.00  0.00           C  
ATOM    564  O   LEU A 220     117.131  33.632  49.400  1.00  0.00           O  
ATOM    565  CB  LEU A 220     119.575  32.139  48.199  1.00  0.00           C  
ATOM    566  CG  LEU A 220     120.036  32.549  46.809  1.00  0.00           C  
ATOM    567  CD1 LEU A 220     121.476  32.991  46.887  1.00  0.00           C  
ATOM    568  CD2 LEU A 220     119.926  31.371  45.877  1.00  0.00           C  
ATOM    569  N   GLN A 221     118.451  35.264  48.603  1.00  0.00           N  
ATOM    570  CA  GLN A 221     117.330  36.151  48.330  1.00  0.00           C  
ATOM    571  C   GLN A 221     117.280  36.578  46.866  1.00  0.00           C  
ATOM    572  O   GLN A 221     118.262  37.116  46.333  1.00  0.00           O  
ATOM    573  CB  GLN A 221     117.404  37.376  49.231  1.00  0.00           C  
ATOM    574  CG  GLN A 221     116.382  38.449  48.918  1.00  0.00           C  
ATOM    575  CD  GLN A 221     116.308  39.506  50.000  1.00  0.00           C  
ATOM    576  OE1 GLN A 221     115.834  39.239  51.096  1.00  0.00           O  
ATOM    577  NE2 GLN A 221     116.776  40.709  49.701  1.00  0.00           N  
ATOM    578  N   ASP A 222     116.144  36.319  46.220  1.00  0.00           N  
ATOM    579  CA  ASP A 222     115.914  36.734  44.840  1.00  0.00           C  
ATOM    580  C   ASP A 222     114.627  37.567  44.760  1.00  0.00           C  
ATOM    581  O   ASP A 222     114.062  37.922  45.793  1.00  0.00           O  
ATOM    582  CB  ASP A 222     115.847  35.515  43.908  1.00  0.00           C  
ATOM    583  CG  ASP A 222     114.763  34.512  44.303  1.00  0.00           C  
ATOM    584  OD1 ASP A 222     113.738  34.896  44.896  1.00  0.00           O  
ATOM    585  OD2 ASP A 222     114.926  33.321  43.994  1.00  0.00           O  
ATOM    586  N   VAL A 223     114.151  37.840  43.546  1.00  0.00           N  
ATOM    587  CA  VAL A 223     112.937  38.638  43.326  1.00  0.00           C  
ATOM    588  C   VAL A 223     111.752  38.248  44.174  1.00  0.00           C  
ATOM    589  O   VAL A 223     110.973  39.104  44.583  1.00  0.00           O  
ATOM    590  CB  VAL A 223     112.421  38.546  41.877  1.00  0.00           C  
ATOM    591  CG1 VAL A 223     113.026  39.611  41.049  1.00  0.00           C  
ATOM    592  CG2 VAL A 223     112.708  37.171  41.285  1.00  0.00           C  
ATOM    593  N   GLY A 224     111.573  36.945  44.350  1.00  0.00           N  
ATOM    594  CA  GLY A 224     110.411  36.451  45.062  1.00  0.00           C  
ATOM    595  C   GLY A 224     110.522  36.383  46.572  1.00  0.00           C  
ATOM    596  O   GLY A 224     109.506  36.347  47.271  1.00  0.00           O  
ATOM    597  N   GLY A 225     111.748  36.342  47.080  1.00  0.00           N  
ATOM    598  CA  GLY A 225     111.941  36.231  48.509  1.00  0.00           C  
ATOM    599  C   GLY A 225     113.136  35.362  48.815  1.00  0.00           C  
ATOM    600  O   GLY A 225     114.127  35.385  48.083  1.00  0.00           O  
ATOM    601  N   ARG A 226     113.019  34.536  49.847  1.00  0.00           N  
ATOM    602  CA  ARG A 226     114.146  33.735  50.295  1.00  0.00           C  
ATOM    603  C   ARG A 226     113.900  32.229  50.219  1.00  0.00           C  
ATOM    604  O   ARG A 226     112.771  31.756  50.371  1.00  0.00           O  
ATOM    605  CB  ARG A 226     114.527  34.150  51.716  1.00  0.00           C  
ATOM    606  CG  ARG A 226     114.701  35.660  51.877  1.00  0.00           C  
ATOM    607  CD  ARG A 226     115.182  36.051  53.263  1.00  0.00           C  
ATOM    608  NE  ARG A 226     115.344  37.499  53.407  1.00  0.00           N  
ATOM    609  CZ  ARG A 226     116.162  38.090  54.282  1.00  0.00           C  
ATOM    610  NH1 ARG A 226     116.917  37.359  55.100  1.00  0.00           N  
ATOM    611  NH2 ARG A 226     116.227  39.419  54.343  1.00  0.00           N  
ATOM    612  N   ILE A 227     114.964  31.486  49.947  1.00  0.00           N  
ATOM    613  CA  ILE A 227     114.924  30.031  49.885  1.00  0.00           C  
ATOM    614  C   ILE A 227     116.178  29.597  50.646  1.00  0.00           C  
ATOM    615  O   ILE A 227     117.145  30.356  50.716  1.00  0.00           O  
ATOM    616  CB  ILE A 227     114.968  29.531  48.408  1.00  0.00           C  
ATOM    617  CG1 ILE A 227     114.842  28.010  48.338  1.00  0.00           C  
ATOM    618  CG2 ILE A 227     116.246  29.959  47.728  1.00  0.00           C  
ATOM    619  CD1 ILE A 227     113.509  27.489  48.809  1.00  0.00           C  
ATOM    620  N   GLN A 228     116.161  28.416  51.249  1.00  0.00           N  
ATOM    621  CA  GLN A 228     117.309  27.983  52.027  1.00  0.00           C  
ATOM    622  C   GLN A 228     118.119  26.936  51.298  1.00  0.00           C  
ATOM    623  O   GLN A 228     117.566  25.996  50.732  1.00  0.00           O  
ATOM    624  CB  GLN A 228     116.874  27.456  53.394  1.00  0.00           C  
ATOM    625  CG  GLN A 228     118.033  27.016  54.278  1.00  0.00           C  
ATOM    626  CD  GLN A 228     117.624  26.744  55.716  1.00  0.00           C  
ATOM    627  OE1 GLN A 228     116.445  26.666  56.041  1.00  0.00           O  
ATOM    628  NE2 GLN A 228     118.606  26.604  56.588  1.00  0.00           N  
ATOM    629  N   LEU A 229     119.436  27.113  51.309  1.00  0.00           N  
ATOM    630  CA  LEU A 229     120.351  26.169  50.681  1.00  0.00           C  
ATOM    631  C   LEU A 229     121.071  25.343  51.735  1.00  0.00           C  
ATOM    632  O   LEU A 229     121.439  25.853  52.791  1.00  0.00           O  
ATOM    633  CB  LEU A 229     121.411  26.899  49.852  1.00  0.00           C  
ATOM    634  CG  LEU A 229     121.051  27.975  48.833  1.00  0.00           C  
ATOM    635  CD1 LEU A 229     122.315  28.329  48.089  1.00  0.00           C  
ATOM    636  CD2 LEU A 229     119.982  27.492  47.871  1.00  0.00           C  
ATOM    637  N   TYR A 230     121.285  24.072  51.432  1.00  0.00           N  
ATOM    638  CA  TYR A 230     122.041  23.190  52.296  1.00  0.00           C  
ATOM    639  C   TYR A 230     123.363  22.955  51.582  1.00  0.00           C  
ATOM    640  O   TYR A 230     123.403  22.240  50.577  1.00  0.00           O  
ATOM    641  CB  TYR A 230     121.293  21.867  52.479  1.00  0.00           C  
ATOM    642  CG  TYR A 230     122.043  20.856  53.314  1.00  0.00           C  
ATOM    643  CD1 TYR A 230     122.216  21.049  54.682  1.00  0.00           C  
ATOM    644  CD2 TYR A 230     122.635  19.738  52.725  1.00  0.00           C  
ATOM    645  CE1 TYR A 230     122.964  20.165  55.439  1.00  0.00           C  
ATOM    646  CE2 TYR A 230     123.387  18.847  53.473  1.00  0.00           C  
ATOM    647  CZ  TYR A 230     123.552  19.069  54.828  1.00  0.00           C  
ATOM    648  OH  TYR A 230     124.338  18.218  55.572  1.00  0.00           O  
ATOM    649  N   VAL A 231     124.428  23.596  52.058  1.00  0.00           N  
ATOM    650  CA  VAL A 231     125.743  23.467  51.433  1.00  0.00           C  
ATOM    651  C   VAL A 231     126.629  22.529  52.239  1.00  0.00           C  
ATOM    652  O   VAL A 231     127.011  22.847  53.361  1.00  0.00           O  
ATOM    653  CB  VAL A 231     126.441  24.834  51.315  1.00  0.00           C  
ATOM    654  CG1 VAL A 231     127.771  24.689  50.605  1.00  0.00           C  
ATOM    655  CG2 VAL A 231     125.559  25.808  50.572  1.00  0.00           C  
ATOM    656  N   ALA A 232     126.972  21.388  51.649  1.00  0.00           N  
ATOM    657  CA  ALA A 232     127.783  20.373  52.320  1.00  0.00           C  
ATOM    658  C   ALA A 232     129.016  19.986  51.502  1.00  0.00           C  
ATOM    659  O   ALA A 232     128.906  19.689  50.312  1.00  0.00           O  
ATOM    660  CB  ALA A 232     126.936  19.144  52.597  1.00  0.00           C  
ATOM    661  N   ARG A 233     130.171  19.927  52.163  1.00  0.00           N  
ATOM    662  CA  ARG A 233     131.454  19.638  51.509  1.00  0.00           C  
ATOM    663  C   ARG A 233     131.440  18.431  50.587  1.00  0.00           C  
ATOM    664  O   ARG A 233     131.942  18.493  49.467  1.00  0.00           O  
ATOM    665  CB  ARG A 233     132.568  19.474  52.552  1.00  0.00           C  
ATOM    666  N   ASP A 234     130.857  17.338  51.064  1.00  0.00           N  
ATOM    667  CA  ASP A 234     130.849  16.084  50.322  1.00  0.00           C  
ATOM    668  C   ASP A 234     129.850  15.987  49.169  1.00  0.00           C  
ATOM    669  O   ASP A 234     129.794  14.966  48.484  1.00  0.00           O  
ATOM    670  CB  ASP A 234     130.653  14.906  51.284  1.00  0.00           C  
ATOM    671  CG  ASP A 234     131.873  14.652  52.162  1.00  0.00           C  
ATOM    672  OD1 ASP A 234     133.012  14.689  51.639  1.00  0.00           O  
ATOM    673  OD2 ASP A 234     131.687  14.403  53.375  1.00  0.00           O  
ATOM    674  N   SER A 235     129.056  17.031  48.961  1.00  0.00           N  
ATOM    675  CA  SER A 235     128.082  17.033  47.875  1.00  0.00           C  
ATOM    676  C   SER A 235     128.599  17.865  46.716  1.00  0.00           C  
ATOM    677  O   SER A 235     128.269  17.612  45.558  1.00  0.00           O  
ATOM    678  CB  SER A 235     126.754  17.610  48.348  1.00  0.00           C  
ATOM    679  OG  SER A 235     126.193  16.828  49.385  1.00  0.00           O  
ATOM    680  N   LEU A 236     129.382  18.883  47.042  1.00  0.00           N  
ATOM    681  CA  LEU A 236     129.946  19.756  46.035  1.00  0.00           C  
ATOM    682  C   LEU A 236     131.223  19.127  45.515  1.00  0.00           C  
ATOM    683  O   LEU A 236     131.756  18.198  46.119  1.00  0.00           O  
ATOM    684  CB  LEU A 236     130.243  21.129  46.637  1.00  0.00           C  
ATOM    685  CG  LEU A 236     129.042  21.847  47.250  1.00  0.00           C  
ATOM    686  CD1 LEU A 236     129.497  23.109  47.936  1.00  0.00           C  
ATOM    687  CD2 LEU A 236     128.032  22.163  46.174  1.00  0.00           C  
ATOM    688  N   PRO A 237     131.684  19.564  44.338  1.00  0.00           N  
ATOM    689  CA  PRO A 237     132.921  19.039  43.762  1.00  0.00           C  
ATOM    690  C   PRO A 237     134.090  19.280  44.708  1.00  0.00           C  
ATOM    691  O   PRO A 237     133.978  20.038  45.681  1.00  0.00           O  
ATOM    692  CB  PRO A 237     133.069  19.861  42.484  1.00  0.00           C  
ATOM    693  CG  PRO A 237     131.659  20.084  42.074  1.00  0.00           C  
ATOM    694  CD  PRO A 237     130.989  20.439  43.377  1.00  0.00           C  
ATOM    695  N   GLU A 238     135.227  18.679  44.371  1.00  0.00           N  
ATOM    696  CA  GLU A 238     136.431  18.753  45.189  1.00  0.00           C  
ATOM    697  C   GLU A 238     136.948  20.177  45.377  1.00  0.00           C  
ATOM    698  O   GLU A 238     137.108  20.923  44.410  1.00  0.00           O  
ATOM    699  CB  GLU A 238     137.525  17.866  44.588  1.00  0.00           C  
ATOM    700  N   GLY A 239     137.145  20.562  46.636  1.00  0.00           N  
ATOM    701  CA  GLY A 239     137.733  21.855  46.941  1.00  0.00           C  
ATOM    702  C   GLY A 239     136.806  23.055  46.926  1.00  0.00           C  
ATOM    703  O   GLY A 239     137.141  24.095  47.496  1.00  0.00           O  
ATOM    704  N   VAL A 240     135.636  22.920  46.314  1.00  0.00           N  
ATOM    705  CA  VAL A 240     134.693  24.025  46.247  1.00  0.00           C  
ATOM    706  C   VAL A 240     134.298  24.527  47.632  1.00  0.00           C  
ATOM    707  O   VAL A 240     134.433  25.714  47.924  1.00  0.00           O  
ATOM    708  CB  VAL A 240     133.422  23.632  45.465  1.00  0.00           C  
ATOM    709  CG1 VAL A 240     132.367  24.725  45.561  1.00  0.00           C  
ATOM    710  CG2 VAL A 240     133.775  23.376  44.012  1.00  0.00           C  
ATOM    711  N   TYR A 241     133.847  23.617  48.490  1.00  0.00           N  
ATOM    712  CA  TYR A 241     133.361  23.987  49.813  1.00  0.00           C  
ATOM    713  C   TYR A 241     134.400  24.738  50.631  1.00  0.00           C  
ATOM    714  O   TYR A 241     134.119  25.810  51.163  1.00  0.00           O  
ATOM    715  CB  TYR A 241     132.879  22.750  50.565  1.00  0.00           C  
ATOM    716  CG  TYR A 241     132.207  23.050  51.886  1.00  0.00           C  
ATOM    717  CD1 TYR A 241     130.865  23.419  51.945  1.00  0.00           C  
ATOM    718  CD2 TYR A 241     132.910  22.945  53.081  1.00  0.00           C  
ATOM    719  CE1 TYR A 241     130.242  23.676  53.168  1.00  0.00           C  
ATOM    720  CE2 TYR A 241     132.300  23.199  54.300  1.00  0.00           C  
ATOM    721  CZ  TYR A 241     130.969  23.562  54.341  1.00  0.00           C  
ATOM    722  OH  TYR A 241     130.383  23.800  55.561  1.00  0.00           O  
ATOM    723  N   ASN A 242     135.610  24.200  50.689  1.00  0.00           N  
ATOM    724  CA  ASN A 242     136.667  24.816  51.478  1.00  0.00           C  
ATOM    725  C   ASN A 242     137.367  25.973  50.803  1.00  0.00           C  
ATOM    726  O   ASN A 242     137.461  27.051  51.369  1.00  0.00           O  
ATOM    727  CB  ASN A 242     137.704  23.782  51.908  1.00  0.00           C  
ATOM    728  CG  ASN A 242     137.299  23.042  53.171  1.00  0.00           C  
ATOM    729  OD1 ASN A 242     136.843  23.647  54.141  1.00  0.00           O  
ATOM    730  ND2 ASN A 242     137.476  21.729  53.170  1.00  0.00           N  
ATOM    731  N   ASP A 243     137.860  25.749  49.594  1.00  0.00           N  
ATOM    732  CA  ASP A 243     138.636  26.764  48.895  1.00  0.00           C  
ATOM    733  C   ASP A 243     137.815  27.916  48.325  1.00  0.00           C  
ATOM    734  O   ASP A 243     138.338  29.013  48.118  1.00  0.00           O  
ATOM    735  CB  ASP A 243     139.488  26.118  47.796  1.00  0.00           C  
ATOM    736  CG  ASP A 243     140.536  25.152  48.351  1.00  0.00           C  
ATOM    737  OD1 ASP A 243     140.888  25.259  49.552  1.00  0.00           O  
ATOM    738  OD2 ASP A 243     141.013  24.289  47.577  1.00  0.00           O  
ATOM    739  N   GLN A 244     136.534  27.676  48.072  1.00  0.00           N  
ATOM    740  CA  GLN A 244     135.691  28.720  47.517  1.00  0.00           C  
ATOM    741  C   GLN A 244     134.546  29.170  48.417  1.00  0.00           C  
ATOM    742  O   GLN A 244     134.543  30.306  48.892  1.00  0.00           O  
ATOM    743  CB  GLN A 244     135.187  28.306  46.141  1.00  0.00           C  
ATOM    744  CG  GLN A 244     136.271  28.404  45.094  1.00  0.00           C  
ATOM    745  CD  GLN A 244     135.966  27.595  43.865  1.00  0.00           C  
ATOM    746  OE1 GLN A 244     134.887  27.697  43.292  1.00  0.00           O  
ATOM    747  NE2 GLN A 244     136.913  26.763  43.458  1.00  0.00           N  
ATOM    748  N   PHE A 245     133.600  28.277  48.688  1.00  0.00           N  
ATOM    749  CA  PHE A 245     132.431  28.635  49.475  1.00  0.00           C  
ATOM    750  C   PHE A 245     132.769  29.339  50.770  1.00  0.00           C  
ATOM    751  O   PHE A 245     132.281  30.433  51.029  1.00  0.00           O  
ATOM    752  CB  PHE A 245     131.584  27.412  49.781  1.00  0.00           C  
ATOM    753  CG  PHE A 245     130.477  27.682  50.751  1.00  0.00           C  
ATOM    754  CD1 PHE A 245     129.491  28.605  50.453  1.00  0.00           C  
ATOM    755  CD2 PHE A 245     130.419  27.005  51.956  1.00  0.00           C  
ATOM    756  CE1 PHE A 245     128.462  28.849  51.336  1.00  0.00           C  
ATOM    757  CE2 PHE A 245     129.392  27.242  52.848  1.00  0.00           C  
ATOM    758  CZ  PHE A 245     128.410  28.166  52.537  1.00  0.00           C  
ATOM    759  N   LYS A 246     133.594  28.705  51.592  1.00  0.00           N  
ATOM    760  CA  LYS A 246     133.954  29.279  52.881  1.00  0.00           C  
ATOM    761  C   LYS A 246     134.666  30.623  52.786  1.00  0.00           C  
ATOM    762  O   LYS A 246     134.745  31.356  53.768  1.00  0.00           O  
ATOM    763  CB  LYS A 246     134.771  28.276  53.698  1.00  0.00           C  
ATOM    764  CG  LYS A 246     133.928  27.104  54.194  1.00  0.00           C  
ATOM    765  CD  LYS A 246     134.750  26.001  54.847  1.00  0.00           C  
ATOM    766  CE  LYS A 246     135.345  26.434  56.171  1.00  0.00           C  
ATOM    767  NZ  LYS A 246     136.140  25.346  56.821  1.00  0.00           N  
ATOM    768  N   LYS A 247     135.137  30.980  51.600  1.00  0.00           N  
ATOM    769  CA  LYS A 247     135.833  32.245  51.430  1.00  0.00           C  
ATOM    770  C   LYS A 247     134.912  33.374  50.956  1.00  0.00           C  
ATOM    771  O   LYS A 247     135.314  34.535  50.953  1.00  0.00           O  
ATOM    772  CB  LYS A 247     137.020  32.073  50.485  1.00  0.00           C  
ATOM    773  N   TRP A 248     133.670  33.043  50.603  1.00  0.00           N  
ATOM    774  CA  TRP A 248     132.708  34.044  50.119  1.00  0.00           C  
ATOM    775  C   TRP A 248     132.151  34.901  51.263  1.00  0.00           C  
ATOM    776  O   TRP A 248     132.145  34.484  52.421  1.00  0.00           O  
ATOM    777  CB  TRP A 248     131.540  33.374  49.371  1.00  0.00           C  
ATOM    778  CG  TRP A 248     131.949  32.593  48.139  1.00  0.00           C  
ATOM    779  CD1 TRP A 248     133.135  32.687  47.456  1.00  0.00           C  
ATOM    780  CD2 TRP A 248     131.193  31.562  47.491  1.00  0.00           C  
ATOM    781  NE1 TRP A 248     133.165  31.769  46.429  1.00  0.00           N  
ATOM    782  CE2 TRP A 248     131.989  31.067  46.423  1.00  0.00           C  
ATOM    783  CE3 TRP A 248     129.927  31.006  47.694  1.00  0.00           C  
ATOM    784  CZ2 TRP A 248     131.560  30.039  45.581  1.00  0.00           C  
ATOM    785  CZ3 TRP A 248     129.497  29.977  46.851  1.00  0.00           C  
ATOM    786  CH2 TRP A 248     130.313  29.511  45.806  1.00  0.00           C  
ATOM    787  N   ASP A 249     131.667  36.093  50.930  1.00  0.00           N  
ATOM    788  CA  ASP A 249     131.103  37.000  51.920  1.00  0.00           C  
ATOM    789  C   ASP A 249     129.600  37.125  51.742  1.00  0.00           C  
ATOM    790  O   ASP A 249     129.059  36.825  50.678  1.00  0.00           O  
ATOM    791  CB  ASP A 249     131.729  38.392  51.796  1.00  0.00           C  
ATOM    792  CG  ASP A 249     133.213  38.395  52.087  1.00  0.00           C  
ATOM    793  OD1 ASP A 249     133.589  38.211  53.262  1.00  0.00           O  
ATOM    794  OD2 ASP A 249     134.010  38.595  51.148  1.00  0.00           O  
ATOM    795  N   LEU A 250     128.932  37.579  52.793  1.00  0.00           N  
ATOM    796  CA  LEU A 250     127.510  37.866  52.751  1.00  0.00           C  
ATOM    797  C   LEU A 250     127.371  39.049  51.813  1.00  0.00           C  
ATOM    798  O   LEU A 250     128.213  39.949  51.820  1.00  0.00           O  
ATOM    799  CB  LEU A 250     127.028  38.259  54.145  1.00  0.00           C  
ATOM    800  CG  LEU A 250     126.294  37.182  54.951  1.00  0.00           C  
ATOM    801  CD1 LEU A 250     126.768  35.776  54.627  1.00  0.00           C  
ATOM    802  CD2 LEU A 250     126.470  37.463  56.406  1.00  0.00           C  
ATOM    803  N   GLY A 251     126.348  39.022  50.972  1.00  0.00           N  
ATOM    804  CA  GLY A 251     126.162  40.097  50.016  1.00  0.00           C  
ATOM    805  C   GLY A 251     126.547  39.627  48.626  1.00  0.00           C  
ATOM    806  O   GLY A 251     126.063  40.153  47.621  1.00  0.00           O  
ATOM    807  N   ASP A 252     127.420  38.625  48.569  1.00  0.00           N  
ATOM    808  CA  ASP A 252     127.834  38.043  47.305  1.00  0.00           C  
ATOM    809  C   ASP A 252     126.619  37.451  46.599  1.00  0.00           C  
ATOM    810  O   ASP A 252     125.722  36.909  47.256  1.00  0.00           O  
ATOM    811  CB  ASP A 252     128.857  36.930  47.538  1.00  0.00           C  
ATOM    812  CG  ASP A 252     130.252  37.451  47.842  1.00  0.00           C  
ATOM    813  OD1 ASP A 252     130.504  38.676  47.774  1.00  0.00           O  
ATOM    814  OD2 ASP A 252     131.124  36.613  48.134  1.00  0.00           O  
ATOM    815  N   ILE A 253     126.593  37.574  45.270  1.00  0.00           N  
ATOM    816  CA  ILE A 253     125.536  37.016  44.422  1.00  0.00           C  
ATOM    817  C   ILE A 253     126.025  35.641  43.982  1.00  0.00           C  
ATOM    818  O   ILE A 253     127.098  35.524  43.383  1.00  0.00           O  
ATOM    819  CB  ILE A 253     125.324  37.884  43.156  1.00  0.00           C  
ATOM    820  CG1 ILE A 253     125.062  39.342  43.542  1.00  0.00           C  
ATOM    821  CG2 ILE A 253     124.155  37.351  42.337  1.00  0.00           C  
ATOM    822  CD1 ILE A 253     123.691  39.571  44.115  1.00  0.00           C  
ATOM    823  N   ILE A 254     125.255  34.602  44.276  1.00  0.00           N  
ATOM    824  CA  ILE A 254     125.672  33.243  43.945  1.00  0.00           C  
ATOM    825  C   ILE A 254     124.599  32.480  43.174  1.00  0.00           C  
ATOM    826  O   ILE A 254     123.421  32.856  43.183  1.00  0.00           O  
ATOM    827  CB  ILE A 254     126.020  32.439  45.215  1.00  0.00           C  
ATOM    828  CG1 ILE A 254     124.772  32.255  46.079  1.00  0.00           C  
ATOM    829  CG2 ILE A 254     127.103  33.155  46.014  1.00  0.00           C  
ATOM    830  CD1 ILE A 254     124.956  31.297  47.233  1.00  0.00           C  
ATOM    831  N   GLY A 255     125.022  31.419  42.497  1.00  0.00           N  
ATOM    832  CA  GLY A 255     124.101  30.575  41.763  1.00  0.00           C  
ATOM    833  C   GLY A 255     124.231  29.171  42.311  1.00  0.00           C  
ATOM    834  O   GLY A 255     125.336  28.737  42.644  1.00  0.00           O  
ATOM    835  N   ALA A 256     123.118  28.453  42.397  1.00  0.00           N  
ATOM    836  CA  ALA A 256     123.123  27.124  42.993  1.00  0.00           C  
ATOM    837  C   ALA A 256     122.210  26.161  42.261  1.00  0.00           C  
ATOM    838  O   ALA A 256     121.194  26.554  41.687  1.00  0.00           O  
ATOM    839  CB  ALA A 256     122.714  27.209  44.450  1.00  0.00           C  
ATOM    840  N   ARG A 257     122.562  24.886  42.326  1.00  0.00           N  
ATOM    841  CA  ARG A 257     121.798  23.835  41.681  1.00  0.00           C  
ATOM    842  C   ARG A 257     121.764  22.653  42.638  1.00  0.00           C  
ATOM    843  O   ARG A 257     122.787  22.311  43.237  1.00  0.00           O  
ATOM    844  CB  ARG A 257     122.488  23.451  40.377  1.00  0.00           C  
ATOM    845  CG  ARG A 257     121.858  22.300  39.624  1.00  0.00           C  
ATOM    846  CD  ARG A 257     122.418  22.221  38.209  1.00  0.00           C  
ATOM    847  NE  ARG A 257     121.933  23.325  37.376  1.00  0.00           N  
ATOM    848  CZ  ARG A 257     122.629  24.423  37.081  1.00  0.00           C  
ATOM    849  NH1 ARG A 257     123.864  24.586  37.541  1.00  0.00           N  
ATOM    850  NH2 ARG A 257     122.081  25.371  36.329  1.00  0.00           N  
ATOM    851  N   GLY A 258     120.584  22.069  42.820  1.00  0.00           N  
ATOM    852  CA  GLY A 258     120.450  20.925  43.701  1.00  0.00           C  
ATOM    853  C   GLY A 258     119.025  20.410  43.808  1.00  0.00           C  
ATOM    854  O   GLY A 258     118.097  20.976  43.232  1.00  0.00           O  
ATOM    855  N   THR A 259     118.846  19.332  44.556  1.00  0.00           N  
ATOM    856  CA  THR A 259     117.533  18.728  44.711  1.00  0.00           C  
ATOM    857  C   THR A 259     116.802  19.327  45.904  1.00  0.00           C  
ATOM    858  O   THR A 259     117.429  19.758  46.872  1.00  0.00           O  
ATOM    859  CB  THR A 259     117.651  17.209  44.888  1.00  0.00           C  
ATOM    860  OG1 THR A 259     118.559  16.929  45.956  1.00  0.00           O  
ATOM    861  CG2 THR A 259     118.192  16.557  43.618  1.00  0.00           C  
ATOM    862  N   LEU A 261     115.481  19.398  45.811  1.00  0.00           N  
ATOM    863  CA  LEU A 261     114.670  19.938  46.892  1.00  0.00           C  
ATOM    864  C   LEU A 261     114.481  18.931  48.013  1.00  0.00           C  
ATOM    865  O   LEU A 261     114.550  17.721  47.795  1.00  0.00           O  
ATOM    866  CB  LEU A 261     113.293  20.357  46.379  1.00  0.00           C  
ATOM    867  CG  LEU A 261     113.215  21.608  45.508  1.00  0.00           C  
ATOM    868  CD1 LEU A 261     111.770  21.935  45.248  1.00  0.00           C  
ATOM    869  CD2 LEU A 261     113.865  22.784  46.205  1.00  0.00           C  
ATOM    870  N   PHE A 262     114.257  19.446  49.217  1.00  0.00           N  
ATOM    871  CA  PHE A 262     113.952  18.625  50.382  1.00  0.00           C  
ATOM    872  C   PHE A 262     113.457  19.541  51.490  1.00  0.00           C  
ATOM    873  O   PHE A 262     113.400  20.757  51.310  1.00  0.00           O  
ATOM    874  CB  PHE A 262     115.176  17.802  50.833  1.00  0.00           C  
ATOM    875  CG  PHE A 262     116.211  18.581  51.611  1.00  0.00           C  
ATOM    876  CD1 PHE A 262     117.150  19.379  50.963  1.00  0.00           C  
ATOM    877  CD2 PHE A 262     116.288  18.459  52.990  1.00  0.00           C  
ATOM    878  CE1 PHE A 262     118.149  20.035  51.684  1.00  0.00           C  
ATOM    879  CE2 PHE A 262     117.281  19.111  53.710  1.00  0.00           C  
ATOM    880  CZ  PHE A 262     118.211  19.898  53.057  1.00  0.00           C  
ATOM    881  N   LYS A 263     113.040  18.955  52.606  1.00  0.00           N  
ATOM    882  CA  LYS A 263     112.594  19.725  53.761  1.00  0.00           C  
ATOM    883  C   LYS A 263     113.387  19.336  54.995  1.00  0.00           C  
ATOM    884  O   LYS A 263     113.707  18.166  55.196  1.00  0.00           O  
ATOM    885  CB  LYS A 263     111.097  19.533  54.016  1.00  0.00           C  
ATOM    886  CG  LYS A 263     110.215  20.400  53.133  1.00  0.00           C  
ATOM    887  CD  LYS A 263     108.789  20.465  53.658  1.00  0.00           C  
ATOM    888  CE  LYS A 263     107.985  21.525  52.931  1.00  0.00           C  
ATOM    889  NZ  LYS A 263     107.464  22.566  53.863  1.00  0.00           N  
ATOM    890  N   THR A 264     113.750  20.333  55.790  1.00  0.00           N  
ATOM    891  CA  THR A 264     114.490  20.110  57.017  1.00  0.00           C  
ATOM    892  C   THR A 264     113.490  19.838  58.129  1.00  0.00           C  
ATOM    893  O   THR A 264     112.302  20.148  57.988  1.00  0.00           O  
ATOM    894  CB  THR A 264     115.297  21.351  57.391  1.00  0.00           C  
ATOM    895  OG1 THR A 264     114.422  22.483  57.461  1.00  0.00           O  
ATOM    896  CG2 THR A 264     116.378  21.612  56.352  1.00  0.00           C  
ATOM    897  N   GLN A 266     113.960  19.244  59.223  1.00  0.00           N  
ATOM    898  CA  GLN A 266     113.108  18.977  60.378  1.00  0.00           C  
ATOM    899  C   GLN A 266     112.717  20.299  61.032  1.00  0.00           C  
ATOM    900  O   GLN A 266     113.350  20.736  61.990  1.00  0.00           O  
ATOM    901  CB  GLN A 266     113.840  18.072  61.386  1.00  0.00           C  
ATOM    902  N   THR A 267     111.710  20.947  60.453  1.00  0.00           N  
ATOM    903  CA  THR A 267     111.174  22.236  60.900  1.00  0.00           C  
ATOM    904  C   THR A 267     110.076  22.590  59.898  1.00  0.00           C  
ATOM    905  O   THR A 267     109.150  23.345  60.206  1.00  0.00           O  
ATOM    906  CB  THR A 267     112.224  23.392  60.869  1.00  0.00           C  
ATOM    907  OG1 THR A 267     113.072  23.262  59.723  1.00  0.00           O  
ATOM    908  CG2 THR A 267     113.054  23.443  62.144  1.00  0.00           C  
ATOM    909  N   GLY A 268     110.192  22.022  58.699  1.00  0.00           N  
ATOM    910  CA  GLY A 268     109.240  22.283  57.637  1.00  0.00           C  
ATOM    911  C   GLY A 268     109.747  23.364  56.707  1.00  0.00           C  
ATOM    912  O   GLY A 268     108.957  24.113  56.129  1.00  0.00           O  
ATOM    913  N   GLU A 269     111.068  23.471  56.585  1.00  0.00           N  
ATOM    914  CA  GLU A 269     111.673  24.461  55.705  1.00  0.00           C  
ATOM    915  C   GLU A 269     112.092  23.859  54.371  1.00  0.00           C  
ATOM    916  O   GLU A 269     112.839  22.876  54.323  1.00  0.00           O  
ATOM    917  CB  GLU A 269     112.875  25.122  56.376  1.00  0.00           C  
ATOM    918  CG  GLU A 269     112.511  26.085  57.496  1.00  0.00           C  
ATOM    919  CD  GLU A 269     112.867  27.532  57.175  1.00  0.00           C  
ATOM    920  OE1 GLU A 269     112.491  28.019  56.082  1.00  0.00           O  
ATOM    921  OE2 GLU A 269     113.520  28.186  58.023  1.00  0.00           O  
ATOM    922  N   LEU A 270     111.576  24.433  53.289  1.00  0.00           N  
ATOM    923  CA  LEU A 270     111.918  23.975  51.954  1.00  0.00           C  
ATOM    924  C   LEU A 270     113.359  24.381  51.689  1.00  0.00           C  
ATOM    925  O   LEU A 270     113.705  25.558  51.804  1.00  0.00           O  
ATOM    926  CB  LEU A 270     110.988  24.616  50.926  1.00  0.00           C  
ATOM    927  CG  LEU A 270     111.082  24.059  49.507  1.00  0.00           C  
ATOM    928  CD1 LEU A 270     110.659  22.597  49.481  1.00  0.00           C  
ATOM    929  CD2 LEU A 270     110.201  24.877  48.592  1.00  0.00           C  
ATOM    930  N   SER A 271     114.197  23.411  51.353  1.00  0.00           N  
ATOM    931  CA  SER A 271     115.605  23.672  51.104  1.00  0.00           C  
ATOM    932  C   SER A 271     116.109  23.011  49.837  1.00  0.00           C  
ATOM    933  O   SER A 271     115.430  22.174  49.244  1.00  0.00           O  
ATOM    934  CB  SER A 271     116.447  23.197  52.288  1.00  0.00           C  
ATOM    935  OG  SER A 271     116.309  24.079  53.386  1.00  0.00           O  
ATOM    936  N   ILE A 272     117.325  23.366  49.445  1.00  0.00           N  
ATOM    937  CA  ILE A 272     117.945  22.805  48.262  1.00  0.00           C  
ATOM    938  C   ILE A 272     119.264  22.165  48.671  1.00  0.00           C  
ATOM    939  O   ILE A 272     120.150  22.831  49.197  1.00  0.00           O  
ATOM    940  CB  ILE A 272     118.213  23.903  47.203  1.00  0.00           C  
ATOM    941  CG1 ILE A 272     116.904  24.584  46.815  1.00  0.00           C  
ATOM    942  CG2 ILE A 272     118.871  23.312  45.964  1.00  0.00           C  
ATOM    943  CD1 ILE A 272     117.104  25.697  45.846  1.00  0.00           C  
ATOM    944  N   HIS A 273     119.376  20.860  48.479  1.00  0.00           N  
ATOM    945  CA  HIS A 273     120.611  20.153  48.772  1.00  0.00           C  
ATOM    946  C   HIS A 273     121.557  20.406  47.602  1.00  0.00           C  
ATOM    947  O   HIS A 273     121.567  19.650  46.642  1.00  0.00           O  
ATOM    948  CB  HIS A 273     120.321  18.656  48.916  1.00  0.00           C  
ATOM    949  CG  HIS A 273     121.508  17.839  49.322  1.00  0.00           C  
ATOM    950  ND1 HIS A 273     121.542  17.103  50.485  1.00  0.00           N  
ATOM    951  CD2 HIS A 273     122.703  17.629  48.713  1.00  0.00           C  
ATOM    952  CE1 HIS A 273     122.701  16.476  50.581  1.00  0.00           C  
ATOM    953  NE2 HIS A 273     123.422  16.780  49.514  1.00  0.00           N  
ATOM    954  N   CYS A 274     122.348  21.470  47.681  1.00  0.00           N  
ATOM    955  CA  CYS A 274     123.241  21.849  46.584  1.00  0.00           C  
ATOM    956  C   CYS A 274     124.198  20.772  46.113  1.00  0.00           C  
ATOM    957  O   CYS A 274     124.751  20.022  46.915  1.00  0.00           O  
ATOM    958  CB  CYS A 274     124.044  23.089  46.950  1.00  0.00           C  
ATOM    959  SG  CYS A 274     123.020  24.505  47.309  1.00  0.00           S  
ATOM    960  N   THR A 275     124.385  20.711  44.800  1.00  0.00           N  
ATOM    961  CA  THR A 275     125.318  19.790  44.162  1.00  0.00           C  
ATOM    962  C   THR A 275     126.275  20.620  43.323  1.00  0.00           C  
ATOM    963  O   THR A 275     127.355  20.165  42.942  1.00  0.00           O  
ATOM    964  CB  THR A 275     124.590  18.800  43.248  1.00  0.00           C  
ATOM    965  OG1 THR A 275     123.761  19.516  42.323  1.00  0.00           O  
ATOM    966  CG2 THR A 275     123.720  17.868  44.069  1.00  0.00           C  
ATOM    967  N   GLU A 276     125.855  21.840  43.019  1.00  0.00           N  
ATOM    968  CA  GLU A 276     126.699  22.784  42.312  1.00  0.00           C  
ATOM    969  C   GLU A 276     126.432  24.119  42.972  1.00  0.00           C  
ATOM    970  O   GLU A 276     125.289  24.426  43.318  1.00  0.00           O  
ATOM    971  CB  GLU A 276     126.328  22.858  40.835  1.00  0.00           C  
ATOM    972  CG  GLU A 276     127.282  23.710  40.011  1.00  0.00           C  
ATOM    973  CD  GLU A 276     126.808  23.940  38.581  1.00  0.00           C  
ATOM    974  OE1 GLU A 276     126.085  23.074  38.033  1.00  0.00           O  
ATOM    975  OE2 GLU A 276     127.167  24.992  38.001  1.00  0.00           O  
ATOM    976  N   LEU A 277     127.486  24.908  43.138  1.00  0.00           N  
ATOM    977  CA  LEU A 277     127.401  26.194  43.824  1.00  0.00           C  
ATOM    978  C   LEU A 277     128.496  27.070  43.231  1.00  0.00           C  
ATOM    979  O   LEU A 277     129.635  26.616  43.125  1.00  0.00           O  
ATOM    980  CB  LEU A 277     127.685  25.969  45.307  1.00  0.00           C  
ATOM    981  CG  LEU A 277     127.428  27.059  46.331  1.00  0.00           C  
ATOM    982  CD1 LEU A 277     125.955  27.128  46.637  1.00  0.00           C  
ATOM    983  CD2 LEU A 277     128.184  26.702  47.583  1.00  0.00           C  
ATOM    984  N   ARG A 278     128.173  28.294  42.816  1.00  0.00           N  
ATOM    985  CA  ARG A 278     129.190  29.179  42.250  1.00  0.00           C  
ATOM    986  C   ARG A 278     128.960  30.674  42.410  1.00  0.00           C  
ATOM    987  O   ARG A 278     127.820  31.127  42.504  1.00  0.00           O  
ATOM    988  CB  ARG A 278     129.500  28.821  40.791  1.00  0.00           C  
ATOM    989  CG  ARG A 278     128.321  28.577  39.890  1.00  0.00           C  
ATOM    990  CD  ARG A 278     128.787  27.820  38.649  1.00  0.00           C  
ATOM    991  NE  ARG A 278     128.741  28.618  37.422  1.00  0.00           N  
ATOM    992  CZ  ARG A 278     129.605  29.581  37.108  1.00  0.00           C  
ATOM    993  NH1 ARG A 278     130.606  29.888  37.923  1.00  0.00           N  
ATOM    994  NH2 ARG A 278     129.461  30.246  35.973  1.00  0.00           N  
ATOM    995  N   LEU A 279     130.063  31.418  42.506  1.00  0.00           N  
ATOM    996  CA  LEU A 279     130.040  32.859  42.729  1.00  0.00           C  
ATOM    997  C   LEU A 279     129.893  33.631  41.436  1.00  0.00           C  
ATOM    998  O   LEU A 279     130.772  33.576  40.566  1.00  0.00           O  
ATOM    999  CB  LEU A 279     131.328  33.303  43.420  1.00  0.00           C  
ATOM   1000  CG  LEU A 279     131.521  34.793  43.719  1.00  0.00           C  
ATOM   1001  CD1 LEU A 279     130.608  35.229  44.841  1.00  0.00           C  
ATOM   1002  CD2 LEU A 279     132.966  35.045  44.101  1.00  0.00           C  
ATOM   1003  N   LEU A 281     128.810  34.391  41.333  1.00  0.00           N  
ATOM   1004  CA  LEU A 281     128.555  35.156  40.136  1.00  0.00           C  
ATOM   1005  C   LEU A 281     129.049  36.593  40.264  1.00  0.00           C  
ATOM   1006  O   LEU A 281     129.695  37.091  39.354  1.00  0.00           O  
ATOM   1007  CB  LEU A 281     127.071  35.079  39.776  1.00  0.00           C  
ATOM   1008  CG  LEU A 281     126.570  33.627  39.700  1.00  0.00           C  
ATOM   1009  CD1 LEU A 281     125.092  33.585  39.406  1.00  0.00           C  
ATOM   1010  CD2 LEU A 281     127.326  32.856  38.650  1.00  0.00           C  
ATOM   1011  N   THR A 282     128.803  37.248  41.396  1.00  0.00           N  
ATOM   1012  CA  THR A 282     129.295  38.621  41.584  1.00  0.00           C  
ATOM   1013  C   THR A 282     129.804  38.876  42.997  1.00  0.00           C  
ATOM   1014  O   THR A 282     129.083  38.656  43.968  1.00  0.00           O  
ATOM   1015  CB  THR A 282     128.219  39.676  41.315  1.00  0.00           C  
ATOM   1016  OG1 THR A 282     127.499  39.350  40.126  1.00  0.00           O  
ATOM   1017  CG2 THR A 282     128.861  41.027  41.123  1.00  0.00           C  
ATOM   1018  N   LYS A 283     131.035  39.364  43.103  1.00  0.00           N  
ATOM   1019  CA  LYS A 283     131.634  39.677  44.392  1.00  0.00           C  
ATOM   1020  C   LYS A 283     131.094  41.024  44.844  1.00  0.00           C  
ATOM   1021  O   LYS A 283     131.142  41.991  44.086  1.00  0.00           O  
ATOM   1022  CB  LYS A 283     133.151  39.769  44.245  1.00  0.00           C  
ATOM   1023  CG  LYS A 283     133.925  39.200  45.405  1.00  0.00           C  
ATOM   1024  CD  LYS A 283     133.689  39.994  46.659  1.00  0.00           C  
ATOM   1025  CE  LYS A 283     134.220  39.247  47.860  1.00  0.00           C  
ATOM   1026  NZ  LYS A 283     133.461  37.993  48.084  1.00  0.00           N  
ATOM   1027  N   ALA A 291     130.535  41.076  46.049  1.00  0.00           N  
ATOM   1028  CA  ALA A 291     130.069  42.334  46.623  1.00  0.00           C  
ATOM   1029  C   ALA A 291     131.260  42.977  47.321  1.00  0.00           C  
ATOM   1030  O   ALA A 291     131.907  42.350  48.158  1.00  0.00           O  
ATOM   1031  CB  ALA A 291     128.958  42.081  47.610  1.00  0.00           C  
ATOM   1032  N   LEU A 292     131.586  44.204  46.938  1.00  0.00           N  
ATOM   1033  CA  LEU A 292     132.727  44.904  47.510  1.00  0.00           C  
ATOM   1034  C   LEU A 292     132.370  45.672  48.775  1.00  0.00           C  
ATOM   1035  O   LEU A 292     133.256  46.149  49.484  1.00  0.00           O  
ATOM   1036  CB  LEU A 292     133.345  45.856  46.480  1.00  0.00           C  
ATOM   1037  CG  LEU A 292     133.999  45.213  45.255  1.00  0.00           C  
ATOM   1038  CD1 LEU A 292     134.506  46.281  44.307  1.00  0.00           C  
ATOM   1039  CD2 LEU A 292     135.134  44.307  45.686  1.00  0.00           C  
ATOM   1040  N   ARG A 293     131.078  45.823  49.036  1.00  0.00           N  
ATOM   1041  CA  ARG A 293     130.606  46.508  50.230  1.00  0.00           C  
ATOM   1042  C   ARG A 293     129.653  45.620  51.008  1.00  0.00           C  
ATOM   1043  O   ARG A 293     128.885  44.858  50.427  1.00  0.00           O  
ATOM   1044  CB  ARG A 293     129.913  47.800  49.854  1.00  0.00           C  
ATOM   1045  CG  ARG A 293     130.838  48.744  49.178  1.00  0.00           C  
ATOM   1046  CD  ARG A 293     130.239  50.102  49.050  1.00  0.00           C  
ATOM   1047  NE  ARG A 293     131.282  51.019  48.645  1.00  0.00           N  
ATOM   1048  CZ  ARG A 293     131.478  52.214  49.183  1.00  0.00           C  
ATOM   1049  NH1 ARG A 293     130.686  52.652  50.157  1.00  0.00           N  
ATOM   1050  NH2 ARG A 293     132.482  52.965  48.756  1.00  0.00           N  
ATOM   1051  N   PRO A 296     129.685  45.716  52.341  1.00  0.00           N  
ATOM   1052  CA  PRO A 296     128.846  44.916  53.235  1.00  0.00           C  
ATOM   1053  C   PRO A 296     127.360  45.230  53.109  1.00  0.00           C  
ATOM   1054  O   PRO A 296     126.981  46.365  52.810  1.00  0.00           O  
ATOM   1055  CB  PRO A 296     129.355  45.319  54.616  1.00  0.00           C  
ATOM   1056  CG  PRO A 296     130.742  45.819  54.354  1.00  0.00           C  
ATOM   1057  CD  PRO A 296     130.560  46.607  53.113  1.00  0.00           C  
ATOM   1058  N   LEU A 297     126.525  44.228  53.368  1.00  0.00           N  
ATOM   1059  CA  LEU A 297     125.083  44.427  53.391  1.00  0.00           C  
ATOM   1060  C   LEU A 297     124.791  45.559  54.372  1.00  0.00           C  
ATOM   1061  O   LEU A 297     125.433  45.662  55.417  1.00  0.00           O  
ATOM   1062  CB  LEU A 297     124.376  43.154  53.856  1.00  0.00           C  
ATOM   1063  CG  LEU A 297     124.250  42.008  52.858  1.00  0.00           C  
ATOM   1064  CD1 LEU A 297     123.572  40.823  53.525  1.00  0.00           C  
ATOM   1065  CD2 LEU A 297     123.444  42.468  51.655  1.00  0.00           C  
ATOM   1066  N   PRO A 298     123.827  46.428  54.044  1.00  0.00           N  
ATOM   1067  CA  PRO A 298     123.513  47.545  54.943  1.00  0.00           C  
ATOM   1068  C   PRO A 298     123.048  47.107  56.336  1.00  0.00           C  
ATOM   1069  O   PRO A 298     122.331  46.113  56.486  1.00  0.00           O  
ATOM   1070  CB  PRO A 298     122.422  48.297  54.181  1.00  0.00           C  
ATOM   1071  CG  PRO A 298     121.762  47.213  53.364  1.00  0.00           C  
ATOM   1072  CD  PRO A 298     122.934  46.418  52.871  1.00  0.00           C  
ATOM   1073  N   ASP A 303     119.671  59.228  58.157  1.00  0.00           N  
ATOM   1074  CA  ASP A 303     119.377  57.798  58.177  1.00  0.00           C  
ATOM   1075  C   ASP A 303     118.156  57.484  57.321  1.00  0.00           C  
ATOM   1076  O   ASP A 303     118.216  56.628  56.444  1.00  0.00           O  
ATOM   1077  CB  ASP A 303     119.159  57.319  59.599  1.00  0.00           C  
ATOM   1078  N   GLN A 305     117.053  58.183  57.568  1.00  0.00           N  
ATOM   1079  CA  GLN A 305     115.846  58.004  56.761  1.00  0.00           C  
ATOM   1080  C   GLN A 305     116.052  58.572  55.355  1.00  0.00           C  
ATOM   1081  O   GLN A 305     115.297  58.256  54.433  1.00  0.00           O  
ATOM   1082  CB  GLN A 305     114.651  58.667  57.430  1.00  0.00           C  
ATOM   1083  N   GLU A 306     117.063  59.425  55.202  1.00  0.00           N  
ATOM   1084  CA  GLU A 306     117.407  59.984  53.897  1.00  0.00           C  
ATOM   1085  C   GLU A 306     118.071  58.922  53.012  1.00  0.00           C  
ATOM   1086  O   GLU A 306     117.809  58.862  51.810  1.00  0.00           O  
ATOM   1087  CB  GLU A 306     118.320  61.205  54.058  1.00  0.00           C  
ATOM   1088  N   VAL A 307     118.893  58.061  53.616  1.00  0.00           N  
ATOM   1089  CA  VAL A 307     119.589  56.985  52.896  1.00  0.00           C  
ATOM   1090  C   VAL A 307     118.614  56.113  52.099  1.00  0.00           C  
ATOM   1091  O   VAL A 307     118.857  55.812  50.929  1.00  0.00           O  
ATOM   1092  CB  VAL A 307     120.421  56.103  53.865  1.00  0.00           C  
ATOM   1093  CG1 VAL A 307     121.078  54.956  53.120  1.00  0.00           C  
ATOM   1094  CG2 VAL A 307     121.485  56.949  54.555  1.00  0.00           C  
ATOM   1095  N   ARG A 308     117.503  55.742  52.723  1.00  0.00           N  
ATOM   1096  CA  ARG A 308     116.453  54.988  52.050  1.00  0.00           C  
ATOM   1097  C   ARG A 308     116.052  55.639  50.723  1.00  0.00           C  
ATOM   1098  O   ARG A 308     115.765  54.952  49.748  1.00  0.00           O  
ATOM   1099  CB  ARG A 308     115.221  54.907  52.948  1.00  0.00           C  
ATOM   1100  CG  ARG A 308     115.331  53.949  54.131  1.00  0.00           C  
ATOM   1101  CD  ARG A 308     114.233  54.218  55.171  1.00  0.00           C  
ATOM   1102  NE  ARG A 308     112.949  54.554  54.554  1.00  0.00           N  
ATOM   1103  CZ  ARG A 308     112.134  53.676  53.973  1.00  0.00           C  
ATOM   1104  NH1 ARG A 308     112.441  52.385  53.952  1.00  0.00           N  
ATOM   1105  NH2 ARG A 308     111.031  54.097  53.363  1.00  0.00           N  
ATOM   1106  N   TYR A 309     116.025  56.965  50.694  1.00  0.00           N  
ATOM   1107  CA  TYR A 309     115.606  57.694  49.506  1.00  0.00           C  
ATOM   1108  C   TYR A 309     116.752  58.000  48.554  1.00  0.00           C  
ATOM   1109  O   TYR A 309     116.554  58.053  47.348  1.00  0.00           O  
ATOM   1110  CB  TYR A 309     114.905  59.000  49.897  1.00  0.00           C  
ATOM   1111  CG  TYR A 309     113.737  58.839  50.854  1.00  0.00           C  
ATOM   1112  CD1 TYR A 309     112.995  57.662  50.897  1.00  0.00           C  
ATOM   1113  CD2 TYR A 309     113.380  59.866  51.724  1.00  0.00           C  
ATOM   1114  CE1 TYR A 309     111.929  57.509  51.783  1.00  0.00           C  
ATOM   1115  CE2 TYR A 309     112.315  59.725  52.614  1.00  0.00           C  
ATOM   1116  CZ  TYR A 309     111.596  58.543  52.637  1.00  0.00           C  
ATOM   1117  OH  TYR A 309     110.545  58.394  53.513  1.00  0.00           O  
ATOM   1118  N   ARG A 310     117.947  58.213  49.094  1.00  0.00           N  
ATOM   1119  CA  ARG A 310     119.112  58.533  48.272  1.00  0.00           C  
ATOM   1120  C   ARG A 310     119.778  57.285  47.699  1.00  0.00           C  
ATOM   1121  O   ARG A 310     120.620  57.382  46.811  1.00  0.00           O  
ATOM   1122  CB  ARG A 310     120.148  59.302  49.084  1.00  0.00           C  
ATOM   1123  CG  ARG A 310     119.573  60.338  50.015  1.00  0.00           C  
ATOM   1124  CD  ARG A 310     120.659  61.220  50.595  1.00  0.00           C  
ATOM   1125  NE  ARG A 310     120.927  62.352  49.717  1.00  0.00           N  
ATOM   1126  CZ  ARG A 310     120.559  63.601  49.984  1.00  0.00           C  
ATOM   1127  NH1 ARG A 310     119.957  63.890  51.135  1.00  0.00           N  
ATOM   1128  NH2 ARG A 310     120.736  64.548  49.071  1.00  0.00           N  
ATOM   1129  N   GLN A 311     119.440  56.122  48.245  1.00  0.00           N  
ATOM   1130  CA  GLN A 311     120.007  54.863  47.802  1.00  0.00           C  
ATOM   1131  C   GLN A 311     118.965  53.766  47.937  1.00  0.00           C  
ATOM   1132  O   GLN A 311     119.155  52.791  48.677  1.00  0.00           O  
ATOM   1133  CB  GLN A 311     121.235  54.517  48.632  1.00  0.00           C  
ATOM   1134  CG  GLN A 311     122.400  55.451  48.414  1.00  0.00           C  
ATOM   1135  CD  GLN A 311     123.557  55.165  49.348  1.00  0.00           C  
ATOM   1136  OE1 GLN A 311     124.205  54.125  49.251  1.00  0.00           O  
ATOM   1137  NE2 GLN A 311     123.823  56.092  50.264  1.00  0.00           N  
ATOM   1138  N   ARG A 312     117.877  53.912  47.189  1.00  0.00           N  
ATOM   1139  CA  ARG A 312     116.787  52.953  47.245  1.00  0.00           C  
ATOM   1140  C   ARG A 312     117.230  51.510  47.194  1.00  0.00           C  
ATOM   1141  O   ARG A 312     116.695  50.684  47.924  1.00  0.00           O  
ATOM   1142  CB  ARG A 312     115.785  53.210  46.130  1.00  0.00           C  
ATOM   1143  CG  ARG A 312     114.556  53.891  46.613  1.00  0.00           C  
ATOM   1144  CD  ARG A 312     113.552  52.908  47.120  1.00  0.00           C  
ATOM   1145  NE  ARG A 312     112.891  53.377  48.341  1.00  0.00           N  
ATOM   1146  CZ  ARG A 312     112.204  54.509  48.459  1.00  0.00           C  
ATOM   1147  NH1 ARG A 312     112.069  55.349  47.441  1.00  0.00           N  
ATOM   1148  NH2 ARG A 312     111.621  54.789  49.609  1.00  0.00           N  
ATOM   1149  N   TYR A 313     118.216  51.201  46.355  1.00  0.00           N  
ATOM   1150  CA  TYR A 313     118.637  49.811  46.199  1.00  0.00           C  
ATOM   1151  C   TYR A 313     118.960  49.166  47.525  1.00  0.00           C  
ATOM   1152  O   TYR A 313     118.689  47.984  47.717  1.00  0.00           O  
ATOM   1153  CB  TYR A 313     119.814  49.653  45.227  1.00  0.00           C  
ATOM   1154  CG  TYR A 313     120.969  50.592  45.455  1.00  0.00           C  
ATOM   1155  CD1 TYR A 313     120.931  51.888  44.953  1.00  0.00           C  
ATOM   1156  CD2 TYR A 313     122.099  50.194  46.168  1.00  0.00           C  
ATOM   1157  CE1 TYR A 313     121.978  52.768  45.151  1.00  0.00           C  
ATOM   1158  CE2 TYR A 313     123.160  51.078  46.372  1.00  0.00           C  
ATOM   1159  CZ  TYR A 313     123.082  52.364  45.858  1.00  0.00           C  
ATOM   1160  OH  TYR A 313     124.090  53.270  46.046  1.00  0.00           O  
ATOM   1161  N   LEU A 314     119.488  49.949  48.461  1.00  0.00           N  
ATOM   1162  CA  LEU A 314     119.800  49.415  49.780  1.00  0.00           C  
ATOM   1163  C   LEU A 314     118.496  49.143  50.497  1.00  0.00           C  
ATOM   1164  O   LEU A 314     118.278  48.059  51.049  1.00  0.00           O  
ATOM   1165  CB  LEU A 314     120.636  50.399  50.577  1.00  0.00           C  
ATOM   1166  CG  LEU A 314     122.016  50.655  49.982  1.00  0.00           C  
ATOM   1167  CD1 LEU A 314     122.809  51.564  50.896  1.00  0.00           C  
ATOM   1168  CD2 LEU A 314     122.732  49.338  49.785  1.00  0.00           C  
ATOM   1169  N   ASP A 315     117.604  50.116  50.428  1.00  0.00           N  
ATOM   1170  CA  ASP A 315     116.300  49.987  51.044  1.00  0.00           C  
ATOM   1171  C   ASP A 315     115.600  48.722  50.559  1.00  0.00           C  
ATOM   1172  O   ASP A 315     115.118  47.931  51.364  1.00  0.00           O  
ATOM   1173  CB  ASP A 315     115.457  51.219  50.723  1.00  0.00           C  
ATOM   1174  CG  ASP A 315     114.118  51.202  51.407  1.00  0.00           C  
ATOM   1175  OD1 ASP A 315     113.999  50.555  52.464  1.00  0.00           O  
ATOM   1176  OD2 ASP A 315     113.187  51.861  50.903  1.00  0.00           O  
ATOM   1177  N   LEU A 316     115.602  48.498  49.249  1.00  0.00           N  
ATOM   1178  CA  LEU A 316     114.900  47.354  48.672  1.00  0.00           C  
ATOM   1179  C   LEU A 316     115.498  46.030  49.106  1.00  0.00           C  
ATOM   1180  O   LEU A 316     114.789  45.036  49.240  1.00  0.00           O  
ATOM   1181  CB  LEU A 316     114.868  47.442  47.144  1.00  0.00           C  
ATOM   1182  CG  LEU A 316     114.121  48.643  46.556  1.00  0.00           C  
ATOM   1183  CD1 LEU A 316     114.207  48.640  45.047  1.00  0.00           C  
ATOM   1184  CD2 LEU A 316     112.679  48.598  46.992  1.00  0.00           C  
ATOM   1185  N   ILE A 317     116.801  46.021  49.346  1.00  0.00           N  
ATOM   1186  CA  ILE A 317     117.458  44.799  49.775  1.00  0.00           C  
ATOM   1187  C   ILE A 317     117.033  44.439  51.191  1.00  0.00           C  
ATOM   1188  O   ILE A 317     116.642  43.304  51.467  1.00  0.00           O  
ATOM   1189  CB  ILE A 317     118.976  44.942  49.743  1.00  0.00           C  
ATOM   1190  CG1 ILE A 317     119.450  45.154  48.305  1.00  0.00           C  
ATOM   1191  CG2 ILE A 317     119.620  43.713  50.332  1.00  0.00           C  
ATOM   1192  CD1 ILE A 317     120.931  45.484  48.183  1.00  0.00           C  
ATOM   1193  N   ALA A 318     117.106  45.421  52.079  1.00  0.00           N  
ATOM   1194  CA  ALA A 318     116.791  45.211  53.482  1.00  0.00           C  
ATOM   1195  C   ALA A 318     115.301  45.094  53.804  1.00  0.00           C  
ATOM   1196  O   ALA A 318     114.869  44.095  54.375  1.00  0.00           O  
ATOM   1197  CB  ALA A 318     117.414  46.312  54.306  1.00  0.00           C  
ATOM   1198  N   ASN A 319     114.528  46.112  53.431  1.00  0.00           N  
ATOM   1199  CA  ASN A 319     113.114  46.217  53.787  1.00  0.00           C  
ATOM   1200  C   ASN A 319     112.126  45.427  52.964  1.00  0.00           C  
ATOM   1201  O   ASN A 319     111.773  45.849  51.872  1.00  0.00           O  
ATOM   1202  CB  ASN A 319     112.660  47.663  53.691  1.00  0.00           C  
ATOM   1203  CG  ASN A 319     113.241  48.533  54.760  1.00  0.00           C  
ATOM   1204  OD1 ASN A 319     114.451  48.537  54.993  1.00  0.00           O  
ATOM   1205  ND2 ASN A 319     112.381  49.314  55.408  1.00  0.00           N  
ATOM   1206  N   ASP A 320     111.537  44.394  53.545  1.00  0.00           N  
ATOM   1207  CA  ASP A 320     110.496  43.647  52.844  1.00  0.00           C  
ATOM   1208  C   ASP A 320     109.303  44.549  52.540  1.00  0.00           C  
ATOM   1209  O   ASP A 320     108.694  44.444  51.481  1.00  0.00           O  
ATOM   1210  CB  ASP A 320     110.022  42.451  53.674  1.00  0.00           C  
ATOM   1211  CG  ASP A 320     111.144  41.470  54.003  1.00  0.00           C  
ATOM   1212  OD1 ASP A 320     112.306  41.696  53.588  1.00  0.00           O  
ATOM   1213  OD2 ASP A 320     110.857  40.464  54.691  1.00  0.00           O  
ATOM   1214  N   LYS A 321     108.981  45.446  53.466  1.00  0.00           N  
ATOM   1215  CA  LYS A 321     107.841  46.355  53.301  1.00  0.00           C  
ATOM   1216  C   LYS A 321     108.022  47.361  52.171  1.00  0.00           C  
ATOM   1217  O   LYS A 321     107.054  47.756  51.519  1.00  0.00           O  
ATOM   1218  CB  LYS A 321     107.545  47.096  54.616  1.00  0.00           C  
ATOM   1219  N   SER A 322     109.259  47.795  51.962  1.00  0.00           N  
ATOM   1220  CA  SER A 322     109.557  48.777  50.933  1.00  0.00           C  
ATOM   1221  C   SER A 322     109.331  48.126  49.578  1.00  0.00           C  
ATOM   1222  O   SER A 322     108.736  48.724  48.685  1.00  0.00           O  
ATOM   1223  CB  SER A 322     110.997  49.241  51.059  1.00  0.00           C  
ATOM   1224  OG  SER A 322     111.202  50.418  50.317  1.00  0.00           O  
ATOM   1225  N   ARG A 323     109.785  46.883  49.444  1.00  0.00           N  
ATOM   1226  CA  ARG A 323     109.564  46.121  48.229  1.00  0.00           C  
ATOM   1227  C   ARG A 323     108.068  45.955  47.972  1.00  0.00           C  
ATOM   1228  O   ARG A 323     107.563  46.331  46.912  1.00  0.00           O  
ATOM   1229  CB  ARG A 323     110.250  44.757  48.323  1.00  0.00           C  
ATOM   1230  CG  ARG A 323     111.665  44.764  47.775  1.00  0.00           C  
ATOM   1231  CD  ARG A 323     112.320  43.402  47.832  1.00  0.00           C  
ATOM   1232  NE  ARG A 323     112.657  43.035  49.200  1.00  0.00           N  
ATOM   1233  CZ  ARG A 323     112.825  41.782  49.610  1.00  0.00           C  
ATOM   1234  NH1 ARG A 323     112.685  40.774  48.750  1.00  0.00           N  
ATOM   1235  NH2 ARG A 323     113.123  41.533  50.879  1.00  0.00           N  
ATOM   1236  N   GLN A 324     107.348  45.457  48.970  1.00  0.00           N  
ATOM   1237  CA  GLN A 324     105.921  45.214  48.830  1.00  0.00           C  
ATOM   1238  C   GLN A 324     105.181  46.461  48.368  1.00  0.00           C  
ATOM   1239  O   GLN A 324     104.266  46.381  47.553  1.00  0.00           O  
ATOM   1240  CB  GLN A 324     105.337  44.721  50.144  1.00  0.00           C  
ATOM   1241  CG  GLN A 324     104.379  43.568  49.965  1.00  0.00           C  
ATOM   1242  CD  GLN A 324     103.046  43.790  50.665  1.00  0.00           C  
ATOM   1243  OE1 GLN A 324     102.065  44.181  50.034  1.00  0.00           O  
ATOM   1244  NE2 GLN A 324     102.996  43.519  51.966  1.00  0.00           N  
ATOM   1245  N   THR A 325     105.590  47.618  48.871  1.00  0.00           N  
ATOM   1246  CA  THR A 325     104.969  48.864  48.468  1.00  0.00           C  
ATOM   1247  C   THR A 325     105.108  49.079  46.965  1.00  0.00           C  
ATOM   1248  O   THR A 325     104.123  49.345  46.283  1.00  0.00           O  
ATOM   1249  CB  THR A 325     105.577  50.048  49.222  1.00  0.00           C  
ATOM   1250  OG1 THR A 325     105.334  49.885  50.622  1.00  0.00           O  
ATOM   1251  CG2 THR A 325     104.964  51.358  48.760  1.00  0.00           C  
ATOM   1252  N   PHE A 332     106.315  48.919  46.437  1.00  0.00           N  
ATOM   1253  CA  PHE A 332     106.534  49.140  45.013  1.00  0.00           C  
ATOM   1254  C   PHE A 332     105.967  48.067  44.107  1.00  0.00           C  
ATOM   1255  O   PHE A 332     105.553  48.348  42.987  1.00  0.00           O  
ATOM   1256  CB  PHE A 332     107.997  49.406  44.744  1.00  0.00           C  
ATOM   1257  CG  PHE A 332     108.466  50.686  45.348  1.00  0.00           C  
ATOM   1258  CD1 PHE A 332     108.051  51.900  44.821  1.00  0.00           C  
ATOM   1259  CD2 PHE A 332     109.263  50.685  46.481  1.00  0.00           C  
ATOM   1260  CE1 PHE A 332     108.415  53.102  45.413  1.00  0.00           C  
ATOM   1261  CE2 PHE A 332     109.636  51.873  47.085  1.00  0.00           C  
ATOM   1262  CZ  PHE A 332     109.210  53.089  46.550  1.00  0.00           C  
ATOM   1263  N   VAL A 333     105.882  46.851  44.618  1.00  0.00           N  
ATOM   1264  CA  VAL A 333     105.234  45.781  43.889  1.00  0.00           C  
ATOM   1265  C   VAL A 333     103.748  46.092  43.795  1.00  0.00           C  
ATOM   1266  O   VAL A 333     103.151  45.979  42.727  1.00  0.00           O  
ATOM   1267  CB  VAL A 333     105.413  44.441  44.598  1.00  0.00           C  
ATOM   1268  CG1 VAL A 333     104.495  43.404  43.992  1.00  0.00           C  
ATOM   1269  CG2 VAL A 333     106.853  43.995  44.486  1.00  0.00           C  
ATOM   1270  N   VAL A 334     103.156  46.498  44.912  1.00  0.00           N  
ATOM   1271  CA  VAL A 334     101.742  46.844  44.927  1.00  0.00           C  
ATOM   1272  C   VAL A 334     101.500  48.035  44.009  1.00  0.00           C  
ATOM   1273  O   VAL A 334     100.470  48.101  43.335  1.00  0.00           O  
ATOM   1274  CB  VAL A 334     101.243  47.175  46.349  1.00  0.00           C  
ATOM   1275  CG1 VAL A 334      99.790  47.612  46.309  1.00  0.00           C  
ATOM   1276  CG2 VAL A 334     101.364  45.956  47.225  1.00  0.00           C  
ATOM   1277  N   ARG A 335     102.460  48.956  43.957  1.00  0.00           N  
ATOM   1278  CA  ARG A 335     102.329  50.106  43.076  1.00  0.00           C  
ATOM   1279  C   ARG A 335     102.126  49.631  41.641  1.00  0.00           C  
ATOM   1280  O   ARG A 335     101.177  50.039  40.974  1.00  0.00           O  
ATOM   1281  CB  ARG A 335     103.554  51.010  43.140  1.00  0.00           C  
ATOM   1282  CG  ARG A 335     103.345  52.271  42.327  1.00  0.00           C  
ATOM   1283  CD  ARG A 335     104.510  53.229  42.360  1.00  0.00           C  
ATOM   1284  NE  ARG A 335     104.294  54.280  41.370  1.00  0.00           N  
ATOM   1285  CZ  ARG A 335     103.962  55.538  41.641  1.00  0.00           C  
ATOM   1286  NH1 ARG A 335     103.829  55.951  42.888  1.00  0.00           N  
ATOM   1287  NH2 ARG A 335     103.756  56.393  40.653  1.00  0.00           N  
ATOM   1288  N   SER A 336     102.999  48.740  41.183  1.00  0.00           N  
ATOM   1289  CA  SER A 336     102.872  48.201  39.835  1.00  0.00           C  
ATOM   1290  C   SER A 336     101.565  47.436  39.662  1.00  0.00           C  
ATOM   1291  O   SER A 336     100.934  47.516  38.616  1.00  0.00           O  
ATOM   1292  CB  SER A 336     104.064  47.312  39.493  1.00  0.00           C  
ATOM   1293  OG  SER A 336     105.287  48.019  39.659  1.00  0.00           O  
ATOM   1294  N   LYS A 337     101.122  46.734  40.699  1.00  0.00           N  
ATOM   1295  CA  LYS A 337      99.873  45.989  40.586  1.00  0.00           C  
ATOM   1296  C   LYS A 337      98.724  46.939  40.359  1.00  0.00           C  
ATOM   1297  O   LYS A 337      97.864  46.693  39.513  1.00  0.00           O  
ATOM   1298  CB  LYS A 337      99.586  45.147  41.831  1.00  0.00           C  
ATOM   1299  CG  LYS A 337     100.304  43.816  41.870  1.00  0.00           C  
ATOM   1300  CD  LYS A 337      99.856  42.995  43.066  1.00  0.00           C  
ATOM   1301  CE  LYS A 337     100.697  41.733  43.220  1.00  0.00           C  
ATOM   1302  NZ  LYS A 337     100.402  40.989  44.485  1.00  0.00           N  
ATOM   1303  N   ILE A 338      98.726  48.033  41.109  1.00  0.00           N  
ATOM   1304  CA  ILE A 338      97.660  49.004  41.029  1.00  0.00           C  
ATOM   1305  C   ILE A 338      97.596  49.647  39.652  1.00  0.00           C  
ATOM   1306  O   ILE A 338      96.535  49.651  39.029  1.00  0.00           O  
ATOM   1307  CB  ILE A 338      97.775  50.043  42.152  1.00  0.00           C  
ATOM   1308  CG1 ILE A 338      97.459  49.370  43.489  1.00  0.00           C  
ATOM   1309  CG2 ILE A 338      96.797  51.175  41.931  1.00  0.00           C  
ATOM   1310  CD1 ILE A 338      97.581  50.286  44.674  1.00  0.00           C  
ATOM   1311  N   LEU A 339      98.729  50.126  39.142  1.00  0.00           N  
ATOM   1312  CA  LEU A 339      98.764  50.743  37.808  1.00  0.00           C  
ATOM   1313  C   LEU A 339      98.281  49.794  36.717  1.00  0.00           C  
ATOM   1314  O   LEU A 339      97.517  50.183  35.832  1.00  0.00           O  
ATOM   1315  CB  LEU A 339     100.158  51.272  37.485  1.00  0.00           C  
ATOM   1316  CG  LEU A 339     100.484  52.625  38.120  1.00  0.00           C  
ATOM   1317  CD1 LEU A 339     101.947  52.909  37.997  1.00  0.00           C  
ATOM   1318  CD2 LEU A 339      99.700  53.710  37.436  1.00  0.00           C  
ATOM   1319  N   ALA A 340      98.676  48.535  36.815  1.00  0.00           N  
ATOM   1320  CA  ALA A 340      98.214  47.531  35.880  1.00  0.00           C  
ATOM   1321  C   ALA A 340      96.702  47.401  35.987  1.00  0.00           C  
ATOM   1322  O   ALA A 340      96.013  47.267  34.979  1.00  0.00           O  
ATOM   1323  CB  ALA A 340      98.876  46.209  36.167  1.00  0.00           C  
ATOM   1324  N   ALA A 341      96.180  47.480  37.207  1.00  0.00           N  
ATOM   1325  CA  ALA A 341      94.742  47.353  37.437  1.00  0.00           C  
ATOM   1326  C   ALA A 341      93.945  48.558  36.951  1.00  0.00           C  
ATOM   1327  O   ALA A 341      92.809  48.412  36.499  1.00  0.00           O  
ATOM   1328  CB  ALA A 341      94.462  47.100  38.909  1.00  0.00           C  
ATOM   1329  N   ILE A 342      94.519  49.750  37.061  1.00  0.00           N  
ATOM   1330  CA  ILE A 342      93.836  50.945  36.591  1.00  0.00           C  
ATOM   1331  C   ILE A 342      93.676  50.877  35.080  1.00  0.00           C  
ATOM   1332  O   ILE A 342      92.568  51.038  34.570  1.00  0.00           O  
ATOM   1333  CB  ILE A 342      94.585  52.221  36.978  1.00  0.00           C  
ATOM   1334  CG1 ILE A 342      94.523  52.410  38.496  1.00  0.00           C  
ATOM   1335  CG2 ILE A 342      93.980  53.422  36.255  1.00  0.00           C  
ATOM   1336  CD1 ILE A 342      95.285  53.632  39.002  1.00  0.00           C  
ATOM   1337  N   ARG A 343      94.766  50.591  34.371  1.00  0.00           N  
ATOM   1338  CA  ARG A 343      94.708  50.472  32.917  1.00  0.00           C  
ATOM   1339  C   ARG A 343      93.663  49.447  32.484  1.00  0.00           C  
ATOM   1340  O   ARG A 343      92.896  49.694  31.561  1.00  0.00           O  
ATOM   1341  CB  ARG A 343      96.073  50.102  32.332  1.00  0.00           C  
ATOM   1342  CG  ARG A 343      97.102  51.219  32.394  1.00  0.00           C  
ATOM   1343  CD  ARG A 343      98.351  50.836  31.631  1.00  0.00           C  
ATOM   1344  NE  ARG A 343      99.559  51.186  32.368  1.00  0.00           N  
ATOM   1345  CZ  ARG A 343     100.236  52.316  32.213  1.00  0.00           C  
ATOM   1346  NH1 ARG A 343      99.828  53.214  31.338  1.00  0.00           N  
ATOM   1347  NH2 ARG A 343     101.327  52.545  32.937  1.00  0.00           N  
ATOM   1348  N   GLN A 344      93.601  48.313  33.169  1.00  0.00           N  
ATOM   1349  CA  GLN A 344      92.638  47.276  32.817  1.00  0.00           C  
ATOM   1350  C   GLN A 344      91.209  47.746  33.077  1.00  0.00           C  
ATOM   1351  O   GLN A 344      90.301  47.471  32.298  1.00  0.00           O  
ATOM   1352  CB  GLN A 344      92.935  46.006  33.604  1.00  0.00           C  
ATOM   1353  CG  GLN A 344      92.048  44.827  33.266  1.00  0.00           C  
ATOM   1354  CD  GLN A 344      92.386  43.592  34.096  1.00  0.00           C  
ATOM   1355  OE1 GLN A 344      92.880  42.595  33.568  1.00  0.00           O  
ATOM   1356  NE2 GLN A 344      92.123  43.658  35.402  1.00  0.00           N  
ATOM   1357  N   PHE A 345      91.018  48.469  34.170  1.00  0.00           N  
ATOM   1358  CA  PHE A 345      89.715  49.004  34.520  1.00  0.00           C  
ATOM   1359  C   PHE A 345      89.278  49.944  33.405  1.00  0.00           C  
ATOM   1360  O   PHE A 345      88.188  49.812  32.858  1.00  0.00           O  
ATOM   1361  CB  PHE A 345      89.814  49.752  35.856  1.00  0.00           C  
ATOM   1362  CG  PHE A 345      88.535  50.409  36.291  1.00  0.00           C  
ATOM   1363  CD1 PHE A 345      88.239  51.699  35.890  1.00  0.00           C  
ATOM   1364  CD2 PHE A 345      87.638  49.743  37.117  1.00  0.00           C  
ATOM   1365  CE1 PHE A 345      87.073  52.330  36.299  1.00  0.00           C  
ATOM   1366  CE2 PHE A 345      86.466  50.363  37.534  1.00  0.00           C  
ATOM   1367  CZ  PHE A 345      86.186  51.667  37.119  1.00  0.00           C  
ATOM   1368  N   MET A 347      90.166  50.867  33.051  1.00  0.00           N  
ATOM   1369  CA  MET A 347      89.908  51.875  32.035  1.00  0.00           C  
ATOM   1370  C   MET A 347      89.623  51.268  30.682  1.00  0.00           C  
ATOM   1371  O   MET A 347      88.653  51.626  30.023  1.00  0.00           O  
ATOM   1372  CB  MET A 347      91.100  52.810  31.933  1.00  0.00           C  
ATOM   1373  CG  MET A 347      91.181  53.761  33.085  1.00  0.00           C  
ATOM   1374  SD  MET A 347      89.727  54.769  33.055  1.00  0.00           S  
ATOM   1375  CE  MET A 347      89.072  54.430  34.552  1.00  0.00           C  
ATOM   1376  N   VAL A 348      90.460  50.330  30.275  1.00  0.00           N  
ATOM   1377  CA  VAL A 348      90.287  49.680  28.988  1.00  0.00           C  
ATOM   1378  C   VAL A 348      88.981  48.891  28.919  1.00  0.00           C  
ATOM   1379  O   VAL A 348      88.314  48.879  27.891  1.00  0.00           O  
ATOM   1380  CB  VAL A 348      91.483  48.779  28.670  1.00  0.00           C  
ATOM   1381  CG1 VAL A 348      91.176  47.893  27.499  1.00  0.00           C  
ATOM   1382  CG2 VAL A 348      92.694  49.633  28.352  1.00  0.00           C  
ATOM   1383  N   ALA A 349      88.584  48.276  30.025  1.00  0.00           N  
ATOM   1384  CA  ALA A 349      87.344  47.502  30.057  1.00  0.00           C  
ATOM   1385  C   ALA A 349      86.131  48.386  29.804  1.00  0.00           C  
ATOM   1386  O   ALA A 349      85.050  47.892  29.507  1.00  0.00           O  
ATOM   1387  CB  ALA A 349      87.195  46.804  31.402  1.00  0.00           C  
ATOM   1388  N   ARG A 352      86.305  49.690  29.976  1.00  0.00           N  
ATOM   1389  CA  ARG A 352      85.220  50.647  29.797  1.00  0.00           C  
ATOM   1390  C   ARG A 352      85.337  51.448  28.495  1.00  0.00           C  
ATOM   1391  O   ARG A 352      84.733  52.512  28.339  1.00  0.00           O  
ATOM   1392  CB  ARG A 352      85.126  51.549  31.034  1.00  0.00           C  
ATOM   1393  CG  ARG A 352      84.584  50.783  32.232  1.00  0.00           C  
ATOM   1394  CD  ARG A 352      84.829  51.451  33.560  1.00  0.00           C  
ATOM   1395  NE  ARG A 352      83.970  50.860  34.583  1.00  0.00           N  
ATOM   1396  CZ  ARG A 352      83.085  51.554  35.300  1.00  0.00           C  
ATOM   1397  NH1 ARG A 352      82.955  52.868  35.114  1.00  0.00           N  
ATOM   1398  NH2 ARG A 352      82.298  50.941  36.180  1.00  0.00           N  
ATOM   1399  N   GLY A 361      86.105  50.908  27.552  1.00  0.00           N  
ATOM   1400  CA  GLY A 361      86.233  51.521  26.244  1.00  0.00           C  
ATOM   1401  C   GLY A 361      87.185  52.691  26.115  1.00  0.00           C  
ATOM   1402  O   GLY A 361      87.166  53.386  25.096  1.00  0.00           O  
ATOM   1403  N   PHE A 362      88.021  52.917  27.123  1.00  0.00           N  
ATOM   1404  CA  PHE A 362      88.968  54.023  27.072  1.00  0.00           C  
ATOM   1405  C   PHE A 362      90.240  53.616  26.329  1.00  0.00           C  
ATOM   1406  O   PHE A 362      90.636  52.451  26.361  1.00  0.00           O  
ATOM   1407  CB  PHE A 362      89.305  54.500  28.486  1.00  0.00           C  
ATOM   1408  CG  PHE A 362      88.198  55.261  29.148  1.00  0.00           C  
ATOM   1409  CD1 PHE A 362      87.176  54.596  29.807  1.00  0.00           C  
ATOM   1410  CD2 PHE A 362      88.180  56.650  29.124  1.00  0.00           C  
ATOM   1411  CE1 PHE A 362      86.154  55.299  30.431  1.00  0.00           C  
ATOM   1412  CE2 PHE A 362      87.161  57.360  29.745  1.00  0.00           C  
ATOM   1413  CZ  PHE A 362      86.147  56.684  30.400  1.00  0.00           C  
ATOM   1414  N   MET A 363      90.875  54.579  25.666  1.00  0.00           N  
ATOM   1415  CA  MET A 363      92.096  54.327  24.910  1.00  0.00           C  
ATOM   1416  C   MET A 363      93.223  55.181  25.459  1.00  0.00           C  
ATOM   1417  O   MET A 363      93.086  56.407  25.547  1.00  0.00           O  
ATOM   1418  CB  MET A 363      91.873  54.681  23.448  1.00  0.00           C  
ATOM   1419  CG  MET A 363      93.071  54.409  22.571  1.00  0.00           C  
ATOM   1420  SD  MET A 363      92.724  54.792  20.863  1.00  0.00           S  
ATOM   1421  CE  MET A 363      93.279  56.505  20.795  1.00  0.00           C  
ATOM   1422  N   GLU A 364      94.337  54.549  25.813  1.00  0.00           N  
ATOM   1423  CA  GLU A 364      95.442  55.290  26.406  1.00  0.00           C  
ATOM   1424  C   GLU A 364      96.174  56.059  25.337  1.00  0.00           C  
ATOM   1425  O   GLU A 364      96.296  55.600  24.210  1.00  0.00           O  
ATOM   1426  CB  GLU A 364      96.410  54.376  27.155  1.00  0.00           C  
ATOM   1427  CG  GLU A 364      97.226  55.135  28.197  1.00  0.00           C  
ATOM   1428  CD  GLU A 364      98.264  54.286  28.903  1.00  0.00           C  
ATOM   1429  OE1 GLU A 364      98.055  53.062  29.070  1.00  0.00           O  
ATOM   1430  OE2 GLU A 364      99.301  54.860  29.300  1.00  0.00           O  
ATOM   1431  N   VAL A 365      96.742  57.185  25.726  1.00  0.00           N  
ATOM   1432  CA  VAL A 365      97.300  58.102  24.769  1.00  0.00           C  
ATOM   1433  C   VAL A 365      98.567  58.726  25.331  1.00  0.00           C  
ATOM   1434  O   VAL A 365      98.819  58.657  26.528  1.00  0.00           O  
ATOM   1435  CB  VAL A 365      96.209  59.156  24.450  1.00  0.00           C  
ATOM   1436  CG1 VAL A 365      96.769  60.558  24.356  1.00  0.00           C  
ATOM   1437  CG2 VAL A 365      95.493  58.765  23.185  1.00  0.00           C  
ATOM   1438  N   GLU A 366      99.405  59.257  24.452  1.00  0.00           N  
ATOM   1439  CA  GLU A 366     100.617  59.949  24.856  1.00  0.00           C  
ATOM   1440  C   GLU A 366     100.608  61.346  24.264  1.00  0.00           C  
ATOM   1441  O   GLU A 366     100.601  61.500  23.043  1.00  0.00           O  
ATOM   1442  CB  GLU A 366     101.845  59.188  24.376  1.00  0.00           C  
ATOM   1443  CG  GLU A 366     102.072  57.895  25.118  1.00  0.00           C  
ATOM   1444  CD  GLU A 366     103.135  57.029  24.476  1.00  0.00           C  
ATOM   1445  OE1 GLU A 366     104.327  57.187  24.818  1.00  0.00           O  
ATOM   1446  OE2 GLU A 366     102.764  56.188  23.625  1.00  0.00           O  
ATOM   1447  N   THR A 368     100.538  62.354  25.127  1.00  0.00           N  
ATOM   1448  CA  THR A 368     100.524  63.748  24.693  1.00  0.00           C  
ATOM   1449  C   THR A 368     101.867  64.345  25.097  1.00  0.00           C  
ATOM   1450  O   THR A 368     102.511  63.837  25.996  1.00  0.00           O  
ATOM   1451  CB  THR A 368      99.338  64.508  25.318  1.00  0.00           C  
ATOM   1452  OG1 THR A 368      99.394  64.413  26.748  1.00  0.00           O  
ATOM   1453  CG2 THR A 368      98.026  63.910  24.838  1.00  0.00           C  
ATOM   1454  N   PRO A 370     102.305  65.426  24.439  1.00  0.00           N  
ATOM   1455  CA  PRO A 370     103.602  66.057  24.708  1.00  0.00           C  
ATOM   1456  C   PRO A 370     103.950  66.301  26.162  1.00  0.00           C  
ATOM   1457  O   PRO A 370     103.099  66.642  26.972  1.00  0.00           O  
ATOM   1458  CB  PRO A 370     103.508  67.376  23.948  1.00  0.00           C  
ATOM   1459  CG  PRO A 370     102.648  67.036  22.814  1.00  0.00           C  
ATOM   1460  CD  PRO A 370     101.552  66.219  23.458  1.00  0.00           C  
ATOM   1461  N   MET A 371     105.228  66.136  26.473  1.00  0.00           N  
ATOM   1462  CA  MET A 371     105.745  66.402  27.804  1.00  0.00           C  
ATOM   1463  C   MET A 371     106.338  67.813  27.800  1.00  0.00           C  
ATOM   1464  O   MET A 371     106.360  68.490  28.822  1.00  0.00           O  
ATOM   1465  CB  MET A 371     106.825  65.376  28.151  1.00  0.00           C  
ATOM   1466  CG  MET A 371     106.780  64.884  29.573  1.00  0.00           C  
ATOM   1467  SD  MET A 371     105.448  63.727  29.827  1.00  0.00           S  
ATOM   1468  CE  MET A 371     106.341  62.261  29.891  1.00  0.00           C  
ATOM   1469  N   MET A 372     106.856  68.239  26.652  1.00  0.00           N  
ATOM   1470  CA  MET A 372     107.387  69.589  26.493  1.00  0.00           C  
ATOM   1471  C   MET A 372     106.402  70.378  25.659  1.00  0.00           C  
ATOM   1472  O   MET A 372     106.054  69.974  24.550  1.00  0.00           O  
ATOM   1473  CB  MET A 372     108.719  69.563  25.776  1.00  0.00           C  
ATOM   1474  CG  MET A 372     109.786  68.838  26.534  1.00  0.00           C  
ATOM   1475  SD  MET A 372     111.313  68.962  25.663  1.00  0.00           S  
ATOM   1476  CE  MET A 372     111.541  70.714  25.792  1.00  0.00           C  
ATOM   1477  N   GLN A 373     105.955  71.504  26.190  1.00  0.00           N  
ATOM   1478  CA  GLN A 373     104.937  72.291  25.528  1.00  0.00           C  
ATOM   1479  C   GLN A 373     105.422  73.707  25.305  1.00  0.00           C  
ATOM   1480  O   GLN A 373     106.223  74.230  26.076  1.00  0.00           O  
ATOM   1481  CB  GLN A 373     103.668  72.296  26.374  1.00  0.00           C  
ATOM   1482  CG  GLN A 373     103.112  70.909  26.614  1.00  0.00           C  
ATOM   1483  CD  GLN A 373     101.979  70.873  27.617  1.00  0.00           C  
ATOM   1484  OE1 GLN A 373     101.228  69.902  27.674  1.00  0.00           O  
ATOM   1485  NE2 GLN A 373     101.871  71.908  28.443  1.00  0.00           N  
ATOM   1486  N   VAL A 374     104.935  74.319  24.236  1.00  0.00           N  
ATOM   1487  CA  VAL A 374     105.281  75.692  23.919  1.00  0.00           C  
ATOM   1488  C   VAL A 374     104.622  76.617  24.938  1.00  0.00           C  
ATOM   1489  O   VAL A 374     105.238  77.568  25.418  1.00  0.00           O  
ATOM   1490  CB  VAL A 374     104.805  76.074  22.501  1.00  0.00           C  
ATOM   1491  CG1 VAL A 374     105.252  77.487  22.168  1.00  0.00           C  
ATOM   1492  CG2 VAL A 374     105.350  75.090  21.474  1.00  0.00           C  
ATOM   1493  N   ILE A 375     103.360  76.333  25.252  1.00  0.00           N  
ATOM   1494  CA  ILE A 375     102.582  77.097  26.227  1.00  0.00           C  
ATOM   1495  C   ILE A 375     102.038  76.100  27.236  1.00  0.00           C  
ATOM   1496  O   ILE A 375     101.347  75.159  26.862  1.00  0.00           O  
ATOM   1497  CB  ILE A 375     101.361  77.771  25.560  1.00  0.00           C  
ATOM   1498  CG1 ILE A 375     101.811  78.783  24.510  1.00  0.00           C  
ATOM   1499  CG2 ILE A 375     100.485  78.434  26.601  1.00  0.00           C  
ATOM   1500  CD1 ILE A 375     100.662  79.448  23.783  1.00  0.00           C  
ATOM   1501  N   PRO A 376     102.354  76.271  28.525  1.00  0.00           N  
ATOM   1502  CA  PRO A 376     101.858  75.350  29.547  1.00  0.00           C  
ATOM   1503  C   PRO A 376     100.409  75.661  29.906  1.00  0.00           C  
ATOM   1504  O   PRO A 376      99.953  76.793  29.745  1.00  0.00           O  
ATOM   1505  CB  PRO A 376     102.792  75.625  30.709  1.00  0.00           C  
ATOM   1506  CG  PRO A 376     103.002  77.086  30.604  1.00  0.00           C  
ATOM   1507  CD  PRO A 376     103.223  77.296  29.122  1.00  0.00           C  
ATOM   1508  N   GLY A 377      99.679  74.655  30.373  1.00  0.00           N  
ATOM   1509  CA  GLY A 377      98.293  74.878  30.741  1.00  0.00           C  
ATOM   1510  C   GLY A 377      97.655  73.642  31.327  1.00  0.00           C  
ATOM   1511  O   GLY A 377      98.322  72.623  31.506  1.00  0.00           O  
ATOM   1512  N   GLY A 378      96.361  73.732  31.618  1.00  0.00           N  
ATOM   1513  CA  GLY A 378      95.655  72.606  32.192  1.00  0.00           C  
ATOM   1514  C   GLY A 378      95.589  72.653  33.708  1.00  0.00           C  
ATOM   1515  O   GLY A 378      94.920  71.821  34.335  1.00  0.00           O  
ATOM   1516  N   ALA A 487      96.255  73.637  34.302  1.00  0.00           N  
ATOM   1517  CA  ALA A 487      96.262  73.795  35.750  1.00  0.00           C  
ATOM   1518  C   ALA A 487      96.951  75.096  36.103  1.00  0.00           C  
ATOM   1519  O   ALA A 487      97.473  75.787  35.226  1.00  0.00           O  
ATOM   1520  CB  ALA A 487      96.979  72.628  36.416  1.00  0.00           C  
ATOM   1521  N   SER A 488      96.954  75.424  37.388  1.00  0.00           N  
ATOM   1522  CA  SER A 488      97.588  76.643  37.860  1.00  0.00           C  
ATOM   1523  C   SER A 488      98.800  76.242  38.687  1.00  0.00           C  
ATOM   1524  O   SER A 488      98.660  75.706  39.788  1.00  0.00           O  
ATOM   1525  CB  SER A 488      96.609  77.458  38.709  1.00  0.00           C  
ATOM   1526  OG  SER A 488      95.414  77.749  37.994  1.00  0.00           O  
ATOM   1527  N   ALA A 495      99.986  76.480  38.141  1.00  0.00           N  
ATOM   1528  CA  ALA A 495     101.225  76.123  38.811  1.00  0.00           C  
ATOM   1529  C   ALA A 495     102.405  76.782  38.115  1.00  0.00           C  
ATOM   1530  O   ALA A 495     102.292  77.242  36.979  1.00  0.00           O  
ATOM   1531  CB  ALA A 495     101.391  74.622  38.814  1.00  0.00           C  
ATOM   1532  N   ARG A 496     103.521  76.875  38.824  1.00  0.00           N  
ATOM   1533  CA  ARG A 496     104.734  77.435  38.254  1.00  0.00           C  
ATOM   1534  C   ARG A 496     105.416  76.317  37.486  1.00  0.00           C  
ATOM   1535  O   ARG A 496     105.722  75.268  38.048  1.00  0.00           O  
ATOM   1536  CB  ARG A 496     105.642  77.973  39.358  1.00  0.00           C  
ATOM   1537  CG  ARG A 496     105.683  79.487  39.431  1.00  0.00           C  
ATOM   1538  CD  ARG A 496     106.113  79.978  40.814  1.00  0.00           C  
ATOM   1539  NE  ARG A 496     105.044  79.858  41.813  1.00  0.00           N  
ATOM   1540  CZ  ARG A 496     104.719  80.808  42.693  1.00  0.00           C  
ATOM   1541  NH1 ARG A 496     105.386  81.956  42.721  1.00  0.00           N  
ATOM   1542  NH2 ARG A 496     103.703  80.626  43.530  1.00  0.00           N  
ATOM   1543  N   PRO A 497     105.603  76.503  36.174  1.00  0.00           N  
ATOM   1544  CA  PRO A 497     106.236  75.510  35.306  1.00  0.00           C  
ATOM   1545  C   PRO A 497     107.763  75.543  35.361  1.00  0.00           C  
ATOM   1546  O   PRO A 497     108.354  76.479  35.906  1.00  0.00           O  
ATOM   1547  CB  PRO A 497     105.737  75.926  33.928  1.00  0.00           C  
ATOM   1548  CG  PRO A 497     105.742  77.413  34.033  1.00  0.00           C  
ATOM   1549  CD  PRO A 497     105.122  77.654  35.388  1.00  0.00           C  
ATOM   1550  N   PHE A 498     108.386  74.476  34.862  1.00  0.00           N  
ATOM   1551  CA  PHE A 498     109.830  74.422  34.665  1.00  0.00           C  
ATOM   1552  C   PHE A 498     110.022  74.878  33.227  1.00  0.00           C  
ATOM   1553  O   PHE A 498     109.174  74.600  32.378  1.00  0.00           O  
ATOM   1554  CB  PHE A 498     110.338  72.988  34.757  1.00  0.00           C  
ATOM   1555  CG  PHE A 498     110.495  72.475  36.149  1.00  0.00           C  
ATOM   1556  CD1 PHE A 498     111.689  72.653  36.834  1.00  0.00           C  
ATOM   1557  CD2 PHE A 498     109.470  71.773  36.764  1.00  0.00           C  
ATOM   1558  CE1 PHE A 498     111.860  72.138  38.110  1.00  0.00           C  
ATOM   1559  CE2 PHE A 498     109.633  71.255  38.040  1.00  0.00           C  
ATOM   1560  CZ  PHE A 498     110.830  71.438  38.713  1.00  0.00           C  
ATOM   1561  N   ILE A 499     111.140  75.530  32.936  1.00  0.00           N  
ATOM   1562  CA  ILE A 499     111.405  75.983  31.579  1.00  0.00           C  
ATOM   1563  C   ILE A 499     112.727  75.417  31.142  1.00  0.00           C  
ATOM   1564  O   ILE A 499     113.663  75.316  31.937  1.00  0.00           O  
ATOM   1565  CB  ILE A 499     111.518  77.498  31.481  1.00  0.00           C  
ATOM   1566  CG1 ILE A 499     110.309  78.161  32.130  1.00  0.00           C  
ATOM   1567  CG2 ILE A 499     111.588  77.906  30.023  1.00  0.00           C  
ATOM   1568  CD1 ILE A 499     110.362  79.678  32.105  1.00  0.00           C  
ATOM   1569  N   THR A 500     112.801  75.056  29.874  1.00  0.00           N  
ATOM   1570  CA  THR A 500     114.019  74.518  29.313  1.00  0.00           C  
ATOM   1571  C   THR A 500     114.128  75.099  27.927  1.00  0.00           C  
ATOM   1572  O   THR A 500     113.122  75.490  27.331  1.00  0.00           O  
ATOM   1573  CB  THR A 500     113.979  72.995  29.237  1.00  0.00           C  
ATOM   1574  OG1 THR A 500     115.239  72.523  28.759  1.00  0.00           O  
ATOM   1575  CG2 THR A 500     112.886  72.525  28.301  1.00  0.00           C  
ATOM   1576  N   HIS A 501     115.346  75.170  27.414  1.00  0.00           N  
ATOM   1577  CA  HIS A 501     115.577  75.797  26.123  1.00  0.00           C  
ATOM   1578  C   HIS A 501     115.965  74.810  25.032  1.00  0.00           C  
ATOM   1579  O   HIS A 501     116.883  74.009  25.203  1.00  0.00           O  
ATOM   1580  CB  HIS A 501     116.658  76.873  26.258  1.00  0.00           C  
ATOM   1581  CG  HIS A 501     116.765  77.775  25.064  1.00  0.00           C  
ATOM   1582  ND1 HIS A 501     117.790  77.674  24.146  1.00  0.00           N  
ATOM   1583  CD2 HIS A 501     115.971  78.777  24.635  1.00  0.00           C  
ATOM   1584  CE1 HIS A 501     117.617  78.578  23.200  1.00  0.00           C  
ATOM   1585  NE2 HIS A 501     116.521  79.262  23.470  1.00  0.00           N  
ATOM   1586  N   HIS A 502     115.245  74.856  23.916  1.00  0.00           N  
ATOM   1587  CA  HIS A 502     115.609  74.053  22.758  1.00  0.00           C  
ATOM   1588  C   HIS A 502     116.603  74.913  22.000  1.00  0.00           C  
ATOM   1589  O   HIS A 502     116.335  76.084  21.740  1.00  0.00           O  
ATOM   1590  CB  HIS A 502     114.391  73.770  21.878  1.00  0.00           C  
ATOM   1591  CG  HIS A 502     114.630  72.719  20.838  1.00  0.00           C  
ATOM   1592  ND1 HIS A 502     113.637  71.877  20.384  1.00  0.00           N  
ATOM   1593  CD2 HIS A 502     115.758  72.350  20.184  1.00  0.00           C  
ATOM   1594  CE1 HIS A 502     114.139  71.037  19.502  1.00  0.00           C  
ATOM   1595  NE2 HIS A 502     115.426  71.301  19.360  1.00  0.00           N  
ATOM   1596  N   ASN A 503     117.761  74.354  21.669  1.00  0.00           N  
ATOM   1597  CA  ASN A 503     118.788  75.116  20.968  1.00  0.00           C  
ATOM   1598  C   ASN A 503     118.564  75.237  19.472  1.00  0.00           C  
ATOM   1599  O   ASN A 503     118.624  76.334  18.924  1.00  0.00           O  
ATOM   1600  CB  ASN A 503     120.171  74.552  21.269  1.00  0.00           C  
ATOM   1601  CG  ASN A 503     120.629  74.897  22.665  1.00  0.00           C  
ATOM   1602  OD1 ASN A 503     120.658  76.070  23.042  1.00  0.00           O  
ATOM   1603  ND2 ASN A 503     120.928  73.886  23.462  1.00  0.00           N  
ATOM   1604  N   ALA A 650     118.247  74.118  18.827  1.00  0.00           N  
ATOM   1605  CA  ALA A 650     117.994  74.097  17.389  1.00  0.00           C  
ATOM   1606  C   ALA A 650     116.955  75.124  16.947  1.00  0.00           C  
ATOM   1607  O   ALA A 650     117.110  75.756  15.910  1.00  0.00           O  
ATOM   1608  CB  ALA A 650     117.562  72.710  16.961  1.00  0.00           C  
ATOM   1609  N   LEU A 651     115.890  75.270  17.728  1.00  0.00           N  
ATOM   1610  CA  LEU A 651     114.821  76.205  17.398  1.00  0.00           C  
ATOM   1611  C   LEU A 651     114.947  77.539  18.141  1.00  0.00           C  
ATOM   1612  O   LEU A 651     114.199  78.478  17.865  1.00  0.00           O  
ATOM   1613  CB  LEU A 651     113.468  75.563  17.713  1.00  0.00           C  
ATOM   1614  CG  LEU A 651     113.213  74.227  17.016  1.00  0.00           C  
ATOM   1615  CD1 LEU A 651     111.924  73.604  17.515  1.00  0.00           C  
ATOM   1616  CD2 LEU A 651     113.199  74.410  15.507  1.00  0.00           C  
ATOM   1617  N   ASP A 652     115.884  77.608  19.087  1.00  0.00           N  
ATOM   1618  CA  ASP A 652     116.070  78.777  19.951  1.00  0.00           C  
ATOM   1619  C   ASP A 652     114.782  79.085  20.730  1.00  0.00           C  
ATOM   1620  O   ASP A 652     114.653  80.127  21.384  1.00  0.00           O  
ATOM   1621  CB  ASP A 652     116.514  79.992  19.129  1.00  0.00           C  
ATOM   1622  CG  ASP A 652     117.259  81.031  19.963  1.00  0.00           C  
ATOM   1623  OD1 ASP A 652     117.258  80.956  21.211  1.00  0.00           O  
ATOM   1624  OD2 ASP A 652     117.866  81.942  19.365  1.00  0.00           O  
ATOM   1625  N   LEU A 653     113.885  78.106  20.738  1.00  0.00           N  
ATOM   1626  CA  LEU A 653     112.572  78.211  21.348  1.00  0.00           C  
ATOM   1627  C   LEU A 653     112.616  77.794  22.814  1.00  0.00           C  
ATOM   1628  O   LEU A 653     113.187  76.752  23.150  1.00  0.00           O  
ATOM   1629  CB  LEU A 653     111.622  77.287  20.585  1.00  0.00           C  
ATOM   1630  CG  LEU A 653     110.141  77.334  20.928  1.00  0.00           C  
ATOM   1631  CD1 LEU A 653     109.587  78.708  20.579  1.00  0.00           C  
ATOM   1632  CD2 LEU A 653     109.409  76.231  20.187  1.00  0.00           C  
ATOM   1633  N   ASP A 654     112.052  78.626  23.686  1.00  0.00           N  
ATOM   1634  CA  ASP A 654     111.907  78.263  25.096  1.00  0.00           C  
ATOM   1635  C   ASP A 654     110.673  77.381  25.215  1.00  0.00           C  
ATOM   1636  O   ASP A 654     109.622  77.681  24.650  1.00  0.00           O  
ATOM   1637  CB  ASP A 654     111.746  79.493  25.991  1.00  0.00           C  
ATOM   1638  CG  ASP A 654     113.065  80.074  26.421  1.00  0.00           C  
ATOM   1639  OD1 ASP A 654     113.737  80.701  25.583  1.00  0.00           O  
ATOM   1640  OD2 ASP A 654     113.439  79.907  27.596  1.00  0.00           O  
ATOM   1641  N   MET A 655     110.822  76.266  25.910  1.00  0.00           N  
ATOM   1642  CA  MET A 655     109.715  75.356  26.093  1.00  0.00           C  
ATOM   1643  C   MET A 655     109.521  75.035  27.557  1.00  0.00           C  
ATOM   1644  O   MET A 655     110.456  75.115  28.364  1.00  0.00           O  
ATOM   1645  CB  MET A 655     109.924  74.090  25.283  1.00  0.00           C  
ATOM   1646  CG  MET A 655     109.931  74.352  23.807  1.00  0.00           C  
ATOM   1647  SD  MET A 655     109.472  72.897  22.883  1.00  0.00           S  
ATOM   1648  CE  MET A 655     111.018  72.082  22.706  1.00  0.00           C  
ATOM   1649  N   TYR A 656     108.284  74.704  27.893  1.00  0.00           N  
ATOM   1650  CA  TYR A 656     107.892  74.414  29.255  1.00  0.00           C  
ATOM   1651  C   TYR A 656     107.626  72.942  29.443  1.00  0.00           C  
ATOM   1652  O   TYR A 656     107.147  72.258  28.542  1.00  0.00           O  
ATOM   1653  CB  TYR A 656     106.619  75.170  29.610  1.00  0.00           C  
ATOM   1654  CG  TYR A 656     106.745  76.662  29.508  1.00  0.00           C  
ATOM   1655  CD1 TYR A 656     106.569  77.312  28.292  1.00  0.00           C  
ATOM   1656  CD2 TYR A 656     107.028  77.430  30.630  1.00  0.00           C  
ATOM   1657  CE1 TYR A 656     106.671  78.697  28.201  1.00  0.00           C  
ATOM   1658  CE2 TYR A 656     107.132  78.805  30.553  1.00  0.00           C  
ATOM   1659  CZ  TYR A 656     106.952  79.437  29.340  1.00  0.00           C  
ATOM   1660  OH  TYR A 656     107.041  80.809  29.276  1.00  0.00           O  
ATOM   1661  N   LEU A 657     107.938  72.452  30.628  1.00  0.00           N  
ATOM   1662  CA  LEU A 657     107.609  71.088  30.957  1.00  0.00           C  
ATOM   1663  C   LEU A 657     106.141  71.079  31.351  1.00  0.00           C  
ATOM   1664  O   LEU A 657     105.653  71.986  32.027  1.00  0.00           O  
ATOM   1665  CB  LEU A 657     108.491  70.589  32.097  1.00  0.00           C  
ATOM   1666  CG  LEU A 657     109.935  70.306  31.690  1.00  0.00           C  
ATOM   1667  CD1 LEU A 657     110.725  69.878  32.899  1.00  0.00           C  
ATOM   1668  CD2 LEU A 657     109.951  69.198  30.663  1.00  0.00           C  
ATOM   1669  N   ARG A 658     105.432  70.079  30.860  1.00  0.00           N  
ATOM   1670  CA  ARG A 658     104.002  69.904  31.086  1.00  0.00           C  
ATOM   1671  C   ARG A 658     103.597  70.055  32.556  1.00  0.00           C  
ATOM   1672  O   ARG A 658     104.216  69.464  33.437  1.00  0.00           O  
ATOM   1673  CB  ARG A 658     103.632  68.513  30.568  1.00  0.00           C  
ATOM   1674  CG  ARG A 658     102.307  67.987  30.969  1.00  0.00           C  
ATOM   1675  CD  ARG A 658     102.418  66.494  31.203  1.00  0.00           C  
ATOM   1676  NE  ARG A 658     102.242  65.715  29.986  1.00  0.00           N  
ATOM   1677  CZ  ARG A 658     101.852  64.443  29.964  1.00  0.00           C  
ATOM   1678  NH1 ARG A 658     101.641  63.775  31.086  1.00  0.00           N  
ATOM   1679  NH2 ARG A 658     101.580  63.859  28.814  1.00  0.00           N  
ATOM   1680  N   ILE A 659     102.603  70.896  32.830  1.00  0.00           N  
ATOM   1681  CA  ILE A 659     102.035  70.958  34.174  1.00  0.00           C  
ATOM   1682  C   ILE A 659     100.729  70.175  34.218  1.00  0.00           C  
ATOM   1683  O   ILE A 659     100.225  69.874  35.290  1.00  0.00           O  
ATOM   1684  CB  ILE A 659     101.792  72.397  34.685  1.00  0.00           C  
ATOM   1685  CG1 ILE A 659     100.826  73.150  33.788  1.00  0.00           C  
ATOM   1686  CG2 ILE A 659     103.100  73.150  34.811  1.00  0.00           C  
ATOM   1687  CD1 ILE A 659     100.523  74.535  34.321  1.00  0.00           C  
ATOM   1688  N   ALA A 660     100.209  69.831  33.041  1.00  0.00           N  
ATOM   1689  CA  ALA A 660      99.004  69.016  32.880  1.00  0.00           C  
ATOM   1690  C   ALA A 660      98.794  68.748  31.391  1.00  0.00           C  
ATOM   1691  O   ALA A 660      99.017  69.639  30.566  1.00  0.00           O  
ATOM   1692  CB  ALA A 660      97.807  69.739  33.429  1.00  0.00           C  
ATOM   1693  N   PRO A 661      98.369  67.523  31.025  1.00  0.00           N  
ATOM   1694  CA  PRO A 661      98.126  67.150  29.623  1.00  0.00           C  
ATOM   1695  C   PRO A 661      96.709  67.488  29.128  1.00  0.00           C  
ATOM   1696  O   PRO A 661      96.310  67.068  28.032  1.00  0.00           O  
ATOM   1697  CB  PRO A 661      98.312  65.648  29.667  1.00  0.00           C  
ATOM   1698  CG  PRO A 661      97.606  65.317  31.005  1.00  0.00           C  
ATOM   1699  CD  PRO A 661      98.302  66.329  31.892  1.00  0.00           C  
ATOM   1700  N   GLU A 662      95.978  68.288  29.902  1.00  0.00           N  
ATOM   1701  CA  GLU A 662      94.552  68.531  29.646  1.00  0.00           C  
ATOM   1702  C   GLU A 662      94.174  69.075  28.285  1.00  0.00           C  
ATOM   1703  O   GLU A 662      93.368  68.473  27.572  1.00  0.00           O  
ATOM   1704  CB  GLU A 662      93.949  69.423  30.728  1.00  0.00           C  
ATOM   1705  CG  GLU A 662      92.503  69.824  30.454  1.00  0.00           C  
ATOM   1706  CD  GLU A 662      91.794  70.437  31.653  1.00  0.00           C  
ATOM   1707  OE1 GLU A 662      92.306  70.356  32.794  1.00  0.00           O  
ATOM   1708  OE2 GLU A 662      90.710  71.010  31.453  1.00  0.00           O  
ATOM   1709  N   LEU A 663      94.745  70.215  27.926  1.00  0.00           N  
ATOM   1710  CA  LEU A 663      94.384  70.864  26.677  1.00  0.00           C  
ATOM   1711  C   LEU A 663      94.665  69.989  25.449  1.00  0.00           C  
ATOM   1712  O   LEU A 663      93.926  70.014  24.460  1.00  0.00           O  
ATOM   1713  CB  LEU A 663      95.085  72.214  26.577  1.00  0.00           C  
ATOM   1714  CG  LEU A 663      94.845  73.163  27.760  1.00  0.00           C  
ATOM   1715  CD1 LEU A 663      95.467  74.502  27.462  1.00  0.00           C  
ATOM   1716  CD2 LEU A 663      93.359  73.352  28.040  1.00  0.00           C  
ATOM   1717  N   TYR A 664      95.700  69.164  25.534  1.00  0.00           N  
ATOM   1718  CA  TYR A 664      96.007  68.264  24.436  1.00  0.00           C  
ATOM   1719  C   TYR A 664      95.033  67.098  24.371  1.00  0.00           C  
ATOM   1720  O   TYR A 664      94.522  66.773  23.304  1.00  0.00           O  
ATOM   1721  CB  TYR A 664      97.450  67.795  24.522  1.00  0.00           C  
ATOM   1722  CG  TYR A 664      98.422  68.874  24.096  1.00  0.00           C  
ATOM   1723  CD1 TYR A 664      98.726  69.073  22.748  1.00  0.00           C  
ATOM   1724  CD2 TYR A 664      99.011  69.714  25.030  1.00  0.00           C  
ATOM   1725  CE1 TYR A 664      99.588  70.085  22.344  1.00  0.00           C  
ATOM   1726  CE2 TYR A 664      99.877  70.732  24.638  1.00  0.00           C  
ATOM   1727  CZ  TYR A 664     100.161  70.913  23.296  1.00  0.00           C  
ATOM   1728  OH  TYR A 664     101.013  71.930  22.919  1.00  0.00           O  
ATOM   1729  N   LEU A 665      94.730  66.501  25.517  1.00  0.00           N  
ATOM   1730  CA  LEU A 665      93.764  65.412  25.559  1.00  0.00           C  
ATOM   1731  C   LEU A 665      92.421  65.866  25.000  1.00  0.00           C  
ATOM   1732  O   LEU A 665      91.791  65.143  24.229  1.00  0.00           O  
ATOM   1733  CB  LEU A 665      93.592  64.889  26.985  1.00  0.00           C  
ATOM   1734  CG  LEU A 665      94.822  64.155  27.516  1.00  0.00           C  
ATOM   1735  CD1 LEU A 665      94.695  63.852  28.995  1.00  0.00           C  
ATOM   1736  CD2 LEU A 665      95.000  62.878  26.734  1.00  0.00           C  
ATOM   1737  N   LYS A 666      91.988  67.069  25.362  1.00  0.00           N  
ATOM   1738  CA  LYS A 666      90.706  67.555  24.874  1.00  0.00           C  
ATOM   1739  C   LYS A 666      90.742  67.809  23.367  1.00  0.00           C  
ATOM   1740  O   LYS A 666      89.729  67.645  22.670  1.00  0.00           O  
ATOM   1741  CB  LYS A 666      90.259  68.799  25.636  1.00  0.00           C  
ATOM   1742  CG  LYS A 666      89.120  68.522  26.612  1.00  0.00           C  
ATOM   1743  CD  LYS A 666      88.654  69.777  27.340  1.00  0.00           C  
ATOM   1744  CE  LYS A 666      89.619  70.202  28.435  1.00  0.00           C  
ATOM   1745  NZ  LYS A 666      89.140  71.414  29.157  1.00  0.00           N  
ATOM   1746  N   ARG A 667      91.913  68.171  22.850  1.00  0.00           N  
ATOM   1747  CA  ARG A 667      92.060  68.328  21.411  1.00  0.00           C  
ATOM   1748  C   ARG A 667      91.759  66.997  20.704  1.00  0.00           C  
ATOM   1749  O   ARG A 667      91.195  66.991  19.614  1.00  0.00           O  
ATOM   1750  CB  ARG A 667      93.456  68.847  21.058  1.00  0.00           C  
ATOM   1751  CG  ARG A 667      93.500  70.356  20.827  1.00  0.00           C  
ATOM   1752  CD  ARG A 667      94.896  70.856  20.444  1.00  0.00           C  
ATOM   1753  NE  ARG A 667      95.663  71.240  21.614  1.00  0.00           N  
ATOM   1754  CZ  ARG A 667      96.142  72.460  21.832  1.00  0.00           C  
ATOM   1755  NH1 ARG A 667      95.976  73.419  20.938  1.00  0.00           N  
ATOM   1756  NH2 ARG A 667      96.729  72.745  22.983  1.00  0.00           N  
ATOM   1757  N   LEU A 668      92.088  65.873  21.342  1.00  0.00           N  
ATOM   1758  CA  LEU A 668      91.803  64.556  20.766  1.00  0.00           C  
ATOM   1759  C   LEU A 668      90.314  64.233  20.778  1.00  0.00           C  
ATOM   1760  O   LEU A 668      89.850  63.423  19.978  1.00  0.00           O  
ATOM   1761  CB  LEU A 668      92.540  63.455  21.523  1.00  0.00           C  
ATOM   1762  CG  LEU A 668      94.052  63.548  21.665  1.00  0.00           C  
ATOM   1763  CD1 LEU A 668      94.560  62.285  22.353  1.00  0.00           C  
ATOM   1764  CD2 LEU A 668      94.682  63.685  20.296  1.00  0.00           C  
ATOM   1765  N   VAL A 669      89.569  64.815  21.713  1.00  0.00           N  
ATOM   1766  CA  VAL A 669      88.129  64.578  21.764  1.00  0.00           C  
ATOM   1767  C   VAL A 669      87.457  65.342  20.632  1.00  0.00           C  
ATOM   1768  O   VAL A 669      86.492  64.860  20.054  1.00  0.00           O  
ATOM   1769  CB  VAL A 669      87.507  64.953  23.136  1.00  0.00           C  
ATOM   1770  CG1 VAL A 669      86.007  64.769  23.105  1.00  0.00           C  
ATOM   1771  CG2 VAL A 669      88.093  64.070  24.233  1.00  0.00           C  
ATOM   1772  N   VAL A 670      88.005  66.504  20.281  1.00  0.00           N  
ATOM   1773  CA  VAL A 670      87.491  67.272  19.146  1.00  0.00           C  
ATOM   1774  C   VAL A 670      87.736  66.446  17.885  1.00  0.00           C  
ATOM   1775  O   VAL A 670      86.906  66.399  16.980  1.00  0.00           O  
ATOM   1776  CB  VAL A 670      88.220  68.632  18.988  1.00  0.00           C  
ATOM   1777  CG1 VAL A 670      87.777  69.313  17.727  1.00  0.00           C  
ATOM   1778  CG2 VAL A 670      87.921  69.542  20.163  1.00  0.00           C  
ATOM   1779  N   GLY A 671      88.882  65.774  17.861  1.00  0.00           N  
ATOM   1780  CA  GLY A 671      89.274  64.980  16.714  1.00  0.00           C  
ATOM   1781  C   GLY A 671      88.613  63.621  16.614  1.00  0.00           C  
ATOM   1782  O   GLY A 671      88.911  62.865  15.690  1.00  0.00           O  
ATOM   1783  N   GLY A 685      87.764  63.274  17.576  1.00  0.00           N  
ATOM   1784  CA  GLY A 685      87.041  62.018  17.472  1.00  0.00           C  
ATOM   1785  C   GLY A 685      87.342  60.919  18.471  1.00  0.00           C  
ATOM   1786  O   GLY A 685      86.564  59.973  18.567  1.00  0.00           O  
ATOM   1787  N   PHE A 686      88.468  60.990  19.176  1.00  0.00           N  
ATOM   1788  CA  PHE A 686      88.775  59.987  20.197  1.00  0.00           C  
ATOM   1789  C   PHE A 686      87.939  60.341  21.420  1.00  0.00           C  
ATOM   1790  O   PHE A 686      88.391  61.060  22.305  1.00  0.00           O  
ATOM   1791  CB  PHE A 686      90.265  60.001  20.545  1.00  0.00           C  
ATOM   1792  CG  PHE A 686      91.145  59.452  19.462  1.00  0.00           C  
ATOM   1793  CD1 PHE A 686      90.661  58.511  18.559  1.00  0.00           C  
ATOM   1794  CD2 PHE A 686      92.457  59.883  19.337  1.00  0.00           C  
ATOM   1795  CE1 PHE A 686      91.473  58.010  17.544  1.00  0.00           C  
ATOM   1796  CE2 PHE A 686      93.272  59.387  18.327  1.00  0.00           C  
ATOM   1797  CZ  PHE A 686      92.780  58.451  17.430  1.00  0.00           C  
ATOM   1798  N   GLU A 687      86.708  59.846  21.444  1.00  0.00           N  
ATOM   1799  CA  GLU A 687      85.727  60.223  22.451  1.00  0.00           C  
ATOM   1800  C   GLU A 687      85.874  59.648  23.865  1.00  0.00           C  
ATOM   1801  O   GLU A 687      85.210  60.113  24.791  1.00  0.00           O  
ATOM   1802  CB  GLU A 687      84.324  59.998  21.884  1.00  0.00           C  
ATOM   1803  CG  GLU A 687      84.059  60.875  20.659  1.00  0.00           C  
ATOM   1804  CD  GLU A 687      82.786  60.519  19.906  1.00  0.00           C  
ATOM   1805  OE1 GLU A 687      82.429  59.320  19.857  1.00  0.00           O  
ATOM   1806  OE2 GLU A 687      82.151  61.449  19.350  1.00  0.00           O  
ATOM   1807  N   ARG A 688      86.727  58.641  24.029  1.00  0.00           N  
ATOM   1808  CA  ARG A 688      87.053  58.079  25.342  1.00  0.00           C  
ATOM   1809  C   ARG A 688      88.559  57.875  25.401  1.00  0.00           C  
ATOM   1810  O   ARG A 688      89.091  56.864  24.937  1.00  0.00           O  
ATOM   1811  CB  ARG A 688      86.342  56.750  25.582  1.00  0.00           C  
ATOM   1812  CG  ARG A 688      84.866  56.884  25.863  1.00  0.00           C  
ATOM   1813  CD  ARG A 688      84.293  55.588  26.389  1.00  0.00           C  
ATOM   1814  NE  ARG A 688      82.903  55.746  26.801  1.00  0.00           N  
ATOM   1815  CZ  ARG A 688      82.423  55.365  27.982  1.00  0.00           C  
ATOM   1816  NH1 ARG A 688      83.225  54.812  28.882  1.00  0.00           N  
ATOM   1817  NH2 ARG A 688      81.135  55.531  28.265  1.00  0.00           N  
ATOM   1818  N   VAL A 689      89.242  58.840  25.992  1.00  0.00           N  
ATOM   1819  CA  VAL A 689      90.686  58.864  26.003  1.00  0.00           C  
ATOM   1820  C   VAL A 689      91.204  59.071  27.433  1.00  0.00           C  
ATOM   1821  O   VAL A 689      90.540  59.699  28.260  1.00  0.00           O  
ATOM   1822  CB  VAL A 689      91.149  59.985  25.052  1.00  0.00           C  
ATOM   1823  CG1 VAL A 689      91.927  61.045  25.776  1.00  0.00           C  
ATOM   1824  CG2 VAL A 689      91.919  59.395  23.887  1.00  0.00           C  
ATOM   1825  N   PHE A 690      92.363  58.505  27.743  1.00  0.00           N  
ATOM   1826  CA  PHE A 690      92.949  58.683  29.067  1.00  0.00           C  
ATOM   1827  C   PHE A 690      94.464  58.594  28.991  1.00  0.00           C  
ATOM   1828  O   PHE A 690      95.019  58.117  27.994  1.00  0.00           O  
ATOM   1829  CB  PHE A 690      92.372  57.677  30.084  1.00  0.00           C  
ATOM   1830  CG  PHE A 690      93.084  56.345  30.129  1.00  0.00           C  
ATOM   1831  CD1 PHE A 690      92.665  55.288  29.336  1.00  0.00           C  
ATOM   1832  CD2 PHE A 690      94.133  56.133  31.016  1.00  0.00           C  
ATOM   1833  CE1 PHE A 690      93.281  54.033  29.430  1.00  0.00           C  
ATOM   1834  CE2 PHE A 690      94.751  54.885  31.115  1.00  0.00           C  
ATOM   1835  CZ  PHE A 690      94.322  53.837  30.320  1.00  0.00           C  
ATOM   1836  N   GLU A 691      95.129  59.049  30.046  1.00  0.00           N  
ATOM   1837  CA  GLU A 691      96.577  59.099  30.065  1.00  0.00           C  
ATOM   1838  C   GLU A 691      97.146  59.057  31.480  1.00  0.00           C  
ATOM   1839  O   GLU A 691      96.638  59.718  32.384  1.00  0.00           O  
ATOM   1840  CB  GLU A 691      97.034  60.364  29.365  1.00  0.00           C  
ATOM   1841  CG  GLU A 691      98.512  60.498  29.312  1.00  0.00           C  
ATOM   1842  CD  GLU A 691      98.964  61.621  28.428  1.00  0.00           C  
ATOM   1843  OE1 GLU A 691      98.115  62.416  27.974  1.00  0.00           O  
ATOM   1844  OE2 GLU A 691     100.180  61.706  28.185  1.00  0.00           O  
ATOM   1845  N   ILE A 692      98.182  58.250  31.671  1.00  0.00           N  
ATOM   1846  CA  ILE A 692      98.840  58.130  32.963  1.00  0.00           C  
ATOM   1847  C   ILE A 692     100.296  58.459  32.740  1.00  0.00           C  
ATOM   1848  O   ILE A 692     101.000  57.717  32.061  1.00  0.00           O  
ATOM   1849  CB  ILE A 692      98.776  56.694  33.508  1.00  0.00           C  
ATOM   1850  CG1 ILE A 692      97.329  56.231  33.629  1.00  0.00           C  
ATOM   1851  CG2 ILE A 692      99.453  56.625  34.866  1.00  0.00           C  
ATOM   1852  CD1 ILE A 692      97.199  54.819  34.118  1.00  0.00           C  
ATOM   1853  N   ASN A 693     100.759  59.574  33.276  1.00  0.00           N  
ATOM   1854  CA  ASN A 693     102.161  59.924  33.126  1.00  0.00           C  
ATOM   1855  C   ASN A 693     102.480  61.112  34.014  1.00  0.00           C  
ATOM   1856  O   ASN A 693     101.641  61.561  34.786  1.00  0.00           O  
ATOM   1857  CB  ASN A 693     102.503  60.221  31.661  1.00  0.00           C  
ATOM   1858  CG  ASN A 693     103.934  59.835  31.306  1.00  0.00           C  
ATOM   1859  OD1 ASN A 693     104.863  60.098  32.061  1.00  0.00           O  
ATOM   1860  ND2 ASN A 693     104.109  59.191  30.166  1.00  0.00           N  
ATOM   1861  N   ARG A 695     103.695  61.617  33.909  1.00  0.00           N  
ATOM   1862  CA  ARG A 695     104.144  62.653  34.805  1.00  0.00           C  
ATOM   1863  C   ARG A 695     103.780  64.085  34.482  1.00  0.00           C  
ATOM   1864  O   ARG A 695     103.590  64.434  33.328  1.00  0.00           O  
ATOM   1865  CB  ARG A 695     105.645  62.506  35.023  1.00  0.00           C  
ATOM   1866  CG  ARG A 695     105.914  61.790  36.320  1.00  0.00           C  
ATOM   1867  CD  ARG A 695     107.218  61.097  36.323  1.00  0.00           C  
ATOM   1868  NE  ARG A 695     107.132  59.760  35.759  1.00  0.00           N  
ATOM   1869  CZ  ARG A 695     108.179  58.951  35.677  1.00  0.00           C  
ATOM   1870  NH1 ARG A 695     109.349  59.364  36.136  1.00  0.00           N  
ATOM   1871  NH2 ARG A 695     108.082  57.758  35.106  1.00  0.00           N  
ATOM   1872  N   ASN A 696     103.628  64.888  35.530  1.00  0.00           N  
ATOM   1873  CA  ASN A 696     103.447  66.331  35.415  1.00  0.00           C  
ATOM   1874  C   ASN A 696     104.609  66.915  36.196  1.00  0.00           C  
ATOM   1875  O   ASN A 696     105.167  66.241  37.068  1.00  0.00           O  
ATOM   1876  CB  ASN A 696     102.148  66.794  36.068  1.00  0.00           C  
ATOM   1877  CG  ASN A 696     100.916  66.386  35.295  1.00  0.00           C  
ATOM   1878  OD1 ASN A 696     100.991  65.769  34.234  1.00  0.00           O  
ATOM   1879  ND2 ASN A 696      99.759  66.741  35.828  1.00  0.00           N  
ATOM   1880  N   PHE A 697     104.952  68.169  35.919  1.00  0.00           N  
ATOM   1881  CA  PHE A 697     106.077  68.819  36.585  1.00  0.00           C  
ATOM   1882  C   PHE A 697     105.635  70.168  37.122  1.00  0.00           C  
ATOM   1883  O   PHE A 697     104.938  70.909  36.424  1.00  0.00           O  
ATOM   1884  CB  PHE A 697     107.220  69.023  35.597  1.00  0.00           C  
ATOM   1885  CG  PHE A 697     107.596  67.778  34.826  1.00  0.00           C  
ATOM   1886  CD1 PHE A 697     106.909  67.424  33.669  1.00  0.00           C  
ATOM   1887  CD2 PHE A 697     108.659  66.982  35.237  1.00  0.00           C  
ATOM   1888  CE1 PHE A 697     107.274  66.303  32.935  1.00  0.00           C  
ATOM   1889  CE2 PHE A 697     109.030  65.862  34.510  1.00  0.00           C  
ATOM   1890  CZ  PHE A 697     108.336  65.524  33.356  1.00  0.00           C  
ATOM   1891  N   ARG A 698     106.030  70.479  38.358  1.00  0.00           N  
ATOM   1892  CA  ARG A 698     105.693  71.748  39.011  1.00  0.00           C  
ATOM   1893  C   ARG A 698     106.812  72.238  39.917  1.00  0.00           C  
ATOM   1894  O   ARG A 698     107.405  71.458  40.657  1.00  0.00           O  
ATOM   1895  CB  ARG A 698     104.405  71.596  39.822  1.00  0.00           C  
ATOM   1896  CG  ARG A 698     103.208  71.264  38.946  1.00  0.00           C  
ATOM   1897  CD  ARG A 698     101.898  71.150  39.696  1.00  0.00           C  
ATOM   1898  NE  ARG A 698     100.874  70.561  38.831  1.00  0.00           N  
ATOM   1899  CZ  ARG A 698      99.566  70.602  39.077  1.00  0.00           C  
ATOM   1900  NH1 ARG A 698      99.108  71.225  40.161  1.00  0.00           N  
ATOM   1901  NH2 ARG A 698      98.713  70.000  38.253  1.00  0.00           N  
ATOM   1902  N   ASN A 699     107.105  73.535  39.830  1.00  0.00           N  
ATOM   1903  CA  ASN A 699     108.136  74.188  40.640  1.00  0.00           C  
ATOM   1904  C   ASN A 699     107.605  74.625  41.990  1.00  0.00           C  
ATOM   1905  O   ASN A 699     107.088  75.730  42.126  1.00  0.00           O  
ATOM   1906  CB  ASN A 699     108.655  75.435  39.945  1.00  0.00           C  
ATOM   1907  CG  ASN A 699     109.940  75.201  39.210  1.00  0.00           C  
ATOM   1908  OD1 ASN A 699     111.003  75.076  39.816  1.00  0.00           O  
ATOM   1909  ND2 ASN A 699     109.861  75.175  37.897  1.00  0.00           N  
ATOM   1910  N   GLU A 700     107.768  73.781  42.997  1.00  0.00           N  
ATOM   1911  CA  GLU A 700     107.317  74.101  44.339  1.00  0.00           C  
ATOM   1912  C   GLU A 700     108.364  73.559  45.293  1.00  0.00           C  
ATOM   1913  O   GLU A 700     109.349  72.943  44.856  1.00  0.00           O  
ATOM   1914  CB  GLU A 700     105.926  73.496  44.579  1.00  0.00           C  
ATOM   1915  CG  GLU A 700     104.839  74.226  43.764  1.00  0.00           C  
ATOM   1916  CD  GLU A 700     103.596  73.402  43.482  1.00  0.00           C  
ATOM   1917  OE1 GLU A 700     103.349  72.403  44.179  1.00  0.00           O  
ATOM   1918  OE2 GLU A 700     102.839  73.756  42.555  1.00  0.00           O  
ATOM   1919  N   GLY A 703     108.191  73.826  46.583  1.00  0.00           N  
ATOM   1920  CA  GLY A 703     109.136  73.327  47.571  1.00  0.00           C  
ATOM   1921  C   GLY A 703     109.147  71.809  47.578  1.00  0.00           C  
ATOM   1922  O   GLY A 703     108.108  71.195  47.328  1.00  0.00           O  
ATOM   1923  N   ILE A 713     110.291  71.192  47.859  1.00  0.00           N  
ATOM   1924  CA  ILE A 713     110.344  69.732  47.874  1.00  0.00           C  
ATOM   1925  C   ILE A 713     109.422  69.164  48.967  1.00  0.00           C  
ATOM   1926  O   ILE A 713     109.012  67.997  48.900  1.00  0.00           O  
ATOM   1927  CB  ILE A 713     111.794  69.233  47.992  1.00  0.00           C  
ATOM   1928  CG1 ILE A 713     112.625  69.753  46.812  1.00  0.00           C  
ATOM   1929  CG2 ILE A 713     111.844  67.731  48.047  1.00  0.00           C  
ATOM   1930  CD1 ILE A 713     113.140  68.678  45.872  1.00  0.00           C  
ATOM   1931  N   SER A 714     109.054  70.043  49.904  1.00  0.00           N  
ATOM   1932  CA  SER A 714     108.075  69.818  50.961  1.00  0.00           C  
ATOM   1933  C   SER A 714     108.084  68.548  51.824  1.00  0.00           C  
ATOM   1934  O   SER A 714     107.561  68.592  52.931  1.00  0.00           O  
ATOM   1935  CB  SER A 714     106.665  70.078  50.415  1.00  0.00           C  
ATOM   1936  N   VAL A 715     108.645  67.436  51.340  1.00  0.00           N  
ATOM   1937  CA  VAL A 715     108.659  66.171  52.086  1.00  0.00           C  
ATOM   1938  C   VAL A 715     107.303  65.482  51.961  1.00  0.00           C  
ATOM   1939  O   VAL A 715     107.094  64.374  52.455  1.00  0.00           O  
ATOM   1940  CB  VAL A 715     109.006  66.415  53.568  1.00  0.00           C  
ATOM   1941  N   ARG A 716     106.393  66.163  51.276  1.00  0.00           N  
ATOM   1942  CA  ARG A 716     105.059  65.666  50.981  1.00  0.00           C  
ATOM   1943  C   ARG A 716     104.788  66.120  49.552  1.00  0.00           C  
ATOM   1944  O   ARG A 716     103.657  66.086  49.071  1.00  0.00           O  
ATOM   1945  CB  ARG A 716     104.049  66.273  51.934  1.00  0.00           C  
ATOM   1946  N   HIS A 718     105.851  66.556  48.883  1.00  0.00           N  
ATOM   1947  CA  HIS A 718     105.795  67.007  47.503  1.00  0.00           C  
ATOM   1948  C   HIS A 718     107.002  66.465  46.766  1.00  0.00           C  
ATOM   1949  O   HIS A 718     107.973  66.007  47.374  1.00  0.00           O  
ATOM   1950  CB  HIS A 718     105.827  68.536  47.424  1.00  0.00           C  
ATOM   1951  CG  HIS A 718     104.500  69.184  47.628  1.00  0.00           C  
ATOM   1952  ND1 HIS A 718     104.354  70.407  48.256  1.00  0.00           N  
ATOM   1953  CD2 HIS A 718     103.250  68.789  47.282  1.00  0.00           C  
ATOM   1954  CE1 HIS A 718     103.070  70.732  48.288  1.00  0.00           C  
ATOM   1955  NE2 HIS A 718     102.378  69.769  47.704  1.00  0.00           N  
ATOM   1956  N   ASN A 723     106.914  66.503  45.444  1.00  0.00           N  
ATOM   1957  CA  ASN A 723     108.002  66.112  44.570  1.00  0.00           C  
ATOM   1958  C   ASN A 723     107.787  66.978  43.340  1.00  0.00           C  
ATOM   1959  O   ASN A 723     106.644  67.227  42.961  1.00  0.00           O  
ATOM   1960  CB  ASN A 723     107.875  64.631  44.209  1.00  0.00           C  
ATOM   1961  CG  ASN A 723     109.213  63.996  43.877  1.00  0.00           C  
ATOM   1962  OD1 ASN A 723     109.467  63.608  42.747  1.00  0.00           O  
ATOM   1963  ND2 ASN A 723     110.073  63.892  44.867  1.00  0.00           N  
ATOM   1964  N   PRO A 724     108.863  67.507  42.750  1.00  0.00           N  
ATOM   1965  CA  PRO A 724     108.691  68.347  41.557  1.00  0.00           C  
ATOM   1966  C   PRO A 724     108.035  67.596  40.386  1.00  0.00           C  
ATOM   1967  O   PRO A 724     107.329  68.197  39.566  1.00  0.00           O  
ATOM   1968  CB  PRO A 724     110.119  68.816  41.269  1.00  0.00           C  
ATOM   1969  CG  PRO A 724     110.976  67.711  41.859  1.00  0.00           C  
ATOM   1970  CD  PRO A 724     110.272  67.462  43.156  1.00  0.00           C  
ATOM   1971  N   GLU A 725     108.213  66.278  40.344  1.00  0.00           N  
ATOM   1972  CA  GLU A 725     107.547  65.467  39.337  1.00  0.00           C  
ATOM   1973  C   GLU A 725     106.713  64.352  39.964  1.00  0.00           C  
ATOM   1974  O   GLU A 725     107.173  63.645  40.861  1.00  0.00           O  
ATOM   1975  CB  GLU A 725     108.559  64.899  38.341  1.00  0.00           C  
ATOM   1976  CG  GLU A 725     109.557  63.900  38.900  1.00  0.00           C  
ATOM   1977  CD  GLU A 725     110.457  63.309  37.818  1.00  0.00           C  
ATOM   1978  OE1 GLU A 725     109.984  62.428  37.069  1.00  0.00           O  
ATOM   1979  OE2 GLU A 725     111.639  63.711  37.721  1.00  0.00           O  
ATOM   1980  N   PHE A 726     105.484  64.195  39.484  1.00  0.00           N  
ATOM   1981  CA  PHE A 726     104.567  63.205  40.039  1.00  0.00           C  
ATOM   1982  C   PHE A 726     103.655  62.643  38.954  1.00  0.00           C  
ATOM   1983  O   PHE A 726     103.468  63.272  37.914  1.00  0.00           O  
ATOM   1984  CB  PHE A 726     103.729  63.849  41.142  1.00  0.00           C  
ATOM   1985  CG  PHE A 726     102.985  65.068  40.695  1.00  0.00           C  
ATOM   1986  CD1 PHE A 726     103.654  66.278  40.510  1.00  0.00           C  
ATOM   1987  CD2 PHE A 726     101.620  65.001  40.421  1.00  0.00           C  
ATOM   1988  CE1 PHE A 726     102.981  67.400  40.059  1.00  0.00           C  
ATOM   1989  CE2 PHE A 726     100.932  66.119  39.969  1.00  0.00           C  
ATOM   1990  CZ  PHE A 726     101.613  67.323  39.786  1.00  0.00           C  
ATOM   1991  N   THR A 728     103.077  61.474  39.217  1.00  0.00           N  
ATOM   1992  CA  THR A 728     102.218  60.771  38.268  1.00  0.00           C  
ATOM   1993  C   THR A 728     100.739  61.136  38.407  1.00  0.00           C  
ATOM   1994  O   THR A 728     100.153  61.011  39.490  1.00  0.00           O  
ATOM   1995  CB  THR A 728     102.359  59.248  38.444  1.00  0.00           C  
ATOM   1996  OG1 THR A 728     103.739  58.879  38.354  1.00  0.00           O  
ATOM   1997  CG2 THR A 728     101.582  58.509  37.382  1.00  0.00           C  
ATOM   1998  N   MET A 730     100.133  61.535  37.295  1.00  0.00           N  
ATOM   1999  CA  MET A 730      98.719  61.896  37.248  1.00  0.00           C  
ATOM   2000  C   MET A 730      98.048  61.080  36.167  1.00  0.00           C  
ATOM   2001  O   MET A 730      98.689  60.665  35.204  1.00  0.00           O  
ATOM   2002  CB  MET A 730      98.545  63.374  36.878  1.00  0.00           C  
ATOM   2003  CG  MET A 730      98.809  64.377  37.986  1.00  0.00           C  
ATOM   2004  SD  MET A 730      97.413  64.576  39.110  1.00  0.00           S  
ATOM   2005  CE  MET A 730      96.247  65.471  38.111  1.00  0.00           C  
ATOM   2006  N   MET A 731      96.759  60.838  36.336  1.00  0.00           N  
ATOM   2007  CA  MET A 731      95.971  60.187  35.318  1.00  0.00           C  
ATOM   2008  C   MET A 731      94.878  61.155  34.969  1.00  0.00           C  
ATOM   2009  O   MET A 731      94.285  61.759  35.860  1.00  0.00           O  
ATOM   2010  CB  MET A 731      95.335  58.900  35.834  1.00  0.00           C  
ATOM   2011  CG  MET A 731      94.197  58.412  34.951  1.00  0.00           C  
ATOM   2012  SD  MET A 731      93.628  56.748  35.309  1.00  0.00           S  
ATOM   2013  CE  MET A 731      92.195  57.073  36.276  1.00  0.00           C  
ATOM   2014  N   GLU A 732      94.632  61.338  33.679  1.00  0.00           N  
ATOM   2015  CA  GLU A 732      93.505  62.143  33.232  1.00  0.00           C  
ATOM   2016  C   GLU A 732      92.699  61.311  32.258  1.00  0.00           C  
ATOM   2017  O   GLU A 732      93.253  60.482  31.535  1.00  0.00           O  
ATOM   2018  CB  GLU A 732      93.963  63.430  32.562  1.00  0.00           C  
ATOM   2019  CG  GLU A 732      94.586  64.425  33.505  1.00  0.00           C  
ATOM   2020  CD  GLU A 732      94.535  65.829  32.958  1.00  0.00           C  
ATOM   2021  OE1 GLU A 732      93.618  66.123  32.163  1.00  0.00           O  
ATOM   2022  OE2 GLU A 732      95.406  66.648  33.321  1.00  0.00           O  
ATOM   2023  N   LEU A 733      91.386  61.497  32.269  1.00  0.00           N  
ATOM   2024  CA  LEU A 733      90.504  60.754  31.387  1.00  0.00           C  
ATOM   2025  C   LEU A 733      89.382  61.684  30.958  1.00  0.00           C  
ATOM   2026  O   LEU A 733      88.957  62.548  31.728  1.00  0.00           O  
ATOM   2027  CB  LEU A 733      89.933  59.540  32.119  1.00  0.00           C  
ATOM   2028  CG  LEU A 733      89.028  59.833  33.316  1.00  0.00           C  
ATOM   2029  CD1 LEU A 733      87.564  59.698  32.921  1.00  0.00           C  
ATOM   2030  CD2 LEU A 733      89.335  58.866  34.434  1.00  0.00           C  
ATOM   2031  N   TYR A 734      88.925  61.532  29.721  1.00  0.00           N  
ATOM   2032  CA  TYR A 734      87.841  62.347  29.203  1.00  0.00           C  
ATOM   2033  C   TYR A 734      86.894  61.431  28.490  1.00  0.00           C  
ATOM   2034  O   TYR A 734      87.317  60.588  27.715  1.00  0.00           O  
ATOM   2035  CB  TYR A 734      88.370  63.394  28.226  1.00  0.00           C  
ATOM   2036  CG  TYR A 734      89.237  64.421  28.894  1.00  0.00           C  
ATOM   2037  CD1 TYR A 734      90.568  64.154  29.177  1.00  0.00           C  
ATOM   2038  CD2 TYR A 734      88.703  65.627  29.322  1.00  0.00           C  
ATOM   2039  CE1 TYR A 734      91.343  65.055  29.876  1.00  0.00           C  
ATOM   2040  CE2 TYR A 734      89.470  66.533  30.023  1.00  0.00           C  
ATOM   2041  CZ  TYR A 734      90.787  66.236  30.304  1.00  0.00           C  
ATOM   2042  OH  TYR A 734      91.536  67.101  31.059  1.00  0.00           O  
ATOM   2043  N   MET A 735      85.618  61.527  28.821  1.00  0.00           N  
ATOM   2044  CA  MET A 735      84.617  60.753  28.125  1.00  0.00           C  
ATOM   2045  C   MET A 735      83.557  61.697  27.577  1.00  0.00           C  
ATOM   2046  O   MET A 735      83.047  62.575  28.284  1.00  0.00           O  
ATOM   2047  CB  MET A 735      84.027  59.669  29.026  1.00  0.00           C  
ATOM   2048  CG  MET A 735      83.440  60.147  30.326  1.00  0.00           C  
ATOM   2049  SD  MET A 735      82.825  58.746  31.308  1.00  0.00           S  
ATOM   2050  CE  MET A 735      81.628  58.036  30.227  1.00  0.00           C  
ATOM   2051  N   ALA A 736      83.323  61.586  26.277  1.00  0.00           N  
ATOM   2052  CA  ALA A 736      82.359  62.425  25.594  1.00  0.00           C  
ATOM   2053  C   ALA A 736      80.957  61.973  25.944  1.00  0.00           C  
ATOM   2054  O   ALA A 736      80.734  60.808  26.281  1.00  0.00           O  
ATOM   2055  CB  ALA A 736      82.574  62.347  24.104  1.00  0.00           C  
ATOM   2056  N   TYR A 737      80.023  62.908  25.845  1.00  0.00           N  
ATOM   2057  CA  TYR A 737      78.611  62.677  26.137  1.00  0.00           C  
ATOM   2058  C   TYR A 737      78.442  62.183  27.569  1.00  0.00           C  
ATOM   2059  O   TYR A 737      77.948  61.080  27.814  1.00  0.00           O  
ATOM   2060  CB  TYR A 737      78.006  61.702  25.112  1.00  0.00           C  
ATOM   2061  CG  TYR A 737      78.384  62.058  23.688  1.00  0.00           C  
ATOM   2062  CD1 TYR A 737      77.771  63.123  23.027  1.00  0.00           C  
ATOM   2063  CD2 TYR A 737      79.424  61.396  23.038  1.00  0.00           C  
ATOM   2064  CE1 TYR A 737      78.194  63.527  21.761  1.00  0.00           C  
ATOM   2065  CE2 TYR A 737      79.854  61.791  21.774  1.00  0.00           C  
ATOM   2066  CZ  TYR A 737      79.237  62.858  21.144  1.00  0.00           C  
ATOM   2067  OH  TYR A 737      79.686  63.273  19.912  1.00  0.00           O  
ATOM   2068  N   ALA A 788      78.867  63.032  28.507  1.00  0.00           N  
ATOM   2069  CA  ALA A 788      78.833  62.742  29.939  1.00  0.00           C  
ATOM   2070  C   ALA A 788      79.029  64.030  30.740  1.00  0.00           C  
ATOM   2071  O   ALA A 788      79.646  64.982  30.253  1.00  0.00           O  
ATOM   2072  CB  ALA A 788      79.933  61.741  30.291  1.00  0.00           C  
ATOM   2073  N   ASP A 789      78.461  64.082  31.943  1.00  0.00           N  
ATOM   2074  CA  ASP A 789      78.649  65.222  32.850  1.00  0.00           C  
ATOM   2075  C   ASP A 789      79.443  64.760  34.067  1.00  0.00           C  
ATOM   2076  O   ASP A 789      79.804  63.586  34.155  1.00  0.00           O  
ATOM   2077  CB  ASP A 789      77.305  65.835  33.272  1.00  0.00           C  
ATOM   2078  CG  ASP A 789      76.368  64.838  33.934  1.00  0.00           C  
ATOM   2079  OD1 ASP A 789      76.688  63.632  34.026  1.00  0.00           O  
ATOM   2080  OD2 ASP A 789      75.277  65.268  34.362  1.00  0.00           O  
ATOM   2081  N   TYR A 790      79.695  65.653  35.016  1.00  0.00           N  
ATOM   2082  CA  TYR A 790      80.506  65.278  36.167  1.00  0.00           C  
ATOM   2083  C   TYR A 790      79.867  64.212  37.029  1.00  0.00           C  
ATOM   2084  O   TYR A 790      80.561  63.476  37.719  1.00  0.00           O  
ATOM   2085  CB  TYR A 790      80.853  66.480  37.025  1.00  0.00           C  
ATOM   2086  CG  TYR A 790      79.707  67.022  37.827  1.00  0.00           C  
ATOM   2087  CD1 TYR A 790      78.787  67.893  37.254  1.00  0.00           C  
ATOM   2088  CD2 TYR A 790      79.562  66.698  39.174  1.00  0.00           C  
ATOM   2089  CE1 TYR A 790      77.750  68.430  37.999  1.00  0.00           C  
ATOM   2090  CE2 TYR A 790      78.528  67.234  39.930  1.00  0.00           C  
ATOM   2091  CZ  TYR A 790      77.628  68.097  39.336  1.00  0.00           C  
ATOM   2092  OH  TYR A 790      76.594  68.615  40.075  1.00  0.00           O  
ATOM   2093  N   HIS A 791      78.545  64.114  36.993  1.00  0.00           N  
ATOM   2094  CA  HIS A 791      77.884  63.087  37.786  1.00  0.00           C  
ATOM   2095  C   HIS A 791      78.350  61.704  37.376  1.00  0.00           C  
ATOM   2096  O   HIS A 791      78.545  60.831  38.213  1.00  0.00           O  
ATOM   2097  CB  HIS A 791      76.364  63.208  37.695  1.00  0.00           C  
ATOM   2098  CG  HIS A 791      75.817  64.400  38.409  1.00  0.00           C  
ATOM   2099  ND1 HIS A 791      75.126  65.406  37.765  1.00  0.00           N  
ATOM   2100  CD2 HIS A 791      75.910  64.780  39.709  1.00  0.00           C  
ATOM   2101  CE1 HIS A 791      74.820  66.356  38.637  1.00  0.00           C  
ATOM   2102  NE2 HIS A 791      75.284  66.004  39.822  1.00  0.00           N  
ATOM   2103  N   ASP A 792      78.596  61.521  36.087  1.00  0.00           N  
ATOM   2104  CA  ASP A 792      79.072  60.241  35.598  1.00  0.00           C  
ATOM   2105  C   ASP A 792      80.468  59.994  36.150  1.00  0.00           C  
ATOM   2106  O   ASP A 792      80.838  58.862  36.436  1.00  0.00           O  
ATOM   2107  CB  ASP A 792      79.095  60.218  34.069  1.00  0.00           C  
ATOM   2108  CG  ASP A 792      77.713  60.370  33.458  1.00  0.00           C  
ATOM   2109  OD1 ASP A 792      76.788  59.607  33.818  1.00  0.00           O  
ATOM   2110  OD2 ASP A 792      77.550  61.252  32.595  1.00  0.00           O  
ATOM   2111  N   LEU A 793      81.234  61.062  36.329  1.00  0.00           N  
ATOM   2112  CA  LEU A 793      82.593  60.932  36.833  1.00  0.00           C  
ATOM   2113  C   LEU A 793      82.592  60.511  38.297  1.00  0.00           C  
ATOM   2114  O   LEU A 793      83.444  59.739  38.730  1.00  0.00           O  
ATOM   2115  CB  LEU A 793      83.349  62.248  36.667  1.00  0.00           C  
ATOM   2116  CG  LEU A 793      83.616  62.689  35.228  1.00  0.00           C  
ATOM   2117  CD1 LEU A 793      84.376  63.984  35.254  1.00  0.00           C  
ATOM   2118  CD2 LEU A 793      84.411  61.632  34.466  1.00  0.00           C  
ATOM   2119  N   ILE A 794      81.626  61.010  39.056  1.00  0.00           N  
ATOM   2120  CA  ILE A 794      81.518  60.647  40.461  1.00  0.00           C  
ATOM   2121  C   ILE A 794      81.328  59.137  40.597  1.00  0.00           C  
ATOM   2122  O   ILE A 794      81.998  58.489  41.399  1.00  0.00           O  
ATOM   2123  CB  ILE A 794      80.367  61.411  41.152  1.00  0.00           C  
ATOM   2124  CG1 ILE A 794      80.746  62.883  41.314  1.00  0.00           C  
ATOM   2125  CG2 ILE A 794      80.066  60.806  42.500  1.00  0.00           C  
ATOM   2126  CD1 ILE A 794      79.679  63.721  41.966  1.00  0.00           C  
ATOM   2127  N   GLU A 795      80.450  58.572  39.777  1.00  0.00           N  
ATOM   2128  CA  GLU A 795      80.210  57.138  39.800  1.00  0.00           C  
ATOM   2129  C   GLU A 795      81.464  56.367  39.417  1.00  0.00           C  
ATOM   2130  O   GLU A 795      81.818  55.383  40.059  1.00  0.00           O  
ATOM   2131  CB  GLU A 795      79.075  56.762  38.851  1.00  0.00           C  
ATOM   2132  CG  GLU A 795      77.716  56.589  39.521  1.00  0.00           C  
ATOM   2133  CD  GLU A 795      76.673  55.941  38.606  1.00  0.00           C  
ATOM   2134  OE1 GLU A 795      76.970  54.886  37.990  1.00  0.00           O  
ATOM   2135  OE2 GLU A 795      75.546  56.485  38.512  1.00  0.00           O  
ATOM   2136  N   LEU A 796      82.146  56.829  38.377  1.00  0.00           N  
ATOM   2137  CA  LEU A 796      83.347  56.159  37.896  1.00  0.00           C  
ATOM   2138  C   LEU A 796      84.405  56.123  38.999  1.00  0.00           C  
ATOM   2139  O   LEU A 796      85.034  55.086  39.235  1.00  0.00           O  
ATOM   2140  CB  LEU A 796      83.875  56.865  36.643  1.00  0.00           C  
ATOM   2141  CG  LEU A 796      85.093  56.257  35.950  1.00  0.00           C  
ATOM   2142  CD1 LEU A 796      84.844  56.164  34.469  1.00  0.00           C  
ATOM   2143  CD2 LEU A 796      86.331  57.094  36.217  1.00  0.00           C  
ATOM   2144  N   THR A 797      84.552  57.240  39.706  1.00  0.00           N  
ATOM   2145  CA  THR A 797      85.509  57.343  40.800  1.00  0.00           C  
ATOM   2146  C   THR A 797      85.185  56.351  41.916  1.00  0.00           C  
ATOM   2147  O   THR A 797      86.069  55.663  42.428  1.00  0.00           O  
ATOM   2148  CB  THR A 797      85.501  58.743  41.389  1.00  0.00           C  
ATOM   2149  OG1 THR A 797      85.723  59.690  40.346  1.00  0.00           O  
ATOM   2150  CG2 THR A 797      86.582  58.887  42.420  1.00  0.00           C  
ATOM   2151  N   GLU A 798      83.917  56.277  42.297  1.00  0.00           N  
ATOM   2152  CA  GLU A 798      83.514  55.336  43.331  1.00  0.00           C  
ATOM   2153  C   GLU A 798      83.808  53.898  42.914  1.00  0.00           C  
ATOM   2154  O   GLU A 798      84.400  53.148  43.678  1.00  0.00           O  
ATOM   2155  CB  GLU A 798      82.041  55.524  43.696  1.00  0.00           C  
ATOM   2156  CG  GLU A 798      81.759  56.876  44.357  1.00  0.00           C  
ATOM   2157  CD  GLU A 798      80.359  57.002  44.926  1.00  0.00           C  
ATOM   2158  OE1 GLU A 798      79.451  56.246  44.508  1.00  0.00           O  
ATOM   2159  OE2 GLU A 798      80.166  57.879  45.794  1.00  0.00           O  
ATOM   2160  N   SER A 799      83.457  53.536  41.686  1.00  0.00           N  
ATOM   2161  CA  SER A 799      83.727  52.196  41.181  1.00  0.00           C  
ATOM   2162  C   SER A 799      85.217  51.897  41.104  1.00  0.00           C  
ATOM   2163  O   SER A 799      85.639  50.779  41.379  1.00  0.00           O  
ATOM   2164  CB  SER A 799      83.108  52.015  39.803  1.00  0.00           C  
ATOM   2165  OG  SER A 799      81.733  52.362  39.834  1.00  0.00           O  
ATOM   2166  N   LEU A 800      86.014  52.894  40.729  1.00  0.00           N  
ATOM   2167  CA  LEU A 800      87.459  52.709  40.603  1.00  0.00           C  
ATOM   2168  C   LEU A 800      88.062  52.277  41.941  1.00  0.00           C  
ATOM   2169  O   LEU A 800      88.777  51.278  42.019  1.00  0.00           O  
ATOM   2170  CB  LEU A 800      88.126  54.010  40.143  1.00  0.00           C  
ATOM   2171  CG  LEU A 800      89.393  53.946  39.276  1.00  0.00           C  
ATOM   2172  CD1 LEU A 800      90.273  55.143  39.590  1.00  0.00           C  
ATOM   2173  CD2 LEU A 800      90.169  52.667  39.501  1.00  0.00           C  
ATOM   2174  N   PHE A 801      87.764  53.031  42.995  1.00  0.00           N  
ATOM   2175  CA  PHE A 801      88.319  52.740  44.306  1.00  0.00           C  
ATOM   2176  C   PHE A 801      87.809  51.438  44.875  1.00  0.00           C  
ATOM   2177  O   PHE A 801      88.596  50.610  45.331  1.00  0.00           O  
ATOM   2178  CB  PHE A 801      88.063  53.890  45.270  1.00  0.00           C  
ATOM   2179  CG  PHE A 801      89.004  55.038  45.085  1.00  0.00           C  
ATOM   2180  CD1 PHE A 801      88.874  55.893  43.996  1.00  0.00           C  
ATOM   2181  CD2 PHE A 801      90.060  55.240  45.974  1.00  0.00           C  
ATOM   2182  CE1 PHE A 801      89.783  56.930  43.797  1.00  0.00           C  
ATOM   2183  CE2 PHE A 801      90.972  56.278  45.780  1.00  0.00           C  
ATOM   2184  CZ  PHE A 801      90.833  57.120  44.690  1.00  0.00           C  
ATOM   2185  N   ARG A 802      86.499  51.240  44.835  1.00  0.00           N  
ATOM   2186  CA  ARG A 802      85.916  50.008  45.341  1.00  0.00           C  
ATOM   2187  C   ARG A 802      86.634  48.835  44.689  1.00  0.00           C  
ATOM   2188  O   ARG A 802      87.168  47.963  45.371  1.00  0.00           O  
ATOM   2189  CB  ARG A 802      84.430  49.953  45.011  1.00  0.00           C  
ATOM   2190  CG  ARG A 802      83.726  48.723  45.546  1.00  0.00           C  
ATOM   2191  CD  ARG A 802      82.295  48.642  45.026  1.00  0.00           C  
ATOM   2192  NE  ARG A 802      81.519  49.842  45.344  1.00  0.00           N  
ATOM   2193  CZ  ARG A 802      80.764  50.509  44.468  1.00  0.00           C  
ATOM   2194  NH1 ARG A 802      80.683  50.110  43.199  1.00  0.00           N  
ATOM   2195  NH2 ARG A 802      80.074  51.574  44.862  1.00  0.00           N  
ATOM   2196  N   THR A 803      86.707  48.868  43.365  1.00  0.00           N  
ATOM   2197  CA  THR A 803      87.354  47.820  42.587  1.00  0.00           C  
ATOM   2198  C   THR A 803      88.823  47.609  42.959  1.00  0.00           C  
ATOM   2199  O   THR A 803      89.233  46.487  43.236  1.00  0.00           O  
ATOM   2200  CB  THR A 803      87.258  48.112  41.076  1.00  0.00           C  
ATOM   2201  OG1 THR A 803      85.885  48.248  40.695  1.00  0.00           O  
ATOM   2202  CG2 THR A 803      87.868  46.985  40.277  1.00  0.00           C  
ATOM   2203  N   LEU A 807      89.619  48.674  42.958  1.00  0.00           N  
ATOM   2204  CA  LEU A 807      91.036  48.554  43.290  1.00  0.00           C  
ATOM   2205  C   LEU A 807      91.235  47.987  44.682  1.00  0.00           C  
ATOM   2206  O   LEU A 807      92.094  47.136  44.893  1.00  0.00           O  
ATOM   2207  CB  LEU A 807      91.740  49.902  43.201  1.00  0.00           C  
ATOM   2208  CG  LEU A 807      91.903  50.519  41.816  1.00  0.00           C  
ATOM   2209  CD1 LEU A 807      92.746  51.769  41.941  1.00  0.00           C  
ATOM   2210  CD2 LEU A 807      92.560  49.540  40.862  1.00  0.00           C  
ATOM   2211  N   ALA A 808      90.455  48.478  45.637  1.00  0.00           N  
ATOM   2212  CA  ALA A 808      90.553  47.994  47.002  1.00  0.00           C  
ATOM   2213  C   ALA A 808      90.243  46.506  46.982  1.00  0.00           C  
ATOM   2214  O   ALA A 808      91.030  45.686  47.437  1.00  0.00           O  
ATOM   2215  CB  ALA A 808      89.571  48.728  47.886  1.00  0.00           C  
ATOM   2216  N   GLN A 809      89.129  46.158  46.363  1.00  0.00           N  
ATOM   2217  CA  GLN A 809      88.704  44.772  46.292  1.00  0.00           C  
ATOM   2218  C   GLN A 809      89.766  43.879  45.653  1.00  0.00           C  
ATOM   2219  O   GLN A 809      90.171  42.880  46.237  1.00  0.00           O  
ATOM   2220  CB  GLN A 809      87.396  44.671  45.511  1.00  0.00           C  
ATOM   2221  CG  GLN A 809      86.753  43.297  45.543  1.00  0.00           C  
ATOM   2222  CD  GLN A 809      86.040  43.009  46.856  1.00  0.00           C  
ATOM   2223  OE1 GLN A 809      84.950  43.526  47.102  1.00  0.00           O  
ATOM   2224  NE2 GLN A 809      86.646  42.181  47.701  1.00  0.00           N  
ATOM   2225  N   GLU A 810      90.231  44.256  44.466  1.00  0.00           N  
ATOM   2226  CA  GLU A 810      91.199  43.455  43.716  1.00  0.00           C  
ATOM   2227  C   GLU A 810      92.578  43.360  44.353  1.00  0.00           C  
ATOM   2228  O   GLU A 810      93.115  42.268  44.535  1.00  0.00           O  
ATOM   2229  CB  GLU A 810      91.374  44.001  42.299  1.00  0.00           C  
ATOM   2230  CG  GLU A 810      90.243  43.695  41.338  1.00  0.00           C  
ATOM   2231  CD  GLU A 810      90.732  43.593  39.900  1.00  0.00           C  
ATOM   2232  OE1 GLU A 810      91.317  44.573  39.383  1.00  0.00           O  
ATOM   2233  OE2 GLU A 810      90.550  42.518  39.289  1.00  0.00           O  
ATOM   2234  N   VAL A 811      93.159  44.517  44.649  1.00  0.00           N  
ATOM   2235  CA  VAL A 811      94.517  44.594  45.167  1.00  0.00           C  
ATOM   2236  C   VAL A 811      94.636  44.294  46.661  1.00  0.00           C  
ATOM   2237  O   VAL A 811      95.603  43.674  47.098  1.00  0.00           O  
ATOM   2238  CB  VAL A 811      95.141  45.978  44.853  1.00  0.00           C  
ATOM   2239  CG1 VAL A 811      96.551  46.076  45.406  1.00  0.00           C  
ATOM   2240  CG2 VAL A 811      95.158  46.211  43.357  1.00  0.00           C  
ATOM   2241  N   LEU A 812      93.672  44.752  47.445  1.00  0.00           N  
ATOM   2242  CA  LEU A 812      93.728  44.563  48.890  1.00  0.00           C  
ATOM   2243  C   LEU A 812      92.860  43.421  49.398  1.00  0.00           C  
ATOM   2244  O   LEU A 812      93.100  42.896  50.483  1.00  0.00           O  
ATOM   2245  CB  LEU A 812      93.325  45.848  49.610  1.00  0.00           C  
ATOM   2246  CG  LEU A 812      94.075  47.104  49.180  1.00  0.00           C  
ATOM   2247  CD1 LEU A 812      93.696  48.267  50.082  1.00  0.00           C  
ATOM   2248  CD2 LEU A 812      95.572  46.857  49.236  1.00  0.00           C  
ATOM   2249  N   GLY A 813      91.826  43.068  48.643  1.00  0.00           N  
ATOM   2250  CA  GLY A 813      90.929  42.007  49.071  1.00  0.00           C  
ATOM   2251  C   GLY A 813      89.729  42.510  49.858  1.00  0.00           C  
ATOM   2252  O   GLY A 813      88.750  41.783  50.024  1.00  0.00           O  
ATOM   2253  N   THR A 814      89.786  43.762  50.310  1.00  0.00           N  
ATOM   2254  CA  THR A 814      88.712  44.371  51.086  1.00  0.00           C  
ATOM   2255  C   THR A 814      88.362  45.747  50.558  1.00  0.00           C  
ATOM   2256  O   THR A 814      89.166  46.391  49.886  1.00  0.00           O  
ATOM   2257  CB  THR A 814      89.122  44.572  52.552  1.00  0.00           C  
ATOM   2258  OG1 THR A 814      90.550  44.579  52.655  1.00  0.00           O  
ATOM   2259  CG2 THR A 814      88.544  43.493  53.425  1.00  0.00           C  
ATOM   2260  N   THR A 815      87.158  46.197  50.874  1.00  0.00           N  
ATOM   2261  CA  THR A 815      86.740  47.543  50.540  1.00  0.00           C  
ATOM   2262  C   THR A 815      87.051  48.449  51.726  1.00  0.00           C  
ATOM   2263  O   THR A 815      86.914  49.669  51.640  1.00  0.00           O  
ATOM   2264  CB  THR A 815      85.246  47.581  50.225  1.00  0.00           C  
ATOM   2265  OG1 THR A 815      84.501  47.134  51.365  1.00  0.00           O  
ATOM   2266  CG2 THR A 815      84.945  46.676  49.051  1.00  0.00           C  
ATOM   2267  N   LYS A 818      87.424  47.837  52.849  1.00  0.00           N  
ATOM   2268  CA  LYS A 818      87.807  48.567  54.055  1.00  0.00           C  
ATOM   2269  C   LYS A 818      89.317  48.748  54.043  1.00  0.00           C  
ATOM   2270  O   LYS A 818      90.070  47.771  54.053  1.00  0.00           O  
ATOM   2271  CB  LYS A 818      87.396  47.784  55.306  1.00  0.00           C  
ATOM   2272  CG  LYS A 818      86.173  48.331  56.052  1.00  0.00           C  
ATOM   2273  CD  LYS A 818      84.850  47.974  55.380  1.00  0.00           C  
ATOM   2274  CE  LYS A 818      84.645  46.467  55.280  1.00  0.00           C  
ATOM   2275  NZ  LYS A 818      83.338  46.106  54.649  1.00  0.00           N  
ATOM   2276  N   VAL A 819      89.760  49.995  54.006  1.00  0.00           N  
ATOM   2277  CA  VAL A 819      91.180  50.293  53.917  1.00  0.00           C  
ATOM   2278  C   VAL A 819      91.610  51.038  55.158  1.00  0.00           C  
ATOM   2279  O   VAL A 819      91.140  52.140  55.428  1.00  0.00           O  
ATOM   2280  CB  VAL A 819      91.506  51.151  52.661  1.00  0.00           C  
ATOM   2281  CG1 VAL A 819      92.963  51.586  52.660  1.00  0.00           C  
ATOM   2282  CG2 VAL A 819      91.221  50.362  51.410  1.00  0.00           C  
ATOM   2283  N   THR A 820      92.479  50.411  55.931  1.00  0.00           N  
ATOM   2284  CA  THR A 820      92.974  51.050  57.129  1.00  0.00           C  
ATOM   2285  C   THR A 820      94.173  51.891  56.755  1.00  0.00           C  
ATOM   2286  O   THR A 820      95.167  51.386  56.233  1.00  0.00           O  
ATOM   2287  CB  THR A 820      93.301  50.020  58.252  1.00  0.00           C  
ATOM   2288  OG1 THR A 820      94.073  50.650  59.284  1.00  0.00           O  
ATOM   2289  CG2 THR A 820      94.078  48.835  57.708  1.00  0.00           C  
ATOM   2290  N   TYR A 821      94.042  53.193  56.948  1.00  0.00           N  
ATOM   2291  CA  TYR A 821      95.096  54.120  56.610  1.00  0.00           C  
ATOM   2292  C   TYR A 821      95.433  54.943  57.836  1.00  0.00           C  
ATOM   2293  O   TYR A 821      94.625  55.751  58.297  1.00  0.00           O  
ATOM   2294  CB  TYR A 821      94.654  55.035  55.461  1.00  0.00           C  
ATOM   2295  CG  TYR A 821      95.703  56.034  55.050  1.00  0.00           C  
ATOM   2296  CD1 TYR A 821      96.867  55.618  54.412  1.00  0.00           C  
ATOM   2297  CD2 TYR A 821      95.551  57.387  55.329  1.00  0.00           C  
ATOM   2298  CE1 TYR A 821      97.858  56.521  54.064  1.00  0.00           C  
ATOM   2299  CE2 TYR A 821      96.541  58.304  54.986  1.00  0.00           C  
ATOM   2300  CZ  TYR A 821      97.691  57.860  54.354  1.00  0.00           C  
ATOM   2301  OH  TYR A 821      98.687  58.751  54.031  1.00  0.00           O  
ATOM   2302  N   GLY A 822      96.651  54.772  58.336  1.00  0.00           N  
ATOM   2303  CA  GLY A 822      97.063  55.479  59.532  1.00  0.00           C  
ATOM   2304  C   GLY A 822      96.135  55.116  60.669  1.00  0.00           C  
ATOM   2305  O   GLY A 822      95.941  53.936  60.969  1.00  0.00           O  
ATOM   2306  N   GLU A 896      95.519  56.130  61.264  1.00  0.00           N  
ATOM   2307  CA  GLU A 896      94.590  55.927  62.370  1.00  0.00           C  
ATOM   2308  C   GLU A 896      93.159  55.989  61.848  1.00  0.00           C  
ATOM   2309  O   GLU A 896      92.261  56.476  62.536  1.00  0.00           O  
ATOM   2310  CB  GLU A 896      94.811  57.001  63.438  1.00  0.00           C  
ATOM   2311  N   HIS A 899      92.942  55.517  60.625  1.00  0.00           N  
ATOM   2312  CA  HIS A 899      91.632  55.619  60.002  1.00  0.00           C  
ATOM   2313  C   HIS A 899      91.283  54.391  59.220  1.00  0.00           C  
ATOM   2314  O   HIS A 899      92.157  53.627  58.816  1.00  0.00           O  
ATOM   2315  CB  HIS A 899      91.586  56.813  59.062  1.00  0.00           C  
ATOM   2316  CG  HIS A 899      91.658  58.130  59.755  1.00  0.00           C  
ATOM   2317  ND1 HIS A 899      92.724  58.998  59.595  1.00  0.00           N  
ATOM   2318  CD2 HIS A 899      90.806  58.727  60.616  1.00  0.00           C  
ATOM   2319  CE1 HIS A 899      92.513  60.076  60.332  1.00  0.00           C  
ATOM   2320  NE2 HIS A 899      91.364  59.943  60.963  1.00  0.00           N  
ATOM   2321  N   VAL A 900      89.986  54.207  59.017  1.00  0.00           N  
ATOM   2322  CA  VAL A 900      89.473  53.121  58.209  1.00  0.00           C  
ATOM   2323  C   VAL A 900      88.450  53.733  57.284  1.00  0.00           C  
ATOM   2324  O   VAL A 900      87.425  54.262  57.730  1.00  0.00           O  
ATOM   2325  CB  VAL A 900      88.801  52.029  59.054  1.00  0.00           C  
ATOM   2326  CG1 VAL A 900      88.076  51.038  58.150  1.00  0.00           C  
ATOM   2327  CG2 VAL A 900      89.836  51.295  59.881  1.00  0.00           C  
ATOM   2328  N   PHE A 901      88.786  53.744  56.004  1.00  0.00           N  
ATOM   2329  CA  PHE A 901      87.906  54.273  54.985  1.00  0.00           C  
ATOM   2330  C   PHE A 901      87.139  53.075  54.456  1.00  0.00           C  
ATOM   2331  O   PHE A 901      87.678  51.969  54.431  1.00  0.00           O  
ATOM   2332  CB  PHE A 901      88.739  54.855  53.848  1.00  0.00           C  
ATOM   2333  CG  PHE A 901      89.782  55.837  54.292  1.00  0.00           C  
ATOM   2334  CD1 PHE A 901      89.440  56.923  55.089  1.00  0.00           C  
ATOM   2335  CD2 PHE A 901      91.101  55.704  53.866  1.00  0.00           C  
ATOM   2336  CE1 PHE A 901      90.402  57.869  55.452  1.00  0.00           C  
ATOM   2337  CE2 PHE A 901      92.070  56.637  54.221  1.00  0.00           C  
ATOM   2338  CZ  PHE A 901      91.722  57.724  55.016  1.00  0.00           C  
ATOM   2339  N   ASP A 902      85.890  53.270  54.048  1.00  0.00           N  
ATOM   2340  CA  ASP A 902      85.172  52.184  53.398  1.00  0.00           C  
ATOM   2341  C   ASP A 902      84.820  52.589  51.975  1.00  0.00           C  
ATOM   2342  O   ASP A 902      83.931  53.409  51.742  1.00  0.00           O  
ATOM   2343  CB  ASP A 902      83.914  51.774  54.166  1.00  0.00           C  
ATOM   2344  CG  ASP A 902      83.307  50.457  53.645  1.00  0.00           C  
ATOM   2345  OD1 ASP A 902      83.919  49.799  52.768  1.00  0.00           O  
ATOM   2346  OD2 ASP A 902      82.219  50.061  54.119  1.00  0.00           O  
ATOM   2347  N   PHE A 903      85.528  51.992  51.024  1.00  0.00           N  
ATOM   2348  CA  PHE A 903      85.347  52.279  49.607  1.00  0.00           C  
ATOM   2349  C   PHE A 903      84.178  51.545  48.964  1.00  0.00           C  
ATOM   2350  O   PHE A 903      83.830  51.805  47.810  1.00  0.00           O  
ATOM   2351  CB  PHE A 903      86.640  51.977  48.858  1.00  0.00           C  
ATOM   2352  CG  PHE A 903      87.757  52.898  49.217  1.00  0.00           C  
ATOM   2353  CD1 PHE A 903      87.540  54.271  49.286  1.00  0.00           C  
ATOM   2354  CD2 PHE A 903      89.020  52.408  49.486  1.00  0.00           C  
ATOM   2355  CE1 PHE A 903      88.570  55.137  49.618  1.00  0.00           C  
ATOM   2356  CE2 PHE A 903      90.056  53.267  49.819  1.00  0.00           C  
ATOM   2357  CZ  PHE A 903      89.831  54.633  49.885  1.00  0.00           C  
ATOM   2358  N   GLY A 904      83.590  50.610  49.703  1.00  0.00           N  
ATOM   2359  CA  GLY A 904      82.437  49.891  49.194  1.00  0.00           C  
ATOM   2360  C   GLY A 904      81.157  50.577  49.624  1.00  0.00           C  
ATOM   2361  O   GLY A 904      80.084  49.982  49.624  1.00  0.00           O  
ATOM   2362  N   LYS A 905      81.278  51.849  49.973  1.00  0.00           N  
ATOM   2363  CA  LYS A 905      80.164  52.640  50.467  1.00  0.00           C  
ATOM   2364  C   LYS A 905      80.230  53.985  49.734  1.00  0.00           C  
ATOM   2365  O   LYS A 905      81.314  54.554  49.576  1.00  0.00           O  
ATOM   2366  CB  LYS A 905      80.358  52.819  51.976  1.00  0.00           C  
ATOM   2367  CG  LYS A 905      79.364  53.686  52.698  1.00  0.00           C  
ATOM   2368  CD  LYS A 905      79.712  53.694  54.178  1.00  0.00           C  
ATOM   2369  CE  LYS A 905      78.857  54.669  54.958  1.00  0.00           C  
ATOM   2370  NZ  LYS A 905      79.191  54.643  56.410  1.00  0.00           N  
ATOM   2371  N   PRO A 906      79.094  54.482  49.228  1.00  0.00           N  
ATOM   2372  CA  PRO A 906      79.088  55.770  48.518  1.00  0.00           C  
ATOM   2373  C   PRO A 906      79.706  56.876  49.353  1.00  0.00           C  
ATOM   2374  O   PRO A 906      79.397  57.035  50.535  1.00  0.00           O  
ATOM   2375  CB  PRO A 906      77.603  56.031  48.307  1.00  0.00           C  
ATOM   2376  CG  PRO A 906      76.969  55.304  49.474  1.00  0.00           C  
ATOM   2377  CD  PRO A 906      77.718  54.009  49.421  1.00  0.00           C  
ATOM   2378  N   PHE A 907      80.516  57.689  48.689  1.00  0.00           N  
ATOM   2379  CA  PHE A 907      81.242  58.770  49.326  1.00  0.00           C  
ATOM   2380  C   PHE A 907      80.318  59.924  49.679  1.00  0.00           C  
ATOM   2381  O   PHE A 907      79.198  60.006  49.187  1.00  0.00           O  
ATOM   2382  CB  PHE A 907      82.353  59.252  48.390  1.00  0.00           C  
ATOM   2383  CG  PHE A 907      83.336  58.173  47.985  1.00  0.00           C  
ATOM   2384  CD1 PHE A 907      83.202  56.862  48.447  1.00  0.00           C  
ATOM   2385  CD2 PHE A 907      84.400  58.470  47.140  1.00  0.00           C  
ATOM   2386  CE1 PHE A 907      84.111  55.872  48.074  1.00  0.00           C  
ATOM   2387  CE2 PHE A 907      85.309  57.487  46.767  1.00  0.00           C  
ATOM   2388  CZ  PHE A 907      85.162  56.185  47.236  1.00  0.00           C  
ATOM   2389  N   GLU A 908      80.794  60.814  50.534  1.00  0.00           N  
ATOM   2390  CA  GLU A 908      80.026  61.981  50.937  1.00  0.00           C  
ATOM   2391  C   GLU A 908      80.091  63.046  49.856  1.00  0.00           C  
ATOM   2392  O   GLU A 908      81.135  63.232  49.240  1.00  0.00           O  
ATOM   2393  CB  GLU A 908      80.596  62.549  52.236  1.00  0.00           C  
ATOM   2394  CG  GLU A 908      79.904  62.079  53.511  1.00  0.00           C  
ATOM   2395  CD  GLU A 908      78.642  62.874  53.813  1.00  0.00           C  
ATOM   2396  OE1 GLU A 908      77.596  62.608  53.177  1.00  0.00           O  
ATOM   2397  OE2 GLU A 908      78.697  63.773  54.684  1.00  0.00           O  
ATOM   2398  N   LYS A 909      78.984  63.754  49.648  1.00  0.00           N  
ATOM   2399  CA  LYS A 909      78.905  64.848  48.681  1.00  0.00           C  
ATOM   2400  C   LYS A 909      78.451  66.110  49.408  1.00  0.00           C  
ATOM   2401  O   LYS A 909      77.392  66.115  50.023  1.00  0.00           O  
ATOM   2402  CB  LYS A 909      77.869  64.544  47.591  1.00  0.00           C  
ATOM   2403  CG  LYS A 909      78.276  63.559  46.497  1.00  0.00           C  
ATOM   2404  CD  LYS A 909      78.215  62.104  46.942  1.00  0.00           C  
ATOM   2405  CE  LYS A 909      78.277  61.145  45.750  1.00  0.00           C  
ATOM   2406  NZ  LYS A 909      78.192  59.716  46.177  1.00  0.00           N  
ATOM   2407  N   LEU A 910      79.218  67.188  49.318  1.00  0.00           N  
ATOM   2408  CA  LEU A 910      78.840  68.452  49.949  1.00  0.00           C  
ATOM   2409  C   LEU A 910      79.179  69.537  48.966  1.00  0.00           C  
ATOM   2410  O   LEU A 910      80.176  69.425  48.269  1.00  0.00           O  
ATOM   2411  CB  LEU A 910      79.679  68.708  51.198  1.00  0.00           C  
ATOM   2412  CG  LEU A 910      79.481  67.845  52.436  1.00  0.00           C  
ATOM   2413  CD1 LEU A 910      80.473  68.256  53.500  1.00  0.00           C  
ATOM   2414  CD2 LEU A 910      78.079  68.020  52.957  1.00  0.00           C  
ATOM   2415  N   THR A 911      78.378  70.590  48.893  1.00  0.00           N  
ATOM   2416  CA  THR A 911      78.749  71.710  48.045  1.00  0.00           C  
ATOM   2417  C   THR A 911      79.804  72.440  48.856  1.00  0.00           C  
ATOM   2418  O   THR A 911      79.895  72.246  50.073  1.00  0.00           O  
ATOM   2419  CB  THR A 911      77.568  72.658  47.772  1.00  0.00           C  
ATOM   2420  OG1 THR A 911      77.209  73.360  48.969  1.00  0.00           O  
ATOM   2421  CG2 THR A 911      76.370  71.881  47.294  1.00  0.00           C  
ATOM   2422  N   MET A 912      80.591  73.284  48.204  1.00  0.00           N  
ATOM   2423  CA  MET A 912      81.638  74.028  48.892  1.00  0.00           C  
ATOM   2424  C   MET A 912      81.058  74.842  50.054  1.00  0.00           C  
ATOM   2425  O   MET A 912      81.593  74.829  51.164  1.00  0.00           O  
ATOM   2426  CB  MET A 912      82.349  74.946  47.905  1.00  0.00           C  
ATOM   2427  CG  MET A 912      83.542  75.651  48.477  1.00  0.00           C  
ATOM   2428  SD  MET A 912      84.412  76.510  47.190  1.00  0.00           S  
ATOM   2429  CE  MET A 912      83.280  77.792  46.976  1.00  0.00           C  
ATOM   2430  N   ARG A 913      79.942  75.519  49.804  1.00  0.00           N  
ATOM   2431  CA  ARG A 913      79.293  76.316  50.834  1.00  0.00           C  
ATOM   2432  C   ARG A 913      78.825  75.481  52.018  1.00  0.00           C  
ATOM   2433  O   ARG A 913      78.975  75.888  53.167  1.00  0.00           O  
ATOM   2434  CB  ARG A 913      78.134  77.118  50.251  1.00  0.00           C  
ATOM   2435  CG  ARG A 913      78.604  78.299  49.435  1.00  0.00           C  
ATOM   2436  CD  ARG A 913      77.472  79.235  49.065  1.00  0.00           C  
ATOM   2437  NE  ARG A 913      77.960  80.375  48.294  1.00  0.00           N  
ATOM   2438  CZ  ARG A 913      77.536  81.627  48.453  1.00  0.00           C  
ATOM   2439  NH1 ARG A 913      76.611  81.918  49.369  1.00  0.00           N  
ATOM   2440  NH2 ARG A 913      78.035  82.594  47.690  1.00  0.00           N  
ATOM   2441  N   GLU A 914      78.283  74.302  51.753  1.00  0.00           N  
ATOM   2442  CA  GLU A 914      77.845  73.445  52.845  1.00  0.00           C  
ATOM   2443  C   GLU A 914      79.037  73.101  53.714  1.00  0.00           C  
ATOM   2444  O   GLU A 914      78.946  73.104  54.938  1.00  0.00           O  
ATOM   2445  CB  GLU A 914      77.216  72.168  52.308  1.00  0.00           C  
ATOM   2446  CG  GLU A 914      75.896  72.400  51.614  1.00  0.00           C  
ATOM   2447  CD  GLU A 914      75.322  71.148  50.997  1.00  0.00           C  
ATOM   2448  OE1 GLU A 914      76.090  70.190  50.774  1.00  0.00           O  
ATOM   2449  OE2 GLU A 914      74.100  71.120  50.727  1.00  0.00           O  
ATOM   2450  N   ALA A 915      80.166  72.844  53.065  1.00  0.00           N  
ATOM   2451  CA  ALA A 915      81.387  72.482  53.758  1.00  0.00           C  
ATOM   2452  C   ALA A 915      81.854  73.626  54.639  1.00  0.00           C  
ATOM   2453  O   ALA A 915      82.242  73.408  55.783  1.00  0.00           O  
ATOM   2454  CB  ALA A 915      82.470  72.100  52.757  1.00  0.00           C  
ATOM   2455  N   ILE A 916      81.800  74.847  54.124  1.00  0.00           N  
ATOM   2456  CA  ILE A 916      82.226  75.994  54.912  1.00  0.00           C  
ATOM   2457  C   ILE A 916      81.328  76.125  56.143  1.00  0.00           C  
ATOM   2458  O   ILE A 916      81.810  76.186  57.271  1.00  0.00           O  
ATOM   2459  CB  ILE A 916      82.169  77.318  54.102  1.00  0.00           C  
ATOM   2460  CG1 ILE A 916      83.214  77.331  52.989  1.00  0.00           C  
ATOM   2461  CG2 ILE A 916      82.406  78.512  55.019  1.00  0.00           C  
ATOM   2462  CD1 ILE A 916      83.292  78.663  52.274  1.00  0.00           C  
ATOM   2463  N   LYS A 917      80.019  76.126  55.927  1.00  0.00           N  
ATOM   2464  CA  LYS A 917      79.081  76.295  57.025  1.00  0.00           C  
ATOM   2465  C   LYS A 917      79.211  75.175  58.035  1.00  0.00           C  
ATOM   2466  O   LYS A 917      79.090  75.391  59.239  1.00  0.00           O  
ATOM   2467  CB  LYS A 917      77.651  76.336  56.510  1.00  0.00           C  
ATOM   2468  CG  LYS A 917      76.625  76.550  57.603  1.00  0.00           C  
ATOM   2469  CD  LYS A 917      76.820  77.878  58.309  1.00  0.00           C  
ATOM   2470  CE  LYS A 917      75.596  78.245  59.123  1.00  0.00           C  
ATOM   2471  NZ  LYS A 917      75.734  79.585  59.751  1.00  0.00           N  
ATOM   2472  N   LYS A 918      79.465  73.972  57.546  1.00  0.00           N  
ATOM   2473  CA  LYS A 918      79.572  72.823  58.427  1.00  0.00           C  
ATOM   2474  C   LYS A 918      80.748  72.927  59.383  1.00  0.00           C  
ATOM   2475  O   LYS A 918      80.614  72.612  60.560  1.00  0.00           O  
ATOM   2476  CB  LYS A 918      79.667  71.526  57.618  1.00  0.00           C  
ATOM   2477  CG  LYS A 918      79.877  70.276  58.458  1.00  0.00           C  
ATOM   2478  CD  LYS A 918      79.613  69.015  57.652  1.00  0.00           C  
ATOM   2479  CE  LYS A 918      79.924  67.758  58.457  1.00  0.00           C  
ATOM   2480  NZ  LYS A 918      79.558  66.499  57.733  1.00  0.00           N  
ATOM   2481  N   TYR A 919      81.898  73.362  58.885  1.00  0.00           N  
ATOM   2482  CA  TYR A 919      83.097  73.390  59.708  1.00  0.00           C  
ATOM   2483  C   TYR A 919      83.391  74.738  60.360  1.00  0.00           C  
ATOM   2484  O   TYR A 919      84.391  74.900  61.069  1.00  0.00           O  
ATOM   2485  CB  TYR A 919      84.284  72.860  58.906  1.00  0.00           C  
ATOM   2486  CG  TYR A 919      84.107  71.409  58.521  1.00  0.00           C  
ATOM   2487  CD1 TYR A 919      84.225  70.402  59.477  1.00  0.00           C  
ATOM   2488  CD2 TYR A 919      83.763  71.047  57.215  1.00  0.00           C  
ATOM   2489  CE1 TYR A 919      83.997  69.068  59.151  1.00  0.00           C  
ATOM   2490  CE2 TYR A 919      83.533  69.714  56.874  1.00  0.00           C  
ATOM   2491  CZ  TYR A 919      83.649  68.728  57.852  1.00  0.00           C  
ATOM   2492  OH  TYR A 919      83.392  67.411  57.546  1.00  0.00           O  
ATOM   2493  N   ARG A 920      82.509  75.699  60.120  1.00  0.00           N  
ATOM   2494  CA  ARG A 920      82.577  77.000  60.772  1.00  0.00           C  
ATOM   2495  C   ARG A 920      81.133  77.492  60.835  1.00  0.00           C  
ATOM   2496  O   ARG A 920      80.762  78.467  60.180  1.00  0.00           O  
ATOM   2497  CB  ARG A 920      83.451  77.967  59.971  1.00  0.00           C  
ATOM   2498  CG  ARG A 920      83.745  79.243  60.725  1.00  0.00           C  
ATOM   2499  CD  ARG A 920      84.659  80.176  59.982  1.00  0.00           C  
ATOM   2500  NE  ARG A 920      85.046  81.303  60.824  1.00  0.00           N  
ATOM   2501  CZ  ARG A 920      84.382  82.457  60.895  1.00  0.00           C  
ATOM   2502  NH1 ARG A 920      83.289  82.661  60.169  1.00  0.00           N  
ATOM   2503  NH2 ARG A 920      84.809  83.415  61.704  1.00  0.00           N  
ATOM   2504  N   PRO A1014      80.300  76.821  61.650  1.00  0.00           N  
ATOM   2505  CA  PRO A1014      78.877  77.138  61.787  1.00  0.00           C  
ATOM   2506  C   PRO A1014      78.515  78.543  62.194  1.00  0.00           C  
ATOM   2507  O   PRO A1014      77.376  78.955  62.007  1.00  0.00           O  
ATOM   2508  CB  PRO A1014      78.397  76.113  62.802  1.00  0.00           C  
ATOM   2509  CG  PRO A1014      79.627  75.823  63.600  1.00  0.00           C  
ATOM   2510  CD  PRO A1014      80.649  75.689  62.523  1.00  0.00           C  
ATOM   2511  N   GLU A1025      79.469  79.295  62.726  1.00  0.00           N  
ATOM   2512  CA  GLU A1025      79.172  80.668  63.126  1.00  0.00           C  
ATOM   2513  C   GLU A1025      79.174  81.616  61.935  1.00  0.00           C  
ATOM   2514  O   GLU A1025      78.835  82.790  62.069  1.00  0.00           O  
ATOM   2515  CB  GLU A1025      80.158  81.161  64.190  1.00  0.00           C  
ATOM   2516  CG  GLU A1025      81.607  81.305  63.735  1.00  0.00           C  
ATOM   2517  CD  GLU A1025      82.501  80.133  64.140  1.00  0.00           C  
ATOM   2518  OE1 GLU A1025      82.059  78.960  64.063  1.00  0.00           O  
ATOM   2519  OE2 GLU A1025      83.665  80.396  64.527  1.00  0.00           O  
ATOM   2520  N   THR A1036      79.537  81.085  60.771  1.00  0.00           N  
ATOM   2521  CA  THR A1036      79.656  81.857  59.543  1.00  0.00           C  
ATOM   2522  C   THR A1036      78.307  82.329  59.003  1.00  0.00           C  
ATOM   2523  O   THR A1036      77.377  81.540  58.831  1.00  0.00           O  
ATOM   2524  CB  THR A1036      80.363  81.016  58.461  1.00  0.00           C  
ATOM   2525  OG1 THR A1036      81.657  80.607  58.929  1.00  0.00           O  
ATOM   2526  CG2 THR A1036      80.516  81.812  57.178  1.00  0.00           C  
ATOM   2527  N   ASP A1037      78.212  83.623  58.729  1.00  0.00           N  
ATOM   2528  CA  ASP A1037      77.020  84.189  58.115  1.00  0.00           C  
ATOM   2529  C   ASP A1037      77.211  84.038  56.607  1.00  0.00           C  
ATOM   2530  O   ASP A1037      78.009  84.749  55.994  1.00  0.00           O  
ATOM   2531  CB  ASP A1037      76.885  85.670  58.501  1.00  0.00           C  
ATOM   2532  CG  ASP A1037      75.587  86.313  57.997  1.00  0.00           C  
ATOM   2533  OD1 ASP A1037      74.682  85.594  57.507  1.00  0.00           O  
ATOM   2534  OD2 ASP A1037      75.472  87.557  58.101  1.00  0.00           O  
ATOM   2535  N   MET A1038      76.474  83.107  56.013  1.00  0.00           N  
ATOM   2536  CA  MET A1038      76.608  82.815  54.594  1.00  0.00           C  
ATOM   2537  C   MET A1038      76.409  84.034  53.714  1.00  0.00           C  
ATOM   2538  O   MET A1038      76.899  84.085  52.594  1.00  0.00           O  
ATOM   2539  CB  MET A1038      75.657  81.698  54.200  1.00  0.00           C  
ATOM   2540  CG  MET A1038      75.950  80.412  54.937  1.00  0.00           C  
ATOM   2541  SD  MET A1038      77.722  80.054  54.944  1.00  0.00           S  
ATOM   2542  CE  MET A1038      77.904  79.038  53.507  1.00  0.00           C  
ATOM   2543  N   ALA A1039      75.736  85.043  54.244  1.00  0.00           N  
ATOM   2544  CA  ALA A1039      75.517  86.277  53.500  1.00  0.00           C  
ATOM   2545  C   ALA A1039      76.837  86.965  53.174  1.00  0.00           C  
ATOM   2546  O   ALA A1039      76.969  87.619  52.140  1.00  0.00           O  
ATOM   2547  CB  ALA A1039      74.632  87.214  54.300  1.00  0.00           C  
ATOM   2548  N   ASP A1052      77.807  86.826  54.071  1.00  0.00           N  
ATOM   2549  CA  ASP A1052      79.117  87.440  53.889  1.00  0.00           C  
ATOM   2550  C   ASP A1052      79.807  86.926  52.633  1.00  0.00           C  
ATOM   2551  O   ASP A1052      80.659  87.604  52.058  1.00  0.00           O  
ATOM   2552  CB  ASP A1052      80.012  87.177  55.108  1.00  0.00           C  
ATOM   2553  CG  ASP A1052      79.643  88.036  56.317  1.00  0.00           C  
ATOM   2554  OD1 ASP A1052      78.844  88.996  56.168  1.00  0.00           O  
ATOM   2555  OD2 ASP A1052      80.166  87.757  57.422  1.00  0.00           O  
ATOM   2556  N   LEU A1053      79.414  85.739  52.190  1.00  0.00           N  
ATOM   2557  CA  LEU A1053      80.026  85.128  51.024  1.00  0.00           C  
ATOM   2558  C   LEU A1053      79.399  85.582  49.705  1.00  0.00           C  
ATOM   2559  O   LEU A1053      79.819  85.146  48.630  1.00  0.00           O  
ATOM   2560  CB  LEU A1053      79.972  83.607  51.159  1.00  0.00           C  
ATOM   2561  CG  LEU A1053      80.650  83.070  52.428  1.00  0.00           C  
ATOM   2562  CD1 LEU A1053      80.653  81.552  52.436  1.00  0.00           C  
ATOM   2563  CD2 LEU A1053      82.076  83.582  52.527  1.00  0.00           C  
ATOM   2564  N   ASP A1054      78.426  86.487  49.781  1.00  0.00           N  
ATOM   2565  CA  ASP A1054      77.746  86.989  48.587  1.00  0.00           C  
ATOM   2566  C   ASP A1054      78.174  88.407  48.215  1.00  0.00           C  
ATOM   2567  O   ASP A1054      77.672  88.979  47.245  1.00  0.00           O  
ATOM   2568  CB  ASP A1054      76.225  86.968  48.784  1.00  0.00           C  
ATOM   2569  CG  ASP A1054      75.653  85.564  48.815  1.00  0.00           C  
ATOM   2570  OD1 ASP A1054      75.979  84.770  47.903  1.00  0.00           O  
ATOM   2571  OD2 ASP A1054      74.856  85.260  49.733  1.00  0.00           O  
ATOM   2572  N   ASN A1055      79.111  88.962  48.973  1.00  0.00           N  
ATOM   2573  CA  ASN A1055      79.542  90.342  48.784  1.00  0.00           C  
ATOM   2574  C   ASN A1055      81.055  90.431  48.945  1.00  0.00           C  
ATOM   2575  O   ASN A1055      81.600  89.992  49.960  1.00  0.00           O  
ATOM   2576  CB  ASN A1055      78.833  91.224  49.817  1.00  0.00           C  
ATOM   2577  CG  ASN A1055      79.421  92.610  49.908  1.00  0.00           C  
ATOM   2578  OD1 ASN A1055      80.616  92.776  50.149  1.00  0.00           O  
ATOM   2579  ND2 ASN A1055      78.584  93.616  49.733  1.00  0.00           N  
ATOM   2580  N   PHE A1056      81.718  91.043  47.964  1.00  0.00           N  
ATOM   2581  CA  PHE A1056      83.177  91.142  47.947  1.00  0.00           C  
ATOM   2582  C   PHE A1056      83.771  91.677  49.241  1.00  0.00           C  
ATOM   2583  O   PHE A1056      84.683  91.081  49.815  1.00  0.00           O  
ATOM   2584  CB  PHE A1056      83.667  92.001  46.772  1.00  0.00           C  
ATOM   2585  CG  PHE A1056      85.169  92.133  46.710  1.00  0.00           C  
ATOM   2586  CD1 PHE A1056      85.957  91.077  46.266  1.00  0.00           C  
ATOM   2587  CD2 PHE A1056      85.800  93.288  47.156  1.00  0.00           C  
ATOM   2588  CE1 PHE A1056      87.349  91.166  46.273  1.00  0.00           C  
ATOM   2589  CE2 PHE A1056      87.189  93.385  47.166  1.00  0.00           C  
ATOM   2590  CZ  PHE A1056      87.963  92.323  46.726  1.00  0.00           C  
ATOM   2591  N   ASP A1057      83.257  92.806  49.700  1.00  0.00           N  
ATOM   2592  CA  ASP A1057      83.784  93.436  50.902  1.00  0.00           C  
ATOM   2593  C   ASP A1057      83.615  92.541  52.120  1.00  0.00           C  
ATOM   2594  O   ASP A1057      84.522  92.420  52.943  1.00  0.00           O  
ATOM   2595  CB  ASP A1057      83.108  94.789  51.132  1.00  0.00           C  
ATOM   2596  CG  ASP A1057      83.290  95.742  49.957  1.00  0.00           C  
ATOM   2597  OD1 ASP A1057      82.516  95.642  48.976  1.00  0.00           O  
ATOM   2598  OD2 ASP A1057      84.209  96.592  50.009  1.00  0.00           O  
ATOM   2599  N   ALA A1058      82.459  91.900  52.218  1.00  0.00           N  
ATOM   2600  CA  ALA A1058      82.160  91.017  53.336  1.00  0.00           C  
ATOM   2601  C   ALA A1058      83.061  89.790  53.336  1.00  0.00           C  
ATOM   2602  O   ALA A1058      83.658  89.450  54.362  1.00  0.00           O  
ATOM   2603  CB  ALA A1058      80.713  90.599  53.284  1.00  0.00           C  
ATOM   2604  N   ALA A1059      83.163  89.141  52.179  1.00  0.00           N  
ATOM   2605  CA  ALA A1059      83.987  87.952  52.034  1.00  0.00           C  
ATOM   2606  C   ALA A1059      85.438  88.293  52.306  1.00  0.00           C  
ATOM   2607  O   ALA A1059      86.133  87.543  52.978  1.00  0.00           O  
ATOM   2608  CB  ALA A1059      83.839  87.387  50.656  1.00  0.00           C  
ATOM   2609  N   LYS A1061      85.883  89.439  51.801  1.00  0.00           N  
ATOM   2610  CA  LYS A1061      87.253  89.902  52.006  1.00  0.00           C  
ATOM   2611  C   LYS A1061      87.556  90.020  53.496  1.00  0.00           C  
ATOM   2612  O   LYS A1061      88.455  89.354  54.018  1.00  0.00           O  
ATOM   2613  CB  LYS A1061      87.467  91.259  51.330  1.00  0.00           C  
ATOM   2614  CG  LYS A1061      88.894  91.790  51.431  1.00  0.00           C  
ATOM   2615  CD  LYS A1061      89.058  93.150  50.742  1.00  0.00           C  
ATOM   2616  CE  LYS A1061      90.517  93.634  50.769  1.00  0.00           C  
ATOM   2617  NZ  LYS A1061      91.061  93.866  52.149  1.00  0.00           N  
ATOM   2618  N   ALA A1105      86.785  90.860  54.177  1.00  0.00           N  
ATOM   2619  CA  ALA A1105      86.935  91.058  55.616  1.00  0.00           C  
ATOM   2620  C   ALA A1105      86.853  89.723  56.349  1.00  0.00           C  
ATOM   2621  O   ALA A1105      87.673  89.433  57.215  1.00  0.00           O  
ATOM   2622  CB  ALA A1105      85.866  92.008  56.123  1.00  0.00           C  
ATOM   2623  N   LEU A1106      85.883  88.898  55.974  1.00  0.00           N  
ATOM   2624  CA  LEU A1106      85.737  87.587  56.581  1.00  0.00           C  
ATOM   2625  C   LEU A1106      87.049  86.823  56.404  1.00  0.00           C  
ATOM   2626  O   LEU A1106      87.597  86.277  57.366  1.00  0.00           O  
ATOM   2627  CB  LEU A1106      84.605  86.810  55.903  1.00  0.00           C  
ATOM   2628  CG  LEU A1106      83.895  85.708  56.704  1.00  0.00           C  
ATOM   2629  CD1 LEU A1106      83.084  84.833  55.762  1.00  0.00           C  
ATOM   2630  CD2 LEU A1106      84.871  84.843  57.471  1.00  0.00           C  
ATOM   2631  N   ALA A1107      87.549  86.802  55.171  1.00  0.00           N  
ATOM   2632  CA  ALA A1107      88.757  86.065  54.838  1.00  0.00           C  
ATOM   2633  C   ALA A1107      89.917  86.516  55.711  1.00  0.00           C  
ATOM   2634  O   ALA A1107      90.664  85.695  56.245  1.00  0.00           O  
ATOM   2635  CB  ALA A1107      89.095  86.255  53.375  1.00  0.00           C  
ATOM   2636  N   GLU A1109      90.040  87.823  55.892  1.00  0.00           N  
ATOM   2637  CA  GLU A1109      91.128  88.369  56.685  1.00  0.00           C  
ATOM   2638  C   GLU A1109      91.027  88.024  58.173  1.00  0.00           C  
ATOM   2639  O   GLU A1109      92.040  87.733  58.807  1.00  0.00           O  
ATOM   2640  CB  GLU A1109      91.241  89.872  56.463  1.00  0.00           C  
ATOM   2641  CG  GLU A1109      91.241  90.229  54.981  1.00  0.00           C  
ATOM   2642  CD  GLU A1109      92.036  91.477  54.654  1.00  0.00           C  
ATOM   2643  OE1 GLU A1109      91.616  92.585  55.062  1.00  0.00           O  
ATOM   2644  OE2 GLU A1109      93.077  91.347  53.967  1.00  0.00           O  
ATOM   2645  N   SER A1110      89.811  87.991  58.712  1.00  0.00           N  
ATOM   2646  CA  SER A1110      89.597  87.637  60.117  1.00  0.00           C  
ATOM   2647  C   SER A1110      90.131  86.247  60.418  1.00  0.00           C  
ATOM   2648  O   SER A1110      90.573  85.973  61.535  1.00  0.00           O  
ATOM   2649  CB  SER A1110      88.109  87.662  60.454  1.00  0.00           C  
ATOM   2650  OG  SER A1110      87.520  88.890  60.068  1.00  0.00           O  
ATOM   2651  N   ILE A1112      90.033  85.365  59.425  1.00  0.00           N  
ATOM   2652  CA  ILE A1112      90.506  83.989  59.538  1.00  0.00           C  
ATOM   2653  C   ILE A1112      92.026  83.945  59.394  1.00  0.00           C  
ATOM   2654  O   ILE A1112      92.661  82.951  59.746  1.00  0.00           O  
ATOM   2655  CB  ILE A1112      89.875  83.088  58.448  1.00  0.00           C  
ATOM   2656  CG1 ILE A1112      88.355  83.085  58.564  1.00  0.00           C  
ATOM   2657  CG2 ILE A1112      90.372  81.659  58.575  1.00  0.00           C  
ATOM   2658  CD1 ILE A1112      87.691  82.179  57.542  1.00  0.00           C  
ATOM   2659  N   GLY A1113      92.601  85.020  58.865  1.00  0.00           N  
ATOM   2660  CA  GLY A1113      94.043  85.085  58.695  1.00  0.00           C  
ATOM   2661  C   GLY A1113      94.482  84.844  57.263  1.00  0.00           C  
ATOM   2662  O   GLY A1113      95.622  84.454  57.005  1.00  0.00           O  
ATOM   2663  N   ILE A1114      93.559  85.054  56.329  1.00  0.00           N  
ATOM   2664  CA  ILE A1114      93.827  84.872  54.909  1.00  0.00           C  
ATOM   2665  C   ILE A1114      94.266  86.215  54.334  1.00  0.00           C  
ATOM   2666  O   ILE A1114      93.526  87.201  54.406  1.00  0.00           O  
ATOM   2667  CB  ILE A1114      92.551  84.386  54.162  1.00  0.00           C  
ATOM   2668  CG1 ILE A1114      92.153  82.995  54.637  1.00  0.00           C  
ATOM   2669  CG2 ILE A1114      92.759  84.389  52.657  1.00  0.00           C  
ATOM   2670  CD1 ILE A1114      90.800  82.575  54.133  1.00  0.00           C  
ATOM   2671  N   THR A1115      95.477  86.265  53.791  1.00  0.00           N  
ATOM   2672  CA  THR A1115      95.978  87.483  53.168  1.00  0.00           C  
ATOM   2673  C   THR A1115      95.386  87.571  51.764  1.00  0.00           C  
ATOM   2674  O   THR A1115      95.716  86.776  50.890  1.00  0.00           O  
ATOM   2675  CB  THR A1115      97.520  87.475  53.086  1.00  0.00           C  
ATOM   2676  OG1 THR A1115      98.072  87.071  54.347  1.00  0.00           O  
ATOM   2677  CG2 THR A1115      98.038  88.867  52.751  1.00  0.00           C  
ATOM   2678  N   VAL A1116      94.476  88.510  51.565  1.00  0.00           N  
ATOM   2679  CA  VAL A1116      93.820  88.657  50.281  1.00  0.00           C  
ATOM   2680  C   VAL A1116      94.697  89.414  49.292  1.00  0.00           C  
ATOM   2681  O   VAL A1116      95.024  90.580  49.508  1.00  0.00           O  
ATOM   2682  CB  VAL A1116      92.473  89.372  50.444  1.00  0.00           C  
ATOM   2683  CG1 VAL A1116      91.831  89.601  49.097  1.00  0.00           C  
ATOM   2684  CG2 VAL A1116      91.553  88.548  51.322  1.00  0.00           C  
ATOM   2685  N   GLU A1117      95.111  88.727  48.230  1.00  0.00           N  
ATOM   2686  CA  GLU A1117      95.904  89.336  47.163  1.00  0.00           C  
ATOM   2687  C   GLU A1117      95.049  90.287  46.336  1.00  0.00           C  
ATOM   2688  O   GLU A1117      93.825  90.208  46.356  1.00  0.00           O  
ATOM   2689  CB  GLU A1117      96.491  88.262  46.245  1.00  0.00           C  
ATOM   2690  CG  GLU A1117      98.008  88.137  46.303  1.00  0.00           C  
ATOM   2691  CD  GLU A1117      98.501  87.487  47.578  1.00  0.00           C  
ATOM   2692  OE1 GLU A1117      98.189  86.297  47.806  1.00  0.00           O  
ATOM   2693  OE2 GLU A1117      99.216  88.161  48.350  1.00  0.00           O  
ATOM   2694  N   LYS A1121      95.707  91.131  45.551  1.00  0.00           N  
ATOM   2695  CA  LYS A1121      95.016  92.146  44.763  1.00  0.00           C  
ATOM   2696  C   LYS A1121      94.296  91.604  43.533  1.00  0.00           C  
ATOM   2697  O   LYS A1121      93.342  92.218  43.050  1.00  0.00           O  
ATOM   2698  CB  LYS A1121      95.994  93.256  44.356  1.00  0.00           C  
ATOM   2699  N   SER A1124      94.757  90.469  43.015  1.00  0.00           N  
ATOM   2700  CA  SER A1124      94.167  89.887  41.809  1.00  0.00           C  
ATOM   2701  C   SER A1124      92.896  89.062  42.060  1.00  0.00           C  
ATOM   2702  O   SER A1124      92.170  88.725  41.119  1.00  0.00           O  
ATOM   2703  CB  SER A1124      95.210  89.036  41.083  1.00  0.00           C  
ATOM   2704  OG  SER A1124      95.751  88.048  41.942  1.00  0.00           O  
ATOM   2705  N   TRP A1125      92.624  88.769  43.332  1.00  0.00           N  
ATOM   2706  CA  TRP A1125      91.498  87.930  43.747  1.00  0.00           C  
ATOM   2707  C   TRP A1125      90.148  88.593  43.651  1.00  0.00           C  
ATOM   2708  O   TRP A1125      90.001  89.778  43.965  1.00  0.00           O  
ATOM   2709  CB  TRP A1125      91.662  87.497  45.194  1.00  0.00           C  
ATOM   2710  CG  TRP A1125      92.790  86.590  45.446  1.00  0.00           C  
ATOM   2711  CD1 TRP A1125      93.757  86.190  44.567  1.00  0.00           C  
ATOM   2712  CD2 TRP A1125      93.086  85.941  46.682  1.00  0.00           C  
ATOM   2713  NE1 TRP A1125      94.634  85.331  45.180  1.00  0.00           N  
ATOM   2714  CE2 TRP A1125      94.243  85.164  46.489  1.00  0.00           C  
ATOM   2715  CE3 TRP A1125      92.479  85.956  47.943  1.00  0.00           C  
ATOM   2716  CZ2 TRP A1125      94.807  84.402  47.499  1.00  0.00           C  
ATOM   2717  CZ3 TRP A1125      93.037  85.200  48.949  1.00  0.00           C  
ATOM   2718  CH2 TRP A1125      94.196  84.432  48.721  1.00  0.00           C  
ATOM   2719  N   GLY A1126      89.151  87.792  43.291  1.00  0.00           N  
ATOM   2720  CA  GLY A1126      87.779  88.255  43.248  1.00  0.00           C  
ATOM   2721  C   GLY A1126      86.996  87.454  44.270  1.00  0.00           C  
ATOM   2722  O   GLY A1126      87.578  86.648  45.001  1.00  0.00           O  
ATOM   2723  N   LEU A1127      85.679  87.625  44.295  1.00  0.00           N  
ATOM   2724  CA  LEU A1127      84.843  86.947  45.276  1.00  0.00           C  
ATOM   2725  C   LEU A1127      84.998  85.430  45.277  1.00  0.00           C  
ATOM   2726  O   LEU A1127      85.216  84.820  46.327  1.00  0.00           O  
ATOM   2727  CB  LEU A1127      83.378  87.325  45.080  1.00  0.00           C  
ATOM   2728  CG  LEU A1127      82.428  86.767  46.136  1.00  0.00           C  
ATOM   2729  CD1 LEU A1127      82.818  87.248  47.518  1.00  0.00           C  
ATOM   2730  CD2 LEU A1127      81.032  87.200  45.816  1.00  0.00           C  
ATOM   2731  N   GLY A1128      84.932  84.830  44.096  1.00  0.00           N  
ATOM   2732  CA  GLY A1128      85.029  83.385  43.995  1.00  0.00           C  
ATOM   2733  C   GLY A1128      86.316  82.820  44.558  1.00  0.00           C  
ATOM   2734  O   GLY A1128      86.320  81.738  45.145  1.00  0.00           O  
ATOM   2735  N   ARG A1129      87.414  83.548  44.373  1.00  0.00           N  
ATOM   2736  CA  ARG A1129      88.708  83.104  44.868  1.00  0.00           C  
ATOM   2737  C   ARG A1129      88.748  83.222  46.384  1.00  0.00           C  
ATOM   2738  O   ARG A1129      89.177  82.297  47.071  1.00  0.00           O  
ATOM   2739  CB  ARG A1129      89.827  83.938  44.250  1.00  0.00           C  
ATOM   2740  CG  ARG A1129      91.224  83.557  44.716  1.00  0.00           C  
ATOM   2741  CD  ARG A1129      91.589  82.168  44.267  1.00  0.00           C  
ATOM   2742  NE  ARG A1129      92.876  81.732  44.797  1.00  0.00           N  
ATOM   2743  CZ  ARG A1129      94.053  82.081  44.289  1.00  0.00           C  
ATOM   2744  NH1 ARG A1129      94.119  82.903  43.253  1.00  0.00           N  
ATOM   2745  NH2 ARG A1129      95.166  81.564  44.782  1.00  0.00           N  
ATOM   2746  N   ILE A1130      88.286  84.357  46.900  1.00  0.00           N  
ATOM   2747  CA  ILE A1130      88.250  84.589  48.338  1.00  0.00           C  
ATOM   2748  C   ILE A1130      87.439  83.483  49.013  1.00  0.00           C  
ATOM   2749  O   ILE A1130      87.887  82.875  49.995  1.00  0.00           O  
ATOM   2750  CB  ILE A1130      87.646  85.968  48.656  1.00  0.00           C  
ATOM   2751  CG1 ILE A1130      88.626  87.060  48.250  1.00  0.00           C  
ATOM   2752  CG2 ILE A1130      87.358  86.102  50.139  1.00  0.00           C  
ATOM   2753  CD1 ILE A1130      88.066  88.432  48.420  1.00  0.00           C  
ATOM   2754  N   VAL A1131      86.276  83.190  48.441  1.00  0.00           N  
ATOM   2755  CA  VAL A1131      85.410  82.125  48.935  1.00  0.00           C  
ATOM   2756  C   VAL A1131      86.121  80.765  48.938  1.00  0.00           C  
ATOM   2757  O   VAL A1131      86.054  80.017  49.919  1.00  0.00           O  
ATOM   2758  CB  VAL A1131      84.110  82.053  48.097  1.00  0.00           C  
ATOM   2759  CG1 VAL A1131      83.309  80.823  48.437  1.00  0.00           C  
ATOM   2760  CG2 VAL A1131      83.273  83.281  48.350  1.00  0.00           C  
ATOM   2761  N   THR A1132      86.824  80.457  47.853  1.00  0.00           N  
ATOM   2762  CA  THR A1132      87.544  79.189  47.736  1.00  0.00           C  
ATOM   2763  C   THR A1132      88.661  79.081  48.775  1.00  0.00           C  
ATOM   2764  O   THR A1132      88.865  78.022  49.374  1.00  0.00           O  
ATOM   2765  CB  THR A1132      88.135  79.023  46.328  1.00  0.00           C  
ATOM   2766  OG1 THR A1132      87.099  79.202  45.360  1.00  0.00           O  
ATOM   2767  CG2 THR A1132      88.725  77.646  46.153  1.00  0.00           C  
ATOM   2768  N   GLU A1133      89.372  80.183  48.989  1.00  0.00           N  
ATOM   2769  CA  GLU A1133      90.447  80.232  49.973  1.00  0.00           C  
ATOM   2770  C   GLU A1133      89.885  80.022  51.373  1.00  0.00           C  
ATOM   2771  O   GLU A1133      90.486  79.332  52.205  1.00  0.00           O  
ATOM   2772  CB  GLU A1133      91.157  81.576  49.895  1.00  0.00           C  
ATOM   2773  CG  GLU A1133      91.924  81.782  48.599  1.00  0.00           C  
ATOM   2774  CD  GLU A1133      93.110  80.838  48.456  1.00  0.00           C  
ATOM   2775  OE1 GLU A1133      93.750  80.512  49.481  1.00  0.00           O  
ATOM   2776  OE2 GLU A1133      93.407  80.425  47.315  1.00  0.00           O  
ATOM   2777  N   ILE A1134      88.729  80.627  51.629  1.00  0.00           N  
ATOM   2778  CA  ILE A1134      88.060  80.448  52.901  1.00  0.00           C  
ATOM   2779  C   ILE A1134      87.765  78.956  53.043  1.00  0.00           C  
ATOM   2780  O   ILE A1134      88.052  78.360  54.085  1.00  0.00           O  
ATOM   2781  CB  ILE A1134      86.755  81.279  52.972  1.00  0.00           C  
ATOM   2782  CG1 ILE A1134      87.073  82.764  53.182  1.00  0.00           C  
ATOM   2783  CG2 ILE A1134      85.849  80.759  54.070  1.00  0.00           C  
ATOM   2784  CD1 ILE A1134      85.865  83.677  53.020  1.00  0.00           C  
ATOM   2785  N   PHE A1135      87.256  78.339  51.978  1.00  0.00           N  
ATOM   2786  CA  PHE A1135      86.979  76.905  52.002  1.00  0.00           C  
ATOM   2787  C   PHE A1135      88.223  76.106  52.376  1.00  0.00           C  
ATOM   2788  O   PHE A1135      88.160  75.210  53.217  1.00  0.00           O  
ATOM   2789  CB  PHE A1135      86.452  76.416  50.644  1.00  0.00           C  
ATOM   2790  CG  PHE A1135      86.501  74.916  50.479  1.00  0.00           C  
ATOM   2791  CD1 PHE A1135      85.501  74.108  51.004  1.00  0.00           C  
ATOM   2792  CD2 PHE A1135      87.586  74.309  49.854  1.00  0.00           C  
ATOM   2793  CE1 PHE A1135      85.583  72.712  50.914  1.00  0.00           C  
ATOM   2794  CE2 PHE A1135      87.680  72.915  49.761  1.00  0.00           C  
ATOM   2795  CZ  PHE A1135      86.680  72.114  50.293  1.00  0.00           C  
ATOM   2796  N   ASP A1136      89.342  76.415  51.726  1.00  0.00           N  
ATOM   2797  CA  ASP A1136      90.592  75.697  51.954  1.00  0.00           C  
ATOM   2798  C   ASP A1136      91.089  75.803  53.385  1.00  0.00           C  
ATOM   2799  O   ASP A1136      91.658  74.848  53.910  1.00  0.00           O  
ATOM   2800  CB  ASP A1136      91.685  76.179  50.998  1.00  0.00           C  
ATOM   2801  CG  ASP A1136      91.481  75.693  49.571  1.00  0.00           C  
ATOM   2802  OD1 ASP A1136      91.027  74.540  49.373  1.00  0.00           O  
ATOM   2803  OD2 ASP A1136      91.799  76.458  48.634  1.00  0.00           O  
ATOM   2804  N   GLU A1137      90.898  76.968  54.004  1.00  0.00           N  
ATOM   2805  CA  GLU A1137      91.318  77.188  55.395  1.00  0.00           C  
ATOM   2806  C   GLU A1137      90.410  76.428  56.352  1.00  0.00           C  
ATOM   2807  O   GLU A1137      90.862  75.616  57.156  1.00  0.00           O  
ATOM   2808  CB  GLU A1137      91.241  78.678  55.753  1.00  0.00           C  
ATOM   2809  CG  GLU A1137      92.513  79.495  55.500  1.00  0.00           C  
ATOM   2810  CD  GLU A1137      93.650  79.191  56.480  1.00  0.00           C  
ATOM   2811  OE1 GLU A1137      93.362  78.846  57.648  1.00  0.00           O  
ATOM   2812  OE2 GLU A1137      94.836  79.303  56.078  1.00  0.00           O  
ATOM   2813  N   VAL A1138      89.119  76.701  56.224  1.00  0.00           N  
ATOM   2814  CA  VAL A1138      88.092  76.179  57.102  1.00  0.00           C  
ATOM   2815  C   VAL A1138      87.843  74.670  57.001  1.00  0.00           C  
ATOM   2816  O   VAL A1138      88.023  73.943  57.979  1.00  0.00           O  
ATOM   2817  CB  VAL A1138      86.771  76.929  56.849  1.00  0.00           C  
ATOM   2818  CG1 VAL A1138      85.625  76.277  57.577  1.00  0.00           C  
ATOM   2819  CG2 VAL A1138      86.904  78.375  57.263  1.00  0.00           C  
ATOM   2820  N   ALA A1139      87.448  74.198  55.822  1.00  0.00           N  
ATOM   2821  CA  ALA A1139      86.994  72.819  55.645  1.00  0.00           C  
ATOM   2822  C   ALA A1139      87.949  71.731  55.175  1.00  0.00           C  
ATOM   2823  O   ALA A1139      87.786  70.556  55.541  1.00  0.00           O  
ATOM   2824  CB  ALA A1139      85.755  72.824  54.764  1.00  0.00           C  
ATOM   2825  N   GLU A1140      88.969  72.098  54.414  1.00  0.00           N  
ATOM   2826  CA  GLU A1140      89.796  71.092  53.753  1.00  0.00           C  
ATOM   2827  C   GLU A1140      90.366  70.002  54.626  1.00  0.00           C  
ATOM   2828  O   GLU A1140      90.227  68.821  54.321  1.00  0.00           O  
ATOM   2829  CB  GLU A1140      90.942  71.713  52.960  1.00  0.00           C  
ATOM   2830  CG  GLU A1140      91.641  70.667  52.085  1.00  0.00           C  
ATOM   2831  CD  GLU A1140      92.727  71.247  51.212  1.00  0.00           C  
ATOM   2832  OE1 GLU A1140      92.394  71.918  50.212  1.00  0.00           O  
ATOM   2833  OE2 GLU A1140      93.915  71.029  51.526  1.00  0.00           O  
ATOM   2834  N   ALA A1141      91.013  70.392  55.710  1.00  0.00           N  
ATOM   2835  CA  ALA A1141      91.686  69.421  56.555  1.00  0.00           C  
ATOM   2836  C   ALA A1141      90.743  68.486  57.306  1.00  0.00           C  
ATOM   2837  O   ALA A1141      91.175  67.468  57.846  1.00  0.00           O  
ATOM   2838  CB  ALA A1141      92.604  70.111  57.511  1.00  0.00           C  
ATOM   2839  N   HIS A1142      89.462  68.843  57.378  1.00  0.00           N  
ATOM   2840  CA  HIS A1142      88.488  68.008  58.077  1.00  0.00           C  
ATOM   2841  C   HIS A1142      87.887  66.938  57.179  1.00  0.00           C  
ATOM   2842  O   HIS A1142      87.210  66.020  57.660  1.00  0.00           O  
ATOM   2843  CB  HIS A1142      87.389  68.885  58.683  1.00  0.00           C  
ATOM   2844  CG  HIS A1142      87.888  69.865  59.689  1.00  0.00           C  
ATOM   2845  ND1 HIS A1142      88.191  69.506  60.992  1.00  0.00           N  
ATOM   2846  CD2 HIS A1142      88.235  71.167  59.568  1.00  0.00           C  
ATOM   2847  CE1 HIS A1142      88.705  70.553  61.619  1.00  0.00           C  
ATOM   2848  NE2 HIS A1142      88.744  71.568  60.784  1.00  0.00           N  
ATOM   2849  N   LEU A1143      88.123  67.055  55.874  1.00  0.00           N  
ATOM   2850  CA  LEU A1143      87.596  66.099  54.903  1.00  0.00           C  
ATOM   2851  C   LEU A1143      88.451  64.822  54.933  1.00  0.00           C  
ATOM   2852  O   LEU A1143      89.314  64.618  54.085  1.00  0.00           O  
ATOM   2853  CB  LEU A1143      87.557  66.744  53.506  1.00  0.00           C  
ATOM   2854  CG  LEU A1143      86.787  68.076  53.446  1.00  0.00           C  
ATOM   2855  CD1 LEU A1143      86.858  68.737  52.087  1.00  0.00           C  
ATOM   2856  CD2 LEU A1143      85.346  67.846  53.797  1.00  0.00           C  
ATOM   2857  N   ILE A1153      88.239  63.999  55.962  1.00  0.00           N  
ATOM   2858  CA  ILE A1153      89.001  62.767  56.178  1.00  0.00           C  
ATOM   2859  C   ILE A1153      88.436  61.590  55.394  1.00  0.00           C  
ATOM   2860  O   ILE A1153      89.159  60.934  54.641  1.00  0.00           O  
ATOM   2861  CB  ILE A1153      89.062  62.382  57.691  1.00  0.00           C  
ATOM   2862  CG1 ILE A1153      89.795  63.458  58.497  1.00  0.00           C  
ATOM   2863  CG2 ILE A1153      89.788  61.059  57.883  1.00  0.00           C  
ATOM   2864  CD1 ILE A1153      91.235  63.690  58.064  1.00  0.00           C  
ATOM   2865  N   GLN A1154      87.177  61.256  55.645  1.00  0.00           N  
ATOM   2866  CA  GLN A1154      86.517  60.198  54.894  1.00  0.00           C  
ATOM   2867  C   GLN A1154      86.322  60.708  53.470  1.00  0.00           C  
ATOM   2868  O   GLN A1154      86.183  61.920  53.262  1.00  0.00           O  
ATOM   2869  CB  GLN A1154      85.161  59.855  55.526  1.00  0.00           C  
ATOM   2870  CG  GLN A1154      85.239  59.058  56.827  1.00  0.00           C  
ATOM   2871  CD  GLN A1154      85.700  57.617  56.627  1.00  0.00           C  
ATOM   2872  OE1 GLN A1154      85.149  56.888  55.803  1.00  0.00           O  
ATOM   2873  NE2 GLN A1154      86.703  57.201  57.390  1.00  0.00           N  
ATOM   2874  N   PRO A1155      86.353  59.805  52.475  1.00  0.00           N  
ATOM   2875  CA  PRO A1155      86.174  60.132  51.052  1.00  0.00           C  
ATOM   2876  C   PRO A1155      85.009  61.096  50.833  1.00  0.00           C  
ATOM   2877  O   PRO A1155      83.856  60.708  50.998  1.00  0.00           O  
ATOM   2878  CB  PRO A1155      85.884  58.764  50.451  1.00  0.00           C  
ATOM   2879  CG  PRO A1155      86.797  57.881  51.249  1.00  0.00           C  
ATOM   2880  CD  PRO A1155      86.499  58.348  52.653  1.00  0.00           C  
ATOM   2881  N   THR A1156      85.311  62.321  50.410  1.00  0.00           N  
ATOM   2882  CA  THR A1156      84.300  63.358  50.202  1.00  0.00           C  
ATOM   2883  C   THR A1156      84.463  64.010  48.827  1.00  0.00           C  
ATOM   2884  O   THR A1156      85.584  64.169  48.329  1.00  0.00           O  
ATOM   2885  CB  THR A1156      84.438  64.468  51.274  1.00  0.00           C  
ATOM   2886  OG1 THR A1156      84.406  63.889  52.582  1.00  0.00           O  
ATOM   2887  CG2 THR A1156      83.326  65.483  51.167  1.00  0.00           C  
ATOM   2888  N   PHE A1157      83.333  64.368  48.223  1.00  0.00           N  
ATOM   2889  CA  PHE A1157      83.277  65.102  46.965  1.00  0.00           C  
ATOM   2890  C   PHE A1157      82.750  66.480  47.331  1.00  0.00           C  
ATOM   2891  O   PHE A1157      81.687  66.593  47.951  1.00  0.00           O  
ATOM   2892  CB  PHE A1157      82.259  64.477  46.005  1.00  0.00           C  
ATOM   2893  CG  PHE A1157      82.721  63.224  45.341  1.00  0.00           C  
ATOM   2894  CD1 PHE A1157      83.755  63.257  44.413  1.00  0.00           C  
ATOM   2895  CD2 PHE A1157      82.094  62.014  45.599  1.00  0.00           C  
ATOM   2896  CE1 PHE A1157      84.158  62.100  43.746  1.00  0.00           C  
ATOM   2897  CE2 PHE A1157      82.488  60.853  44.939  1.00  0.00           C  
ATOM   2898  CZ  PHE A1157      83.525  60.898  44.008  1.00  0.00           C  
ATOM   2899  N   ILE A1158      83.494  67.520  46.984  1.00  0.00           N  
ATOM   2900  CA  ILE A1158      83.028  68.878  47.192  1.00  0.00           C  
ATOM   2901  C   ILE A1158      82.630  69.398  45.812  1.00  0.00           C  
ATOM   2902  O   ILE A1158      83.405  69.280  44.866  1.00  0.00           O  
ATOM   2903  CB  ILE A1158      84.135  69.770  47.791  1.00  0.00           C  
ATOM   2904  CG1 ILE A1158      84.506  69.296  49.200  1.00  0.00           C  
ATOM   2905  CG2 ILE A1158      83.680  71.210  47.847  1.00  0.00           C  
ATOM   2906  CD1 ILE A1158      83.372  69.350  50.191  1.00  0.00           C  
ATOM   2907  N   THR A1159      81.420  69.938  45.687  1.00  0.00           N  
ATOM   2908  CA  THR A1159      80.927  70.412  44.401  1.00  0.00           C  
ATOM   2909  C   THR A1159      80.629  71.907  44.357  1.00  0.00           C  
ATOM   2910  O   THR A1159      80.602  72.589  45.385  1.00  0.00           O  
ATOM   2911  CB  THR A1159      79.648  69.666  43.966  1.00  0.00           C  
ATOM   2912  OG1 THR A1159      78.574  69.997  44.850  1.00  0.00           O  
ATOM   2913  CG2 THR A1159      79.857  68.162  43.982  1.00  0.00           C  
ATOM   2914  N   GLU A1160      80.363  72.382  43.142  1.00  0.00           N  
ATOM   2915  CA  GLU A1160      80.029  73.766  42.865  1.00  0.00           C  
ATOM   2916  C   GLU A1160      81.161  74.729  43.149  1.00  0.00           C  
ATOM   2917  O   GLU A1160      81.113  75.490  44.112  1.00  0.00           O  
ATOM   2918  CB  GLU A1160      78.803  74.185  43.650  1.00  0.00           C  
ATOM   2919  CG  GLU A1160      77.587  73.353  43.386  1.00  0.00           C  
ATOM   2920  CD  GLU A1160      76.345  73.949  44.016  1.00  0.00           C  
ATOM   2921  OE1 GLU A1160      76.475  74.790  44.941  1.00  0.00           O  
ATOM   2922  OE2 GLU A1160      75.235  73.579  43.572  1.00  0.00           O  
ATOM   2923  N   TYR A1161      82.173  74.705  42.294  1.00  0.00           N  
ATOM   2924  CA  TYR A1161      83.293  75.624  42.407  1.00  0.00           C  
ATOM   2925  C   TYR A1161      82.994  76.929  41.681  1.00  0.00           C  
ATOM   2926  O   TYR A1161      82.445  76.919  40.576  1.00  0.00           O  
ATOM   2927  CB  TYR A1161      84.548  74.980  41.828  1.00  0.00           C  
ATOM   2928  CG  TYR A1161      85.226  74.079  42.812  1.00  0.00           C  
ATOM   2929  CD1 TYR A1161      84.571  72.971  43.329  1.00  0.00           C  
ATOM   2930  CD2 TYR A1161      86.499  74.380  43.287  1.00  0.00           C  
ATOM   2931  CE1 TYR A1161      85.167  72.182  44.310  1.00  0.00           C  
ATOM   2932  CE2 TYR A1161      87.100  73.607  44.258  1.00  0.00           C  
ATOM   2933  CZ  TYR A1161      86.430  72.509  44.767  1.00  0.00           C  
ATOM   2934  OH  TYR A1161      87.041  71.730  45.726  1.00  0.00           O  
ATOM   2935  N   PRO A1162      83.341  78.068  42.290  1.00  0.00           N  
ATOM   2936  CA  PRO A1162      83.097  79.376  41.667  1.00  0.00           C  
ATOM   2937  C   PRO A1162      83.793  79.446  40.311  1.00  0.00           C  
ATOM   2938  O   PRO A1162      84.905  78.941  40.159  1.00  0.00           O  
ATOM   2939  CB  PRO A1162      83.751  80.343  42.654  1.00  0.00           C  
ATOM   2940  CG  PRO A1162      83.649  79.639  43.956  1.00  0.00           C  
ATOM   2941  CD  PRO A1162      84.042  78.232  43.572  1.00  0.00           C  
ATOM   2942  N   ALA A1415      83.190  80.168  39.369  1.00  0.00           N  
ATOM   2943  CA  ALA A1415      83.733  80.302  38.018  1.00  0.00           C  
ATOM   2944  C   ALA A1415      85.179  80.782  38.010  1.00  0.00           C  
ATOM   2945  O   ALA A1415      86.026  80.196  37.347  1.00  0.00           O  
ATOM   2946  CB  ALA A1415      82.869  81.248  37.199  1.00  0.00           C  
ATOM   2947  N   GLU A1416      85.467  81.812  38.794  1.00  0.00           N  
ATOM   2948  CA  GLU A1416      86.794  82.417  38.808  1.00  0.00           C  
ATOM   2949  C   GLU A1416      87.944  81.438  38.967  1.00  0.00           C  
ATOM   2950  O   GLU A1416      89.022  81.658  38.421  1.00  0.00           O  
ATOM   2951  CB  GLU A1416      86.903  83.490  39.892  1.00  0.00           C  
ATOM   2952  CG  GLU A1416      88.298  84.136  39.941  1.00  0.00           C  
ATOM   2953  CD  GLU A1416      88.460  85.196  41.020  1.00  0.00           C  
ATOM   2954  OE1 GLU A1416      87.463  85.559  41.678  1.00  0.00           O  
ATOM   2955  OE2 GLU A1416      89.599  85.676  41.204  1.00  0.00           O  
ATOM   2956  N   VAL A1418      87.732  80.376  39.733  1.00  0.00           N  
ATOM   2957  CA  VAL A1418      88.798  79.409  39.974  1.00  0.00           C  
ATOM   2958  C   VAL A1418      88.699  78.154  39.103  1.00  0.00           C  
ATOM   2959  O   VAL A1418      89.461  77.201  39.287  1.00  0.00           O  
ATOM   2960  CB  VAL A1418      88.871  79.024  41.472  1.00  0.00           C  
ATOM   2961  CG1 VAL A1418      89.186  80.246  42.298  1.00  0.00           C  
ATOM   2962  CG2 VAL A1418      87.565  78.411  41.939  1.00  0.00           C  
ATOM   2963  N   SER A1420      87.821  78.195  38.106  1.00  0.00           N  
ATOM   2964  CA  SER A1420      87.603  77.061  37.220  1.00  0.00           C  
ATOM   2965  C   SER A1420      87.508  77.504  35.748  1.00  0.00           C  
ATOM   2966  O   SER A1420      86.491  77.292  35.093  1.00  0.00           O  
ATOM   2967  CB  SER A1420      86.325  76.340  37.645  1.00  0.00           C  
ATOM   2968  OG  SER A1420      86.313  76.139  39.049  1.00  0.00           O  
ATOM   2969  N   PRO A1421      88.617  78.011  35.179  1.00  0.00           N  
ATOM   2970  CA  PRO A1421      88.735  78.515  33.806  1.00  0.00           C  
ATOM   2971  C   PRO A1421      88.338  77.554  32.686  1.00  0.00           C  
ATOM   2972  O   PRO A1421      88.128  77.984  31.553  1.00  0.00           O  
ATOM   2973  CB  PRO A1421      90.226  78.838  33.700  1.00  0.00           C  
ATOM   2974  CG  PRO A1421      90.612  79.137  35.141  1.00  0.00           C  
ATOM   2975  CD  PRO A1421      89.943  77.992  35.817  1.00  0.00           C  
ATOM   2976  N   LEU A1422      88.318  76.256  32.974  1.00  0.00           N  
ATOM   2977  CA  LEU A1422      88.080  75.257  31.937  1.00  0.00           C  
ATOM   2978  C   LEU A1422      86.826  74.433  32.163  1.00  0.00           C  
ATOM   2979  O   LEU A1422      86.616  73.436  31.469  1.00  0.00           O  
ATOM   2980  CB  LEU A1422      89.283  74.309  31.833  1.00  0.00           C  
ATOM   2981  CG  LEU A1422      90.644  74.966  31.557  1.00  0.00           C  
ATOM   2982  CD1 LEU A1422      91.764  74.063  31.975  1.00  0.00           C  
ATOM   2983  CD2 LEU A1422      90.793  75.333  30.094  1.00  0.00           C  
ATOM   2984  N   ALA A1423      85.987  74.841  33.112  1.00  0.00           N  
ATOM   2985  CA  ALA A1423      84.814  74.041  33.467  1.00  0.00           C  
ATOM   2986  C   ALA A1423      83.490  74.680  33.092  1.00  0.00           C  
ATOM   2987  O   ALA A1423      83.304  75.892  33.232  1.00  0.00           O  
ATOM   2988  CB  ALA A1423      84.832  73.720  34.940  1.00  0.00           C  
ATOM   2989  N   ARG A1424      82.559  73.837  32.664  1.00  0.00           N  
ATOM   2990  CA  ARG A1424      81.254  74.276  32.210  1.00  0.00           C  
ATOM   2991  C   ARG A1424      80.526  75.034  33.314  1.00  0.00           C  
ATOM   2992  O   ARG A1424      80.598  74.658  34.482  1.00  0.00           O  
ATOM   2993  CB  ARG A1424      80.436  73.061  31.770  1.00  0.00           C  
ATOM   2994  CG  ARG A1424      79.123  73.407  31.115  1.00  0.00           C  
ATOM   2995  CD  ARG A1424      78.507  72.205  30.438  1.00  0.00           C  
ATOM   2996  NE  ARG A1424      77.195  71.926  30.998  1.00  0.00           N  
ATOM   2997  CZ  ARG A1424      76.097  72.610  30.704  1.00  0.00           C  
ATOM   2998  NH1 ARG A1424      76.130  73.584  29.812  1.00  0.00           N  
ATOM   2999  NH2 ARG A1424      74.975  72.371  31.355  1.00  0.00           N  
ATOM   3000  N   ARG A1425      79.854  76.121  32.947  1.00  0.00           N  
ATOM   3001  CA  ARG A1425      79.079  76.904  33.906  1.00  0.00           C  
ATOM   3002  C   ARG A1425      77.802  76.169  34.237  1.00  0.00           C  
ATOM   3003  O   ARG A1425      77.227  75.479  33.399  1.00  0.00           O  
ATOM   3004  CB  ARG A1425      78.709  78.276  33.341  1.00  0.00           C  
ATOM   3005  CG  ARG A1425      79.884  79.196  33.096  1.00  0.00           C  
ATOM   3006  CD  ARG A1425      79.419  80.603  32.772  1.00  0.00           C  
ATOM   3007  NE  ARG A1425      80.515  81.467  32.335  1.00  0.00           N  
ATOM   3008  CZ  ARG A1425      81.125  82.360  33.111  1.00  0.00           C  
ATOM   3009  NH1 ARG A1425      80.770  82.497  34.384  1.00  0.00           N  
ATOM   3010  NH2 ARG A1425      82.081  83.136  32.612  1.00  0.00           N  
ATOM   3011  N   ASN A1426      77.373  76.297  35.478  1.00  0.00           N  
ATOM   3012  CA  ASN A1426      76.137  75.684  35.911  1.00  0.00           C  
ATOM   3013  C   ASN A1426      74.986  76.445  35.245  1.00  0.00           C  
ATOM   3014  O   ASN A1426      75.012  77.673  35.150  1.00  0.00           O  
ATOM   3015  CB  ASN A1426      76.044  75.764  37.434  1.00  0.00           C  
ATOM   3016  CG  ASN A1426      74.761  75.184  37.969  1.00  0.00           C  
ATOM   3017  OD1 ASN A1426      73.769  75.891  38.127  1.00  0.00           O  
ATOM   3018  ND2 ASN A1426      74.770  73.893  38.257  1.00  0.00           N  
ATOM   3019  N   ASP A1427      73.982  75.711  34.781  1.00  0.00           N  
ATOM   3020  CA  ASP A1427      72.849  76.296  34.078  1.00  0.00           C  
ATOM   3021  C   ASP A1427      72.022  77.226  34.939  1.00  0.00           C  
ATOM   3022  O   ASP A1427      71.568  78.265  34.475  1.00  0.00           O  
ATOM   3023  CB  ASP A1427      71.926  75.201  33.543  1.00  0.00           C  
ATOM   3024  CG  ASP A1427      72.565  74.367  32.448  1.00  0.00           C  
ATOM   3025  OD1 ASP A1427      73.446  74.883  31.711  1.00  0.00           O  
ATOM   3026  OD2 ASP A1427      72.171  73.186  32.317  1.00  0.00           O  
ATOM   3027  N   VAL A1437      71.764  76.806  36.171  1.00  0.00           N  
ATOM   3028  CA  VAL A1437      70.938  77.577  37.090  1.00  0.00           C  
ATOM   3029  C   VAL A1437      71.669  78.804  37.600  1.00  0.00           C  
ATOM   3030  O   VAL A1437      71.103  79.890  37.643  1.00  0.00           O  
ATOM   3031  CB  VAL A1437      70.489  76.719  38.292  1.00  0.00           C  
ATOM   3032  CG1 VAL A1437      69.820  77.582  39.336  1.00  0.00           C  
ATOM   3033  CG2 VAL A1437      69.534  75.643  37.837  1.00  0.00           C  
ATOM   3034  N   ASN A1438      72.917  78.614  38.018  1.00  0.00           N  
ATOM   3035  CA  ASN A1438      73.725  79.701  38.567  1.00  0.00           C  
ATOM   3036  C   ASN A1438      75.066  79.716  37.860  1.00  0.00           C  
ATOM   3037  O   ASN A1438      76.002  79.033  38.280  1.00  0.00           O  
ATOM   3038  CB  ASN A1438      73.941  79.495  40.067  1.00  0.00           C  
ATOM   3039  CG  ASN A1438      74.693  80.644  40.708  1.00  0.00           C  
ATOM   3040  OD1 ASN A1438      75.004  81.641  40.053  1.00  0.00           O  
ATOM   3041  ND2 ASN A1438      74.984  80.514  41.999  1.00  0.00           N  
ATOM   3042  N   PRO A1443      75.187  80.517  36.792  1.00  0.00           N  
ATOM   3043  CA  PRO A1443      76.396  80.639  35.973  1.00  0.00           C  
ATOM   3044  C   PRO A1443      77.619  81.224  36.675  1.00  0.00           C  
ATOM   3045  O   PRO A1443      78.713  81.270  36.106  1.00  0.00           O  
ATOM   3046  CB  PRO A1443      75.923  81.521  34.824  1.00  0.00           C  
ATOM   3047  CG  PRO A1443      74.917  82.424  35.518  1.00  0.00           C  
ATOM   3048  CD  PRO A1443      74.120  81.371  36.246  1.00  0.00           C  
ATOM   3049  N   GLU A1444      77.451  81.658  37.915  1.00  0.00           N  
ATOM   3050  CA  GLU A1444      78.584  82.171  38.663  1.00  0.00           C  
ATOM   3051  C   GLU A1444      79.384  81.022  39.287  1.00  0.00           C  
ATOM   3052  O   GLU A1444      80.460  81.239  39.855  1.00  0.00           O  
ATOM   3053  CB  GLU A1444      78.102  83.148  39.723  1.00  0.00           C  
ATOM   3054  N   ILE A1448      78.851  79.805  39.179  1.00  0.00           N  
ATOM   3055  CA  ILE A1448      79.523  78.603  39.674  1.00  0.00           C  
ATOM   3056  C   ILE A1448      79.620  77.603  38.530  1.00  0.00           C  
ATOM   3057  O   ILE A1448      78.845  77.669  37.575  1.00  0.00           O  
ATOM   3058  CB  ILE A1448      78.771  77.928  40.861  1.00  0.00           C  
ATOM   3059  CG1 ILE A1448      77.474  77.293  40.393  1.00  0.00           C  
ATOM   3060  CG2 ILE A1448      78.453  78.937  41.951  1.00  0.00           C  
ATOM   3061  CD1 ILE A1448      76.870  76.390  41.416  1.00  0.00           C  
ATOM   3062  N   THR A1456      80.543  76.657  38.640  1.00  0.00           N  
ATOM   3063  CA  THR A1456      80.765  75.703  37.574  1.00  0.00           C  
ATOM   3064  C   THR A1456      80.420  74.312  38.030  1.00  0.00           C  
ATOM   3065  O   THR A1456      80.355  74.035  39.225  1.00  0.00           O  
ATOM   3066  CB  THR A1456      82.222  75.715  37.100  1.00  0.00           C  
ATOM   3067  OG1 THR A1456      83.080  75.351  38.185  1.00  0.00           O  
ATOM   3068  CG2 THR A1456      82.607  77.096  36.610  1.00  0.00           C  
ATOM   3069  N   ASP A1457      80.163  73.443  37.065  1.00  0.00           N  
ATOM   3070  CA  ASP A1457      79.866  72.061  37.340  1.00  0.00           C  
ATOM   3071  C   ASP A1457      81.180  71.328  37.554  1.00  0.00           C  
ATOM   3072  O   ASP A1457      81.590  70.506  36.733  1.00  0.00           O  
ATOM   3073  CB  ASP A1457      79.083  71.456  36.177  1.00  0.00           C  
ATOM   3074  CG  ASP A1457      77.676  72.013  36.074  1.00  0.00           C  
ATOM   3075  OD1 ASP A1457      77.142  72.482  37.101  1.00  0.00           O  
ATOM   3076  OD2 ASP A1457      77.089  71.981  34.975  1.00  0.00           O  
ATOM   3077  N   ARG A1458      81.851  71.658  38.653  1.00  0.00           N  
ATOM   3078  CA  ARG A1458      83.126  71.053  39.007  1.00  0.00           C  
ATOM   3079  C   ARG A1458      83.042  70.436  40.387  1.00  0.00           C  
ATOM   3080  O   ARG A1458      82.229  70.851  41.212  1.00  0.00           O  
ATOM   3081  CB  ARG A1458      84.223  72.114  39.034  1.00  0.00           C  
ATOM   3082  CG  ARG A1458      85.611  71.520  39.019  1.00  0.00           C  
ATOM   3083  CD  ARG A1458      86.455  71.964  40.175  1.00  0.00           C  
ATOM   3084  NE  ARG A1458      87.169  73.206  39.919  1.00  0.00           N  
ATOM   3085  CZ  ARG A1458      88.445  73.394  40.237  1.00  0.00           C  
ATOM   3086  NH1 ARG A1458      89.161  72.408  40.768  1.00  0.00           N  
ATOM   3087  NH2 ARG A1458      88.998  74.584  40.068  1.00  0.00           N  
ATOM   3088  N   PHE A1459      83.900  69.464  40.643  1.00  0.00           N  
ATOM   3089  CA  PHE A1459      83.996  68.864  41.956  1.00  0.00           C  
ATOM   3090  C   PHE A1459      85.445  68.529  42.238  1.00  0.00           C  
ATOM   3091  O   PHE A1459      86.244  68.352  41.317  1.00  0.00           O  
ATOM   3092  CB  PHE A1459      83.136  67.596  42.063  1.00  0.00           C  
ATOM   3093  CG  PHE A1459      83.704  66.382  41.354  1.00  0.00           C  
ATOM   3094  CD1 PHE A1459      84.849  65.733  41.829  1.00  0.00           C  
ATOM   3095  CD2 PHE A1459      83.064  65.861  40.227  1.00  0.00           C  
ATOM   3096  CE1 PHE A1459      85.345  64.591  41.196  1.00  0.00           C  
ATOM   3097  CE2 PHE A1459      83.551  64.718  39.589  1.00  0.00           C  
ATOM   3098  CZ  PHE A1459      84.695  64.083  40.074  1.00  0.00           C  
ATOM   3099  N   GLU A1460      85.794  68.471  43.512  1.00  0.00           N  
ATOM   3100  CA  GLU A1460      87.097  67.989  43.909  1.00  0.00           C  
ATOM   3101  C   GLU A1460      86.835  66.853  44.871  1.00  0.00           C  
ATOM   3102  O   GLU A1460      85.747  66.751  45.446  1.00  0.00           O  
ATOM   3103  CB  GLU A1460      87.955  69.095  44.509  1.00  0.00           C  
ATOM   3104  CG  GLU A1460      88.559  70.000  43.439  1.00  0.00           C  
ATOM   3105  CD  GLU A1460      89.729  70.827  43.938  1.00  0.00           C  
ATOM   3106  OE1 GLU A1460      89.687  71.283  45.100  1.00  0.00           O  
ATOM   3107  OE2 GLU A1460      90.696  71.023  43.165  1.00  0.00           O  
ATOM   3108  N   PHE A1461      87.810  65.972  45.009  1.00  0.00           N  
ATOM   3109  CA  PHE A1461      87.619  64.735  45.737  1.00  0.00           C  
ATOM   3110  C   PHE A1461      88.722  64.629  46.770  1.00  0.00           C  
ATOM   3111  O   PHE A1461      89.902  64.749  46.436  1.00  0.00           O  
ATOM   3112  CB  PHE A1461      87.671  63.601  44.720  1.00  0.00           C  
ATOM   3113  CG  PHE A1461      87.728  62.247  45.307  1.00  0.00           C  
ATOM   3114  CD1 PHE A1461      86.875  61.884  46.339  1.00  0.00           C  
ATOM   3115  CD2 PHE A1461      88.620  61.309  44.794  1.00  0.00           C  
ATOM   3116  CE1 PHE A1461      86.906  60.593  46.857  1.00  0.00           C  
ATOM   3117  CE2 PHE A1461      88.667  60.018  45.299  1.00  0.00           C  
ATOM   3118  CZ  PHE A1461      87.806  59.654  46.334  1.00  0.00           C  
ATOM   3119  N   PHE A1462      88.328  64.438  48.028  1.00  0.00           N  
ATOM   3120  CA  PHE A1462      89.266  64.405  49.145  1.00  0.00           C  
ATOM   3121  C   PHE A1462      89.202  63.123  49.942  1.00  0.00           C  
ATOM   3122  O   PHE A1462      88.131  62.547  50.132  1.00  0.00           O  
ATOM   3123  CB  PHE A1462      88.977  65.542  50.109  1.00  0.00           C  
ATOM   3124  CG  PHE A1462      89.019  66.894  49.488  1.00  0.00           C  
ATOM   3125  CD1 PHE A1462      87.900  67.410  48.853  1.00  0.00           C  
ATOM   3126  CD2 PHE A1462      90.167  67.667  49.568  1.00  0.00           C  
ATOM   3127  CE1 PHE A1462      87.923  68.678  48.316  1.00  0.00           C  
ATOM   3128  CE2 PHE A1462      90.203  68.938  49.035  1.00  0.00           C  
ATOM   3129  CZ  PHE A1462      89.081  69.447  48.405  1.00  0.00           C  
ATOM   3130  N   ILE A1463      90.364  62.693  50.413  1.00  0.00           N  
ATOM   3131  CA  ILE A1463      90.488  61.554  51.309  1.00  0.00           C  
ATOM   3132  C   ILE A1463      91.640  61.917  52.236  1.00  0.00           C  
ATOM   3133  O   ILE A1463      92.606  62.548  51.807  1.00  0.00           O  
ATOM   3134  CB  ILE A1463      90.856  60.237  50.580  1.00  0.00           C  
ATOM   3135  CG1 ILE A1463      89.880  59.950  49.434  1.00  0.00           C  
ATOM   3136  CG2 ILE A1463      90.838  59.072  51.578  1.00  0.00           C  
ATOM   3137  CD1 ILE A1463      90.186  58.661  48.678  1.00  0.00           C  
ATOM   3138  N   GLY A1464      91.519  61.552  53.507  1.00  0.00           N  
ATOM   3139  CA  GLY A1464      92.559  61.847  54.472  1.00  0.00           C  
ATOM   3140  C   GLY A1464      92.955  63.312  54.540  1.00  0.00           C  
ATOM   3141  O   GLY A1464      94.121  63.631  54.778  1.00  0.00           O  
ATOM   3142  N   GLY A1693      91.998  64.204  54.313  1.00  0.00           N  
ATOM   3143  CA  GLY A1693      92.277  65.628  54.396  1.00  0.00           C  
ATOM   3144  C   GLY A1693      93.120  66.179  53.262  1.00  0.00           C  
ATOM   3145  O   GLY A1693      93.547  67.336  53.293  1.00  0.00           O  
ATOM   3146  N   ARG A1700      93.344  65.364  52.240  1.00  0.00           N  
ATOM   3147  CA  ARG A1700      94.125  65.788  51.087  1.00  0.00           C  
ATOM   3148  C   ARG A1700      93.324  65.589  49.796  1.00  0.00           C  
ATOM   3149  O   ARG A1700      92.443  64.724  49.714  1.00  0.00           O  
ATOM   3150  CB  ARG A1700      95.476  65.048  51.048  1.00  0.00           C  
ATOM   3151  CG  ARG A1700      95.368  63.528  51.039  1.00  0.00           C  
ATOM   3152  CD  ARG A1700      96.724  62.834  51.189  1.00  0.00           C  
ATOM   3153  NE  ARG A1700      97.109  62.615  52.583  1.00  0.00           N  
ATOM   3154  CZ  ARG A1700      98.267  63.010  53.111  1.00  0.00           C  
ATOM   3155  NH1 ARG A1700      99.148  63.681  52.373  1.00  0.00           N  
ATOM   3156  NH2 ARG A1700      98.564  62.714  54.374  1.00  0.00           N  
ATOM   3157  N   GLU A1701      93.581  66.455  48.822  1.00  0.00           N  
ATOM   3158  CA  GLU A1701      92.899  66.425  47.531  1.00  0.00           C  
ATOM   3159  C   GLU A1701      93.408  65.273  46.670  1.00  0.00           C  
ATOM   3160  O   GLU A1701      94.565  65.266  46.282  1.00  0.00           O  
ATOM   3161  CB  GLU A1701      93.146  67.742  46.797  1.00  0.00           C  
ATOM   3162  CG  GLU A1701      92.601  67.777  45.380  1.00  0.00           C  
ATOM   3163  CD  GLU A1701      93.308  68.793  44.493  1.00  0.00           C  
ATOM   3164  OE1 GLU A1701      93.759  69.844  45.009  1.00  0.00           O  
ATOM   3165  OE2 GLU A1701      93.414  68.530  43.272  1.00  0.00           O  
ATOM   3166  N   ILE A1702      92.554  64.304  46.365  1.00  0.00           N  
ATOM   3167  CA  ILE A1702      92.958  63.178  45.523  1.00  0.00           C  
ATOM   3168  C   ILE A1702      92.600  63.382  44.046  1.00  0.00           C  
ATOM   3169  O   ILE A1702      93.361  63.014  43.160  1.00  0.00           O  
ATOM   3170  CB  ILE A1702      92.320  61.856  45.997  1.00  0.00           C  
ATOM   3171  CG1 ILE A1702      92.620  61.625  47.477  1.00  0.00           C  
ATOM   3172  CG2 ILE A1702      92.854  60.677  45.183  1.00  0.00           C  
ATOM   3173  CD1 ILE A1702      94.085  61.519  47.792  1.00  0.00           C  
ATOM   3174  N   GLY A1703      91.447  63.980  43.778  1.00  0.00           N  
ATOM   3175  CA  GLY A1703      91.008  64.124  42.408  1.00  0.00           C  
ATOM   3176  C   GLY A1703      90.350  65.452  42.147  1.00  0.00           C  
ATOM   3177  O   GLY A1703      90.067  66.220  43.074  1.00  0.00           O  
ATOM   3178  N   ASN A1704      90.077  65.701  40.872  1.00  0.00           N  
ATOM   3179  CA  ASN A1704      89.509  66.957  40.400  1.00  0.00           C  
ATOM   3180  C   ASN A1704      88.932  66.648  39.034  1.00  0.00           C  
ATOM   3181  O   ASN A1704      89.627  66.101  38.183  1.00  0.00           O  
ATOM   3182  CB  ASN A1704      90.629  67.988  40.264  1.00  0.00           C  
ATOM   3183  CG  ASN A1704      90.200  69.228  39.523  1.00  0.00           C  
ATOM   3184  OD1 ASN A1704      89.072  69.691  39.651  1.00  0.00           O  
ATOM   3185  ND2 ASN A1704      91.119  69.790  38.756  1.00  0.00           N  
ATOM   3186  N   GLY A1705      87.657  66.947  38.837  1.00  0.00           N  
ATOM   3187  CA  GLY A1705      87.027  66.641  37.570  1.00  0.00           C  
ATOM   3188  C   GLY A1705      85.856  67.558  37.328  1.00  0.00           C  
ATOM   3189  O   GLY A1705      85.394  68.231  38.246  1.00  0.00           O  
ATOM   3190  N   PHE A1706      85.373  67.602  36.097  1.00  0.00           N  
ATOM   3191  CA  PHE A1706      84.237  68.449  35.792  1.00  0.00           C  
ATOM   3192  C   PHE A1706      83.662  68.286  34.407  1.00  0.00           C  
ATOM   3193  O   PHE A1706      84.245  67.623  33.539  1.00  0.00           O  
ATOM   3194  CB  PHE A1706      84.579  69.925  36.015  1.00  0.00           C  
ATOM   3195  CG  PHE A1706      85.878  70.362  35.395  1.00  0.00           C  
ATOM   3196  CD1 PHE A1706      85.956  70.671  34.042  1.00  0.00           C  
ATOM   3197  CD2 PHE A1706      87.011  70.534  36.185  1.00  0.00           C  
ATOM   3198  CE1 PHE A1706      87.150  71.152  33.482  1.00  0.00           C  
ATOM   3199  CE2 PHE A1706      88.202  71.011  35.640  1.00  0.00           C  
ATOM   3200  CZ  PHE A1706      88.270  71.322  34.287  1.00  0.00           C  
ATOM   3201  N   SER A1707      82.475  68.856  34.233  1.00  0.00           N  
ATOM   3202  CA  SER A1707      81.832  68.934  32.937  1.00  0.00           C  
ATOM   3203  C   SER A1707      82.660  69.992  32.233  1.00  0.00           C  
ATOM   3204  O   SER A1707      82.808  71.110  32.738  1.00  0.00           O  
ATOM   3205  CB  SER A1707      80.384  69.399  33.098  1.00  0.00           C  
ATOM   3206  OG  SER A1707      79.626  68.441  33.825  1.00  0.00           O  
ATOM   3207  N   GLU A1708      83.243  69.612  31.102  1.00  0.00           N  
ATOM   3208  CA  GLU A1708      84.161  70.457  30.354  1.00  0.00           C  
ATOM   3209  C   GLU A1708      83.500  71.630  29.645  1.00  0.00           C  
ATOM   3210  O   GLU A1708      82.389  71.511  29.125  1.00  0.00           O  
ATOM   3211  CB  GLU A1708      84.884  69.610  29.325  1.00  0.00           C  
ATOM   3212  CG  GLU A1708      85.545  68.388  29.896  1.00  0.00           C  
ATOM   3213  CD  GLU A1708      86.737  68.715  30.768  1.00  0.00           C  
ATOM   3214  OE1 GLU A1708      87.286  69.835  30.664  1.00  0.00           O  
ATOM   3215  OE2 GLU A1708      87.138  67.829  31.549  1.00  0.00           O  
ATOM   3216  N   LEU A1709      84.211  72.753  29.607  1.00  0.00           N  
ATOM   3217  CA  LEU A1709      83.757  73.947  28.911  1.00  0.00           C  
ATOM   3218  C   LEU A1709      83.973  73.747  27.408  1.00  0.00           C  
ATOM   3219  O   LEU A1709      85.110  73.626  26.964  1.00  0.00           O  
ATOM   3220  CB  LEU A1709      84.562  75.160  29.391  1.00  0.00           C  
ATOM   3221  CG  LEU A1709      84.306  76.510  28.712  1.00  0.00           C  
ATOM   3222  CD1 LEU A1709      82.856  76.903  28.852  1.00  0.00           C  
ATOM   3223  CD2 LEU A1709      85.184  77.582  29.329  1.00  0.00           C  
ATOM   3224  N   ASN A1710      82.887  73.659  26.640  1.00  0.00           N  
ATOM   3225  CA  ASN A1710      82.984  73.527  25.183  1.00  0.00           C  
ATOM   3226  C   ASN A1710      82.384  74.741  24.462  1.00  0.00           C  
ATOM   3227  O   ASN A1710      81.945  74.674  23.313  1.00  0.00           O  
ATOM   3228  CB  ASN A1710      82.337  72.225  24.710  1.00  0.00           C  
ATOM   3229  CG  ASN A1710      80.868  72.152  25.039  1.00  0.00           C  
ATOM   3230  OD1 ASN A1710      80.354  72.964  25.805  1.00  0.00           O  
ATOM   3231  ND2 ASN A1710      80.187  71.170  24.470  1.00  0.00           N  
ATOM   3232  N   ASP A1711      82.414  75.870  25.159  1.00  0.00           N  
ATOM   3233  CA  ASP A1711      81.967  77.150  24.644  1.00  0.00           C  
ATOM   3234  C   ASP A1711      83.242  77.962  24.386  1.00  0.00           C  
ATOM   3235  O   ASP A1711      83.852  78.487  25.323  1.00  0.00           O  
ATOM   3236  CB  ASP A1711      81.100  77.828  25.705  1.00  0.00           C  
ATOM   3237  CG  ASP A1711      80.568  79.172  25.272  1.00  0.00           C  
ATOM   3238  OD1 ASP A1711      81.084  79.760  24.299  1.00  0.00           O  
ATOM   3239  OD2 ASP A1711      79.623  79.657  25.926  1.00  0.00           O  
ATOM   3240  N   ALA A1712      83.622  78.074  23.114  1.00  0.00           N  
ATOM   3241  CA  ALA A1712      84.854  78.745  22.706  1.00  0.00           C  
ATOM   3242  C   ALA A1712      84.913  80.221  23.058  1.00  0.00           C  
ATOM   3243  O   ALA A1712      85.964  80.729  23.441  1.00  0.00           O  
ATOM   3244  CB  ALA A1712      85.078  78.564  21.229  1.00  0.00           C  
ATOM   3245  N   GLU A1713      83.789  80.913  22.931  1.00  0.00           N  
ATOM   3246  CA  GLU A1713      83.737  82.338  23.240  1.00  0.00           C  
ATOM   3247  C   GLU A1713      83.923  82.560  24.726  1.00  0.00           C  
ATOM   3248  O   GLU A1713      84.668  83.443  25.144  1.00  0.00           O  
ATOM   3249  CB  GLU A1713      82.412  82.927  22.779  1.00  0.00           C  
ATOM   3250  CG  GLU A1713      82.118  82.630  21.315  1.00  0.00           C  
ATOM   3251  CD  GLU A1713      80.935  83.404  20.789  1.00  0.00           C  
ATOM   3252  OE1 GLU A1713      80.942  84.649  20.912  1.00  0.00           O  
ATOM   3253  OE2 GLU A1713      80.002  82.770  20.249  1.00  0.00           O  
ATOM   3254  N   ASP A1714      83.277  81.721  25.525  1.00  0.00           N  
ATOM   3255  CA  ASP A1714      83.409  81.805  26.971  1.00  0.00           C  
ATOM   3256  C   ASP A1714      84.828  81.423  27.379  1.00  0.00           C  
ATOM   3257  O   ASP A1714      85.429  82.066  28.240  1.00  0.00           O  
ATOM   3258  CB  ASP A1714      82.399  80.878  27.648  1.00  0.00           C  
ATOM   3259  CG  ASP A1714      82.334  81.069  29.160  1.00  0.00           C  
ATOM   3260  OD1 ASP A1714      82.870  82.072  29.687  1.00  0.00           O  
ATOM   3261  OD2 ASP A1714      81.727  80.208  29.829  1.00  0.00           O  
ATOM   3262  N   GLN A1715      85.371  80.386  26.749  1.00  0.00           N  
ATOM   3263  CA  GLN A1715      86.724  79.953  27.061  1.00  0.00           C  
ATOM   3264  C   GLN A1715      87.698  81.107  26.857  1.00  0.00           C  
ATOM   3265  O   GLN A1715      88.537  81.383  27.716  1.00  0.00           O  
ATOM   3266  CB  GLN A1715      87.127  78.769  26.184  1.00  0.00           C  
ATOM   3267  CG  GLN A1715      88.487  78.188  26.541  1.00  0.00           C  
ATOM   3268  CD  GLN A1715      88.531  77.617  27.955  1.00  0.00           C  
ATOM   3269  OE1 GLN A1715      88.215  76.448  28.168  1.00  0.00           O  
ATOM   3270  NE2 GLN A1715      88.941  78.435  28.921  1.00  0.00           N  
ATOM   3271  N   ALA A1716      87.564  81.790  25.724  1.00  0.00           N  
ATOM   3272  CA  ALA A1716      88.433  82.909  25.382  1.00  0.00           C  
ATOM   3273  C   ALA A1716      88.348  83.996  26.434  1.00  0.00           C  
ATOM   3274  O   ALA A1716      89.368  84.489  26.910  1.00  0.00           O  
ATOM   3275  CB  ALA A1716      88.054  83.460  24.039  1.00  0.00           C  
ATOM   3276  N   GLU A1717      87.125  84.349  26.816  1.00  0.00           N  
ATOM   3277  CA  GLU A1717      86.909  85.373  27.834  1.00  0.00           C  
ATOM   3278  C   GLU A1717      87.580  84.963  29.145  1.00  0.00           C  
ATOM   3279  O   GLU A1717      88.262  85.770  29.783  1.00  0.00           O  
ATOM   3280  CB  GLU A1717      85.407  85.616  28.047  1.00  0.00           C  
ATOM   3281  N   ARG A1718      87.426  83.695  29.515  1.00  0.00           N  
ATOM   3282  CA  ARG A1718      88.015  83.181  30.740  1.00  0.00           C  
ATOM   3283  C   ARG A1718      89.533  83.207  30.707  1.00  0.00           C  
ATOM   3284  O   ARG A1718      90.180  83.429  31.724  1.00  0.00           O  
ATOM   3285  CB  ARG A1718      87.519  81.773  30.998  1.00  0.00           C  
ATOM   3286  CG  ARG A1718      86.014  81.698  31.165  1.00  0.00           C  
ATOM   3287  CD  ARG A1718      85.662  80.779  32.303  1.00  0.00           C  
ATOM   3288  NE  ARG A1718      84.348  80.187  32.132  1.00  0.00           N  
ATOM   3289  CZ  ARG A1718      83.976  79.042  32.694  1.00  0.00           C  
ATOM   3290  NH1 ARG A1718      84.810  78.379  33.484  1.00  0.00           N  
ATOM   3291  NH2 ARG A1718      82.780  78.540  32.445  1.00  0.00           N  
ATOM   3292  N   PHE A1719      90.104  82.993  29.533  1.00  0.00           N  
ATOM   3293  CA  PHE A1719      91.549  83.066  29.382  1.00  0.00           C  
ATOM   3294  C   PHE A1719      92.038  84.510  29.525  1.00  0.00           C  
ATOM   3295  O   PHE A1719      93.083  84.761  30.128  1.00  0.00           O  
ATOM   3296  CB  PHE A1719      91.960  82.507  28.032  1.00  0.00           C  
ATOM   3297  CG  PHE A1719      92.208  81.033  28.034  1.00  0.00           C  
ATOM   3298  CD1 PHE A1719      92.589  80.384  29.200  1.00  0.00           C  
ATOM   3299  CD2 PHE A1719      92.106  80.298  26.858  1.00  0.00           C  
ATOM   3300  CE1 PHE A1719      92.869  79.021  29.191  1.00  0.00           C  
ATOM   3301  CE2 PHE A1719      92.384  78.938  26.838  1.00  0.00           C  
ATOM   3302  CZ  PHE A1719      92.767  78.298  28.006  1.00  0.00           C  
ATOM   3303  N   GLN A1720      91.280  85.459  28.974  1.00  0.00           N  
ATOM   3304  CA  GLN A1720      91.629  86.877  29.087  1.00  0.00           C  
ATOM   3305  C   GLN A1720      91.712  87.269  30.548  1.00  0.00           C  
ATOM   3306  O   GLN A1720      92.632  87.974  30.953  1.00  0.00           O  
ATOM   3307  CB  GLN A1720      90.592  87.767  28.396  1.00  0.00           C  
ATOM   3308  CG  GLN A1720      91.033  88.354  27.056  1.00  0.00           C  
ATOM   3309  CD  GLN A1720      92.326  89.179  27.136  1.00  0.00           C  
ATOM   3310  OE1 GLN A1720      93.136  89.155  26.207  1.00  0.00           O  
ATOM   3311  NE2 GLN A1720      92.515  89.914  28.230  1.00  0.00           N  
ATOM   3312  N   GLU A1721      90.732  86.829  31.332  1.00  0.00           N  
ATOM   3313  CA  GLU A1721      90.717  87.102  32.761  1.00  0.00           C  
ATOM   3314  C   GLU A1721      91.987  86.549  33.373  1.00  0.00           C  
ATOM   3315  O   GLU A1721      92.635  87.213  34.177  1.00  0.00           O  
ATOM   3316  CB  GLU A1721      89.500  86.458  33.426  1.00  0.00           C  
ATOM   3317  CG  GLU A1721      88.177  87.183  33.179  1.00  0.00           C  
ATOM   3318  CD  GLU A1721      86.967  86.447  33.767  1.00  0.00           C  
ATOM   3319  OE1 GLU A1721      87.054  85.959  34.920  1.00  0.00           O  
ATOM   3320  OE2 GLU A1721      85.923  86.361  33.074  1.00  0.00           O  
ATOM   3321  N   GLN A1722      92.362  85.346  32.955  1.00  0.00           N  
ATOM   3322  CA  GLN A1722      93.558  84.693  33.476  1.00  0.00           C  
ATOM   3323  C   GLN A1722      94.804  85.530  33.232  1.00  0.00           C  
ATOM   3324  O   GLN A1722      95.637  85.691  34.126  1.00  0.00           O  
ATOM   3325  CB  GLN A1722      93.714  83.304  32.863  1.00  0.00           C  
ATOM   3326  CG  GLN A1722      92.800  82.271  33.490  1.00  0.00           C  
ATOM   3327  CD  GLN A1722      93.148  82.019  34.940  1.00  0.00           C  
ATOM   3328  OE1 GLN A1722      94.278  81.659  35.255  1.00  0.00           O  
ATOM   3329  NE2 GLN A1722      92.187  82.215  35.831  1.00  0.00           N  
ATOM   3330  N   VAL A1723      94.904  86.099  32.037  1.00  0.00           N  
ATOM   3331  CA  VAL A1723      96.031  86.959  31.683  1.00  0.00           C  
ATOM   3332  C   VAL A1723      96.068  88.205  32.580  1.00  0.00           C  
ATOM   3333  O   VAL A1723      97.115  88.566  33.127  1.00  0.00           O  
ATOM   3334  CB  VAL A1723      95.950  87.380  30.198  1.00  0.00           C  
ATOM   3335  CG1 VAL A1723      97.086  88.320  29.849  1.00  0.00           C  
ATOM   3336  CG2 VAL A1723      95.994  86.151  29.303  1.00  0.00           C  
ATOM   3337  N   ASN A1737      94.918  88.850  32.741  1.00  0.00           N  
ATOM   3338  CA  ASN A1737      94.812  90.027  33.599  1.00  0.00           C  
ATOM   3339  C   ASN A1737      95.252  89.707  35.029  1.00  0.00           C  
ATOM   3340  O   ASN A1737      95.950  90.498  35.662  1.00  0.00           O  
ATOM   3341  CB  ASN A1737      93.377  90.564  33.608  1.00  0.00           C  
ATOM   3342  CG  ASN A1737      92.903  91.011  32.228  1.00  0.00           C  
ATOM   3343  OD1 ASN A1737      93.668  91.041  31.265  1.00  0.00           O  
ATOM   3344  ND2 ASN A1737      91.631  91.355  32.133  1.00  0.00           N  
ATOM   3345  N   ALA A1738      94.857  88.541  35.533  1.00  0.00           N  
ATOM   3346  CA  ALA A1738      95.247  88.114  36.873  1.00  0.00           C  
ATOM   3347  C   ALA A1738      96.762  87.939  36.940  1.00  0.00           C  
ATOM   3348  O   ALA A1738      97.387  88.278  37.946  1.00  0.00           O  
ATOM   3349  CB  ALA A1738      94.550  86.813  37.237  1.00  0.00           C  
ATOM   3350  N   LYS A1739      97.344  87.415  35.863  1.00  0.00           N  
ATOM   3351  CA  LYS A1739      98.790  87.203  35.781  1.00  0.00           C  
ATOM   3352  C   LYS A1739      99.510  88.540  35.805  1.00  0.00           C  
ATOM   3353  O   LYS A1739     100.571  88.680  36.413  1.00  0.00           O  
ATOM   3354  CB  LYS A1739      99.149  86.445  34.502  1.00  0.00           C  
ATOM   3355  CG  LYS A1739     100.642  86.209  34.318  1.00  0.00           C  
ATOM   3356  CD  LYS A1739     100.931  85.324  33.107  1.00  0.00           C  
ATOM   3357  CE  LYS A1739     100.588  83.862  33.369  1.00  0.00           C  
ATOM   3358  NZ  LYS A1739     101.544  83.225  34.326  1.00  0.00           N  
ATOM   3359  N   ALA A1740      98.922  89.518  35.129  1.00  0.00           N  
ATOM   3360  CA  ALA A1740      99.465  90.867  35.099  1.00  0.00           C  
ATOM   3361  C   ALA A1740      99.396  91.469  36.497  1.00  0.00           C  
ATOM   3362  O   ALA A1740     100.300  92.189  36.917  1.00  0.00           O  
ATOM   3363  CB  ALA A1740      98.675  91.722  34.120  1.00  0.00           C  
ATOM   3364  N   ALA A1741      98.343  91.123  37.229  1.00  0.00           N  
ATOM   3365  CA  ALA A1741      98.112  91.649  38.569  1.00  0.00           C  
ATOM   3366  C   ALA A1741      98.909  90.937  39.655  1.00  0.00           C  
ATOM   3367  O   ALA A1741      98.677  91.155  40.849  1.00  0.00           O  
ATOM   3368  CB  ALA A1741      96.629  91.605  38.895  1.00  0.00           C  
ATOM   3369  N   GLY A1742      99.830  90.070  39.253  1.00  0.00           N  
ATOM   3370  CA  GLY A1742     100.674  89.410  40.229  1.00  0.00           C  
ATOM   3371  C   GLY A1742     100.410  87.941  40.487  1.00  0.00           C  
ATOM   3372  O   GLY A1742     101.164  87.305  41.222  1.00  0.00           O  
ATOM   3373  N   ASP A1743      99.342  87.390  39.922  1.00  0.00           N  
ATOM   3374  CA  ASP A1743      99.071  85.969  40.107  1.00  0.00           C  
ATOM   3375  C   ASP A1743      99.912  85.180  39.115  1.00  0.00           C  
ATOM   3376  O   ASP A1743      99.464  84.870  38.014  1.00  0.00           O  
ATOM   3377  CB  ASP A1743      97.579  85.667  39.908  1.00  0.00           C  
ATOM   3378  CG  ASP A1743      97.215  84.216  40.218  1.00  0.00           C  
ATOM   3379  OD1 ASP A1743      98.065  83.456  40.734  1.00  0.00           O  
ATOM   3380  OD2 ASP A1743      96.054  83.837  39.945  1.00  0.00           O  
ATOM   3381  N   ASP A1744     101.131  84.840  39.514  1.00  0.00           N  
ATOM   3382  CA  ASP A1744     102.041  84.116  38.634  1.00  0.00           C  
ATOM   3383  C   ASP A1744     101.746  82.621  38.488  1.00  0.00           C  
ATOM   3384  O   ASP A1744     102.585  81.856  38.008  1.00  0.00           O  
ATOM   3385  CB  ASP A1744     103.509  84.358  39.033  1.00  0.00           C  
ATOM   3386  CG  ASP A1744     103.842  83.878  40.443  1.00  0.00           C  
ATOM   3387  OD1 ASP A1744     102.979  83.271  41.122  1.00  0.00           O  
ATOM   3388  OD2 ASP A1744     104.993  84.115  40.872  1.00  0.00           O  
ATOM   3389  N   GLU A1748     100.564  82.208  38.929  1.00  0.00           N  
ATOM   3390  CA  GLU A1748     100.114  80.838  38.729  1.00  0.00           C  
ATOM   3391  C   GLU A1748      98.968  80.848  37.719  1.00  0.00           C  
ATOM   3392  O   GLU A1748      98.481  79.795  37.308  1.00  0.00           O  
ATOM   3393  CB  GLU A1748      99.663  80.207  40.052  1.00  0.00           C  
ATOM   3394  CG  GLU A1748     100.795  79.996  41.061  1.00  0.00           C  
ATOM   3395  CD  GLU A1748     100.375  79.189  42.285  1.00  0.00           C  
ATOM   3396  OE1 GLU A1748      99.186  79.247  42.675  1.00  0.00           O  
ATOM   3397  OE2 GLU A1748     101.243  78.498  42.866  1.00  0.00           O  
ATOM   3398  N   ALA A1749      98.550  82.047  37.319  1.00  0.00           N  
ATOM   3399  CA  ALA A1749      97.468  82.206  36.361  1.00  0.00           C  
ATOM   3400  C   ALA A1749      97.887  81.605  35.025  1.00  0.00           C  
ATOM   3401  O   ALA A1749      99.075  81.472  34.741  1.00  0.00           O  
ATOM   3402  CB  ALA A1749      97.112  83.676  36.206  1.00  0.00           C  
ATOM   3403  N   MET A1750      96.904  81.249  34.209  1.00  0.00           N  
ATOM   3404  CA  MET A1750      97.157  80.572  32.952  1.00  0.00           C  
ATOM   3405  C   MET A1750      97.563  81.481  31.811  1.00  0.00           C  
ATOM   3406  O   MET A1750      97.397  82.701  31.875  1.00  0.00           O  
ATOM   3407  CB  MET A1750      95.923  79.774  32.555  1.00  0.00           C  
ATOM   3408  CG  MET A1750      95.582  78.690  33.547  1.00  0.00           C  
ATOM   3409  SD  MET A1750      93.962  78.010  33.238  1.00  0.00           S  
ATOM   3410  CE  MET A1750      93.812  76.847  34.581  1.00  0.00           C  
ATOM   3411  N   PHE A1751      98.119  80.867  30.773  1.00  0.00           N  
ATOM   3412  CA  PHE A1751      98.487  81.564  29.554  1.00  0.00           C  
ATOM   3413  C   PHE A1751      97.317  81.448  28.595  1.00  0.00           C  
ATOM   3414  O   PHE A1751      96.560  80.485  28.655  1.00  0.00           O  
ATOM   3415  CB  PHE A1751      99.691  80.893  28.900  1.00  0.00           C  
ATOM   3416  CG  PHE A1751     100.979  81.084  29.634  1.00  0.00           C  
ATOM   3417  CD1 PHE A1751     101.339  80.236  30.671  1.00  0.00           C  
ATOM   3418  CD2 PHE A1751     101.862  82.079  29.246  1.00  0.00           C  
ATOM   3419  CE1 PHE A1751     102.567  80.371  31.304  1.00  0.00           C  
ATOM   3420  CE2 PHE A1751     103.091  82.221  29.873  1.00  0.00           C  
ATOM   3421  CZ  PHE A1751     103.444  81.367  30.903  1.00  0.00           C  
ATOM   3422  N   TYR A1752      97.196  82.402  27.682  1.00  0.00           N  
ATOM   3423  CA  TYR A1752      96.146  82.364  26.677  1.00  0.00           C  
ATOM   3424  C   TYR A1752      96.590  81.453  25.539  1.00  0.00           C  
ATOM   3425  O   TYR A1752      97.506  81.788  24.785  1.00  0.00           O  
ATOM   3426  CB  TYR A1752      95.872  83.775  26.150  1.00  0.00           C  
ATOM   3427  CG  TYR A1752      94.657  83.865  25.259  1.00  0.00           C  
ATOM   3428  CD1 TYR A1752      94.702  83.420  23.943  1.00  0.00           C  
ATOM   3429  CD2 TYR A1752      93.462  84.389  25.732  1.00  0.00           C  
ATOM   3430  CE1 TYR A1752      93.585  83.494  23.118  1.00  0.00           C  
ATOM   3431  CE2 TYR A1752      92.341  84.466  24.917  1.00  0.00           C  
ATOM   3432  CZ  TYR A1752      92.411  84.016  23.613  1.00  0.00           C  
ATOM   3433  OH  TYR A1752      91.305  84.081  22.798  1.00  0.00           O  
ATOM   3434  N   ASP A1753      95.957  80.293  25.429  1.00  0.00           N  
ATOM   3435  CA  ASP A1753      96.293  79.342  24.387  1.00  0.00           C  
ATOM   3436  C   ASP A1753      95.349  79.529  23.211  1.00  0.00           C  
ATOM   3437  O   ASP A1753      94.294  78.902  23.135  1.00  0.00           O  
ATOM   3438  CB  ASP A1753      96.202  77.914  24.923  1.00  0.00           C  
ATOM   3439  CG  ASP A1753      96.847  76.899  24.001  1.00  0.00           C  
ATOM   3440  OD1 ASP A1753      96.666  76.995  22.770  1.00  0.00           O  
ATOM   3441  OD2 ASP A1753      97.539  75.991  24.511  1.00  0.00           O  
ATOM   3442  N   GLU A1757      95.758  80.377  22.277  1.00  0.00           N  
ATOM   3443  CA  GLU A1757      94.969  80.695  21.096  1.00  0.00           C  
ATOM   3444  C   GLU A1757      94.560  79.475  20.286  1.00  0.00           C  
ATOM   3445  O   GLU A1757      93.431  79.399  19.805  1.00  0.00           O  
ATOM   3446  CB  GLU A1757      95.742  81.667  20.215  1.00  0.00           C  
ATOM   3447  CG  GLU A1757      94.978  82.149  18.996  1.00  0.00           C  
ATOM   3448  CD  GLU A1757      95.703  83.253  18.228  1.00  0.00           C  
ATOM   3449  OE1 GLU A1757      96.959  83.291  18.248  1.00  0.00           O  
ATOM   3450  OE2 GLU A1757      95.011  84.088  17.600  1.00  0.00           O  
ATOM   3451  N   ASP A1758      95.467  78.515  20.131  1.00  0.00           N  
ATOM   3452  CA  ASP A1758      95.127  77.323  19.359  1.00  0.00           C  
ATOM   3453  C   ASP A1758      94.070  76.473  20.046  1.00  0.00           C  
ATOM   3454  O   ASP A1758      93.239  75.859  19.376  1.00  0.00           O  
ATOM   3455  CB  ASP A1758      96.350  76.460  19.019  1.00  0.00           C  
ATOM   3456  CG  ASP A1758      95.996  75.276  18.085  1.00  0.00           C  
ATOM   3457  OD1 ASP A1758      95.458  75.515  16.973  1.00  0.00           O  
ATOM   3458  OD2 ASP A1758      96.245  74.103  18.457  1.00  0.00           O  
ATOM   3459  N   TYR A1759      94.076  76.436  21.375  1.00  0.00           N  
ATOM   3460  CA  TYR A1759      93.067  75.652  22.062  1.00  0.00           C  
ATOM   3461  C   TYR A1759      91.679  76.223  21.788  1.00  0.00           C  
ATOM   3462  O   TYR A1759      90.734  75.469  21.525  1.00  0.00           O  
ATOM   3463  CB  TYR A1759      93.329  75.579  23.558  1.00  0.00           C  
ATOM   3464  CG  TYR A1759      92.301  74.731  24.268  1.00  0.00           C  
ATOM   3465  CD1 TYR A1759      92.213  73.361  24.023  1.00  0.00           C  
ATOM   3466  CD2 TYR A1759      91.392  75.302  25.157  1.00  0.00           C  
ATOM   3467  CE1 TYR A1759      91.251  72.586  24.644  1.00  0.00           C  
ATOM   3468  CE2 TYR A1759      90.419  74.531  25.783  1.00  0.00           C  
ATOM   3469  CZ  TYR A1759      90.358  73.178  25.522  1.00  0.00           C  
ATOM   3470  OH  TYR A1759      89.401  72.408  26.135  1.00  0.00           O  
ATOM   3471  N   VAL A1760      91.550  77.549  21.806  1.00  0.00           N  
ATOM   3472  CA  VAL A1760      90.254  78.157  21.507  1.00  0.00           C  
ATOM   3473  C   VAL A1760      89.798  77.745  20.118  1.00  0.00           C  
ATOM   3474  O   VAL A1760      88.641  77.374  19.911  1.00  0.00           O  
ATOM   3475  CB  VAL A1760      90.290  79.682  21.585  1.00  0.00           C  
ATOM   3476  CG1 VAL A1760      88.932  80.249  21.242  1.00  0.00           C  
ATOM   3477  CG2 VAL A1760      90.689  80.120  22.980  1.00  0.00           C  
ATOM   3478  N   THR A1764      90.721  77.765  19.169  1.00  0.00           N  
ATOM   3479  CA  THR A1764      90.427  77.382  17.791  1.00  0.00           C  
ATOM   3480  C   THR A1764      89.888  75.945  17.699  1.00  0.00           C  
ATOM   3481  O   THR A1764      88.864  75.688  17.057  1.00  0.00           O  
ATOM   3482  CB  THR A1764      91.684  77.606  16.933  1.00  0.00           C  
ATOM   3483  OG1 THR A1764      92.023  79.001  16.939  1.00  0.00           O  
ATOM   3484  CG2 THR A1764      91.458  77.125  15.515  1.00  0.00           C  
ATOM   3485  N   ALA A1765      90.529  75.031  18.419  1.00  0.00           N  
ATOM   3486  CA  ALA A1765      90.084  73.644  18.459  1.00  0.00           C  
ATOM   3487  C   ALA A1765      88.635  73.619  18.934  1.00  0.00           C  
ATOM   3488  O   ALA A1765      87.796  72.972  18.313  1.00  0.00           O  
ATOM   3489  CB  ALA A1765      90.959  72.831  19.396  1.00  0.00           C  
ATOM   3490  N   LEU A1767      88.333  74.348  20.008  1.00  0.00           N  
ATOM   3491  CA  LEU A1767      86.964  74.377  20.511  1.00  0.00           C  
ATOM   3492  C   LEU A1767      86.025  74.925  19.441  1.00  0.00           C  
ATOM   3493  O   LEU A1767      84.890  74.465  19.311  1.00  0.00           O  
ATOM   3494  CB  LEU A1767      86.843  75.211  21.793  1.00  0.00           C  
ATOM   3495  CG  LEU A1767      87.545  74.714  23.064  1.00  0.00           C  
ATOM   3496  CD1 LEU A1767      87.231  75.629  24.239  1.00  0.00           C  
ATOM   3497  CD2 LEU A1767      87.114  73.300  23.388  1.00  0.00           C  
ATOM   3498  N   GLU A1768      86.517  75.871  18.644  1.00  0.00           N  
ATOM   3499  CA  GLU A1768      85.713  76.469  17.584  1.00  0.00           C  
ATOM   3500  C   GLU A1768      85.301  75.475  16.509  1.00  0.00           C  
ATOM   3501  O   GLU A1768      84.327  75.707  15.793  1.00  0.00           O  
ATOM   3502  CB  GLU A1768      86.432  77.670  16.968  1.00  0.00           C  
ATOM   3503  CG  GLU A1768      86.542  78.856  17.929  1.00  0.00           C  
ATOM   3504  CD  GLU A1768      87.047  80.130  17.278  1.00  0.00           C  
ATOM   3505  OE1 GLU A1768      87.554  80.078  16.139  1.00  0.00           O  
ATOM   3506  OE2 GLU A1768      86.942  81.196  17.916  1.00  0.00           O  
ATOM   3507  N   TYR A1770      86.043  74.380  16.386  1.00  0.00           N  
ATOM   3508  CA  TYR A1770      85.681  73.309  15.457  1.00  0.00           C  
ATOM   3509  C   TYR A1770      84.640  72.390  16.072  1.00  0.00           C  
ATOM   3510  O   TYR A1770      84.011  71.591  15.369  1.00  0.00           O  
ATOM   3511  CB  TYR A1770      86.904  72.501  15.030  1.00  0.00           C  
ATOM   3512  CG  TYR A1770      87.692  73.154  13.920  1.00  0.00           C  
ATOM   3513  CD1 TYR A1770      87.293  73.023  12.595  1.00  0.00           C  
ATOM   3514  CD2 TYR A1770      88.819  73.916  14.195  1.00  0.00           C  
ATOM   3515  CE1 TYR A1770      87.992  73.634  11.572  1.00  0.00           C  
ATOM   3516  CE2 TYR A1770      89.529  74.535  13.173  1.00  0.00           C  
ATOM   3517  CZ  TYR A1770      89.108  74.389  11.862  1.00  0.00           C  
ATOM   3518  OH  TYR A1770      89.805  74.990  10.837  1.00  0.00           O  
ATOM   3519  N   GLY A1771      84.485  72.490  17.393  1.00  0.00           N  
ATOM   3520  CA  GLY A1771      83.441  71.758  18.086  1.00  0.00           C  
ATOM   3521  C   GLY A1771      83.903  70.640  18.987  1.00  0.00           C  
ATOM   3522  O   GLY A1771      84.464  69.649  18.523  1.00  0.00           O  
ATOM   3523  N   LEU A1772      83.676  70.810  20.289  1.00  0.00           N  
ATOM   3524  CA  LEU A1772      83.984  69.787  21.284  1.00  0.00           C  
ATOM   3525  C   LEU A1772      82.630  69.294  21.768  1.00  0.00           C  
ATOM   3526  O   LEU A1772      81.774  70.094  22.160  1.00  0.00           O  
ATOM   3527  CB  LEU A1772      84.767  70.391  22.465  1.00  0.00           C  
ATOM   3528  CG  LEU A1772      85.020  69.533  23.720  1.00  0.00           C  
ATOM   3529  CD1 LEU A1772      85.918  68.368  23.392  1.00  0.00           C  
ATOM   3530  CD2 LEU A1772      85.670  70.360  24.801  1.00  0.00           C  
ATOM   3531  N   PRO A1773      82.383  67.983  21.653  1.00  0.00           N  
ATOM   3532  CA  PRO A1773      81.096  67.457  22.130  1.00  0.00           C  
ATOM   3533  C   PRO A1773      81.055  67.623  23.647  1.00  0.00           C  
ATOM   3534  O   PRO A1773      82.091  67.846  24.290  1.00  0.00           O  
ATOM   3535  CB  PRO A1773      81.177  65.993  21.697  1.00  0.00           C  
ATOM   3536  CG  PRO A1773      82.651  65.707  21.817  1.00  0.00           C  
ATOM   3537  CD  PRO A1773      83.203  66.910  21.099  1.00  0.00           C  
ATOM   3538  N   PRO A1774      79.841  67.661  24.222  1.00  0.00           N  
ATOM   3539  CA  PRO A1774      79.759  67.807  25.680  1.00  0.00           C  
ATOM   3540  C   PRO A1774      80.554  66.660  26.289  1.00  0.00           C  
ATOM   3541  O   PRO A1774      80.413  65.514  25.877  1.00  0.00           O  
ATOM   3542  CB  PRO A1774      78.253  67.699  25.914  1.00  0.00           C  
ATOM   3543  CG  PRO A1774      77.805  66.787  24.773  1.00  0.00           C  
ATOM   3544  CD  PRO A1774      78.517  67.457  23.643  1.00  0.00           C  
ATOM   3545  N   THR A1775      81.466  66.991  27.198  1.00  0.00           N  
ATOM   3546  CA  THR A1775      82.414  66.014  27.730  1.00  0.00           C  
ATOM   3547  C   THR A1775      82.603  66.188  29.232  1.00  0.00           C  
ATOM   3548  O   THR A1775      82.333  67.260  29.773  1.00  0.00           O  
ATOM   3549  CB  THR A1775      83.784  66.205  27.052  1.00  0.00           C  
ATOM   3550  OG1 THR A1775      83.627  66.114  25.637  1.00  0.00           O  
ATOM   3551  CG2 THR A1775      84.772  65.159  27.509  1.00  0.00           C  
ATOM   3552  N   ALA A1776      83.059  65.129  29.897  1.00  0.00           N  
ATOM   3553  CA  ALA A1776      83.382  65.175  31.317  1.00  0.00           C  
ATOM   3554  C   ALA A1776      84.794  64.637  31.477  1.00  0.00           C  
ATOM   3555  O   ALA A1776      85.147  63.608  30.890  1.00  0.00           O  
ATOM   3556  CB  ALA A1776      82.417  64.328  32.094  1.00  0.00           C  
ATOM   3557  N   GLY A1777      85.610  65.341  32.250  1.00  0.00           N  
ATOM   3558  CA  GLY A1777      86.982  64.917  32.430  1.00  0.00           C  
ATOM   3559  C   GLY A1777      87.353  64.861  33.891  1.00  0.00           C  
ATOM   3560  O   GLY A1777      86.838  65.639  34.699  1.00  0.00           O  
ATOM   3561  N   LEU A1778      88.274  63.963  34.222  1.00  0.00           N  
ATOM   3562  CA  LEU A1778      88.681  63.728  35.596  1.00  0.00           C  
ATOM   3563  C   LEU A1778      90.183  63.527  35.686  1.00  0.00           C  
ATOM   3564  O   LEU A1778      90.780  62.882  34.822  1.00  0.00           O  
ATOM   3565  CB  LEU A1778      87.973  62.477  36.115  1.00  0.00           C  
ATOM   3566  CG  LEU A1778      88.295  62.002  37.527  1.00  0.00           C  
ATOM   3567  CD1 LEU A1778      87.875  63.045  38.524  1.00  0.00           C  
ATOM   3568  CD2 LEU A1778      87.584  60.698  37.795  1.00  0.00           C  
ATOM   3569  N   GLY A1779      90.786  64.087  36.727  1.00  0.00           N  
ATOM   3570  CA  GLY A1779      92.205  63.910  36.972  1.00  0.00           C  
ATOM   3571  C   GLY A1779      92.370  63.330  38.364  1.00  0.00           C  
ATOM   3572  O   GLY A1779      91.702  63.763  39.299  1.00  0.00           O  
ATOM   3573  N   ILE A1782      93.240  62.340  38.509  1.00  0.00           N  
ATOM   3574  CA  ILE A1782      93.446  61.684  39.789  1.00  0.00           C  
ATOM   3575  C   ILE A1782      94.936  61.570  40.095  1.00  0.00           C  
ATOM   3576  O   ILE A1782      95.696  61.079  39.263  1.00  0.00           O  
ATOM   3577  CB  ILE A1782      92.825  60.266  39.777  1.00  0.00           C  
ATOM   3578  CG1 ILE A1782      91.303  60.349  39.680  1.00  0.00           C  
ATOM   3579  CG2 ILE A1782      93.226  59.497  41.005  1.00  0.00           C  
ATOM   3580  CD1 ILE A1782      90.631  59.004  39.773  1.00  0.00           C  
ATOM   3581  N   GLY A1783      95.346  62.024  41.280  1.00  0.00           N  
ATOM   3582  CA  GLY A1783      96.738  61.950  41.697  1.00  0.00           C  
ATOM   3583  C   GLY A1783      97.082  60.527  42.061  1.00  0.00           C  
ATOM   3584  O   GLY A1783      96.661  60.022  43.101  1.00  0.00           O  
ATOM   3585  N   ILE A1784      97.847  59.868  41.200  1.00  0.00           N  
ATOM   3586  CA  ILE A1784      98.168  58.457  41.379  1.00  0.00           C  
ATOM   3587  C   ILE A1784      99.057  58.162  42.591  1.00  0.00           C  
ATOM   3588  O   ILE A1784      98.794  57.222  43.335  1.00  0.00           O  
ATOM   3589  CB  ILE A1784      98.784  57.867  40.081  1.00  0.00           C  
ATOM   3590  CG1 ILE A1784      97.759  57.919  38.938  1.00  0.00           C  
ATOM   3591  CG2 ILE A1784      99.258  56.440  40.304  1.00  0.00           C  
ATOM   3592  CD1 ILE A1784      96.551  57.037  39.145  1.00  0.00           C  
ATOM   3593  N   ASP A1785     100.085  58.975  42.815  1.00  0.00           N  
ATOM   3594  CA  ASP A1785     100.979  58.758  43.953  1.00  0.00           C  
ATOM   3595  C   ASP A1785     100.184  58.807  45.248  1.00  0.00           C  
ATOM   3596  O   ASP A1785     100.342  57.955  46.119  1.00  0.00           O  
ATOM   3597  CB  ASP A1785     102.064  59.822  43.989  1.00  0.00           C  
ATOM   3598  CG  ASP A1785     102.877  59.857  42.723  1.00  0.00           C  
ATOM   3599  OD1 ASP A1785     103.446  58.813  42.340  1.00  0.00           O  
ATOM   3600  OD2 ASP A1785     102.947  60.932  42.102  1.00  0.00           O  
ATOM   3601  N   ARG A1786      99.315  59.806  45.355  1.00  0.00           N  
ATOM   3602  CA  ARG A1786      98.464  59.967  46.519  1.00  0.00           C  
ATOM   3603  C   ARG A1786      97.606  58.723  46.637  1.00  0.00           C  
ATOM   3604  O   ARG A1786      97.424  58.180  47.720  1.00  0.00           O  
ATOM   3605  CB  ARG A1786      97.550  61.170  46.337  1.00  0.00           C  
ATOM   3606  CG  ARG A1786      98.251  62.491  46.120  1.00  0.00           C  
ATOM   3607  CD  ARG A1786      98.602  63.154  47.436  1.00  0.00           C  
ATOM   3608  NE  ARG A1786      98.969  64.562  47.256  1.00  0.00           N  
ATOM   3609  CZ  ARG A1786      98.096  65.556  47.082  1.00  0.00           C  
ATOM   3610  NH1 ARG A1786      96.798  65.308  47.055  1.00  0.00           N  
ATOM   3611  NH2 ARG A1786      98.519  66.803  46.927  1.00  0.00           N  
ATOM   3612  N   MET A1787      97.070  58.270  45.518  1.00  0.00           N  
ATOM   3613  CA  MET A1787      96.278  57.064  45.540  1.00  0.00           C  
ATOM   3614  C   MET A1787      97.096  55.891  46.093  1.00  0.00           C  
ATOM   3615  O   MET A1787      96.610  55.144  46.938  1.00  0.00           O  
ATOM   3616  CB  MET A1787      95.742  56.742  44.146  1.00  0.00           C  
ATOM   3617  CG  MET A1787      94.997  55.437  44.107  1.00  0.00           C  
ATOM   3618  SD  MET A1787      94.165  55.157  42.564  1.00  0.00           S  
ATOM   3619  CE  MET A1787      93.214  56.585  42.464  1.00  0.00           C  
ATOM   3620  N   ILE A1788      98.349  55.758  45.660  1.00  0.00           N  
ATOM   3621  CA  ILE A1788      99.189  54.641  46.095  1.00  0.00           C  
ATOM   3622  C   ILE A1788      99.514  54.715  47.594  1.00  0.00           C  
ATOM   3623  O   ILE A1788      99.712  53.691  48.243  1.00  0.00           O  
ATOM   3624  CB  ILE A1788     100.516  54.553  45.295  1.00  0.00           C  
ATOM   3625  CG1 ILE A1788     100.256  54.573  43.788  1.00  0.00           C  
ATOM   3626  CG2 ILE A1788     101.213  53.253  45.614  1.00  0.00           C  
ATOM   3627  CD1 ILE A1788      99.515  53.369  43.291  1.00  0.00           C  
ATOM   3628  N   MET A1789      99.577  55.925  48.141  1.00  0.00           N  
ATOM   3629  CA  MET A1789      99.833  56.108  49.569  1.00  0.00           C  
ATOM   3630  C   MET A1789      98.717  55.453  50.369  1.00  0.00           C  
ATOM   3631  O   MET A1789      98.967  54.649  51.267  1.00  0.00           O  
ATOM   3632  CB  MET A1789      99.911  57.598  49.922  1.00  0.00           C  
ATOM   3633  CG  MET A1789     101.171  58.295  49.445  1.00  0.00           C  
ATOM   3634  SD  MET A1789     101.233  60.037  49.914  1.00  0.00           S  
ATOM   3635  CE  MET A1789     101.156  59.925  51.636  1.00  0.00           C  
ATOM   3636  N   LEU A1790      97.480  55.771  50.009  1.00  0.00           N  
ATOM   3637  CA  LEU A1790      96.324  55.234  50.705  1.00  0.00           C  
ATOM   3638  C   LEU A1790      96.293  53.709  50.696  1.00  0.00           C  
ATOM   3639  O   LEU A1790      95.922  53.098  51.689  1.00  0.00           O  
ATOM   3640  CB  LEU A1790      95.039  55.792  50.096  1.00  0.00           C  
ATOM   3641  CG  LEU A1790      94.978  57.313  49.949  1.00  0.00           C  
ATOM   3642  CD1 LEU A1790      93.682  57.699  49.278  1.00  0.00           C  
ATOM   3643  CD2 LEU A1790      95.097  57.994  51.292  1.00  0.00           C  
ATOM   3644  N   PHE A1791      96.697  53.093  49.591  1.00  0.00           N  
ATOM   3645  CA  PHE A1791      96.652  51.637  49.487  1.00  0.00           C  
ATOM   3646  C   PHE A1791      97.839  50.908  50.099  1.00  0.00           C  
ATOM   3647  O   PHE A1791      97.849  49.680  50.142  1.00  0.00           O  
ATOM   3648  CB  PHE A1791      96.480  51.195  48.029  1.00  0.00           C  
ATOM   3649  CG  PHE A1791      95.105  51.433  47.480  1.00  0.00           C  
ATOM   3650  CD1 PHE A1791      94.686  52.708  47.153  1.00  0.00           C  
ATOM   3651  CD2 PHE A1791      94.222  50.386  47.310  1.00  0.00           C  
ATOM   3652  CE1 PHE A1791      93.409  52.935  46.663  1.00  0.00           C  
ATOM   3653  CE2 PHE A1791      92.941  50.604  46.820  1.00  0.00           C  
ATOM   3654  CZ  PHE A1791      92.537  51.882  46.500  1.00  0.00           C  
ATOM   3655  N   THR A1792      98.846  51.637  50.560  1.00  0.00           N  
ATOM   3656  CA  THR A1792     100.018  50.992  51.139  1.00  0.00           C  
ATOM   3657  C   THR A1792     100.361  51.541  52.524  1.00  0.00           C  
ATOM   3658  O   THR A1792     101.425  51.248  53.075  1.00  0.00           O  
ATOM   3659  CB  THR A1792     101.236  51.171  50.232  1.00  0.00           C  
ATOM   3660  OG1 THR A1792     101.500  52.569  50.068  1.00  0.00           O  
ATOM   3661  CG2 THR A1792     100.987  50.545  48.874  1.00  0.00           C  
ATOM   3662  N   ASN A1793      99.459  52.344  53.076  1.00  0.00           N  
ATOM   3663  CA  ASN A1793      99.652  52.980  54.375  1.00  0.00           C  
ATOM   3664  C   ASN A1793     100.966  53.750  54.451  1.00  0.00           C  
ATOM   3665  O   ASN A1793     101.566  53.874  55.517  1.00  0.00           O  
ATOM   3666  CB  ASN A1793      99.570  51.953  55.511  1.00  0.00           C  
ATOM   3667  CG  ASN A1793      98.972  52.534  56.791  1.00  0.00           C  
ATOM   3668  OD1 ASN A1793      99.309  53.646  57.214  1.00  0.00           O  
ATOM   3669  ND2 ASN A1793      98.057  51.792  57.397  1.00  0.00           N  
ATOM   3670  N   SER A1794     101.422  54.259  53.315  1.00  0.00           N  
ATOM   3671  CA  SER A1794     102.614  55.087  53.296  1.00  0.00           C  
ATOM   3672  C   SER A1794     102.171  56.483  53.705  1.00  0.00           C  
ATOM   3673  O   SER A1794     101.038  56.884  53.420  1.00  0.00           O  
ATOM   3674  CB  SER A1794     103.219  55.089  51.900  1.00  0.00           C  
ATOM   3675  OG  SER A1794     103.571  53.768  51.528  1.00  0.00           O  
ATOM   3676  N   HIS A1795     103.027  57.214  54.411  1.00  0.00           N  
ATOM   3677  CA  HIS A1795     102.619  58.530  54.882  1.00  0.00           C  
ATOM   3678  C   HIS A1795     103.365  59.723  54.322  1.00  0.00           C  
ATOM   3679  O   HIS A1795     103.018  60.864  54.616  1.00  0.00           O  
ATOM   3680  CB  HIS A1795     102.538  58.566  56.412  1.00  0.00           C  
ATOM   3681  CG  HIS A1795     101.377  57.790  56.963  1.00  0.00           C  
ATOM   3682  ND1 HIS A1795     100.128  58.346  57.151  1.00  0.00           N  
ATOM   3683  CD2 HIS A1795     101.260  56.484  57.308  1.00  0.00           C  
ATOM   3684  CE1 HIS A1795      99.292  57.417  57.579  1.00  0.00           C  
ATOM   3685  NE2 HIS A1795      99.956  56.277  57.682  1.00  0.00           N  
ATOM   3686  N   THR A1796     104.379  59.464  53.508  1.00  0.00           N  
ATOM   3687  CA  THR A1796     105.045  60.524  52.757  1.00  0.00           C  
ATOM   3688  C   THR A1796     104.948  60.114  51.292  1.00  0.00           C  
ATOM   3689  O   THR A1796     104.939  58.921  50.976  1.00  0.00           O  
ATOM   3690  CB  THR A1796     106.537  60.661  53.131  1.00  0.00           C  
ATOM   3691  OG1 THR A1796     107.224  59.440  52.835  1.00  0.00           O  
ATOM   3692  CG2 THR A1796     106.693  60.973  54.598  1.00  0.00           C  
ATOM   3693  N   ILE A1797     104.857  61.087  50.396  1.00  0.00           N  
ATOM   3694  CA  ILE A1797     104.815  60.776  48.975  1.00  0.00           C  
ATOM   3695  C   ILE A1797     106.143  60.109  48.581  1.00  0.00           C  
ATOM   3696  O   ILE A1797     106.186  59.267  47.691  1.00  0.00           O  
ATOM   3697  CB  ILE A1797     104.544  62.047  48.141  1.00  0.00           C  
ATOM   3698  CG1 ILE A1797     103.979  61.670  46.777  1.00  0.00           C  
ATOM   3699  CG2 ILE A1797     105.805  62.885  48.005  1.00  0.00           C  
ATOM   3700  CD1 ILE A1797     103.629  62.863  45.922  1.00  0.00           C  
ATOM   3701  N   ARG A1798     107.201  60.413  49.327  1.00  0.00           N  
ATOM   3702  CA  ARG A1798     108.521  59.837  49.096  1.00  0.00           C  
ATOM   3703  C   ARG A1798     108.640  58.342  49.377  1.00  0.00           C  
ATOM   3704  O   ARG A1798     109.626  57.714  49.001  1.00  0.00           O  
ATOM   3705  CB  ARG A1798     109.556  60.565  49.933  1.00  0.00           C  
ATOM   3706  CG  ARG A1798     109.848  61.951  49.466  1.00  0.00           C  
ATOM   3707  CD  ARG A1798     110.769  62.604  50.441  1.00  0.00           C  
ATOM   3708  NE  ARG A1798     111.393  63.788  49.875  1.00  0.00           N  
ATOM   3709  CZ  ARG A1798     112.555  64.272  50.289  1.00  0.00           C  
ATOM   3710  NH1 ARG A1798     113.197  63.688  51.296  1.00  0.00           N  
ATOM   3711  NH2 ARG A1798     113.097  65.309  49.668  1.00  0.00           N  
ATOM   3712  N   ASP A1799     107.680  57.775  50.086  1.00  0.00           N  
ATOM   3713  CA  ASP A1799     107.740  56.350  50.379  1.00  0.00           C  
ATOM   3714  C   ASP A1799     107.133  55.551  49.264  1.00  0.00           C  
ATOM   3715  O   ASP A1799     107.166  54.322  49.265  1.00  0.00           O  
ATOM   3716  CB  ASP A1799     106.983  56.038  51.658  1.00  0.00           C  
ATOM   3717  CG  ASP A1799     107.772  56.375  52.885  1.00  0.00           C  
ATOM   3718  OD1 ASP A1799     109.013  56.215  52.854  1.00  0.00           O  
ATOM   3719  OD2 ASP A1799     107.145  56.782  53.882  1.00  0.00           O  
ATOM   3720  N   VAL A1800     106.561  56.256  48.307  1.00  0.00           N  
ATOM   3721  CA  VAL A1800     105.825  55.590  47.268  1.00  0.00           C  
ATOM   3722  C   VAL A1800     106.417  55.841  45.869  1.00  0.00           C  
ATOM   3723  O   VAL A1800     105.956  55.279  44.881  1.00  0.00           O  
ATOM   3724  CB  VAL A1800     104.352  55.993  47.395  1.00  0.00           C  
ATOM   3725  CG1 VAL A1800     104.037  57.224  46.575  1.00  0.00           C  
ATOM   3726  CG2 VAL A1800     103.478  54.840  47.084  1.00  0.00           C  
ATOM   3727  N   ILE A1801     107.490  56.625  45.819  1.00  0.00           N  
ATOM   3728  CA  ILE A1801     108.199  56.954  44.588  1.00  0.00           C  
ATOM   3729  C   ILE A1801     109.596  56.342  44.716  1.00  0.00           C  
ATOM   3730  O   ILE A1801     110.306  56.615  45.684  1.00  0.00           O  
ATOM   3731  CB  ILE A1801     108.350  58.487  44.453  1.00  0.00           C  
ATOM   3732  CG1 ILE A1801     107.011  59.137  44.127  1.00  0.00           C  
ATOM   3733  CG2 ILE A1801     109.395  58.845  43.423  1.00  0.00           C  
ATOM   3734  CD1 ILE A1801     107.083  60.657  44.108  1.00  0.00           C  
ATOM   3735  N   LEU A1802     110.008  55.556  43.729  1.00  0.00           N  
ATOM   3736  CA  LEU A1802     111.307  54.900  43.778  1.00  0.00           C  
ATOM   3737  C   LEU A1802     112.487  55.831  44.009  1.00  0.00           C  
ATOM   3738  O   LEU A1802     113.337  55.545  44.830  1.00  0.00           O  
ATOM   3739  CB  LEU A1802     111.538  54.071  42.521  1.00  0.00           C  
ATOM   3740  CG  LEU A1802     110.779  52.751  42.509  1.00  0.00           C  
ATOM   3741  CD1 LEU A1802     110.818  52.141  41.135  1.00  0.00           C  
ATOM   3742  CD2 LEU A1802     111.385  51.801  43.519  1.00  0.00           C  
ATOM   3743  N   PHE A1803     112.559  56.939  43.287  1.00  0.00           N  
ATOM   3744  CA  PHE A1803     113.702  57.830  43.437  1.00  0.00           C  
ATOM   3745  C   PHE A1803     113.249  59.270  43.587  1.00  0.00           C  
ATOM   3746  O   PHE A1803     113.265  60.037  42.616  1.00  0.00           O  
ATOM   3747  CB  PHE A1803     114.645  57.705  42.236  1.00  0.00           C  
ATOM   3748  CG  PHE A1803     115.256  56.344  42.077  1.00  0.00           C  
ATOM   3749  CD1 PHE A1803     116.400  55.993  42.784  1.00  0.00           C  
ATOM   3750  CD2 PHE A1803     114.686  55.407  41.222  1.00  0.00           C  
ATOM   3751  CE1 PHE A1803     116.968  54.727  42.645  1.00  0.00           C  
ATOM   3752  CE2 PHE A1803     115.240  54.142  41.073  1.00  0.00           C  
ATOM   3753  CZ  PHE A1803     116.384  53.799  41.788  1.00  0.00           C  
ATOM   3754  N   PRO A1804     112.819  59.656  44.802  1.00  0.00           N  
ATOM   3755  CA  PRO A1804     112.347  61.011  45.103  1.00  0.00           C  
ATOM   3756  C   PRO A1804     113.468  62.033  45.033  1.00  0.00           C  
ATOM   3757  O   PRO A1804     114.632  61.685  45.180  1.00  0.00           O  
ATOM   3758  CB  PRO A1804     111.799  60.869  46.518  1.00  0.00           C  
ATOM   3759  CG  PRO A1804     112.673  59.813  47.102  1.00  0.00           C  
ATOM   3760  CD  PRO A1804     112.745  58.803  46.000  1.00  0.00           C  
ATOM   3761  N   ALA A1805     113.109  63.291  44.796  1.00  0.00           N  
ATOM   3762  CA  ALA A1805     114.086  64.372  44.698  1.00  0.00           C  
ATOM   3763  C   ALA A1805     114.669  64.746  46.061  1.00  0.00           C  
ATOM   3764  O   ALA A1805     113.942  64.878  47.049  1.00  0.00           O  
ATOM   3765  CB  ALA A1805     113.458  65.581  44.042  1.00  0.00           C  
ATOM   3766  N   MET A1806     115.985  64.933  46.088  1.00  0.00           N  
ATOM   3767  CA  MET A1806     116.735  65.239  47.302  1.00  0.00           C  
ATOM   3768  C   MET A1806     117.724  66.340  46.923  1.00  0.00           C  
ATOM   3769  O   MET A1806     117.894  66.638  45.735  1.00  0.00           O  
ATOM   3770  CB  MET A1806     117.514  63.996  47.761  1.00  0.00           C  
ATOM   3771  CG  MET A1806     116.704  62.696  47.881  1.00  0.00           C  
ATOM   3772  SD  MET A1806     115.447  62.698  49.170  1.00  0.00           S  
ATOM   3773  CE  MET A1806     116.374  62.168  50.584  1.00  0.00           C  
ATOM   3774  N   ARG A1807     118.416  66.898  47.914  1.00  0.00           N  
ATOM   3775  CA  ARG A1807     119.393  67.968  47.688  1.00  0.00           C  
ATOM   3776  C   ARG A1807     120.836  67.442  47.753  1.00  0.00           C  
ATOM   3777  O   ARG A1807     121.452  67.474  48.822  1.00  0.00           O  
ATOM   3778  CB  ARG A1807     119.192  69.092  48.728  1.00  0.00           C  
ATOM   3779  N   PRO A1808     121.385  66.941  46.624  1.00  0.00           N  
ATOM   3780  CA  PRO A1808     122.762  66.414  46.579  1.00  0.00           C  
ATOM   3781  C   PRO A1808     123.805  67.456  46.975  1.00  0.00           C  
ATOM   3782  O   PRO A1808     124.799  67.133  47.655  1.00  0.00           O  
ATOM   3783  CB  PRO A1808     122.925  66.038  45.108  1.00  0.00           C  
ATOM   3784  CG  PRO A1808     122.040  67.059  44.422  1.00  0.00           C  
ATOM   3785  CD  PRO A1808     120.813  66.935  45.267  1.00  0.00           C  
HETATM 3786  N   LYS A 505      94.397  68.962  34.862  1.00  0.00           N  
HETATM 3787  CA  LYS A 505      93.449  69.015  35.964  1.00  0.00           C  
HETATM 3788  C   LYS A 505      94.176  69.383  37.240  1.00  0.00           C  
HETATM 3789  O   LYS A 505      95.281  68.909  37.461  1.00  0.00           O  
HETATM 3790  CB  LYS A 505      92.777  67.659  36.143  1.00  0.00           C  
HETATM 3791  CG  LYS A 505      91.864  67.278  35.006  1.00  0.00           C  
HETATM 3792  CD  LYS A 505      90.535  67.989  35.107  1.00  0.00           C  
HETATM 3793  CE  LYS A 505      89.919  68.144  33.737  1.00  0.00           C  
HETATM 3794  NZ  LYS A 505      88.475  68.022  33.867  1.00  0.00           N  
TER
END
