# Supplementary material for: Backbone Brackets and Arginine Tweezers delineate Class I and Class II aminoacyl tRNA synthetases
Source: PLoS Comput Biol. 2018 Apr 16;14(4):e1006101. doi: 10.1371/journal.pcbi.1006101 (PMC5919687; doi:10.1371/journal.pcbi.1006101)
Supplement: S12 File — All structures of Class II aaRS with residues renumbered according to the MSA. (GZ) [file pcbi.1006101.s024.tar.gz › 1lyl_B_renum.pdb]

ATOM      1  N   PHE B 138      69.900 159.521 118.190  1.00  0.00           N  
ATOM      2  CA  PHE B 138      70.199 158.842 116.931  1.00  0.00           C  
ATOM      3  C   PHE B 138      69.611 159.624 115.760  1.00  0.00           C  
ATOM      4  O   PHE B 138      70.314 159.933 114.795  1.00  0.00           O  
ATOM      5  CB  PHE B 138      69.646 157.412 116.939  1.00  0.00           C  
ATOM      6  CG  PHE B 138      70.029 156.597 115.726  1.00  0.00           C  
ATOM      7  CD1 PHE B 138      71.322 156.095 115.583  1.00  0.00           C  
ATOM      8  CD2 PHE B 138      69.094 156.316 114.733  1.00  0.00           C  
ATOM      9  CE1 PHE B 138      71.676 155.324 114.467  1.00  0.00           C  
ATOM     10  CE2 PHE B 138      69.440 155.547 113.617  1.00  0.00           C  
ATOM     11  CZ  PHE B 138      70.733 155.051 113.485  1.00  0.00           C  
ATOM     12  N   ASN B 139      68.329 159.968 115.864  1.00  0.00           N  
ATOM     13  CA  ASN B 139      67.656 160.754 114.830  1.00  0.00           C  
ATOM     14  C   ASN B 139      68.355 162.107 114.679  1.00  0.00           C  
ATOM     15  O   ASN B 139      68.423 162.663 113.582  1.00  0.00           O  
ATOM     16  CB  ASN B 139      66.185 160.946 115.180  1.00  0.00           C  
ATOM     17  N   ASP B 140      68.889 162.615 115.788  1.00  0.00           N  
ATOM     18  CA  ASP B 140      69.642 163.859 115.782  1.00  0.00           C  
ATOM     19  C   ASP B 140      70.894 163.692 114.919  1.00  0.00           C  
ATOM     20  O   ASP B 140      71.185 164.547 114.087  1.00  0.00           O  
ATOM     21  CB  ASP B 140      70.018 164.254 117.201  1.00  0.00           C  
ATOM     22  N   GLU B 141      71.607 162.578 115.099  1.00  0.00           N  
ATOM     23  CA  GLU B 141      72.801 162.274 114.307  1.00  0.00           C  
ATOM     24  C   GLU B 141      72.444 162.165 112.830  1.00  0.00           C  
ATOM     25  O   GLU B 141      73.154 162.685 111.981  1.00  0.00           O  
ATOM     26  CB  GLU B 141      73.451 160.965 114.771  1.00  0.00           C  
ATOM     27  CG  GLU B 141      74.574 161.123 115.796  1.00  0.00           C  
ATOM     28  CD  GLU B 141      75.955 161.250 115.164  1.00  0.00           C  
ATOM     29  OE1 GLU B 141      76.184 162.209 114.397  1.00  0.00           O  
ATOM     30  OE2 GLU B 141      76.820 160.393 115.446  1.00  0.00           O  
ATOM     31  N   LEU B 142      71.326 161.514 112.534  1.00  0.00           N  
ATOM     32  CA  LEU B 142      70.890 161.346 111.156  1.00  0.00           C  
ATOM     33  C   LEU B 142      70.609 162.683 110.498  1.00  0.00           C  
ATOM     34  O   LEU B 142      71.160 162.986 109.443  1.00  0.00           O  
ATOM     35  CB  LEU B 142      69.640 160.479 111.078  1.00  0.00           C  
ATOM     36  CG  LEU B 142      69.684 159.068 111.667  1.00  0.00           C  
ATOM     37  CD1 LEU B 142      68.862 158.137 110.778  1.00  0.00           C  
ATOM     38  CD2 LEU B 142      71.116 158.550 111.795  1.00  0.00           C  
ATOM     39  N   ARG B 143      69.736 163.472 111.113  1.00  0.00           N  
ATOM     40  CA  ARG B 143      69.394 164.787 110.590  1.00  0.00           C  
ATOM     41  C   ARG B 143      70.671 165.606 110.464  1.00  0.00           C  
ATOM     42  O   ARG B 143      70.928 166.222 109.439  1.00  0.00           O  
ATOM     43  CB  ARG B 143      68.408 165.489 111.525  1.00  0.00           C  
ATOM     44  N   ASN B 144      71.496 165.544 111.499  1.00  0.00           N  
ATOM     45  CA  ASN B 144      72.742 166.307 111.569  1.00  0.00           C  
ATOM     46  C   ASN B 144      73.708 165.928 110.442  1.00  0.00           C  
ATOM     47  O   ASN B 144      74.278 166.800 109.779  1.00  0.00           O  
ATOM     48  CB  ASN B 144      73.370 166.086 112.953  1.00  0.00           C  
ATOM     49  CG  ASN B 144      74.689 166.812 113.137  1.00  0.00           C  
ATOM     50  OD1 ASN B 144      75.672 166.519 112.460  1.00  0.00           O  
ATOM     51  ND2 ASN B 144      74.737 167.715 114.107  1.00  0.00           N  
ATOM     52  N   ARG B 145      73.850 164.629 110.196  1.00  0.00           N  
ATOM     53  CA  ARG B 145      74.748 164.128 109.157  1.00  0.00           C  
ATOM     54  C   ARG B 145      74.213 164.471 107.770  1.00  0.00           C  
ATOM     55  O   ARG B 145      74.968 164.774 106.843  1.00  0.00           O  
ATOM     56  CB  ARG B 145      74.918 162.617 109.290  1.00  0.00           C  
ATOM     57  CG  ARG B 145      75.852 162.208 110.412  1.00  0.00           C  
ATOM     58  CD  ARG B 145      75.878 160.701 110.601  1.00  0.00           C  
ATOM     59  NE  ARG B 145      76.973 160.285 111.474  1.00  0.00           N  
ATOM     60  CZ  ARG B 145      78.139 159.826 111.028  1.00  0.00           C  
ATOM     61  NH1 ARG B 145      78.346 159.706 109.725  1.00  0.00           N  
ATOM     62  NH2 ARG B 145      79.108 159.497 111.872  1.00  0.00           N  
ATOM     63  N   ARG B 146      72.896 164.452 107.650  1.00  0.00           N  
ATOM     64  CA  ARG B 146      72.217 164.769 106.412  1.00  0.00           C  
ATOM     65  C   ARG B 146      72.327 166.255 106.074  1.00  0.00           C  
ATOM     66  O   ARG B 146      72.543 166.627 104.920  1.00  0.00           O  
ATOM     67  CB  ARG B 146      70.754 164.364 106.538  1.00  0.00           C  
ATOM     68  CG  ARG B 146      69.969 164.473 105.265  1.00  0.00           C  
ATOM     69  CD  ARG B 146      68.605 163.860 105.455  1.00  0.00           C  
ATOM     70  NE  ARG B 146      68.687 162.450 105.825  1.00  0.00           N  
ATOM     71  CZ  ARG B 146      68.918 161.458 104.966  1.00  0.00           C  
ATOM     72  NH1 ARG B 146      69.114 161.709 103.672  1.00  0.00           N  
ATOM     73  NH2 ARG B 146      68.924 160.202 105.395  1.00  0.00           N  
ATOM     74  N   GLU B 147      72.181 167.108 107.079  1.00  0.00           N  
ATOM     75  CA  GLU B 147      72.270 168.550 106.880  1.00  0.00           C  
ATOM     76  C   GLU B 147      73.661 168.952 106.395  1.00  0.00           C  
ATOM     77  O   GLU B 147      73.819 169.931 105.668  1.00  0.00           O  
ATOM     78  CB  GLU B 147      71.914 169.284 108.179  1.00  0.00           C  
ATOM     79  CG  GLU B 147      70.429 169.180 108.565  1.00  0.00           C  
ATOM     80  CD  GLU B 147      70.132 169.547 110.027  1.00  0.00           C  
ATOM     81  OE1 GLU B 147      71.079 169.669 110.846  1.00  0.00           O  
ATOM     82  OE2 GLU B 147      68.933 169.701 110.357  1.00  0.00           O  
ATOM     83  N   LYS B 148      74.665 168.176 106.786  1.00  0.00           N  
ATOM     84  CA  LYS B 148      76.039 168.415 106.369  1.00  0.00           C  
ATOM     85  C   LYS B 148      76.264 168.032 104.910  1.00  0.00           C  
ATOM     86  O   LYS B 148      76.999 168.708 104.194  1.00  0.00           O  
ATOM     87  CB  LYS B 148      76.990 167.645 107.274  1.00  0.00           C  
ATOM     88  CG  LYS B 148      77.012 168.152 108.709  1.00  0.00           C  
ATOM     89  CD  LYS B 148      77.915 167.282 109.546  1.00  0.00           C  
ATOM     90  CE  LYS B 148      78.361 167.986 110.805  1.00  0.00           C  
ATOM     91  NZ  LYS B 148      79.160 167.064 111.657  1.00  0.00           N  
ATOM     92  N   LEU B 149      75.634 166.948 104.471  1.00  0.00           N  
ATOM     93  CA  LEU B 149      75.736 166.525 103.081  1.00  0.00           C  
ATOM     94  C   LEU B 149      75.148 167.640 102.224  1.00  0.00           C  
ATOM     95  O   LEU B 149      75.749 168.062 101.234  1.00  0.00           O  
ATOM     96  CB  LEU B 149      74.941 165.238 102.846  1.00  0.00           C  
ATOM     97  CG  LEU B 149      75.372 164.257 101.746  1.00  0.00           C  
ATOM     98  CD1 LEU B 149      74.158 163.456 101.314  1.00  0.00           C  
ATOM     99  CD2 LEU B 149      75.948 164.963 100.541  1.00  0.00           C  
ATOM    100  N   ALA B 150      73.983 168.131 102.630  1.00  0.00           N  
ATOM    101  CA  ALA B 150      73.293 169.194 101.902  1.00  0.00           C  
ATOM    102  C   ALA B 150      74.201 170.395 101.670  1.00  0.00           C  
ATOM    103  O   ALA B 150      74.237 170.956 100.580  1.00  0.00           O  
ATOM    104  CB  ALA B 150      72.056 169.620 102.659  1.00  0.00           C  
ATOM    105  N   ALA B 151      74.946 170.768 102.699  1.00  0.00           N  
ATOM    106  CA  ALA B 151      75.882 171.868 102.591  1.00  0.00           C  
ATOM    107  C   ALA B 151      76.921 171.534 101.530  1.00  0.00           C  
ATOM    108  O   ALA B 151      77.249 172.374 100.692  1.00  0.00           O  
ATOM    109  CB  ALA B 151      76.559 172.102 103.919  1.00  0.00           C  
ATOM    110  N   LEU B 152      77.427 170.302 101.565  1.00  0.00           N  
ATOM    111  CA  LEU B 152      78.447 169.860 100.621  1.00  0.00           C  
ATOM    112  C   LEU B 152      77.959 169.924  99.183  1.00  0.00           C  
ATOM    113  O   LEU B 152      78.698 170.348  98.301  1.00  0.00           O  
ATOM    114  CB  LEU B 152      78.905 168.437 100.943  1.00  0.00           C  
ATOM    115  CG  LEU B 152      79.862 168.254 102.121  1.00  0.00           C  
ATOM    116  CD1 LEU B 152      80.125 166.781 102.375  1.00  0.00           C  
ATOM    117  CD2 LEU B 152      81.158 168.964 101.833  1.00  0.00           C  
ATOM    118  N   ARG B 153      76.725 169.488  98.946  1.00  0.00           N  
ATOM    119  CA  ARG B 153      76.141 169.525  97.608  1.00  0.00           C  
ATOM    120  C   ARG B 153      76.067 170.945  97.092  1.00  0.00           C  
ATOM    121  O   ARG B 153      76.200 171.193  95.893  1.00  0.00           O  
ATOM    122  CB  ARG B 153      74.711 169.004  97.615  1.00  0.00           C  
ATOM    123  CG  ARG B 153      74.537 167.555  97.901  1.00  0.00           C  
ATOM    124  CD  ARG B 153      73.098 167.168  97.605  1.00  0.00           C  
ATOM    125  NE  ARG B 153      72.766 165.840  98.109  1.00  0.00           N  
ATOM    126  CZ  ARG B 153      73.058 164.707  97.480  1.00  0.00           C  
ATOM    127  NH1 ARG B 153      73.700 164.730  96.319  1.00  0.00           N  
ATOM    128  NH2 ARG B 153      72.685 163.547  97.999  1.00  0.00           N  
ATOM    129  N   GLN B 154      75.775 171.862  98.002  1.00  0.00           N  
ATOM    130  CA  GLN B 154      75.551 173.246  97.649  1.00  0.00           C  
ATOM    131  C   GLN B 154      76.813 173.990  97.229  1.00  0.00           C  
ATOM    132  O   GLN B 154      76.728 175.036  96.589  1.00  0.00           O  
ATOM    133  CB  GLN B 154      74.862 173.956  98.810  1.00  0.00           C  
ATOM    134  CG  GLN B 154      73.996 175.113  98.387  1.00  0.00           C  
ATOM    135  CD  GLN B 154      72.875 175.399  99.371  1.00  0.00           C  
ATOM    136  OE1 GLN B 154      72.635 174.632 100.305  1.00  0.00           O  
ATOM    137  NE2 GLN B 154      72.170 176.500  99.153  1.00  0.00           N  
ATOM    138  N   GLN B 155      77.982 173.443  97.545  1.00  0.00           N  
ATOM    139  CA  GLN B 155      79.228 174.127  97.217  1.00  0.00           C  
ATOM    140  C   GLN B 155      80.181 173.373  96.295  1.00  0.00           C  
ATOM    141  O   GLN B 155      81.372 173.686  96.221  1.00  0.00           O  
ATOM    142  CB  GLN B 155      79.952 174.554  98.492  1.00  0.00           C  
ATOM    143  CG  GLN B 155      80.391 173.415  99.377  1.00  0.00           C  
ATOM    144  CD  GLN B 155      80.910 173.906 100.713  1.00  0.00           C  
ATOM    145  OE1 GLN B 155      82.118 174.035 100.911  1.00  0.00           O  
ATOM    146  NE2 GLN B 155      79.994 174.194 101.638  1.00  0.00           N  
ATOM    147  N   GLY B 156      79.650 172.425  95.540  1.00  0.00           N  
ATOM    148  CA  GLY B 156      80.493 171.687  94.627  1.00  0.00           C  
ATOM    149  C   GLY B 156      80.065 170.247  94.533  1.00  0.00           C  
ATOM    150  O   GLY B 156      78.869 169.951  94.482  1.00  0.00           O  
ATOM    151  N   VAL B 157      81.035 169.343  94.501  1.00  0.00           N  
ATOM    152  CA  VAL B 157      80.716 167.929  94.429  1.00  0.00           C  
ATOM    153  C   VAL B 157      80.827 167.309  95.823  1.00  0.00           C  
ATOM    154  O   VAL B 157      81.796 167.540  96.565  1.00  0.00           O  
ATOM    155  CB  VAL B 157      81.608 167.171  93.401  1.00  0.00           C  
ATOM    156  CG1 VAL B 157      81.080 165.756  93.179  1.00  0.00           C  
ATOM    157  CG2 VAL B 157      81.640 167.922  92.073  1.00  0.00           C  
ATOM    158  N   ALA B 158      79.789 166.566  96.187  1.00  0.00           N  
ATOM    159  CA  ALA B 158      79.725 165.905  97.474  1.00  0.00           C  
ATOM    160  C   ALA B 158      80.305 164.500  97.359  1.00  0.00           C  
ATOM    161  O   ALA B 158      80.797 163.943  98.340  1.00  0.00           O  
ATOM    162  CB  ALA B 158      78.289 165.848  97.941  1.00  0.00           C  
ATOM    163  N   PHE B 159      80.291 163.952  96.147  1.00  0.00           N  
ATOM    164  CA  PHE B 159      80.758 162.594  95.922  1.00  0.00           C  
ATOM    165  C   PHE B 159      81.882 162.499  94.888  1.00  0.00           C  
ATOM    166  O   PHE B 159      81.675 162.034  93.764  1.00  0.00           O  
ATOM    167  CB  PHE B 159      79.580 161.722  95.502  1.00  0.00           C  
ATOM    168  CG  PHE B 159      78.451 161.732  96.482  1.00  0.00           C  
ATOM    169  CD1 PHE B 159      78.474 160.895  97.589  1.00  0.00           C  
ATOM    170  CD2 PHE B 159      77.366 162.581  96.302  1.00  0.00           C  
ATOM    171  CE1 PHE B 159      77.440 160.901  98.504  1.00  0.00           C  
ATOM    172  CE2 PHE B 159      76.321 162.599  97.210  1.00  0.00           C  
ATOM    173  CZ  PHE B 159      76.356 161.757  98.315  1.00  0.00           C  
ATOM    174  N   PRO B 160      83.094 162.943  95.253  1.00  0.00           N  
ATOM    175  CA  PRO B 160      84.241 162.897  94.342  1.00  0.00           C  
ATOM    176  C   PRO B 160      84.755 161.482  94.124  1.00  0.00           C  
ATOM    177  O   PRO B 160      84.543 160.606  94.963  1.00  0.00           O  
ATOM    178  CB  PRO B 160      85.277 163.744  95.070  1.00  0.00           C  
ATOM    179  CG  PRO B 160      84.977 163.479  96.491  1.00  0.00           C  
ATOM    180  CD  PRO B 160      83.473 163.573  96.527  1.00  0.00           C  
ATOM    181  N   ASN B 161      85.434 161.255  93.003  1.00  0.00           N  
ATOM    182  CA  ASN B 161      86.019 159.945  92.735  1.00  0.00           C  
ATOM    183  C   ASN B 161      87.362 160.048  92.038  1.00  0.00           C  
ATOM    184  O   ASN B 161      87.768 159.132  91.336  1.00  0.00           O  
ATOM    185  CB  ASN B 161      85.073 159.074  91.908  1.00  0.00           C  
ATOM    186  CG  ASN B 161      84.842 159.620  90.517  1.00  0.00           C  
ATOM    187  OD1 ASN B 161      85.220 160.756  90.212  1.00  0.00           O  
ATOM    188  ND2 ASN B 161      84.212 158.822  89.666  1.00  0.00           N  
ATOM    189  N   ASP B 162      88.067 161.152  92.257  1.00  0.00           N  
ATOM    190  CA  ASP B 162      89.366 161.345  91.632  1.00  0.00           C  
ATOM    191  C   ASP B 162      90.554 161.074  92.544  1.00  0.00           C  
ATOM    192  O   ASP B 162      91.702 161.189  92.115  1.00  0.00           O  
ATOM    193  CB  ASP B 162      89.467 162.749  91.051  1.00  0.00           C  
ATOM    194  CG  ASP B 162      89.360 163.815  92.103  1.00  0.00           C  
ATOM    195  OD1 ASP B 162      88.242 164.069  92.588  1.00  0.00           O  
ATOM    196  OD2 ASP B 162      90.397 164.408  92.445  1.00  0.00           O  
ATOM    197  N   PHE B 163      90.295 160.735  93.802  1.00  0.00           N  
ATOM    198  CA  PHE B 163      91.375 160.462  94.742  1.00  0.00           C  
ATOM    199  C   PHE B 163      91.904 159.059  94.521  1.00  0.00           C  
ATOM    200  O   PHE B 163      91.123 158.119  94.404  1.00  0.00           O  
ATOM    201  CB  PHE B 163      90.892 160.606  96.185  1.00  0.00           C  
ATOM    202  CG  PHE B 163      91.968 160.388  97.200  1.00  0.00           C  
ATOM    203  CD1 PHE B 163      92.844 161.415  97.537  1.00  0.00           C  
ATOM    204  CD2 PHE B 163      92.136 159.145  97.789  1.00  0.00           C  
ATOM    205  CE1 PHE B 163      93.878 161.205  98.443  1.00  0.00           C  
ATOM    206  CE2 PHE B 163      93.163 158.924  98.694  1.00  0.00           C  
ATOM    207  CZ  PHE B 163      94.039 159.959  99.021  1.00  0.00           C  
ATOM    208  N   ARG B 164      93.226 158.918  94.479  1.00  0.00           N  
ATOM    209  CA  ARG B 164      93.863 157.611  94.311  1.00  0.00           C  
ATOM    210  C   ARG B 164      94.837 157.376  95.461  1.00  0.00           C  
ATOM    211  O   ARG B 164      95.590 158.276  95.838  1.00  0.00           O  
ATOM    212  CB  ARG B 164      94.638 157.520  92.985  1.00  0.00           C  
ATOM    213  CG  ARG B 164      93.810 157.587  91.695  1.00  0.00           C  
ATOM    214  CD  ARG B 164      92.860 156.402  91.507  1.00  0.00           C  
ATOM    215  NE  ARG B 164      91.498 156.885  91.285  1.00  0.00           N  
ATOM    216  CZ  ARG B 164      90.974 157.145  90.093  1.00  0.00           C  
ATOM    217  NH1 ARG B 164      91.654 156.882  88.984  1.00  0.00           N  
ATOM    218  NH2 ARG B 164      89.803 157.758  90.011  1.00  0.00           N  
ATOM    219  N   ARG B 165      94.803 156.174  96.027  1.00  0.00           N  
ATOM    220  CA  ARG B 165      95.714 155.793  97.096  1.00  0.00           C  
ATOM    221  C   ARG B 165      96.773 154.870  96.502  1.00  0.00           C  
ATOM    222  O   ARG B 165      96.538 154.253  95.465  1.00  0.00           O  
ATOM    223  CB  ARG B 165      94.956 155.051  98.196  1.00  0.00           C  
ATOM    224  CG  ARG B 165      94.352 153.734  97.759  1.00  0.00           C  
ATOM    225  CD  ARG B 165      93.808 152.976  98.944  1.00  0.00           C  
ATOM    226  NE  ARG B 165      93.091 151.774  98.544  1.00  0.00           N  
ATOM    227  CZ  ARG B 165      92.327 151.061  99.365  1.00  0.00           C  
ATOM    228  NH1 ARG B 165      92.188 151.428 100.634  1.00  0.00           N  
ATOM    229  NH2 ARG B 165      91.705 149.978  98.918  1.00  0.00           N  
ATOM    230  N   ASP B 166      97.920 154.747  97.164  1.00  0.00           N  
ATOM    231  CA  ASP B 166      98.982 153.871  96.676  1.00  0.00           C  
ATOM    232  C   ASP B 166      99.430 152.787  97.663  1.00  0.00           C  
ATOM    233  O   ASP B 166     100.351 152.024  97.378  1.00  0.00           O  
ATOM    234  CB  ASP B 166     100.180 154.696  96.186  1.00  0.00           C  
ATOM    235  CG  ASP B 166     100.658 155.726  97.204  1.00  0.00           C  
ATOM    236  OD1 ASP B 166     100.562 155.480  98.422  1.00  0.00           O  
ATOM    237  OD2 ASP B 166     101.150 156.794  96.779  1.00  0.00           O  
ATOM    238  N   HIS B 167      98.790 152.729  98.827  1.00  0.00           N  
ATOM    239  CA  HIS B 167      99.120 151.734  99.845  1.00  0.00           C  
ATOM    240  C   HIS B 167      97.901 151.419 100.677  1.00  0.00           C  
ATOM    241  O   HIS B 167      97.063 152.288 100.906  1.00  0.00           O  
ATOM    242  CB  HIS B 167     100.176 152.263 100.812  1.00  0.00           C  
ATOM    243  CG  HIS B 167     101.561 152.308 100.254  1.00  0.00           C  
ATOM    244  ND1 HIS B 167     101.994 153.305  99.409  1.00  0.00           N  
ATOM    245  CD2 HIS B 167     102.632 151.510 100.471  1.00  0.00           C  
ATOM    246  CE1 HIS B 167     103.273 153.128  99.135  1.00  0.00           C  
ATOM    247  NE2 HIS B 167     103.684 152.044  99.767  1.00  0.00           N  
ATOM    248  N   THR B 168      97.803 150.180 101.133  1.00  0.00           N  
ATOM    249  CA  THR B 168      96.785 149.820 102.096  1.00  0.00           C  
ATOM    250  C   THR B 168      97.531 149.671 103.420  1.00  0.00           C  
ATOM    251  O   THR B 168      98.741 149.435 103.427  1.00  0.00           O  
ATOM    252  CB  THR B 168      96.086 148.523 101.716  1.00  0.00           C  
ATOM    253  OG1 THR B 168      97.059 147.564 101.300  1.00  0.00           O  
ATOM    254  CG2 THR B 168      95.115 148.757 100.598  1.00  0.00           C  
ATOM    255  N   SER B 169      96.825 149.846 104.533  1.00  0.00           N  
ATOM    256  CA  SER B 169      97.437 149.820 105.859  1.00  0.00           C  
ATOM    257  C   SER B 169      98.397 148.649 106.072  1.00  0.00           C  
ATOM    258  O   SER B 169      99.536 148.842 106.501  1.00  0.00           O  
ATOM    259  CB  SER B 169      96.348 149.821 106.934  1.00  0.00           C  
ATOM    260  OG  SER B 169      95.522 148.671 106.840  1.00  0.00           O  
ATOM    261  N   ASP B 170      97.932 147.443 105.760  1.00  0.00           N  
ATOM    262  CA  ASP B 170      98.725 146.220 105.900  1.00  0.00           C  
ATOM    263  C   ASP B 170     100.061 146.277 105.153  1.00  0.00           C  
ATOM    264  O   ASP B 170     101.073 145.793 105.654  1.00  0.00           O  
ATOM    265  CB  ASP B 170      97.918 145.008 105.429  1.00  0.00           C  
ATOM    266  CG  ASP B 170      97.513 145.105 103.968  1.00  0.00           C  
ATOM    267  OD1 ASP B 170      96.981 146.155 103.554  1.00  0.00           O  
ATOM    268  OD2 ASP B 170      97.724 144.125 103.229  1.00  0.00           O  
ATOM    269  N   GLN B 171     100.061 146.866 103.961  1.00  0.00           N  
ATOM    270  CA  GLN B 171     101.289 147.026 103.188  1.00  0.00           C  
ATOM    271  C   GLN B 171     102.274 147.891 103.966  1.00  0.00           C  
ATOM    272  O   GLN B 171     103.445 147.542 104.100  1.00  0.00           O  
ATOM    273  CB  GLN B 171     101.002 147.693 101.838  1.00  0.00           C  
ATOM    274  CG  GLN B 171     100.196 146.858 100.851  1.00  0.00           C  
ATOM    275  CD  GLN B 171      99.897 147.608  99.558  1.00  0.00           C  
ATOM    276  OE1 GLN B 171     100.257 148.779  99.400  1.00  0.00           O  
ATOM    277  NE2 GLN B 171      99.223 146.939  98.634  1.00  0.00           N  
ATOM    278  N   LEU B 172     101.792 149.015 104.486  1.00  0.00           N  
ATOM    279  CA  LEU B 172     102.634 149.950 105.224  1.00  0.00           C  
ATOM    280  C   LEU B 172     103.200 149.292 106.470  1.00  0.00           C  
ATOM    281  O   LEU B 172     104.354 149.506 106.827  1.00  0.00           O  
ATOM    282  CB  LEU B 172     101.826 151.176 105.622  1.00  0.00           C  
ATOM    283  CG  LEU B 172     101.292 151.995 104.458  1.00  0.00           C  
ATOM    284  CD1 LEU B 172      99.853 152.377 104.735  1.00  0.00           C  
ATOM    285  CD2 LEU B 172     102.150 153.217 104.249  1.00  0.00           C  
ATOM    286  N   HIS B 173     102.377 148.494 107.133  1.00  0.00           N  
ATOM    287  CA  HIS B 173     102.808 147.805 108.336  1.00  0.00           C  
ATOM    288  C   HIS B 173     103.891 146.773 108.062  1.00  0.00           C  
ATOM    289  O   HIS B 173     104.974 146.857 108.631  1.00  0.00           O  
ATOM    290  CB  HIS B 173     101.612 147.178 109.053  1.00  0.00           C  
ATOM    291  CG  HIS B 173     100.801 148.157 109.837  1.00  0.00           C  
ATOM    292  ND1 HIS B 173      99.424 148.132 109.873  1.00  0.00           N  
ATOM    293  CD2 HIS B 173     101.175 149.187 110.642  1.00  0.00           C  
ATOM    294  CE1 HIS B 173      98.985 149.097 110.668  1.00  0.00           C  
ATOM    295  NE2 HIS B 173     100.028 149.751 111.147  1.00  0.00           N  
ATOM    296  N   GLU B 174     103.633 145.847 107.141  1.00  0.00           N  
ATOM    297  CA  GLU B 174     104.599 144.797 106.817  1.00  0.00           C  
ATOM    298  C   GLU B 174     105.951 145.401 106.450  1.00  0.00           C  
ATOM    299  O   GLU B 174     106.997 144.930 106.896  1.00  0.00           O  
ATOM    300  CB  GLU B 174     104.080 143.930 105.668  1.00  0.00           C  
ATOM    301  N   GLU B 175     105.917 146.492 105.698  1.00  0.00           N  
ATOM    302  CA  GLU B 175     107.135 147.115 105.217  1.00  0.00           C  
ATOM    303  C   GLU B 175     107.834 148.019 106.238  1.00  0.00           C  
ATOM    304  O   GLU B 175     109.062 148.052 106.296  1.00  0.00           O  
ATOM    305  CB  GLU B 175     106.833 147.893 103.930  1.00  0.00           C  
ATOM    306  CG  GLU B 175     108.057 148.274 103.098  1.00  0.00           C  
ATOM    307  CD  GLU B 175     107.693 148.900 101.757  1.00  0.00           C  
ATOM    308  OE1 GLU B 175     106.500 148.938 101.385  1.00  0.00           O  
ATOM    309  OE2 GLU B 175     108.610 149.361 101.052  1.00  0.00           O  
ATOM    310  N   PHE B 176     107.072 148.746 107.051  1.00  0.00           N  
ATOM    311  CA  PHE B 176     107.680 149.745 107.929  1.00  0.00           C  
ATOM    312  C   PHE B 176     107.514 149.559 109.421  1.00  0.00           C  
ATOM    313  O   PHE B 176     108.072 150.329 110.199  1.00  0.00           O  
ATOM    314  CB  PHE B 176     107.200 151.139 107.546  1.00  0.00           C  
ATOM    315  CG  PHE B 176     107.451 151.476 106.123  1.00  0.00           C  
ATOM    316  CD1 PHE B 176     108.744 151.718 105.677  1.00  0.00           C  
ATOM    317  CD2 PHE B 176     106.406 151.525 105.215  1.00  0.00           C  
ATOM    318  CE1 PHE B 176     108.994 151.997 104.346  1.00  0.00           C  
ATOM    319  CE2 PHE B 176     106.642 151.806 103.880  1.00  0.00           C  
ATOM    320  CZ  PHE B 176     107.943 152.046 103.443  1.00  0.00           C  
ATOM    321  N   ASP B 177     106.800 148.524 109.835  1.00  0.00           N  
ATOM    322  CA  ASP B 177     106.583 148.296 111.260  1.00  0.00           C  
ATOM    323  C   ASP B 177     107.869 147.957 112.017  1.00  0.00           C  
ATOM    324  O   ASP B 177     107.873 147.893 113.245  1.00  0.00           O  
ATOM    325  CB  ASP B 177     105.554 147.180 111.478  1.00  0.00           C  
ATOM    326  CG  ASP B 177     104.184 147.708 111.864  1.00  0.00           C  
ATOM    327  OD1 ASP B 177     103.938 148.928 111.747  1.00  0.00           O  
ATOM    328  OD2 ASP B 177     103.340 146.894 112.296  1.00  0.00           O  
ATOM    329  N   ALA B 178     108.964 147.757 111.292  1.00  0.00           N  
ATOM    330  CA  ALA B 178     110.223 147.349 111.910  1.00  0.00           C  
ATOM    331  C   ALA B 178     111.308 148.412 111.814  1.00  0.00           C  
ATOM    332  O   ALA B 178     112.463 148.165 112.160  1.00  0.00           O  
ATOM    333  CB  ALA B 178     110.713 146.056 111.269  1.00  0.00           C  
ATOM    334  N   LYS B 179     110.934 149.613 111.396  1.00  0.00           N  
ATOM    335  CA  LYS B 179     111.926 150.645 111.155  1.00  0.00           C  
ATOM    336  C   LYS B 179     111.820 151.829 112.104  1.00  0.00           C  
ATOM    337  O   LYS B 179     110.725 152.291 112.421  1.00  0.00           O  
ATOM    338  CB  LYS B 179     111.896 151.027 109.672  1.00  0.00           C  
ATOM    339  CG  LYS B 179     112.126 149.758 108.826  1.00  0.00           C  
ATOM    340  CD  LYS B 179     112.180 149.952 107.316  1.00  0.00           C  
ATOM    341  CE  LYS B 179     112.548 148.621 106.648  1.00  0.00           C  
ATOM    342  NZ  LYS B 179     112.520 148.631 105.160  1.00  0.00           N  
ATOM    343  N   ASP B 180     112.974 152.265 112.606  1.00  0.00           N  
ATOM    344  CA  ASP B 180     113.063 153.344 113.586  1.00  0.00           C  
ATOM    345  C   ASP B 180     112.685 154.683 112.977  1.00  0.00           C  
ATOM    346  O   ASP B 180     112.882 154.899 111.779  1.00  0.00           O  
ATOM    347  CB  ASP B 180     114.478 153.416 114.158  1.00  0.00           C  
ATOM    348  N   ASN B 181     112.200 155.596 113.817  1.00  0.00           N  
ATOM    349  CA  ASN B 181     111.805 156.928 113.360  1.00  0.00           C  
ATOM    350  C   ASN B 181     112.984 157.581 112.646  1.00  0.00           C  
ATOM    351  O   ASN B 181     112.805 158.331 111.691  1.00  0.00           O  
ATOM    352  CB  ASN B 181     111.351 157.797 114.544  1.00  0.00           C  
ATOM    353  CG  ASN B 181     110.554 159.035 114.110  1.00  0.00           C  
ATOM    354  OD1 ASN B 181     110.902 159.721 113.148  1.00  0.00           O  
ATOM    355  ND2 ASN B 181     109.489 159.331 114.844  1.00  0.00           N  
ATOM    356  N   GLN B 182     114.195 157.247 113.083  1.00  0.00           N  
ATOM    357  CA  GLN B 182     115.406 157.771 112.465  1.00  0.00           C  
ATOM    358  C   GLN B 182     115.455 157.418 110.973  1.00  0.00           C  
ATOM    359  O   GLN B 182     115.617 158.299 110.123  1.00  0.00           O  
ATOM    360  CB  GLN B 182     116.636 157.230 113.184  1.00  0.00           C  
ATOM    361  N   GLU B 183     115.283 156.135 110.661  1.00  0.00           N  
ATOM    362  CA  GLU B 183     115.299 155.670 109.276  1.00  0.00           C  
ATOM    363  C   GLU B 183     114.131 156.283 108.503  1.00  0.00           C  
ATOM    364  O   GLU B 183     114.304 156.763 107.379  1.00  0.00           O  
ATOM    365  CB  GLU B 183     115.232 154.142 109.227  1.00  0.00           C  
ATOM    366  N   LEU B 184     112.956 156.298 109.131  1.00  0.00           N  
ATOM    367  CA  LEU B 184     111.751 156.858 108.528  1.00  0.00           C  
ATOM    368  C   LEU B 184     111.872 158.348 108.232  1.00  0.00           C  
ATOM    369  O   LEU B 184     111.268 158.845 107.286  1.00  0.00           O  
ATOM    370  CB  LEU B 184     110.538 156.603 109.422  1.00  0.00           C  
ATOM    371  CG  LEU B 184     110.040 155.162 109.467  1.00  0.00           C  
ATOM    372  CD1 LEU B 184     108.940 155.031 110.492  1.00  0.00           C  
ATOM    373  CD2 LEU B 184     109.539 154.761 108.096  1.00  0.00           C  
ATOM    374  N   GLU B 185     112.643 159.061 109.046  1.00  0.00           N  
ATOM    375  CA  GLU B 185     112.856 160.488 108.833  1.00  0.00           C  
ATOM    376  C   GLU B 185     113.868 160.702 107.708  1.00  0.00           C  
ATOM    377  O   GLU B 185     113.787 161.685 106.965  1.00  0.00           O  
ATOM    378  CB  GLU B 185     113.336 161.153 110.120  1.00  0.00           C  
ATOM    379  N   SER B 186     114.823 159.781 107.594  1.00  0.00           N  
ATOM    380  CA  SER B 186     115.837 159.839 106.545  1.00  0.00           C  
ATOM    381  C   SER B 186     115.196 159.595 105.186  1.00  0.00           C  
ATOM    382  O   SER B 186     115.685 160.076 104.162  1.00  0.00           O  
ATOM    383  CB  SER B 186     116.927 158.800 106.805  1.00  0.00           C  
ATOM    384  N   LEU B 195     114.094 158.851 105.189  1.00  0.00           N  
ATOM    385  CA  LEU B 195     113.375 158.502 103.970  1.00  0.00           C  
ATOM    386  C   LEU B 195     111.991 159.146 103.948  1.00  0.00           C  
ATOM    387  O   LEU B 195     111.082 158.687 104.640  1.00  0.00           O  
ATOM    388  CB  LEU B 195     113.201 156.983 103.884  1.00  0.00           C  
ATOM    389  CG  LEU B 195     114.431 156.085 103.999  1.00  0.00           C  
ATOM    390  CD1 LEU B 195     113.995 154.627 104.103  1.00  0.00           C  
ATOM    391  CD2 LEU B 195     115.342 156.302 102.798  1.00  0.00           C  
ATOM    392  N   ASN B 196     111.815 160.195 103.153  1.00  0.00           N  
ATOM    393  CA  ASN B 196     110.493 160.798 103.027  1.00  0.00           C  
ATOM    394  C   ASN B 196     109.594 159.876 102.217  1.00  0.00           C  
ATOM    395  O   ASN B 196     109.448 160.033 101.000  1.00  0.00           O  
ATOM    396  CB  ASN B 196     110.571 162.176 102.375  1.00  0.00           C  
ATOM    397  CG  ASN B 196     110.830 163.273 103.380  1.00  0.00           C  
ATOM    398  OD1 ASN B 196     110.119 163.399 104.377  1.00  0.00           O  
ATOM    399  ND2 ASN B 196     111.848 164.077 103.126  1.00  0.00           N  
ATOM    400  N   ILE B 197     109.022 158.888 102.897  1.00  0.00           N  
ATOM    401  CA  ILE B 197     108.165 157.909 102.252  1.00  0.00           C  
ATOM    402  C   ILE B 197     106.750 158.459 102.196  1.00  0.00           C  
ATOM    403  O   ILE B 197     105.923 158.152 103.053  1.00  0.00           O  
ATOM    404  CB  ILE B 197     108.177 156.576 103.021  1.00  0.00           C  
ATOM    405  CG1 ILE B 197     109.619 156.137 103.262  1.00  0.00           C  
ATOM    406  CG2 ILE B 197     107.463 155.498 102.219  1.00  0.00           C  
ATOM    407  CD1 ILE B 197     109.774 155.132 104.370  1.00  0.00           C  
ATOM    408  N   GLU B 198     106.505 159.345 101.236  1.00  0.00           N  
ATOM    409  CA  GLU B 198     105.179 159.916 101.051  1.00  0.00           C  
ATOM    410  C   GLU B 198     104.213 158.868 100.523  1.00  0.00           C  
ATOM    411  O   GLU B 198     104.408 158.324  99.434  1.00  0.00           O  
ATOM    412  CB  GLU B 198     105.221 161.096 100.084  1.00  0.00           C  
ATOM    413  CG  GLU B 198     103.854 161.727  99.869  1.00  0.00           C  
ATOM    414  CD  GLU B 198     103.894 162.955  98.987  1.00  0.00           C  
ATOM    415  OE1 GLU B 198     104.799 163.799  99.175  1.00  0.00           O  
ATOM    416  OE2 GLU B 198     103.010 163.078  98.112  1.00  0.00           O  
ATOM    417  N   VAL B 199     103.186 158.575 101.308  1.00  0.00           N  
ATOM    418  CA  VAL B 199     102.170 157.617 100.914  1.00  0.00           C  
ATOM    419  C   VAL B 199     100.812 158.297 100.878  1.00  0.00           C  
ATOM    420  O   VAL B 199     100.644 159.407 101.388  1.00  0.00           O  
ATOM    421  CB  VAL B 199     102.103 156.441 101.900  1.00  0.00           C  
ATOM    422  CG1 VAL B 199     103.420 155.700 101.918  1.00  0.00           C  
ATOM    423  CG2 VAL B 199     101.752 156.944 103.292  1.00  0.00           C  
ATOM    424  N   SER B 200      99.857 157.650 100.231  1.00  0.00           N  
ATOM    425  CA  SER B 200      98.489 158.126 100.226  1.00  0.00           C  
ATOM    426  C   SER B 200      97.604 156.920 100.480  1.00  0.00           C  
ATOM    427  O   SER B 200      97.780 155.865  99.867  1.00  0.00           O  
ATOM    428  CB  SER B 200      98.146 158.796  98.898  1.00  0.00           C  
ATOM    429  OG  SER B 200      98.583 158.012  97.807  1.00  0.00           O  
ATOM    430  N   VAL B 201      96.729 157.041 101.468  1.00  0.00           N  
ATOM    431  CA  VAL B 201      95.826 155.960 101.832  1.00  0.00           C  
ATOM    432  C   VAL B 201      94.421 156.520 101.827  1.00  0.00           C  
ATOM    433  O   VAL B 201      94.221 157.725 101.643  1.00  0.00           O  
ATOM    434  CB  VAL B 201      96.153 155.373 103.226  1.00  0.00           C  
ATOM    435  CG1 VAL B 201      97.525 154.726 103.208  1.00  0.00           C  
ATOM    436  CG2 VAL B 201      96.094 156.456 104.288  1.00  0.00           C  
ATOM    437  N   ALA B 202      93.445 155.646 102.000  1.00  0.00           N  
ATOM    438  CA  ALA B 202      92.060 156.062 101.983  1.00  0.00           C  
ATOM    439  C   ALA B 202      91.300 154.961 102.676  1.00  0.00           C  
ATOM    440  O   ALA B 202      91.711 153.797 102.623  1.00  0.00           O  
ATOM    441  CB  ALA B 202      91.581 156.239 100.560  1.00  0.00           C  
ATOM    442  N   GLY B 203      90.237 155.343 103.375  1.00  0.00           N  
ATOM    443  CA  GLY B 203      89.461 154.384 104.135  1.00  0.00           C  
ATOM    444  C   GLY B 203      88.466 155.065 105.052  1.00  0.00           C  
ATOM    445  O   GLY B 203      88.208 156.264 104.935  1.00  0.00           O  
ATOM    446  N   ARG B 205      87.923 154.296 105.985  1.00  0.00           N  
ATOM    447  CA  ARG B 205      86.885 154.775 106.884  1.00  0.00           C  
ATOM    448  C   ARG B 205      87.498 155.347 108.148  1.00  0.00           C  
ATOM    449  O   ARG B 205      88.425 154.756 108.710  1.00  0.00           O  
ATOM    450  CB  ARG B 205      85.974 153.603 107.210  1.00  0.00           C  
ATOM    451  CG  ARG B 205      84.788 153.914 108.037  1.00  0.00           C  
ATOM    452  CD  ARG B 205      83.739 152.841 107.813  1.00  0.00           C  
ATOM    453  NE  ARG B 205      82.590 153.397 107.110  1.00  0.00           N  
ATOM    454  CZ  ARG B 205      82.025 152.858 106.036  1.00  0.00           C  
ATOM    455  NH1 ARG B 205      82.479 151.722 105.530  1.00  0.00           N  
ATOM    456  NH2 ARG B 205      81.006 153.467 105.460  1.00  0.00           N  
ATOM    457  N   MET B 206      87.022 156.511 108.576  1.00  0.00           N  
ATOM    458  CA  MET B 206      87.546 157.142 109.788  1.00  0.00           C  
ATOM    459  C   MET B 206      86.900 156.498 111.000  1.00  0.00           C  
ATOM    460  O   MET B 206      85.801 156.864 111.378  1.00  0.00           O  
ATOM    461  CB  MET B 206      87.265 158.649 109.778  1.00  0.00           C  
ATOM    462  CG  MET B 206      87.640 159.368 111.062  1.00  0.00           C  
ATOM    463  SD  MET B 206      87.857 161.145 110.849  1.00  0.00           S  
ATOM    464  CE  MET B 206      86.219 161.653 110.812  1.00  0.00           C  
ATOM    465  N   MET B 207      87.593 155.553 111.622  1.00  0.00           N  
ATOM    466  CA  MET B 207      87.021 154.831 112.753  1.00  0.00           C  
ATOM    467  C   MET B 207      87.059 155.563 114.095  1.00  0.00           C  
ATOM    468  O   MET B 207      86.133 155.423 114.890  1.00  0.00           O  
ATOM    469  CB  MET B 207      87.655 153.447 112.884  1.00  0.00           C  
ATOM    470  CG  MET B 207      87.419 152.540 111.684  1.00  0.00           C  
ATOM    471  SD  MET B 207      85.683 152.419 111.256  1.00  0.00           S  
ATOM    472  CE  MET B 207      85.135 151.222 112.428  1.00  0.00           C  
ATOM    473  N   THR B 208      88.133 156.301 114.378  1.00  0.00           N  
ATOM    474  CA  THR B 208      88.231 157.057 115.634  1.00  0.00           C  
ATOM    475  C   THR B 208      88.916 158.404 115.414  1.00  0.00           C  
ATOM    476  O   THR B 208      89.690 158.559 114.473  1.00  0.00           O  
ATOM    477  CB  THR B 208      89.015 156.287 116.746  1.00  0.00           C  
ATOM    478  OG1 THR B 208      90.398 156.188 116.399  1.00  0.00           O  
ATOM    479  CG2 THR B 208      88.468 154.895 116.938  1.00  0.00           C  
ATOM    480  N   ARG B 209      88.659 159.362 116.301  1.00  0.00           N  
ATOM    481  CA  ARG B 209      89.262 160.685 116.192  1.00  0.00           C  
ATOM    482  C   ARG B 209      89.350 161.391 117.542  1.00  0.00           C  
ATOM    483  O   ARG B 209      88.341 161.556 118.222  1.00  0.00           O  
ATOM    484  CB  ARG B 209      88.457 161.551 115.223  1.00  0.00           C  
ATOM    485  CG  ARG B 209      88.939 162.985 115.155  1.00  0.00           C  
ATOM    486  CD  ARG B 209      88.135 163.812 114.173  1.00  0.00           C  
ATOM    487  NE  ARG B 209      86.723 163.880 114.529  1.00  0.00           N  
ATOM    488  CZ  ARG B 209      85.826 164.623 113.887  1.00  0.00           C  
ATOM    489  NH1 ARG B 209      86.193 165.389 112.866  1.00  0.00           N  
ATOM    490  NH2 ARG B 209      84.551 164.583 114.253  1.00  0.00           N  
ATOM    491  N   ARG B 210      90.557 161.807 117.917  1.00  0.00           N  
ATOM    492  CA  ARG B 210      90.782 162.571 119.143  1.00  0.00           C  
ATOM    493  C   ARG B 210      91.318 163.927 118.745  1.00  0.00           C  
ATOM    494  O   ARG B 210      92.472 164.041 118.337  1.00  0.00           O  
ATOM    495  CB  ARG B 210      91.793 161.875 120.041  1.00  0.00           C  
ATOM    496  N   ILE B 211      90.463 164.940 118.807  1.00  0.00           N  
ATOM    497  CA  ILE B 211      90.873 166.300 118.493  1.00  0.00           C  
ATOM    498  C   ILE B 211      91.497 166.909 119.727  1.00  0.00           C  
ATOM    499  O   ILE B 211      90.910 166.868 120.803  1.00  0.00           O  
ATOM    500  CB  ILE B 211      89.683 167.168 118.090  1.00  0.00           C  
ATOM    501  CG1 ILE B 211      89.033 166.593 116.841  1.00  0.00           C  
ATOM    502  CG2 ILE B 211      90.137 168.601 117.850  1.00  0.00           C  
ATOM    503  CD1 ILE B 211      87.820 167.342 116.400  1.00  0.00           C  
ATOM    504  N   MET B 212      92.694 167.455 119.581  1.00  0.00           N  
ATOM    505  CA  MET B 212      93.362 168.085 120.705  1.00  0.00           C  
ATOM    506  C   MET B 212      93.916 169.446 120.321  1.00  0.00           C  
ATOM    507  O   MET B 212      95.074 169.743 120.583  1.00  0.00           O  
ATOM    508  CB  MET B 212      94.459 167.174 121.247  1.00  0.00           C  
ATOM    509  CG  MET B 212      93.919 165.838 121.714  1.00  0.00           C  
ATOM    510  SD  MET B 212      95.123 164.824 122.564  1.00  0.00           S  
ATOM    511  CE  MET B 212      96.111 164.305 121.207  1.00  0.00           C  
ATOM    512  N   GLY B 213      93.060 170.255 119.695  1.00  0.00           N  
ATOM    513  CA  GLY B 213      93.406 171.607 119.287  1.00  0.00           C  
ATOM    514  C   GLY B 213      94.650 171.743 118.437  1.00  0.00           C  
ATOM    515  O   GLY B 213      95.760 171.560 118.925  1.00  0.00           O  
ATOM    516  N   LYS B 214      94.477 172.106 117.170  1.00  0.00           N  
ATOM    517  CA  LYS B 214      95.609 172.276 116.247  1.00  0.00           C  
ATOM    518  C   LYS B 214      96.276 170.961 115.851  1.00  0.00           C  
ATOM    519  O   LYS B 214      97.157 170.946 114.990  1.00  0.00           O  
ATOM    520  CB  LYS B 214      96.660 173.256 116.820  1.00  0.00           C  
ATOM    521  N   ALA B 215      95.840 169.866 116.462  1.00  0.00           N  
ATOM    522  CA  ALA B 215      96.359 168.547 116.143  1.00  0.00           C  
ATOM    523  C   ALA B 215      95.367 167.499 116.612  1.00  0.00           C  
ATOM    524  O   ALA B 215      94.820 167.597 117.709  1.00  0.00           O  
ATOM    525  CB  ALA B 215      97.708 168.327 116.801  1.00  0.00           C  
ATOM    526  N   SER B 216      95.121 166.510 115.765  1.00  0.00           N  
ATOM    527  CA  SER B 216      94.230 165.419 116.102  1.00  0.00           C  
ATOM    528  C   SER B 216      94.860 164.131 115.629  1.00  0.00           C  
ATOM    529  O   SER B 216      95.769 164.139 114.793  1.00  0.00           O  
ATOM    530  CB  SER B 216      92.882 165.599 115.423  1.00  0.00           C  
ATOM    531  OG  SER B 216      92.274 166.796 115.851  1.00  0.00           O  
ATOM    532  N   PHE B 217      94.389 163.027 116.191  1.00  0.00           N  
ATOM    533  CA  PHE B 217      94.838 161.702 115.805  1.00  0.00           C  
ATOM    534  C   PHE B 217      93.610 160.980 115.282  1.00  0.00           C  
ATOM    535  O   PHE B 217      92.560 160.984 115.933  1.00  0.00           O  
ATOM    536  CB  PHE B 217      95.408 160.957 117.013  1.00  0.00           C  
ATOM    537  CG  PHE B 217      96.736 161.481 117.482  1.00  0.00           C  
ATOM    538  CD1 PHE B 217      97.918 161.003 116.928  1.00  0.00           C  
ATOM    539  CD2 PHE B 217      96.810 162.440 118.478  1.00  0.00           C  
ATOM    540  CE1 PHE B 217      99.155 161.472 117.360  1.00  0.00           C  
ATOM    541  CE2 PHE B 217      98.044 162.917 118.917  1.00  0.00           C  
ATOM    542  CZ  PHE B 217      99.216 162.430 118.355  1.00  0.00           C  
ATOM    543  N   VAL B 218      93.726 160.404 114.092  1.00  0.00           N  
ATOM    544  CA  VAL B 218      92.612 159.710 113.467  1.00  0.00           C  
ATOM    545  C   VAL B 218      93.036 158.272 113.178  1.00  0.00           C  
ATOM    546  O   VAL B 218      94.211 158.019 112.903  1.00  0.00           O  
ATOM    547  CB  VAL B 218      92.205 160.429 112.156  1.00  0.00           C  
ATOM    548  CG1 VAL B 218      90.991 159.775 111.529  1.00  0.00           C  
ATOM    549  CG2 VAL B 218      91.903 161.889 112.434  1.00  0.00           C  
ATOM    550  N   THR B 219      92.107 157.329 113.321  1.00  0.00           N  
ATOM    551  CA  THR B 219      92.355 155.930 112.976  1.00  0.00           C  
ATOM    552  C   THR B 219      91.585 155.609 111.690  1.00  0.00           C  
ATOM    553  O   THR B 219      90.352 155.749 111.646  1.00  0.00           O  
ATOM    554  CB  THR B 219      91.912 154.975 114.105  1.00  0.00           C  
ATOM    555  OG1 THR B 219      92.816 155.093 115.208  1.00  0.00           O  
ATOM    556  CG2 THR B 219      91.919 153.545 113.639  1.00  0.00           C  
ATOM    557  N   LEU B 220      92.319 155.212 110.650  1.00  0.00           N  
ATOM    558  CA  LEU B 220      91.746 154.902 109.341  1.00  0.00           C  
ATOM    559  C   LEU B 220      91.682 153.392 109.153  1.00  0.00           C  
ATOM    560  O   LEU B 220      92.638 152.687 109.478  1.00  0.00           O  
ATOM    561  CB  LEU B 220      92.633 155.486 108.245  1.00  0.00           C  
ATOM    562  CG  LEU B 220      92.042 155.538 106.840  1.00  0.00           C  
ATOM    563  CD1 LEU B 220      91.534 156.944 106.583  1.00  0.00           C  
ATOM    564  CD2 LEU B 220      93.093 155.170 105.809  1.00  0.00           C  
ATOM    565  N   GLN B 221      90.589 152.900 108.584  1.00  0.00           N  
ATOM    566  CA  GLN B 221      90.441 151.469 108.338  1.00  0.00           C  
ATOM    567  C   GLN B 221      90.115 151.149 106.875  1.00  0.00           C  
ATOM    568  O   GLN B 221      89.119 151.647 106.324  1.00  0.00           O  
ATOM    569  CB  GLN B 221      89.356 150.895 109.245  1.00  0.00           C  
ATOM    570  CG  GLN B 221      89.099 149.417 109.072  1.00  0.00           C  
ATOM    571  CD  GLN B 221      88.123 148.879 110.100  1.00  0.00           C  
ATOM    572  OE1 GLN B 221      88.512 148.528 111.212  1.00  0.00           O  
ATOM    573  NE2 GLN B 221      86.848 148.818 109.738  1.00  0.00           N  
ATOM    574  N   ASP B 222      90.966 150.329 106.257  1.00  0.00           N  
ATOM    575  CA  ASP B 222      90.773 149.867 104.882  1.00  0.00           C  
ATOM    576  C   ASP B 222      90.756 148.326 104.842  1.00  0.00           C  
ATOM    577  O   ASP B 222      90.555 147.701 105.884  1.00  0.00           O  
ATOM    578  CB  ASP B 222      91.853 150.458 103.960  1.00  0.00           C  
ATOM    579  CG  ASP B 222      93.270 150.144 104.416  1.00  0.00           C  
ATOM    580  OD1 ASP B 222      93.479 149.140 105.123  1.00  0.00           O  
ATOM    581  OD2 ASP B 222      94.190 150.898 104.041  1.00  0.00           O  
ATOM    582  N   VAL B 223      90.978 147.715 103.672  1.00  0.00           N  
ATOM    583  CA  VAL B 223      90.962 146.241 103.548  1.00  0.00           C  
ATOM    584  C   VAL B 223      91.933 145.524 104.471  1.00  0.00           C  
ATOM    585  O   VAL B 223      91.637 144.444 104.979  1.00  0.00           O  
ATOM    586  CB  VAL B 223      91.309 145.723 102.123  1.00  0.00           C  
ATOM    587  CG1 VAL B 223      90.076 145.468 101.343  1.00  0.00           C  
ATOM    588  CG2 VAL B 223      92.220 146.682 101.402  1.00  0.00           C  
ATOM    589  N   GLY B 224      93.117 146.102 104.626  1.00  0.00           N  
ATOM    590  CA  GLY B 224      94.159 145.456 105.402  1.00  0.00           C  
ATOM    591  C   GLY B 224      94.154 145.686 106.897  1.00  0.00           C  
ATOM    592  O   GLY B 224      94.856 144.987 107.622  1.00  0.00           O  
ATOM    593  N   GLY B 225      93.401 146.674 107.364  1.00  0.00           N  
ATOM    594  CA  GLY B 225      93.375 146.955 108.782  1.00  0.00           C  
ATOM    595  C   GLY B 225      93.332 148.436 109.067  1.00  0.00           C  
ATOM    596  O   GLY B 225      92.697 149.189 108.327  1.00  0.00           O  
ATOM    597  N   ARG B 226      94.063 148.860 110.095  1.00  0.00           N  
ATOM    598  CA  ARG B 226      94.053 150.249 110.533  1.00  0.00           C  
ATOM    599  C   ARG B 226      95.427 150.888 110.496  1.00  0.00           C  
ATOM    600  O   ARG B 226      96.437 150.234 110.747  1.00  0.00           O  
ATOM    601  CB  ARG B 226      93.482 150.350 111.949  1.00  0.00           C  
ATOM    602  CG  ARG B 226      92.068 149.832 112.061  1.00  0.00           C  
ATOM    603  CD  ARG B 226      91.484 150.011 113.452  1.00  0.00           C  
ATOM    604  NE  ARG B 226      90.152 149.413 113.544  1.00  0.00           N  
ATOM    605  CZ  ARG B 226      89.180 149.835 114.352  1.00  0.00           C  
ATOM    606  NH1 ARG B 226      89.375 150.873 115.159  1.00  0.00           N  
ATOM    607  NH2 ARG B 226      88.003 149.215 114.348  1.00  0.00           N  
ATOM    608  N   ILE B 227      95.461 152.169 110.174  1.00  0.00           N  
ATOM    609  CA  ILE B 227      96.700 152.927 110.149  1.00  0.00           C  
ATOM    610  C   ILE B 227      96.324 154.225 110.853  1.00  0.00           C  
ATOM    611  O   ILE B 227      95.152 154.618 110.846  1.00  0.00           O  
ATOM    612  CB  ILE B 227      97.176 153.191 108.684  1.00  0.00           C  
ATOM    613  CG1 ILE B 227      98.441 154.054 108.657  1.00  0.00           C  
ATOM    614  CG2 ILE B 227      96.069 153.846 107.868  1.00  0.00           C  
ATOM    615  CD1 ILE B 227      99.688 153.315 109.019  1.00  0.00           C  
ATOM    616  N   GLN B 228      97.289 154.855 111.510  1.00  0.00           N  
ATOM    617  CA  GLN B 228      97.017 156.073 112.246  1.00  0.00           C  
ATOM    618  C   GLN B 228      97.468 157.305 111.471  1.00  0.00           C  
ATOM    619  O   GLN B 228      98.532 157.303 110.850  1.00  0.00           O  
ATOM    620  CB  GLN B 228      97.697 156.012 113.614  1.00  0.00           C  
ATOM    621  CG  GLN B 228      97.304 157.154 114.531  1.00  0.00           C  
ATOM    622  CD  GLN B 228      97.678 156.909 115.972  1.00  0.00           C  
ATOM    623  OE1 GLN B 228      97.390 155.849 116.530  1.00  0.00           O  
ATOM    624  NE2 GLN B 228      98.298 157.903 116.599  1.00  0.00           N  
ATOM    625  N   LEU B 229      96.645 158.349 111.486  1.00  0.00           N  
ATOM    626  CA  LEU B 229      96.979 159.600 110.815  1.00  0.00           C  
ATOM    627  C   LEU B 229      97.207 160.693 111.849  1.00  0.00           C  
ATOM    628  O   LEU B 229      96.551 160.720 112.894  1.00  0.00           O  
ATOM    629  CB  LEU B 229      95.852 160.047 109.882  1.00  0.00           C  
ATOM    630  CG  LEU B 229      95.181 159.067 108.916  1.00  0.00           C  
ATOM    631  CD1 LEU B 229      94.247 159.859 108.019  1.00  0.00           C  
ATOM    632  CD2 LEU B 229      96.199 158.314 108.073  1.00  0.00           C  
ATOM    633  N   TYR B 230      98.143 161.587 111.553  1.00  0.00           N  
ATOM    634  CA  TYR B 230      98.429 162.722 112.413  1.00  0.00           C  
ATOM    635  C   TYR B 230      97.968 163.959 111.656  1.00  0.00           C  
ATOM    636  O   TYR B 230      98.595 164.365 110.668  1.00  0.00           O  
ATOM    637  CB  TYR B 230      99.925 162.803 112.721  1.00  0.00           C  
ATOM    638  CG  TYR B 230     100.308 164.025 113.522  1.00  0.00           C  
ATOM    639  CD1 TYR B 230      99.925 164.153 114.855  1.00  0.00           C  
ATOM    640  CD2 TYR B 230     101.025 165.070 112.936  1.00  0.00           C  
ATOM    641  CE1 TYR B 230     100.240 165.290 115.586  1.00  0.00           C  
ATOM    642  CE2 TYR B 230     101.343 166.212 113.655  1.00  0.00           C  
ATOM    643  CZ  TYR B 230     100.949 166.317 114.979  1.00  0.00           C  
ATOM    644  OH  TYR B 230     101.268 167.450 115.695  1.00  0.00           O  
ATOM    645  N   VAL B 231      96.850 164.526 112.099  1.00  0.00           N  
ATOM    646  CA  VAL B 231      96.240 165.668 111.432  1.00  0.00           C  
ATOM    647  C   VAL B 231      96.525 166.956 112.203  1.00  0.00           C  
ATOM    648  O   VAL B 231      95.950 167.190 113.260  1.00  0.00           O  
ATOM    649  CB  VAL B 231      94.719 165.478 111.333  1.00  0.00           C  
ATOM    650  CG1 VAL B 231      94.117 166.529 110.442  1.00  0.00           C  
ATOM    651  CG2 VAL B 231      94.384 164.087 110.842  1.00  0.00           C  
ATOM    652  N   ALA B 232      97.401 167.795 111.667  1.00  0.00           N  
ATOM    653  CA  ALA B 232      97.756 169.049 112.325  1.00  0.00           C  
ATOM    654  C   ALA B 232      97.338 170.267 111.499  1.00  0.00           C  
ATOM    655  O   ALA B 232      97.503 170.286 110.280  1.00  0.00           O  
ATOM    656  CB  ALA B 232      99.242 169.085 112.599  1.00  0.00           C  
ATOM    657  N   ARG B 233      96.841 171.300 112.170  1.00  0.00           N  
ATOM    658  CA  ARG B 233      96.337 172.494 111.494  1.00  0.00           C  
ATOM    659  C   ARG B 233      97.326 173.139 110.533  1.00  0.00           C  
ATOM    660  O   ARG B 233      96.955 173.527 109.429  1.00  0.00           O  
ATOM    661  CB  ARG B 233      95.854 173.530 112.514  1.00  0.00           C  
ATOM    662  N   ASP B 234      98.581 173.237 110.949  1.00  0.00           N  
ATOM    663  CA  ASP B 234      99.595 173.921 110.156  1.00  0.00           C  
ATOM    664  C   ASP B 234     100.221 173.098 109.026  1.00  0.00           C  
ATOM    665  O   ASP B 234     100.940 173.643 108.192  1.00  0.00           O  
ATOM    666  CB  ASP B 234     100.688 174.489 111.072  1.00  0.00           C  
ATOM    667  CG  ASP B 234     100.185 175.632 111.955  1.00  0.00           C  
ATOM    668  OD1 ASP B 234      99.324 176.424 111.500  1.00  0.00           O  
ATOM    669  OD2 ASP B 234     100.659 175.746 113.107  1.00  0.00           O  
ATOM    670  N   SER B 235      99.960 171.795 109.003  1.00  0.00           N  
ATOM    671  CA  SER B 235     100.505 170.931 107.958  1.00  0.00           C  
ATOM    672  C   SER B 235      99.569 170.873 106.759  1.00  0.00           C  
ATOM    673  O   SER B 235     100.008 170.717 105.619  1.00  0.00           O  
ATOM    674  CB  SER B 235     100.706 169.520 108.490  1.00  0.00           C  
ATOM    675  OG  SER B 235     101.542 169.512 109.631  1.00  0.00           O  
ATOM    676  N   LEU B 236      98.273 170.951 107.033  1.00  0.00           N  
ATOM    677  CA  LEU B 236      97.268 170.887 105.985  1.00  0.00           C  
ATOM    678  C   LEU B 236      97.135 172.254 105.343  1.00  0.00           C  
ATOM    679  O   LEU B 236      97.620 173.253 105.877  1.00  0.00           O  
ATOM    680  CB  LEU B 236      95.920 170.453 106.569  1.00  0.00           C  
ATOM    681  CG  LEU B 236      95.884 169.087 107.250  1.00  0.00           C  
ATOM    682  CD1 LEU B 236      94.535 168.899 107.885  1.00  0.00           C  
ATOM    683  CD2 LEU B 236      96.166 167.981 106.247  1.00  0.00           C  
ATOM    684  N   PRO B 237      96.525 172.314 104.155  1.00  0.00           N  
ATOM    685  CA  PRO B 237      96.347 173.607 103.494  1.00  0.00           C  
ATOM    686  C   PRO B 237      95.482 174.506 104.367  1.00  0.00           C  
ATOM    687  O   PRO B 237      94.686 174.023 105.174  1.00  0.00           O  
ATOM    688  CB  PRO B 237      95.625 173.227 102.203  1.00  0.00           C  
ATOM    689  CG  PRO B 237      96.153 171.855 101.917  1.00  0.00           C  
ATOM    690  CD  PRO B 237      96.110 171.208 103.275  1.00  0.00           C  
ATOM    691  N   GLU B 238      95.626 175.811 104.182  1.00  0.00           N  
ATOM    692  CA  GLU B 238      94.870 176.793 104.943  1.00  0.00           C  
ATOM    693  C   GLU B 238      93.367 176.513 104.914  1.00  0.00           C  
ATOM    694  O   GLU B 238      92.763 176.454 103.845  1.00  0.00           O  
ATOM    695  CB  GLU B 238      95.146 178.182 104.373  1.00  0.00           C  
ATOM    696  CG  GLU B 238      94.280 179.288 104.940  1.00  0.00           C  
ATOM    697  CD  GLU B 238      94.422 180.578 104.157  1.00  0.00           C  
ATOM    698  OE1 GLU B 238      95.525 181.170 104.195  1.00  0.00           O  
ATOM    699  OE2 GLU B 238      93.438 180.989 103.496  1.00  0.00           O  
ATOM    700  N   GLY B 239      92.785 176.296 106.090  1.00  0.00           N  
ATOM    701  CA  GLY B 239      91.345 176.112 106.192  1.00  0.00           C  
ATOM    702  C   GLY B 239      90.807 174.697 106.338  1.00  0.00           C  
ATOM    703  O   GLY B 239      89.736 174.503 106.920  1.00  0.00           O  
ATOM    704  N   VAL B 240      91.535 173.709 105.827  1.00  0.00           N  
ATOM    705  CA  VAL B 240      91.076 172.322 105.861  1.00  0.00           C  
ATOM    706  C   VAL B 240      90.795 171.837 107.275  1.00  0.00           C  
ATOM    707  O   VAL B 240      89.721 171.303 107.548  1.00  0.00           O  
ATOM    708  CB  VAL B 240      92.092 171.368 105.198  1.00  0.00           C  
ATOM    709  CG1 VAL B 240      91.608 169.932 105.273  1.00  0.00           C  
ATOM    710  CG2 VAL B 240      92.301 171.762 103.764  1.00  0.00           C  
ATOM    711  N   TYR B 241      91.747 172.048 108.175  1.00  0.00           N  
ATOM    712  CA  TYR B 241      91.613 171.588 109.550  1.00  0.00           C  
ATOM    713  C   TYR B 241      90.369 172.114 110.255  1.00  0.00           C  
ATOM    714  O   TYR B 241      89.583 171.336 110.792  1.00  0.00           O  
ATOM    715  CB  TYR B 241      92.852 171.969 110.356  1.00  0.00           C  
ATOM    716  CG  TYR B 241      92.962 171.277 111.693  1.00  0.00           C  
ATOM    717  CD1 TYR B 241      93.418 169.960 111.783  1.00  0.00           C  
ATOM    718  CD2 TYR B 241      92.638 171.941 112.869  1.00  0.00           C  
ATOM    719  CE1 TYR B 241      93.550 169.323 113.017  1.00  0.00           C  
ATOM    720  CE2 TYR B 241      92.765 171.315 114.103  1.00  0.00           C  
ATOM    721  CZ  TYR B 241      93.221 170.009 114.172  1.00  0.00           C  
ATOM    722  OH  TYR B 241      93.344 169.394 115.398  1.00  0.00           O  
ATOM    723  N   ASN B 242      90.175 173.426 110.238  1.00  0.00           N  
ATOM    724  CA  ASN B 242      89.066 174.020 110.979  1.00  0.00           C  
ATOM    725  C   ASN B 242      87.729 174.005 110.266  1.00  0.00           C  
ATOM    726  O   ASN B 242      86.706 173.671 110.861  1.00  0.00           O  
ATOM    727  CB  ASN B 242      89.391 175.453 111.397  1.00  0.00           C  
ATOM    728  CG  ASN B 242      90.570 175.534 112.342  1.00  0.00           C  
ATOM    729  OD1 ASN B 242      90.751 174.685 113.213  1.00  0.00           O  
ATOM    730  ND2 ASN B 242      91.388 176.564 112.170  1.00  0.00           N  
ATOM    731  N   ASP B 243      87.724 174.378 108.994  1.00  0.00           N  
ATOM    732  CA  ASP B 243      86.473 174.479 108.259  1.00  0.00           C  
ATOM    733  C   ASP B 243      85.959 173.175 107.639  1.00  0.00           C  
ATOM    734  O   ASP B 243      84.809 173.106 107.202  1.00  0.00           O  
ATOM    735  CB  ASP B 243      86.570 175.588 107.203  1.00  0.00           C  
ATOM    736  CG  ASP B 243      86.710 176.979 107.821  1.00  0.00           C  
ATOM    737  OD1 ASP B 243      85.862 177.351 108.667  1.00  0.00           O  
ATOM    738  OD2 ASP B 243      87.666 177.700 107.458  1.00  0.00           O  
ATOM    739  N   GLN B 244      86.796 172.142 107.600  1.00  0.00           N  
ATOM    740  CA  GLN B 244      86.388 170.872 107.018  1.00  0.00           C  
ATOM    741  C   GLN B 244      86.567 169.703 107.952  1.00  0.00           C  
ATOM    742  O   GLN B 244      85.590 169.113 108.398  1.00  0.00           O  
ATOM    743  CB  GLN B 244      87.144 170.614 105.719  1.00  0.00           C  
ATOM    744  CG  GLN B 244      86.683 171.501 104.582  1.00  0.00           C  
ATOM    745  CD  GLN B 244      87.687 171.572 103.452  1.00  0.00           C  
ATOM    746  OE1 GLN B 244      88.157 170.546 102.953  1.00  0.00           O  
ATOM    747  NE2 GLN B 244      88.029 172.791 103.045  1.00  0.00           N  
ATOM    748  N   PHE B 245      87.816 169.383 108.267  1.00  0.00           N  
ATOM    749  CA  PHE B 245      88.122 168.220 109.084  1.00  0.00           C  
ATOM    750  C   PHE B 245      87.290 168.130 110.347  1.00  0.00           C  
ATOM    751  O   PHE B 245      86.621 167.123 110.577  1.00  0.00           O  
ATOM    752  CB  PHE B 245      89.602 168.170 109.450  1.00  0.00           C  
ATOM    753  CG  PHE B 245      89.954 167.019 110.346  1.00  0.00           C  
ATOM    754  CD1 PHE B 245      89.715 165.709 109.942  1.00  0.00           C  
ATOM    755  CD2 PHE B 245      90.513 167.242 111.595  1.00  0.00           C  
ATOM    756  CE1 PHE B 245      90.026 164.642 110.766  1.00  0.00           C  
ATOM    757  CE2 PHE B 245      90.829 166.179 112.429  1.00  0.00           C  
ATOM    758  CZ  PHE B 245      90.586 164.879 112.014  1.00  0.00           C  
ATOM    759  N   LYS B 246      87.319 169.181 111.157  1.00  0.00           N  
ATOM    760  CA  LYS B 246      86.592 169.170 112.420  1.00  0.00           C  
ATOM    761  C   LYS B 246      85.087 169.001 112.261  1.00  0.00           C  
ATOM    762  O   LYS B 246      84.407 168.620 113.210  1.00  0.00           O  
ATOM    763  CB  LYS B 246      86.933 170.412 113.248  1.00  0.00           C  
ATOM    764  CG  LYS B 246      88.292 170.316 113.926  1.00  0.00           C  
ATOM    765  CD  LYS B 246      88.840 171.663 114.381  1.00  0.00           C  
ATOM    766  CE  LYS B 246      88.054 172.263 115.533  1.00  0.00           C  
ATOM    767  NZ  LYS B 246      88.671 173.550 115.991  1.00  0.00           N  
ATOM    768  N   LYS B 247      84.576 169.240 111.058  1.00  0.00           N  
ATOM    769  CA  LYS B 247      83.149 169.093 110.789  1.00  0.00           C  
ATOM    770  C   LYS B 247      82.783 167.696 110.265  1.00  0.00           C  
ATOM    771  O   LYS B 247      81.607 167.390 110.057  1.00  0.00           O  
ATOM    772  CB  LYS B 247      82.678 170.177 109.813  1.00  0.00           C  
ATOM    773  N   TRP B 248      83.780 166.844 110.050  1.00  0.00           N  
ATOM    774  CA  TRP B 248      83.509 165.493 109.560  1.00  0.00           C  
ATOM    775  C   TRP B 248      83.097 164.576 110.698  1.00  0.00           C  
ATOM    776  O   TRP B 248      83.594 164.697 111.814  1.00  0.00           O  
ATOM    777  CB  TRP B 248      84.730 164.898 108.864  1.00  0.00           C  
ATOM    778  CG  TRP B 248      85.210 165.683 107.697  1.00  0.00           C  
ATOM    779  CD1 TRP B 248      84.516 166.629 106.993  1.00  0.00           C  
ATOM    780  CD2 TRP B 248      86.499 165.595 107.091  1.00  0.00           C  
ATOM    781  NE1 TRP B 248      85.301 167.135 105.985  1.00  0.00           N  
ATOM    782  CE2 TRP B 248      86.523 166.517 106.025  1.00  0.00           C  
ATOM    783  CE3 TRP B 248      87.637 164.824 107.345  1.00  0.00           C  
ATOM    784  CZ2 TRP B 248      87.642 166.687 105.217  1.00  0.00           C  
ATOM    785  CZ3 TRP B 248      88.745 164.992 106.544  1.00  0.00           C  
ATOM    786  CH2 TRP B 248      88.742 165.917 105.492  1.00  0.00           C  
ATOM    787  N   ASP B 249      82.192 163.652 110.401  1.00  0.00           N  
ATOM    788  CA  ASP B 249      81.703 162.697 111.382  1.00  0.00           C  
ATOM    789  C   ASP B 249      82.460 161.377 111.279  1.00  0.00           C  
ATOM    790  O   ASP B 249      83.283 161.206 110.390  1.00  0.00           O  
ATOM    791  CB  ASP B 249      80.206 162.491 111.199  1.00  0.00           C  
ATOM    792  CG  ASP B 249      79.427 163.779 111.342  1.00  0.00           C  
ATOM    793  OD1 ASP B 249      79.254 164.241 112.486  1.00  0.00           O  
ATOM    794  OD2 ASP B 249      78.989 164.336 110.315  1.00  0.00           O  
ATOM    795  N   LEU B 250      82.111 160.420 112.132  1.00  0.00           N  
ATOM    796  CA  LEU B 250      82.888 159.197 112.293  1.00  0.00           C  
ATOM    797  C   LEU B 250      82.684 158.000 111.360  1.00  0.00           C  
ATOM    798  O   LEU B 250      83.439 157.042 111.421  1.00  0.00           O  
ATOM    799  CB  LEU B 250      82.810 158.746 113.747  1.00  0.00           C  
ATOM    800  CG  LEU B 250      84.141 158.511 114.458  1.00  0.00           C  
ATOM    801  CD1 LEU B 250      85.078 159.688 114.293  1.00  0.00           C  
ATOM    802  CD2 LEU B 250      83.869 158.264 115.910  1.00  0.00           C  
ATOM    803  N   GLY B 251      81.673 158.008 110.512  1.00  0.00           N  
ATOM    804  CA  GLY B 251      81.590 156.909 109.558  1.00  0.00           C  
ATOM    805  C   GLY B 251      82.230 157.262 108.217  1.00  0.00           C  
ATOM    806  O   GLY B 251      82.444 156.404 107.370  1.00  0.00           O  
ATOM    807  N   ASP B 252      82.550 158.540 108.049  1.00  0.00           N  
ATOM    808  CA  ASP B 252      83.032 159.094 106.795  1.00  0.00           C  
ATOM    809  C   ASP B 252      84.239 158.402 106.162  1.00  0.00           C  
ATOM    810  O   ASP B 252      85.172 157.993 106.858  1.00  0.00           O  
ATOM    811  CB  ASP B 252      83.338 160.583 106.975  1.00  0.00           C  
ATOM    812  CG  ASP B 252      82.101 161.407 107.323  1.00  0.00           C  
ATOM    813  OD1 ASP B 252      80.958 160.925 107.162  1.00  0.00           O  
ATOM    814  OD2 ASP B 252      82.275 162.561 107.754  1.00  0.00           O  
ATOM    815  N   ILE B 253      84.205 158.285 104.836  1.00  0.00           N  
ATOM    816  CA  ILE B 253      85.317 157.730 104.074  1.00  0.00           C  
ATOM    817  C   ILE B 253      86.180 158.924 103.682  1.00  0.00           C  
ATOM    818  O   ILE B 253      85.680 159.895 103.101  1.00  0.00           O  
ATOM    819  CB  ILE B 253      84.835 157.057 102.785  1.00  0.00           C  
ATOM    820  CG1 ILE B 253      83.723 156.049 103.083  1.00  0.00           C  
ATOM    821  CG2 ILE B 253      86.004 156.390 102.081  1.00  0.00           C  
ATOM    822  CD1 ILE B 253      84.218 154.758 103.668  1.00  0.00           C  
ATOM    823  N   ILE B 254      87.463 158.861 104.011  1.00  0.00           N  
ATOM    824  CA  ILE B 254      88.375 159.969 103.761  1.00  0.00           C  
ATOM    825  C   ILE B 254      89.657 159.484 103.096  1.00  0.00           C  
ATOM    826  O   ILE B 254      90.012 158.301 103.187  1.00  0.00           O  
ATOM    827  CB  ILE B 254      88.754 160.672 105.077  1.00  0.00           C  
ATOM    828  CG1 ILE B 254      89.451 159.687 106.012  1.00  0.00           C  
ATOM    829  CG2 ILE B 254      87.515 161.212 105.764  1.00  0.00           C  
ATOM    830  CD1 ILE B 254      89.833 160.275 107.344  1.00  0.00           C  
ATOM    831  N   GLY B 255      90.350 160.403 102.434  1.00  0.00           N  
ATOM    832  CA  GLY B 255      91.605 160.078 101.785  1.00  0.00           C  
ATOM    833  C   GLY B 255      92.675 160.983 102.346  1.00  0.00           C  
ATOM    834  O   GLY B 255      92.418 162.160 102.610  1.00  0.00           O  
ATOM    835  N   ALA B 256      93.873 160.446 102.525  1.00  0.00           N  
ATOM    836  CA  ALA B 256      94.968 161.196 103.122  1.00  0.00           C  
ATOM    837  C   ALA B 256      96.275 160.933 102.394  1.00  0.00           C  
ATOM    838  O   ALA B 256      96.458 159.872 101.798  1.00  0.00           O  
ATOM    839  CB  ALA B 256      95.113 160.815 104.578  1.00  0.00           C  
ATOM    840  N   ARG B 257      97.193 161.888 102.487  1.00  0.00           N  
ATOM    841  CA  ARG B 257      98.506 161.792 101.867  1.00  0.00           C  
ATOM    842  C   ARG B 257      99.478 162.491 102.805  1.00  0.00           C  
ATOM    843  O   ARG B 257      99.227 163.620 103.235  1.00  0.00           O  
ATOM    844  CB  ARG B 257      98.491 162.490 100.505  1.00  0.00           C  
ATOM    845  CG  ARG B 257      99.806 162.441  99.741  1.00  0.00           C  
ATOM    846  CD  ARG B 257      99.642 162.949  98.308  1.00  0.00           C  
ATOM    847  NE  ARG B 257      98.933 161.994  97.451  1.00  0.00           N  
ATOM    848  CZ  ARG B 257      97.647 162.091  97.102  1.00  0.00           C  
ATOM    849  NH1 ARG B 257      96.908 163.110  97.528  1.00  0.00           N  
ATOM    850  NH2 ARG B 257      97.094 161.160  96.329  1.00  0.00           N  
ATOM    851  N   GLY B 258     100.559 161.807 103.154  1.00  0.00           N  
ATOM    852  CA  GLY B 258     101.555 162.382 104.042  1.00  0.00           C  
ATOM    853  C   GLY B 258     102.726 161.439 104.240  1.00  0.00           C  
ATOM    854  O   GLY B 258     102.753 160.354 103.664  1.00  0.00           O  
ATOM    855  N   THR B 259     103.693 161.842 105.055  1.00  0.00           N  
ATOM    856  CA  THR B 259     104.896 161.042 105.277  1.00  0.00           C  
ATOM    857  C   THR B 259     104.788 160.109 106.478  1.00  0.00           C  
ATOM    858  O   THR B 259     104.119 160.426 107.461  1.00  0.00           O  
ATOM    859  CB  THR B 259     106.127 161.949 105.450  1.00  0.00           C  
ATOM    860  OG1 THR B 259     105.845 162.957 106.429  1.00  0.00           O  
ATOM    861  CG2 THR B 259     106.465 162.637 104.139  1.00  0.00           C  
ATOM    862  N   LEU B 261     105.449 158.959 106.390  1.00  0.00           N  
ATOM    863  CA  LEU B 261     105.439 157.973 107.464  1.00  0.00           C  
ATOM    864  C   LEU B 261     106.384 158.340 108.592  1.00  0.00           C  
ATOM    865  O   LEU B 261     107.448 158.911 108.353  1.00  0.00           O  
ATOM    866  CB  LEU B 261     105.856 156.612 106.933  1.00  0.00           C  
ATOM    867  CG  LEU B 261     104.869 155.918 106.015  1.00  0.00           C  
ATOM    868  CD1 LEU B 261     105.456 154.592 105.623  1.00  0.00           C  
ATOM    869  CD2 LEU B 261     103.548 155.727 106.734  1.00  0.00           C  
ATOM    870  N   PHE B 262     106.008 157.973 109.813  1.00  0.00           N  
ATOM    871  CA  PHE B 262     106.846 158.174 110.992  1.00  0.00           C  
ATOM    872  C   PHE B 262     106.267 157.327 112.109  1.00  0.00           C  
ATOM    873  O   PHE B 262     105.174 156.779 111.969  1.00  0.00           O  
ATOM    874  CB  PHE B 262     106.887 159.652 111.412  1.00  0.00           C  
ATOM    875  CG  PHE B 262     105.607 160.160 112.035  1.00  0.00           C  
ATOM    876  CD1 PHE B 262     104.558 160.624 111.246  1.00  0.00           C  
ATOM    877  CD2 PHE B 262     105.465 160.203 113.413  1.00  0.00           C  
ATOM    878  CE1 PHE B 262     103.387 161.124 111.827  1.00  0.00           C  
ATOM    879  CE2 PHE B 262     104.297 160.701 113.997  1.00  0.00           C  
ATOM    880  CZ  PHE B 262     103.260 161.161 113.202  1.00  0.00           C  
ATOM    881  N   LYS B 263     107.008 157.187 113.201  1.00  0.00           N  
ATOM    882  CA  LYS B 263     106.513 156.439 114.348  1.00  0.00           C  
ATOM    883  C   LYS B 263     106.339 157.358 115.535  1.00  0.00           C  
ATOM    884  O   LYS B 263     107.214 158.174 115.831  1.00  0.00           O  
ATOM    885  CB  LYS B 263     107.449 155.294 114.731  1.00  0.00           C  
ATOM    886  CG  LYS B 263     107.451 154.155 113.748  1.00  0.00           C  
ATOM    887  CD  LYS B 263     107.974 152.886 114.383  1.00  0.00           C  
ATOM    888  CE  LYS B 263     107.540 151.685 113.577  1.00  0.00           C  
ATOM    889  NZ  LYS B 263     107.907 150.400 114.216  1.00  0.00           N  
ATOM    890  N   THR B 264     105.187 157.252 116.185  1.00  0.00           N  
ATOM    891  CA  THR B 264     104.888 158.032 117.377  1.00  0.00           C  
ATOM    892  C   THR B 264     105.610 157.403 118.561  1.00  0.00           C  
ATOM    893  O   THR B 264     106.062 156.258 118.476  1.00  0.00           O  
ATOM    894  CB  THR B 264     103.367 158.053 117.661  1.00  0.00           C  
ATOM    895  OG1 THR B 264     102.891 156.716 117.868  1.00  0.00           O  
ATOM    896  CG2 THR B 264     102.618 158.667 116.487  1.00  0.00           C  
ATOM    897  N   GLN B 266     105.722 158.160 119.652  1.00  0.00           N  
ATOM    898  CA  GLN B 266     106.364 157.692 120.880  1.00  0.00           C  
ATOM    899  C   GLN B 266     105.998 156.248 121.203  1.00  0.00           C  
ATOM    900  O   GLN B 266     106.867 155.399 121.329  1.00  0.00           O  
ATOM    901  CB  GLN B 266     105.998 158.607 122.047  1.00  0.00           C  
ATOM    902  N   THR B 267     104.707 155.964 121.270  1.00  0.00           N  
ATOM    903  CA  THR B 267     104.214 154.618 121.550  1.00  0.00           C  
ATOM    904  C   THR B 267     104.757 153.457 120.676  1.00  0.00           C  
ATOM    905  O   THR B 267     104.582 152.280 121.018  1.00  0.00           O  
ATOM    906  CB  THR B 267     102.706 154.629 121.454  1.00  0.00           C  
ATOM    907  OG1 THR B 267     102.332 155.128 120.165  1.00  0.00           O  
ATOM    908  CG2 THR B 267     102.134 155.562 122.507  1.00  0.00           C  
ATOM    909  N   GLY B 268     105.405 153.785 119.558  1.00  0.00           N  
ATOM    910  CA  GLY B 268     105.935 152.765 118.657  1.00  0.00           C  
ATOM    911  C   GLY B 268     104.989 152.441 117.513  1.00  0.00           C  
ATOM    912  O   GLY B 268     105.050 151.361 116.915  1.00  0.00           O  
ATOM    913  N   GLU B 269     104.113 153.392 117.206  1.00  0.00           N  
ATOM    914  CA  GLU B 269     103.121 153.213 116.161  1.00  0.00           C  
ATOM    915  C   GLU B 269     103.434 153.945 114.869  1.00  0.00           C  
ATOM    916  O   GLU B 269     103.839 155.110 114.875  1.00  0.00           O  
ATOM    917  CB  GLU B 269     101.743 153.631 116.658  1.00  0.00           C  
ATOM    918  CG  GLU B 269     101.049 152.570 117.486  1.00  0.00           C  
ATOM    919  CD  GLU B 269      99.556 152.810 117.590  1.00  0.00           C  
ATOM    920  OE1 GLU B 269      98.930 153.125 116.552  1.00  0.00           O  
ATOM    921  OE2 GLU B 269      99.006 152.683 118.706  1.00  0.00           O  
ATOM    922  N   LEU B 270     103.263 153.234 113.761  1.00  0.00           N  
ATOM    923  CA  LEU B 270     103.454 153.806 112.443  1.00  0.00           C  
ATOM    924  C   LEU B 270     102.274 154.739 112.193  1.00  0.00           C  
ATOM    925  O   LEU B 270     101.121 154.382 112.472  1.00  0.00           O  
ATOM    926  CB  LEU B 270     103.494 152.691 111.398  1.00  0.00           C  
ATOM    927  CG  LEU B 270     103.859 153.062 109.966  1.00  0.00           C  
ATOM    928  CD1 LEU B 270     105.223 153.733 109.914  1.00  0.00           C  
ATOM    929  CD2 LEU B 270     103.856 151.804 109.132  1.00  0.00           C  
ATOM    930  N   SER B 271     102.573 155.927 111.677  1.00  0.00           N  
ATOM    931  CA  SER B 271     101.571 156.952 111.446  1.00  0.00           C  
ATOM    932  C   SER B 271     101.888 157.760 110.206  1.00  0.00           C  
ATOM    933  O   SER B 271     103.015 157.747 109.711  1.00  0.00           O  
ATOM    934  CB  SER B 271     101.494 157.900 112.646  1.00  0.00           C  
ATOM    935  OG  SER B 271     100.970 157.251 113.794  1.00  0.00           O  
ATOM    936  N   ILE B 272     100.889 158.488 109.725  1.00  0.00           N  
ATOM    937  CA  ILE B 272     101.038 159.318 108.547  1.00  0.00           C  
ATOM    938  C   ILE B 272     100.849 160.782 108.911  1.00  0.00           C  
ATOM    939  O   ILE B 272      99.777 161.195 109.343  1.00  0.00           O  
ATOM    940  CB  ILE B 272     100.007 158.926 107.475  1.00  0.00           C  
ATOM    941  CG1 ILE B 272     100.258 157.492 107.017  1.00  0.00           C  
ATOM    942  CG2 ILE B 272     100.061 159.888 106.301  1.00  0.00           C  
ATOM    943  CD1 ILE B 272      99.174 156.963 106.137  1.00  0.00           C  
ATOM    944  N   HIS B 273     101.906 161.565 108.774  1.00  0.00           N  
ATOM    945  CA  HIS B 273     101.815 162.989 109.024  1.00  0.00           C  
ATOM    946  C   HIS B 273     101.128 163.600 107.815  1.00  0.00           C  
ATOM    947  O   HIS B 273     101.775 163.909 106.818  1.00  0.00           O  
ATOM    948  CB  HIS B 273     103.210 163.574 109.183  1.00  0.00           C  
ATOM    949  CG  HIS B 273     103.216 165.030 109.516  1.00  0.00           C  
ATOM    950  ND1 HIS B 273     103.680 165.515 110.716  1.00  0.00           N  
ATOM    951  CD2 HIS B 273     102.808 166.108 108.804  1.00  0.00           C  
ATOM    952  CE1 HIS B 273     103.558 166.832 110.734  1.00  0.00           C  
ATOM    953  NE2 HIS B 273     103.032 167.214 109.584  1.00  0.00           N  
ATOM    954  N   CYS B 274      99.821 163.780 107.901  1.00  0.00           N  
ATOM    955  CA  CYS B 274      99.059 164.280 106.772  1.00  0.00           C  
ATOM    956  C   CYS B 274      99.425 165.676 106.281  1.00  0.00           C  
ATOM    957  O   CYS B 274      99.507 166.622 107.068  1.00  0.00           O  
ATOM    958  CB  CYS B 274      97.577 164.227 107.100  1.00  0.00           C  
ATOM    959  SG  CYS B 274      97.031 162.570 107.477  1.00  0.00           S  
ATOM    960  N   THR B 275      99.652 165.789 104.974  1.00  0.00           N  
ATOM    961  CA  THR B 275      99.876 167.077 104.320  1.00  0.00           C  
ATOM    962  C   THR B 275      98.674 167.395 103.432  1.00  0.00           C  
ATOM    963  O   THR B 275      98.423 168.549 103.091  1.00  0.00           O  
ATOM    964  CB  THR B 275     101.149 167.073 103.462  1.00  0.00           C  
ATOM    965  OG1 THR B 275     101.127 165.956 102.561  1.00  0.00           O  
ATOM    966  CG2 THR B 275     102.381 166.991 104.347  1.00  0.00           C  
ATOM    967  N   GLU B 276      97.937 166.359 103.052  1.00  0.00           N  
ATOM    968  CA  GLU B 276      96.703 166.537 102.297  1.00  0.00           C  
ATOM    969  C   GLU B 276      95.681 165.577 102.882  1.00  0.00           C  
ATOM    970  O   GLU B 276      96.012 164.439 103.218  1.00  0.00           O  
ATOM    971  CB  GLU B 276      96.908 166.231 100.817  1.00  0.00           C  
ATOM    972  CG  GLU B 276      95.729 166.628  99.944  1.00  0.00           C  
ATOM    973  CD  GLU B 276      95.800 166.019  98.562  1.00  0.00           C  
ATOM    974  OE1 GLU B 276      96.807 166.244  97.854  1.00  0.00           O  
ATOM    975  OE2 GLU B 276      94.850 165.303  98.185  1.00  0.00           O  
ATOM    976  N   LEU B 277      94.442 166.039 102.999  1.00  0.00           N  
ATOM    977  CA  LEU B 277      93.375 165.251 103.599  1.00  0.00           C  
ATOM    978  C   LEU B 277      92.071 165.728 102.962  1.00  0.00           C  
ATOM    979  O   LEU B 277      91.855 166.940 102.826  1.00  0.00           O  
ATOM    980  CB  LEU B 277      93.353 165.515 105.114  1.00  0.00           C  
ATOM    981  CG  LEU B 277      92.504 164.717 106.109  1.00  0.00           C  
ATOM    982  CD1 LEU B 277      92.965 163.281 106.196  1.00  0.00           C  
ATOM    983  CD2 LEU B 277      92.616 165.369 107.474  1.00  0.00           C  
ATOM    984  N   ARG B 278      91.233 164.796 102.515  1.00  0.00           N  
ATOM    985  CA  ARG B 278      89.940 165.177 101.965  1.00  0.00           C  
ATOM    986  C   ARG B 278      88.844 164.133 102.111  1.00  0.00           C  
ATOM    987  O   ARG B 278      89.115 162.939 102.215  1.00  0.00           O  
ATOM    988  CB  ARG B 278      90.070 165.672 100.517  1.00  0.00           C  
ATOM    989  CG  ARG B 278      90.826 164.781  99.560  1.00  0.00           C  
ATOM    990  CD  ARG B 278      91.189 165.571  98.303  1.00  0.00           C  
ATOM    991  NE  ARG B 278      90.757 164.914  97.066  1.00  0.00           N  
ATOM    992  CZ  ARG B 278      89.552 165.059  96.518  1.00  0.00           C  
ATOM    993  NH1 ARG B 278      88.645 165.839  97.095  1.00  0.00           N  
ATOM    994  NH2 ARG B 278      89.249 164.417  95.397  1.00  0.00           N  
ATOM    995  N   LEU B 279      87.607 164.611 102.180  1.00  0.00           N  
ATOM    996  CA  LEU B 279      86.438 163.765 102.375  1.00  0.00           C  
ATOM    997  C   LEU B 279      86.002 163.167 101.046  1.00  0.00           C  
ATOM    998  O   LEU B 279      85.848 163.892 100.066  1.00  0.00           O  
ATOM    999  CB  LEU B 279      85.297 164.610 102.949  1.00  0.00           C  
ATOM   1000  CG  LEU B 279      83.944 163.939 103.174  1.00  0.00           C  
ATOM   1001  CD1 LEU B 279      84.073 162.882 104.228  1.00  0.00           C  
ATOM   1002  CD2 LEU B 279      82.919 164.953 103.594  1.00  0.00           C  
ATOM   1003  N   LEU B 281      85.778 161.856 101.019  1.00  0.00           N  
ATOM   1004  CA  LEU B 281      85.360 161.173  99.794  1.00  0.00           C  
ATOM   1005  C   LEU B 281      83.888 160.753  99.807  1.00  0.00           C  
ATOM   1006  O   LEU B 281      83.242 160.728  98.759  1.00  0.00           O  
ATOM   1007  CB  LEU B 281      86.250 159.957  99.518  1.00  0.00           C  
ATOM   1008  CG  LEU B 281      87.755 160.231  99.534  1.00  0.00           C  
ATOM   1009  CD1 LEU B 281      88.532 158.976  99.200  1.00  0.00           C  
ATOM   1010  CD2 LEU B 281      88.085 161.329  98.566  1.00  0.00           C  
ATOM   1011  N   THR B 282      83.363 160.402 100.977  1.00  0.00           N  
ATOM   1012  CA  THR B 282      81.959 160.012 101.083  1.00  0.00           C  
ATOM   1013  C   THR B 282      81.435 160.333 102.474  1.00  0.00           C  
ATOM   1014  O   THR B 282      82.039 159.944 103.476  1.00  0.00           O  
ATOM   1015  CB  THR B 282      81.754 158.494 100.870  1.00  0.00           C  
ATOM   1016  OG1 THR B 282      82.549 158.034  99.771  1.00  0.00           O  
ATOM   1017  CG2 THR B 282      80.295 158.195 100.579  1.00  0.00           C  
ATOM   1018  N   LYS B 283      80.298 161.014 102.531  1.00  0.00           N  
ATOM   1019  CA  LYS B 283      79.677 161.348 103.796  1.00  0.00           C  
ATOM   1020  C   LYS B 283      78.878 160.144 104.247  1.00  0.00           C  
ATOM   1021  O   LYS B 283      78.092 159.593 103.484  1.00  0.00           O  
ATOM   1022  CB  LYS B 283      78.747 162.550 103.640  1.00  0.00           C  
ATOM   1023  CG  LYS B 283      78.831 163.543 104.783  1.00  0.00           C  
ATOM   1024  CD  LYS B 283      78.442 162.905 106.100  1.00  0.00           C  
ATOM   1025  CE  LYS B 283      78.685 163.857 107.250  1.00  0.00           C  
ATOM   1026  NZ  LYS B 283      80.128 164.123 107.429  1.00  0.00           N  
ATOM   1027  N   ALA B 291      79.130 159.707 105.472  1.00  0.00           N  
ATOM   1028  CA  ALA B 291      78.392 158.602 106.059  1.00  0.00           C  
ATOM   1029  C   ALA B 291      77.149 159.226 106.651  1.00  0.00           C  
ATOM   1030  O   ALA B 291      77.245 160.138 107.457  1.00  0.00           O  
ATOM   1031  CB  ALA B 291      79.215 157.949 107.135  1.00  0.00           C  
ATOM   1032  N   LEU B 292      75.984 158.796 106.193  1.00  0.00           N  
ATOM   1033  CA  LEU B 292      74.728 159.357 106.683  1.00  0.00           C  
ATOM   1034  C   LEU B 292      74.189 158.652 107.930  1.00  0.00           C  
ATOM   1035  O   LEU B 292      73.149 159.036 108.456  1.00  0.00           O  
ATOM   1036  CB  LEU B 292      73.662 159.380 105.571  1.00  0.00           C  
ATOM   1037  CG  LEU B 292      73.861 160.379 104.423  1.00  0.00           C  
ATOM   1038  CD1 LEU B 292      72.664 160.397 103.495  1.00  0.00           C  
ATOM   1039  CD2 LEU B 292      74.071 161.764 104.993  1.00  0.00           C  
ATOM   1040  N   ARG B 293      74.891 157.623 108.395  1.00  0.00           N  
ATOM   1041  CA  ARG B 293      74.504 156.889 109.600  1.00  0.00           C  
ATOM   1042  C   ARG B 293      75.734 156.612 110.451  1.00  0.00           C  
ATOM   1043  O   ARG B 293      76.803 156.293 109.928  1.00  0.00           O  
ATOM   1044  CB  ARG B 293      73.817 155.582 109.236  1.00  0.00           C  
ATOM   1045  CG  ARG B 293      72.457 155.795 108.656  1.00  0.00           C  
ATOM   1046  CD  ARG B 293      71.782 154.497 108.295  1.00  0.00           C  
ATOM   1047  NE  ARG B 293      70.506 154.799 107.669  1.00  0.00           N  
ATOM   1048  CZ  ARG B 293      69.327 154.456 108.166  1.00  0.00           C  
ATOM   1049  NH1 ARG B 293      69.254 153.749 109.288  1.00  0.00           N  
ATOM   1050  NH2 ARG B 293      68.217 154.863 107.566  1.00  0.00           N  
ATOM   1051  N   PRO B 296      75.587 156.686 111.781  1.00  0.00           N  
ATOM   1052  CA  PRO B 296      76.708 156.480 112.697  1.00  0.00           C  
ATOM   1053  C   PRO B 296      77.229 155.066 112.602  1.00  0.00           C  
ATOM   1054  O   PRO B 296      76.494 154.155 112.218  1.00  0.00           O  
ATOM   1055  CB  PRO B 296      76.083 156.723 114.072  1.00  0.00           C  
ATOM   1056  CG  PRO B 296      74.781 157.423 113.786  1.00  0.00           C  
ATOM   1057  CD  PRO B 296      74.326 156.767 112.529  1.00  0.00           C  
ATOM   1058  N   LEU B 297      78.509 154.895 112.913  1.00  0.00           N  
ATOM   1059  CA  LEU B 297      79.106 153.571 112.974  1.00  0.00           C  
ATOM   1060  C   LEU B 297      78.416 152.817 114.110  1.00  0.00           C  
ATOM   1061  O   LEU B 297      78.131 153.393 115.164  1.00  0.00           O  
ATOM   1062  CB  LEU B 297      80.595 153.661 113.309  1.00  0.00           C  
ATOM   1063  CG  LEU B 297      81.628 154.178 112.319  1.00  0.00           C  
ATOM   1064  CD1 LEU B 297      82.974 154.283 113.027  1.00  0.00           C  
ATOM   1065  CD2 LEU B 297      81.733 153.248 111.119  1.00  0.00           C  
ATOM   1066  N   PRO B 298      78.097 151.545 113.892  1.00  0.00           N  
ATOM   1067  CA  PRO B 298      77.460 150.717 114.922  1.00  0.00           C  
ATOM   1068  C   PRO B 298      78.517 149.772 115.495  1.00  0.00           C  
ATOM   1069  O   PRO B 298      78.878 148.779 114.855  1.00  0.00           O  
ATOM   1070  CB  PRO B 298      76.392 149.975 114.135  1.00  0.00           C  
ATOM   1071  CG  PRO B 298      77.060 149.725 112.819  1.00  0.00           C  
ATOM   1072  CD  PRO B 298      77.996 150.907 112.566  1.00  0.00           C  
ATOM   1073  N   ASP B 154      79.053 150.119 116.664  1.00  0.00           N  
ATOM   1074  CA  ASP B 154      80.107 149.320 117.302  1.00  0.00           C  
ATOM   1075  C   ASP B 154      79.659 148.765 118.665  1.00  0.00           C  
ATOM   1076  O   ASP B 154      78.666 148.036 118.757  1.00  0.00           O  
ATOM   1077  CB  ASP B 154      81.419 150.134 117.409  1.00  0.00           C  
ATOM   1078  CG  ASP B 154      82.173 150.222 116.067  1.00  0.00           C  
ATOM   1079  OD1 ASP B 154      81.546 150.554 115.045  1.00  0.00           O  
ATOM   1080  OD2 ASP B 154      83.393 149.961 116.014  1.00  0.00           O  
ATOM   1081  N   ASP B 303      71.212 143.131 117.734  1.00  0.00           N  
ATOM   1082  CA  ASP B 303      71.255 141.826 118.358  1.00  0.00           C  
ATOM   1083  C   ASP B 303      71.172 140.730 117.303  1.00  0.00           C  
ATOM   1084  O   ASP B 303      70.195 140.615 116.567  1.00  0.00           O  
ATOM   1085  CB  ASP B 303      70.061 141.709 119.344  1.00  0.00           C  
ATOM   1086  N   GLN B 305      72.241 139.950 117.277  1.00  0.00           N  
ATOM   1087  CA  GLN B 305      72.459 138.716 116.534  1.00  0.00           C  
ATOM   1088  C   GLN B 305      71.922 138.685 115.103  1.00  0.00           C  
ATOM   1089  O   GLN B 305      72.696 138.680 114.145  1.00  0.00           O  
ATOM   1090  CB  GLN B 305      71.928 137.503 117.343  1.00  0.00           C  
ATOM   1091  N   GLU B 306      70.598 138.718 114.965  1.00  0.00           N  
ATOM   1092  CA  GLU B 306      69.961 138.686 113.665  1.00  0.00           C  
ATOM   1093  C   GLU B 306      70.563 139.749 112.743  1.00  0.00           C  
ATOM   1094  O   GLU B 306      70.692 139.534 111.547  1.00  0.00           O  
ATOM   1095  CB  GLU B 306      68.470 138.894 113.819  1.00  0.00           C  
ATOM   1096  N   VAL B 307      70.928 140.889 113.315  1.00  0.00           N  
ATOM   1097  CA  VAL B 307      71.529 141.999 112.571  1.00  0.00           C  
ATOM   1098  C   VAL B 307      72.815 141.611 111.842  1.00  0.00           C  
ATOM   1099  O   VAL B 307      73.000 141.956 110.678  1.00  0.00           O  
ATOM   1100  CB  VAL B 307      71.814 143.182 113.521  1.00  0.00           C  
ATOM   1101  CG1 VAL B 307      72.658 144.247 112.842  1.00  0.00           C  
ATOM   1102  CG2 VAL B 307      70.511 143.774 113.998  1.00  0.00           C  
ATOM   1103  N   ARG B 308      73.683 140.867 112.517  1.00  0.00           N  
ATOM   1104  CA  ARG B 308      74.945 140.426 111.925  1.00  0.00           C  
ATOM   1105  C   ARG B 308      74.719 139.731 110.586  1.00  0.00           C  
ATOM   1106  O   ARG B 308      75.608 139.695 109.737  1.00  0.00           O  
ATOM   1107  CB  ARG B 308      75.667 139.459 112.869  1.00  0.00           C  
ATOM   1108  CG  ARG B 308      76.405 140.110 114.031  1.00  0.00           C  
ATOM   1109  CD  ARG B 308      76.842 139.065 115.062  1.00  0.00           C  
ATOM   1110  NE  ARG B 308      77.494 137.904 114.456  1.00  0.00           N  
ATOM   1111  CZ  ARG B 308      78.715 137.918 113.925  1.00  0.00           C  
ATOM   1112  NH1 ARG B 308      79.442 139.030 113.942  1.00  0.00           N  
ATOM   1113  NH2 ARG B 308      79.205 136.829 113.345  1.00  0.00           N  
ATOM   1114  N   TYR B 309      73.523 139.183 110.407  1.00  0.00           N  
ATOM   1115  CA  TYR B 309      73.180 138.443 109.202  1.00  0.00           C  
ATOM   1116  C   TYR B 309      72.341 139.255 108.232  1.00  0.00           C  
ATOM   1117  O   TYR B 309      72.435 139.068 107.023  1.00  0.00           O  
ATOM   1118  CB  TYR B 309      72.438 137.157 109.574  1.00  0.00           C  
ATOM   1119  CG  TYR B 309      73.218 136.251 110.503  1.00  0.00           C  
ATOM   1120  CD1 TYR B 309      74.596 136.091 110.353  1.00  0.00           C  
ATOM   1121  CD2 TYR B 309      72.581 135.568 111.539  1.00  0.00           C  
ATOM   1122  CE1 TYR B 309      75.322 135.277 111.207  1.00  0.00           C  
ATOM   1123  CE2 TYR B 309      73.297 134.750 112.402  1.00  0.00           C  
ATOM   1124  CZ  TYR B 309      74.669 134.610 112.232  1.00  0.00           C  
ATOM   1125  OH  TYR B 309      75.384 133.804 113.090  1.00  0.00           O  
ATOM   1126  N   ARG B 310      71.505 140.143 108.751  1.00  0.00           N  
ATOM   1127  CA  ARG B 310      70.668 140.961 107.883  1.00  0.00           C  
ATOM   1128  C   ARG B 310      71.508 142.044 107.226  1.00  0.00           C  
ATOM   1129  O   ARG B 310      71.427 142.253 106.013  1.00  0.00           O  
ATOM   1130  CB  ARG B 310      69.523 141.595 108.666  1.00  0.00           C  
ATOM   1131  CG  ARG B 310      68.799 140.628 109.577  1.00  0.00           C  
ATOM   1132  CD  ARG B 310      67.445 141.159 110.005  1.00  0.00           C  
ATOM   1133  NE  ARG B 310      66.360 140.555 109.236  1.00  0.00           N  
ATOM   1134  CZ  ARG B 310      65.619 139.532 109.662  1.00  0.00           C  
ATOM   1135  NH1 ARG B 310      65.840 138.992 110.856  1.00  0.00           N  
ATOM   1136  NH2 ARG B 310      64.652 139.042 108.895  1.00  0.00           N  
ATOM   1137  N   GLN B 311      72.351 142.690 108.027  1.00  0.00           N  
ATOM   1138  CA  GLN B 311      73.206 143.771 107.562  1.00  0.00           C  
ATOM   1139  C   GLN B 311      74.664 143.419 107.786  1.00  0.00           C  
ATOM   1140  O   GLN B 311      75.371 144.078 108.555  1.00  0.00           O  
ATOM   1141  CB  GLN B 311      72.862 145.065 108.295  1.00  0.00           C  
ATOM   1142  CG  GLN B 311      71.451 145.569 108.027  1.00  0.00           C  
ATOM   1143  CD  GLN B 311      71.110 146.801 108.842  1.00  0.00           C  
ATOM   1144  OE1 GLN B 311      71.677 147.875 108.640  1.00  0.00           O  
ATOM   1145  NE2 GLN B 311      70.189 146.648 109.775  1.00  0.00           N  
ATOM   1146  N   ARG B 312      75.133 142.418 107.054  1.00  0.00           N  
ATOM   1147  CA  ARG B 312      76.490 141.939 107.220  1.00  0.00           C  
ATOM   1148  C   ARG B 312      77.556 142.993 107.027  1.00  0.00           C  
ATOM   1149  O   ARG B 312      78.640 142.901 107.616  1.00  0.00           O  
ATOM   1150  CB  ARG B 312      76.776 140.755 106.312  1.00  0.00           C  
ATOM   1151  CG  ARG B 312      78.189 140.267 106.486  1.00  0.00           C  
ATOM   1152  CD  ARG B 312      78.372 138.863 105.994  1.00  0.00           C  
ATOM   1153  NE  ARG B 312      77.635 137.875 106.778  1.00  0.00           N  
ATOM   1154  CZ  ARG B 312      77.877 137.604 108.053  1.00  0.00           C  
ATOM   1155  NH1 ARG B 312      78.806 138.280 108.714  1.00  0.00           N  
ATOM   1156  NH2 ARG B 312      77.229 136.622 108.652  1.00  0.00           N  
ATOM   1157  N   TYR B 313      77.271 143.993 106.203  1.00  0.00           N  
ATOM   1158  CA  TYR B 313      78.248 145.053 106.010  1.00  0.00           C  
ATOM   1159  C   TYR B 313      78.635 145.666 107.347  1.00  0.00           C  
ATOM   1160  O   TYR B 313      79.805 145.976 107.581  1.00  0.00           O  
ATOM   1161  CB  TYR B 313      77.741 146.132 105.054  1.00  0.00           C  
ATOM   1162  CG  TYR B 313      76.304 146.547 105.237  1.00  0.00           C  
ATOM   1163  CD1 TYR B 313      75.278 145.780 104.706  1.00  0.00           C  
ATOM   1164  CD2 TYR B 313      75.971 147.731 105.892  1.00  0.00           C  
ATOM   1165  CE1 TYR B 313      73.946 146.175 104.816  1.00  0.00           C  
ATOM   1166  CE2 TYR B 313      74.628 148.145 106.008  1.00  0.00           C  
ATOM   1167  CZ  TYR B 313      73.627 147.355 105.465  1.00  0.00           C  
ATOM   1168  OH  TYR B 313      72.302 147.723 105.555  1.00  0.00           O  
ATOM   1169  N   LEU B 314      77.662 145.784 108.245  1.00  0.00           N  
ATOM   1170  CA  LEU B 314      77.928 146.320 109.576  1.00  0.00           C  
ATOM   1171  C   LEU B 314      78.852 145.383 110.322  1.00  0.00           C  
ATOM   1172  O   LEU B 314      79.854 145.797 110.910  1.00  0.00           O  
ATOM   1173  CB  LEU B 314      76.632 146.500 110.356  1.00  0.00           C  
ATOM   1174  CG  LEU B 314      75.661 147.517 109.749  1.00  0.00           C  
ATOM   1175  CD1 LEU B 314      74.454 147.721 110.657  1.00  0.00           C  
ATOM   1176  CD2 LEU B 314      76.380 148.838 109.518  1.00  0.00           C  
ATOM   1177  N   ASP B 315      78.542 144.100 110.241  1.00  0.00           N  
ATOM   1178  CA  ASP B 315      79.355 143.084 110.887  1.00  0.00           C  
ATOM   1179  C   ASP B 315      80.796 143.207 110.407  1.00  0.00           C  
ATOM   1180  O   ASP B 315      81.715 143.297 111.215  1.00  0.00           O  
ATOM   1181  CB  ASP B 315      78.809 141.694 110.558  1.00  0.00           C  
ATOM   1182  CG  ASP B 315      79.535 140.589 111.287  1.00  0.00           C  
ATOM   1183  OD1 ASP B 315      80.422 140.874 112.111  1.00  0.00           O  
ATOM   1184  OD2 ASP B 315      79.211 139.414 111.044  1.00  0.00           O  
ATOM   1185  N   LEU B 316      80.987 143.244 109.093  1.00  0.00           N  
ATOM   1186  CA  LEU B 316      82.335 143.310 108.540  1.00  0.00           C  
ATOM   1187  C   LEU B 316      83.101 144.556 108.960  1.00  0.00           C  
ATOM   1188  O   LEU B 316      84.311 144.506 109.141  1.00  0.00           O  
ATOM   1189  CB  LEU B 316      82.297 143.179 107.023  1.00  0.00           C  
ATOM   1190  CG  LEU B 316      81.723 141.845 106.552  1.00  0.00           C  
ATOM   1191  CD1 LEU B 316      81.400 141.908 105.080  1.00  0.00           C  
ATOM   1192  CD2 LEU B 316      82.697 140.728 106.854  1.00  0.00           C  
ATOM   1193  N   ILE B 317      82.395 145.663 109.147  1.00  0.00           N  
ATOM   1194  CA  ILE B 317      83.031 146.893 109.607  1.00  0.00           C  
ATOM   1195  C   ILE B 317      83.534 146.770 111.049  1.00  0.00           C  
ATOM   1196  O   ILE B 317      84.616 147.266 111.382  1.00  0.00           O  
ATOM   1197  CB  ILE B 317      82.061 148.090 109.532  1.00  0.00           C  
ATOM   1198  CG1 ILE B 317      81.739 148.411 108.074  1.00  0.00           C  
ATOM   1199  CG2 ILE B 317      82.662 149.301 110.219  1.00  0.00           C  
ATOM   1200  CD1 ILE B 317      80.759 149.555 107.890  1.00  0.00           C  
ATOM   1201  N   ALA B 318      82.750 146.102 111.893  1.00  0.00           N  
ATOM   1202  CA  ALA B 318      83.047 146.006 113.323  1.00  0.00           C  
ATOM   1203  C   ALA B 318      83.851 144.798 113.817  1.00  0.00           C  
ATOM   1204  O   ALA B 318      84.741 144.952 114.653  1.00  0.00           O  
ATOM   1205  CB  ALA B 318      81.758 146.128 114.116  1.00  0.00           C  
ATOM   1206  N   ASN B 319      83.532 143.606 113.319  1.00  0.00           N  
ATOM   1207  CA  ASN B 319      84.168 142.369 113.778  1.00  0.00           C  
ATOM   1208  C   ASN B 319      85.393 141.927 112.998  1.00  0.00           C  
ATOM   1209  O   ASN B 319      85.266 141.265 111.972  1.00  0.00           O  
ATOM   1210  CB  ASN B 319      83.172 141.211 113.746  1.00  0.00           C  
ATOM   1211  CG  ASN B 319      82.032 141.388 114.716  1.00  0.00           C  
ATOM   1212  OD1 ASN B 319      81.220 142.303 114.585  1.00  0.00           O  
ATOM   1213  ND2 ASN B 319      81.944 140.487 115.682  1.00  0.00           N  
ATOM   1214  N   ASP B 320      86.576 142.170 113.546  1.00  0.00           N  
ATOM   1215  CA  ASP B 320      87.810 141.721 112.904  1.00  0.00           C  
ATOM   1216  C   ASP B 320      87.767 140.206 112.700  1.00  0.00           C  
ATOM   1217  O   ASP B 320      88.373 139.685 111.776  1.00  0.00           O  
ATOM   1218  CB  ASP B 320      89.043 142.084 113.748  1.00  0.00           C  
ATOM   1219  CG  ASP B 320      89.075 143.558 114.163  1.00  0.00           C  
ATOM   1220  OD1 ASP B 320      88.458 144.404 113.480  1.00  0.00           O  
ATOM   1221  OD2 ASP B 320      89.722 143.872 115.189  1.00  0.00           O  
ATOM   1222  N   LYS B 321      87.046 139.505 113.566  1.00  0.00           N  
ATOM   1223  CA  LYS B 321      86.936 138.052 113.469  1.00  0.00           C  
ATOM   1224  C   LYS B 321      86.086 137.611 112.280  1.00  0.00           C  
ATOM   1225  O   LYS B 321      86.456 136.695 111.540  1.00  0.00           O  
ATOM   1226  CB  LYS B 321      86.365 137.484 114.752  1.00  0.00           C  
ATOM   1227  N   SER B 322      84.949 138.274 112.099  1.00  0.00           N  
ATOM   1228  CA  SER B 322      84.037 137.954 111.012  1.00  0.00           C  
ATOM   1229  C   SER B 322      84.748 138.185 109.678  1.00  0.00           C  
ATOM   1230  O   SER B 322      84.691 137.346 108.773  1.00  0.00           O  
ATOM   1231  CB  SER B 322      82.795 138.831 111.112  1.00  0.00           C  
ATOM   1232  OG  SER B 322      81.696 138.228 110.468  1.00  0.00           O  
ATOM   1233  N   ARG B 323      85.451 139.309 109.573  1.00  0.00           N  
ATOM   1234  CA  ARG B 323      86.218 139.597 108.376  1.00  0.00           C  
ATOM   1235  C   ARG B 323      87.147 138.434 108.061  1.00  0.00           C  
ATOM   1236  O   ARG B 323      87.163 137.939 106.941  1.00  0.00           O  
ATOM   1237  CB  ARG B 323      87.020 140.887 108.535  1.00  0.00           C  
ATOM   1238  CG  ARG B 323      86.400 142.081 107.838  1.00  0.00           C  
ATOM   1239  CD  ARG B 323      87.274 143.317 107.966  1.00  0.00           C  
ATOM   1240  NE  ARG B 323      87.252 143.858 109.324  1.00  0.00           N  
ATOM   1241  CZ  ARG B 323      88.065 144.815 109.771  1.00  0.00           C  
ATOM   1242  NH1 ARG B 323      89.010 145.327 108.985  1.00  0.00           N  
ATOM   1243  NH2 ARG B 323      87.902 145.295 110.996  1.00  0.00           N  
ATOM   1244  N   GLN B 324      87.867 137.946 109.061  1.00  0.00           N  
ATOM   1245  CA  GLN B 324      88.800 136.850 108.838  1.00  0.00           C  
ATOM   1246  C   GLN B 324      88.151 135.527 108.474  1.00  0.00           C  
ATOM   1247  O   GLN B 324      88.694 134.779 107.666  1.00  0.00           O  
ATOM   1248  CB  GLN B 324      89.727 136.670 110.026  1.00  0.00           C  
ATOM   1249  CG  GLN B 324      90.737 137.784 110.152  1.00  0.00           C  
ATOM   1250  CD  GLN B 324      91.756 137.512 111.241  1.00  0.00           C  
ATOM   1251  OE1 GLN B 324      92.433 136.479 111.226  1.00  0.00           O  
ATOM   1252  NE2 GLN B 324      91.871 138.435 112.197  1.00  0.00           N  
ATOM   1253  N   THR B 325      86.997 135.227 109.058  1.00  0.00           N  
ATOM   1254  CA  THR B 325      86.291 134.002 108.710  1.00  0.00           C  
ATOM   1255  C   THR B 325      86.122 133.952 107.195  1.00  0.00           C  
ATOM   1256  O   THR B 325      86.462 132.960 106.549  1.00  0.00           O  
ATOM   1257  CB  THR B 325      84.912 133.962 109.360  1.00  0.00           C  
ATOM   1258  OG1 THR B 325      85.061 133.996 110.780  1.00  0.00           O  
ATOM   1259  CG2 THR B 325      84.178 132.717 108.960  1.00  0.00           C  
ATOM   1260  N   PHE B 332      85.671 135.059 106.620  1.00  0.00           N  
ATOM   1261  CA  PHE B 332      85.424 135.100 105.189  1.00  0.00           C  
ATOM   1262  C   PHE B 332      86.670 135.164 104.319  1.00  0.00           C  
ATOM   1263  O   PHE B 332      86.714 134.555 103.249  1.00  0.00           O  
ATOM   1264  CB  PHE B 332      84.419 136.195 104.863  1.00  0.00           C  
ATOM   1265  CG  PHE B 332      83.061 135.926 105.438  1.00  0.00           C  
ATOM   1266  CD1 PHE B 332      82.297 134.870 104.963  1.00  0.00           C  
ATOM   1267  CD2 PHE B 332      82.568 136.689 106.486  1.00  0.00           C  
ATOM   1268  CE1 PHE B 332      81.058 134.568 105.522  1.00  0.00           C  
ATOM   1269  CE2 PHE B 332      81.328 136.400 107.058  1.00  0.00           C  
ATOM   1270  CZ  PHE B 332      80.570 135.336 106.574  1.00  0.00           C  
ATOM   1271  N   VAL B 333      87.702 135.846 104.791  1.00  0.00           N  
ATOM   1272  CA  VAL B 333      88.965 135.871 104.066  1.00  0.00           C  
ATOM   1273  C   VAL B 333      89.539 134.455 103.998  1.00  0.00           C  
ATOM   1274  O   VAL B 333      90.043 134.029 102.962  1.00  0.00           O  
ATOM   1275  CB  VAL B 333      89.971 136.785 104.757  1.00  0.00           C  
ATOM   1276  CG1 VAL B 333      91.308 136.702 104.074  1.00  0.00           C  
ATOM   1277  CG2 VAL B 333      89.462 138.209 104.743  1.00  0.00           C  
ATOM   1278  N   VAL B 334      89.423 133.715 105.096  1.00  0.00           N  
ATOM   1279  CA  VAL B 334      89.920 132.346 105.148  1.00  0.00           C  
ATOM   1280  C   VAL B 334      89.104 131.465 104.227  1.00  0.00           C  
ATOM   1281  O   VAL B 334      89.662 130.639 103.509  1.00  0.00           O  
ATOM   1282  CB  VAL B 334      89.862 131.766 106.571  1.00  0.00           C  
ATOM   1283  CG1 VAL B 334      90.306 130.304 106.565  1.00  0.00           C  
ATOM   1284  CG2 VAL B 334      90.757 132.570 107.485  1.00  0.00           C  
ATOM   1285  N   ARG B 335      87.786 131.640 104.244  1.00  0.00           N  
ATOM   1286  CA  ARG B 335      86.926 130.858 103.366  1.00  0.00           C  
ATOM   1287  C   ARG B 335      87.442 130.914 101.935  1.00  0.00           C  
ATOM   1288  O   ARG B 335      87.523 129.895 101.247  1.00  0.00           O  
ATOM   1289  CB  ARG B 335      85.495 131.370 103.392  1.00  0.00           C  
ATOM   1290  CG  ARG B 335      84.636 130.655 102.397  1.00  0.00           C  
ATOM   1291  CD  ARG B 335      83.205 131.103 102.445  1.00  0.00           C  
ATOM   1292  NE  ARG B 335      82.445 130.378 101.437  1.00  0.00           N  
ATOM   1293  CZ  ARG B 335      81.485 129.505 101.707  1.00  0.00           C  
ATOM   1294  NH1 ARG B 335      81.134 129.280 102.958  1.00  0.00           N  
ATOM   1295  NH2 ARG B 335      80.886 128.847 100.726  1.00  0.00           N  
ATOM   1296  N   SER B 336      87.789 132.113 101.489  1.00  0.00           N  
ATOM   1297  CA  SER B 336      88.316 132.280 100.152  1.00  0.00           C  
ATOM   1298  C   SER B 336      89.618 131.512  99.965  1.00  0.00           C  
ATOM   1299  O   SER B 336      89.783 130.819  98.964  1.00  0.00           O  
ATOM   1300  CB  SER B 336      88.483 133.760  99.823  1.00  0.00           C  
ATOM   1301  OG  SER B 336      87.209 134.384  99.726  1.00  0.00           O  
ATOM   1302  N   LYS B 337      90.516 131.581 100.944  1.00  0.00           N  
ATOM   1303  CA  LYS B 337      91.783 130.866 100.828  1.00  0.00           C  
ATOM   1304  C   LYS B 337      91.551 129.376 100.733  1.00  0.00           C  
ATOM   1305  O   LYS B 337      92.211 128.693  99.951  1.00  0.00           O  
ATOM   1306  CB  LYS B 337      92.704 131.147 102.004  1.00  0.00           C  
ATOM   1307  CG  LYS B 337      93.262 132.535 102.020  1.00  0.00           C  
ATOM   1308  CD  LYS B 337      94.239 132.698 103.167  1.00  0.00           C  
ATOM   1309  CE  LYS B 337      94.905 134.067 103.137  1.00  0.00           C  
ATOM   1310  NZ  LYS B 337      95.847 134.273 104.278  1.00  0.00           N  
ATOM   1311  N   ILE B 338      90.603 128.870 101.513  1.00  0.00           N  
ATOM   1312  CA  ILE B 338      90.321 127.447 101.505  1.00  0.00           C  
ATOM   1313  C   ILE B 338      89.833 127.026 100.124  1.00  0.00           C  
ATOM   1314  O   ILE B 338      90.376 126.093  99.531  1.00  0.00           O  
ATOM   1315  CB  ILE B 338      89.309 127.064 102.605  1.00  0.00           C  
ATOM   1316  CG1 ILE B 338      89.965 127.213 103.978  1.00  0.00           C  
ATOM   1317  CG2 ILE B 338      88.844 125.637 102.429  1.00  0.00           C  
ATOM   1318  CD1 ILE B 338      89.037 126.949 105.138  1.00  0.00           C  
ATOM   1319  N   LEU B 339      88.875 127.765  99.574  1.00  0.00           N  
ATOM   1320  CA  LEU B 339      88.338 127.429  98.260  1.00  0.00           C  
ATOM   1321  C   LEU B 339      89.429 127.443  97.207  1.00  0.00           C  
ATOM   1322  O   LEU B 339      89.520 126.535  96.382  1.00  0.00           O  
ATOM   1323  CB  LEU B 339      87.205 128.371  97.868  1.00  0.00           C  
ATOM   1324  CG  LEU B 339      85.836 128.013  98.439  1.00  0.00           C  
ATOM   1325  CD1 LEU B 339      84.821 128.989  97.920  1.00  0.00           C  
ATOM   1326  CD2 LEU B 339      85.462 126.618  98.011  1.00  0.00           C  
ATOM   1327  N   ALA B 340      90.288 128.448  97.265  1.00  0.00           N  
ATOM   1328  CA  ALA B 340      91.398 128.540  96.334  1.00  0.00           C  
ATOM   1329  C   ALA B 340      92.297 127.320  96.525  1.00  0.00           C  
ATOM   1330  O   ALA B 340      92.719 126.691  95.551  1.00  0.00           O  
ATOM   1331  CB  ALA B 340      92.174 129.821  96.574  1.00  0.00           C  
ATOM   1332  N   ALA B 341      92.527 126.949  97.782  1.00  0.00           N  
ATOM   1333  CA  ALA B 341      93.378 125.811  98.110  1.00  0.00           C  
ATOM   1334  C   ALA B 341      92.818 124.502  97.570  1.00  0.00           C  
ATOM   1335  O   ALA B 341      93.575 123.652  97.101  1.00  0.00           O  
ATOM   1336  CB  ALA B 341      93.571 125.717  99.614  1.00  0.00           C  
ATOM   1337  N   ILE B 342      91.499 124.338  97.637  1.00  0.00           N  
ATOM   1338  CA  ILE B 342      90.860 123.133  97.128  1.00  0.00           C  
ATOM   1339  C   ILE B 342      91.029 123.017  95.622  1.00  0.00           C  
ATOM   1340  O   ILE B 342      91.410 121.961  95.112  1.00  0.00           O  
ATOM   1341  CB  ILE B 342      89.366 123.096  97.462  1.00  0.00           C  
ATOM   1342  CG1 ILE B 342      89.179 123.018  98.983  1.00  0.00           C  
ATOM   1343  CG2 ILE B 342      88.710 121.899  96.779  1.00  0.00           C  
ATOM   1344  CD1 ILE B 342      87.736 123.120  99.446  1.00  0.00           C  
ATOM   1345  N   ARG B 343      90.757 124.101  94.904  1.00  0.00           N  
ATOM   1346  CA  ARG B 343      90.890 124.067  93.458  1.00  0.00           C  
ATOM   1347  C   ARG B 343      92.295 123.630  93.075  1.00  0.00           C  
ATOM   1348  O   ARG B 343      92.466 122.682  92.311  1.00  0.00           O  
ATOM   1349  CB  ARG B 343      90.534 125.416  92.838  1.00  0.00           C  
ATOM   1350  CG  ARG B 343      89.034 125.677  92.803  1.00  0.00           C  
ATOM   1351  CD  ARG B 343      88.689 126.900  91.983  1.00  0.00           C  
ATOM   1352  NE  ARG B 343      87.754 127.785  92.680  1.00  0.00           N  
ATOM   1353  CZ  ARG B 343      86.432 127.751  92.541  1.00  0.00           C  
ATOM   1354  NH1 ARG B 343      85.863 126.898  91.711  1.00  0.00           N  
ATOM   1355  NH2 ARG B 343      85.670 128.558  93.260  1.00  0.00           N  
ATOM   1356  N   GLN B 344      93.296 124.244  93.693  1.00  0.00           N  
ATOM   1357  CA  GLN B 344      94.691 123.907  93.419  1.00  0.00           C  
ATOM   1358  C   GLN B 344      95.000 122.435  93.693  1.00  0.00           C  
ATOM   1359  O   GLN B 344      95.670 121.773  92.908  1.00  0.00           O  
ATOM   1360  CB  GLN B 344      95.616 124.802  94.244  1.00  0.00           C  
ATOM   1361  CG  GLN B 344      97.090 124.455  94.143  1.00  0.00           C  
ATOM   1362  CD  GLN B 344      97.985 125.466  94.850  1.00  0.00           C  
ATOM   1363  OE1 GLN B 344      98.912 126.015  94.248  1.00  0.00           O  
ATOM   1364  NE2 GLN B 344      97.718 125.713  96.133  1.00  0.00           N  
ATOM   1365  N   PHE B 345      94.501 121.926  94.808  1.00  0.00           N  
ATOM   1366  CA  PHE B 345      94.729 120.544  95.187  1.00  0.00           C  
ATOM   1367  C   PHE B 345      94.156 119.634  94.107  1.00  0.00           C  
ATOM   1368  O   PHE B 345      94.831 118.728  93.612  1.00  0.00           O  
ATOM   1369  CB  PHE B 345      94.043 120.292  96.526  1.00  0.00           C  
ATOM   1370  CG  PHE B 345      94.032 118.861  96.950  1.00  0.00           C  
ATOM   1371  CD1 PHE B 345      93.051 117.996  96.483  1.00  0.00           C  
ATOM   1372  CD2 PHE B 345      94.960 118.389  97.872  1.00  0.00           C  
ATOM   1373  CE1 PHE B 345      92.985 116.684  96.928  1.00  0.00           C  
ATOM   1374  CE2 PHE B 345      94.904 117.078  98.328  1.00  0.00           C  
ATOM   1375  CZ  PHE B 345      93.910 116.221  97.852  1.00  0.00           C  
ATOM   1376  N   MET B 347      92.912 119.913  93.730  1.00  0.00           N  
ATOM   1377  CA  MET B 347      92.184 119.121  92.754  1.00  0.00           C  
ATOM   1378  C   MET B 347      92.870 119.133  91.403  1.00  0.00           C  
ATOM   1379  O   MET B 347      93.071 118.088  90.776  1.00  0.00           O  
ATOM   1380  CB  MET B 347      90.769 119.662  92.614  1.00  0.00           C  
ATOM   1381  CG  MET B 347      89.890 119.313  93.778  1.00  0.00           C  
ATOM   1382  SD  MET B 347      89.799 117.536  93.877  1.00  0.00           S  
ATOM   1383  CE  MET B 347      90.148 117.270  95.500  1.00  0.00           C  
ATOM   1384  N   VAL B 348      93.224 120.329  90.955  1.00  0.00           N  
ATOM   1385  CA  VAL B 348      93.858 120.496  89.658  1.00  0.00           C  
ATOM   1386  C   VAL B 348      95.203 119.789  89.608  1.00  0.00           C  
ATOM   1387  O   VAL B 348      95.564 119.184  88.601  1.00  0.00           O  
ATOM   1388  CB  VAL B 348      94.013 121.986  89.311  1.00  0.00           C  
ATOM   1389  CG1 VAL B 348      94.906 122.164  88.105  1.00  0.00           C  
ATOM   1390  CG2 VAL B 348      92.654 122.588  89.022  1.00  0.00           C  
ATOM   1391  N   ALA B 349      95.921 119.820  90.718  1.00  0.00           N  
ATOM   1392  CA  ALA B 349      97.214 119.167  90.803  1.00  0.00           C  
ATOM   1393  C   ALA B 349      97.113 117.674  90.510  1.00  0.00           C  
ATOM   1394  O   ALA B 349      98.088 117.063  90.091  1.00  0.00           O  
ATOM   1395  CB  ALA B 349      97.803 119.379  92.173  1.00  0.00           C  
ATOM   1396  N   ARG B 352      95.933 117.093  90.724  1.00  0.00           N  
ATOM   1397  CA  ARG B 352      95.725 115.658  90.531  1.00  0.00           C  
ATOM   1398  C   ARG B 352      94.983 115.339  89.234  1.00  0.00           C  
ATOM   1399  O   ARG B 352      94.344 114.293  89.115  1.00  0.00           O  
ATOM   1400  CB  ARG B 352      94.959 115.054  91.715  1.00  0.00           C  
ATOM   1401  CG  ARG B 352      95.418 115.538  93.077  1.00  0.00           C  
ATOM   1402  CD  ARG B 352      95.312 114.460  94.150  1.00  0.00           C  
ATOM   1403  NE  ARG B 352      95.738 114.915  95.477  1.00  0.00           N  
ATOM   1404  CZ  ARG B 352      96.857 115.599  95.741  1.00  0.00           C  
ATOM   1405  NH1 ARG B 352      97.693 115.956  94.774  1.00  0.00           N  
ATOM   1406  NH2 ARG B 352      97.183 115.892  96.993  1.00  0.00           N  
ATOM   1407  N   GLY B 361      95.044 116.257  88.274  1.00  0.00           N  
ATOM   1408  CA  GLY B 361      94.437 116.013  86.977  1.00  0.00           C  
ATOM   1409  C   GLY B 361      92.940 116.203  86.869  1.00  0.00           C  
ATOM   1410  O   GLY B 361      92.336 115.804  85.877  1.00  0.00           O  
ATOM   1411  N   PHE B 362      92.329 116.816  87.871  1.00  0.00           N  
ATOM   1412  CA  PHE B 362      90.897 117.046  87.817  1.00  0.00           C  
ATOM   1413  C   PHE B 362      90.567 118.309  87.034  1.00  0.00           C  
ATOM   1414  O   PHE B 362      91.267 119.308  87.138  1.00  0.00           O  
ATOM   1415  CB  PHE B 362      90.331 117.119  89.227  1.00  0.00           C  
ATOM   1416  CG  PHE B 362      90.180 115.779  89.871  1.00  0.00           C  
ATOM   1417  CD1 PHE B 362      91.216 115.226  90.603  1.00  0.00           C  
ATOM   1418  CD2 PHE B 362      89.002 115.058  89.726  1.00  0.00           C  
ATOM   1419  CE1 PHE B 362      91.079 113.973  91.176  1.00  0.00           C  
ATOM   1420  CE2 PHE B 362      88.860 113.811  90.292  1.00  0.00           C  
ATOM   1421  CZ  PHE B 362      89.894 113.266  91.022  1.00  0.00           C  
ATOM   1422  N   MET B 363      89.512 118.262  86.236  1.00  0.00           N  
ATOM   1423  CA  MET B 363      89.115 119.415  85.449  1.00  0.00           C  
ATOM   1424  C   MET B 363      87.838 119.970  86.027  1.00  0.00           C  
ATOM   1425  O   MET B 363      86.884 119.222  86.238  1.00  0.00           O  
ATOM   1426  CB  MET B 363      88.877 119.013  83.994  1.00  0.00           C  
ATOM   1427  CG  MET B 363      88.464 120.168  83.098  1.00  0.00           C  
ATOM   1428  SD  MET B 363      88.175 119.652  81.409  1.00  0.00           S  
ATOM   1429  CE  MET B 363      86.455 119.249  81.464  1.00  0.00           C  
ATOM   1430  N   GLU B 364      87.804 121.275  86.275  1.00  0.00           N  
ATOM   1431  CA  GLU B 364      86.611 121.895  86.838  1.00  0.00           C  
ATOM   1432  C   GLU B 364      85.598 122.193  85.750  1.00  0.00           C  
ATOM   1433  O   GLU B 364      85.930 122.746  84.704  1.00  0.00           O  
ATOM   1434  CB  GLU B 364      86.940 123.163  87.633  1.00  0.00           C  
ATOM   1435  CG  GLU B 364      85.746 123.642  88.451  1.00  0.00           C  
ATOM   1436  CD  GLU B 364      86.026 124.856  89.303  1.00  0.00           C  
ATOM   1437  OE1 GLU B 364      87.209 125.175  89.560  1.00  0.00           O  
ATOM   1438  OE2 GLU B 364      85.036 125.489  89.725  1.00  0.00           O  
ATOM   1439  N   VAL B 365      84.344 121.914  86.055  1.00  0.00           N  
ATOM   1440  CA  VAL B 365      83.286 121.945  85.076  1.00  0.00           C  
ATOM   1441  C   VAL B 365      82.062 122.688  85.617  1.00  0.00           C  
ATOM   1442  O   VAL B 365      81.928 122.876  86.821  1.00  0.00           O  
ATOM   1443  CB  VAL B 365      82.984 120.473  84.697  1.00  0.00           C  
ATOM   1444  CG1 VAL B 365      81.514 120.191  84.630  1.00  0.00           C  
ATOM   1445  CG2 VAL B 365      83.656 120.136  83.400  1.00  0.00           C  
ATOM   1446  N   GLU B 366      81.197 123.156  84.728  1.00  0.00           N  
ATOM   1447  CA  GLU B 366      79.974 123.841  85.134  1.00  0.00           C  
ATOM   1448  C   GLU B 366      78.805 123.105  84.505  1.00  0.00           C  
ATOM   1449  O   GLU B 366      78.745 122.994  83.286  1.00  0.00           O  
ATOM   1450  CB  GLU B 366      79.979 125.279  84.637  1.00  0.00           C  
ATOM   1451  CG  GLU B 366      81.033 126.148  85.266  1.00  0.00           C  
ATOM   1452  CD  GLU B 366      81.157 127.495  84.579  1.00  0.00           C  
ATOM   1453  OE1 GLU B 366      80.397 128.433  84.925  1.00  0.00           O  
ATOM   1454  OE2 GLU B 366      82.017 127.607  83.683  1.00  0.00           O  
ATOM   1455  N   THR B 368      77.906 122.569  85.326  1.00  0.00           N  
ATOM   1456  CA  THR B 368      76.737 121.838  84.831  1.00  0.00           C  
ATOM   1457  C   THR B 368      75.487 122.645  85.222  1.00  0.00           C  
ATOM   1458  O   THR B 368      75.549 123.458  86.136  1.00  0.00           O  
ATOM   1459  CB  THR B 368      76.707 120.395  85.393  1.00  0.00           C  
ATOM   1460  OG1 THR B 368      76.682 120.429  86.825  1.00  0.00           O  
ATOM   1461  CG2 THR B 368      77.942 119.631  84.942  1.00  0.00           C  
ATOM   1462  N   PRO B 370      74.334 122.413  84.561  1.00  0.00           N  
ATOM   1463  CA  PRO B 370      73.091 123.156  84.806  1.00  0.00           C  
ATOM   1464  C   PRO B 370      72.732 123.408  86.259  1.00  0.00           C  
ATOM   1465  O   PRO B 370      72.913 122.549  87.114  1.00  0.00           O  
ATOM   1466  CB  PRO B 370      72.032 122.285  84.137  1.00  0.00           C  
ATOM   1467  CG  PRO B 370      72.756 121.680  83.035  1.00  0.00           C  
ATOM   1468  CD  PRO B 370      74.062 121.275  83.668  1.00  0.00           C  
ATOM   1469  N   MET B 371      72.188 124.590  86.509  1.00  0.00           N  
ATOM   1470  CA  MET B 371      71.723 124.976  87.827  1.00  0.00           C  
ATOM   1471  C   MET B 371      70.210 124.745  87.845  1.00  0.00           C  
ATOM   1472  O   MET B 371      69.615 124.549  88.900  1.00  0.00           O  
ATOM   1473  CB  MET B 371      72.020 126.452  88.050  1.00  0.00           C  
ATOM   1474  CG  MET B 371      72.331 126.816  89.470  1.00  0.00           C  
ATOM   1475  SD  MET B 371      73.951 126.225  89.888  1.00  0.00           S  
ATOM   1476  CE  MET B 371      74.831 127.686  89.745  1.00  0.00           C  
ATOM   1477  N   MET B 372      69.592 124.814  86.665  1.00  0.00           N  
ATOM   1478  CA  MET B 372      68.157 124.582  86.493  1.00  0.00           C  
ATOM   1479  C   MET B 372      68.011 123.321  85.683  1.00  0.00           C  
ATOM   1480  O   MET B 372      68.603 123.204  84.616  1.00  0.00           O  
ATOM   1481  CB  MET B 372      67.506 125.725  85.725  1.00  0.00           C  
ATOM   1482  CG  MET B 372      67.472 127.023  86.479  1.00  0.00           C  
ATOM   1483  SD  MET B 372      66.594 128.262  85.564  1.00  0.00           S  
ATOM   1484  CE  MET B 372      65.023 127.518  85.509  1.00  0.00           C  
ATOM   1485  N   GLN B 373      67.203 122.392  86.163  1.00  0.00           N  
ATOM   1486  CA  GLN B 373      67.080 121.104  85.510  1.00  0.00           C  
ATOM   1487  C   GLN B 373      65.622 120.761  85.319  1.00  0.00           C  
ATOM   1488  O   GLN B 373      64.773 121.161  86.117  1.00  0.00           O  
ATOM   1489  CB  GLN B 373      67.761 120.032  86.362  1.00  0.00           C  
ATOM   1490  CG  GLN B 373      69.242 120.280  86.547  1.00  0.00           C  
ATOM   1491  CD  GLN B 373      69.879 119.430  87.627  1.00  0.00           C  
ATOM   1492  OE1 GLN B 373      71.104 119.304  87.683  1.00  0.00           O  
ATOM   1493  NE2 GLN B 373      69.067 118.882  88.519  1.00  0.00           N  
ATOM   1494  N   VAL B 374      65.337 120.018  84.259  1.00  0.00           N  
ATOM   1495  CA  VAL B 374      63.981 119.599  83.956  1.00  0.00           C  
ATOM   1496  C   VAL B 374      63.544 118.538  84.961  1.00  0.00           C  
ATOM   1497  O   VAL B 374      62.379 118.492  85.356  1.00  0.00           O  
ATOM   1498  CB  VAL B 374      63.888 119.039  82.526  1.00  0.00           C  
ATOM   1499  CG1 VAL B 374      62.472 118.590  82.224  1.00  0.00           C  
ATOM   1500  CG2 VAL B 374      64.307 120.099  81.536  1.00  0.00           C  
ATOM   1501  N   ILE B 375      64.494 117.696  85.367  1.00  0.00           N  
ATOM   1502  CA  ILE B 375      64.257 116.633  86.351  1.00  0.00           C  
ATOM   1503  C   ILE B 375      65.380 116.665  87.392  1.00  0.00           C  
ATOM   1504  O   ILE B 375      66.552 116.513  87.043  1.00  0.00           O  
ATOM   1505  CB  ILE B 375      64.283 115.231  85.690  1.00  0.00           C  
ATOM   1506  CG1 ILE B 375      63.114 115.058  84.721  1.00  0.00           C  
ATOM   1507  CG2 ILE B 375      64.238 114.150  86.748  1.00  0.00           C  
ATOM   1508  CD1 ILE B 375      63.140 113.731  83.985  1.00  0.00           C  
ATOM   1509  N   PRO B 376      65.047 116.887  88.671  1.00  0.00           N  
ATOM   1510  CA  PRO B 376      66.082 116.915  89.708  1.00  0.00           C  
ATOM   1511  C   PRO B 376      66.520 115.502  90.079  1.00  0.00           C  
ATOM   1512  O   PRO B 376      65.840 114.519  89.775  1.00  0.00           O  
ATOM   1513  CB  PRO B 376      65.359 117.581  90.860  1.00  0.00           C  
ATOM   1514  CG  PRO B 376      63.990 116.988  90.728  1.00  0.00           C  
ATOM   1515  CD  PRO B 376      63.739 117.216  89.260  1.00  0.00           C  
ATOM   1516  N   GLY B 377      67.648 115.411  90.769  1.00  0.00           N  
ATOM   1517  CA  GLY B 377      68.160 114.116  91.155  1.00  0.00           C  
ATOM   1518  C   GLY B 377      69.568 114.280  91.664  1.00  0.00           C  
ATOM   1519  O   GLY B 377      70.139 115.368  91.582  1.00  0.00           O  
ATOM   1520  N   GLY B 378      70.133 113.186  92.161  1.00  0.00           N  
ATOM   1521  CA  GLY B 378      71.478 113.213  92.705  1.00  0.00           C  
ATOM   1522  C   GLY B 378      71.447 113.218  94.220  1.00  0.00           C  
ATOM   1523  O   GLY B 378      72.484 113.215  94.883  1.00  0.00           O  
ATOM   1524  N   ALA B 487      70.245 113.194  94.773  1.00  0.00           N  
ATOM   1525  CA  ALA B 487      70.068 113.237  96.210  1.00  0.00           C  
ATOM   1526  C   ALA B 487      68.595 113.056  96.511  1.00  0.00           C  
ATOM   1527  O   ALA B 487      67.778 112.864  95.606  1.00  0.00           O  
ATOM   1528  CB  ALA B 487      70.545 114.572  96.744  1.00  0.00           C  
ATOM   1529  N   SER B 488      68.260 113.150  97.787  1.00  0.00           N  
ATOM   1530  CA  SER B 488      66.885 113.012  98.215  1.00  0.00           C  
ATOM   1531  C   SER B 488      66.548 114.263  99.003  1.00  0.00           C  
ATOM   1532  O   SER B 488      67.024 114.441 100.123  1.00  0.00           O  
ATOM   1533  CB  SER B 488      66.734 111.767  99.089  1.00  0.00           C  
ATOM   1534  OG  SER B 488      67.290 110.619  98.455  1.00  0.00           O  
ATOM   1535  N   ALA B 495      65.785 115.160  98.390  1.00  0.00           N  
ATOM   1536  CA  ALA B 495      65.432 116.412  99.033  1.00  0.00           C  
ATOM   1537  C   ALA B 495      64.307 117.100  98.281  1.00  0.00           C  
ATOM   1538  O   ALA B 495      64.093 116.849  97.099  1.00  0.00           O  
ATOM   1539  CB  ALA B 495      66.645 117.319  99.101  1.00  0.00           C  
ATOM   1540  N   ARG B 496      63.570 117.945  98.987  1.00  0.00           N  
ATOM   1541  CA  ARG B 496      62.486 118.700  98.380  1.00  0.00           C  
ATOM   1542  C   ARG B 496      63.138 119.792  97.538  1.00  0.00           C  
ATOM   1543  O   ARG B 496      63.920 120.596  98.052  1.00  0.00           O  
ATOM   1544  CB  ARG B 496      61.625 119.314  99.482  1.00  0.00           C  
ATOM   1545  CG  ARG B 496      60.142 118.989  99.389  1.00  0.00           C  
ATOM   1546  CD  ARG B 496      59.458 119.218 100.735  1.00  0.00           C  
ATOM   1547  NE  ARG B 496      60.082 118.411 101.786  1.00  0.00           N  
ATOM   1548  CZ  ARG B 496      59.444 117.502 102.520  1.00  0.00           C  
ATOM   1549  NH1 ARG B 496      58.145 117.288 102.345  1.00  0.00           N  
ATOM   1550  NH2 ARG B 496      60.120 116.774 103.405  1.00  0.00           N  
ATOM   1551  N   PRO B 497      62.866 119.807  96.229  1.00  0.00           N  
ATOM   1552  CA  PRO B 497      63.457 120.811  95.347  1.00  0.00           C  
ATOM   1553  C   PRO B 497      62.634 122.087  95.279  1.00  0.00           C  
ATOM   1554  O   PRO B 497      61.506 122.134  95.767  1.00  0.00           O  
ATOM   1555  CB  PRO B 497      63.454 120.099  94.005  1.00  0.00           C  
ATOM   1556  CG  PRO B 497      62.152 119.373  94.048  1.00  0.00           C  
ATOM   1557  CD  PRO B 497      62.118 118.803  95.453  1.00  0.00           C  
ATOM   1558  N   PHE B 498      63.232 123.133  94.724  1.00  0.00           N  
ATOM   1559  CA  PHE B 498      62.531 124.371  94.440  1.00  0.00           C  
ATOM   1560  C   PHE B 498      62.064 124.267  93.004  1.00  0.00           C  
ATOM   1561  O   PHE B 498      62.794 123.765  92.155  1.00  0.00           O  
ATOM   1562  CB  PHE B 498      63.473 125.557  94.549  1.00  0.00           C  
ATOM   1563  CG  PHE B 498      63.774 125.968  95.955  1.00  0.00           C  
ATOM   1564  CD1 PHE B 498      62.913 126.815  96.639  1.00  0.00           C  
ATOM   1565  CD2 PHE B 498      64.938 125.544  96.582  1.00  0.00           C  
ATOM   1566  CE1 PHE B 498      63.205 127.235  97.926  1.00  0.00           C  
ATOM   1567  CE2 PHE B 498      65.238 125.962  97.873  1.00  0.00           C  
ATOM   1568  CZ  PHE B 498      64.370 126.809  98.544  1.00  0.00           C  
ATOM   1569  N   ILE B 499      60.848 124.715  92.733  1.00  0.00           N  
ATOM   1570  CA  ILE B 499      60.318 124.678  91.380  1.00  0.00           C  
ATOM   1571  C   ILE B 499      60.227 126.101  90.888  1.00  0.00           C  
ATOM   1572  O   ILE B 499      60.046 127.028  91.681  1.00  0.00           O  
ATOM   1573  CB  ILE B 499      58.913 124.059  91.341  1.00  0.00           C  
ATOM   1574  CG1 ILE B 499      58.946 122.674  91.980  1.00  0.00           C  
ATOM   1575  CG2 ILE B 499      58.429 123.931  89.909  1.00  0.00           C  
ATOM   1576  CD1 ILE B 499      57.605 121.973  92.019  1.00  0.00           C  
ATOM   1577  N   THR B 500      60.379 126.271  89.583  1.00  0.00           N  
ATOM   1578  CA  THR B 500      60.270 127.574  88.958  1.00  0.00           C  
ATOM   1579  C   THR B 500      59.655 127.314  87.589  1.00  0.00           C  
ATOM   1580  O   THR B 500      59.580 126.164  87.147  1.00  0.00           O  
ATOM   1581  CB  THR B 500      61.649 128.238  88.819  1.00  0.00           C  
ATOM   1582  OG1 THR B 500      61.493 129.580  88.355  1.00  0.00           O  
ATOM   1583  CG2 THR B 500      62.508 127.484  87.841  1.00  0.00           C  
ATOM   1584  N   HIS B 501      59.200 128.363  86.921  1.00  0.00           N  
ATOM   1585  CA  HIS B 501      58.558 128.190  85.630  1.00  0.00           C  
ATOM   1586  C   HIS B 501      59.215 129.034  84.546  1.00  0.00           C  
ATOM   1587  O   HIS B 501      59.448 130.226  84.729  1.00  0.00           O  
ATOM   1588  CB  HIS B 501      57.062 128.526  85.740  1.00  0.00           C  
ATOM   1589  CG  HIS B 501      56.301 128.332  84.461  1.00  0.00           C  
ATOM   1590  ND1 HIS B 501      55.916 129.386  83.657  1.00  0.00           N  
ATOM   1591  CD2 HIS B 501      55.872 127.210  83.843  1.00  0.00           C  
ATOM   1592  CE1 HIS B 501      55.285 128.918  82.598  1.00  0.00           C  
ATOM   1593  NE2 HIS B 501      55.242 127.601  82.684  1.00  0.00           N  
ATOM   1594  N   HIS B 502      59.563 128.399  83.433  1.00  0.00           N  
ATOM   1595  CA  HIS B 502      60.086 129.127  82.290  1.00  0.00           C  
ATOM   1596  C   HIS B 502      58.854 129.501  81.495  1.00  0.00           C  
ATOM   1597  O   HIS B 502      58.120 128.630  81.032  1.00  0.00           O  
ATOM   1598  CB  HIS B 502      61.002 128.253  81.439  1.00  0.00           C  
ATOM   1599  CG  HIS B 502      61.839 129.032  80.473  1.00  0.00           C  
ATOM   1600  ND1 HIS B 502      63.162 128.736  80.231  1.00  0.00           N  
ATOM   1601  CD2 HIS B 502      61.555 130.126  79.729  1.00  0.00           C  
ATOM   1602  CE1 HIS B 502      63.659 129.618  79.381  1.00  0.00           C  
ATOM   1603  NE2 HIS B 502      62.706 130.473  79.064  1.00  0.00           N  
ATOM   1604  N   ASN B 503      58.612 130.797  81.359  1.00  0.00           N  
ATOM   1605  CA  ASN B 503      57.406 131.280  80.695  1.00  0.00           C  
ATOM   1606  C   ASN B 503      57.397 131.028  79.196  1.00  0.00           C  
ATOM   1607  O   ASN B 503      56.393 130.583  78.647  1.00  0.00           O  
ATOM   1608  CB  ASN B 503      57.184 132.761  81.009  1.00  0.00           C  
ATOM   1609  CG  ASN B 503      56.909 133.003  82.490  1.00  0.00           C  
ATOM   1610  OD1 ASN B 503      56.054 132.339  83.087  1.00  0.00           O  
ATOM   1611  ND2 ASN B 503      57.652 133.921  83.095  1.00  0.00           N  
ATOM   1612  N   ALA B 650      58.537 131.262  78.555  1.00  0.00           N  
ATOM   1613  CA  ALA B 650      58.674 131.045  77.118  1.00  0.00           C  
ATOM   1614  C   ALA B 650      58.319 129.618  76.711  1.00  0.00           C  
ATOM   1615  O   ALA B 650      57.522 129.405  75.798  1.00  0.00           O  
ATOM   1616  CB  ALA B 650      60.095 131.372  76.673  1.00  0.00           C  
ATOM   1617  N   LEU B 651      58.932 128.646  77.380  1.00  0.00           N  
ATOM   1618  CA  LEU B 651      58.699 127.244  77.065  1.00  0.00           C  
ATOM   1619  C   LEU B 651      57.465 126.700  77.753  1.00  0.00           C  
ATOM   1620  O   LEU B 651      57.097 125.552  77.531  1.00  0.00           O  
ATOM   1621  CB  LEU B 651      59.907 126.405  77.472  1.00  0.00           C  
ATOM   1622  CG  LEU B 651      61.178 126.715  76.690  1.00  0.00           C  
ATOM   1623  CD1 LEU B 651      62.326 125.854  77.180  1.00  0.00           C  
ATOM   1624  CD2 LEU B 651      60.930 126.518  75.203  1.00  0.00           C  
ATOM   1625  N   ASP B 652      56.855 127.509  78.619  1.00  0.00           N  
ATOM   1626  CA  ASP B 652      55.701 127.079  79.399  1.00  0.00           C  
ATOM   1627  C   ASP B 652      56.101 125.825  80.176  1.00  0.00           C  
ATOM   1628  O   ASP B 652      55.258 125.070  80.657  1.00  0.00           O  
ATOM   1629  CB  ASP B 652      54.516 126.793  78.471  1.00  0.00           C  
ATOM   1630  CG  ASP B 652      53.206 126.635  79.221  1.00  0.00           C  
ATOM   1631  OD1 ASP B 652      53.110 127.038  80.404  1.00  0.00           O  
ATOM   1632  OD2 ASP B 652      52.245 126.116  78.620  1.00  0.00           O  
ATOM   1633  N   LEU B 653      57.406 125.695  80.385  1.00  0.00           N  
ATOM   1634  CA  LEU B 653      58.030 124.534  80.999  1.00  0.00           C  
ATOM   1635  C   LEU B 653      58.395 124.797  82.461  1.00  0.00           C  
ATOM   1636  O   LEU B 653      58.946 125.848  82.789  1.00  0.00           O  
ATOM   1637  CB  LEU B 653      59.295 124.206  80.193  1.00  0.00           C  
ATOM   1638  CG  LEU B 653      60.190 123.038  80.581  1.00  0.00           C  
ATOM   1639  CD1 LEU B 653      59.426 121.734  80.414  1.00  0.00           C  
ATOM   1640  CD2 LEU B 653      61.450 123.055  79.723  1.00  0.00           C  
ATOM   1641  N   ASP B 654      58.028 123.876  83.345  1.00  0.00           N  
ATOM   1642  CA  ASP B 654      58.438 123.952  84.744  1.00  0.00           C  
ATOM   1643  C   ASP B 654      59.844 123.388  84.881  1.00  0.00           C  
ATOM   1644  O   ASP B 654      60.186 122.377  84.266  1.00  0.00           O  
ATOM   1645  CB  ASP B 654      57.478 123.174  85.638  1.00  0.00           C  
ATOM   1646  CG  ASP B 654      56.290 124.000  86.073  1.00  0.00           C  
ATOM   1647  OD1 ASP B 654      56.380 125.249  86.067  1.00  0.00           O  
ATOM   1648  OD2 ASP B 654      55.259 123.400  86.443  1.00  0.00           O  
ATOM   1649  N   MET B 655      60.668 124.070  85.658  1.00  0.00           N  
ATOM   1650  CA  MET B 655      62.043 123.671  85.845  1.00  0.00           C  
ATOM   1651  C   MET B 655      62.312 123.609  87.332  1.00  0.00           C  
ATOM   1652  O   MET B 655      61.621 124.255  88.124  1.00  0.00           O  
ATOM   1653  CB  MET B 655      62.953 124.687  85.180  1.00  0.00           C  
ATOM   1654  CG  MET B 655      62.647 124.864  83.722  1.00  0.00           C  
ATOM   1655  SD  MET B 655      63.967 124.236  82.714  1.00  0.00           S  
ATOM   1656  CE  MET B 655      64.823 125.729  82.308  1.00  0.00           C  
ATOM   1657  N   TYR B 656      63.284 122.792  87.713  1.00  0.00           N  
ATOM   1658  CA  TYR B 656      63.644 122.623  89.109  1.00  0.00           C  
ATOM   1659  C   TYR B 656      65.040 123.142  89.352  1.00  0.00           C  
ATOM   1660  O   TYR B 656      65.899 123.065  88.472  1.00  0.00           O  
ATOM   1661  CB  TYR B 656      63.608 121.149  89.503  1.00  0.00           C  
ATOM   1662  CG  TYR B 656      62.245 120.521  89.399  1.00  0.00           C  
ATOM   1663  CD1 TYR B 656      61.820 119.938  88.209  1.00  0.00           C  
ATOM   1664  CD2 TYR B 656      61.381 120.501  90.489  1.00  0.00           C  
ATOM   1665  CE1 TYR B 656      60.564 119.349  88.108  1.00  0.00           C  
ATOM   1666  CE2 TYR B 656      60.132 119.918  90.399  1.00  0.00           C  
ATOM   1667  CZ  TYR B 656      59.731 119.345  89.207  1.00  0.00           C  
ATOM   1668  OH  TYR B 656      58.494 118.762  89.120  1.00  0.00           O  
ATOM   1669  N   LEU B 657      65.257 123.699  90.536  1.00  0.00           N  
ATOM   1670  CA  LEU B 657      66.589 124.105  90.936  1.00  0.00           C  
ATOM   1671  C   LEU B 657      67.332 122.839  91.363  1.00  0.00           C  
ATOM   1672  O   LEU B 657      66.779 121.957  92.027  1.00  0.00           O  
ATOM   1673  CB  LEU B 657      66.534 125.124  92.079  1.00  0.00           C  
ATOM   1674  CG  LEU B 657      65.922 126.504  91.794  1.00  0.00           C  
ATOM   1675  CD1 LEU B 657      66.106 127.405  92.996  1.00  0.00           C  
ATOM   1676  CD2 LEU B 657      66.593 127.131  90.601  1.00  0.00           C  
ATOM   1677  N   ARG B 658      68.571 122.734  90.920  1.00  0.00           N  
ATOM   1678  CA  ARG B 658      69.428 121.593  91.197  1.00  0.00           C  
ATOM   1679  C   ARG B 658      69.520 121.242  92.686  1.00  0.00           C  
ATOM   1680  O   ARG B 658      69.778 122.112  93.518  1.00  0.00           O  
ATOM   1681  CB  ARG B 658      70.809 121.929  90.640  1.00  0.00           C  
ATOM   1682  CG  ARG B 658      71.948 121.147  91.199  1.00  0.00           C  
ATOM   1683  CD  ARG B 658      73.117 122.073  91.491  1.00  0.00           C  
ATOM   1684  NE  ARG B 658      73.934 122.342  90.321  1.00  0.00           N  
ATOM   1685  CZ  ARG B 658      75.219 122.676  90.376  1.00  0.00           C  
ATOM   1686  NH1 ARG B 658      75.823 122.846  91.543  1.00  0.00           N  
ATOM   1687  NH2 ARG B 658      75.935 122.746  89.269  1.00  0.00           N  
ATOM   1688  N   ILE B 659      69.266 119.984  93.033  1.00  0.00           N  
ATOM   1689  CA  ILE B 659      69.509 119.524  94.403  1.00  0.00           C  
ATOM   1690  C   ILE B 659      70.866 118.812  94.460  1.00  0.00           C  
ATOM   1691  O   ILE B 659      71.376 118.512  95.544  1.00  0.00           O  
ATOM   1692  CB  ILE B 659      68.392 118.590  94.952  1.00  0.00           C  
ATOM   1693  CG1 ILE B 659      68.238 117.356  94.079  1.00  0.00           C  
ATOM   1694  CG2 ILE B 659      67.058 119.324  95.029  1.00  0.00           C  
ATOM   1695  CD1 ILE B 659      67.035 116.527  94.456  1.00  0.00           C  
ATOM   1696  N   ALA B 660      71.454 118.582  93.285  1.00  0.00           N  
ATOM   1697  CA  ALA B 660      72.771 117.966  93.157  1.00  0.00           C  
ATOM   1698  C   ALA B 660      73.162 117.902  91.675  1.00  0.00           C  
ATOM   1699  O   ALA B 660      72.307 117.686  90.819  1.00  0.00           O  
ATOM   1700  CB  ALA B 660      72.747 116.579  93.749  1.00  0.00           C  
ATOM   1701  N   PRO B 661      74.447 118.126  91.346  1.00  0.00           N  
ATOM   1702  CA  PRO B 661      74.926 118.094  89.956  1.00  0.00           C  
ATOM   1703  C   PRO B 661      75.352 116.698  89.497  1.00  0.00           C  
ATOM   1704  O   PRO B 661      75.726 116.496  88.342  1.00  0.00           O  
ATOM   1705  CB  PRO B 661      76.128 119.019  90.021  1.00  0.00           C  
ATOM   1706  CG  PRO B 661      76.746 118.576  91.351  1.00  0.00           C  
ATOM   1707  CD  PRO B 661      75.503 118.640  92.240  1.00  0.00           C  
ATOM   1708  N   GLU B 662      75.247 115.733  90.402  1.00  0.00           N  
ATOM   1709  CA  GLU B 662      75.720 114.368  90.170  1.00  0.00           C  
ATOM   1710  C   GLU B 662      75.460 113.742  88.802  1.00  0.00           C  
ATOM   1711  O   GLU B 662      76.399 113.443  88.065  1.00  0.00           O  
ATOM   1712  CB  GLU B 662      75.216 113.439  91.274  1.00  0.00           C  
ATOM   1713  CG  GLU B 662      75.547 111.979  91.033  1.00  0.00           C  
ATOM   1714  CD  GLU B 662      75.441 111.122  92.279  1.00  0.00           C  
ATOM   1715  OE1 GLU B 662      74.937 111.595  93.318  1.00  0.00           O  
ATOM   1716  OE2 GLU B 662      75.886 109.963  92.229  1.00  0.00           O  
ATOM   1717  N   LEU B 663      74.195 113.519  88.471  1.00  0.00           N  
ATOM   1718  CA  LEU B 663      73.839 112.881  87.206  1.00  0.00           C  
ATOM   1719  C   LEU B 663      74.437 113.548  85.963  1.00  0.00           C  
ATOM   1720  O   LEU B 663      74.756 112.873  84.983  1.00  0.00           O  
ATOM   1721  CB  LEU B 663      72.322 112.763  87.067  1.00  0.00           C  
ATOM   1722  CG  LEU B 663      71.583 111.998  88.173  1.00  0.00           C  
ATOM   1723  CD1 LEU B 663      70.149 111.805  87.760  1.00  0.00           C  
ATOM   1724  CD2 LEU B 663      72.199 110.638  88.426  1.00  0.00           C  
ATOM   1725  N   TYR B 664      74.602 114.865  85.999  1.00  0.00           N  
ATOM   1726  CA  TYR B 664      75.201 115.562  84.879  1.00  0.00           C  
ATOM   1727  C   TYR B 664      76.699 115.335  84.822  1.00  0.00           C  
ATOM   1728  O   TYR B 664      77.252 115.088  83.753  1.00  0.00           O  
ATOM   1729  CB  TYR B 664      74.879 117.045  84.936  1.00  0.00           C  
ATOM   1730  CG  TYR B 664      73.498 117.339  84.409  1.00  0.00           C  
ATOM   1731  CD1 TYR B 664      73.273 117.489  83.043  1.00  0.00           C  
ATOM   1732  CD2 TYR B 664      72.409 117.403  85.263  1.00  0.00           C  
ATOM   1733  CE1 TYR B 664      71.998 117.688  82.546  1.00  0.00           C  
ATOM   1734  CE2 TYR B 664      71.124 117.601  84.775  1.00  0.00           C  
ATOM   1735  CZ  TYR B 664      70.923 117.739  83.417  1.00  0.00           C  
ATOM   1736  OH  TYR B 664      69.644 117.909  82.928  1.00  0.00           O  
ATOM   1737  N   LEU B 665      77.356 115.371  85.976  1.00  0.00           N  
ATOM   1738  CA  LEU B 665      78.788 115.127  86.017  1.00  0.00           C  
ATOM   1739  C   LEU B 665      79.116 113.713  85.556  1.00  0.00           C  
ATOM   1740  O   LEU B 665      80.132 113.497  84.906  1.00  0.00           O  
ATOM   1741  CB  LEU B 665      79.353 115.372  87.420  1.00  0.00           C  
ATOM   1742  CG  LEU B 665      79.411 116.821  87.919  1.00  0.00           C  
ATOM   1743  CD1 LEU B 665      79.851 116.835  89.361  1.00  0.00           C  
ATOM   1744  CD2 LEU B 665      80.380 117.644  87.084  1.00  0.00           C  
ATOM   1745  N   LYS B 666      78.249 112.750  85.852  1.00  0.00           N  
ATOM   1746  CA  LYS B 666      78.531 111.382  85.446  1.00  0.00           C  
ATOM   1747  C   LYS B 666      78.401 111.226  83.942  1.00  0.00           C  
ATOM   1748  O   LYS B 666      79.170 110.490  83.318  1.00  0.00           O  
ATOM   1749  CB  LYS B 666      77.665 110.375  86.206  1.00  0.00           C  
ATOM   1750  CG  LYS B 666      78.489 109.567  87.218  1.00  0.00           C  
ATOM   1751  CD  LYS B 666      77.653 108.594  88.034  1.00  0.00           C  
ATOM   1752  CE  LYS B 666      76.889 109.308  89.135  1.00  0.00           C  
ATOM   1753  NZ  LYS B 666      76.030 108.379  89.915  1.00  0.00           N  
ATOM   1754  N   ARG B 667      77.469 111.971  83.355  1.00  0.00           N  
ATOM   1755  CA  ARG B 667      77.328 112.009  81.903  1.00  0.00           C  
ATOM   1756  C   ARG B 667      78.654 112.417  81.246  1.00  0.00           C  
ATOM   1757  O   ARG B 667      79.045 111.862  80.221  1.00  0.00           O  
ATOM   1758  CB  ARG B 667      76.201 112.963  81.496  1.00  0.00           C  
ATOM   1759  CG  ARG B 667      74.819 112.337  81.605  1.00  0.00           C  
ATOM   1760  CD  ARG B 667      73.711 113.289  81.199  1.00  0.00           C  
ATOM   1761  NE  ARG B 667      72.868 113.627  82.339  1.00  0.00           N  
ATOM   1762  CZ  ARG B 667      71.551 113.459  82.380  1.00  0.00           C  
ATOM   1763  NH1 ARG B 667      70.916 112.955  81.334  1.00  0.00           N  
ATOM   1764  NH2 ARG B 667      70.864 113.804  83.469  1.00  0.00           N  
ATOM   1765  N   LEU B 668      79.363 113.357  81.861  1.00  0.00           N  
ATOM   1766  CA  LEU B 668      80.663 113.791  81.359  1.00  0.00           C  
ATOM   1767  C   LEU B 668      81.688 112.671  81.449  1.00  0.00           C  
ATOM   1768  O   LEU B 668      82.606 112.606  80.633  1.00  0.00           O  
ATOM   1769  CB  LEU B 668      81.177 114.998  82.144  1.00  0.00           C  
ATOM   1770  CG  LEU B 668      80.297 116.246  82.129  1.00  0.00           C  
ATOM   1771  CD1 LEU B 668      80.833 117.293  83.087  1.00  0.00           C  
ATOM   1772  CD2 LEU B 668      80.248 116.785  80.726  1.00  0.00           C  
ATOM   1773  N   VAL B 669      81.554 111.795  82.442  1.00  0.00           N  
ATOM   1774  CA  VAL B 669      82.506 110.692  82.579  1.00  0.00           C  
ATOM   1775  C   VAL B 669      82.246 109.686  81.469  1.00  0.00           C  
ATOM   1776  O   VAL B 669      83.180 109.123  80.894  1.00  0.00           O  
ATOM   1777  CB  VAL B 669      82.458 110.035  83.981  1.00  0.00           C  
ATOM   1778  CG1 VAL B 669      83.405 108.873  84.048  1.00  0.00           C  
ATOM   1779  CG2 VAL B 669      82.874 111.054  85.034  1.00  0.00           C  
ATOM   1780  N   VAL B 670      80.978 109.517  81.115  1.00  0.00           N  
ATOM   1781  CA  VAL B 670      80.628 108.668  79.983  1.00  0.00           C  
ATOM   1782  C   VAL B 670      81.200 109.332  78.737  1.00  0.00           C  
ATOM   1783  O   VAL B 670      81.742 108.668  77.860  1.00  0.00           O  
ATOM   1784  CB  VAL B 670      79.102 108.540  79.812  1.00  0.00           C  
ATOM   1785  CG1 VAL B 670      78.776 107.859  78.502  1.00  0.00           C  
ATOM   1786  CG2 VAL B 670      78.512 107.753  80.954  1.00  0.00           C  
ATOM   1787  N   GLY B 671      81.121 110.657  78.709  1.00  0.00           N  
ATOM   1788  CA  GLY B 671      81.607 111.416  77.576  1.00  0.00           C  
ATOM   1789  C   GLY B 671      83.113 111.423  77.400  1.00  0.00           C  
ATOM   1790  O   GLY B 671      83.600 111.849  76.354  1.00  0.00           O  
ATOM   1791  N   GLY B 685      83.863 110.986  78.410  1.00  0.00           N  
ATOM   1792  CA  GLY B 685      85.315 110.955  78.275  1.00  0.00           C  
ATOM   1793  C   GLY B 685      86.122 111.818  79.235  1.00  0.00           C  
ATOM   1794  O   GLY B 685      87.346 111.703  79.304  1.00  0.00           O  
ATOM   1795  N   PHE B 686      85.461 112.724  79.942  1.00  0.00           N  
ATOM   1796  CA  PHE B 686      86.137 113.535  80.943  1.00  0.00           C  
ATOM   1797  C   PHE B 686      86.220 112.670  82.185  1.00  0.00           C  
ATOM   1798  O   PHE B 686      85.302 112.645  83.001  1.00  0.00           O  
ATOM   1799  CB  PHE B 686      85.341 114.810  81.206  1.00  0.00           C  
ATOM   1800  CG  PHE B 686      85.414 115.806  80.083  1.00  0.00           C  
ATOM   1801  CD1 PHE B 686      86.522 115.844  79.243  1.00  0.00           C  
ATOM   1802  CD2 PHE B 686      84.392 116.713  79.873  1.00  0.00           C  
ATOM   1803  CE1 PHE B 686      86.612 116.772  78.209  1.00  0.00           C  
ATOM   1804  CE2 PHE B 686      84.473 117.646  78.841  1.00  0.00           C  
ATOM   1805  CZ  PHE B 686      85.587 117.674  78.008  1.00  0.00           C  
ATOM   1806  N   GLU B 687      87.313 111.924  82.290  1.00  0.00           N  
ATOM   1807  CA  GLU B 687      87.492 110.924  83.336  1.00  0.00           C  
ATOM   1808  C   GLU B 687      87.833 111.413  84.740  1.00  0.00           C  
ATOM   1809  O   GLU B 687      87.773 110.636  85.690  1.00  0.00           O  
ATOM   1810  CB  GLU B 687      88.475 109.854  82.860  1.00  0.00           C  
ATOM   1811  CG  GLU B 687      87.884 109.012  81.732  1.00  0.00           C  
ATOM   1812  CD  GLU B 687      88.907 108.201  80.965  1.00  0.00           C  
ATOM   1813  OE1 GLU B 687      90.082 108.621  80.890  1.00  0.00           O  
ATOM   1814  OE2 GLU B 687      88.517 107.149  80.410  1.00  0.00           O  
ATOM   1815  N   ARG B 688      88.213 112.679  84.869  1.00  0.00           N  
ATOM   1816  CA  ARG B 688      88.443 113.290  86.176  1.00  0.00           C  
ATOM   1817  C   ARG B 688      87.868 114.692  86.153  1.00  0.00           C  
ATOM   1818  O   ARG B 688      88.475 115.628  85.626  1.00  0.00           O  
ATOM   1819  CB  ARG B 688      89.924 113.347  86.510  1.00  0.00           C  
ATOM   1820  CG  ARG B 688      90.488 112.043  86.952  1.00  0.00           C  
ATOM   1821  CD  ARG B 688      91.919 112.227  87.339  1.00  0.00           C  
ATOM   1822  NE  ARG B 688      92.489 110.984  87.837  1.00  0.00           N  
ATOM   1823  CZ  ARG B 688      93.092 110.864  89.013  1.00  0.00           C  
ATOM   1824  NH1 ARG B 688      93.201 111.920  89.809  1.00  0.00           N  
ATOM   1825  NH2 ARG B 688      93.586 109.694  89.392  1.00  0.00           N  
ATOM   1826  N   VAL B 689      86.695 114.841  86.741  1.00  0.00           N  
ATOM   1827  CA  VAL B 689      85.984 116.093  86.656  1.00  0.00           C  
ATOM   1828  C   VAL B 689      85.470 116.448  88.043  1.00  0.00           C  
ATOM   1829  O   VAL B 689      85.246 115.558  88.859  1.00  0.00           O  
ATOM   1830  CB  VAL B 689      84.828 115.940  85.640  1.00  0.00           C  
ATOM   1831  CG1 VAL B 689      83.689 115.127  86.228  1.00  0.00           C  
ATOM   1832  CG2 VAL B 689      84.354 117.272  85.173  1.00  0.00           C  
ATOM   1833  N   PHE B 690      85.357 117.738  88.337  1.00  0.00           N  
ATOM   1834  CA  PHE B 690      84.815 118.175  89.619  1.00  0.00           C  
ATOM   1835  C   PHE B 690      84.112 119.525  89.481  1.00  0.00           C  
ATOM   1836  O   PHE B 690      84.273 120.212  88.470  1.00  0.00           O  
ATOM   1837  CB  PHE B 690      85.899 118.206  90.706  1.00  0.00           C  
ATOM   1838  CG  PHE B 690      86.763 119.434  90.693  1.00  0.00           C  
ATOM   1839  CD1 PHE B 690      87.819 119.555  89.796  1.00  0.00           C  
ATOM   1840  CD2 PHE B 690      86.547 120.456  91.612  1.00  0.00           C  
ATOM   1841  CE1 PHE B 690      88.652 120.678  89.814  1.00  0.00           C  
ATOM   1842  CE2 PHE B 690      87.373 121.582  91.639  1.00  0.00           C  
ATOM   1843  CZ  PHE B 690      88.428 121.689  90.735  1.00  0.00           C  
ATOM   1844  N   GLU B 691      83.304 119.881  90.474  1.00  0.00           N  
ATOM   1845  CA  GLU B 691      82.525 121.106  90.410  1.00  0.00           C  
ATOM   1846  C   GLU B 691      82.227 121.614  91.810  1.00  0.00           C  
ATOM   1847  O   GLU B 691      81.838 120.839  92.680  1.00  0.00           O  
ATOM   1848  CB  GLU B 691      81.218 120.840  89.676  1.00  0.00           C  
ATOM   1849  CG  GLU B 691      80.325 122.053  89.558  1.00  0.00           C  
ATOM   1850  CD  GLU B 691      79.114 121.815  88.693  1.00  0.00           C  
ATOM   1851  OE1 GLU B 691      78.883 120.659  88.280  1.00  0.00           O  
ATOM   1852  OE2 GLU B 691      78.392 122.792  88.425  1.00  0.00           O  
ATOM   1853  N   ILE B 692      82.440 122.911  92.021  1.00  0.00           N  
ATOM   1854  CA  ILE B 692      82.189 123.559  93.297  1.00  0.00           C  
ATOM   1855  C   ILE B 692      81.148 124.623  93.037  1.00  0.00           C  
ATOM   1856  O   ILE B 692      81.430 125.628  92.390  1.00  0.00           O  
ATOM   1857  CB  ILE B 692      83.445 124.268  93.854  1.00  0.00           C  
ATOM   1858  CG1 ILE B 692      84.589 123.273  94.056  1.00  0.00           C  
ATOM   1859  CG2 ILE B 692      83.103 124.929  95.174  1.00  0.00           C  
ATOM   1860  CD1 ILE B 692      85.886 123.913  94.511  1.00  0.00           C  
ATOM   1861  N   ASN B 693      79.930 124.390  93.491  1.00  0.00           N  
ATOM   1862  CA  ASN B 693      78.883 125.383  93.325  1.00  0.00           C  
ATOM   1863  C   ASN B 693      77.687 125.024  94.185  1.00  0.00           C  
ATOM   1864  O   ASN B 693      77.754 124.094  94.987  1.00  0.00           O  
ATOM   1865  CB  ASN B 693      78.478 125.516  91.859  1.00  0.00           C  
ATOM   1866  CG  ASN B 693      78.102 126.938  91.492  1.00  0.00           C  
ATOM   1867  OD1 ASN B 693      77.576 127.683  92.314  1.00  0.00           O  
ATOM   1868  ND2 ASN B 693      78.390 127.329  90.263  1.00  0.00           N  
ATOM   1869  N   ARG B 695      76.589 125.742  94.010  1.00  0.00           N  
ATOM   1870  CA  ARG B 695      75.452 125.586  94.884  1.00  0.00           C  
ATOM   1871  C   ARG B 695      74.407 124.555  94.568  1.00  0.00           C  
ATOM   1872  O   ARG B 695      74.179 124.219  93.413  1.00  0.00           O  
ATOM   1873  CB  ARG B 695      74.802 126.934  95.101  1.00  0.00           C  
ATOM   1874  CG  ARG B 695      75.399 127.605  96.307  1.00  0.00           C  
ATOM   1875  CD  ARG B 695      75.176 129.065  96.288  1.00  0.00           C  
ATOM   1876  NE  ARG B 695      76.357 129.779  95.839  1.00  0.00           N  
ATOM   1877  CZ  ARG B 695      76.456 131.099  95.880  1.00  0.00           C  
ATOM   1878  NH1 ARG B 695      75.439 131.810  96.340  1.00  0.00           N  
ATOM   1879  NH2 ARG B 695      77.556 131.711  95.457  1.00  0.00           N  
ATOM   1880  N   ASN B 696      73.791 124.046  95.628  1.00  0.00           N  
ATOM   1881  CA  ASN B 696      72.652 123.142  95.530  1.00  0.00           C  
ATOM   1882  C   ASN B 696      71.569 123.861  96.285  1.00  0.00           C  
ATOM   1883  O   ASN B 696      71.869 124.679  97.158  1.00  0.00           O  
ATOM   1884  CB  ASN B 696      72.931 121.813  96.221  1.00  0.00           C  
ATOM   1885  CG  ASN B 696      73.974 120.997  95.514  1.00  0.00           C  
ATOM   1886  OD1 ASN B 696      74.349 121.282  94.377  1.00  0.00           O  
ATOM   1887  ND2 ASN B 696      74.464 119.974  96.192  1.00  0.00           N  
ATOM   1888  N   PHE B 697      70.317 123.554  95.974  1.00  0.00           N  
ATOM   1889  CA  PHE B 697      69.187 124.227  96.601  1.00  0.00           C  
ATOM   1890  C   PHE B 697      68.228 123.176  97.116  1.00  0.00           C  
ATOM   1891  O   PHE B 697      67.869 122.250  96.386  1.00  0.00           O  
ATOM   1892  CB  PHE B 697      68.465 125.119  95.585  1.00  0.00           C  
ATOM   1893  CG  PHE B 697      69.380 126.036  94.810  1.00  0.00           C  
ATOM   1894  CD1 PHE B 697      70.059 125.582  93.690  1.00  0.00           C  
ATOM   1895  CD2 PHE B 697      69.545 127.358  95.195  1.00  0.00           C  
ATOM   1896  CE1 PHE B 697      70.884 126.429  92.963  1.00  0.00           C  
ATOM   1897  CE2 PHE B 697      70.367 128.216  94.476  1.00  0.00           C  
ATOM   1898  CZ  PHE B 697      71.039 127.751  93.359  1.00  0.00           C  
ATOM   1899  N   ARG B 698      67.827 123.303  98.376  1.00  0.00           N  
ATOM   1900  CA  ARG B 698      66.915 122.343  98.982  1.00  0.00           C  
ATOM   1901  C   ARG B 698      65.842 123.035  99.782  1.00  0.00           C  
ATOM   1902  O   ARG B 698      66.121 123.834 100.675  1.00  0.00           O  
ATOM   1903  CB  ARG B 698      67.691 121.347  99.845  1.00  0.00           C  
ATOM   1904  CG  ARG B 698      68.561 120.435  98.984  1.00  0.00           C  
ATOM   1905  CD  ARG B 698      69.424 119.470  99.765  1.00  0.00           C  
ATOM   1906  NE  ARG B 698      70.455 118.902  98.895  1.00  0.00           N  
ATOM   1907  CZ  ARG B 698      71.165 117.814  99.184  1.00  0.00           C  
ATOM   1908  NH1 ARG B 698      70.941 117.156 100.320  1.00  0.00           N  
ATOM   1909  NH2 ARG B 698      72.109 117.394  98.352  1.00  0.00           N  
ATOM   1910  N   ASN B 699      64.605 122.829  99.334  1.00  0.00           N  
ATOM   1911  CA  ASN B 699      63.395 123.371  99.921  1.00  0.00           C  
ATOM   1912  C   ASN B 699      63.100 123.024 101.386  1.00  0.00           C  
ATOM   1913  O   ASN B 699      61.941 123.035 101.812  1.00  0.00           O  
ATOM   1914  CB  ASN B 699      62.181 123.001  99.077  1.00  0.00           C  
ATOM   1915  CG  ASN B 699      61.219 124.162  98.907  1.00  0.00           C  
ATOM   1916  OD1 ASN B 699      60.738 124.750  99.876  1.00  0.00           O  
ATOM   1917  ND2 ASN B 699      60.972 124.529  97.661  1.00  0.00           N  
ATOM   1918  N   GLU B 700      64.134 122.763 102.169  1.00  0.00           N  
ATOM   1919  CA  GLU B 700      63.943 122.471 103.575  1.00  0.00           C  
ATOM   1920  C   GLU B 700      63.771 123.755 104.403  1.00  0.00           C  
ATOM   1921  O   GLU B 700      63.866 124.879 103.878  1.00  0.00           O  
ATOM   1922  CB  GLU B 700      65.116 121.610 104.055  1.00  0.00           C  
ATOM   1923  CG  GLU B 700      65.255 120.309 103.241  1.00  0.00           C  
ATOM   1924  CD  GLU B 700      66.572 119.581 103.453  1.00  0.00           C  
ATOM   1925  OE1 GLU B 700      67.376 120.012 104.301  1.00  0.00           O  
ATOM   1926  OE2 GLU B 700      66.819 118.568 102.765  1.00  0.00           O  
ATOM   1927  N   GLY B 703      63.526 123.579 105.694  1.00  0.00           N  
ATOM   1928  CA  GLY B 703      63.263 124.701 106.581  1.00  0.00           C  
ATOM   1929  C   GLY B 703      64.473 125.493 107.044  1.00  0.00           C  
ATOM   1930  O   GLY B 703      65.617 125.097 106.786  1.00  0.00           O  
ATOM   1931  N   ILE B 713      64.208 126.629 107.698  1.00  0.00           N  
ATOM   1932  CA  ILE B 713      65.246 127.520 108.236  1.00  0.00           C  
ATOM   1933  C   ILE B 713      65.791 126.983 109.571  1.00  0.00           C  
ATOM   1934  O   ILE B 713      65.210 126.056 110.148  1.00  0.00           O  
ATOM   1935  CB  ILE B 713      64.682 128.936 108.420  1.00  0.00           C  
ATOM   1936  N   SER B 714      66.870 127.597 110.060  1.00  0.00           N  
ATOM   1937  CA  SER B 714      67.566 127.213 111.304  1.00  0.00           C  
ATOM   1938  C   SER B 714      69.048 127.498 111.115  1.00  0.00           C  
ATOM   1939  O   SER B 714      69.413 128.431 110.399  1.00  0.00           O  
ATOM   1940  CB  SER B 714      67.365 125.714 111.654  1.00  0.00           C  
ATOM   1941  N   VAL B 715      69.894 126.643 111.689  1.00  0.00           N  
ATOM   1942  CA  VAL B 715      71.333 126.834 111.618  1.00  0.00           C  
ATOM   1943  C   VAL B 715      72.035 125.580 111.105  1.00  0.00           C  
ATOM   1944  O   VAL B 715      73.201 125.338 111.403  1.00  0.00           O  
ATOM   1945  CB  VAL B 715      71.872 127.215 112.996  1.00  0.00           C  
ATOM   1946  N   ARG B 716      71.319 124.750 110.372  1.00  0.00           N  
ATOM   1947  CA  ARG B 716      71.952 123.576 109.794  1.00  0.00           C  
ATOM   1948  C   ARG B 716      71.620 123.703 108.340  1.00  0.00           C  
ATOM   1949  O   ARG B 716      72.359 123.249 107.464  1.00  0.00           O  
ATOM   1950  CB  ARG B 716      71.349 122.293 110.357  1.00  0.00           C  
ATOM   1951  N   HIS B 718      70.488 124.343 108.092  1.00  0.00           N  
ATOM   1952  CA  HIS B 718      70.029 124.453 106.746  1.00  0.00           C  
ATOM   1953  C   HIS B 718      69.924 125.895 106.302  1.00  0.00           C  
ATOM   1954  O   HIS B 718      69.489 126.772 107.049  1.00  0.00           O  
ATOM   1955  CB  HIS B 718      68.686 123.728 106.593  1.00  0.00           C  
ATOM   1956  N   ASN B 723      70.506 126.146 105.142  1.00  0.00           N  
ATOM   1957  CA  ASN B 723      70.288 127.389 104.454  1.00  0.00           C  
ATOM   1958  C   ASN B 723      69.712 126.814 103.169  1.00  0.00           C  
ATOM   1959  O   ASN B 723      70.141 125.747 102.733  1.00  0.00           O  
ATOM   1960  CB  ASN B 723      71.609 128.108 104.205  1.00  0.00           C  
ATOM   1961  CG  ASN B 723      71.407 129.549 103.778  1.00  0.00           C  
ATOM   1962  OD1 ASN B 723      71.605 129.902 102.617  1.00  0.00           O  
ATOM   1963  ND2 ASN B 723      70.978 130.384 104.711  1.00  0.00           N  
ATOM   1964  N   PRO B 724      68.695 127.455 102.582  1.00  0.00           N  
ATOM   1965  CA  PRO B 724      68.144 126.878 101.349  1.00  0.00           C  
ATOM   1966  C   PRO B 724      69.184 126.637 100.245  1.00  0.00           C  
ATOM   1967  O   PRO B 724      68.994 125.770  99.394  1.00  0.00           O  
ATOM   1968  CB  PRO B 724      67.069 127.890 100.944  1.00  0.00           C  
ATOM   1969  CG  PRO B 724      67.530 129.178 101.575  1.00  0.00           C  
ATOM   1970  CD  PRO B 724      68.024 128.720 102.919  1.00  0.00           C  
ATOM   1971  N   GLU B 725      70.289 127.374 100.276  1.00  0.00           N  
ATOM   1972  CA  GLU B 725      71.344 127.175  99.293  1.00  0.00           C  
ATOM   1973  C   GLU B 725      72.679 127.070  99.990  1.00  0.00           C  
ATOM   1974  O   GLU B 725      72.965 127.834 100.904  1.00  0.00           O  
ATOM   1975  CB  GLU B 725      71.376 128.323  98.292  1.00  0.00           C  
ATOM   1976  CG  GLU B 725      71.553 129.679  98.914  1.00  0.00           C  
ATOM   1977  CD  GLU B 725      71.546 130.785  97.879  1.00  0.00           C  
ATOM   1978  OE1 GLU B 725      72.572 130.961  97.192  1.00  0.00           O  
ATOM   1979  OE2 GLU B 725      70.517 131.482  97.754  1.00  0.00           O  
ATOM   1980  N   PHE B 726      73.508 126.143  99.533  1.00  0.00           N  
ATOM   1981  CA  PHE B 726      74.813 125.907 100.140  1.00  0.00           C  
ATOM   1982  C   PHE B 726      75.801 125.371  99.101  1.00  0.00           C  
ATOM   1983  O   PHE B 726      75.399 124.845  98.066  1.00  0.00           O  
ATOM   1984  CB  PHE B 726      74.676 124.916 101.295  1.00  0.00           C  
ATOM   1985  CG  PHE B 726      74.061 123.604 100.894  1.00  0.00           C  
ATOM   1986  CD1 PHE B 726      72.682 123.480 100.778  1.00  0.00           C  
ATOM   1987  CD2 PHE B 726      74.862 122.501 100.601  1.00  0.00           C  
ATOM   1988  CE1 PHE B 726      72.107 122.283 100.374  1.00  0.00           C  
ATOM   1989  CE2 PHE B 726      74.294 121.297 100.195  1.00  0.00           C  
ATOM   1990  CZ  PHE B 726      72.913 121.190 100.081  1.00  0.00           C  
ATOM   1991  N   THR B 728      77.086 125.484  99.396  1.00  0.00           N  
ATOM   1992  CA  THR B 728      78.133 125.100  98.464  1.00  0.00           C  
ATOM   1993  C   THR B 728      78.558 123.648  98.654  1.00  0.00           C  
ATOM   1994  O   THR B 728      78.959 123.253  99.753  1.00  0.00           O  
ATOM   1995  CB  THR B 728      79.367 126.008  98.658  1.00  0.00           C  
ATOM   1996  OG1 THR B 728      78.988 127.385  98.503  1.00  0.00           O  
ATOM   1997  CG2 THR B 728      80.454 125.665  97.673  1.00  0.00           C  
ATOM   1998  N   MET B 730      78.493 122.865  97.581  1.00  0.00           N  
ATOM   1999  CA  MET B 730      78.913 121.465  97.599  1.00  0.00           C  
ATOM   2000  C   MET B 730      80.017 121.313  96.577  1.00  0.00           C  
ATOM   2001  O   MET B 730      80.055 122.046  95.593  1.00  0.00           O  
ATOM   2002  CB  MET B 730      77.764 120.558  97.166  1.00  0.00           C  
ATOM   2003  CG  MET B 730      76.713 120.274  98.212  1.00  0.00           C  
ATOM   2004  SD  MET B 730      77.200 119.010  99.381  1.00  0.00           S  
ATOM   2005  CE  MET B 730      77.909 117.783  98.288  1.00  0.00           C  
ATOM   2006  N   MET B 731      80.934 120.392  96.827  1.00  0.00           N  
ATOM   2007  CA  MET B 731      81.920 120.026  95.828  1.00  0.00           C  
ATOM   2008  C   MET B 731      81.655 118.576  95.476  1.00  0.00           C  
ATOM   2009  O   MET B 731      81.506 117.748  96.371  1.00  0.00           O  
ATOM   2010  CB  MET B 731      83.344 120.140  96.359  1.00  0.00           C  
ATOM   2011  CG  MET B 731      84.327 119.336  95.517  1.00  0.00           C  
ATOM   2012  SD  MET B 731      86.037 119.860  95.640  1.00  0.00           S  
ATOM   2013  CE  MET B 731      86.574 118.890  96.971  1.00  0.00           C  
ATOM   2014  N   GLU B 732      81.524 118.271  94.191  1.00  0.00           N  
ATOM   2015  CA  GLU B 732      81.420 116.876  93.775  1.00  0.00           C  
ATOM   2016  C   GLU B 732      82.573 116.572  92.859  1.00  0.00           C  
ATOM   2017  O   GLU B 732      83.000 117.434  92.091  1.00  0.00           O  
ATOM   2018  CB  GLU B 732      80.110 116.575  93.062  1.00  0.00           C  
ATOM   2019  CG  GLU B 732      78.921 116.457  93.994  1.00  0.00           C  
ATOM   2020  CD  GLU B 732      77.797 115.640  93.401  1.00  0.00           C  
ATOM   2021  OE1 GLU B 732      78.085 114.748  92.570  1.00  0.00           O  
ATOM   2022  OE2 GLU B 732      76.628 115.889  93.770  1.00  0.00           O  
ATOM   2023  N   LEU B 733      83.108 115.364  92.972  1.00  0.00           N  
ATOM   2024  CA  LEU B 733      84.228 114.962  92.151  1.00  0.00           C  
ATOM   2025  C   LEU B 733      84.085 113.508  91.756  1.00  0.00           C  
ATOM   2026  O   LEU B 733      83.569 112.685  92.515  1.00  0.00           O  
ATOM   2027  CB  LEU B 733      85.546 115.209  92.883  1.00  0.00           C  
ATOM   2028  CG  LEU B 733      85.911 114.383  94.109  1.00  0.00           C  
ATOM   2029  CD1 LEU B 733      86.612 113.105  93.676  1.00  0.00           C  
ATOM   2030  CD2 LEU B 733      86.845 115.196  94.984  1.00  0.00           C  
ATOM   2031  N   TYR B 734      84.523 113.203  90.546  1.00  0.00           N  
ATOM   2032  CA  TYR B 734      84.412 111.864  90.011  1.00  0.00           C  
ATOM   2033  C   TYR B 734      85.729 111.505  89.385  1.00  0.00           C  
ATOM   2034  O   TYR B 734      86.362 112.345  88.754  1.00  0.00           O  
ATOM   2035  CB  TYR B 734      83.291 111.811  88.974  1.00  0.00           C  
ATOM   2036  CG  TYR B 734      81.931 111.960  89.606  1.00  0.00           C  
ATOM   2037  CD1 TYR B 734      81.440 113.210  89.964  1.00  0.00           C  
ATOM   2038  CD2 TYR B 734      81.182 110.843  89.944  1.00  0.00           C  
ATOM   2039  CE1 TYR B 734      80.251 113.343  90.654  1.00  0.00           C  
ATOM   2040  CE2 TYR B 734      79.995 110.965  90.636  1.00  0.00           C  
ATOM   2041  CZ  TYR B 734      79.535 112.216  90.992  1.00  0.00           C  
ATOM   2042  OH  TYR B 734      78.369 112.324  91.715  1.00  0.00           O  
ATOM   2043  N   MET B 735      86.196 110.295  89.649  1.00  0.00           N  
ATOM   2044  CA  MET B 735      87.413 109.822  89.020  1.00  0.00           C  
ATOM   2045  C   MET B 735      87.195 108.398  88.531  1.00  0.00           C  
ATOM   2046  O   MET B 735      86.716 107.544  89.279  1.00  0.00           O  
ATOM   2047  CB  MET B 735      88.609 109.936  89.973  1.00  0.00           C  
ATOM   2048  CG  MET B 735      88.481 109.180  91.277  1.00  0.00           C  
ATOM   2049  SD  MET B 735      89.922 109.425  92.349  1.00  0.00           S  
ATOM   2050  CE  MET B 735      91.215 108.957  91.283  1.00  0.00           C  
ATOM   2051  N   ALA B 736      87.436 108.185  87.243  1.00  0.00           N  
ATOM   2052  CA  ALA B 736      87.235 106.889  86.608  1.00  0.00           C  
ATOM   2053  C   ALA B 736      88.327 105.894  86.985  1.00  0.00           C  
ATOM   2054  O   ALA B 736      89.460 106.275  87.268  1.00  0.00           O  
ATOM   2055  CB  ALA B 736      87.168 107.058  85.090  1.00  0.00           C  
ATOM   2056  N   TYR B 737      87.984 104.615  86.922  1.00  0.00           N  
ATOM   2057  CA  TYR B 737      88.889 103.519  87.271  1.00  0.00           C  
ATOM   2058  C   TYR B 737      89.394 103.641  88.704  1.00  0.00           C  
ATOM   2059  O   TYR B 737      90.598 103.590  88.964  1.00  0.00           O  
ATOM   2060  CB  TYR B 737      90.048 103.428  86.272  1.00  0.00           C  
ATOM   2061  CG  TYR B 737      89.561 103.505  84.853  1.00  0.00           C  
ATOM   2062  CD1 TYR B 737      88.895 102.433  84.268  1.00  0.00           C  
ATOM   2063  CD2 TYR B 737      89.635 104.700  84.144  1.00  0.00           C  
ATOM   2064  CE1 TYR B 737      88.297 102.556  83.020  1.00  0.00           C  
ATOM   2065  CE2 TYR B 737      89.044 104.836  82.903  1.00  0.00           C  
ATOM   2066  CZ  TYR B 737      88.370 103.766  82.347  1.00  0.00           C  
ATOM   2067  OH  TYR B 737      87.716 103.932  81.147  1.00  0.00           O  
ATOM   2068  N   ALA B 788      88.442 103.769  89.626  1.00  0.00           N  
ATOM   2069  CA  ALA B 788      88.712 103.916  91.052  1.00  0.00           C  
ATOM   2070  C   ALA B 788      87.515 103.404  91.848  1.00  0.00           C  
ATOM   2071  O   ALA B 788      86.439 103.192  91.282  1.00  0.00           O  
ATOM   2072  CB  ALA B 788      88.955 105.376  91.378  1.00  0.00           C  
ATOM   2073  N   ASP B 789      87.701 103.183  93.149  1.00  0.00           N  
ATOM   2074  CA  ASP B 789      86.605 102.764  94.028  1.00  0.00           C  
ATOM   2075  C   ASP B 789      86.561 103.656  95.255  1.00  0.00           C  
ATOM   2076  O   ASP B 789      87.386 104.558  95.386  1.00  0.00           O  
ATOM   2077  CB  ASP B 789      86.709 101.283  94.427  1.00  0.00           C  
ATOM   2078  CG  ASP B 789      88.032 100.928  95.074  1.00  0.00           C  
ATOM   2079  OD1 ASP B 789      88.632 101.774  95.767  1.00  0.00           O  
ATOM   2080  OD2 ASP B 789      88.474  99.779  94.896  1.00  0.00           O  
ATOM   2081  N   TYR B 790      85.633 103.393  96.170  1.00  0.00           N  
ATOM   2082  CA  TYR B 790      85.497 104.260  97.332  1.00  0.00           C  
ATOM   2083  C   TYR B 790      86.748 104.316  98.197  1.00  0.00           C  
ATOM   2084  O   TYR B 790      87.054 105.348  98.792  1.00  0.00           O  
ATOM   2085  CB  TYR B 790      84.250 103.914  98.147  1.00  0.00           C  
ATOM   2086  CG  TYR B 790      84.301 102.643  98.947  1.00  0.00           C  
ATOM   2087  CD1 TYR B 790      83.930 101.425  98.387  1.00  0.00           C  
ATOM   2088  CD2 TYR B 790      84.664 102.666 100.292  1.00  0.00           C  
ATOM   2089  CE1 TYR B 790      83.917 100.260  99.150  1.00  0.00           C  
ATOM   2090  CE2 TYR B 790      84.653 101.506 101.067  1.00  0.00           C  
ATOM   2091  CZ  TYR B 790      84.281 100.310 100.491  1.00  0.00           C  
ATOM   2092  OH  TYR B 790      84.294  99.164 101.253  1.00  0.00           O  
ATOM   2093  N   HIS B 791      87.514 103.230  98.202  1.00  0.00           N  
ATOM   2094  CA  HIS B 791      88.754 103.193  98.961  1.00  0.00           C  
ATOM   2095  C   HIS B 791      89.711 104.278  98.497  1.00  0.00           C  
ATOM   2096  O   HIS B 791      90.378 104.912  99.308  1.00  0.00           O  
ATOM   2097  CB  HIS B 791      89.403 101.813  98.872  1.00  0.00           C  
ATOM   2098  CG  HIS B 791      88.713 100.769  99.696  1.00  0.00           C  
ATOM   2099  ND1 HIS B 791      88.200  99.608  99.162  1.00  0.00           N  
ATOM   2100  CD2 HIS B 791      88.421 100.732 101.020  1.00  0.00           C  
ATOM   2101  CE1 HIS B 791      87.615  98.901 100.115  1.00  0.00           C  
ATOM   2102  NE2 HIS B 791      87.738  99.565 101.251  1.00  0.00           N  
ATOM   2103  N   ASP B 792      89.747 104.525  97.194  1.00  0.00           N  
ATOM   2104  CA  ASP B 792      90.583 105.589  96.658  1.00  0.00           C  
ATOM   2105  C   ASP B 792      90.069 106.934  97.153  1.00  0.00           C  
ATOM   2106  O   ASP B 792      90.854 107.850  97.392  1.00  0.00           O  
ATOM   2107  CB  ASP B 792      90.586 105.565  95.127  1.00  0.00           C  
ATOM   2108  CG  ASP B 792      91.206 104.300  94.563  1.00  0.00           C  
ATOM   2109  OD1 ASP B 792      92.407 104.058  94.790  1.00  0.00           O  
ATOM   2110  OD2 ASP B 792      90.494 103.546  93.880  1.00  0.00           O  
ATOM   2111  N   LEU B 793      88.755 107.043  97.338  1.00  0.00           N  
ATOM   2112  CA  LEU B 793      88.154 108.284  97.815  1.00  0.00           C  
ATOM   2113  C   LEU B 793      88.485 108.558  99.278  1.00  0.00           C  
ATOM   2114  O   LEU B 793      88.656 109.712  99.677  1.00  0.00           O  
ATOM   2115  CB  LEU B 793      86.644 108.258  97.627  1.00  0.00           C  
ATOM   2116  CG  LEU B 793      86.152 108.212  96.188  1.00  0.00           C  
ATOM   2117  CD1 LEU B 793      84.654 108.268  96.225  1.00  0.00           C  
ATOM   2118  CD2 LEU B 793      86.709 109.377  95.384  1.00  0.00           C  
ATOM   2119  N   ILE B 794      88.564 107.502 100.082  1.00  0.00           N  
ATOM   2120  CA  ILE B 794      88.953 107.661 101.474  1.00  0.00           C  
ATOM   2121  C   ILE B 794      90.365 108.246 101.530  1.00  0.00           C  
ATOM   2122  O   ILE B 794      90.599 109.218 102.250  1.00  0.00           O  
ATOM   2123  CB  ILE B 794      88.866 106.337 102.250  1.00  0.00           C  
ATOM   2124  CG1 ILE B 794      87.403 105.985 102.522  1.00  0.00           C  
ATOM   2125  CG2 ILE B 794      89.579 106.458 103.557  1.00  0.00           C  
ATOM   2126  CD1 ILE B 794      87.216 104.660 103.225  1.00  0.00           C  
ATOM   2127  N   GLU B 795      91.286 107.709 100.731  1.00  0.00           N  
ATOM   2128  CA  GLU B 795      92.630 108.287 100.666  1.00  0.00           C  
ATOM   2129  C   GLU B 795      92.579 109.764 100.295  1.00  0.00           C  
ATOM   2130  O   GLU B 795      93.167 110.596 100.977  1.00  0.00           O  
ATOM   2131  CB  GLU B 795      93.519 107.586  99.648  1.00  0.00           C  
ATOM   2132  CG  GLU B 795      94.235 106.353 100.148  1.00  0.00           C  
ATOM   2133  CD  GLU B 795      95.267 105.859  99.144  1.00  0.00           C  
ATOM   2134  OE1 GLU B 795      96.403 106.393  99.140  1.00  0.00           O  
ATOM   2135  OE2 GLU B 795      94.937 104.951  98.346  1.00  0.00           O  
ATOM   2136  N   LEU B 796      91.880 110.090  99.213  1.00  0.00           N  
ATOM   2137  CA  LEU B 796      91.786 111.468  98.749  1.00  0.00           C  
ATOM   2138  C   LEU B 796      91.260 112.418  99.828  1.00  0.00           C  
ATOM   2139  O   LEU B 796      91.806 113.508 100.016  1.00  0.00           O  
ATOM   2140  CB  LEU B 796      90.910 111.542  97.498  1.00  0.00           C  
ATOM   2141  CG  LEU B 796      90.796 112.888  96.785  1.00  0.00           C  
ATOM   2142  CD1 LEU B 796      92.142 113.344  96.260  1.00  0.00           C  
ATOM   2143  CD2 LEU B 796      89.841 112.733  95.643  1.00  0.00           C  
ATOM   2144  N   THR B 797      90.230 111.990 100.556  1.00  0.00           N  
ATOM   2145  CA  THR B 797      89.641 112.800 101.616  1.00  0.00           C  
ATOM   2146  C   THR B 797      90.632 113.091 102.729  1.00  0.00           C  
ATOM   2147  O   THR B 797      90.737 114.231 103.199  1.00  0.00           O  
ATOM   2148  CB  THR B 797      88.431 112.113 102.228  1.00  0.00           C  
ATOM   2149  OG1 THR B 797      87.464 111.870 101.205  1.00  0.00           O  
ATOM   2150  CG2 THR B 797      87.811 112.991 103.288  1.00  0.00           C  
ATOM   2151  N   GLU B 798      91.350 112.062 103.162  1.00  0.00           N  
ATOM   2152  CA  GLU B 798      92.348 112.234 104.206  1.00  0.00           C  
ATOM   2153  C   GLU B 798      93.435 113.224 103.780  1.00  0.00           C  
ATOM   2154  O   GLU B 798      93.802 114.107 104.556  1.00  0.00           O  
ATOM   2155  CB  GLU B 798      92.940 110.886 104.612  1.00  0.00           C  
ATOM   2156  CG  GLU B 798      91.903 109.960 105.243  1.00  0.00           C  
ATOM   2157  CD  GLU B 798      92.471 108.654 105.785  1.00  0.00           C  
ATOM   2158  OE1 GLU B 798      93.596 108.264 105.406  1.00  0.00           O  
ATOM   2159  OE2 GLU B 798      91.775 108.004 106.593  1.00  0.00           O  
ATOM   2160  N   SER B 799      93.889 113.128 102.531  1.00  0.00           N  
ATOM   2161  CA  SER B 799      94.890 114.055 102.003  1.00  0.00           C  
ATOM   2162  C   SER B 799      94.346 115.461 101.889  1.00  0.00           C  
ATOM   2163  O   SER B 799      95.050 116.423 102.159  1.00  0.00           O  
ATOM   2164  CB  SER B 799      95.369 113.616 100.628  1.00  0.00           C  
ATOM   2165  OG  SER B 799      95.947 112.327 100.690  1.00  0.00           O  
ATOM   2166  N   LEU B 800      93.099 115.584 101.453  1.00  0.00           N  
ATOM   2167  CA  LEU B 800      92.491 116.892 101.311  1.00  0.00           C  
ATOM   2168  C   LEU B 800      92.567 117.615 102.654  1.00  0.00           C  
ATOM   2169  O   LEU B 800      93.232 118.646 102.773  1.00  0.00           O  
ATOM   2170  CB  LEU B 800      91.029 116.765 100.878  1.00  0.00           C  
ATOM   2171  CG  LEU B 800      90.485 117.799  99.885  1.00  0.00           C  
ATOM   2172  CD1 LEU B 800      88.977 117.917 100.034  1.00  0.00           C  
ATOM   2173  CD2 LEU B 800      91.115 119.142 100.112  1.00  0.00           C  
ATOM   2174  N   PHE B 801      91.936 117.047 103.676  1.00  0.00           N  
ATOM   2175  CA  PHE B 801      91.903 117.691 104.984  1.00  0.00           C  
ATOM   2176  C   PHE B 801      93.278 117.944 105.581  1.00  0.00           C  
ATOM   2177  O   PHE B 801      93.547 119.044 106.076  1.00  0.00           O  
ATOM   2178  CB  PHE B 801      91.020 116.912 105.948  1.00  0.00           C  
ATOM   2179  CG  PHE B 801      89.566 117.071 105.668  1.00  0.00           C  
ATOM   2180  CD1 PHE B 801      88.985 116.435 104.585  1.00  0.00           C  
ATOM   2181  CD2 PHE B 801      88.785 117.910 106.449  1.00  0.00           C  
ATOM   2182  CE1 PHE B 801      87.646 116.637 104.280  1.00  0.00           C  
ATOM   2183  CE2 PHE B 801      87.445 118.121 106.155  1.00  0.00           C  
ATOM   2184  CZ  PHE B 801      86.874 117.485 105.070  1.00  0.00           C  
ATOM   2185  N   ARG B 802      94.156 116.951 105.512  1.00  0.00           N  
ATOM   2186  CA  ARG B 802      95.506 117.123 106.022  1.00  0.00           C  
ATOM   2187  C   ARG B 802      96.189 118.291 105.327  1.00  0.00           C  
ATOM   2188  O   ARG B 802      96.754 119.160 105.983  1.00  0.00           O  
ATOM   2189  CB  ARG B 802      96.332 115.862 105.821  1.00  0.00           C  
ATOM   2190  CG  ARG B 802      97.760 115.999 106.305  1.00  0.00           C  
ATOM   2191  CD  ARG B 802      98.559 114.757 105.997  1.00  0.00           C  
ATOM   2192  NE  ARG B 802      97.885 113.552 106.481  1.00  0.00           N  
ATOM   2193  CZ  ARG B 802      97.520 112.533 105.701  1.00  0.00           C  
ATOM   2194  NH1 ARG B 802      97.767 112.567 104.393  1.00  0.00           N  
ATOM   2195  NH2 ARG B 802      96.917 111.473 106.229  1.00  0.00           N  
ATOM   2196  N   THR B 803      96.123 118.317 104.001  1.00  0.00           N  
ATOM   2197  CA  THR B 803      96.741 119.374 103.208  1.00  0.00           C  
ATOM   2198  C   THR B 803      96.165 120.749 103.521  1.00  0.00           C  
ATOM   2199  O   THR B 803      96.917 121.701 103.716  1.00  0.00           O  
ATOM   2200  CB  THR B 803      96.590 119.091 101.707  1.00  0.00           C  
ATOM   2201  OG1 THR B 803      97.267 117.871 101.384  1.00  0.00           O  
ATOM   2202  CG2 THR B 803      97.191 120.205 100.891  1.00  0.00           C  
ATOM   2203  N   LEU B 807      94.838 120.851 103.571  1.00  0.00           N  
ATOM   2204  CA  LEU B 807      94.179 122.116 103.875  1.00  0.00           C  
ATOM   2205  C   LEU B 807      94.591 122.647 105.232  1.00  0.00           C  
ATOM   2206  O   LEU B 807      94.949 123.815 105.353  1.00  0.00           O  
ATOM   2207  CB  LEU B 807      92.666 121.966 103.860  1.00  0.00           C  
ATOM   2208  CG  LEU B 807      92.007 121.687 102.520  1.00  0.00           C  
ATOM   2209  CD1 LEU B 807      90.495 121.742 102.707  1.00  0.00           C  
ATOM   2210  CD2 LEU B 807      92.466 122.711 101.500  1.00  0.00           C  
ATOM   2211  N   ALA B 808      94.506 121.800 106.256  1.00  0.00           N  
ATOM   2212  CA  ALA B 808      94.879 122.201 107.608  1.00  0.00           C  
ATOM   2213  C   ALA B 808      96.300 122.751 107.587  1.00  0.00           C  
ATOM   2214  O   ALA B 808      96.548 123.902 107.954  1.00  0.00           O  
ATOM   2215  CB  ALA B 808      94.785 121.020 108.549  1.00  0.00           C  
ATOM   2216  N   GLN B 809      97.208 121.954 107.045  1.00  0.00           N  
ATOM   2217  CA  GLN B 809      98.607 122.319 106.972  1.00  0.00           C  
ATOM   2218  C   GLN B 809      98.812 123.645 106.245  1.00  0.00           C  
ATOM   2219  O   GLN B 809      99.457 124.545 106.773  1.00  0.00           O  
ATOM   2220  CB  GLN B 809      99.390 121.207 106.276  1.00  0.00           C  
ATOM   2221  CG  GLN B 809     100.898 121.326 106.403  1.00  0.00           C  
ATOM   2222  CD  GLN B 809     101.369 121.236 107.845  1.00  0.00           C  
ATOM   2223  OE1 GLN B 809     101.578 120.144 108.376  1.00  0.00           O  
ATOM   2224  NE2 GLN B 809     101.537 122.387 108.486  1.00  0.00           N  
ATOM   2225  N   GLU B 810      98.226 123.781 105.061  1.00  0.00           N  
ATOM   2226  CA  GLU B 810      98.424 124.967 104.238  1.00  0.00           C  
ATOM   2227  C   GLU B 810      97.722 126.217 104.723  1.00  0.00           C  
ATOM   2228  O   GLU B 810      98.268 127.310 104.635  1.00  0.00           O  
ATOM   2229  CB  GLU B 810      98.003 124.703 102.797  1.00  0.00           C  
ATOM   2230  CG  GLU B 810      98.895 123.727 102.063  1.00  0.00           C  
ATOM   2231  CD  GLU B 810      98.871 123.947 100.563  1.00  0.00           C  
ATOM   2232  OE1 GLU B 810      97.909 123.496  99.903  1.00  0.00           O  
ATOM   2233  OE2 GLU B 810      99.814 124.584 100.042  1.00  0.00           O  
ATOM   2234  N   VAL B 811      96.498 126.061 105.199  1.00  0.00           N  
ATOM   2235  CA  VAL B 811      95.707 127.205 105.618  1.00  0.00           C  
ATOM   2236  C   VAL B 811      95.928 127.559 107.087  1.00  0.00           C  
ATOM   2237  O   VAL B 811      96.230 128.707 107.415  1.00  0.00           O  
ATOM   2238  CB  VAL B 811      94.202 126.968 105.332  1.00  0.00           C  
ATOM   2239  CG1 VAL B 811      93.374 128.174 105.746  1.00  0.00           C  
ATOM   2240  CG2 VAL B 811      94.001 126.683 103.857  1.00  0.00           C  
ATOM   2241  N   LEU B 812      95.795 126.573 107.966  1.00  0.00           N  
ATOM   2242  CA  LEU B 812      95.934 126.825 109.393  1.00  0.00           C  
ATOM   2243  C   LEU B 812      97.368 126.715 109.876  1.00  0.00           C  
ATOM   2244  O   LEU B 812      97.724 127.306 110.889  1.00  0.00           O  
ATOM   2245  CB  LEU B 812      95.047 125.881 110.202  1.00  0.00           C  
ATOM   2246  CG  LEU B 812      93.575 125.826 109.800  1.00  0.00           C  
ATOM   2247  CD1 LEU B 812      92.824 124.928 110.764  1.00  0.00           C  
ATOM   2248  CD2 LEU B 812      92.977 127.224 109.773  1.00  0.00           C  
ATOM   2249  N   GLY B 813      98.187 125.943 109.175  1.00  0.00           N  
ATOM   2250  CA  GLY B 813      99.570 125.794 109.590  1.00  0.00           C  
ATOM   2251  C   GLY B 813      99.845 124.555 110.422  1.00  0.00           C  
ATOM   2252  O   GLY B 813     101.004 124.209 110.652  1.00  0.00           O  
ATOM   2253  N   THR B 814      98.797 123.879 110.878  1.00  0.00           N  
ATOM   2254  CA  THR B 814      98.959 122.648 111.644  1.00  0.00           C  
ATOM   2255  C   THR B 814      97.924 121.625 111.214  1.00  0.00           C  
ATOM   2256  O   THR B 814      97.024 121.929 110.433  1.00  0.00           O  
ATOM   2257  CB  THR B 814      98.779 122.881 113.155  1.00  0.00           C  
ATOM   2258  OG1 THR B 814      97.559 123.594 113.388  1.00  0.00           O  
ATOM   2259  CG2 THR B 814      99.950 123.652 113.721  1.00  0.00           C  
ATOM   2260  N   THR B 815      98.060 120.410 111.727  1.00  0.00           N  
ATOM   2261  CA  THR B 815      97.101 119.360 111.444  1.00  0.00           C  
ATOM   2262  C   THR B 815      96.171 119.211 112.631  1.00  0.00           C  
ATOM   2263  O   THR B 815      95.130 118.568 112.529  1.00  0.00           O  
ATOM   2264  CB  THR B 815      97.801 118.032 111.191  1.00  0.00           C  
ATOM   2265  OG1 THR B 815      98.638 117.715 112.309  1.00  0.00           O  
ATOM   2266  CG2 THR B 815      98.646 118.113 109.941  1.00  0.00           C  
ATOM   2267  N   LYS B 818      96.565 119.775 113.768  1.00  0.00           N  
ATOM   2268  CA  LYS B 818      95.731 119.712 114.961  1.00  0.00           C  
ATOM   2269  C   LYS B 818      94.810 120.921 114.951  1.00  0.00           C  
ATOM   2270  O   LYS B 818      95.234 122.039 115.228  1.00  0.00           O  
ATOM   2271  CB  LYS B 818      96.595 119.692 116.224  1.00  0.00           C  
ATOM   2272  N   VAL B 819      93.564 120.690 114.562  1.00  0.00           N  
ATOM   2273  CA  VAL B 819      92.563 121.738 114.445  1.00  0.00           C  
ATOM   2274  C   VAL B 819      91.640 121.740 115.658  1.00  0.00           C  
ATOM   2275  O   VAL B 819      90.965 120.752 115.956  1.00  0.00           O  
ATOM   2276  CB  VAL B 819      91.738 121.559 113.134  1.00  0.00           C  
ATOM   2277  CG1 VAL B 819      90.538 122.488 113.105  1.00  0.00           C  
ATOM   2278  CG2 VAL B 819      92.629 121.810 111.928  1.00  0.00           C  
ATOM   2279  N   THR B 820      91.646 122.846 116.383  1.00  0.00           N  
ATOM   2280  CA  THR B 820      90.785 122.981 117.540  1.00  0.00           C  
ATOM   2281  C   THR B 820      89.445 123.524 117.092  1.00  0.00           C  
ATOM   2282  O   THR B 820      89.371 124.567 116.441  1.00  0.00           O  
ATOM   2283  CB  THR B 820      91.410 123.912 118.615  1.00  0.00           C  
ATOM   2284  OG1 THR B 820      90.408 124.289 119.569  1.00  0.00           O  
ATOM   2285  CG2 THR B 820      92.002 125.169 117.976  1.00  0.00           C  
ATOM   2286  N   TYR B 821      88.389 122.794 117.407  1.00  0.00           N  
ATOM   2287  CA  TYR B 821      87.050 123.228 117.064  1.00  0.00           C  
ATOM   2288  C   TYR B 821      86.191 123.131 118.312  1.00  0.00           C  
ATOM   2289  O   TYR B 821      85.751 122.045 118.706  1.00  0.00           O  
ATOM   2290  CB  TYR B 821      86.465 122.367 115.935  1.00  0.00           C  
ATOM   2291  CG  TYR B 821      85.058 122.763 115.547  1.00  0.00           C  
ATOM   2292  CD1 TYR B 821      84.802 123.990 114.937  1.00  0.00           C  
ATOM   2293  CD2 TYR B 821      83.980 121.936 115.833  1.00  0.00           C  
ATOM   2294  CE1 TYR B 821      83.510 124.382 114.630  1.00  0.00           C  
ATOM   2295  CE2 TYR B 821      82.684 122.322 115.528  1.00  0.00           C  
ATOM   2296  CZ  TYR B 821      82.456 123.544 114.931  1.00  0.00           C  
ATOM   2297  OH  TYR B 821      81.166 123.936 114.658  1.00  0.00           O  
ATOM   2298  N   GLY B 822      85.937 124.279 118.924  1.00  0.00           N  
ATOM   2299  CA  GLY B 822      85.163 124.304 120.153  1.00  0.00           C  
ATOM   2300  C   GLY B 822      85.915 123.612 121.277  1.00  0.00           C  
ATOM   2301  O   GLY B 822      87.086 123.903 121.534  1.00  0.00           O  
ATOM   2302  N   GLU B 896      85.246 122.664 121.921  1.00  0.00           N  
ATOM   2303  CA  GLU B 896      85.846 121.904 123.008  1.00  0.00           C  
ATOM   2304  C   GLU B 896      86.749 120.770 122.514  1.00  0.00           C  
ATOM   2305  O   GLU B 896      87.312 120.037 123.326  1.00  0.00           O  
ATOM   2306  CB  GLU B 896      84.746 121.336 123.896  1.00  0.00           C  
ATOM   2307  N   HIS B 899      86.896 120.626 121.196  1.00  0.00           N  
ATOM   2308  CA  HIS B 899      87.609 119.485 120.634  1.00  0.00           C  
ATOM   2309  C   HIS B 899      88.851 119.832 119.862  1.00  0.00           C  
ATOM   2310  O   HIS B 899      89.000 120.947 119.370  1.00  0.00           O  
ATOM   2311  CB  HIS B 899      86.694 118.706 119.711  1.00  0.00           C  
ATOM   2312  CG  HIS B 899      85.470 118.184 120.383  1.00  0.00           C  
ATOM   2313  ND1 HIS B 899      84.214 118.706 120.151  1.00  0.00           N  
ATOM   2314  CD2 HIS B 899      85.304 117.182 121.277  1.00  0.00           C  
ATOM   2315  CE1 HIS B 899      83.327 118.046 120.873  1.00  0.00           C  
ATOM   2316  NE2 HIS B 899      83.961 117.117 121.566  1.00  0.00           N  
ATOM   2317  N   VAL B 900      89.733 118.852 119.735  1.00  0.00           N  
ATOM   2318  CA  VAL B 900      90.930 118.998 118.929  1.00  0.00           C  
ATOM   2319  C   VAL B 900      90.961 117.828 117.959  1.00  0.00           C  
ATOM   2320  O   VAL B 900      90.906 116.669 118.378  1.00  0.00           O  
ATOM   2321  CB  VAL B 900      92.191 119.004 119.797  1.00  0.00           C  
ATOM   2322  CG1 VAL B 900      93.436 118.982 118.927  1.00  0.00           C  
ATOM   2323  CG2 VAL B 900      92.197 120.242 120.656  1.00  0.00           C  
ATOM   2324  N   PHE B 901      90.932 118.141 116.667  1.00  0.00           N  
ATOM   2325  CA  PHE B 901      90.948 117.128 115.620  1.00  0.00           C  
ATOM   2326  C   PHE B 901      92.362 117.049 115.070  1.00  0.00           C  
ATOM   2327  O   PHE B 901      92.985 118.076 114.831  1.00  0.00           O  
ATOM   2328  CB  PHE B 901      90.008 117.520 114.474  1.00  0.00           C  
ATOM   2329  CG  PHE B 901      88.586 117.780 114.891  1.00  0.00           C  
ATOM   2330  CD1 PHE B 901      87.884 116.864 115.662  1.00  0.00           C  
ATOM   2331  CD2 PHE B 901      87.932 118.931 114.461  1.00  0.00           C  
ATOM   2332  CE1 PHE B 901      86.543 117.090 115.996  1.00  0.00           C  
ATOM   2333  CE2 PHE B 901      86.599 119.168 114.787  1.00  0.00           C  
ATOM   2334  CZ  PHE B 901      85.901 118.245 115.556  1.00  0.00           C  
ATOM   2335  N   ASP B 902      92.872 115.841 114.864  1.00  0.00           N  
ATOM   2336  CA  ASP B 902      94.201 115.676 114.285  1.00  0.00           C  
ATOM   2337  C   ASP B 902      94.102 115.130 112.860  1.00  0.00           C  
ATOM   2338  O   ASP B 902      94.118 113.922 112.638  1.00  0.00           O  
ATOM   2339  CB  ASP B 902      95.062 114.761 115.163  1.00  0.00           C  
ATOM   2340  CG  ASP B 902      96.479 114.578 114.623  1.00  0.00           C  
ATOM   2341  OD1 ASP B 902      96.973 115.436 113.855  1.00  0.00           O  
ATOM   2342  OD2 ASP B 902      97.107 113.560 114.980  1.00  0.00           O  
ATOM   2343  N   PHE B 903      94.032 116.031 111.891  1.00  0.00           N  
ATOM   2344  CA  PHE B 903      93.904 115.650 110.491  1.00  0.00           C  
ATOM   2345  C   PHE B 903      95.157 115.016 109.898  1.00  0.00           C  
ATOM   2346  O   PHE B 903      95.171 114.611 108.732  1.00  0.00           O  
ATOM   2347  CB  PHE B 903      93.484 116.861 109.669  1.00  0.00           C  
ATOM   2348  CG  PHE B 903      92.126 117.372 110.018  1.00  0.00           C  
ATOM   2349  CD1 PHE B 903      91.063 116.496 110.157  1.00  0.00           C  
ATOM   2350  CD2 PHE B 903      91.903 118.724 110.203  1.00  0.00           C  
ATOM   2351  CE1 PHE B 903      89.796 116.959 110.472  1.00  0.00           C  
ATOM   2352  CE2 PHE B 903      90.629 119.196 110.521  1.00  0.00           C  
ATOM   2353  CZ  PHE B 903      89.578 118.312 110.654  1.00  0.00           C  
ATOM   2354  N   GLY B 904      96.214 114.938 110.696  1.00  0.00           N  
ATOM   2355  CA  GLY B 904      97.442 114.330 110.220  1.00  0.00           C  
ATOM   2356  C   GLY B 904      97.509 112.865 110.594  1.00  0.00           C  
ATOM   2357  O   GLY B 904      98.525 112.202 110.386  1.00  0.00           O  
ATOM   2358  N   LYS B 905      96.421 112.364 111.162  1.00  0.00           N  
ATOM   2359  CA  LYS B 905      96.336 110.979 111.601  1.00  0.00           C  
ATOM   2360  C   LYS B 905      95.171 110.328 110.856  1.00  0.00           C  
ATOM   2361  O   LYS B 905      94.133 110.960 110.645  1.00  0.00           O  
ATOM   2362  CB  LYS B 905      96.114 110.967 113.112  1.00  0.00           C  
ATOM   2363  CG  LYS B 905      95.850 109.624 113.746  1.00  0.00           C  
ATOM   2364  CD  LYS B 905      96.125 109.710 115.246  1.00  0.00           C  
ATOM   2365  CE  LYS B 905      95.393 110.891 115.891  1.00  0.00           C  
ATOM   2366  NZ  LYS B 905      95.943 111.264 117.236  1.00  0.00           N  
ATOM   2367  N   PRO B 906      95.348 109.079 110.393  1.00  0.00           N  
ATOM   2368  CA  PRO B 906      94.290 108.377 109.657  1.00  0.00           C  
ATOM   2369  C   PRO B 906      92.981 108.318 110.438  1.00  0.00           C  
ATOM   2370  O   PRO B 906      92.977 108.037 111.634  1.00  0.00           O  
ATOM   2371  CB  PRO B 906      94.897 106.991 109.425  1.00  0.00           C  
ATOM   2372  CG  PRO B 906      95.852 106.833 110.577  1.00  0.00           C  
ATOM   2373  CD  PRO B 906      96.499 108.190 110.614  1.00  0.00           C  
ATOM   2374  N   PHE B 907      91.883 108.597 109.742  1.00  0.00           N  
ATOM   2375  CA  PHE B 907      90.557 108.688 110.341  1.00  0.00           C  
ATOM   2376  C   PHE B 907      90.014 107.319 110.697  1.00  0.00           C  
ATOM   2377  O   PHE B 907      90.474 106.310 110.181  1.00  0.00           O  
ATOM   2378  CB  PHE B 907      89.584 109.372 109.375  1.00  0.00           C  
ATOM   2379  CG  PHE B 907      90.033 110.734 108.899  1.00  0.00           C  
ATOM   2380  CD1 PHE B 907      91.189 111.332 109.403  1.00  0.00           C  
ATOM   2381  CD2 PHE B 907      89.295 111.418 107.936  1.00  0.00           C  
ATOM   2382  CE1 PHE B 907      91.600 112.582 108.955  1.00  0.00           C  
ATOM   2383  CE2 PHE B 907      89.699 112.663 107.485  1.00  0.00           C  
ATOM   2384  CZ  PHE B 907      90.855 113.248 107.994  1.00  0.00           C  
ATOM   2385  N   GLU B 908      89.016 107.288 111.567  1.00  0.00           N  
ATOM   2386  CA  GLU B 908      88.411 106.036 111.980  1.00  0.00           C  
ATOM   2387  C   GLU B 908      87.559 105.476 110.861  1.00  0.00           C  
ATOM   2388  O   GLU B 908      86.980 106.230 110.085  1.00  0.00           O  
ATOM   2389  CB  GLU B 908      87.542 106.252 113.225  1.00  0.00           C  
ATOM   2390  CG  GLU B 908      88.282 106.149 114.549  1.00  0.00           C  
ATOM   2391  CD  GLU B 908      88.653 104.714 114.889  1.00  0.00           C  
ATOM   2392  OE1 GLU B 908      89.752 104.257 114.489  1.00  0.00           O  
ATOM   2393  OE2 GLU B 908      87.834 104.036 115.549  1.00  0.00           O  
ATOM   2394  N   LYS B 909      87.492 104.153 110.776  1.00  0.00           N  
ATOM   2395  CA  LYS B 909      86.625 103.480 109.820  1.00  0.00           C  
ATOM   2396  C   LYS B 909      85.760 102.498 110.603  1.00  0.00           C  
ATOM   2397  O   LYS B 909      86.284 101.658 111.334  1.00  0.00           O  
ATOM   2398  CB  LYS B 909      87.437 102.707 108.771  1.00  0.00           C  
ATOM   2399  CG  LYS B 909      88.066 103.529 107.645  1.00  0.00           C  
ATOM   2400  CD  LYS B 909      89.351 104.213 108.082  1.00  0.00           C  
ATOM   2401  CE  LYS B 909      90.156 104.736 106.896  1.00  0.00           C  
ATOM   2402  NZ  LYS B 909      91.443 105.382 107.319  1.00  0.00           N  
ATOM   2403  N   LEU B 910      84.443 102.604 110.454  1.00  0.00           N  
ATOM   2404  CA  LEU B 910      83.496 101.712 111.122  1.00  0.00           C  
ATOM   2405  C   LEU B 910      82.419 101.388 110.121  1.00  0.00           C  
ATOM   2406  O   LEU B 910      82.029 102.261 109.361  1.00  0.00           O  
ATOM   2407  CB  LEU B 910      82.811 102.430 112.286  1.00  0.00           C  
ATOM   2408  CG  LEU B 910      83.626 102.780 113.517  1.00  0.00           C  
ATOM   2409  CD1 LEU B 910      82.825 103.684 114.426  1.00  0.00           C  
ATOM   2410  CD2 LEU B 910      83.985 101.495 114.221  1.00  0.00           C  
ATOM   2411  N   THR B 911      81.919 100.161 110.107  1.00  0.00           N  
ATOM   2412  CA  THR B 911      80.776  99.890 109.251  1.00  0.00           C  
ATOM   2413  C   THR B 911      79.597 100.469 110.008  1.00  0.00           C  
ATOM   2414  O   THR B 911      79.715 100.803 111.197  1.00  0.00           O  
ATOM   2415  CB  THR B 911      80.530  98.400 109.031  1.00  0.00           C  
ATOM   2416  OG1 THR B 911      80.129  97.795 110.260  1.00  0.00           O  
ATOM   2417  CG2 THR B 911      81.776  97.722 108.527  1.00  0.00           C  
ATOM   2418  N   MET B 912      78.463 100.589 109.334  1.00  0.00           N  
ATOM   2419  CA  MET B 912      77.283 101.142 109.967  1.00  0.00           C  
ATOM   2420  C   MET B 912      76.884 100.285 111.166  1.00  0.00           C  
ATOM   2421  O   MET B 912      76.630 100.799 112.258  1.00  0.00           O  
ATOM   2422  CB  MET B 912      76.139 101.232 108.963  1.00  0.00           C  
ATOM   2423  CG  MET B 912      74.998 102.101 109.438  1.00  0.00           C  
ATOM   2424  SD  MET B 912      73.703 102.255 108.232  1.00  0.00           S  
ATOM   2425  CE  MET B 912      73.209 100.611 108.155  1.00  0.00           C  
ATOM   2426  N   ARG B 913      76.894  98.971 110.983  1.00  0.00           N  
ATOM   2427  CA  ARG B 913      76.536  98.067 112.062  1.00  0.00           C  
ATOM   2428  C   ARG B 913      77.468  98.147 113.264  1.00  0.00           C  
ATOM   2429  O   ARG B 913      77.018  98.113 114.409  1.00  0.00           O  
ATOM   2430  CB  ARG B 913      76.440  96.641 111.551  1.00  0.00           C  
ATOM   2431  CG  ARG B 913      75.229  96.445 110.700  1.00  0.00           C  
ATOM   2432  CD  ARG B 913      74.871  94.996 110.559  1.00  0.00           C  
ATOM   2433  NE  ARG B 913      73.670  94.853 109.745  1.00  0.00           N  
ATOM   2434  CZ  ARG B 913      72.782  93.874 109.881  1.00  0.00           C  
ATOM   2435  NH1 ARG B 913      72.946  92.936 110.812  1.00  0.00           N  
ATOM   2436  NH2 ARG B 913      71.734  93.825 109.068  1.00  0.00           N  
ATOM   2437  N   GLU B 914      78.760  98.282 113.011  1.00  0.00           N  
ATOM   2438  CA  GLU B 914      79.717  98.395 114.098  1.00  0.00           C  
ATOM   2439  C   GLU B 914      79.429  99.623 114.931  1.00  0.00           C  
ATOM   2440  O   GLU B 914      79.447  99.555 116.157  1.00  0.00           O  
ATOM   2441  CB  GLU B 914      81.140  98.456 113.562  1.00  0.00           C  
ATOM   2442  CG  GLU B 914      81.599  97.163 112.928  1.00  0.00           C  
ATOM   2443  CD  GLU B 914      83.005  97.231 112.375  1.00  0.00           C  
ATOM   2444  OE1 GLU B 914      83.641  98.310 112.429  1.00  0.00           O  
ATOM   2445  OE2 GLU B 914      83.478  96.188 111.878  1.00  0.00           O  
ATOM   2446  N   ALA B 915      79.131 100.735 114.267  1.00  0.00           N  
ATOM   2447  CA  ALA B 915      78.853 101.982 114.960  1.00  0.00           C  
ATOM   2448  C   ALA B 915      77.605 101.857 115.824  1.00  0.00           C  
ATOM   2449  O   ALA B 915      77.560 102.376 116.940  1.00  0.00           O  
ATOM   2450  CB  ALA B 915      78.699 103.114 113.967  1.00  0.00           C  
ATOM   2451  N   ILE B 916      76.586 101.179 115.311  1.00  0.00           N  
ATOM   2452  CA  ILE B 916      75.354 100.999 116.074  1.00  0.00           C  
ATOM   2453  C   ILE B 916      75.666 100.201 117.341  1.00  0.00           C  
ATOM   2454  O   ILE B 916      75.446 100.669 118.456  1.00  0.00           O  
ATOM   2455  CB  ILE B 916      74.281 100.243 115.261  1.00  0.00           C  
ATOM   2456  CG1 ILE B 916      73.864 101.047 114.034  1.00  0.00           C  
ATOM   2457  CG2 ILE B 916      73.067  99.974 116.121  1.00  0.00           C  
ATOM   2458  CD1 ILE B 916      72.730 100.404 113.262  1.00  0.00           C  
ATOM   2459  N   LYS B 917      76.229  99.014 117.157  1.00  0.00           N  
ATOM   2460  CA  LYS B 917      76.578  98.156 118.270  1.00  0.00           C  
ATOM   2461  C   LYS B 917      77.485  98.887 119.246  1.00  0.00           C  
ATOM   2462  O   LYS B 917      77.356  98.728 120.455  1.00  0.00           O  
ATOM   2463  CB  LYS B 917      77.275  96.897 117.772  1.00  0.00           C  
ATOM   2464  CG  LYS B 917      77.585  95.902 118.872  1.00  0.00           C  
ATOM   2465  CD  LYS B 917      76.315  95.429 119.558  1.00  0.00           C  
ATOM   2466  CE  LYS B 917      76.617  94.349 120.577  1.00  0.00           C  
ATOM   2467  NZ  LYS B 917      75.404  93.897 121.319  1.00  0.00           N  
ATOM   2468  N   LYS B 918      78.389  99.704 118.728  1.00  0.00           N  
ATOM   2469  CA  LYS B 918      79.322 100.415 119.588  1.00  0.00           C  
ATOM   2470  C   LYS B 918      78.659 101.483 120.452  1.00  0.00           C  
ATOM   2471  O   LYS B 918      78.997 101.639 121.620  1.00  0.00           O  
ATOM   2472  CB  LYS B 918      80.450 101.031 118.765  1.00  0.00           C  
ATOM   2473  CG  LYS B 918      81.407 101.885 119.570  1.00  0.00           C  
ATOM   2474  CD  LYS B 918      82.610 102.322 118.740  1.00  0.00           C  
ATOM   2475  CE  LYS B 918      83.537 103.239 119.537  1.00  0.00           C  
ATOM   2476  NZ  LYS B 918      84.765 103.634 118.781  1.00  0.00           N  
ATOM   2477  N   TYR B 919      77.707 102.209 119.887  1.00  0.00           N  
ATOM   2478  CA  TYR B 919      77.078 103.301 120.614  1.00  0.00           C  
ATOM   2479  C   TYR B 919      75.782 102.913 121.312  1.00  0.00           C  
ATOM   2480  O   TYR B 919      75.267 103.654 122.141  1.00  0.00           O  
ATOM   2481  CB  TYR B 919      76.918 104.513 119.690  1.00  0.00           C  
ATOM   2482  CG  TYR B 919      78.262 105.118 119.356  1.00  0.00           C  
ATOM   2483  CD1 TYR B 919      78.980 105.817 120.323  1.00  0.00           C  
ATOM   2484  CD2 TYR B 919      78.864 104.909 118.121  1.00  0.00           C  
ATOM   2485  CE1 TYR B 919      80.265 106.283 120.081  1.00  0.00           C  
ATOM   2486  CE2 TYR B 919      80.162 105.375 117.868  1.00  0.00           C  
ATOM   2487  CZ  TYR B 919      80.853 106.057 118.860  1.00  0.00           C  
ATOM   2488  OH  TYR B 919      82.147 106.479 118.660  1.00  0.00           O  
ATOM   2489  N   ARG B 920      75.262 101.742 120.983  1.00  0.00           N  
ATOM   2490  CA  ARG B 920      74.113 101.192 121.682  1.00  0.00           C  
ATOM   2491  C   ARG B 920      74.464  99.718 121.852  1.00  0.00           C  
ATOM   2492  O   ARG B 920      73.875  98.843 121.215  1.00  0.00           O  
ATOM   2493  CB  ARG B 920      72.839 101.348 120.855  1.00  0.00           C  
ATOM   2494  CG  ARG B 920      71.587 100.974 121.624  1.00  0.00           C  
ATOM   2495  CD  ARG B 920      70.331 101.276 120.846  1.00  0.00           C  
ATOM   2496  NE  ARG B 920      69.131 101.125 121.666  1.00  0.00           N  
ATOM   2497  CZ  ARG B 920      68.545  99.963 121.945  1.00  0.00           C  
ATOM   2498  NH1 ARG B 920      69.038  98.818 121.484  1.00  0.00           N  
ATOM   2499  NH2 ARG B 920      67.448  99.947 122.682  1.00  0.00           N  
ATOM   2500  N   PRO B1014      75.445  99.428 122.722  1.00  0.00           N  
ATOM   2501  CA  PRO B1014      75.942  98.076 122.985  1.00  0.00           C  
ATOM   2502  C   PRO B1014      74.913  97.034 123.411  1.00  0.00           C  
ATOM   2503  O   PRO B1014      75.136  95.838 123.247  1.00  0.00           O  
ATOM   2504  CB  PRO B1014      77.009  98.311 124.056  1.00  0.00           C  
ATOM   2505  CG  PRO B1014      76.526  99.526 124.756  1.00  0.00           C  
ATOM   2506  CD  PRO B1014      76.101 100.397 123.616  1.00  0.00           C  
ATOM   2507  N   GLU B1025      73.784  97.478 123.948  1.00  0.00           N  
ATOM   2508  CA  GLU B1025      72.759  96.551 124.407  1.00  0.00           C  
ATOM   2509  C   GLU B1025      71.942  95.981 123.257  1.00  0.00           C  
ATOM   2510  O   GLU B1025      71.149  95.062 123.448  1.00  0.00           O  
ATOM   2511  CB  GLU B1025      71.835  97.218 125.443  1.00  0.00           C  
ATOM   2512  CG  GLU B1025      71.046  98.436 124.961  1.00  0.00           C  
ATOM   2513  CD  GLU B1025      71.618  99.767 125.446  1.00  0.00           C  
ATOM   2514  OE1 GLU B1025      72.855  99.951 125.398  1.00  0.00           O  
ATOM   2515  OE2 GLU B1025      70.823 100.643 125.864  1.00  0.00           O  
ATOM   2516  N   THR B1036      72.142  96.526 122.064  1.00  0.00           N  
ATOM   2517  CA  THR B1036      71.391  96.117 120.890  1.00  0.00           C  
ATOM   2518  C   THR B1036      71.640  94.664 120.511  1.00  0.00           C  
ATOM   2519  O   THR B1036      72.775  94.199 120.491  1.00  0.00           O  
ATOM   2520  CB  THR B1036      71.747  97.015 119.698  1.00  0.00           C  
ATOM   2521  OG1 THR B1036      71.540  98.383 120.064  1.00  0.00           O  
ATOM   2522  CG2 THR B1036      70.883  96.688 118.498  1.00  0.00           C  
ATOM   2523  N   ASP B1037      70.564  93.936 120.249  1.00  0.00           N  
ATOM   2524  CA  ASP B1037      70.691  92.585 119.729  1.00  0.00           C  
ATOM   2525  C   ASP B1037      70.732  92.754 118.220  1.00  0.00           C  
ATOM   2526  O   ASP B1037      69.700  92.951 117.579  1.00  0.00           O  
ATOM   2527  CB  ASP B1037      69.492  91.728 120.137  1.00  0.00           C  
ATOM   2528  CG  ASP B1037      69.537  90.322 119.542  1.00  0.00           C  
ATOM   2529  OD1 ASP B1037      70.622  89.868 119.101  1.00  0.00           O  
ATOM   2530  OD2 ASP B1037      68.472  89.667 119.519  1.00  0.00           O  
ATOM   2531  N   MET B1038      71.929  92.677 117.658  1.00  0.00           N  
ATOM   2532  CA  MET B1038      72.119  92.902 116.234  1.00  0.00           C  
ATOM   2533  C   MET B1038      71.160  92.111 115.353  1.00  0.00           C  
ATOM   2534  O   MET B1038      70.742  92.588 114.301  1.00  0.00           O  
ATOM   2535  CB  MET B1038      73.565  92.622 115.853  1.00  0.00           C  
ATOM   2536  CG  MET B1038      74.558  93.455 116.649  1.00  0.00           C  
ATOM   2537  SD  MET B1038      74.168  95.209 116.600  1.00  0.00           S  
ATOM   2538  CE  MET B1038      74.644  95.576 114.978  1.00  0.00           C  
ATOM   2539  N   ALA B1039      70.739  90.943 115.819  1.00  0.00           N  
ATOM   2540  CA  ALA B1039      69.822  90.113 115.048  1.00  0.00           C  
ATOM   2541  C   ALA B1039      68.512  90.827 114.735  1.00  0.00           C  
ATOM   2542  O   ALA B1039      67.894  90.569 113.706  1.00  0.00           O  
ATOM   2543  CB  ALA B1039      69.546  88.833 115.776  1.00  0.00           C  
ATOM   2544  N   ASP B1052      68.086  91.724 115.618  1.00  0.00           N  
ATOM   2545  CA  ASP B1052      66.851  92.459 115.393  1.00  0.00           C  
ATOM   2546  C   ASP B1052      66.946  93.253 114.104  1.00  0.00           C  
ATOM   2547  O   ASP B1052      65.936  93.529 113.465  1.00  0.00           O  
ATOM   2548  CB  ASP B1052      66.558  93.407 116.556  1.00  0.00           C  
ATOM   2549  CG  ASP B1052      66.204  92.677 117.837  1.00  0.00           C  
ATOM   2550  OD1 ASP B1052      65.702  91.530 117.770  1.00  0.00           O  
ATOM   2551  OD2 ASP B1052      66.424  93.260 118.919  1.00  0.00           O  
ATOM   2552  N   LEU B1053      68.167  93.616 113.728  1.00  0.00           N  
ATOM   2553  CA  LEU B1053      68.397  94.385 112.515  1.00  0.00           C  
ATOM   2554  C   LEU B1053      68.249  93.553 111.246  1.00  0.00           C  
ATOM   2555  O   LEU B1053      68.210  94.098 110.148  1.00  0.00           O  
ATOM   2556  CB  LEU B1053      69.786  95.021 112.547  1.00  0.00           C  
ATOM   2557  CG  LEU B1053      70.090  95.906 113.750  1.00  0.00           C  
ATOM   2558  CD1 LEU B1053      71.444  96.529 113.576  1.00  0.00           C  
ATOM   2559  CD2 LEU B1053      69.046  96.982 113.881  1.00  0.00           C  
ATOM   2560  N   ASP B1054      68.167  92.237 111.390  1.00  0.00           N  
ATOM   2561  CA  ASP B1054      68.050  91.366 110.231  1.00  0.00           C  
ATOM   2562  C   ASP B1054      66.603  91.016 109.878  1.00  0.00           C  
ATOM   2563  O   ASP B1054      66.347  90.323 108.887  1.00  0.00           O  
ATOM   2564  CB  ASP B1054      68.872  90.091 110.440  1.00  0.00           C  
ATOM   2565  CG  ASP B1054      70.367  90.363 110.529  1.00  0.00           C  
ATOM   2566  OD1 ASP B1054      70.889  91.109 109.675  1.00  0.00           O  
ATOM   2567  OD2 ASP B1054      71.026  89.821 111.446  1.00  0.00           O  
ATOM   2568  N   ASN B1055      65.657  91.508 110.673  1.00  0.00           N  
ATOM   2569  CA  ASN B1055      64.239  91.233 110.440  1.00  0.00           C  
ATOM   2570  C   ASN B1055      63.416  92.521 110.451  1.00  0.00           C  
ATOM   2571  O   ASN B1055      63.571  93.358 111.339  1.00  0.00           O  
ATOM   2572  CB  ASN B1055      63.706  90.264 111.502  1.00  0.00           C  
ATOM   2573  CG  ASN B1055      62.206  90.076 111.411  1.00  0.00           C  
ATOM   2574  OD1 ASN B1055      61.439  90.891 111.923  1.00  0.00           O  
ATOM   2575  ND2 ASN B1055      61.777  89.023 110.726  1.00  0.00           N  
ATOM   2576  N   PHE B1056      62.513  92.661 109.487  1.00  0.00           N  
ATOM   2577  CA  PHE B1056      61.715  93.873 109.393  1.00  0.00           C  
ATOM   2578  C   PHE B1056      60.981  94.235 110.675  1.00  0.00           C  
ATOM   2579  O   PHE B1056      61.155  95.329 111.203  1.00  0.00           O  
ATOM   2580  CB  PHE B1056      60.710  93.792 108.246  1.00  0.00           C  
ATOM   2581  CG  PHE B1056      59.900  95.047 108.076  1.00  0.00           C  
ATOM   2582  CD1 PHE B1056      60.389  96.109 107.328  1.00  0.00           C  
ATOM   2583  CD2 PHE B1056      58.667  95.187 108.703  1.00  0.00           C  
ATOM   2584  CE1 PHE B1056      59.664  97.296 107.209  1.00  0.00           C  
ATOM   2585  CE2 PHE B1056      57.937  96.367 108.591  1.00  0.00           C  
ATOM   2586  CZ  PHE B1056      58.437  97.423 107.843  1.00  0.00           C  
ATOM   2587  N   ASP B1057      60.145  93.323 111.157  1.00  0.00           N  
ATOM   2588  CA  ASP B1057      59.307  93.589 112.326  1.00  0.00           C  
ATOM   2589  C   ASP B1057      60.114  93.891 113.582  1.00  0.00           C  
ATOM   2590  O   ASP B1057      59.733  94.745 114.383  1.00  0.00           O  
ATOM   2591  CB  ASP B1057      58.343  92.425 112.572  1.00  0.00           C  
ATOM   2592  CG  ASP B1057      57.384  92.202 111.408  1.00  0.00           C  
ATOM   2593  OD1 ASP B1057      56.473  93.042 111.208  1.00  0.00           O  
ATOM   2594  OD2 ASP B1057      57.547  91.186 110.694  1.00  0.00           O  
ATOM   2595  N   ALA B1058      61.231  93.197 113.747  1.00  0.00           N  
ATOM   2596  CA  ALA B1058      62.100  93.435 114.886  1.00  0.00           C  
ATOM   2597  C   ALA B1058      62.725  94.824 114.752  1.00  0.00           C  
ATOM   2598  O   ALA B1058      62.682  95.631 115.684  1.00  0.00           O  
ATOM   2599  CB  ALA B1058      63.175  92.373 114.946  1.00  0.00           C  
ATOM   2600  N   ALA B1059      63.262  95.112 113.572  1.00  0.00           N  
ATOM   2601  CA  ALA B1059      63.899  96.390 113.299  1.00  0.00           C  
ATOM   2602  C   ALA B1059      62.917  97.536 113.512  1.00  0.00           C  
ATOM   2603  O   ALA B1059      63.231  98.537 114.161  1.00  0.00           O  
ATOM   2604  CB  ALA B1059      64.432  96.402 111.878  1.00  0.00           C  
ATOM   2605  N   LYS B1061      61.716  97.375 112.975  1.00  0.00           N  
ATOM   2606  CA  LYS B1061      60.685  98.395 113.106  1.00  0.00           C  
ATOM   2607  C   LYS B1061      60.411  98.684 114.575  1.00  0.00           C  
ATOM   2608  O   LYS B1061      60.435  99.833 115.011  1.00  0.00           O  
ATOM   2609  CB  LYS B1061      59.395  97.942 112.421  1.00  0.00           C  
ATOM   2610  CG  LYS B1061      58.262  98.937 112.552  1.00  0.00           C  
ATOM   2611  CD  LYS B1061      56.984  98.435 111.897  1.00  0.00           C  
ATOM   2612  CE  LYS B1061      55.806  99.340 112.250  1.00  0.00           C  
ATOM   2613  NZ  LYS B1061      54.515  98.839 111.694  1.00  0.00           N  
ATOM   2614  N   ALA B1105      60.167  97.625 115.337  1.00  0.00           N  
ATOM   2615  CA  ALA B1105      59.894  97.754 116.756  1.00  0.00           C  
ATOM   2616  C   ALA B1105      61.020  98.514 117.430  1.00  0.00           C  
ATOM   2617  O   ALA B1105      60.784  99.541 118.064  1.00  0.00           O  
ATOM   2618  CB  ALA B1105      59.745  96.393 117.379  1.00  0.00           C  
ATOM   2619  N   LEU B1106      62.246  98.030 117.242  1.00  0.00           N  
ATOM   2620  CA  LEU B1106      63.440  98.643 117.826  1.00  0.00           C  
ATOM   2621  C   LEU B1106      63.465 100.111 117.456  1.00  0.00           C  
ATOM   2622  O   LEU B1106      63.797 100.967 118.271  1.00  0.00           O  
ATOM   2623  CB  LEU B1106      64.693  97.994 117.253  1.00  0.00           C  
ATOM   2624  CG  LEU B1106      65.990  97.991 118.059  1.00  0.00           C  
ATOM   2625  CD1 LEU B1106      67.152  97.771 117.100  1.00  0.00           C  
ATOM   2626  CD2 LEU B1106      66.186  99.278 118.827  1.00  0.00           C  
ATOM   2627  N   ALA B1107      63.129 100.385 116.204  1.00  0.00           N  
ATOM   2628  CA  ALA B1107      63.123 101.735 115.693  1.00  0.00           C  
ATOM   2629  C   ALA B1107      62.153 102.574 116.501  1.00  0.00           C  
ATOM   2630  O   ALA B1107      62.510 103.645 116.995  1.00  0.00           O  
ATOM   2631  CB  ALA B1107      62.732 101.727 114.228  1.00  0.00           C  
ATOM   2632  N   GLU B1109      60.940 102.064 116.678  1.00  0.00           N  
ATOM   2633  CA  GLU B1109      59.913 102.789 117.405  1.00  0.00           C  
ATOM   2634  C   GLU B1109      60.256 102.961 118.882  1.00  0.00           C  
ATOM   2635  O   GLU B1109      59.949 103.998 119.477  1.00  0.00           O  
ATOM   2636  CB  GLU B1109      58.564 102.110 117.223  1.00  0.00           C  
ATOM   2637  CG  GLU B1109      58.176 101.969 115.762  1.00  0.00           C  
ATOM   2638  CD  GLU B1109      56.694 101.712 115.550  1.00  0.00           C  
ATOM   2639  OE1 GLU B1109      56.111 100.899 116.304  1.00  0.00           O  
ATOM   2640  OE2 GLU B1109      56.112 102.323 114.619  1.00  0.00           O  
ATOM   2641  N   SER B1110      60.937 101.974 119.456  1.00  0.00           N  
ATOM   2642  CA  SER B1110      61.387 102.045 120.841  1.00  0.00           C  
ATOM   2643  C   SER B1110      62.236 103.290 121.044  1.00  0.00           C  
ATOM   2644  O   SER B1110      62.079 104.008 122.029  1.00  0.00           O  
ATOM   2645  CB  SER B1110      62.232 100.820 121.182  1.00  0.00           C  
ATOM   2646  OG  SER B1110      61.527  99.625 120.907  1.00  0.00           O  
ATOM   2647  N   ILE B1112      63.129 103.540 120.092  1.00  0.00           N  
ATOM   2648  CA  ILE B1112      64.060 104.661 120.153  1.00  0.00           C  
ATOM   2649  C   ILE B1112      63.364 106.003 119.925  1.00  0.00           C  
ATOM   2650  O   ILE B1112      63.885 107.046 120.316  1.00  0.00           O  
ATOM   2651  CB  ILE B1112      65.196 104.500 119.112  1.00  0.00           C  
ATOM   2652  CG1 ILE B1112      65.828 103.116 119.221  1.00  0.00           C  
ATOM   2653  CG2 ILE B1112      66.278 105.540 119.347  1.00  0.00           C  
ATOM   2654  CD1 ILE B1112      66.909 102.880 118.200  1.00  0.00           C  
ATOM   2655  N   GLY B1113      62.197 105.980 119.288  1.00  0.00           N  
ATOM   2656  CA  GLY B1113      61.462 107.215 119.052  1.00  0.00           C  
ATOM   2657  C   GLY B1113      61.410 107.642 117.596  1.00  0.00           C  
ATOM   2658  O   GLY B1113      61.133 108.804 117.274  1.00  0.00           O  
ATOM   2659  N   ILE B1114      61.703 106.700 116.710  1.00  0.00           N  
ATOM   2660  CA  ILE B1114      61.668 106.956 115.280  1.00  0.00           C  
ATOM   2661  C   ILE B1114      60.279 106.590 114.782  1.00  0.00           C  
ATOM   2662  O   ILE B1114      59.722 105.569 115.174  1.00  0.00           O  
ATOM   2663  CB  ILE B1114      62.715 106.083 114.545  1.00  0.00           C  
ATOM   2664  CG1 ILE B1114      64.121 106.491 114.959  1.00  0.00           C  
ATOM   2665  CG2 ILE B1114      62.561 106.189 113.038  1.00  0.00           C  
ATOM   2666  CD1 ILE B1114      65.163 105.511 114.513  1.00  0.00           C  
ATOM   2667  N   THR B1115      59.704 107.438 113.948  1.00  0.00           N  
ATOM   2668  CA  THR B1115      58.415 107.127 113.358  1.00  0.00           C  
ATOM   2669  C   THR B1115      58.675 106.402 112.042  1.00  0.00           C  
ATOM   2670  O   THR B1115      59.179 106.997 111.092  1.00  0.00           O  
ATOM   2671  CB  THR B1115      57.629 108.408 113.080  1.00  0.00           C  
ATOM   2672  OG1 THR B1115      57.674 109.255 114.237  1.00  0.00           O  
ATOM   2673  CG2 THR B1115      56.187 108.074 112.748  1.00  0.00           C  
ATOM   2674  N   VAL B1116      58.389 105.110 111.999  1.00  0.00           N  
ATOM   2675  CA  VAL B1116      58.615 104.346 110.783  1.00  0.00           C  
ATOM   2676  C   VAL B1116      57.515 104.672 109.788  1.00  0.00           C  
ATOM   2677  O   VAL B1116      56.358 104.350 110.025  1.00  0.00           O  
ATOM   2678  CB  VAL B1116      58.612 102.830 111.058  1.00  0.00           C  
ATOM   2679  CG1 VAL B1116      58.869 102.057 109.773  1.00  0.00           C  
ATOM   2680  CG2 VAL B1116      59.658 102.487 112.092  1.00  0.00           C  
ATOM   2681  N   GLU B1117      57.869 105.360 108.708  1.00  0.00           N  
ATOM   2682  CA  GLU B1117      56.914 105.697 107.655  1.00  0.00           C  
ATOM   2683  C   GLU B1117      56.548 104.452 106.840  1.00  0.00           C  
ATOM   2684  O   GLU B1117      57.315 103.490 106.782  1.00  0.00           O  
ATOM   2685  CB  GLU B1117      57.507 106.759 106.733  1.00  0.00           C  
ATOM   2686  CG  GLU B1117      56.682 108.030 106.604  1.00  0.00           C  
ATOM   2687  CD  GLU B1117      56.734 108.905 107.844  1.00  0.00           C  
ATOM   2688  OE1 GLU B1117      57.853 109.176 108.338  1.00  0.00           O  
ATOM   2689  OE2 GLU B1117      55.653 109.328 108.316  1.00  0.00           O  
ATOM   2690  N   LYS B1121      55.416 104.513 106.144  1.00  0.00           N  
ATOM   2691  CA  LYS B1121      54.887 103.375 105.382  1.00  0.00           C  
ATOM   2692  C   LYS B1121      55.751 102.879 104.220  1.00  0.00           C  
ATOM   2693  O   LYS B1121      55.691 101.701 103.857  1.00  0.00           O  
ATOM   2694  CB  LYS B1121      53.475 103.693 104.879  1.00  0.00           C  
ATOM   2695  N   SER B1124      56.513 103.783 103.611  1.00  0.00           N  
ATOM   2696  CA  SER B1124      57.362 103.440 102.476  1.00  0.00           C  
ATOM   2697  C   SER B1124      58.696 102.790 102.850  1.00  0.00           C  
ATOM   2698  O   SER B1124      59.363 102.205 101.998  1.00  0.00           O  
ATOM   2699  CB  SER B1124      57.606 104.681 101.613  1.00  0.00           C  
ATOM   2700  OG  SER B1124      57.910 105.816 102.406  1.00  0.00           O  
ATOM   2701  N   TRP B1125      59.072 102.873 104.124  1.00  0.00           N  
ATOM   2702  CA  TRP B1125      60.358 102.353 104.589  1.00  0.00           C  
ATOM   2703  C   TRP B1125      60.510 100.845 104.547  1.00  0.00           C  
ATOM   2704  O   TRP B1125      59.616 100.101 104.943  1.00  0.00           O  
ATOM   2705  CB  TRP B1125      60.644 102.806 106.018  1.00  0.00           C  
ATOM   2706  CG  TRP B1125      60.851 104.271 106.184  1.00  0.00           C  
ATOM   2707  CD1 TRP B1125      60.610 105.250 105.263  1.00  0.00           C  
ATOM   2708  CD2 TRP B1125      61.297 104.933 107.369  1.00  0.00           C  
ATOM   2709  NE1 TRP B1125      60.868 106.483 105.808  1.00  0.00           N  
ATOM   2710  CE2 TRP B1125      61.292 106.317 107.100  1.00  0.00           C  
ATOM   2711  CE3 TRP B1125      61.698 104.491 108.635  1.00  0.00           C  
ATOM   2712  CZ2 TRP B1125      61.671 107.267 108.053  1.00  0.00           C  
ATOM   2713  CZ3 TRP B1125      62.079 105.433 109.582  1.00  0.00           C  
ATOM   2714  CH2 TRP B1125      62.062 106.807 109.286  1.00  0.00           C  
ATOM   2715  N   GLY B1126      61.678 100.406 104.106  1.00  0.00           N  
ATOM   2716  CA  GLY B1126      62.005  98.997 104.127  1.00  0.00           C  
ATOM   2717  C   GLY B1126      63.075  98.788 105.185  1.00  0.00           C  
ATOM   2718  O   GLY B1126      63.512  99.746 105.837  1.00  0.00           O  
ATOM   2719  N   LEU B1127      63.558  97.558 105.307  1.00  0.00           N  
ATOM   2720  CA  LEU B1127      64.540  97.225 106.329  1.00  0.00           C  
ATOM   2721  C   LEU B1127      65.788  98.099 106.256  1.00  0.00           C  
ATOM   2722  O   LEU B1127      66.254  98.614 107.277  1.00  0.00           O  
ATOM   2723  CB  LEU B1127      64.906  95.749 106.243  1.00  0.00           C  
ATOM   2724  CG  LEU B1127      65.789  95.174 107.342  1.00  0.00           C  
ATOM   2725  CD1 LEU B1127      65.212  95.494 108.699  1.00  0.00           C  
ATOM   2726  CD2 LEU B1127      65.898  93.672 107.150  1.00  0.00           C  
ATOM   2727  N   GLY B1128      66.284  98.319 105.045  1.00  0.00           N  
ATOM   2728  CA  GLY B1128      67.469  99.140 104.866  1.00  0.00           C  
ATOM   2729  C   GLY B1128      67.329 100.553 105.399  1.00  0.00           C  
ATOM   2730  O   GLY B1128      68.239 101.083 106.033  1.00  0.00           O  
ATOM   2731  N   ARG B1129      66.179 101.166 105.154  1.00  0.00           N  
ATOM   2732  CA  ARG B1129      65.943 102.528 105.604  1.00  0.00           C  
ATOM   2733  C   ARG B1129      65.817 102.557 107.115  1.00  0.00           C  
ATOM   2734  O   ARG B1129      66.314 103.475 107.761  1.00  0.00           O  
ATOM   2735  CB  ARG B1129      64.677 103.085 104.958  1.00  0.00           C  
ATOM   2736  CG  ARG B1129      64.270 104.461 105.440  1.00  0.00           C  
ATOM   2737  CD  ARG B1129      65.291 105.514 105.079  1.00  0.00           C  
ATOM   2738  NE  ARG B1129      64.834 106.853 105.446  1.00  0.00           N  
ATOM   2739  CZ  ARG B1129      63.971 107.581 104.739  1.00  0.00           C  
ATOM   2740  NH1 ARG B1129      63.460 107.118 103.603  1.00  0.00           N  
ATOM   2741  NH2 ARG B1129      63.607 108.775 105.180  1.00  0.00           N  
ATOM   2742  N   ILE B1130      65.158 101.545 107.676  1.00  0.00           N  
ATOM   2743  CA  ILE B1130      64.979 101.467 109.123  1.00  0.00           C  
ATOM   2744  C   ILE B1130      66.336 101.344 109.806  1.00  0.00           C  
ATOM   2745  O   ILE B1130      66.645 102.091 110.741  1.00  0.00           O  
ATOM   2746  CB  ILE B1130      64.074 100.284 109.518  1.00  0.00           C  
ATOM   2747  CG1 ILE B1130      62.660 100.524 108.987  1.00  0.00           C  
ATOM   2748  CG2 ILE B1130      64.044 100.117 111.033  1.00  0.00           C  
ATOM   2749  CD1 ILE B1130      61.682  99.436 109.337  1.00  0.00           C  
ATOM   2750  N   VAL B1131      67.170 100.446 109.299  1.00  0.00           N  
ATOM   2751  CA  VAL B1131      68.503 100.284 109.849  1.00  0.00           C  
ATOM   2752  C   VAL B1131      69.320 101.565 109.760  1.00  0.00           C  
ATOM   2753  O   VAL B1131      70.058 101.898 110.686  1.00  0.00           O  
ATOM   2754  CB  VAL B1131      69.245  99.134 109.174  1.00  0.00           C  
ATOM   2755  CG1 VAL B1131      70.687  99.092 109.646  1.00  0.00           C  
ATOM   2756  CG2 VAL B1131      68.550  97.824 109.517  1.00  0.00           C  
ATOM   2757  N   THR B1132      69.177 102.296 108.661  1.00  0.00           N  
ATOM   2758  CA  THR B1132      69.900 103.557 108.503  1.00  0.00           C  
ATOM   2759  C   THR B1132      69.393 104.604 109.485  1.00  0.00           C  
ATOM   2760  O   THR B1132      70.176 105.344 110.098  1.00  0.00           O  
ATOM   2761  CB  THR B1132      69.771 104.105 107.086  1.00  0.00           C  
ATOM   2762  OG1 THR B1132      70.308 103.151 106.167  1.00  0.00           O  
ATOM   2763  CG2 THR B1132      70.551 105.378 106.950  1.00  0.00           C  
ATOM   2764  N   GLU B1133      68.076 104.653 109.643  1.00  0.00           N  
ATOM   2765  CA  GLU B1133      67.461 105.588 110.565  1.00  0.00           C  
ATOM   2766  C   GLU B1133      67.930 105.309 111.987  1.00  0.00           C  
ATOM   2767  O   GLU B1133      68.257 106.243 112.728  1.00  0.00           O  
ATOM   2768  CB  GLU B1133      65.949 105.497 110.469  1.00  0.00           C  
ATOM   2769  CG  GLU B1133      65.389 106.045 109.171  1.00  0.00           C  
ATOM   2770  CD  GLU B1133      65.525 107.549 109.067  1.00  0.00           C  
ATOM   2771  OE1 GLU B1133      65.439 108.241 110.107  1.00  0.00           O  
ATOM   2772  OE2 GLU B1133      65.712 108.040 107.937  1.00  0.00           O  
ATOM   2773  N   ILE B1134      68.004 104.029 112.353  1.00  0.00           N  
ATOM   2774  CA  ILE B1134      68.501 103.644 113.671  1.00  0.00           C  
ATOM   2775  C   ILE B1134      69.925 104.166 113.839  1.00  0.00           C  
ATOM   2776  O   ILE B1134      70.257 104.748 114.875  1.00  0.00           O  
ATOM   2777  CB  ILE B1134      68.457 102.115 113.882  1.00  0.00           C  
ATOM   2778  CG1 ILE B1134      67.006 101.644 113.994  1.00  0.00           C  
ATOM   2779  CG2 ILE B1134      69.206 101.739 115.144  1.00  0.00           C  
ATOM   2780  CD1 ILE B1134      66.861 100.147 114.091  1.00  0.00           C  
ATOM   2781  N   PHE B1135      70.745 104.009 112.801  1.00  0.00           N  
ATOM   2782  CA  PHE B1135      72.111 104.529 112.826  1.00  0.00           C  
ATOM   2783  C   PHE B1135      72.148 106.029 113.091  1.00  0.00           C  
ATOM   2784  O   PHE B1135      72.965 106.505 113.881  1.00  0.00           O  
ATOM   2785  CB  PHE B1135      72.830 104.252 111.509  1.00  0.00           C  
ATOM   2786  CG  PHE B1135      74.094 105.043 111.342  1.00  0.00           C  
ATOM   2787  CD1 PHE B1135      75.262 104.652 111.984  1.00  0.00           C  
ATOM   2788  CD2 PHE B1135      74.105 106.211 110.588  1.00  0.00           C  
ATOM   2789  CE1 PHE B1135      76.424 105.415 111.883  1.00  0.00           C  
ATOM   2790  CE2 PHE B1135      75.266 106.984 110.480  1.00  0.00           C  
ATOM   2791  CZ  PHE B1135      76.425 106.587 111.129  1.00  0.00           C  
ATOM   2792  N   ASP B1136      71.289 106.775 112.404  1.00  0.00           N  
ATOM   2793  CA  ASP B1136      71.264 108.225 112.546  1.00  0.00           C  
ATOM   2794  C   ASP B1136      71.004 108.646 113.984  1.00  0.00           C  
ATOM   2795  O   ASP B1136      71.667 109.544 114.498  1.00  0.00           O  
ATOM   2796  CB  ASP B1136      70.219 108.853 111.609  1.00  0.00           C  
ATOM   2797  CG  ASP B1136      70.692 108.936 110.154  1.00  0.00           C  
ATOM   2798  OD1 ASP B1136      71.896 108.739 109.885  1.00  0.00           O  
ATOM   2799  OD2 ASP B1136      69.855 109.217 109.269  1.00  0.00           O  
ATOM   2800  N   GLU B1137      70.057 107.975 114.635  1.00  0.00           N  
ATOM   2801  CA  GLU B1137      69.686 108.287 116.014  1.00  0.00           C  
ATOM   2802  C   GLU B1137      70.789 107.917 116.979  1.00  0.00           C  
ATOM   2803  O   GLU B1137      71.311 108.760 117.698  1.00  0.00           O  
ATOM   2804  CB  GLU B1137      68.410 107.541 116.416  1.00  0.00           C  
ATOM   2805  CG  GLU B1137      67.102 108.247 116.067  1.00  0.00           C  
ATOM   2806  CD  GLU B1137      66.911 109.560 116.818  1.00  0.00           C  
ATOM   2807  OE1 GLU B1137      66.956 109.552 118.074  1.00  0.00           O  
ATOM   2808  OE2 GLU B1137      66.713 110.600 116.145  1.00  0.00           O  
ATOM   2809  N   VAL B1138      71.152 106.644 116.964  1.00  0.00           N  
ATOM   2810  CA  VAL B1138      72.141 106.092 117.879  1.00  0.00           C  
ATOM   2811  C   VAL B1138      73.567 106.628 117.733  1.00  0.00           C  
ATOM   2812  O   VAL B1138      74.152 107.139 118.697  1.00  0.00           O  
ATOM   2813  CB  VAL B1138      72.194 104.562 117.737  1.00  0.00           C  
ATOM   2814  CG1 VAL B1138      73.314 103.984 118.576  1.00  0.00           C  
ATOM   2815  CG2 VAL B1138      70.866 103.953 118.123  1.00  0.00           C  
ATOM   2816  N   ALA B1139      74.135 106.484 116.539  1.00  0.00           N  
ATOM   2817  CA  ALA B1139      75.546 106.766 116.340  1.00  0.00           C  
ATOM   2818  C   ALA B1139      75.951 108.158 115.940  1.00  0.00           C  
ATOM   2819  O   ALA B1139      76.882 108.710 116.508  1.00  0.00           O  
ATOM   2820  CB  ALA B1139      76.130 105.783 115.361  1.00  0.00           C  
ATOM   2821  N   GLU B1140      75.256 108.731 114.970  1.00  0.00           N  
ATOM   2822  CA  GLU B1140      75.708 109.977 114.352  1.00  0.00           C  
ATOM   2823  C   GLU B1140      76.326 111.025 115.266  1.00  0.00           C  
ATOM   2824  O   GLU B1140      77.480 111.408 115.085  1.00  0.00           O  
ATOM   2825  CB  GLU B1140      74.605 110.619 113.517  1.00  0.00           C  
ATOM   2826  CG  GLU B1140      75.114 111.810 112.708  1.00  0.00           C  
ATOM   2827  CD  GLU B1140      74.038 112.493 111.887  1.00  0.00           C  
ATOM   2828  OE1 GLU B1140      73.389 111.813 111.064  1.00  0.00           O  
ATOM   2829  OE2 GLU B1140      73.846 113.717 112.057  1.00  0.00           O  
ATOM   2830  N   ALA B1141      75.567 111.477 116.256  1.00  0.00           N  
ATOM   2831  CA  ALA B1141      76.027 112.523 117.165  1.00  0.00           C  
ATOM   2832  C   ALA B1141      77.327 112.229 117.905  1.00  0.00           C  
ATOM   2833  O   ALA B1141      77.942 113.135 118.457  1.00  0.00           O  
ATOM   2834  CB  ALA B1141      74.937 112.849 118.158  1.00  0.00           C  
ATOM   2835  N   HIS B1142      77.736 110.967 117.934  1.00  0.00           N  
ATOM   2836  CA  HIS B1142      78.924 110.559 118.680  1.00  0.00           C  
ATOM   2837  C   HIS B1142      80.199 110.566 117.853  1.00  0.00           C  
ATOM   2838  O   HIS B1142      81.309 110.424 118.388  1.00  0.00           O  
ATOM   2839  CB  HIS B1142      78.713 109.167 119.271  1.00  0.00           C  
ATOM   2840  CG  HIS B1142      77.651 109.107 120.320  1.00  0.00           C  
ATOM   2841  ND1 HIS B1142      76.396 108.573 120.080  1.00  0.00           N  
ATOM   2842  CD2 HIS B1142      77.638 109.542 121.600  1.00  0.00           C  
ATOM   2843  CE1 HIS B1142      75.663 108.690 121.177  1.00  0.00           C  
ATOM   2844  NE2 HIS B1142      76.383 109.271 122.112  1.00  0.00           N  
ATOM   2845  N   LEU B1143      80.040 110.686 116.540  1.00  0.00           N  
ATOM   2846  CA  LEU B1143      81.167 110.691 115.623  1.00  0.00           C  
ATOM   2847  C   LEU B1143      81.775 112.087 115.634  1.00  0.00           C  
ATOM   2848  O   LEU B1143      81.439 112.935 114.813  1.00  0.00           O  
ATOM   2849  CB  LEU B1143      80.692 110.290 114.229  1.00  0.00           C  
ATOM   2850  CG  LEU B1143      79.946 108.948 114.230  1.00  0.00           C  
ATOM   2851  CD1 LEU B1143      79.360 108.660 112.872  1.00  0.00           C  
ATOM   2852  CD2 LEU B1143      80.869 107.821 114.643  1.00  0.00           C  
ATOM   2853  N   ILE B1153      82.598 112.339 116.646  1.00  0.00           N  
ATOM   2854  CA  ILE B1153      83.243 113.630 116.829  1.00  0.00           C  
ATOM   2855  C   ILE B1153      84.517 113.689 116.013  1.00  0.00           C  
ATOM   2856  O   ILE B1153      84.729 114.623 115.242  1.00  0.00           O  
ATOM   2857  CB  ILE B1153      83.608 113.880 118.316  1.00  0.00           C  
ATOM   2858  CG1 ILE B1153      82.361 113.804 119.204  1.00  0.00           C  
ATOM   2859  CG2 ILE B1153      84.281 115.229 118.476  1.00  0.00           C  
ATOM   2860  CD1 ILE B1153      81.215 114.718 118.782  1.00  0.00           C  
ATOM   2861  N   GLN B1154      85.396 112.727 116.254  1.00  0.00           N  
ATOM   2862  CA  GLN B1154      86.652 112.638 115.528  1.00  0.00           C  
ATOM   2863  C   GLN B1154      86.335 112.163 114.117  1.00  0.00           C  
ATOM   2864  O   GLN B1154      85.363 111.434 113.908  1.00  0.00           O  
ATOM   2865  CB  GLN B1154      87.608 111.669 116.241  1.00  0.00           C  
ATOM   2866  CG  GLN B1154      88.103 112.165 117.604  1.00  0.00           C  
ATOM   2867  CD  GLN B1154      88.923 113.444 117.504  1.00  0.00           C  
ATOM   2868  OE1 GLN B1154      89.870 113.531 116.718  1.00  0.00           O  
ATOM   2869  NE2 GLN B1154      88.561 114.444 118.296  1.00  0.00           N  
ATOM   2870  N   PRO B1155      87.126 112.604 113.125  1.00  0.00           N  
ATOM   2871  CA  PRO B1155      86.925 112.244 111.721  1.00  0.00           C  
ATOM   2872  C   PRO B1155      86.683 110.752 111.558  1.00  0.00           C  
ATOM   2873  O   PRO B1155      87.585 109.952 111.802  1.00  0.00           O  
ATOM   2874  CB  PRO B1155      88.243 112.669 111.087  1.00  0.00           C  
ATOM   2875  CG  PRO B1155      88.612 113.881 111.880  1.00  0.00           C  
ATOM   2876  CD  PRO B1155      88.356 113.403 113.283  1.00  0.00           C  
ATOM   2877  N   THR B1156      85.483 110.389 111.114  1.00  0.00           N  
ATOM   2878  CA  THR B1156      85.094 108.992 110.974  1.00  0.00           C  
ATOM   2879  C   THR B1156      84.434 108.693 109.633  1.00  0.00           C  
ATOM   2880  O   THR B1156      83.695 109.518 109.096  1.00  0.00           O  
ATOM   2881  CB  THR B1156      84.109 108.608 112.077  1.00  0.00           C  
ATOM   2882  OG1 THR B1156      84.714 108.844 113.349  1.00  0.00           O  
ATOM   2883  CG2 THR B1156      83.718 107.144 111.977  1.00  0.00           C  
ATOM   2884  N   PHE B1157      84.707 107.501 109.111  1.00  0.00           N  
ATOM   2885  CA  PHE B1157      84.114 107.017 107.872  1.00  0.00           C  
ATOM   2886  C   PHE B1157      83.154 105.892 108.219  1.00  0.00           C  
ATOM   2887  O   PHE B1157      83.569 104.888 108.787  1.00  0.00           O  
ATOM   2888  CB  PHE B1157      85.189 106.437 106.952  1.00  0.00           C  
ATOM   2889  CG  PHE B1157      86.054 107.466 106.282  1.00  0.00           C  
ATOM   2890  CD1 PHE B1157      85.551 108.261 105.259  1.00  0.00           C  
ATOM   2891  CD2 PHE B1157      87.389 107.603 106.633  1.00  0.00           C  
ATOM   2892  CE1 PHE B1157      86.367 109.168 104.597  1.00  0.00           C  
ATOM   2893  CE2 PHE B1157      88.211 108.509 105.978  1.00  0.00           C  
ATOM   2894  CZ  PHE B1157      87.700 109.290 104.960  1.00  0.00           C  
ATOM   2895  N   ILE B1158      81.874 106.063 107.927  1.00  0.00           N  
ATOM   2896  CA  ILE B1158      80.936 104.973 108.121  1.00  0.00           C  
ATOM   2897  C   ILE B1158      80.750 104.283 106.778  1.00  0.00           C  
ATOM   2898  O   ILE B1158      80.499 104.928 105.766  1.00  0.00           O  
ATOM   2899  CB  ILE B1158      79.605 105.456 108.699  1.00  0.00           C  
ATOM   2900  CG1 ILE B1158      79.862 106.115 110.054  1.00  0.00           C  
ATOM   2901  CG2 ILE B1158      78.656 104.288 108.884  1.00  0.00           C  
ATOM   2902  CD1 ILE B1158      80.583 105.216 111.039  1.00  0.00           C  
ATOM   2903  N   THR B1159      80.829 102.960 106.806  1.00  0.00           N  
ATOM   2904  CA  THR B1159      80.880 102.123 105.621  1.00  0.00           C  
ATOM   2905  C   THR B1159      79.722 101.133 105.536  1.00  0.00           C  
ATOM   2906  O   THR B1159      79.058 100.848 106.533  1.00  0.00           O  
ATOM   2907  CB  THR B1159      82.234 101.383 105.631  1.00  0.00           C  
ATOM   2908  OG1 THR B1159      83.236 102.239 105.072  1.00  0.00           O  
ATOM   2909  CG2 THR B1159      82.196 100.078 104.878  1.00  0.00           C  
ATOM   2910  N   GLU B1160      79.477 100.627 104.329  1.00  0.00           N  
ATOM   2911  CA  GLU B1160      78.460  99.613 104.067  1.00  0.00           C  
ATOM   2912  C   GLU B1160      77.055 100.107 104.330  1.00  0.00           C  
ATOM   2913  O   GLU B1160      76.464  99.803 105.360  1.00  0.00           O  
ATOM   2914  CB  GLU B1160      78.749  98.339 104.864  1.00  0.00           C  
ATOM   2915  CG  GLU B1160      79.974  97.580 104.368  1.00  0.00           C  
ATOM   2916  CD  GLU B1160      80.299  96.335 105.183  1.00  0.00           C  
ATOM   2917  OE1 GLU B1160      79.524  95.982 106.102  1.00  0.00           O  
ATOM   2918  OE2 GLU B1160      81.341  95.705 104.894  1.00  0.00           O  
ATOM   2919  N   TYR B1161      76.532 100.870 103.377  1.00  0.00           N  
ATOM   2920  CA  TYR B1161      75.180 101.410 103.452  1.00  0.00           C  
ATOM   2921  C   TYR B1161      74.208 100.515 102.712  1.00  0.00           C  
ATOM   2922  O   TYR B1161      74.512 100.016 101.630  1.00  0.00           O  
ATOM   2923  CB  TYR B1161      75.147 102.803 102.840  1.00  0.00           C  
ATOM   2924  CG  TYR B1161      75.510 103.883 103.815  1.00  0.00           C  
ATOM   2925  CD1 TYR B1161      76.779 103.936 104.395  1.00  0.00           C  
ATOM   2926  CD2 TYR B1161      74.562 104.819 104.214  1.00  0.00           C  
ATOM   2927  CE1 TYR B1161      77.087 104.898 105.363  1.00  0.00           C  
ATOM   2928  CE2 TYR B1161      74.855 105.775 105.172  1.00  0.00           C  
ATOM   2929  CZ  TYR B1161      76.113 105.805 105.744  1.00  0.00           C  
ATOM   2930  OH  TYR B1161      76.363 106.729 106.724  1.00  0.00           O  
ATOM   2931  N   PRO B1162      73.018 100.301 103.279  1.00  0.00           N  
ATOM   2932  CA  PRO B1162      72.006  99.453 102.649  1.00  0.00           C  
ATOM   2933  C   PRO B1162      71.658 100.012 101.279  1.00  0.00           C  
ATOM   2934  O   PRO B1162      71.691 101.227 101.075  1.00  0.00           O  
ATOM   2935  CB  PRO B1162      70.813  99.581 103.593  1.00  0.00           C  
ATOM   2936  CG  PRO B1162      71.420  99.926 104.888  1.00  0.00           C  
ATOM   2937  CD  PRO B1162      72.504 100.889 104.522  1.00  0.00           C  
ATOM   2938  N   ALA B1415      71.281  99.129 100.360  1.00  0.00           N  
ATOM   2939  CA  ALA B1415      70.964  99.520  98.991  1.00  0.00           C  
ATOM   2940  C   ALA B1415      69.754 100.441  98.875  1.00  0.00           C  
ATOM   2941  O   ALA B1415      69.714 101.323  98.012  1.00  0.00           O  
ATOM   2942  CB  ALA B1415      70.769  98.287  98.128  1.00  0.00           C  
ATOM   2943  N   GLU B1416      68.779 100.252  99.755  1.00  0.00           N  
ATOM   2944  CA  GLU B1416      67.541 101.025  99.711  1.00  0.00           C  
ATOM   2945  C   GLU B1416      67.784 102.521  99.792  1.00  0.00           C  
ATOM   2946  O   GLU B1416      67.083 103.301  99.155  1.00  0.00           O  
ATOM   2947  CB  GLU B1416      66.604 100.604 100.845  1.00  0.00           C  
ATOM   2948  CG  GLU B1416      65.212 101.204 100.733  1.00  0.00           C  
ATOM   2949  CD  GLU B1416      64.339 100.952 101.948  1.00  0.00           C  
ATOM   2950  OE1 GLU B1416      64.624 100.008 102.715  1.00  0.00           O  
ATOM   2951  OE2 GLU B1416      63.360 101.711 102.131  1.00  0.00           O  
ATOM   2952  N   VAL B1418      68.766 102.917 100.594  1.00  0.00           N  
ATOM   2953  CA  VAL B1418      69.086 104.328 100.765  1.00  0.00           C  
ATOM   2954  C   VAL B1418      70.222 104.768  99.849  1.00  0.00           C  
ATOM   2955  O   VAL B1418      70.764 105.860 100.021  1.00  0.00           O  
ATOM   2956  CB  VAL B1418      69.475 104.650 102.231  1.00  0.00           C  
ATOM   2957  CG1 VAL B1418      68.412 104.150 103.167  1.00  0.00           C  
ATOM   2958  CG2 VAL B1418      70.828 104.033 102.588  1.00  0.00           C  
ATOM   2959  N   SER B1420      70.559 103.935  98.867  1.00  0.00           N  
ATOM   2960  CA  SER B1420      71.675 104.221  97.974  1.00  0.00           C  
ATOM   2961  C   SER B1420      71.342 103.856  96.520  1.00  0.00           C  
ATOM   2962  O   SER B1420      72.019 103.033  95.910  1.00  0.00           O  
ATOM   2963  CB  SER B1420      72.905 103.454  98.469  1.00  0.00           C  
ATOM   2964  OG  SER B1420      73.203 103.783  99.824  1.00  0.00           O  
ATOM   2965  N   PRO B1421      70.374 104.566  95.911  1.00  0.00           N  
ATOM   2966  CA  PRO B1421      69.880 104.354  94.546  1.00  0.00           C  
ATOM   2967  C   PRO B1421      70.915 104.467  93.438  1.00  0.00           C  
ATOM   2968  O   PRO B1421      70.679 104.002  92.319  1.00  0.00           O  
ATOM   2969  CB  PRO B1421      68.843 105.466  94.382  1.00  0.00           C  
ATOM   2970  CG  PRO B1421      68.482 105.844  95.771  1.00  0.00           C  
ATOM   2971  CD  PRO B1421      69.792 105.799  96.465  1.00  0.00           C  
ATOM   2972  N   LEU B1422      72.035 105.119  93.725  1.00  0.00           N  
ATOM   2973  CA  LEU B1422      73.030 105.374  92.693  1.00  0.00           C  
ATOM   2974  C   LEU B1422      74.381 104.735  92.981  1.00  0.00           C  
ATOM   2975  O   LEU B1422      75.329 104.937  92.226  1.00  0.00           O  
ATOM   2976  CB  LEU B1422      73.193 106.892  92.510  1.00  0.00           C  
ATOM   2977  CG  LEU B1422      71.936 107.641  92.060  1.00  0.00           C  
ATOM   2978  CD1 LEU B1422      72.051 109.104  92.326  1.00  0.00           C  
ATOM   2979  CD2 LEU B1422      71.705 107.391  90.591  1.00  0.00           C  
ATOM   2980  N   ALA B1423      74.476 103.958  94.056  1.00  0.00           N  
ATOM   2981  CA  ALA B1423      75.757 103.365  94.455  1.00  0.00           C  
ATOM   2982  C   ALA B1423      75.905 101.907  94.033  1.00  0.00           C  
ATOM   2983  O   ALA B1423      74.925 101.160  93.983  1.00  0.00           O  
ATOM   2984  CB  ALA B1423      75.957 103.498  95.957  1.00  0.00           C  
ATOM   2985  N   ARG B1424      77.139 101.491  93.771  1.00  0.00           N  
ATOM   2986  CA  ARG B1424      77.413 100.131  93.314  1.00  0.00           C  
ATOM   2987  C   ARG B1424      77.201  99.089  94.397  1.00  0.00           C  
ATOM   2988  O   ARG B1424      77.722  99.217  95.498  1.00  0.00           O  
ATOM   2989  CB  ARG B1424      78.841 100.041  92.789  1.00  0.00           C  
ATOM   2990  CG  ARG B1424      79.259  98.665  92.364  1.00  0.00           C  
ATOM   2991  CD  ARG B1424      80.667  98.691  91.798  1.00  0.00           C  
ATOM   2992  NE  ARG B1424      81.433  97.537  92.257  1.00  0.00           N  
ATOM   2993  CZ  ARG B1424      81.300  96.308  91.779  1.00  0.00           C  
ATOM   2994  NH1 ARG B1424      80.455  96.062  90.793  1.00  0.00           N  
ATOM   2995  NH2 ARG B1424      81.974  95.313  92.321  1.00  0.00           N  
ATOM   2996  N   ARG B1425      76.443  98.048  94.081  1.00  0.00           N  
ATOM   2997  CA  ARG B1425      76.229  96.957  95.022  1.00  0.00           C  
ATOM   2998  C   ARG B1425      77.547  96.284  95.330  1.00  0.00           C  
ATOM   2999  O   ARG B1425      78.455  96.231  94.494  1.00  0.00           O  
ATOM   3000  CB  ARG B1425      75.305  95.896  94.442  1.00  0.00           C  
ATOM   3001  CG  ARG B1425      73.877  96.306  94.275  1.00  0.00           C  
ATOM   3002  CD  ARG B1425      73.049  95.136  93.808  1.00  0.00           C  
ATOM   3003  NE  ARG B1425      71.754  95.588  93.323  1.00  0.00           N  
ATOM   3004  CZ  ARG B1425      70.695  95.782  94.096  1.00  0.00           C  
ATOM   3005  NH1 ARG B1425      70.759  95.525  95.394  1.00  0.00           N  
ATOM   3006  NH2 ARG B1425      69.575  96.255  93.572  1.00  0.00           N  
ATOM   3007  N   ASN B1426      77.636  95.762  96.539  1.00  0.00           N  
ATOM   3008  CA  ASN B1426      78.795  95.017  96.975  1.00  0.00           C  
ATOM   3009  C   ASN B1426      78.732  93.624  96.327  1.00  0.00           C  
ATOM   3010  O   ASN B1426      77.647  93.063  96.154  1.00  0.00           O  
ATOM   3011  CB  ASN B1426      78.754  94.915  98.497  1.00  0.00           C  
ATOM   3012  CG  ASN B1426      79.951  94.219  99.060  1.00  0.00           C  
ATOM   3013  OD1 ASN B1426      79.949  93.003  99.227  1.00  0.00           O  
ATOM   3014  ND2 ASN B1426      80.996  94.976  99.338  1.00  0.00           N  
ATOM   3015  N   ASP B1427      79.889  93.078  95.958  1.00  0.00           N  
ATOM   3016  CA  ASP B1427      79.970  91.768  95.318  1.00  0.00           C  
ATOM   3017  C   ASP B1427      79.547  90.631  96.225  1.00  0.00           C  
ATOM   3018  O   ASP B1427      78.992  89.640  95.758  1.00  0.00           O  
ATOM   3019  CB  ASP B1427      81.394  91.485  94.835  1.00  0.00           C  
ATOM   3020  CG  ASP B1427      81.813  92.365  93.675  1.00  0.00           C  
ATOM   3021  OD1 ASP B1427      80.928  92.804  92.903  1.00  0.00           O  
ATOM   3022  OD2 ASP B1427      83.034  92.604  93.528  1.00  0.00           O  
ATOM   3023  N   VAL B1437      79.861  90.745  97.510  1.00  0.00           N  
ATOM   3024  CA  VAL B1437      79.552  89.680  98.457  1.00  0.00           C  
ATOM   3025  C   VAL B1437      78.133  89.722  98.986  1.00  0.00           C  
ATOM   3026  O   VAL B1437      77.474  88.691  99.095  1.00  0.00           O  
ATOM   3027  CB  VAL B1437      80.518  89.676  99.651  1.00  0.00           C  
ATOM   3028  CG1 VAL B1437      80.090  88.616 100.654  1.00  0.00           C  
ATOM   3029  CG2 VAL B1437      81.936  89.412  99.175  1.00  0.00           C  
ATOM   3030  N   ASN B1438      77.680  90.907  99.364  1.00  0.00           N  
ATOM   3031  CA  ASN B1438      76.333  91.065  99.884  1.00  0.00           C  
ATOM   3032  C   ASN B1438      75.616  92.138  99.074  1.00  0.00           C  
ATOM   3033  O   ASN B1438      75.670  93.323  99.403  1.00  0.00           O  
ATOM   3034  CB  ASN B1438      76.390  91.450 101.359  1.00  0.00           C  
ATOM   3035  CG  ASN B1438      75.018  91.639 101.969  1.00  0.00           C  
ATOM   3036  OD1 ASN B1438      73.995  91.241 101.396  1.00  0.00           O  
ATOM   3037  ND2 ASN B1438      74.986  92.261 103.135  1.00  0.00           N  
ATOM   3038  N   PRO B1443      74.919  91.731  98.004  1.00  0.00           N  
ATOM   3039  CA  PRO B1443      74.189  92.635  97.114  1.00  0.00           C  
ATOM   3040  C   PRO B1443      73.146  93.521  97.788  1.00  0.00           C  
ATOM   3041  O   PRO B1443      72.616  94.434  97.165  1.00  0.00           O  
ATOM   3042  CB  PRO B1443      73.554  91.676  96.107  1.00  0.00           C  
ATOM   3043  CG  PRO B1443      73.388  90.420  96.888  1.00  0.00           C  
ATOM   3044  CD  PRO B1443      74.709  90.333  97.598  1.00  0.00           C  
ATOM   3045  N   GLU B1444      72.850  93.265  99.054  1.00  0.00           N  
ATOM   3046  CA  GLU B1444      71.885  94.093  99.757  1.00  0.00           C  
ATOM   3047  C   GLU B1444      72.526  95.347 100.349  1.00  0.00           C  
ATOM   3048  O   GLU B1444      71.820  96.196 100.893  1.00  0.00           O  
ATOM   3049  CB  GLU B1444      71.173  93.289 100.836  1.00  0.00           C  
ATOM   3050  N   ILE B1448      73.853  95.455 100.274  1.00  0.00           N  
ATOM   3051  CA  ILE B1448      74.535  96.665 100.729  1.00  0.00           C  
ATOM   3052  C   ILE B1448      75.380  97.236  99.595  1.00  0.00           C  
ATOM   3053  O   ILE B1448      75.744  96.511  98.667  1.00  0.00           O  
ATOM   3054  CB  ILE B1448      75.442  96.438 101.971  1.00  0.00           C  
ATOM   3055  CG1 ILE B1448      76.574  95.474 101.651  1.00  0.00           C  
ATOM   3056  CG2 ILE B1448      74.638  95.930 103.147  1.00  0.00           C  
ATOM   3057  CD1 ILE B1448      77.630  95.451 102.715  1.00  0.00           C  
ATOM   3058  N   THR B1456      75.718  98.519  99.684  1.00  0.00           N  
ATOM   3059  CA  THR B1456      76.441  99.184  98.616  1.00  0.00           C  
ATOM   3060  C   THR B1456      77.808  99.636  99.077  1.00  0.00           C  
ATOM   3061  O   THR B1456      78.050  99.787 100.272  1.00  0.00           O  
ATOM   3062  CB  THR B1456      75.662 100.398  98.097  1.00  0.00           C  
ATOM   3063  OG1 THR B1456      75.585 101.397  99.119  1.00  0.00           O  
ATOM   3064  CG2 THR B1456      74.260  99.991  97.705  1.00  0.00           C  
ATOM   3065  N   ASP B1457      78.717  99.811  98.126  1.00  0.00           N  
ATOM   3066  CA  ASP B1457      80.061 100.256  98.427  1.00  0.00           C  
ATOM   3067  C   ASP B1457      80.024 101.753  98.620  1.00  0.00           C  
ATOM   3068  O   ASP B1457      80.604 102.514  97.848  1.00  0.00           O  
ATOM   3069  CB  ASP B1457      81.008  99.869  97.298  1.00  0.00           C  
ATOM   3070  CG  ASP B1457      81.218  98.369  97.204  1.00  0.00           C  
ATOM   3071  OD1 ASP B1457      80.883  97.656  98.172  1.00  0.00           O  
ATOM   3072  OD2 ASP B1457      81.719  97.895  96.165  1.00  0.00           O  
ATOM   3073  N   ARG B1458      79.313 102.161  99.663  1.00  0.00           N  
ATOM   3074  CA  ARG B1458      79.104 103.559  99.977  1.00  0.00           C  
ATOM   3075  C   ARG B1458      79.733 103.863 101.316  1.00  0.00           C  
ATOM   3076  O   ARG B1458      79.881 102.973 102.151  1.00  0.00           O  
ATOM   3077  CB  ARG B1458      77.606 103.843 100.060  1.00  0.00           C  
ATOM   3078  CG  ARG B1458      77.254 105.209  99.566  1.00  0.00           C  
ATOM   3079  CD  ARG B1458      76.665 106.092 100.612  1.00  0.00           C  
ATOM   3080  NE  ARG B1458      75.218 105.984 100.637  1.00  0.00           N  
ATOM   3081  CZ  ARG B1458      74.414 106.977 100.996  1.00  0.00           C  
ATOM   3082  NH1 ARG B1458      74.918 108.151 101.348  1.00  0.00           N  
ATOM   3083  NH2 ARG B1458      73.102 106.793 101.026  1.00  0.00           N  
ATOM   3084  N   PHE B1459      80.090 105.119 101.528  1.00  0.00           N  
ATOM   3085  CA  PHE B1459      80.644 105.543 102.800  1.00  0.00           C  
ATOM   3086  C   PHE B1459      80.203 106.968 103.049  1.00  0.00           C  
ATOM   3087  O   PHE B1459      79.962 107.725 102.104  1.00  0.00           O  
ATOM   3088  CB  PHE B1459      82.178 105.444 102.811  1.00  0.00           C  
ATOM   3089  CG  PHE B1459      82.897 106.616 102.160  1.00  0.00           C  
ATOM   3090  CD1 PHE B1459      82.924 107.874 102.762  1.00  0.00           C  
ATOM   3091  CD2 PHE B1459      83.585 106.446 100.965  1.00  0.00           C  
ATOM   3092  CE1 PHE B1459      83.616 108.930 102.184  1.00  0.00           C  
ATOM   3093  CE2 PHE B1459      84.284 107.502 100.382  1.00  0.00           C  
ATOM   3094  CZ  PHE B1459      84.296 108.743 100.993  1.00  0.00           C  
ATOM   3095  N   GLU B1460      80.126 107.344 104.318  1.00  0.00           N  
ATOM   3096  CA  GLU B1460      79.774 108.703 104.670  1.00  0.00           C  
ATOM   3097  C   GLU B1460      80.820 109.149 105.664  1.00  0.00           C  
ATOM   3098  O   GLU B1460      81.366 108.338 106.413  1.00  0.00           O  
ATOM   3099  CB  GLU B1460      78.361 108.760 105.239  1.00  0.00           C  
ATOM   3100  CG  GLU B1460      77.560 109.937 104.716  1.00  0.00           C  
ATOM   3101  CD  GLU B1460      76.056 109.717 104.752  1.00  0.00           C  
ATOM   3102  OE1 GLU B1460      75.541 109.181 105.754  1.00  0.00           O  
ATOM   3103  OE2 GLU B1460      75.377 110.103 103.779  1.00  0.00           O  
ATOM   3104  N   PHE B1461      81.139 110.429 105.627  1.00  0.00           N  
ATOM   3105  CA  PHE B1461      82.243 110.971 106.397  1.00  0.00           C  
ATOM   3106  C   PHE B1461      81.696 111.945 107.434  1.00  0.00           C  
ATOM   3107  O   PHE B1461      80.913 112.831 107.096  1.00  0.00           O  
ATOM   3108  CB  PHE B1461      83.183 111.667 105.411  1.00  0.00           C  
ATOM   3109  CG  PHE B1461      84.340 112.364 106.041  1.00  0.00           C  
ATOM   3110  CD1 PHE B1461      85.129 111.729 106.993  1.00  0.00           C  
ATOM   3111  CD2 PHE B1461      84.671 113.658 105.645  1.00  0.00           C  
ATOM   3112  CE1 PHE B1461      86.240 112.373 107.546  1.00  0.00           C  
ATOM   3113  CE2 PHE B1461      85.772 114.312 106.186  1.00  0.00           C  
ATOM   3114  CZ  PHE B1461      86.562 113.666 107.140  1.00  0.00           C  
ATOM   3115  N   PHE B1462      82.099 111.771 108.691  1.00  0.00           N  
ATOM   3116  CA  PHE B1462      81.611 112.603 109.793  1.00  0.00           C  
ATOM   3117  C   PHE B1462      82.748 113.242 110.574  1.00  0.00           C  
ATOM   3118  O   PHE B1462      83.778 112.609 110.807  1.00  0.00           O  
ATOM   3119  CB  PHE B1462      80.799 111.766 110.776  1.00  0.00           C  
ATOM   3120  CG  PHE B1462      79.574 111.151 110.189  1.00  0.00           C  
ATOM   3121  CD1 PHE B1462      79.634 109.908 109.577  1.00  0.00           C  
ATOM   3122  CD2 PHE B1462      78.351 111.811 110.256  1.00  0.00           C  
ATOM   3123  CE1 PHE B1462      78.489 109.323 109.036  1.00  0.00           C  
ATOM   3124  CE2 PHE B1462      77.197 111.238 109.716  1.00  0.00           C  
ATOM   3125  CZ  PHE B1462      77.268 109.990 109.105  1.00  0.00           C  
ATOM   3126  N   ILE B1463      82.561 114.506 110.944  1.00  0.00           N  
ATOM   3127  CA  ILE B1463      83.465 115.229 111.835  1.00  0.00           C  
ATOM   3128  C   ILE B1463      82.572 116.090 112.718  1.00  0.00           C  
ATOM   3129  O   ILE B1463      81.533 116.585 112.268  1.00  0.00           O  
ATOM   3130  CB  ILE B1463      84.416 116.183 111.112  1.00  0.00           C  
ATOM   3131  CG1 ILE B1463      85.255 115.443 110.074  1.00  0.00           C  
ATOM   3132  CG2 ILE B1463      85.348 116.825 112.129  1.00  0.00           C  
ATOM   3133  CD1 ILE B1463      86.224 116.341 109.329  1.00  0.00           C  
ATOM   3134  N   GLY B1464      82.959 116.242 113.979  1.00  0.00           N  
ATOM   3135  CA  GLY B1464      82.194 117.067 114.891  1.00  0.00           C  
ATOM   3136  C   GLY B1464      80.726 116.704 115.014  1.00  0.00           C  
ATOM   3137  O   GLY B1464      79.892 117.577 115.265  1.00  0.00           O  
ATOM   3138  N   GLY B1693      80.404 115.427 114.832  1.00  0.00           N  
ATOM   3139  CA  GLY B1693      79.040 114.974 115.035  1.00  0.00           C  
ATOM   3140  C   GLY B1693      78.072 115.298 113.923  1.00  0.00           C  
ATOM   3141  O   GLY B1693      76.862 115.122 114.084  1.00  0.00           O  
ATOM   3142  N   ARG B1700      78.593 115.741 112.783  1.00  0.00           N  
ATOM   3143  CA  ARG B1700      77.757 116.049 111.628  1.00  0.00           C  
ATOM   3144  C   ARG B1700      78.348 115.422 110.366  1.00  0.00           C  
ATOM   3145  O   ARG B1700      79.545 115.128 110.314  1.00  0.00           O  
ATOM   3146  CB  ARG B1700      77.615 117.566 111.469  1.00  0.00           C  
ATOM   3147  CG  ARG B1700      78.938 118.305 111.389  1.00  0.00           C  
ATOM   3148  CD  ARG B1700      78.728 119.805 111.362  1.00  0.00           C  
ATOM   3149  NE  ARG B1700      78.929 120.428 112.669  1.00  0.00           N  
ATOM   3150  CZ  ARG B1700      77.992 121.096 113.335  1.00  0.00           C  
ATOM   3151  NH1 ARG B1700      76.766 121.206 112.832  1.00  0.00           N  
ATOM   3152  NH2 ARG B1700      78.290 121.686 114.487  1.00  0.00           N  
ATOM   3153  N   GLU B1701      77.500 115.179 109.372  1.00  0.00           N  
ATOM   3154  CA  GLU B1701      77.934 114.569 108.117  1.00  0.00           C  
ATOM   3155  C   GLU B1701      78.609 115.601 107.227  1.00  0.00           C  
ATOM   3156  O   GLU B1701      78.008 116.602 106.864  1.00  0.00           O  
ATOM   3157  CB  GLU B1701      76.741 113.976 107.382  1.00  0.00           C  
ATOM   3158  CG  GLU B1701      77.092 113.404 106.030  1.00  0.00           C  
ATOM   3159  CD  GLU B1701      75.901 113.322 105.095  1.00  0.00           C  
ATOM   3160  OE1 GLU B1701      74.786 113.003 105.565  1.00  0.00           O  
ATOM   3161  OE2 GLU B1701      76.083 113.575 103.885  1.00  0.00           O  
ATOM   3162  N   ILE B1702      79.852 115.343 106.856  1.00  0.00           N  
ATOM   3163  CA  ILE B1702      80.614 116.277 106.044  1.00  0.00           C  
ATOM   3164  C   ILE B1702      80.740 115.830 104.580  1.00  0.00           C  
ATOM   3165  O   ILE B1702      80.816 116.657 103.672  1.00  0.00           O  
ATOM   3166  CB  ILE B1702      82.017 116.461 106.637  1.00  0.00           C  
ATOM   3167  CG1 ILE B1702      81.912 116.935 108.084  1.00  0.00           C  
ATOM   3168  CG2 ILE B1702      82.816 117.459 105.829  1.00  0.00           C  
ATOM   3169  CD1 ILE B1702      81.224 118.264 108.252  1.00  0.00           C  
ATOM   3170  N   GLY B1703      80.753 114.525 104.347  1.00  0.00           N  
ATOM   3171  CA  GLY B1703      80.978 114.038 103.003  1.00  0.00           C  
ATOM   3172  C   GLY B1703      80.224 112.766 102.723  1.00  0.00           C  
ATOM   3173  O   GLY B1703      79.798 112.068 103.644  1.00  0.00           O  
ATOM   3174  N   ASN B1704      80.120 112.433 101.447  1.00  0.00           N  
ATOM   3175  CA  ASN B1704      79.328 111.300 101.004  1.00  0.00           C  
ATOM   3176  C   ASN B1704      79.958 110.794  99.713  1.00  0.00           C  
ATOM   3177  O   ASN B1704      80.161 111.567  98.776  1.00  0.00           O  
ATOM   3178  CB  ASN B1704      77.903 111.786 100.753  1.00  0.00           C  
ATOM   3179  CG  ASN B1704      77.009 110.709 100.211  1.00  0.00           C  
ATOM   3180  OD1 ASN B1704      77.185 109.537 100.514  1.00  0.00           O  
ATOM   3181  ND2 ASN B1704      76.032 111.101  99.403  1.00  0.00           N  
ATOM   3182  N   GLY B1705      80.314 109.518  99.671  1.00  0.00           N  
ATOM   3183  CA  GLY B1705      80.980 108.996  98.494  1.00  0.00           C  
ATOM   3184  C   GLY B1705      80.707 107.525  98.273  1.00  0.00           C  
ATOM   3185  O   GLY B1705      80.266 106.829  99.187  1.00  0.00           O  
ATOM   3186  N   PHE B1706      80.939 107.054  97.054  1.00  0.00           N  
ATOM   3187  CA  PHE B1706      80.732 105.651  96.729  1.00  0.00           C  
ATOM   3188  C   PHE B1706      81.262 105.253  95.367  1.00  0.00           C  
ATOM   3189  O   PHE B1706      81.626 106.108  94.558  1.00  0.00           O  
ATOM   3190  CB  PHE B1706      79.250 105.246  96.846  1.00  0.00           C  
ATOM   3191  CG  PHE B1706      78.277 106.201  96.200  1.00  0.00           C  
ATOM   3192  CD1 PHE B1706      78.032 106.160  94.832  1.00  0.00           C  
ATOM   3193  CD2 PHE B1706      77.533 107.080  96.980  1.00  0.00           C  
ATOM   3194  CE1 PHE B1706      77.052 106.977  94.253  1.00  0.00           C  
ATOM   3195  CE2 PHE B1706      76.554 107.897  96.417  1.00  0.00           C  
ATOM   3196  CZ  PHE B1706      76.312 107.843  95.050  1.00  0.00           C  
ATOM   3197  N   SER B1707      81.382 103.948  95.158  1.00  0.00           N  
ATOM   3198  CA  SER B1707      81.751 103.417  93.865  1.00  0.00           C  
ATOM   3199  C   SER B1707      80.460 103.549  93.065  1.00  0.00           C  
ATOM   3200  O   SER B1707      79.400 103.106  93.515  1.00  0.00           O  
ATOM   3201  CB  SER B1707      82.164 101.952  93.999  1.00  0.00           C  
ATOM   3202  OG  SER B1707      83.313 101.818  94.826  1.00  0.00           O  
ATOM   3203  N   GLU B1708      80.537 104.197  91.907  1.00  0.00           N  
ATOM   3204  CA  GLU B1708      79.348 104.510  91.122  1.00  0.00           C  
ATOM   3205  C   GLU B1708      78.656 103.320  90.481  1.00  0.00           C  
ATOM   3206  O   GLU B1708      79.305 102.388  90.018  1.00  0.00           O  
ATOM   3207  CB  GLU B1708      79.695 105.531  90.049  1.00  0.00           C  
ATOM   3208  CG  GLU B1708      80.286 106.800  90.596  1.00  0.00           C  
ATOM   3209  CD  GLU B1708      79.364 107.509  91.558  1.00  0.00           C  
ATOM   3210  OE1 GLU B1708      78.130 107.351  91.450  1.00  0.00           O  
ATOM   3211  OE2 GLU B1708      79.881 108.236  92.425  1.00  0.00           O  
ATOM   3212  N   LEU B1709      77.332 103.363  90.449  1.00  0.00           N  
ATOM   3213  CA  LEU B1709      76.552 102.317  89.805  1.00  0.00           C  
ATOM   3214  C   LEU B1709      76.585 102.542  88.294  1.00  0.00           C  
ATOM   3215  O   LEU B1709      76.080 103.545  87.804  1.00  0.00           O  
ATOM   3216  CB  LEU B1709      75.111 102.366  90.305  1.00  0.00           C  
ATOM   3217  CG  LEU B1709      74.107 101.455  89.611  1.00  0.00           C  
ATOM   3218  CD1 LEU B1709      74.498 100.014  89.806  1.00  0.00           C  
ATOM   3219  CD2 LEU B1709      72.748 101.693  90.186  1.00  0.00           C  
ATOM   3220  N   ASN B1710      77.220 101.634  87.563  1.00  0.00           N  
ATOM   3221  CA  ASN B1710      77.297 101.735  86.112  1.00  0.00           C  
ATOM   3222  C   ASN B1710      76.574 100.579  85.427  1.00  0.00           C  
ATOM   3223  O   ASN B1710      76.918 100.173  84.317  1.00  0.00           O  
ATOM   3224  CB  ASN B1710      78.754 101.822  85.642  1.00  0.00           C  
ATOM   3225  CG  ASN B1710      79.579 100.617  86.046  1.00  0.00           C  
ATOM   3226  OD1 ASN B1710      79.224  99.890  86.968  1.00  0.00           O  
ATOM   3227  ND2 ASN B1710      80.705 100.423  85.379  1.00  0.00           N  
ATOM   3228  N   ASP B1711      75.560 100.054  86.101  1.00  0.00           N  
ATOM   3229  CA  ASP B1711      74.741  98.998  85.545  1.00  0.00           C  
ATOM   3230  C   ASP B1711      73.407  99.655  85.244  1.00  0.00           C  
ATOM   3231  O   ASP B1711      72.597  99.879  86.142  1.00  0.00           O  
ATOM   3232  CB  ASP B1711      74.569  97.878  86.568  1.00  0.00           C  
ATOM   3233  CG  ASP B1711      73.665  96.753  86.084  1.00  0.00           C  
ATOM   3234  OD1 ASP B1711      72.918  96.926  85.092  1.00  0.00           O  
ATOM   3235  OD2 ASP B1711      73.693  95.683  86.727  1.00  0.00           O  
ATOM   3236  N   ALA B1712      73.178  99.937  83.969  1.00  0.00           N  
ATOM   3237  CA  ALA B1712      71.969 100.612  83.523  1.00  0.00           C  
ATOM   3238  C   ALA B1712      70.702  99.865  83.900  1.00  0.00           C  
ATOM   3239  O   ALA B1712      69.701 100.477  84.275  1.00  0.00           O  
ATOM   3240  CB  ALA B1712      72.020 100.821  82.029  1.00  0.00           C  
ATOM   3241  N   GLU B1713      70.743  98.541  83.818  1.00  0.00           N  
ATOM   3242  CA  GLU B1713      69.558  97.745  84.115  1.00  0.00           C  
ATOM   3243  C   GLU B1713      69.180  97.867  85.579  1.00  0.00           C  
ATOM   3244  O   GLU B1713      68.015  98.051  85.918  1.00  0.00           O  
ATOM   3245  CB  GLU B1713      69.787  96.282  83.749  1.00  0.00           C  
ATOM   3246  CG  GLU B1713      70.195  96.056  82.294  1.00  0.00           C  
ATOM   3247  CD  GLU B1713      70.082  94.600  81.868  1.00  0.00           C  
ATOM   3248  OE1 GLU B1713      69.650  93.764  82.693  1.00  0.00           O  
ATOM   3249  OE2 GLU B1713      70.413  94.287  80.703  1.00  0.00           O  
ATOM   3250  N   ASP B1714      70.180  97.799  86.445  1.00  0.00           N  
ATOM   3251  CA  ASP B1714      69.958  97.917  87.879  1.00  0.00           C  
ATOM   3252  C   ASP B1714      69.551  99.349  88.236  1.00  0.00           C  
ATOM   3253  O   ASP B1714      68.703  99.557  89.101  1.00  0.00           O  
ATOM   3254  CB  ASP B1714      71.228  97.501  88.634  1.00  0.00           C  
ATOM   3255  CG  ASP B1714      70.997  97.278  90.125  1.00  0.00           C  
ATOM   3256  OD1 ASP B1714      69.829  97.188  90.565  1.00  0.00           O  
ATOM   3257  OD2 ASP B1714      72.003  97.180  90.863  1.00  0.00           O  
ATOM   3258  N   GLN B1715      70.139 100.333  87.560  1.00  0.00           N  
ATOM   3259  CA  GLN B1715      69.808 101.732  87.816  1.00  0.00           C  
ATOM   3260  C   GLN B1715      68.323 101.980  87.572  1.00  0.00           C  
ATOM   3261  O   GLN B1715      67.643 102.606  88.389  1.00  0.00           O  
ATOM   3262  CB  GLN B1715      70.648 102.662  86.932  1.00  0.00           C  
ATOM   3263  CG  GLN B1715      70.456 104.140  87.242  1.00  0.00           C  
ATOM   3264  CD  GLN B1715      70.859 104.487  88.658  1.00  0.00           C  
ATOM   3265  OE1 GLN B1715      72.029 104.659  88.941  1.00  0.00           O  
ATOM   3266  NE2 GLN B1715      69.890 104.575  89.554  1.00  0.00           N  
ATOM   3267  N   ALA B1716      67.824 101.467  86.451  1.00  0.00           N  
ATOM   3268  CA  ALA B1716      66.418 101.610  86.089  1.00  0.00           C  
ATOM   3269  C   ALA B1716      65.530 101.045  87.185  1.00  0.00           C  
ATOM   3270  O   ALA B1716      64.607 101.709  87.646  1.00  0.00           O  
ATOM   3271  CB  ALA B1716      66.154 100.901  84.791  1.00  0.00           C  
ATOM   3272  N   GLU B1717      65.840  99.827  87.624  1.00  0.00           N  
ATOM   3273  CA  GLU B1717      65.078  99.151  88.673  1.00  0.00           C  
ATOM   3274  C   GLU B1717      65.022  99.968  89.952  1.00  0.00           C  
ATOM   3275  O   GLU B1717      63.971 100.090  90.592  1.00  0.00           O  
ATOM   3276  CB  GLU B1717      65.707  97.803  88.992  1.00  0.00           C  
ATOM   3277  CG  GLU B1717      64.966  96.603  88.433  1.00  0.00           C  
ATOM   3278  CD  GLU B1717      65.579  95.277  88.873  1.00  0.00           C  
ATOM   3279  OE1 GLU B1717      66.679  95.281  89.484  1.00  0.00           O  
ATOM   3280  OE2 GLU B1717      64.954  94.224  88.606  1.00  0.00           O  
ATOM   3281  N   ARG B1718      66.172 100.512  90.328  1.00  0.00           N  
ATOM   3282  CA  ARG B1718      66.280 101.309  91.530  1.00  0.00           C  
ATOM   3283  C   ARG B1718      65.497 102.602  91.399  1.00  0.00           C  
ATOM   3284  O   ARG B1718      64.839 103.029  92.344  1.00  0.00           O  
ATOM   3285  CB  ARG B1718      67.739 101.595  91.834  1.00  0.00           C  
ATOM   3286  CG  ARG B1718      68.556 100.342  92.086  1.00  0.00           C  
ATOM   3287  CD  ARG B1718      69.673 100.652  93.051  1.00  0.00           C  
ATOM   3288  NE  ARG B1718      70.797  99.745  92.907  1.00  0.00           N  
ATOM   3289  CZ  ARG B1718      71.927  99.862  93.594  1.00  0.00           C  
ATOM   3290  NH1 ARG B1718      72.076 100.834  94.486  1.00  0.00           N  
ATOM   3291  NH2 ARG B1718      72.928  99.028  93.370  1.00  0.00           N  
ATOM   3292  N   PHE B1719      65.558 103.225  90.227  1.00  0.00           N  
ATOM   3293  CA  PHE B1719      64.780 104.429  89.977  1.00  0.00           C  
ATOM   3294  C   PHE B1719      63.302 104.089  90.145  1.00  0.00           C  
ATOM   3295  O   PHE B1719      62.540 104.859  90.727  1.00  0.00           O  
ATOM   3296  CB  PHE B1719      65.050 104.959  88.567  1.00  0.00           C  
ATOM   3297  CG  PHE B1719      66.253 105.870  88.465  1.00  0.00           C  
ATOM   3298  CD1 PHE B1719      66.742 106.543  89.582  1.00  0.00           C  
ATOM   3299  CD2 PHE B1719      66.887 106.069  87.240  1.00  0.00           C  
ATOM   3300  CE1 PHE B1719      67.846 107.397  89.481  1.00  0.00           C  
ATOM   3301  CE2 PHE B1719      67.992 106.921  87.129  1.00  0.00           C  
ATOM   3302  CZ  PHE B1719      68.468 107.586  88.252  1.00  0.00           C  
ATOM   3303  N   GLN B1720      62.913 102.909  89.665  1.00  0.00           N  
ATOM   3304  CA  GLN B1720      61.538 102.426  89.798  1.00  0.00           C  
ATOM   3305  C   GLN B1720      61.128 102.311  91.256  1.00  0.00           C  
ATOM   3306  O   GLN B1720      60.056 102.772  91.634  1.00  0.00           O  
ATOM   3307  CB  GLN B1720      61.358 101.064  89.123  1.00  0.00           C  
ATOM   3308  CG  GLN B1720      60.666 101.107  87.761  1.00  0.00           C  
ATOM   3309  CD  GLN B1720      59.299 101.799  87.789  1.00  0.00           C  
ATOM   3310  OE1 GLN B1720      58.942 102.514  86.850  1.00  0.00           O  
ATOM   3311  NE2 GLN B1720      58.533 101.587  88.855  1.00  0.00           N  
ATOM   3312  N   GLU B1721      61.962 101.674  92.071  1.00  0.00           N  
ATOM   3313  CA  GLU B1721      61.669 101.554  93.494  1.00  0.00           C  
ATOM   3314  C   GLU B1721      61.436 102.939  94.088  1.00  0.00           C  
ATOM   3315  O   GLU B1721      60.501 103.145  94.854  1.00  0.00           O  
ATOM   3316  CB  GLU B1721      62.806 100.824  94.214  1.00  0.00           C  
ATOM   3317  CG  GLU B1721      62.828  99.321  93.928  1.00  0.00           C  
ATOM   3318  CD  GLU B1721      64.171  98.654  94.225  1.00  0.00           C  
ATOM   3319  OE1 GLU B1721      64.872  99.078  95.175  1.00  0.00           O  
ATOM   3320  OE2 GLU B1721      64.521  97.691  93.498  1.00  0.00           O  
ATOM   3321  N   GLN B1722      62.243 103.903  93.664  1.00  0.00           N  
ATOM   3322  CA  GLN B1722      62.114 105.278  94.125  1.00  0.00           C  
ATOM   3323  C   GLN B1722      60.778 105.876  93.715  1.00  0.00           C  
ATOM   3324  O   GLN B1722      60.100 106.501  94.530  1.00  0.00           O  
ATOM   3325  CB  GLN B1722      63.262 106.121  93.583  1.00  0.00           C  
ATOM   3326  CG  GLN B1722      64.591 105.812  94.237  1.00  0.00           C  
ATOM   3327  CD  GLN B1722      64.670 106.343  95.652  1.00  0.00           C  
ATOM   3328  OE1 GLN B1722      64.491 107.541  95.884  1.00  0.00           O  
ATOM   3329  NE2 GLN B1722      64.948 105.461  96.607  1.00  0.00           N  
ATOM   3330  N   VAL B1723      60.399 105.670  92.457  1.00  0.00           N  
ATOM   3331  CA  VAL B1723      59.118 106.148  91.949  1.00  0.00           C  
ATOM   3332  C   VAL B1723      57.961 105.562  92.759  1.00  0.00           C  
ATOM   3333  O   VAL B1723      56.983 106.257  93.047  1.00  0.00           O  
ATOM   3334  CB  VAL B1723      58.955 105.802  90.460  1.00  0.00           C  
ATOM   3335  CG1 VAL B1723      57.518 105.996  90.020  1.00  0.00           C  
ATOM   3336  CG2 VAL B1723      59.875 106.678  89.627  1.00  0.00           C  
ATOM   3337  N   ASN B1737      58.083 104.296  93.145  1.00  0.00           N  
ATOM   3338  CA  ASN B1737      57.077 103.657  93.988  1.00  0.00           C  
ATOM   3339  C   ASN B1737      57.084 104.285  95.385  1.00  0.00           C  
ATOM   3340  O   ASN B1737      56.032 104.532  95.978  1.00  0.00           O  
ATOM   3341  CB  ASN B1737      57.342 102.150  94.099  1.00  0.00           C  
ATOM   3342  CG  ASN B1737      57.103 101.412  92.789  1.00  0.00           C  
ATOM   3343  OD1 ASN B1737      56.589 101.977  91.825  1.00  0.00           O  
ATOM   3344  ND2 ASN B1737      57.473 100.137  92.755  1.00  0.00           N  
ATOM   3345  N   ALA B1738      58.276 104.559  95.902  1.00  0.00           N  
ATOM   3346  CA  ALA B1738      58.412 105.157  97.220  1.00  0.00           C  
ATOM   3347  C   ALA B1738      57.697 106.497  97.276  1.00  0.00           C  
ATOM   3348  O   ALA B1738      57.063 106.824  98.282  1.00  0.00           O  
ATOM   3349  CB  ALA B1738      59.873 105.332  97.568  1.00  0.00           C  
ATOM   3350  N   LYS B1739      57.790 107.271  96.198  1.00  0.00           N  
ATOM   3351  CA  LYS B1739      57.143 108.578  96.166  1.00  0.00           C  
ATOM   3352  C   LYS B1739      55.629 108.437  96.198  1.00  0.00           C  
ATOM   3353  O   LYS B1739      54.942 109.182  96.899  1.00  0.00           O  
ATOM   3354  CB  LYS B1739      57.558 109.384  94.939  1.00  0.00           C  
ATOM   3355  CG  LYS B1739      57.190 110.857  95.070  1.00  0.00           C  
ATOM   3356  CD  LYS B1739      57.551 111.655  93.833  1.00  0.00           C  
ATOM   3357  CE  LYS B1739      58.304 112.924  94.201  1.00  0.00           C  
ATOM   3358  NZ  LYS B1739      59.684 112.603  94.646  1.00  0.00           N  
ATOM   3359  N   ALA B1740      55.112 107.481  95.433  1.00  0.00           N  
ATOM   3360  CA  ALA B1740      53.678 107.212  95.408  1.00  0.00           C  
ATOM   3361  C   ALA B1740      53.203 106.724  96.770  1.00  0.00           C  
ATOM   3362  O   ALA B1740      52.020 106.827  97.092  1.00  0.00           O  
ATOM   3363  CB  ALA B1740      53.353 106.177  94.346  1.00  0.00           C  
ATOM   3364  N   ALA B1741      54.129 106.180  97.557  1.00  0.00           N  
ATOM   3365  CA  ALA B1741      53.822 105.680  98.892  1.00  0.00           C  
ATOM   3366  C   ALA B1741      54.095 106.713  99.996  1.00  0.00           C  
ATOM   3367  O   ALA B1741      54.263 106.354 101.167  1.00  0.00           O  
ATOM   3368  CB  ALA B1741      54.597 104.390  99.158  1.00  0.00           C  
ATOM   3369  N   GLY B1742      54.178 107.988  99.621  1.00  0.00           N  
ATOM   3370  CA  GLY B1742      54.344 109.034 100.614  1.00  0.00           C  
ATOM   3371  C   GLY B1742      55.717 109.662 100.751  1.00  0.00           C  
ATOM   3372  O   GLY B1742      55.826 110.786 101.247  1.00  0.00           O  
ATOM   3373  N   ASP B1743      56.766 108.964 100.325  1.00  0.00           N  
ATOM   3374  CA  ASP B1743      58.113 109.508 100.446  1.00  0.00           C  
ATOM   3375  C   ASP B1743      58.345 110.565  99.380  1.00  0.00           C  
ATOM   3376  O   ASP B1743      58.887 110.280  98.315  1.00  0.00           O  
ATOM   3377  CB  ASP B1743      59.169 108.403 100.339  1.00  0.00           C  
ATOM   3378  CG  ASP B1743      60.587 108.909 100.606  1.00  0.00           C  
ATOM   3379  OD1 ASP B1743      60.752 110.057 101.073  1.00  0.00           O  
ATOM   3380  OD2 ASP B1743      61.544 108.144 100.364  1.00  0.00           O  
ATOM   3381  N   ASP B1744      57.966 111.798  99.686  1.00  0.00           N  
ATOM   3382  CA  ASP B1744      58.131 112.885  98.735  1.00  0.00           C  
ATOM   3383  C   ASP B1744      59.547 113.467  98.651  1.00  0.00           C  
ATOM   3384  O   ASP B1744      59.739 114.570  98.146  1.00  0.00           O  
ATOM   3385  CB  ASP B1744      57.075 113.984  98.949  1.00  0.00           C  
ATOM   3386  CG  ASP B1744      56.925 114.387 100.404  1.00  0.00           C  
ATOM   3387  OD1 ASP B1744      57.950 114.703 101.045  1.00  0.00           O  
ATOM   3388  OD2 ASP B1744      55.775 114.384 100.903  1.00  0.00           O  
ATOM   3389  N   GLU B1748      60.531 112.737  99.168  1.00  0.00           N  
ATOM   3390  CA  GLU B1748      61.931 113.102  98.972  1.00  0.00           C  
ATOM   3391  C   GLU B1748      62.555 112.109  97.994  1.00  0.00           C  
ATOM   3392  O   GLU B1748      63.710 112.251  97.608  1.00  0.00           O  
ATOM   3393  CB  GLU B1748      62.713 113.080 100.287  1.00  0.00           C  
ATOM   3394  CG  GLU B1748      62.403 114.227 101.233  1.00  0.00           C  
ATOM   3395  CD  GLU B1748      63.431 114.363 102.354  1.00  0.00           C  
ATOM   3396  OE1 GLU B1748      63.641 113.378 103.101  1.00  0.00           O  
ATOM   3397  OE2 GLU B1748      64.027 115.459 102.489  1.00  0.00           O  
ATOM   3398  N   ALA B1749      61.789 111.087  97.622  1.00  0.00           N  
ATOM   3399  CA  ALA B1749      62.261 110.062  96.708  1.00  0.00           C  
ATOM   3400  C   ALA B1749      62.626 110.699  95.384  1.00  0.00           C  
ATOM   3401  O   ALA B1749      62.153 111.782  95.054  1.00  0.00           O  
ATOM   3402  CB  ALA B1749      61.198 109.018  96.504  1.00  0.00           C  
ATOM   3403  N   MET B1750      63.462 110.013  94.620  1.00  0.00           N  
ATOM   3404  CA  MET B1750      63.944 110.535  93.355  1.00  0.00           C  
ATOM   3405  C   MET B1750      62.977 110.306  92.202  1.00  0.00           C  
ATOM   3406  O   MET B1750      62.073 109.467  92.272  1.00  0.00           O  
ATOM   3407  CB  MET B1750      65.287 109.902  93.026  1.00  0.00           C  
ATOM   3408  CG  MET B1750      66.331 110.120  94.081  1.00  0.00           C  
ATOM   3409  SD  MET B1750      67.711 109.022  93.818  1.00  0.00           S  
ATOM   3410  CE  MET B1750      68.874 109.748  94.933  1.00  0.00           C  
ATOM   3411  N   PHE B1751      63.174 111.074  91.139  1.00  0.00           N  
ATOM   3412  CA  PHE B1751      62.371 110.942  89.937  1.00  0.00           C  
ATOM   3413  C   PHE B1751      63.065 109.953  89.033  1.00  0.00           C  
ATOM   3414  O   PHE B1751      64.241 109.674  89.217  1.00  0.00           O  
ATOM   3415  CB  PHE B1751      62.302 112.277  89.207  1.00  0.00           C  
ATOM   3416  CG  PHE B1751      61.519 113.318  89.924  1.00  0.00           C  
ATOM   3417  CD1 PHE B1751      62.048 113.971  91.031  1.00  0.00           C  
ATOM   3418  CD2 PHE B1751      60.244 113.651  89.491  1.00  0.00           C  
ATOM   3419  CE1 PHE B1751      61.315 114.943  91.698  1.00  0.00           C  
ATOM   3420  CE2 PHE B1751      59.503 114.618  90.148  1.00  0.00           C  
ATOM   3421  CZ  PHE B1751      60.039 115.267  91.255  1.00  0.00           C  
ATOM   3422  N   TYR B1752      62.361 109.478  88.016  1.00  0.00           N  
ATOM   3423  CA  TYR B1752      62.960 108.583  87.033  1.00  0.00           C  
ATOM   3424  C   TYR B1752      63.546 109.445  85.906  1.00  0.00           C  
ATOM   3425  O   TYR B1752      62.805 110.124  85.193  1.00  0.00           O  
ATOM   3426  CB  TYR B1752      61.895 107.629  86.482  1.00  0.00           C  
ATOM   3427  CG  TYR B1752      62.439 106.472  85.681  1.00  0.00           C  
ATOM   3428  CD1 TYR B1752      62.991 106.673  84.419  1.00  0.00           C  
ATOM   3429  CD2 TYR B1752      62.420 105.173  86.190  1.00  0.00           C  
ATOM   3430  CE1 TYR B1752      63.512 105.617  83.682  1.00  0.00           C  
ATOM   3431  CE2 TYR B1752      62.942 104.107  85.461  1.00  0.00           C  
ATOM   3432  CZ  TYR B1752      63.489 104.338  84.207  1.00  0.00           C  
ATOM   3433  OH  TYR B1752      64.024 103.303  83.471  1.00  0.00           O  
ATOM   3434  N   ASP B1753      64.872 109.458  85.785  1.00  0.00           N  
ATOM   3435  CA  ASP B1753      65.555 110.208  84.730  1.00  0.00           C  
ATOM   3436  C   ASP B1753      65.898 109.231  83.606  1.00  0.00           C  
ATOM   3437  O   ASP B1753      66.977 108.632  83.595  1.00  0.00           O  
ATOM   3438  CB  ASP B1753      66.834 110.866  85.278  1.00  0.00           C  
ATOM   3439  CG  ASP B1753      67.460 111.875  84.314  1.00  0.00           C  
ATOM   3440  OD1 ASP B1753      67.274 111.774  83.085  1.00  0.00           O  
ATOM   3441  OD2 ASP B1753      68.165 112.782  84.794  1.00  0.00           O  
ATOM   3442  N   GLU B1757      64.976 109.081  82.658  1.00  0.00           N  
ATOM   3443  CA  GLU B1757      65.155 108.172  81.526  1.00  0.00           C  
ATOM   3444  C   GLU B1757      66.424 108.464  80.722  1.00  0.00           C  
ATOM   3445  O   GLU B1757      67.095 107.541  80.262  1.00  0.00           O  
ATOM   3446  CB  GLU B1757      63.925 108.208  80.614  1.00  0.00           C  
ATOM   3447  N   ASP B1758      66.779 109.736  80.573  1.00  0.00           N  
ATOM   3448  CA  ASP B1758      67.977 110.070  79.815  1.00  0.00           C  
ATOM   3449  C   ASP B1758      69.242 109.611  80.528  1.00  0.00           C  
ATOM   3450  O   ASP B1758      70.194 109.166  79.885  1.00  0.00           O  
ATOM   3451  CB  ASP B1758      68.040 111.568  79.505  1.00  0.00           C  
ATOM   3452  CG  ASP B1758      69.221 111.933  78.602  1.00  0.00           C  
ATOM   3453  OD1 ASP B1758      69.695 111.070  77.822  1.00  0.00           O  
ATOM   3454  OD2 ASP B1758      69.682 113.095  78.677  1.00  0.00           O  
ATOM   3455  N   TYR B1759      69.241 109.667  81.858  1.00  0.00           N  
ATOM   3456  CA  TYR B1759      70.413 109.245  82.609  1.00  0.00           C  
ATOM   3457  C   TYR B1759      70.700 107.787  82.324  1.00  0.00           C  
ATOM   3458  O   TYR B1759      71.827 107.423  81.990  1.00  0.00           O  
ATOM   3459  CB  TYR B1759      70.235 109.454  84.111  1.00  0.00           C  
ATOM   3460  CG  TYR B1759      71.463 109.052  84.881  1.00  0.00           C  
ATOM   3461  CD1 TYR B1759      72.699 109.625  84.586  1.00  0.00           C  
ATOM   3462  CD2 TYR B1759      71.415 108.038  85.833  1.00  0.00           C  
ATOM   3463  CE1 TYR B1759      73.854 109.195  85.204  1.00  0.00           C  
ATOM   3464  CE2 TYR B1759      72.577 107.596  86.464  1.00  0.00           C  
ATOM   3465  CZ  TYR B1759      73.791 108.182  86.138  1.00  0.00           C  
ATOM   3466  OH  TYR B1759      74.956 107.758  86.729  1.00  0.00           O  
ATOM   3467  N   VAL B1760      69.669 106.959  82.407  1.00  0.00           N  
ATOM   3468  CA  VAL B1760      69.848 105.543  82.146  1.00  0.00           C  
ATOM   3469  C   VAL B1760      70.445 105.318  80.759  1.00  0.00           C  
ATOM   3470  O   VAL B1760      71.406 104.563  80.605  1.00  0.00           O  
ATOM   3471  CB  VAL B1760      68.536 104.788  82.285  1.00  0.00           C  
ATOM   3472  CG1 VAL B1760      68.755 103.321  81.985  1.00  0.00           C  
ATOM   3473  CG2 VAL B1760      67.977 104.974  83.692  1.00  0.00           C  
ATOM   3474  N   THR B1764      69.921 106.025  79.764  1.00  0.00           N  
ATOM   3475  CA  THR B1764      70.424 105.920  78.400  1.00  0.00           C  
ATOM   3476  C   THR B1764      71.907 106.199  78.383  1.00  0.00           C  
ATOM   3477  O   THR B1764      72.666 105.487  77.736  1.00  0.00           O  
ATOM   3478  CB  THR B1764      69.749 106.927  77.477  1.00  0.00           C  
ATOM   3479  OG1 THR B1764      68.341 106.669  77.436  1.00  0.00           O  
ATOM   3480  CG2 THR B1764      70.330 106.833  76.073  1.00  0.00           C  
ATOM   3481  N   ALA B1765      72.321 107.231  79.109  1.00  0.00           N  
ATOM   3482  CA  ALA B1765      73.731 107.574  79.193  1.00  0.00           C  
ATOM   3483  C   ALA B1765      74.504 106.350  79.663  1.00  0.00           C  
ATOM   3484  O   ALA B1765      75.490 105.958  79.050  1.00  0.00           O  
ATOM   3485  CB  ALA B1765      73.938 108.722  80.157  1.00  0.00           C  
ATOM   3486  N   LEU B1767      74.023 105.710  80.721  1.00  0.00           N  
ATOM   3487  CA  LEU B1767      74.708 104.539  81.230  1.00  0.00           C  
ATOM   3488  C   LEU B1767      74.776 103.444  80.174  1.00  0.00           C  
ATOM   3489  O   LEU B1767      75.786 102.750  80.065  1.00  0.00           O  
ATOM   3490  CB  LEU B1767      74.025 104.010  82.487  1.00  0.00           C  
ATOM   3491  CG  LEU B1767      74.001 104.937  83.700  1.00  0.00           C  
ATOM   3492  CD1 LEU B1767      73.384 104.198  84.881  1.00  0.00           C  
ATOM   3493  CD2 LEU B1767      75.409 105.412  84.025  1.00  0.00           C  
ATOM   3494  N   GLU B1768      73.729 103.313  79.367  1.00  0.00           N  
ATOM   3495  CA  GLU B1768      73.701 102.264  78.357  1.00  0.00           C  
ATOM   3496  C   GLU B1768      74.808 102.432  77.329  1.00  0.00           C  
ATOM   3497  O   GLU B1768      75.188 101.471  76.675  1.00  0.00           O  
ATOM   3498  CB  GLU B1768      72.338 102.201  77.673  1.00  0.00           C  
ATOM   3499  CG  GLU B1768      71.197 101.986  78.641  1.00  0.00           C  
ATOM   3500  CD  GLU B1768      69.902 101.587  77.963  1.00  0.00           C  
ATOM   3501  OE1 GLU B1768      69.653 102.016  76.824  1.00  0.00           O  
ATOM   3502  OE2 GLU B1768      69.114 100.843  78.579  1.00  0.00           O  
ATOM   3503  N   TYR B1770      75.311 103.653  77.169  1.00  0.00           N  
ATOM   3504  CA  TYR B1770      76.429 103.895  76.258  1.00  0.00           C  
ATOM   3505  C   TYR B1770      77.740 103.460  76.888  1.00  0.00           C  
ATOM   3506  O   TYR B1770      78.693 103.147  76.179  1.00  0.00           O  
ATOM   3507  CB  TYR B1770      76.500 105.360  75.824  1.00  0.00           C  
ATOM   3508  CG  TYR B1770      75.553 105.690  74.690  1.00  0.00           C  
ATOM   3509  CD1 TYR B1770      75.926 105.481  73.363  1.00  0.00           C  
ATOM   3510  CD2 TYR B1770      74.276 106.184  74.941  1.00  0.00           C  
ATOM   3511  CE1 TYR B1770      75.050 105.755  72.316  1.00  0.00           C  
ATOM   3512  CE2 TYR B1770      73.394 106.460  73.896  1.00  0.00           C  
ATOM   3513  CZ  TYR B1770      73.791 106.241  72.588  1.00  0.00           C  
ATOM   3514  OH  TYR B1770      72.931 106.503  71.546  1.00  0.00           O  
ATOM   3515  N   GLY B1771      77.778 103.433  78.219  1.00  0.00           N  
ATOM   3516  CA  GLY B1771      78.943 102.932  78.931  1.00  0.00           C  
ATOM   3517  C   GLY B1771      79.634 103.895  79.875  1.00  0.00           C  
ATOM   3518  O   GLY B1771      80.286 104.835  79.435  1.00  0.00           O  
ATOM   3519  N   LEU B1772      79.500 103.660  81.177  1.00  0.00           N  
ATOM   3520  CA  LEU B1772      80.183 104.467  82.189  1.00  0.00           C  
ATOM   3521  C   LEU B1772      81.320 103.620  82.726  1.00  0.00           C  
ATOM   3522  O   LEU B1772      81.101 102.507  83.213  1.00  0.00           O  
ATOM   3523  CB  LEU B1772      79.236 104.826  83.345  1.00  0.00           C  
ATOM   3524  CG  LEU B1772      79.813 105.526  84.588  1.00  0.00           C  
ATOM   3525  CD1 LEU B1772      80.404 106.880  84.224  1.00  0.00           C  
ATOM   3526  CD2 LEU B1772      78.730 105.695  85.640  1.00  0.00           C  
ATOM   3527  N   PRO B1773      82.560 104.087  82.572  1.00  0.00           N  
ATOM   3528  CA  PRO B1773      83.662 103.284  83.107  1.00  0.00           C  
ATOM   3529  C   PRO B1773      83.511 103.174  84.626  1.00  0.00           C  
ATOM   3530  O   PRO B1773      82.828 103.996  85.247  1.00  0.00           O  
ATOM   3531  CB  PRO B1773      84.892 104.101  82.711  1.00  0.00           C  
ATOM   3532  CG  PRO B1773      84.369 105.514  82.652  1.00  0.00           C  
ATOM   3533  CD  PRO B1773      83.051 105.330  81.959  1.00  0.00           C  
ATOM   3534  N   PRO B1774      84.057 102.110  85.231  1.00  0.00           N  
ATOM   3535  CA  PRO B1774      83.946 101.970  86.684  1.00  0.00           C  
ATOM   3536  C   PRO B1774      84.524 103.218  87.324  1.00  0.00           C  
ATOM   3537  O   PRO B1774      85.669 103.575  87.072  1.00  0.00           O  
ATOM   3538  CB  PRO B1774      84.775 100.718  86.966  1.00  0.00           C  
ATOM   3539  CG  PRO B1774      85.720 100.650  85.804  1.00  0.00           C  
ATOM   3540  CD  PRO B1774      84.845 101.010  84.661  1.00  0.00           C  
ATOM   3541  N   THR B1775      83.715 103.890  88.131  1.00  0.00           N  
ATOM   3542  CA  THR B1775      84.076 105.195  88.672  1.00  0.00           C  
ATOM   3543  C   THR B1775      83.814 105.310  90.179  1.00  0.00           C  
ATOM   3544  O   THR B1775      83.015 104.553  90.734  1.00  0.00           O  
ATOM   3545  CB  THR B1775      83.259 106.275  87.923  1.00  0.00           C  
ATOM   3546  OG1 THR B1775      83.489 106.142  86.520  1.00  0.00           O  
ATOM   3547  CG2 THR B1775      83.648 107.672  88.345  1.00  0.00           C  
ATOM   3548  N   ALA B1776      84.496 106.251  90.829  1.00  0.00           N  
ATOM   3549  CA  ALA B1776      84.273 106.559  92.239  1.00  0.00           C  
ATOM   3550  C   ALA B1776      83.928 108.046  92.339  1.00  0.00           C  
ATOM   3551  O   ALA B1776      84.619 108.885  91.746  1.00  0.00           O  
ATOM   3552  CB  ALA B1776      85.525 106.258  93.041  1.00  0.00           C  
ATOM   3553  N   GLY B1777      82.852 108.374  93.053  1.00  0.00           N  
ATOM   3554  CA  GLY B1777      82.451 109.766  93.185  1.00  0.00           C  
ATOM   3555  C   GLY B1777      82.319 110.216  94.627  1.00  0.00           C  
ATOM   3556  O   GLY B1777      81.990 109.413  95.493  1.00  0.00           O  
ATOM   3557  N   LEU B1778      82.539 111.503  94.884  1.00  0.00           N  
ATOM   3558  CA  LEU B1778      82.528 112.031  96.238  1.00  0.00           C  
ATOM   3559  C   LEU B1778      81.883 113.404  96.292  1.00  0.00           C  
ATOM   3560  O   LEU B1778      82.106 114.227  95.409  1.00  0.00           O  
ATOM   3561  CB  LEU B1778      83.963 112.141  96.750  1.00  0.00           C  
ATOM   3562  CG  LEU B1778      84.142 112.683  98.170  1.00  0.00           C  
ATOM   3563  CD1 LEU B1778      83.477 111.758  99.153  1.00  0.00           C  
ATOM   3564  CD2 LEU B1778      85.609 112.810  98.504  1.00  0.00           C  
ATOM   3565  N   GLY B1779      81.117 113.654  97.349  1.00  0.00           N  
ATOM   3566  CA  GLY B1779      80.482 114.944  97.549  1.00  0.00           C  
ATOM   3567  C   GLY B1779      80.894 115.455  98.917  1.00  0.00           C  
ATOM   3568  O   GLY B1779      80.932 114.688  99.877  1.00  0.00           O  
ATOM   3569  N   ILE B1782      81.248 116.730  99.005  1.00  0.00           N  
ATOM   3570  CA  ILE B1782      81.700 117.311 100.257  1.00  0.00           C  
ATOM   3571  C   ILE B1782      81.007 118.639 100.522  1.00  0.00           C  
ATOM   3572  O   ILE B1782      80.917 119.481  99.636  1.00  0.00           O  
ATOM   3573  CB  ILE B1782      83.214 117.528 100.238  1.00  0.00           C  
ATOM   3574  CG1 ILE B1782      83.929 116.185 100.271  1.00  0.00           C  
ATOM   3575  CG2 ILE B1782      83.649 118.360 101.419  1.00  0.00           C  
ATOM   3576  CD1 ILE B1782      85.437 116.312 100.198  1.00  0.00           C  
ATOM   3577  N   GLY B1783      80.508 118.812 101.741  1.00  0.00           N  
ATOM   3578  CA  GLY B1783      79.825 120.035 102.113  1.00  0.00           C  
ATOM   3579  C   GLY B1783      80.862 121.087 102.427  1.00  0.00           C  
ATOM   3580  O   GLY B1783      81.491 121.059 103.487  1.00  0.00           O  
ATOM   3581  N   ILE B1784      81.060 122.006 101.493  1.00  0.00           N  
ATOM   3582  CA  ILE B1784      82.069 123.037 101.652  1.00  0.00           C  
ATOM   3583  C   ILE B1784      81.800 123.899 102.877  1.00  0.00           C  
ATOM   3584  O   ILE B1784      82.700 124.128 103.688  1.00  0.00           O  
ATOM   3585  CB  ILE B1784      82.179 123.904 100.378  1.00  0.00           C  
ATOM   3586  CG1 ILE B1784      82.714 123.057  99.217  1.00  0.00           C  
ATOM   3587  CG2 ILE B1784      83.104 125.081 100.603  1.00  0.00           C  
ATOM   3588  CD1 ILE B1784      84.107 122.535  99.430  1.00  0.00           C  
ATOM   3589  N   ASP B1785      80.554 124.332 103.043  1.00  0.00           N  
ATOM   3590  CA  ASP B1785      80.210 125.207 104.156  1.00  0.00           C  
ATOM   3591  C   ASP B1785      80.561 124.588 105.499  1.00  0.00           C  
ATOM   3592  O   ASP B1785      81.193 125.240 106.333  1.00  0.00           O  
ATOM   3593  CB  ASP B1785      78.734 125.596 104.114  1.00  0.00           C  
ATOM   3594  CG  ASP B1785      78.382 126.420 102.887  1.00  0.00           C  
ATOM   3595  OD1 ASP B1785      79.165 127.312 102.500  1.00  0.00           O  
ATOM   3596  OD2 ASP B1785      77.314 126.176 102.304  1.00  0.00           O  
ATOM   3597  N   ARG B1786      80.186 123.326 105.696  1.00  0.00           N  
ATOM   3598  CA  ARG B1786      80.503 122.619 106.934  1.00  0.00           C  
ATOM   3599  C   ARG B1786      82.012 122.573 107.107  1.00  0.00           C  
ATOM   3600  O   ARG B1786      82.531 122.799 108.199  1.00  0.00           O  
ATOM   3601  CB  ARG B1786      79.980 121.195 106.878  1.00  0.00           C  
ATOM   3602  CG  ARG B1786      78.502 121.095 106.690  1.00  0.00           C  
ATOM   3603  CD  ARG B1786      77.788 121.374 107.984  1.00  0.00           C  
ATOM   3604  NE  ARG B1786      76.358 121.115 107.861  1.00  0.00           N  
ATOM   3605  CZ  ARG B1786      75.834 119.934 107.539  1.00  0.00           C  
ATOM   3606  NH1 ARG B1786      76.615 118.888 107.308  1.00  0.00           N  
ATOM   3607  NH2 ARG B1786      74.520 119.798 107.447  1.00  0.00           N  
ATOM   3608  N   MET B1787      82.715 122.278 106.022  1.00  0.00           N  
ATOM   3609  CA  MET B1787      84.164 122.233 106.050  1.00  0.00           C  
ATOM   3610  C   MET B1787      84.757 123.563 106.524  1.00  0.00           C  
ATOM   3611  O   MET B1787      85.729 123.577 107.278  1.00  0.00           O  
ATOM   3612  CB  MET B1787      84.711 121.882 104.666  1.00  0.00           C  
ATOM   3613  CG  MET B1787      86.213 121.922 104.615  1.00  0.00           C  
ATOM   3614  SD  MET B1787      86.886 121.452 103.040  1.00  0.00           S  
ATOM   3615  CE  MET B1787      86.220 119.835 102.863  1.00  0.00           C  
ATOM   3616  N   ILE B1788      84.177 124.678 106.090  1.00  0.00           N  
ATOM   3617  CA  ILE B1788      84.691 125.991 106.483  1.00  0.00           C  
ATOM   3618  C   ILE B1788      84.441 126.260 107.978  1.00  0.00           C  
ATOM   3619  O   ILE B1788      85.270 126.881 108.641  1.00  0.00           O  
ATOM   3620  CB  ILE B1788      84.097 127.141 105.616  1.00  0.00           C  
ATOM   3621  CG1 ILE B1788      84.179 126.800 104.123  1.00  0.00           C  
ATOM   3622  CG2 ILE B1788      84.887 128.421 105.839  1.00  0.00           C  
ATOM   3623  CD1 ILE B1788      85.584 126.800 103.561  1.00  0.00           C  
ATOM   3624  N   MET B1789      83.317 125.779 108.508  1.00  0.00           N  
ATOM   3625  CA  MET B1789      83.025 125.886 109.941  1.00  0.00           C  
ATOM   3626  C   MET B1789      84.169 125.301 110.762  1.00  0.00           C  
ATOM   3627  O   MET B1789      84.724 125.977 111.625  1.00  0.00           O  
ATOM   3628  CB  MET B1789      81.741 125.135 110.302  1.00  0.00           C  
ATOM   3629  CG  MET B1789      80.460 125.801 109.852  1.00  0.00           C  
ATOM   3630  SD  MET B1789      78.974 124.864 110.291  1.00  0.00           S  
ATOM   3631  CE  MET B1789      79.273 124.547 112.027  1.00  0.00           C  
ATOM   3632  N   LEU B1790      84.531 124.052 110.476  1.00  0.00           N  
ATOM   3633  CA  LEU B1790      85.613 123.376 111.192  1.00  0.00           C  
ATOM   3634  C   LEU B1790      86.937 124.147 111.179  1.00  0.00           C  
ATOM   3635  O   LEU B1790      87.651 124.174 112.186  1.00  0.00           O  
ATOM   3636  CB  LEU B1790      85.837 121.971 110.625  1.00  0.00           C  
ATOM   3637  CG  LEU B1790      84.582 121.105 110.528  1.00  0.00           C  
ATOM   3638  CD1 LEU B1790      84.951 119.726 110.053  1.00  0.00           C  
ATOM   3639  CD2 LEU B1790      83.908 121.022 111.875  1.00  0.00           C  
ATOM   3640  N   PHE B1791      87.253 124.791 110.059  1.00  0.00           N  
ATOM   3641  CA  PHE B1791      88.518 125.499 109.932  1.00  0.00           C  
ATOM   3642  C   PHE B1791      88.471 126.917 110.467  1.00  0.00           C  
ATOM   3643  O   PHE B1791      89.508 127.563 110.557  1.00  0.00           O  
ATOM   3644  CB  PHE B1791      88.986 125.525 108.474  1.00  0.00           C  
ATOM   3645  CG  PHE B1791      89.522 124.211 107.980  1.00  0.00           C  
ATOM   3646  CD1 PHE B1791      88.664 123.176 107.646  1.00  0.00           C  
ATOM   3647  CD2 PHE B1791      90.888 124.008 107.842  1.00  0.00           C  
ATOM   3648  CE1 PHE B1791      89.157 121.960 107.182  1.00  0.00           C  
ATOM   3649  CE2 PHE B1791      91.387 122.793 107.378  1.00  0.00           C  
ATOM   3650  CZ  PHE B1791      90.517 121.771 107.048  1.00  0.00           C  
ATOM   3651  N   THR B1792      87.285 127.407 110.810  1.00  0.00           N  
ATOM   3652  CA  THR B1792      87.141 128.779 111.293  1.00  0.00           C  
ATOM   3653  C   THR B1792      86.529 128.874 112.696  1.00  0.00           C  
ATOM   3654  O   THR B1792      86.260 129.967 113.201  1.00  0.00           O  
ATOM   3655  CB  THR B1792      86.283 129.599 110.327  1.00  0.00           C  
ATOM   3656  OG1 THR B1792      84.989 128.997 110.211  1.00  0.00           O  
ATOM   3657  CG2 THR B1792      86.937 129.641 108.956  1.00  0.00           C  
ATOM   3658  N   ASN B1793      86.337 127.719 113.325  1.00  0.00           N  
ATOM   3659  CA  ASN B1793      85.737 127.629 114.648  1.00  0.00           C  
ATOM   3660  C   ASN B1793      84.388 128.327 114.657  1.00  0.00           C  
ATOM   3661  O   ASN B1793      84.008 128.958 115.640  1.00  0.00           O  
ATOM   3662  CB  ASN B1793      86.665 128.222 115.720  1.00  0.00           C  
ATOM   3663  CG  ASN B1793      86.561 127.491 117.067  1.00  0.00           C  
ATOM   3664  OD1 ASN B1793      85.476 127.067 117.492  1.00  0.00           O  
ATOM   3665  ND2 ASN B1793      87.699 127.325 117.733  1.00  0.00           N  
ATOM   3666  N   SER B1794      83.678 128.243 113.543  1.00  0.00           N  
ATOM   3667  CA  SER B1794      82.342 128.803 113.473  1.00  0.00           C  
ATOM   3668  C   SER B1794      81.393 127.698 113.901  1.00  0.00           C  
ATOM   3669  O   SER B1794      81.671 126.523 113.677  1.00  0.00           O  
ATOM   3670  CB  SER B1794      82.045 129.269 112.051  1.00  0.00           C  
ATOM   3671  OG  SER B1794      83.011 130.225 111.641  1.00  0.00           O  
ATOM   3672  N   HIS B1795      80.300 128.062 114.560  1.00  0.00           N  
ATOM   3673  CA  HIS B1795      79.387 127.045 115.055  1.00  0.00           C  
ATOM   3674  C   HIS B1795      77.989 127.060 114.484  1.00  0.00           C  
ATOM   3675  O   HIS B1795      77.207 126.144 114.742  1.00  0.00           O  
ATOM   3676  CB  HIS B1795      79.371 127.024 116.585  1.00  0.00           C  
ATOM   3677  CG  HIS B1795      80.624 126.464 117.190  1.00  0.00           C  
ATOM   3678  ND1 HIS B1795      80.737 125.146 117.590  1.00  0.00           N  
ATOM   3679  CD2 HIS B1795      81.832 127.028 117.427  1.00  0.00           C  
ATOM   3680  CE1 HIS B1795      81.955 124.926 118.044  1.00  0.00           C  
ATOM   3681  NE2 HIS B1795      82.643 126.054 117.956  1.00  0.00           N  
ATOM   3682  N   THR B1796      77.629 128.112 113.769  1.00  0.00           N  
ATOM   3683  CA  THR B1796      76.415 128.055 112.954  1.00  0.00           C  
ATOM   3684  C   THR B1796      76.878 128.127 111.510  1.00  0.00           C  
ATOM   3685  O   THR B1796      77.899 128.743 111.221  1.00  0.00           O  
ATOM   3686  CB  THR B1796      75.524 129.272 113.203  1.00  0.00           C  
ATOM   3687  OG1 THR B1796      76.338 130.452 113.155  1.00  0.00           O  
ATOM   3688  CG2 THR B1796      74.832 129.169 114.535  1.00  0.00           C  
ATOM   3689  N   ILE B1797      76.133 127.507 110.609  1.00  0.00           N  
ATOM   3690  CA  ILE B1797      76.479 127.579 109.206  1.00  0.00           C  
ATOM   3691  C   ILE B1797      76.371 129.039 108.754  1.00  0.00           C  
ATOM   3692  O   ILE B1797      77.110 129.491 107.883  1.00  0.00           O  
ATOM   3693  CB  ILE B1797      75.558 126.667 108.346  1.00  0.00           C  
ATOM   3694  CG1 ILE B1797      76.156 126.470 106.955  1.00  0.00           C  
ATOM   3695  CG2 ILE B1797      74.165 127.261 108.224  1.00  0.00           C  
ATOM   3696  CD1 ILE B1797      75.338 125.562 106.047  1.00  0.00           C  
ATOM   3697  N   ARG B1798      75.488 129.789 109.403  1.00  0.00           N  
ATOM   3698  CA  ARG B1798      75.266 131.196 109.095  1.00  0.00           C  
ATOM   3699  C   ARG B1798      76.454 132.115 109.355  1.00  0.00           C  
ATOM   3700  O   ARG B1798      76.409 133.290 109.012  1.00  0.00           O  
ATOM   3701  CB  ARG B1798      74.081 131.724 109.888  1.00  0.00           C  
ATOM   3702  CG  ARG B1798      72.741 131.193 109.465  1.00  0.00           C  
ATOM   3703  CD  ARG B1798      71.712 131.668 110.454  1.00  0.00           C  
ATOM   3704  NE  ARG B1798      70.356 131.495 109.963  1.00  0.00           N  
ATOM   3705  CZ  ARG B1798      69.337 132.259 110.335  1.00  0.00           C  
ATOM   3706  NH1 ARG B1798      69.525 133.234 111.218  1.00  0.00           N  
ATOM   3707  NH2 ARG B1798      68.134 132.066 109.808  1.00  0.00           N  
ATOM   3708  N   ASP B1799      77.494 131.608 109.997  1.00  0.00           N  
ATOM   3709  CA  ASP B1799      78.644 132.440 110.318  1.00  0.00           C  
ATOM   3710  C   ASP B1799      79.701 132.319 109.247  1.00  0.00           C  
ATOM   3711  O   ASP B1799      80.761 132.955 109.301  1.00  0.00           O  
ATOM   3712  CB  ASP B1799      79.241 132.029 111.667  1.00  0.00           C  
ATOM   3713  CG  ASP B1799      78.501 132.634 112.844  1.00  0.00           C  
ATOM   3714  OD1 ASP B1799      78.061 133.801 112.736  1.00  0.00           O  
ATOM   3715  OD2 ASP B1799      78.380 131.950 113.884  1.00  0.00           O  
ATOM   3716  N   VAL B1800      79.414 131.484 108.266  1.00  0.00           N  
ATOM   3717  CA  VAL B1800      80.390 131.204 107.248  1.00  0.00           C  
ATOM   3718  C   VAL B1800      79.829 131.481 105.842  1.00  0.00           C  
ATOM   3719  O   VAL B1800      80.533 131.353 104.846  1.00  0.00           O  
ATOM   3720  CB  VAL B1800      80.907 129.773 107.456  1.00  0.00           C  
ATOM   3721  CG1 VAL B1800      80.084 128.764 106.686  1.00  0.00           C  
ATOM   3722  CG2 VAL B1800      82.359 129.709 107.164  1.00  0.00           C  
ATOM   3723  N   ILE B1801      78.574 131.927 105.798  1.00  0.00           N  
ATOM   3724  CA  ILE B1801      77.903 132.350 104.578  1.00  0.00           C  
ATOM   3725  C   ILE B1801      77.675 133.854 104.701  1.00  0.00           C  
ATOM   3726  O   ILE B1801      77.149 134.329 105.705  1.00  0.00           O  
ATOM   3727  CB  ILE B1801      76.542 131.655 104.421  1.00  0.00           C  
ATOM   3728  CG1 ILE B1801      76.743 130.167 104.138  1.00  0.00           C  
ATOM   3729  CG2 ILE B1801      75.738 132.303 103.306  1.00  0.00           C  
ATOM   3730  CD1 ILE B1801      75.458 129.388 104.045  1.00  0.00           C  
ATOM   3731  N   LEU B1802      78.060 134.603 103.679  1.00  0.00           N  
ATOM   3732  CA  LEU B1802      77.945 136.054 103.722  1.00  0.00           C  
ATOM   3733  C   LEU B1802      76.528 136.573 103.917  1.00  0.00           C  
ATOM   3734  O   LEU B1802      76.311 137.499 104.680  1.00  0.00           O  
ATOM   3735  CB  LEU B1802      78.566 136.675 102.469  1.00  0.00           C  
ATOM   3736  CG  LEU B1802      80.093 136.660 102.383  1.00  0.00           C  
ATOM   3737  CD1 LEU B1802      80.535 136.865 100.956  1.00  0.00           C  
ATOM   3738  CD2 LEU B1802      80.672 137.737 103.265  1.00  0.00           C  
ATOM   3739  N   PHE B1803      75.560 136.017 103.209  1.00  0.00           N  
ATOM   3740  CA  PHE B1803      74.193 136.509 103.345  1.00  0.00           C  
ATOM   3741  C   PHE B1803      73.227 135.351 103.495  1.00  0.00           C  
ATOM   3742  O   PHE B1803      72.616 134.905 102.520  1.00  0.00           O  
ATOM   3743  CB  PHE B1803      73.786 137.360 102.139  1.00  0.00           C  
ATOM   3744  CG  PHE B1803      74.640 138.572 101.929  1.00  0.00           C  
ATOM   3745  CD1 PHE B1803      74.350 139.762 102.580  1.00  0.00           C  
ATOM   3746  CD2 PHE B1803      75.737 138.521 101.081  1.00  0.00           C  
ATOM   3747  CE1 PHE B1803      75.146 140.887 102.389  1.00  0.00           C  
ATOM   3748  CE2 PHE B1803      76.535 139.636 100.884  1.00  0.00           C  
ATOM   3749  CZ  PHE B1803      76.242 140.819 101.539  1.00  0.00           C  
ATOM   3750  N   PRO B1804      73.129 134.792 104.709  1.00  0.00           N  
ATOM   3751  CA  PRO B1804      72.204 133.677 104.923  1.00  0.00           C  
ATOM   3752  C   PRO B1804      70.772 134.171 104.788  1.00  0.00           C  
ATOM   3753  O   PRO B1804      70.522 135.370 104.886  1.00  0.00           O  
ATOM   3754  CB  PRO B1804      72.536 133.234 106.343  1.00  0.00           C  
ATOM   3755  CG  PRO B1804      73.013 134.491 106.987  1.00  0.00           C  
ATOM   3756  CD  PRO B1804      73.879 135.102 105.937  1.00  0.00           C  
ATOM   3757  N   ALA B1805      69.838 133.258 104.533  1.00  0.00           N  
ATOM   3758  CA  ALA B1805      68.434 133.635 104.365  1.00  0.00           C  
ATOM   3759  C   ALA B1805      67.778 133.940 105.707  1.00  0.00           C  
ATOM   3760  O   ALA B1805      68.051 133.265 106.698  1.00  0.00           O  
ATOM   3761  CB  ALA B1805      67.667 132.532 103.639  1.00  0.00           C  
ATOM   3762  N   MET B1806      66.926 134.964 105.718  1.00  0.00           N  
ATOM   3763  CA  MET B1806      66.187 135.422 106.897  1.00  0.00           C  
ATOM   3764  C   MET B1806      64.763 135.743 106.397  1.00  0.00           C  
ATOM   3765  O   MET B1806      64.551 135.842 105.182  1.00  0.00           O  
ATOM   3766  CB  MET B1806      66.832 136.701 107.452  1.00  0.00           C  
ATOM   3767  CG  MET B1806      68.353 136.664 107.642  1.00  0.00           C  
ATOM   3768  SD  MET B1806      68.906 135.544 108.933  1.00  0.00           S  
ATOM   3769  CE  MET B1806      68.887 136.590 110.380  1.00  0.00           C  
ATOM   3770  N   ARG B1807      63.808 135.957 107.305  1.00  0.00           N  
ATOM   3771  CA  ARG B1807      62.409 136.204 106.916  1.00  0.00           C  
ATOM   3772  C   ARG B1807      61.840 137.566 107.332  1.00  0.00           C  
ATOM   3773  O   ARG B1807      61.542 137.786 108.513  1.00  0.00           O  
ATOM   3774  CB  ARG B1807      61.510 135.095 107.449  1.00  0.00           C  
ATOM   3775  N   PRO B1808      61.680 138.487 106.366  1.00  0.00           N  
ATOM   3776  CA  PRO B1808      61.140 139.827 106.644  1.00  0.00           C  
ATOM   3777  C   PRO B1808      59.621 139.810 106.875  1.00  0.00           C  
ATOM   3778  O   PRO B1808      58.824 140.196 106.007  1.00  0.00           O  
ATOM   3779  CB  PRO B1808      61.541 140.620 105.398  1.00  0.00           C  
ATOM   3780  CG  PRO B1808      61.510 139.585 104.311  1.00  0.00           C  
ATOM   3781  CD  PRO B1808      62.147 138.387 104.968  1.00  0.00           C  
HETATM 3782  N   LYS B 505      74.969 114.125  95.396  1.00  0.00           N  
HETATM 3783  CA  LYS B 505      75.555 113.599  96.634  1.00  0.00           C  
HETATM 3784  C   LYS B 505      75.018 114.329  97.858  1.00  0.00           C  
HETATM 3785  O   LYS B 505      74.167 115.197  97.700  1.00  0.00           O  
HETATM 3786  CB  LYS B 505      77.075 113.657  96.618  1.00  0.00           C  
HETATM 3787  CG  LYS B 505      77.615 112.901  95.465  1.00  0.00           C  
HETATM 3788  CD  LYS B 505      77.981 111.484  95.805  1.00  0.00           C  
HETATM 3789  CE  LYS B 505      78.043 110.611  94.564  1.00  0.00           C  
HETATM 3790  NZ  LYS B 505      79.227 109.738  94.656  1.00  0.00           N  
TER
END
