# Supplementary material for: Backbone Brackets and Arginine Tweezers delineate Class I and Class II aminoacyl tRNA synthetases
Source: PLoS Comput Biol. 2018 Apr 16;14(4):e1006101. doi: 10.1371/journal.pcbi.1006101 (PMC5919687; doi:10.1371/journal.pcbi.1006101)
Supplement: S12 File — All structures of Class II aaRS with residues renumbered according to the MSA. (GZ) [file pcbi.1006101.s024.tar.gz › 1lyl_C_renum.pdb]

ATOM      1  N   PHE C 138      84.561  81.271   3.201  1.00  0.00           N  
ATOM      2  CA  PHE C 138      84.995  80.846   4.529  1.00  0.00           C  
ATOM      3  C   PHE C 138      84.633  81.932   5.537  1.00  0.00           C  
ATOM      4  O   PHE C 138      83.915  81.672   6.502  1.00  0.00           O  
ATOM      5  CB  PHE C 138      86.510  80.586   4.546  1.00  0.00           C  
ATOM      6  CG  PHE C 138      87.008  79.914   5.806  1.00  0.00           C  
ATOM      7  CD1 PHE C 138      86.853  78.542   5.987  1.00  0.00           C  
ATOM      8  CD2 PHE C 138      87.648  80.650   6.802  1.00  0.00           C  
ATOM      9  CE1 PHE C 138      87.328  77.915   7.140  1.00  0.00           C  
ATOM     10  CE2 PHE C 138      88.125  80.030   7.956  1.00  0.00           C  
ATOM     11  CZ  PHE C 138      87.965  78.661   8.124  1.00  0.00           C  
ATOM     12  N   ASN C 139      85.088  83.156   5.277  1.00  0.00           N  
ATOM     13  CA  ASN C 139      84.801  84.291   6.154  1.00  0.00           C  
ATOM     14  C   ASN C 139      83.293  84.485   6.313  1.00  0.00           C  
ATOM     15  O   ASN C 139      82.825  84.962   7.348  1.00  0.00           O  
ATOM     16  CB  ASN C 139      85.449  85.556   5.610  1.00  0.00           C  
ATOM     17  N   ASP C 140      82.540  84.102   5.284  1.00  0.00           N  
ATOM     18  CA  ASP C 140      81.082  84.163   5.331  1.00  0.00           C  
ATOM     19  C   ASP C 140      80.539  83.013   6.185  1.00  0.00           C  
ATOM     20  O   ASP C 140      79.631  83.217   6.989  1.00  0.00           O  
ATOM     21  CB  ASP C 140      80.498  84.104   3.920  1.00  0.00           C  
ATOM     22  N   GLU C 141      81.112  81.818   6.023  1.00  0.00           N  
ATOM     23  CA  GLU C 141      80.719  80.644   6.805  1.00  0.00           C  
ATOM     24  C   GLU C 141      80.901  80.910   8.297  1.00  0.00           C  
ATOM     25  O   GLU C 141      80.101  80.470   9.112  1.00  0.00           O  
ATOM     26  CB  GLU C 141      81.558  79.425   6.406  1.00  0.00           C  
ATOM     27  CG  GLU C 141      80.967  78.550   5.312  1.00  0.00           C  
ATOM     28  CD  GLU C 141      80.069  77.446   5.852  1.00  0.00           C  
ATOM     29  OE1 GLU C 141      78.987  77.758   6.393  1.00  0.00           O  
ATOM     30  OE2 GLU C 141      80.442  76.258   5.727  1.00  0.00           O  
ATOM     31  N   LEU C 142      81.955  81.638   8.648  1.00  0.00           N  
ATOM     32  CA  LEU C 142      82.227  81.957  10.039  1.00  0.00           C  
ATOM     33  C   LEU C 142      81.188  82.896  10.647  1.00  0.00           C  
ATOM     34  O   LEU C 142      80.640  82.611  11.712  1.00  0.00           O  
ATOM     35  CB  LEU C 142      83.626  82.548  10.199  1.00  0.00           C  
ATOM     36  CG  LEU C 142      84.823  81.716   9.726  1.00  0.00           C  
ATOM     37  CD1 LEU C 142      86.091  82.298  10.328  1.00  0.00           C  
ATOM     38  CD2 LEU C 142      84.690  80.258  10.135  1.00  0.00           C  
ATOM     39  N   ARG C 143      80.923  84.020   9.988  1.00  0.00           N  
ATOM     40  CA  ARG C 143      79.935  84.977  10.485  1.00  0.00           C  
ATOM     41  C   ARG C 143      78.573  84.310  10.487  1.00  0.00           C  
ATOM     42  O   ARG C 143      77.786  84.474  11.406  1.00  0.00           O  
ATOM     43  CB  ARG C 143      79.904  86.226   9.604  1.00  0.00           C  
ATOM     44  N   ASN C 144      78.321  83.540   9.442  1.00  0.00           N  
ATOM     45  CA  ASN C 144      77.071  82.808   9.290  1.00  0.00           C  
ATOM     46  C   ASN C 144      76.857  81.890  10.509  1.00  0.00           C  
ATOM     47  O   ASN C 144      75.842  81.984  11.204  1.00  0.00           O  
ATOM     48  CB  ASN C 144      77.160  82.024   7.972  1.00  0.00           C  
ATOM     49  CG  ASN C 144      75.862  81.350   7.582  1.00  0.00           C  
ATOM     50  OD1 ASN C 144      75.289  80.591   8.354  1.00  0.00           O  
ATOM     51  ND2 ASN C 144      75.427  81.572   6.347  1.00  0.00           N  
ATOM     52  N   ARG C 145      77.866  81.082  10.822  1.00  0.00           N  
ATOM     53  CA  ARG C 145      77.803  80.105  11.914  1.00  0.00           C  
ATOM     54  C   ARG C 145      77.739  80.778  13.279  1.00  0.00           C  
ATOM     55  O   ARG C 145      76.955  80.386  14.147  1.00  0.00           O  
ATOM     56  CB  ARG C 145      79.012  79.164  11.853  1.00  0.00           C  
ATOM     57  CG  ARG C 145      78.951  78.150  10.719  1.00  0.00           C  
ATOM     58  CD  ARG C 145      80.250  77.379  10.579  1.00  0.00           C  
ATOM     59  NE  ARG C 145      80.150  76.351   9.547  1.00  0.00           N  
ATOM     60  CZ  ARG C 145      80.074  75.045   9.792  1.00  0.00           C  
ATOM     61  NH1 ARG C 145      80.098  74.577  11.034  1.00  0.00           N  
ATOM     62  NH2 ARG C 145      79.964  74.192   8.790  1.00  0.00           N  
ATOM     63  N   ARG C 146      78.550  81.811  13.455  1.00  0.00           N  
ATOM     64  CA  ARG C 146      78.599  82.552  14.709  1.00  0.00           C  
ATOM     65  C   ARG C 146      77.258  83.214  15.034  1.00  0.00           C  
ATOM     66  O   ARG C 146      76.902  83.356  16.202  1.00  0.00           O  
ATOM     67  CB  ARG C 146      79.720  83.590  14.655  1.00  0.00           C  
ATOM     68  CG  ARG C 146      80.136  84.129  16.000  1.00  0.00           C  
ATOM     69  CD  ARG C 146      81.472  84.861  15.902  1.00  0.00           C  
ATOM     70  NE  ARG C 146      82.600  83.973  15.594  1.00  0.00           N  
ATOM     71  CZ  ARG C 146      83.378  83.384  16.505  1.00  0.00           C  
ATOM     72  NH1 ARG C 146      83.163  83.561  17.807  1.00  0.00           N  
ATOM     73  NH2 ARG C 146      84.395  82.627  16.113  1.00  0.00           N  
ATOM     74  N   GLU C 147      76.506  83.590  14.002  1.00  0.00           N  
ATOM     75  CA  GLU C 147      75.186  84.198  14.182  1.00  0.00           C  
ATOM     76  C   GLU C 147      74.167  83.168  14.659  1.00  0.00           C  
ATOM     77  O   GLU C 147      73.301  83.472  15.475  1.00  0.00           O  
ATOM     78  CB  GLU C 147      74.710  84.849  12.877  1.00  0.00           C  
ATOM     79  CG  GLU C 147      75.435  86.154  12.523  1.00  0.00           C  
ATOM     80  CD  GLU C 147      75.348  86.532  11.038  1.00  0.00           C  
ATOM     81  OE1 GLU C 147      74.629  85.854  10.267  1.00  0.00           O  
ATOM     82  OE2 GLU C 147      76.016  87.514  10.640  1.00  0.00           O  
ATOM     83  N   LYS C 148      74.271  81.944  14.159  1.00  0.00           N  
ATOM     84  CA  LYS C 148      73.365  80.884  14.583  1.00  0.00           C  
ATOM     85  C   LYS C 148      73.558  80.529  16.055  1.00  0.00           C  
ATOM     86  O   LYS C 148      72.588  80.298  16.782  1.00  0.00           O  
ATOM     87  CB  LYS C 148      73.553  79.652  13.707  1.00  0.00           C  
ATOM     88  CG  LYS C 148      73.077  79.854  12.278  1.00  0.00           C  
ATOM     89  CD  LYS C 148      73.520  78.710  11.394  1.00  0.00           C  
ATOM     90  CE  LYS C 148      72.776  78.703  10.084  1.00  0.00           C  
ATOM     91  NZ  LYS C 148      73.279  77.620   9.197  1.00  0.00           N  
ATOM     92  N   LEU C 149      74.806  80.509  16.506  1.00  0.00           N  
ATOM     93  CA  LEU C 149      75.071  80.223  17.907  1.00  0.00           C  
ATOM     94  C   LEU C 149      74.334  81.256  18.750  1.00  0.00           C  
ATOM     95  O   LEU C 149      73.634  80.914  19.697  1.00  0.00           O  
ATOM     96  CB  LEU C 149      76.562  80.313  18.210  1.00  0.00           C  
ATOM     97  CG  LEU C 149      77.149  79.369  19.265  1.00  0.00           C  
ATOM     98  CD1 LEU C 149      78.451  79.955  19.770  1.00  0.00           C  
ATOM     99  CD2 LEU C 149      76.207  79.153  20.417  1.00  0.00           C  
ATOM    100  N   ALA C 150      74.482  82.523  18.385  1.00  0.00           N  
ATOM    101  CA  ALA C 150      73.837  83.614  19.104  1.00  0.00           C  
ATOM    102  C   ALA C 150      72.351  83.334  19.238  1.00  0.00           C  
ATOM    103  O   ALA C 150      71.771  83.476  20.317  1.00  0.00           O  
ATOM    104  CB  ALA C 150      74.056  84.919  18.371  1.00  0.00           C  
ATOM    105  N   ALA C 151      71.749  82.905  18.136  1.00  0.00           N  
ATOM    106  CA  ALA C 151      70.337  82.588  18.109  1.00  0.00           C  
ATOM    107  C   ALA C 151      70.066  81.541  19.151  1.00  0.00           C  
ATOM    108  O   ALA C 151      69.176  81.701  19.975  1.00  0.00           O  
ATOM    109  CB  ALA C 151      69.956  82.063  16.758  1.00  0.00           C  
ATOM    110  N   LEU C 152      70.859  80.475  19.116  1.00  0.00           N  
ATOM    111  CA  LEU C 152      70.719  79.374  20.056  1.00  0.00           C  
ATOM    112  C   LEU C 152      70.828  79.856  21.489  1.00  0.00           C  
ATOM    113  O   LEU C 152      70.066  79.425  22.340  1.00  0.00           O  
ATOM    114  CB  LEU C 152      71.792  78.326  19.799  1.00  0.00           C  
ATOM    115  CG  LEU C 152      71.627  77.512  18.523  1.00  0.00           C  
ATOM    116  CD1 LEU C 152      72.904  76.781  18.202  1.00  0.00           C  
ATOM    117  CD2 LEU C 152      70.500  76.529  18.709  1.00  0.00           C  
ATOM    118  N   ARG C 153      71.784  80.739  21.752  1.00  0.00           N  
ATOM    119  CA  ARG C 153      71.968  81.287  23.087  1.00  0.00           C  
ATOM    120  C   ARG C 153      70.727  82.036  23.545  1.00  0.00           C  
ATOM    121  O   ARG C 153      70.295  81.913  24.688  1.00  0.00           O  
ATOM    122  CB  ARG C 153      73.139  82.254  23.112  1.00  0.00           C  
ATOM    123  CG  ARG C 153      74.479  81.626  22.946  1.00  0.00           C  
ATOM    124  CD  ARG C 153      75.524  82.638  23.332  1.00  0.00           C  
ATOM    125  NE  ARG C 153      76.863  82.224  22.950  1.00  0.00           N  
ATOM    126  CZ  ARG C 153      77.645  81.458  23.699  1.00  0.00           C  
ATOM    127  NH1 ARG C 153      77.218  81.008  24.873  1.00  0.00           N  
ATOM    128  NH2 ARG C 153      78.861  81.152  23.280  1.00  0.00           N  
ATOM    129  N   GLN C 154      70.179  82.847  22.652  1.00  0.00           N  
ATOM    130  CA  GLN C 154      69.002  83.638  22.970  1.00  0.00           C  
ATOM    131  C   GLN C 154      67.849  82.800  23.522  1.00  0.00           C  
ATOM    132  O   GLN C 154      67.135  83.244  24.419  1.00  0.00           O  
ATOM    133  CB  GLN C 154      68.520  84.402  21.727  1.00  0.00           C  
ATOM    134  CG  GLN C 154      68.920  85.877  21.664  1.00  0.00           C  
ATOM    135  CD  GLN C 154      68.255  86.718  22.751  1.00  0.00           C  
ATOM    136  OE1 GLN C 154      67.027  86.788  22.843  1.00  0.00           O  
ATOM    137  NE2 GLN C 154      69.069  87.379  23.566  1.00  0.00           N  
ATOM    138  N   GLN C 155      67.690  81.577  23.025  1.00  0.00           N  
ATOM    139  CA  GLN C 155      66.496  80.810  23.359  1.00  0.00           C  
ATOM    140  C   GLN C 155      66.619  79.659  24.334  1.00  0.00           C  
ATOM    141  O   GLN C 155      65.707  78.839  24.444  1.00  0.00           O  
ATOM    142  CB  GLN C 155      65.810  80.313  22.088  1.00  0.00           C  
ATOM    143  CG  GLN C 155      66.544  79.210  21.366  1.00  0.00           C  
ATOM    144  CD  GLN C 155      65.841  78.816  20.086  1.00  0.00           C  
ATOM    145  OE1 GLN C 155      65.049  77.873  20.061  1.00  0.00           O  
ATOM    146  NE2 GLN C 155      66.107  79.556  19.016  1.00  0.00           N  
ATOM    147  N   GLY C 156      67.706  79.603  25.079  1.00  0.00           N  
ATOM    148  CA  GLY C 156      67.833  78.508  26.004  1.00  0.00           C  
ATOM    149  C   GLY C 156      69.268  78.118  26.139  1.00  0.00           C  
ATOM    150  O   GLY C 156      70.126  78.975  26.340  1.00  0.00           O  
ATOM    151  N   VAL C 157      69.549  76.831  26.024  1.00  0.00           N  
ATOM    152  CA  VAL C 157      70.925  76.397  26.185  1.00  0.00           C  
ATOM    153  C   VAL C 157      71.588  76.029  24.855  1.00  0.00           C  
ATOM    154  O   VAL C 157      71.115  75.160  24.109  1.00  0.00           O  
ATOM    155  CB  VAL C 157      71.050  75.246  27.224  1.00  0.00           C  
ATOM    156  CG1 VAL C 157      72.512  75.056  27.622  1.00  0.00           C  
ATOM    157  CG2 VAL C 157      70.207  75.554  28.463  1.00  0.00           C  
ATOM    158  N   ALA C 158      72.672  76.732  24.551  1.00  0.00           N  
ATOM    159  CA  ALA C 158      73.409  76.489  23.329  1.00  0.00           C  
ATOM    160  C   ALA C 158      74.309  75.270  23.492  1.00  0.00           C  
ATOM    161  O   ALA C 158      74.677  74.633  22.508  1.00  0.00           O  
ATOM    162  CB  ALA C 158      74.231  77.717  22.970  1.00  0.00           C  
ATOM    163  N   PHE C 159      74.647  74.936  24.736  1.00  0.00           N  
ATOM    164  CA  PHE C 159      75.571  73.834  25.006  1.00  0.00           C  
ATOM    165  C   PHE C 159      75.039  72.807  26.021  1.00  0.00           C  
ATOM    166  O   PHE C 159      75.558  72.681  27.135  1.00  0.00           O  
ATOM    167  CB  PHE C 159      76.918  74.397  25.479  1.00  0.00           C  
ATOM    168  CG  PHE C 159      77.551  75.364  24.512  1.00  0.00           C  
ATOM    169  CD1 PHE C 159      77.275  76.725  24.589  1.00  0.00           C  
ATOM    170  CD2 PHE C 159      78.440  74.921  23.538  1.00  0.00           C  
ATOM    171  CE1 PHE C 159      77.875  77.629  23.717  1.00  0.00           C  
ATOM    172  CE2 PHE C 159      79.048  75.820  22.655  1.00  0.00           C  
ATOM    173  CZ  PHE C 159      78.764  77.176  22.747  1.00  0.00           C  
ATOM    174  N   PRO C 160      73.982  72.066  25.649  1.00  0.00           N  
ATOM    175  CA  PRO C 160      73.385  71.059  26.528  1.00  0.00           C  
ATOM    176  C   PRO C 160      74.347  69.904  26.725  1.00  0.00           C  
ATOM    177  O   PRO C 160      75.262  69.713  25.926  1.00  0.00           O  
ATOM    178  CB  PRO C 160      72.147  70.627  25.750  1.00  0.00           C  
ATOM    179  CG  PRO C 160      72.585  70.756  24.336  1.00  0.00           C  
ATOM    180  CD  PRO C 160      73.298  72.086  24.344  1.00  0.00           C  
ATOM    181  N   ASN C 161      74.150  69.134  27.787  1.00  0.00           N  
ATOM    182  CA  ASN C 161      75.027  67.998  28.047  1.00  0.00           C  
ATOM    183  C   ASN C 161      74.270  66.867  28.691  1.00  0.00           C  
ATOM    184  O   ASN C 161      74.847  66.037  29.373  1.00  0.00           O  
ATOM    185  CB  ASN C 161      76.229  68.395  28.921  1.00  0.00           C  
ATOM    186  CG  ASN C 161      75.855  68.710  30.372  1.00  0.00           C  
ATOM    187  OD1 ASN C 161      74.691  68.934  30.701  1.00  0.00           O  
ATOM    188  ND2 ASN C 161      76.864  68.759  31.222  1.00  0.00           N  
ATOM    189  N   ASP C 162      72.966  66.828  28.451  1.00  0.00           N  
ATOM    190  CA  ASP C 162      72.113  65.798  29.024  1.00  0.00           C  
ATOM    191  C   ASP C 162      71.860  64.603  28.098  1.00  0.00           C  
ATOM    192  O   ASP C 162      71.356  63.575  28.539  1.00  0.00           O  
ATOM    193  CB  ASP C 162      70.790  66.420  29.450  1.00  0.00           C  
ATOM    194  CG  ASP C 162      70.080  67.112  28.313  1.00  0.00           C  
ATOM    195  OD1 ASP C 162      70.392  68.288  28.033  1.00  0.00           O  
ATOM    196  OD2 ASP C 162      69.207  66.479  27.691  1.00  0.00           O  
ATOM    197  N   PHE C 163      72.180  64.735  26.816  1.00  0.00           N  
ATOM    198  CA  PHE C 163      71.956  63.645  25.876  1.00  0.00           C  
ATOM    199  C   PHE C 163      72.912  62.489  26.159  1.00  0.00           C  
ATOM    200  O   PHE C 163      74.098  62.708  26.367  1.00  0.00           O  
ATOM    201  CB  PHE C 163      72.142  64.134  24.436  1.00  0.00           C  
ATOM    202  CG  PHE C 163      71.850  63.084  23.401  1.00  0.00           C  
ATOM    203  CD1 PHE C 163      70.556  62.913  22.908  1.00  0.00           C  
ATOM    204  CD2 PHE C 163      72.859  62.241  22.947  1.00  0.00           C  
ATOM    205  CE1 PHE C 163      70.272  61.913  21.979  1.00  0.00           C  
ATOM    206  CE2 PHE C 163      72.589  61.236  22.018  1.00  0.00           C  
ATOM    207  CZ  PHE C 163      71.290  61.071  21.533  1.00  0.00           C  
ATOM    208  N   ARG C 164      72.403  61.263  26.122  1.00  0.00           N  
ATOM    209  CA  ARG C 164      73.225  60.080  26.353  1.00  0.00           C  
ATOM    210  C   ARG C 164      72.960  59.088  25.227  1.00  0.00           C  
ATOM    211  O   ARG C 164      71.803  58.781  24.927  1.00  0.00           O  
ATOM    212  CB  ARG C 164      72.887  59.414  27.699  1.00  0.00           C  
ATOM    213  CG  ARG C 164      73.160  60.253  28.943  1.00  0.00           C  
ATOM    214  CD  ARG C 164      74.648  60.526  29.172  1.00  0.00           C  
ATOM    215  NE  ARG C 164      74.874  61.916  29.577  1.00  0.00           N  
ATOM    216  CZ  ARG C 164      74.886  62.345  30.834  1.00  0.00           C  
ATOM    217  NH1 ARG C 164      74.756  61.486  31.839  1.00  0.00           N  
ATOM    218  NH2 ARG C 164      74.958  63.645  31.088  1.00  0.00           N  
ATOM    219  N   ARG C 165      74.026  58.614  24.588  1.00  0.00           N  
ATOM    220  CA  ARG C 165      73.911  57.635  23.510  1.00  0.00           C  
ATOM    221  C   ARG C 165      74.105  56.262  24.114  1.00  0.00           C  
ATOM    222  O   ARG C 165      74.729  56.142  25.160  1.00  0.00           O  
ATOM    223  CB  ARG C 165      74.990  57.864  22.450  1.00  0.00           C  
ATOM    224  CG  ARG C 165      76.405  57.697  22.963  1.00  0.00           C  
ATOM    225  CD  ARG C 165      77.411  57.647  21.828  1.00  0.00           C  
ATOM    226  NE  ARG C 165      78.784  57.650  22.325  1.00  0.00           N  
ATOM    227  CZ  ARG C 165      79.843  57.982  21.593  1.00  0.00           C  
ATOM    228  NH1 ARG C 165      79.696  58.309  20.315  1.00  0.00           N  
ATOM    229  NH2 ARG C 165      81.044  58.037  22.149  1.00  0.00           N  
ATOM    230  N   ASP C 166      73.600  55.227  23.453  1.00  0.00           N  
ATOM    231  CA  ASP C 166      73.777  53.866  23.952  1.00  0.00           C  
ATOM    232  C   ASP C 166      74.474  52.929  22.977  1.00  0.00           C  
ATOM    233  O   ASP C 166      74.499  51.724  23.194  1.00  0.00           O  
ATOM    234  CB  ASP C 166      72.440  53.260  24.409  1.00  0.00           C  
ATOM    235  CG  ASP C 166      71.357  53.309  23.340  1.00  0.00           C  
ATOM    236  OD1 ASP C 166      71.675  53.188  22.142  1.00  0.00           O  
ATOM    237  OD2 ASP C 166      70.170  53.465  23.705  1.00  0.00           O  
ATOM    238  N   HIS C 167      75.012  53.473  21.889  1.00  0.00           N  
ATOM    239  CA  HIS C 167      75.711  52.669  20.884  1.00  0.00           C  
ATOM    240  C   HIS C 167      76.660  53.532  20.069  1.00  0.00           C  
ATOM    241  O   HIS C 167      76.425  54.732  19.895  1.00  0.00           O  
ATOM    242  CB  HIS C 167      74.721  52.047  19.904  1.00  0.00           C  
ATOM    243  CG  HIS C 167      74.044  50.810  20.403  1.00  0.00           C  
ATOM    244  ND1 HIS C 167      72.923  50.844  21.203  1.00  0.00           N  
ATOM    245  CD2 HIS C 167      74.285  49.502  20.151  1.00  0.00           C  
ATOM    246  CE1 HIS C 167      72.495  49.614  21.418  1.00  0.00           C  
ATOM    247  NE2 HIS C 167      73.305  48.782  20.790  1.00  0.00           N  
ATOM    248  N   THR C 168      77.726  52.919  19.570  1.00  0.00           N  
ATOM    249  CA  THR C 168      78.622  53.594  18.644  1.00  0.00           C  
ATOM    250  C   THR C 168      78.516  52.844  17.317  1.00  0.00           C  
ATOM    251  O   THR C 168      78.220  51.644  17.298  1.00  0.00           O  
ATOM    252  CB  THR C 168      80.065  53.611  19.156  1.00  0.00           C  
ATOM    253  OG1 THR C 168      80.381  52.343  19.737  1.00  0.00           O  
ATOM    254  CG2 THR C 168      80.240  54.685  20.197  1.00  0.00           C  
ATOM    255  N   SER C 169      78.698  53.557  16.212  1.00  0.00           N  
ATOM    256  CA  SER C 169      78.525  52.972  14.891  1.00  0.00           C  
ATOM    257  C   SER C 169      79.096  51.566  14.780  1.00  0.00           C  
ATOM    258  O   SER C 169      78.407  50.640  14.349  1.00  0.00           O  
ATOM    259  CB  SER C 169      79.153  53.878  13.848  1.00  0.00           C  
ATOM    260  OG  SER C 169      80.465  54.219  14.238  1.00  0.00           O  
ATOM    261  N   ASP C 170      80.336  51.402  15.221  1.00  0.00           N  
ATOM    262  CA  ASP C 170      81.002  50.106  15.180  1.00  0.00           C  
ATOM    263  C   ASP C 170      80.200  48.978  15.825  1.00  0.00           C  
ATOM    264  O   ASP C 170      80.151  47.875  15.294  1.00  0.00           O  
ATOM    265  CB  ASP C 170      82.415  50.190  15.786  1.00  0.00           C  
ATOM    266  CG  ASP C 170      82.426  50.704  17.224  1.00  0.00           C  
ATOM    267  OD1 ASP C 170      81.459  51.370  17.639  1.00  0.00           O  
ATOM    268  OD2 ASP C 170      83.422  50.459  17.938  1.00  0.00           O  
ATOM    269  N   GLN C 171      79.541  49.259  16.942  1.00  0.00           N  
ATOM    270  CA  GLN C 171      78.735  48.247  17.616  1.00  0.00           C  
ATOM    271  C   GLN C 171      77.564  47.838  16.747  1.00  0.00           C  
ATOM    272  O   GLN C 171      77.316  46.654  16.538  1.00  0.00           O  
ATOM    273  CB  GLN C 171      78.185  48.780  18.937  1.00  0.00           C  
ATOM    274  CG  GLN C 171      79.236  49.109  19.978  1.00  0.00           C  
ATOM    275  CD  GLN C 171      78.632  49.692  21.238  1.00  0.00           C  
ATOM    276  OE1 GLN C 171      77.448  50.032  21.271  1.00  0.00           O  
ATOM    277  NE2 GLN C 171      79.442  49.819  22.279  1.00  0.00           N  
ATOM    278  N   LEU C 172      76.856  48.832  16.229  1.00  0.00           N  
ATOM    279  CA  LEU C 172      75.663  48.592  15.433  1.00  0.00           C  
ATOM    280  C   LEU C 172      76.004  47.806  14.182  1.00  0.00           C  
ATOM    281  O   LEU C 172      75.257  46.915  13.765  1.00  0.00           O  
ATOM    282  CB  LEU C 172      75.027  49.920  15.055  1.00  0.00           C  
ATOM    283  CG  LEU C 172      74.670  50.780  16.260  1.00  0.00           C  
ATOM    284  CD1 LEU C 172      75.278  52.151  16.083  1.00  0.00           C  
ATOM    285  CD2 LEU C 172      73.174  50.870  16.420  1.00  0.00           C  
ATOM    286  N   HIS C 173      77.144  48.130  13.587  1.00  0.00           N  
ATOM    287  CA  HIS C 173      77.583  47.419  12.405  1.00  0.00           C  
ATOM    288  C   HIS C 173      77.907  45.974  12.721  1.00  0.00           C  
ATOM    289  O   HIS C 173      77.418  45.072  12.047  1.00  0.00           O  
ATOM    290  CB  HIS C 173      78.779  48.117  11.758  1.00  0.00           C  
ATOM    291  CG  HIS C 173      78.399  49.298  10.923  1.00  0.00           C  
ATOM    292  ND1 HIS C 173      77.414  49.238   9.956  1.00  0.00           N  
ATOM    293  CD2 HIS C 173      78.847  50.575  10.918  1.00  0.00           C  
ATOM    294  CE1 HIS C 173      77.273  50.423   9.401  1.00  0.00           C  
ATOM    295  NE2 HIS C 173      78.130  51.257   9.964  1.00  0.00           N  
ATOM    296  N   GLU C 174      78.641  45.746  13.805  1.00  0.00           N  
ATOM    297  CA  GLU C 174      79.073  44.398  14.159  1.00  0.00           C  
ATOM    298  C   GLU C 174      77.926  43.469  14.552  1.00  0.00           C  
ATOM    299  O   GLU C 174      78.059  42.249  14.470  1.00  0.00           O  
ATOM    300  CB  GLU C 174      80.127  44.450  15.265  1.00  0.00           C  
ATOM    301  N   GLU C 175      76.782  44.037  14.912  1.00  0.00           N  
ATOM    302  CA  GLU C 175      75.662  43.229  15.365  1.00  0.00           C  
ATOM    303  C   GLU C 175      74.498  43.186  14.372  1.00  0.00           C  
ATOM    304  O   GLU C 175      73.708  42.241  14.381  1.00  0.00           O  
ATOM    305  CB  GLU C 175      75.173  43.734  16.727  1.00  0.00           C  
ATOM    306  CG  GLU C 175      74.163  42.826  17.424  1.00  0.00           C  
ATOM    307  CD  GLU C 175      73.697  43.382  18.755  1.00  0.00           C  
ATOM    308  OE1 GLU C 175      74.283  44.367  19.249  1.00  0.00           O  
ATOM    309  OE2 GLU C 175      72.736  42.838  19.330  1.00  0.00           O  
ATOM    310  N   PHE C 176      74.377  44.201  13.519  1.00  0.00           N  
ATOM    311  CA  PHE C 176      73.216  44.278  12.643  1.00  0.00           C  
ATOM    312  C   PHE C 176      73.499  44.410  11.171  1.00  0.00           C  
ATOM    313  O   PHE C 176      72.566  44.553  10.390  1.00  0.00           O  
ATOM    314  CB  PHE C 176      72.312  45.424  13.075  1.00  0.00           C  
ATOM    315  CG  PHE C 176      71.960  45.387  14.516  1.00  0.00           C  
ATOM    316  CD1 PHE C 176      71.094  44.424  15.005  1.00  0.00           C  
ATOM    317  CD2 PHE C 176      72.521  46.296  15.401  1.00  0.00           C  
ATOM    318  CE1 PHE C 176      70.787  44.370  16.358  1.00  0.00           C  
ATOM    319  CE2 PHE C 176      72.218  46.252  16.756  1.00  0.00           C  
ATOM    320  CZ  PHE C 176      71.350  45.286  17.237  1.00  0.00           C  
ATOM    321  N   ASP C 177      74.766  44.350  10.777  1.00  0.00           N  
ATOM    322  CA  ASP C 177      75.123  44.465   9.362  1.00  0.00           C  
ATOM    323  C   ASP C 177      74.691  43.226   8.564  1.00  0.00           C  
ATOM    324  O   ASP C 177      74.633  43.259   7.333  1.00  0.00           O  
ATOM    325  CB  ASP C 177      76.641  44.666   9.200  1.00  0.00           C  
ATOM    326  CG  ASP C 177      77.026  46.095   8.812  1.00  0.00           C  
ATOM    327  OD1 ASP C 177      76.140  46.925   8.514  1.00  0.00           O  
ATOM    328  OD2 ASP C 177      78.239  46.392   8.788  1.00  0.00           O  
ATOM    329  N   ALA C 178      74.390  42.135   9.264  1.00  0.00           N  
ATOM    330  CA  ALA C 178      74.009  40.887   8.606  1.00  0.00           C  
ATOM    331  C   ALA C 178      72.583  40.450   8.942  1.00  0.00           C  
ATOM    332  O   ALA C 178      72.290  39.257   9.014  1.00  0.00           O  
ATOM    333  CB  ALA C 178      75.004  39.779   8.959  1.00  0.00           C  
ATOM    334  N   LYS C 179      71.692  41.415   9.131  1.00  0.00           N  
ATOM    335  CA  LYS C 179      70.299  41.109   9.402  1.00  0.00           C  
ATOM    336  C   LYS C 179      69.431  41.782   8.354  1.00  0.00           C  
ATOM    337  O   LYS C 179      69.408  43.006   8.260  1.00  0.00           O  
ATOM    338  CB  LYS C 179      69.915  41.544  10.819  1.00  0.00           C  
ATOM    339  CG  LYS C 179      70.537  40.642  11.885  1.00  0.00           C  
ATOM    340  CD  LYS C 179      69.940  40.872  13.266  1.00  0.00           C  
ATOM    341  CE  LYS C 179      70.421  39.827  14.272  1.00  0.00           C  
ATOM    342  NZ  LYS C 179      69.833  40.025  15.631  1.00  0.00           N  
ATOM    343  N   ASP C 180      68.769  40.971   7.530  1.00  0.00           N  
ATOM    344  CA  ASP C 180      67.906  41.474   6.462  1.00  0.00           C  
ATOM    345  C   ASP C 180      66.829  42.374   7.054  1.00  0.00           C  
ATOM    346  O   ASP C 180      66.373  42.146   8.177  1.00  0.00           O  
ATOM    347  CB  ASP C 180      67.267  40.308   5.703  1.00  0.00           C  
ATOM    348  N   ASN C 181      66.396  43.363   6.277  1.00  0.00           N  
ATOM    349  CA  ASN C 181      65.419  44.350   6.740  1.00  0.00           C  
ATOM    350  C   ASN C 181      64.179  43.717   7.375  1.00  0.00           C  
ATOM    351  O   ASN C 181      63.536  44.318   8.234  1.00  0.00           O  
ATOM    352  CB  ASN C 181      65.010  45.274   5.590  1.00  0.00           C  
ATOM    353  CG  ASN C 181      64.642  46.675   6.066  1.00  0.00           C  
ATOM    354  OD1 ASN C 181      64.408  46.907   7.249  1.00  0.00           O  
ATOM    355  ND2 ASN C 181      64.619  47.617   5.141  1.00  0.00           N  
ATOM    356  N   GLN C 182      63.857  42.497   6.957  1.00  0.00           N  
ATOM    357  CA  GLN C 182      62.729  41.772   7.528  1.00  0.00           C  
ATOM    358  C   GLN C 182      62.986  41.511   9.020  1.00  0.00           C  
ATOM    359  O   GLN C 182      62.126  41.778   9.867  1.00  0.00           O  
ATOM    360  CB  GLN C 182      62.523  40.452   6.779  1.00  0.00           C  
ATOM    361  N   GLU C 183      64.189  41.023   9.325  1.00  0.00           N  
ATOM    362  CA  GLU C 183      64.588  40.714  10.693  1.00  0.00           C  
ATOM    363  C   GLU C 183      64.675  41.993  11.520  1.00  0.00           C  
ATOM    364  O   GLU C 183      64.186  42.045  12.647  1.00  0.00           O  
ATOM    365  CB  GLU C 183      65.933  39.986  10.697  1.00  0.00           C  
ATOM    366  N   LEU C 184      65.274  43.029  10.940  1.00  0.00           N  
ATOM    367  CA  LEU C 184      65.428  44.306  11.625  1.00  0.00           C  
ATOM    368  C   LEU C 184      64.086  44.944  11.983  1.00  0.00           C  
ATOM    369  O   LEU C 184      63.869  45.349  13.124  1.00  0.00           O  
ATOM    370  CB  LEU C 184      66.271  45.264  10.780  1.00  0.00           C  
ATOM    371  CG  LEU C 184      67.748  44.870  10.671  1.00  0.00           C  
ATOM    372  CD1 LEU C 184      68.509  45.885   9.850  1.00  0.00           C  
ATOM    373  CD2 LEU C 184      68.369  44.752  12.054  1.00  0.00           C  
ATOM    374  N   GLU C 185      63.172  44.972  11.018  1.00  0.00           N  
ATOM    375  CA  GLU C 185      61.858  45.572  11.218  1.00  0.00           C  
ATOM    376  C   GLU C 185      61.130  44.996  12.432  1.00  0.00           C  
ATOM    377  O   GLU C 185      60.589  45.743  13.249  1.00  0.00           O  
ATOM    378  CB  GLU C 185      61.014  45.395   9.969  1.00  0.00           C  
ATOM    379  N   SER C 186      61.104  43.669  12.532  1.00  0.00           N  
ATOM    380  CA  SER C 186      60.432  42.998  13.644  1.00  0.00           C  
ATOM    381  C   SER C 186      61.063  43.411  14.963  1.00  0.00           C  
ATOM    382  O   SER C 186      60.370  43.789  15.918  1.00  0.00           O  
ATOM    383  CB  SER C 186      60.541  41.480  13.496  1.00  0.00           C  
ATOM    384  OG  SER C 186      61.882  41.045  13.643  1.00  0.00           O  
ATOM    385  N   LEU C 195      62.383  43.281  15.019  1.00  0.00           N  
ATOM    386  CA  LEU C 195      63.136  43.661  16.195  1.00  0.00           C  
ATOM    387  C   LEU C 195      63.270  45.169  16.221  1.00  0.00           C  
ATOM    388  O   LEU C 195      64.320  45.695  15.873  1.00  0.00           O  
ATOM    389  CB  LEU C 195      64.531  43.029  16.163  1.00  0.00           C  
ATOM    390  CG  LEU C 195      64.599  41.522  16.380  1.00  0.00           C  
ATOM    391  CD1 LEU C 195      66.039  41.038  16.252  1.00  0.00           C  
ATOM    392  CD2 LEU C 195      64.038  41.174  17.753  1.00  0.00           C  
ATOM    393  N   ASN C 196      62.199  45.866  16.589  1.00  0.00           N  
ATOM    394  CA  ASN C 196      62.247  47.318  16.692  1.00  0.00           C  
ATOM    395  C   ASN C 196      63.332  47.743  17.661  1.00  0.00           C  
ATOM    396  O   ASN C 196      63.066  48.061  18.823  1.00  0.00           O  
ATOM    397  CB  ASN C 196      60.904  47.881  17.142  1.00  0.00           C  
ATOM    398  CG  ASN C 196      59.960  48.104  15.986  1.00  0.00           C  
ATOM    399  OD1 ASN C 196      60.255  48.869  15.069  1.00  0.00           O  
ATOM    400  ND2 ASN C 196      58.807  47.459  16.033  1.00  0.00           N  
ATOM    401  N   ILE C 197      64.566  47.706  17.172  1.00  0.00           N  
ATOM    402  CA  ILE C 197      65.738  48.078  17.942  1.00  0.00           C  
ATOM    403  C   ILE C 197      65.888  49.582  17.857  1.00  0.00           C  
ATOM    404  O   ILE C 197      66.181  50.133  16.796  1.00  0.00           O  
ATOM    405  CB  ILE C 197      66.998  47.380  17.391  1.00  0.00           C  
ATOM    406  CG1 ILE C 197      66.878  45.877  17.620  1.00  0.00           C  
ATOM    407  CG2 ILE C 197      68.257  47.903  18.068  1.00  0.00           C  
ATOM    408  CD1 ILE C 197      67.831  45.071  16.806  1.00  0.00           C  
ATOM    409  N   GLU C 198      65.597  50.247  18.963  1.00  0.00           N  
ATOM    410  CA  GLU C 198      65.722  51.688  19.035  1.00  0.00           C  
ATOM    411  C   GLU C 198      67.085  51.962  19.647  1.00  0.00           C  
ATOM    412  O   GLU C 198      67.404  51.453  20.721  1.00  0.00           O  
ATOM    413  CB  GLU C 198      64.609  52.265  19.908  1.00  0.00           C  
ATOM    414  CG  GLU C 198      64.533  53.779  19.912  1.00  0.00           C  
ATOM    415  CD  GLU C 198      63.376  54.299  20.747  1.00  0.00           C  
ATOM    416  OE1 GLU C 198      62.225  53.853  20.525  1.00  0.00           O  
ATOM    417  OE2 GLU C 198      63.615  55.155  21.628  1.00  0.00           O  
ATOM    418  N   VAL C 199      67.920  52.692  18.926  1.00  0.00           N  
ATOM    419  CA  VAL C 199      69.242  53.033  19.414  1.00  0.00           C  
ATOM    420  C   VAL C 199      69.424  54.547  19.445  1.00  0.00           C  
ATOM    421  O   VAL C 199      68.730  55.282  18.738  1.00  0.00           O  
ATOM    422  CB  VAL C 199      70.342  52.393  18.538  1.00  0.00           C  
ATOM    423  CG1 VAL C 199      70.251  50.881  18.604  1.00  0.00           C  
ATOM    424  CG2 VAL C 199      70.210  52.847  17.094  1.00  0.00           C  
ATOM    425  N   SER C 200      70.288  55.017  20.334  1.00  0.00           N  
ATOM    426  CA  SER C 200      70.643  56.421  20.356  1.00  0.00           C  
ATOM    427  C   SER C 200      72.133  56.493  20.123  1.00  0.00           C  
ATOM    428  O   SER C 200      72.913  55.732  20.705  1.00  0.00           O  
ATOM    429  CB  SER C 200      70.272  57.085  21.682  1.00  0.00           C  
ATOM    430  OG  SER C 200      71.002  56.534  22.757  1.00  0.00           O  
ATOM    431  N   VAL C 201      72.512  57.337  19.184  1.00  0.00           N  
ATOM    432  CA  VAL C 201      73.905  57.527  18.846  1.00  0.00           C  
ATOM    433  C   VAL C 201      74.128  59.019  18.944  1.00  0.00           C  
ATOM    434  O   VAL C 201      73.187  59.774  19.204  1.00  0.00           O  
ATOM    435  CB  VAL C 201      74.195  57.062  17.409  1.00  0.00           C  
ATOM    436  CG1 VAL C 201      74.096  55.555  17.314  1.00  0.00           C  
ATOM    437  CG2 VAL C 201      73.206  57.701  16.451  1.00  0.00           C  
ATOM    438  N   ALA C 202      75.366  59.441  18.740  1.00  0.00           N  
ATOM    439  CA  ALA C 202      75.712  60.852  18.777  1.00  0.00           C  
ATOM    440  C   ALA C 202      77.089  60.983  18.148  1.00  0.00           C  
ATOM    441  O   ALA C 202      77.919  60.086  18.281  1.00  0.00           O  
ATOM    442  CB  ALA C 202      75.723  61.362  20.206  1.00  0.00           C  
ATOM    443  N   GLY C 203      77.308  62.064  17.416  1.00  0.00           N  
ATOM    444  CA  GLY C 203      78.593  62.259  16.780  1.00  0.00           C  
ATOM    445  C   GLY C 203      78.575  63.470  15.879  1.00  0.00           C  
ATOM    446  O   GLY C 203      77.648  64.283  15.932  1.00  0.00           O  
ATOM    447  N   ARG C 205      79.588  63.574  15.030  1.00  0.00           N  
ATOM    448  CA  ARG C 205      79.733  64.710  14.133  1.00  0.00           C  
ATOM    449  C   ARG C 205      79.080  64.482  12.767  1.00  0.00           C  
ATOM    450  O   ARG C 205      79.277  63.440  12.136  1.00  0.00           O  
ATOM    451  CB  ARG C 205      81.216  65.042  13.988  1.00  0.00           C  
ATOM    452  CG  ARG C 205      81.531  66.060  12.943  1.00  0.00           C  
ATOM    453  CD  ARG C 205      82.963  66.501  13.080  1.00  0.00           C  
ATOM    454  NE  ARG C 205      83.090  67.663  13.956  1.00  0.00           N  
ATOM    455  CZ  ARG C 205      83.778  67.669  15.089  1.00  0.00           C  
ATOM    456  NH1 ARG C 205      84.363  66.558  15.521  1.00  0.00           N  
ATOM    457  NH2 ARG C 205      83.928  68.799  15.758  1.00  0.00           N  
ATOM    458  N   MET C 206      78.293  65.463  12.330  1.00  0.00           N  
ATOM    459  CA  MET C 206      77.572  65.405  11.061  1.00  0.00           C  
ATOM    460  C   MET C 206      78.530  65.685   9.930  1.00  0.00           C  
ATOM    461  O   MET C 206      78.897  66.835   9.689  1.00  0.00           O  
ATOM    462  CB  MET C 206      76.442  66.434  11.054  1.00  0.00           C  
ATOM    463  CG  MET C 206      75.727  66.586   9.734  1.00  0.00           C  
ATOM    464  SD  MET C 206      74.078  67.278   9.940  1.00  0.00           S  
ATOM    465  CE  MET C 206      74.430  69.003   9.952  1.00  0.00           C  
ATOM    466  N   MET C 207      78.938  64.626   9.240  1.00  0.00           N  
ATOM    467  CA  MET C 207      79.906  64.747   8.167  1.00  0.00           C  
ATOM    468  C   MET C 207      79.335  65.095   6.797  1.00  0.00           C  
ATOM    469  O   MET C 207      79.988  65.783   6.018  1.00  0.00           O  
ATOM    470  CB  MET C 207      80.747  63.485   8.089  1.00  0.00           C  
ATOM    471  CG  MET C 207      81.560  63.256   9.339  1.00  0.00           C  
ATOM    472  SD  MET C 207      82.505  64.708   9.813  1.00  0.00           S  
ATOM    473  CE  MET C 207      84.009  64.442   8.974  1.00  0.00           C  
ATOM    474  N   THR C 208      78.143  64.598   6.483  1.00  0.00           N  
ATOM    475  CA  THR C 208      77.515  64.882   5.197  1.00  0.00           C  
ATOM    476  C   THR C 208      76.007  64.945   5.368  1.00  0.00           C  
ATOM    477  O   THR C 208      75.459  64.337   6.284  1.00  0.00           O  
ATOM    478  CB  THR C 208      77.823  63.791   4.138  1.00  0.00           C  
ATOM    479  OG1 THR C 208      77.039  62.619   4.393  1.00  0.00           O  
ATOM    480  CG2 THR C 208      79.284  63.411   4.156  1.00  0.00           C  
ATOM    481  N   ARG C 209      75.339  65.651   4.465  1.00  0.00           N  
ATOM    482  CA  ARG C 209      73.889  65.772   4.495  1.00  0.00           C  
ATOM    483  C   ARG C 209      73.350  65.999   3.095  1.00  0.00           C  
ATOM    484  O   ARG C 209      73.837  66.870   2.372  1.00  0.00           O  
ATOM    485  CB  ARG C 209      73.475  66.937   5.384  1.00  0.00           C  
ATOM    486  CG  ARG C 209      71.976  67.125   5.477  1.00  0.00           C  
ATOM    487  CD  ARG C 209      71.637  68.249   6.431  1.00  0.00           C  
ATOM    488  NE  ARG C 209      72.347  69.469   6.071  1.00  0.00           N  
ATOM    489  CZ  ARG C 209      72.208  70.630   6.700  1.00  0.00           C  
ATOM    490  NH1 ARG C 209      71.372  70.743   7.727  1.00  0.00           N  
ATOM    491  NH2 ARG C 209      72.912  71.679   6.302  1.00  0.00           N  
ATOM    492  N   ARG C 210      72.369  65.191   2.709  1.00  0.00           N  
ATOM    493  CA  ARG C 210      71.707  65.316   1.414  1.00  0.00           C  
ATOM    494  C   ARG C 210      70.233  65.589   1.671  1.00  0.00           C  
ATOM    495  O   ARG C 210      69.481  64.673   2.018  1.00  0.00           O  
ATOM    496  CB  ARG C 210      71.862  64.026   0.608  1.00  0.00           C  
ATOM    497  N   ILE C 211      69.838  66.855   1.568  1.00  0.00           N  
ATOM    498  CA  ILE C 211      68.449  67.238   1.784  1.00  0.00           C  
ATOM    499  C   ILE C 211      67.661  66.999   0.515  1.00  0.00           C  
ATOM    500  O   ILE C 211      68.105  67.366  -0.568  1.00  0.00           O  
ATOM    501  CB  ILE C 211      68.314  68.722   2.143  1.00  0.00           C  
ATOM    502  CG1 ILE C 211      69.046  69.021   3.448  1.00  0.00           C  
ATOM    503  CG2 ILE C 211      66.847  69.096   2.277  1.00  0.00           C  
ATOM    504  CD1 ILE C 211      68.998  70.477   3.847  1.00  0.00           C  
ATOM    505  N   MET C 212      66.491  66.393   0.650  1.00  0.00           N  
ATOM    506  CA  MET C 212      65.644  66.136  -0.498  1.00  0.00           C  
ATOM    507  C   MET C 212      64.189  66.417  -0.169  1.00  0.00           C  
ATOM    508  O   MET C 212      63.319  65.631  -0.518  1.00  0.00           O  
ATOM    509  CB  MET C 212      65.805  64.691  -0.953  1.00  0.00           C  
ATOM    510  CG  MET C 212      67.209  64.357  -1.418  1.00  0.00           C  
ATOM    511  SD  MET C 212      67.389  62.677  -2.033  1.00  0.00           S  
ATOM    512  CE  MET C 212      66.920  61.745  -0.573  1.00  0.00           C  
ATOM    513  N   GLY C 213      63.947  67.539   0.512  1.00  0.00           N  
ATOM    514  CA  GLY C 213      62.607  67.950   0.899  1.00  0.00           C  
ATOM    515  C   GLY C 213      61.803  66.898   1.632  1.00  0.00           C  
ATOM    516  O   GLY C 213      61.445  65.882   1.056  1.00  0.00           O  
ATOM    517  N   LYS C 214      61.503  67.139   2.900  1.00  0.00           N  
ATOM    518  CA  LYS C 214      60.722  66.195   3.709  1.00  0.00           C  
ATOM    519  C   LYS C 214      61.502  64.958   4.143  1.00  0.00           C  
ATOM    520  O   LYS C 214      61.069  64.240   5.040  1.00  0.00           O  
ATOM    521  CB  LYS C 214      59.415  65.790   2.998  1.00  0.00           C  
ATOM    522  N   ALA C 215      62.641  64.709   3.510  1.00  0.00           N  
ATOM    523  CA  ALA C 215      63.523  63.629   3.924  1.00  0.00           C  
ATOM    524  C   ALA C 215      64.943  63.961   3.490  1.00  0.00           C  
ATOM    525  O   ALA C 215      65.159  64.565   2.436  1.00  0.00           O  
ATOM    526  CB  ALA C 215      63.075  62.310   3.337  1.00  0.00           C  
ATOM    527  N   SER C 216      65.903  63.582   4.325  1.00  0.00           N  
ATOM    528  CA  SER C 216      67.312  63.841   4.081  1.00  0.00           C  
ATOM    529  C   SER C 216      68.113  62.658   4.575  1.00  0.00           C  
ATOM    530  O   SER C 216      67.627  61.860   5.377  1.00  0.00           O  
ATOM    531  CB  SER C 216      67.757  65.071   4.859  1.00  0.00           C  
ATOM    532  OG  SER C 216      66.927  66.176   4.576  1.00  0.00           O  
ATOM    533  N   PHE C 217      69.340  62.539   4.094  1.00  0.00           N  
ATOM    534  CA  PHE C 217      70.233  61.511   4.584  1.00  0.00           C  
ATOM    535  C   PHE C 217      71.428  62.206   5.193  1.00  0.00           C  
ATOM    536  O   PHE C 217      71.961  63.159   4.618  1.00  0.00           O  
ATOM    537  CB  PHE C 217      70.673  60.582   3.462  1.00  0.00           C  
ATOM    538  CG  PHE C 217      69.617  59.608   3.042  1.00  0.00           C  
ATOM    539  CD1 PHE C 217      68.694  59.943   2.061  1.00  0.00           C  
ATOM    540  CD2 PHE C 217      69.537  58.353   3.635  1.00  0.00           C  
ATOM    541  CE1 PHE C 217      67.703  59.040   1.675  1.00  0.00           C  
ATOM    542  CE2 PHE C 217      68.551  57.441   3.257  1.00  0.00           C  
ATOM    543  CZ  PHE C 217      67.632  57.786   2.275  1.00  0.00           C  
ATOM    544  N   VAL C 218      71.784  61.784   6.400  1.00  0.00           N  
ATOM    545  CA  VAL C 218      72.915  62.351   7.114  1.00  0.00           C  
ATOM    546  C   VAL C 218      73.874  61.222   7.488  1.00  0.00           C  
ATOM    547  O   VAL C 218      73.449  60.102   7.774  1.00  0.00           O  
ATOM    548  CB  VAL C 218      72.446  63.070   8.399  1.00  0.00           C  
ATOM    549  CG1 VAL C 218      73.624  63.719   9.106  1.00  0.00           C  
ATOM    550  CG2 VAL C 218      71.389  64.114   8.070  1.00  0.00           C  
ATOM    551  N   THR C 219      75.167  61.507   7.436  1.00  0.00           N  
ATOM    552  CA  THR C 219      76.183  60.553   7.847  1.00  0.00           C  
ATOM    553  C   THR C 219      76.823  61.063   9.138  1.00  0.00           C  
ATOM    554  O   THR C 219      77.388  62.166   9.178  1.00  0.00           O  
ATOM    555  CB  THR C 219      77.255  60.381   6.765  1.00  0.00           C  
ATOM    556  OG1 THR C 219      76.646  59.870   5.573  1.00  0.00           O  
ATOM    557  CG2 THR C 219      78.321  59.418   7.221  1.00  0.00           C  
ATOM    558  N   LEU C 220      76.681  60.273  10.198  1.00  0.00           N  
ATOM    559  CA  LEU C 220      77.218  60.603  11.509  1.00  0.00           C  
ATOM    560  C   LEU C 220      78.558  59.893  11.710  1.00  0.00           C  
ATOM    561  O   LEU C 220      78.707  58.721  11.352  1.00  0.00           O  
ATOM    562  CB  LEU C 220      76.233  60.143  12.585  1.00  0.00           C  
ATOM    563  CG  LEU C 220      76.385  60.687  14.003  1.00  0.00           C  
ATOM    564  CD1 LEU C 220      76.042  62.163  14.003  1.00  0.00           C  
ATOM    565  CD2 LEU C 220      75.451  59.947  14.939  1.00  0.00           C  
ATOM    566  N   GLN C 221      79.527  60.593  12.284  1.00  0.00           N  
ATOM    567  CA  GLN C 221      80.814  59.984  12.562  1.00  0.00           C  
ATOM    568  C   GLN C 221      81.148  60.104  14.045  1.00  0.00           C  
ATOM    569  O   GLN C 221      81.220  61.219  14.578  1.00  0.00           O  
ATOM    570  CB  GLN C 221      81.911  60.649  11.734  1.00  0.00           C  
ATOM    571  CG  GLN C 221      83.297  60.124  12.039  1.00  0.00           C  
ATOM    572  CD  GLN C 221      84.379  60.788  11.219  1.00  0.00           C  
ATOM    573  OE1 GLN C 221      84.595  60.436  10.067  1.00  0.00           O  
ATOM    574  NE2 GLN C 221      85.079  61.739  11.817  1.00  0.00           N  
ATOM    575  N   ASP C 222      81.339  58.959  14.700  1.00  0.00           N  
ATOM    576  CA  ASP C 222      81.761  58.904  16.099  1.00  0.00           C  
ATOM    577  C   ASP C 222      83.048  58.071  16.177  1.00  0.00           C  
ATOM    578  O   ASP C 222      83.637  57.766  15.142  1.00  0.00           O  
ATOM    579  CB  ASP C 222      80.646  58.323  16.988  1.00  0.00           C  
ATOM    580  CG  ASP C 222      80.195  56.931  16.556  1.00  0.00           C  
ATOM    581  OD1 ASP C 222      80.951  56.223  15.871  1.00  0.00           O  
ATOM    582  OD2 ASP C 222      79.077  56.522  16.925  1.00  0.00           O  
ATOM    583  N   VAL C 223      83.481  57.703  17.384  1.00  0.00           N  
ATOM    584  CA  VAL C 223      84.707  56.902  17.570  1.00  0.00           C  
ATOM    585  C   VAL C 223      84.794  55.666  16.703  1.00  0.00           C  
ATOM    586  O   VAL C 223      85.865  55.309  16.226  1.00  0.00           O  
ATOM    587  CB  VAL C 223      84.868  56.372  19.011  1.00  0.00           C  
ATOM    588  CG1 VAL C 223      85.832  57.210  19.768  1.00  0.00           C  
ATOM    589  CG2 VAL C 223      83.525  56.291  19.713  1.00  0.00           C  
ATOM    590  N   GLY C 224      83.678  54.958  16.602  1.00  0.00           N  
ATOM    591  CA  GLY C 224      83.657  53.708  15.872  1.00  0.00           C  
ATOM    592  C   GLY C 224      83.716  53.862  14.368  1.00  0.00           C  
ATOM    593  O   GLY C 224      84.210  52.975  13.678  1.00  0.00           O  
ATOM    594  N   GLY C 225      83.195  54.970  13.856  1.00  0.00           N  
ATOM    595  CA  GLY C 225      83.174  55.167  12.422  1.00  0.00           C  
ATOM    596  C   GLY C 225      81.965  55.971  12.006  1.00  0.00           C  
ATOM    597  O   GLY C 225      81.604  56.933  12.682  1.00  0.00           O  
ATOM    598  N   ARG C 226      81.304  55.552  10.931  1.00  0.00           N  
ATOM    599  CA  ARG C 226      80.158  56.291  10.420  1.00  0.00           C  
ATOM    600  C   ARG C 226      78.896  55.450  10.411  1.00  0.00           C  
ATOM    601  O   ARG C 226      78.949  54.223  10.268  1.00  0.00           O  
ATOM    602  CB  ARG C 226      80.453  56.839   9.018  1.00  0.00           C  
ATOM    603  CG  ARG C 226      81.624  57.815   8.988  1.00  0.00           C  
ATOM    604  CD  ARG C 226      81.894  58.410   7.612  1.00  0.00           C  
ATOM    605  NE  ARG C 226      83.101  59.245   7.622  1.00  0.00           N  
ATOM    606  CZ  ARG C 226      83.301  60.316   6.850  1.00  0.00           C  
ATOM    607  NH1 ARG C 226      82.374  60.715   5.982  1.00  0.00           N  
ATOM    608  NH2 ARG C 226      84.443  60.996   6.942  1.00  0.00           N  
ATOM    609  N   ILE C 227      77.767  56.109  10.628  1.00  0.00           N  
ATOM    610  CA  ILE C 227      76.469  55.456  10.600  1.00  0.00           C  
ATOM    611  C   ILE C 227      75.539  56.400   9.841  1.00  0.00           C  
ATOM    612  O   ILE C 227      75.754  57.616   9.834  1.00  0.00           O  
ATOM    613  CB  ILE C 227      75.947  55.162  12.035  1.00  0.00           C  
ATOM    614  CG1 ILE C 227      74.562  54.514  11.989  1.00  0.00           C  
ATOM    615  CG2 ILE C 227      75.938  56.419  12.873  1.00  0.00           C  
ATOM    616  CD1 ILE C 227      74.569  53.109  11.440  1.00  0.00           C  
ATOM    617  N   GLN C 228      74.552  55.841   9.152  1.00  0.00           N  
ATOM    618  CA  GLN C 228      73.676  56.652   8.333  1.00  0.00           C  
ATOM    619  C   GLN C 228      72.355  56.912   9.024  1.00  0.00           C  
ATOM    620  O   GLN C 228      71.740  56.000   9.582  1.00  0.00           O  
ATOM    621  CB  GLN C 228      73.459  55.974   6.985  1.00  0.00           C  
ATOM    622  CG  GLN C 228      72.710  56.827   5.975  1.00  0.00           C  
ATOM    623  CD  GLN C 228      73.263  56.683   4.572  1.00  0.00           C  
ATOM    624  OE1 GLN C 228      74.386  56.220   4.378  1.00  0.00           O  
ATOM    625  NE2 GLN C 228      72.493  57.117   3.585  1.00  0.00           N  
ATOM    626  N   LEU C 229      71.933  58.167   9.009  1.00  0.00           N  
ATOM    627  CA  LEU C 229      70.676  58.551   9.619  1.00  0.00           C  
ATOM    628  C   LEU C 229      69.673  58.860   8.520  1.00  0.00           C  
ATOM    629  O   LEU C 229      70.044  59.393   7.471  1.00  0.00           O  
ATOM    630  CB  LEU C 229      70.867  59.802  10.472  1.00  0.00           C  
ATOM    631  CG  LEU C 229      71.954  59.845  11.545  1.00  0.00           C  
ATOM    632  CD1 LEU C 229      71.835  61.163  12.289  1.00  0.00           C  
ATOM    633  CD2 LEU C 229      71.813  58.683  12.511  1.00  0.00           C  
ATOM    634  N   TYR C 230      68.411  58.509   8.757  1.00  0.00           N  
ATOM    635  CA  TYR C 230      67.320  58.841   7.844  1.00  0.00           C  
ATOM    636  C   TYR C 230      66.450  59.884   8.541  1.00  0.00           C  
ATOM    637  O   TYR C 230      65.689  59.553   9.451  1.00  0.00           O  
ATOM    638  CB  TYR C 230      66.491  57.593   7.495  1.00  0.00           C  
ATOM    639  CG  TYR C 230      65.289  57.866   6.612  1.00  0.00           C  
ATOM    640  CD1 TYR C 230      65.444  58.149   5.256  1.00  0.00           C  
ATOM    641  CD2 TYR C 230      64.004  57.881   7.143  1.00  0.00           C  
ATOM    642  CE1 TYR C 230      64.350  58.451   4.452  1.00  0.00           C  
ATOM    643  CE2 TYR C 230      62.900  58.182   6.353  1.00  0.00           C  
ATOM    644  CZ  TYR C 230      63.078  58.469   5.004  1.00  0.00           C  
ATOM    645  OH  TYR C 230      61.988  58.788   4.218  1.00  0.00           O  
ATOM    646  N   VAL C 231      66.592  61.141   8.130  1.00  0.00           N  
ATOM    647  CA  VAL C 231      65.870  62.245   8.751  1.00  0.00           C  
ATOM    648  C   VAL C 231      64.681  62.626   7.883  1.00  0.00           C  
ATOM    649  O   VAL C 231      64.852  63.120   6.778  1.00  0.00           O  
ATOM    650  CB  VAL C 231      66.781  63.474   8.915  1.00  0.00           C  
ATOM    651  CG1 VAL C 231      66.068  64.556   9.699  1.00  0.00           C  
ATOM    652  CG2 VAL C 231      68.086  63.084   9.592  1.00  0.00           C  
ATOM    653  N   ALA C 232      63.478  62.421   8.399  1.00  0.00           N  
ATOM    654  CA  ALA C 232      62.257  62.712   7.661  1.00  0.00           C  
ATOM    655  C   ALA C 232      61.354  63.590   8.524  1.00  0.00           C  
ATOM    656  O   ALA C 232      61.136  63.287   9.694  1.00  0.00           O  
ATOM    657  CB  ALA C 232      61.550  61.413   7.311  1.00  0.00           C  
ATOM    658  N   ARG C 233      60.804  64.651   7.940  1.00  0.00           N  
ATOM    659  CA  ARG C 233      59.967  65.608   8.670  1.00  0.00           C  
ATOM    660  C   ARG C 233      58.860  64.955   9.487  1.00  0.00           C  
ATOM    661  O   ARG C 233      58.688  65.262  10.666  1.00  0.00           O  
ATOM    662  CB  ARG C 233      59.362  66.636   7.710  1.00  0.00           C  
ATOM    663  N   ASP C 234      58.133  64.035   8.865  1.00  0.00           N  
ATOM    664  CA  ASP C 234      56.987  63.397   9.510  1.00  0.00           C  
ATOM    665  C   ASP C 234      57.335  62.506  10.699  1.00  0.00           C  
ATOM    666  O   ASP C 234      56.488  62.253  11.555  1.00  0.00           O  
ATOM    667  CB  ASP C 234      56.176  62.596   8.482  1.00  0.00           C  
ATOM    668  CG  ASP C 234      55.586  63.473   7.378  1.00  0.00           C  
ATOM    669  OD1 ASP C 234      55.164  64.621   7.660  1.00  0.00           O  
ATOM    670  OD2 ASP C 234      55.538  63.003   6.220  1.00  0.00           O  
ATOM    671  N   SER C 235      58.573  62.031  10.751  1.00  0.00           N  
ATOM    672  CA  SER C 235      58.999  61.139  11.818  1.00  0.00           C  
ATOM    673  C   SER C 235      59.464  61.921  13.035  1.00  0.00           C  
ATOM    674  O   SER C 235      59.457  61.402  14.151  1.00  0.00           O  
ATOM    675  CB  SER C 235      60.143  60.247  11.342  1.00  0.00           C  
ATOM    676  OG  SER C 235      59.813  59.539  10.159  1.00  0.00           O  
ATOM    677  N   LEU C 236      59.888  63.160  12.816  1.00  0.00           N  
ATOM    678  CA  LEU C 236      60.426  63.978  13.889  1.00  0.00           C  
ATOM    679  C   LEU C 236      59.353  64.825  14.540  1.00  0.00           C  
ATOM    680  O   LEU C 236      58.255  64.987  14.002  1.00  0.00           O  
ATOM    681  CB  LEU C 236      61.536  64.885  13.361  1.00  0.00           C  
ATOM    682  CG  LEU C 236      62.730  64.156  12.757  1.00  0.00           C  
ATOM    683  CD1 LEU C 236      63.771  65.158  12.306  1.00  0.00           C  
ATOM    684  CD2 LEU C 236      63.313  63.202  13.783  1.00  0.00           C  
ATOM    685  N   PRO C 237      59.629  65.321  15.752  1.00  0.00           N  
ATOM    686  CA  PRO C 237      58.654  66.175  16.417  1.00  0.00           C  
ATOM    687  C   PRO C 237      58.350  67.390  15.549  1.00  0.00           C  
ATOM    688  O   PRO C 237      59.169  67.825  14.737  1.00  0.00           O  
ATOM    689  CB  PRO C 237      59.377  66.567  17.700  1.00  0.00           C  
ATOM    690  CG  PRO C 237      60.134  65.325  18.018  1.00  0.00           C  
ATOM    691  CD  PRO C 237      60.718  64.957  16.675  1.00  0.00           C  
ATOM    692  N   GLU C 238      57.142  67.899  15.714  1.00  0.00           N  
ATOM    693  CA  GLU C 238      56.636  69.068  15.016  1.00  0.00           C  
ATOM    694  C   GLU C 238      57.653  70.218  14.912  1.00  0.00           C  
ATOM    695  O   GLU C 238      58.072  70.785  15.921  1.00  0.00           O  
ATOM    696  CB  GLU C 238      55.372  69.519  15.758  1.00  0.00           C  
ATOM    697  CG  GLU C 238      54.511  70.585  15.103  1.00  0.00           C  
ATOM    698  CD  GLU C 238      53.273  70.903  15.945  1.00  0.00           C  
ATOM    699  OE1 GLU C 238      52.253  70.182  15.816  1.00  0.00           O  
ATOM    700  OE2 GLU C 238      53.329  71.861  16.751  1.00  0.00           O  
ATOM    701  N   GLY C 239      58.076  70.514  13.684  1.00  0.00           N  
ATOM    702  CA  GLY C 239      58.940  71.658  13.434  1.00  0.00           C  
ATOM    703  C   GLY C 239      60.439  71.440  13.467  1.00  0.00           C  
ATOM    704  O   GLY C 239      61.188  72.250  12.919  1.00  0.00           O  
ATOM    705  N   VAL C 240      60.882  70.363  14.102  1.00  0.00           N  
ATOM    706  CA  VAL C 240      62.302  70.073  14.216  1.00  0.00           C  
ATOM    707  C   VAL C 240      62.987  70.115  12.864  1.00  0.00           C  
ATOM    708  O   VAL C 240      63.973  70.830  12.679  1.00  0.00           O  
ATOM    709  CB  VAL C 240      62.539  68.690  14.849  1.00  0.00           C  
ATOM    710  CG1 VAL C 240      64.005  68.291  14.747  1.00  0.00           C  
ATOM    711  CG2 VAL C 240      62.100  68.712  16.294  1.00  0.00           C  
ATOM    712  N   TYR C 241      62.438  69.369  11.914  1.00  0.00           N  
ATOM    713  CA  TYR C 241      63.027  69.257  10.592  1.00  0.00           C  
ATOM    714  C   TYR C 241      63.271  70.602   9.921  1.00  0.00           C  
ATOM    715  O   TYR C 241      64.393  70.895   9.505  1.00  0.00           O  
ATOM    716  CB  TYR C 241      62.142  68.394   9.702  1.00  0.00           C  
ATOM    717  CG  TYR C 241      62.773  67.981   8.391  1.00  0.00           C  
ATOM    718  CD1 TYR C 241      63.564  66.837   8.306  1.00  0.00           C  
ATOM    719  CD2 TYR C 241      62.518  68.684   7.224  1.00  0.00           C  
ATOM    720  CE1 TYR C 241      64.069  66.396   7.085  1.00  0.00           C  
ATOM    721  CE2 TYR C 241      63.021  68.253   6.002  1.00  0.00           C  
ATOM    722  CZ  TYR C 241      63.786  67.108   5.939  1.00  0.00           C  
ATOM    723  OH  TYR C 241      64.216  66.646   4.719  1.00  0.00           O  
ATOM    724  N   ASN C 242      62.232  71.427   9.845  1.00  0.00           N  
ATOM    725  CA  ASN C 242      62.331  72.694   9.127  1.00  0.00           C  
ATOM    726  C   ASN C 242      62.957  73.821   9.909  1.00  0.00           C  
ATOM    727  O   ASN C 242      63.777  74.565   9.380  1.00  0.00           O  
ATOM    728  CB  ASN C 242      60.963  73.144   8.614  1.00  0.00           C  
ATOM    729  CG  ASN C 242      60.412  72.230   7.533  1.00  0.00           C  
ATOM    730  OD1 ASN C 242      61.117  71.852   6.595  1.00  0.00           O  
ATOM    731  ND2 ASN C 242      59.141  71.870   7.659  1.00  0.00           N  
ATOM    732  N   ASP C 243      62.552  73.971  11.162  1.00  0.00           N  
ATOM    733  CA  ASP C 243      63.049  75.064  11.987  1.00  0.00           C  
ATOM    734  C   ASP C 243      64.390  74.775  12.675  1.00  0.00           C  
ATOM    735  O   ASP C 243      65.071  75.697  13.127  1.00  0.00           O  
ATOM    736  CB  ASP C 243      61.987  75.470  13.017  1.00  0.00           C  
ATOM    737  CG  ASP C 243      60.677  75.919  12.372  1.00  0.00           C  
ATOM    738  OD1 ASP C 243      60.713  76.498  11.260  1.00  0.00           O  
ATOM    739  OD2 ASP C 243      59.610  75.691  12.986  1.00  0.00           O  
ATOM    740  N   GLN C 244      64.774  73.505  12.756  1.00  0.00           N  
ATOM    741  CA  GLN C 244      66.038  73.158  13.377  1.00  0.00           C  
ATOM    742  C   GLN C 244      66.989  72.399  12.476  1.00  0.00           C  
ATOM    743  O   GLN C 244      67.995  72.950  12.043  1.00  0.00           O  
ATOM    744  CB  GLN C 244      65.799  72.400  14.675  1.00  0.00           C  
ATOM    745  CG  GLN C 244      65.281  73.306  15.773  1.00  0.00           C  
ATOM    746  CD  GLN C 244      64.673  72.543  16.918  1.00  0.00           C  
ATOM    747  OE1 GLN C 244      65.254  71.585  17.421  1.00  0.00           O  
ATOM    748  NE2 GLN C 244      63.490  72.969  17.343  1.00  0.00           N  
ATOM    749  N   PHE C 245      66.666  71.148  12.171  1.00  0.00           N  
ATOM    750  CA  PHE C 245      67.549  70.320  11.363  1.00  0.00           C  
ATOM    751  C   PHE C 245      68.120  71.053  10.151  1.00  0.00           C  
ATOM    752  O   PHE C 245      69.337  71.169  10.005  1.00  0.00           O  
ATOM    753  CB  PHE C 245      66.838  69.049  10.921  1.00  0.00           C  
ATOM    754  CG  PHE C 245      67.623  68.235   9.940  1.00  0.00           C  
ATOM    755  CD1 PHE C 245      68.912  67.831  10.230  1.00  0.00           C  
ATOM    756  CD2 PHE C 245      67.078  67.886   8.718  1.00  0.00           C  
ATOM    757  CE1 PHE C 245      69.642  67.087   9.321  1.00  0.00           C  
ATOM    758  CE2 PHE C 245      67.802  67.144   7.804  1.00  0.00           C  
ATOM    759  CZ  PHE C 245      69.085  66.745   8.105  1.00  0.00           C  
ATOM    760  N   LYS C 246      67.238  71.584   9.311  1.00  0.00           N  
ATOM    761  CA  LYS C 246      67.654  72.290   8.099  1.00  0.00           C  
ATOM    762  C   LYS C 246      68.546  73.511   8.302  1.00  0.00           C  
ATOM    763  O   LYS C 246      69.211  73.947   7.370  1.00  0.00           O  
ATOM    764  CB  LYS C 246      66.440  72.635   7.228  1.00  0.00           C  
ATOM    765  CG  LYS C 246      66.043  71.487   6.307  1.00  0.00           C  
ATOM    766  CD  LYS C 246      64.650  71.628   5.710  1.00  0.00           C  
ATOM    767  CE  LYS C 246      64.549  72.737   4.676  1.00  0.00           C  
ATOM    768  NZ  LYS C 246      63.137  72.894   4.193  1.00  0.00           N  
ATOM    769  N   LYS C 247      68.593  74.045   9.514  1.00  0.00           N  
ATOM    770  CA  LYS C 247      69.441  75.202   9.788  1.00  0.00           C  
ATOM    771  C   LYS C 247      70.802  74.813  10.398  1.00  0.00           C  
ATOM    772  O   LYS C 247      71.637  75.677  10.685  1.00  0.00           O  
ATOM    773  CB  LYS C 247      68.702  76.189  10.681  1.00  0.00           C  
ATOM    774  N   TRP C 248      71.022  73.514  10.603  1.00  0.00           N  
ATOM    775  CA  TRP C 248      72.293  73.025  11.138  1.00  0.00           C  
ATOM    776  C   TRP C 248      73.326  73.008  10.030  1.00  0.00           C  
ATOM    777  O   TRP C 248      72.979  72.970   8.852  1.00  0.00           O  
ATOM    778  CB  TRP C 248      72.148  71.615  11.713  1.00  0.00           C  
ATOM    779  CG  TRP C 248      71.233  71.558  12.881  1.00  0.00           C  
ATOM    780  CD1 TRP C 248      70.748  72.613  13.606  1.00  0.00           C  
ATOM    781  CD2 TRP C 248      70.622  70.387  13.442  1.00  0.00           C  
ATOM    782  NE1 TRP C 248      69.872  72.176  14.564  1.00  0.00           N  
ATOM    783  CE2 TRP C 248      69.776  70.808  14.486  1.00  0.00           C  
ATOM    784  CE3 TRP C 248      70.718  69.020  13.149  1.00  0.00           C  
ATOM    785  CZ2 TRP C 248      69.018  69.917  15.242  1.00  0.00           C  
ATOM    786  CZ3 TRP C 248      69.961  68.129  13.903  1.00  0.00           C  
ATOM    787  CH2 TRP C 248      69.122  68.585  14.938  1.00  0.00           C  
ATOM    788  N   ASP C 249      74.598  73.028  10.411  1.00  0.00           N  
ATOM    789  CA  ASP C 249      75.692  73.025   9.454  1.00  0.00           C  
ATOM    790  C   ASP C 249      76.515  71.754   9.561  1.00  0.00           C  
ATOM    791  O   ASP C 249      76.523  71.090  10.595  1.00  0.00           O  
ATOM    792  CB  ASP C 249      76.602  74.228   9.689  1.00  0.00           C  
ATOM    793  CG  ASP C 249      75.895  75.538   9.482  1.00  0.00           C  
ATOM    794  OD1 ASP C 249      75.846  76.007   8.322  1.00  0.00           O  
ATOM    795  OD2 ASP C 249      75.385  76.104  10.474  1.00  0.00           O  
ATOM    796  N   LEU C 250      77.215  71.443   8.478  1.00  0.00           N  
ATOM    797  CA  LEU C 250      78.132  70.318   8.408  1.00  0.00           C  
ATOM    798  C   LEU C 250      79.256  70.588   9.403  1.00  0.00           C  
ATOM    799  O   LEU C 250      79.917  71.619   9.335  1.00  0.00           O  
ATOM    800  CB  LEU C 250      78.712  70.239   6.993  1.00  0.00           C  
ATOM    801  CG  LEU C 250      78.222  69.119   6.080  1.00  0.00           C  
ATOM    802  CD1 LEU C 250      76.725  68.886   6.214  1.00  0.00           C  
ATOM    803  CD2 LEU C 250      78.591  69.453   4.659  1.00  0.00           C  
ATOM    804  N   GLY C 251      79.421  69.697  10.366  1.00  0.00           N  
ATOM    805  CA  GLY C 251      80.468  69.873  11.356  1.00  0.00           C  
ATOM    806  C   GLY C 251      79.888  69.850  12.755  1.00  0.00           C  
ATOM    807  O   GLY C 251      80.569  69.498  13.717  1.00  0.00           O  
ATOM    808  N   ASP C 252      78.612  70.213  12.862  1.00  0.00           N  
ATOM    809  CA  ASP C 252      77.897  70.194  14.125  1.00  0.00           C  
ATOM    810  C   ASP C 252      77.880  68.798  14.733  1.00  0.00           C  
ATOM    811  O   ASP C 252      77.834  67.796  14.014  1.00  0.00           O  
ATOM    812  CB  ASP C 252      76.452  70.639  13.920  1.00  0.00           C  
ATOM    813  CG  ASP C 252      76.331  72.097  13.584  1.00  0.00           C  
ATOM    814  OD1 ASP C 252      77.298  72.862  13.787  1.00  0.00           O  
ATOM    815  OD2 ASP C 252      75.247  72.488  13.123  1.00  0.00           O  
ATOM    816  N   ILE C 253      77.885  68.750  16.063  1.00  0.00           N  
ATOM    817  CA  ILE C 253      77.822  67.505  16.822  1.00  0.00           C  
ATOM    818  C   ILE C 253      76.347  67.337  17.153  1.00  0.00           C  
ATOM    819  O   ILE C 253      75.746  68.231  17.758  1.00  0.00           O  
ATOM    820  CB  ILE C 253      78.625  67.635  18.147  1.00  0.00           C  
ATOM    821  CG1 ILE C 253      80.057  68.095  17.866  1.00  0.00           C  
ATOM    822  CG2 ILE C 253      78.660  66.313  18.894  1.00  0.00           C  
ATOM    823  CD1 ILE C 253      80.954  67.013  17.331  1.00  0.00           C  
ATOM    824  N   ILE C 254      75.747  66.234  16.718  1.00  0.00           N  
ATOM    825  CA  ILE C 254      74.327  66.006  16.963  1.00  0.00           C  
ATOM    826  C   ILE C 254      74.089  64.654  17.608  1.00  0.00           C  
ATOM    827  O   ILE C 254      74.933  63.758  17.524  1.00  0.00           O  
ATOM    828  CB  ILE C 254      73.493  66.068  15.663  1.00  0.00           C  
ATOM    829  CG1 ILE C 254      73.984  65.014  14.674  1.00  0.00           C  
ATOM    830  CG2 ILE C 254      73.550  67.461  15.057  1.00  0.00           C  
ATOM    831  CD1 ILE C 254      73.197  64.974  13.396  1.00  0.00           C  
ATOM    832  N   GLY C 255      72.946  64.527  18.272  1.00  0.00           N  
ATOM    833  CA  GLY C 255      72.577  63.279  18.903  1.00  0.00           C  
ATOM    834  C   GLY C 255      71.265  62.855  18.292  1.00  0.00           C  
ATOM    835  O   GLY C 255      70.424  63.707  17.993  1.00  0.00           O  
ATOM    836  N   ALA C 256      71.080  61.553  18.107  1.00  0.00           N  
ATOM    837  CA  ALA C 256      69.887  61.045  17.448  1.00  0.00           C  
ATOM    838  C   ALA C 256      69.430  59.734  18.040  1.00  0.00           C  
ATOM    839  O   ALA C 256      70.233  58.957  18.551  1.00  0.00           O  
ATOM    840  CB  ALA C 256      70.156  60.860  15.980  1.00  0.00           C  
ATOM    841  N   ARG C 257      68.144  59.463  17.887  1.00  0.00           N  
ATOM    842  CA  ARG C 257      67.536  58.253  18.408  1.00  0.00           C  
ATOM    843  C   ARG C 257      66.469  57.785  17.414  1.00  0.00           C  
ATOM    844  O   ARG C 257      65.695  58.595  16.899  1.00  0.00           O  
ATOM    845  CB  ARG C 257      66.913  58.554  19.774  1.00  0.00           C  
ATOM    846  CG  ARG C 257      66.252  57.375  20.460  1.00  0.00           C  
ATOM    847  CD  ARG C 257      65.820  57.733  21.880  1.00  0.00           C  
ATOM    848  NE  ARG C 257      66.942  57.757  22.828  1.00  0.00           N  
ATOM    849  CZ  ARG C 257      67.468  58.862  23.361  1.00  0.00           C  
ATOM    850  NH1 ARG C 257      66.996  60.062  23.035  1.00  0.00           N  
ATOM    851  NH2 ARG C 257      68.461  58.767  24.239  1.00  0.00           N  
ATOM    852  N   GLY C 258      66.466  56.493  17.108  1.00  0.00           N  
ATOM    853  CA  GLY C 258      65.486  55.945  16.191  1.00  0.00           C  
ATOM    854  C   GLY C 258      65.700  54.455  16.034  1.00  0.00           C  
ATOM    855  O   GLY C 258      66.483  53.876  16.778  1.00  0.00           O  
ATOM    856  N   THR C 259      65.048  53.840  15.051  1.00  0.00           N  
ATOM    857  CA  THR C 259      65.131  52.396  14.853  1.00  0.00           C  
ATOM    858  C   THR C 259      66.004  51.979  13.686  1.00  0.00           C  
ATOM    859  O   THR C 259      66.050  52.652  12.666  1.00  0.00           O  
ATOM    860  CB  THR C 259      63.742  51.804  14.654  1.00  0.00           C  
ATOM    861  OG1 THR C 259      62.990  52.646  13.771  1.00  0.00           O  
ATOM    862  CG2 THR C 259      63.015  51.721  15.977  1.00  0.00           C  
ATOM    863  N   LEU C 261      66.700  50.863  13.841  1.00  0.00           N  
ATOM    864  CA  LEU C 261      67.573  50.354  12.792  1.00  0.00           C  
ATOM    865  C   LEU C 261      66.791  49.724  11.657  1.00  0.00           C  
ATOM    866  O   LEU C 261      65.689  49.208  11.854  1.00  0.00           O  
ATOM    867  CB  LEU C 261      68.532  49.315  13.362  1.00  0.00           C  
ATOM    868  CG  LEU C 261      69.567  49.866  14.335  1.00  0.00           C  
ATOM    869  CD1 LEU C 261      70.270  48.729  15.032  1.00  0.00           C  
ATOM    870  CD2 LEU C 261      70.565  50.733  13.585  1.00  0.00           C  
ATOM    871  N   PHE C 262      67.370  49.781  10.466  1.00  0.00           N  
ATOM    872  CA  PHE C 262      66.805  49.157   9.278  1.00  0.00           C  
ATOM    873  C   PHE C 262      67.860  49.275   8.197  1.00  0.00           C  
ATOM    874  O   PHE C 262      68.812  50.037   8.345  1.00  0.00           O  
ATOM    875  CB  PHE C 262      65.517  49.866   8.835  1.00  0.00           C  
ATOM    876  CG  PHE C 262      65.749  51.180   8.155  1.00  0.00           C  
ATOM    877  CD1 PHE C 262      65.847  52.353   8.891  1.00  0.00           C  
ATOM    878  CD2 PHE C 262      65.881  51.244   6.775  1.00  0.00           C  
ATOM    879  CE1 PHE C 262      66.078  53.574   8.260  1.00  0.00           C  
ATOM    880  CE2 PHE C 262      66.111  52.456   6.136  1.00  0.00           C  
ATOM    881  CZ  PHE C 262      66.210  53.624   6.879  1.00  0.00           C  
ATOM    882  N   LYS C 263      67.700  48.515   7.122  1.00  0.00           N  
ATOM    883  CA  LYS C 263      68.634  48.568   6.004  1.00  0.00           C  
ATOM    884  C   LYS C 263      67.969  49.214   4.800  1.00  0.00           C  
ATOM    885  O   LYS C 263      66.826  48.900   4.478  1.00  0.00           O  
ATOM    886  CB  LYS C 263      69.130  47.169   5.635  1.00  0.00           C  
ATOM    887  CG  LYS C 263      70.248  46.651   6.524  1.00  0.00           C  
ATOM    888  CD  LYS C 263      70.745  45.300   6.035  1.00  0.00           C  
ATOM    889  CE  LYS C 263      72.254  45.285   5.846  1.00  0.00           C  
ATOM    890  NZ  LYS C 263      72.699  44.067   5.109  1.00  0.00           N  
ATOM    891  N   THR C 264      68.675  50.143   4.164  1.00  0.00           N  
ATOM    892  CA  THR C 264      68.173  50.835   2.983  1.00  0.00           C  
ATOM    893  C   THR C 264      68.268  49.906   1.782  1.00  0.00           C  
ATOM    894  O   THR C 264      68.851  48.815   1.858  1.00  0.00           O  
ATOM    895  CB  THR C 264      69.010  52.109   2.651  1.00  0.00           C  
ATOM    896  OG1 THR C 264      70.363  51.741   2.357  1.00  0.00           O  
ATOM    897  CG2 THR C 264      69.005  53.090   3.812  1.00  0.00           C  
ATOM    898  N   GLN C 266      67.695  50.339   0.666  1.00  0.00           N  
ATOM    899  CA  GLN C 266      67.818  49.584  -0.566  1.00  0.00           C  
ATOM    900  C   GLN C 266      69.220  49.817  -1.146  1.00  0.00           C  
ATOM    901  O   GLN C 266      69.390  50.603  -2.077  1.00  0.00           O  
ATOM    902  CB  GLN C 266      66.725  50.004  -1.564  1.00  0.00           C  
ATOM    903  N   THR C 267      70.216  49.193  -0.515  1.00  0.00           N  
ATOM    904  CA  THR C 267      71.631  49.208  -0.916  1.00  0.00           C  
ATOM    905  C   THR C 267      72.442  48.362   0.082  1.00  0.00           C  
ATOM    906  O   THR C 267      73.613  48.052  -0.157  1.00  0.00           O  
ATOM    907  CB  THR C 267      72.263  50.652  -0.998  1.00  0.00           C  
ATOM    908  OG1 THR C 267      71.765  51.495   0.046  1.00  0.00           O  
ATOM    909  CG2 THR C 267      72.018  51.296  -2.342  1.00  0.00           C  
ATOM    910  N   GLY C 268      71.811  47.996   1.198  1.00  0.00           N  
ATOM    911  CA  GLY C 268      72.476  47.190   2.209  1.00  0.00           C  
ATOM    912  C   GLY C 268      73.134  48.028   3.288  1.00  0.00           C  
ATOM    913  O   GLY C 268      73.898  47.510   4.104  1.00  0.00           O  
ATOM    914  N   GLU C 269      72.850  49.329   3.279  1.00  0.00           N  
ATOM    915  CA  GLU C 269      73.375  50.258   4.275  1.00  0.00           C  
ATOM    916  C   GLU C 269      72.561  50.204   5.556  1.00  0.00           C  
ATOM    917  O   GLU C 269      71.335  50.332   5.524  1.00  0.00           O  
ATOM    918  CB  GLU C 269      73.328  51.690   3.740  1.00  0.00           C  
ATOM    919  CG  GLU C 269      74.571  52.145   2.997  1.00  0.00           C  
ATOM    920  CD  GLU C 269      75.660  52.703   3.917  1.00  0.00           C  
ATOM    921  OE1 GLU C 269      75.681  52.373   5.126  1.00  0.00           O  
ATOM    922  OE2 GLU C 269      76.502  53.486   3.420  1.00  0.00           O  
ATOM    923  N   LEU C 270      73.232  50.006   6.683  1.00  0.00           N  
ATOM    924  CA  LEU C 270      72.537  50.018   7.957  1.00  0.00           C  
ATOM    925  C   LEU C 270      72.229  51.485   8.261  1.00  0.00           C  
ATOM    926  O   LEU C 270      73.108  52.348   8.153  1.00  0.00           O  
ATOM    927  CB  LEU C 270      73.415  49.399   9.048  1.00  0.00           C  
ATOM    928  CG  LEU C 270      72.798  49.205  10.436  1.00  0.00           C  
ATOM    929  CD1 LEU C 270      71.564  48.320  10.359  1.00  0.00           C  
ATOM    930  CD2 LEU C 270      73.818  48.575  11.358  1.00  0.00           C  
ATOM    931  N   SER C 271      70.978  51.770   8.595  1.00  0.00           N  
ATOM    932  CA  SER C 271      70.559  53.132   8.857  1.00  0.00           C  
ATOM    933  C   SER C 271      69.634  53.224  10.048  1.00  0.00           C  
ATOM    934  O   SER C 271      69.069  52.226  10.499  1.00  0.00           O  
ATOM    935  CB  SER C 271      69.874  53.724   7.628  1.00  0.00           C  
ATOM    936  OG  SER C 271      70.823  54.066   6.633  1.00  0.00           O  
ATOM    937  N   ILE C 272      69.493  54.443  10.552  1.00  0.00           N  
ATOM    938  CA  ILE C 272      68.658  54.723  11.703  1.00  0.00           C  
ATOM    939  C   ILE C 272      67.518  55.643  11.274  1.00  0.00           C  
ATOM    940  O   ILE C 272      67.740  56.747  10.775  1.00  0.00           O  
ATOM    941  CB  ILE C 272      69.477  55.426  12.821  1.00  0.00           C  
ATOM    942  CG1 ILE C 272      70.698  54.590  13.196  1.00  0.00           C  
ATOM    943  CG2 ILE C 272      68.621  55.646  14.053  1.00  0.00           C  
ATOM    944  CD1 ILE C 272      71.623  55.300  14.141  1.00  0.00           C  
ATOM    945  N   HIS C 273      66.295  55.166  11.414  1.00  0.00           N  
ATOM    946  CA  HIS C 273      65.143  55.992  11.130  1.00  0.00           C  
ATOM    947  C   HIS C 273      64.937  56.853  12.366  1.00  0.00           C  
ATOM    948  O   HIS C 273      64.372  56.398  13.356  1.00  0.00           O  
ATOM    949  CB  HIS C 273      63.920  55.118  10.885  1.00  0.00           C  
ATOM    950  CG  HIS C 273      62.696  55.890  10.519  1.00  0.00           C  
ATOM    951  ND1 HIS C 273      62.064  55.747   9.305  1.00  0.00           N  
ATOM    952  CD2 HIS C 273      61.992  56.826  11.199  1.00  0.00           C  
ATOM    953  CE1 HIS C 273      61.024  56.558   9.251  1.00  0.00           C  
ATOM    954  NE2 HIS C 273      60.957  57.223  10.388  1.00  0.00           N  
ATOM    955  N   CYS C 274      65.418  58.086  12.314  1.00  0.00           N  
ATOM    956  CA  CYS C 274      65.347  58.979  13.461  1.00  0.00           C  
ATOM    957  C   CYS C 274      63.934  59.355  13.864  1.00  0.00           C  
ATOM    958  O   CYS C 274      63.083  59.610  13.022  1.00  0.00           O  
ATOM    959  CB  CYS C 274      66.147  60.248  13.183  1.00  0.00           C  
ATOM    960  SG  CYS C 274      67.861  59.919  12.772  1.00  0.00           S  
ATOM    961  N   THR C 275      63.686  59.349  15.165  1.00  0.00           N  
ATOM    962  CA  THR C 275      62.416  59.795  15.711  1.00  0.00           C  
ATOM    963  C   THR C 275      62.699  60.981  16.622  1.00  0.00           C  
ATOM    964  O   THR C 275      61.795  61.706  17.030  1.00  0.00           O  
ATOM    965  CB  THR C 275      61.734  58.681  16.508  1.00  0.00           C  
ATOM    966  OG1 THR C 275      62.642  58.169  17.490  1.00  0.00           O  
ATOM    967  CG2 THR C 275      61.321  57.552  15.578  1.00  0.00           C  
ATOM    968  N   GLU C 276      63.971  61.178  16.934  1.00  0.00           N  
ATOM    969  CA  GLU C 276      64.388  62.304  17.745  1.00  0.00           C  
ATOM    970  C   GLU C 276      65.767  62.668  17.256  1.00  0.00           C  
ATOM    971  O   GLU C 276      66.570  61.785  16.949  1.00  0.00           O  
ATOM    972  CB  GLU C 276      64.450  61.915  19.214  1.00  0.00           C  
ATOM    973  CG  GLU C 276      64.776  63.068  20.137  1.00  0.00           C  
ATOM    974  CD  GLU C 276      65.090  62.618  21.553  1.00  0.00           C  
ATOM    975  OE1 GLU C 276      64.441  61.664  22.048  1.00  0.00           O  
ATOM    976  OE2 GLU C 276      65.996  63.222  22.172  1.00  0.00           O  
ATOM    977  N   LEU C 277      66.047  63.961  17.201  1.00  0.00           N  
ATOM    978  CA  LEU C 277      67.303  64.451  16.657  1.00  0.00           C  
ATOM    979  C   LEU C 277      67.538  65.800  17.315  1.00  0.00           C  
ATOM    980  O   LEU C 277      66.612  66.610  17.377  1.00  0.00           O  
ATOM    981  CB  LEU C 277      67.149  64.634  15.141  1.00  0.00           C  
ATOM    982  CG  LEU C 277      68.337  65.013  14.249  1.00  0.00           C  
ATOM    983  CD1 LEU C 277      69.327  63.868  14.185  1.00  0.00           C  
ATOM    984  CD2 LEU C 277      67.844  65.330  12.848  1.00  0.00           C  
ATOM    985  N   ARG C 278      68.736  66.033  17.851  1.00  0.00           N  
ATOM    986  CA  ARG C 278      69.024  67.338  18.437  1.00  0.00           C  
ATOM    987  C   ARG C 278      70.468  67.801  18.412  1.00  0.00           C  
ATOM    988  O   ARG C 278      71.384  66.993  18.286  1.00  0.00           O  
ATOM    989  CB  ARG C 278      68.407  67.480  19.831  1.00  0.00           C  
ATOM    990  CG  ARG C 278      68.791  66.464  20.877  1.00  0.00           C  
ATOM    991  CD  ARG C 278      67.771  66.555  22.015  1.00  0.00           C  
ATOM    992  NE  ARG C 278      68.367  66.446  23.347  1.00  0.00           N  
ATOM    993  CZ  ARG C 278      69.028  67.428  23.958  1.00  0.00           C  
ATOM    994  NH1 ARG C 278      69.195  68.604  23.363  1.00  0.00           N  
ATOM    995  NH2 ARG C 278      69.531  67.231  25.165  1.00  0.00           N  
ATOM    996  N   LEU C 279      70.645  69.120  18.437  1.00  0.00           N  
ATOM    997  CA  LEU C 279      71.961  69.751  18.370  1.00  0.00           C  
ATOM    998  C   LEU C 279      72.639  69.789  19.729  1.00  0.00           C  
ATOM    999  O   LEU C 279      72.080  70.308  20.693  1.00  0.00           O  
ATOM   1000  CB  LEU C 279      71.832  71.180  17.844  1.00  0.00           C  
ATOM   1001  CG  LEU C 279      73.140  71.915  17.564  1.00  0.00           C  
ATOM   1002  CD1 LEU C 279      73.870  71.217  16.434  1.00  0.00           C  
ATOM   1003  CD2 LEU C 279      72.872  73.356  17.206  1.00  0.00           C  
ATOM   1004  N   LEU C 281      73.866  69.289  19.787  1.00  0.00           N  
ATOM   1005  CA  LEU C 281      74.613  69.254  21.033  1.00  0.00           C  
ATOM   1006  C   LEU C 281      75.739  70.280  21.046  1.00  0.00           C  
ATOM   1007  O   LEU C 281      75.990  70.896  22.078  1.00  0.00           O  
ATOM   1008  CB  LEU C 281      75.152  67.845  21.286  1.00  0.00           C  
ATOM   1009  CG  LEU C 281      74.091  66.739  21.212  1.00  0.00           C  
ATOM   1010  CD1 LEU C 281      74.730  65.397  21.461  1.00  0.00           C  
ATOM   1011  CD2 LEU C 281      73.002  66.990  22.227  1.00  0.00           C  
ATOM   1012  N   THR C 282      76.419  70.468  19.917  1.00  0.00           N  
ATOM   1013  CA  THR C 282      77.472  71.484  19.832  1.00  0.00           C  
ATOM   1014  C   THR C 282      77.539  72.083  18.436  1.00  0.00           C  
ATOM   1015  O   THR C 282      77.627  71.359  17.447  1.00  0.00           O  
ATOM   1016  CB  THR C 282      78.869  70.918  20.153  1.00  0.00           C  
ATOM   1017  OG1 THR C 282      78.815  70.127  21.344  1.00  0.00           O  
ATOM   1018  CG2 THR C 282      79.857  72.050  20.364  1.00  0.00           C  
ATOM   1019  N   LYS C 283      77.484  73.405  18.364  1.00  0.00           N  
ATOM   1020  CA  LYS C 283      77.586  74.128  17.101  1.00  0.00           C  
ATOM   1021  C   LYS C 283      79.052  74.266  16.700  1.00  0.00           C  
ATOM   1022  O   LYS C 283      79.869  74.727  17.494  1.00  0.00           O  
ATOM   1023  CB  LYS C 283      76.974  75.523  17.258  1.00  0.00           C  
ATOM   1024  CG  LYS C 283      76.038  75.936  16.135  1.00  0.00           C  
ATOM   1025  CD  LYS C 283      76.802  76.272  14.882  1.00  0.00           C  
ATOM   1026  CE  LYS C 283      75.855  76.459  13.731  1.00  0.00           C  
ATOM   1027  NZ  LYS C 283      75.180  75.191  13.388  1.00  0.00           N  
ATOM   1028  N   ALA C 291      79.395  73.847  15.487  1.00  0.00           N  
ATOM   1029  CA  ALA C 291      80.757  74.023  14.995  1.00  0.00           C  
ATOM   1030  C   ALA C 291      80.834  75.434  14.431  1.00  0.00           C  
ATOM   1031  O   ALA C 291      80.075  75.780  13.534  1.00  0.00           O  
ATOM   1032  CB  ALA C 291      81.060  73.003  13.916  1.00  0.00           C  
ATOM   1033  N   LEU C 292      81.696  76.267  14.996  1.00  0.00           N  
ATOM   1034  CA  LEU C 292      81.836  77.635  14.527  1.00  0.00           C  
ATOM   1035  C   LEU C 292      82.785  77.732  13.341  1.00  0.00           C  
ATOM   1036  O   LEU C 292      83.104  78.834  12.885  1.00  0.00           O  
ATOM   1037  CB  LEU C 292      82.322  78.535  15.657  1.00  0.00           C  
ATOM   1038  CG  LEU C 292      81.324  78.781  16.788  1.00  0.00           C  
ATOM   1039  CD1 LEU C 292      81.939  79.678  17.848  1.00  0.00           C  
ATOM   1040  CD2 LEU C 292      80.076  79.411  16.235  1.00  0.00           C  
ATOM   1041  N   ARG C 293      83.279  76.583  12.884  1.00  0.00           N  
ATOM   1042  CA  ARG C 293      84.142  76.507  11.704  1.00  0.00           C  
ATOM   1043  C   ARG C 293      83.799  75.292  10.859  1.00  0.00           C  
ATOM   1044  O   ARG C 293      83.517  74.214  11.385  1.00  0.00           O  
ATOM   1045  CB  ARG C 293      85.606  76.468  12.098  1.00  0.00           C  
ATOM   1046  CG  ARG C 293      86.069  77.778  12.634  1.00  0.00           C  
ATOM   1047  CD  ARG C 293      87.536  77.784  12.899  1.00  0.00           C  
ATOM   1048  NE  ARG C 293      87.912  79.072  13.459  1.00  0.00           N  
ATOM   1049  CZ  ARG C 293      88.952  79.787  13.056  1.00  0.00           C  
ATOM   1050  NH1 ARG C 293      89.725  79.349  12.071  1.00  0.00           N  
ATOM   1051  NH2 ARG C 293      89.222  80.941  13.645  1.00  0.00           N  
ATOM   1052  N   PRO C 296      83.832  75.450   9.530  1.00  0.00           N  
ATOM   1053  CA  PRO C 296      83.501  74.399   8.566  1.00  0.00           C  
ATOM   1054  C   PRO C 296      84.460  73.245   8.705  1.00  0.00           C  
ATOM   1055  O   PRO C 296      85.605  73.447   9.101  1.00  0.00           O  
ATOM   1056  CB  PRO C 296      83.723  75.088   7.220  1.00  0.00           C  
ATOM   1057  CG  PRO C 296      83.703  76.552   7.538  1.00  0.00           C  
ATOM   1058  CD  PRO C 296      84.396  76.619   8.845  1.00  0.00           C  
ATOM   1059  N   LEU C 297      84.003  72.043   8.369  1.00  0.00           N  
ATOM   1060  CA  LEU C 297      84.871  70.869   8.390  1.00  0.00           C  
ATOM   1061  C   LEU C 297      86.061  71.145   7.482  1.00  0.00           C  
ATOM   1062  O   LEU C 297      85.927  71.837   6.471  1.00  0.00           O  
ATOM   1063  CB  LEU C 297      84.131  69.629   7.889  1.00  0.00           C  
ATOM   1064  CG  LEU C 297      83.149  68.936   8.829  1.00  0.00           C  
ATOM   1065  CD1 LEU C 297      82.494  67.780   8.093  1.00  0.00           C  
ATOM   1066  CD2 LEU C 297      83.871  68.434  10.072  1.00  0.00           C  
ATOM   1067  N   PRO C 298      87.249  70.640   7.849  1.00  0.00           N  
ATOM   1068  CA  PRO C 298      88.448  70.858   7.033  1.00  0.00           C  
ATOM   1069  C   PRO C 298      88.447  70.004   5.762  1.00  0.00           C  
ATOM   1070  O   PRO C 298      87.982  68.858   5.767  1.00  0.00           O  
ATOM   1071  CB  PRO C 298      89.573  70.460   7.983  1.00  0.00           C  
ATOM   1072  CG  PRO C 298      88.952  69.340   8.762  1.00  0.00           C  
ATOM   1073  CD  PRO C 298      87.570  69.875   9.068  1.00  0.00           C  
ATOM   1074  N   ASP C 303     100.813  72.779   4.122  1.00  0.00           N  
ATOM   1075  CA  ASP C 303      99.630  71.925   4.090  1.00  0.00           C  
ATOM   1076  C   ASP C 303      99.866  70.629   4.863  1.00  0.00           C  
ATOM   1077  O   ASP C 303      99.009  70.195   5.633  1.00  0.00           O  
ATOM   1078  CB  ASP C 303      99.232  71.619   2.652  1.00  0.00           C  
ATOM   1079  N   GLN C 305     101.030  70.017   4.662  1.00  0.00           N  
ATOM   1080  CA  GLN C 305     101.390  68.803   5.394  1.00  0.00           C  
ATOM   1081  C   GLN C 305     101.651  69.145   6.857  1.00  0.00           C  
ATOM   1082  O   GLN C 305     101.372  68.346   7.750  1.00  0.00           O  
ATOM   1083  CB  GLN C 305     102.622  68.152   4.779  1.00  0.00           C  
ATOM   1084  N   GLU C 306     102.182  70.341   7.094  1.00  0.00           N  
ATOM   1085  CA  GLU C 306     102.456  70.805   8.444  1.00  0.00           C  
ATOM   1086  C   GLU C 306     101.168  70.851   9.261  1.00  0.00           C  
ATOM   1087  O   GLU C 306     101.165  70.476  10.426  1.00  0.00           O  
ATOM   1088  CB  GLU C 306     103.118  72.177   8.407  1.00  0.00           C  
ATOM   1089  N   VAL C 307     100.068  71.259   8.633  1.00  0.00           N  
ATOM   1090  CA  VAL C 307      98.772  71.365   9.306  1.00  0.00           C  
ATOM   1091  C   VAL C 307      98.343  70.079   9.993  1.00  0.00           C  
ATOM   1092  O   VAL C 307      97.865  70.106  11.124  1.00  0.00           O  
ATOM   1093  CB  VAL C 307      97.665  71.809   8.328  1.00  0.00           C  
ATOM   1094  CG1 VAL C 307      96.283  71.598   8.942  1.00  0.00           C  
ATOM   1095  CG2 VAL C 307      97.859  73.279   7.965  1.00  0.00           C  
ATOM   1096  N   ARG C 308      98.510  68.960   9.304  1.00  0.00           N  
ATOM   1097  CA  ARG C 308      98.197  67.662   9.877  1.00  0.00           C  
ATOM   1098  C   ARG C 308      98.852  67.525  11.249  1.00  0.00           C  
ATOM   1099  O   ARG C 308      98.275  66.943  12.158  1.00  0.00           O  
ATOM   1100  CB  ARG C 308      98.709  66.554   8.964  1.00  0.00           C  
ATOM   1101  CG  ARG C 308      97.919  66.364   7.682  1.00  0.00           C  
ATOM   1102  CD  ARG C 308      98.653  65.421   6.726  1.00  0.00           C  
ATOM   1103  NE  ARG C 308      99.244  64.267   7.411  1.00  0.00           N  
ATOM   1104  CZ  ARG C 308      98.580  63.167   7.772  1.00  0.00           C  
ATOM   1105  NH1 ARG C 308      97.286  63.039   7.503  1.00  0.00           N  
ATOM   1106  NH2 ARG C 308      99.212  62.192   8.420  1.00  0.00           N  
ATOM   1107  N   TYR C 309     100.042  68.097  11.395  1.00  0.00           N  
ATOM   1108  CA  TYR C 309     100.807  68.002  12.629  1.00  0.00           C  
ATOM   1109  C   TYR C 309     100.483  69.106  13.621  1.00  0.00           C  
ATOM   1110  O   TYR C 309     100.335  68.846  14.815  1.00  0.00           O  
ATOM   1111  CB  TYR C 309     102.303  68.004  12.320  1.00  0.00           C  
ATOM   1112  CG  TYR C 309     102.716  66.923  11.347  1.00  0.00           C  
ATOM   1113  CD1 TYR C 309     102.056  65.692  11.325  1.00  0.00           C  
ATOM   1114  CD2 TYR C 309     103.732  67.143  10.416  1.00  0.00           C  
ATOM   1115  CE1 TYR C 309     102.392  64.708  10.398  1.00  0.00           C  
ATOM   1116  CE2 TYR C 309     104.076  66.162   9.483  1.00  0.00           C  
ATOM   1117  CZ  TYR C 309     103.399  64.951   9.481  1.00  0.00           C  
ATOM   1118  OH  TYR C 309     103.726  63.983   8.561  1.00  0.00           O  
ATOM   1119  N   ARG C 310     100.359  70.338  13.138  1.00  0.00           N  
ATOM   1120  CA  ARG C 310     100.053  71.449  14.034  1.00  0.00           C  
ATOM   1121  C   ARG C 310      98.577  71.537  14.394  1.00  0.00           C  
ATOM   1122  O   ARG C 310      98.205  72.321  15.260  1.00  0.00           O  
ATOM   1123  CB  ARG C 310     100.535  72.798  13.481  1.00  0.00           C  
ATOM   1124  CG  ARG C 310     101.155  72.764  12.102  1.00  0.00           C  
ATOM   1125  CD  ARG C 310     101.697  74.124  11.693  1.00  0.00           C  
ATOM   1126  NE  ARG C 310     102.786  74.583  12.556  1.00  0.00           N  
ATOM   1127  CZ  ARG C 310     104.048  74.743  12.160  1.00  0.00           C  
ATOM   1128  NH1 ARG C 310     104.402  74.472  10.906  1.00  0.00           N  
ATOM   1129  NH2 ARG C 310     104.958  75.186  13.018  1.00  0.00           N  
ATOM   1130  N   GLN C 311      97.737  70.762  13.717  1.00  0.00           N  
ATOM   1131  CA  GLN C 311      96.313  70.732  14.011  1.00  0.00           C  
ATOM   1132  C   GLN C 311      95.786  69.323  13.825  1.00  0.00           C  
ATOM   1133  O   GLN C 311      94.871  69.077  13.030  1.00  0.00           O  
ATOM   1134  CB  GLN C 311      95.556  71.714  13.126  1.00  0.00           C  
ATOM   1135  CG  GLN C 311      95.708  73.158  13.562  1.00  0.00           C  
ATOM   1136  CD  GLN C 311      94.921  74.109  12.693  1.00  0.00           C  
ATOM   1137  OE1 GLN C 311      93.704  74.224  12.811  1.00  0.00           O  
ATOM   1138  NE2 GLN C 311      95.615  74.801  11.812  1.00  0.00           N  
ATOM   1139  N   ARG C 312      96.364  68.405  14.597  1.00  0.00           N  
ATOM   1140  CA  ARG C 312      96.018  66.992  14.536  1.00  0.00           C  
ATOM   1141  C   ARG C 312      94.537  66.713  14.587  1.00  0.00           C  
ATOM   1142  O   ARG C 312      94.075  65.798  13.917  1.00  0.00           O  
ATOM   1143  CB  ARG C 312      96.718  66.214  15.645  1.00  0.00           C  
ATOM   1144  CG  ARG C 312      97.886  65.388  15.158  1.00  0.00           C  
ATOM   1145  CD  ARG C 312      97.479  63.986  14.734  1.00  0.00           C  
ATOM   1146  NE  ARG C 312      98.198  63.532  13.539  1.00  0.00           N  
ATOM   1147  CZ  ARG C 312      99.519  63.403  13.421  1.00  0.00           C  
ATOM   1148  NH1 ARG C 312     100.336  63.656  14.432  1.00  0.00           N  
ATOM   1149  NH2 ARG C 312     100.034  63.043  12.256  1.00  0.00           N  
ATOM   1150  N   TYR C 313      93.785  67.486  15.369  1.00  0.00           N  
ATOM   1151  CA  TYR C 313      92.347  67.245  15.469  1.00  0.00           C  
ATOM   1152  C   TYR C 313      91.680  67.282  14.107  1.00  0.00           C  
ATOM   1153  O   TYR C 313      90.780  66.488  13.830  1.00  0.00           O  
ATOM   1154  CB  TYR C 313      91.664  68.212  16.440  1.00  0.00           C  
ATOM   1155  CG  TYR C 313      92.056  69.653  16.288  1.00  0.00           C  
ATOM   1156  CD1 TYR C 313      93.184  70.157  16.935  1.00  0.00           C  
ATOM   1157  CD2 TYR C 313      91.302  70.517  15.494  1.00  0.00           C  
ATOM   1158  CE1 TYR C 313      93.554  71.483  16.798  1.00  0.00           C  
ATOM   1159  CE2 TYR C 313      91.663  71.853  15.347  1.00  0.00           C  
ATOM   1160  CZ  TYR C 313      92.788  72.330  16.000  1.00  0.00           C  
ATOM   1161  OH  TYR C 313      93.149  73.657  15.869  1.00  0.00           O  
ATOM   1162  N   LEU C 314      92.178  68.154  13.236  1.00  0.00           N  
ATOM   1163  CA  LEU C 314      91.650  68.270  11.886  1.00  0.00           C  
ATOM   1164  C   LEU C 314      92.006  67.011  11.125  1.00  0.00           C  
ATOM   1165  O   LEU C 314      91.149  66.382  10.498  1.00  0.00           O  
ATOM   1166  CB  LEU C 314      92.236  69.491  11.192  1.00  0.00           C  
ATOM   1167  CG  LEU C 314      91.792  70.817  11.802  1.00  0.00           C  
ATOM   1168  CD1 LEU C 314      92.325  71.963  10.983  1.00  0.00           C  
ATOM   1169  CD2 LEU C 314      90.277  70.860  11.859  1.00  0.00           C  
ATOM   1170  N   ASP C 315      93.271  66.625  11.222  1.00  0.00           N  
ATOM   1171  CA  ASP C 315      93.756  65.406  10.594  1.00  0.00           C  
ATOM   1172  C   ASP C 315      92.920  64.206  11.035  1.00  0.00           C  
ATOM   1173  O   ASP C 315      92.490  63.415  10.207  1.00  0.00           O  
ATOM   1174  CB  ASP C 315      95.224  65.197  10.969  1.00  0.00           C  
ATOM   1175  CG  ASP C 315      95.811  63.923  10.404  1.00  0.00           C  
ATOM   1176  OD1 ASP C 315      95.164  63.266   9.571  1.00  0.00           O  
ATOM   1177  OD2 ASP C 315      96.946  63.573  10.786  1.00  0.00           O  
ATOM   1178  N   LEU C 316      92.658  64.089  12.331  1.00  0.00           N  
ATOM   1179  CA  LEU C 316      91.925  62.941  12.854  1.00  0.00           C  
ATOM   1180  C   LEU C 316      90.478  62.908  12.391  1.00  0.00           C  
ATOM   1181  O   LEU C 316      89.938  61.843  12.107  1.00  0.00           O  
ATOM   1182  CB  LEU C 316      91.995  62.905  14.379  1.00  0.00           C  
ATOM   1183  CG  LEU C 316      93.363  62.636  15.012  1.00  0.00           C  
ATOM   1184  CD1 LEU C 316      93.232  62.638  16.520  1.00  0.00           C  
ATOM   1185  CD2 LEU C 316      93.908  61.298  14.536  1.00  0.00           C  
ATOM   1186  N   ILE C 317      89.849  64.074  12.317  1.00  0.00           N  
ATOM   1187  CA  ILE C 317      88.480  64.151  11.831  1.00  0.00           C  
ATOM   1188  C   ILE C 317      88.407  63.676  10.381  1.00  0.00           C  
ATOM   1189  O   ILE C 317      87.466  62.982   9.999  1.00  0.00           O  
ATOM   1190  CB  ILE C 317      87.944  65.592  11.871  1.00  0.00           C  
ATOM   1191  CG1 ILE C 317      87.805  66.069  13.312  1.00  0.00           C  
ATOM   1192  CG2 ILE C 317      86.605  65.676  11.153  1.00  0.00           C  
ATOM   1193  CD1 ILE C 317      87.504  67.543  13.436  1.00  0.00           C  
ATOM   1194  N   ALA C 318      89.412  64.046   9.590  1.00  0.00           N  
ATOM   1195  CA  ALA C 318      89.400  63.801   8.150  1.00  0.00           C  
ATOM   1196  C   ALA C 318      90.035  62.522   7.614  1.00  0.00           C  
ATOM   1197  O   ALA C 318      89.593  62.015   6.585  1.00  0.00           O  
ATOM   1198  CB  ALA C 318      89.983  64.998   7.424  1.00  0.00           C  
ATOM   1199  N   ASN C 319      91.071  62.008   8.272  1.00  0.00           N  
ATOM   1200  CA  ASN C 319      91.786  60.840   7.759  1.00  0.00           C  
ATOM   1201  C   ASN C 319      91.560  59.534   8.496  1.00  0.00           C  
ATOM   1202  O   ASN C 319      92.084  59.338   9.592  1.00  0.00           O  
ATOM   1203  CB  ASN C 319      93.288  61.107   7.717  1.00  0.00           C  
ATOM   1204  CG  ASN C 319      93.672  62.118   6.665  1.00  0.00           C  
ATOM   1205  OD1 ASN C 319      93.002  63.135   6.485  1.00  0.00           O  
ATOM   1206  ND2 ASN C 319      94.761  61.844   5.958  1.00  0.00           N  
ATOM   1207  N   ASP C 320      90.871  58.599   7.854  1.00  0.00           N  
ATOM   1208  CA  ASP C 320      90.668  57.284   8.441  1.00  0.00           C  
ATOM   1209  C   ASP C 320      92.016  56.653   8.722  1.00  0.00           C  
ATOM   1210  O   ASP C 320      92.182  55.962   9.720  1.00  0.00           O  
ATOM   1211  CB  ASP C 320      89.878  56.369   7.502  1.00  0.00           C  
ATOM   1212  CG  ASP C 320      88.440  56.809   7.315  1.00  0.00           C  
ATOM   1213  OD1 ASP C 320      87.958  57.667   8.090  1.00  0.00           O  
ATOM   1214  OD2 ASP C 320      87.785  56.286   6.385  1.00  0.00           O  
ATOM   1215  N   LYS C 321      92.988  56.904   7.851  1.00  0.00           N  
ATOM   1216  CA  LYS C 321      94.323  56.329   8.007  1.00  0.00           C  
ATOM   1217  C   LYS C 321      95.058  56.871   9.233  1.00  0.00           C  
ATOM   1218  O   LYS C 321      95.725  56.126   9.944  1.00  0.00           O  
ATOM   1219  CB  LYS C 321      95.156  56.549   6.739  1.00  0.00           C  
ATOM   1220  N   SER C 322      94.908  58.162   9.494  1.00  0.00           N  
ATOM   1221  CA  SER C 322      95.570  58.763  10.633  1.00  0.00           C  
ATOM   1222  C   SER C 322      94.928  58.196  11.900  1.00  0.00           C  
ATOM   1223  O   SER C 322      95.636  57.744  12.804  1.00  0.00           O  
ATOM   1224  CB  SER C 322      95.441  60.279  10.582  1.00  0.00           C  
ATOM   1225  OG  SER C 322      96.546  60.903  11.200  1.00  0.00           O  
ATOM   1226  N   ARG C 323      93.594  58.137  11.931  1.00  0.00           N  
ATOM   1227  CA  ARG C 323      92.907  57.579  13.101  1.00  0.00           C  
ATOM   1228  C   ARG C 323      93.434  56.191  13.409  1.00  0.00           C  
ATOM   1229  O   ARG C 323      93.803  55.895  14.544  1.00  0.00           O  
ATOM   1230  CB  ARG C 323      91.400  57.430  12.914  1.00  0.00           C  
ATOM   1231  CG  ARG C 323      90.557  58.653  13.150  1.00  0.00           C  
ATOM   1232  CD  ARG C 323      89.112  58.210  13.354  1.00  0.00           C  
ATOM   1233  NE  ARG C 323      88.223  59.314  13.698  1.00  0.00           N  
ATOM   1234  CZ  ARG C 323      86.943  59.170  14.049  1.00  0.00           C  
ATOM   1235  NH1 ARG C 323      86.406  57.957  14.166  1.00  0.00           N  
ATOM   1236  NH2 ARG C 323      86.172  60.241  14.245  1.00  0.00           N  
ATOM   1237  N   GLN C 324      93.445  55.327  12.402  1.00  0.00           N  
ATOM   1238  CA  GLN C 324      93.869  53.957  12.603  1.00  0.00           C  
ATOM   1239  C   GLN C 324      95.310  53.841  13.074  1.00  0.00           C  
ATOM   1240  O   GLN C 324      95.614  53.018  13.935  1.00  0.00           O  
ATOM   1241  CB  GLN C 324      93.648  53.124  11.347  1.00  0.00           C  
ATOM   1242  CG  GLN C 324      92.357  52.335  11.360  1.00  0.00           C  
ATOM   1243  CD  GLN C 324      92.383  51.193  10.360  1.00  0.00           C  
ATOM   1244  OE1 GLN C 324      92.944  50.126  10.635  1.00  0.00           O  
ATOM   1245  NE2 GLN C 324      91.812  51.421   9.174  1.00  0.00           N  
ATOM   1246  N   THR C 325      96.191  54.682  12.545  1.00  0.00           N  
ATOM   1247  CA  THR C 325      97.582  54.644  12.953  1.00  0.00           C  
ATOM   1248  C   THR C 325      97.681  54.789  14.467  1.00  0.00           C  
ATOM   1249  O   THR C 325      98.330  53.982  15.130  1.00  0.00           O  
ATOM   1250  CB  THR C 325      98.394  55.733  12.264  1.00  0.00           C  
ATOM   1251  OG1 THR C 325      98.407  55.479  10.856  1.00  0.00           O  
ATOM   1252  CG2 THR C 325      99.816  55.733  12.773  1.00  0.00           C  
ATOM   1253  N   PHE C 332      96.958  55.757  15.018  1.00  0.00           N  
ATOM   1254  CA  PHE C 332      96.981  55.986  16.452  1.00  0.00           C  
ATOM   1255  C   PHE C 332      96.184  54.981  17.248  1.00  0.00           C  
ATOM   1256  O   PHE C 332      96.470  54.751  18.413  1.00  0.00           O  
ATOM   1257  CB  PHE C 332      96.565  57.412  16.753  1.00  0.00           C  
ATOM   1258  CG  PHE C 332      97.496  58.417  16.156  1.00  0.00           C  
ATOM   1259  CD1 PHE C 332      98.775  58.566  16.668  1.00  0.00           C  
ATOM   1260  CD2 PHE C 332      97.119  59.174  15.060  1.00  0.00           C  
ATOM   1261  CE1 PHE C 332      99.671  59.442  16.097  1.00  0.00           C  
ATOM   1262  CE2 PHE C 332      98.008  60.059  14.475  1.00  0.00           C  
ATOM   1263  CZ  PHE C 332      99.290  60.196  14.999  1.00  0.00           C  
ATOM   1264  N   VAL C 333      95.215  54.345  16.612  1.00  0.00           N  
ATOM   1265  CA  VAL C 333      94.492  53.275  17.276  1.00  0.00           C  
ATOM   1266  C   VAL C 333      95.405  52.057  17.422  1.00  0.00           C  
ATOM   1267  O   VAL C 333      95.490  51.458  18.492  1.00  0.00           O  
ATOM   1268  CB  VAL C 333      93.231  52.891  16.504  1.00  0.00           C  
ATOM   1269  CG1 VAL C 333      92.603  51.649  17.111  1.00  0.00           C  
ATOM   1270  CG2 VAL C 333      92.240  54.048  16.539  1.00  0.00           C  
ATOM   1271  N   VAL C 334      96.112  51.719  16.350  1.00  0.00           N  
ATOM   1272  CA  VAL C 334      97.050  50.602  16.348  1.00  0.00           C  
ATOM   1273  C   VAL C 334      98.173  50.835  17.354  1.00  0.00           C  
ATOM   1274  O   VAL C 334      98.621  49.897  18.018  1.00  0.00           O  
ATOM   1275  CB  VAL C 334      97.658  50.391  14.935  1.00  0.00           C  
ATOM   1276  CG1 VAL C 334      98.933  49.567  15.003  1.00  0.00           C  
ATOM   1277  CG2 VAL C 334      96.656  49.696  14.048  1.00  0.00           C  
ATOM   1278  N   ARG C 335      98.625  52.080  17.469  1.00  0.00           N  
ATOM   1279  CA  ARG C 335      99.699  52.408  18.397  1.00  0.00           C  
ATOM   1280  C   ARG C 335      99.335  51.997  19.814  1.00  0.00           C  
ATOM   1281  O   ARG C 335     100.144  51.399  20.538  1.00  0.00           O  
ATOM   1282  CB  ARG C 335     100.006  53.896  18.374  1.00  0.00           C  
ATOM   1283  CG  ARG C 335     101.147  54.239  19.279  1.00  0.00           C  
ATOM   1284  CD  ARG C 335     101.536  55.694  19.205  1.00  0.00           C  
ATOM   1285  NE  ARG C 335     102.508  55.961  20.255  1.00  0.00           N  
ATOM   1286  CZ  ARG C 335     103.772  56.310  20.052  1.00  0.00           C  
ATOM   1287  NH1 ARG C 335     104.224  56.511  18.820  1.00  0.00           N  
ATOM   1288  NH2 ARG C 335     104.601  56.397  21.089  1.00  0.00           N  
ATOM   1289  N   SER C 336      98.107  52.305  20.206  1.00  0.00           N  
ATOM   1290  CA  SER C 336      97.636  51.930  21.521  1.00  0.00           C  
ATOM   1291  C   SER C 336      97.544  50.424  21.664  1.00  0.00           C  
ATOM   1292  O   SER C 336      97.940  49.887  22.690  1.00  0.00           O  
ATOM   1293  CB  SER C 336      96.308  52.599  21.807  1.00  0.00           C  
ATOM   1294  OG  SER C 336      96.484  54.000  21.689  1.00  0.00           O  
ATOM   1295  N   LYS C 337      97.088  49.732  20.624  1.00  0.00           N  
ATOM   1296  CA  LYS C 337      97.035  48.271  20.664  1.00  0.00           C  
ATOM   1297  C   LYS C 337      98.436  47.686  20.814  1.00  0.00           C  
ATOM   1298  O   LYS C 337      98.645  46.738  21.566  1.00  0.00           O  
ATOM   1299  CB  LYS C 337      96.374  47.702  19.404  1.00  0.00           C  
ATOM   1300  CG  LYS C 337      94.854  47.889  19.347  1.00  0.00           C  
ATOM   1301  CD  LYS C 337      94.225  47.188  18.135  1.00  0.00           C  
ATOM   1302  CE  LYS C 337      94.600  45.705  18.100  1.00  0.00           C  
ATOM   1303  NZ  LYS C 337      93.989  44.936  16.968  1.00  0.00           N  
ATOM   1304  N   ILE C 338      99.404  48.268  20.120  1.00  0.00           N  
ATOM   1305  CA  ILE C 338     100.758  47.760  20.186  1.00  0.00           C  
ATOM   1306  C   ILE C 338     101.349  47.929  21.575  1.00  0.00           C  
ATOM   1307  O   ILE C 338     101.893  46.977  22.136  1.00  0.00           O  
ATOM   1308  CB  ILE C 338     101.643  48.409  19.125  1.00  0.00           C  
ATOM   1309  CG1 ILE C 338     101.256  47.865  17.757  1.00  0.00           C  
ATOM   1310  CG2 ILE C 338     103.106  48.126  19.393  1.00  0.00           C  
ATOM   1311  CD1 ILE C 338     101.964  48.555  16.642  1.00  0.00           C  
ATOM   1312  N   LEU C 339     101.204  49.117  22.153  1.00  0.00           N  
ATOM   1313  CA  LEU C 339     101.721  49.356  23.500  1.00  0.00           C  
ATOM   1314  C   LEU C 339     101.072  48.422  24.513  1.00  0.00           C  
ATOM   1315  O   LEU C 339     101.763  47.780  25.303  1.00  0.00           O  
ATOM   1316  CB  LEU C 339     101.535  50.813  23.905  1.00  0.00           C  
ATOM   1317  CG  LEU C 339     102.605  51.761  23.362  1.00  0.00           C  
ATOM   1318  CD1 LEU C 339     102.074  53.160  23.331  1.00  0.00           C  
ATOM   1319  CD2 LEU C 339     103.836  51.700  24.220  1.00  0.00           C  
ATOM   1320  N   ALA C 340      99.758  48.276  24.434  1.00  0.00           N  
ATOM   1321  CA  ALA C 340      99.045  47.375  25.330  1.00  0.00           C  
ATOM   1322  C   ALA C 340      99.525  45.944  25.178  1.00  0.00           C  
ATOM   1323  O   ALA C 340      99.588  45.212  26.154  1.00  0.00           O  
ATOM   1324  CB  ALA C 340      97.566  47.441  25.078  1.00  0.00           C  
ATOM   1325  N   ALA C 341      99.861  45.545  23.956  1.00  0.00           N  
ATOM   1326  CA  ALA C 341     100.339  44.189  23.703  1.00  0.00           C  
ATOM   1327  C   ALA C 341     101.752  43.976  24.242  1.00  0.00           C  
ATOM   1328  O   ALA C 341     102.083  42.887  24.710  1.00  0.00           O  
ATOM   1329  CB  ALA C 341     100.295  43.887  22.226  1.00  0.00           C  
ATOM   1330  N   ILE C 342     102.587  45.009  24.163  1.00  0.00           N  
ATOM   1331  CA  ILE C 342     103.958  44.925  24.659  1.00  0.00           C  
ATOM   1332  C   ILE C 342     103.942  44.669  26.158  1.00  0.00           C  
ATOM   1333  O   ILE C 342     104.647  43.784  26.649  1.00  0.00           O  
ATOM   1334  CB  ILE C 342     104.754  46.225  24.363  1.00  0.00           C  
ATOM   1335  CG1 ILE C 342     104.934  46.390  22.851  1.00  0.00           C  
ATOM   1336  CG2 ILE C 342     106.101  46.204  25.069  1.00  0.00           C  
ATOM   1337  CD1 ILE C 342     105.719  47.613  22.466  1.00  0.00           C  
ATOM   1338  N   ARG C 343     103.115  45.427  26.877  1.00  0.00           N  
ATOM   1339  CA  ARG C 343     102.999  45.271  28.324  1.00  0.00           C  
ATOM   1340  C   ARG C 343     102.528  43.876  28.678  1.00  0.00           C  
ATOM   1341  O   ARG C 343     103.091  43.236  29.561  1.00  0.00           O  
ATOM   1342  CB  ARG C 343     102.056  46.310  28.930  1.00  0.00           C  
ATOM   1343  CG  ARG C 343     102.632  47.716  28.948  1.00  0.00           C  
ATOM   1344  CD  ARG C 343     101.755  48.684  29.719  1.00  0.00           C  
ATOM   1345  NE  ARG C 343     101.548  49.919  28.967  1.00  0.00           N  
ATOM   1346  CZ  ARG C 343     102.192  51.060  29.187  1.00  0.00           C  
ATOM   1347  NH1 ARG C 343     103.102  51.134  30.141  1.00  0.00           N  
ATOM   1348  NH2 ARG C 343     101.906  52.136  28.459  1.00  0.00           N  
ATOM   1349  N   GLN C 344     101.523  43.385  27.965  1.00  0.00           N  
ATOM   1350  CA  GLN C 344     101.025  42.038  28.198  1.00  0.00           C  
ATOM   1351  C   GLN C 344     102.110  41.002  27.925  1.00  0.00           C  
ATOM   1352  O   GLN C 344     102.288  40.064  28.695  1.00  0.00           O  
ATOM   1353  CB  GLN C 344      99.810  41.765  27.318  1.00  0.00           C  
ATOM   1354  CG  GLN C 344      99.167  40.416  27.558  1.00  0.00           C  
ATOM   1355  CD  GLN C 344      97.931  40.206  26.702  1.00  0.00           C  
ATOM   1356  OE1 GLN C 344      96.820  40.072  27.220  1.00  0.00           O  
ATOM   1357  NE2 GLN C 344      98.115  40.178  25.382  1.00  0.00           N  
ATOM   1358  N   PHE C 345     102.852  41.190  26.841  1.00  0.00           N  
ATOM   1359  CA  PHE C 345     103.922  40.274  26.472  1.00  0.00           C  
ATOM   1360  C   PHE C 345     104.955  40.228  27.583  1.00  0.00           C  
ATOM   1361  O   PHE C 345     105.406  39.152  27.979  1.00  0.00           O  
ATOM   1362  CB  PHE C 345     104.577  40.748  25.175  1.00  0.00           C  
ATOM   1363  CG  PHE C 345     105.752  39.929  24.751  1.00  0.00           C  
ATOM   1364  CD1 PHE C 345     107.015  40.201  25.242  1.00  0.00           C  
ATOM   1365  CD2 PHE C 345     105.601  38.910  23.831  1.00  0.00           C  
ATOM   1366  CE1 PHE C 345     108.119  39.470  24.824  1.00  0.00           C  
ATOM   1367  CE2 PHE C 345     106.694  38.173  23.405  1.00  0.00           C  
ATOM   1368  CZ  PHE C 345     107.959  38.456  23.904  1.00  0.00           C  
ATOM   1369  N   MET C 347     105.310  41.408  28.082  1.00  0.00           N  
ATOM   1370  CA  MET C 347     106.317  41.563  29.125  1.00  0.00           C  
ATOM   1371  C   MET C 347     105.881  41.050  30.492  1.00  0.00           C  
ATOM   1372  O   MET C 347     106.646  40.379  31.184  1.00  0.00           O  
ATOM   1373  CB  MET C 347     106.728  43.022  29.220  1.00  0.00           C  
ATOM   1374  CG  MET C 347     107.446  43.519  27.986  1.00  0.00           C  
ATOM   1375  SD  MET C 347     109.167  43.054  28.021  1.00  0.00           S  
ATOM   1376  CE  MET C 347     109.134  41.532  27.267  1.00  0.00           C  
ATOM   1377  N   VAL C 348     104.653  41.359  30.879  1.00  0.00           N  
ATOM   1378  CA  VAL C 348     104.114  40.908  32.153  1.00  0.00           C  
ATOM   1379  C   VAL C 348     104.012  39.382  32.194  1.00  0.00           C  
ATOM   1380  O   VAL C 348     104.247  38.761  33.228  1.00  0.00           O  
ATOM   1381  CB  VAL C 348     102.730  41.545  32.418  1.00  0.00           C  
ATOM   1382  CG1 VAL C 348     101.995  40.814  33.528  1.00  0.00           C  
ATOM   1383  CG2 VAL C 348     102.906  43.022  32.793  1.00  0.00           C  
ATOM   1384  N   ALA C 349     103.688  38.773  31.062  1.00  0.00           N  
ATOM   1385  CA  ALA C 349     103.585  37.321  30.990  1.00  0.00           C  
ATOM   1386  C   ALA C 349     104.939  36.655  31.207  1.00  0.00           C  
ATOM   1387  O   ALA C 349     105.006  35.502  31.611  1.00  0.00           O  
ATOM   1388  CB  ALA C 349     103.016  36.905  29.651  1.00  0.00           C  
ATOM   1389  N   ARG C 352     106.017  37.373  30.912  1.00  0.00           N  
ATOM   1390  CA  ARG C 352     107.356  36.818  31.045  1.00  0.00           C  
ATOM   1391  C   ARG C 352     108.013  37.157  32.383  1.00  0.00           C  
ATOM   1392  O   ARG C 352     109.201  36.896  32.593  1.00  0.00           O  
ATOM   1393  CB  ARG C 352     108.226  37.237  29.851  1.00  0.00           C  
ATOM   1394  CG  ARG C 352     107.697  36.668  28.537  1.00  0.00           C  
ATOM   1395  CD  ARG C 352     108.641  36.821  27.356  1.00  0.00           C  
ATOM   1396  NE  ARG C 352     108.237  35.949  26.250  1.00  0.00           N  
ATOM   1397  CZ  ARG C 352     109.079  35.221  25.514  1.00  0.00           C  
ATOM   1398  NH1 ARG C 352     110.387  35.240  25.761  1.00  0.00           N  
ATOM   1399  NH2 ARG C 352     108.614  34.440  24.545  1.00  0.00           N  
ATOM   1400  N   GLY C 361     107.224  37.716  33.295  1.00  0.00           N  
ATOM   1401  CA  GLY C 361     107.713  37.983  34.636  1.00  0.00           C  
ATOM   1402  C   GLY C 361     108.260  39.368  34.920  1.00  0.00           C  
ATOM   1403  O   GLY C 361     108.801  39.610  35.994  1.00  0.00           O  
ATOM   1404  N   PHE C 362     108.120  40.285  33.978  1.00  0.00           N  
ATOM   1405  CA  PHE C 362     108.641  41.624  34.177  1.00  0.00           C  
ATOM   1406  C   PHE C 362     107.688  42.508  34.951  1.00  0.00           C  
ATOM   1407  O   PHE C 362     106.472  42.323  34.906  1.00  0.00           O  
ATOM   1408  CB  PHE C 362     108.963  42.262  32.836  1.00  0.00           C  
ATOM   1409  CG  PHE C 362     110.101  41.618  32.138  1.00  0.00           C  
ATOM   1410  CD1 PHE C 362     109.916  40.441  31.432  1.00  0.00           C  
ATOM   1411  CD2 PHE C 362     111.367  42.179  32.195  1.00  0.00           C  
ATOM   1412  CE1 PHE C 362     110.981  39.827  30.790  1.00  0.00           C  
ATOM   1413  CE2 PHE C 362     112.437  41.573  31.556  1.00  0.00           C  
ATOM   1414  CZ  PHE C 362     112.245  40.399  30.852  1.00  0.00           C  
ATOM   1415  N   MET C 363     108.253  43.473  35.660  1.00  0.00           N  
ATOM   1416  CA  MET C 363     107.477  44.418  36.440  1.00  0.00           C  
ATOM   1417  C   MET C 363     107.727  45.801  35.869  1.00  0.00           C  
ATOM   1418  O   MET C 363     108.879  46.210  35.714  1.00  0.00           O  
ATOM   1419  CB  MET C 363     107.925  44.376  37.899  1.00  0.00           C  
ATOM   1420  CG  MET C 363     107.064  45.201  38.833  1.00  0.00           C  
ATOM   1421  SD  MET C 363     107.764  45.238  40.484  1.00  0.00           S  
ATOM   1422  CE  MET C 363     108.690  46.755  40.460  1.00  0.00           C  
ATOM   1423  N   GLU C 364     106.658  46.508  35.517  1.00  0.00           N  
ATOM   1424  CA  GLU C 364     106.814  47.838  34.947  1.00  0.00           C  
ATOM   1425  C   GLU C 364     107.082  48.813  36.058  1.00  0.00           C  
ATOM   1426  O   GLU C 364     106.419  48.787  37.084  1.00  0.00           O  
ATOM   1427  CB  GLU C 364     105.596  48.289  34.153  1.00  0.00           C  
ATOM   1428  CG  GLU C 364     105.946  49.488  33.289  1.00  0.00           C  
ATOM   1429  CD  GLU C 364     104.782  50.065  32.531  1.00  0.00           C  
ATOM   1430  OE1 GLU C 364     103.751  49.376  32.365  1.00  0.00           O  
ATOM   1431  OE2 GLU C 364     104.912  51.229  32.098  1.00  0.00           O  
ATOM   1432  N   VAL C 365     107.991  49.734  35.803  1.00  0.00           N  
ATOM   1433  CA  VAL C 365     108.490  50.584  36.847  1.00  0.00           C  
ATOM   1434  C   VAL C 365     108.551  52.042  36.382  1.00  0.00           C  
ATOM   1435  O   VAL C 365     108.386  52.325  35.202  1.00  0.00           O  
ATOM   1436  CB  VAL C 365     109.859  50.014  37.267  1.00  0.00           C  
ATOM   1437  CG1 VAL C 365     110.981  50.969  36.963  1.00  0.00           C  
ATOM   1438  CG2 VAL C 365     109.826  49.601  38.702  1.00  0.00           C  
ATOM   1439  N   GLU C 366     108.727  52.973  37.309  1.00  0.00           N  
ATOM   1440  CA  GLU C 366     108.815  54.381  36.949  1.00  0.00           C  
ATOM   1441  C   GLU C 366     110.036  54.998  37.590  1.00  0.00           C  
ATOM   1442  O   GLU C 366     110.129  55.057  38.810  1.00  0.00           O  
ATOM   1443  CB  GLU C 366     107.583  55.128  37.419  1.00  0.00           C  
ATOM   1444  CG  GLU C 366     106.356  54.822  36.629  1.00  0.00           C  
ATOM   1445  CD  GLU C 366     105.100  55.264  37.341  1.00  0.00           C  
ATOM   1446  OE1 GLU C 366     104.625  54.472  38.191  1.00  0.00           O  
ATOM   1447  OE2 GLU C 366     104.598  56.383  37.064  1.00  0.00           O  
ATOM   1448  N   THR C 368     110.977  55.444  36.772  1.00  0.00           N  
ATOM   1449  CA  THR C 368     112.188  56.065  37.278  1.00  0.00           C  
ATOM   1450  C   THR C 368     112.161  57.548  36.880  1.00  0.00           C  
ATOM   1451  O   THR C 368     111.473  57.920  35.938  1.00  0.00           O  
ATOM   1452  CB  THR C 368     113.416  55.355  36.712  1.00  0.00           C  
ATOM   1453  OG1 THR C 368     113.349  55.373  35.285  1.00  0.00           O  
ATOM   1454  CG2 THR C 368     113.442  53.911  37.180  1.00  0.00           C  
ATOM   1455  N   PRO C 370     112.946  58.399  37.561  1.00  0.00           N  
ATOM   1456  CA  PRO C 370     112.987  59.848  37.321  1.00  0.00           C  
ATOM   1457  C   PRO C 370     113.053  60.323  35.875  1.00  0.00           C  
ATOM   1458  O   PRO C 370     113.738  59.732  35.036  1.00  0.00           O  
ATOM   1459  CB  PRO C 370     114.233  60.283  38.081  1.00  0.00           C  
ATOM   1460  CG  PRO C 370     114.307  59.326  39.183  1.00  0.00           C  
ATOM   1461  CD  PRO C 370     114.006  58.018  38.509  1.00  0.00           C  
ATOM   1462  N   MET C 371     112.379  61.439  35.618  1.00  0.00           N  
ATOM   1463  CA  MET C 371     112.377  62.070  34.307  1.00  0.00           C  
ATOM   1464  C   MET C 371     113.340  63.242  34.364  1.00  0.00           C  
ATOM   1465  O   MET C 371     113.893  63.645  33.357  1.00  0.00           O  
ATOM   1466  CB  MET C 371     110.987  62.587  33.981  1.00  0.00           C  
ATOM   1467  CG  MET C 371     110.648  62.515  32.529  1.00  0.00           C  
ATOM   1468  SD  MET C 371     110.165  60.867  32.081  1.00  0.00           S  
ATOM   1469  CE  MET C 371     108.487  61.081  32.070  1.00  0.00           C  
ATOM   1470  N   MET C 372     113.476  63.835  35.545  1.00  0.00           N  
ATOM   1471  CA  MET C 372     114.418  64.926  35.776  1.00  0.00           C  
ATOM   1472  C   MET C 372     115.511  64.315  36.627  1.00  0.00           C  
ATOM   1473  O   MET C 372     115.218  63.642  37.614  1.00  0.00           O  
ATOM   1474  CB  MET C 372     113.762  66.064  36.551  1.00  0.00           C  
ATOM   1475  CG  MET C 372     112.733  66.858  35.779  1.00  0.00           C  
ATOM   1476  SD  MET C 372     112.037  68.154  36.817  1.00  0.00           S  
ATOM   1477  CE  MET C 372     113.369  69.292  36.844  1.00  0.00           C  
ATOM   1478  N   GLN C 373     116.762  64.530  36.245  1.00  0.00           N  
ATOM   1479  CA  GLN C 373     117.882  63.913  36.936  1.00  0.00           C  
ATOM   1480  C   GLN C 373     118.950  64.936  37.267  1.00  0.00           C  
ATOM   1481  O   GLN C 373     119.059  65.969  36.608  1.00  0.00           O  
ATOM   1482  CB  GLN C 373     118.487  62.810  36.072  1.00  0.00           C  
ATOM   1483  CG  GLN C 373     117.568  61.635  35.846  1.00  0.00           C  
ATOM   1484  CD  GLN C 373     118.006  60.745  34.702  1.00  0.00           C  
ATOM   1485  OE1 GLN C 373     117.275  59.840  34.307  1.00  0.00           O  
ATOM   1486  NE2 GLN C 373     119.199  60.989  34.165  1.00  0.00           N  
ATOM   1487  N   VAL C 374     119.739  64.632  38.290  1.00  0.00           N  
ATOM   1488  CA  VAL C 374     120.825  65.503  38.709  1.00  0.00           C  
ATOM   1489  C   VAL C 374     121.983  65.353  37.734  1.00  0.00           C  
ATOM   1490  O   VAL C 374     122.708  66.306  37.460  1.00  0.00           O  
ATOM   1491  CB  VAL C 374     121.317  65.127  40.116  1.00  0.00           C  
ATOM   1492  CG1 VAL C 374     122.295  66.162  40.619  1.00  0.00           C  
ATOM   1493  CG2 VAL C 374     120.142  65.004  41.069  1.00  0.00           C  
ATOM   1494  N   ILE C 375     122.151  64.132  37.231  1.00  0.00           N  
ATOM   1495  CA  ILE C 375     123.206  63.787  36.279  1.00  0.00           C  
ATOM   1496  C   ILE C 375     122.589  62.845  35.250  1.00  0.00           C  
ATOM   1497  O   ILE C 375     122.033  61.808  35.612  1.00  0.00           O  
ATOM   1498  CB  ILE C 375     124.367  63.043  36.990  1.00  0.00           C  
ATOM   1499  CG1 ILE C 375     125.059  63.964  37.994  1.00  0.00           C  
ATOM   1500  CG2 ILE C 375     125.373  62.537  35.983  1.00  0.00           C  
ATOM   1501  CD1 ILE C 375     126.052  63.252  38.889  1.00  0.00           C  
ATOM   1502  N   PRO C 376     122.601  63.230  33.966  1.00  0.00           N  
ATOM   1503  CA  PRO C 376     122.045  62.383  32.912  1.00  0.00           C  
ATOM   1504  C   PRO C 376     123.042  61.300  32.509  1.00  0.00           C  
ATOM   1505  O   PRO C 376     124.244  61.455  32.704  1.00  0.00           O  
ATOM   1506  CB  PRO C 376     121.808  63.378  31.783  1.00  0.00           C  
ATOM   1507  CG  PRO C 376     122.948  64.301  31.936  1.00  0.00           C  
ATOM   1508  CD  PRO C 376     122.987  64.541  33.425  1.00  0.00           C  
ATOM   1509  N   GLY C 377     122.544  60.214  31.931  1.00  0.00           N  
ATOM   1510  CA  GLY C 377     123.414  59.128  31.526  1.00  0.00           C  
ATOM   1511  C   GLY C 377     122.604  58.051  30.854  1.00  0.00           C  
ATOM   1512  O   GLY C 377     121.412  58.238  30.635  1.00  0.00           O  
ATOM   1513  N   GLY C 378     123.239  56.929  30.531  1.00  0.00           N  
ATOM   1514  CA  GLY C 378     122.534  55.830  29.887  1.00  0.00           C  
ATOM   1515  C   GLY C 378     122.545  55.893  28.368  1.00  0.00           C  
ATOM   1516  O   GLY C 378     122.070  54.974  27.682  1.00  0.00           O  
ATOM   1517  N   ALA C 487     123.089  56.986  27.843  1.00  0.00           N  
ATOM   1518  CA  ALA C 487     123.178  57.196  26.412  1.00  0.00           C  
ATOM   1519  C   ALA C 487     124.121  58.352  26.158  1.00  0.00           C  
ATOM   1520  O   ALA C 487     124.482  59.086  27.076  1.00  0.00           O  
ATOM   1521  CB  ALA C 487     121.811  57.507  25.844  1.00  0.00           C  
ATOM   1522  N   SER C 488     124.538  58.493  24.911  1.00  0.00           N  
ATOM   1523  CA  SER C 488     125.410  59.587  24.511  1.00  0.00           C  
ATOM   1524  C   SER C 488     124.548  60.575  23.744  1.00  0.00           C  
ATOM   1525  O   SER C 488     124.133  60.291  22.614  1.00  0.00           O  
ATOM   1526  CB  SER C 488     126.531  59.078  23.597  1.00  0.00           C  
ATOM   1527  OG  SER C 488     127.309  58.060  24.213  1.00  0.00           O  
ATOM   1528  N   ALA C 495     124.250  61.715  24.361  1.00  0.00           N  
ATOM   1529  CA  ALA C 495     123.440  62.733  23.710  1.00  0.00           C  
ATOM   1530  C   ALA C 495     123.462  64.047  24.468  1.00  0.00           C  
ATOM   1531  O   ALA C 495     123.986  64.129  25.582  1.00  0.00           O  
ATOM   1532  CB  ALA C 495     122.017  62.243  23.553  1.00  0.00           C  
ATOM   1533  N   ARG C 496     122.891  65.075  23.847  1.00  0.00           N  
ATOM   1534  CA  ARG C 496     122.819  66.394  24.454  1.00  0.00           C  
ATOM   1535  C   ARG C 496     121.511  66.511  25.211  1.00  0.00           C  
ATOM   1536  O   ARG C 496     120.425  66.424  24.623  1.00  0.00           O  
ATOM   1537  CB  ARG C 496     122.920  67.475  23.390  1.00  0.00           C  
ATOM   1538  CG  ARG C 496     124.170  67.346  22.561  1.00  0.00           C  
ATOM   1539  CD  ARG C 496     124.318  68.487  21.585  1.00  0.00           C  
ATOM   1540  NE  ARG C 496     125.281  68.146  20.545  1.00  0.00           N  
ATOM   1541  CZ  ARG C 496     125.141  68.479  19.266  1.00  0.00           C  
ATOM   1542  NH1 ARG C 496     124.085  69.185  18.874  1.00  0.00           N  
ATOM   1543  NH2 ARG C 496     126.038  68.081  18.371  1.00  0.00           N  
ATOM   1544  N   PRO C 497     121.599  66.706  26.524  1.00  0.00           N  
ATOM   1545  CA  PRO C 497     120.421  66.812  27.382  1.00  0.00           C  
ATOM   1546  C   PRO C 497     119.791  68.197  27.361  1.00  0.00           C  
ATOM   1547  O   PRO C 497     120.365  69.152  26.827  1.00  0.00           O  
ATOM   1548  CB  PRO C 497     121.010  66.513  28.747  1.00  0.00           C  
ATOM   1549  CG  PRO C 497     122.336  67.279  28.642  1.00  0.00           C  
ATOM   1550  CD  PRO C 497     122.831  66.722  27.337  1.00  0.00           C  
ATOM   1551  N   PHE C 498     118.581  68.284  27.905  1.00  0.00           N  
ATOM   1552  CA  PHE C 498     117.915  69.564  28.081  1.00  0.00           C  
ATOM   1553  C   PHE C 498     118.192  69.931  29.532  1.00  0.00           C  
ATOM   1554  O   PHE C 498     118.288  69.044  30.386  1.00  0.00           O  
ATOM   1555  CB  PHE C 498     116.411  69.420  27.893  1.00  0.00           C  
ATOM   1556  CG  PHE C 498     115.977  69.318  26.466  1.00  0.00           C  
ATOM   1557  CD1 PHE C 498     115.863  68.085  25.847  1.00  0.00           C  
ATOM   1558  CD2 PHE C 498     115.644  70.457  25.751  1.00  0.00           C  
ATOM   1559  CE1 PHE C 498     115.411  67.989  24.538  1.00  0.00           C  
ATOM   1560  CE2 PHE C 498     115.193  70.372  24.445  1.00  0.00           C  
ATOM   1561  CZ  PHE C 498     115.078  69.137  23.836  1.00  0.00           C  
ATOM   1562  N   ILE C 499     118.322  71.216  29.822  1.00  0.00           N  
ATOM   1563  CA  ILE C 499     118.570  71.655  31.186  1.00  0.00           C  
ATOM   1564  C   ILE C 499     117.421  72.541  31.618  1.00  0.00           C  
ATOM   1565  O   ILE C 499     116.894  73.331  30.827  1.00  0.00           O  
ATOM   1566  CB  ILE C 499     119.867  72.467  31.302  1.00  0.00           C  
ATOM   1567  CG1 ILE C 499     121.041  71.656  30.776  1.00  0.00           C  
ATOM   1568  CG2 ILE C 499     120.142  72.818  32.747  1.00  0.00           C  
ATOM   1569  CD1 ILE C 499     122.349  72.393  30.846  1.00  0.00           C  
ATOM   1570  N   THR C 500     117.033  72.400  32.875  1.00  0.00           N  
ATOM   1571  CA  THR C 500     115.978  73.213  33.445  1.00  0.00           C  
ATOM   1572  C   THR C 500     116.394  73.493  34.877  1.00  0.00           C  
ATOM   1573  O   THR C 500     117.248  72.800  35.426  1.00  0.00           O  
ATOM   1574  CB  THR C 500     114.635  72.485  33.399  1.00  0.00           C  
ATOM   1575  OG1 THR C 500     113.595  73.378  33.818  1.00  0.00           O  
ATOM   1576  CG2 THR C 500     114.653  71.267  34.302  1.00  0.00           C  
ATOM   1577  N   HIS C 501     115.802  74.502  35.493  1.00  0.00           N  
ATOM   1578  CA  HIS C 501     116.241  74.905  36.812  1.00  0.00           C  
ATOM   1579  C   HIS C 501     115.177  74.756  37.882  1.00  0.00           C  
ATOM   1580  O   HIS C 501     114.110  75.350  37.790  1.00  0.00           O  
ATOM   1581  CB  HIS C 501     116.728  76.352  36.760  1.00  0.00           C  
ATOM   1582  CG  HIS C 501     117.423  76.805  37.999  1.00  0.00           C  
ATOM   1583  ND1 HIS C 501     116.818  77.620  38.938  1.00  0.00           N  
ATOM   1584  CD2 HIS C 501     118.671  76.557  38.464  1.00  0.00           C  
ATOM   1585  CE1 HIS C 501     117.671  77.851  39.924  1.00  0.00           C  
ATOM   1586  NE2 HIS C 501     118.797  77.220  39.665  1.00  0.00           N  
ATOM   1587  N   HIS C 502     115.466  73.950  38.891  1.00  0.00           N  
ATOM   1588  CA  HIS C 502     114.566  73.813  40.020  1.00  0.00           C  
ATOM   1589  C   HIS C 502     114.900  74.934  40.982  1.00  0.00           C  
ATOM   1590  O   HIS C 502     115.952  74.924  41.613  1.00  0.00           O  
ATOM   1591  CB  HIS C 502     114.748  72.478  40.726  1.00  0.00           C  
ATOM   1592  CG  HIS C 502     113.699  72.202  41.742  1.00  0.00           C  
ATOM   1593  ND1 HIS C 502     113.372  70.926  42.152  1.00  0.00           N  
ATOM   1594  CD2 HIS C 502     112.856  73.032  42.416  1.00  0.00           C  
ATOM   1595  CE1 HIS C 502     112.373  70.980  43.028  1.00  0.00           C  
ATOM   1596  NE2 HIS C 502     112.048  72.257  43.198  1.00  0.00           N  
ATOM   1597  N   ASN C 503     113.974  75.864  41.139  1.00  0.00           N  
ATOM   1598  CA  ASN C 503     114.209  77.044  41.960  1.00  0.00           C  
ATOM   1599  C   ASN C 503     114.362  76.803  43.458  1.00  0.00           C  
ATOM   1600  O   ASN C 503     115.304  77.301  44.065  1.00  0.00           O  
ATOM   1601  CB  ASN C 503     113.137  78.095  41.687  1.00  0.00           C  
ATOM   1602  CG  ASN C 503     113.224  78.650  40.274  1.00  0.00           C  
ATOM   1603  OD1 ASN C 503     114.273  79.149  39.856  1.00  0.00           O  
ATOM   1604  ND2 ASN C 503     112.146  78.525  39.520  1.00  0.00           N  
ATOM   1605  N   ALA C 650     113.459  76.029  44.053  1.00  0.00           N  
ATOM   1606  CA  ALA C 650     113.526  75.757  45.493  1.00  0.00           C  
ATOM   1607  C   ALA C 650     114.908  75.287  45.958  1.00  0.00           C  
ATOM   1608  O   ALA C 650     115.425  75.762  46.967  1.00  0.00           O  
ATOM   1609  CB  ALA C 650     112.464  74.733  45.890  1.00  0.00           C  
ATOM   1610  N   LEU C 651     115.480  74.333  45.229  1.00  0.00           N  
ATOM   1611  CA  LEU C 651     116.790  73.783  45.554  1.00  0.00           C  
ATOM   1612  C   LEU C 651     117.908  74.557  44.867  1.00  0.00           C  
ATOM   1613  O   LEU C 651     119.083  74.307  45.123  1.00  0.00           O  
ATOM   1614  CB  LEU C 651     116.868  72.311  45.130  1.00  0.00           C  
ATOM   1615  CG  LEU C 651     115.837  71.329  45.690  1.00  0.00           C  
ATOM   1616  CD1 LEU C 651     116.186  69.915  45.247  1.00  0.00           C  
ATOM   1617  CD2 LEU C 651     115.756  71.429  47.211  1.00  0.00           C  
ATOM   1618  N   ASP C 652     117.541  75.451  43.954  1.00  0.00           N  
ATOM   1619  CA  ASP C 652     118.510  76.211  43.169  1.00  0.00           C  
ATOM   1620  C   ASP C 652     119.335  75.308  42.232  1.00  0.00           C  
ATOM   1621  O   ASP C 652     120.259  75.774  41.554  1.00  0.00           O  
ATOM   1622  CB  ASP C 652     119.430  77.030  44.086  1.00  0.00           C  
ATOM   1623  CG  ASP C 652     120.133  78.173  43.356  1.00  0.00           C  
ATOM   1624  OD1 ASP C 652     119.746  78.519  42.218  1.00  0.00           O  
ATOM   1625  OD2 ASP C 652     121.082  78.753  43.925  1.00  0.00           O  
ATOM   1626  N   LEU C 653     118.978  74.028  42.171  1.00  0.00           N  
ATOM   1627  CA  LEU C 653     119.658  73.072  41.308  1.00  0.00           C  
ATOM   1628  C   LEU C 653     119.275  73.201  39.844  1.00  0.00           C  
ATOM   1629  O   LEU C 653     118.118  73.473  39.522  1.00  0.00           O  
ATOM   1630  CB  LEU C 653     119.322  71.645  41.732  1.00  0.00           C  
ATOM   1631  CG  LEU C 653     120.159  70.993  42.819  1.00  0.00           C  
ATOM   1632  CD1 LEU C 653     119.702  69.547  42.973  1.00  0.00           C  
ATOM   1633  CD2 LEU C 653     121.648  71.074  42.468  1.00  0.00           C  
ATOM   1634  N   ASP C 654     120.256  73.046  38.962  1.00  0.00           N  
ATOM   1635  CA  ASP C 654     119.981  72.894  37.541  1.00  0.00           C  
ATOM   1636  C   ASP C 654     119.795  71.390  37.409  1.00  0.00           C  
ATOM   1637  O   ASP C 654     120.560  70.622  37.982  1.00  0.00           O  
ATOM   1638  CB  ASP C 654     121.175  73.333  36.692  1.00  0.00           C  
ATOM   1639  CG  ASP C 654     121.324  74.836  36.629  1.00  0.00           C  
ATOM   1640  OD1 ASP C 654     121.977  75.405  37.532  1.00  0.00           O  
ATOM   1641  OD2 ASP C 654     120.794  75.456  35.677  1.00  0.00           O  
ATOM   1642  N   MET C 655     118.746  70.966  36.727  1.00  0.00           N  
ATOM   1643  CA  MET C 655     118.491  69.549  36.567  1.00  0.00           C  
ATOM   1644  C   MET C 655     118.339  69.209  35.101  1.00  0.00           C  
ATOM   1645  O   MET C 655     118.044  70.078  34.278  1.00  0.00           O  
ATOM   1646  CB  MET C 655     117.267  69.129  37.372  1.00  0.00           C  
ATOM   1647  CG  MET C 655     117.502  69.217  38.863  1.00  0.00           C  
ATOM   1648  SD  MET C 655     116.547  67.998  39.752  1.00  0.00           S  
ATOM   1649  CE  MET C 655     114.997  68.818  39.925  1.00  0.00           C  
ATOM   1650  N   TYR C 656     118.594  67.954  34.768  1.00  0.00           N  
ATOM   1651  CA  TYR C 656     118.594  67.522  33.384  1.00  0.00           C  
ATOM   1652  C   TYR C 656     117.400  66.661  33.060  1.00  0.00           C  
ATOM   1653  O   TYR C 656     116.951  65.883  33.893  1.00  0.00           O  
ATOM   1654  CB  TYR C 656     119.865  66.732  33.080  1.00  0.00           C  
ATOM   1655  CG  TYR C 656     121.139  67.526  33.230  1.00  0.00           C  
ATOM   1656  CD1 TYR C 656     121.779  67.631  34.465  1.00  0.00           C  
ATOM   1657  CD2 TYR C 656     121.715  68.160  32.133  1.00  0.00           C  
ATOM   1658  CE1 TYR C 656     122.960  68.344  34.596  1.00  0.00           C  
ATOM   1659  CE2 TYR C 656     122.892  68.876  32.253  1.00  0.00           C  
ATOM   1660  CZ  TYR C 656     123.511  68.964  33.485  1.00  0.00           C  
ATOM   1661  OH  TYR C 656     124.682  69.678  33.596  1.00  0.00           O  
ATOM   1662  N   LEU C 657     116.866  66.821  31.855  1.00  0.00           N  
ATOM   1663  CA  LEU C 657     115.795  65.952  31.416  1.00  0.00           C  
ATOM   1664  C   LEU C 657     116.453  64.651  31.017  1.00  0.00           C  
ATOM   1665  O   LEU C 657     117.516  64.642  30.409  1.00  0.00           O  
ATOM   1666  CB  LEU C 657     115.038  66.556  30.242  1.00  0.00           C  
ATOM   1667  CG  LEU C 657     114.107  67.699  30.628  1.00  0.00           C  
ATOM   1668  CD1 LEU C 657     113.237  68.032  29.446  1.00  0.00           C  
ATOM   1669  CD2 LEU C 657     113.239  67.277  31.784  1.00  0.00           C  
ATOM   1670  N   ARG C 658     115.840  63.562  31.436  1.00  0.00           N  
ATOM   1671  CA  ARG C 658     116.330  62.220  31.210  1.00  0.00           C  
ATOM   1672  C   ARG C 658     116.683  61.979  29.749  1.00  0.00           C  
ATOM   1673  O   ARG C 658     115.865  62.236  28.872  1.00  0.00           O  
ATOM   1674  CB  ARG C 658     115.230  61.256  31.658  1.00  0.00           C  
ATOM   1675  CG  ARG C 658     115.272  59.898  31.043  1.00  0.00           C  
ATOM   1676  CD  ARG C 658     113.871  59.375  30.808  1.00  0.00           C  
ATOM   1677  NE  ARG C 658     113.328  58.716  31.984  1.00  0.00           N  
ATOM   1678  CZ  ARG C 658     112.451  57.721  31.943  1.00  0.00           C  
ATOM   1679  NH1 ARG C 658     111.973  57.284  30.784  1.00  0.00           N  
ATOM   1680  NH2 ARG C 658     112.117  57.101  33.057  1.00  0.00           N  
ATOM   1681  N   ILE C 659     117.907  61.524  29.482  1.00  0.00           N  
ATOM   1682  CA  ILE C 659     118.261  61.098  28.127  1.00  0.00           C  
ATOM   1683  C   ILE C 659     118.072  59.581  28.002  1.00  0.00           C  
ATOM   1684  O   ILE C 659     117.926  59.057  26.897  1.00  0.00           O  
ATOM   1685  CB  ILE C 659     119.702  61.495  27.693  1.00  0.00           C  
ATOM   1686  CG1 ILE C 659     120.752  60.827  28.572  1.00  0.00           C  
ATOM   1687  CG2 ILE C 659     119.868  63.000  27.712  1.00  0.00           C  
ATOM   1688  CD1 ILE C 659     122.165  61.097  28.102  1.00  0.00           C  
ATOM   1689  N   ALA C 660     118.004  58.900  29.148  1.00  0.00           N  
ATOM   1690  CA  ALA C 660     117.770  57.455  29.216  1.00  0.00           C  
ATOM   1691  C   ALA C 660     117.563  57.066  30.673  1.00  0.00           C  
ATOM   1692  O   ALA C 660     118.207  57.633  31.554  1.00  0.00           O  
ATOM   1693  CB  ALA C 660     118.957  56.716  28.664  1.00  0.00           C  
ATOM   1694  N   PRO C 661     116.660  56.115  30.954  1.00  0.00           N  
ATOM   1695  CA  PRO C 661     116.397  55.654  32.329  1.00  0.00           C  
ATOM   1696  C   PRO C 661     117.383  54.575  32.798  1.00  0.00           C  
ATOM   1697  O   PRO C 661     117.258  54.035  33.901  1.00  0.00           O  
ATOM   1698  CB  PRO C 661     115.017  55.034  32.198  1.00  0.00           C  
ATOM   1699  CG  PRO C 661     115.113  54.385  30.802  1.00  0.00           C  
ATOM   1700  CD  PRO C 661     115.663  55.563  30.020  1.00  0.00           C  
ATOM   1701  N   GLU C 662     118.344  54.244  31.942  1.00  0.00           N  
ATOM   1702  CA  GLU C 662     119.244  53.121  32.174  1.00  0.00           C  
ATOM   1703  C   GLU C 662     119.883  53.023  33.545  1.00  0.00           C  
ATOM   1704  O   GLU C 662     119.661  52.051  34.260  1.00  0.00           O  
ATOM   1705  CB  GLU C 662     120.322  53.062  31.094  1.00  0.00           C  
ATOM   1706  CG  GLU C 662     121.306  51.915  31.279  1.00  0.00           C  
ATOM   1707  CD  GLU C 662     122.153  51.619  30.053  1.00  0.00           C  
ATOM   1708  OE1 GLU C 662     122.037  52.321  29.022  1.00  0.00           O  
ATOM   1709  OE2 GLU C 662     122.942  50.658  30.119  1.00  0.00           O  
ATOM   1710  N   LEU C 663     120.667  54.021  33.925  1.00  0.00           N  
ATOM   1711  CA  LEU C 663     121.400  53.950  35.188  1.00  0.00           C  
ATOM   1712  C   LEU C 663     120.516  53.748  36.409  1.00  0.00           C  
ATOM   1713  O   LEU C 663     120.941  53.166  37.408  1.00  0.00           O  
ATOM   1714  CB  LEU C 663     122.275  55.182  35.364  1.00  0.00           C  
ATOM   1715  CG  LEU C 663     123.302  55.351  34.243  1.00  0.00           C  
ATOM   1716  CD1 LEU C 663     124.271  56.461  34.580  1.00  0.00           C  
ATOM   1717  CD2 LEU C 663     124.060  54.061  34.054  1.00  0.00           C  
ATOM   1718  N   TYR C 664     119.280  54.221  36.323  1.00  0.00           N  
ATOM   1719  CA  TYR C 664     118.338  54.065  37.413  1.00  0.00           C  
ATOM   1720  C   TYR C 664     117.726  52.681  37.405  1.00  0.00           C  
ATOM   1721  O   TYR C 664     117.562  52.074  38.451  1.00  0.00           O  
ATOM   1722  CB  TYR C 664     117.270  55.151  37.355  1.00  0.00           C  
ATOM   1723  CG  TYR C 664     117.754  56.472  37.919  1.00  0.00           C  
ATOM   1724  CD1 TYR C 664     117.809  56.679  39.296  1.00  0.00           C  
ATOM   1725  CD2 TYR C 664     118.191  57.501  37.084  1.00  0.00           C  
ATOM   1726  CE1 TYR C 664     118.291  57.866  39.829  1.00  0.00           C  
ATOM   1727  CE2 TYR C 664     118.677  58.706  37.617  1.00  0.00           C  
ATOM   1728  CZ  TYR C 664     118.725  58.873  38.992  1.00  0.00           C  
ATOM   1729  OH  TYR C 664     119.233  60.033  39.539  1.00  0.00           O  
ATOM   1730  N   LEU C 665     117.436  52.154  36.223  1.00  0.00           N  
ATOM   1731  CA  LEU C 665     116.872  50.819  36.125  1.00  0.00           C  
ATOM   1732  C   LEU C 665     117.847  49.768  36.635  1.00  0.00           C  
ATOM   1733  O   LEU C 665     117.438  48.816  37.298  1.00  0.00           O  
ATOM   1734  CB  LEU C 665     116.440  50.510  34.692  1.00  0.00           C  
ATOM   1735  CG  LEU C 665     115.273  51.354  34.165  1.00  0.00           C  
ATOM   1736  CD1 LEU C 665     114.968  51.007  32.726  1.00  0.00           C  
ATOM   1737  CD2 LEU C 665     114.040  51.142  35.023  1.00  0.00           C  
ATOM   1738  N   LYS C 666     119.140  49.950  36.383  1.00  0.00           N  
ATOM   1739  CA  LYS C 666     120.124  48.985  36.864  1.00  0.00           C  
ATOM   1740  C   LYS C 666     120.290  49.021  38.381  1.00  0.00           C  
ATOM   1741  O   LYS C 666     120.593  48.005  39.000  1.00  0.00           O  
ATOM   1742  CB  LYS C 666     121.460  49.152  36.150  1.00  0.00           C  
ATOM   1743  CG  LYS C 666     121.752  47.964  35.252  1.00  0.00           C  
ATOM   1744  CD  LYS C 666     123.023  48.132  34.451  1.00  0.00           C  
ATOM   1745  CE  LYS C 666     122.850  49.140  33.332  1.00  0.00           C  
ATOM   1746  NZ  LYS C 666     124.159  49.443  32.675  1.00  0.00           N  
ATOM   1747  N   ARG C 667     120.052  50.176  38.993  1.00  0.00           N  
ATOM   1748  CA  ARG C 667     120.059  50.255  40.446  1.00  0.00           C  
ATOM   1749  C   ARG C 667     118.926  49.413  41.039  1.00  0.00           C  
ATOM   1750  O   ARG C 667     119.065  48.864  42.127  1.00  0.00           O  
ATOM   1751  CB  ARG C 667     119.950  51.702  40.911  1.00  0.00           C  
ATOM   1752  CG  ARG C 667     121.274  52.436  40.879  1.00  0.00           C  
ATOM   1753  CD  ARG C 667     121.125  53.908  41.254  1.00  0.00           C  
ATOM   1754  NE  ARG C 667     121.203  54.756  40.072  1.00  0.00           N  
ATOM   1755  CZ  ARG C 667     121.933  55.861  40.000  1.00  0.00           C  
ATOM   1756  NH1 ARG C 667     122.615  56.268  41.056  1.00  0.00           N  
ATOM   1757  NH2 ARG C 667     122.009  56.541  38.862  1.00  0.00           N  
ATOM   1758  N   LEU C 668     117.821  49.278  40.312  1.00  0.00           N  
ATOM   1759  CA  LEU C 668     116.706  48.464  40.777  1.00  0.00           C  
ATOM   1760  C   LEU C 668     117.053  46.993  40.700  1.00  0.00           C  
ATOM   1761  O   LEU C 668     116.534  46.189  41.467  1.00  0.00           O  
ATOM   1762  CB  LEU C 668     115.447  48.730  39.950  1.00  0.00           C  
ATOM   1763  CG  LEU C 668     114.866  50.143  40.026  1.00  0.00           C  
ATOM   1764  CD1 LEU C 668     113.588  50.231  39.212  1.00  0.00           C  
ATOM   1765  CD2 LEU C 668     114.591  50.501  41.469  1.00  0.00           C  
ATOM   1766  N   VAL C 669     117.904  46.625  39.752  1.00  0.00           N  
ATOM   1767  CA  VAL C 669     118.307  45.228  39.634  1.00  0.00           C  
ATOM   1768  C   VAL C 669     119.242  44.883  40.791  1.00  0.00           C  
ATOM   1769  O   VAL C 669     119.139  43.810  41.377  1.00  0.00           O  
ATOM   1770  CB  VAL C 669     118.954  44.942  38.268  1.00  0.00           C  
ATOM   1771  CG1 VAL C 669     119.425  43.508  38.190  1.00  0.00           C  
ATOM   1772  CG2 VAL C 669     117.941  45.209  37.169  1.00  0.00           C  
ATOM   1773  N   VAL C 670     120.108  45.824  41.157  1.00  0.00           N  
ATOM   1774  CA  VAL C 670     120.992  45.660  42.314  1.00  0.00           C  
ATOM   1775  C   VAL C 670     120.111  45.470  43.547  1.00  0.00           C  
ATOM   1776  O   VAL C 670     120.366  44.612  44.390  1.00  0.00           O  
ATOM   1777  CB  VAL C 670     121.882  46.915  42.523  1.00  0.00           C  
ATOM   1778  CG1 VAL C 670     122.629  46.844  43.833  1.00  0.00           C  
ATOM   1779  CG2 VAL C 670     122.860  47.045  41.390  1.00  0.00           C  
ATOM   1780  N   GLY C 671     119.028  46.233  43.601  1.00  0.00           N  
ATOM   1781  CA  GLY C 671     118.130  46.170  44.734  1.00  0.00           C  
ATOM   1782  C   GLY C 671     117.280  44.923  44.812  1.00  0.00           C  
ATOM   1783  O   GLY C 671     116.544  44.756  45.777  1.00  0.00           O  
ATOM   1784  N   GLY C 685     117.333  44.064  43.800  1.00  0.00           N  
ATOM   1785  CA  GLY C 685     116.559  42.834  43.855  1.00  0.00           C  
ATOM   1786  C   GLY C 685     115.417  42.701  42.865  1.00  0.00           C  
ATOM   1787  O   GLY C 685     114.850  41.617  42.725  1.00  0.00           O  
ATOM   1788  N   PHE C 686     115.042  43.791  42.202  1.00  0.00           N  
ATOM   1789  CA  PHE C 686     113.996  43.736  41.183  1.00  0.00           C  
ATOM   1790  C   PHE C 686     114.666  43.226  39.909  1.00  0.00           C  
ATOM   1791  O   PHE C 686     115.092  44.001  39.050  1.00  0.00           O  
ATOM   1792  CB  PHE C 686     113.382  45.123  40.971  1.00  0.00           C  
ATOM   1793  CG  PHE C 686     112.464  45.563  42.085  1.00  0.00           C  
ATOM   1794  CD1 PHE C 686     111.811  44.626  42.883  1.00  0.00           C  
ATOM   1795  CD2 PHE C 686     112.234  46.913  42.323  1.00  0.00           C  
ATOM   1796  CE1 PHE C 686     110.936  45.026  43.904  1.00  0.00           C  
ATOM   1797  CE2 PHE C 686     111.363  47.322  43.341  1.00  0.00           C  
ATOM   1798  CZ  PHE C 686     110.715  46.375  44.130  1.00  0.00           C  
ATOM   1799  N   GLU C 687     114.774  41.907  39.822  1.00  0.00           N  
ATOM   1800  CA  GLU C 687     115.528  41.240  38.772  1.00  0.00           C  
ATOM   1801  C   GLU C 687     114.961  41.248  37.351  1.00  0.00           C  
ATOM   1802  O   GLU C 687     115.696  40.985  36.399  1.00  0.00           O  
ATOM   1803  CB  GLU C 687     115.871  39.812  39.221  1.00  0.00           C  
ATOM   1804  CG  GLU C 687     116.687  39.775  40.521  1.00  0.00           C  
ATOM   1805  CD  GLU C 687     116.845  38.380  41.113  1.00  0.00           C  
ATOM   1806  OE1 GLU C 687     115.839  37.643  41.197  1.00  0.00           O  
ATOM   1807  OE2 GLU C 687     117.977  38.034  41.520  1.00  0.00           O  
ATOM   1808  N   ARG C 688     113.671  41.533  37.199  1.00  0.00           N  
ATOM   1809  CA  ARG C 688     113.057  41.612  35.875  1.00  0.00           C  
ATOM   1810  C   ARG C 688     112.193  42.856  35.796  1.00  0.00           C  
ATOM   1811  O   ARG C 688     110.995  42.801  36.039  1.00  0.00           O  
ATOM   1812  CB  ARG C 688     112.220  40.365  35.586  1.00  0.00           C  
ATOM   1813  CG  ARG C 688     113.055  39.144  35.255  1.00  0.00           C  
ATOM   1814  CD  ARG C 688     112.198  37.926  34.975  1.00  0.00           C  
ATOM   1815  NE  ARG C 688     112.987  36.832  34.412  1.00  0.00           N  
ATOM   1816  CZ  ARG C 688     112.885  36.394  33.157  1.00  0.00           C  
ATOM   1817  NH1 ARG C 688     112.011  36.941  32.320  1.00  0.00           N  
ATOM   1818  NH2 ARG C 688     113.670  35.410  32.732  1.00  0.00           N  
ATOM   1819  N   VAL C 689     112.814  43.990  35.490  1.00  0.00           N  
ATOM   1820  CA  VAL C 689     112.089  45.255  35.421  1.00  0.00           C  
ATOM   1821  C   VAL C 689     112.115  45.798  34.000  1.00  0.00           C  
ATOM   1822  O   VAL C 689     113.008  45.460  33.211  1.00  0.00           O  
ATOM   1823  CB  VAL C 689     112.693  46.345  36.332  1.00  0.00           C  
ATOM   1824  CG1 VAL C 689     112.630  45.927  37.766  1.00  0.00           C  
ATOM   1825  CG2 VAL C 689     114.133  46.659  35.931  1.00  0.00           C  
ATOM   1826  N   PHE C 690     111.137  46.648  33.686  1.00  0.00           N  
ATOM   1827  CA  PHE C 690     111.057  47.327  32.400  1.00  0.00           C  
ATOM   1828  C   PHE C 690     110.289  48.641  32.530  1.00  0.00           C  
ATOM   1829  O   PHE C 690     109.518  48.832  33.472  1.00  0.00           O  
ATOM   1830  CB  PHE C 690     110.424  46.416  31.341  1.00  0.00           C  
ATOM   1831  CG  PHE C 690     108.919  46.425  31.314  1.00  0.00           C  
ATOM   1832  CD1 PHE C 690     108.194  45.569  32.119  1.00  0.00           C  
ATOM   1833  CD2 PHE C 690     108.234  47.213  30.397  1.00  0.00           C  
ATOM   1834  CE1 PHE C 690     106.803  45.483  32.011  1.00  0.00           C  
ATOM   1835  CE2 PHE C 690     106.842  47.136  30.280  1.00  0.00           C  
ATOM   1836  CZ  PHE C 690     106.129  46.266  31.089  1.00  0.00           C  
ATOM   1837  N   GLU C 691     110.488  49.544  31.580  1.00  0.00           N  
ATOM   1838  CA  GLU C 691     109.844  50.844  31.630  1.00  0.00           C  
ATOM   1839  C   GLU C 691     109.632  51.424  30.237  1.00  0.00           C  
ATOM   1840  O   GLU C 691     110.567  51.491  29.441  1.00  0.00           O  
ATOM   1841  CB  GLU C 691     110.706  51.795  32.444  1.00  0.00           C  
ATOM   1842  CG  GLU C 691     110.145  53.192  32.539  1.00  0.00           C  
ATOM   1843  CD  GLU C 691     110.957  54.087  33.440  1.00  0.00           C  
ATOM   1844  OE1 GLU C 691     112.072  53.689  33.832  1.00  0.00           O  
ATOM   1845  OE2 GLU C 691     110.470  55.187  33.767  1.00  0.00           O  
ATOM   1846  N   ILE C 692     108.409  51.855  29.949  1.00  0.00           N  
ATOM   1847  CA  ILE C 692     108.098  52.469  28.667  1.00  0.00           C  
ATOM   1848  C   ILE C 692     107.739  53.921  28.932  1.00  0.00           C  
ATOM   1849  O   ILE C 692     106.713  54.199  29.538  1.00  0.00           O  
ATOM   1850  CB  ILE C 692     106.883  51.819  28.003  1.00  0.00           C  
ATOM   1851  CG1 ILE C 692     107.042  50.304  27.976  1.00  0.00           C  
ATOM   1852  CG2 ILE C 692     106.707  52.375  26.592  1.00  0.00           C  
ATOM   1853  CD1 ILE C 692     105.845  49.598  27.404  1.00  0.00           C  
ATOM   1854  N   ASN C 693     108.577  54.847  28.494  1.00  0.00           N  
ATOM   1855  CA  ASN C 693     108.295  56.259  28.694  1.00  0.00           C  
ATOM   1856  C   ASN C 693     109.257  57.097  27.860  1.00  0.00           C  
ATOM   1857  O   ASN C 693     110.124  56.566  27.163  1.00  0.00           O  
ATOM   1858  CB  ASN C 693     108.382  56.620  30.179  1.00  0.00           C  
ATOM   1859  CG  ASN C 693     107.415  57.735  30.571  1.00  0.00           C  
ATOM   1860  OD1 ASN C 693     107.183  58.660  29.805  1.00  0.00           O  
ATOM   1861  ND2 ASN C 693     106.867  57.658  31.775  1.00  0.00           N  
ATOM   1862  N   ARG C 695     109.099  58.408  27.923  1.00  0.00           N  
ATOM   1863  CA  ARG C 695     109.875  59.298  27.089  1.00  0.00           C  
ATOM   1864  C   ARG C 695     111.312  59.573  27.451  1.00  0.00           C  
ATOM   1865  O   ARG C 695     111.697  59.513  28.612  1.00  0.00           O  
ATOM   1866  CB  ARG C 695     109.126  60.602  26.920  1.00  0.00           C  
ATOM   1867  CG  ARG C 695     108.481  60.656  25.579  1.00  0.00           C  
ATOM   1868  CD  ARG C 695     107.236  61.463  25.594  1.00  0.00           C  
ATOM   1869  NE  ARG C 695     106.076  60.720  26.051  1.00  0.00           N  
ATOM   1870  CZ  ARG C 695     104.892  61.295  26.206  1.00  0.00           C  
ATOM   1871  NH1 ARG C 695     104.770  62.588  25.949  1.00  0.00           N  
ATOM   1872  NH2 ARG C 695     103.839  60.598  26.606  1.00  0.00           N  
ATOM   1873  N   ASN C 696     112.094  59.888  26.425  1.00  0.00           N  
ATOM   1874  CA  ASN C 696     113.476  60.315  26.574  1.00  0.00           C  
ATOM   1875  C   ASN C 696     113.541  61.649  25.847  1.00  0.00           C  
ATOM   1876  O   ASN C 696     112.749  61.895  24.933  1.00  0.00           O  
ATOM   1877  CB  ASN C 696     114.436  59.309  25.941  1.00  0.00           C  
ATOM   1878  CG  ASN C 696     114.618  58.052  26.781  1.00  0.00           C  
ATOM   1879  OD1 ASN C 696     113.936  57.839  27.783  1.00  0.00           O  
ATOM   1880  ND2 ASN C 696     115.551  57.211  26.370  1.00  0.00           N  
ATOM   1881  N   PHE C 697     114.440  62.524  26.278  1.00  0.00           N  
ATOM   1882  CA  PHE C 697     114.541  63.865  25.722  1.00  0.00           C  
ATOM   1883  C   PHE C 697     115.967  64.112  25.242  1.00  0.00           C  
ATOM   1884  O   PHE C 697     116.918  63.814  25.959  1.00  0.00           O  
ATOM   1885  CB  PHE C 697     114.193  64.894  26.801  1.00  0.00           C  
ATOM   1886  CG  PHE C 697     112.901  64.613  27.526  1.00  0.00           C  
ATOM   1887  CD1 PHE C 697     112.883  63.764  28.630  1.00  0.00           C  
ATOM   1888  CD2 PHE C 697     111.711  65.211  27.124  1.00  0.00           C  
ATOM   1889  CE1 PHE C 697     111.704  63.514  29.320  1.00  0.00           C  
ATOM   1890  CE2 PHE C 697     110.524  64.968  27.810  1.00  0.00           C  
ATOM   1891  CZ  PHE C 697     110.522  64.118  28.909  1.00  0.00           C  
ATOM   1892  N   ARG C 698     116.127  64.700  24.061  1.00  0.00           N  
ATOM   1893  CA  ARG C 698     117.464  64.945  23.520  1.00  0.00           C  
ATOM   1894  C   ARG C 698     117.447  66.171  22.648  1.00  0.00           C  
ATOM   1895  O   ARG C 698     116.442  66.453  22.008  1.00  0.00           O  
ATOM   1896  CB  ARG C 698     117.939  63.742  22.697  1.00  0.00           C  
ATOM   1897  CG  ARG C 698     118.104  62.481  23.527  1.00  0.00           C  
ATOM   1898  CD  ARG C 698     118.522  61.264  22.726  1.00  0.00           C  
ATOM   1899  NE  ARG C 698     118.359  60.033  23.511  1.00  0.00           N  
ATOM   1900  CZ  ARG C 698     118.969  58.879  23.240  1.00  0.00           C  
ATOM   1901  NH1 ARG C 698     119.825  58.804  22.228  1.00  0.00           N  
ATOM   1902  NH2 ARG C 698     118.692  57.787  23.950  1.00  0.00           N  
ATOM   1903  N   ASN C 699     118.555  66.908  22.625  1.00  0.00           N  
ATOM   1904  CA  ASN C 699     118.692  68.091  21.776  1.00  0.00           C  
ATOM   1905  C   ASN C 699     119.273  67.868  20.388  1.00  0.00           C  
ATOM   1906  O   ASN C 699     120.011  68.729  19.835  1.00  0.00           O  
ATOM   1907  CB  ASN C 699     119.536  69.170  22.473  1.00  0.00           C  
ATOM   1908  CG  ASN C 699     118.759  69.883  23.558  1.00  0.00           C  
ATOM   1909  OD1 ASN C 699     118.559  71.106  23.501  1.00  0.00           O  
ATOM   1910  ND2 ASN C 699     118.389  69.150  24.589  1.00  0.00           N  
ATOM   1911  N   GLU C 700     119.069  66.679  19.825  1.00  0.00           N  
ATOM   1912  CA  GLU C 700     119.440  66.365  18.461  1.00  0.00           C  
ATOM   1913  C   GLU C 700     118.400  67.274  17.783  1.00  0.00           C  
ATOM   1914  O   GLU C 700     117.183  67.021  17.937  1.00  0.00           O  
ATOM   1915  CB  GLU C 700     119.127  64.845  18.150  1.00  0.00           C  
ATOM   1916  N   GLY C 703     118.852  68.327  17.081  1.00  0.00           N  
ATOM   1917  CA  GLY C 703     117.918  69.350  16.592  1.00  0.00           C  
ATOM   1918  C   GLY C 703     116.544  68.900  16.115  1.00  0.00           C  
ATOM   1919  O   GLY C 703     115.491  69.263  16.669  1.00  0.00           O  
ATOM   1920  N   ILE C 713     116.610  68.062  15.083  1.00  0.00           N  
ATOM   1921  CA  ILE C 713     115.496  67.315  14.517  1.00  0.00           C  
ATOM   1922  C   ILE C 713     114.707  67.874  13.370  1.00  0.00           C  
ATOM   1923  O   ILE C 713     114.363  69.055  13.307  1.00  0.00           O  
ATOM   1924  CB  ILE C 713     114.530  66.770  15.603  1.00  0.00           C  
ATOM   1925  N   SER C 714     114.458  66.952  12.451  1.00  0.00           N  
ATOM   1926  CA  SER C 714     113.632  67.107  11.276  1.00  0.00           C  
ATOM   1927  C   SER C 714     113.443  65.640  10.876  1.00  0.00           C  
ATOM   1928  O   SER C 714     113.917  64.738  11.592  1.00  0.00           O  
ATOM   1929  CB  SER C 714     114.382  67.887  10.173  1.00  0.00           C  
ATOM   1930  N   VAL C 715     112.801  65.386   9.737  1.00  0.00           N  
ATOM   1931  CA  VAL C 715     112.569  64.016   9.269  1.00  0.00           C  
ATOM   1932  C   VAL C 715     111.931  63.152  10.364  1.00  0.00           C  
ATOM   1933  O   VAL C 715     110.816  63.449  10.814  1.00  0.00           O  
ATOM   1934  CB  VAL C 715     113.887  63.389   8.755  1.00  0.00           C  
ATOM   1935  N   ARG C 716     112.613  62.079  10.769  1.00  0.00           N  
ATOM   1936  CA  ARG C 716     112.100  61.212  11.821  1.00  0.00           C  
ATOM   1937  C   ARG C 716     112.872  61.394  13.131  1.00  0.00           C  
ATOM   1938  O   ARG C 716     113.312  60.422  13.756  1.00  0.00           O  
ATOM   1939  CB  ARG C 716     112.105  59.743  11.363  1.00  0.00           C  
ATOM   1940  N   HIS C 718     113.058  62.657  13.513  1.00  0.00           N  
ATOM   1941  CA  HIS C 718     113.667  63.033  14.790  1.00  0.00           C  
ATOM   1942  C   HIS C 718     112.693  63.961  15.515  1.00  0.00           C  
ATOM   1943  O   HIS C 718     112.164  64.909  14.922  1.00  0.00           O  
ATOM   1944  CB  HIS C 718     114.983  63.787  14.575  1.00  0.00           C  
ATOM   1945  CG  HIS C 718     116.193  62.916  14.489  1.00  0.00           C  
ATOM   1946  ND1 HIS C 718     117.254  63.200  13.651  1.00  0.00           N  
ATOM   1947  CD2 HIS C 718     116.534  61.782  15.152  1.00  0.00           C  
ATOM   1948  CE1 HIS C 718     118.194  62.278  13.802  1.00  0.00           C  
ATOM   1949  NE2 HIS C 718     117.780  61.406  14.707  1.00  0.00           N  
ATOM   1950  N   ASN C 723     112.459  63.690  16.792  1.00  0.00           N  
ATOM   1951  CA  ASN C 723     111.597  64.533  17.607  1.00  0.00           C  
ATOM   1952  C   ASN C 723     112.357  64.716  18.909  1.00  0.00           C  
ATOM   1953  O   ASN C 723     113.009  63.781  19.369  1.00  0.00           O  
ATOM   1954  CB  ASN C 723     110.265  63.831  17.853  1.00  0.00           C  
ATOM   1955  CG  ASN C 723     109.240  64.739  18.495  1.00  0.00           C  
ATOM   1956  OD1 ASN C 723     109.088  64.751  19.708  1.00  0.00           O  
ATOM   1957  ND2 ASN C 723     108.560  65.531  17.685  1.00  0.00           N  
ATOM   1958  N   PRO C 724     112.319  65.926  19.502  1.00  0.00           N  
ATOM   1959  CA  PRO C 724     113.039  66.212  20.747  1.00  0.00           C  
ATOM   1960  C   PRO C 724     112.628  65.339  21.928  1.00  0.00           C  
ATOM   1961  O   PRO C 724     113.384  65.216  22.898  1.00  0.00           O  
ATOM   1962  CB  PRO C 724     112.749  67.694  20.983  1.00  0.00           C  
ATOM   1963  CG  PRO C 724     111.418  67.877  20.365  1.00  0.00           C  
ATOM   1964  CD  PRO C 724     111.543  67.101  19.078  1.00  0.00           C  
ATOM   1965  N   GLU C 725     111.449  64.725  21.842  1.00  0.00           N  
ATOM   1966  CA  GLU C 725     111.017  63.774  22.856  1.00  0.00           C  
ATOM   1967  C   GLU C 725     110.395  62.555  22.189  1.00  0.00           C  
ATOM   1968  O   GLU C 725     109.596  62.684  21.271  1.00  0.00           O  
ATOM   1969  CB  GLU C 725     110.034  64.413  23.826  1.00  0.00           C  
ATOM   1970  CG  GLU C 725     108.712  64.805  23.233  1.00  0.00           C  
ATOM   1971  CD  GLU C 725     107.751  65.318  24.287  1.00  0.00           C  
ATOM   1972  OE1 GLU C 725     107.105  64.485  24.958  1.00  0.00           O  
ATOM   1973  OE2 GLU C 725     107.642  66.551  24.447  1.00  0.00           O  
ATOM   1974  N   PHE C 726     110.768  61.369  22.648  1.00  0.00           N  
ATOM   1975  CA  PHE C 726     110.281  60.142  22.035  1.00  0.00           C  
ATOM   1976  C   PHE C 726     110.171  59.020  23.061  1.00  0.00           C  
ATOM   1977  O   PHE C 726     110.796  59.077  24.113  1.00  0.00           O  
ATOM   1978  CB  PHE C 726     111.218  59.726  20.908  1.00  0.00           C  
ATOM   1979  CG  PHE C 726     112.610  59.428  21.370  1.00  0.00           C  
ATOM   1980  CD1 PHE C 726     113.502  60.459  21.631  1.00  0.00           C  
ATOM   1981  CD2 PHE C 726     113.028  58.117  21.562  1.00  0.00           C  
ATOM   1982  CE1 PHE C 726     114.792  60.189  22.078  1.00  0.00           C  
ATOM   1983  CE2 PHE C 726     114.324  57.835  22.011  1.00  0.00           C  
ATOM   1984  CZ  PHE C 726     115.204  58.875  22.267  1.00  0.00           C  
ATOM   1985  N   THR C 728     109.382  58.004  22.740  1.00  0.00           N  
ATOM   1986  CA  THR C 728     109.129  56.888  23.636  1.00  0.00           C  
ATOM   1987  C   THR C 728     110.106  55.735  23.473  1.00  0.00           C  
ATOM   1988  O   THR C 728     110.197  55.144  22.394  1.00  0.00           O  
ATOM   1989  CB  THR C 728     107.728  56.357  23.392  1.00  0.00           C  
ATOM   1990  OG1 THR C 728     106.800  57.442  23.505  1.00  0.00           O  
ATOM   1991  CG2 THR C 728     107.375  55.264  24.382  1.00  0.00           C  
ATOM   1992  N   MET C 730     110.806  55.403  24.555  1.00  0.00           N  
ATOM   1993  CA  MET C 730     111.743  54.282  24.599  1.00  0.00           C  
ATOM   1994  C   MET C 730     111.204  53.219  25.545  1.00  0.00           C  
ATOM   1995  O   MET C 730     110.435  53.528  26.452  1.00  0.00           O  
ATOM   1996  CB  MET C 730     113.095  54.730  25.160  1.00  0.00           C  
ATOM   1997  CG  MET C 730     114.031  55.376  24.174  1.00  0.00           C  
ATOM   1998  SD  MET C 730     114.572  54.247  22.902  1.00  0.00           S  
ATOM   1999  CE  MET C 730     115.826  53.324  23.734  1.00  0.00           C  
ATOM   2000  N   MET C 731     111.604  51.971  25.328  1.00  0.00           N  
ATOM   2001  CA  MET C 731     111.328  50.902  26.275  1.00  0.00           C  
ATOM   2002  C   MET C 731     112.666  50.309  26.650  1.00  0.00           C  
ATOM   2003  O   MET C 731     113.484  50.041  25.769  1.00  0.00           O  
ATOM   2004  CB  MET C 731     110.458  49.795  25.673  1.00  0.00           C  
ATOM   2005  CG  MET C 731     110.562  48.481  26.460  1.00  0.00           C  
ATOM   2006  SD  MET C 731     109.255  47.247  26.237  1.00  0.00           S  
ATOM   2007  CE  MET C 731     110.072  46.038  25.186  1.00  0.00           C  
ATOM   2008  N   GLU C 732     112.912  50.143  27.946  1.00  0.00           N  
ATOM   2009  CA  GLU C 732     114.126  49.466  28.406  1.00  0.00           C  
ATOM   2010  C   GLU C 732     113.735  48.326  29.323  1.00  0.00           C  
ATOM   2011  O   GLU C 732     112.841  48.476  30.149  1.00  0.00           O  
ATOM   2012  CB  GLU C 732     115.054  50.414  29.158  1.00  0.00           C  
ATOM   2013  CG  GLU C 732     115.670  51.502  28.310  1.00  0.00           C  
ATOM   2014  CD  GLU C 732     116.947  52.027  28.906  1.00  0.00           C  
ATOM   2015  OE1 GLU C 732     117.613  51.270  29.640  1.00  0.00           O  
ATOM   2016  OE2 GLU C 732     117.287  53.195  28.641  1.00  0.00           O  
ATOM   2017  N   LEU C 733     114.390  47.185  29.172  1.00  0.00           N  
ATOM   2018  CA  LEU C 733     114.091  46.034  30.005  1.00  0.00           C  
ATOM   2019  C   LEU C 733     115.402  45.455  30.503  1.00  0.00           C  
ATOM   2020  O   LEU C 733     116.416  45.529  29.811  1.00  0.00           O  
ATOM   2021  CB  LEU C 733     113.296  44.995  29.213  1.00  0.00           C  
ATOM   2022  CG  LEU C 733     113.955  44.414  27.962  1.00  0.00           C  
ATOM   2023  CD1 LEU C 733     114.393  42.989  28.223  1.00  0.00           C  
ATOM   2024  CD2 LEU C 733     112.977  44.451  26.805  1.00  0.00           C  
ATOM   2025  N   TYR C 734     115.394  44.938  31.727  1.00  0.00           N  
ATOM   2026  CA  TYR C 734     116.579  44.326  32.314  1.00  0.00           C  
ATOM   2027  C   TYR C 734     116.222  42.988  32.914  1.00  0.00           C  
ATOM   2028  O   TYR C 734     115.275  42.882  33.683  1.00  0.00           O  
ATOM   2029  CB  TYR C 734     117.172  45.230  33.388  1.00  0.00           C  
ATOM   2030  CG  TYR C 734     117.807  46.443  32.798  1.00  0.00           C  
ATOM   2031  CD1 TYR C 734     117.057  47.570  32.526  1.00  0.00           C  
ATOM   2032  CD2 TYR C 734     119.122  46.414  32.382  1.00  0.00           C  
ATOM   2033  CE1 TYR C 734     117.591  48.628  31.838  1.00  0.00           C  
ATOM   2034  CE2 TYR C 734     119.665  47.466  31.688  1.00  0.00           C  
ATOM   2035  CZ  TYR C 734     118.891  48.569  31.411  1.00  0.00           C  
ATOM   2036  OH  TYR C 734     119.399  49.581  30.639  1.00  0.00           O  
ATOM   2037  N   MET C 735     116.927  41.947  32.506  1.00  0.00           N  
ATOM   2038  CA  MET C 735     116.701  40.645  33.096  1.00  0.00           C  
ATOM   2039  C   MET C 735     118.009  40.121  33.644  1.00  0.00           C  
ATOM   2040  O   MET C 735     119.048  40.186  32.984  1.00  0.00           O  
ATOM   2041  CB  MET C 735     116.064  39.668  32.105  1.00  0.00           C  
ATOM   2042  CG  MET C 735     116.887  39.300  30.897  1.00  0.00           C  
ATOM   2043  SD  MET C 735     115.899  38.220  29.843  1.00  0.00           S  
ATOM   2044  CE  MET C 735     115.742  36.793  30.901  1.00  0.00           C  
ATOM   2045  N   ALA C 736     117.969  39.714  34.905  1.00  0.00           N  
ATOM   2046  CA  ALA C 736     119.154  39.223  35.579  1.00  0.00           C  
ATOM   2047  C   ALA C 736     119.403  37.782  35.175  1.00  0.00           C  
ATOM   2048  O   ALA C 736     118.467  37.045  34.868  1.00  0.00           O  
ATOM   2049  CB  ALA C 736     118.981  39.341  37.086  1.00  0.00           C  
ATOM   2050  N   TYR C 737     120.667  37.386  35.216  1.00  0.00           N  
ATOM   2051  CA  TYR C 737     121.098  36.037  34.861  1.00  0.00           C  
ATOM   2052  C   TYR C 737     120.717  35.745  33.422  1.00  0.00           C  
ATOM   2053  O   TYR C 737     119.950  34.829  33.135  1.00  0.00           O  
ATOM   2054  CB  TYR C 737     120.505  35.008  35.828  1.00  0.00           C  
ATOM   2055  CG  TYR C 737     120.588  35.471  37.264  1.00  0.00           C  
ATOM   2056  CD1 TYR C 737     121.807  35.536  37.930  1.00  0.00           C  
ATOM   2057  CD2 TYR C 737     119.455  35.939  37.924  1.00  0.00           C  
ATOM   2058  CE1 TYR C 737     121.893  36.068  39.213  1.00  0.00           C  
ATOM   2059  CE2 TYR C 737     119.530  36.469  39.197  1.00  0.00           C  
ATOM   2060  CZ  TYR C 737     120.749  36.536  39.835  1.00  0.00           C  
ATOM   2061  OH  TYR C 737     120.810  37.105  41.083  1.00  0.00           O  
ATOM   2062  N   ALA C 788     121.252  36.575  32.534  1.00  0.00           N  
ATOM   2063  CA  ALA C 788     121.007  36.498  31.108  1.00  0.00           C  
ATOM   2064  C   ALA C 788     122.119  37.276  30.417  1.00  0.00           C  
ATOM   2065  O   ALA C 788     122.748  38.144  31.030  1.00  0.00           O  
ATOM   2066  CB  ALA C 788     119.661  37.124  30.783  1.00  0.00           C  
ATOM   2067  N   ASP C 789     122.403  36.921  29.168  1.00  0.00           N  
ATOM   2068  CA  ASP C 789     123.359  37.652  28.340  1.00  0.00           C  
ATOM   2069  C   ASP C 789     122.617  38.131  27.093  1.00  0.00           C  
ATOM   2070  O   ASP C 789     121.436  37.825  26.919  1.00  0.00           O  
ATOM   2071  CB  ASP C 789     124.563  36.781  27.964  1.00  0.00           C  
ATOM   2072  CG  ASP C 789     124.174  35.502  27.244  1.00  0.00           C  
ATOM   2073  OD1 ASP C 789     123.199  35.504  26.465  1.00  0.00           O  
ATOM   2074  OD2 ASP C 789     124.863  34.482  27.458  1.00  0.00           O  
ATOM   2075  N   TYR C 790     123.312  38.808  26.189  1.00  0.00           N  
ATOM   2076  CA  TYR C 790     122.632  39.369  25.031  1.00  0.00           C  
ATOM   2077  C   TYR C 790     121.953  38.359  24.115  1.00  0.00           C  
ATOM   2078  O   TYR C 790     120.942  38.676  23.495  1.00  0.00           O  
ATOM   2079  CB  TYR C 790     123.549  40.293  24.241  1.00  0.00           C  
ATOM   2080  CG  TYR C 790     124.611  39.599  23.453  1.00  0.00           C  
ATOM   2081  CD1 TYR C 790     125.817  39.245  24.035  1.00  0.00           C  
ATOM   2082  CD2 TYR C 790     124.424  39.327  22.104  1.00  0.00           C  
ATOM   2083  CE1 TYR C 790     126.813  38.640  23.293  1.00  0.00           C  
ATOM   2084  CE2 TYR C 790     125.414  38.725  21.352  1.00  0.00           C  
ATOM   2085  CZ  TYR C 790     126.604  38.384  21.951  1.00  0.00           C  
ATOM   2086  OH  TYR C 790     127.584  37.772  21.209  1.00  0.00           O  
ATOM   2087  N   HIS C 791     122.474  37.139  24.042  1.00  0.00           N  
ATOM   2088  CA  HIS C 791     121.824  36.117  23.226  1.00  0.00           C  
ATOM   2089  C   HIS C 791     120.380  35.938  23.641  1.00  0.00           C  
ATOM   2090  O   HIS C 791     119.501  35.808  22.797  1.00  0.00           O  
ATOM   2091  CB  HIS C 791     122.546  34.787  23.322  1.00  0.00           C  
ATOM   2092  CG  HIS C 791     123.926  34.820  22.757  1.00  0.00           C  
ATOM   2093  ND1 HIS C 791     125.050  34.646  23.531  1.00  0.00           N  
ATOM   2094  CD2 HIS C 791     124.368  35.049  21.496  1.00  0.00           C  
ATOM   2095  CE1 HIS C 791     126.129  34.773  22.778  1.00  0.00           C  
ATOM   2096  NE2 HIS C 791     125.740  35.018  21.539  1.00  0.00           N  
ATOM   2097  N   ASP C 792     120.129  35.978  24.942  1.00  0.00           N  
ATOM   2098  CA  ASP C 792     118.769  35.858  25.435  1.00  0.00           C  
ATOM   2099  C   ASP C 792     117.920  37.026  24.947  1.00  0.00           C  
ATOM   2100  O   ASP C 792     116.735  36.866  24.663  1.00  0.00           O  
ATOM   2101  CB  ASP C 792     118.773  35.812  26.950  1.00  0.00           C  
ATOM   2102  CG  ASP C 792     119.610  34.683  27.483  1.00  0.00           C  
ATOM   2103  OD1 ASP C 792     119.268  33.513  27.228  1.00  0.00           O  
ATOM   2104  OD2 ASP C 792     120.622  34.961  28.147  1.00  0.00           O  
ATOM   2105  N   LEU C 793     118.542  38.193  24.817  1.00  0.00           N  
ATOM   2106  CA  LEU C 793     117.847  39.384  24.354  1.00  0.00           C  
ATOM   2107  C   LEU C 793     117.496  39.271  22.884  1.00  0.00           C  
ATOM   2108  O   LEU C 793     116.418  39.693  22.466  1.00  0.00           O  
ATOM   2109  CB  LEU C 793     118.706  40.615  24.591  1.00  0.00           C  
ATOM   2110  CG  LEU C 793     118.957  40.890  26.071  1.00  0.00           C  
ATOM   2111  CD1 LEU C 793     119.826  42.112  26.182  1.00  0.00           C  
ATOM   2112  CD2 LEU C 793     117.640  41.082  26.837  1.00  0.00           C  
ATOM   2113  N   ILE C 794     118.404  38.693  22.104  1.00  0.00           N  
ATOM   2114  CA  ILE C 794     118.167  38.482  20.682  1.00  0.00           C  
ATOM   2115  C   ILE C 794     116.928  37.619  20.499  1.00  0.00           C  
ATOM   2116  O   ILE C 794     116.070  37.927  19.676  1.00  0.00           O  
ATOM   2117  CB  ILE C 794     119.378  37.822  20.003  1.00  0.00           C  
ATOM   2118  CG1 ILE C 794     120.474  38.863  19.755  1.00  0.00           C  
ATOM   2119  CG2 ILE C 794     118.963  37.179  18.711  1.00  0.00           C  
ATOM   2120  CD1 ILE C 794     121.709  38.311  19.082  1.00  0.00           C  
ATOM   2121  N   GLU C 795     116.821  36.554  21.284  1.00  0.00           N  
ATOM   2122  CA  GLU C 795     115.629  35.721  21.232  1.00  0.00           C  
ATOM   2123  C   GLU C 795     114.397  36.500  21.639  1.00  0.00           C  
ATOM   2124  O   GLU C 795     113.372  36.403  20.977  1.00  0.00           O  
ATOM   2125  CB  GLU C 795     115.729  34.501  22.139  1.00  0.00           C  
ATOM   2126  CG  GLU C 795     116.444  33.308  21.540  1.00  0.00           C  
ATOM   2127  CD  GLU C 795     116.278  32.049  22.385  1.00  0.00           C  
ATOM   2128  OE1 GLU C 795     115.205  31.880  23.016  1.00  0.00           O  
ATOM   2129  OE2 GLU C 795     117.219  31.223  22.417  1.00  0.00           O  
ATOM   2130  N   LEU C 796     114.478  37.250  22.737  1.00  0.00           N  
ATOM   2131  CA  LEU C 796     113.318  37.983  23.234  1.00  0.00           C  
ATOM   2132  C   LEU C 796     112.807  38.916  22.155  1.00  0.00           C  
ATOM   2133  O   LEU C 796     111.598  38.997  21.921  1.00  0.00           O  
ATOM   2134  CB  LEU C 796     113.657  38.786  24.485  1.00  0.00           C  
ATOM   2135  CG  LEU C 796     112.444  39.259  25.284  1.00  0.00           C  
ATOM   2136  CD1 LEU C 796     111.937  38.109  26.117  1.00  0.00           C  
ATOM   2137  CD2 LEU C 796     112.821  40.378  26.203  1.00  0.00           C  
ATOM   2138  N   THR C 797     113.730  39.577  21.461  1.00  0.00           N  
ATOM   2139  CA  THR C 797     113.368  40.501  20.394  1.00  0.00           C  
ATOM   2140  C   THR C 797     112.619  39.807  19.258  1.00  0.00           C  
ATOM   2141  O   THR C 797     111.555  40.268  18.837  1.00  0.00           O  
ATOM   2142  CB  THR C 797     114.593  41.193  19.818  1.00  0.00           C  
ATOM   2143  OG1 THR C 797     115.401  41.688  20.889  1.00  0.00           O  
ATOM   2144  CG2 THR C 797     114.157  42.349  18.945  1.00  0.00           C  
ATOM   2145  N   GLU C 798     113.170  38.706  18.758  1.00  0.00           N  
ATOM   2146  CA  GLU C 798     112.500  37.957  17.701  1.00  0.00           C  
ATOM   2147  C   GLU C 798     111.076  37.567  18.129  1.00  0.00           C  
ATOM   2148  O   GLU C 798     110.129  37.792  17.382  1.00  0.00           O  
ATOM   2149  CB  GLU C 798     113.331  36.729  17.296  1.00  0.00           C  
ATOM   2150  CG  GLU C 798     114.678  37.078  16.648  1.00  0.00           C  
ATOM   2151  CD  GLU C 798     115.503  35.862  16.236  1.00  0.00           C  
ATOM   2152  OE1 GLU C 798     115.301  34.759  16.791  1.00  0.00           O  
ATOM   2153  OE2 GLU C 798     116.378  36.016  15.361  1.00  0.00           O  
ATOM   2154  N   SER C 799     110.915  37.061  19.354  1.00  0.00           N  
ATOM   2155  CA  SER C 799     109.596  36.684  19.856  1.00  0.00           C  
ATOM   2156  C   SER C 799     108.694  37.892  19.961  1.00  0.00           C  
ATOM   2157  O   SER C 799     107.520  37.828  19.604  1.00  0.00           O  
ATOM   2158  CB  SER C 799     109.686  36.026  21.229  1.00  0.00           C  
ATOM   2159  OG  SER C 799     110.394  34.802  21.164  1.00  0.00           O  
ATOM   2160  N   LEU C 800     109.245  38.996  20.451  1.00  0.00           N  
ATOM   2161  CA  LEU C 800     108.469  40.213  20.617  1.00  0.00           C  
ATOM   2162  C   LEU C 800     107.844  40.602  19.278  1.00  0.00           C  
ATOM   2163  O   LEU C 800     106.633  40.816  19.190  1.00  0.00           O  
ATOM   2164  CB  LEU C 800     109.366  41.342  21.118  1.00  0.00           C  
ATOM   2165  CG  LEU C 800     108.797  42.409  22.054  1.00  0.00           C  
ATOM   2166  CD1 LEU C 800     109.453  43.727  21.692  1.00  0.00           C  
ATOM   2167  CD2 LEU C 800     107.291  42.526  21.944  1.00  0.00           C  
ATOM   2168  N   PHE C 801     108.664  40.649  18.231  1.00  0.00           N  
ATOM   2169  CA  PHE C 801     108.190  41.057  16.914  1.00  0.00           C  
ATOM   2170  C   PHE C 801     107.240  40.044  16.276  1.00  0.00           C  
ATOM   2171  O   PHE C 801     106.163  40.414  15.799  1.00  0.00           O  
ATOM   2172  CB  PHE C 801     109.369  41.394  15.995  1.00  0.00           C  
ATOM   2173  CG  PHE C 801     109.959  42.755  16.252  1.00  0.00           C  
ATOM   2174  CD1 PHE C 801     110.787  42.977  17.344  1.00  0.00           C  
ATOM   2175  CD2 PHE C 801     109.640  43.831  15.433  1.00  0.00           C  
ATOM   2176  CE1 PHE C 801     111.283  44.255  17.622  1.00  0.00           C  
ATOM   2177  CE2 PHE C 801     110.130  45.108  15.700  1.00  0.00           C  
ATOM   2178  CZ  PHE C 801     110.951  45.321  16.796  1.00  0.00           C  
ATOM   2179  N   ARG C 802     107.608  38.769  16.306  1.00  0.00           N  
ATOM   2180  CA  ARG C 802     106.751  37.717  15.774  1.00  0.00           C  
ATOM   2181  C   ARG C 802     105.357  37.797  16.386  1.00  0.00           C  
ATOM   2182  O   ARG C 802     104.356  37.722  15.678  1.00  0.00           O  
ATOM   2183  CB  ARG C 802     107.356  36.349  16.062  1.00  0.00           C  
ATOM   2184  CG  ARG C 802     106.498  35.188  15.616  1.00  0.00           C  
ATOM   2185  CD  ARG C 802     107.114  33.860  16.029  1.00  0.00           C  
ATOM   2186  NE  ARG C 802     107.171  33.699  17.484  1.00  0.00           N  
ATOM   2187  CZ  ARG C 802     108.076  32.959  18.124  1.00  0.00           C  
ATOM   2188  NH1 ARG C 802     109.013  32.315  17.441  1.00  0.00           N  
ATOM   2189  NH2 ARG C 802     108.037  32.846  19.448  1.00  0.00           N  
ATOM   2190  N   THR C 803     105.302  37.991  17.698  1.00  0.00           N  
ATOM   2191  CA  THR C 803     104.045  38.070  18.426  1.00  0.00           C  
ATOM   2192  C   THR C 803     103.229  39.313  18.099  1.00  0.00           C  
ATOM   2193  O   THR C 803     102.040  39.213  17.799  1.00  0.00           O  
ATOM   2194  CB  THR C 803     104.284  38.019  19.941  1.00  0.00           C  
ATOM   2195  OG1 THR C 803     104.933  36.785  20.280  1.00  0.00           O  
ATOM   2196  CG2 THR C 803     102.971  38.108  20.694  1.00  0.00           C  
ATOM   2197  N   LEU C 807     103.848  40.484  18.185  1.00  0.00           N  
ATOM   2198  CA  LEU C 807     103.137  41.722  17.898  1.00  0.00           C  
ATOM   2199  C   LEU C 807     102.542  41.673  16.503  1.00  0.00           C  
ATOM   2200  O   LEU C 807     101.373  41.991  16.313  1.00  0.00           O  
ATOM   2201  CB  LEU C 807     104.071  42.924  18.014  1.00  0.00           C  
ATOM   2202  CG  LEU C 807     104.635  43.200  19.405  1.00  0.00           C  
ATOM   2203  CD1 LEU C 807     105.485  44.454  19.346  1.00  0.00           C  
ATOM   2204  CD2 LEU C 807     103.506  43.350  20.420  1.00  0.00           C  
ATOM   2205  N   ALA C 808     103.347  41.256  15.532  1.00  0.00           N  
ATOM   2206  CA  ALA C 808     102.893  41.139  14.152  1.00  0.00           C  
ATOM   2207  C   ALA C 808     101.722  40.183  14.114  1.00  0.00           C  
ATOM   2208  O   ALA C 808     100.635  40.532  13.668  1.00  0.00           O  
ATOM   2209  CB  ALA C 808     104.010  40.615  13.279  1.00  0.00           C  
ATOM   2210  N   GLN C 809     101.942  38.997  14.661  1.00  0.00           N  
ATOM   2211  CA  GLN C 809     100.943  37.946  14.676  1.00  0.00           C  
ATOM   2212  C   GLN C 809      99.618  38.404  15.263  1.00  0.00           C  
ATOM   2213  O   GLN C 809      98.560  38.079  14.738  1.00  0.00           O  
ATOM   2214  CB  GLN C 809     101.463  36.755  15.474  1.00  0.00           C  
ATOM   2215  CG  GLN C 809     100.610  35.515  15.361  1.00  0.00           C  
ATOM   2216  CD  GLN C 809     100.641  34.910  13.965  1.00  0.00           C  
ATOM   2217  OE1 GLN C 809     101.594  34.221  13.590  1.00  0.00           O  
ATOM   2218  NE2 GLN C 809      99.600  35.173  13.184  1.00  0.00           N  
ATOM   2219  N   GLU C 810      99.672  39.185  16.331  1.00  0.00           N  
ATOM   2220  CA  GLU C 810      98.458  39.590  17.017  1.00  0.00           C  
ATOM   2221  C   GLU C 810      97.811  40.871  16.525  1.00  0.00           C  
ATOM   2222  O   GLU C 810      96.607  40.917  16.292  1.00  0.00           O  
ATOM   2223  CB  GLU C 810      98.719  39.697  18.505  1.00  0.00           C  
ATOM   2224  CG  GLU C 810      99.164  38.400  19.121  1.00  0.00           C  
ATOM   2225  CD  GLU C 810      98.810  38.337  20.583  1.00  0.00           C  
ATOM   2226  OE1 GLU C 810      99.520  38.971  21.397  1.00  0.00           O  
ATOM   2227  OE2 GLU C 810      97.802  37.671  20.911  1.00  0.00           O  
ATOM   2228  N   VAL C 811      98.599  41.928  16.431  1.00  0.00           N  
ATOM   2229  CA  VAL C 811      98.097  43.210  15.973  1.00  0.00           C  
ATOM   2230  C   VAL C 811      97.685  43.176  14.497  1.00  0.00           C  
ATOM   2231  O   VAL C 811      96.601  43.632  14.143  1.00  0.00           O  
ATOM   2232  CB  VAL C 811      99.152  44.321  16.221  1.00  0.00           C  
ATOM   2233  CG1 VAL C 811      98.728  45.637  15.577  1.00  0.00           C  
ATOM   2234  CG2 VAL C 811      99.356  44.511  17.721  1.00  0.00           C  
ATOM   2235  N   LEU C 812      98.537  42.608  13.650  1.00  0.00           N  
ATOM   2236  CA  LEU C 812      98.301  42.599  12.210  1.00  0.00           C  
ATOM   2237  C   LEU C 812      97.648  41.336  11.672  1.00  0.00           C  
ATOM   2238  O   LEU C 812      96.902  41.393  10.696  1.00  0.00           O  
ATOM   2239  CB  LEU C 812      99.607  42.835  11.460  1.00  0.00           C  
ATOM   2240  CG  LEU C 812     100.450  44.023  11.916  1.00  0.00           C  
ATOM   2241  CD1 LEU C 812     101.611  44.191  10.963  1.00  0.00           C  
ATOM   2242  CD2 LEU C 812      99.613  45.285  11.954  1.00  0.00           C  
ATOM   2243  N   GLY C 813      97.974  40.191  12.258  1.00  0.00           N  
ATOM   2244  CA  GLY C 813      97.406  38.943  11.780  1.00  0.00           C  
ATOM   2245  C   GLY C 813      98.355  38.067  10.975  1.00  0.00           C  
ATOM   2246  O   GLY C 813      98.017  36.923  10.675  1.00  0.00           O  
ATOM   2247  N   THR C 814      99.522  38.590  10.604  1.00  0.00           N  
ATOM   2248  CA  THR C 814     100.529  37.803   9.886  1.00  0.00           C  
ATOM   2249  C   THR C 814     101.935  38.111  10.368  1.00  0.00           C  
ATOM   2250  O   THR C 814     102.158  39.090  11.079  1.00  0.00           O  
ATOM   2251  CB  THR C 814     100.511  38.064   8.365  1.00  0.00           C  
ATOM   2252  OG1 THR C 814     100.273  39.456   8.115  1.00  0.00           O  
ATOM   2253  CG2 THR C 814      99.462  37.207   7.681  1.00  0.00           C  
ATOM   2254  N   THR C 815     102.879  37.256   9.995  1.00  0.00           N  
ATOM   2255  CA  THR C 815     104.274  37.491  10.312  1.00  0.00           C  
ATOM   2256  C   THR C 815     104.891  38.290   9.164  1.00  0.00           C  
ATOM   2257  O   THR C 815     106.004  38.799   9.270  1.00  0.00           O  
ATOM   2258  CB  THR C 815     105.026  36.165  10.518  1.00  0.00           C  
ATOM   2259  OG1 THR C 815     105.028  35.414   9.298  1.00  0.00           O  
ATOM   2260  CG2 THR C 815     104.351  35.341  11.600  1.00  0.00           C  
ATOM   2261  N   LYS C 818     104.160  38.385   8.061  1.00  0.00           N  
ATOM   2262  CA  LYS C 818     104.602  39.148   6.902  1.00  0.00           C  
ATOM   2263  C   LYS C 818     104.058  40.565   7.022  1.00  0.00           C  
ATOM   2264  O   LYS C 818     102.846  40.770   7.017  1.00  0.00           O  
ATOM   2265  CB  LYS C 818     104.091  38.509   5.603  1.00  0.00           C  
ATOM   2266  CG  LYS C 818     105.153  37.779   4.769  1.00  0.00           C  
ATOM   2267  CD  LYS C 818     105.304  36.304   5.138  1.00  0.00           C  
ATOM   2268  CE  LYS C 818     104.031  35.508   4.827  1.00  0.00           C  
ATOM   2269  NZ  LYS C 818     104.149  34.053   5.163  1.00  0.00           N  
ATOM   2270  N   VAL C 819     104.954  41.535   7.141  1.00  0.00           N  
ATOM   2271  CA  VAL C 819     104.573  42.937   7.275  1.00  0.00           C  
ATOM   2272  C   VAL C 819     105.095  43.718   6.076  1.00  0.00           C  
ATOM   2273  O   VAL C 819     106.308  43.788   5.854  1.00  0.00           O  
ATOM   2274  CB  VAL C 819     105.166  43.548   8.578  1.00  0.00           C  
ATOM   2275  CG1 VAL C 819     104.881  45.047   8.663  1.00  0.00           C  
ATOM   2276  CG2 VAL C 819     104.611  42.831   9.797  1.00  0.00           C  
ATOM   2277  N   THR C 820     104.189  44.260   5.268  1.00  0.00           N  
ATOM   2278  CA  THR C 820     104.606  45.060   4.126  1.00  0.00           C  
ATOM   2279  C   THR C 820     104.908  46.427   4.655  1.00  0.00           C  
ATOM   2280  O   THR C 820     104.118  47.000   5.398  1.00  0.00           O  
ATOM   2281  CB  THR C 820     103.520  45.194   3.036  1.00  0.00           C  
ATOM   2282  OG1 THR C 820     102.321  45.737   3.604  1.00  0.00           O  
ATOM   2283  CG2 THR C 820     103.218  43.842   2.411  1.00  0.00           C  
ATOM   2284  N   TYR C 821     106.053  46.953   4.267  1.00  0.00           N  
ATOM   2285  CA  TYR C 821     106.456  48.264   4.708  1.00  0.00           C  
ATOM   2286  C   TYR C 821     107.128  48.969   3.538  1.00  0.00           C  
ATOM   2287  O   TYR C 821     108.196  48.555   3.070  1.00  0.00           O  
ATOM   2288  CB  TYR C 821     107.407  48.148   5.902  1.00  0.00           C  
ATOM   2289  CG  TYR C 821     107.881  49.482   6.403  1.00  0.00           C  
ATOM   2290  CD1 TYR C 821     107.001  50.352   7.035  1.00  0.00           C  
ATOM   2291  CD2 TYR C 821     109.186  49.906   6.184  1.00  0.00           C  
ATOM   2292  CE1 TYR C 821     107.404  51.618   7.430  1.00  0.00           C  
ATOM   2293  CE2 TYR C 821     109.599  51.171   6.576  1.00  0.00           C  
ATOM   2294  CZ  TYR C 821     108.700  52.023   7.197  1.00  0.00           C  
ATOM   2295  OH  TYR C 821     109.087  53.285   7.570  1.00  0.00           O  
ATOM   2296  N   GLY C 822     106.503  50.045   3.072  1.00  0.00           N  
ATOM   2297  CA  GLY C 822     107.012  50.743   1.908  1.00  0.00           C  
ATOM   2298  C   GLY C 822     107.016  49.783   0.738  1.00  0.00           C  
ATOM   2299  O   GLY C 822     106.005  49.147   0.438  1.00  0.00           O  
ATOM   2300  N   GLU C 896     108.177  49.628   0.119  1.00  0.00           N  
ATOM   2301  CA  GLU C 896     108.337  48.720  -1.009  1.00  0.00           C  
ATOM   2302  C   GLU C 896     108.971  47.402  -0.553  1.00  0.00           C  
ATOM   2303  O   GLU C 896     109.563  46.673  -1.352  1.00  0.00           O  
ATOM   2304  CB  GLU C 896     109.207  49.381  -2.075  1.00  0.00           C  
ATOM   2305  N   HIS C 899     108.853  47.097   0.734  1.00  0.00           N  
ATOM   2306  CA  HIS C 899     109.507  45.926   1.291  1.00  0.00           C  
ATOM   2307  C   HIS C 899     108.539  45.038   2.037  1.00  0.00           C  
ATOM   2308  O   HIS C 899     107.456  45.468   2.417  1.00  0.00           O  
ATOM   2309  CB  HIS C 899     110.615  46.361   2.234  1.00  0.00           C  
ATOM   2310  CG  HIS C 899     111.673  47.192   1.579  1.00  0.00           C  
ATOM   2311  ND1 HIS C 899     112.428  46.730   0.518  1.00  0.00           N  
ATOM   2312  CD2 HIS C 899     112.132  48.434   1.856  1.00  0.00           C  
ATOM   2313  CE1 HIS C 899     113.310  47.652   0.178  1.00  0.00           C  
ATOM   2314  NE2 HIS C 899     113.154  48.696   0.971  1.00  0.00           N  
ATOM   2315  N   VAL C 900     108.923  43.785   2.216  1.00  0.00           N  
ATOM   2316  CA  VAL C 900     108.122  42.844   2.974  1.00  0.00           C  
ATOM   2317  C   VAL C 900     109.067  42.227   3.984  1.00  0.00           C  
ATOM   2318  O   VAL C 900     110.116  41.695   3.611  1.00  0.00           O  
ATOM   2319  CB  VAL C 900     107.547  41.740   2.079  1.00  0.00           C  
ATOM   2320  CG1 VAL C 900     106.782  40.728   2.917  1.00  0.00           C  
ATOM   2321  CG2 VAL C 900     106.641  42.352   1.030  1.00  0.00           C  
ATOM   2322  N   PHE C 901     108.740  42.390   5.259  1.00  0.00           N  
ATOM   2323  CA  PHE C 901     109.559  41.865   6.336  1.00  0.00           C  
ATOM   2324  C   PHE C 901     108.875  40.612   6.856  1.00  0.00           C  
ATOM   2325  O   PHE C 901     107.676  40.630   7.117  1.00  0.00           O  
ATOM   2326  CB  PHE C 901     109.656  42.899   7.461  1.00  0.00           C  
ATOM   2327  CG  PHE C 901     110.196  44.242   7.028  1.00  0.00           C  
ATOM   2328  CD1 PHE C 901     111.383  44.339   6.304  1.00  0.00           C  
ATOM   2329  CD2 PHE C 901     109.541  45.413   7.389  1.00  0.00           C  
ATOM   2330  CE1 PHE C 901     111.910  45.585   5.950  1.00  0.00           C  
ATOM   2331  CE2 PHE C 901     110.058  46.663   7.042  1.00  0.00           C  
ATOM   2332  CZ  PHE C 901     111.245  46.750   6.323  1.00  0.00           C  
ATOM   2333  N   ASP C 902     109.603  39.511   6.974  1.00  0.00           N  
ATOM   2334  CA  ASP C 902     109.003  38.309   7.533  1.00  0.00           C  
ATOM   2335  C   ASP C 902     109.461  38.121   8.975  1.00  0.00           C  
ATOM   2336  O   ASP C 902     110.535  37.572   9.229  1.00  0.00           O  
ATOM   2337  CB  ASP C 902     109.353  37.077   6.697  1.00  0.00           C  
ATOM   2338  CG  ASP C 902     108.554  35.836   7.107  1.00  0.00           C  
ATOM   2339  OD1 ASP C 902     107.655  35.924   7.979  1.00  0.00           O  
ATOM   2340  OD2 ASP C 902     108.824  34.759   6.539  1.00  0.00           O  
ATOM   2341  N   PHE C 903     108.627  38.562   9.913  1.00  0.00           N  
ATOM   2342  CA  PHE C 903     108.929  38.483  11.341  1.00  0.00           C  
ATOM   2343  C   PHE C 903     108.801  37.095  11.955  1.00  0.00           C  
ATOM   2344  O   PHE C 903     109.069  36.911  13.142  1.00  0.00           O  
ATOM   2345  CB  PHE C 903     108.055  39.462  12.116  1.00  0.00           C  
ATOM   2346  CG  PHE C 903     108.396  40.894  11.868  1.00  0.00           C  
ATOM   2347  CD1 PHE C 903     109.710  41.324  11.916  1.00  0.00           C  
ATOM   2348  CD2 PHE C 903     107.402  41.817  11.594  1.00  0.00           C  
ATOM   2349  CE1 PHE C 903     110.028  42.657  11.693  1.00  0.00           C  
ATOM   2350  CE2 PHE C 903     107.713  43.153  11.370  1.00  0.00           C  
ATOM   2351  CZ  PHE C 903     109.027  43.572  11.420  1.00  0.00           C  
ATOM   2352  N   GLY C 904     108.347  36.129  11.165  1.00  0.00           N  
ATOM   2353  CA  GLY C 904     108.240  34.769  11.662  1.00  0.00           C  
ATOM   2354  C   GLY C 904     109.489  33.965  11.349  1.00  0.00           C  
ATOM   2355  O   GLY C 904     109.551  32.761  11.603  1.00  0.00           O  
ATOM   2356  N   LYS C 905     110.482  34.633  10.777  1.00  0.00           N  
ATOM   2357  CA  LYS C 905     111.724  33.992  10.387  1.00  0.00           C  
ATOM   2358  C   LYS C 905     112.843  34.647  11.183  1.00  0.00           C  
ATOM   2359  O   LYS C 905     112.797  35.843  11.460  1.00  0.00           O  
ATOM   2360  CB  LYS C 905     111.929  34.179   8.880  1.00  0.00           C  
ATOM   2361  CG  LYS C 905     113.187  33.553   8.296  1.00  0.00           C  
ATOM   2362  CD  LYS C 905     113.005  33.241   6.811  1.00  0.00           C  
ATOM   2363  CE  LYS C 905     112.561  34.469   6.017  1.00  0.00           C  
ATOM   2364  NZ  LYS C 905     112.148  34.142   4.614  1.00  0.00           N  
ATOM   2365  N   PRO C 906     113.840  33.861  11.610  1.00  0.00           N  
ATOM   2366  CA  PRO C 906     114.963  34.394  12.388  1.00  0.00           C  
ATOM   2367  C   PRO C 906     115.687  35.518  11.660  1.00  0.00           C  
ATOM   2368  O   PRO C 906     115.928  35.435  10.459  1.00  0.00           O  
ATOM   2369  CB  PRO C 906     115.860  33.170  12.571  1.00  0.00           C  
ATOM   2370  CG  PRO C 906     115.534  32.323  11.355  1.00  0.00           C  
ATOM   2371  CD  PRO C 906     114.040  32.433  11.315  1.00  0.00           C  
ATOM   2372  N   PHE C 907     116.025  36.562  12.404  1.00  0.00           N  
ATOM   2373  CA  PHE C 907     116.655  37.742  11.846  1.00  0.00           C  
ATOM   2374  C   PHE C 907     118.109  37.447  11.534  1.00  0.00           C  
ATOM   2375  O   PHE C 907     118.684  36.498  12.073  1.00  0.00           O  
ATOM   2376  CB  PHE C 907     116.565  38.895  12.838  1.00  0.00           C  
ATOM   2377  CG  PHE C 907     115.161  39.210  13.297  1.00  0.00           C  
ATOM   2378  CD1 PHE C 907     114.070  38.448  12.882  1.00  0.00           C  
ATOM   2379  CD2 PHE C 907     114.935  40.277  14.156  1.00  0.00           C  
ATOM   2380  CE1 PHE C 907     112.780  38.745  13.319  1.00  0.00           C  
ATOM   2381  CE2 PHE C 907     113.651  40.581  14.596  1.00  0.00           C  
ATOM   2382  CZ  PHE C 907     112.572  39.813  14.177  1.00  0.00           C  
ATOM   2383  N   GLU C 908     118.697  38.247  10.655  1.00  0.00           N  
ATOM   2384  CA  GLU C 908     120.095  38.069  10.290  1.00  0.00           C  
ATOM   2385  C   GLU C 908     120.997  38.520  11.434  1.00  0.00           C  
ATOM   2386  O   GLU C 908     120.645  39.432  12.176  1.00  0.00           O  
ATOM   2387  CB  GLU C 908     120.414  38.872   9.023  1.00  0.00           C  
ATOM   2388  CG  GLU C 908     120.333  38.085   7.713  1.00  0.00           C  
ATOM   2389  CD  GLU C 908     121.622  37.330   7.401  1.00  0.00           C  
ATOM   2390  OE1 GLU C 908     121.883  36.281   8.036  1.00  0.00           O  
ATOM   2391  OE2 GLU C 908     122.382  37.792   6.520  1.00  0.00           O  
ATOM   2392  N   LYS C 909     122.125  37.840  11.609  1.00  0.00           N  
ATOM   2393  CA  LYS C 909     123.129  38.237  12.592  1.00  0.00           C  
ATOM   2394  C   LYS C 909     124.432  38.415  11.829  1.00  0.00           C  
ATOM   2395  O   LYS C 909     124.821  37.544  11.055  1.00  0.00           O  
ATOM   2396  CB  LYS C 909     123.342  37.166  13.674  1.00  0.00           C  
ATOM   2397  CG  LYS C 909     122.275  37.057  14.760  1.00  0.00           C  
ATOM   2398  CD  LYS C 909     121.088  36.202  14.326  1.00  0.00           C  
ATOM   2399  CE  LYS C 909     120.214  35.820  15.509  1.00  0.00           C  
ATOM   2400  NZ  LYS C 909     119.061  34.968  15.117  1.00  0.00           N  
ATOM   2401  N   LEU C 910     125.093  39.543  12.049  1.00  0.00           N  
ATOM   2402  CA  LEU C 910     126.357  39.872  11.405  1.00  0.00           C  
ATOM   2403  C   LEU C 910     127.180  40.612  12.422  1.00  0.00           C  
ATOM   2404  O   LEU C 910     126.638  41.435  13.153  1.00  0.00           O  
ATOM   2405  CB  LEU C 910     126.131  40.849  10.261  1.00  0.00           C  
ATOM   2406  CG  LEU C 910     125.572  40.399   8.928  1.00  0.00           C  
ATOM   2407  CD1 LEU C 910     125.605  41.576   7.968  1.00  0.00           C  
ATOM   2408  CD2 LEU C 910     126.435  39.285   8.403  1.00  0.00           C  
ATOM   2409  N   THR C 911     128.480  40.359  12.472  1.00  0.00           N  
ATOM   2410  CA  THR C 911     129.323  41.155  13.353  1.00  0.00           C  
ATOM   2411  C   THR C 911     129.496  42.487  12.638  1.00  0.00           C  
ATOM   2412  O   THR C 911     129.191  42.602  11.447  1.00  0.00           O  
ATOM   2413  CB  THR C 911     130.698  40.520  13.590  1.00  0.00           C  
ATOM   2414  OG1 THR C 911     131.501  40.638  12.411  1.00  0.00           O  
ATOM   2415  CG2 THR C 911     130.541  39.071  13.940  1.00  0.00           C  
ATOM   2416  N   MET C 912     129.967  43.501  13.346  1.00  0.00           N  
ATOM   2417  CA  MET C 912     130.125  44.800  12.723  1.00  0.00           C  
ATOM   2418  C   MET C 912     131.088  44.740  11.549  1.00  0.00           C  
ATOM   2419  O   MET C 912     130.805  45.298  10.493  1.00  0.00           O  
ATOM   2420  CB  MET C 912     130.587  45.832  13.733  1.00  0.00           C  
ATOM   2421  CG  MET C 912     130.638  47.219  13.155  1.00  0.00           C  
ATOM   2422  SD  MET C 912     131.052  48.397  14.398  1.00  0.00           S  
ATOM   2423  CE  MET C 912     132.695  47.942  14.634  1.00  0.00           C  
ATOM   2424  N   ARG C 913     132.202  44.031  11.711  1.00  0.00           N  
ATOM   2425  CA  ARG C 913     133.180  43.911  10.636  1.00  0.00           C  
ATOM   2426  C   ARG C 913     132.667  43.157   9.416  1.00  0.00           C  
ATOM   2427  O   ARG C 913     132.950  43.540   8.280  1.00  0.00           O  
ATOM   2428  CB  ARG C 913     134.458  43.279  11.141  1.00  0.00           C  
ATOM   2429  CG  ARG C 913     135.211  44.177  12.063  1.00  0.00           C  
ATOM   2430  CD  ARG C 913     136.540  43.587  12.413  1.00  0.00           C  
ATOM   2431  NE  ARG C 913     137.305  44.494  13.257  1.00  0.00           N  
ATOM   2432  CZ  ARG C 913     138.606  44.734  13.111  1.00  0.00           C  
ATOM   2433  NH1 ARG C 913     139.295  44.153  12.129  1.00  0.00           N  
ATOM   2434  NH2 ARG C 913     139.224  45.546  13.963  1.00  0.00           N  
ATOM   2435  N   GLU C 914     131.904  42.095   9.641  1.00  0.00           N  
ATOM   2436  CA  GLU C 914     131.317  41.369   8.526  1.00  0.00           C  
ATOM   2437  C   GLU C 914     130.471  42.333   7.709  1.00  0.00           C  
ATOM   2438  O   GLU C 914     130.598  42.388   6.493  1.00  0.00           O  
ATOM   2439  CB  GLU C 914     130.444  40.219   9.017  1.00  0.00           C  
ATOM   2440  CG  GLU C 914     131.195  39.143   9.773  1.00  0.00           C  
ATOM   2441  CD  GLU C 914     130.299  37.994  10.212  1.00  0.00           C  
ATOM   2442  OE1 GLU C 914     129.105  38.222  10.504  1.00  0.00           O  
ATOM   2443  OE2 GLU C 914     130.796  36.852  10.273  1.00  0.00           O  
ATOM   2444  N   ALA C 915     129.648  43.128   8.387  1.00  0.00           N  
ATOM   2445  CA  ALA C 915     128.766  44.072   7.710  1.00  0.00           C  
ATOM   2446  C   ALA C 915     129.552  45.067   6.860  1.00  0.00           C  
ATOM   2447  O   ALA C 915     129.186  45.326   5.711  1.00  0.00           O  
ATOM   2448  CB  ALA C 915     127.890  44.803   8.715  1.00  0.00           C  
ATOM   2449  N   ILE C 916     130.638  45.603   7.415  1.00  0.00           N  
ATOM   2450  CA  ILE C 916     131.491  46.549   6.688  1.00  0.00           C  
ATOM   2451  C   ILE C 916     132.024  45.871   5.428  1.00  0.00           C  
ATOM   2452  O   ILE C 916     131.772  46.328   4.308  1.00  0.00           O  
ATOM   2453  CB  ILE C 916     132.695  47.032   7.542  1.00  0.00           C  
ATOM   2454  CG1 ILE C 916     132.204  47.817   8.757  1.00  0.00           C  
ATOM   2455  CG2 ILE C 916     133.626  47.909   6.710  1.00  0.00           C  
ATOM   2456  CD1 ILE C 916     133.315  48.382   9.610  1.00  0.00           C  
ATOM   2457  N   LYS C 917     132.716  44.751   5.618  1.00  0.00           N  
ATOM   2458  CA  LYS C 917     133.284  44.003   4.509  1.00  0.00           C  
ATOM   2459  C   LYS C 917     132.215  43.613   3.514  1.00  0.00           C  
ATOM   2460  O   LYS C 917     132.472  43.533   2.323  1.00  0.00           O  
ATOM   2461  CB  LYS C 917     133.973  42.746   5.010  1.00  0.00           C  
ATOM   2462  CG  LYS C 917     134.550  41.887   3.900  1.00  0.00           C  
ATOM   2463  CD  LYS C 917     135.597  42.647   3.115  1.00  0.00           C  
ATOM   2464  CE  LYS C 917     136.353  41.724   2.187  1.00  0.00           C  
ATOM   2465  NZ  LYS C 917     137.513  42.421   1.574  1.00  0.00           N  
ATOM   2466  N   LYS C 918     131.007  43.392   4.000  1.00  0.00           N  
ATOM   2467  CA  LYS C 918     129.936  42.964   3.128  1.00  0.00           C  
ATOM   2468  C   LYS C 918     129.381  44.056   2.224  1.00  0.00           C  
ATOM   2469  O   LYS C 918     129.029  43.784   1.081  1.00  0.00           O  
ATOM   2470  CB  LYS C 918     128.820  42.302   3.932  1.00  0.00           C  
ATOM   2471  CG  LYS C 918     127.556  42.049   3.132  1.00  0.00           C  
ATOM   2472  CD  LYS C 918     126.662  41.011   3.778  1.00  0.00           C  
ATOM   2473  CE  LYS C 918     125.447  40.743   2.915  1.00  0.00           C  
ATOM   2474  NZ  LYS C 918     124.620  39.610   3.429  1.00  0.00           N  
ATOM   2475  N   TYR C 919     129.280  45.284   2.717  1.00  0.00           N  
ATOM   2476  CA  TYR C 919     128.715  46.345   1.891  1.00  0.00           C  
ATOM   2477  C   TYR C 919     129.763  47.239   1.240  1.00  0.00           C  
ATOM   2478  O   TYR C 919     129.435  48.111   0.436  1.00  0.00           O  
ATOM   2479  CB  TYR C 919     127.674  47.141   2.670  1.00  0.00           C  
ATOM   2480  CG  TYR C 919     126.482  46.293   3.056  1.00  0.00           C  
ATOM   2481  CD1 TYR C 919     125.561  45.883   2.096  1.00  0.00           C  
ATOM   2482  CD2 TYR C 919     126.302  45.858   4.370  1.00  0.00           C  
ATOM   2483  CE1 TYR C 919     124.490  45.058   2.429  1.00  0.00           C  
ATOM   2484  CE2 TYR C 919     125.234  45.032   4.716  1.00  0.00           C  
ATOM   2485  CZ  TYR C 919     124.334  44.632   3.738  1.00  0.00           C  
ATOM   2486  OH  TYR C 919     123.300  43.782   4.063  1.00  0.00           O  
ATOM   2487  N   ARG C 920     131.024  47.011   1.587  1.00  0.00           N  
ATOM   2488  CA  ARG C 920     132.142  47.664   0.920  1.00  0.00           C  
ATOM   2489  C   ARG C 920     133.208  46.582   0.811  1.00  0.00           C  
ATOM   2490  O   ARG C 920     134.255  46.654   1.441  1.00  0.00           O  
ATOM   2491  CB  ARG C 920     132.650  48.854   1.725  1.00  0.00           C  
ATOM   2492  CG  ARG C 920     133.707  49.668   0.997  1.00  0.00           C  
ATOM   2493  CD  ARG C 920     133.937  50.994   1.679  1.00  0.00           C  
ATOM   2494  NE  ARG C 920     134.843  51.864   0.935  1.00  0.00           N  
ATOM   2495  CZ  ARG C 920     136.157  51.677   0.848  1.00  0.00           C  
ATOM   2496  NH1 ARG C 920     136.726  50.628   1.431  1.00  0.00           N  
ATOM   2497  NH2 ARG C 920     136.912  52.561   0.212  1.00  0.00           N  
ATOM   2498  N   PRO C1014     132.957  45.576  -0.034  1.00  0.00           N  
ATOM   2499  CA  PRO C1014     133.834  44.422  -0.244  1.00  0.00           C  
ATOM   2500  C   PRO C1014     135.257  44.715  -0.647  1.00  0.00           C  
ATOM   2501  O   PRO C1014     136.131  43.877  -0.463  1.00  0.00           O  
ATOM   2502  CB  PRO C1014     133.090  43.615  -1.300  1.00  0.00           C  
ATOM   2503  CG  PRO C1014     132.362  44.658  -2.060  1.00  0.00           C  
ATOM   2504  CD  PRO C1014     131.838  45.552  -0.989  1.00  0.00           C  
ATOM   2505  N   GLU C1025     135.508  45.907  -1.167  1.00  0.00           N  
ATOM   2506  CA  GLU C1025     136.863  46.261  -1.564  1.00  0.00           C  
ATOM   2507  C   GLU C1025     137.723  46.659  -0.380  1.00  0.00           C  
ATOM   2508  O   GLU C1025     138.908  46.941  -0.543  1.00  0.00           O  
ATOM   2509  CB  GLU C1025     136.862  47.395  -2.592  1.00  0.00           C  
ATOM   2510  CG  GLU C1025     136.335  48.733  -2.097  1.00  0.00           C  
ATOM   2511  CD  GLU C1025     134.866  48.963  -2.428  1.00  0.00           C  
ATOM   2512  OE1 GLU C1025     134.108  47.978  -2.601  1.00  0.00           O  
ATOM   2513  OE2 GLU C1025     134.468  50.146  -2.512  1.00  0.00           O  
ATOM   2514  N   THR C1036     137.126  46.688   0.807  1.00  0.00           N  
ATOM   2515  CA  THR C1036     137.819  47.119   2.013  1.00  0.00           C  
ATOM   2516  C   THR C1036     138.932  46.167   2.428  1.00  0.00           C  
ATOM   2517  O   THR C1036     138.764  44.949   2.397  1.00  0.00           O  
ATOM   2518  CB  THR C1036     136.817  47.285   3.167  1.00  0.00           C  
ATOM   2519  OG1 THR C1036     135.815  48.234   2.779  1.00  0.00           O  
ATOM   2520  CG2 THR C1036     137.511  47.778   4.425  1.00  0.00           C  
ATOM   2521  N   ASP C1037     140.082  46.731   2.776  1.00  0.00           N  
ATOM   2522  CA  ASP C1037     141.202  45.946   3.280  1.00  0.00           C  
ATOM   2523  C   ASP C1037     141.026  45.936   4.798  1.00  0.00           C  
ATOM   2524  O   ASP C1037     141.398  46.887   5.481  1.00  0.00           O  
ATOM   2525  CB  ASP C1037     142.531  46.604   2.883  1.00  0.00           C  
ATOM   2526  CG  ASP C1037     143.751  45.740   3.199  1.00  0.00           C  
ATOM   2527  OD1 ASP C1037     143.594  44.620   3.734  1.00  0.00           O  
ATOM   2528  OD2 ASP C1037     144.884  46.190   2.907  1.00  0.00           O  
ATOM   2529  N   MET C1038     140.446  44.859   5.311  1.00  0.00           N  
ATOM   2530  CA  MET C1038     140.125  44.741   6.731  1.00  0.00           C  
ATOM   2531  C   MET C1038     141.265  45.050   7.717  1.00  0.00           C  
ATOM   2532  O   MET C1038     141.021  45.445   8.860  1.00  0.00           O  
ATOM   2533  CB  MET C1038     139.527  43.364   7.023  1.00  0.00           C  
ATOM   2534  CG  MET C1038     138.246  43.053   6.258  1.00  0.00           C  
ATOM   2535  SD  MET C1038     136.950  44.303   6.434  1.00  0.00           S  
ATOM   2536  CE  MET C1038     136.362  43.964   8.035  1.00  0.00           C  
ATOM   2537  N   ALA C1039     142.506  44.897   7.278  1.00  0.00           N  
ATOM   2538  CA  ALA C1039     143.646  45.190   8.144  1.00  0.00           C  
ATOM   2539  C   ALA C1039     143.731  46.676   8.477  1.00  0.00           C  
ATOM   2540  O   ALA C1039     144.316  47.068   9.488  1.00  0.00           O  
ATOM   2541  CB  ALA C1039     144.925  44.735   7.494  1.00  0.00           C  
ATOM   2542  N   ASP C1052     143.160  47.505   7.613  1.00  0.00           N  
ATOM   2543  CA  ASP C1052     143.147  48.938   7.846  1.00  0.00           C  
ATOM   2544  C   ASP C1052     142.399  49.244   9.135  1.00  0.00           C  
ATOM   2545  O   ASP C1052     142.740  50.183   9.854  1.00  0.00           O  
ATOM   2546  CB  ASP C1052     142.486  49.661   6.672  1.00  0.00           C  
ATOM   2547  CG  ASP C1052     143.353  49.669   5.419  1.00  0.00           C  
ATOM   2548  OD1 ASP C1052     144.538  49.272   5.490  1.00  0.00           O  
ATOM   2549  OD2 ASP C1052     142.850  50.091   4.357  1.00  0.00           O  
ATOM   2550  N   LEU C1053     141.407  48.413   9.442  1.00  0.00           N  
ATOM   2551  CA  LEU C1053     140.595  48.590  10.640  1.00  0.00           C  
ATOM   2552  C   LEU C1053     141.330  48.200  11.919  1.00  0.00           C  
ATOM   2553  O   LEU C1053     140.835  48.439  13.018  1.00  0.00           O  
ATOM   2554  CB  LEU C1053     139.305  47.786  10.525  1.00  0.00           C  
ATOM   2555  CG  LEU C1053     138.431  48.080   9.309  1.00  0.00           C  
ATOM   2556  CD1 LEU C1053     137.180  47.234   9.383  1.00  0.00           C  
ATOM   2557  CD2 LEU C1053     138.072  49.542   9.257  1.00  0.00           C  
ATOM   2558  N   ASP C1054     142.502  47.594  11.773  1.00  0.00           N  
ATOM   2559  CA  ASP C1054     143.300  47.178  12.922  1.00  0.00           C  
ATOM   2560  C   ASP C1054     144.360  48.209  13.296  1.00  0.00           C  
ATOM   2561  O   ASP C1054     145.112  48.017  14.247  1.00  0.00           O  
ATOM   2562  CB  ASP C1054     143.994  45.841  12.639  1.00  0.00           C  
ATOM   2563  CG  ASP C1054     143.033  44.669  12.616  1.00  0.00           C  
ATOM   2564  OD1 ASP C1054     142.059  44.673  13.399  1.00  0.00           O  
ATOM   2565  OD2 ASP C1054     143.268  43.727  11.825  1.00  0.00           O  
ATOM   2566  N   ASN C1055     144.414  49.313  12.570  1.00  0.00           N  
ATOM   2567  CA  ASN C1055     145.471  50.289  12.778  1.00  0.00           C  
ATOM   2568  C   ASN C1055     144.888  51.694  12.782  1.00  0.00           C  
ATOM   2569  O   ASN C1055     144.164  52.074  11.863  1.00  0.00           O  
ATOM   2570  CB  ASN C1055     146.505  50.132  11.659  1.00  0.00           C  
ATOM   2571  CG  ASN C1055     147.592  51.174  11.714  1.00  0.00           C  
ATOM   2572  OD1 ASN C1055     147.409  52.303  11.255  1.00  0.00           O  
ATOM   2573  ND2 ASN C1055     148.738  50.805  12.271  1.00  0.00           N  
ATOM   2574  N   PHE C1056     145.212  52.471  13.809  1.00  0.00           N  
ATOM   2575  CA  PHE C1056     144.659  53.817  13.935  1.00  0.00           C  
ATOM   2576  C   PHE C1056     144.840  54.704  12.707  1.00  0.00           C  
ATOM   2577  O   PHE C1056     143.875  55.281  12.217  1.00  0.00           O  
ATOM   2578  CB  PHE C1056     145.214  54.535  15.165  1.00  0.00           C  
ATOM   2579  CG  PHE C1056     144.595  55.885  15.393  1.00  0.00           C  
ATOM   2580  CD1 PHE C1056     143.384  56.001  16.059  1.00  0.00           C  
ATOM   2581  CD2 PHE C1056     145.193  57.033  14.890  1.00  0.00           C  
ATOM   2582  CE1 PHE C1056     142.771  57.237  16.217  1.00  0.00           C  
ATOM   2583  CE2 PHE C1056     144.589  58.275  15.042  1.00  0.00           C  
ATOM   2584  CZ  PHE C1056     143.372  58.377  15.707  1.00  0.00           C  
ATOM   2585  N   ASP C1057     146.074  54.832  12.228  1.00  0.00           N  
ATOM   2586  CA  ASP C1057     146.361  55.674  11.066  1.00  0.00           C  
ATOM   2587  C   ASP C1057     145.625  55.188   9.815  1.00  0.00           C  
ATOM   2588  O   ASP C1057     145.033  55.985   9.080  1.00  0.00           O  
ATOM   2589  CB  ASP C1057     147.865  55.706  10.787  1.00  0.00           C  
ATOM   2590  CG  ASP C1057     148.679  56.104  12.000  1.00  0.00           C  
ATOM   2591  OD1 ASP C1057     148.542  57.262  12.454  1.00  0.00           O  
ATOM   2592  OD2 ASP C1057     149.456  55.256  12.495  1.00  0.00           O  
ATOM   2593  N   ALA C1058     145.667  53.878   9.585  1.00  0.00           N  
ATOM   2594  CA  ALA C1058     145.022  53.265   8.431  1.00  0.00           C  
ATOM   2595  C   ALA C1058     143.513  53.469   8.471  1.00  0.00           C  
ATOM   2596  O   ALA C1058     142.897  53.812   7.458  1.00  0.00           O  
ATOM   2597  CB  ALA C1058     145.346  51.791   8.389  1.00  0.00           C  
ATOM   2598  N   ALA C1059     142.928  53.253   9.645  1.00  0.00           N  
ATOM   2599  CA  ALA C1059     141.499  53.404   9.839  1.00  0.00           C  
ATOM   2600  C   ALA C1059     141.109  54.848   9.620  1.00  0.00           C  
ATOM   2601  O   ALA C1059     140.160  55.135   8.895  1.00  0.00           O  
ATOM   2602  CB  ALA C1059     141.116  52.969  11.224  1.00  0.00           C  
ATOM   2603  N   LYS C1061     141.858  55.756  10.232  1.00  0.00           N  
ATOM   2604  CA  LYS C1061     141.585  57.184  10.111  1.00  0.00           C  
ATOM   2605  C   LYS C1061     141.598  57.562   8.645  1.00  0.00           C  
ATOM   2606  O   LYS C1061     140.671  58.192   8.146  1.00  0.00           O  
ATOM   2607  CB  LYS C1061     142.639  57.986  10.866  1.00  0.00           C  
ATOM   2608  CG  LYS C1061     142.426  59.480  10.853  1.00  0.00           C  
ATOM   2609  CD  LYS C1061     143.536  60.172  11.638  1.00  0.00           C  
ATOM   2610  CE  LYS C1061     143.376  61.687  11.621  1.00  0.00           C  
ATOM   2611  NZ  LYS C1061     143.447  62.257  10.240  1.00  0.00           N  
ATOM   2612  N   ALA C1105     142.645  57.131   7.954  1.00  0.00           N  
ATOM   2613  CA  ALA C1105     142.794  57.380   6.527  1.00  0.00           C  
ATOM   2614  C   ALA C1105     141.584  56.849   5.761  1.00  0.00           C  
ATOM   2615  O   ALA C1105     140.982  57.566   4.956  1.00  0.00           O  
ATOM   2616  CB  ALA C1105     144.060  56.727   6.027  1.00  0.00           C  
ATOM   2617  N   LEU C1106     141.210  55.608   6.059  1.00  0.00           N  
ATOM   2618  CA  LEU C1106     140.070  54.957   5.432  1.00  0.00           C  
ATOM   2619  C   LEU C1106     138.817  55.810   5.651  1.00  0.00           C  
ATOM   2620  O   LEU C1106     138.061  56.070   4.712  1.00  0.00           O  
ATOM   2621  CB  LEU C1106     139.860  53.580   6.061  1.00  0.00           C  
ATOM   2622  CG  LEU C1106     139.257  52.446   5.231  1.00  0.00           C  
ATOM   2623  CD1 LEU C1106     138.640  51.416   6.166  1.00  0.00           C  
ATOM   2624  CD2 LEU C1106     138.208  52.961   4.278  1.00  0.00           C  
ATOM   2625  N   ALA C1107     138.606  56.246   6.890  1.00  0.00           N  
ATOM   2626  CA  ALA C1107     137.443  57.045   7.236  1.00  0.00           C  
ATOM   2627  C   ALA C1107     137.410  58.314   6.400  1.00  0.00           C  
ATOM   2628  O   ALA C1107     136.370  58.688   5.860  1.00  0.00           O  
ATOM   2629  CB  ALA C1107     137.457  57.386   8.718  1.00  0.00           C  
ATOM   2630  N   GLU C1109     138.563  58.945   6.240  1.00  0.00           N  
ATOM   2631  CA  GLU C1109     138.627  60.188   5.487  1.00  0.00           C  
ATOM   2632  C   GLU C1109     138.310  59.993   4.011  1.00  0.00           C  
ATOM   2633  O   GLU C1109     137.551  60.768   3.445  1.00  0.00           O  
ATOM   2634  CB  GLU C1109     139.973  60.868   5.712  1.00  0.00           C  
ATOM   2635  CG  GLU C1109     140.259  61.032   7.207  1.00  0.00           C  
ATOM   2636  CD  GLU C1109     141.343  62.041   7.536  1.00  0.00           C  
ATOM   2637  OE1 GLU C1109     142.489  61.885   7.058  1.00  0.00           O  
ATOM   2638  OE2 GLU C1109     141.044  62.982   8.305  1.00  0.00           O  
ATOM   2639  N   SER C1110     138.809  58.912   3.417  1.00  0.00           N  
ATOM   2640  CA  SER C1110     138.509  58.582   2.024  1.00  0.00           C  
ATOM   2641  C   SER C1110     137.014  58.563   1.808  1.00  0.00           C  
ATOM   2642  O   SER C1110     136.517  59.149   0.856  1.00  0.00           O  
ATOM   2643  CB  SER C1110     139.029  57.195   1.677  1.00  0.00           C  
ATOM   2644  OG  SER C1110     140.334  57.009   2.181  1.00  0.00           O  
ATOM   2645  N   ILE C1112     136.310  57.853   2.685  1.00  0.00           N  
ATOM   2646  CA  ILE C1112     134.856  57.710   2.613  1.00  0.00           C  
ATOM   2647  C   ILE C1112     134.137  59.043   2.835  1.00  0.00           C  
ATOM   2648  O   ILE C1112     132.948  59.170   2.547  1.00  0.00           O  
ATOM   2649  CB  ILE C1112     134.354  56.688   3.659  1.00  0.00           C  
ATOM   2650  CG1 ILE C1112     135.018  55.335   3.443  1.00  0.00           C  
ATOM   2651  CG2 ILE C1112     132.853  56.503   3.558  1.00  0.00           C  
ATOM   2652  CD1 ILE C1112     134.532  54.290   4.424  1.00  0.00           C  
ATOM   2653  N   GLY C1113     134.853  60.026   3.365  1.00  0.00           N  
ATOM   2654  CA  GLY C1113     134.265  61.337   3.571  1.00  0.00           C  
ATOM   2655  C   GLY C1113     133.910  61.624   5.012  1.00  0.00           C  
ATOM   2656  O   GLY C1113     133.193  62.583   5.306  1.00  0.00           O  
ATOM   2657  N   ILE C1114     134.422  60.796   5.916  1.00  0.00           N  
ATOM   2658  CA  ILE C1114     134.164  60.938   7.342  1.00  0.00           C  
ATOM   2659  C   ILE C1114     135.173  61.905   7.950  1.00  0.00           C  
ATOM   2660  O   ILE C1114     136.380  61.729   7.804  1.00  0.00           O  
ATOM   2661  CB  ILE C1114     134.254  59.556   8.059  1.00  0.00           C  
ATOM   2662  CG1 ILE C1114     133.106  58.656   7.603  1.00  0.00           C  
ATOM   2663  CG2 ILE C1114     134.218  59.718   9.571  1.00  0.00           C  
ATOM   2664  CD1 ILE C1114     133.188  57.241   8.116  1.00  0.00           C  
ATOM   2665  N   THR C1115     134.673  62.947   8.597  1.00  0.00           N  
ATOM   2666  CA  THR C1115     135.533  63.891   9.289  1.00  0.00           C  
ATOM   2667  C   THR C1115     135.890  63.289  10.647  1.00  0.00           C  
ATOM   2668  O   THR C1115     135.045  63.196  11.535  1.00  0.00           O  
ATOM   2669  CB  THR C1115     134.808  65.231   9.495  1.00  0.00           C  
ATOM   2670  OG1 THR C1115     134.353  65.725   8.226  1.00  0.00           O  
ATOM   2671  CG2 THR C1115     135.737  66.246  10.134  1.00  0.00           C  
ATOM   2672  N   VAL C1116     137.127  62.839  10.796  1.00  0.00           N  
ATOM   2673  CA  VAL C1116     137.549  62.217  12.040  1.00  0.00           C  
ATOM   2674  C   VAL C1116     137.841  63.249  13.127  1.00  0.00           C  
ATOM   2675  O   VAL C1116     138.813  63.994  13.037  1.00  0.00           O  
ATOM   2676  CB  VAL C1116     138.782  61.334  11.812  1.00  0.00           C  
ATOM   2677  CG1 VAL C1116     139.250  60.714  13.121  1.00  0.00           C  
ATOM   2678  CG2 VAL C1116     138.449  60.260  10.806  1.00  0.00           C  
ATOM   2679  N   GLU C1117     136.997  63.290  14.153  1.00  0.00           N  
ATOM   2680  CA  GLU C1117     137.168  64.229  15.258  1.00  0.00           C  
ATOM   2681  C   GLU C1117     138.386  63.884  16.106  1.00  0.00           C  
ATOM   2682  O   GLU C1117     138.827  62.737  16.143  1.00  0.00           O  
ATOM   2683  CB  GLU C1117     135.919  64.253  16.134  1.00  0.00           C  
ATOM   2684  CG  GLU C1117     135.326  65.633  16.328  1.00  0.00           C  
ATOM   2685  CD  GLU C1117     134.323  66.000  15.253  1.00  0.00           C  
ATOM   2686  OE1 GLU C1117     133.274  65.322  15.160  1.00  0.00           O  
ATOM   2687  OE2 GLU C1117     134.572  66.975  14.512  1.00  0.00           O  
ATOM   2688  N   LYS C1121     138.891  64.877  16.827  1.00  0.00           N  
ATOM   2689  CA  LYS C1121     140.096  64.718  17.637  1.00  0.00           C  
ATOM   2690  C   LYS C1121     139.976  63.719  18.782  1.00  0.00           C  
ATOM   2691  O   LYS C1121     140.924  63.005  19.090  1.00  0.00           O  
ATOM   2692  CB  LYS C1121     140.549  66.083  18.176  1.00  0.00           C  
ATOM   2693  N   SER C1124     138.817  63.694  19.423  1.00  0.00           N  
ATOM   2694  CA  SER C1124     138.591  62.830  20.569  1.00  0.00           C  
ATOM   2695  C   SER C1124     138.414  61.365  20.215  1.00  0.00           C  
ATOM   2696  O   SER C1124     138.430  60.513  21.096  1.00  0.00           O  
ATOM   2697  CB  SER C1124     137.359  63.318  21.308  1.00  0.00           C  
ATOM   2698  OG  SER C1124     136.386  63.785  20.384  1.00  0.00           O  
ATOM   2699  N   TRP C1125     138.236  61.076  18.931  1.00  0.00           N  
ATOM   2700  CA  TRP C1125     137.970  59.716  18.484  1.00  0.00           C  
ATOM   2701  C   TRP C1125     139.171  58.814  18.552  1.00  0.00           C  
ATOM   2702  O   TRP C1125     140.295  59.243  18.327  1.00  0.00           O  
ATOM   2703  CB  TRP C1125     137.475  59.705  17.044  1.00  0.00           C  
ATOM   2704  CG  TRP C1125     136.187  60.392  16.844  1.00  0.00           C  
ATOM   2705  CD1 TRP C1125     135.462  61.050  17.779  1.00  0.00           C  
ATOM   2706  CD2 TRP C1125     135.450  60.477  15.623  1.00  0.00           C  
ATOM   2707  NE1 TRP C1125     134.309  61.539  17.227  1.00  0.00           N  
ATOM   2708  CE2 TRP C1125     134.274  61.203  15.900  1.00  0.00           C  
ATOM   2709  CE3 TRP C1125     135.664  60.009  14.323  1.00  0.00           C  
ATOM   2710  CZ2 TRP C1125     133.314  61.478  14.926  1.00  0.00           C  
ATOM   2711  CZ3 TRP C1125     134.709  60.281  13.349  1.00  0.00           C  
ATOM   2712  CH2 TRP C1125     133.548  61.010  13.658  1.00  0.00           C  
ATOM   2713  N   GLY C1126     138.910  57.546  18.822  1.00  0.00           N  
ATOM   2714  CA  GLY C1126     139.956  56.551  18.808  1.00  0.00           C  
ATOM   2715  C   GLY C1126     139.557  55.526  17.769  1.00  0.00           C  
ATOM   2716  O   GLY C1126     138.487  55.641  17.160  1.00  0.00           O  
ATOM   2717  N   LEU C1127     140.370  54.489  17.618  1.00  0.00           N  
ATOM   2718  CA  LEU C1127     140.129  53.456  16.621  1.00  0.00           C  
ATOM   2719  C   LEU C1127     138.691  52.950  16.654  1.00  0.00           C  
ATOM   2720  O   LEU C1127     137.959  53.084  15.671  1.00  0.00           O  
ATOM   2721  CB  LEU C1127     141.103  52.298  16.823  1.00  0.00           C  
ATOM   2722  CG  LEU C1127     141.112  51.263  15.703  1.00  0.00           C  
ATOM   2723  CD1 LEU C1127     141.422  51.941  14.381  1.00  0.00           C  
ATOM   2724  CD2 LEU C1127     142.139  50.199  16.008  1.00  0.00           C  
ATOM   2725  N   GLY C1128     138.280  52.432  17.808  1.00  0.00           N  
ATOM   2726  CA  GLY C1128     136.935  51.912  17.971  1.00  0.00           C  
ATOM   2727  C   GLY C1128     135.856  52.841  17.463  1.00  0.00           C  
ATOM   2728  O   GLY C1128     134.916  52.401  16.803  1.00  0.00           O  
ATOM   2729  N   ARG C1129     135.990  54.131  17.744  1.00  0.00           N  
ATOM   2730  CA  ARG C1129     135.002  55.085  17.269  1.00  0.00           C  
ATOM   2731  C   ARG C1129     135.062  55.191  15.755  1.00  0.00           C  
ATOM   2732  O   ARG C1129     134.037  55.193  15.082  1.00  0.00           O  
ATOM   2733  CB  ARG C1129     135.243  56.457  17.869  1.00  0.00           C  
ATOM   2734  CG  ARG C1129     134.308  57.519  17.310  1.00  0.00           C  
ATOM   2735  CD  ARG C1129     132.873  57.157  17.618  1.00  0.00           C  
ATOM   2736  NE  ARG C1129     131.925  58.219  17.305  1.00  0.00           N  
ATOM   2737  CZ  ARG C1129     131.750  59.319  18.026  1.00  0.00           C  
ATOM   2738  NH1 ARG C1129     132.494  59.540  19.097  1.00  0.00           N  
ATOM   2739  NH2 ARG C1129     130.812  60.185  17.677  1.00  0.00           N  
ATOM   2740  N   ILE C1130     136.271  55.301  15.224  1.00  0.00           N  
ATOM   2741  CA  ILE C1130     136.464  55.425  13.785  1.00  0.00           C  
ATOM   2742  C   ILE C1130     135.841  54.220  13.087  1.00  0.00           C  
ATOM   2743  O   ILE C1130     135.019  54.380  12.171  1.00  0.00           O  
ATOM   2744  CB  ILE C1130     137.965  55.540  13.429  1.00  0.00           C  
ATOM   2745  CG1 ILE C1130     138.500  56.913  13.838  1.00  0.00           C  
ATOM   2746  CG2 ILE C1130     138.181  55.326  11.949  1.00  0.00           C  
ATOM   2747  CD1 ILE C1130     140.007  57.025  13.767  1.00  0.00           C  
ATOM   2748  N   VAL C1131     136.171  53.019  13.560  1.00  0.00           N  
ATOM   2749  CA  VAL C1131     135.626  51.810  12.951  1.00  0.00           C  
ATOM   2750  C   VAL C1131     134.109  51.847  13.008  1.00  0.00           C  
ATOM   2751  O   VAL C1131     133.441  51.516  12.032  1.00  0.00           O  
ATOM   2752  CB  VAL C1131     136.157  50.514  13.616  1.00  0.00           C  
ATOM   2753  CG1 VAL C1131     135.372  49.329  13.146  1.00  0.00           C  
ATOM   2754  CG2 VAL C1131     137.612  50.294  13.251  1.00  0.00           C  
ATOM   2755  N   THR C1132     133.561  52.315  14.118  1.00  0.00           N  
ATOM   2756  CA  THR C1132     132.113  52.386  14.248  1.00  0.00           C  
ATOM   2757  C   THR C1132     131.513  53.379  13.259  1.00  0.00           C  
ATOM   2758  O   THR C1132     130.487  53.107  12.634  1.00  0.00           O  
ATOM   2759  CB  THR C1132     131.711  52.760  15.671  1.00  0.00           C  
ATOM   2760  OG1 THR C1132     132.277  51.811  16.582  1.00  0.00           O  
ATOM   2761  CG2 THR C1132     130.205  52.747  15.815  1.00  0.00           C  
ATOM   2762  N   GLU C1133     132.177  54.518  13.096  1.00  0.00           N  
ATOM   2763  CA  GLU C1133     131.727  55.540  12.160  1.00  0.00           C  
ATOM   2764  C   GLU C1133     131.708  54.990  10.737  1.00  0.00           C  
ATOM   2765  O   GLU C1133     130.766  55.225   9.981  1.00  0.00           O  
ATOM   2766  CB  GLU C1133     132.634  56.758  12.250  1.00  0.00           C  
ATOM   2767  CG  GLU C1133     132.442  57.542  13.527  1.00  0.00           C  
ATOM   2768  CD  GLU C1133     131.044  58.129  13.637  1.00  0.00           C  
ATOM   2769  OE1 GLU C1133     130.517  58.642  12.619  1.00  0.00           O  
ATOM   2770  OE2 GLU C1133     130.468  58.078  14.743  1.00  0.00           O  
ATOM   2771  N   ILE C1134     132.740  54.231  10.389  1.00  0.00           N  
ATOM   2772  CA  ILE C1134     132.808  53.589   9.086  1.00  0.00           C  
ATOM   2773  C   ILE C1134     131.600  52.655   8.899  1.00  0.00           C  
ATOM   2774  O   ILE C1134     130.946  52.685   7.854  1.00  0.00           O  
ATOM   2775  CB  ILE C1134     134.128  52.806   8.928  1.00  0.00           C  
ATOM   2776  CG1 ILE C1134     135.310  53.771   8.912  1.00  0.00           C  
ATOM   2777  CG2 ILE C1134     134.100  51.951   7.675  1.00  0.00           C  
ATOM   2778  CD1 ILE C1134     136.656  53.075   8.861  1.00  0.00           C  
ATOM   2779  N   PHE C1135     131.277  51.856   9.914  1.00  0.00           N  
ATOM   2780  CA  PHE C1135     130.133  50.950   9.817  1.00  0.00           C  
ATOM   2781  C   PHE C1135     128.878  51.735   9.510  1.00  0.00           C  
ATOM   2782  O   PHE C1135     128.110  51.357   8.632  1.00  0.00           O  
ATOM   2783  CB  PHE C1135     129.930  50.142  11.111  1.00  0.00           C  
ATOM   2784  CG  PHE C1135     128.559  49.518  11.229  1.00  0.00           C  
ATOM   2785  CD1 PHE C1135     128.260  48.331  10.583  1.00  0.00           C  
ATOM   2786  CD2 PHE C1135     127.551  50.157  11.939  1.00  0.00           C  
ATOM   2787  CE1 PHE C1135     126.975  47.791  10.636  1.00  0.00           C  
ATOM   2788  CE2 PHE C1135     126.262  49.624  11.994  1.00  0.00           C  
ATOM   2789  CZ  PHE C1135     125.975  48.443  11.342  1.00  0.00           C  
ATOM   2790  N   ASP C1136     128.673  52.825  10.239  1.00  0.00           N  
ATOM   2791  CA  ASP C1136     127.475  53.639  10.074  1.00  0.00           C  
ATOM   2792  C   ASP C1136     127.346  54.213   8.674  1.00  0.00           C  
ATOM   2793  O   ASP C1136     126.243  54.323   8.152  1.00  0.00           O  
ATOM   2794  CB  ASP C1136     127.429  54.772  11.105  1.00  0.00           C  
ATOM   2795  CG  ASP C1136     127.099  54.279  12.504  1.00  0.00           C  
ATOM   2796  OD1 ASP C1136     125.995  53.730  12.708  1.00  0.00           O  
ATOM   2797  OD2 ASP C1136     127.940  54.447  13.411  1.00  0.00           O  
ATOM   2798  N   GLU C1137     128.470  54.592   8.078  1.00  0.00           N  
ATOM   2799  CA  GLU C1137     128.484  55.132   6.722  1.00  0.00           C  
ATOM   2800  C   GLU C1137     128.204  54.036   5.711  1.00  0.00           C  
ATOM   2801  O   GLU C1137     127.231  54.091   4.962  1.00  0.00           O  
ATOM   2802  CB  GLU C1137     129.853  55.743   6.409  1.00  0.00           C  
ATOM   2803  CG  GLU C1137     129.917  57.248   6.525  1.00  0.00           C  
ATOM   2804  CD  GLU C1137     128.981  57.949   5.555  1.00  0.00           C  
ATOM   2805  OE1 GLU C1137     129.256  57.937   4.333  1.00  0.00           O  
ATOM   2806  OE2 GLU C1137     127.971  58.518   6.019  1.00  0.00           O  
ATOM   2807  N   VAL C1138     129.068  53.031   5.729  1.00  0.00           N  
ATOM   2808  CA  VAL C1138     129.035  51.924   4.788  1.00  0.00           C  
ATOM   2809  C   VAL C1138     127.832  51.003   4.930  1.00  0.00           C  
ATOM   2810  O   VAL C1138     127.036  50.860   4.006  1.00  0.00           O  
ATOM   2811  CB  VAL C1138     130.305  51.076   4.933  1.00  0.00           C  
ATOM   2812  CG1 VAL C1138     130.253  49.882   4.021  1.00  0.00           C  
ATOM   2813  CG2 VAL C1138     131.532  51.913   4.646  1.00  0.00           C  
ATOM   2814  N   ALA C1139     127.709  50.378   6.093  1.00  0.00           N  
ATOM   2815  CA  ALA C1139     126.714  49.341   6.311  1.00  0.00           C  
ATOM   2816  C   ALA C1139     125.302  49.771   6.647  1.00  0.00           C  
ATOM   2817  O   ALA C1139     124.349  49.285   6.037  1.00  0.00           O  
ATOM   2818  CB  ALA C1139     127.206  48.382   7.375  1.00  0.00           C  
ATOM   2819  N   GLU C1140     125.162  50.665   7.620  1.00  0.00           N  
ATOM   2820  CA  GLU C1140     123.848  50.960   8.196  1.00  0.00           C  
ATOM   2821  C   GLU C1140     122.631  50.965   7.280  1.00  0.00           C  
ATOM   2822  O   GLU C1140     121.689  50.196   7.482  1.00  0.00           O  
ATOM   2823  CB  GLU C1140     123.859  52.241   9.026  1.00  0.00           C  
ATOM   2824  CG  GLU C1140     122.515  52.469   9.728  1.00  0.00           C  
ATOM   2825  CD  GLU C1140     122.481  53.690  10.620  1.00  0.00           C  
ATOM   2826  OE1 GLU C1140     122.985  53.613  11.757  1.00  0.00           O  
ATOM   2827  OE2 GLU C1140     121.927  54.725  10.194  1.00  0.00           O  
ATOM   2828  N   ALA C1141     122.650  51.830   6.277  1.00  0.00           N  
ATOM   2829  CA  ALA C1141     121.514  51.984   5.374  1.00  0.00           C  
ATOM   2830  C   ALA C1141     121.138  50.776   4.519  1.00  0.00           C  
ATOM   2831  O   ALA C1141     120.070  50.765   3.915  1.00  0.00           O  
ATOM   2832  CB  ALA C1141     121.729  53.185   4.484  1.00  0.00           C  
ATOM   2833  N   HIS C1142     122.015  49.781   4.427  1.00  0.00           N  
ATOM   2834  CA  HIS C1142     121.732  48.602   3.612  1.00  0.00           C  
ATOM   2835  C   HIS C1142     121.047  47.517   4.428  1.00  0.00           C  
ATOM   2836  O   HIS C1142     120.608  46.499   3.889  1.00  0.00           O  
ATOM   2837  CB  HIS C1142     123.019  48.064   2.974  1.00  0.00           C  
ATOM   2838  CG  HIS C1142     123.729  49.048   2.105  1.00  0.00           C  
ATOM   2839  ND1 HIS C1142     123.196  49.525   0.920  1.00  0.00           N  
ATOM   2840  CD2 HIS C1142     124.909  49.698   2.270  1.00  0.00           C  
ATOM   2841  CE1 HIS C1142     124.018  50.424   0.405  1.00  0.00           C  
ATOM   2842  NE2 HIS C1142     125.062  50.551   1.197  1.00  0.00           N  
ATOM   2843  N   LEU C1143     120.953  47.738   5.734  1.00  0.00           N  
ATOM   2844  CA  LEU C1143     120.302  46.795   6.630  1.00  0.00           C  
ATOM   2845  C   LEU C1143     118.784  47.008   6.573  1.00  0.00           C  
ATOM   2846  O   LEU C1143     118.214  47.708   7.411  1.00  0.00           O  
ATOM   2847  CB  LEU C1143     120.843  46.990   8.050  1.00  0.00           C  
ATOM   2848  CG  LEU C1143     122.376  46.930   8.169  1.00  0.00           C  
ATOM   2849  CD1 LEU C1143     122.819  47.227   9.587  1.00  0.00           C  
ATOM   2850  CD2 LEU C1143     122.902  45.572   7.732  1.00  0.00           C  
ATOM   2851  N   ILE C1153     118.142  46.442   5.550  1.00  0.00           N  
ATOM   2852  CA  ILE C1153     116.696  46.607   5.346  1.00  0.00           C  
ATOM   2853  C   ILE C1153     115.868  45.575   6.109  1.00  0.00           C  
ATOM   2854  O   ILE C1153     114.927  45.922   6.817  1.00  0.00           O  
ATOM   2855  CB  ILE C1153     116.313  46.519   3.847  1.00  0.00           C  
ATOM   2856  CG1 ILE C1153     117.051  47.587   3.031  1.00  0.00           C  
ATOM   2857  CG2 ILE C1153     114.814  46.674   3.680  1.00  0.00           C  
ATOM   2858  CD1 ILE C1153     116.614  49.003   3.307  1.00  0.00           C  
ATOM   2859  N   GLN C1154     116.138  44.304   5.853  1.00  0.00           N  
ATOM   2860  CA  GLN C1154     115.477  43.226   6.571  1.00  0.00           C  
ATOM   2861  C   GLN C1154     115.996  43.261   8.005  1.00  0.00           C  
ATOM   2862  O   GLN C1154     117.068  43.817   8.266  1.00  0.00           O  
ATOM   2863  CB  GLN C1154     115.822  41.883   5.920  1.00  0.00           C  
ATOM   2864  CG  GLN C1154     115.237  41.701   4.537  1.00  0.00           C  
ATOM   2865  CD  GLN C1154     113.720  41.653   4.556  1.00  0.00           C  
ATOM   2866  OE1 GLN C1154     113.117  40.860   5.286  1.00  0.00           O  
ATOM   2867  NE2 GLN C1154     113.094  42.503   3.755  1.00  0.00           N  
ATOM   2868  N   PRO C1155     115.244  42.681   8.953  1.00  0.00           N  
ATOM   2869  CA  PRO C1155     115.646  42.657  10.357  1.00  0.00           C  
ATOM   2870  C   PRO C1155     117.033  42.056  10.508  1.00  0.00           C  
ATOM   2871  O   PRO C1155     117.248  40.899  10.141  1.00  0.00           O  
ATOM   2872  CB  PRO C1155     114.585  41.762  10.982  1.00  0.00           C  
ATOM   2873  CG  PRO C1155     113.382  42.082  10.185  1.00  0.00           C  
ATOM   2874  CD  PRO C1155     113.942  42.017   8.789  1.00  0.00           C  
ATOM   2875  N   THR C1156     117.958  42.834  11.064  1.00  0.00           N  
ATOM   2876  CA  THR C1156     119.338  42.401  11.229  1.00  0.00           C  
ATOM   2877  C   THR C1156     119.906  42.792  12.600  1.00  0.00           C  
ATOM   2878  O   THR C1156     119.591  43.861  13.131  1.00  0.00           O  
ATOM   2879  CB  THR C1156     120.210  43.017  10.125  1.00  0.00           C  
ATOM   2880  OG1 THR C1156     119.576  42.815   8.858  1.00  0.00           O  
ATOM   2881  CG2 THR C1156     121.573  42.374  10.095  1.00  0.00           C  
ATOM   2882  N   PHE C1157     120.719  41.905  13.170  1.00  0.00           N  
ATOM   2883  CA  PHE C1157     121.406  42.127  14.439  1.00  0.00           C  
ATOM   2884  C   PHE C1157     122.878  42.309  14.106  1.00  0.00           C  
ATOM   2885  O   PHE C1157     123.484  41.428  13.497  1.00  0.00           O  
ATOM   2886  CB  PHE C1157     121.292  40.893  15.343  1.00  0.00           C  
ATOM   2887  CG  PHE C1157     119.940  40.708  15.972  1.00  0.00           C  
ATOM   2888  CD1 PHE C1157     119.471  41.610  16.923  1.00  0.00           C  
ATOM   2889  CD2 PHE C1157     119.142  39.622  15.633  1.00  0.00           C  
ATOM   2890  CE1 PHE C1157     118.233  41.435  17.524  1.00  0.00           C  
ATOM   2891  CE2 PHE C1157     117.901  39.437  16.231  1.00  0.00           C  
ATOM   2892  CZ  PHE C1157     117.447  40.347  17.179  1.00  0.00           C  
ATOM   2893  N   ILE C1158     123.443  43.456  14.456  1.00  0.00           N  
ATOM   2894  CA  ILE C1158     124.871  43.676  14.279  1.00  0.00           C  
ATOM   2895  C   ILE C1158     125.467  43.452  15.659  1.00  0.00           C  
ATOM   2896  O   ILE C1158     124.937  43.954  16.649  1.00  0.00           O  
ATOM   2897  CB  ILE C1158     125.177  45.116  13.816  1.00  0.00           C  
ATOM   2898  CG1 ILE C1158     124.548  45.386  12.444  1.00  0.00           C  
ATOM   2899  CG2 ILE C1158     126.677  45.341  13.773  1.00  0.00           C  
ATOM   2900  CD1 ILE C1158     124.985  44.426  11.354  1.00  0.00           C  
ATOM   2901  N   THR C1159     126.544  42.687  15.750  1.00  0.00           N  
ATOM   2902  CA  THR C1159     127.104  42.377  17.052  1.00  0.00           C  
ATOM   2903  C   THR C1159     128.564  42.782  17.134  1.00  0.00           C  
ATOM   2904  O   THR C1159     129.144  43.243  16.152  1.00  0.00           O  
ATOM   2905  CB  THR C1159     126.975  40.868  17.376  1.00  0.00           C  
ATOM   2906  OG1 THR C1159     127.800  40.116  16.487  1.00  0.00           O  
ATOM   2907  CG2 THR C1159     125.536  40.385  17.215  1.00  0.00           C  
ATOM   2908  N   GLU C1160     129.131  42.623  18.328  1.00  0.00           N  
ATOM   2909  CA  GLU C1160     130.531  42.899  18.616  1.00  0.00           C  
ATOM   2910  C   GLU C1160     130.956  44.332  18.399  1.00  0.00           C  
ATOM   2911  O   GLU C1160     131.731  44.638  17.502  1.00  0.00           O  
ATOM   2912  CB  GLU C1160     131.436  41.944  17.845  1.00  0.00           C  
ATOM   2913  CG  GLU C1160     131.221  40.485  18.225  1.00  0.00           C  
ATOM   2914  CD  GLU C1160     132.213  39.537  17.573  1.00  0.00           C  
ATOM   2915  OE1 GLU C1160     133.192  40.009  16.951  1.00  0.00           O  
ATOM   2916  OE2 GLU C1160     132.012  38.309  17.692  1.00  0.00           O  
ATOM   2917  N   TYR C1161     130.478  45.196  19.282  1.00  0.00           N  
ATOM   2918  CA  TYR C1161     130.800  46.612  19.257  1.00  0.00           C  
ATOM   2919  C   TYR C1161     132.077  46.905  20.035  1.00  0.00           C  
ATOM   2920  O   TYR C1161     132.343  46.292  21.064  1.00  0.00           O  
ATOM   2921  CB  TYR C1161     129.643  47.408  19.862  1.00  0.00           C  
ATOM   2922  CG  TYR C1161     128.571  47.750  18.861  1.00  0.00           C  
ATOM   2923  CD1 TYR C1161     127.835  46.752  18.224  1.00  0.00           C  
ATOM   2924  CD2 TYR C1161     128.340  49.071  18.500  1.00  0.00           C  
ATOM   2925  CE1 TYR C1161     126.897  47.070  17.243  1.00  0.00           C  
ATOM   2926  CE2 TYR C1161     127.417  49.395  17.530  1.00  0.00           C  
ATOM   2927  CZ  TYR C1161     126.702  48.396  16.907  1.00  0.00           C  
ATOM   2928  OH  TYR C1161     125.791  48.751  15.949  1.00  0.00           O  
ATOM   2929  N   PRO C1162     132.896  47.843  19.544  1.00  0.00           N  
ATOM   2930  CA  PRO C1162     134.143  48.206  20.223  1.00  0.00           C  
ATOM   2931  C   PRO C1162     133.844  48.778  21.599  1.00  0.00           C  
ATOM   2932  O   PRO C1162     132.811  49.415  21.805  1.00  0.00           O  
ATOM   2933  CB  PRO C1162     134.719  49.290  19.317  1.00  0.00           C  
ATOM   2934  CG  PRO C1162     134.192  48.945  17.977  1.00  0.00           C  
ATOM   2935  CD  PRO C1162     132.764  48.569  18.270  1.00  0.00           C  
ATOM   2936  N   ALA C1415     134.779  48.609  22.524  1.00  0.00           N  
ATOM   2937  CA  ALA C1415     134.599  49.095  23.879  1.00  0.00           C  
ATOM   2938  C   ALA C1415     134.499  50.614  23.971  1.00  0.00           C  
ATOM   2939  O   ALA C1415     133.716  51.132  24.768  1.00  0.00           O  
ATOM   2940  CB  ALA C1415     135.707  48.591  24.765  1.00  0.00           C  
ATOM   2941  N   GLU C1416     135.259  51.333  23.148  1.00  0.00           N  
ATOM   2942  CA  GLU C1416     135.277  52.796  23.219  1.00  0.00           C  
ATOM   2943  C   GLU C1416     133.885  53.402  23.140  1.00  0.00           C  
ATOM   2944  O   GLU C1416     133.594  54.389  23.811  1.00  0.00           O  
ATOM   2945  CB  GLU C1416     136.139  53.395  22.105  1.00  0.00           C  
ATOM   2946  CG  GLU C1416     136.201  54.931  22.140  1.00  0.00           C  
ATOM   2947  CD  GLU C1416     136.972  55.546  20.978  1.00  0.00           C  
ATOM   2948  OE1 GLU C1416     137.723  54.830  20.282  1.00  0.00           O  
ATOM   2949  OE2 GLU C1416     136.825  56.761  20.758  1.00  0.00           O  
ATOM   2950  N   VAL C1418     133.026  52.801  22.327  1.00  0.00           N  
ATOM   2951  CA  VAL C1418     131.696  53.342  22.126  1.00  0.00           C  
ATOM   2952  C   VAL C1418     130.637  52.658  22.973  1.00  0.00           C  
ATOM   2953  O   VAL C1418     129.452  52.943  22.832  1.00  0.00           O  
ATOM   2954  CB  VAL C1418     131.281  53.284  20.641  1.00  0.00           C  
ATOM   2955  CG1 VAL C1418     132.257  54.050  19.816  1.00  0.00           C  
ATOM   2956  CG2 VAL C1418     131.197  51.848  20.155  1.00  0.00           C  
ATOM   2957  N   SER C1420     131.061  51.789  23.880  1.00  0.00           N  
ATOM   2958  CA  SER C1420     130.117  51.070  24.731  1.00  0.00           C  
ATOM   2959  C   SER C1420     130.507  51.143  26.220  1.00  0.00           C  
ATOM   2960  O   SER C1420     130.761  50.118  26.855  1.00  0.00           O  
ATOM   2961  CB  SER C1420     130.028  49.621  24.250  1.00  0.00           C  
ATOM   2962  OG  SER C1420     129.710  49.575  22.866  1.00  0.00           O  
ATOM   2963  N   PRO C1421     130.434  52.352  26.818  1.00  0.00           N  
ATOM   2964  CA  PRO C1421     130.795  52.635  28.212  1.00  0.00           C  
ATOM   2965  C   PRO C1421     130.153  51.773  29.285  1.00  0.00           C  
ATOM   2966  O   PRO C1421     130.647  51.726  30.406  1.00  0.00           O  
ATOM   2967  CB  PRO C1421     130.355  54.084  28.388  1.00  0.00           C  
ATOM   2968  CG  PRO C1421     130.483  54.642  27.041  1.00  0.00           C  
ATOM   2969  CD  PRO C1421     129.885  53.566  26.194  1.00  0.00           C  
ATOM   2970  N   LEU C1422     129.056  51.104  28.953  1.00  0.00           N  
ATOM   2971  CA  LEU C1422     128.282  50.394  29.959  1.00  0.00           C  
ATOM   2972  C   LEU C1422     128.093  48.923  29.658  1.00  0.00           C  
ATOM   2973  O   LEU C1422     127.287  48.261  30.309  1.00  0.00           O  
ATOM   2974  CB  LEU C1422     126.912  51.064  30.083  1.00  0.00           C  
ATOM   2975  CG  LEU C1422     127.006  52.550  30.435  1.00  0.00           C  
ATOM   2976  CD1 LEU C1422     125.780  53.290  30.020  1.00  0.00           C  
ATOM   2977  CD2 LEU C1422     127.241  52.694  31.920  1.00  0.00           C  
ATOM   2978  N   ALA C1423     128.820  48.406  28.673  1.00  0.00           N  
ATOM   2979  CA  ALA C1423     128.624  47.024  28.257  1.00  0.00           C  
ATOM   2980  C   ALA C1423     129.779  46.118  28.647  1.00  0.00           C  
ATOM   2981  O   ALA C1423     130.940  46.530  28.671  1.00  0.00           O  
ATOM   2982  CB  ALA C1423     128.384  46.953  26.769  1.00  0.00           C  
ATOM   2983  N   ARG C1424     129.444  44.870  28.934  1.00  0.00           N  
ATOM   2984  CA  ARG C1424     130.416  43.885  29.366  1.00  0.00           C  
ATOM   2985  C   ARG C1424     131.439  43.619  28.275  1.00  0.00           C  
ATOM   2986  O   ARG C1424     131.083  43.421  27.120  1.00  0.00           O  
ATOM   2987  CB  ARG C1424     129.681  42.598  29.749  1.00  0.00           C  
ATOM   2988  CG  ARG C1424     130.574  41.449  30.127  1.00  0.00           C  
ATOM   2989  CD  ARG C1424     129.770  40.320  30.727  1.00  0.00           C  
ATOM   2990  NE  ARG C1424     130.351  39.028  30.385  1.00  0.00           N  
ATOM   2991  CZ  ARG C1424     131.465  38.536  30.912  1.00  0.00           C  
ATOM   2992  NH1 ARG C1424     132.129  39.212  31.836  1.00  0.00           N  
ATOM   2993  NH2 ARG C1424     131.933  37.377  30.492  1.00  0.00           N  
ATOM   2994  N   ARG C1425     132.716  43.659  28.632  1.00  0.00           N  
ATOM   2995  CA  ARG C1425     133.771  43.323  27.683  1.00  0.00           C  
ATOM   2996  C   ARG C1425     133.634  41.861  27.344  1.00  0.00           C  
ATOM   2997  O   ARG C1425     133.202  41.054  28.166  1.00  0.00           O  
ATOM   2998  CB  ARG C1425     135.159  43.527  28.287  1.00  0.00           C  
ATOM   2999  CG  ARG C1425     135.552  44.958  28.502  1.00  0.00           C  
ATOM   3000  CD  ARG C1425     136.893  45.041  29.165  1.00  0.00           C  
ATOM   3001  NE  ARG C1425     137.174  46.392  29.633  1.00  0.00           N  
ATOM   3002  CZ  ARG C1425     137.622  47.375  28.859  1.00  0.00           C  
ATOM   3003  NH1 ARG C1425     137.846  47.156  27.569  1.00  0.00           N  
ATOM   3004  NH2 ARG C1425     137.845  48.582  29.372  1.00  0.00           N  
ATOM   3005  N   ASN C1426     134.023  41.526  26.129  1.00  0.00           N  
ATOM   3006  CA  ASN C1426     134.003  40.149  25.683  1.00  0.00           C  
ATOM   3007  C   ASN C1426     135.160  39.393  26.357  1.00  0.00           C  
ATOM   3008  O   ASN C1426     136.255  39.931  26.517  1.00  0.00           O  
ATOM   3009  CB  ASN C1426     134.143  40.132  24.164  1.00  0.00           C  
ATOM   3010  CG  ASN C1426     134.225  38.750  23.611  1.00  0.00           C  
ATOM   3011  OD1 ASN C1426     135.313  38.231  23.375  1.00  0.00           O  
ATOM   3012  ND2 ASN C1426     133.079  38.125  23.417  1.00  0.00           N  
ATOM   3013  N   ASP C1427     134.916  38.151  26.756  1.00  0.00           N  
ATOM   3014  CA  ASP C1427     135.926  37.338  27.427  1.00  0.00           C  
ATOM   3015  C   ASP C1427     137.175  37.065  26.607  1.00  0.00           C  
ATOM   3016  O   ASP C1427     138.294  37.087  27.123  1.00  0.00           O  
ATOM   3017  CB  ASP C1427     135.326  36.002  27.830  1.00  0.00           C  
ATOM   3018  CG  ASP C1427     134.391  36.117  29.003  1.00  0.00           C  
ATOM   3019  OD1 ASP C1427     134.538  37.074  29.797  1.00  0.00           O  
ATOM   3020  OD2 ASP C1427     133.516  35.232  29.141  1.00  0.00           O  
ATOM   3021  N   VAL C1437     136.967  36.741  25.339  1.00  0.00           N  
ATOM   3022  CA  VAL C1437     138.056  36.381  24.443  1.00  0.00           C  
ATOM   3023  C   VAL C1437     138.801  37.587  23.904  1.00  0.00           C  
ATOM   3024  O   VAL C1437     140.012  37.537  23.726  1.00  0.00           O  
ATOM   3025  CB  VAL C1437     137.531  35.550  23.261  1.00  0.00           C  
ATOM   3026  CG1 VAL C1437     138.633  35.314  22.259  1.00  0.00           C  
ATOM   3027  CG2 VAL C1437     136.965  34.229  23.765  1.00  0.00           C  
ATOM   3028  N   ASN C1438     138.069  38.656  23.615  1.00  0.00           N  
ATOM   3029  CA  ASN C1438     138.658  39.866  23.058  1.00  0.00           C  
ATOM   3030  C   ASN C1438     138.120  41.048  23.842  1.00  0.00           C  
ATOM   3031  O   ASN C1438     137.061  41.584  23.523  1.00  0.00           O  
ATOM   3032  CB  ASN C1438     138.272  39.993  21.589  1.00  0.00           C  
ATOM   3033  CG  ASN C1438     138.932  41.167  20.917  1.00  0.00           C  
ATOM   3034  OD1 ASN C1438     139.630  41.955  21.558  1.00  0.00           O  
ATOM   3035  ND2 ASN C1438     138.716  41.301  19.617  1.00  0.00           N  
ATOM   3036  N   PRO C1443     138.857  41.489  24.872  1.00  0.00           N  
ATOM   3037  CA  PRO C1443     138.460  42.600  25.744  1.00  0.00           C  
ATOM   3038  C   PRO C1443     138.338  43.959  25.082  1.00  0.00           C  
ATOM   3039  O   PRO C1443     137.957  44.928  25.731  1.00  0.00           O  
ATOM   3040  CB  PRO C1443     139.549  42.596  26.811  1.00  0.00           C  
ATOM   3041  CG  PRO C1443     140.734  42.116  26.064  1.00  0.00           C  
ATOM   3042  CD  PRO C1443     140.167  40.959  25.282  1.00  0.00           C  
ATOM   3043  N   GLU C1444     138.667  44.040  23.800  1.00  0.00           N  
ATOM   3044  CA  GLU C1444     138.549  45.298  23.077  1.00  0.00           C  
ATOM   3045  C   GLU C1444     137.149  45.491  22.501  1.00  0.00           C  
ATOM   3046  O   GLU C1444     136.797  46.597  22.098  1.00  0.00           O  
ATOM   3047  CB  GLU C1444     139.593  45.377  21.981  1.00  0.00           C  
ATOM   3048  N   ILE C1448     136.374  44.412  22.407  1.00  0.00           N  
ATOM   3049  CA  ILE C1448     134.985  44.519  21.976  1.00  0.00           C  
ATOM   3050  C   ILE C1448     134.082  44.104  23.127  1.00  0.00           C  
ATOM   3051  O   ILE C1448     134.498  43.399  24.044  1.00  0.00           O  
ATOM   3052  CB  ILE C1448     134.632  43.644  20.746  1.00  0.00           C  
ATOM   3053  CG1 ILE C1448     134.848  42.176  21.053  1.00  0.00           C  
ATOM   3054  CG2 ILE C1448     135.404  44.078  19.523  1.00  0.00           C  
ATOM   3055  CD1 ILE C1448     134.096  41.295  20.124  1.00  0.00           C  
ATOM   3056  N   THR C1456     132.834  44.523  23.064  1.00  0.00           N  
ATOM   3057  CA  THR C1456     131.911  44.254  24.132  1.00  0.00           C  
ATOM   3058  C   THR C1456     130.800  43.388  23.605  1.00  0.00           C  
ATOM   3059  O   THR C1456     130.532  43.370  22.401  1.00  0.00           O  
ATOM   3060  CB  THR C1456     131.315  45.546  24.638  1.00  0.00           C  
ATOM   3061  OG1 THR C1456     130.666  46.208  23.547  1.00  0.00           O  
ATOM   3062  CG2 THR C1456     132.411  46.445  25.193  1.00  0.00           C  
ATOM   3063  N   ASP C1457     130.180  42.640  24.508  1.00  0.00           N  
ATOM   3064  CA  ASP C1457     129.057  41.797  24.165  1.00  0.00           C  
ATOM   3065  C   ASP C1457     127.842  42.697  24.025  1.00  0.00           C  
ATOM   3066  O   ASP C1457     126.990  42.762  24.911  1.00  0.00           O  
ATOM   3067  CB  ASP C1457     128.841  40.753  25.254  1.00  0.00           C  
ATOM   3068  CG  ASP C1457     129.993  39.762  25.352  1.00  0.00           C  
ATOM   3069  OD1 ASP C1457     130.756  39.621  24.369  1.00  0.00           O  
ATOM   3070  OD2 ASP C1457     130.132  39.120  26.415  1.00  0.00           O  
ATOM   3071  N   ARG C1458     127.791  43.403  22.903  1.00  0.00           N  
ATOM   3072  CA  ARG C1458     126.751  44.376  22.611  1.00  0.00           C  
ATOM   3073  C   ARG C1458     126.234  44.085  21.218  1.00  0.00           C  
ATOM   3074  O   ARG C1458     126.937  43.488  20.404  1.00  0.00           O  
ATOM   3075  CB  ARG C1458     127.349  45.788  22.622  1.00  0.00           C  
ATOM   3076  CG  ARG C1458     126.352  46.860  22.975  1.00  0.00           C  
ATOM   3077  CD  ARG C1458     126.074  47.839  21.872  1.00  0.00           C  
ATOM   3078  NE  ARG C1458     126.948  49.001  21.942  1.00  0.00           N  
ATOM   3079  CZ  ARG C1458     126.560  50.241  21.660  1.00  0.00           C  
ATOM   3080  NH1 ARG C1458     125.307  50.489  21.317  1.00  0.00           N  
ATOM   3081  NH2 ARG C1458     127.434  51.235  21.690  1.00  0.00           N  
ATOM   3082  N   PHE C1459     125.020  44.526  20.930  1.00  0.00           N  
ATOM   3083  CA  PHE C1459     124.454  44.365  19.599  1.00  0.00           C  
ATOM   3084  C   PHE C1459     123.473  45.494  19.351  1.00  0.00           C  
ATOM   3085  O   PHE C1459     122.903  46.051  20.289  1.00  0.00           O  
ATOM   3086  CB  PHE C1459     123.757  43.002  19.438  1.00  0.00           C  
ATOM   3087  CG  PHE C1459     122.397  42.911  20.094  1.00  0.00           C  
ATOM   3088  CD1 PHE C1459     121.301  43.580  19.566  1.00  0.00           C  
ATOM   3089  CD2 PHE C1459     122.210  42.136  21.227  1.00  0.00           C  
ATOM   3090  CE1 PHE C1459     120.039  43.480  20.157  1.00  0.00           C  
ATOM   3091  CE2 PHE C1459     120.953  42.032  21.820  1.00  0.00           C  
ATOM   3092  CZ  PHE C1459     119.867  42.709  21.279  1.00  0.00           C  
ATOM   3093  N   GLU C1460     123.279  45.838  18.089  1.00  0.00           N  
ATOM   3094  CA  GLU C1460     122.291  46.835  17.732  1.00  0.00           C  
ATOM   3095  C   GLU C1460     121.401  46.161  16.720  1.00  0.00           C  
ATOM   3096  O   GLU C1460     121.825  45.228  16.040  1.00  0.00           O  
ATOM   3097  CB  GLU C1460     122.953  48.085  17.183  1.00  0.00           C  
ATOM   3098  CG  GLU C1460     122.483  49.314  17.907  1.00  0.00           C  
ATOM   3099  CD  GLU C1460     123.450  50.474  17.823  1.00  0.00           C  
ATOM   3100  OE1 GLU C1460     124.131  50.627  16.788  1.00  0.00           O  
ATOM   3101  OE2 GLU C1460     123.516  51.253  18.799  1.00  0.00           O  
ATOM   3102  N   PHE C1461     120.156  46.592  16.656  1.00  0.00           N  
ATOM   3103  CA  PHE C1461     119.146  45.918  15.854  1.00  0.00           C  
ATOM   3104  C   PHE C1461     118.581  46.877  14.818  1.00  0.00           C  
ATOM   3105  O   PHE C1461     118.073  47.938  15.181  1.00  0.00           O  
ATOM   3106  CB  PHE C1461     118.065  45.439  16.818  1.00  0.00           C  
ATOM   3107  CG  PHE C1461     116.824  44.927  16.169  1.00  0.00           C  
ATOM   3108  CD1 PHE C1461     116.880  43.952  15.180  1.00  0.00           C  
ATOM   3109  CD2 PHE C1461     115.580  45.374  16.608  1.00  0.00           C  
ATOM   3110  CE1 PHE C1461     115.707  43.418  14.633  1.00  0.00           C  
ATOM   3111  CE2 PHE C1461     114.407  44.855  16.075  1.00  0.00           C  
ATOM   3112  CZ  PHE C1461     114.469  43.868  15.080  1.00  0.00           C  
ATOM   3113  N   PHE C1462     118.675  46.505  13.540  1.00  0.00           N  
ATOM   3114  CA  PHE C1462     118.220  47.351  12.431  1.00  0.00           C  
ATOM   3115  C   PHE C1462     117.066  46.769  11.625  1.00  0.00           C  
ATOM   3116  O   PHE C1462     117.009  45.567  11.386  1.00  0.00           O  
ATOM   3117  CB  PHE C1462     119.373  47.621  11.475  1.00  0.00           C  
ATOM   3118  CG  PHE C1462     120.532  48.278  12.116  1.00  0.00           C  
ATOM   3119  CD1 PHE C1462     121.464  47.535  12.818  1.00  0.00           C  
ATOM   3120  CD2 PHE C1462     120.688  49.650  12.036  1.00  0.00           C  
ATOM   3121  CE1 PHE C1462     122.544  48.154  13.439  1.00  0.00           C  
ATOM   3122  CE2 PHE C1462     121.759  50.281  12.652  1.00  0.00           C  
ATOM   3123  CZ  PHE C1462     122.690  49.532  13.354  1.00  0.00           C  
ATOM   3124  N   ILE C1463     116.131  47.628  11.242  1.00  0.00           N  
ATOM   3125  CA  ILE C1463     115.039  47.253  10.354  1.00  0.00           C  
ATOM   3126  C   ILE C1463     114.766  48.476   9.486  1.00  0.00           C  
ATOM   3127  O   ILE C1463     114.770  49.605   9.976  1.00  0.00           O  
ATOM   3128  CB  ILE C1463     113.733  46.912  11.095  1.00  0.00           C  
ATOM   3129  CG1 ILE C1463     113.910  45.696  12.003  1.00  0.00           C  
ATOM   3130  CG2 ILE C1463     112.636  46.603  10.082  1.00  0.00           C  
ATOM   3131  CD1 ILE C1463     112.601  45.241  12.666  1.00  0.00           C  
ATOM   3132  N   GLY C1464     114.584  48.255   8.191  1.00  0.00           N  
ATOM   3133  CA  GLY C1464     114.273  49.347   7.297  1.00  0.00           C  
ATOM   3134  C   GLY C1464     115.361  50.398   7.230  1.00  0.00           C  
ATOM   3135  O   GLY C1464     115.075  51.580   7.011  1.00  0.00           O  
ATOM   3136  N   GLY C1693     116.608  49.975   7.404  1.00  0.00           N  
ATOM   3137  CA  GLY C1693     117.713  50.907   7.295  1.00  0.00           C  
ATOM   3138  C   GLY C1693     117.841  51.875   8.450  1.00  0.00           C  
ATOM   3139  O   GLY C1693     118.638  52.808   8.391  1.00  0.00           O  
ATOM   3140  N   ARG C1700     117.055  51.668   9.504  1.00  0.00           N  
ATOM   3141  CA  ARG C1700     117.145  52.498  10.701  1.00  0.00           C  
ATOM   3142  C   ARG C1700     117.283  51.628  11.956  1.00  0.00           C  
ATOM   3143  O   ARG C1700     116.927  50.444  11.944  1.00  0.00           O  
ATOM   3144  CB  ARG C1700     115.959  53.480  10.788  1.00  0.00           C  
ATOM   3145  CG  ARG C1700     114.577  52.883  10.559  1.00  0.00           C  
ATOM   3146  CD  ARG C1700     113.512  53.984  10.426  1.00  0.00           C  
ATOM   3147  NE  ARG C1700     113.001  54.136   9.059  1.00  0.00           N  
ATOM   3148  CZ  ARG C1700     113.070  55.260   8.342  1.00  0.00           C  
ATOM   3149  NH1 ARG C1700     113.642  56.354   8.842  1.00  0.00           N  
ATOM   3150  NH2 ARG C1700     112.569  55.294   7.111  1.00  0.00           N  
ATOM   3151  N   GLU C1701     117.899  52.187  12.997  1.00  0.00           N  
ATOM   3152  CA  GLU C1701     118.147  51.473  14.255  1.00  0.00           C  
ATOM   3153  C   GLU C1701     116.894  51.370  15.104  1.00  0.00           C  
ATOM   3154  O   GLU C1701     116.323  52.384  15.470  1.00  0.00           O  
ATOM   3155  CB  GLU C1701     119.210  52.196  15.071  1.00  0.00           C  
ATOM   3156  CG  GLU C1701     119.443  51.582  16.446  1.00  0.00           C  
ATOM   3157  CD  GLU C1701     120.287  52.456  17.357  1.00  0.00           C  
ATOM   3158  OE1 GLU C1701     121.062  53.300  16.846  1.00  0.00           O  
ATOM   3159  OE2 GLU C1701     120.173  52.295  18.592  1.00  0.00           O  
ATOM   3160  N   ILE C1702     116.492  50.156  15.456  1.00  0.00           N  
ATOM   3161  CA  ILE C1702     115.289  49.970  16.256  1.00  0.00           C  
ATOM   3162  C   ILE C1702     115.608  49.633  17.715  1.00  0.00           C  
ATOM   3163  O   ILE C1702     114.820  49.931  18.610  1.00  0.00           O  
ATOM   3164  CB  ILE C1702     114.399  48.856  15.672  1.00  0.00           C  
ATOM   3165  CG1 ILE C1702     114.125  49.116  14.190  1.00  0.00           C  
ATOM   3166  CG2 ILE C1702     113.093  48.756  16.446  1.00  0.00           C  
ATOM   3167  CD1 ILE C1702     113.468  50.436  13.916  1.00  0.00           C  
ATOM   3168  N   GLY C1703     116.760  49.017  17.957  1.00  0.00           N  
ATOM   3169  CA  GLY C1703     117.095  48.605  19.306  1.00  0.00           C  
ATOM   3170  C   GLY C1703     118.581  48.560  19.576  1.00  0.00           C  
ATOM   3171  O   GLY C1703     119.402  48.537  18.657  1.00  0.00           O  
ATOM   3172  N   ASN C1704     118.923  48.510  20.853  1.00  0.00           N  
ATOM   3173  CA  ASN C1704     120.303  48.499  21.305  1.00  0.00           C  
ATOM   3174  C   ASN C1704     120.278  47.696  22.583  1.00  0.00           C  
ATOM   3175  O   ASN C1704     119.374  47.871  23.391  1.00  0.00           O  
ATOM   3176  CB  ASN C1704     120.739  49.922  21.607  1.00  0.00           C  
ATOM   3177  CG  ASN C1704     122.056  49.983  22.321  1.00  0.00           C  
ATOM   3178  OD1 ASN C1704     122.990  49.261  21.993  1.00  0.00           O  
ATOM   3179  ND2 ASN C1704     122.145  50.858  23.309  1.00  0.00           N  
ATOM   3180  N   GLY C1705     121.228  46.792  22.755  1.00  0.00           N  
ATOM   3181  CA  GLY C1705     121.219  45.939  23.929  1.00  0.00           C  
ATOM   3182  C   GLY C1705     122.564  45.297  24.179  1.00  0.00           C  
ATOM   3183  O   GLY C1705     123.428  45.290  23.301  1.00  0.00           O  
ATOM   3184  N   PHE C1706     122.764  44.771  25.380  1.00  0.00           N  
ATOM   3185  CA  PHE C1706     124.041  44.158  25.713  1.00  0.00           C  
ATOM   3186  C   PHE C1706     124.090  43.466  27.063  1.00  0.00           C  
ATOM   3187  O   PHE C1706     123.199  43.631  27.892  1.00  0.00           O  
ATOM   3188  CB  PHE C1706     125.166  45.196  25.633  1.00  0.00           C  
ATOM   3189  CG  PHE C1706     124.816  46.537  26.223  1.00  0.00           C  
ATOM   3190  CD1 PHE C1706     124.887  46.755  27.594  1.00  0.00           C  
ATOM   3191  CD2 PHE C1706     124.495  47.606  25.396  1.00  0.00           C  
ATOM   3192  CE1 PHE C1706     124.654  48.021  28.126  1.00  0.00           C  
ATOM   3193  CE2 PHE C1706     124.265  48.865  25.913  1.00  0.00           C  
ATOM   3194  CZ  PHE C1706     124.346  49.074  27.281  1.00  0.00           C  
ATOM   3195  N   SER C1707     125.103  42.630  27.243  1.00  0.00           N  
ATOM   3196  CA  SER C1707     125.349  42.011  28.524  1.00  0.00           C  
ATOM   3197  C   SER C1707     125.900  43.164  29.349  1.00  0.00           C  
ATOM   3198  O   SER C1707     126.886  43.788  28.953  1.00  0.00           O  
ATOM   3199  CB  SER C1707     126.412  40.927  28.381  1.00  0.00           C  
ATOM   3200  OG  SER C1707     125.998  39.884  27.517  1.00  0.00           O  
ATOM   3201  N   GLU C1708     125.246  43.470  30.464  1.00  0.00           N  
ATOM   3202  CA  GLU C1708     125.603  44.624  31.291  1.00  0.00           C  
ATOM   3203  C   GLU C1708     126.961  44.560  31.969  1.00  0.00           C  
ATOM   3204  O   GLU C1708     127.423  43.485  32.354  1.00  0.00           O  
ATOM   3205  CB  GLU C1708     124.545  44.839  32.363  1.00  0.00           C  
ATOM   3206  CG  GLU C1708     123.168  45.064  31.815  1.00  0.00           C  
ATOM   3207  CD  GLU C1708     123.096  46.284  30.944  1.00  0.00           C  
ATOM   3208  OE1 GLU C1708     123.950  47.179  31.106  1.00  0.00           O  
ATOM   3209  OE2 GLU C1708     122.182  46.351  30.102  1.00  0.00           O  
ATOM   3210  N   LEU C1709     127.583  45.721  32.141  1.00  0.00           N  
ATOM   3211  CA  LEU C1709     128.854  45.811  32.847  1.00  0.00           C  
ATOM   3212  C   LEU C1709     128.560  45.877  34.337  1.00  0.00           C  
ATOM   3213  O   LEU C1709     127.833  46.758  34.794  1.00  0.00           O  
ATOM   3214  CB  LEU C1709     129.611  47.067  32.416  1.00  0.00           C  
ATOM   3215  CG  LEU C1709     130.947  47.381  33.094  1.00  0.00           C  
ATOM   3216  CD1 LEU C1709     131.958  46.281  32.846  1.00  0.00           C  
ATOM   3217  CD2 LEU C1709     131.478  48.695  32.563  1.00  0.00           C  
ATOM   3218  N   ASN C1710     129.102  44.929  35.091  1.00  0.00           N  
ATOM   3219  CA  ASN C1710     128.903  44.903  36.537  1.00  0.00           C  
ATOM   3220  C   ASN C1710     130.234  44.819  37.278  1.00  0.00           C  
ATOM   3221  O   ASN C1710     130.323  44.348  38.406  1.00  0.00           O  
ATOM   3222  CB  ASN C1710     127.978  43.755  36.933  1.00  0.00           C  
ATOM   3223  CG  ASN C1710     128.528  42.404  36.559  1.00  0.00           C  
ATOM   3224  OD1 ASN C1710     129.571  42.291  35.922  1.00  0.00           O  
ATOM   3225  ND2 ASN C1710     127.818  41.360  36.955  1.00  0.00           N  
ATOM   3226  N   ASP C1711     131.281  45.256  36.606  1.00  0.00           N  
ATOM   3227  CA  ASP C1711     132.589  45.320  37.203  1.00  0.00           C  
ATOM   3228  C   ASP C1711     132.754  46.787  37.545  1.00  0.00           C  
ATOM   3229  O   ASP C1711     133.097  47.593  36.685  1.00  0.00           O  
ATOM   3230  CB  ASP C1711     133.628  44.876  36.180  1.00  0.00           C  
ATOM   3231  CG  ASP C1711     135.038  44.950  36.701  1.00  0.00           C  
ATOM   3232  OD1 ASP C1711     135.313  45.773  37.593  1.00  0.00           O  
ATOM   3233  OD2 ASP C1711     135.885  44.187  36.197  1.00  0.00           O  
ATOM   3234  N   ALA C1712     132.524  47.124  38.806  1.00  0.00           N  
ATOM   3235  CA  ALA C1712     132.603  48.499  39.279  1.00  0.00           C  
ATOM   3236  C   ALA C1712     133.856  49.265  38.871  1.00  0.00           C  
ATOM   3237  O   ALA C1712     133.765  50.394  38.399  1.00  0.00           O  
ATOM   3238  CB  ALA C1712     132.446  48.532  40.770  1.00  0.00           C  
ATOM   3239  N   GLU C1713     135.024  48.656  39.040  1.00  0.00           N  
ATOM   3240  CA  GLU C1713     136.286  49.320  38.707  1.00  0.00           C  
ATOM   3241  C   GLU C1713     136.398  49.622  37.224  1.00  0.00           C  
ATOM   3242  O   GLU C1713     136.887  50.677  36.817  1.00  0.00           O  
ATOM   3243  CB  GLU C1713     137.464  48.457  39.128  1.00  0.00           C  
ATOM   3244  CG  GLU C1713     137.509  48.146  40.620  1.00  0.00           C  
ATOM   3245  CD  GLU C1713     138.671  47.248  40.996  1.00  0.00           C  
ATOM   3246  OE1 GLU C1713     139.717  47.293  40.304  1.00  0.00           O  
ATOM   3247  OE2 GLU C1713     138.537  46.498  41.987  1.00  0.00           O  
ATOM   3248  N   ASP C1714     135.969  48.667  36.417  1.00  0.00           N  
ATOM   3249  CA  ASP C1714     135.989  48.840  34.980  1.00  0.00           C  
ATOM   3250  C   ASP C1714     135.042  50.007  34.710  1.00  0.00           C  
ATOM   3251  O   ASP C1714     135.394  50.963  34.015  1.00  0.00           O  
ATOM   3252  CB  ASP C1714     135.493  47.549  34.306  1.00  0.00           C  
ATOM   3253  CG  ASP C1714     135.855  47.462  32.820  1.00  0.00           C  
ATOM   3254  OD1 ASP C1714     136.508  48.377  32.280  1.00  0.00           O  
ATOM   3255  OD2 ASP C1714     135.480  46.448  32.187  1.00  0.00           O  
ATOM   3256  N   GLN C1715     133.874  49.969  35.343  1.00  0.00           N  
ATOM   3257  CA  GLN C1715     132.873  51.001  35.134  1.00  0.00           C  
ATOM   3258  C   GLN C1715     133.450  52.393  35.403  1.00  0.00           C  
ATOM   3259  O   GLN C1715     133.256  53.316  34.611  1.00  0.00           O  
ATOM   3260  CB  GLN C1715     131.656  50.737  36.017  1.00  0.00           C  
ATOM   3261  CG  GLN C1715     130.493  51.658  35.739  1.00  0.00           C  
ATOM   3262  CD  GLN C1715     130.002  51.555  34.307  1.00  0.00           C  
ATOM   3263  OE1 GLN C1715     129.115  50.763  34.005  1.00  0.00           O  
ATOM   3264  NE2 GLN C1715     130.567  52.366  33.423  1.00  0.00           N  
ATOM   3265  N   ALA C1716     134.193  52.526  36.499  1.00  0.00           N  
ATOM   3266  CA  ALA C1716     134.796  53.802  36.874  1.00  0.00           C  
ATOM   3267  C   ALA C1716     135.822  54.219  35.833  1.00  0.00           C  
ATOM   3268  O   ALA C1716     135.872  55.382  35.426  1.00  0.00           O  
ATOM   3269  CB  ALA C1716     135.445  53.688  38.232  1.00  0.00           C  
ATOM   3270  N   GLU C1717     136.638  53.260  35.406  1.00  0.00           N  
ATOM   3271  CA  GLU C1717     137.639  53.489  34.367  1.00  0.00           C  
ATOM   3272  C   GLU C1717     136.996  54.125  33.145  1.00  0.00           C  
ATOM   3273  O   GLU C1717     137.464  55.141  32.631  1.00  0.00           O  
ATOM   3274  CB  GLU C1717     138.242  52.160  33.926  1.00  0.00           C  
ATOM   3275  CG  GLU C1717     139.613  51.830  34.485  1.00  0.00           C  
ATOM   3276  CD  GLU C1717     140.169  50.511  33.932  1.00  0.00           C  
ATOM   3277  OE1 GLU C1717     139.891  50.178  32.750  1.00  0.00           O  
ATOM   3278  OE2 GLU C1717     140.885  49.805  34.685  1.00  0.00           O  
ATOM   3279  N   ARG C1718     135.912  53.511  32.690  1.00  0.00           N  
ATOM   3280  CA  ARG C1718     135.235  53.935  31.481  1.00  0.00           C  
ATOM   3281  C   ARG C1718     134.567  55.293  31.589  1.00  0.00           C  
ATOM   3282  O   ARG C1718     134.492  56.032  30.606  1.00  0.00           O  
ATOM   3283  CB  ARG C1718     134.226  52.880  31.061  1.00  0.00           C  
ATOM   3284  CG  ARG C1718     134.850  51.523  30.837  1.00  0.00           C  
ATOM   3285  CD  ARG C1718     133.997  50.711  29.895  1.00  0.00           C  
ATOM   3286  NE  ARG C1718     134.269  49.283  29.991  1.00  0.00           N  
ATOM   3287  CZ  ARG C1718     133.601  48.364  29.305  1.00  0.00           C  
ATOM   3288  NH1 ARG C1718     132.667  48.725  28.436  1.00  0.00           N  
ATOM   3289  NH2 ARG C1718     133.812  47.084  29.534  1.00  0.00           N  
ATOM   3290  N   PHE C1719     134.062  55.623  32.772  1.00  0.00           N  
ATOM   3291  CA  PHE C1719     133.493  56.948  32.997  1.00  0.00           C  
ATOM   3292  C   PHE C1719     134.623  57.964  32.866  1.00  0.00           C  
ATOM   3293  O   PHE C1719     134.427  59.040  32.304  1.00  0.00           O  
ATOM   3294  CB  PHE C1719     132.857  57.049  34.384  1.00  0.00           C  
ATOM   3295  CG  PHE C1719     131.450  56.514  34.459  1.00  0.00           C  
ATOM   3296  CD1 PHE C1719     130.636  56.489  33.338  1.00  0.00           C  
ATOM   3297  CD2 PHE C1719     130.932  56.071  35.672  1.00  0.00           C  
ATOM   3298  CE1 PHE C1719     129.321  56.032  33.422  1.00  0.00           C  
ATOM   3299  CE2 PHE C1719     129.619  55.610  35.770  1.00  0.00           C  
ATOM   3300  CZ  PHE C1719     128.812  55.592  34.642  1.00  0.00           C  
ATOM   3301  N   GLN C1720     135.810  57.599  33.355  1.00  0.00           N  
ATOM   3302  CA  GLN C1720     136.996  58.445  33.219  1.00  0.00           C  
ATOM   3303  C   GLN C1720     137.307  58.701  31.760  1.00  0.00           C  
ATOM   3304  O   GLN C1720     137.481  59.846  31.359  1.00  0.00           O  
ATOM   3305  CB  GLN C1720     138.215  57.800  33.871  1.00  0.00           C  
ATOM   3306  CG  GLN C1720     138.457  58.223  35.301  1.00  0.00           C  
ATOM   3307  CD  GLN C1720     138.636  59.724  35.438  1.00  0.00           C  
ATOM   3308  OE1 GLN C1720     138.141  60.330  36.389  1.00  0.00           O  
ATOM   3309  NE2 GLN C1720     139.342  60.336  34.487  1.00  0.00           N  
ATOM   3310  N   GLU C1721     137.398  57.631  30.971  1.00  0.00           N  
ATOM   3311  CA  GLU C1721     137.646  57.751  29.534  1.00  0.00           C  
ATOM   3312  C   GLU C1721     136.648  58.736  28.944  1.00  0.00           C  
ATOM   3313  O   GLU C1721     137.022  59.649  28.212  1.00  0.00           O  
ATOM   3314  CB  GLU C1721     137.502  56.395  28.835  1.00  0.00           C  
ATOM   3315  CG  GLU C1721     138.646  55.414  29.072  1.00  0.00           C  
ATOM   3316  CD  GLU C1721     138.376  54.020  28.488  1.00  0.00           C  
ATOM   3317  OE1 GLU C1721     137.552  53.896  27.552  1.00  0.00           O  
ATOM   3318  OE2 GLU C1721     138.991  53.038  28.966  1.00  0.00           O  
ATOM   3319  N   GLN C1722     135.380  58.564  29.302  1.00  0.00           N  
ATOM   3320  CA  GLN C1722     134.309  59.435  28.840  1.00  0.00           C  
ATOM   3321  C   GLN C1722     134.535  60.879  29.242  1.00  0.00           C  
ATOM   3322  O   GLN C1722     134.321  61.785  28.446  1.00  0.00           O  
ATOM   3323  CB  GLN C1722     132.970  58.951  29.380  1.00  0.00           C  
ATOM   3324  CG  GLN C1722     132.435  57.757  28.652  1.00  0.00           C  
ATOM   3325  CD  GLN C1722     132.036  58.093  27.229  1.00  0.00           C  
ATOM   3326  OE1 GLN C1722     131.149  58.919  27.001  1.00  0.00           O  
ATOM   3327  NE2 GLN C1722     132.684  57.452  26.263  1.00  0.00           N  
ATOM   3328  N   VAL C1723     134.978  61.098  30.472  1.00  0.00           N  
ATOM   3329  CA  VAL C1723     135.257  62.451  30.950  1.00  0.00           C  
ATOM   3330  C   VAL C1723     136.420  63.095  30.176  1.00  0.00           C  
ATOM   3331  O   VAL C1723     136.309  64.236  29.722  1.00  0.00           O  
ATOM   3332  CB  VAL C1723     135.547  62.462  32.470  1.00  0.00           C  
ATOM   3333  CG1 VAL C1723     135.944  63.849  32.923  1.00  0.00           C  
ATOM   3334  CG2 VAL C1723     134.309  62.022  33.237  1.00  0.00           C  
ATOM   3335  N   ASN C1737     137.517  62.355  30.014  1.00  0.00           N  
ATOM   3336  CA  ASN C1737     138.685  62.823  29.263  1.00  0.00           C  
ATOM   3337  C   ASN C1737     138.256  63.273  27.889  1.00  0.00           C  
ATOM   3338  O   ASN C1737     138.823  64.192  27.310  1.00  0.00           O  
ATOM   3339  CB  ASN C1737     139.689  61.694  29.061  1.00  0.00           C  
ATOM   3340  CG  ASN C1737     140.320  61.249  30.338  1.00  0.00           C  
ATOM   3341  OD1 ASN C1737     140.059  61.820  31.396  1.00  0.00           O  
ATOM   3342  ND2 ASN C1737     141.152  60.215  30.261  1.00  0.00           N  
ATOM   3343  N   ALA C1738     137.294  62.549  27.351  1.00  0.00           N  
ATOM   3344  CA  ALA C1738     136.799  62.817  26.038  1.00  0.00           C  
ATOM   3345  C   ALA C1738     135.917  64.025  25.919  1.00  0.00           C  
ATOM   3346  O   ALA C1738     135.927  64.698  24.887  1.00  0.00           O  
ATOM   3347  CB  ALA C1738     136.052  61.602  25.543  1.00  0.00           C  
ATOM   3348  N   LYS C1739     135.138  64.294  26.956  1.00  0.00           N  
ATOM   3349  CA  LYS C1739     134.295  65.478  26.979  1.00  0.00           C  
ATOM   3350  C   LYS C1739     135.227  66.680  26.976  1.00  0.00           C  
ATOM   3351  O   LYS C1739     134.997  67.667  26.272  1.00  0.00           O  
ATOM   3352  CB  LYS C1739     133.399  65.461  28.218  1.00  0.00           C  
ATOM   3353  CG  LYS C1739     132.400  66.608  28.312  1.00  0.00           C  
ATOM   3354  CD  LYS C1739     131.507  66.451  29.543  1.00  0.00           C  
ATOM   3355  CE  LYS C1739     130.320  65.536  29.268  1.00  0.00           C  
ATOM   3356  NZ  LYS C1739     129.270  66.223  28.462  1.00  0.00           N  
ATOM   3357  N   ALA C1740     136.323  66.557  27.715  1.00  0.00           N  
ATOM   3358  CA  ALA C1740     137.330  67.606  27.787  1.00  0.00           C  
ATOM   3359  C   ALA C1740     137.898  67.899  26.408  1.00  0.00           C  
ATOM   3360  O   ALA C1740     138.089  69.055  26.047  1.00  0.00           O  
ATOM   3361  CB  ALA C1740     138.443  67.201  28.744  1.00  0.00           C  
ATOM   3362  N   ALA C1741     138.170  66.843  25.649  1.00  0.00           N  
ATOM   3363  CA  ALA C1741     138.723  66.958  24.302  1.00  0.00           C  
ATOM   3364  C   ALA C1741     137.681  67.314  23.232  1.00  0.00           C  
ATOM   3365  O   ALA C1741     137.924  67.115  22.046  1.00  0.00           O  
ATOM   3366  CB  ALA C1741     139.442  65.665  23.931  1.00  0.00           C  
ATOM   3367  N   GLY C1742     136.519  67.810  23.642  1.00  0.00           N  
ATOM   3368  CA  GLY C1742     135.541  68.258  22.670  1.00  0.00           C  
ATOM   3369  C   GLY C1742     134.304  67.414  22.434  1.00  0.00           C  
ATOM   3370  O   GLY C1742     133.356  67.889  21.800  1.00  0.00           O  
ATOM   3371  N   ASP C1743     134.282  66.169  22.893  1.00  0.00           N  
ATOM   3372  CA  ASP C1743     133.099  65.352  22.661  1.00  0.00           C  
ATOM   3373  C   ASP C1743     132.030  65.724  23.667  1.00  0.00           C  
ATOM   3374  O   ASP C1743     131.986  65.187  24.768  1.00  0.00           O  
ATOM   3375  CB  ASP C1743     133.416  63.858  22.753  1.00  0.00           C  
ATOM   3376  CG  ASP C1743     132.298  62.985  22.193  1.00  0.00           C  
ATOM   3377  OD1 ASP C1743     131.154  63.467  22.039  1.00  0.00           O  
ATOM   3378  OD2 ASP C1743     132.570  61.806  21.892  1.00  0.00           O  
ATOM   3379  N   ASP C1744     131.144  66.625  23.276  1.00  0.00           N  
ATOM   3380  CA  ASP C1744     130.093  67.081  24.174  1.00  0.00           C  
ATOM   3381  C   ASP C1744     128.910  66.120  24.322  1.00  0.00           C  
ATOM   3382  O   ASP C1744     127.936  66.424  25.012  1.00  0.00           O  
ATOM   3383  CB  ASP C1744     129.620  68.485  23.783  1.00  0.00           C  
ATOM   3384  CG  ASP C1744     129.461  68.660  22.280  1.00  0.00           C  
ATOM   3385  OD1 ASP C1744     128.950  67.738  21.603  1.00  0.00           O  
ATOM   3386  OD2 ASP C1744     129.853  69.735  21.773  1.00  0.00           O  
ATOM   3387  N   GLU C1748     128.991  64.963  23.676  1.00  0.00           N  
ATOM   3388  CA  GLU C1748     127.961  63.947  23.843  1.00  0.00           C  
ATOM   3389  C   GLU C1748     128.459  62.883  24.818  1.00  0.00           C  
ATOM   3390  O   GLU C1748     127.773  61.897  25.082  1.00  0.00           O  
ATOM   3391  CB  GLU C1748     127.602  63.300  22.504  1.00  0.00           C  
ATOM   3392  CG  GLU C1748     127.026  64.255  21.472  1.00  0.00           C  
ATOM   3393  CD  GLU C1748     126.392  63.526  20.303  1.00  0.00           C  
ATOM   3394  OE1 GLU C1748     127.042  62.615  19.736  1.00  0.00           O  
ATOM   3395  OE2 GLU C1748     125.237  63.860  19.957  1.00  0.00           O  
ATOM   3396  N   ALA C1749     129.671  63.074  25.325  1.00  0.00           N  
ATOM   3397  CA  ALA C1749     130.257  62.148  26.278  1.00  0.00           C  
ATOM   3398  C   ALA C1749     129.410  62.077  27.547  1.00  0.00           C  
ATOM   3399  O   ALA C1749     128.629  62.984  27.833  1.00  0.00           O  
ATOM   3400  CB  ALA C1749     131.677  62.574  26.609  1.00  0.00           C  
ATOM   3401  N   MET C1750     129.566  60.987  28.291  1.00  0.00           N  
ATOM   3402  CA  MET C1750     128.811  60.759  29.514  1.00  0.00           C  
ATOM   3403  C   MET C1750     129.416  61.513  30.691  1.00  0.00           C  
ATOM   3404  O   MET C1750     130.572  61.933  30.633  1.00  0.00           O  
ATOM   3405  CB  MET C1750     128.785  59.265  29.829  1.00  0.00           C  
ATOM   3406  CG  MET C1750     128.112  58.432  28.762  1.00  0.00           C  
ATOM   3407  SD  MET C1750     128.187  56.679  29.122  1.00  0.00           S  
ATOM   3408  CE  MET C1750     127.109  56.057  27.862  1.00  0.00           C  
ATOM   3409  N   PHE C1751     128.617  61.706  31.740  1.00  0.00           N  
ATOM   3410  CA  PHE C1751     129.085  62.319  32.986  1.00  0.00           C  
ATOM   3411  C   PHE C1751     129.489  61.179  33.922  1.00  0.00           C  
ATOM   3412  O   PHE C1751     128.979  60.063  33.810  1.00  0.00           O  
ATOM   3413  CB  PHE C1751     127.968  63.125  33.660  1.00  0.00           C  
ATOM   3414  CG  PHE C1751     127.588  64.394  32.941  1.00  0.00           C  
ATOM   3415  CD1 PHE C1751     128.313  65.564  33.132  1.00  0.00           C  
ATOM   3416  CD2 PHE C1751     126.477  64.429  32.102  1.00  0.00           C  
ATOM   3417  CE1 PHE C1751     127.935  66.746  32.502  1.00  0.00           C  
ATOM   3418  CE2 PHE C1751     126.094  65.608  31.470  1.00  0.00           C  
ATOM   3419  CZ  PHE C1751     126.823  66.766  31.671  1.00  0.00           C  
ATOM   3420  N   TYR C1752     130.399  61.450  34.845  1.00  0.00           N  
ATOM   3421  CA  TYR C1752     130.817  60.433  35.795  1.00  0.00           C  
ATOM   3422  C   TYR C1752     129.770  60.349  36.898  1.00  0.00           C  
ATOM   3423  O   TYR C1752     129.633  61.271  37.696  1.00  0.00           O  
ATOM   3424  CB  TYR C1752     132.182  60.796  36.386  1.00  0.00           C  
ATOM   3425  CG  TYR C1752     132.786  59.728  37.269  1.00  0.00           C  
ATOM   3426  CD1 TYR C1752     132.203  59.390  38.486  1.00  0.00           C  
ATOM   3427  CD2 TYR C1752     133.937  59.048  36.885  1.00  0.00           C  
ATOM   3428  CE1 TYR C1752     132.746  58.398  39.299  1.00  0.00           C  
ATOM   3429  CE2 TYR C1752     134.490  58.050  37.693  1.00  0.00           C  
ATOM   3430  CZ  TYR C1752     133.886  57.732  38.899  1.00  0.00           C  
ATOM   3431  OH  TYR C1752     134.412  56.749  39.709  1.00  0.00           O  
ATOM   3432  N   ASP C1753     129.012  59.261  36.928  1.00  0.00           N  
ATOM   3433  CA  ASP C1753     128.025  59.082  37.982  1.00  0.00           C  
ATOM   3434  C   ASP C1753     128.647  58.259  39.095  1.00  0.00           C  
ATOM   3435  O   ASP C1753     128.796  57.042  38.996  1.00  0.00           O  
ATOM   3436  CB  ASP C1753     126.738  58.421  37.459  1.00  0.00           C  
ATOM   3437  CG  ASP C1753     125.576  58.500  38.460  1.00  0.00           C  
ATOM   3438  OD1 ASP C1753     125.814  58.457  39.689  1.00  0.00           O  
ATOM   3439  OD2 ASP C1753     124.412  58.606  38.017  1.00  0.00           O  
ATOM   3440  N   GLU C1757     128.994  58.942  40.173  1.00  0.00           N  
ATOM   3441  CA  GLU C1757     129.610  58.309  41.321  1.00  0.00           C  
ATOM   3442  C   GLU C1757     128.659  57.380  42.087  1.00  0.00           C  
ATOM   3443  O   GLU C1757     129.072  56.309  42.526  1.00  0.00           O  
ATOM   3444  CB  GLU C1757     130.174  59.387  42.237  1.00  0.00           C  
ATOM   3445  CG  GLU C1757     131.098  58.865  43.321  1.00  0.00           C  
ATOM   3446  CD  GLU C1757     131.608  59.962  44.254  1.00  0.00           C  
ATOM   3447  OE1 GLU C1757     131.210  61.142  44.092  1.00  0.00           O  
ATOM   3448  OE2 GLU C1757     132.413  59.635  45.155  1.00  0.00           O  
ATOM   3449  N   ASP C1758     127.390  57.765  42.238  1.00  0.00           N  
ATOM   3450  CA  ASP C1758     126.444  56.897  42.948  1.00  0.00           C  
ATOM   3451  C   ASP C1758     126.238  55.591  42.190  1.00  0.00           C  
ATOM   3452  O   ASP C1758     126.079  54.530  42.798  1.00  0.00           O  
ATOM   3453  CB  ASP C1758     125.089  57.589  43.192  1.00  0.00           C  
ATOM   3454  CG  ASP C1758     124.088  56.698  43.975  1.00  0.00           C  
ATOM   3455  OD1 ASP C1758     124.515  55.909  44.851  1.00  0.00           O  
ATOM   3456  OD2 ASP C1758     122.863  56.786  43.719  1.00  0.00           O  
ATOM   3457  N   TYR C1759     126.246  55.660  40.862  1.00  0.00           N  
ATOM   3458  CA  TYR C1759     126.051  54.458  40.067  1.00  0.00           C  
ATOM   3459  C   TYR C1759     127.175  53.455  40.324  1.00  0.00           C  
ATOM   3460  O   TYR C1759     126.928  52.260  40.529  1.00  0.00           O  
ATOM   3461  CB  TYR C1759     125.967  54.784  38.580  1.00  0.00           C  
ATOM   3462  CG  TYR C1759     125.679  53.556  37.771  1.00  0.00           C  
ATOM   3463  CD1 TYR C1759     124.476  52.873  37.928  1.00  0.00           C  
ATOM   3464  CD2 TYR C1759     126.631  53.032  36.908  1.00  0.00           C  
ATOM   3465  CE1 TYR C1759     124.232  51.700  37.251  1.00  0.00           C  
ATOM   3466  CE2 TYR C1759     126.399  51.858  36.230  1.00  0.00           C  
ATOM   3467  CZ  TYR C1759     125.197  51.194  36.403  1.00  0.00           C  
ATOM   3468  OH  TYR C1759     124.958  50.020  35.728  1.00  0.00           O  
ATOM   3469  N   VAL C1760     128.409  53.949  40.339  1.00  0.00           N  
ATOM   3470  CA  VAL C1760     129.550  53.099  40.608  1.00  0.00           C  
ATOM   3471  C   VAL C1760     129.395  52.413  41.967  1.00  0.00           C  
ATOM   3472  O   VAL C1760     129.580  51.197  42.091  1.00  0.00           O  
ATOM   3473  CB  VAL C1760     130.836  53.901  40.577  1.00  0.00           C  
ATOM   3474  CG1 VAL C1760     132.006  52.992  40.805  1.00  0.00           C  
ATOM   3475  CG2 VAL C1760     130.967  54.611  39.240  1.00  0.00           C  
ATOM   3476  N   THR C1764     129.004  53.191  42.971  1.00  0.00           N  
ATOM   3477  CA  THR C1764     128.778  52.684  44.321  1.00  0.00           C  
ATOM   3478  C   THR C1764     127.727  51.577  44.316  1.00  0.00           C  
ATOM   3479  O   THR C1764     127.930  50.508  44.902  1.00  0.00           O  
ATOM   3480  CB  THR C1764     128.305  53.811  45.237  1.00  0.00           C  
ATOM   3481  OG1 THR C1764     129.283  54.860  45.254  1.00  0.00           O  
ATOM   3482  CG2 THR C1764     128.096  53.302  46.634  1.00  0.00           C  
ATOM   3483  N   ALA C1765     126.611  51.825  43.636  1.00  0.00           N  
ATOM   3484  CA  ALA C1765     125.560  50.824  43.530  1.00  0.00           C  
ATOM   3485  C   ALA C1765     126.189  49.521  43.063  1.00  0.00           C  
ATOM   3486  O   ALA C1765     125.987  48.479  43.683  1.00  0.00           O  
ATOM   3487  CB  ALA C1765     124.490  51.279  42.554  1.00  0.00           C  
ATOM   3488  N   LEU C1767     127.023  49.602  42.025  1.00  0.00           N  
ATOM   3489  CA  LEU C1767     127.702  48.421  41.506  1.00  0.00           C  
ATOM   3490  C   LEU C1767     128.568  47.749  42.561  1.00  0.00           C  
ATOM   3491  O   LEU C1767     128.661  46.522  42.602  1.00  0.00           O  
ATOM   3492  CB  LEU C1767     128.553  48.762  40.287  1.00  0.00           C  
ATOM   3493  CG  LEU C1767     127.837  49.239  39.026  1.00  0.00           C  
ATOM   3494  CD1 LEU C1767     128.829  49.368  37.888  1.00  0.00           C  
ATOM   3495  CD2 LEU C1767     126.746  48.272  38.652  1.00  0.00           C  
ATOM   3496  N   GLU C1768     129.188  48.539  43.428  1.00  0.00           N  
ATOM   3497  CA  GLU C1768     130.017  47.968  44.483  1.00  0.00           C  
ATOM   3498  C   GLU C1768     129.198  47.123  45.445  1.00  0.00           C  
ATOM   3499  O   GLU C1768     129.743  46.253  46.121  1.00  0.00           O  
ATOM   3500  CB  GLU C1768     130.782  49.050  45.237  1.00  0.00           C  
ATOM   3501  CG  GLU C1768     131.958  49.601  44.458  1.00  0.00           C  
ATOM   3502  CD  GLU C1768     132.620  50.786  45.127  1.00  0.00           C  
ATOM   3503  OE1 GLU C1768     132.135  51.248  46.172  1.00  0.00           O  
ATOM   3504  OE2 GLU C1768     133.631  51.277  44.597  1.00  0.00           O  
ATOM   3505  N   TYR C1770     127.898  47.377  45.528  1.00  0.00           N  
ATOM   3506  CA  TYR C1770     127.051  46.531  46.357  1.00  0.00           C  
ATOM   3507  C   TYR C1770     126.731  45.222  45.666  1.00  0.00           C  
ATOM   3508  O   TYR C1770     126.404  44.246  46.321  1.00  0.00           O  
ATOM   3509  CB  TYR C1770     125.783  47.252  46.786  1.00  0.00           C  
ATOM   3510  CG  TYR C1770     126.054  48.239  47.891  1.00  0.00           C  
ATOM   3511  CD1 TYR C1770     126.447  49.543  47.605  1.00  0.00           C  
ATOM   3512  CD2 TYR C1770     125.958  47.855  49.228  1.00  0.00           C  
ATOM   3513  CE1 TYR C1770     126.737  50.436  48.619  1.00  0.00           C  
ATOM   3514  CE2 TYR C1770     126.245  48.739  50.252  1.00  0.00           C  
ATOM   3515  CZ  TYR C1770     126.634  50.028  49.943  1.00  0.00           C  
ATOM   3516  OH  TYR C1770     126.920  50.917  50.957  1.00  0.00           O  
ATOM   3517  N   GLY C1771     126.828  45.197  44.340  1.00  0.00           N  
ATOM   3518  CA  GLY C1771     126.652  43.953  43.610  1.00  0.00           C  
ATOM   3519  C   GLY C1771     125.496  43.893  42.632  1.00  0.00           C  
ATOM   3520  O   GLY C1771     124.338  43.819  43.028  1.00  0.00           O  
ATOM   3521  N   LEU C1772     125.807  43.935  41.342  1.00  0.00           N  
ATOM   3522  CA  LEU C1772     124.797  43.781  40.300  1.00  0.00           C  
ATOM   3523  C   LEU C1772     124.960  42.377  39.732  1.00  0.00           C  
ATOM   3524  O   LEU C1772     126.058  41.985  39.316  1.00  0.00           O  
ATOM   3525  CB  LEU C1772     125.004  44.818  39.185  1.00  0.00           C  
ATOM   3526  CG  LEU C1772     124.125  44.773  37.923  1.00  0.00           C  
ATOM   3527  CD1 LEU C1772     122.658  45.011  38.253  1.00  0.00           C  
ATOM   3528  CD2 LEU C1772     124.604  45.819  36.931  1.00  0.00           C  
ATOM   3529  N   PRO C1773     123.902  41.563  39.790  1.00  0.00           N  
ATOM   3530  CA  PRO C1773     124.025  40.216  39.232  1.00  0.00           C  
ATOM   3531  C   PRO C1773     124.262  40.308  37.734  1.00  0.00           C  
ATOM   3532  O   PRO C1773     123.931  41.322  37.115  1.00  0.00           O  
ATOM   3533  CB  PRO C1773     122.663  39.600  39.542  1.00  0.00           C  
ATOM   3534  CG  PRO C1773     121.754  40.789  39.593  1.00  0.00           C  
ATOM   3535  CD  PRO C1773     122.568  41.765  40.371  1.00  0.00           C  
ATOM   3536  N   PRO C1774     124.905  39.296  37.137  1.00  0.00           N  
ATOM   3537  CA  PRO C1774     125.105  39.386  35.690  1.00  0.00           C  
ATOM   3538  C   PRO C1774     123.737  39.599  35.053  1.00  0.00           C  
ATOM   3539  O   PRO C1774     122.786  38.885  35.362  1.00  0.00           O  
ATOM   3540  CB  PRO C1774     125.716  38.030  35.349  1.00  0.00           C  
ATOM   3541  CG  PRO C1774     125.240  37.133  36.456  1.00  0.00           C  
ATOM   3542  CD  PRO C1774     125.381  38.003  37.654  1.00  0.00           C  
ATOM   3543  N   THR C1775     123.634  40.614  34.206  1.00  0.00           N  
ATOM   3544  CA  THR C1775     122.346  41.042  33.667  1.00  0.00           C  
ATOM   3545  C   THR C1775     122.438  41.373  32.178  1.00  0.00           C  
ATOM   3546  O   THR C1775     123.526  41.627  31.656  1.00  0.00           O  
ATOM   3547  CB  THR C1775     121.874  42.289  34.448  1.00  0.00           C  
ATOM   3548  OG1 THR C1775     121.654  41.929  35.815  1.00  0.00           O  
ATOM   3549  CG2 THR C1775     120.602  42.866  33.873  1.00  0.00           C  
ATOM   3550  N   ALA C1776     121.298  41.337  31.497  1.00  0.00           N  
ATOM   3551  CA  ALA C1776     121.205  41.701  30.088  1.00  0.00           C  
ATOM   3552  C   ALA C1776     120.114  42.758  29.951  1.00  0.00           C  
ATOM   3553  O   ALA C1776     119.012  42.600  30.502  1.00  0.00           O  
ATOM   3554  CB  ALA C1776     120.854  40.485  29.268  1.00  0.00           C  
ATOM   3555  N   GLY C1777     120.427  43.846  29.253  1.00  0.00           N  
ATOM   3556  CA  GLY C1777     119.464  44.920  29.087  1.00  0.00           C  
ATOM   3557  C   GLY C1777     119.241  45.254  27.631  1.00  0.00           C  
ATOM   3558  O   GLY C1777     120.149  45.096  26.817  1.00  0.00           O  
ATOM   3559  N   LEU C1778     118.051  45.745  27.307  1.00  0.00           N  
ATOM   3560  CA  LEU C1778     117.688  46.053  25.932  1.00  0.00           C  
ATOM   3561  C   LEU C1778     116.850  47.321  25.858  1.00  0.00           C  
ATOM   3562  O   LEU C1778     115.945  47.519  26.672  1.00  0.00           O  
ATOM   3563  CB  LEU C1778     116.887  44.888  25.338  1.00  0.00           C  
ATOM   3564  CG  LEU C1778     116.201  45.105  23.984  1.00  0.00           C  
ATOM   3565  CD1 LEU C1778     117.241  45.312  22.897  1.00  0.00           C  
ATOM   3566  CD2 LEU C1778     115.344  43.914  23.657  1.00  0.00           C  
ATOM   3567  N   GLY C1779     117.148  48.166  24.875  1.00  0.00           N  
ATOM   3568  CA  GLY C1779     116.378  49.376  24.644  1.00  0.00           C  
ATOM   3569  C   GLY C1779     115.773  49.309  23.254  1.00  0.00           C  
ATOM   3570  O   GLY C1779     116.461  48.952  22.299  1.00  0.00           O  
ATOM   3571  N   ILE C1782     114.487  49.607  23.135  1.00  0.00           N  
ATOM   3572  CA  ILE C1782     113.807  49.547  21.852  1.00  0.00           C  
ATOM   3573  C   ILE C1782     113.077  50.853  21.568  1.00  0.00           C  
ATOM   3574  O   ILE C1782     112.319  51.327  22.409  1.00  0.00           O  
ATOM   3575  CB  ILE C1782     112.787  48.408  21.823  1.00  0.00           C  
ATOM   3576  CG1 ILE C1782     113.493  47.057  21.893  1.00  0.00           C  
ATOM   3577  CG2 ILE C1782     111.967  48.480  20.569  1.00  0.00           C  
ATOM   3578  CD1 ILE C1782     112.527  45.894  21.871  1.00  0.00           C  
ATOM   3579  N   GLY C1783     113.292  51.413  20.378  1.00  0.00           N  
ATOM   3580  CA  GLY C1783     112.659  52.665  19.998  1.00  0.00           C  
ATOM   3581  C   GLY C1783     111.217  52.435  19.611  1.00  0.00           C  
ATOM   3582  O   GLY C1783     110.920  52.117  18.463  1.00  0.00           O  
ATOM   3583  N   ILE C1784     110.308  52.623  20.558  1.00  0.00           N  
ATOM   3584  CA  ILE C1784     108.897  52.355  20.325  1.00  0.00           C  
ATOM   3585  C   ILE C1784     108.311  53.083  19.117  1.00  0.00           C  
ATOM   3586  O   ILE C1784     107.594  52.482  18.326  1.00  0.00           O  
ATOM   3587  CB  ILE C1784     108.065  52.652  21.583  1.00  0.00           C  
ATOM   3588  CG1 ILE C1784     108.506  51.729  22.718  1.00  0.00           C  
ATOM   3589  CG2 ILE C1784     106.593  52.445  21.313  1.00  0.00           C  
ATOM   3590  CD1 ILE C1784     108.270  50.274  22.445  1.00  0.00           C  
ATOM   3591  N   ASP C1785     108.616  54.366  18.956  1.00  0.00           N  
ATOM   3592  CA  ASP C1785     108.081  55.130  17.828  1.00  0.00           C  
ATOM   3593  C   ASP C1785     108.479  54.504  16.496  1.00  0.00           C  
ATOM   3594  O   ASP C1785     107.639  54.296  15.613  1.00  0.00           O  
ATOM   3595  CB  ASP C1785     108.564  56.573  17.878  1.00  0.00           C  
ATOM   3596  CG  ASP C1785     108.180  57.275  19.165  1.00  0.00           C  
ATOM   3597  OD1 ASP C1785     106.967  57.479  19.421  1.00  0.00           O  
ATOM   3598  OD2 ASP C1785     109.106  57.621  19.923  1.00  0.00           O  
ATOM   3599  N   ARG C1786     109.767  54.202  16.363  1.00  0.00           N  
ATOM   3600  CA  ARG C1786     110.288  53.543  15.172  1.00  0.00           C  
ATOM   3601  C   ARG C1786     109.510  52.245  14.937  1.00  0.00           C  
ATOM   3602  O   ARG C1786     109.056  51.966  13.829  1.00  0.00           O  
ATOM   3603  CB  ARG C1786     111.771  53.225  15.360  1.00  0.00           C  
ATOM   3604  CG  ARG C1786     112.656  54.421  15.641  1.00  0.00           C  
ATOM   3605  CD  ARG C1786     112.905  55.225  14.385  1.00  0.00           C  
ATOM   3606  NE  ARG C1786     113.899  56.278  14.589  1.00  0.00           N  
ATOM   3607  CZ  ARG C1786     115.191  56.053  14.817  1.00  0.00           C  
ATOM   3608  NH1 ARG C1786     115.653  54.813  14.879  1.00  0.00           N  
ATOM   3609  NH2 ARG C1786     116.027  57.069  14.971  1.00  0.00           N  
ATOM   3610  N   MET C1787     109.330  51.472  16.000  1.00  0.00           N  
ATOM   3611  CA  MET C1787     108.603  50.219  15.911  1.00  0.00           C  
ATOM   3612  C   MET C1787     107.199  50.446  15.373  1.00  0.00           C  
ATOM   3613  O   MET C1787     106.726  49.679  14.543  1.00  0.00           O  
ATOM   3614  CB  MET C1787     108.532  49.543  17.280  1.00  0.00           C  
ATOM   3615  CG  MET C1787     107.730  48.264  17.276  1.00  0.00           C  
ATOM   3616  SD  MET C1787     107.566  47.521  18.906  1.00  0.00           S  
ATOM   3617  CE  MET C1787     109.216  47.023  19.213  1.00  0.00           C  
ATOM   3618  N   ILE C1788     106.539  51.510  15.814  1.00  0.00           N  
ATOM   3619  CA  ILE C1788     105.174  51.741  15.374  1.00  0.00           C  
ATOM   3620  C   ILE C1788     105.128  52.084  13.887  1.00  0.00           C  
ATOM   3621  O   ILE C1788     104.213  51.651  13.186  1.00  0.00           O  
ATOM   3622  CB  ILE C1788     104.452  52.829  16.199  1.00  0.00           C  
ATOM   3623  CG1 ILE C1788     104.634  52.589  17.703  1.00  0.00           C  
ATOM   3624  CG2 ILE C1788     102.960  52.773  15.910  1.00  0.00           C  
ATOM   3625  CD1 ILE C1788     103.870  51.401  18.242  1.00  0.00           C  
ATOM   3626  N   MET C1789     106.127  52.820  13.397  1.00  0.00           N  
ATOM   3627  CA  MET C1789     106.203  53.154  11.969  1.00  0.00           C  
ATOM   3628  C   MET C1789     106.128  51.883  11.140  1.00  0.00           C  
ATOM   3629  O   MET C1789     105.285  51.757  10.250  1.00  0.00           O  
ATOM   3630  CB  MET C1789     107.504  53.877  11.633  1.00  0.00           C  
ATOM   3631  CG  MET C1789     107.605  55.273  12.184  1.00  0.00           C  
ATOM   3632  SD  MET C1789     109.194  56.034  11.792  1.00  0.00           S  
ATOM   3633  CE  MET C1789     109.240  55.804  10.049  1.00  0.00           C  
ATOM   3634  N   LEU C1790     106.973  50.918  11.478  1.00  0.00           N  
ATOM   3635  CA  LEU C1790     107.040  49.664  10.738  1.00  0.00           C  
ATOM   3636  C   LEU C1790     105.707  48.943  10.660  1.00  0.00           C  
ATOM   3637  O   LEU C1790     105.379  48.369   9.632  1.00  0.00           O  
ATOM   3638  CB  LEU C1790     108.090  48.732  11.344  1.00  0.00           C  
ATOM   3639  CG  LEU C1790     109.492  49.325  11.462  1.00  0.00           C  
ATOM   3640  CD1 LEU C1790     110.402  48.305  12.102  1.00  0.00           C  
ATOM   3641  CD2 LEU C1790     110.009  49.760  10.101  1.00  0.00           C  
ATOM   3642  N   PHE C1791     104.940  48.979  11.741  1.00  0.00           N  
ATOM   3643  CA  PHE C1791     103.660  48.286  11.787  1.00  0.00           C  
ATOM   3644  C   PHE C1791     102.488  49.081  11.206  1.00  0.00           C  
ATOM   3645  O   PHE C1791     101.375  48.558  11.098  1.00  0.00           O  
ATOM   3646  CB  PHE C1791     103.323  47.896  13.224  1.00  0.00           C  
ATOM   3647  CG  PHE C1791     104.142  46.764  13.757  1.00  0.00           C  
ATOM   3648  CD1 PHE C1791     105.464  46.954  14.121  1.00  0.00           C  
ATOM   3649  CD2 PHE C1791     103.581  45.502  13.907  1.00  0.00           C  
ATOM   3650  CE1 PHE C1791     106.220  45.909  14.625  1.00  0.00           C  
ATOM   3651  CE2 PHE C1791     104.325  44.449  14.410  1.00  0.00           C  
ATOM   3652  CZ  PHE C1791     105.649  44.653  14.770  1.00  0.00           C  
ATOM   3653  N   THR C1792     102.706  50.346  10.863  1.00  0.00           N  
ATOM   3654  CA  THR C1792     101.615  51.162  10.341  1.00  0.00           C  
ATOM   3655  C   THR C1792     101.931  51.754   8.971  1.00  0.00           C  
ATOM   3656  O   THR C1792     101.174  52.569   8.445  1.00  0.00           O  
ATOM   3657  CB  THR C1792     101.261  52.303  11.319  1.00  0.00           C  
ATOM   3658  OG1 THR C1792     102.394  53.164  11.484  1.00  0.00           O  
ATOM   3659  CG2 THR C1792     100.869  51.740  12.682  1.00  0.00           C  
ATOM   3660  N   ASN C1793     103.045  51.326   8.391  1.00  0.00           N  
ATOM   3661  CA  ASN C1793     103.501  51.818   7.097  1.00  0.00           C  
ATOM   3662  C   ASN C1793     103.606  53.336   7.076  1.00  0.00           C  
ATOM   3663  O   ASN C1793     103.305  53.985   6.077  1.00  0.00           O  
ATOM   3664  CB  ASN C1793     102.598  51.322   5.963  1.00  0.00           C  
ATOM   3665  CG  ASN C1793     103.380  51.006   4.684  1.00  0.00           C  
ATOM   3666  OD1 ASN C1793     104.117  51.846   4.156  1.00  0.00           O  
ATOM   3667  ND2 ASN C1793     103.258  49.772   4.210  1.00  0.00           N  
ATOM   3668  N   SER C1794     104.011  53.903   8.201  1.00  0.00           N  
ATOM   3669  CA  SER C1794     104.244  55.330   8.283  1.00  0.00           C  
ATOM   3670  C   SER C1794     105.721  55.502   8.012  1.00  0.00           C  
ATOM   3671  O   SER C1794     106.525  54.636   8.359  1.00  0.00           O  
ATOM   3672  CB  SER C1794     103.873  55.841   9.670  1.00  0.00           C  
ATOM   3673  OG  SER C1794     102.517  55.538   9.952  1.00  0.00           O  
ATOM   3674  N   HIS C1795     106.082  56.586   7.347  1.00  0.00           N  
ATOM   3675  CA  HIS C1795     107.474  56.768   6.973  1.00  0.00           C  
ATOM   3676  C   HIS C1795     108.155  57.975   7.574  1.00  0.00           C  
ATOM   3677  O   HIS C1795     109.279  58.308   7.213  1.00  0.00           O  
ATOM   3678  CB  HIS C1795     107.627  56.739   5.456  1.00  0.00           C  
ATOM   3679  CG  HIS C1795     107.427  55.381   4.859  1.00  0.00           C  
ATOM   3680  ND1 HIS C1795     108.476  54.585   4.458  1.00  0.00           N  
ATOM   3681  CD2 HIS C1795     106.298  54.666   4.615  1.00  0.00           C  
ATOM   3682  CE1 HIS C1795     108.008  53.439   3.992  1.00  0.00           C  
ATOM   3683  NE2 HIS C1795     106.688  53.467   4.078  1.00  0.00           N  
ATOM   3684  N   THR C1796     107.454  58.660   8.462  1.00  0.00           N  
ATOM   3685  CA  THR C1796     108.084  59.684   9.273  1.00  0.00           C  
ATOM   3686  C   THR C1796     107.669  59.381  10.685  1.00  0.00           C  
ATOM   3687  O   THR C1796     106.613  58.786  10.921  1.00  0.00           O  
ATOM   3688  CB  THR C1796     107.619  61.107   8.937  1.00  0.00           C  
ATOM   3689  OG1 THR C1796     106.196  61.129   8.773  1.00  0.00           O  
ATOM   3690  CG2 THR C1796     108.303  61.603   7.687  1.00  0.00           C  
ATOM   3691  N   ILE C1797     108.507  59.785  11.623  1.00  0.00           N  
ATOM   3692  CA  ILE C1797     108.193  59.610  13.024  1.00  0.00           C  
ATOM   3693  C   ILE C1797     107.015  60.526  13.381  1.00  0.00           C  
ATOM   3694  O   ILE C1797     106.235  60.220  14.278  1.00  0.00           O  
ATOM   3695  CB  ILE C1797     109.427  59.909  13.890  1.00  0.00           C  
ATOM   3696  CG1 ILE C1797     109.317  59.200  15.229  1.00  0.00           C  
ATOM   3697  CG2 ILE C1797     109.600  61.401  14.076  1.00  0.00           C  
ATOM   3698  CD1 ILE C1797     110.543  59.382  16.094  1.00  0.00           C  
ATOM   3699  N   ARG C1798     106.836  61.605  12.622  1.00  0.00           N  
ATOM   3700  CA  ARG C1798     105.747  62.537  12.887  1.00  0.00           C  
ATOM   3701  C   ARG C1798     104.376  61.955  12.602  1.00  0.00           C  
ATOM   3702  O   ARG C1798     103.373  62.448  13.106  1.00  0.00           O  
ATOM   3703  CB  ARG C1798     105.922  63.820  12.089  1.00  0.00           C  
ATOM   3704  CG  ARG C1798     107.072  64.679  12.541  1.00  0.00           C  
ATOM   3705  CD  ARG C1798     107.192  65.862  11.616  1.00  0.00           C  
ATOM   3706  NE  ARG C1798     108.082  66.901  12.124  1.00  0.00           N  
ATOM   3707  CZ  ARG C1798     108.122  68.138  11.638  1.00  0.00           C  
ATOM   3708  NH1 ARG C1798     107.325  68.483  10.631  1.00  0.00           N  
ATOM   3709  NH2 ARG C1798     108.953  69.033  12.155  1.00  0.00           N  
ATOM   3710  N   ASP C1799     104.329  60.915  11.783  1.00  0.00           N  
ATOM   3711  CA  ASP C1799     103.059  60.296  11.438  1.00  0.00           C  
ATOM   3712  C   ASP C1799     102.591  59.382  12.546  1.00  0.00           C  
ATOM   3713  O   ASP C1799     101.458  58.901  12.535  1.00  0.00           O  
ATOM   3714  CB  ASP C1799     103.193  59.484  10.152  1.00  0.00           C  
ATOM   3715  CG  ASP C1799     103.309  60.354   8.922  1.00  0.00           C  
ATOM   3716  OD1 ASP C1799     102.970  61.555   8.992  1.00  0.00           O  
ATOM   3717  OD2 ASP C1799     103.734  59.825   7.876  1.00  0.00           O  
ATOM   3718  N   VAL C1800     103.475  59.125  13.498  1.00  0.00           N  
ATOM   3719  CA  VAL C1800     103.176  58.159  14.535  1.00  0.00           C  
ATOM   3720  C   VAL C1800     103.110  58.789  15.937  1.00  0.00           C  
ATOM   3721  O   VAL C1800     102.778  58.126  16.919  1.00  0.00           O  
ATOM   3722  CB  VAL C1800     104.202  57.014  14.454  1.00  0.00           C  
ATOM   3723  CG1 VAL C1800     105.476  57.358  15.185  1.00  0.00           C  
ATOM   3724  CG2 VAL C1800     103.606  55.763  14.949  1.00  0.00           C  
ATOM   3725  N   ILE C1801     103.363  60.091  15.995  1.00  0.00           N  
ATOM   3726  CA  ILE C1801     103.367  60.846  17.230  1.00  0.00           C  
ATOM   3727  C   ILE C1801     102.232  61.851  17.140  1.00  0.00           C  
ATOM   3728  O   ILE C1801     102.229  62.711  16.269  1.00  0.00           O  
ATOM   3729  CB  ILE C1801     104.713  61.578  17.393  1.00  0.00           C  
ATOM   3730  CG1 ILE C1801     105.794  60.580  17.770  1.00  0.00           C  
ATOM   3731  CG2 ILE C1801     104.637  62.659  18.445  1.00  0.00           C  
ATOM   3732  CD1 ILE C1801     107.180  61.174  17.753  1.00  0.00           C  
ATOM   3733  N   LEU C1802     101.270  61.737  18.043  1.00  0.00           N  
ATOM   3734  CA  LEU C1802     100.102  62.608  18.044  1.00  0.00           C  
ATOM   3735  C   LEU C1802     100.413  64.082  17.876  1.00  0.00           C  
ATOM   3736  O   LEU C1802      99.873  64.720  16.997  1.00  0.00           O  
ATOM   3737  CB  LEU C1802      99.280  62.393  19.309  1.00  0.00           C  
ATOM   3738  CG  LEU C1802      98.355  61.184  19.266  1.00  0.00           C  
ATOM   3739  CD1 LEU C1802      97.847  60.857  20.660  1.00  0.00           C  
ATOM   3740  CD2 LEU C1802      97.206  61.477  18.325  1.00  0.00           C  
ATOM   3741  N   PHE C1803     101.266  64.638  18.724  1.00  0.00           N  
ATOM   3742  CA  PHE C1803     101.560  66.066  18.625  1.00  0.00           C  
ATOM   3743  C   PHE C1803     103.050  66.311  18.482  1.00  0.00           C  
ATOM   3744  O   PHE C1803     103.714  66.705  19.444  1.00  0.00           O  
ATOM   3745  CB  PHE C1803     101.021  66.820  19.843  1.00  0.00           C  
ATOM   3746  CG  PHE C1803      99.526  66.778  19.971  1.00  0.00           C  
ATOM   3747  CD1 PHE C1803      98.732  67.666  19.260  1.00  0.00           C  
ATOM   3748  CD2 PHE C1803      98.912  65.844  20.790  1.00  0.00           C  
ATOM   3749  CE1 PHE C1803      97.338  67.623  19.359  1.00  0.00           C  
ATOM   3750  CE2 PHE C1803      97.527  65.793  20.897  1.00  0.00           C  
ATOM   3751  CZ  PHE C1803      96.740  66.686  20.178  1.00  0.00           C  
ATOM   3752  N   PRO C1804     103.598  66.084  17.276  1.00  0.00           N  
ATOM   3753  CA  PRO C1804     105.026  66.276  17.013  1.00  0.00           C  
ATOM   3754  C   PRO C1804     105.415  67.726  17.216  1.00  0.00           C  
ATOM   3755  O   PRO C1804     104.579  68.615  17.102  1.00  0.00           O  
ATOM   3756  CB  PRO C1804     105.158  65.849  15.554  1.00  0.00           C  
ATOM   3757  CG  PRO C1804     103.824  66.206  14.980  1.00  0.00           C  
ATOM   3758  CD  PRO C1804     102.877  65.739  16.039  1.00  0.00           C  
ATOM   3759  N   ALA C1805     106.678  67.961  17.555  1.00  0.00           N  
ATOM   3760  CA  ALA C1805     107.183  69.312  17.784  1.00  0.00           C  
ATOM   3761  C   ALA C1805     107.346  70.061  16.466  1.00  0.00           C  
ATOM   3762  O   ALA C1805     107.934  69.533  15.515  1.00  0.00           O  
ATOM   3763  CB  ALA C1805     108.510  69.255  18.517  1.00  0.00           C  
ATOM   3764  N   MET C1806     106.821  71.283  16.414  1.00  0.00           N  
ATOM   3765  CA  MET C1806     106.891  72.122  15.220  1.00  0.00           C  
ATOM   3766  C   MET C1806     107.522  73.458  15.603  1.00  0.00           C  
ATOM   3767  O   MET C1806     107.372  73.910  16.741  1.00  0.00           O  
ATOM   3768  CB  MET C1806     105.483  72.365  14.654  1.00  0.00           C  
ATOM   3769  CG  MET C1806     104.730  71.112  14.220  1.00  0.00           C  
ATOM   3770  SD  MET C1806     105.633  70.136  13.007  1.00  0.00           S  
ATOM   3771  CE  MET C1806     105.092  70.857  11.459  1.00  0.00           C  
ATOM   3772  N   ARG C1807     108.222  74.083  14.655  1.00  0.00           N  
ATOM   3773  CA  ARG C1807     108.866  75.383  14.869  1.00  0.00           C  
ATOM   3774  C   ARG C1807     107.828  76.483  14.641  1.00  0.00           C  
ATOM   3775  O   ARG C1807     107.315  76.635  13.525  1.00  0.00           O  
ATOM   3776  CB  ARG C1807     110.034  75.553  13.908  1.00  0.00           C  
ATOM   3777  N   PRO C1808     107.511  77.276  15.686  1.00  0.00           N  
ATOM   3778  CA  PRO C1808     106.497  78.333  15.550  1.00  0.00           C  
ATOM   3779  C   PRO C1808     107.010  79.644  14.939  1.00  0.00           C  
ATOM   3780  O   PRO C1808     108.154  80.057  15.164  1.00  0.00           O  
ATOM   3781  CB  PRO C1808     106.045  78.519  16.995  1.00  0.00           C  
ATOM   3782  CG  PRO C1808     107.411  78.476  17.716  1.00  0.00           C  
ATOM   3783  CD  PRO C1808     107.991  77.195  17.082  1.00  0.00           C  
HETATM 3784  N   LYS C 505     119.565  53.315  27.191  1.00  0.00           N  
HETATM 3785  CA  LYS C 505     120.295  52.660  26.116  1.00  0.00           C  
HETATM 3786  C   LYS C 505     120.413  53.645  24.971  1.00  0.00           C  
HETATM 3787  O   LYS C 505     119.408  54.125  24.459  1.00  0.00           O  
HETATM 3788  CB  LYS C 505     119.559  51.405  25.641  1.00  0.00           C  
HETATM 3789  CG  LYS C 505     119.599  50.252  26.610  1.00  0.00           C  
HETATM 3790  CD  LYS C 505     121.020  49.809  26.853  1.00  0.00           C  
HETATM 3791  CE  LYS C 505     121.109  48.971  28.103  1.00  0.00           C  
HETATM 3792  NZ  LYS C 505     121.244  47.569  27.732  1.00  0.00           N  
TER
END
