# Supplementary material for: Backbone Brackets and Arginine Tweezers delineate Class I and Class II aminoacyl tRNA synthetases
Source: PLoS Comput Biol. 2018 Apr 16;14(4):e1006101. doi: 10.1371/journal.pcbi.1006101 (PMC5919687; doi:10.1371/journal.pcbi.1006101)
Supplement: S12 File — All structures of Class II aaRS with residues renumbered according to the MSA. (GZ) [file pcbi.1006101.s024.tar.gz › 1n9w_A_renum.pdb]

ATOM      1  N   MET A 176      13.460  12.253  38.544  1.00  0.00           N  
ATOM      2  CA  MET A 176      13.931  12.123  39.950  1.00  0.00           C  
ATOM      3  C   MET A 176      15.245  11.351  40.008  1.00  0.00           C  
ATOM      4  O   MET A 176      15.603  10.637  39.065  1.00  0.00           O  
ATOM      5  CB  MET A 176      12.878  11.405  40.797  1.00  0.00           C  
ATOM      6  CG  MET A 176      13.114  11.525  42.293  1.00  0.00           C  
ATOM      7  SD  MET A 176      13.250  13.261  42.804  1.00  0.00           S  
ATOM      8  CE  MET A 176      15.007  13.363  43.290  1.00  0.00           C  
ATOM      9  N   ARG A 177      15.954  11.489  41.126  1.00  0.00           N  
ATOM     10  CA  ARG A 177      17.236  10.825  41.285  1.00  0.00           C  
ATOM     11  C   ARG A 177      17.140   9.311  41.265  1.00  0.00           C  
ATOM     12  O   ARG A 177      16.258   8.715  41.880  1.00  0.00           O  
ATOM     13  CB  ARG A 177      17.937  11.251  42.574  1.00  0.00           C  
ATOM     14  CG  ARG A 177      19.430  10.988  42.475  1.00  0.00           C  
ATOM     15  CD  ARG A 177      20.114  10.693  43.796  1.00  0.00           C  
ATOM     16  NE  ARG A 177      21.473  10.202  43.547  1.00  0.00           N  
ATOM     17  CZ  ARG A 177      22.383   9.977  44.488  1.00  0.00           C  
ATOM     18  NH1 ARG A 177      22.091  10.196  45.763  1.00  0.00           N  
ATOM     19  NH2 ARG A 177      23.589   9.536  44.155  1.00  0.00           N  
ATOM     20  N   VAL A 178      18.076   8.703  40.553  1.00  0.00           N  
ATOM     21  CA  VAL A 178      18.144   7.260  40.423  1.00  0.00           C  
ATOM     22  C   VAL A 178      19.600   6.835  40.593  1.00  0.00           C  
ATOM     23  O   VAL A 178      20.491   7.356  39.916  1.00  0.00           O  
ATOM     24  CB  VAL A 178      17.639   6.811  39.035  1.00  0.00           C  
ATOM     25  CG1 VAL A 178      17.786   5.318  38.881  1.00  0.00           C  
ATOM     26  CG2 VAL A 178      16.185   7.224  38.851  1.00  0.00           C  
ATOM     27  N   LEU A 179      19.833   5.900  41.509  1.00  0.00           N  
ATOM     28  CA  LEU A 179      21.171   5.386  41.771  1.00  0.00           C  
ATOM     29  C   LEU A 179      21.604   4.423  40.668  1.00  0.00           C  
ATOM     30  O   LEU A 179      20.771   3.742  40.064  1.00  0.00           O  
ATOM     31  CB  LEU A 179      21.199   4.652  43.112  1.00  0.00           C  
ATOM     32  CG  LEU A 179      20.963   5.501  44.361  1.00  0.00           C  
ATOM     33  CD1 LEU A 179      20.738   4.590  45.563  1.00  0.00           C  
ATOM     34  CD2 LEU A 179      22.160   6.421  44.587  1.00  0.00           C  
ATOM     35  N   VAL A 180      22.912   4.380  40.426  1.00  0.00           N  
ATOM     36  CA  VAL A 180      23.518   3.521  39.412  1.00  0.00           C  
ATOM     37  C   VAL A 180      22.992   2.082  39.479  1.00  0.00           C  
ATOM     38  O   VAL A 180      22.629   1.497  38.457  1.00  0.00           O  
ATOM     39  CB  VAL A 180      25.069   3.499  39.570  1.00  0.00           C  
ATOM     40  CG1 VAL A 180      25.687   2.461  38.647  1.00  0.00           C  
ATOM     41  CG2 VAL A 180      25.641   4.874  39.269  1.00  0.00           C  
ATOM     42  N   ARG A 181      22.940   1.529  40.689  1.00  0.00           N  
ATOM     43  CA  ARG A 181      22.472   0.161  40.894  1.00  0.00           C  
ATOM     44  C   ARG A 181      21.033  -0.040  40.429  1.00  0.00           C  
ATOM     45  O   ARG A 181      20.604  -1.168  40.186  1.00  0.00           O  
ATOM     46  CB  ARG A 181      22.565  -0.230  42.375  1.00  0.00           C  
ATOM     47  CG  ARG A 181      21.498   0.419  43.265  1.00  0.00           C  
ATOM     48  CD  ARG A 181      21.326  -0.315  44.603  1.00  0.00           C  
ATOM     49  NE  ARG A 181      22.523  -0.246  45.444  1.00  0.00           N  
ATOM     50  CZ  ARG A 181      22.631   0.506  46.536  1.00  0.00           C  
ATOM     51  NH1 ARG A 181      21.611   1.259  46.933  1.00  0.00           N  
ATOM     52  NH2 ARG A 181      23.761   0.505  47.226  1.00  0.00           N  
ATOM     53  N   ASP A 182      20.283   1.050  40.316  1.00  0.00           N  
ATOM     54  CA  ASP A 182      18.887   0.950  39.895  1.00  0.00           C  
ATOM     55  C   ASP A 182      18.641   1.301  38.428  1.00  0.00           C  
ATOM     56  O   ASP A 182      17.508   1.210  37.960  1.00  0.00           O  
ATOM     57  CB  ASP A 182      18.001   1.842  40.773  1.00  0.00           C  
ATOM     58  CG  ASP A 182      18.042   1.448  42.245  1.00  0.00           C  
ATOM     59  OD1 ASP A 182      17.795   0.262  42.545  1.00  0.00           O  
ATOM     60  OD2 ASP A 182      18.310   2.330  43.088  1.00  0.00           O  
ATOM     61  N   LEU A 183      19.683   1.694  37.699  1.00  0.00           N  
ATOM     62  CA  LEU A 183      19.511   2.062  36.291  1.00  0.00           C  
ATOM     63  C   LEU A 183      18.934   0.946  35.423  1.00  0.00           C  
ATOM     64  O   LEU A 183      18.182   1.208  34.482  1.00  0.00           O  
ATOM     65  CB  LEU A 183      20.839   2.531  35.695  1.00  0.00           C  
ATOM     66  CG  LEU A 183      21.374   3.857  36.229  1.00  0.00           C  
ATOM     67  CD1 LEU A 183      22.720   4.156  35.586  1.00  0.00           C  
ATOM     68  CD2 LEU A 183      20.374   4.974  35.943  1.00  0.00           C  
ATOM     69  N   LYS A 184      19.290  -0.294  35.737  1.00  0.00           N  
ATOM     70  CA  LYS A 184      18.812  -1.440  34.973  1.00  0.00           C  
ATOM     71  C   LYS A 184      17.288  -1.464  34.882  1.00  0.00           C  
ATOM     72  O   LYS A 184      16.720  -2.077  33.980  1.00  0.00           O  
ATOM     73  CB  LYS A 184      19.325  -2.750  35.599  1.00  0.00           C  
ATOM     74  CG  LYS A 184      18.797  -3.060  37.010  1.00  0.00           C  
ATOM     75  CD  LYS A 184      19.373  -4.377  37.554  1.00  0.00           C  
ATOM     76  CE  LYS A 184      18.569  -4.911  38.740  1.00  0.00           C  
ATOM     77  NZ  LYS A 184      19.118  -6.185  39.300  1.00  0.00           N  
ATOM     78  N   ALA A 185      16.625  -0.786  35.810  1.00  0.00           N  
ATOM     79  CA  ALA A 185      15.169  -0.755  35.814  1.00  0.00           C  
ATOM     80  C   ALA A 185      14.613   0.542  35.242  1.00  0.00           C  
ATOM     81  O   ALA A 185      13.442   0.865  35.442  1.00  0.00           O  
ATOM     82  CB  ALA A 185      14.660  -0.949  37.234  1.00  0.00           C  
ATOM     83  N   HIS A 186      15.451   1.286  34.529  1.00  0.00           N  
ATOM     84  CA  HIS A 186      15.030   2.552  33.954  1.00  0.00           C  
ATOM     85  C   HIS A 186      15.447   2.701  32.506  1.00  0.00           C  
ATOM     86  O   HIS A 186      15.404   3.799  31.950  1.00  0.00           O  
ATOM     87  CB  HIS A 186      15.600   3.694  34.789  1.00  0.00           C  
ATOM     88  CG  HIS A 186      14.944   3.834  36.124  1.00  0.00           C  
ATOM     89  ND1 HIS A 186      13.819   4.605  36.316  1.00  0.00           N  
ATOM     90  CD2 HIS A 186      15.206   3.245  37.315  1.00  0.00           C  
ATOM     91  CE1 HIS A 186      13.415   4.484  37.568  1.00  0.00           C  
ATOM     92  NE2 HIS A 186      14.238   3.663  38.195  1.00  0.00           N  
ATOM     93  N   VAL A 195      15.848   1.592  31.895  1.00  0.00           N  
ATOM     94  CA  VAL A 195      16.276   1.611  30.504  1.00  0.00           C  
ATOM     95  C   VAL A 195      15.201   2.267  29.648  1.00  0.00           C  
ATOM     96  O   VAL A 195      14.016   1.949  29.763  1.00  0.00           O  
ATOM     97  CB  VAL A 195      16.561   0.178  29.976  1.00  0.00           C  
ATOM     98  CG1 VAL A 195      16.728   0.201  28.460  1.00  0.00           C  
ATOM     99  CG2 VAL A 195      17.832  -0.379  30.624  1.00  0.00           C  
ATOM    100  N   GLY A 196      15.620   3.200  28.802  1.00  0.00           N  
ATOM    101  CA  GLY A 196      14.683   3.884  27.930  1.00  0.00           C  
ATOM    102  C   GLY A 196      13.979   5.044  28.602  1.00  0.00           C  
ATOM    103  O   GLY A 196      13.077   5.648  28.025  1.00  0.00           O  
ATOM    104  N   GLN A 197      14.379   5.355  29.828  1.00  0.00           N  
ATOM    105  CA  GLN A 197      13.774   6.459  30.548  1.00  0.00           C  
ATOM    106  C   GLN A 197      14.768   7.566  30.843  1.00  0.00           C  
ATOM    107  O   GLN A 197      15.985   7.375  30.756  1.00  0.00           O  
ATOM    108  CB  GLN A 197      13.181   5.974  31.866  1.00  0.00           C  
ATOM    109  CG  GLN A 197      11.878   5.231  31.732  1.00  0.00           C  
ATOM    110  CD  GLN A 197      11.343   4.804  33.083  1.00  0.00           C  
ATOM    111  OE1 GLN A 197      11.803   3.816  33.665  1.00  0.00           O  
ATOM    112  NE2 GLN A 197      10.376   5.560  33.603  1.00  0.00           N  
ATOM    113  N   GLU A 198      14.223   8.727  31.189  1.00  0.00           N  
ATOM    114  CA  GLU A 198      15.008   9.899  31.541  1.00  0.00           C  
ATOM    115  C   GLU A 198      15.206   9.861  33.052  1.00  0.00           C  
ATOM    116  O   GLU A 198      14.237   9.769  33.806  1.00  0.00           O  
ATOM    117  CB  GLU A 198      14.247  11.174  31.169  1.00  0.00           C  
ATOM    118  CG  GLU A 198      14.000  11.348  29.681  1.00  0.00           C  
ATOM    119  CD  GLU A 198      15.281  11.620  28.913  1.00  0.00           C  
ATOM    120  OE1 GLU A 198      16.073  12.468  29.385  1.00  0.00           O  
ATOM    121  OE2 GLU A 198      15.478  11.002  27.839  1.00  0.00           O  
ATOM    122  N   VAL A 199      16.452   9.924  33.498  1.00  0.00           N  
ATOM    123  CA  VAL A 199      16.729   9.894  34.927  1.00  0.00           C  
ATOM    124  C   VAL A 199      17.680  11.003  35.342  1.00  0.00           C  
ATOM    125  O   VAL A 199      18.181  11.754  34.506  1.00  0.00           O  
ATOM    126  CB  VAL A 199      17.363   8.550  35.349  1.00  0.00           C  
ATOM    127  CG1 VAL A 199      16.387   7.406  35.095  1.00  0.00           C  
ATOM    128  CG2 VAL A 199      18.662   8.335  34.576  1.00  0.00           C  
ATOM    129  N   GLU A 200      17.916  11.101  36.644  1.00  0.00           N  
ATOM    130  CA  GLU A 200      18.837  12.091  37.171  1.00  0.00           C  
ATOM    131  C   GLU A 200      19.827  11.386  38.081  1.00  0.00           C  
ATOM    132  O   GLU A 200      19.442  10.644  38.983  1.00  0.00           O  
ATOM    133  CB  GLU A 200      18.095  13.176  37.945  1.00  0.00           C  
ATOM    134  CG  GLU A 200      19.018  14.243  38.519  1.00  0.00           C  
ATOM    135  CD  GLU A 200      18.276  15.481  38.974  1.00  0.00           C  
ATOM    136  OE1 GLU A 200      17.664  16.159  38.105  1.00  0.00           O  
ATOM    137  OE2 GLU A 200      18.309  15.774  40.197  1.00  0.00           O  
ATOM    138  N   LEU A 201      21.109  11.617  37.830  1.00  0.00           N  
ATOM    139  CA  LEU A 201      22.164  11.004  38.614  1.00  0.00           C  
ATOM    140  C   LEU A 201      22.859  12.070  39.443  1.00  0.00           C  
ATOM    141  O   LEU A 201      22.862  13.248  39.079  1.00  0.00           O  
ATOM    142  CB  LEU A 201      23.198  10.358  37.692  1.00  0.00           C  
ATOM    143  CG  LEU A 201      22.701   9.551  36.489  1.00  0.00           C  
ATOM    144  CD1 LEU A 201      23.889   9.203  35.595  1.00  0.00           C  
ATOM    145  CD2 LEU A 201      21.982   8.303  36.961  1.00  0.00           C  
ATOM    146  N   LEU A 202      23.437  11.640  40.560  1.00  0.00           N  
ATOM    147  CA  LEU A 202      24.197  12.507  41.454  1.00  0.00           C  
ATOM    148  C   LEU A 202      25.402  11.683  41.868  1.00  0.00           C  
ATOM    149  O   LEU A 202      25.259  10.520  42.236  1.00  0.00           O  
ATOM    150  CB  LEU A 202      23.385  12.890  42.690  1.00  0.00           C  
ATOM    151  CG  LEU A 202      22.317  13.963  42.490  1.00  0.00           C  
ATOM    152  CD1 LEU A 202      21.560  14.179  43.796  1.00  0.00           C  
ATOM    153  CD2 LEU A 202      22.975  15.258  42.029  1.00  0.00           C  
ATOM    154  N   GLY A 203      26.589  12.270  41.788  1.00  0.00           N  
ATOM    155  CA  GLY A 203      27.784  11.539  42.160  1.00  0.00           C  
ATOM    156  C   GLY A 203      29.047  12.308  41.825  1.00  0.00           C  
ATOM    157  O   GLY A 203      29.020  13.528  41.693  1.00  0.00           O  
ATOM    158  N   PHE A 205      30.158  11.599  41.680  1.00  0.00           N  
ATOM    159  CA  PHE A 205      31.412  12.256  41.371  1.00  0.00           C  
ATOM    160  C   PHE A 205      31.980  11.793  40.038  1.00  0.00           C  
ATOM    161  O   PHE A 205      31.642  10.718  39.535  1.00  0.00           O  
ATOM    162  CB  PHE A 205      32.443  12.002  42.478  1.00  0.00           C  
ATOM    163  CG  PHE A 205      31.953  12.340  43.860  1.00  0.00           C  
ATOM    164  CD1 PHE A 205      31.094  11.484  44.537  1.00  0.00           C  
ATOM    165  CD2 PHE A 205      32.351  13.517  44.481  1.00  0.00           C  
ATOM    166  CE1 PHE A 205      30.634  11.793  45.826  1.00  0.00           C  
ATOM    167  CE2 PHE A 205      31.901  13.841  45.771  1.00  0.00           C  
ATOM    168  CZ  PHE A 205      31.041  12.972  46.442  1.00  0.00           C  
ATOM    169  N   LEU A 206      32.851  12.617  39.468  1.00  0.00           N  
ATOM    170  CA  LEU A 206      33.480  12.302  38.204  1.00  0.00           C  
ATOM    171  C   LEU A 206      34.658  11.367  38.466  1.00  0.00           C  
ATOM    172  O   LEU A 206      35.756  11.811  38.798  1.00  0.00           O  
ATOM    173  CB  LEU A 206      33.946  13.596  37.534  1.00  0.00           C  
ATOM    174  CG  LEU A 206      34.522  13.458  36.120  1.00  0.00           C  
ATOM    175  CD1 LEU A 206      33.605  12.599  35.267  1.00  0.00           C  
ATOM    176  CD2 LEU A 206      34.692  14.836  35.515  1.00  0.00           C  
ATOM    177  N   HIS A 207      34.408  10.070  38.325  1.00  0.00           N  
ATOM    178  CA  HIS A 207      35.412   9.030  38.549  1.00  0.00           C  
ATOM    179  C   HIS A 207      36.514   9.082  37.493  1.00  0.00           C  
ATOM    180  O   HIS A 207      37.700   9.006  37.815  1.00  0.00           O  
ATOM    181  CB  HIS A 207      34.725   7.653  38.517  1.00  0.00           C  
ATOM    182  CG  HIS A 207      35.636   6.497  38.789  1.00  0.00           C  
ATOM    183  ND1 HIS A 207      36.183   6.255  40.033  1.00  0.00           N  
ATOM    184  CD2 HIS A 207      36.086   5.507  37.984  1.00  0.00           C  
ATOM    185  CE1 HIS A 207      36.928   5.167  39.977  1.00  0.00           C  
ATOM    186  NE2 HIS A 207      36.888   4.693  38.745  1.00  0.00           N  
ATOM    187  N   TRP A 208      36.107   9.223  36.235  1.00  0.00           N  
ATOM    188  CA  TRP A 208      37.028   9.263  35.103  1.00  0.00           C  
ATOM    189  C   TRP A 208      36.382  10.059  33.957  1.00  0.00           C  
ATOM    190  O   TRP A 208      35.160  10.079  33.827  1.00  0.00           O  
ATOM    191  CB  TRP A 208      37.303   7.829  34.638  1.00  0.00           C  
ATOM    192  CG  TRP A 208      38.146   7.724  33.416  1.00  0.00           C  
ATOM    193  CD1 TRP A 208      39.501   7.617  33.365  1.00  0.00           C  
ATOM    194  CD2 TRP A 208      37.687   7.688  32.055  1.00  0.00           C  
ATOM    195  NE1 TRP A 208      39.920   7.515  32.061  1.00  0.00           N  
ATOM    196  CE2 TRP A 208      38.831   7.566  31.236  1.00  0.00           C  
ATOM    197  CE3 TRP A 208      36.423   7.768  31.451  1.00  0.00           C  
ATOM    198  CZ2 TRP A 208      38.749   7.493  29.837  1.00  0.00           C  
ATOM    199  CZ3 TRP A 208      36.342   7.696  30.060  1.00  0.00           C  
ATOM    200  CH2 TRP A 208      37.502   7.569  29.270  1.00  0.00           C  
ATOM    201  N   ARG A 209      37.199  10.707  33.131  1.00  0.00           N  
ATOM    202  CA  ARG A 209      36.673  11.481  32.011  1.00  0.00           C  
ATOM    203  C   ARG A 209      37.626  11.463  30.824  1.00  0.00           C  
ATOM    204  O   ARG A 209      38.793  11.089  30.958  1.00  0.00           O  
ATOM    205  CB  ARG A 209      36.435  12.929  32.435  1.00  0.00           C  
ATOM    206  CG  ARG A 209      37.716  13.725  32.608  1.00  0.00           C  
ATOM    207  CD  ARG A 209      37.541  14.787  33.675  1.00  0.00           C  
ATOM    208  NE  ARG A 209      38.533  15.856  33.597  1.00  0.00           N  
ATOM    209  CZ  ARG A 209      39.851  15.677  33.588  1.00  0.00           C  
ATOM    210  NH1 ARG A 209      40.371  14.457  33.645  1.00  0.00           N  
ATOM    211  NH2 ARG A 209      40.651  16.733  33.537  1.00  0.00           N  
ATOM    212  N   ARG A 210      37.121  11.878  29.664  1.00  0.00           N  
ATOM    213  CA  ARG A 210      37.910  11.928  28.438  1.00  0.00           C  
ATOM    214  C   ARG A 210      37.175  12.698  27.348  1.00  0.00           C  
ATOM    215  O   ARG A 210      36.114  12.278  26.895  1.00  0.00           O  
ATOM    216  CB  ARG A 210      38.214  10.509  27.957  1.00  0.00           C  
ATOM    217  CG  ARG A 210      38.938  10.439  26.630  1.00  0.00           C  
ATOM    218  CD  ARG A 210      39.941   9.303  26.638  1.00  0.00           C  
ATOM    219  NE  ARG A 210      40.026   8.627  25.346  1.00  0.00           N  
ATOM    220  CZ  ARG A 210      39.084   7.823  24.858  1.00  0.00           C  
ATOM    221  NH1 ARG A 210      37.978   7.588  25.553  1.00  0.00           N  
ATOM    222  NH2 ARG A 210      39.256   7.243  23.677  1.00  0.00           N  
ATOM    223  N   ASP A 211      37.743  13.826  26.931  1.00  0.00           N  
ATOM    224  CA  ASP A 211      37.133  14.655  25.892  1.00  0.00           C  
ATOM    225  C   ASP A 211      37.497  14.117  24.519  1.00  0.00           C  
ATOM    226  O   ASP A 211      38.663  13.830  24.247  1.00  0.00           O  
ATOM    227  CB  ASP A 211      37.621  16.104  26.004  1.00  0.00           C  
ATOM    228  CG  ASP A 211      36.738  17.086  25.238  1.00  0.00           C  
ATOM    229  OD1 ASP A 211      36.353  16.795  24.087  1.00  0.00           O  
ATOM    230  OD2 ASP A 211      36.434  18.162  25.793  1.00  0.00           O  
ATOM    231  N   LEU A 212      36.506  13.981  23.650  1.00  0.00           N  
ATOM    232  CA  LEU A 212      36.773  13.483  22.312  1.00  0.00           C  
ATOM    233  C   LEU A 212      36.338  14.476  21.238  1.00  0.00           C  
ATOM    234  O   LEU A 212      35.906  14.077  20.164  1.00  0.00           O  
ATOM    235  CB  LEU A 212      36.068  12.145  22.094  1.00  0.00           C  
ATOM    236  CG  LEU A 212      36.420  11.035  23.083  1.00  0.00           C  
ATOM    237  CD1 LEU A 212      35.660   9.790  22.692  1.00  0.00           C  
ATOM    238  CD2 LEU A 212      37.924  10.766  23.086  1.00  0.00           C  
ATOM    239  N   GLY A 213      36.456  15.767  21.520  1.00  0.00           N  
ATOM    240  CA  GLY A 213      36.063  16.760  20.538  1.00  0.00           C  
ATOM    241  C   GLY A 213      34.770  17.427  20.947  1.00  0.00           C  
ATOM    242  O   GLY A 213      34.752  18.212  21.897  1.00  0.00           O  
ATOM    243  N   ARG A 214      33.681  17.131  20.243  1.00  0.00           N  
ATOM    244  CA  ARG A 214      32.396  17.731  20.602  1.00  0.00           C  
ATOM    245  C   ARG A 214      31.618  16.824  21.552  1.00  0.00           C  
ATOM    246  O   ARG A 214      30.606  17.231  22.125  1.00  0.00           O  
ATOM    247  CB  ARG A 214      31.575  18.034  19.352  1.00  0.00           C  
ATOM    248  CG  ARG A 214      31.384  16.869  18.435  1.00  0.00           C  
ATOM    249  CD  ARG A 214      30.792  17.344  17.128  1.00  0.00           C  
ATOM    250  NE  ARG A 214      30.773  16.262  16.151  1.00  0.00           N  
ATOM    251  CZ  ARG A 214      30.404  16.401  14.884  1.00  0.00           C  
ATOM    252  NH1 ARG A 214      30.016  17.587  14.421  1.00  0.00           N  
ATOM    253  NH2 ARG A 214      30.424  15.347  14.081  1.00  0.00           N  
ATOM    254  N   ILE A 215      32.102  15.598  21.717  1.00  0.00           N  
ATOM    255  CA  ILE A 215      31.490  14.647  22.629  1.00  0.00           C  
ATOM    256  C   ILE A 215      32.549  14.150  23.612  1.00  0.00           C  
ATOM    257  O   ILE A 215      33.733  14.060  23.281  1.00  0.00           O  
ATOM    258  CB  ILE A 215      30.921  13.409  21.900  1.00  0.00           C  
ATOM    259  CG1 ILE A 215      31.989  12.800  20.999  1.00  0.00           C  
ATOM    260  CG2 ILE A 215      29.693  13.784  21.100  1.00  0.00           C  
ATOM    261  CD1 ILE A 215      31.708  11.352  20.642  1.00  0.00           C  
ATOM    262  N   GLN A 216      32.122  13.842  24.830  1.00  0.00           N  
ATOM    263  CA  GLN A 216      33.052  13.330  25.817  1.00  0.00           C  
ATOM    264  C   GLN A 216      32.410  12.260  26.683  1.00  0.00           C  
ATOM    265  O   GLN A 216      31.220  12.327  26.994  1.00  0.00           O  
ATOM    266  CB  GLN A 216      33.636  14.469  26.672  1.00  0.00           C  
ATOM    267  CG  GLN A 216      32.690  15.588  27.083  1.00  0.00           C  
ATOM    268  CD  GLN A 216      32.289  16.502  25.932  1.00  0.00           C  
ATOM    269  OE1 GLN A 216      33.071  16.755  25.012  1.00  0.00           O  
ATOM    270  NE2 GLN A 216      31.072  17.022  25.995  1.00  0.00           N  
ATOM    271  N   PHE A 217      33.200  11.247  27.028  1.00  0.00           N  
ATOM    272  CA  PHE A 217      32.722  10.148  27.847  1.00  0.00           C  
ATOM    273  C   PHE A 217      33.137  10.341  29.299  1.00  0.00           C  
ATOM    274  O   PHE A 217      34.279  10.702  29.599  1.00  0.00           O  
ATOM    275  CB  PHE A 217      33.244   8.807  27.316  1.00  0.00           C  
ATOM    276  CG  PHE A 217      32.630   8.391  26.001  1.00  0.00           C  
ATOM    277  CD1 PHE A 217      32.961   9.048  24.823  1.00  0.00           C  
ATOM    278  CD2 PHE A 217      31.729   7.328  25.941  1.00  0.00           C  
ATOM    279  CE1 PHE A 217      32.402   8.657  23.600  1.00  0.00           C  
ATOM    280  CE2 PHE A 217      31.164   6.928  24.721  1.00  0.00           C  
ATOM    281  CZ  PHE A 217      31.504   7.591  23.552  1.00  0.00           C  
ATOM    282  N   LEU A 218      32.189  10.115  30.198  1.00  0.00           N  
ATOM    283  CA  LEU A 218      32.426  10.275  31.622  1.00  0.00           C  
ATOM    284  C   LEU A 218      32.090   8.997  32.375  1.00  0.00           C  
ATOM    285  O   LEU A 218      31.399   8.116  31.865  1.00  0.00           O  
ATOM    286  CB  LEU A 218      31.551  11.404  32.178  1.00  0.00           C  
ATOM    287  CG  LEU A 218      31.785  12.862  31.756  1.00  0.00           C  
ATOM    288  CD1 LEU A 218      31.679  13.013  30.244  1.00  0.00           C  
ATOM    289  CD2 LEU A 218      30.756  13.733  32.452  1.00  0.00           C  
ATOM    290  N   LEU A 219      32.611   8.899  33.588  1.00  0.00           N  
ATOM    291  CA  LEU A 219      32.319   7.780  34.464  1.00  0.00           C  
ATOM    292  C   LEU A 219      31.840   8.476  35.724  1.00  0.00           C  
ATOM    293  O   LEU A 219      32.591   9.228  36.342  1.00  0.00           O  
ATOM    294  CB  LEU A 219      33.572   6.950  34.764  1.00  0.00           C  
ATOM    295  CG  LEU A 219      33.958   5.913  33.714  1.00  0.00           C  
ATOM    296  CD1 LEU A 219      35.136   5.095  34.222  1.00  0.00           C  
ATOM    297  CD2 LEU A 219      32.766   4.997  33.430  1.00  0.00           C  
ATOM    298  N   LEU A 220      30.576   8.275  36.074  1.00  0.00           N  
ATOM    299  CA  LEU A 220      30.034   8.902  37.268  1.00  0.00           C  
ATOM    300  C   LEU A 220      29.899   7.847  38.353  1.00  0.00           C  
ATOM    301  O   LEU A 220      29.354   6.766  38.119  1.00  0.00           O  
ATOM    302  CB  LEU A 220      28.670   9.549  36.988  1.00  0.00           C  
ATOM    303  CG  LEU A 220      28.064  10.348  38.153  1.00  0.00           C  
ATOM    304  CD1 LEU A 220      27.330  11.569  37.627  1.00  0.00           C  
ATOM    305  CD2 LEU A 220      27.127   9.472  38.973  1.00  0.00           C  
ATOM    306  N   ARG A 221      30.410   8.170  39.536  1.00  0.00           N  
ATOM    307  CA  ARG A 221      30.370   7.259  40.672  1.00  0.00           C  
ATOM    308  C   ARG A 221      29.498   7.792  41.802  1.00  0.00           C  
ATOM    309  O   ARG A 221      29.697   8.910  42.274  1.00  0.00           O  
ATOM    310  CB  ARG A 221      31.790   7.042  41.217  1.00  0.00           C  
ATOM    311  CG  ARG A 221      31.894   6.042  42.374  1.00  0.00           C  
ATOM    312  CD  ARG A 221      33.256   6.138  43.073  1.00  0.00           C  
ATOM    313  NE  ARG A 221      33.395   7.413  43.788  1.00  0.00           N  
ATOM    314  CZ  ARG A 221      34.339   8.320  43.549  1.00  0.00           C  
ATOM    315  NH1 ARG A 221      35.255   8.110  42.607  1.00  0.00           N  
ATOM    316  NH2 ARG A 221      34.345   9.445  44.243  1.00  0.00           N  
ATOM    317  N   ASP A 222      28.515   7.003  42.218  1.00  0.00           N  
ATOM    318  CA  ASP A 222      27.687   7.392  43.349  1.00  0.00           C  
ATOM    319  C   ASP A 222      27.877   6.289  44.396  1.00  0.00           C  
ATOM    320  O   ASP A 222      28.654   5.355  44.172  1.00  0.00           O  
ATOM    321  CB  ASP A 222      26.209   7.576  42.946  1.00  0.00           C  
ATOM    322  CG  ASP A 222      25.553   6.296  42.479  1.00  0.00           C  
ATOM    323  OD1 ASP A 222      24.457   6.385  41.891  1.00  0.00           O  
ATOM    324  OD2 ASP A 222      26.115   5.204  42.703  1.00  0.00           O  
ATOM    325  N   ARG A 223      27.187   6.395  45.528  1.00  0.00           N  
ATOM    326  CA  ARG A 223      27.323   5.412  46.606  1.00  0.00           C  
ATOM    327  C   ARG A 223      26.946   3.976  46.230  1.00  0.00           C  
ATOM    328  O   ARG A 223      27.201   3.057  47.001  1.00  0.00           O  
ATOM    329  CB  ARG A 223      26.497   5.852  47.826  1.00  0.00           C  
ATOM    330  CG  ARG A 223      24.984   5.875  47.612  1.00  0.00           C  
ATOM    331  CD  ARG A 223      24.257   6.083  48.940  1.00  0.00           C  
ATOM    332  NE  ARG A 223      22.796   6.070  48.813  1.00  0.00           N  
ATOM    333  CZ  ARG A 223      22.067   7.097  48.383  1.00  0.00           C  
ATOM    334  NH1 ARG A 223      22.659   8.235  48.036  1.00  0.00           N  
ATOM    335  NH2 ARG A 223      20.750   6.983  48.294  1.00  0.00           N  
ATOM    336  N   SER A 224      26.362   3.791  45.048  1.00  0.00           N  
ATOM    337  CA  SER A 224      25.942   2.471  44.600  1.00  0.00           C  
ATOM    338  C   SER A 224      26.721   1.907  43.411  1.00  0.00           C  
ATOM    339  O   SER A 224      26.512   0.757  43.023  1.00  0.00           O  
ATOM    340  CB  SER A 224      24.461   2.490  44.228  1.00  0.00           C  
ATOM    341  OG  SER A 224      24.253   3.215  43.022  1.00  0.00           O  
ATOM    342  N   GLY A 225      27.596   2.705  42.810  1.00  0.00           N  
ATOM    343  CA  GLY A 225      28.348   2.207  41.672  1.00  0.00           C  
ATOM    344  C   GLY A 225      28.824   3.255  40.679  1.00  0.00           C  
ATOM    345  O   GLY A 225      28.741   4.459  40.923  1.00  0.00           O  
ATOM    346  N   VAL A 226      29.327   2.780  39.546  1.00  0.00           N  
ATOM    347  CA  VAL A 226      29.839   3.647  38.499  1.00  0.00           C  
ATOM    348  C   VAL A 226      29.111   3.400  37.178  1.00  0.00           C  
ATOM    349  O   VAL A 226      28.828   2.256  36.810  1.00  0.00           O  
ATOM    350  CB  VAL A 226      31.363   3.418  38.301  1.00  0.00           C  
ATOM    351  CG1 VAL A 226      31.872   4.200  37.098  1.00  0.00           C  
ATOM    352  CG2 VAL A 226      32.114   3.843  39.560  1.00  0.00           C  
ATOM    353  N   VAL A 227      28.797   4.479  36.467  1.00  0.00           N  
ATOM    354  CA  VAL A 227      28.120   4.360  35.184  1.00  0.00           C  
ATOM    355  C   VAL A 227      28.695   5.329  34.165  1.00  0.00           C  
ATOM    356  O   VAL A 227      29.040   6.466  34.488  1.00  0.00           O  
ATOM    357  CB  VAL A 227      26.608   4.635  35.297  1.00  0.00           C  
ATOM    358  CG1 VAL A 227      26.363   6.047  35.803  1.00  0.00           C  
ATOM    359  CG2 VAL A 227      25.953   4.453  33.934  1.00  0.00           C  
ATOM    360  N   GLN A 228      28.798   4.860  32.927  1.00  0.00           N  
ATOM    361  CA  GLN A 228      29.309   5.670  31.834  1.00  0.00           C  
ATOM    362  C   GLN A 228      28.263   6.700  31.427  1.00  0.00           C  
ATOM    363  O   GLN A 228      27.068   6.399  31.370  1.00  0.00           O  
ATOM    364  CB  GLN A 228      29.651   4.777  30.643  1.00  0.00           C  
ATOM    365  CG  GLN A 228      29.848   5.528  29.337  1.00  0.00           C  
ATOM    366  CD  GLN A 228      30.313   4.628  28.205  1.00  0.00           C  
ATOM    367  OE1 GLN A 228      31.428   4.101  28.231  1.00  0.00           O  
ATOM    368  NE2 GLN A 228      29.459   4.449  27.203  1.00  0.00           N  
ATOM    369  N   VAL A 229      28.723   7.913  31.151  1.00  0.00           N  
ATOM    370  CA  VAL A 229      27.855   9.007  30.747  1.00  0.00           C  
ATOM    371  C   VAL A 229      28.436   9.668  29.497  1.00  0.00           C  
ATOM    372  O   VAL A 229      29.634   9.939  29.438  1.00  0.00           O  
ATOM    373  CB  VAL A 229      27.746  10.060  31.875  1.00  0.00           C  
ATOM    374  CG1 VAL A 229      26.948  11.278  31.398  1.00  0.00           C  
ATOM    375  CG2 VAL A 229      27.084   9.430  33.097  1.00  0.00           C  
ATOM    376  N   VAL A 230      27.589   9.905  28.496  1.00  0.00           N  
ATOM    377  CA  VAL A 230      28.011  10.528  27.240  1.00  0.00           C  
ATOM    378  C   VAL A 230      27.452  11.953  27.210  1.00  0.00           C  
ATOM    379  O   VAL A 230      26.255  12.160  27.414  1.00  0.00           O  
ATOM    380  CB  VAL A 230      27.463   9.743  26.010  1.00  0.00           C  
ATOM    381  CG1 VAL A 230      28.228  10.132  24.751  1.00  0.00           C  
ATOM    382  CG2 VAL A 230      27.555   8.244  26.256  1.00  0.00           C  
ATOM    383  N   THR A 231      28.316  12.934  26.973  1.00  0.00           N  
ATOM    384  CA  THR A 231      27.885  14.330  26.929  1.00  0.00           C  
ATOM    385  C   THR A 231      28.318  14.993  25.620  1.00  0.00           C  
ATOM    386  O   THR A 231      29.040  14.394  24.827  1.00  0.00           O  
ATOM    387  CB  THR A 231      28.480  15.130  28.109  1.00  0.00           C  
ATOM    388  OG1 THR A 231      29.912  15.096  28.038  1.00  0.00           O  
ATOM    389  CG2 THR A 231      28.032  14.535  29.435  1.00  0.00           C  
ATOM    390  N   GLY A 232      27.872  16.227  25.400  1.00  0.00           N  
ATOM    391  CA  GLY A 232      28.243  16.945  24.193  1.00  0.00           C  
ATOM    392  C   GLY A 232      28.456  18.411  24.508  1.00  0.00           C  
ATOM    393  O   GLY A 232      27.685  18.993  25.268  1.00  0.00           O  
ATOM    394  N   GLY A 233      29.507  19.003  23.941  1.00  0.00           N  
ATOM    395  CA  GLY A 233      29.804  20.408  24.176  1.00  0.00           C  
ATOM    396  C   GLY A 233      30.029  20.785  25.628  1.00  0.00           C  
ATOM    397  O   GLY A 233      29.772  21.921  26.035  1.00  0.00           O  
ATOM    398  N   LEU A 234      30.520  19.836  26.417  1.00  0.00           N  
ATOM    399  CA  LEU A 234      30.767  20.077  27.839  1.00  0.00           C  
ATOM    400  C   LEU A 234      32.249  20.207  28.161  1.00  0.00           C  
ATOM    401  O   LEU A 234      33.049  19.355  27.776  1.00  0.00           O  
ATOM    402  CB  LEU A 234      30.186  18.931  28.666  1.00  0.00           C  
ATOM    403  CG  LEU A 234      30.524  18.900  30.153  1.00  0.00           C  
ATOM    404  CD1 LEU A 234      29.687  19.935  30.899  1.00  0.00           C  
ATOM    405  CD2 LEU A 234      30.253  17.501  30.708  1.00  0.00           C  
ATOM    406  N   LYS A 235      32.604  21.275  28.871  1.00  0.00           N  
ATOM    407  CA  LYS A 235      33.991  21.494  29.283  1.00  0.00           C  
ATOM    408  C   LYS A 235      34.172  20.644  30.533  1.00  0.00           C  
ATOM    409  O   LYS A 235      33.739  21.035  31.611  1.00  0.00           O  
ATOM    410  CB  LYS A 235      34.246  22.961  29.658  1.00  0.00           C  
ATOM    411  CG  LYS A 235      33.526  23.997  28.814  1.00  0.00           C  
ATOM    412  CD  LYS A 235      32.175  24.376  29.429  1.00  0.00           C  
ATOM    413  CE  LYS A 235      31.003  23.787  28.654  1.00  0.00           C  
ATOM    414  NZ  LYS A 235      30.189  22.890  29.509  1.00  0.00           N  
ATOM    415  N   LEU A 236      34.813  19.491  30.387  1.00  0.00           N  
ATOM    416  CA  LEU A 236      35.025  18.576  31.505  1.00  0.00           C  
ATOM    417  C   LEU A 236      35.771  19.147  32.718  1.00  0.00           C  
ATOM    418  O   LEU A 236      36.853  19.709  32.579  1.00  0.00           O  
ATOM    419  CB  LEU A 236      35.748  17.325  31.005  1.00  0.00           C  
ATOM    420  CG  LEU A 236      34.938  16.523  29.990  1.00  0.00           C  
ATOM    421  CD1 LEU A 236      35.745  15.327  29.492  1.00  0.00           C  
ATOM    422  CD2 LEU A 236      33.626  16.068  30.642  1.00  0.00           C  
ATOM    423  N   PRO A 237      35.187  19.015  33.929  1.00  0.00           N  
ATOM    424  CA  PRO A 237      35.820  19.519  35.159  1.00  0.00           C  
ATOM    425  C   PRO A 237      36.884  18.519  35.606  1.00  0.00           C  
ATOM    426  O   PRO A 237      36.959  17.420  35.065  1.00  0.00           O  
ATOM    427  CB  PRO A 237      34.661  19.584  36.153  1.00  0.00           C  
ATOM    428  CG  PRO A 237      33.433  19.626  35.289  1.00  0.00           C  
ATOM    429  CD  PRO A 237      33.779  18.672  34.176  1.00  0.00           C  
ATOM    430  N   LEU A 238      37.701  18.878  36.589  1.00  0.00           N  
ATOM    431  CA  LEU A 238      38.718  17.939  37.041  1.00  0.00           C  
ATOM    432  C   LEU A 238      38.050  16.728  37.693  1.00  0.00           C  
ATOM    433  O   LEU A 238      36.898  16.806  38.141  1.00  0.00           O  
ATOM    434  CB  LEU A 238      39.689  18.599  38.032  1.00  0.00           C  
ATOM    435  CG  LEU A 238      40.781  19.535  37.484  1.00  0.00           C  
ATOM    436  CD1 LEU A 238      41.559  18.825  36.363  1.00  0.00           C  
ATOM    437  CD2 LEU A 238      40.151  20.819  36.964  1.00  0.00           C  
ATOM    438  N   PRO A 239      38.754  15.581  37.725  1.00  0.00           N  
ATOM    439  CA  PRO A 239      38.206  14.367  38.332  1.00  0.00           C  
ATOM    440  C   PRO A 239      37.833  14.624  39.786  1.00  0.00           C  
ATOM    441  O   PRO A 239      38.384  15.521  40.426  1.00  0.00           O  
ATOM    442  CB  PRO A 239      39.352  13.369  38.208  1.00  0.00           C  
ATOM    443  CG  PRO A 239      40.017  13.791  36.940  1.00  0.00           C  
ATOM    444  CD  PRO A 239      40.038  15.300  37.060  1.00  0.00           C  
ATOM    445  N   GLU A 240      36.886  13.841  40.295  1.00  0.00           N  
ATOM    446  CA  GLU A 240      36.435  13.956  41.679  1.00  0.00           C  
ATOM    447  C   GLU A 240      35.473  15.110  41.916  1.00  0.00           C  
ATOM    448  O   GLU A 240      35.160  15.444  43.061  1.00  0.00           O  
ATOM    449  CB  GLU A 240      37.646  14.059  42.611  1.00  0.00           C  
ATOM    450  CG  GLU A 240      37.570  13.118  43.776  1.00  0.00           C  
ATOM    451  CD  GLU A 240      36.969  11.773  43.394  1.00  0.00           C  
ATOM    452  OE1 GLU A 240      37.557  11.064  42.564  1.00  0.00           O  
ATOM    453  OE2 GLU A 240      35.885  11.445  43.913  1.00  0.00           O  
ATOM    454  N   SER A 241      35.014  15.725  40.828  1.00  0.00           N  
ATOM    455  CA  SER A 241      34.055  16.828  40.905  1.00  0.00           C  
ATOM    456  C   SER A 241      32.663  16.232  41.167  1.00  0.00           C  
ATOM    457  O   SER A 241      32.367  15.117  40.740  1.00  0.00           O  
ATOM    458  CB  SER A 241      34.028  17.609  39.579  1.00  0.00           C  
ATOM    459  OG  SER A 241      35.246  18.292  39.327  1.00  0.00           O  
ATOM    460  N   ALA A 242      31.823  16.977  41.875  1.00  0.00           N  
ATOM    461  CA  ALA A 242      30.466  16.539  42.171  1.00  0.00           C  
ATOM    462  C   ALA A 242      29.581  17.008  41.027  1.00  0.00           C  
ATOM    463  O   ALA A 242      29.561  18.198  40.704  1.00  0.00           O  
ATOM    464  CB  ALA A 242      29.986  17.135  43.479  1.00  0.00           C  
ATOM    465  N   LEU A 243      28.849  16.077  40.422  1.00  0.00           N  
ATOM    466  CA  LEU A 243      27.976  16.400  39.302  1.00  0.00           C  
ATOM    467  C   LEU A 243      26.549  15.929  39.469  1.00  0.00           C  
ATOM    468  O   LEU A 243      26.244  15.034  40.262  1.00  0.00           O  
ATOM    469  CB  LEU A 243      28.505  15.763  38.013  1.00  0.00           C  
ATOM    470  CG  LEU A 243      29.951  16.003  37.602  1.00  0.00           C  
ATOM    471  CD1 LEU A 243      30.256  15.159  36.389  1.00  0.00           C  
ATOM    472  CD2 LEU A 243      30.171  17.476  37.321  1.00  0.00           C  
ATOM    473  N   ARG A 244      25.685  16.551  38.678  1.00  0.00           N  
ATOM    474  CA  ARG A 244      24.272  16.216  38.614  1.00  0.00           C  
ATOM    475  C   ARG A 244      24.045  15.988  37.114  1.00  0.00           C  
ATOM    476  O   ARG A 244      24.275  16.889  36.304  1.00  0.00           O  
ATOM    477  CB  ARG A 244      23.412  17.377  39.117  1.00  0.00           C  
ATOM    478  CG  ARG A 244      21.955  17.219  38.756  1.00  0.00           C  
ATOM    479  CD  ARG A 244      21.104  18.376  39.216  1.00  0.00           C  
ATOM    480  NE  ARG A 244      19.898  18.428  38.405  1.00  0.00           N  
ATOM    481  CZ  ARG A 244      19.810  19.052  37.233  1.00  0.00           C  
ATOM    482  NH1 ARG A 244      20.861  19.695  36.739  1.00  0.00           N  
ATOM    483  NH2 ARG A 244      18.674  19.005  36.537  1.00  0.00           N  
ATOM    484  N   VAL A 245      23.635  14.779  36.750  1.00  0.00           N  
ATOM    485  CA  VAL A 245      23.411  14.455  35.352  1.00  0.00           C  
ATOM    486  C   VAL A 245      21.951  14.127  35.082  1.00  0.00           C  
ATOM    487  O   VAL A 245      21.292  13.467  35.884  1.00  0.00           O  
ATOM    488  CB  VAL A 245      24.256  13.240  34.896  1.00  0.00           C  
ATOM    489  CG1 VAL A 245      23.970  12.918  33.441  1.00  0.00           C  
ATOM    490  CG2 VAL A 245      25.742  13.526  35.098  1.00  0.00           C  
ATOM    491  N   ARG A 246      21.447  14.601  33.949  1.00  0.00           N  
ATOM    492  CA  ARG A 246      20.068  14.344  33.562  1.00  0.00           C  
ATOM    493  C   ARG A 246      20.117  13.823  32.139  1.00  0.00           C  
ATOM    494  O   ARG A 246      20.634  14.496  31.247  1.00  0.00           O  
ATOM    495  CB  ARG A 246      19.245  15.632  33.629  1.00  0.00           C  
ATOM    496  CG  ARG A 246      17.744  15.419  33.494  1.00  0.00           C  
ATOM    497  CD  ARG A 246      17.062  16.708  33.074  1.00  0.00           C  
ATOM    498  NE  ARG A 246      17.549  17.152  31.761  1.00  0.00           N  
ATOM    499  CZ  ARG A 246      17.208  18.298  31.180  1.00  0.00           C  
ATOM    500  NH1 ARG A 246      16.374  19.130  31.789  1.00  0.00           N  
ATOM    501  NH2 ARG A 246      17.701  18.613  29.993  1.00  0.00           N  
ATOM    502  N   GLY A 247      19.591  12.622  31.919  1.00  0.00           N  
ATOM    503  CA  GLY A 247      19.613  12.066  30.579  1.00  0.00           C  
ATOM    504  C   GLY A 247      18.863  10.758  30.391  1.00  0.00           C  
ATOM    505  O   GLY A 247      18.165  10.282  31.286  1.00  0.00           O  
ATOM    506  N   LEU A 248      19.028  10.178  29.207  1.00  0.00           N  
ATOM    507  CA  LEU A 248      18.373   8.936  28.846  1.00  0.00           C  
ATOM    508  C   LEU A 248      19.247   7.721  29.121  1.00  0.00           C  
ATOM    509  O   LEU A 248      20.433   7.716  28.784  1.00  0.00           O  
ATOM    510  CB  LEU A 248      17.999   8.967  27.360  1.00  0.00           C  
ATOM    511  CG  LEU A 248      17.414   7.706  26.688  1.00  0.00           C  
ATOM    512  CD1 LEU A 248      16.023   7.434  27.251  1.00  0.00           C  
ATOM    513  CD2 LEU A 248      17.340   7.911  25.178  1.00  0.00           C  
ATOM    514  N   VAL A 249      18.658   6.704  29.748  1.00  0.00           N  
ATOM    515  CA  VAL A 249      19.359   5.455  30.031  1.00  0.00           C  
ATOM    516  C   VAL A 249      19.274   4.619  28.756  1.00  0.00           C  
ATOM    517  O   VAL A 249      18.179   4.344  28.275  1.00  0.00           O  
ATOM    518  CB  VAL A 249      18.679   4.661  31.173  1.00  0.00           C  
ATOM    519  CG1 VAL A 249      19.344   3.297  31.314  1.00  0.00           C  
ATOM    520  CG2 VAL A 249      18.775   5.432  32.493  1.00  0.00           C  
ATOM    521  N   VAL A 250      20.422   4.222  28.209  1.00  0.00           N  
ATOM    522  CA  VAL A 250      20.463   3.424  26.983  1.00  0.00           C  
ATOM    523  C   VAL A 250      21.319   2.181  27.175  1.00  0.00           C  
ATOM    524  O   VAL A 250      22.356   2.238  27.837  1.00  0.00           O  
ATOM    525  CB  VAL A 250      21.059   4.233  25.811  1.00  0.00           C  
ATOM    526  CG1 VAL A 250      20.969   3.428  24.517  1.00  0.00           C  
ATOM    527  CG2 VAL A 250      20.331   5.561  25.674  1.00  0.00           C  
ATOM    528  N   GLU A 251      20.896   1.060  26.592  1.00  0.00           N  
ATOM    529  CA  GLU A 251      21.651  -0.187  26.717  1.00  0.00           C  
ATOM    530  C   GLU A 251      22.894  -0.182  25.832  1.00  0.00           C  
ATOM    531  O   GLU A 251      22.818   0.078  24.634  1.00  0.00           O  
ATOM    532  CB  GLU A 251      20.778  -1.390  26.348  1.00  0.00           C  
ATOM    533  CG  GLU A 251      19.540  -1.570  27.214  1.00  0.00           C  
ATOM    534  CD  GLU A 251      18.850  -2.909  26.977  1.00  0.00           C  
ATOM    535  OE1 GLU A 251      18.723  -3.319  25.798  1.00  0.00           O  
ATOM    536  OE2 GLU A 251      18.423  -3.548  27.969  1.00  0.00           O  
ATOM    537  N   ASN A 252      24.042  -0.473  26.429  1.00  0.00           N  
ATOM    538  CA  ASN A 252      25.297  -0.504  25.691  1.00  0.00           C  
ATOM    539  C   ASN A 252      26.123  -1.669  26.226  1.00  0.00           C  
ATOM    540  O   ASN A 252      26.740  -1.579  27.289  1.00  0.00           O  
ATOM    541  CB  ASN A 252      26.040   0.824  25.872  1.00  0.00           C  
ATOM    542  CG  ASN A 252      27.307   0.912  25.039  1.00  0.00           C  
ATOM    543  OD1 ASN A 252      27.921   1.979  24.939  1.00  0.00           O  
ATOM    544  ND2 ASN A 252      27.711  -0.207  24.445  1.00  0.00           N  
ATOM    545  N   ALA A 253      26.111  -2.768  25.480  1.00  0.00           N  
ATOM    546  CA  ALA A 253      26.832  -3.972  25.861  1.00  0.00           C  
ATOM    547  C   ALA A 253      28.321  -3.741  26.082  1.00  0.00           C  
ATOM    548  O   ALA A 253      28.989  -4.561  26.702  1.00  0.00           O  
ATOM    549  CB  ALA A 253      26.629  -5.049  24.802  1.00  0.00           C  
ATOM    550  N   LYS A 254      28.842  -2.628  25.580  1.00  0.00           N  
ATOM    551  CA  LYS A 254      30.265  -2.337  25.732  1.00  0.00           C  
ATOM    552  C   LYS A 254      30.554  -1.411  26.906  1.00  0.00           C  
ATOM    553  O   LYS A 254      31.695  -1.002  27.111  1.00  0.00           O  
ATOM    554  CB  LYS A 254      30.804  -1.714  24.444  1.00  0.00           C  
ATOM    555  CG  LYS A 254      30.458  -2.517  23.204  1.00  0.00           C  
ATOM    556  CD  LYS A 254      30.751  -1.735  21.939  1.00  0.00           C  
ATOM    557  CE  LYS A 254      29.956  -2.293  20.763  1.00  0.00           C  
ATOM    558  NZ  LYS A 254      28.480  -2.226  21.000  1.00  0.00           N  
ATOM    559  N   ALA A 255      29.523  -1.084  27.676  1.00  0.00           N  
ATOM    560  CA  ALA A 255      29.700  -0.203  28.820  1.00  0.00           C  
ATOM    561  C   ALA A 255      29.531  -0.939  30.147  1.00  0.00           C  
ATOM    562  O   ALA A 255      28.815  -1.939  30.229  1.00  0.00           O  
ATOM    563  CB  ALA A 255      28.713   0.955  28.736  1.00  0.00           C  
ATOM    564  N   PRO A 256      30.203  -0.457  31.202  1.00  0.00           N  
ATOM    565  CA  PRO A 256      30.119  -1.069  32.531  1.00  0.00           C  
ATOM    566  C   PRO A 256      28.672  -1.151  33.004  1.00  0.00           C  
ATOM    567  O   PRO A 256      28.012  -0.126  33.190  1.00  0.00           O  
ATOM    568  CB  PRO A 256      30.941  -0.123  33.397  1.00  0.00           C  
ATOM    569  CG  PRO A 256      31.979   0.374  32.449  1.00  0.00           C  
ATOM    570  CD  PRO A 256      31.184   0.642  31.194  1.00  0.00           C  
ATOM    571  N   GLY A 257      28.177  -2.368  33.200  1.00  0.00           N  
ATOM    572  CA  GLY A 257      26.805  -2.532  33.651  1.00  0.00           C  
ATOM    573  C   GLY A 257      25.894  -2.862  32.490  1.00  0.00           C  
ATOM    574  O   GLY A 257      24.736  -3.219  32.686  1.00  0.00           O  
ATOM    575  N   GLY A 258      26.420  -2.737  31.276  1.00  0.00           N  
ATOM    576  CA  GLY A 258      25.630  -3.038  30.099  1.00  0.00           C  
ATOM    577  C   GLY A 258      24.757  -1.889  29.634  1.00  0.00           C  
ATOM    578  O   GLY A 258      24.007  -2.030  28.666  1.00  0.00           O  
ATOM    579  N   LEU A 259      24.851  -0.750  30.317  1.00  0.00           N  
ATOM    580  CA  LEU A 259      24.060   0.423  29.958  1.00  0.00           C  
ATOM    581  C   LEU A 259      24.831   1.729  30.164  1.00  0.00           C  
ATOM    582  O   LEU A 259      25.913   1.734  30.745  1.00  0.00           O  
ATOM    583  CB  LEU A 259      22.745   0.430  30.756  1.00  0.00           C  
ATOM    584  CG  LEU A 259      22.780   0.279  32.283  1.00  0.00           C  
ATOM    585  CD1 LEU A 259      23.272   1.576  32.906  1.00  0.00           C  
ATOM    586  CD2 LEU A 259      21.384  -0.061  32.809  1.00  0.00           C  
ATOM    587  N   GLU A 261      24.274   2.830  29.664  1.00  0.00           N  
ATOM    588  CA  GLU A 261      24.899   4.151  29.781  1.00  0.00           C  
ATOM    589  C   GLU A 261      23.843   5.246  29.871  1.00  0.00           C  
ATOM    590  O   GLU A 261      22.660   5.017  29.610  1.00  0.00           O  
ATOM    591  CB  GLU A 261      25.789   4.444  28.567  1.00  0.00           C  
ATOM    592  CG  GLU A 261      25.046   4.439  27.230  1.00  0.00           C  
ATOM    593  CD  GLU A 261      25.890   4.954  26.058  1.00  0.00           C  
ATOM    594  OE1 GLU A 261      27.116   4.708  26.042  1.00  0.00           O  
ATOM    595  OE2 GLU A 261      25.314   5.587  25.146  1.00  0.00           O  
ATOM    596  N   VAL A 262      24.275   6.443  30.228  1.00  0.00           N  
ATOM    597  CA  VAL A 262      23.352   7.549  30.310  1.00  0.00           C  
ATOM    598  C   VAL A 262      23.751   8.616  29.308  1.00  0.00           C  
ATOM    599  O   VAL A 262      24.858   9.165  29.381  1.00  0.00           O  
ATOM    600  CB  VAL A 262      23.342   8.196  31.710  1.00  0.00           C  
ATOM    601  CG1 VAL A 262      22.375   9.366  31.720  1.00  0.00           C  
ATOM    602  CG2 VAL A 262      22.959   7.166  32.762  1.00  0.00           C  
ATOM    603  N   GLN A 263      22.874   8.887  28.346  1.00  0.00           N  
ATOM    604  CA  GLN A 263      23.156   9.927  27.364  1.00  0.00           C  
ATOM    605  C   GLN A 263      22.571  11.174  27.971  1.00  0.00           C  
ATOM    606  O   GLN A 263      21.353  11.370  28.012  1.00  0.00           O  
ATOM    607  CB  GLN A 263      22.507   9.582  26.030  1.00  0.00           C  
ATOM    608  CG  GLN A 263      23.172   8.388  25.404  1.00  0.00           C  
ATOM    609  CD  GLN A 263      22.549   7.966  24.096  1.00  0.00           C  
ATOM    610  OE1 GLN A 263      23.033   7.041  23.451  1.00  0.00           O  
ATOM    611  NE2 GLN A 263      21.467   8.633  23.701  1.00  0.00           N  
ATOM    612  N   ALA A 264      23.465  12.014  28.463  1.00  0.00           N  
ATOM    613  CA  ALA A 264      23.076  13.241  29.146  1.00  0.00           C  
ATOM    614  C   ALA A 264      22.578  14.395  28.287  1.00  0.00           C  
ATOM    615  O   ALA A 264      23.208  14.769  27.307  1.00  0.00           O  
ATOM    616  CB  ALA A 264      24.229  13.706  29.997  1.00  0.00           C  
ATOM    617  N   LYS A 266      21.438  14.951  28.673  1.00  0.00           N  
ATOM    618  CA  LYS A 266      20.884  16.092  27.975  1.00  0.00           C  
ATOM    619  C   LYS A 266      21.367  17.324  28.729  1.00  0.00           C  
ATOM    620  O   LYS A 266      21.452  18.422  28.175  1.00  0.00           O  
ATOM    621  CB  LYS A 266      19.353  16.055  27.979  1.00  0.00           C  
ATOM    622  CG  LYS A 266      18.766  14.971  27.095  1.00  0.00           C  
ATOM    623  CD  LYS A 266      17.261  14.923  27.216  1.00  0.00           C  
ATOM    624  CE  LYS A 266      16.659  13.951  26.214  1.00  0.00           C  
ATOM    625  NZ  LYS A 266      17.184  12.567  26.411  1.00  0.00           N  
ATOM    626  N   GLU A 267      21.698  17.129  29.999  1.00  0.00           N  
ATOM    627  CA  GLU A 267      22.150  18.220  30.846  1.00  0.00           C  
ATOM    628  C   GLU A 267      23.116  17.760  31.927  1.00  0.00           C  
ATOM    629  O   GLU A 267      22.935  16.704  32.534  1.00  0.00           O  
ATOM    630  CB  GLU A 267      20.939  18.908  31.482  1.00  0.00           C  
ATOM    631  CG  GLU A 267      21.271  19.845  32.630  1.00  0.00           C  
ATOM    632  CD  GLU A 267      20.037  20.534  33.198  1.00  0.00           C  
ATOM    633  OE1 GLU A 267      18.994  19.861  33.352  1.00  0.00           O  
ATOM    634  OE2 GLU A 267      20.117  21.745  33.504  1.00  0.00           O  
ATOM    635  N   VAL A 268      24.153  18.556  32.151  1.00  0.00           N  
ATOM    636  CA  VAL A 268      25.149  18.256  33.174  1.00  0.00           C  
ATOM    637  C   VAL A 268      25.456  19.523  33.963  1.00  0.00           C  
ATOM    638  O   VAL A 268      25.773  20.563  33.387  1.00  0.00           O  
ATOM    639  CB  VAL A 268      26.473  17.756  32.574  1.00  0.00           C  
ATOM    640  CG1 VAL A 268      27.476  17.504  33.694  1.00  0.00           C  
ATOM    641  CG2 VAL A 268      26.243  16.503  31.770  1.00  0.00           C  
ATOM    642  N   GLU A 269      25.374  19.420  35.281  1.00  0.00           N  
ATOM    643  CA  GLU A 269      25.650  20.545  36.144  1.00  0.00           C  
ATOM    644  C   GLU A 269      26.770  20.203  37.123  1.00  0.00           C  
ATOM    645  O   GLU A 269      26.709  19.186  37.810  1.00  0.00           O  
ATOM    646  CB  GLU A 269      24.391  20.926  36.921  1.00  0.00           C  
ATOM    647  CG  GLU A 269      24.591  22.092  37.857  1.00  0.00           C  
ATOM    648  CD  GLU A 269      23.388  22.349  38.737  1.00  0.00           C  
ATOM    649  OE1 GLU A 269      23.379  23.387  39.434  1.00  0.00           O  
ATOM    650  OE2 GLU A 269      22.454  21.517  38.741  1.00  0.00           O  
ATOM    651  N   VAL A 270      27.800  21.041  37.175  1.00  0.00           N  
ATOM    652  CA  VAL A 270      28.906  20.812  38.088  1.00  0.00           C  
ATOM    653  C   VAL A 270      28.557  21.473  39.408  1.00  0.00           C  
ATOM    654  O   VAL A 270      28.673  22.691  39.554  1.00  0.00           O  
ATOM    655  CB  VAL A 270      30.218  21.402  37.541  1.00  0.00           C  
ATOM    656  CG1 VAL A 270      31.380  21.095  38.490  1.00  0.00           C  
ATOM    657  CG2 VAL A 270      30.502  20.825  36.161  1.00  0.00           C  
ATOM    658  N   LEU A 271      28.118  20.658  40.364  1.00  0.00           N  
ATOM    659  CA  LEU A 271      27.710  21.134  41.690  1.00  0.00           C  
ATOM    660  C   LEU A 271      28.873  21.662  42.509  1.00  0.00           C  
ATOM    661  O   LEU A 271      28.734  22.635  43.251  1.00  0.00           O  
ATOM    662  CB  LEU A 271      27.041  19.999  42.464  1.00  0.00           C  
ATOM    663  CG  LEU A 271      25.869  19.310  41.762  1.00  0.00           C  
ATOM    664  CD1 LEU A 271      25.340  18.191  42.630  1.00  0.00           C  
ATOM    665  CD2 LEU A 271      24.790  20.337  41.474  1.00  0.00           C  
ATOM    666  N   SER A 272      30.017  21.005  42.383  1.00  0.00           N  
ATOM    667  CA  SER A 272      31.194  21.405  43.126  1.00  0.00           C  
ATOM    668  C   SER A 272      32.445  20.995  42.370  1.00  0.00           C  
ATOM    669  O   SER A 272      32.837  19.828  42.373  1.00  0.00           O  
ATOM    670  CB  SER A 272      31.186  20.764  44.515  1.00  0.00           C  
ATOM    671  OG  SER A 272      32.405  20.999  45.190  1.00  0.00           O  
ATOM    672  N   PRO A 273      33.080  21.963  41.694  1.00  0.00           N  
ATOM    673  CA  PRO A 273      34.299  21.765  40.910  1.00  0.00           C  
ATOM    674  C   PRO A 273      35.506  21.425  41.775  1.00  0.00           C  
ATOM    675  O   PRO A 273      35.741  22.055  42.808  1.00  0.00           O  
ATOM    676  CB  PRO A 273      34.485  23.110  40.210  1.00  0.00           C  
ATOM    677  CG  PRO A 273      33.106  23.673  40.150  1.00  0.00           C  
ATOM    678  CD  PRO A 273      32.564  23.329  41.503  1.00  0.00           C  
ATOM    679  N   ALA A 274      36.267  20.428  41.346  1.00  0.00           N  
ATOM    680  CA  ALA A 274      37.472  20.027  42.056  1.00  0.00           C  
ATOM    681  C   ALA A 274      38.570  20.987  41.604  1.00  0.00           C  
ATOM    682  O   ALA A 274      38.611  21.385  40.440  1.00  0.00           O  
ATOM    683  CB  ALA A 274      37.842  18.588  41.703  1.00  0.00           C  
ATOM    684  N   LEU A 275      39.458  21.365  42.516  1.00  0.00           N  
ATOM    685  CA  LEU A 275      40.525  22.297  42.175  1.00  0.00           C  
ATOM    686  C   LEU A 275      41.816  21.596  41.790  1.00  0.00           C  
ATOM    687  O   LEU A 275      42.198  21.569  40.619  1.00  0.00           O  
ATOM    688  CB  LEU A 275      40.787  23.248  43.336  1.00  0.00           C  
ATOM    689  CG  LEU A 275      39.551  23.963  43.897  1.00  0.00           C  
ATOM    690  CD1 LEU A 275      39.978  24.907  45.008  1.00  0.00           C  
ATOM    691  CD2 LEU A 275      38.841  24.729  42.795  1.00  0.00           C  
ATOM    692  N   GLU A 276      42.493  21.020  42.769  1.00  0.00           N  
ATOM    693  CA  GLU A 276      43.749  20.341  42.497  1.00  0.00           C  
ATOM    694  C   GLU A 276      43.542  18.947  41.922  1.00  0.00           C  
ATOM    695  O   GLU A 276      42.477  18.344  42.094  1.00  0.00           O  
ATOM    696  CB  GLU A 276      44.566  20.232  43.789  1.00  0.00           C  
ATOM    697  CG  GLU A 276      44.884  21.567  44.434  1.00  0.00           C  
ATOM    698  CD  GLU A 276      45.706  22.457  43.530  1.00  0.00           C  
ATOM    699  OE1 GLU A 276      46.779  22.003  43.072  1.00  0.00           O  
ATOM    700  OE2 GLU A 276      45.283  23.609  43.274  1.00  0.00           O  
ATOM    701  N   PRO A 277      44.550  18.434  41.193  1.00  0.00           N  
ATOM    702  CA  PRO A 277      44.441  17.091  40.619  1.00  0.00           C  
ATOM    703  C   PRO A 277      44.497  16.163  41.824  1.00  0.00           C  
ATOM    704  O   PRO A 277      44.898  16.591  42.906  1.00  0.00           O  
ATOM    705  CB  PRO A 277      45.697  16.973  39.765  1.00  0.00           C  
ATOM    706  CG  PRO A 277      45.971  18.377  39.364  1.00  0.00           C  
ATOM    707  CD  PRO A 277      45.722  19.139  40.647  1.00  0.00           C  
ATOM    708  N   THR A 278      44.097  14.911  41.655  1.00  0.00           N  
ATOM    709  CA  THR A 278      44.119  13.976  42.774  1.00  0.00           C  
ATOM    710  C   THR A 278      45.474  13.280  42.898  1.00  0.00           C  
ATOM    711  O   THR A 278      46.031  12.803  41.908  1.00  0.00           O  
ATOM    712  CB  THR A 278      43.040  12.895  42.622  1.00  0.00           C  
ATOM    713  OG1 THR A 278      43.353  12.072  41.490  1.00  0.00           O  
ATOM    714  CG2 THR A 278      41.673  13.538  42.417  1.00  0.00           C  
ATOM    715  N   PRO A 291      46.021  13.211  44.124  1.00  0.00           N  
ATOM    716  CA  PRO A 291      47.315  12.570  44.383  1.00  0.00           C  
ATOM    717  C   PRO A 291      47.390  11.163  43.792  1.00  0.00           C  
ATOM    718  O   PRO A 291      48.476  10.617  43.600  1.00  0.00           O  
ATOM    719  CB  PRO A 291      47.390  12.564  45.904  1.00  0.00           C  
ATOM    720  CG  PRO A 291      46.673  13.824  46.271  1.00  0.00           C  
ATOM    721  CD  PRO A 291      45.459  13.773  45.366  1.00  0.00           C  
ATOM    722  N   TYR A 312      45.098  12.363  50.012  1.00  0.00           N  
ATOM    723  CA  TYR A 312      45.493  11.019  50.411  1.00  0.00           C  
ATOM    724  C   TYR A 312      44.281  10.180  50.818  1.00  0.00           C  
ATOM    725  O   TYR A 312      43.493   9.768  49.963  1.00  0.00           O  
ATOM    726  CB  TYR A 312      46.506  11.087  51.562  1.00  0.00           C  
ATOM    727  CG  TYR A 312      47.003   9.735  52.029  1.00  0.00           C  
ATOM    728  CD1 TYR A 312      47.512   8.805  51.122  1.00  0.00           C  
ATOM    729  CD2 TYR A 312      46.962   9.384  53.381  1.00  0.00           C  
ATOM    730  CE1 TYR A 312      47.965   7.558  51.546  1.00  0.00           C  
ATOM    731  CE2 TYR A 312      47.413   8.137  53.815  1.00  0.00           C  
ATOM    732  CZ  TYR A 312      47.913   7.229  52.892  1.00  0.00           C  
ATOM    733  OH  TYR A 312      48.355   5.995  53.313  1.00  0.00           O  
ATOM    734  N   ARG A 313      44.127   9.935  52.117  1.00  0.00           N  
ATOM    735  CA  ARG A 313      43.014   9.135  52.630  1.00  0.00           C  
ATOM    736  C   ARG A 313      41.677   9.836  52.420  1.00  0.00           C  
ATOM    737  O   ARG A 313      40.708   9.226  51.967  1.00  0.00           O  
ATOM    738  CB  ARG A 313      43.199   8.865  54.131  1.00  0.00           C  
ATOM    739  CG  ARG A 313      42.214   7.846  54.710  1.00  0.00           C  
ATOM    740  CD  ARG A 313      42.796   6.438  54.680  1.00  0.00           C  
ATOM    741  NE  ARG A 313      41.768   5.401  54.641  1.00  0.00           N  
ATOM    742  CZ  ARG A 313      42.012   4.100  54.781  1.00  0.00           C  
ATOM    743  NH1 ARG A 313      43.253   3.672  54.978  1.00  0.00           N  
ATOM    744  NH2 ARG A 313      41.020   3.219  54.710  1.00  0.00           N  
ATOM    745  N   TYR A 314      41.641  11.120  52.762  1.00  0.00           N  
ATOM    746  CA  TYR A 314      40.439  11.936  52.647  1.00  0.00           C  
ATOM    747  C   TYR A 314      39.823  11.954  51.249  1.00  0.00           C  
ATOM    748  O   TYR A 314      38.778  12.565  51.042  1.00  0.00           O  
ATOM    749  CB  TYR A 314      40.750  13.366  53.095  1.00  0.00           C  
ATOM    750  CG  TYR A 314      41.866  14.022  52.312  1.00  0.00           C  
ATOM    751  CD1 TYR A 314      41.626  14.612  51.072  1.00  0.00           C  
ATOM    752  CD2 TYR A 314      43.175  14.020  52.796  1.00  0.00           C  
ATOM    753  CE1 TYR A 314      42.660  15.183  50.332  1.00  0.00           C  
ATOM    754  CE2 TYR A 314      44.216  14.587  52.064  1.00  0.00           C  
ATOM    755  CZ  TYR A 314      43.950  15.165  50.832  1.00  0.00           C  
ATOM    756  OH  TYR A 314      44.978  15.714  50.104  1.00  0.00           O  
ATOM    757  N   VAL A 315      40.466  11.286  50.294  1.00  0.00           N  
ATOM    758  CA  VAL A 315      39.954  11.238  48.933  1.00  0.00           C  
ATOM    759  C   VAL A 315      40.063   9.842  48.321  1.00  0.00           C  
ATOM    760  O   VAL A 315      39.208   9.431  47.533  1.00  0.00           O  
ATOM    761  CB  VAL A 315      40.694  12.259  48.019  1.00  0.00           C  
ATOM    762  CG1 VAL A 315      42.138  11.827  47.802  1.00  0.00           C  
ATOM    763  CG2 VAL A 315      39.968  12.394  46.691  1.00  0.00           C  
ATOM    764  N   THR A 316      41.103   9.107  48.693  1.00  0.00           N  
ATOM    765  CA  THR A 316      41.307   7.766  48.159  1.00  0.00           C  
ATOM    766  C   THR A 316      40.254   6.772  48.661  1.00  0.00           C  
ATOM    767  O   THR A 316      39.994   5.761  48.017  1.00  0.00           O  
ATOM    768  CB  THR A 316      42.703   7.236  48.526  1.00  0.00           C  
ATOM    769  OG1 THR A 316      42.968   6.041  47.782  1.00  0.00           O  
ATOM    770  CG2 THR A 316      42.782   6.919  50.013  1.00  0.00           C  
ATOM    771  N   LEU A 317      39.652   7.069  49.809  1.00  0.00           N  
ATOM    772  CA  LEU A 317      38.622   6.206  50.388  1.00  0.00           C  
ATOM    773  C   LEU A 317      37.367   6.163  49.514  1.00  0.00           C  
ATOM    774  O   LEU A 317      36.560   5.235  49.614  1.00  0.00           O  
ATOM    775  CB  LEU A 317      38.236   6.707  51.778  1.00  0.00           C  
ATOM    776  CG  LEU A 317      38.480   5.797  52.978  1.00  0.00           C  
ATOM    777  CD1 LEU A 317      37.972   6.496  54.224  1.00  0.00           C  
ATOM    778  CD2 LEU A 317      37.780   4.461  52.796  1.00  0.00           C  
ATOM    779  N   ARG A 318      37.210   7.179  48.668  1.00  0.00           N  
ATOM    780  CA  ARG A 318      36.059   7.292  47.780  1.00  0.00           C  
ATOM    781  C   ARG A 318      35.987   6.160  46.774  1.00  0.00           C  
ATOM    782  O   ARG A 318      34.920   5.868  46.241  1.00  0.00           O  
ATOM    783  CB  ARG A 318      36.102   8.622  47.024  1.00  0.00           C  
ATOM    784  CG  ARG A 318      35.962   9.839  47.902  1.00  0.00           C  
ATOM    785  CD  ARG A 318      35.931  11.096  47.062  1.00  0.00           C  
ATOM    786  NE  ARG A 318      35.813  12.293  47.889  1.00  0.00           N  
ATOM    787  CZ  ARG A 318      35.609  13.518  47.410  1.00  0.00           C  
ATOM    788  NH1 ARG A 318      35.498  13.716  46.103  1.00  0.00           N  
ATOM    789  NH2 ARG A 318      35.513  14.548  48.236  1.00  0.00           N  
ATOM    790  N   GLY A 319      37.126   5.530  46.508  1.00  0.00           N  
ATOM    791  CA  GLY A 319      37.154   4.436  45.554  1.00  0.00           C  
ATOM    792  C   GLY A 319      36.229   3.311  45.964  1.00  0.00           C  
ATOM    793  O   GLY A 319      36.038   3.063  47.155  1.00  0.00           O  
ATOM    794  N   GLU A 320      35.651   2.626  44.983  1.00  0.00           N  
ATOM    795  CA  GLU A 320      34.735   1.528  45.259  1.00  0.00           C  
ATOM    796  C   GLU A 320      35.348   0.438  46.131  1.00  0.00           C  
ATOM    797  O   GLU A 320      34.692  -0.073  47.036  1.00  0.00           O  
ATOM    798  CB  GLU A 320      34.233   0.909  43.956  1.00  0.00           C  
ATOM    799  CG  GLU A 320      33.251   1.772  43.185  1.00  0.00           C  
ATOM    800  CD  GLU A 320      32.744   1.083  41.933  1.00  0.00           C  
ATOM    801  OE1 GLU A 320      33.560   0.814  41.024  1.00  0.00           O  
ATOM    802  OE2 GLU A 320      31.530   0.802  41.859  1.00  0.00           O  
ATOM    803  N   LYS A 321      36.596   0.073  45.862  1.00  0.00           N  
ATOM    804  CA  LYS A 321      37.242  -0.972  46.640  1.00  0.00           C  
ATOM    805  C   LYS A 321      37.695  -0.478  48.012  1.00  0.00           C  
ATOM    806  O   LYS A 321      37.717  -1.241  48.985  1.00  0.00           O  
ATOM    807  CB  LYS A 321      38.427  -1.556  45.864  1.00  0.00           C  
ATOM    808  CG  LYS A 321      38.025  -2.341  44.616  1.00  0.00           C  
ATOM    809  CD  LYS A 321      39.248  -2.953  43.941  1.00  0.00           C  
ATOM    810  CE  LYS A 321      38.898  -3.655  42.633  1.00  0.00           C  
ATOM    811  NZ  LYS A 321      40.118  -4.199  41.958  1.00  0.00           N  
ATOM    812  N   ALA A 322      38.043   0.800  48.097  1.00  0.00           N  
ATOM    813  CA  ALA A 322      38.484   1.368  49.363  1.00  0.00           C  
ATOM    814  C   ALA A 322      37.356   1.380  50.399  1.00  0.00           C  
ATOM    815  O   ALA A 322      37.536   0.910  51.524  1.00  0.00           O  
ATOM    816  CB  ALA A 322      39.007   2.781  49.144  1.00  0.00           C  
ATOM    817  N   ARG A 323      36.193   1.896  50.005  1.00  0.00           N  
ATOM    818  CA  ARG A 323      35.041   1.995  50.904  1.00  0.00           C  
ATOM    819  C   ARG A 323      34.277   0.678  51.095  1.00  0.00           C  
ATOM    820  O   ARG A 323      33.540   0.526  52.070  1.00  0.00           O  
ATOM    821  CB  ARG A 323      34.073   3.073  50.394  1.00  0.00           C  
ATOM    822  CG  ARG A 323      33.330   2.671  49.124  1.00  0.00           C  
ATOM    823  CD  ARG A 323      32.523   3.804  48.491  1.00  0.00           C  
ATOM    824  NE  ARG A 323      31.802   3.303  47.316  1.00  0.00           N  
ATOM    825  CZ  ARG A 323      31.116   4.057  46.458  1.00  0.00           C  
ATOM    826  NH1 ARG A 323      31.045   5.373  46.622  1.00  0.00           N  
ATOM    827  NH2 ARG A 323      30.493   3.486  45.436  1.00  0.00           N  
ATOM    828  N   ALA A 324      34.452  -0.263  50.171  1.00  0.00           N  
ATOM    829  CA  ALA A 324      33.753  -1.544  50.253  1.00  0.00           C  
ATOM    830  C   ALA A 324      33.822  -2.210  51.643  1.00  0.00           C  
ATOM    831  O   ALA A 324      32.792  -2.588  52.208  1.00  0.00           O  
ATOM    832  CB  ALA A 324      34.281  -2.499  49.179  1.00  0.00           C  
ATOM    833  N   PRO A 325      35.036  -2.361  52.208  1.00  0.00           N  
ATOM    834  CA  PRO A 325      35.180  -2.987  53.535  1.00  0.00           C  
ATOM    835  C   PRO A 325      34.343  -2.291  54.615  1.00  0.00           C  
ATOM    836  O   PRO A 325      33.706  -2.950  55.439  1.00  0.00           O  
ATOM    837  CB  PRO A 325      36.679  -2.859  53.821  1.00  0.00           C  
ATOM    838  CG  PRO A 325      37.286  -2.915  52.439  1.00  0.00           C  
ATOM    839  CD  PRO A 325      36.357  -2.044  51.625  1.00  0.00           C  
ATOM    840  N   LEU A 332      34.354  -0.960  54.597  1.00  0.00           N  
ATOM    841  CA  LEU A 332      33.624  -0.158  55.569  1.00  0.00           C  
ATOM    842  C   LEU A 332      32.134  -0.366  55.449  1.00  0.00           C  
ATOM    843  O   LEU A 332      31.396  -0.338  56.443  1.00  0.00           O  
ATOM    844  CB  LEU A 332      33.934   1.325  55.380  1.00  0.00           C  
ATOM    845  CG  LEU A 332      35.399   1.745  55.412  1.00  0.00           C  
ATOM    846  CD1 LEU A 332      35.495   3.270  55.470  1.00  0.00           C  
ATOM    847  CD2 LEU A 332      36.066   1.135  56.634  1.00  0.00           C  
ATOM    848  N   LYS A 333      31.676  -0.561  54.222  1.00  0.00           N  
ATOM    849  CA  LYS A 333      30.257  -0.777  53.987  1.00  0.00           C  
ATOM    850  C   LYS A 333      29.906  -2.162  54.528  1.00  0.00           C  
ATOM    851  O   LYS A 333      28.841  -2.353  55.108  1.00  0.00           O  
ATOM    852  CB  LYS A 333      29.964  -0.677  52.485  1.00  0.00           C  
ATOM    853  CG  LYS A 333      28.578  -0.136  52.138  1.00  0.00           C  
ATOM    854  CD  LYS A 333      27.511  -1.205  52.164  1.00  0.00           C  
ATOM    855  CE  LYS A 333      26.213  -0.679  51.556  1.00  0.00           C  
ATOM    856  NZ  LYS A 333      25.694   0.525  52.268  1.00  0.00           N  
ATOM    857  N   VAL A 334      30.810  -3.125  54.352  1.00  0.00           N  
ATOM    858  CA  VAL A 334      30.543  -4.471  54.846  1.00  0.00           C  
ATOM    859  C   VAL A 334      30.466  -4.460  56.377  1.00  0.00           C  
ATOM    860  O   VAL A 334      29.532  -5.015  56.961  1.00  0.00           O  
ATOM    861  CB  VAL A 334      31.632  -5.472  54.364  1.00  0.00           C  
ATOM    862  CG1 VAL A 334      31.438  -6.828  55.024  1.00  0.00           C  
ATOM    863  CG2 VAL A 334      31.542  -5.633  52.850  1.00  0.00           C  
ATOM    864  N   GLN A 335      31.431  -3.806  57.018  1.00  0.00           N  
ATOM    865  CA  GLN A 335      31.448  -3.732  58.478  1.00  0.00           C  
ATOM    866  C   GLN A 335      30.134  -3.177  59.036  1.00  0.00           C  
ATOM    867  O   GLN A 335      29.593  -3.704  60.011  1.00  0.00           O  
ATOM    868  CB  GLN A 335      32.619  -2.863  58.946  1.00  0.00           C  
ATOM    869  CG  GLN A 335      32.902  -2.965  60.430  1.00  0.00           C  
ATOM    870  CD  GLN A 335      34.205  -2.300  60.799  1.00  0.00           C  
ATOM    871  OE1 GLN A 335      34.259  -1.094  61.034  1.00  0.00           O  
ATOM    872  NE2 GLN A 335      35.276  -3.082  60.822  1.00  0.00           N  
ATOM    873  N   ALA A 336      29.623  -2.114  58.420  1.00  0.00           N  
ATOM    874  CA  ALA A 336      28.364  -1.521  58.871  1.00  0.00           C  
ATOM    875  C   ALA A 336      27.265  -2.572  58.828  1.00  0.00           C  
ATOM    876  O   ALA A 336      26.405  -2.619  59.708  1.00  0.00           O  
ATOM    877  CB  ALA A 336      27.991  -0.329  57.995  1.00  0.00           C  
ATOM    878  N   ALA A 337      27.293  -3.423  57.810  1.00  0.00           N  
ATOM    879  CA  ALA A 337      26.283  -4.481  57.697  1.00  0.00           C  
ATOM    880  C   ALA A 337      26.479  -5.522  58.798  1.00  0.00           C  
ATOM    881  O   ALA A 337      25.509  -5.967  59.425  1.00  0.00           O  
ATOM    882  CB  ALA A 337      26.359  -5.142  56.316  1.00  0.00           C  
ATOM    883  N   LEU A 338      27.734  -5.908  59.027  1.00  0.00           N  
ATOM    884  CA  LEU A 338      28.075  -6.883  60.067  1.00  0.00           C  
ATOM    885  C   LEU A 338      27.529  -6.373  61.411  1.00  0.00           C  
ATOM    886  O   LEU A 338      26.842  -7.104  62.135  1.00  0.00           O  
ATOM    887  CB  LEU A 338      29.609  -7.062  60.128  1.00  0.00           C  
ATOM    888  CG  LEU A 338      30.292  -7.695  58.897  1.00  0.00           C  
ATOM    889  CD1 LEU A 338      31.822  -7.585  58.950  1.00  0.00           C  
ATOM    890  CD2 LEU A 338      29.869  -9.154  58.830  1.00  0.00           C  
ATOM    891  N   VAL A 339      27.804  -5.106  61.727  1.00  0.00           N  
ATOM    892  CA  VAL A 339      27.337  -4.536  62.993  1.00  0.00           C  
ATOM    893  C   VAL A 339      25.806  -4.490  63.048  1.00  0.00           C  
ATOM    894  O   VAL A 339      25.216  -4.740  64.103  1.00  0.00           O  
ATOM    895  CB  VAL A 339      27.939  -3.118  63.217  1.00  0.00           C  
ATOM    896  CG1 VAL A 339      27.610  -2.608  64.616  1.00  0.00           C  
ATOM    897  CG2 VAL A 339      29.441  -3.180  63.020  1.00  0.00           C  
ATOM    898  N   ARG A 340      25.157  -4.190  61.921  1.00  0.00           N  
ATOM    899  CA  ARG A 340      23.691  -4.161  61.909  1.00  0.00           C  
ATOM    900  C   ARG A 340      23.171  -5.572  62.237  1.00  0.00           C  
ATOM    901  O   ARG A 340      22.216  -5.733  62.999  1.00  0.00           O  
ATOM    902  CB  ARG A 340      23.158  -3.716  60.537  1.00  0.00           C  
ATOM    903  CG  ARG A 340      21.626  -3.614  60.471  1.00  0.00           C  
ATOM    904  CD  ARG A 340      21.163  -3.383  59.043  1.00  0.00           C  
ATOM    905  NE  ARG A 340      21.803  -2.209  58.486  1.00  0.00           N  
ATOM    906  CZ  ARG A 340      22.527  -2.201  57.373  1.00  0.00           C  
ATOM    907  NH1 ARG A 340      22.707  -3.317  56.680  1.00  0.00           N  
ATOM    908  NH2 ARG A 340      23.090  -1.068  56.962  1.00  0.00           N  
ATOM    909  N   GLY A 341      23.817  -6.592  61.670  1.00  0.00           N  
ATOM    910  CA  GLY A 341      23.396  -7.964  61.935  1.00  0.00           C  
ATOM    911  C   GLY A 341      23.596  -8.320  63.400  1.00  0.00           C  
ATOM    912  O   GLY A 341      22.762  -8.982  64.040  1.00  0.00           O  
ATOM    913  N   PHE A 342      24.729  -7.867  63.922  1.00  0.00           N  
ATOM    914  CA  PHE A 342      25.106  -8.072  65.318  1.00  0.00           C  
ATOM    915  C   PHE A 342      24.017  -7.515  66.263  1.00  0.00           C  
ATOM    916  O   PHE A 342      23.513  -8.225  67.121  1.00  0.00           O  
ATOM    917  CB  PHE A 342      26.441  -7.361  65.573  1.00  0.00           C  
ATOM    918  CG  PHE A 342      26.898  -7.392  67.000  1.00  0.00           C  
ATOM    919  CD1 PHE A 342      27.557  -8.507  67.512  1.00  0.00           C  
ATOM    920  CD2 PHE A 342      26.706  -6.288  67.824  1.00  0.00           C  
ATOM    921  CE1 PHE A 342      28.042  -8.513  68.812  1.00  0.00           C  
ATOM    922  CE2 PHE A 342      27.189  -6.284  69.128  1.00  0.00           C  
ATOM    923  CZ  PHE A 342      27.852  -7.398  69.627  1.00  0.00           C  
ATOM    924  N   ARG A 343      23.664  -6.245  66.100  1.00  0.00           N  
ATOM    925  CA  ARG A 343      22.653  -5.667  66.960  1.00  0.00           C  
ATOM    926  C   ARG A 343      21.282  -6.320  66.758  1.00  0.00           C  
ATOM    927  O   ARG A 343      20.557  -6.569  67.725  1.00  0.00           O  
ATOM    928  CB  ARG A 343      22.532  -4.156  66.742  1.00  0.00           C  
ATOM    929  CG  ARG A 343      23.776  -3.352  67.099  1.00  0.00           C  
ATOM    930  CD  ARG A 343      23.411  -1.882  67.299  1.00  0.00           C  
ATOM    931  NE  ARG A 343      24.591  -1.012  67.324  1.00  0.00           N  
ATOM    932  CZ  ARG A 343      25.130  -0.449  66.249  1.00  0.00           C  
ATOM    933  NH1 ARG A 343      24.593  -0.655  65.046  1.00  0.00           N  
ATOM    934  NH2 ARG A 343      26.209   0.311  66.380  1.00  0.00           N  
ATOM    935  N   ARG A 344      20.931  -6.616  65.509  1.00  0.00           N  
ATOM    936  CA  ARG A 344      19.637  -7.235  65.209  1.00  0.00           C  
ATOM    937  C   ARG A 344      19.462  -8.598  65.874  1.00  0.00           C  
ATOM    938  O   ARG A 344      18.418  -8.852  66.469  1.00  0.00           O  
ATOM    939  CB  ARG A 344      19.442  -7.373  63.694  1.00  0.00           C  
ATOM    940  CG  ARG A 344      18.086  -7.967  63.294  1.00  0.00           C  
ATOM    941  CD  ARG A 344      18.027  -8.181  61.786  1.00  0.00           C  
ATOM    942  NE  ARG A 344      18.005  -6.908  61.078  1.00  0.00           N  
ATOM    943  CZ  ARG A 344      18.308  -6.758  59.792  1.00  0.00           C  
ATOM    944  NH1 ARG A 344      18.663  -7.811  59.068  1.00  0.00           N  
ATOM    945  NH2 ARG A 344      18.253  -5.553  59.232  1.00  0.00           N  
ATOM    946  N   TYR A 345      20.463  -9.473  65.783  1.00  0.00           N  
ATOM    947  CA  TYR A 345      20.333 -10.787  66.408  1.00  0.00           C  
ATOM    948  C   TYR A 345      20.186 -10.659  67.922  1.00  0.00           C  
ATOM    949  O   TYR A 345      19.271 -11.233  68.518  1.00  0.00           O  
ATOM    950  CB  TYR A 345      21.543 -11.688  66.077  1.00  0.00           C  
ATOM    951  CG  TYR A 345      21.490 -13.036  66.787  1.00  0.00           C  
ATOM    952  CD1 TYR A 345      20.818 -14.134  66.226  1.00  0.00           C  
ATOM    953  CD2 TYR A 345      22.024 -13.181  68.069  1.00  0.00           C  
ATOM    954  CE1 TYR A 345      20.676 -15.337  66.937  1.00  0.00           C  
ATOM    955  CE2 TYR A 345      21.887 -14.371  68.784  1.00  0.00           C  
ATOM    956  CZ  TYR A 345      21.208 -15.438  68.219  1.00  0.00           C  
ATOM    957  OH  TYR A 345      21.004 -16.572  68.965  1.00  0.00           O  
ATOM    958  N   LEU A 347      21.076  -9.903  68.552  1.00  0.00           N  
ATOM    959  CA  LEU A 347      21.022  -9.736  70.009  1.00  0.00           C  
ATOM    960  C   LEU A 347      19.761  -9.012  70.460  1.00  0.00           C  
ATOM    961  O   LEU A 347      19.186  -9.355  71.499  1.00  0.00           O  
ATOM    962  CB  LEU A 347      22.290  -9.010  70.485  1.00  0.00           C  
ATOM    963  CG  LEU A 347      23.544  -9.840  70.111  1.00  0.00           C  
ATOM    964  CD1 LEU A 347      24.788  -8.977  70.169  1.00  0.00           C  
ATOM    965  CD2 LEU A 347      23.655 -11.049  71.050  1.00  0.00           C  
ATOM    966  N   ASP A 348      19.310  -8.024  69.690  1.00  0.00           N  
ATOM    967  CA  ASP A 348      18.073  -7.320  70.071  1.00  0.00           C  
ATOM    968  C   ASP A 348      16.909  -8.313  70.061  1.00  0.00           C  
ATOM    969  O   ASP A 348      16.041  -8.278  70.933  1.00  0.00           O  
ATOM    970  CB  ASP A 348      17.765  -6.167  69.096  1.00  0.00           C  
ATOM    971  CG  ASP A 348      18.463  -4.878  69.466  1.00  0.00           C  
ATOM    972  OD1 ASP A 348      18.977  -4.782  70.600  1.00  0.00           O  
ATOM    973  OD2 ASP A 348      18.483  -3.950  68.613  1.00  0.00           O  
ATOM    974  N   ARG A 349      16.900  -9.199  69.071  1.00  0.00           N  
ATOM    975  CA  ARG A 349      15.824 -10.175  68.976  1.00  0.00           C  
ATOM    976  C   ARG A 349      15.890 -11.225  70.084  1.00  0.00           C  
ATOM    977  O   ARG A 349      14.928 -11.951  70.321  1.00  0.00           O  
ATOM    978  CB  ARG A 349      15.846 -10.859  67.609  1.00  0.00           C  
ATOM    979  CG  ARG A 349      14.684 -11.824  67.415  1.00  0.00           C  
ATOM    980  CD  ARG A 349      14.569 -12.300  65.984  1.00  0.00           C  
ATOM    981  NE  ARG A 349      15.824 -12.906  65.545  1.00  0.00           N  
ATOM    982  CZ  ARG A 349      16.616 -12.401  64.604  1.00  0.00           C  
ATOM    983  NH1 ARG A 349      16.290 -11.273  63.978  1.00  0.00           N  
ATOM    984  NH2 ARG A 349      17.743 -13.022  64.302  1.00  0.00           N  
ATOM    985  N   GLN A 352      17.033 -11.299  70.751  1.00  0.00           N  
ATOM    986  CA  GLN A 352      17.247 -12.234  71.843  1.00  0.00           C  
ATOM    987  C   GLN A 352      17.008 -11.482  73.159  1.00  0.00           C  
ATOM    988  O   GLN A 352      17.388 -11.955  74.228  1.00  0.00           O  
ATOM    989  CB  GLN A 352      18.687 -12.757  71.778  1.00  0.00           C  
ATOM    990  CG  GLN A 352      18.850 -14.245  71.528  1.00  0.00           C  
ATOM    991  CD  GLN A 352      17.808 -14.830  70.599  1.00  0.00           C  
ATOM    992  OE1 GLN A 352      17.791 -14.556  69.400  1.00  0.00           O  
ATOM    993  NE2 GLN A 352      16.923 -15.641  71.160  1.00  0.00           N  
ATOM    994  N   ASP A 361      16.393 -10.302  73.061  1.00  0.00           N  
ATOM    995  CA  ASP A 361      16.088  -9.454  74.218  1.00  0.00           C  
ATOM    996  C   ASP A 361      17.292  -8.803  74.889  1.00  0.00           C  
ATOM    997  O   ASP A 361      17.261  -8.550  76.090  1.00  0.00           O  
ATOM    998  CB  ASP A 361      15.316 -10.227  75.298  1.00  0.00           C  
ATOM    999  CG  ASP A 361      13.833 -10.350  75.000  1.00  0.00           C  
ATOM   1000  OD1 ASP A 361      13.116 -10.850  75.889  1.00  0.00           O  
ATOM   1001  OD2 ASP A 361      13.388  -9.959  73.898  1.00  0.00           O  
ATOM   1002  N   PHE A 362      18.350  -8.543  74.133  1.00  0.00           N  
ATOM   1003  CA  PHE A 362      19.522  -7.902  74.707  1.00  0.00           C  
ATOM   1004  C   PHE A 362      19.266  -6.395  74.687  1.00  0.00           C  
ATOM   1005  O   PHE A 362      18.577  -5.893  73.801  1.00  0.00           O  
ATOM   1006  CB  PHE A 362      20.778  -8.211  73.882  1.00  0.00           C  
ATOM   1007  CG  PHE A 362      21.437  -9.519  74.225  1.00  0.00           C  
ATOM   1008  CD1 PHE A 362      20.806 -10.738  73.962  1.00  0.00           C  
ATOM   1009  CD2 PHE A 362      22.720  -9.530  74.785  1.00  0.00           C  
ATOM   1010  CE1 PHE A 362      21.451 -11.945  74.251  1.00  0.00           C  
ATOM   1011  CE2 PHE A 362      23.367 -10.726  75.077  1.00  0.00           C  
ATOM   1012  CZ  PHE A 362      22.741 -11.944  74.811  1.00  0.00           C  
ATOM   1013  N   THR A 363      19.808  -5.679  75.663  1.00  0.00           N  
ATOM   1014  CA  THR A 363      19.646  -4.235  75.700  1.00  0.00           C  
ATOM   1015  C   THR A 363      21.005  -3.644  75.341  1.00  0.00           C  
ATOM   1016  O   THR A 363      22.011  -3.992  75.958  1.00  0.00           O  
ATOM   1017  CB  THR A 363      19.252  -3.761  77.114  1.00  0.00           C  
ATOM   1018  OG1 THR A 363      18.058  -4.444  77.526  1.00  0.00           O  
ATOM   1019  CG2 THR A 363      19.015  -2.257  77.138  1.00  0.00           C  
ATOM   1020  N   GLU A 364      21.061  -2.788  74.328  1.00  0.00           N  
ATOM   1021  CA  GLU A 364      22.337  -2.165  73.970  1.00  0.00           C  
ATOM   1022  C   GLU A 364      22.621  -1.120  75.057  1.00  0.00           C  
ATOM   1023  O   GLU A 364      21.708  -0.413  75.481  1.00  0.00           O  
ATOM   1024  CB  GLU A 364      22.249  -1.471  72.611  1.00  0.00           C  
ATOM   1025  CG  GLU A 364      23.444  -0.575  72.291  1.00  0.00           C  
ATOM   1026  CD  GLU A 364      23.395  -0.007  70.873  1.00  0.00           C  
ATOM   1027  OE1 GLU A 364      22.274   0.250  70.375  1.00  0.00           O  
ATOM   1028  OE2 GLU A 364      24.475   0.186  70.265  1.00  0.00           O  
ATOM   1029  N   ILE A 365      23.870  -1.033  75.507  1.00  0.00           N  
ATOM   1030  CA  ILE A 365      24.246  -0.080  76.548  1.00  0.00           C  
ATOM   1031  C   ILE A 365      25.380   0.836  76.098  1.00  0.00           C  
ATOM   1032  O   ILE A 365      26.057   0.569  75.097  1.00  0.00           O  
ATOM   1033  CB  ILE A 365      24.712  -0.791  77.828  1.00  0.00           C  
ATOM   1034  CG1 ILE A 365      25.864  -1.750  77.494  1.00  0.00           C  
ATOM   1035  CG2 ILE A 365      23.547  -1.515  78.476  1.00  0.00           C  
ATOM   1036  CD1 ILE A 365      26.569  -2.331  78.716  1.00  0.00           C  
ATOM   1037  N   PHE A 366      25.577   1.923  76.835  1.00  0.00           N  
ATOM   1038  CA  PHE A 366      26.650   2.855  76.512  1.00  0.00           C  
ATOM   1039  C   PHE A 366      27.383   3.197  77.790  1.00  0.00           C  
ATOM   1040  O   PHE A 366      26.869   3.917  78.646  1.00  0.00           O  
ATOM   1041  CB  PHE A 366      26.069   4.108  75.850  1.00  0.00           C  
ATOM   1042  CG  PHE A 366      25.140   3.803  74.711  1.00  0.00           C  
ATOM   1043  CD1 PHE A 366      23.808   3.488  74.958  1.00  0.00           C  
ATOM   1044  CD2 PHE A 366      25.606   3.769  73.399  1.00  0.00           C  
ATOM   1045  CE1 PHE A 366      22.953   3.151  73.914  1.00  0.00           C  
ATOM   1046  CE2 PHE A 366      24.751   3.432  72.345  1.00  0.00           C  
ATOM   1047  CZ  PHE A 366      23.430   3.121  72.601  1.00  0.00           C  
ATOM   1048  N   THR A 368      28.591   2.670  77.915  1.00  0.00           N  
ATOM   1049  CA  THR A 368      29.390   2.885  79.110  1.00  0.00           C  
ATOM   1050  C   THR A 368      30.534   3.865  78.884  1.00  0.00           C  
ATOM   1051  O   THR A 368      30.869   4.201  77.750  1.00  0.00           O  
ATOM   1052  CB  THR A 368      29.960   1.551  79.632  1.00  0.00           C  
ATOM   1053  OG1 THR A 368      30.860   1.000  78.672  1.00  0.00           O  
ATOM   1054  CG2 THR A 368      28.826   0.562  79.884  1.00  0.00           C  
ATOM   1055  N   PRO A 150      31.142   4.348  79.976  1.00  0.00           N  
ATOM   1056  CA  PRO A 150      32.257   5.297  79.877  1.00  0.00           C  
ATOM   1057  C   PRO A 150      33.472   4.712  79.159  1.00  0.00           C  
ATOM   1058  O   PRO A 150      34.265   5.446  78.564  1.00  0.00           O  
ATOM   1059  CB  PRO A 150      32.549   5.628  81.336  1.00  0.00           C  
ATOM   1060  CG  PRO A 150      31.185   5.544  81.960  1.00  0.00           C  
ATOM   1061  CD  PRO A 150      30.652   4.263  81.364  1.00  0.00           C  
ATOM   1062  N   PRO A 370      35.548  -1.195  82.858  1.00  0.00           N  
ATOM   1063  CA  PRO A 370      34.663  -1.402  81.705  1.00  0.00           C  
ATOM   1064  C   PRO A 370      34.061  -2.811  81.671  1.00  0.00           C  
ATOM   1065  O   PRO A 370      32.872  -2.976  81.375  1.00  0.00           O  
ATOM   1066  CB  PRO A 370      35.577  -1.112  80.519  1.00  0.00           C  
ATOM   1067  CG  PRO A 370      36.441  -0.004  81.058  1.00  0.00           C  
ATOM   1068  CD  PRO A 370      36.802  -0.541  82.440  1.00  0.00           C  
ATOM   1069  N   GLN A 662      34.885  -3.819  81.962  1.00  0.00           N  
ATOM   1070  CA  GLN A 662      34.413  -5.200  82.007  1.00  0.00           C  
ATOM   1071  C   GLN A 662      33.389  -5.208  83.137  1.00  0.00           C  
ATOM   1072  O   GLN A 662      32.318  -5.818  83.043  1.00  0.00           O  
ATOM   1073  CB  GLN A 662      35.563  -6.146  82.347  1.00  0.00           C  
ATOM   1074  CG  GLN A 662      35.127  -7.572  82.659  1.00  0.00           C  
ATOM   1075  CD  GLN A 662      34.627  -8.317  81.439  1.00  0.00           C  
ATOM   1076  OE1 GLN A 662      35.406  -8.660  80.545  1.00  0.00           O  
ATOM   1077  NE2 GLN A 662      33.321  -8.557  81.383  1.00  0.00           N  
ATOM   1078  N   LEU A 663      33.752  -4.509  84.204  1.00  0.00           N  
ATOM   1079  CA  LEU A 663      32.920  -4.366  85.383  1.00  0.00           C  
ATOM   1080  C   LEU A 663      31.615  -3.678  85.012  1.00  0.00           C  
ATOM   1081  O   LEU A 663      30.544  -4.062  85.479  1.00  0.00           O  
ATOM   1082  CB  LEU A 663      33.649  -3.524  86.424  1.00  0.00           C  
ATOM   1083  CG  LEU A 663      32.794  -2.964  87.564  1.00  0.00           C  
ATOM   1084  CD1 LEU A 663      32.559  -4.032  88.611  1.00  0.00           C  
ATOM   1085  CD2 LEU A 663      33.502  -1.767  88.170  1.00  0.00           C  
ATOM   1086  N   TYR A 664      31.707  -2.646  84.184  1.00  0.00           N  
ATOM   1087  CA  TYR A 664      30.510  -1.925  83.780  1.00  0.00           C  
ATOM   1088  C   TYR A 664      29.536  -2.879  83.102  1.00  0.00           C  
ATOM   1089  O   TYR A 664      28.351  -2.886  83.426  1.00  0.00           O  
ATOM   1090  CB  TYR A 664      30.858  -0.769  82.843  1.00  0.00           C  
ATOM   1091  CG  TYR A 664      31.493   0.410  83.544  1.00  0.00           C  
ATOM   1092  CD1 TYR A 664      30.925   0.943  84.703  1.00  0.00           C  
ATOM   1093  CD2 TYR A 664      32.643   1.021  83.030  1.00  0.00           C  
ATOM   1094  CE1 TYR A 664      31.480   2.053  85.333  1.00  0.00           C  
ATOM   1095  CE2 TYR A 664      33.207   2.136  83.653  1.00  0.00           C  
ATOM   1096  CZ  TYR A 664      32.616   2.645  84.804  1.00  0.00           C  
ATOM   1097  OH  TYR A 664      33.147   3.760  85.418  1.00  0.00           O  
ATOM   1098  N   LYS A 665      30.034  -3.684  82.166  1.00  0.00           N  
ATOM   1099  CA  LYS A 665      29.174  -4.638  81.494  1.00  0.00           C  
ATOM   1100  C   LYS A 665      28.626  -5.626  82.534  1.00  0.00           C  
ATOM   1101  O   LYS A 665      27.429  -5.920  82.547  1.00  0.00           O  
ATOM   1102  CB  LYS A 665      29.941  -5.363  80.368  1.00  0.00           C  
ATOM   1103  CG  LYS A 665      30.123  -4.498  79.106  1.00  0.00           C  
ATOM   1104  CD  LYS A 665      31.116  -5.088  78.106  1.00  0.00           C  
ATOM   1105  CE  LYS A 665      32.174  -4.048  77.649  1.00  0.00           C  
ATOM   1106  NZ  LYS A 665      31.634  -2.833  76.927  1.00  0.00           N  
ATOM   1107  N   GLN A 666      29.481  -6.112  83.428  1.00  0.00           N  
ATOM   1108  CA  GLN A 666      29.009  -7.045  84.448  1.00  0.00           C  
ATOM   1109  C   GLN A 666      27.870  -6.448  85.260  1.00  0.00           C  
ATOM   1110  O   GLN A 666      26.842  -7.094  85.473  1.00  0.00           O  
ATOM   1111  CB  GLN A 666      30.151  -7.463  85.367  1.00  0.00           C  
ATOM   1112  CG  GLN A 666      31.190  -8.275  84.627  1.00  0.00           C  
ATOM   1113  CD  GLN A 666      32.284  -8.801  85.521  1.00  0.00           C  
ATOM   1114  OE1 GLN A 666      32.137  -9.927  86.057  1.00  0.00           O  
ATOM   1115  NE2 GLN A 666      33.301  -8.074  85.686  1.00  0.00           N  
ATOM   1116  N   ILE A 667      28.058  -5.213  85.710  1.00  0.00           N  
ATOM   1117  CA  ILE A 667      27.034  -4.517  86.476  1.00  0.00           C  
ATOM   1118  C   ILE A 667      25.712  -4.456  85.698  1.00  0.00           C  
ATOM   1119  O   ILE A 667      24.643  -4.730  86.246  1.00  0.00           O  
ATOM   1120  CB  ILE A 667      27.492  -3.086  86.810  1.00  0.00           C  
ATOM   1121  CG1 ILE A 667      28.651  -3.137  87.808  1.00  0.00           C  
ATOM   1122  CG2 ILE A 667      26.336  -2.277  87.380  1.00  0.00           C  
ATOM   1123  CD1 ILE A 667      29.120  -1.764  88.288  1.00  0.00           C  
ATOM   1124  N   MET A 668      25.785  -4.097  84.424  1.00  0.00           N  
ATOM   1125  CA  MET A 668      24.574  -4.003  83.623  1.00  0.00           C  
ATOM   1126  C   MET A 668      23.872  -5.370  83.440  1.00  0.00           C  
ATOM   1127  O   MET A 668      22.664  -5.423  83.207  1.00  0.00           O  
ATOM   1128  CB  MET A 668      24.915  -3.354  82.285  1.00  0.00           C  
ATOM   1129  CG  MET A 668      24.365  -1.938  82.084  1.00  0.00           C  
ATOM   1130  SD  MET A 668      24.357  -0.809  83.476  1.00  0.00           S  
ATOM   1131  CE  MET A 668      22.679  -0.444  83.410  1.00  0.00           C  
ATOM   1132  N   VAL A 669      24.623  -6.469  83.546  1.00  0.00           N  
ATOM   1133  CA  VAL A 669      24.021  -7.803  83.447  1.00  0.00           C  
ATOM   1134  C   VAL A 669      23.058  -7.920  84.636  1.00  0.00           C  
ATOM   1135  O   VAL A 669      21.959  -8.461  84.514  1.00  0.00           O  
ATOM   1136  CB  VAL A 669      25.120  -8.918  83.488  1.00  0.00           C  
ATOM   1137  CG1 VAL A 669      24.547 -10.273  83.957  1.00  0.00           C  
ATOM   1138  CG2 VAL A 669      25.718  -9.081  82.090  1.00  0.00           C  
ATOM   1139  N   GLY A 670      23.473  -7.387  85.785  1.00  0.00           N  
ATOM   1140  CA  GLY A 670      22.619  -7.415  86.962  1.00  0.00           C  
ATOM   1141  C   GLY A 670      21.431  -6.488  86.770  1.00  0.00           C  
ATOM   1142  O   GLY A 670      20.447  -6.556  87.513  1.00  0.00           O  
ATOM   1143  N   VAL A 671      21.512  -5.615  85.767  1.00  0.00           N  
ATOM   1144  CA  VAL A 671      20.420  -4.670  85.504  1.00  0.00           C  
ATOM   1145  C   VAL A 671      19.461  -5.133  84.420  1.00  0.00           C  
ATOM   1146  O   VAL A 671      18.246  -5.117  84.618  1.00  0.00           O  
ATOM   1147  CB  VAL A 671      20.948  -3.281  85.077  1.00  0.00           C  
ATOM   1148  CG1 VAL A 671      19.771  -2.384  84.687  1.00  0.00           C  
ATOM   1149  CG2 VAL A 671      21.756  -2.653  86.205  1.00  0.00           C  
ATOM   1150  N   PHE A 686      20.025  -5.545  83.280  1.00  0.00           N  
ATOM   1151  CA  PHE A 686      19.263  -5.979  82.105  1.00  0.00           C  
ATOM   1152  C   PHE A 686      19.390  -7.450  81.712  1.00  0.00           C  
ATOM   1153  O   PHE A 686      18.784  -7.887  80.729  1.00  0.00           O  
ATOM   1154  CB  PHE A 686      19.647  -5.101  80.901  1.00  0.00           C  
ATOM   1155  CG  PHE A 686      19.160  -3.677  80.989  1.00  0.00           C  
ATOM   1156  CD1 PHE A 686      20.043  -2.609  80.840  1.00  0.00           C  
ATOM   1157  CD2 PHE A 686      17.811  -3.405  81.216  1.00  0.00           C  
ATOM   1158  CE1 PHE A 686      19.587  -1.289  80.880  1.00  0.00           C  
ATOM   1159  CE2 PHE A 686      17.340  -2.089  81.260  1.00  0.00           C  
ATOM   1160  CZ  PHE A 686      18.229  -1.026  81.108  1.00  0.00           C  
ATOM   1161  N   GLU A 687      20.180  -8.207  82.468  1.00  0.00           N  
ATOM   1162  CA  GLU A 687      20.383  -9.646  82.221  1.00  0.00           C  
ATOM   1163  C   GLU A 687      21.222 -10.028  81.001  1.00  0.00           C  
ATOM   1164  O   GLU A 687      21.989 -10.987  81.051  1.00  0.00           O  
ATOM   1165  CB  GLU A 687      19.031 -10.362  82.149  1.00  0.00           C  
ATOM   1166  CG  GLU A 687      18.385 -10.568  83.508  1.00  0.00           C  
ATOM   1167  CD  GLU A 687      16.943 -11.047  83.423  1.00  0.00           C  
ATOM   1168  OE1 GLU A 687      16.614 -11.782  82.471  1.00  0.00           O  
ATOM   1169  OE2 GLU A 687      16.161 -10.690  84.329  1.00  0.00           O  
ATOM   1170  N   ARG A 688      21.037  -9.308  79.900  1.00  0.00           N  
ATOM   1171  CA  ARG A 688      21.785  -9.560  78.672  1.00  0.00           C  
ATOM   1172  C   ARG A 688      21.989  -8.211  78.011  1.00  0.00           C  
ATOM   1173  O   ARG A 688      21.027  -7.470  77.766  1.00  0.00           O  
ATOM   1174  CB  ARG A 688      21.028 -10.533  77.732  1.00  0.00           C  
ATOM   1175  CG  ARG A 688      19.545 -10.716  78.029  1.00  0.00           C  
ATOM   1176  CD  ARG A 688      18.939 -11.801  77.129  1.00  0.00           C  
ATOM   1177  NE  ARG A 688      19.393 -13.143  77.503  1.00  0.00           N  
ATOM   1178  CZ  ARG A 688      19.159 -14.244  76.790  1.00  0.00           C  
ATOM   1179  NH1 ARG A 688      18.475 -14.184  75.651  1.00  0.00           N  
ATOM   1180  NH2 ARG A 688      19.608 -15.410  77.218  1.00  0.00           N  
ATOM   1181  N   VAL A 689      23.249  -7.876  77.762  1.00  0.00           N  
ATOM   1182  CA  VAL A 689      23.584  -6.592  77.164  1.00  0.00           C  
ATOM   1183  C   VAL A 689      24.756  -6.668  76.204  1.00  0.00           C  
ATOM   1184  O   VAL A 689      25.548  -7.612  76.242  1.00  0.00           O  
ATOM   1185  CB  VAL A 689      24.006  -5.556  78.240  1.00  0.00           C  
ATOM   1186  CG1 VAL A 689      22.920  -5.435  79.311  1.00  0.00           C  
ATOM   1187  CG2 VAL A 689      25.361  -5.938  78.844  1.00  0.00           C  
ATOM   1188  N   TYR A 690      24.853  -5.662  75.342  1.00  0.00           N  
ATOM   1189  CA  TYR A 690      25.960  -5.581  74.409  1.00  0.00           C  
ATOM   1190  C   TYR A 690      26.323  -4.114  74.177  1.00  0.00           C  
ATOM   1191  O   TYR A 690      25.550  -3.199  74.488  1.00  0.00           O  
ATOM   1192  CB  TYR A 690      25.627  -6.260  73.071  1.00  0.00           C  
ATOM   1193  CG  TYR A 690      24.539  -5.580  72.279  1.00  0.00           C  
ATOM   1194  CD1 TYR A 690      23.208  -5.989  72.383  1.00  0.00           C  
ATOM   1195  CD2 TYR A 690      24.834  -4.516  71.437  1.00  0.00           C  
ATOM   1196  CE1 TYR A 690      22.197  -5.345  71.657  1.00  0.00           C  
ATOM   1197  CE2 TYR A 690      23.841  -3.868  70.714  1.00  0.00           C  
ATOM   1198  CZ  TYR A 690      22.529  -4.282  70.824  1.00  0.00           C  
ATOM   1199  OH  TYR A 690      21.558  -3.630  70.096  1.00  0.00           O  
ATOM   1200  N   GLU A 691      27.524  -3.902  73.652  1.00  0.00           N  
ATOM   1201  CA  GLU A 691      28.006  -2.565  73.354  1.00  0.00           C  
ATOM   1202  C   GLU A 691      28.893  -2.592  72.122  1.00  0.00           C  
ATOM   1203  O   GLU A 691      29.616  -3.562  71.884  1.00  0.00           O  
ATOM   1204  CB  GLU A 691      28.807  -1.995  74.535  1.00  0.00           C  
ATOM   1205  CG  GLU A 691      29.308  -0.573  74.297  1.00  0.00           C  
ATOM   1206  CD  GLU A 691      29.808   0.108  75.568  1.00  0.00           C  
ATOM   1207  OE1 GLU A 691      29.943   1.349  75.578  1.00  0.00           O  
ATOM   1208  OE2 GLU A 691      30.062  -0.605  76.557  1.00  0.00           O  
ATOM   1209  N   VAL A 692      28.827  -1.522  71.335  1.00  0.00           N  
ATOM   1210  CA  VAL A 692      29.645  -1.373  70.128  1.00  0.00           C  
ATOM   1211  C   VAL A 692      30.454  -0.102  70.347  1.00  0.00           C  
ATOM   1212  O   VAL A 692      29.896   0.993  70.339  1.00  0.00           O  
ATOM   1213  CB  VAL A 692      28.784  -1.155  68.859  1.00  0.00           C  
ATOM   1214  CG1 VAL A 692      29.696  -1.019  67.637  1.00  0.00           C  
ATOM   1215  CG2 VAL A 692      27.808  -2.288  68.681  1.00  0.00           C  
ATOM   1216  N   ALA A 693      31.759  -0.240  70.546  1.00  0.00           N  
ATOM   1217  CA  ALA A 693      32.598   0.940  70.769  1.00  0.00           C  
ATOM   1218  C   ALA A 693      34.087   0.658  70.631  1.00  0.00           C  
ATOM   1219  O   ALA A 693      34.511  -0.501  70.644  1.00  0.00           O  
ATOM   1220  CB  ALA A 693      32.316   1.508  72.152  1.00  0.00           C  
ATOM   1221  N   PRO A 695      34.903   1.718  70.494  1.00  0.00           N  
ATOM   1222  CA  PRO A 695      36.361   1.575  70.359  1.00  0.00           C  
ATOM   1223  C   PRO A 695      36.987   1.076  71.656  1.00  0.00           C  
ATOM   1224  O   PRO A 695      36.450   1.316  72.737  1.00  0.00           O  
ATOM   1225  CB  PRO A 695      36.823   2.991  70.024  1.00  0.00           C  
ATOM   1226  CG  PRO A 695      35.636   3.593  69.345  1.00  0.00           C  
ATOM   1227  CD  PRO A 695      34.490   3.099  70.200  1.00  0.00           C  
ATOM   1228  N   VAL A 696      38.120   0.388  71.555  1.00  0.00           N  
ATOM   1229  CA  VAL A 696      38.804  -0.127  72.739  1.00  0.00           C  
ATOM   1230  C   VAL A 696      40.312  -0.163  72.555  1.00  0.00           C  
ATOM   1231  O   VAL A 696      40.891   0.707  71.915  1.00  0.00           O  
ATOM   1232  CB  VAL A 696      38.326  -1.542  73.093  1.00  0.00           C  
ATOM   1233  CG1 VAL A 696      39.221  -2.132  74.181  1.00  0.00           C  
ATOM   1234  CG2 VAL A 696      36.884  -1.500  73.561  1.00  0.00           C  
ATOM   1235  N   GLU A 725      44.055   1.063  69.017  1.00  0.00           N  
ATOM   1236  CA  GLU A 725      42.619   1.343  69.014  1.00  0.00           C  
ATOM   1237  C   GLU A 725      41.891   0.523  67.953  1.00  0.00           C  
ATOM   1238  O   GLU A 725      42.391   0.367  66.841  1.00  0.00           O  
ATOM   1239  CB  GLU A 725      42.365   2.828  68.743  1.00  0.00           C  
ATOM   1240  CG  GLU A 725      40.901   3.226  68.865  1.00  0.00           C  
ATOM   1241  CD  GLU A 725      40.595   4.558  68.208  1.00  0.00           C  
ATOM   1242  OE1 GLU A 725      40.809   4.677  66.981  1.00  0.00           O  
ATOM   1243  OE2 GLU A 725      40.134   5.487  68.906  1.00  0.00           O  
ATOM   1244  N   TYR A 726      40.711   0.011  68.291  1.00  0.00           N  
ATOM   1245  CA  TYR A 726      39.932  -0.776  67.339  1.00  0.00           C  
ATOM   1246  C   TYR A 726      38.463  -0.878  67.761  1.00  0.00           C  
ATOM   1247  O   TYR A 726      38.135  -0.669  68.928  1.00  0.00           O  
ATOM   1248  CB  TYR A 726      40.539  -2.174  67.192  1.00  0.00           C  
ATOM   1249  CG  TYR A 726      40.505  -2.986  68.459  1.00  0.00           C  
ATOM   1250  CD1 TYR A 726      39.350  -3.661  68.845  1.00  0.00           C  
ATOM   1251  CD2 TYR A 726      41.617  -3.053  69.292  1.00  0.00           C  
ATOM   1252  CE1 TYR A 726      39.301  -4.383  70.031  1.00  0.00           C  
ATOM   1253  CE2 TYR A 726      41.581  -3.771  70.481  1.00  0.00           C  
ATOM   1254  CZ  TYR A 726      40.416  -4.433  70.846  1.00  0.00           C  
ATOM   1255  OH  TYR A 726      40.357  -5.132  72.030  1.00  0.00           O  
ATOM   1256  N   LEU A 729      37.584  -1.183  66.808  1.00  0.00           N  
ATOM   1257  CA  LEU A 729      36.158  -1.305  67.090  1.00  0.00           C  
ATOM   1258  C   LEU A 729      35.884  -2.649  67.758  1.00  0.00           C  
ATOM   1259  O   LEU A 729      36.245  -3.700  67.227  1.00  0.00           O  
ATOM   1260  CB  LEU A 729      35.342  -1.207  65.796  1.00  0.00           C  
ATOM   1261  CG  LEU A 729      34.061  -0.359  65.791  1.00  0.00           C  
ATOM   1262  CD1 LEU A 729      33.098  -0.964  64.796  1.00  0.00           C  
ATOM   1263  CD2 LEU A 729      33.423  -0.311  67.160  1.00  0.00           C  
ATOM   1264  N   SER A 730      35.247  -2.619  68.924  1.00  0.00           N  
ATOM   1265  CA  SER A 730      34.954  -3.853  69.648  1.00  0.00           C  
ATOM   1266  C   SER A 730      33.449  -4.083  69.800  1.00  0.00           C  
ATOM   1267  O   SER A 730      32.705  -3.160  70.132  1.00  0.00           O  
ATOM   1268  CB  SER A 730      35.612  -3.805  71.032  1.00  0.00           C  
ATOM   1269  OG  SER A 730      35.600  -5.084  71.650  1.00  0.00           O  
ATOM   1270  N   LEU A 731      33.014  -5.321  69.559  1.00  0.00           N  
ATOM   1271  CA  LEU A 731      31.603  -5.682  69.679  1.00  0.00           C  
ATOM   1272  C   LEU A 731      31.497  -6.587  70.903  1.00  0.00           C  
ATOM   1273  O   LEU A 731      31.806  -7.786  70.838  1.00  0.00           O  
ATOM   1274  CB  LEU A 731      31.118  -6.402  68.407  1.00  0.00           C  
ATOM   1275  CG  LEU A 731      31.541  -5.843  67.027  1.00  0.00           C  
ATOM   1276  CD1 LEU A 731      30.883  -6.668  65.928  1.00  0.00           C  
ATOM   1277  CD2 LEU A 731      31.146  -4.363  66.881  1.00  0.00           C  
ATOM   1278  N   ASP A 732      31.059  -6.004  72.020  1.00  0.00           N  
ATOM   1279  CA  ASP A 732      30.968  -6.728  73.283  1.00  0.00           C  
ATOM   1280  C   ASP A 732      29.598  -7.267  73.659  1.00  0.00           C  
ATOM   1281  O   ASP A 732      28.569  -6.611  73.488  1.00  0.00           O  
ATOM   1282  CB  ASP A 732      31.506  -5.852  74.415  1.00  0.00           C  
ATOM   1283  CG  ASP A 732      33.010  -5.607  74.296  1.00  0.00           C  
ATOM   1284  OD1 ASP A 732      33.443  -5.051  73.271  1.00  0.00           O  
ATOM   1285  OD2 ASP A 732      33.748  -5.983  75.223  1.00  0.00           O  
ATOM   1286  N   VAL A 733      29.611  -8.476  74.201  1.00  0.00           N  
ATOM   1287  CA  VAL A 733      28.398  -9.149  74.610  1.00  0.00           C  
ATOM   1288  C   VAL A 733      28.600  -9.664  76.031  1.00  0.00           C  
ATOM   1289  O   VAL A 733      29.691 -10.081  76.399  1.00  0.00           O  
ATOM   1290  CB  VAL A 733      28.116 -10.316  73.642  1.00  0.00           C  
ATOM   1291  CG1 VAL A 733      26.861 -11.059  74.047  1.00  0.00           C  
ATOM   1292  CG2 VAL A 733      27.978  -9.775  72.228  1.00  0.00           C  
ATOM   1293  N   GLU A 734      27.561  -9.591  76.843  1.00  0.00           N  
ATOM   1294  CA  GLU A 734      27.664 -10.070  78.203  1.00  0.00           C  
ATOM   1295  C   GLU A 734      26.254 -10.491  78.606  1.00  0.00           C  
ATOM   1296  O   GLU A 734      25.287  -9.730  78.459  1.00  0.00           O  
ATOM   1297  CB  GLU A 734      28.214  -8.974  79.126  1.00  0.00           C  
ATOM   1298  CG  GLU A 734      28.771  -9.464  80.470  1.00  0.00           C  
ATOM   1299  CD  GLU A 734      30.232  -9.951  80.385  1.00  0.00           C  
ATOM   1300  OE1 GLU A 734      31.009  -9.389  79.585  1.00  0.00           O  
ATOM   1301  OE2 GLU A 734      30.609 -10.879  81.128  1.00  0.00           O  
ATOM   1302  N   MET A 735      26.150 -11.724  79.093  1.00  0.00           N  
ATOM   1303  CA  MET A 735      24.869 -12.275  79.493  1.00  0.00           C  
ATOM   1304  C   MET A 735      24.905 -13.065  80.802  1.00  0.00           C  
ATOM   1305  O   MET A 735      25.894 -13.736  81.120  1.00  0.00           O  
ATOM   1306  CB  MET A 735      24.295 -13.142  78.358  1.00  0.00           C  
ATOM   1307  CG  MET A 735      25.077 -14.416  78.009  1.00  0.00           C  
ATOM   1308  SD  MET A 735      24.551 -15.260  76.434  1.00  0.00           S  
ATOM   1309  CE  MET A 735      22.844 -15.703  76.814  1.00  0.00           C  
ATOM   1310  N   GLY A 736      23.810 -12.957  81.557  1.00  0.00           N  
ATOM   1311  CA  GLY A 736      23.681 -13.647  82.828  1.00  0.00           C  
ATOM   1312  C   GLY A 736      22.694 -14.798  82.790  1.00  0.00           C  
ATOM   1313  O   GLY A 736      21.977 -14.975  81.809  1.00  0.00           O  
ATOM   1314  N   PHE A 737      22.648 -15.572  83.873  1.00  0.00           N  
ATOM   1315  CA  PHE A 737      21.763 -16.740  84.010  1.00  0.00           C  
ATOM   1316  C   PHE A 737      22.111 -17.837  83.008  1.00  0.00           C  
ATOM   1317  O   PHE A 737      21.227 -18.499  82.456  1.00  0.00           O  
ATOM   1318  CB  PHE A 737      20.290 -16.338  83.870  1.00  0.00           C  
ATOM   1319  CG  PHE A 737      19.804 -15.474  85.004  1.00  0.00           C  
ATOM   1320  CD1 PHE A 737      19.619 -16.006  86.275  1.00  0.00           C  
ATOM   1321  CD2 PHE A 737      19.591 -14.114  84.814  1.00  0.00           C  
ATOM   1322  CE1 PHE A 737      19.234 -15.199  87.342  1.00  0.00           C  
ATOM   1323  CE2 PHE A 737      19.208 -13.292  85.872  1.00  0.00           C  
ATOM   1324  CZ  PHE A 737      19.028 -13.841  87.143  1.00  0.00           C  
ATOM   1325  N   ILE A 738      23.408 -18.032  82.773  1.00  0.00           N  
ATOM   1326  CA  ILE A 738      23.861 -19.065  81.848  1.00  0.00           C  
ATOM   1327  C   ILE A 738      24.223 -20.318  82.618  1.00  0.00           C  
ATOM   1328  O   ILE A 738      24.359 -20.295  83.841  1.00  0.00           O  
ATOM   1329  CB  ILE A 738      25.115 -18.643  81.069  1.00  0.00           C  
ATOM   1330  CG1 ILE A 738      26.287 -18.437  82.046  1.00  0.00           C  
ATOM   1331  CG2 ILE A 738      24.813 -17.395  80.217  1.00  0.00           C  
ATOM   1332  CD1 ILE A 738      27.602 -18.054  81.384  1.00  0.00           C  
ATOM   1333  N   ALA A 739      24.391 -21.410  81.894  1.00  0.00           N  
ATOM   1334  CA  ALA A 739      24.762 -22.676  82.505  1.00  0.00           C  
ATOM   1335  C   ALA A 739      26.283 -22.763  82.631  1.00  0.00           C  
ATOM   1336  O   ALA A 739      26.807 -23.167  83.670  1.00  0.00           O  
ATOM   1337  CB  ALA A 739      24.219 -23.846  81.655  1.00  0.00           C  
ATOM   1338  N   ASP A 789      26.986 -22.399  81.564  1.00  0.00           N  
ATOM   1339  CA  ASP A 789      28.447 -22.410  81.551  1.00  0.00           C  
ATOM   1340  C   ASP A 789      28.927 -21.677  80.298  1.00  0.00           C  
ATOM   1341  O   ASP A 789      28.108 -21.137  79.556  1.00  0.00           O  
ATOM   1342  CB  ASP A 789      28.986 -23.845  81.578  1.00  0.00           C  
ATOM   1343  CG  ASP A 789      28.402 -24.714  80.485  1.00  0.00           C  
ATOM   1344  OD1 ASP A 789      28.264 -24.230  79.346  1.00  0.00           O  
ATOM   1345  OD2 ASP A 789      28.094 -25.896  80.764  1.00  0.00           O  
ATOM   1346  N   GLU A 790      30.237 -21.660  80.054  1.00  0.00           N  
ATOM   1347  CA  GLU A 790      30.771 -20.951  78.901  1.00  0.00           C  
ATOM   1348  C   GLU A 790      30.178 -21.439  77.586  1.00  0.00           C  
ATOM   1349  O   GLU A 790      30.155 -20.705  76.592  1.00  0.00           O  
ATOM   1350  CB  GLU A 790      32.316 -21.047  78.848  1.00  0.00           C  
ATOM   1351  CG  GLU A 790      32.874 -22.389  78.400  1.00  0.00           C  
ATOM   1352  CD  GLU A 790      33.058 -23.374  79.537  1.00  0.00           C  
ATOM   1353  OE1 GLU A 790      32.188 -23.432  80.427  1.00  0.00           O  
ATOM   1354  OE2 GLU A 790      34.081 -24.094  79.528  1.00  0.00           O  
ATOM   1355  N   GLU A 791      29.679 -22.669  77.574  1.00  0.00           N  
ATOM   1356  CA  GLU A 791      29.090 -23.234  76.360  1.00  0.00           C  
ATOM   1357  C   GLU A 791      27.907 -22.401  75.860  1.00  0.00           C  
ATOM   1358  O   GLU A 791      27.673 -22.325  74.655  1.00  0.00           O  
ATOM   1359  CB  GLU A 791      28.622 -24.666  76.608  1.00  0.00           C  
ATOM   1360  CG  GLU A 791      28.706 -25.520  75.373  1.00  0.00           C  
ATOM   1361  CD  GLU A 791      30.137 -25.663  74.896  1.00  0.00           C  
ATOM   1362  OE1 GLU A 791      30.987 -26.032  75.727  1.00  0.00           O  
ATOM   1363  OE2 GLU A 791      30.419 -25.414  73.701  1.00  0.00           O  
ATOM   1364  N   ASP A 792      27.158 -21.792  76.778  1.00  0.00           N  
ATOM   1365  CA  ASP A 792      26.032 -20.945  76.387  1.00  0.00           C  
ATOM   1366  C   ASP A 792      26.584 -19.761  75.579  1.00  0.00           C  
ATOM   1367  O   ASP A 792      25.943 -19.268  74.649  1.00  0.00           O  
ATOM   1368  CB  ASP A 792      25.293 -20.396  77.621  1.00  0.00           C  
ATOM   1369  CG  ASP A 792      24.477 -21.446  78.353  1.00  0.00           C  
ATOM   1370  OD1 ASP A 792      24.672 -22.657  78.113  1.00  0.00           O  
ATOM   1371  OD2 ASP A 792      23.635 -21.046  79.188  1.00  0.00           O  
ATOM   1372  N   LEU A 793      27.780 -19.307  75.935  1.00  0.00           N  
ATOM   1373  CA  LEU A 793      28.400 -18.186  75.243  1.00  0.00           C  
ATOM   1374  C   LEU A 793      28.821 -18.550  73.828  1.00  0.00           C  
ATOM   1375  O   LEU A 793      28.526 -17.811  72.889  1.00  0.00           O  
ATOM   1376  CB  LEU A 793      29.611 -17.682  76.031  1.00  0.00           C  
ATOM   1377  CG  LEU A 793      29.356 -17.308  77.502  1.00  0.00           C  
ATOM   1378  CD1 LEU A 793      30.696 -17.067  78.187  1.00  0.00           C  
ATOM   1379  CD2 LEU A 793      28.452 -16.076  77.599  1.00  0.00           C  
ATOM   1380  N   MET A 794      29.515 -19.676  73.669  1.00  0.00           N  
ATOM   1381  CA  MET A 794      29.959 -20.130  72.346  1.00  0.00           C  
ATOM   1382  C   MET A 794      28.758 -20.455  71.429  1.00  0.00           C  
ATOM   1383  O   MET A 794      28.776 -20.109  70.253  1.00  0.00           O  
ATOM   1384  CB  MET A 794      30.882 -21.365  72.473  1.00  0.00           C  
ATOM   1385  CG  MET A 794      32.381 -21.048  72.759  1.00  0.00           C  
ATOM   1386  SD  MET A 794      33.424 -22.540  73.019  1.00  0.00           S  
ATOM   1387  CE  MET A 794      33.185 -22.797  74.760  1.00  0.00           C  
ATOM   1388  N   ARG A 795      27.722 -21.108  71.958  1.00  0.00           N  
ATOM   1389  CA  ARG A 795      26.560 -21.416  71.125  1.00  0.00           C  
ATOM   1390  C   ARG A 795      25.910 -20.136  70.627  1.00  0.00           C  
ATOM   1391  O   ARG A 795      25.486 -20.056  69.468  1.00  0.00           O  
ATOM   1392  CB  ARG A 795      25.518 -22.272  71.868  1.00  0.00           C  
ATOM   1393  CG  ARG A 795      25.838 -23.770  71.827  1.00  0.00           C  
ATOM   1394  CD  ARG A 795      24.768 -24.667  72.460  1.00  0.00           C  
ATOM   1395  NE  ARG A 795      25.081 -24.960  73.851  1.00  0.00           N  
ATOM   1396  CZ  ARG A 795      24.561 -24.312  74.883  1.00  0.00           C  
ATOM   1397  NH1 ARG A 795      23.687 -23.334  74.679  1.00  0.00           N  
ATOM   1398  NH2 ARG A 795      24.938 -24.620  76.120  1.00  0.00           N  
ATOM   1399  N   LEU A 796      25.847 -19.126  71.487  1.00  0.00           N  
ATOM   1400  CA  LEU A 796      25.246 -17.869  71.081  1.00  0.00           C  
ATOM   1401  C   LEU A 796      26.131 -17.169  70.046  1.00  0.00           C  
ATOM   1402  O   LEU A 796      25.613 -16.590  69.095  1.00  0.00           O  
ATOM   1403  CB  LEU A 796      25.004 -16.961  72.295  1.00  0.00           C  
ATOM   1404  CG  LEU A 796      24.158 -15.717  71.953  1.00  0.00           C  
ATOM   1405  CD1 LEU A 796      23.411 -15.196  73.175  1.00  0.00           C  
ATOM   1406  CD2 LEU A 796      25.080 -14.655  71.395  1.00  0.00           C  
ATOM   1407  N   GLU A 797      27.455 -17.234  70.200  1.00  0.00           N  
ATOM   1408  CA  GLU A 797      28.312 -16.580  69.219  1.00  0.00           C  
ATOM   1409  C   GLU A 797      28.185 -17.186  67.812  1.00  0.00           C  
ATOM   1410  O   GLU A 797      28.263 -16.461  66.809  1.00  0.00           O  
ATOM   1411  CB  GLU A 797      29.786 -16.584  69.634  1.00  0.00           C  
ATOM   1412  CG  GLU A 797      30.676 -15.983  68.539  1.00  0.00           C  
ATOM   1413  CD  GLU A 797      32.068 -15.627  69.003  1.00  0.00           C  
ATOM   1414  OE1 GLU A 797      32.630 -16.373  69.822  1.00  0.00           O  
ATOM   1415  OE2 GLU A 797      32.598 -14.599  68.518  1.00  0.00           O  
ATOM   1416  N   GLU A 798      28.000 -18.502  67.724  1.00  0.00           N  
ATOM   1417  CA  GLU A 798      27.831 -19.144  66.415  1.00  0.00           C  
ATOM   1418  C   GLU A 798      26.613 -18.569  65.713  1.00  0.00           C  
ATOM   1419  O   GLU A 798      26.696 -18.137  64.555  1.00  0.00           O  
ATOM   1420  CB  GLU A 798      27.642 -20.665  66.555  1.00  0.00           C  
ATOM   1421  CG  GLU A 798      28.931 -21.389  66.840  1.00  0.00           C  
ATOM   1422  CD  GLU A 798      28.789 -22.906  66.825  1.00  0.00           C  
ATOM   1423  OE1 GLU A 798      29.832 -23.576  66.872  1.00  0.00           O  
ATOM   1424  OE2 GLU A 798      27.655 -23.412  66.772  1.00  0.00           O  
ATOM   1425  N   ALA A 799      25.482 -18.562  66.417  1.00  0.00           N  
ATOM   1426  CA  ALA A 799      24.238 -18.043  65.849  1.00  0.00           C  
ATOM   1427  C   ALA A 799      24.384 -16.559  65.510  1.00  0.00           C  
ATOM   1428  O   ALA A 799      23.879 -16.109  64.482  1.00  0.00           O  
ATOM   1429  CB  ALA A 799      23.081 -18.257  66.826  1.00  0.00           C  
ATOM   1430  N   LEU A 800      25.088 -15.815  66.364  1.00  0.00           N  
ATOM   1431  CA  LEU A 800      25.303 -14.390  66.147  1.00  0.00           C  
ATOM   1432  C   LEU A 800      26.114 -14.197  64.872  1.00  0.00           C  
ATOM   1433  O   LEU A 800      25.756 -13.374  64.005  1.00  0.00           O  
ATOM   1434  CB  LEU A 800      26.056 -13.771  67.334  1.00  0.00           C  
ATOM   1435  CG  LEU A 800      26.533 -12.303  67.268  1.00  0.00           C  
ATOM   1436  CD1 LEU A 800      25.338 -11.343  67.221  1.00  0.00           C  
ATOM   1437  CD2 LEU A 800      27.400 -12.021  68.503  1.00  0.00           C  
ATOM   1438  N   LEU A 801      27.206 -14.948  64.759  1.00  0.00           N  
ATOM   1439  CA  LEU A 801      28.053 -14.850  63.579  1.00  0.00           C  
ATOM   1440  C   LEU A 801      27.263 -15.213  62.306  1.00  0.00           C  
ATOM   1441  O   LEU A 801      27.420 -14.578  61.268  1.00  0.00           O  
ATOM   1442  CB  LEU A 801      29.303 -15.756  63.713  1.00  0.00           C  
ATOM   1443  CG  LEU A 801      30.385 -15.356  64.735  1.00  0.00           C  
ATOM   1444  CD1 LEU A 801      31.421 -16.479  64.929  1.00  0.00           C  
ATOM   1445  CD2 LEU A 801      31.081 -14.088  64.236  1.00  0.00           C  
ATOM   1446  N   ALA A 802      26.389 -16.205  62.379  1.00  0.00           N  
ATOM   1447  CA  ALA A 802      25.626 -16.550  61.193  1.00  0.00           C  
ATOM   1448  C   ALA A 802      24.742 -15.374  60.753  1.00  0.00           C  
ATOM   1449  O   ALA A 802      24.603 -15.112  59.558  1.00  0.00           O  
ATOM   1450  CB  ALA A 802      24.773 -17.810  61.442  1.00  0.00           C  
ATOM   1451  N   GLU A 803      24.156 -14.652  61.705  1.00  0.00           N  
ATOM   1452  CA  GLU A 803      23.292 -13.497  61.386  1.00  0.00           C  
ATOM   1453  C   GLU A 803      24.113 -12.342  60.805  1.00  0.00           C  
ATOM   1454  O   GLU A 803      23.717 -11.715  59.828  1.00  0.00           O  
ATOM   1455  CB  GLU A 803      22.570 -13.029  62.659  1.00  0.00           C  
ATOM   1456  CG  GLU A 803      21.636 -11.826  62.492  1.00  0.00           C  
ATOM   1457  CD  GLU A 803      20.162 -12.201  62.589  1.00  0.00           C  
ATOM   1458  OE1 GLU A 803      19.862 -13.297  63.122  1.00  0.00           O  
ATOM   1459  OE2 GLU A 803      19.307 -11.398  62.149  1.00  0.00           O  
ATOM   1460  N   MET A 804      25.266 -12.064  61.401  1.00  0.00           N  
ATOM   1461  CA  MET A 804      26.102 -10.980  60.899  1.00  0.00           C  
ATOM   1462  C   MET A 804      26.487 -11.206  59.420  1.00  0.00           C  
ATOM   1463  O   MET A 804      26.312 -10.315  58.599  1.00  0.00           O  
ATOM   1464  CB  MET A 804      27.361 -10.812  61.793  1.00  0.00           C  
ATOM   1465  CG  MET A 804      27.046 -10.500  63.313  1.00  0.00           C  
ATOM   1466  SD  MET A 804      28.382 -10.706  64.406  1.00  0.00           S  
ATOM   1467  CE  MET A 804      29.509  -9.520  63.865  1.00  0.00           C  
ATOM   1468  N   LEU A 808      27.025 -12.382  59.085  1.00  0.00           N  
ATOM   1469  CA  LEU A 808      27.438 -12.695  57.701  1.00  0.00           C  
ATOM   1470  C   LEU A 808      26.280 -12.630  56.705  1.00  0.00           C  
ATOM   1471  O   LEU A 808      26.391 -12.094  55.597  1.00  0.00           O  
ATOM   1472  CB  LEU A 808      28.045 -14.100  57.617  1.00  0.00           C  
ATOM   1473  CG  LEU A 808      29.382 -14.290  58.311  1.00  0.00           C  
ATOM   1474  CD1 LEU A 808      29.977 -15.621  57.894  1.00  0.00           C  
ATOM   1475  CD2 LEU A 808      30.318 -13.169  57.952  1.00  0.00           C  
ATOM   1476  N   GLU A 809      25.170 -13.221  57.115  1.00  0.00           N  
ATOM   1477  CA  GLU A 809      23.967 -13.258  56.312  1.00  0.00           C  
ATOM   1478  C   GLU A 809      23.500 -11.847  56.002  1.00  0.00           C  
ATOM   1479  O   GLU A 809      23.060 -11.549  54.889  1.00  0.00           O  
ATOM   1480  CB  GLU A 809      22.880 -14.014  57.069  1.00  0.00           C  
ATOM   1481  CG  GLU A 809      21.575 -14.082  56.322  1.00  0.00           C  
ATOM   1482  CD  GLU A 809      21.728 -14.750  54.982  1.00  0.00           C  
ATOM   1483  OE1 GLU A 809      22.325 -15.855  54.932  1.00  0.00           O  
ATOM   1484  OE2 GLU A 809      21.256 -14.182  53.969  1.00  0.00           O  
ATOM   1485  N   GLU A 810      23.594 -10.975  57.001  1.00  0.00           N  
ATOM   1486  CA  GLU A 810      23.181  -9.582  56.828  1.00  0.00           C  
ATOM   1487  C   GLU A 810      24.095  -8.892  55.816  1.00  0.00           C  
ATOM   1488  O   GLU A 810      23.627  -8.154  54.964  1.00  0.00           O  
ATOM   1489  CB  GLU A 810      23.228  -8.854  58.175  1.00  0.00           C  
ATOM   1490  CG  GLU A 810      22.868  -7.372  58.122  1.00  0.00           C  
ATOM   1491  CD  GLU A 810      21.477  -7.105  57.553  1.00  0.00           C  
ATOM   1492  OE1 GLU A 810      20.648  -8.031  57.525  1.00  0.00           O  
ATOM   1493  OE2 GLU A 810      21.216  -5.962  57.146  1.00  0.00           O  
ATOM   1494  N   ALA A 811      25.397  -9.141  55.920  1.00  0.00           N  
ATOM   1495  CA  ALA A 811      26.349  -8.543  55.009  1.00  0.00           C  
ATOM   1496  C   ALA A 811      26.074  -9.002  53.580  1.00  0.00           C  
ATOM   1497  O   ALA A 811      26.215  -8.236  52.619  1.00  0.00           O  
ATOM   1498  CB  ALA A 811      27.763  -8.909  55.416  1.00  0.00           C  
ATOM   1499  N   LEU A 812      25.683 -10.263  53.443  1.00  0.00           N  
ATOM   1500  CA  LEU A 812      25.395 -10.833  52.131  1.00  0.00           C  
ATOM   1501  C   LEU A 812      24.134 -10.232  51.519  1.00  0.00           C  
ATOM   1502  O   LEU A 812      24.111  -9.925  50.331  1.00  0.00           O  
ATOM   1503  CB  LEU A 812      25.245 -12.349  52.253  1.00  0.00           C  
ATOM   1504  CG  LEU A 812      26.148 -13.188  51.346  1.00  0.00           C  
ATOM   1505  CD1 LEU A 812      27.565 -12.631  51.293  1.00  0.00           C  
ATOM   1506  CD2 LEU A 812      26.149 -14.610  51.882  1.00  0.00           C  
ATOM   1507  N   ASN A 813      23.098 -10.049  52.335  1.00  0.00           N  
ATOM   1508  CA  ASN A 813      21.846  -9.502  51.830  1.00  0.00           C  
ATOM   1509  C   ASN A 813      21.783  -7.988  51.641  1.00  0.00           C  
ATOM   1510  O   ASN A 813      20.896  -7.497  50.945  1.00  0.00           O  
ATOM   1511  CB  ASN A 813      20.674  -9.928  52.716  1.00  0.00           C  
ATOM   1512  CG  ASN A 813      20.488 -11.434  52.762  1.00  0.00           C  
ATOM   1513  OD1 ASN A 813      20.876 -12.157  51.836  1.00  0.00           O  
ATOM   1514  ND2 ASN A 813      19.870 -11.916  53.837  1.00  0.00           N  
ATOM   1515  N   THR A 814      22.699  -7.241  52.243  1.00  0.00           N  
ATOM   1516  CA  THR A 814      22.645  -5.792  52.098  1.00  0.00           C  
ATOM   1517  C   THR A 814      23.947  -5.209  51.583  1.00  0.00           C  
ATOM   1518  O   THR A 814      24.021  -4.029  51.243  1.00  0.00           O  
ATOM   1519  CB  THR A 814      22.271  -5.120  53.425  1.00  0.00           C  
ATOM   1520  OG1 THR A 814      23.321  -5.316  54.379  1.00  0.00           O  
ATOM   1521  CG2 THR A 814      20.986  -5.725  53.963  1.00  0.00           C  
ATOM   1522  N   ALA A 815      24.978  -6.037  51.516  1.00  0.00           N  
ATOM   1523  CA  ALA A 815      26.255  -5.572  51.016  1.00  0.00           C  
ATOM   1524  C   ALA A 815      26.857  -6.559  50.017  1.00  0.00           C  
ATOM   1525  O   ALA A 815      28.075  -6.639  49.860  1.00  0.00           O  
ATOM   1526  CB  ALA A 815      27.215  -5.337  52.174  1.00  0.00           C  
ATOM   1527  N   GLY A 818      25.994  -7.304  49.338  1.00  0.00           N  
ATOM   1528  CA  GLY A 818      26.451  -8.274  48.360  1.00  0.00           C  
ATOM   1529  C   GLY A 818      27.345  -7.715  47.268  1.00  0.00           C  
ATOM   1530  O   GLY A 818      28.321  -8.361  46.882  1.00  0.00           O  
ATOM   1531  N   ASP A 819      27.029  -6.528  46.755  1.00  0.00           N  
ATOM   1532  CA  ASP A 819      27.842  -5.939  45.690  1.00  0.00           C  
ATOM   1533  C   ASP A 819      29.301  -5.713  46.095  1.00  0.00           C  
ATOM   1534  O   ASP A 819      30.209  -6.096  45.356  1.00  0.00           O  
ATOM   1535  CB  ASP A 819      27.254  -4.598  45.204  1.00  0.00           C  
ATOM   1536  CG  ASP A 819      25.970  -4.761  44.393  1.00  0.00           C  
ATOM   1537  OD1 ASP A 819      25.711  -5.867  43.863  1.00  0.00           O  
ATOM   1538  OD2 ASP A 819      25.219  -3.766  44.269  1.00  0.00           O  
ATOM   1539  N   GLU A 820      29.532  -5.100  47.257  1.00  0.00           N  
ATOM   1540  CA  GLU A 820      30.899  -4.841  47.690  1.00  0.00           C  
ATOM   1541  C   GLU A 820      31.686  -6.114  47.982  1.00  0.00           C  
ATOM   1542  O   GLU A 820      32.906  -6.148  47.830  1.00  0.00           O  
ATOM   1543  CB  GLU A 820      30.931  -3.906  48.906  1.00  0.00           C  
ATOM   1544  CG  GLU A 820      29.655  -3.846  49.709  1.00  0.00           C  
ATOM   1545  CD  GLU A 820      28.551  -3.057  49.003  1.00  0.00           C  
ATOM   1546  OE1 GLU A 820      28.802  -1.906  48.619  1.00  0.00           O  
ATOM   1547  OE2 GLU A 820      27.450  -3.594  48.869  1.00  0.00           O  
ATOM   1548  N   ILE A 821      30.986  -7.162  48.394  1.00  0.00           N  
ATOM   1549  CA  ILE A 821      31.636  -8.433  48.671  1.00  0.00           C  
ATOM   1550  C   ILE A 821      32.155  -9.014  47.347  1.00  0.00           C  
ATOM   1551  O   ILE A 821      33.308  -9.435  47.260  1.00  0.00           O  
ATOM   1552  CB  ILE A 821      30.650  -9.409  49.359  1.00  0.00           C  
ATOM   1553  CG1 ILE A 821      30.307  -8.881  50.760  1.00  0.00           C  
ATOM   1554  CG2 ILE A 821      31.256 -10.798  49.451  1.00  0.00           C  
ATOM   1555  CD1 ILE A 821      29.264  -9.692  51.512  1.00  0.00           C  
ATOM   1556  N   ARG A 822      31.319  -9.009  46.313  1.00  0.00           N  
ATOM   1557  CA  ARG A 822      31.736  -9.522  45.012  1.00  0.00           C  
ATOM   1558  C   ARG A 822      32.809  -8.651  44.391  1.00  0.00           C  
ATOM   1559  O   ARG A 822      33.678  -9.132  43.667  1.00  0.00           O  
ATOM   1560  CB  ARG A 822      30.535  -9.628  44.078  1.00  0.00           C  
ATOM   1561  CG  ARG A 822      29.702 -10.832  44.421  1.00  0.00           C  
ATOM   1562  CD  ARG A 822      28.583 -11.068  43.455  1.00  0.00           C  
ATOM   1563  NE  ARG A 822      27.316 -10.823  44.121  1.00  0.00           N  
ATOM   1564  CZ  ARG A 822      26.759  -9.625  44.216  1.00  0.00           C  
ATOM   1565  NH1 ARG A 822      27.363  -8.576  43.669  1.00  0.00           N  
ATOM   1566  NH2 ARG A 822      25.616  -9.473  44.874  1.00  0.00           N  
ATOM   1567  N   LEU A 823      32.741  -7.364  44.696  1.00  0.00           N  
ATOM   1568  CA  LEU A 823      33.700  -6.393  44.200  1.00  0.00           C  
ATOM   1569  C   LEU A 823      35.105  -6.750  44.692  1.00  0.00           C  
ATOM   1570  O   LEU A 823      36.076  -6.633  43.952  1.00  0.00           O  
ATOM   1571  CB  LEU A 823      33.307  -5.004  44.706  1.00  0.00           C  
ATOM   1572  CG  LEU A 823      33.729  -3.792  43.893  1.00  0.00           C  
ATOM   1573  CD1 LEU A 823      33.333  -2.529  44.636  1.00  0.00           C  
ATOM   1574  CD2 LEU A 823      35.220  -3.811  43.650  1.00  0.00           C  
ATOM   1575  N   LEU A 824      35.206  -7.179  45.947  1.00  0.00           N  
ATOM   1576  CA  LEU A 824      36.492  -7.550  46.528  1.00  0.00           C  
ATOM   1577  C   LEU A 824      36.842  -8.991  46.178  1.00  0.00           C  
ATOM   1578  O   LEU A 824      37.875  -9.504  46.597  1.00  0.00           O  
ATOM   1579  CB  LEU A 824      36.448  -7.377  48.049  1.00  0.00           C  
ATOM   1580  CG  LEU A 824      36.224  -5.952  48.568  1.00  0.00           C  
ATOM   1581  CD1 LEU A 824      35.911  -5.999  50.055  1.00  0.00           C  
ATOM   1582  CD2 LEU A 824      37.455  -5.094  48.304  1.00  0.00           C  
ATOM   1583  N   GLY A 895      35.969  -9.638  45.411  1.00  0.00           N  
ATOM   1584  CA  GLY A 895      36.201 -11.014  45.006  1.00  0.00           C  
ATOM   1585  C   GLY A 895      36.549 -11.927  46.165  1.00  0.00           C  
ATOM   1586  O   GLY A 895      37.314 -12.873  46.018  1.00  0.00           O  
ATOM   1587  N   ALA A 898      35.972 -11.636  47.323  1.00  0.00           N  
ATOM   1588  CA  ALA A 898      36.217 -12.419  48.518  1.00  0.00           C  
ATOM   1589  C   ALA A 898      35.569 -13.795  48.438  1.00  0.00           C  
ATOM   1590  O   ALA A 898      34.558 -13.983  47.760  1.00  0.00           O  
ATOM   1591  CB  ALA A 898      35.696 -11.671  49.739  1.00  0.00           C  
ATOM   1592  N   THR A 899      36.158 -14.756  49.141  1.00  0.00           N  
ATOM   1593  CA  THR A 899      35.630 -16.117  49.179  1.00  0.00           C  
ATOM   1594  C   THR A 899      34.862 -16.218  50.492  1.00  0.00           C  
ATOM   1595  O   THR A 899      35.418 -15.944  51.550  1.00  0.00           O  
ATOM   1596  CB  THR A 899      36.764 -17.157  49.207  1.00  0.00           C  
ATOM   1597  OG1 THR A 899      37.826 -16.736  48.339  1.00  0.00           O  
ATOM   1598  CG2 THR A 899      36.244 -18.509  48.746  1.00  0.00           C  
ATOM   1599  N   TRP A 900      33.593 -16.605  50.424  1.00  0.00           N  
ATOM   1600  CA  TRP A 900      32.775 -16.726  51.623  1.00  0.00           C  
ATOM   1601  C   TRP A 900      33.179 -17.960  52.427  1.00  0.00           C  
ATOM   1602  O   TRP A 900      33.299 -19.053  51.877  1.00  0.00           O  
ATOM   1603  CB  TRP A 900      31.294 -16.821  51.269  1.00  0.00           C  
ATOM   1604  CG  TRP A 900      30.422 -16.163  52.291  1.00  0.00           C  
ATOM   1605  CD1 TRP A 900      29.444 -16.745  53.046  1.00  0.00           C  
ATOM   1606  CD2 TRP A 900      30.454 -14.783  52.665  1.00  0.00           C  
ATOM   1607  NE1 TRP A 900      28.862 -15.807  53.868  1.00  0.00           N  
ATOM   1608  CE2 TRP A 900      29.464 -14.594  53.655  1.00  0.00           C  
ATOM   1609  CE3 TRP A 900      31.225 -13.685  52.260  1.00  0.00           C  
ATOM   1610  CZ2 TRP A 900      29.224 -13.347  54.246  1.00  0.00           C  
ATOM   1611  CZ3 TRP A 900      30.985 -12.447  52.848  1.00  0.00           C  
ATOM   1612  CH2 TRP A 900      29.993 -12.290  53.829  1.00  0.00           C  
ATOM   1613  N   PRO A 901      33.375 -17.794  53.750  1.00  0.00           N  
ATOM   1614  CA  PRO A 901      33.774 -18.844  54.700  1.00  0.00           C  
ATOM   1615  C   PRO A 901      32.751 -19.954  54.917  1.00  0.00           C  
ATOM   1616  O   PRO A 901      31.592 -19.834  54.520  1.00  0.00           O  
ATOM   1617  CB  PRO A 901      34.015 -18.067  55.994  1.00  0.00           C  
ATOM   1618  CG  PRO A 901      34.289 -16.667  55.526  1.00  0.00           C  
ATOM   1619  CD  PRO A 901      33.284 -16.493  54.437  1.00  0.00           C  
ATOM   1620  N   SER A 902      33.194 -21.033  55.560  1.00  0.00           N  
ATOM   1621  CA  SER A 902      32.313 -22.147  55.869  1.00  0.00           C  
ATOM   1622  C   SER A 902      31.272 -21.616  56.859  1.00  0.00           C  
ATOM   1623  O   SER A 902      31.564 -20.697  57.616  1.00  0.00           O  
ATOM   1624  CB  SER A 902      33.111 -23.315  56.486  1.00  0.00           C  
ATOM   1625  OG  SER A 902      33.714 -22.963  57.725  1.00  0.00           O  
ATOM   1626  N   PHE A 903      30.064 -22.175  56.848  1.00  0.00           N  
ATOM   1627  CA  PHE A 903      29.002 -21.705  57.735  1.00  0.00           C  
ATOM   1628  C   PHE A 903      29.371 -21.794  59.213  1.00  0.00           C  
ATOM   1629  O   PHE A 903      29.760 -22.860  59.701  1.00  0.00           O  
ATOM   1630  CB  PHE A 903      27.705 -22.489  57.481  1.00  0.00           C  
ATOM   1631  CG  PHE A 903      26.488 -21.871  58.121  1.00  0.00           C  
ATOM   1632  CD1 PHE A 903      25.974 -20.669  57.644  1.00  0.00           C  
ATOM   1633  CD2 PHE A 903      25.872 -22.478  59.210  1.00  0.00           C  
ATOM   1634  CE1 PHE A 903      24.860 -20.081  58.238  1.00  0.00           C  
ATOM   1635  CE2 PHE A 903      24.755 -21.898  59.815  1.00  0.00           C  
ATOM   1636  CZ  PHE A 903      24.250 -20.694  59.327  1.00  0.00           C  
ATOM   1637  N   PRO A 904      29.242 -20.673  59.949  1.00  0.00           N  
ATOM   1638  CA  PRO A 904      29.547 -20.564  61.383  1.00  0.00           C  
ATOM   1639  C   PRO A 904      28.600 -21.368  62.278  1.00  0.00           C  
ATOM   1640  O   PRO A 904      27.785 -20.792  62.999  1.00  0.00           O  
ATOM   1641  CB  PRO A 904      29.421 -19.064  61.654  1.00  0.00           C  
ATOM   1642  CG  PRO A 904      29.660 -18.439  60.318  1.00  0.00           C  
ATOM   1643  CD  PRO A 904      28.908 -19.355  59.395  1.00  0.00           C  
ATOM   1644  N   GLN A 905      28.713 -22.693  62.237  1.00  0.00           N  
ATOM   1645  CA  GLN A 905      27.856 -23.571  63.041  1.00  0.00           C  
ATOM   1646  C   GLN A 905      28.575 -24.872  63.430  1.00  0.00           C  
ATOM   1647  O   GLN A 905      29.284 -25.451  62.614  1.00  0.00           O  
ATOM   1648  CB  GLN A 905      26.581 -23.893  62.251  1.00  0.00           C  
ATOM   1649  CG  GLN A 905      25.694 -24.937  62.895  1.00  0.00           C  
ATOM   1650  CD  GLN A 905      24.489 -25.261  62.033  1.00  0.00           C  
ATOM   1651  OE1 GLN A 905      24.623 -25.574  60.842  1.00  0.00           O  
ATOM   1652  NE2 GLN A 905      23.303 -25.200  62.629  1.00  0.00           N  
ATOM   1653  N   ASP A 906      28.373 -25.323  64.666  1.00  0.00           N  
ATOM   1654  CA  ASP A 906      29.022 -26.528  65.170  1.00  0.00           C  
ATOM   1655  C   ASP A 906      30.532 -26.409  65.007  1.00  0.00           C  
ATOM   1656  O   ASP A 906      31.219 -27.387  64.710  1.00  0.00           O  
ATOM   1657  CB  ASP A 906      28.535 -27.772  64.422  1.00  0.00           C  
ATOM   1658  CG  ASP A 906      27.131 -28.185  64.818  1.00  0.00           C  
ATOM   1659  OD1 ASP A 906      26.428 -28.763  63.955  1.00  0.00           O  
ATOM   1660  OD2 ASP A 906      26.730 -27.953  65.985  1.00  0.00           O  
ATOM   1661  N   ILE A 907      31.040 -25.194  65.177  1.00  0.00           N  
ATOM   1662  CA  ILE A 907      32.470 -24.921  65.049  1.00  0.00           C  
ATOM   1663  C   ILE A 907      33.241 -25.896  65.938  1.00  0.00           C  
ATOM   1664  O   ILE A 907      32.804 -26.225  67.043  1.00  0.00           O  
ATOM   1665  CB  ILE A 907      32.764 -23.455  65.471  1.00  0.00           C  
ATOM   1666  CG1 ILE A 907      32.042 -22.501  64.493  1.00  0.00           C  
ATOM   1667  CG2 ILE A 907      34.264 -23.201  65.514  1.00  0.00           C  
ATOM   1668  CD1 ILE A 907      32.177 -21.024  64.824  1.00  0.00           C  
ATOM   1669  N   PRO A 908      34.379 -26.400  65.456  1.00  0.00           N  
ATOM   1670  CA  PRO A 908      35.206 -27.343  66.225  1.00  0.00           C  
ATOM   1671  C   PRO A 908      35.713 -26.718  67.529  1.00  0.00           C  
ATOM   1672  O   PRO A 908      36.115 -25.556  67.540  1.00  0.00           O  
ATOM   1673  CB  PRO A 908      36.358 -27.653  65.263  1.00  0.00           C  
ATOM   1674  CG  PRO A 908      35.728 -27.519  63.922  1.00  0.00           C  
ATOM   1675  CD  PRO A 908      34.865 -26.281  64.071  1.00  0.00           C  
ATOM   1676  N   ARG A 909      35.673 -27.485  68.617  1.00  0.00           N  
ATOM   1677  CA  ARG A 909      36.146 -27.022  69.922  1.00  0.00           C  
ATOM   1678  C   ARG A 909      37.429 -27.797  70.193  1.00  0.00           C  
ATOM   1679  O   ARG A 909      37.455 -29.025  70.068  1.00  0.00           O  
ATOM   1680  CB  ARG A 909      35.142 -27.357  71.031  1.00  0.00           C  
ATOM   1681  CG  ARG A 909      33.661 -27.069  70.728  1.00  0.00           C  
ATOM   1682  CD  ARG A 909      33.314 -25.616  70.956  1.00  0.00           C  
ATOM   1683  NE  ARG A 909      31.908 -25.390  71.303  1.00  0.00           N  
ATOM   1684  CZ  ARG A 909      30.906 -25.258  70.435  1.00  0.00           C  
ATOM   1685  NH1 ARG A 909      31.116 -25.335  69.125  1.00  0.00           N  
ATOM   1686  NH2 ARG A 909      29.681 -25.008  70.886  1.00  0.00           N  
ATOM   1687  N   LEU A 910      38.489 -27.099  70.573  1.00  0.00           N  
ATOM   1688  CA  LEU A 910      39.762 -27.755  70.847  1.00  0.00           C  
ATOM   1689  C   LEU A 910      40.384 -27.147  72.098  1.00  0.00           C  
ATOM   1690  O   LEU A 910      40.641 -25.946  72.132  1.00  0.00           O  
ATOM   1691  CB  LEU A 910      40.690 -27.548  69.655  1.00  0.00           C  
ATOM   1692  CG  LEU A 910      41.962 -28.379  69.580  1.00  0.00           C  
ATOM   1693  CD1 LEU A 910      41.616 -29.841  69.300  1.00  0.00           C  
ATOM   1694  CD2 LEU A 910      42.830 -27.828  68.469  1.00  0.00           C  
ATOM   1695  N   THR A 911      40.638 -27.956  73.123  1.00  0.00           N  
ATOM   1696  CA  THR A 911      41.232 -27.412  74.348  1.00  0.00           C  
ATOM   1697  C   THR A 911      42.650 -26.918  74.112  1.00  0.00           C  
ATOM   1698  O   THR A 911      43.337 -27.388  73.206  1.00  0.00           O  
ATOM   1699  CB  THR A 911      41.308 -28.446  75.495  1.00  0.00           C  
ATOM   1700  OG1 THR A 911      42.158 -29.525  75.103  1.00  0.00           O  
ATOM   1701  CG2 THR A 911      39.913 -28.976  75.852  1.00  0.00           C  
ATOM   1702  N   HIS A 912      43.080 -25.969  74.941  1.00  0.00           N  
ATOM   1703  CA  HIS A 912      44.419 -25.403  74.856  1.00  0.00           C  
ATOM   1704  C   HIS A 912      45.480 -26.488  74.965  1.00  0.00           C  
ATOM   1705  O   HIS A 912      46.457 -26.473  74.217  1.00  0.00           O  
ATOM   1706  CB  HIS A 912      44.622 -24.375  75.975  1.00  0.00           C  
ATOM   1707  CG  HIS A 912      45.884 -23.573  75.853  1.00  0.00           C  
ATOM   1708  ND1 HIS A 912      47.024 -23.860  76.574  1.00  0.00           N  
ATOM   1709  CD2 HIS A 912      46.171 -22.470  75.121  1.00  0.00           C  
ATOM   1710  CE1 HIS A 912      47.955 -22.965  76.296  1.00  0.00           C  
ATOM   1711  NE2 HIS A 912      47.465 -22.110  75.417  1.00  0.00           N  
ATOM   1712  N   ALA A 913      45.288 -27.427  75.892  1.00  0.00           N  
ATOM   1713  CA  ALA A 913      46.247 -28.513  76.083  1.00  0.00           C  
ATOM   1714  C   ALA A 913      46.392 -29.357  74.825  1.00  0.00           C  
ATOM   1715  O   ALA A 913      47.511 -29.600  74.369  1.00  0.00           O  
ATOM   1716  CB  ALA A 913      45.838 -29.396  77.265  1.00  0.00           C  
ATOM   1717  N   GLU A 914      45.274 -29.796  74.250  1.00  0.00           N  
ATOM   1718  CA  GLU A 914      45.354 -30.608  73.038  1.00  0.00           C  
ATOM   1719  C   GLU A 914      45.974 -29.784  71.910  1.00  0.00           C  
ATOM   1720  O   GLU A 914      46.780 -30.291  71.124  1.00  0.00           O  
ATOM   1721  CB  GLU A 914      43.975 -31.142  72.610  1.00  0.00           C  
ATOM   1722  CG  GLU A 914      44.036 -31.912  71.274  1.00  0.00           C  
ATOM   1723  CD  GLU A 914      42.808 -32.775  70.971  1.00  0.00           C  
ATOM   1724  OE1 GLU A 914      42.909 -33.619  70.048  1.00  0.00           O  
ATOM   1725  OE2 GLU A 914      41.754 -32.620  71.629  1.00  0.00           O  
ATOM   1726  N   ALA A 915      45.607 -28.508  71.835  1.00  0.00           N  
ATOM   1727  CA  ALA A 915      46.147 -27.629  70.798  1.00  0.00           C  
ATOM   1728  C   ALA A 915      47.680 -27.599  70.878  1.00  0.00           C  
ATOM   1729  O   ALA A 915      48.360 -27.666  69.858  1.00  0.00           O  
ATOM   1730  CB  ALA A 915      45.584 -26.216  70.961  1.00  0.00           C  
ATOM   1731  N   LYS A 916      48.213 -27.503  72.094  1.00  0.00           N  
ATOM   1732  CA  LYS A 916      49.657 -27.471  72.289  1.00  0.00           C  
ATOM   1733  C   LYS A 916      50.313 -28.749  71.777  1.00  0.00           C  
ATOM   1734  O   LYS A 916      51.300 -28.694  71.034  1.00  0.00           O  
ATOM   1735  CB  LYS A 916      49.995 -27.245  73.766  1.00  0.00           C  
ATOM   1736  CG  LYS A 916      49.734 -25.809  74.220  1.00  0.00           C  
ATOM   1737  CD  LYS A 916      49.907 -25.615  75.723  1.00  0.00           C  
ATOM   1738  CE  LYS A 916      51.357 -25.702  76.163  1.00  0.00           C  
ATOM   1739  NZ  LYS A 916      51.470 -25.423  77.628  1.00  0.00           N  
ATOM   1740  N   ARG A 917      49.772 -29.902  72.158  1.00  0.00           N  
ATOM   1741  CA  ARG A 917      50.334 -31.169  71.683  1.00  0.00           C  
ATOM   1742  C   ARG A 917      50.349 -31.178  70.165  1.00  0.00           C  
ATOM   1743  O   ARG A 917      51.358 -31.510  69.551  1.00  0.00           O  
ATOM   1744  CB  ARG A 917      49.515 -32.370  72.165  1.00  0.00           C  
ATOM   1745  CG  ARG A 917      49.585 -32.655  73.645  1.00  0.00           C  
ATOM   1746  CD  ARG A 917      49.223 -34.117  73.913  1.00  0.00           C  
ATOM   1747  NE  ARG A 917      47.872 -34.466  73.485  1.00  0.00           N  
ATOM   1748  CZ  ARG A 917      46.766 -34.147  74.153  1.00  0.00           C  
ATOM   1749  NH1 ARG A 917      46.845 -33.466  75.292  1.00  0.00           N  
ATOM   1750  NH2 ARG A 917      45.578 -34.509  73.686  1.00  0.00           N  
ATOM   1751  N   ILE A 918      49.224 -30.813  69.563  1.00  0.00           N  
ATOM   1752  CA  ILE A 918      49.118 -30.800  68.110  1.00  0.00           C  
ATOM   1753  C   ILE A 918      50.138 -29.865  67.474  1.00  0.00           C  
ATOM   1754  O   ILE A 918      50.758 -30.207  66.467  1.00  0.00           O  
ATOM   1755  CB  ILE A 918      47.688 -30.408  67.673  1.00  0.00           C  
ATOM   1756  CG1 ILE A 918      46.714 -31.524  68.069  1.00  0.00           C  
ATOM   1757  CG2 ILE A 918      47.639 -30.151  66.174  1.00  0.00           C  
ATOM   1758  CD1 ILE A 918      45.255 -31.208  67.834  1.00  0.00           C  
ATOM   1759  N   LEU A 919      50.318 -28.687  68.062  1.00  0.00           N  
ATOM   1760  CA  LEU A 919      51.277 -27.714  67.540  1.00  0.00           C  
ATOM   1761  C   LEU A 919      52.701 -28.264  67.490  1.00  0.00           C  
ATOM   1762  O   LEU A 919      53.350 -28.242  66.442  1.00  0.00           O  
ATOM   1763  CB  LEU A 919      51.244 -26.436  68.389  1.00  0.00           C  
ATOM   1764  CG  LEU A 919      50.218 -25.393  67.947  1.00  0.00           C  
ATOM   1765  CD1 LEU A 919      49.921 -24.422  69.081  1.00  0.00           C  
ATOM   1766  CD2 LEU A 919      50.747 -24.660  66.724  1.00  0.00           C  
ATOM   1767  N   LYS A 920      53.174 -28.763  68.628  1.00  0.00           N  
ATOM   1768  CA  LYS A 920      54.522 -29.310  68.743  1.00  0.00           C  
ATOM   1769  C   LYS A 920      54.712 -30.661  68.046  1.00  0.00           C  
ATOM   1770  O   LYS A 920      55.660 -30.847  67.282  1.00  0.00           O  
ATOM   1771  CB  LYS A 920      54.889 -29.431  70.225  1.00  0.00           C  
ATOM   1772  CG  LYS A 920      56.126 -30.264  70.508  1.00  0.00           C  
ATOM   1773  CD  LYS A 920      56.406 -30.331  72.003  1.00  0.00           C  
ATOM   1774  CE  LYS A 920      57.355 -31.474  72.343  1.00  0.00           C  
ATOM   1775  NZ  LYS A 920      56.749 -32.817  72.074  1.00  0.00           N  
ATOM   1776  N   GLU A1108      53.802 -31.592  68.300  1.00  0.00           N  
ATOM   1777  CA  GLU A1108      53.889 -32.927  67.729  1.00  0.00           C  
ATOM   1778  C   GLU A1108      53.519 -33.090  66.247  1.00  0.00           C  
ATOM   1779  O   GLU A1108      54.239 -33.758  65.509  1.00  0.00           O  
ATOM   1780  CB  GLU A1108      53.052 -33.889  68.577  1.00  0.00           C  
ATOM   1781  CG  GLU A1108      53.581 -34.096  69.996  1.00  0.00           C  
ATOM   1782  CD  GLU A1108      52.634 -34.915  70.853  1.00  0.00           C  
ATOM   1783  OE1 GLU A1108      51.978 -35.827  70.303  1.00  0.00           O  
ATOM   1784  OE2 GLU A1108      52.556 -34.661  72.080  1.00  0.00           O  
ATOM   1785  N   GLU A1112      52.416 -32.487  65.809  1.00  0.00           N  
ATOM   1786  CA  GLU A1112      51.977 -32.614  64.415  1.00  0.00           C  
ATOM   1787  C   GLU A1112      52.317 -31.421  63.519  1.00  0.00           C  
ATOM   1788  O   GLU A1112      52.611 -31.589  62.334  1.00  0.00           O  
ATOM   1789  CB  GLU A1112      50.460 -32.836  64.349  1.00  0.00           C  
ATOM   1790  CG  GLU A1112      49.936 -33.986  65.193  1.00  0.00           C  
ATOM   1791  CD  GLU A1112      48.454 -34.240  64.973  1.00  0.00           C  
ATOM   1792  OE1 GLU A1112      47.886 -35.108  65.671  1.00  0.00           O  
ATOM   1793  OE2 GLU A1112      47.857 -33.578  64.098  1.00  0.00           O  
ATOM   1794  N   LEU A1113      52.259 -30.218  64.084  1.00  0.00           N  
ATOM   1795  CA  LEU A1113      52.529 -28.996  63.331  1.00  0.00           C  
ATOM   1796  C   LEU A1113      53.961 -28.501  63.506  1.00  0.00           C  
ATOM   1797  O   LEU A1113      54.313 -27.424  63.026  1.00  0.00           O  
ATOM   1798  CB  LEU A1113      51.549 -27.900  63.760  1.00  0.00           C  
ATOM   1799  CG  LEU A1113      50.079 -28.318  63.719  1.00  0.00           C  
ATOM   1800  CD1 LEU A1113      49.202 -27.232  64.317  1.00  0.00           C  
ATOM   1801  CD2 LEU A1113      49.677 -28.613  62.292  1.00  0.00           C  
ATOM   1802  N   GLY A1114      54.778 -29.286  64.200  1.00  0.00           N  
ATOM   1803  CA  GLY A1114      56.168 -28.912  64.422  1.00  0.00           C  
ATOM   1804  C   GLY A1114      56.405 -27.442  64.732  1.00  0.00           C  
ATOM   1805  O   GLY A1114      57.090 -26.749  63.980  1.00  0.00           O  
ATOM   1806  N   TYR A1115      55.844 -26.967  65.840  1.00  0.00           N  
ATOM   1807  CA  TYR A1115      55.996 -25.576  66.257  1.00  0.00           C  
ATOM   1808  C   TYR A1115      56.239 -25.507  67.764  1.00  0.00           C  
ATOM   1809  O   TYR A1115      55.461 -26.048  68.549  1.00  0.00           O  
ATOM   1810  CB  TYR A1115      54.734 -24.767  65.912  1.00  0.00           C  
ATOM   1811  CG  TYR A1115      54.830 -23.308  66.308  1.00  0.00           C  
ATOM   1812  CD1 TYR A1115      55.578 -22.410  65.551  1.00  0.00           C  
ATOM   1813  CD2 TYR A1115      54.248 -22.845  67.485  1.00  0.00           C  
ATOM   1814  CE1 TYR A1115      55.752 -21.086  65.962  1.00  0.00           C  
ATOM   1815  CE2 TYR A1115      54.417 -21.524  67.907  1.00  0.00           C  
ATOM   1816  CZ  TYR A1115      55.175 -20.652  67.140  1.00  0.00           C  
ATOM   1817  OH  TYR A1115      55.387 -19.357  67.562  1.00  0.00           O  
ATOM   1818  N   PRO A1116      57.322 -24.838  68.191  1.00  0.00           N  
ATOM   1819  CA  PRO A1116      57.650 -24.707  69.616  1.00  0.00           C  
ATOM   1820  C   PRO A1116      56.681 -23.784  70.350  1.00  0.00           C  
ATOM   1821  O   PRO A1116      57.019 -22.642  70.659  1.00  0.00           O  
ATOM   1822  CB  PRO A1116      59.069 -24.147  69.587  1.00  0.00           C  
ATOM   1823  CG  PRO A1116      59.042 -23.271  68.378  1.00  0.00           C  
ATOM   1824  CD  PRO A1116      58.332 -24.155  67.361  1.00  0.00           C  
ATOM   1825  N   VAL A1117      55.478 -24.281  70.626  1.00  0.00           N  
ATOM   1826  CA  VAL A1117      54.457 -23.492  71.315  1.00  0.00           C  
ATOM   1827  C   VAL A1117      54.806 -23.249  72.780  1.00  0.00           C  
ATOM   1828  O   VAL A1117      55.536 -24.033  73.382  1.00  0.00           O  
ATOM   1829  CB  VAL A1117      53.080 -24.198  71.266  1.00  0.00           C  
ATOM   1830  CG1 VAL A1117      53.150 -25.530  71.992  1.00  0.00           C  
ATOM   1831  CG2 VAL A1117      52.016 -23.315  71.899  1.00  0.00           C  
ATOM   1832  N   GLY A1118      54.270 -22.168  73.344  1.00  0.00           N  
ATOM   1833  CA  GLY A1118      54.512 -21.832  74.738  1.00  0.00           C  
ATOM   1834  C   GLY A1118      53.213 -21.782  75.528  1.00  0.00           C  
ATOM   1835  O   GLY A1118      52.182 -22.247  75.040  1.00  0.00           O  
ATOM   1836  N   GLN A1124      53.242 -21.228  76.740  1.00  0.00           N  
ATOM   1837  CA  GLN A1124      52.032 -21.142  77.569  1.00  0.00           C  
ATOM   1838  C   GLN A1124      51.037 -20.189  76.901  1.00  0.00           C  
ATOM   1839  O   GLN A1124      49.830 -20.256  77.142  1.00  0.00           O  
ATOM   1840  CB  GLN A1124      52.384 -20.634  78.978  1.00  0.00           C  
ATOM   1841  CG  GLN A1124      51.230 -20.657  79.995  1.00  0.00           C  
ATOM   1842  CD  GLN A1124      51.038 -22.015  80.670  1.00  0.00           C  
ATOM   1843  OE1 GLN A1124      50.721 -23.017  80.017  1.00  0.00           O  
ATOM   1844  NE2 GLN A1124      51.231 -22.049  81.991  1.00  0.00           N  
ATOM   1845  N   ASP A1125      51.564 -19.302  76.063  1.00  0.00           N  
ATOM   1846  CA  ASP A1125      50.756 -18.335  75.337  1.00  0.00           C  
ATOM   1847  C   ASP A1125      50.788 -18.639  73.853  1.00  0.00           C  
ATOM   1848  O   ASP A1125      51.862 -18.756  73.256  1.00  0.00           O  
ATOM   1849  CB  ASP A1125      51.283 -16.919  75.548  1.00  0.00           C  
ATOM   1850  CG  ASP A1125      50.565 -16.193  76.654  1.00  0.00           C  
ATOM   1851  OD1 ASP A1125      49.337 -15.988  76.529  1.00  0.00           O  
ATOM   1852  OD2 ASP A1125      51.229 -15.824  77.645  1.00  0.00           O  
ATOM   1853  N   LEU A1126      49.612 -18.764  73.253  1.00  0.00           N  
ATOM   1854  CA  LEU A1126      49.533 -19.036  71.829  1.00  0.00           C  
ATOM   1855  C   LEU A1126      49.878 -17.768  71.062  1.00  0.00           C  
ATOM   1856  O   LEU A1126      49.257 -16.724  71.256  1.00  0.00           O  
ATOM   1857  CB  LEU A1126      48.129 -19.507  71.456  1.00  0.00           C  
ATOM   1858  CG  LEU A1126      47.632 -20.764  72.166  1.00  0.00           C  
ATOM   1859  CD1 LEU A1126      46.267 -21.143  71.607  1.00  0.00           C  
ATOM   1860  CD2 LEU A1126      48.627 -21.907  71.973  1.00  0.00           C  
ATOM   1861  N   SER A1127      50.879 -17.873  70.196  1.00  0.00           N  
ATOM   1862  CA  SER A1127      51.334 -16.751  69.385  1.00  0.00           C  
ATOM   1863  C   SER A1127      50.517 -16.666  68.105  1.00  0.00           C  
ATOM   1864  O   SER A1127      49.812 -17.606  67.739  1.00  0.00           O  
ATOM   1865  CB  SER A1127      52.790 -16.947  68.986  1.00  0.00           C  
ATOM   1866  OG  SER A1127      52.874 -17.969  68.006  1.00  0.00           O  
ATOM   1867  N   GLU A1128      50.656 -15.539  67.415  1.00  0.00           N  
ATOM   1868  CA  GLU A1128      49.959 -15.300  66.165  1.00  0.00           C  
ATOM   1869  C   GLU A1128      50.289 -16.407  65.166  1.00  0.00           C  
ATOM   1870  O   GLU A1128      49.421 -16.876  64.422  1.00  0.00           O  
ATOM   1871  CB  GLU A1128      50.380 -13.948  65.599  1.00  0.00           C  
ATOM   1872  CG  GLU A1128      49.567 -13.483  64.411  1.00  0.00           C  
ATOM   1873  CD  GLU A1128      50.078 -12.170  63.836  1.00  0.00           C  
ATOM   1874  OE1 GLU A1128      50.273 -11.213  64.621  1.00  0.00           O  
ATOM   1875  OE2 GLU A1128      50.277 -12.097  62.603  1.00  0.00           O  
ATOM   1876  N   GLU A1129      51.551 -16.824  65.159  1.00  0.00           N  
ATOM   1877  CA  GLU A1129      52.006 -17.883  64.260  1.00  0.00           C  
ATOM   1878  C   GLU A1129      51.342 -19.209  64.637  1.00  0.00           C  
ATOM   1879  O   GLU A1129      50.870 -19.939  63.769  1.00  0.00           O  
ATOM   1880  CB  GLU A1129      53.537 -18.004  64.337  1.00  0.00           C  
ATOM   1881  CG  GLU A1129      54.140 -19.193  63.588  1.00  0.00           C  
ATOM   1882  CD  GLU A1129      53.672 -19.303  62.152  1.00  0.00           C  
ATOM   1883  OE1 GLU A1129      53.200 -18.292  61.588  1.00  0.00           O  
ATOM   1884  OE2 GLU A1129      53.785 -20.403  61.570  1.00  0.00           O  
ATOM   1885  N   ALA A1130      51.311 -19.500  65.937  1.00  0.00           N  
ATOM   1886  CA  ALA A1130      50.698 -20.724  66.447  1.00  0.00           C  
ATOM   1887  C   ALA A1130      49.220 -20.745  66.089  1.00  0.00           C  
ATOM   1888  O   ALA A1130      48.694 -21.741  65.579  1.00  0.00           O  
ATOM   1889  CB  ALA A1130      50.859 -20.808  67.961  1.00  0.00           C  
ATOM   1890  N   GLU A1131      48.548 -19.636  66.370  1.00  0.00           N  
ATOM   1891  CA  GLU A1131      47.132 -19.524  66.077  1.00  0.00           C  
ATOM   1892  C   GLU A1131      46.880 -19.704  64.583  1.00  0.00           C  
ATOM   1893  O   GLU A1131      45.911 -20.354  64.185  1.00  0.00           O  
ATOM   1894  CB  GLU A1131      46.603 -18.177  66.578  1.00  0.00           C  
ATOM   1895  CG  GLU A1131      46.442 -18.132  68.100  1.00  0.00           C  
ATOM   1896  CD  GLU A1131      46.186 -16.733  68.634  1.00  0.00           C  
ATOM   1897  OE1 GLU A1131      45.693 -16.599  69.777  1.00  0.00           O  
ATOM   1898  OE2 GLU A1131      46.489 -15.758  67.917  1.00  0.00           O  
ATOM   1899  N   ARG A1132      47.767 -19.157  63.756  1.00  0.00           N  
ATOM   1900  CA  ARG A1132      47.624 -19.279  62.309  1.00  0.00           C  
ATOM   1901  C   ARG A1132      47.758 -20.745  61.907  1.00  0.00           C  
ATOM   1902  O   ARG A1132      47.028 -21.241  61.041  1.00  0.00           O  
ATOM   1903  CB  ARG A1132      48.695 -18.452  61.596  1.00  0.00           C  
ATOM   1904  CG  ARG A1132      48.586 -18.472  60.074  1.00  0.00           C  
ATOM   1905  CD  ARG A1132      49.823 -17.860  59.426  1.00  0.00           C  
ATOM   1906  NE  ARG A1132      51.007 -18.717  59.598  1.00  0.00           N  
ATOM   1907  CZ  ARG A1132      51.225 -19.830  58.903  1.00  0.00           C  
ATOM   1908  NH1 ARG A1132      50.349 -20.223  57.986  1.00  0.00           N  
ATOM   1909  NH2 ARG A1132      52.310 -20.550  59.130  1.00  0.00           N  
ATOM   1910  N   LEU A1133      48.701 -21.431  62.545  1.00  0.00           N  
ATOM   1911  CA  LEU A1133      48.939 -22.839  62.284  1.00  0.00           C  
ATOM   1912  C   LEU A1133      47.671 -23.622  62.616  1.00  0.00           C  
ATOM   1913  O   LEU A1133      47.220 -24.451  61.827  1.00  0.00           O  
ATOM   1914  CB  LEU A1133      50.125 -23.337  63.132  1.00  0.00           C  
ATOM   1915  CG  LEU A1133      51.523 -23.466  62.498  1.00  0.00           C  
ATOM   1916  CD1 LEU A1133      51.740 -22.389  61.461  1.00  0.00           C  
ATOM   1917  CD2 LEU A1133      52.603 -23.391  63.582  1.00  0.00           C  
ATOM   1918  N   LEU A1134      47.090 -23.347  63.783  1.00  0.00           N  
ATOM   1919  CA  LEU A1134      45.869 -24.030  64.196  1.00  0.00           C  
ATOM   1920  C   LEU A1134      44.760 -23.811  63.176  1.00  0.00           C  
ATOM   1921  O   LEU A1134      43.918 -24.686  62.958  1.00  0.00           O  
ATOM   1922  CB  LEU A1134      45.415 -23.534  65.568  1.00  0.00           C  
ATOM   1923  CG  LEU A1134      46.338 -23.901  66.735  1.00  0.00           C  
ATOM   1924  CD1 LEU A1134      45.875 -23.201  68.009  1.00  0.00           C  
ATOM   1925  CD2 LEU A1134      46.347 -25.412  66.908  1.00  0.00           C  
ATOM   1926  N   GLY A1135      44.766 -22.637  62.552  1.00  0.00           N  
ATOM   1927  CA  GLY A1135      43.761 -22.322  61.550  1.00  0.00           C  
ATOM   1928  C   GLY A1135      43.781 -23.317  60.400  1.00  0.00           C  
ATOM   1929  O   GLY A1135      42.737 -23.814  59.979  1.00  0.00           O  
ATOM   1930  N   GLU A1136      44.978 -23.609  59.895  1.00  0.00           N  
ATOM   1931  CA  GLU A1136      45.147 -24.541  58.786  1.00  0.00           C  
ATOM   1932  C   GLU A1136      44.777 -25.950  59.225  1.00  0.00           C  
ATOM   1933  O   GLU A1136      44.092 -26.687  58.511  1.00  0.00           O  
ATOM   1934  CB  GLU A1136      46.594 -24.528  58.293  1.00  0.00           C  
ATOM   1935  CG  GLU A1136      47.165 -23.138  58.091  1.00  0.00           C  
ATOM   1936  CD  GLU A1136      48.594 -23.156  57.566  1.00  0.00           C  
ATOM   1937  OE1 GLU A1136      49.456 -23.829  58.179  1.00  0.00           O  
ATOM   1938  OE2 GLU A1136      48.856 -22.495  56.540  1.00  0.00           O  
ATOM   1939  N   TYR A1137      45.233 -26.322  60.412  1.00  0.00           N  
ATOM   1940  CA  TYR A1137      44.942 -27.638  60.937  1.00  0.00           C  
ATOM   1941  C   TYR A1137      43.440 -27.840  61.098  1.00  0.00           C  
ATOM   1942  O   TYR A1137      42.945 -28.965  60.990  1.00  0.00           O  
ATOM   1943  CB  TYR A1137      45.657 -27.841  62.279  1.00  0.00           C  
ATOM   1944  CG  TYR A1137      45.226 -29.085  63.019  1.00  0.00           C  
ATOM   1945  CD1 TYR A1137      44.187 -29.040  63.941  1.00  0.00           C  
ATOM   1946  CD2 TYR A1137      45.850 -30.310  62.789  1.00  0.00           C  
ATOM   1947  CE1 TYR A1137      43.776 -30.177  64.620  1.00  0.00           C  
ATOM   1948  CE2 TYR A1137      45.444 -31.461  63.463  1.00  0.00           C  
ATOM   1949  CZ  TYR A1137      44.411 -31.388  64.377  1.00  0.00           C  
ATOM   1950  OH  TYR A1137      44.006 -32.509  65.068  1.00  0.00           O  
ATOM   1951  N   ALA A1138      42.715 -26.752  61.348  1.00  0.00           N  
ATOM   1952  CA  ALA A1138      41.267 -26.837  61.518  1.00  0.00           C  
ATOM   1953  C   ALA A1138      40.572 -26.986  60.174  1.00  0.00           C  
ATOM   1954  O   ALA A1138      39.615 -27.751  60.041  1.00  0.00           O  
ATOM   1955  CB  ALA A1138      40.745 -25.603  62.242  1.00  0.00           C  
ATOM   1956  N   LYS A1139      41.053 -26.259  59.173  1.00  0.00           N  
ATOM   1957  CA  LYS A1139      40.440 -26.354  57.861  1.00  0.00           C  
ATOM   1958  C   LYS A1139      40.793 -27.688  57.210  1.00  0.00           C  
ATOM   1959  O   LYS A1139      40.137 -28.117  56.268  1.00  0.00           O  
ATOM   1960  CB  LYS A1139      40.884 -25.199  56.972  1.00  0.00           C  
ATOM   1961  CG  LYS A1139      40.063 -25.090  55.705  1.00  0.00           C  
ATOM   1962  CD  LYS A1139      40.232 -23.736  55.056  1.00  0.00           C  
ATOM   1963  CE  LYS A1139      39.333 -23.611  53.842  1.00  0.00           C  
ATOM   1964  NZ  LYS A1139      37.898 -23.813  54.205  1.00  0.00           N  
ATOM   1965  N   GLU A1140      41.829 -28.341  57.729  1.00  0.00           N  
ATOM   1966  CA  GLU A1140      42.265 -29.632  57.211  1.00  0.00           C  
ATOM   1967  C   GLU A1140      41.472 -30.783  57.837  1.00  0.00           C  
ATOM   1968  O   GLU A1140      40.898 -31.606  57.130  1.00  0.00           O  
ATOM   1969  CB  GLU A1140      43.761 -29.815  57.482  1.00  0.00           C  
ATOM   1970  CG  GLU A1140      44.324 -31.198  57.148  1.00  0.00           C  
ATOM   1971  CD  GLU A1140      44.109 -31.589  55.701  1.00  0.00           C  
ATOM   1972  OE1 GLU A1140      44.438 -30.775  54.808  1.00  0.00           O  
ATOM   1973  OE2 GLU A1140      43.618 -32.717  55.455  1.00  0.00           O  
ATOM   1974  N   ARG A1141      41.434 -30.831  59.162  1.00  0.00           N  
ATOM   1975  CA  ARG A1141      40.734 -31.891  59.879  1.00  0.00           C  
ATOM   1976  C   ARG A1141      39.217 -31.735  59.889  1.00  0.00           C  
ATOM   1977  O   ARG A1141      38.476 -32.703  60.097  1.00  0.00           O  
ATOM   1978  CB  ARG A1141      41.242 -31.948  61.320  1.00  0.00           C  
ATOM   1979  CG  ARG A1141      40.424 -32.834  62.228  1.00  0.00           C  
ATOM   1980  CD  ARG A1141      41.024 -32.919  63.615  1.00  0.00           C  
ATOM   1981  NE  ARG A1141      40.111 -33.600  64.527  1.00  0.00           N  
ATOM   1982  CZ  ARG A1141      40.344 -33.781  65.820  1.00  0.00           C  
ATOM   1983  NH1 ARG A1141      41.469 -33.335  66.364  1.00  0.00           N  
ATOM   1984  NH2 ARG A1141      39.444 -34.393  66.571  1.00  0.00           N  
ATOM   1985  N   TRP A1142      38.749 -30.519  59.650  1.00  0.00           N  
ATOM   1986  CA  TRP A1142      37.319 -30.263  59.696  1.00  0.00           C  
ATOM   1987  C   TRP A1142      36.786 -29.505  58.491  1.00  0.00           C  
ATOM   1988  O   TRP A1142      35.574 -29.420  58.302  1.00  0.00           O  
ATOM   1989  CB  TRP A1142      37.003 -29.471  60.968  1.00  0.00           C  
ATOM   1990  CG  TRP A1142      37.260 -30.223  62.253  1.00  0.00           C  
ATOM   1991  CD1 TRP A1142      36.592 -31.327  62.699  1.00  0.00           C  
ATOM   1992  CD2 TRP A1142      38.206 -29.881  63.284  1.00  0.00           C  
ATOM   1993  NE1 TRP A1142      37.051 -31.687  63.945  1.00  0.00           N  
ATOM   1994  CE2 TRP A1142      38.037 -30.820  64.328  1.00  0.00           C  
ATOM   1995  CE3 TRP A1142      39.167 -28.872  63.429  1.00  0.00           C  
ATOM   1996  CZ2 TRP A1142      38.805 -30.780  65.505  1.00  0.00           C  
ATOM   1997  CZ3 TRP A1142      39.932 -28.834  64.604  1.00  0.00           C  
ATOM   1998  CH2 TRP A1142      39.740 -29.783  65.624  1.00  0.00           C  
ATOM   1999  N   GLY A1143      37.687 -28.973  57.674  1.00  0.00           N  
ATOM   2000  CA  GLY A1143      37.255 -28.199  56.529  1.00  0.00           C  
ATOM   2001  C   GLY A1143      36.634 -26.888  56.999  1.00  0.00           C  
ATOM   2002  O   GLY A1143      36.056 -26.140  56.216  1.00  0.00           O  
ATOM   2003  N   SER A1153      36.767 -26.595  58.288  1.00  0.00           N  
ATOM   2004  CA  SER A1153      36.193 -25.381  58.865  1.00  0.00           C  
ATOM   2005  C   SER A1153      37.114 -24.165  58.910  1.00  0.00           C  
ATOM   2006  O   SER A1153      38.295 -24.276  59.236  1.00  0.00           O  
ATOM   2007  CB  SER A1153      35.703 -25.673  60.279  1.00  0.00           C  
ATOM   2008  OG  SER A1153      35.416 -24.464  60.964  1.00  0.00           O  
ATOM   2009  N   ASP A1154      36.578 -22.993  58.587  1.00  0.00           N  
ATOM   2010  CA  ASP A1154      37.392 -21.782  58.652  1.00  0.00           C  
ATOM   2011  C   ASP A1154      37.376 -21.222  60.073  1.00  0.00           C  
ATOM   2012  O   ASP A1154      38.022 -20.216  60.344  1.00  0.00           O  
ATOM   2013  CB  ASP A1154      36.872 -20.709  57.699  1.00  0.00           C  
ATOM   2014  CG  ASP A1154      37.149 -21.033  56.250  1.00  0.00           C  
ATOM   2015  OD1 ASP A1154      38.335 -21.123  55.869  1.00  0.00           O  
ATOM   2016  OD2 ASP A1154      36.179 -21.189  55.491  1.00  0.00           O  
ATOM   2017  N   TRP A1155      36.645 -21.875  60.975  1.00  0.00           N  
ATOM   2018  CA  TRP A1155      36.553 -21.402  62.352  1.00  0.00           C  
ATOM   2019  C   TRP A1155      37.072 -22.439  63.342  1.00  0.00           C  
ATOM   2020  O   TRP A1155      37.108 -23.634  63.049  1.00  0.00           O  
ATOM   2021  CB  TRP A1155      35.094 -21.073  62.709  1.00  0.00           C  
ATOM   2022  CG  TRP A1155      34.309 -20.358  61.629  1.00  0.00           C  
ATOM   2023  CD1 TRP A1155      33.704 -20.922  60.542  1.00  0.00           C  
ATOM   2024  CD2 TRP A1155      34.038 -18.948  61.551  1.00  0.00           C  
ATOM   2025  NE1 TRP A1155      33.073 -19.953  59.795  1.00  0.00           N  
ATOM   2026  CE2 TRP A1155      33.260 -18.739  60.392  1.00  0.00           C  
ATOM   2027  CE3 TRP A1155      34.372 -17.851  62.350  1.00  0.00           C  
ATOM   2028  CZ2 TRP A1155      32.817 -17.468  60.012  1.00  0.00           C  
ATOM   2029  CZ3 TRP A1155      33.932 -16.588  61.972  1.00  0.00           C  
ATOM   2030  CH2 TRP A1155      33.159 -16.406  60.811  1.00  0.00           C  
ATOM   2031  N   LEU A1156      37.470 -21.981  64.521  1.00  0.00           N  
ATOM   2032  CA  LEU A1156      37.957 -22.887  65.551  1.00  0.00           C  
ATOM   2033  C   LEU A1156      37.875 -22.256  66.921  1.00  0.00           C  
ATOM   2034  O   LEU A1156      38.320 -21.126  67.135  1.00  0.00           O  
ATOM   2035  CB  LEU A1156      39.408 -23.302  65.289  1.00  0.00           C  
ATOM   2036  CG  LEU A1156      40.056 -24.128  66.411  1.00  0.00           C  
ATOM   2037  CD1 LEU A1156      39.372 -25.495  66.518  1.00  0.00           C  
ATOM   2038  CD2 LEU A1156      41.544 -24.300  66.139  1.00  0.00           C  
ATOM   2039  N   PHE A1157      37.300 -23.008  67.848  1.00  0.00           N  
ATOM   2040  CA  PHE A1157      37.178 -22.569  69.222  1.00  0.00           C  
ATOM   2041  C   PHE A1157      38.274 -23.284  69.999  1.00  0.00           C  
ATOM   2042  O   PHE A1157      38.355 -24.518  69.986  1.00  0.00           O  
ATOM   2043  CB  PHE A1157      35.810 -22.952  69.809  1.00  0.00           C  
ATOM   2044  CG  PHE A1157      34.715 -21.945  69.538  1.00  0.00           C  
ATOM   2045  CD1 PHE A1157      34.902 -20.592  69.846  1.00  0.00           C  
ATOM   2046  CD2 PHE A1157      33.478 -22.357  69.028  1.00  0.00           C  
ATOM   2047  CE1 PHE A1157      33.871 -19.671  69.653  1.00  0.00           C  
ATOM   2048  CE2 PHE A1157      32.441 -21.443  68.833  1.00  0.00           C  
ATOM   2049  CZ  PHE A1157      32.635 -20.090  69.147  1.00  0.00           C  
ATOM   2050  N   VAL A1158      39.144 -22.496  70.626  1.00  0.00           N  
ATOM   2051  CA  VAL A1158      40.209 -23.017  71.471  1.00  0.00           C  
ATOM   2052  C   VAL A1158      39.665 -22.718  72.850  1.00  0.00           C  
ATOM   2053  O   VAL A1158      39.331 -21.574  73.158  1.00  0.00           O  
ATOM   2054  CB  VAL A1158      41.528 -22.270  71.284  1.00  0.00           C  
ATOM   2055  CG1 VAL A1158      42.575 -22.824  72.251  1.00  0.00           C  
ATOM   2056  CG2 VAL A1158      41.996 -22.405  69.849  1.00  0.00           C  
ATOM   2057  N   THR A1159      39.571 -23.755  73.671  1.00  0.00           N  
ATOM   2058  CA  THR A1159      38.992 -23.657  75.000  1.00  0.00           C  
ATOM   2059  C   THR A1159      39.956 -24.029  76.126  1.00  0.00           C  
ATOM   2060  O   THR A1159      41.110 -24.386  75.893  1.00  0.00           O  
ATOM   2061  CB  THR A1159      37.835 -24.628  75.108  1.00  0.00           C  
ATOM   2062  OG1 THR A1159      38.349 -25.951  74.926  1.00  0.00           O  
ATOM   2063  CG2 THR A1159      36.787 -24.361  74.035  1.00  0.00           C  
ATOM   2064  N   ARG A1160      39.442 -23.961  77.351  1.00  0.00           N  
ATOM   2065  CA  ARG A1160      40.180 -24.333  78.550  1.00  0.00           C  
ATOM   2066  C   ARG A1160      41.589 -23.760  78.697  1.00  0.00           C  
ATOM   2067  O   ARG A1160      42.536 -24.494  78.969  1.00  0.00           O  
ATOM   2068  CB  ARG A1160      40.242 -25.861  78.646  1.00  0.00           C  
ATOM   2069  CG  ARG A1160      38.893 -26.539  78.878  1.00  0.00           C  
ATOM   2070  CD  ARG A1160      38.316 -26.195  80.246  1.00  0.00           C  
ATOM   2071  NE  ARG A1160      37.408 -27.236  80.731  1.00  0.00           N  
ATOM   2072  CZ  ARG A1160      37.797 -28.401  81.247  1.00  0.00           C  
ATOM   2073  NH1 ARG A1160      39.091 -28.688  81.359  1.00  0.00           N  
ATOM   2074  NH2 ARG A1160      36.888 -29.284  81.647  1.00  0.00           N  
ATOM   2075  N   TYR A1161      41.715 -22.447  78.525  1.00  0.00           N  
ATOM   2076  CA  TYR A1161      42.995 -21.773  78.665  1.00  0.00           C  
ATOM   2077  C   TYR A1161      43.481 -21.880  80.106  1.00  0.00           C  
ATOM   2078  O   TYR A1161      42.684 -21.912  81.039  1.00  0.00           O  
ATOM   2079  CB  TYR A1161      42.872 -20.296  78.293  1.00  0.00           C  
ATOM   2080  CG  TYR A1161      42.885 -20.042  76.799  1.00  0.00           C  
ATOM   2081  CD1 TYR A1161      41.786 -20.360  75.999  1.00  0.00           C  
ATOM   2082  CD2 TYR A1161      44.018 -19.518  76.180  1.00  0.00           C  
ATOM   2083  CE1 TYR A1161      41.824 -20.164  74.615  1.00  0.00           C  
ATOM   2084  CE2 TYR A1161      44.065 -19.323  74.804  1.00  0.00           C  
ATOM   2085  CZ  TYR A1161      42.973 -19.645  74.031  1.00  0.00           C  
ATOM   2086  OH  TYR A1161      43.027 -19.456  72.675  1.00  0.00           O  
ATOM   2087  N   PRO A1162      44.805 -21.973  80.297  1.00  0.00           N  
ATOM   2088  CA  PRO A1162      45.400 -22.070  81.630  1.00  0.00           C  
ATOM   2089  C   PRO A1162      45.033 -20.834  82.464  1.00  0.00           C  
ATOM   2090  O   PRO A1162      45.013 -19.706  81.964  1.00  0.00           O  
ATOM   2091  CB  PRO A1162      46.895 -22.130  81.333  1.00  0.00           C  
ATOM   2092  CG  PRO A1162      46.943 -22.863  80.033  1.00  0.00           C  
ATOM   2093  CD  PRO A1162      45.814 -22.223  79.251  1.00  0.00           C  
ATOM   2094  N   ARG A1163      44.758 -21.067  83.739  1.00  0.00           N  
ATOM   2095  CA  ARG A1163      44.398 -20.014  84.661  1.00  0.00           C  
ATOM   2096  C   ARG A1163      45.487 -18.929  84.684  1.00  0.00           C  
ATOM   2097  O   ARG A1163      45.199 -17.754  84.891  1.00  0.00           O  
ATOM   2098  CB  ARG A1163      44.192 -20.638  86.046  1.00  0.00           C  
ATOM   2099  CG  ARG A1163      43.505 -19.767  87.070  1.00  0.00           C  
ATOM   2100  CD  ARG A1163      43.080 -20.583  88.297  1.00  0.00           C  
ATOM   2101  NE  ARG A1163      42.420 -19.731  89.290  1.00  0.00           N  
ATOM   2102  CZ  ARG A1163      41.848 -20.172  90.408  1.00  0.00           C  
ATOM   2103  NH1 ARG A1163      41.844 -21.470  90.693  1.00  0.00           N  
ATOM   2104  NH2 ARG A1163      41.276 -19.312  91.242  1.00  0.00           N  
ATOM   2105  N   SER A1416      46.733 -19.323  84.435  1.00  0.00           N  
ATOM   2106  CA  SER A1416      47.838 -18.376  84.449  1.00  0.00           C  
ATOM   2107  C   SER A1416      47.810 -17.329  83.332  1.00  0.00           C  
ATOM   2108  O   SER A1416      48.269 -16.203  83.532  1.00  0.00           O  
ATOM   2109  CB  SER A1416      49.177 -19.122  84.427  1.00  0.00           C  
ATOM   2110  OG  SER A1416      49.323 -19.903  83.254  1.00  0.00           O  
ATOM   2111  N   VAL A1418      47.268 -17.681  82.168  1.00  0.00           N  
ATOM   2112  CA  VAL A1418      47.210 -16.734  81.053  1.00  0.00           C  
ATOM   2113  C   VAL A1418      45.874 -16.001  80.898  1.00  0.00           C  
ATOM   2114  O   VAL A1418      45.583 -15.448  79.840  1.00  0.00           O  
ATOM   2115  CB  VAL A1418      47.571 -17.422  79.700  1.00  0.00           C  
ATOM   2116  CG1 VAL A1418      48.981 -18.014  79.773  1.00  0.00           C  
ATOM   2117  CG2 VAL A1418      46.552 -18.511  79.363  1.00  0.00           C  
ATOM   2118  N   ARG A1419      45.067 -15.987  81.951  1.00  0.00           N  
ATOM   2119  CA  ARG A1419      43.772 -15.312  81.890  1.00  0.00           C  
ATOM   2120  C   ARG A1419      43.559 -14.447  83.122  1.00  0.00           C  
ATOM   2121  O   ARG A1419      44.141 -14.701  84.176  1.00  0.00           O  
ATOM   2122  CB  ARG A1419      42.640 -16.351  81.784  1.00  0.00           C  
ATOM   2123  CG  ARG A1419      41.830 -16.273  80.491  1.00  0.00           C  
ATOM   2124  CD  ARG A1419      42.359 -17.224  79.439  1.00  0.00           C  
ATOM   2125  NE  ARG A1419      42.705 -16.598  78.165  1.00  0.00           N  
ATOM   2126  CZ  ARG A1419      41.877 -16.411  77.136  1.00  0.00           C  
ATOM   2127  NH1 ARG A1419      40.610 -16.792  77.201  1.00  0.00           N  
ATOM   2128  NH2 ARG A1419      42.338 -15.871  76.012  1.00  0.00           N  
ATOM   2129  N   PRO A1420      42.717 -13.417  83.006  1.00  0.00           N  
ATOM   2130  CA  PRO A1420      42.411 -12.498  84.107  1.00  0.00           C  
ATOM   2131  C   PRO A1420      41.856 -13.221  85.351  1.00  0.00           C  
ATOM   2132  O   PRO A1420      41.290 -14.320  85.259  1.00  0.00           O  
ATOM   2133  CB  PRO A1420      41.381 -11.542  83.494  1.00  0.00           C  
ATOM   2134  CG  PRO A1420      41.668 -11.606  82.013  1.00  0.00           C  
ATOM   2135  CD  PRO A1420      41.969 -13.060  81.788  1.00  0.00           C  
ATOM   2136  N   PHE A1421      42.009 -12.582  86.507  1.00  0.00           N  
ATOM   2137  CA  PHE A1421      41.552 -13.133  87.780  1.00  0.00           C  
ATOM   2138  C   PHE A1421      40.042 -13.333  87.872  1.00  0.00           C  
ATOM   2139  O   PHE A1421      39.567 -14.065  88.742  1.00  0.00           O  
ATOM   2140  CB  PHE A1421      41.983 -12.213  88.929  1.00  0.00           C  
ATOM   2141  CG  PHE A1421      41.166 -10.950  89.045  1.00  0.00           C  
ATOM   2142  CD1 PHE A1421      39.997 -10.922  89.808  1.00  0.00           C  
ATOM   2143  CD2 PHE A1421      41.558  -9.795  88.378  1.00  0.00           C  
ATOM   2144  CE1 PHE A1421      39.231  -9.754  89.906  1.00  0.00           C  
ATOM   2145  CE2 PHE A1421      40.795  -8.627  88.466  1.00  0.00           C  
ATOM   2146  CZ  PHE A1421      39.629  -8.608  89.232  1.00  0.00           C  
ATOM   2147  N   TYR A1422      39.280 -12.669  87.004  1.00  0.00           N  
ATOM   2148  CA  TYR A1422      37.828 -12.805  87.057  1.00  0.00           C  
ATOM   2149  C   TYR A1422      37.290 -13.930  86.189  1.00  0.00           C  
ATOM   2150  O   TYR A1422      36.078 -14.104  86.066  1.00  0.00           O  
ATOM   2151  CB  TYR A1422      37.161 -11.481  86.673  1.00  0.00           C  
ATOM   2152  CG  TYR A1422      37.620 -10.915  85.353  1.00  0.00           C  
ATOM   2153  CD1 TYR A1422      37.207 -11.481  84.147  1.00  0.00           C  
ATOM   2154  CD2 TYR A1422      38.475  -9.810  85.309  1.00  0.00           C  
ATOM   2155  CE1 TYR A1422      37.631 -10.958  82.928  1.00  0.00           C  
ATOM   2156  CE2 TYR A1422      38.905  -9.279  84.098  1.00  0.00           C  
ATOM   2157  CZ  TYR A1422      38.481  -9.854  82.913  1.00  0.00           C  
ATOM   2158  OH  TYR A1422      38.896  -9.322  81.718  1.00  0.00           O  
ATOM   2159  N   THR A1423      38.191 -14.704  85.598  1.00  0.00           N  
ATOM   2160  CA  THR A1423      37.768 -15.813  84.758  1.00  0.00           C  
ATOM   2161  C   THR A1423      37.405 -17.002  85.636  1.00  0.00           C  
ATOM   2162  O   THR A1423      38.141 -17.353  86.560  1.00  0.00           O  
ATOM   2163  CB  THR A1423      38.868 -16.245  83.790  1.00  0.00           C  
ATOM   2164  OG1 THR A1423      39.422 -15.088  83.152  1.00  0.00           O  
ATOM   2165  CG2 THR A1423      38.291 -17.167  82.739  1.00  0.00           C  
ATOM   2166  N   TYR A1424      36.262 -17.615  85.350  1.00  0.00           N  
ATOM   2167  CA  TYR A1424      35.796 -18.757  86.123  1.00  0.00           C  
ATOM   2168  C   TYR A1424      36.784 -19.915  85.971  1.00  0.00           C  
ATOM   2169  O   TYR A1424      36.972 -20.449  84.880  1.00  0.00           O  
ATOM   2170  CB  TYR A1424      34.416 -19.174  85.644  1.00  0.00           C  
ATOM   2171  CG  TYR A1424      33.662 -20.029  86.629  1.00  0.00           C  
ATOM   2172  CD1 TYR A1424      32.520 -19.537  87.262  1.00  0.00           C  
ATOM   2173  CD2 TYR A1424      34.061 -21.337  86.902  1.00  0.00           C  
ATOM   2174  CE1 TYR A1424      31.791 -20.323  88.133  1.00  0.00           C  
ATOM   2175  CE2 TYR A1424      33.339 -22.140  87.778  1.00  0.00           C  
ATOM   2176  CZ  TYR A1424      32.210 -21.635  88.386  1.00  0.00           C  
ATOM   2177  OH  TYR A1424      31.463 -22.411  89.237  1.00  0.00           O  
ATOM   2178  N   PRO A1425      37.420 -20.323  87.076  1.00  0.00           N  
ATOM   2179  CA  PRO A1425      38.397 -21.418  87.039  1.00  0.00           C  
ATOM   2180  C   PRO A1425      37.826 -22.824  87.201  1.00  0.00           C  
ATOM   2181  O   PRO A1425      36.695 -23.004  87.652  1.00  0.00           O  
ATOM   2182  CB  PRO A1425      39.324 -21.068  88.192  1.00  0.00           C  
ATOM   2183  CG  PRO A1425      38.341 -20.582  89.227  1.00  0.00           C  
ATOM   2184  CD  PRO A1425      37.390 -19.689  88.412  1.00  0.00           C  
ATOM   2185  N   GLU A1426      38.629 -23.805  86.807  1.00  0.00           N  
ATOM   2186  CA  GLU A1426      38.290 -25.219  86.924  1.00  0.00           C  
ATOM   2187  C   GLU A1426      39.354 -25.829  87.842  1.00  0.00           C  
ATOM   2188  O   GLU A1426      40.440 -25.268  87.994  1.00  0.00           O  
ATOM   2189  CB  GLU A1426      38.326 -25.928  85.567  1.00  0.00           C  
ATOM   2190  CG  GLU A1426      37.137 -25.655  84.647  1.00  0.00           C  
ATOM   2191  CD  GLU A1426      35.808 -26.098  85.239  1.00  0.00           C  
ATOM   2192  OE1 GLU A1426      35.795 -27.041  86.065  1.00  0.00           O  
ATOM   2193  OE2 GLU A1426      34.768 -25.514  84.871  1.00  0.00           O  
ATOM   2194  N   GLU A1438      39.052 -26.979  88.437  1.00  0.00           N  
ATOM   2195  CA  GLU A1438      39.986 -27.638  89.349  1.00  0.00           C  
ATOM   2196  C   GLU A1438      41.307 -28.037  88.685  1.00  0.00           C  
ATOM   2197  O   GLU A1438      42.374 -27.817  89.255  1.00  0.00           O  
ATOM   2198  CB  GLU A1438      39.319 -28.865  89.964  1.00  0.00           C  
ATOM   2199  CG  GLU A1438      37.829 -28.673  90.196  1.00  0.00           C  
ATOM   2200  CD  GLU A1438      37.199 -29.783  91.016  1.00  0.00           C  
ATOM   2201  OE1 GLU A1438      37.518 -30.969  90.775  1.00  0.00           O  
ATOM   2202  OE2 GLU A1438      36.371 -29.462  91.899  1.00  0.00           O  
ATOM   2203  N   ASP A1443      41.232 -28.608  87.486  1.00  0.00           N  
ATOM   2204  CA  ASP A1443      42.427 -29.040  86.766  1.00  0.00           C  
ATOM   2205  C   ASP A1443      43.421 -27.921  86.440  1.00  0.00           C  
ATOM   2206  O   ASP A1443      44.493 -28.181  85.892  1.00  0.00           O  
ATOM   2207  CB  ASP A1443      42.042 -29.755  85.466  1.00  0.00           C  
ATOM   2208  CG  ASP A1443      41.314 -28.844  84.494  1.00  0.00           C  
ATOM   2209  OD1 ASP A1443      41.077 -29.269  83.346  1.00  0.00           O  
ATOM   2210  OD2 ASP A1443      40.976 -27.704  84.879  1.00  0.00           O  
ATOM   2211  N   GLY A1444      43.070 -26.678  86.750  1.00  0.00           N  
ATOM   2212  CA  GLY A1444      43.989 -25.584  86.475  1.00  0.00           C  
ATOM   2213  C   GLY A1444      43.692 -24.765  85.230  1.00  0.00           C  
ATOM   2214  O   GLY A1444      44.394 -23.793  84.942  1.00  0.00           O  
ATOM   2215  N   THR A1448      42.672 -25.162  84.478  1.00  0.00           N  
ATOM   2216  CA  THR A1448      42.289 -24.427  83.284  1.00  0.00           C  
ATOM   2217  C   THR A1448      41.173 -23.460  83.689  1.00  0.00           C  
ATOM   2218  O   THR A1448      40.945 -23.242  84.878  1.00  0.00           O  
ATOM   2219  CB  THR A1448      41.784 -25.374  82.185  1.00  0.00           C  
ATOM   2220  OG1 THR A1448      40.642 -26.103  82.658  1.00  0.00           O  
ATOM   2221  CG2 THR A1448      42.874 -26.360  81.805  1.00  0.00           C  
ATOM   2222  N   THR A1456      40.494 -22.877  82.703  1.00  0.00           N  
ATOM   2223  CA  THR A1456      39.405 -21.928  82.943  1.00  0.00           C  
ATOM   2224  C   THR A1456      38.273 -22.128  81.931  1.00  0.00           C  
ATOM   2225  O   THR A1456      38.445 -22.793  80.900  1.00  0.00           O  
ATOM   2226  CB  THR A1456      39.885 -20.462  82.803  1.00  0.00           C  
ATOM   2227  OG1 THR A1456      40.494 -20.283  81.522  1.00  0.00           O  
ATOM   2228  CG2 THR A1456      40.872 -20.107  83.885  1.00  0.00           C  
ATOM   2229  N   ARG A1457      37.119 -21.530  82.221  1.00  0.00           N  
ATOM   2230  CA  ARG A1457      35.954 -21.597  81.321  1.00  0.00           C  
ATOM   2231  C   ARG A1457      36.045 -20.422  80.357  1.00  0.00           C  
ATOM   2232  O   ARG A1457      35.190 -19.543  80.339  1.00  0.00           O  
ATOM   2233  CB  ARG A1457      34.668 -21.483  82.123  1.00  0.00           C  
ATOM   2234  CG  ARG A1457      34.487 -22.600  83.093  1.00  0.00           C  
ATOM   2235  CD  ARG A1457      33.114 -22.544  83.688  1.00  0.00           C  
ATOM   2236  NE  ARG A1457      32.934 -23.598  84.666  1.00  0.00           N  
ATOM   2237  CZ  ARG A1457      31.770 -23.907  85.221  1.00  0.00           C  
ATOM   2238  NH1 ARG A1457      30.676 -23.235  84.881  1.00  0.00           N  
ATOM   2239  NH2 ARG A1457      31.702 -24.889  86.122  1.00  0.00           N  
ATOM   2240  N   SER A1458      37.089 -20.447  79.546  1.00  0.00           N  
ATOM   2241  CA  SER A1458      37.357 -19.392  78.598  1.00  0.00           C  
ATOM   2242  C   SER A1458      37.425 -19.957  77.198  1.00  0.00           C  
ATOM   2243  O   SER A1458      37.448 -21.175  77.009  1.00  0.00           O  
ATOM   2244  CB  SER A1458      38.704 -18.777  78.926  1.00  0.00           C  
ATOM   2245  OG  SER A1458      39.685 -19.801  78.924  1.00  0.00           O  
ATOM   2246  N   PHE A1459      37.493 -19.072  76.216  1.00  0.00           N  
ATOM   2247  CA  PHE A1459      37.600 -19.512  74.848  1.00  0.00           C  
ATOM   2248  C   PHE A1459      37.974 -18.348  73.949  1.00  0.00           C  
ATOM   2249  O   PHE A1459      37.695 -17.179  74.252  1.00  0.00           O  
ATOM   2250  CB  PHE A1459      36.288 -20.150  74.387  1.00  0.00           C  
ATOM   2251  CG  PHE A1459      35.150 -19.183  74.253  1.00  0.00           C  
ATOM   2252  CD1 PHE A1459      34.969 -18.455  73.079  1.00  0.00           C  
ATOM   2253  CD2 PHE A1459      34.278 -18.974  75.319  1.00  0.00           C  
ATOM   2254  CE1 PHE A1459      33.928 -17.524  72.967  1.00  0.00           C  
ATOM   2255  CE2 PHE A1459      33.240 -18.050  75.225  1.00  0.00           C  
ATOM   2256  CZ  PHE A1459      33.059 -17.317  74.049  1.00  0.00           C  
ATOM   2257  N   ASP A1460      38.647 -18.681  72.860  1.00  0.00           N  
ATOM   2258  CA  ASP A1460      39.051 -17.710  71.866  1.00  0.00           C  
ATOM   2259  C   ASP A1460      38.514 -18.279  70.576  1.00  0.00           C  
ATOM   2260  O   ASP A1460      38.370 -19.494  70.437  1.00  0.00           O  
ATOM   2261  CB  ASP A1460      40.572 -17.602  71.767  1.00  0.00           C  
ATOM   2262  CG  ASP A1460      41.166 -16.663  72.797  1.00  0.00           C  
ATOM   2263  OD1 ASP A1460      40.505 -16.392  73.824  1.00  0.00           O  
ATOM   2264  OD2 ASP A1460      42.312 -16.209  72.575  1.00  0.00           O  
ATOM   2265  N   LEU A1461      38.208 -17.392  69.639  1.00  0.00           N  
ATOM   2266  CA  LEU A1461      37.694 -17.813  68.354  1.00  0.00           C  
ATOM   2267  C   LEU A1461      38.695 -17.440  67.277  1.00  0.00           C  
ATOM   2268  O   LEU A1461      39.105 -16.279  67.157  1.00  0.00           O  
ATOM   2269  CB  LEU A1461      36.344 -17.147  68.069  1.00  0.00           C  
ATOM   2270  CG  LEU A1461      35.782 -17.466  66.689  1.00  0.00           C  
ATOM   2271  CD1 LEU A1461      35.687 -18.986  66.540  1.00  0.00           C  
ATOM   2272  CD2 LEU A1461      34.410 -16.819  66.479  1.00  0.00           C  
ATOM   2273  N   LEU A1462      39.098 -18.442  66.508  1.00  0.00           N  
ATOM   2274  CA  LEU A1462      40.038 -18.237  65.420  1.00  0.00           C  
ATOM   2275  C   LEU A1462      39.296 -18.374  64.093  1.00  0.00           C  
ATOM   2276  O   LEU A1462      38.649 -19.388  63.832  1.00  0.00           O  
ATOM   2277  CB  LEU A1462      41.165 -19.267  65.497  1.00  0.00           C  
ATOM   2278  CG  LEU A1462      41.970 -19.317  66.810  1.00  0.00           C  
ATOM   2279  CD1 LEU A1462      43.039 -20.405  66.688  1.00  0.00           C  
ATOM   2280  CD2 LEU A1462      42.614 -17.960  67.092  1.00  0.00           C  
ATOM   2281  N   PHE A1463      39.380 -17.333  63.271  1.00  0.00           N  
ATOM   2282  CA  PHE A1463      38.745 -17.309  61.960  1.00  0.00           C  
ATOM   2283  C   PHE A1463      39.851 -17.093  60.932  1.00  0.00           C  
ATOM   2284  O   PHE A1463      40.557 -16.082  60.973  1.00  0.00           O  
ATOM   2285  CB  PHE A1463      37.724 -16.171  61.888  1.00  0.00           C  
ATOM   2286  CG  PHE A1463      37.149 -15.952  60.519  1.00  0.00           C  
ATOM   2287  CD1 PHE A1463      36.647 -17.024  59.778  1.00  0.00           C  
ATOM   2288  CD2 PHE A1463      37.080 -14.660  59.978  1.00  0.00           C  
ATOM   2289  CE1 PHE A1463      36.083 -16.817  58.520  1.00  0.00           C  
ATOM   2290  CE2 PHE A1463      36.519 -14.442  58.724  1.00  0.00           C  
ATOM   2291  CZ  PHE A1463      36.016 -15.523  57.985  1.00  0.00           C  
ATOM   2292  N   ARG A1464      40.003 -18.049  60.018  1.00  0.00           N  
ATOM   2293  CA  ARG A1464      41.052 -17.981  58.999  1.00  0.00           C  
ATOM   2294  C   ARG A1464      42.415 -17.833  59.687  1.00  0.00           C  
ATOM   2295  O   ARG A1464      43.292 -17.127  59.189  1.00  0.00           O  
ATOM   2296  CB  ARG A1464      40.842 -16.783  58.077  1.00  0.00           C  
ATOM   2297  CG  ARG A1464      39.490 -16.682  57.424  1.00  0.00           C  
ATOM   2298  CD  ARG A1464      39.341 -17.582  56.235  1.00  0.00           C  
ATOM   2299  NE  ARG A1464      38.512 -16.927  55.228  1.00  0.00           N  
ATOM   2300  CZ  ARG A1464      37.577 -17.545  54.521  1.00  0.00           C  
ATOM   2301  NH1 ARG A1464      37.354 -18.840  54.719  1.00  0.00           N  
ATOM   2302  NH2 ARG A1464      36.871 -16.876  53.621  1.00  0.00           N  
ATOM   2303  N   GLY A1693      42.576 -18.480  60.839  1.00  0.00           N  
ATOM   2304  CA  GLY A1693      43.838 -18.416  61.552  1.00  0.00           C  
ATOM   2305  C   GLY A1693      44.064 -17.168  62.383  1.00  0.00           C  
ATOM   2306  O   GLY A1693      45.099 -17.035  63.033  1.00  0.00           O  
ATOM   2307  N   LEU A1700      43.107 -16.247  62.379  1.00  0.00           N  
ATOM   2308  CA  LEU A1700      43.256 -15.015  63.153  1.00  0.00           C  
ATOM   2309  C   LEU A1700      42.284 -14.952  64.326  1.00  0.00           C  
ATOM   2310  O   LEU A1700      41.118 -15.318  64.197  1.00  0.00           O  
ATOM   2311  CB  LEU A1700      43.041 -13.804  62.248  1.00  0.00           C  
ATOM   2312  CG  LEU A1700      43.171 -12.439  62.911  1.00  0.00           C  
ATOM   2313  CD1 LEU A1700      44.604 -12.220  63.363  1.00  0.00           C  
ATOM   2314  CD2 LEU A1700      42.747 -11.356  61.929  1.00  0.00           C  
ATOM   2315  N   GLU A1701      42.766 -14.482  65.468  1.00  0.00           N  
ATOM   2316  CA  GLU A1701      41.920 -14.379  66.646  1.00  0.00           C  
ATOM   2317  C   GLU A1701      40.974 -13.174  66.496  1.00  0.00           C  
ATOM   2318  O   GLU A1701      41.430 -12.042  66.340  1.00  0.00           O  
ATOM   2319  CB  GLU A1701      42.792 -14.253  67.902  1.00  0.00           C  
ATOM   2320  CG  GLU A1701      42.036 -14.333  69.215  1.00  0.00           C  
ATOM   2321  CD  GLU A1701      41.736 -12.968  69.788  1.00  0.00           C  
ATOM   2322  OE1 GLU A1701      42.643 -12.364  70.393  1.00  0.00           O  
ATOM   2323  OE2 GLU A1701      40.603 -12.484  69.614  1.00  0.00           O  
ATOM   2324  N   ILE A1702      39.665 -13.434  66.515  1.00  0.00           N  
ATOM   2325  CA  ILE A1702      38.663 -12.379  66.370  1.00  0.00           C  
ATOM   2326  C   ILE A1702      37.710 -12.342  67.563  1.00  0.00           C  
ATOM   2327  O   ILE A1702      36.755 -11.568  67.572  1.00  0.00           O  
ATOM   2328  CB  ILE A1702      37.795 -12.553  65.101  1.00  0.00           C  
ATOM   2329  CG1 ILE A1702      37.105 -13.914  65.117  1.00  0.00           C  
ATOM   2330  CG2 ILE A1702      38.638 -12.375  63.850  1.00  0.00           C  
ATOM   2331  CD1 ILE A1702      36.031 -14.070  64.067  1.00  0.00           C  
ATOM   2332  N   THR A1703      37.966 -13.185  68.559  1.00  0.00           N  
ATOM   2333  CA  THR A1703      37.138 -13.232  69.743  1.00  0.00           C  
ATOM   2334  C   THR A1703      37.818 -13.865  70.933  1.00  0.00           C  
ATOM   2335  O   THR A1703      38.571 -14.834  70.812  1.00  0.00           O  
ATOM   2336  CB  THR A1703      35.850 -14.037  69.521  1.00  0.00           C  
ATOM   2337  OG1 THR A1703      35.118 -13.495  68.421  1.00  0.00           O  
ATOM   2338  CG2 THR A1703      34.987 -13.994  70.766  1.00  0.00           C  
ATOM   2339  N   SER A1704      37.527 -13.311  72.098  1.00  0.00           N  
ATOM   2340  CA  SER A1704      38.052 -13.848  73.337  1.00  0.00           C  
ATOM   2341  C   SER A1704      36.929 -13.610  74.346  1.00  0.00           C  
ATOM   2342  O   SER A1704      36.246 -12.583  74.299  1.00  0.00           O  
ATOM   2343  CB  SER A1704      39.312 -13.096  73.733  1.00  0.00           C  
ATOM   2344  OG  SER A1704      40.047 -13.847  74.695  1.00  0.00           O  
ATOM   2345  N   GLY A1705      36.723 -14.571  75.229  1.00  0.00           N  
ATOM   2346  CA  GLY A1705      35.688 -14.439  76.223  1.00  0.00           C  
ATOM   2347  C   GLY A1705      35.651 -15.640  77.133  1.00  0.00           C  
ATOM   2348  O   GLY A1705      36.545 -16.483  77.074  1.00  0.00           O  
ATOM   2349  N   GLY A1706      34.616 -15.720  77.970  1.00  0.00           N  
ATOM   2350  CA  GLY A1706      34.484 -16.843  78.887  1.00  0.00           C  
ATOM   2351  C   GLY A1706      33.501 -16.501  79.991  1.00  0.00           C  
ATOM   2352  O   GLY A1706      32.923 -15.412  80.003  1.00  0.00           O  
ATOM   2353  N   GLN A1707      33.289 -17.437  80.909  1.00  0.00           N  
ATOM   2354  CA  GLN A1707      32.395 -17.209  82.030  1.00  0.00           C  
ATOM   2355  C   GLN A1707      33.226 -16.485  83.085  1.00  0.00           C  
ATOM   2356  O   GLN A1707      34.433 -16.730  83.191  1.00  0.00           O  
ATOM   2357  CB  GLN A1707      31.898 -18.542  82.598  1.00  0.00           C  
ATOM   2358  CG  GLN A1707      30.786 -18.396  83.617  1.00  0.00           C  
ATOM   2359  CD  GLN A1707      30.273 -19.739  84.126  1.00  0.00           C  
ATOM   2360  OE1 GLN A1707      30.545 -20.785  83.529  1.00  0.00           O  
ATOM   2361  NE2 GLN A1707      29.518 -19.712  85.217  1.00  0.00           N  
ATOM   2362  N   ARG A1708      32.601 -15.608  83.867  1.00  0.00           N  
ATOM   2363  CA  ARG A1708      33.332 -14.872  84.904  1.00  0.00           C  
ATOM   2364  C   ARG A1708      33.015 -15.472  86.262  1.00  0.00           C  
ATOM   2365  O   ARG A1708      32.165 -16.348  86.376  1.00  0.00           O  
ATOM   2366  CB  ARG A1708      32.906 -13.404  84.950  1.00  0.00           C  
ATOM   2367  CG  ARG A1708      32.452 -12.785  83.645  1.00  0.00           C  
ATOM   2368  CD  ARG A1708      33.576 -12.684  82.658  1.00  0.00           C  
ATOM   2369  NE  ARG A1708      33.150 -11.908  81.492  1.00  0.00           N  
ATOM   2370  CZ  ARG A1708      33.874 -11.761  80.390  1.00  0.00           C  
ATOM   2371  NH1 ARG A1708      35.064 -12.343  80.300  1.00  0.00           N  
ATOM   2372  NH2 ARG A1708      33.416 -11.026  79.392  1.00  0.00           N  
ATOM   2373  N   ILE A1709      33.700 -15.004  87.296  1.00  0.00           N  
ATOM   2374  CA  ILE A1709      33.409 -15.482  88.639  1.00  0.00           C  
ATOM   2375  C   ILE A1709      32.265 -14.583  89.147  1.00  0.00           C  
ATOM   2376  O   ILE A1709      32.329 -13.359  89.017  1.00  0.00           O  
ATOM   2377  CB  ILE A1709      34.644 -15.350  89.556  1.00  0.00           C  
ATOM   2378  CG1 ILE A1709      35.776 -16.243  89.022  1.00  0.00           C  
ATOM   2379  CG2 ILE A1709      34.281 -15.758  90.990  1.00  0.00           C  
ATOM   2380  CD1 ILE A1709      37.128 -16.043  89.716  1.00  0.00           C  
ATOM   2381  N   HIS A1710      31.209 -15.179  89.689  1.00  0.00           N  
ATOM   2382  CA  HIS A1710      30.094 -14.379  90.194  1.00  0.00           C  
ATOM   2383  C   HIS A1710      29.982 -14.403  91.711  1.00  0.00           C  
ATOM   2384  O   HIS A1710      29.212 -13.626  92.292  1.00  0.00           O  
ATOM   2385  CB  HIS A1710      28.771 -14.834  89.557  1.00  0.00           C  
ATOM   2386  CG  HIS A1710      28.462 -16.281  89.779  1.00  0.00           C  
ATOM   2387  ND1 HIS A1710      27.697 -16.723  90.839  1.00  0.00           N  
ATOM   2388  CD2 HIS A1710      28.869 -17.387  89.113  1.00  0.00           C  
ATOM   2389  CE1 HIS A1710      27.652 -18.046  90.815  1.00  0.00           C  
ATOM   2390  NE2 HIS A1710      28.354 -18.471  89.780  1.00  0.00           N  
ATOM   2391  N   ARG A1711      30.740 -15.289  92.353  1.00  0.00           N  
ATOM   2392  CA  ARG A1711      30.735 -15.399  93.827  1.00  0.00           C  
ATOM   2393  C   ARG A1711      31.814 -14.505  94.438  1.00  0.00           C  
ATOM   2394  O   ARG A1711      32.985 -14.633  94.110  1.00  0.00           O  
ATOM   2395  CB  ARG A1711      31.008 -16.845  94.276  1.00  0.00           C  
ATOM   2396  CG  ARG A1711      30.047 -17.874  93.734  1.00  0.00           C  
ATOM   2397  CD  ARG A1711      28.648 -17.583  94.201  1.00  0.00           C  
ATOM   2398  NE  ARG A1711      28.499 -17.872  95.623  1.00  0.00           N  
ATOM   2399  CZ  ARG A1711      27.723 -17.178  96.450  1.00  0.00           C  
ATOM   2400  NH1 ARG A1711      27.018 -16.137  96.003  1.00  0.00           N  
ATOM   2401  NH2 ARG A1711      27.645 -17.533  97.725  1.00  0.00           N  
ATOM   2402  N   TYR A1712      31.412 -13.614  95.336  1.00  0.00           N  
ATOM   2403  CA  TYR A1712      32.343 -12.703  95.998  1.00  0.00           C  
ATOM   2404  C   TYR A1712      33.583 -13.423  96.545  1.00  0.00           C  
ATOM   2405  O   TYR A1712      34.718 -13.072  96.208  1.00  0.00           O  
ATOM   2406  CB  TYR A1712      31.640 -11.990  97.143  1.00  0.00           C  
ATOM   2407  CG  TYR A1712      32.519 -11.042  97.919  1.00  0.00           C  
ATOM   2408  CD1 TYR A1712      32.725  -9.736  97.482  1.00  0.00           C  
ATOM   2409  CD2 TYR A1712      33.130 -11.445  99.111  1.00  0.00           C  
ATOM   2410  CE1 TYR A1712      33.515  -8.850  98.214  1.00  0.00           C  
ATOM   2411  CE2 TYR A1712      33.920 -10.565  99.850  1.00  0.00           C  
ATOM   2412  CZ  TYR A1712      34.103  -9.271  99.394  1.00  0.00           C  
ATOM   2413  OH  TYR A1712      34.861  -8.388 100.137  1.00  0.00           O  
ATOM   2414  N   GLU A1713      33.357 -14.437  97.376  1.00  0.00           N  
ATOM   2415  CA  GLU A1713      34.441 -15.195  97.983  1.00  0.00           C  
ATOM   2416  C   GLU A1713      35.404 -15.834  96.997  1.00  0.00           C  
ATOM   2417  O   GLU A1713      36.612 -15.827  97.223  1.00  0.00           O  
ATOM   2418  CB  GLU A1713      33.875 -16.273  98.914  1.00  0.00           C  
ATOM   2419  CG  GLU A1713      33.386 -15.726 100.238  1.00  0.00           C  
ATOM   2420  CD  GLU A1713      34.518 -15.151 101.082  1.00  0.00           C  
ATOM   2421  OE1 GLU A1713      35.460 -15.907 101.416  1.00  0.00           O  
ATOM   2422  OE2 GLU A1713      34.472 -13.944 101.411  1.00  0.00           O  
ATOM   2423  N   GLU A1714      34.883 -16.398  95.912  1.00  0.00           N  
ATOM   2424  CA  GLU A1714      35.766 -17.008  94.928  1.00  0.00           C  
ATOM   2425  C   GLU A1714      36.607 -15.935  94.248  1.00  0.00           C  
ATOM   2426  O   GLU A1714      37.752 -16.186  93.874  1.00  0.00           O  
ATOM   2427  CB  GLU A1714      34.959 -17.790  93.898  1.00  0.00           C  
ATOM   2428  CG  GLU A1714      34.319 -19.058  94.440  1.00  0.00           C  
ATOM   2429  CD  GLU A1714      33.464 -19.751  93.404  1.00  0.00           C  
ATOM   2430  OE1 GLU A1714      33.986 -20.042  92.307  1.00  0.00           O  
ATOM   2431  OE2 GLU A1714      32.271 -19.995  93.678  1.00  0.00           O  
ATOM   2432  N   LEU A1715      36.047 -14.735  94.104  1.00  0.00           N  
ATOM   2433  CA  LEU A1715      36.772 -13.631  93.469  1.00  0.00           C  
ATOM   2434  C   LEU A1715      37.947 -13.229  94.370  1.00  0.00           C  
ATOM   2435  O   LEU A1715      39.058 -12.972  93.888  1.00  0.00           O  
ATOM   2436  CB  LEU A1715      35.827 -12.453  93.244  1.00  0.00           C  
ATOM   2437  CG  LEU A1715      35.774 -11.713  91.893  1.00  0.00           C  
ATOM   2438  CD1 LEU A1715      36.291 -12.572  90.754  1.00  0.00           C  
ATOM   2439  CD2 LEU A1715      34.336 -11.283  91.639  1.00  0.00           C  
ATOM   2440  N   LEU A1716      37.698 -13.169  95.675  1.00  0.00           N  
ATOM   2441  CA  LEU A1716      38.749 -12.829  96.632  1.00  0.00           C  
ATOM   2442  C   LEU A1716      39.848 -13.878  96.518  1.00  0.00           C  
ATOM   2443  O   LEU A1716      41.034 -13.556  96.451  1.00  0.00           O  
ATOM   2444  CB  LEU A1716      38.204 -12.862  98.064  1.00  0.00           C  
ATOM   2445  CG  LEU A1716      37.905 -11.577  98.822  1.00  0.00           C  
ATOM   2446  CD1 LEU A1716      36.931 -10.703  98.057  1.00  0.00           C  
ATOM   2447  CD2 LEU A1716      37.324 -11.968 100.169  1.00  0.00           C  
ATOM   2448  N   GLU A1717      39.434 -15.139  96.499  1.00  0.00           N  
ATOM   2449  CA  GLU A1717      40.375 -16.246  96.412  1.00  0.00           C  
ATOM   2450  C   GLU A1717      41.223 -16.186  95.149  1.00  0.00           C  
ATOM   2451  O   GLU A1717      42.407 -16.507  95.177  1.00  0.00           O  
ATOM   2452  CB  GLU A1717      39.624 -17.571  96.449  1.00  0.00           C  
ATOM   2453  CG  GLU A1717      40.398 -18.665  97.147  1.00  0.00           C  
ATOM   2454  CD  GLU A1717      40.515 -18.409  98.648  1.00  0.00           C  
ATOM   2455  OE1 GLU A1717      39.492 -18.551  99.345  1.00  0.00           O  
ATOM   2456  OE2 GLU A1717      41.621 -18.052  99.123  1.00  0.00           O  
ATOM   2457  N   SER A1718      40.607 -15.781  94.043  1.00  0.00           N  
ATOM   2458  CA  SER A1718      41.298 -15.695  92.762  1.00  0.00           C  
ATOM   2459  C   SER A1718      42.353 -14.613  92.794  1.00  0.00           C  
ATOM   2460  O   SER A1718      43.474 -14.807  92.317  1.00  0.00           O  
ATOM   2461  CB  SER A1718      40.298 -15.403  91.641  1.00  0.00           C  
ATOM   2462  OG  SER A1718      40.907 -15.568  90.384  1.00  0.00           O  
ATOM   2463  N   LEU A1719      41.978 -13.464  93.345  1.00  0.00           N  
ATOM   2464  CA  LEU A1719      42.887 -12.327  93.471  1.00  0.00           C  
ATOM   2465  C   LEU A1719      44.112 -12.768  94.274  1.00  0.00           C  
ATOM   2466  O   LEU A1719      45.250 -12.556  93.852  1.00  0.00           O  
ATOM   2467  CB  LEU A1719      42.164 -11.167  94.173  1.00  0.00           C  
ATOM   2468  CG  LEU A1719      41.136 -10.384  93.331  1.00  0.00           C  
ATOM   2469  CD1 LEU A1719      40.202  -9.595  94.227  1.00  0.00           C  
ATOM   2470  CD2 LEU A1719      41.876  -9.456  92.382  1.00  0.00           C  
ATOM   2471  N   LYS A1720      43.873 -13.403  95.420  1.00  0.00           N  
ATOM   2472  CA  LYS A1720      44.966 -13.869  96.279  1.00  0.00           C  
ATOM   2473  C   LYS A1720      45.849 -14.899  95.588  1.00  0.00           C  
ATOM   2474  O   LYS A1720      47.078 -14.861  95.711  1.00  0.00           O  
ATOM   2475  CB  LYS A1720      44.405 -14.489  97.554  1.00  0.00           C  
ATOM   2476  CG  LYS A1720      43.650 -13.521  98.437  1.00  0.00           C  
ATOM   2477  CD  LYS A1720      42.877 -14.273  99.504  1.00  0.00           C  
ATOM   2478  CE  LYS A1720      42.229 -13.321 100.496  1.00  0.00           C  
ATOM   2479  NZ  LYS A1720      41.351 -14.055 101.463  1.00  0.00           N  
ATOM   2480  N   ALA A1721      45.221 -15.827  94.873  1.00  0.00           N  
ATOM   2481  CA  ALA A1721      45.967 -16.871  94.181  1.00  0.00           C  
ATOM   2482  C   ALA A1721      46.978 -16.279  93.188  1.00  0.00           C  
ATOM   2483  O   ALA A1721      48.005 -16.891  92.930  1.00  0.00           O  
ATOM   2484  CB  ALA A1721      45.010 -17.814  93.467  1.00  0.00           C  
ATOM   2485  N   LYS A1722      46.685 -15.100  92.644  1.00  0.00           N  
ATOM   2486  CA  LYS A1722      47.592 -14.453  91.718  1.00  0.00           C  
ATOM   2487  C   LYS A1722      48.464 -13.429  92.457  1.00  0.00           C  
ATOM   2488  O   LYS A1722      49.248 -12.692  91.846  1.00  0.00           O  
ATOM   2489  CB  LYS A1722      46.818 -13.774  90.578  1.00  0.00           C  
ATOM   2490  CG  LYS A1722      46.319 -14.736  89.489  1.00  0.00           C  
ATOM   2491  CD  LYS A1722      45.336 -14.064  88.514  1.00  0.00           C  
ATOM   2492  CE  LYS A1722      44.964 -14.980  87.339  1.00  0.00           C  
ATOM   2493  NZ  LYS A1722      46.009 -14.990  86.281  1.00  0.00           N  
ATOM   2494  N   GLY A1725      48.327 -13.390  93.778  1.00  0.00           N  
ATOM   2495  CA  GLY A1725      49.102 -12.459  94.588  1.00  0.00           C  
ATOM   2496  C   GLY A1725      48.643 -11.037  94.370  1.00  0.00           C  
ATOM   2497  O   GLY A1725      49.424 -10.090  94.461  1.00  0.00           O  
ATOM   2498  N   MET A1726      47.360 -10.888  94.066  1.00  0.00           N  
ATOM   2499  CA  MET A1726      46.785  -9.573  93.843  1.00  0.00           C  
ATOM   2500  C   MET A1726      46.171  -9.153  95.179  1.00  0.00           C  
ATOM   2501  O   MET A1726      45.800 -10.010  95.985  1.00  0.00           O  
ATOM   2502  CB  MET A1726      45.767  -9.655  92.698  1.00  0.00           C  
ATOM   2503  CG  MET A1726      46.427  -9.666  91.319  1.00  0.00           C  
ATOM   2504  SD  MET A1726      45.255 -10.066  89.998  1.00  0.00           S  
ATOM   2505  CE  MET A1726      44.877  -8.414  89.447  1.00  0.00           C  
ATOM   2506  N   ASP A1727      46.087  -7.851  95.437  1.00  0.00           N  
ATOM   2507  CA  ASP A1727      45.557  -7.384  96.722  1.00  0.00           C  
ATOM   2508  C   ASP A1727      44.077  -7.023  96.690  1.00  0.00           C  
ATOM   2509  O   ASP A1727      43.672  -6.091  95.998  1.00  0.00           O  
ATOM   2510  CB  ASP A1727      46.360  -6.171  97.214  1.00  0.00           C  
ATOM   2511  CG  ASP A1727      45.835  -5.613  98.534  1.00  0.00           C  
ATOM   2512  OD1 ASP A1727      46.030  -4.399  98.777  1.00  0.00           O  
ATOM   2513  OD2 ASP A1727      45.237  -6.384  99.323  1.00  0.00           O  
ATOM   2514  N   PRO A1728      43.253  -7.749  97.458  1.00  0.00           N  
ATOM   2515  CA  PRO A1728      41.814  -7.479  97.491  1.00  0.00           C  
ATOM   2516  C   PRO A1728      41.480  -6.047  97.880  1.00  0.00           C  
ATOM   2517  O   PRO A1728      40.582  -5.436  97.304  1.00  0.00           O  
ATOM   2518  CB  PRO A1728      41.295  -8.504  98.494  1.00  0.00           C  
ATOM   2519  CG  PRO A1728      42.253  -9.649  98.319  1.00  0.00           C  
ATOM   2520  CD  PRO A1728      43.580  -8.921  98.285  1.00  0.00           C  
ATOM   2521  N   GLU A1729      42.205  -5.510  98.852  1.00  0.00           N  
ATOM   2522  CA  GLU A1729      41.967  -4.147  99.307  1.00  0.00           C  
ATOM   2523  C   GLU A1729      41.965  -3.167  98.146  1.00  0.00           C  
ATOM   2524  O   GLU A1729      41.204  -2.198  98.141  1.00  0.00           O  
ATOM   2525  CB  GLU A1729      43.036  -3.737 100.322  1.00  0.00           C  
ATOM   2526  CG  GLU A1729      43.059  -4.603 101.579  1.00  0.00           C  
ATOM   2527  CD  GLU A1729      41.823  -4.419 102.432  1.00  0.00           C  
ATOM   2528  OE1 GLU A1729      41.652  -3.321 103.018  1.00  0.00           O  
ATOM   2529  OE2 GLU A1729      41.009  -5.368 102.525  1.00  0.00           O  
ATOM   2530  N   ALA A1752      42.808  -3.415  97.151  1.00  0.00           N  
ATOM   2531  CA  ALA A1752      42.883  -2.518  96.002  1.00  0.00           C  
ATOM   2532  C   ALA A1752      41.709  -2.657  95.031  1.00  0.00           C  
ATOM   2533  O   ALA A1752      41.485  -1.779  94.204  1.00  0.00           O  
ATOM   2534  CB  ALA A1752      44.201  -2.744  95.262  1.00  0.00           C  
ATOM   2535  N   PHE A1753      40.963  -3.755  95.143  1.00  0.00           N  
ATOM   2536  CA  PHE A1753      39.830  -4.018  94.259  1.00  0.00           C  
ATOM   2537  C   PHE A1753      38.471  -3.915  94.959  1.00  0.00           C  
ATOM   2538  O   PHE A1753      37.477  -4.480  94.491  1.00  0.00           O  
ATOM   2539  CB  PHE A1753      39.956  -5.410  93.642  1.00  0.00           C  
ATOM   2540  CG  PHE A1753      41.046  -5.519  92.617  1.00  0.00           C  
ATOM   2541  CD1 PHE A1753      42.378  -5.659  92.999  1.00  0.00           C  
ATOM   2542  CD2 PHE A1753      40.739  -5.468  91.261  1.00  0.00           C  
ATOM   2543  CE1 PHE A1753      43.383  -5.744  92.039  1.00  0.00           C  
ATOM   2544  CE2 PHE A1753      41.741  -5.552  90.296  1.00  0.00           C  
ATOM   2545  CZ  PHE A1753      43.066  -5.693  90.682  1.00  0.00           C  
ATOM   2546  N   HIS A1757      38.428  -3.196  96.078  1.00  0.00           N  
ATOM   2547  CA  HIS A1757      37.203  -3.037  96.843  1.00  0.00           C  
ATOM   2548  C   HIS A1757      36.082  -2.444  95.998  1.00  0.00           C  
ATOM   2549  O   HIS A1757      34.919  -2.841  96.114  1.00  0.00           O  
ATOM   2550  CB  HIS A1757      37.466  -2.159  98.066  1.00  0.00           C  
ATOM   2551  CG  HIS A1757      36.308  -2.095  99.014  1.00  0.00           C  
ATOM   2552  ND1 HIS A1757      35.237  -1.249  98.823  1.00  0.00           N  
ATOM   2553  CD2 HIS A1757      36.020  -2.829 100.117  1.00  0.00           C  
ATOM   2554  CE1 HIS A1757      34.337  -1.466  99.769  1.00  0.00           C  
ATOM   2555  NE2 HIS A1757      34.787  -2.420 100.566  1.00  0.00           N  
ATOM   2556  N   GLY A1758      36.434  -1.492  95.142  1.00  0.00           N  
ATOM   2557  CA  GLY A1758      35.437  -0.880  94.284  1.00  0.00           C  
ATOM   2558  C   GLY A1758      34.883  -1.879  93.281  1.00  0.00           C  
ATOM   2559  O   GLY A1758      33.687  -1.878  92.993  1.00  0.00           O  
ATOM   2560  N   TYR A1759      35.753  -2.741  92.760  1.00  0.00           N  
ATOM   2561  CA  TYR A1759      35.356  -3.753  91.786  1.00  0.00           C  
ATOM   2562  C   TYR A1759      34.537  -4.869  92.420  1.00  0.00           C  
ATOM   2563  O   TYR A1759      33.600  -5.379  91.815  1.00  0.00           O  
ATOM   2564  CB  TYR A1759      36.597  -4.382  91.124  1.00  0.00           C  
ATOM   2565  CG  TYR A1759      36.281  -5.560  90.207  1.00  0.00           C  
ATOM   2566  CD1 TYR A1759      35.801  -5.357  88.912  1.00  0.00           C  
ATOM   2567  CD2 TYR A1759      36.418  -6.882  90.656  1.00  0.00           C  
ATOM   2568  CE1 TYR A1759      35.459  -6.438  88.088  1.00  0.00           C  
ATOM   2569  CE2 TYR A1759      36.076  -7.967  89.838  1.00  0.00           C  
ATOM   2570  CZ  TYR A1759      35.595  -7.734  88.554  1.00  0.00           C  
ATOM   2571  OH  TYR A1759      35.224  -8.784  87.744  1.00  0.00           O  
ATOM   2572  N   LEU A1760      34.900  -5.233  93.642  1.00  0.00           N  
ATOM   2573  CA  LEU A1760      34.254  -6.325  94.365  1.00  0.00           C  
ATOM   2574  C   LEU A1760      32.845  -6.106  94.919  1.00  0.00           C  
ATOM   2575  O   LEU A1760      32.099  -7.068  95.092  1.00  0.00           O  
ATOM   2576  CB  LEU A1760      35.176  -6.773  95.502  1.00  0.00           C  
ATOM   2577  CG  LEU A1760      36.488  -7.390  95.044  1.00  0.00           C  
ATOM   2578  CD1 LEU A1760      37.488  -7.434  96.196  1.00  0.00           C  
ATOM   2579  CD2 LEU A1760      36.215  -8.782  94.493  1.00  0.00           C  
ATOM   2580  N   GLU A1764      32.496  -4.853  95.196  1.00  0.00           N  
ATOM   2581  CA  GLU A1764      31.193  -4.496  95.768  1.00  0.00           C  
ATOM   2582  C   GLU A1764      29.943  -5.124  95.168  1.00  0.00           C  
ATOM   2583  O   GLU A1764      29.142  -5.741  95.876  1.00  0.00           O  
ATOM   2584  CB  GLU A1764      31.000  -2.974  95.754  1.00  0.00           C  
ATOM   2585  CG  GLU A1764      31.539  -2.283  96.980  1.00  0.00           C  
ATOM   2586  CD  GLU A1764      30.861  -2.752  98.252  1.00  0.00           C  
ATOM   2587  OE1 GLU A1764      29.667  -2.441  98.435  1.00  0.00           O  
ATOM   2588  OE2 GLU A1764      31.522  -3.447  99.054  1.00  0.00           O  
ATOM   2589  N   VAL A1765      29.755  -4.947  93.868  1.00  0.00           N  
ATOM   2590  CA  VAL A1765      28.567  -5.487  93.246  1.00  0.00           C  
ATOM   2591  C   VAL A1765      28.475  -6.987  93.430  1.00  0.00           C  
ATOM   2592  O   VAL A1765      27.378  -7.555  93.396  1.00  0.00           O  
ATOM   2593  CB  VAL A1765      28.488  -5.134  91.737  1.00  0.00           C  
ATOM   2594  CG1 VAL A1765      29.557  -5.896  90.947  1.00  0.00           C  
ATOM   2595  CG2 VAL A1765      27.079  -5.444  91.220  1.00  0.00           C  
ATOM   2596  N   PHE A1767      29.609  -7.645  93.646  1.00  0.00           N  
ATOM   2597  CA  PHE A1767      29.547  -9.083  93.807  1.00  0.00           C  
ATOM   2598  C   PHE A1767      29.031  -9.535  95.166  1.00  0.00           C  
ATOM   2599  O   PHE A1767      28.904 -10.730  95.427  1.00  0.00           O  
ATOM   2600  CB  PHE A1767      30.899  -9.705  93.461  1.00  0.00           C  
ATOM   2601  CG  PHE A1767      31.320  -9.435  92.043  1.00  0.00           C  
ATOM   2602  CD1 PHE A1767      32.009  -8.266  91.722  1.00  0.00           C  
ATOM   2603  CD2 PHE A1767      30.972 -10.314  91.016  1.00  0.00           C  
ATOM   2604  CE1 PHE A1767      32.344  -7.972  90.394  1.00  0.00           C  
ATOM   2605  CE2 PHE A1767      31.303 -10.024  89.687  1.00  0.00           C  
ATOM   2606  CZ  PHE A1767      31.992  -8.849  89.372  1.00  0.00           C  
ATOM   2607  N   LYS A1768      28.712  -8.578  96.026  1.00  0.00           N  
ATOM   2608  CA  LYS A1768      28.141  -8.918  97.321  1.00  0.00           C  
ATOM   2609  C   LYS A1768      26.616  -8.911  97.150  1.00  0.00           C  
ATOM   2610  O   LYS A1768      25.874  -9.236  98.079  1.00  0.00           O  
ATOM   2611  CB  LYS A1768      28.524  -7.882  98.375  1.00  0.00           C  
ATOM   2612  CG  LYS A1768      30.011  -7.725  98.594  1.00  0.00           C  
ATOM   2613  CD  LYS A1768      30.232  -6.567  99.528  1.00  0.00           C  
ATOM   2614  CE  LYS A1768      31.584  -6.523 100.070  1.00  0.00           C  
ATOM   2615  NZ  LYS A1768      31.946  -5.637 100.991  1.00  0.00           N  
ATOM   2616  N   TYR A1770      26.159  -8.549  95.952  1.00  0.00           N  
ATOM   2617  CA  TYR A1770      24.732  -8.465  95.689  1.00  0.00           C  
ATOM   2618  C   TYR A1770      24.159  -9.447  94.678  1.00  0.00           C  
ATOM   2619  O   TYR A1770      23.460  -9.071  93.736  1.00  0.00           O  
ATOM   2620  CB  TYR A1770      24.371  -7.027  95.324  1.00  0.00           C  
ATOM   2621  CG  TYR A1770      24.669  -6.083  96.471  1.00  0.00           C  
ATOM   2622  CD1 TYR A1770      23.839  -6.033  97.594  1.00  0.00           C  
ATOM   2623  CD2 TYR A1770      25.817  -5.290  96.466  1.00  0.00           C  
ATOM   2624  CE1 TYR A1770      24.153  -5.221  98.686  1.00  0.00           C  
ATOM   2625  CE2 TYR A1770      26.136  -4.478  97.550  1.00  0.00           C  
ATOM   2626  CZ  TYR A1770      25.304  -4.448  98.653  1.00  0.00           C  
ATOM   2627  OH  TYR A1770      25.619  -3.655  99.732  1.00  0.00           O  
ATOM   2628  N   GLY A1771      24.473 -10.719  94.896  1.00  0.00           N  
ATOM   2629  CA  GLY A1771      23.949 -11.797  94.075  1.00  0.00           C  
ATOM   2630  C   GLY A1771      24.018 -11.724  92.567  1.00  0.00           C  
ATOM   2631  O   GLY A1771      23.003 -11.865  91.880  1.00  0.00           O  
ATOM   2632  N   MET A1772      25.211 -11.507  92.036  1.00  0.00           N  
ATOM   2633  CA  MET A1772      25.343 -11.484  90.596  1.00  0.00           C  
ATOM   2634  C   MET A1772      25.085 -12.926  90.181  1.00  0.00           C  
ATOM   2635  O   MET A1772      25.527 -13.867  90.845  1.00  0.00           O  
ATOM   2636  CB  MET A1772      26.749 -11.039  90.181  1.00  0.00           C  
ATOM   2637  CG  MET A1772      26.946  -9.534  90.238  1.00  0.00           C  
ATOM   2638  SD  MET A1772      26.294  -8.836  88.733  1.00  0.00           S  
ATOM   2639  CE  MET A1772      27.677  -7.998  88.298  1.00  0.00           C  
ATOM   2640  N   PRO A1773      24.345 -13.119  89.094  1.00  0.00           N  
ATOM   2641  CA  PRO A1773      24.063 -14.478  88.646  1.00  0.00           C  
ATOM   2642  C   PRO A1773      25.219 -15.033  87.806  1.00  0.00           C  
ATOM   2643  O   PRO A1773      26.102 -14.291  87.391  1.00  0.00           O  
ATOM   2644  CB  PRO A1773      22.824 -14.281  87.796  1.00  0.00           C  
ATOM   2645  CG  PRO A1773      23.171 -12.992  87.076  1.00  0.00           C  
ATOM   2646  CD  PRO A1773      23.684 -12.124  88.229  1.00  0.00           C  
ATOM   2647  N   PRO A1774      25.226 -16.354  87.563  1.00  0.00           N  
ATOM   2648  CA  PRO A1774      26.282 -16.951  86.745  1.00  0.00           C  
ATOM   2649  C   PRO A1774      26.207 -16.128  85.465  1.00  0.00           C  
ATOM   2650  O   PRO A1774      25.116 -15.895  84.942  1.00  0.00           O  
ATOM   2651  CB  PRO A1774      25.781 -18.376  86.518  1.00  0.00           C  
ATOM   2652  CG  PRO A1774      25.070 -18.673  87.788  1.00  0.00           C  
ATOM   2653  CD  PRO A1774      24.301 -17.382  88.063  1.00  0.00           C  
ATOM   2654  N   HIS A1775      27.347 -15.675  84.962  1.00  0.00           N  
ATOM   2655  CA  HIS A1775      27.344 -14.825  83.783  1.00  0.00           C  
ATOM   2656  C   HIS A1775      28.659 -14.889  83.055  1.00  0.00           C  
ATOM   2657  O   HIS A1775      29.669 -15.328  83.599  1.00  0.00           O  
ATOM   2658  CB  HIS A1775      27.077 -13.371  84.197  1.00  0.00           C  
ATOM   2659  CG  HIS A1775      28.123 -12.802  85.112  1.00  0.00           C  
ATOM   2660  ND1 HIS A1775      29.141 -11.984  84.668  1.00  0.00           N  
ATOM   2661  CD2 HIS A1775      28.321 -12.957  86.439  1.00  0.00           C  
ATOM   2662  CE1 HIS A1775      29.919 -11.659  85.683  1.00  0.00           C  
ATOM   2663  NE2 HIS A1775      29.446 -12.236  86.772  1.00  0.00           N  
ATOM   2664  N   GLY A1776      28.639 -14.436  81.813  1.00  0.00           N  
ATOM   2665  CA  GLY A1776      29.848 -14.439  81.027  1.00  0.00           C  
ATOM   2666  C   GLY A1776      29.690 -13.555  79.820  1.00  0.00           C  
ATOM   2667  O   GLY A1776      28.644 -12.938  79.613  1.00  0.00           O  
ATOM   2668  N   GLY A1777      30.731 -13.498  79.006  1.00  0.00           N  
ATOM   2669  CA  GLY A1777      30.665 -12.668  77.828  1.00  0.00           C  
ATOM   2670  C   GLY A1777      31.866 -12.838  76.944  1.00  0.00           C  
ATOM   2671  O   GLY A1777      32.769 -13.623  77.229  1.00  0.00           O  
ATOM   2672  N   PHE A1778      31.875 -12.075  75.858  1.00  0.00           N  
ATOM   2673  CA  PHE A1778      32.966 -12.127  74.902  1.00  0.00           C  
ATOM   2674  C   PHE A1778      32.982 -10.853  74.073  1.00  0.00           C  
ATOM   2675  O   PHE A1778      32.054 -10.050  74.137  1.00  0.00           O  
ATOM   2676  CB  PHE A1778      32.800 -13.354  74.014  1.00  0.00           C  
ATOM   2677  CG  PHE A1778      31.479 -13.402  73.290  1.00  0.00           C  
ATOM   2678  CD1 PHE A1778      31.307 -12.732  72.078  1.00  0.00           C  
ATOM   2679  CD2 PHE A1778      30.420 -14.138  73.798  1.00  0.00           C  
ATOM   2680  CE1 PHE A1778      30.091 -12.783  71.387  1.00  0.00           C  
ATOM   2681  CE2 PHE A1778      29.192 -14.198  73.114  1.00  0.00           C  
ATOM   2682  CZ  PHE A1778      29.034 -13.522  71.900  1.00  0.00           C  
ATOM   2683  N   ALA A1779      34.049 -10.669  73.308  1.00  0.00           N  
ATOM   2684  CA  ALA A1779      34.187  -9.497  72.461  1.00  0.00           C  
ATOM   2685  C   ALA A1779      34.632  -9.942  71.071  1.00  0.00           C  
ATOM   2686  O   ALA A1779      35.413 -10.882  70.925  1.00  0.00           O  
ATOM   2687  CB  ALA A1779      35.211  -8.532  73.055  1.00  0.00           C  
ATOM   2688  N   ILE A1782      34.108  -9.284  70.051  1.00  0.00           N  
ATOM   2689  CA  ILE A1782      34.476  -9.621  68.692  1.00  0.00           C  
ATOM   2690  C   ILE A1782      35.285  -8.443  68.142  1.00  0.00           C  
ATOM   2691  O   ILE A1782      34.922  -7.290  68.361  1.00  0.00           O  
ATOM   2692  CB  ILE A1782      33.224  -9.839  67.805  1.00  0.00           C  
ATOM   2693  CG1 ILE A1782      32.413 -11.033  68.297  1.00  0.00           C  
ATOM   2694  CG2 ILE A1782      33.650 -10.064  66.361  1.00  0.00           C  
ATOM   2695  CD1 ILE A1782      31.144 -11.319  67.470  1.00  0.00           C  
ATOM   2696  N   GLY A1783      36.394  -8.730  67.467  1.00  0.00           N  
ATOM   2697  CA  GLY A1783      37.175  -7.654  66.881  1.00  0.00           C  
ATOM   2698  C   GLY A1783      36.598  -7.412  65.502  1.00  0.00           C  
ATOM   2699  O   GLY A1783      36.920  -8.129  64.549  1.00  0.00           O  
ATOM   2700  N   ALA A1784      35.733  -6.411  65.390  1.00  0.00           N  
ATOM   2701  CA  ALA A1784      35.069  -6.093  64.115  1.00  0.00           C  
ATOM   2702  C   ALA A1784      35.999  -5.987  62.902  1.00  0.00           C  
ATOM   2703  O   ALA A1784      35.763  -6.628  61.884  1.00  0.00           O  
ATOM   2704  CB  ALA A1784      34.267  -4.799  64.263  1.00  0.00           C  
ATOM   2705  N   GLU A1785      37.048  -5.180  63.014  1.00  0.00           N  
ATOM   2706  CA  GLU A1785      37.961  -5.015  61.904  1.00  0.00           C  
ATOM   2707  C   GLU A1785      38.674  -6.305  61.491  1.00  0.00           C  
ATOM   2708  O   GLU A1785      38.841  -6.564  60.297  1.00  0.00           O  
ATOM   2709  CB  GLU A1785      38.942  -3.892  62.216  1.00  0.00           C  
ATOM   2710  CG  GLU A1785      38.228  -2.539  62.210  1.00  0.00           C  
ATOM   2711  CD  GLU A1785      38.499  -1.697  63.441  1.00  0.00           C  
ATOM   2712  OE1 GLU A1785      38.381  -2.220  64.568  1.00  0.00           O  
ATOM   2713  OE2 GLU A1785      38.817  -0.507  63.273  1.00  0.00           O  
ATOM   2714  N   ARG A1786      39.079  -7.129  62.457  1.00  0.00           N  
ATOM   2715  CA  ARG A1786      39.743  -8.384  62.116  1.00  0.00           C  
ATOM   2716  C   ARG A1786      38.802  -9.317  61.374  1.00  0.00           C  
ATOM   2717  O   ARG A1786      39.199  -9.971  60.408  1.00  0.00           O  
ATOM   2718  CB  ARG A1786      40.274  -9.057  63.368  1.00  0.00           C  
ATOM   2719  CG  ARG A1786      41.520  -8.395  63.878  1.00  0.00           C  
ATOM   2720  CD  ARG A1786      41.825  -8.920  65.249  1.00  0.00           C  
ATOM   2721  NE  ARG A1786      43.113  -8.455  65.727  1.00  0.00           N  
ATOM   2722  CZ  ARG A1786      44.073  -9.270  66.141  1.00  0.00           C  
ATOM   2723  NH1 ARG A1786      43.877 -10.584  66.126  1.00  0.00           N  
ATOM   2724  NH2 ARG A1786      45.220  -8.773  66.580  1.00  0.00           N  
ATOM   2725  N   LEU A1787      37.554  -9.377  61.838  1.00  0.00           N  
ATOM   2726  CA  LEU A1787      36.526 -10.207  61.208  1.00  0.00           C  
ATOM   2727  C   LEU A1787      36.362  -9.769  59.750  1.00  0.00           C  
ATOM   2728  O   LEU A1787      36.414 -10.589  58.831  1.00  0.00           O  
ATOM   2729  CB  LEU A1787      35.194 -10.036  61.948  1.00  0.00           C  
ATOM   2730  CG  LEU A1787      33.977 -10.642  61.256  1.00  0.00           C  
ATOM   2731  CD1 LEU A1787      34.279 -12.096  60.939  1.00  0.00           C  
ATOM   2732  CD2 LEU A1787      32.723 -10.519  62.140  1.00  0.00           C  
ATOM   2733  N   THR A1788      36.154  -8.470  59.559  1.00  0.00           N  
ATOM   2734  CA  THR A1788      35.983  -7.897  58.229  1.00  0.00           C  
ATOM   2735  C   THR A1788      37.209  -8.215  57.382  1.00  0.00           C  
ATOM   2736  O   THR A1788      37.096  -8.685  56.250  1.00  0.00           O  
ATOM   2737  CB  THR A1788      35.828  -6.350  58.301  1.00  0.00           C  
ATOM   2738  OG1 THR A1788      34.709  -6.015  59.129  1.00  0.00           O  
ATOM   2739  CG2 THR A1788      35.610  -5.759  56.907  1.00  0.00           C  
ATOM   2740  N   GLN A1789      38.383  -7.943  57.941  1.00  0.00           N  
ATOM   2741  CA  GLN A1789      39.645  -8.177  57.247  1.00  0.00           C  
ATOM   2742  C   GLN A1789      39.752  -9.603  56.712  1.00  0.00           C  
ATOM   2743  O   GLN A1789      39.984  -9.815  55.519  1.00  0.00           O  
ATOM   2744  CB  GLN A1789      40.817  -7.898  58.189  1.00  0.00           C  
ATOM   2745  CG  GLN A1789      42.195  -7.985  57.534  1.00  0.00           C  
ATOM   2746  CD  GLN A1789      43.289  -8.352  58.527  1.00  0.00           C  
ATOM   2747  OE1 GLN A1789      43.380  -7.777  59.609  1.00  0.00           O  
ATOM   2748  NE2 GLN A1789      44.122  -9.314  58.159  1.00  0.00           N  
ATOM   2749  N   LYS A1790      39.587 -10.584  57.591  1.00  0.00           N  
ATOM   2750  CA  LYS A1790      39.689 -11.972  57.183  1.00  0.00           C  
ATOM   2751  C   LYS A1790      38.519 -12.421  56.322  1.00  0.00           C  
ATOM   2752  O   LYS A1790      38.662 -13.291  55.462  1.00  0.00           O  
ATOM   2753  CB  LYS A1790      39.828 -12.867  58.421  1.00  0.00           C  
ATOM   2754  CG  LYS A1790      41.180 -12.720  59.095  1.00  0.00           C  
ATOM   2755  CD  LYS A1790      42.280 -13.187  58.155  1.00  0.00           C  
ATOM   2756  CE  LYS A1790      43.655 -12.860  58.690  1.00  0.00           C  
ATOM   2757  NZ  LYS A1790      44.716 -13.328  57.749  1.00  0.00           N  
ATOM   2758  N   LEU A1791      37.358 -11.817  56.537  1.00  0.00           N  
ATOM   2759  CA  LEU A1791      36.181 -12.184  55.754  1.00  0.00           C  
ATOM   2760  C   LEU A1791      36.334 -11.772  54.291  1.00  0.00           C  
ATOM   2761  O   LEU A1791      36.001 -12.537  53.392  1.00  0.00           O  
ATOM   2762  CB  LEU A1791      34.938 -11.521  56.332  1.00  0.00           C  
ATOM   2763  CG  LEU A1791      33.607 -11.737  55.612  1.00  0.00           C  
ATOM   2764  CD1 LEU A1791      33.101 -13.158  55.825  1.00  0.00           C  
ATOM   2765  CD2 LEU A1791      32.589 -10.740  56.168  1.00  0.00           C  
ATOM   2766  N   LEU A1792      36.849 -10.565  54.072  1.00  0.00           N  
ATOM   2767  CA  LEU A1792      37.013 -10.028  52.735  1.00  0.00           C  
ATOM   2768  C   LEU A1792      38.414 -10.221  52.161  1.00  0.00           C  
ATOM   2769  O   LEU A1792      38.760  -9.630  51.135  1.00  0.00           O  
ATOM   2770  CB  LEU A1792      36.653  -8.543  52.735  1.00  0.00           C  
ATOM   2771  CG  LEU A1792      35.248  -8.187  53.210  1.00  0.00           C  
ATOM   2772  CD1 LEU A1792      35.122  -6.673  53.337  1.00  0.00           C  
ATOM   2773  CD2 LEU A1792      34.211  -8.750  52.241  1.00  0.00           C  
ATOM   2774  N   GLY A1793      39.221 -11.035  52.834  1.00  0.00           N  
ATOM   2775  CA  GLY A1793      40.570 -11.305  52.372  1.00  0.00           C  
ATOM   2776  C   GLY A1793      41.396 -10.054  52.193  1.00  0.00           C  
ATOM   2777  O   GLY A1793      42.142  -9.930  51.221  1.00  0.00           O  
ATOM   2778  N   LEU A1794      41.275  -9.122  53.128  1.00  0.00           N  
ATOM   2779  CA  LEU A1794      42.023  -7.878  53.046  1.00  0.00           C  
ATOM   2780  C   LEU A1794      43.442  -8.068  53.581  1.00  0.00           C  
ATOM   2781  O   LEU A1794      43.665  -8.782  54.559  1.00  0.00           O  
ATOM   2782  CB  LEU A1794      41.301  -6.779  53.828  1.00  0.00           C  
ATOM   2783  CG  LEU A1794      39.834  -6.531  53.445  1.00  0.00           C  
ATOM   2784  CD1 LEU A1794      39.264  -5.425  54.323  1.00  0.00           C  
ATOM   2785  CD2 LEU A1794      39.731  -6.160  51.965  1.00  0.00           C  
ATOM   2786  N   PRO A1795      44.424  -7.430  52.927  1.00  0.00           N  
ATOM   2787  CA  PRO A1795      45.847  -7.482  53.274  1.00  0.00           C  
ATOM   2788  C   PRO A1795      46.129  -7.149  54.733  1.00  0.00           C  
ATOM   2789  O   PRO A1795      46.810  -7.900  55.433  1.00  0.00           O  
ATOM   2790  CB  PRO A1795      46.468  -6.456  52.333  1.00  0.00           C  
ATOM   2791  CG  PRO A1795      45.592  -6.550  51.120  1.00  0.00           C  
ATOM   2792  CD  PRO A1795      44.214  -6.587  51.736  1.00  0.00           C  
ATOM   2793  N   ASN A1796      45.599  -6.021  55.191  1.00  0.00           N  
ATOM   2794  CA  ASN A1796      45.814  -5.579  56.559  1.00  0.00           C  
ATOM   2795  C   ASN A1796      44.512  -5.140  57.222  1.00  0.00           C  
ATOM   2796  O   ASN A1796      43.507  -4.914  56.549  1.00  0.00           O  
ATOM   2797  CB  ASN A1796      46.804  -4.413  56.562  1.00  0.00           C  
ATOM   2798  CG  ASN A1796      47.265  -4.051  57.954  1.00  0.00           C  
ATOM   2799  OD1 ASN A1796      47.769  -2.950  58.186  1.00  0.00           O  
ATOM   2800  ND2 ASN A1796      47.111  -4.988  58.894  1.00  0.00           N  
ATOM   2801  N   VAL A1797      44.542  -5.010  58.545  1.00  0.00           N  
ATOM   2802  CA  VAL A1797      43.372  -4.591  59.295  1.00  0.00           C  
ATOM   2803  C   VAL A1797      43.100  -3.108  59.057  1.00  0.00           C  
ATOM   2804  O   VAL A1797      41.998  -2.623  59.297  1.00  0.00           O  
ATOM   2805  CB  VAL A1797      43.555  -4.854  60.819  1.00  0.00           C  
ATOM   2806  CG1 VAL A1797      44.749  -4.075  61.350  1.00  0.00           C  
ATOM   2807  CG2 VAL A1797      42.295  -4.481  61.571  1.00  0.00           C  
ATOM   2808  N   ARG A1798      44.103  -2.386  58.568  1.00  0.00           N  
ATOM   2809  CA  ARG A1798      43.938  -0.960  58.309  1.00  0.00           C  
ATOM   2810  C   ARG A1798      42.946  -0.722  57.172  1.00  0.00           C  
ATOM   2811  O   ARG A1798      42.316   0.336  57.088  1.00  0.00           O  
ATOM   2812  CB  ARG A1798      45.296  -0.329  57.990  1.00  0.00           C  
ATOM   2813  CG  ARG A1798      46.304  -0.501  59.121  1.00  0.00           C  
ATOM   2814  CD  ARG A1798      47.699   0.011  58.773  1.00  0.00           C  
ATOM   2815  NE  ARG A1798      47.789   1.470  58.754  1.00  0.00           N  
ATOM   2816  CZ  ARG A1798      47.422   2.241  57.733  1.00  0.00           C  
ATOM   2817  NH1 ARG A1798      46.934   1.698  56.624  1.00  0.00           N  
ATOM   2818  NH2 ARG A1798      47.548   3.560  57.820  1.00  0.00           N  
ATOM   2819  N   TYR A1799      42.800  -1.718  56.305  1.00  0.00           N  
ATOM   2820  CA  TYR A1799      41.875  -1.626  55.176  1.00  0.00           C  
ATOM   2821  C   TYR A1799      40.420  -1.668  55.636  1.00  0.00           C  
ATOM   2822  O   TYR A1799      39.543  -1.133  54.969  1.00  0.00           O  
ATOM   2823  CB  TYR A1799      42.122  -2.769  54.193  1.00  0.00           C  
ATOM   2824  CG  TYR A1799      43.269  -2.542  53.238  1.00  0.00           C  
ATOM   2825  CD1 TYR A1799      44.566  -2.316  53.705  1.00  0.00           C  
ATOM   2826  CD2 TYR A1799      43.061  -2.573  51.860  1.00  0.00           C  
ATOM   2827  CE1 TYR A1799      45.628  -2.129  52.819  1.00  0.00           C  
ATOM   2828  CE2 TYR A1799      44.110  -2.389  50.968  1.00  0.00           C  
ATOM   2829  CZ  TYR A1799      45.390  -2.168  51.450  1.00  0.00           C  
ATOM   2830  OH  TYR A1799      46.428  -1.994  50.563  1.00  0.00           O  
ATOM   2831  N   ALA A1800      40.173  -2.312  56.773  1.00  0.00           N  
ATOM   2832  CA  ALA A1800      38.827  -2.419  57.304  1.00  0.00           C  
ATOM   2833  C   ALA A1800      38.507  -1.245  58.215  1.00  0.00           C  
ATOM   2834  O   ALA A1800      37.545  -1.291  58.979  1.00  0.00           O  
ATOM   2835  CB  ALA A1800      38.663  -3.728  58.065  1.00  0.00           C  
ATOM   2836  N   ARG A1801      39.318  -0.194  58.143  1.00  0.00           N  
ATOM   2837  CA  ARG A1801      39.101   0.986  58.973  1.00  0.00           C  
ATOM   2838  C   ARG A1801      39.169   2.290  58.169  1.00  0.00           C  
ATOM   2839  O   ARG A1801      40.034   2.465  57.316  1.00  0.00           O  
ATOM   2840  CB  ARG A1801      40.118   1.020  60.126  1.00  0.00           C  
ATOM   2841  CG  ARG A1801      39.946   2.230  61.043  1.00  0.00           C  
ATOM   2842  CD  ARG A1801      40.367   1.958  62.490  1.00  0.00           C  
ATOM   2843  NE  ARG A1801      39.270   2.280  63.422  1.00  0.00           N  
ATOM   2844  CZ  ARG A1801      39.341   2.172  64.748  1.00  0.00           C  
ATOM   2845  NH1 ARG A1801      40.459   1.750  65.329  1.00  0.00           N  
ATOM   2846  NH2 ARG A1801      38.292   2.479  65.492  1.00  0.00           N  
ATOM   2847  N   ALA A1802      38.243   3.198  58.455  1.00  0.00           N  
ATOM   2848  CA  ALA A1802      38.178   4.476  57.757  1.00  0.00           C  
ATOM   2849  C   ALA A1802      39.446   5.319  57.900  1.00  0.00           C  
ATOM   2850  O   ALA A1802      40.101   5.640  56.908  1.00  0.00           O  
ATOM   2851  CB  ALA A1802      36.970   5.278  58.241  1.00  0.00           C  
ATOM   2852  N   PHE A1803      39.791   5.676  59.132  1.00  0.00           N  
ATOM   2853  CA  PHE A1803      40.967   6.503  59.382  1.00  0.00           C  
ATOM   2854  C   PHE A1803      41.980   5.836  60.318  1.00  0.00           C  
ATOM   2855  O   PHE A1803      41.915   6.009  61.537  1.00  0.00           O  
ATOM   2856  CB  PHE A1803      40.519   7.841  59.980  1.00  0.00           C  
ATOM   2857  CG  PHE A1803      39.338   8.448  59.277  1.00  0.00           C  
ATOM   2858  CD1 PHE A1803      39.497   9.116  58.063  1.00  0.00           C  
ATOM   2859  CD2 PHE A1803      38.056   8.308  59.802  1.00  0.00           C  
ATOM   2860  CE1 PHE A1803      38.393   9.635  57.382  1.00  0.00           C  
ATOM   2861  CE2 PHE A1803      36.946   8.820  59.133  1.00  0.00           C  
ATOM   2862  CZ  PHE A1803      37.113   9.484  57.921  1.00  0.00           C  
ATOM   2863  N   PRO A1804      42.928   5.061  59.760  1.00  0.00           N  
ATOM   2864  CA  PRO A1804      43.940   4.387  60.583  1.00  0.00           C  
ATOM   2865  C   PRO A1804      44.841   5.362  61.354  1.00  0.00           C  
ATOM   2866  O   PRO A1804      44.715   6.588  61.136  1.00  0.00           O  
ATOM   2867  CB  PRO A1804      44.729   3.570  59.559  1.00  0.00           C  
ATOM   2868  CG  PRO A1804      43.712   3.275  58.503  1.00  0.00           C  
ATOM   2869  CD  PRO A1804      43.001   4.599  58.361  1.00  0.00           C  
TER
END
