# Supplementary material for: Backbone Brackets and Arginine Tweezers delineate Class I and Class II aminoacyl tRNA synthetases
Source: PLoS Comput Biol. 2018 Apr 16;14(4):e1006101. doi: 10.1371/journal.pcbi.1006101 (PMC5919687; doi:10.1371/journal.pcbi.1006101)
Supplement: S12 File — All structures of Class II aaRS with residues renumbered according to the MSA. (GZ) [file pcbi.1006101.s024.tar.gz › 1n9w_B_renum.pdb]

ATOM      1  N   MET B 176       9.980 -24.738  80.734  1.00  0.00           N  
ATOM      2  CA  MET B 176      10.472 -23.593  79.902  1.00  0.00           C  
ATOM      3  C   MET B 176      10.526 -22.307  80.724  1.00  0.00           C  
ATOM      4  O   MET B 176       9.660 -22.053  81.567  1.00  0.00           O  
ATOM      5  CB  MET B 176       9.547 -23.361  78.698  1.00  0.00           C  
ATOM      6  CG  MET B 176       8.191 -22.745  79.073  1.00  0.00           C  
ATOM      7  SD  MET B 176       7.136 -22.305  77.672  1.00  0.00           S  
ATOM      8  CE  MET B 176       7.647 -20.586  77.365  1.00  0.00           C  
ATOM      9  N   ARG B 177      11.541 -21.491  80.459  1.00  0.00           N  
ATOM     10  CA  ARG B 177      11.697 -20.231  81.172  1.00  0.00           C  
ATOM     11  C   ARG B 177      10.716 -19.208  80.611  1.00  0.00           C  
ATOM     12  O   ARG B 177      10.645 -18.997  79.400  1.00  0.00           O  
ATOM     13  CB  ARG B 177      13.135 -19.710  81.051  1.00  0.00           C  
ATOM     14  CG  ARG B 177      13.515 -18.659  82.107  1.00  0.00           C  
ATOM     15  CD  ARG B 177      13.385 -17.210  81.611  1.00  0.00           C  
ATOM     16  NE  ARG B 177      13.689 -16.231  82.666  1.00  0.00           N  
ATOM     17  CZ  ARG B 177      14.356 -15.091  82.477  1.00  0.00           C  
ATOM     18  NH1 ARG B 177      14.804 -14.770  81.271  1.00  0.00           N  
ATOM     19  NH2 ARG B 177      14.580 -14.266  83.493  1.00  0.00           N  
ATOM     20  N   VAL B 178       9.947 -18.594  81.504  1.00  0.00           N  
ATOM     21  CA  VAL B 178       8.965 -17.585  81.121  1.00  0.00           C  
ATOM     22  C   VAL B 178       9.275 -16.252  81.812  1.00  0.00           C  
ATOM     23  O   VAL B 178       9.590 -16.215  82.998  1.00  0.00           O  
ATOM     24  CB  VAL B 178       7.518 -18.018  81.528  1.00  0.00           C  
ATOM     25  CG1 VAL B 178       6.511 -16.985  81.048  1.00  0.00           C  
ATOM     26  CG2 VAL B 178       7.197 -19.393  80.955  1.00  0.00           C  
ATOM     27  N   LEU B 179       9.189 -15.164  81.053  1.00  0.00           N  
ATOM     28  CA  LEU B 179       9.420 -13.829  81.579  1.00  0.00           C  
ATOM     29  C   LEU B 179       8.149 -13.345  82.277  1.00  0.00           C  
ATOM     30  O   LEU B 179       7.044 -13.784  81.950  1.00  0.00           O  
ATOM     31  CB  LEU B 179       9.761 -12.875  80.443  1.00  0.00           C  
ATOM     32  CG  LEU B 179      11.195 -12.919  79.912  1.00  0.00           C  
ATOM     33  CD1 LEU B 179      11.295 -12.217  78.543  1.00  0.00           C  
ATOM     34  CD2 LEU B 179      12.091 -12.230  80.929  1.00  0.00           C  
ATOM     35  N   VAL B 180       8.311 -12.442  83.235  1.00  0.00           N  
ATOM     36  CA  VAL B 180       7.180 -11.889  83.962  1.00  0.00           C  
ATOM     37  C   VAL B 180       6.111 -11.296  83.028  1.00  0.00           C  
ATOM     38  O   VAL B 180       4.915 -11.448  83.266  1.00  0.00           O  
ATOM     39  CB  VAL B 180       7.656 -10.805  84.957  1.00  0.00           C  
ATOM     40  CG1 VAL B 180       6.449 -10.071  85.567  1.00  0.00           C  
ATOM     41  CG2 VAL B 180       8.494 -11.455  86.058  1.00  0.00           C  
ATOM     42  N   ARG B 181       6.533 -10.640  81.954  1.00  0.00           N  
ATOM     43  CA  ARG B 181       5.551 -10.043  81.059  1.00  0.00           C  
ATOM     44  C   ARG B 181       4.689 -11.052  80.294  1.00  0.00           C  
ATOM     45  O   ARG B 181       3.577 -10.726  79.897  1.00  0.00           O  
ATOM     46  CB  ARG B 181       6.219  -9.081  80.070  1.00  0.00           C  
ATOM     47  CG  ARG B 181       7.236  -9.704  79.133  1.00  0.00           C  
ATOM     48  CD  ARG B 181       7.566  -8.741  78.006  1.00  0.00           C  
ATOM     49  NE  ARG B 181       8.752  -9.192  77.275  1.00  0.00           N  
ATOM     50  CZ  ARG B 181       9.943  -8.602  77.359  1.00  0.00           C  
ATOM     51  NH1 ARG B 181      10.106  -7.526  78.131  1.00  0.00           N  
ATOM     52  NH2 ARG B 181      10.966  -9.108  76.695  1.00  0.00           N  
ATOM     53  N   ASP B 182       5.180 -12.272  80.105  1.00  0.00           N  
ATOM     54  CA  ASP B 182       4.414 -13.259  79.365  1.00  0.00           C  
ATOM     55  C   ASP B 182       3.636 -14.222  80.257  1.00  0.00           C  
ATOM     56  O   ASP B 182       2.958 -15.127  79.770  1.00  0.00           O  
ATOM     57  CB  ASP B 182       5.347 -14.040  78.438  1.00  0.00           C  
ATOM     58  CG  ASP B 182       6.137 -13.138  77.525  1.00  0.00           C  
ATOM     59  OD1 ASP B 182       5.521 -12.272  76.873  1.00  0.00           O  
ATOM     60  OD2 ASP B 182       7.384 -13.287  77.456  1.00  0.00           O  
ATOM     61  N   LEU B 183       3.724 -14.031  81.566  1.00  0.00           N  
ATOM     62  CA  LEU B 183       3.030 -14.931  82.470  1.00  0.00           C  
ATOM     63  C   LEU B 183       1.516 -14.984  82.234  1.00  0.00           C  
ATOM     64  O   LEU B 183       0.891 -16.012  82.488  1.00  0.00           O  
ATOM     65  CB  LEU B 183       3.335 -14.570  83.929  1.00  0.00           C  
ATOM     66  CG  LEU B 183       4.788 -14.768  84.373  1.00  0.00           C  
ATOM     67  CD1 LEU B 183       4.944 -14.245  85.804  1.00  0.00           C  
ATOM     68  CD2 LEU B 183       5.182 -16.252  84.295  1.00  0.00           C  
ATOM     69  N   LYS B 184       0.926 -13.896  81.748  1.00  0.00           N  
ATOM     70  CA  LYS B 184      -0.513 -13.888  81.479  1.00  0.00           C  
ATOM     71  C   LYS B 184      -0.946 -15.078  80.623  1.00  0.00           C  
ATOM     72  O   LYS B 184      -2.033 -15.624  80.804  1.00  0.00           O  
ATOM     73  CB  LYS B 184      -0.931 -12.606  80.751  1.00  0.00           C  
ATOM     74  CG  LYS B 184      -1.339 -11.450  81.658  1.00  0.00           C  
ATOM     75  CD  LYS B 184      -0.171 -10.899  82.468  1.00  0.00           C  
ATOM     76  CE  LYS B 184      -0.632  -9.764  83.375  1.00  0.00           C  
ATOM     77  NZ  LYS B 184       0.473  -9.220  84.216  1.00  0.00           N  
ATOM     78  N   ALA B 185      -0.093 -15.487  79.691  1.00  0.00           N  
ATOM     79  CA  ALA B 185      -0.440 -16.597  78.814  1.00  0.00           C  
ATOM     80  C   ALA B 185      -0.133 -17.967  79.401  1.00  0.00           C  
ATOM     81  O   ALA B 185      -0.169 -18.962  78.687  1.00  0.00           O  
ATOM     82  CB  ALA B 185       0.269 -16.437  77.476  1.00  0.00           C  
ATOM     83  N   HIS B 186       0.146 -18.032  80.698  1.00  0.00           N  
ATOM     84  CA  HIS B 186       0.476 -19.307  81.310  1.00  0.00           C  
ATOM     85  C   HIS B 186      -0.298 -19.620  82.571  1.00  0.00           C  
ATOM     86  O   HIS B 186       0.107 -20.471  83.355  1.00  0.00           O  
ATOM     87  CB  HIS B 186       1.976 -19.348  81.608  1.00  0.00           C  
ATOM     88  CG  HIS B 186       2.831 -19.275  80.384  1.00  0.00           C  
ATOM     89  ND1 HIS B 186       3.416 -20.386  79.817  1.00  0.00           N  
ATOM     90  CD2 HIS B 186       3.172 -18.226  79.600  1.00  0.00           C  
ATOM     91  CE1 HIS B 186       4.082 -20.025  78.735  1.00  0.00           C  
ATOM     92  NE2 HIS B 186       3.951 -18.720  78.580  1.00  0.00           N  
ATOM     93  N   VAL B 195      -1.414 -18.932  82.768  1.00  0.00           N  
ATOM     94  CA  VAL B 195      -2.245 -19.152  83.946  1.00  0.00           C  
ATOM     95  C   VAL B 195      -2.672 -20.621  83.999  1.00  0.00           C  
ATOM     96  O   VAL B 195      -3.165 -21.161  83.013  1.00  0.00           O  
ATOM     97  CB  VAL B 195      -3.483 -18.236  83.898  1.00  0.00           C  
ATOM     98  CG1 VAL B 195      -4.299 -18.383  85.165  1.00  0.00           C  
ATOM     99  CG2 VAL B 195      -3.036 -16.792  83.723  1.00  0.00           C  
ATOM    100  N   GLY B 196      -2.463 -21.263  85.145  1.00  0.00           N  
ATOM    101  CA  GLY B 196      -2.833 -22.658  85.287  1.00  0.00           C  
ATOM    102  C   GLY B 196      -1.713 -23.634  84.973  1.00  0.00           C  
ATOM    103  O   GLY B 196      -1.819 -24.837  85.232  1.00  0.00           O  
ATOM    104  N   GLN B 197      -0.623 -23.126  84.416  1.00  0.00           N  
ATOM    105  CA  GLN B 197       0.504 -23.990  84.077  1.00  0.00           C  
ATOM    106  C   GLN B 197       1.689 -23.824  85.017  1.00  0.00           C  
ATOM    107  O   GLN B 197       1.729 -22.908  85.842  1.00  0.00           O  
ATOM    108  CB  GLN B 197       0.944 -23.709  82.645  1.00  0.00           C  
ATOM    109  CG  GLN B 197      -0.161 -23.954  81.642  1.00  0.00           C  
ATOM    110  CD  GLN B 197       0.136 -23.365  80.282  1.00  0.00           C  
ATOM    111  OE1 GLN B 197       1.139 -23.693  79.652  1.00  0.00           O  
ATOM    112  NE2 GLN B 197      -0.745 -22.485  79.819  1.00  0.00           N  
ATOM    113  N   GLU B 198       2.648 -24.728  84.883  1.00  0.00           N  
ATOM    114  CA  GLU B 198       3.850 -24.699  85.682  1.00  0.00           C  
ATOM    115  C   GLU B 198       4.875 -23.970  84.823  1.00  0.00           C  
ATOM    116  O   GLU B 198       5.063 -24.316  83.654  1.00  0.00           O  
ATOM    117  CB  GLU B 198       4.339 -26.122  85.969  1.00  0.00           C  
ATOM    118  CG  GLU B 198       5.064 -26.281  87.296  1.00  0.00           C  
ATOM    119  CD  GLU B 198       4.124 -26.689  88.423  1.00  0.00           C  
ATOM    120  OE1 GLU B 198       3.755 -27.887  88.492  1.00  0.00           O  
ATOM    121  OE2 GLU B 198       3.734 -25.815  89.235  1.00  0.00           O  
ATOM    122  N   VAL B 199       5.512 -22.943  85.377  1.00  0.00           N  
ATOM    123  CA  VAL B 199       6.517 -22.197  84.628  1.00  0.00           C  
ATOM    124  C   VAL B 199       7.813 -22.082  85.428  1.00  0.00           C  
ATOM    125  O   VAL B 199       7.866 -22.416  86.621  1.00  0.00           O  
ATOM    126  CB  VAL B 199       6.027 -20.762  84.267  1.00  0.00           C  
ATOM    127  CG1 VAL B 199       4.693 -20.828  83.546  1.00  0.00           C  
ATOM    128  CG2 VAL B 199       5.929 -19.898  85.515  1.00  0.00           C  
ATOM    129  N   GLU B 200       8.866 -21.633  84.759  1.00  0.00           N  
ATOM    130  CA  GLU B 200      10.156 -21.455  85.417  1.00  0.00           C  
ATOM    131  C   GLU B 200      10.533 -19.987  85.307  1.00  0.00           C  
ATOM    132  O   GLU B 200      10.454 -19.406  84.232  1.00  0.00           O  
ATOM    133  CB  GLU B 200      11.226 -22.317  84.748  1.00  0.00           C  
ATOM    134  CG  GLU B 200      12.516 -22.372  85.546  1.00  0.00           C  
ATOM    135  CD  GLU B 200      13.538 -23.337  84.977  1.00  0.00           C  
ATOM    136  OE1 GLU B 200      14.290 -22.933  84.054  1.00  0.00           O  
ATOM    137  OE2 GLU B 200      13.575 -24.505  85.447  1.00  0.00           O  
ATOM    138  N   LEU B 201      10.916 -19.379  86.423  1.00  0.00           N  
ATOM    139  CA  LEU B 201      11.294 -17.964  86.418  1.00  0.00           C  
ATOM    140  C   LEU B 201      12.769 -17.826  86.797  1.00  0.00           C  
ATOM    141  O   LEU B 201      13.316 -18.670  87.512  1.00  0.00           O  
ATOM    142  CB  LEU B 201      10.441 -17.191  87.435  1.00  0.00           C  
ATOM    143  CG  LEU B 201       8.901 -17.247  87.308  1.00  0.00           C  
ATOM    144  CD1 LEU B 201       8.268 -16.856  88.617  1.00  0.00           C  
ATOM    145  CD2 LEU B 201       8.442 -16.334  86.186  1.00  0.00           C  
ATOM    146  N   LEU B 202      13.413 -16.781  86.285  1.00  0.00           N  
ATOM    147  CA  LEU B 202      14.809 -16.480  86.614  1.00  0.00           C  
ATOM    148  C   LEU B 202      14.792 -14.988  86.900  1.00  0.00           C  
ATOM    149  O   LEU B 202      14.194 -14.221  86.147  1.00  0.00           O  
ATOM    150  CB  LEU B 202      15.755 -16.774  85.441  1.00  0.00           C  
ATOM    151  CG  LEU B 202      15.849 -18.251  85.005  1.00  0.00           C  
ATOM    152  CD1 LEU B 202      16.740 -18.376  83.767  1.00  0.00           C  
ATOM    153  CD2 LEU B 202      16.399 -19.085  86.162  1.00  0.00           C  
ATOM    154  N   GLY B 203      15.408 -14.575  88.004  1.00  0.00           N  
ATOM    155  CA  GLY B 203      15.426 -13.157  88.339  1.00  0.00           C  
ATOM    156  C   GLY B 203      16.099 -12.881  89.668  1.00  0.00           C  
ATOM    157  O   GLY B 203      16.893 -13.693  90.141  1.00  0.00           O  
ATOM    158  N   PHE B 205      15.795 -11.733  90.264  1.00  0.00           N  
ATOM    159  CA  PHE B 205      16.379 -11.353  91.552  1.00  0.00           C  
ATOM    160  C   PHE B 205      15.306 -11.091  92.587  1.00  0.00           C  
ATOM    161  O   PHE B 205      14.243 -10.561  92.266  1.00  0.00           O  
ATOM    162  CB  PHE B 205      17.222 -10.082  91.423  1.00  0.00           C  
ATOM    163  CG  PHE B 205      18.332 -10.189  90.427  1.00  0.00           C  
ATOM    164  CD1 PHE B 205      18.093  -9.971  89.071  1.00  0.00           C  
ATOM    165  CD2 PHE B 205      19.617 -10.529  90.838  1.00  0.00           C  
ATOM    166  CE1 PHE B 205      19.118 -10.082  88.148  1.00  0.00           C  
ATOM    167  CE2 PHE B 205      20.648 -10.644  89.916  1.00  0.00           C  
ATOM    168  CZ  PHE B 205      20.405 -10.423  88.567  1.00  0.00           C  
ATOM    169  N   LEU B 206      15.591 -11.439  93.836  1.00  0.00           N  
ATOM    170  CA  LEU B 206      14.633 -11.218  94.911  1.00  0.00           C  
ATOM    171  C   LEU B 206      14.477  -9.713  95.204  1.00  0.00           C  
ATOM    172  O   LEU B 206      15.326  -9.109  95.860  1.00  0.00           O  
ATOM    173  CB  LEU B 206      15.105 -11.965  96.160  1.00  0.00           C  
ATOM    174  CG  LEU B 206      14.228 -11.951  97.420  1.00  0.00           C  
ATOM    175  CD1 LEU B 206      12.834 -12.501  97.125  1.00  0.00           C  
ATOM    176  CD2 LEU B 206      14.927 -12.791  98.487  1.00  0.00           C  
ATOM    177  N   HIS B 207      13.390  -9.119  94.720  1.00  0.00           N  
ATOM    178  CA  HIS B 207      13.137  -7.692  94.928  1.00  0.00           C  
ATOM    179  C   HIS B 207      12.920  -7.442  96.431  1.00  0.00           C  
ATOM    180  O   HIS B 207      13.537  -6.551  97.003  1.00  0.00           O  
ATOM    181  CB  HIS B 207      11.914  -7.249  94.121  1.00  0.00           C  
ATOM    182  CG  HIS B 207      11.881  -5.783  93.826  1.00  0.00           C  
ATOM    183  ND1 HIS B 207      12.762  -5.178  92.957  1.00  0.00           N  
ATOM    184  CD2 HIS B 207      11.081  -4.798  94.299  1.00  0.00           C  
ATOM    185  CE1 HIS B 207      12.509  -3.882  92.912  1.00  0.00           C  
ATOM    186  NE2 HIS B 207      11.496  -3.626  93.718  1.00  0.00           N  
ATOM    187  N   TRP B 208      12.027  -8.215  97.051  1.00  0.00           N  
ATOM    188  CA  TRP B 208      11.782  -8.147  98.491  1.00  0.00           C  
ATOM    189  C   TRP B 208      11.139  -9.433  98.974  1.00  0.00           C  
ATOM    190  O   TRP B 208      10.744 -10.294  98.178  1.00  0.00           O  
ATOM    191  CB  TRP B 208      10.938  -6.927  98.938  1.00  0.00           C  
ATOM    192  CG  TRP B 208       9.585  -6.759  98.317  1.00  0.00           C  
ATOM    193  CD1 TRP B 208       9.208  -5.764  97.462  1.00  0.00           C  
ATOM    194  CD2 TRP B 208       8.430  -7.599  98.489  1.00  0.00           C  
ATOM    195  NE1 TRP B 208       7.894  -5.927  97.087  1.00  0.00           N  
ATOM    196  CE2 TRP B 208       7.393  -7.044  97.701  1.00  0.00           C  
ATOM    197  CE3 TRP B 208       8.172  -8.757  99.229  1.00  0.00           C  
ATOM    198  CZ2 TRP B 208       6.119  -7.619  97.628  1.00  0.00           C  
ATOM    199  CZ3 TRP B 208       6.899  -9.328  99.155  1.00  0.00           C  
ATOM    200  CH2 TRP B 208       5.891  -8.755  98.362  1.00  0.00           C  
ATOM    201  N   ARG B 209      11.047  -9.560 100.291  1.00  0.00           N  
ATOM    202  CA  ARG B 209      10.483 -10.743 100.914  1.00  0.00           C  
ATOM    203  C   ARG B 209       9.674 -10.347 102.148  1.00  0.00           C  
ATOM    204  O   ARG B 209       9.914  -9.309 102.760  1.00  0.00           O  
ATOM    205  CB  ARG B 209      11.628 -11.689 101.318  1.00  0.00           C  
ATOM    206  CG  ARG B 209      12.637 -11.030 102.278  1.00  0.00           C  
ATOM    207  CD  ARG B 209      13.868 -11.878 102.623  1.00  0.00           C  
ATOM    208  NE  ARG B 209      14.612 -11.245 103.716  1.00  0.00           N  
ATOM    209  CZ  ARG B 209      15.636 -11.787 104.372  1.00  0.00           C  
ATOM    210  NH1 ARG B 209      16.083 -12.999 104.063  1.00  0.00           N  
ATOM    211  NH2 ARG B 209      16.208 -11.107 105.360  1.00  0.00           N  
ATOM    212  N   ARG B 210       8.702 -11.183 102.481  1.00  0.00           N  
ATOM    213  CA  ARG B 210       7.851 -11.007 103.652  1.00  0.00           C  
ATOM    214  C   ARG B 210       7.784 -12.441 104.137  1.00  0.00           C  
ATOM    215  O   ARG B 210       7.125 -13.279 103.522  1.00  0.00           O  
ATOM    216  CB  ARG B 210       6.466 -10.544 103.250  1.00  0.00           C  
ATOM    217  CG  ARG B 210       6.484  -9.385 102.294  1.00  0.00           C  
ATOM    218  CD  ARG B 210       6.530  -8.074 103.025  1.00  0.00           C  
ATOM    219  NE  ARG B 210       6.496  -6.932 102.107  1.00  0.00           N  
ATOM    220  CZ  ARG B 210       7.576  -6.387 101.555  1.00  0.00           C  
ATOM    221  NH1 ARG B 210       8.783  -6.878 101.818  1.00  0.00           N  
ATOM    222  NH2 ARG B 210       7.450  -5.334 100.763  1.00  0.00           N  
ATOM    223  N   ASP B 211       8.500 -12.714 105.222  1.00  0.00           N  
ATOM    224  CA  ASP B 211       8.603 -14.047 105.811  1.00  0.00           C  
ATOM    225  C   ASP B 211       7.557 -14.269 106.900  1.00  0.00           C  
ATOM    226  O   ASP B 211       7.690 -13.735 107.997  1.00  0.00           O  
ATOM    227  CB  ASP B 211       9.999 -14.201 106.425  1.00  0.00           C  
ATOM    228  CG  ASP B 211      10.357 -15.638 106.742  1.00  0.00           C  
ATOM    229  OD1 ASP B 211       9.452 -16.457 107.025  1.00  0.00           O  
ATOM    230  OD2 ASP B 211      11.576 -15.944 106.730  1.00  0.00           O  
ATOM    231  N   LEU B 212       6.526 -15.058 106.618  1.00  0.00           N  
ATOM    232  CA  LEU B 212       5.512 -15.315 107.632  1.00  0.00           C  
ATOM    233  C   LEU B 212       5.507 -16.783 108.044  1.00  0.00           C  
ATOM    234  O   LEU B 212       4.457 -17.345 108.347  1.00  0.00           O  
ATOM    235  CB  LEU B 212       4.127 -14.911 107.127  1.00  0.00           C  
ATOM    236  CG  LEU B 212       3.956 -13.464 106.675  1.00  0.00           C  
ATOM    237  CD1 LEU B 212       2.556 -13.281 106.135  1.00  0.00           C  
ATOM    238  CD2 LEU B 212       4.218 -12.503 107.824  1.00  0.00           C  
ATOM    239  N   GLY B 213       6.685 -17.398 108.048  1.00  0.00           N  
ATOM    240  CA  GLY B 213       6.788 -18.790 108.440  1.00  0.00           C  
ATOM    241  C   GLY B 213       6.224 -19.781 107.433  1.00  0.00           C  
ATOM    242  O   GLY B 213       6.848 -20.046 106.401  1.00  0.00           O  
ATOM    243  N   ARG B 214       5.046 -20.328 107.739  1.00  0.00           N  
ATOM    244  CA  ARG B 214       4.378 -21.305 106.881  1.00  0.00           C  
ATOM    245  C   ARG B 214       4.187 -20.779 105.469  1.00  0.00           C  
ATOM    246  O   ARG B 214       4.301 -21.526 104.502  1.00  0.00           O  
ATOM    247  CB  ARG B 214       3.015 -21.699 107.456  1.00  0.00           C  
ATOM    248  CG  ARG B 214       3.080 -22.556 108.710  1.00  0.00           C  
ATOM    249  CD  ARG B 214       1.720 -23.170 109.024  1.00  0.00           C  
ATOM    250  NE  ARG B 214       1.797 -24.110 110.138  1.00  0.00           N  
ATOM    251  CZ  ARG B 214       0.842 -24.982 110.455  1.00  0.00           C  
ATOM    252  NH1 ARG B 214      -0.276 -25.040 109.738  1.00  0.00           N  
ATOM    253  NH2 ARG B 214       1.009 -25.804 111.487  1.00  0.00           N  
ATOM    254  N   ILE B 215       3.866 -19.498 105.349  1.00  0.00           N  
ATOM    255  CA  ILE B 215       3.710 -18.899 104.037  1.00  0.00           C  
ATOM    256  C   ILE B 215       4.722 -17.755 103.954  1.00  0.00           C  
ATOM    257  O   ILE B 215       4.947 -17.033 104.930  1.00  0.00           O  
ATOM    258  CB  ILE B 215       2.285 -18.341 103.797  1.00  0.00           C  
ATOM    259  CG1 ILE B 215       1.989 -17.222 104.788  1.00  0.00           C  
ATOM    260  CG2 ILE B 215       1.251 -19.449 103.941  1.00  0.00           C  
ATOM    261  CD1 ILE B 215       0.952 -16.237 104.280  1.00  0.00           C  
ATOM    262  N   GLN B 216       5.348 -17.612 102.794  1.00  0.00           N  
ATOM    263  CA  GLN B 216       6.332 -16.566 102.584  1.00  0.00           C  
ATOM    264  C   GLN B 216       6.044 -15.926 101.242  1.00  0.00           C  
ATOM    265  O   GLN B 216       5.781 -16.607 100.251  1.00  0.00           O  
ATOM    266  CB  GLN B 216       7.746 -17.159 102.630  1.00  0.00           C  
ATOM    267  CG  GLN B 216       8.068 -17.777 103.988  1.00  0.00           C  
ATOM    268  CD  GLN B 216       9.266 -18.720 103.974  1.00  0.00           C  
ATOM    269  OE1 GLN B 216       9.387 -19.588 103.107  1.00  0.00           O  
ATOM    270  NE2 GLN B 216      10.143 -18.571 104.961  1.00  0.00           N  
ATOM    271  N   PHE B 217       6.065 -14.604 101.223  1.00  0.00           N  
ATOM    272  CA  PHE B 217       5.794 -13.864 100.013  1.00  0.00           C  
ATOM    273  C   PHE B 217       7.093 -13.287  99.487  1.00  0.00           C  
ATOM    274  O   PHE B 217       7.855 -12.660 100.226  1.00  0.00           O  
ATOM    275  CB  PHE B 217       4.788 -12.742 100.303  1.00  0.00           C  
ATOM    276  CG  PHE B 217       3.390 -13.233 100.549  1.00  0.00           C  
ATOM    277  CD1 PHE B 217       2.556 -13.552  99.480  1.00  0.00           C  
ATOM    278  CD2 PHE B 217       2.905 -13.390 101.849  1.00  0.00           C  
ATOM    279  CE1 PHE B 217       1.262 -14.013  99.691  1.00  0.00           C  
ATOM    280  CE2 PHE B 217       1.608 -13.852 102.074  1.00  0.00           C  
ATOM    281  CZ  PHE B 217       0.779 -14.167 100.988  1.00  0.00           C  
ATOM    282  N   LEU B 218       7.357 -13.526  98.208  1.00  0.00           N  
ATOM    283  CA  LEU B 218       8.563 -13.019  97.574  1.00  0.00           C  
ATOM    284  C   LEU B 218       8.135 -12.220  96.372  1.00  0.00           C  
ATOM    285  O   LEU B 218       7.075 -12.458  95.792  1.00  0.00           O  
ATOM    286  CB  LEU B 218       9.456 -14.168  97.109  1.00  0.00           C  
ATOM    287  CG  LEU B 218       9.830 -15.222  98.148  1.00  0.00           C  
ATOM    288  CD1 LEU B 218      10.607 -16.323  97.458  1.00  0.00           C  
ATOM    289  CD2 LEU B 218      10.643 -14.594  99.271  1.00  0.00           C  
ATOM    290  N   LEU B 219       8.949 -11.254  96.007  1.00  0.00           N  
ATOM    291  CA  LEU B 219       8.667 -10.457  94.839  1.00  0.00           C  
ATOM    292  C   LEU B 219       9.896 -10.724  93.982  1.00  0.00           C  
ATOM    293  O   LEU B 219      11.007 -10.401  94.394  1.00  0.00           O  
ATOM    294  CB  LEU B 219       8.588  -8.981  95.210  1.00  0.00           C  
ATOM    295  CG  LEU B 219       7.824  -8.185  94.172  1.00  0.00           C  
ATOM    296  CD1 LEU B 219       6.329  -8.441  94.348  1.00  0.00           C  
ATOM    297  CD2 LEU B 219       8.142  -6.699  94.312  1.00  0.00           C  
ATOM    298  N   LEU B 220       9.710 -11.354  92.826  1.00  0.00           N  
ATOM    299  CA  LEU B 220      10.828 -11.666  91.940  1.00  0.00           C  
ATOM    300  C   LEU B 220      10.789 -10.734  90.756  1.00  0.00           C  
ATOM    301  O   LEU B 220       9.723 -10.521  90.178  1.00  0.00           O  
ATOM    302  CB  LEU B 220      10.740 -13.119  91.437  1.00  0.00           C  
ATOM    303  CG  LEU B 220      11.852 -13.627  90.504  1.00  0.00           C  
ATOM    304  CD1 LEU B 220      12.007 -15.156  90.636  1.00  0.00           C  
ATOM    305  CD2 LEU B 220      11.556 -13.239  89.055  1.00  0.00           C  
ATOM    306  N   ARG B 221      11.921 -10.149  90.385  1.00  0.00           N  
ATOM    307  CA  ARG B 221      11.870  -9.296  89.207  1.00  0.00           C  
ATOM    308  C   ARG B 221      12.883  -9.691  88.156  1.00  0.00           C  
ATOM    309  O   ARG B 221      14.040  -9.985  88.462  1.00  0.00           O  
ATOM    310  CB  ARG B 221      12.063  -7.819  89.557  1.00  0.00           C  
ATOM    311  CG  ARG B 221      13.450  -7.472  89.918  1.00  0.00           C  
ATOM    312  CD  ARG B 221      13.894  -6.043  89.603  1.00  0.00           C  
ATOM    313  NE  ARG B 221      15.346  -6.188  89.763  1.00  0.00           N  
ATOM    314  CZ  ARG B 221      15.993  -6.092  90.919  1.00  0.00           C  
ATOM    315  NH1 ARG B 221      15.351  -5.775  92.044  1.00  0.00           N  
ATOM    316  NH2 ARG B 221      17.248  -6.494  90.974  1.00  0.00           N  
ATOM    317  N   ASP B 222      12.434  -9.731  86.911  1.00  0.00           N  
ATOM    318  CA  ASP B 222      13.362 -10.042  85.853  1.00  0.00           C  
ATOM    319  C   ASP B 222      13.439  -8.793  84.966  1.00  0.00           C  
ATOM    320  O   ASP B 222      12.934  -7.736  85.359  1.00  0.00           O  
ATOM    321  CB  ASP B 222      12.988 -11.355  85.100  1.00  0.00           C  
ATOM    322  CG  ASP B 222      11.607 -11.333  84.472  1.00  0.00           C  
ATOM    323  OD1 ASP B 222      11.122 -10.231  84.146  1.00  0.00           O  
ATOM    324  OD2 ASP B 222      11.026 -12.432  84.258  1.00  0.00           O  
ATOM    325  N   ARG B 223      14.097  -8.892  83.817  1.00  0.00           N  
ATOM    326  CA  ARG B 223      14.246  -7.736  82.956  1.00  0.00           C  
ATOM    327  C   ARG B 223      12.924  -7.186  82.447  1.00  0.00           C  
ATOM    328  O   ARG B 223      12.867  -6.072  81.929  1.00  0.00           O  
ATOM    329  CB  ARG B 223      15.183  -8.060  81.777  1.00  0.00           C  
ATOM    330  CG  ARG B 223      14.751  -9.233  80.888  1.00  0.00           C  
ATOM    331  CD  ARG B 223      15.793  -9.494  79.794  1.00  0.00           C  
ATOM    332  NE  ARG B 223      15.331 -10.409  78.767  1.00  0.00           N  
ATOM    333  CZ  ARG B 223      15.422 -11.731  78.835  1.00  0.00           C  
ATOM    334  NH1 ARG B 223      15.968 -12.308  79.895  1.00  0.00           N  
ATOM    335  NH2 ARG B 223      14.960 -12.473  77.840  1.00  0.00           N  
ATOM    336  N   SER B 224      11.852  -7.954  82.613  1.00  0.00           N  
ATOM    337  CA  SER B 224      10.533  -7.521  82.119  1.00  0.00           C  
ATOM    338  C   SER B 224       9.545  -7.090  83.201  1.00  0.00           C  
ATOM    339  O   SER B 224       8.447  -6.645  82.882  1.00  0.00           O  
ATOM    340  CB  SER B 224       9.887  -8.625  81.277  1.00  0.00           C  
ATOM    341  OG  SER B 224       9.440  -9.682  82.105  1.00  0.00           O  
ATOM    342  N   GLY B 225       9.917  -7.213  84.473  1.00  0.00           N  
ATOM    343  CA  GLY B 225       8.996  -6.790  85.518  1.00  0.00           C  
ATOM    344  C   GLY B 225       9.099  -7.543  86.832  1.00  0.00           C  
ATOM    345  O   GLY B 225      10.091  -8.231  87.092  1.00  0.00           O  
ATOM    346  N   VAL B 226       8.076  -7.402  87.675  1.00  0.00           N  
ATOM    347  CA  VAL B 226       8.068  -8.087  88.963  1.00  0.00           C  
ATOM    348  C   VAL B 226       6.845  -8.982  89.127  1.00  0.00           C  
ATOM    349  O   VAL B 226       5.756  -8.677  88.637  1.00  0.00           O  
ATOM    350  CB  VAL B 226       8.100  -7.095  90.171  1.00  0.00           C  
ATOM    351  CG1 VAL B 226       9.329  -6.191  90.083  1.00  0.00           C  
ATOM    352  CG2 VAL B 226       6.823  -6.257  90.206  1.00  0.00           C  
ATOM    353  N   VAL B 227       7.043 -10.094  89.815  1.00  0.00           N  
ATOM    354  CA  VAL B 227       5.962 -11.023  90.069  1.00  0.00           C  
ATOM    355  C   VAL B 227       6.030 -11.550  91.504  1.00  0.00           C  
ATOM    356  O   VAL B 227       7.118 -11.776  92.054  1.00  0.00           O  
ATOM    357  CB  VAL B 227       5.989 -12.218  89.079  1.00  0.00           C  
ATOM    358  CG1 VAL B 227       7.246 -13.077  89.297  1.00  0.00           C  
ATOM    359  CG2 VAL B 227       4.733 -13.051  89.250  1.00  0.00           C  
ATOM    360  N   GLN B 228       4.859 -11.725  92.112  1.00  0.00           N  
ATOM    361  CA  GLN B 228       4.764 -12.241  93.466  1.00  0.00           C  
ATOM    362  C   GLN B 228       4.940 -13.752  93.388  1.00  0.00           C  
ATOM    363  O   GLN B 228       4.390 -14.417  92.503  1.00  0.00           O  
ATOM    364  CB  GLN B 228       3.389 -11.910  94.093  1.00  0.00           C  
ATOM    365  CG  GLN B 228       3.246 -12.362  95.566  1.00  0.00           C  
ATOM    366  CD  GLN B 228       1.966 -11.876  96.255  1.00  0.00           C  
ATOM    367  OE1 GLN B 228       0.903 -12.518  96.180  1.00  0.00           O  
ATOM    368  NE2 GLN B 228       2.066 -10.732  96.936  1.00  0.00           N  
ATOM    369  N   VAL B 229       5.739 -14.291  94.296  1.00  0.00           N  
ATOM    370  CA  VAL B 229       5.981 -15.725  94.334  1.00  0.00           C  
ATOM    371  C   VAL B 229       5.571 -16.122  95.732  1.00  0.00           C  
ATOM    372  O   VAL B 229       5.905 -15.438  96.700  1.00  0.00           O  
ATOM    373  CB  VAL B 229       7.476 -16.059  94.085  1.00  0.00           C  
ATOM    374  CG1 VAL B 229       7.751 -17.523  94.376  1.00  0.00           C  
ATOM    375  CG2 VAL B 229       7.832 -15.757  92.638  1.00  0.00           C  
ATOM    376  N   VAL B 230       4.809 -17.205  95.837  1.00  0.00           N  
ATOM    377  CA  VAL B 230       4.364 -17.670  97.133  1.00  0.00           C  
ATOM    378  C   VAL B 230       5.007 -19.004  97.463  1.00  0.00           C  
ATOM    379  O   VAL B 230       4.937 -19.960  96.688  1.00  0.00           O  
ATOM    380  CB  VAL B 230       2.808 -17.819  97.191  1.00  0.00           C  
ATOM    381  CG1 VAL B 230       2.382 -18.240  98.592  1.00  0.00           C  
ATOM    382  CG2 VAL B 230       2.135 -16.504  96.821  1.00  0.00           C  
ATOM    383  N   THR B 231       5.653 -19.057  98.617  1.00  0.00           N  
ATOM    384  CA  THR B 231       6.294 -20.268  99.069  1.00  0.00           C  
ATOM    385  C   THR B 231       6.076 -20.347 100.587  1.00  0.00           C  
ATOM    386  O   THR B 231       5.150 -19.714 101.104  1.00  0.00           O  
ATOM    387  CB  THR B 231       7.813 -20.241  98.683  1.00  0.00           C  
ATOM    388  OG1 THR B 231       8.413 -21.510  98.987  1.00  0.00           O  
ATOM    389  CG2 THR B 231       8.552 -19.134  99.418  1.00  0.00           C  
ATOM    390  N   GLY B 232       6.899 -21.128 101.292  1.00  0.00           N  
ATOM    391  CA  GLY B 232       6.746 -21.264 102.735  1.00  0.00           C  
ATOM    392  C   GLY B 232       7.758 -22.235 103.323  1.00  0.00           C  
ATOM    393  O   GLY B 232       8.279 -23.095 102.614  1.00  0.00           O  
ATOM    394  N   GLY B 233       8.054 -22.082 104.612  1.00  0.00           N  
ATOM    395  CA  GLY B 233       8.991 -22.962 105.297  1.00  0.00           C  
ATOM    396  C   GLY B 233      10.430 -22.990 104.800  1.00  0.00           C  
ATOM    397  O   GLY B 233      11.189 -23.891 105.153  1.00  0.00           O  
ATOM    398  N   LEU B 234      10.826 -22.009 104.000  1.00  0.00           N  
ATOM    399  CA  LEU B 234      12.187 -21.993 103.489  1.00  0.00           C  
ATOM    400  C   LEU B 234      13.080 -21.071 104.297  1.00  0.00           C  
ATOM    401  O   LEU B 234      12.601 -20.225 105.044  1.00  0.00           O  
ATOM    402  CB  LEU B 234      12.203 -21.520 102.035  1.00  0.00           C  
ATOM    403  CG  LEU B 234      11.364 -22.264 100.998  1.00  0.00           C  
ATOM    404  CD1 LEU B 234      11.562 -21.605  99.643  1.00  0.00           C  
ATOM    405  CD2 LEU B 234      11.769 -23.735 100.942  1.00  0.00           C  
ATOM    406  N   LYS B 235      14.385 -21.250 104.155  1.00  0.00           N  
ATOM    407  CA  LYS B 235      15.338 -20.380 104.815  1.00  0.00           C  
ATOM    408  C   LYS B 235      15.615 -19.365 103.712  1.00  0.00           C  
ATOM    409  O   LYS B 235      16.445 -19.595 102.834  1.00  0.00           O  
ATOM    410  CB  LYS B 235      16.604 -21.157 105.179  1.00  0.00           C  
ATOM    411  CG  LYS B 235      16.334 -22.333 106.106  1.00  0.00           C  
ATOM    412  CD  LYS B 235      17.616 -23.008 106.542  1.00  0.00           C  
ATOM    413  CE  LYS B 235      17.335 -24.129 107.520  1.00  0.00           C  
ATOM    414  NZ  LYS B 235      18.609 -24.657 108.079  1.00  0.00           N  
ATOM    415  N   LEU B 236      14.888 -18.256 103.750  1.00  0.00           N  
ATOM    416  CA  LEU B 236      15.005 -17.223 102.730  1.00  0.00           C  
ATOM    417  C   LEU B 236      16.347 -16.496 102.671  1.00  0.00           C  
ATOM    418  O   LEU B 236      16.934 -16.158 103.701  1.00  0.00           O  
ATOM    419  CB  LEU B 236      13.871 -16.202 102.907  1.00  0.00           C  
ATOM    420  CG  LEU B 236      12.447 -16.753 102.729  1.00  0.00           C  
ATOM    421  CD1 LEU B 236      11.423 -15.672 103.061  1.00  0.00           C  
ATOM    422  CD2 LEU B 236      12.262 -17.255 101.287  1.00  0.00           C  
ATOM    423  N   PRO B 237      16.855 -16.262 101.449  1.00  0.00           N  
ATOM    424  CA  PRO B 237      18.128 -15.565 101.247  1.00  0.00           C  
ATOM    425  C   PRO B 237      17.848 -14.065 101.310  1.00  0.00           C  
ATOM    426  O   PRO B 237      16.684 -13.666 101.376  1.00  0.00           O  
ATOM    427  CB  PRO B 237      18.543 -16.021  99.853  1.00  0.00           C  
ATOM    428  CG  PRO B 237      17.224 -16.072  99.136  1.00  0.00           C  
ATOM    429  CD  PRO B 237      16.290 -16.710 100.162  1.00  0.00           C  
ATOM    430  N   LEU B 238      18.890 -13.237 101.285  1.00  0.00           N  
ATOM    431  CA  LEU B 238      18.705 -11.786 101.352  1.00  0.00           C  
ATOM    432  C   LEU B 238      18.181 -11.192 100.046  1.00  0.00           C  
ATOM    433  O   LEU B 238      18.214 -11.835  99.000  1.00  0.00           O  
ATOM    434  CB  LEU B 238      20.034 -11.089 101.718  1.00  0.00           C  
ATOM    435  CG  LEU B 238      20.545 -11.213 103.163  1.00  0.00           C  
ATOM    436  CD1 LEU B 238      21.988 -10.653 103.299  1.00  0.00           C  
ATOM    437  CD2 LEU B 238      19.591 -10.457 104.087  1.00  0.00           C  
ATOM    438  N   PRO B 239      17.663  -9.951 100.106  1.00  0.00           N  
ATOM    439  CA  PRO B 239      17.154  -9.294  98.901  1.00  0.00           C  
ATOM    440  C   PRO B 239      18.314  -9.147  97.909  1.00  0.00           C  
ATOM    441  O   PRO B 239      19.480  -9.040  98.314  1.00  0.00           O  
ATOM    442  CB  PRO B 239      16.663  -7.945  99.420  1.00  0.00           C  
ATOM    443  CG  PRO B 239      16.231  -8.262 100.818  1.00  0.00           C  
ATOM    444  CD  PRO B 239      17.311  -9.188 101.318  1.00  0.00           C  
ATOM    445  N   GLU B 240      17.973  -9.139  96.625  1.00  0.00           N  
ATOM    446  CA  GLU B 240      18.919  -9.026  95.521  1.00  0.00           C  
ATOM    447  C   GLU B 240      19.684 -10.319  95.241  1.00  0.00           C  
ATOM    448  O   GLU B 240      20.692 -10.315  94.536  1.00  0.00           O  
ATOM    449  CB  GLU B 240      19.896  -7.851  95.727  1.00  0.00           C  
ATOM    450  CG  GLU B 240      19.278  -6.468  95.467  1.00  0.00           C  
ATOM    451  CD  GLU B 240      18.443  -6.403  94.183  1.00  0.00           C  
ATOM    452  OE1 GLU B 240      18.907  -6.883  93.122  1.00  0.00           O  
ATOM    453  OE2 GLU B 240      17.314  -5.867  94.235  1.00  0.00           O  
ATOM    454  N   SER B 241      19.223 -11.431  95.804  1.00  0.00           N  
ATOM    455  CA  SER B 241      19.865 -12.714  95.525  1.00  0.00           C  
ATOM    456  C   SER B 241      19.309 -13.136  94.169  1.00  0.00           C  
ATOM    457  O   SER B 241      18.157 -12.820  93.840  1.00  0.00           O  
ATOM    458  CB  SER B 241      19.495 -13.766  96.580  1.00  0.00           C  
ATOM    459  OG  SER B 241      20.274 -13.631  97.754  1.00  0.00           O  
ATOM    460  N   ALA B 242      20.119 -13.822  93.370  1.00  0.00           N  
ATOM    461  CA  ALA B 242      19.664 -14.294  92.066  1.00  0.00           C  
ATOM    462  C   ALA B 242      18.953 -15.615  92.323  1.00  0.00           C  
ATOM    463  O   ALA B 242      19.480 -16.485  93.018  1.00  0.00           O  
ATOM    464  CB  ALA B 242      20.847 -14.493  91.130  1.00  0.00           C  
ATOM    465  N   LEU B 243      17.759 -15.764  91.761  1.00  0.00           N  
ATOM    466  CA  LEU B 243      16.968 -16.970  91.977  1.00  0.00           C  
ATOM    467  C   LEU B 243      16.382 -17.627  90.739  1.00  0.00           C  
ATOM    468  O   LEU B 243      16.258 -17.030  89.667  1.00  0.00           O  
ATOM    469  CB  LEU B 243      15.778 -16.649  92.879  1.00  0.00           C  
ATOM    470  CG  LEU B 243      15.900 -15.881  94.180  1.00  0.00           C  
ATOM    471  CD1 LEU B 243      14.495 -15.661  94.702  1.00  0.00           C  
ATOM    472  CD2 LEU B 243      16.745 -16.637  95.182  1.00  0.00           C  
ATOM    473  N   ARG B 244      15.990 -18.874  90.931  1.00  0.00           N  
ATOM    474  CA  ARG B 244      15.308 -19.628  89.907  1.00  0.00           C  
ATOM    475  C   ARG B 244      14.068 -20.119  90.649  1.00  0.00           C  
ATOM    476  O   ARG B 244      14.178 -20.612  91.775  1.00  0.00           O  
ATOM    477  CB  ARG B 244      16.153 -20.811  89.441  1.00  0.00           C  
ATOM    478  CG  ARG B 244      15.396 -21.780  88.568  1.00  0.00           C  
ATOM    479  CD  ARG B 244      16.325 -22.789  87.929  1.00  0.00           C  
ATOM    480  NE  ARG B 244      15.586 -23.977  87.563  1.00  0.00           N  
ATOM    481  CZ  ARG B 244      15.177 -24.900  88.428  1.00  0.00           C  
ATOM    482  NH1 ARG B 244      15.450 -24.782  89.720  1.00  0.00           N  
ATOM    483  NH2 ARG B 244      14.457 -25.935  88.004  1.00  0.00           N  
ATOM    484  N   VAL B 245      12.897 -19.935  90.048  1.00  0.00           N  
ATOM    485  CA  VAL B 245      11.649 -20.375  90.658  1.00  0.00           C  
ATOM    486  C   VAL B 245      10.806 -21.214  89.706  1.00  0.00           C  
ATOM    487  O   VAL B 245      10.572 -20.838  88.552  1.00  0.00           O  
ATOM    488  CB  VAL B 245      10.756 -19.193  91.125  1.00  0.00           C  
ATOM    489  CG1 VAL B 245       9.389 -19.735  91.585  1.00  0.00           C  
ATOM    490  CG2 VAL B 245      11.429 -18.411  92.264  1.00  0.00           C  
ATOM    491  N   ARG B 246      10.353 -22.357  90.205  1.00  0.00           N  
ATOM    492  CA  ARG B 246       9.494 -23.254  89.430  1.00  0.00           C  
ATOM    493  C   ARG B 246       8.152 -23.295  90.154  1.00  0.00           C  
ATOM    494  O   ARG B 246       8.095 -23.575  91.351  1.00  0.00           O  
ATOM    495  CB  ARG B 246      10.109 -24.656  89.367  1.00  0.00           C  
ATOM    496  CG  ARG B 246       9.192 -25.710  88.752  1.00  0.00           C  
ATOM    497  CD  ARG B 246       9.915 -27.045  88.560  1.00  0.00           C  
ATOM    498  NE  ARG B 246      10.324 -27.677  89.828  1.00  0.00           N  
ATOM    499  CZ  ARG B 246       9.552 -28.481  90.556  1.00  0.00           C  
ATOM    500  NH1 ARG B 246       8.317 -28.766  90.157  1.00  0.00           N  
ATOM    501  NH2 ARG B 246      10.022 -29.007  91.674  1.00  0.00           N  
ATOM    502  N   GLY B 247       7.074 -23.010  89.435  1.00  0.00           N  
ATOM    503  CA  GLY B 247       5.773 -23.021  90.073  1.00  0.00           C  
ATOM    504  C   GLY B 247       4.559 -22.803  89.196  1.00  0.00           C  
ATOM    505  O   GLY B 247       4.674 -22.592  87.987  1.00  0.00           O  
ATOM    506  N   LEU B 248       3.390 -22.846  89.835  1.00  0.00           N  
ATOM    507  CA  LEU B 248       2.096 -22.692  89.168  1.00  0.00           C  
ATOM    508  C   LEU B 248       1.603 -21.248  89.082  1.00  0.00           C  
ATOM    509  O   LEU B 248       1.547 -20.542  90.092  1.00  0.00           O  
ATOM    510  CB  LEU B 248       1.050 -23.532  89.917  1.00  0.00           C  
ATOM    511  CG  LEU B 248      -0.388 -23.523  89.401  1.00  0.00           C  
ATOM    512  CD1 LEU B 248      -0.453 -24.360  88.130  1.00  0.00           C  
ATOM    513  CD2 LEU B 248      -1.336 -24.085  90.468  1.00  0.00           C  
ATOM    514  N   VAL B 249       1.246 -20.818  87.875  1.00  0.00           N  
ATOM    515  CA  VAL B 249       0.726 -19.470  87.659  1.00  0.00           C  
ATOM    516  C   VAL B 249      -0.740 -19.446  88.083  1.00  0.00           C  
ATOM    517  O   VAL B 249      -1.579 -20.164  87.530  1.00  0.00           O  
ATOM    518  CB  VAL B 249       0.844 -19.046  86.167  1.00  0.00           C  
ATOM    519  CG1 VAL B 249       0.343 -17.603  85.970  1.00  0.00           C  
ATOM    520  CG2 VAL B 249       2.307 -19.161  85.713  1.00  0.00           C  
ATOM    521  N   VAL B 250      -1.036 -18.617  89.078  1.00  0.00           N  
ATOM    522  CA  VAL B 250      -2.381 -18.487  89.616  1.00  0.00           C  
ATOM    523  C   VAL B 250      -2.866 -17.041  89.563  1.00  0.00           C  
ATOM    524  O   VAL B 250      -2.117 -16.100  89.845  1.00  0.00           O  
ATOM    525  CB  VAL B 250      -2.423 -18.998  91.072  1.00  0.00           C  
ATOM    526  CG1 VAL B 250      -3.804 -18.785  91.672  1.00  0.00           C  
ATOM    527  CG2 VAL B 250      -2.053 -20.477  91.100  1.00  0.00           C  
ATOM    528  N   GLU B 251      -4.128 -16.884  89.185  1.00  0.00           N  
ATOM    529  CA  GLU B 251      -4.765 -15.585  89.075  1.00  0.00           C  
ATOM    530  C   GLU B 251      -4.862 -14.915  90.444  1.00  0.00           C  
ATOM    531  O   GLU B 251      -5.157 -15.576  91.434  1.00  0.00           O  
ATOM    532  CB  GLU B 251      -6.173 -15.760  88.497  1.00  0.00           C  
ATOM    533  CG  GLU B 251      -6.719 -14.515  87.839  1.00  0.00           C  
ATOM    534  CD  GLU B 251      -8.180 -14.664  87.406  1.00  0.00           C  
ATOM    535  OE1 GLU B 251      -8.600 -15.802  87.080  1.00  0.00           O  
ATOM    536  OE2 GLU B 251      -8.881 -13.633  87.369  1.00  0.00           O  
ATOM    537  N   ASN B 252      -4.613 -13.613  90.497  1.00  0.00           N  
ATOM    538  CA  ASN B 252      -4.685 -12.889  91.761  1.00  0.00           C  
ATOM    539  C   ASN B 252      -4.575 -11.391  91.521  1.00  0.00           C  
ATOM    540  O   ASN B 252      -3.474 -10.830  91.482  1.00  0.00           O  
ATOM    541  CB  ASN B 252      -3.584 -13.356  92.715  1.00  0.00           C  
ATOM    542  CG  ASN B 252      -3.711 -12.737  94.091  1.00  0.00           C  
ATOM    543  OD1 ASN B 252      -4.547 -11.859  94.314  1.00  0.00           O  
ATOM    544  ND2 ASN B 252      -2.871 -13.186  95.024  1.00  0.00           N  
ATOM    545  N   ALA B 253      -5.734 -10.751  91.367  1.00  0.00           N  
ATOM    546  CA  ALA B 253      -5.837  -9.312  91.088  1.00  0.00           C  
ATOM    547  C   ALA B 253      -5.116  -8.383  92.055  1.00  0.00           C  
ATOM    548  O   ALA B 253      -4.688  -7.295  91.671  1.00  0.00           O  
ATOM    549  CB  ALA B 253      -7.304  -8.923  91.020  1.00  0.00           C  
ATOM    550  N   LYS B 254      -4.992  -8.806  93.304  1.00  0.00           N  
ATOM    551  CA  LYS B 254      -4.337  -7.975  94.300  1.00  0.00           C  
ATOM    552  C   LYS B 254      -2.831  -7.865  94.046  1.00  0.00           C  
ATOM    553  O   LYS B 254      -2.229  -6.825  94.307  1.00  0.00           O  
ATOM    554  CB  LYS B 254      -4.595  -8.538  95.703  1.00  0.00           C  
ATOM    555  CG  LYS B 254      -4.295  -7.575  96.844  1.00  0.00           C  
ATOM    556  CD  LYS B 254      -4.467  -8.263  98.197  1.00  0.00           C  
ATOM    557  CE  LYS B 254      -4.229  -7.304  99.366  1.00  0.00           C  
ATOM    558  NZ  LYS B 254      -4.301  -7.999 100.691  1.00  0.00           N  
ATOM    559  N   ALA B 255      -2.240  -8.936  93.519  1.00  0.00           N  
ATOM    560  CA  ALA B 255      -0.810  -8.976  93.246  1.00  0.00           C  
ATOM    561  C   ALA B 255      -0.423  -8.172  92.008  1.00  0.00           C  
ATOM    562  O   ALA B 255      -1.245  -7.952  91.118  1.00  0.00           O  
ATOM    563  CB  ALA B 255      -0.356 -10.418  93.090  1.00  0.00           C  
ATOM    564  N   PRO B 256       0.845  -7.719  91.941  1.00  0.00           N  
ATOM    565  CA  PRO B 256       1.351  -6.939  90.806  1.00  0.00           C  
ATOM    566  C   PRO B 256       1.144  -7.706  89.505  1.00  0.00           C  
ATOM    567  O   PRO B 256       1.608  -8.834  89.365  1.00  0.00           O  
ATOM    568  CB  PRO B 256       2.833  -6.771  91.139  1.00  0.00           C  
ATOM    569  CG  PRO B 256       2.845  -6.767  92.627  1.00  0.00           C  
ATOM    570  CD  PRO B 256       1.894  -7.885  92.966  1.00  0.00           C  
ATOM    571  N   GLY B 257       0.449  -7.087  88.558  1.00  0.00           N  
ATOM    572  CA  GLY B 257       0.195  -7.751  87.299  1.00  0.00           C  
ATOM    573  C   GLY B 257      -0.984  -8.706  87.373  1.00  0.00           C  
ATOM    574  O   GLY B 257      -1.236  -9.459  86.433  1.00  0.00           O  
ATOM    575  N   GLY B 258      -1.700  -8.689  88.494  1.00  0.00           N  
ATOM    576  CA  GLY B 258      -2.862  -9.554  88.665  1.00  0.00           C  
ATOM    577  C   GLY B 258      -2.563 -11.037  88.644  1.00  0.00           C  
ATOM    578  O   GLY B 258      -3.472 -11.867  88.550  1.00  0.00           O  
ATOM    579  N   LEU B 259      -1.275 -11.355  88.750  1.00  0.00           N  
ATOM    580  CA  LEU B 259      -0.768 -12.731  88.729  1.00  0.00           C  
ATOM    581  C   LEU B 259       0.036 -13.112  89.958  1.00  0.00           C  
ATOM    582  O   LEU B 259       0.476 -12.262  90.724  1.00  0.00           O  
ATOM    583  CB  LEU B 259       0.155 -12.942  87.525  1.00  0.00           C  
ATOM    584  CG  LEU B 259      -0.454 -13.547  86.281  1.00  0.00           C  
ATOM    585  CD1 LEU B 259      -1.429 -14.616  86.722  1.00  0.00           C  
ATOM    586  CD2 LEU B 259      -1.145 -12.491  85.469  1.00  0.00           C  
ATOM    587  N   GLU B 261       0.274 -14.407  90.091  1.00  0.00           N  
ATOM    588  CA  GLU B 261       1.027 -14.929  91.201  1.00  0.00           C  
ATOM    589  C   GLU B 261       1.606 -16.296  90.822  1.00  0.00           C  
ATOM    590  O   GLU B 261       1.032 -17.016  90.004  1.00  0.00           O  
ATOM    591  CB  GLU B 261       0.092 -15.018  92.413  1.00  0.00           C  
ATOM    592  CG  GLU B 261       0.335 -16.144  93.375  1.00  0.00           C  
ATOM    593  CD  GLU B 261      -0.590 -16.050  94.605  1.00  0.00           C  
ATOM    594  OE1 GLU B 261      -0.723 -14.944  95.159  1.00  0.00           O  
ATOM    595  OE2 GLU B 261      -1.146 -17.072  95.014  1.00  0.00           O  
ATOM    596  N   VAL B 262       2.770 -16.635  91.365  1.00  0.00           N  
ATOM    597  CA  VAL B 262       3.333 -17.946  91.085  1.00  0.00           C  
ATOM    598  C   VAL B 262       3.483 -18.685  92.405  1.00  0.00           C  
ATOM    599  O   VAL B 262       4.196 -18.228  93.299  1.00  0.00           O  
ATOM    600  CB  VAL B 262       4.720 -17.880  90.404  1.00  0.00           C  
ATOM    601  CG1 VAL B 262       5.297 -19.290  90.298  1.00  0.00           C  
ATOM    602  CG2 VAL B 262       4.617 -17.266  89.018  1.00  0.00           C  
ATOM    603  N   GLN B 263       2.799 -19.813  92.538  1.00  0.00           N  
ATOM    604  CA  GLN B 263       2.905 -20.607  93.753  1.00  0.00           C  
ATOM    605  C   GLN B 263       4.093 -21.553  93.532  1.00  0.00           C  
ATOM    606  O   GLN B 263       4.018 -22.501  92.754  1.00  0.00           O  
ATOM    607  CB  GLN B 263       1.572 -21.346  94.004  1.00  0.00           C  
ATOM    608  CG  GLN B 263       0.566 -20.523  94.872  1.00  0.00           C  
ATOM    609  CD  GLN B 263      -0.920 -20.796  94.582  1.00  0.00           C  
ATOM    610  OE1 GLN B 263      -1.360 -21.943  94.546  1.00  0.00           O  
ATOM    611  NE2 GLN B 263      -1.695 -19.729  94.388  1.00  0.00           N  
ATOM    612  N   ALA B 264       5.201 -21.262  94.211  1.00  0.00           N  
ATOM    613  CA  ALA B 264       6.431 -22.035  94.064  1.00  0.00           C  
ATOM    614  C   ALA B 264       6.399 -23.496  94.494  1.00  0.00           C  
ATOM    615  O   ALA B 264       5.933 -23.835  95.582  1.00  0.00           O  
ATOM    616  CB  ALA B 264       7.573 -21.317  94.786  1.00  0.00           C  
ATOM    617  N   LYS B 266       6.916 -24.355  93.625  1.00  0.00           N  
ATOM    618  CA  LYS B 266       7.008 -25.774  93.911  1.00  0.00           C  
ATOM    619  C   LYS B 266       8.478 -25.966  94.295  1.00  0.00           C  
ATOM    620  O   LYS B 266       8.850 -26.901  95.016  1.00  0.00           O  
ATOM    621  CB  LYS B 266       6.698 -26.599  92.653  1.00  0.00           C  
ATOM    622  CG  LYS B 266       5.504 -26.096  91.847  1.00  0.00           C  
ATOM    623  CD  LYS B 266       4.168 -26.518  92.435  1.00  0.00           C  
ATOM    624  CE  LYS B 266       3.896 -27.992  92.180  1.00  0.00           C  
ATOM    625  NZ  LYS B 266       2.564 -28.387  92.711  1.00  0.00           N  
ATOM    626  N   GLU B 267       9.317 -25.056  93.814  1.00  0.00           N  
ATOM    627  CA  GLU B 267      10.747 -25.128  94.085  1.00  0.00           C  
ATOM    628  C   GLU B 267      11.400 -23.752  93.982  1.00  0.00           C  
ATOM    629  O   GLU B 267      11.067 -22.963  93.104  1.00  0.00           O  
ATOM    630  CB  GLU B 267      11.390 -26.111  93.094  1.00  0.00           C  
ATOM    631  CG  GLU B 267      12.911 -26.076  93.011  1.00  0.00           C  
ATOM    632  CD  GLU B 267      13.470 -27.180  92.101  1.00  0.00           C  
ATOM    633  OE1 GLU B 267      12.791 -27.557  91.120  1.00  0.00           O  
ATOM    634  OE2 GLU B 267      14.597 -27.645  92.360  1.00  0.00           O  
ATOM    635  N   VAL B 268      12.312 -23.467  94.901  1.00  0.00           N  
ATOM    636  CA  VAL B 268      13.023 -22.204  94.882  1.00  0.00           C  
ATOM    637  C   VAL B 268      14.511 -22.529  95.025  1.00  0.00           C  
ATOM    638  O   VAL B 268      14.925 -23.163  95.996  1.00  0.00           O  
ATOM    639  CB  VAL B 268      12.539 -21.261  96.027  1.00  0.00           C  
ATOM    640  CG1 VAL B 268      13.333 -19.972  96.025  1.00  0.00           C  
ATOM    641  CG2 VAL B 268      11.059 -20.944  95.838  1.00  0.00           C  
ATOM    642  N   GLU B 269      15.296 -22.133  94.024  1.00  0.00           N  
ATOM    643  CA  GLU B 269      16.743 -22.367  94.017  1.00  0.00           C  
ATOM    644  C   GLU B 269      17.453 -21.012  94.022  1.00  0.00           C  
ATOM    645  O   GLU B 269      17.147 -20.142  93.208  1.00  0.00           O  
ATOM    646  CB  GLU B 269      17.167 -23.163  92.764  1.00  0.00           C  
ATOM    647  CG  GLU B 269      18.691 -23.382  92.667  1.00  0.00           C  
ATOM    648  CD  GLU B 269      19.160 -24.115  91.399  1.00  0.00           C  
ATOM    649  OE1 GLU B 269      20.375 -24.393  91.293  1.00  0.00           O  
ATOM    650  OE2 GLU B 269      18.339 -24.414  90.512  1.00  0.00           O  
ATOM    651  N   VAL B 270      18.386 -20.839  94.952  1.00  0.00           N  
ATOM    652  CA  VAL B 270      19.143 -19.601  95.039  1.00  0.00           C  
ATOM    653  C   VAL B 270      20.377 -19.800  94.173  1.00  0.00           C  
ATOM    654  O   VAL B 270      21.234 -20.613  94.496  1.00  0.00           O  
ATOM    655  CB  VAL B 270      19.570 -19.309  96.496  1.00  0.00           C  
ATOM    656  CG1 VAL B 270      20.145 -17.900  96.616  1.00  0.00           C  
ATOM    657  CG2 VAL B 270      18.374 -19.471  97.417  1.00  0.00           C  
ATOM    658  N   LEU B 271      20.444 -19.078  93.058  1.00  0.00           N  
ATOM    659  CA  LEU B 271      21.567 -19.193  92.130  1.00  0.00           C  
ATOM    660  C   LEU B 271      22.791 -18.428  92.624  1.00  0.00           C  
ATOM    661  O   LEU B 271      23.928 -18.818  92.364  1.00  0.00           O  
ATOM    662  CB  LEU B 271      21.149 -18.657  90.756  1.00  0.00           C  
ATOM    663  CG  LEU B 271      19.914 -19.343  90.167  1.00  0.00           C  
ATOM    664  CD1 LEU B 271      19.442 -18.612  88.916  1.00  0.00           C  
ATOM    665  CD2 LEU B 271      20.269 -20.807  89.853  1.00  0.00           C  
ATOM    666  N   SER B 272      22.544 -17.336  93.338  1.00  0.00           N  
ATOM    667  CA  SER B 272      23.621 -16.509  93.853  1.00  0.00           C  
ATOM    668  C   SER B 272      23.091 -15.652  94.988  1.00  0.00           C  
ATOM    669  O   SER B 272      22.467 -14.620  94.760  1.00  0.00           O  
ATOM    670  CB  SER B 272      24.162 -15.608  92.742  1.00  0.00           C  
ATOM    671  OG  SER B 272      25.202 -14.788  93.205  1.00  0.00           O  
ATOM    672  N   PRO B 273      23.325 -16.078  96.237  1.00  0.00           N  
ATOM    673  CA  PRO B 273      22.864 -15.332  97.411  1.00  0.00           C  
ATOM    674  C   PRO B 273      23.614 -14.025  97.640  1.00  0.00           C  
ATOM    675  O   PRO B 273      24.840 -13.961  97.509  1.00  0.00           O  
ATOM    676  CB  PRO B 273      23.079 -16.321  98.558  1.00  0.00           C  
ATOM    677  CG  PRO B 273      24.282 -17.095  98.110  1.00  0.00           C  
ATOM    678  CD  PRO B 273      23.999 -17.332  96.636  1.00  0.00           C  
ATOM    679  N   ALA B 274      22.875 -12.977  97.975  1.00  0.00           N  
ATOM    680  CA  ALA B 274      23.505 -11.698  98.252  1.00  0.00           C  
ATOM    681  C   ALA B 274      24.129 -11.875  99.641  1.00  0.00           C  
ATOM    682  O   ALA B 274      23.612 -12.630 100.454  1.00  0.00           O  
ATOM    683  CB  ALA B 274      22.471 -10.593  98.255  1.00  0.00           C  
ATOM    684  N   LEU B 275      25.237 -11.196  99.916  1.00  0.00           N  
ATOM    685  CA  LEU B 275      25.897 -11.357 101.210  1.00  0.00           C  
ATOM    686  C   LEU B 275      25.575 -10.268 102.219  1.00  0.00           C  
ATOM    687  O   LEU B 275      25.638 -10.499 103.422  1.00  0.00           O  
ATOM    688  CB  LEU B 275      27.418 -11.425 101.023  1.00  0.00           C  
ATOM    689  CG  LEU B 275      28.008 -12.568 100.183  1.00  0.00           C  
ATOM    690  CD1 LEU B 275      29.535 -12.509 100.217  1.00  0.00           C  
ATOM    691  CD2 LEU B 275      27.530 -13.902 100.738  1.00  0.00           C  
ATOM    692  N   GLU B 276      25.236  -9.081 101.735  1.00  0.00           N  
ATOM    693  CA  GLU B 276      24.938  -7.961 102.619  1.00  0.00           C  
ATOM    694  C   GLU B 276      23.636  -7.265 102.237  1.00  0.00           C  
ATOM    695  O   GLU B 276      23.192  -7.321 101.083  1.00  0.00           O  
ATOM    696  CB  GLU B 276      26.062  -6.922 102.569  1.00  0.00           C  
ATOM    697  CG  GLU B 276      27.470  -7.421 102.907  1.00  0.00           C  
ATOM    698  CD  GLU B 276      27.646  -7.788 104.366  1.00  0.00           C  
ATOM    699  OE1 GLU B 276      27.186  -7.015 105.240  1.00  0.00           O  
ATOM    700  OE2 GLU B 276      28.266  -8.842 104.643  1.00  0.00           O  
ATOM    701  N   PRO B 277      22.997  -6.603 103.213  1.00  0.00           N  
ATOM    702  CA  PRO B 277      21.746  -5.896 102.940  1.00  0.00           C  
ATOM    703  C   PRO B 277      22.075  -4.742 102.000  1.00  0.00           C  
ATOM    704  O   PRO B 277      23.146  -4.143 102.101  1.00  0.00           O  
ATOM    705  CB  PRO B 277      21.318  -5.416 104.324  1.00  0.00           C  
ATOM    706  CG  PRO B 277      21.858  -6.493 105.229  1.00  0.00           C  
ATOM    707  CD  PRO B 277      23.241  -6.694 104.665  1.00  0.00           C  
ATOM    708  N   THR B 278      21.173  -4.438 101.075  1.00  0.00           N  
ATOM    709  CA  THR B 278      21.414  -3.349 100.138  1.00  0.00           C  
ATOM    710  C   THR B 278      21.509  -2.032 100.899  1.00  0.00           C  
ATOM    711  O   THR B 278      20.722  -1.772 101.809  1.00  0.00           O  
ATOM    712  CB  THR B 278      20.293  -3.253  99.091  1.00  0.00           C  
ATOM    713  OG1 THR B 278      19.026  -3.170  99.749  1.00  0.00           O  
ATOM    714  CG2 THR B 278      20.315  -4.472  98.182  1.00  0.00           C  
ATOM    715  N   PRO B 279      22.487  -1.188 100.539  1.00  0.00           N  
ATOM    716  CA  PRO B 279      22.695   0.111 101.185  1.00  0.00           C  
ATOM    717  C   PRO B 279      21.397   0.903 101.268  1.00  0.00           C  
ATOM    718  O   PRO B 279      21.144   1.604 102.247  1.00  0.00           O  
ATOM    719  CB  PRO B 279      23.725   0.777 100.280  1.00  0.00           C  
ATOM    720  CG  PRO B 279      24.542  -0.388  99.812  1.00  0.00           C  
ATOM    721  CD  PRO B 279      23.476  -1.399  99.466  1.00  0.00           C  
ATOM    722  N   VAL B 281      20.579   0.783 100.230  1.00  0.00           N  
ATOM    723  CA  VAL B 281      19.295   1.469 100.176  1.00  0.00           C  
ATOM    724  C   VAL B 281      18.244   0.463  99.710  1.00  0.00           C  
ATOM    725  O   VAL B 281      18.548  -0.435  98.924  1.00  0.00           O  
ATOM    726  CB  VAL B 281      19.347   2.670  99.193  1.00  0.00           C  
ATOM    727  CG1 VAL B 281      17.956   3.259  99.003  1.00  0.00           C  
ATOM    728  CG2 VAL B 281      20.296   3.738  99.728  1.00  0.00           C  
ATOM    729  N   GLU B 282      17.017   0.594 100.208  1.00  0.00           N  
ATOM    730  CA  GLU B 282      15.949  -0.317  99.806  1.00  0.00           C  
ATOM    731  C   GLU B 282      15.626  -0.093  98.332  1.00  0.00           C  
ATOM    732  O   GLU B 282      14.910   0.844  97.981  1.00  0.00           O  
ATOM    733  CB  GLU B 282      14.683  -0.092 100.639  1.00  0.00           C  
ATOM    734  CG  GLU B 282      14.742  -0.615 102.067  1.00  0.00           C  
ATOM    735  CD  GLU B 282      13.388  -0.518 102.769  1.00  0.00           C  
ATOM    736  OE1 GLU B 282      12.856   0.607 102.898  1.00  0.00           O  
ATOM    737  OE2 GLU B 282      12.857  -1.568 103.191  1.00  0.00           O  
ATOM    738  N   ILE B 283      16.165  -0.955  97.474  1.00  0.00           N  
ATOM    739  CA  ILE B 283      15.923  -0.854  96.041  1.00  0.00           C  
ATOM    740  C   ILE B 283      14.429  -0.742  95.715  1.00  0.00           C  
ATOM    741  O   ILE B 283      14.030   0.104  94.913  1.00  0.00           O  
ATOM    742  CB  ILE B 283      16.551  -2.058  95.299  1.00  0.00           C  
ATOM    743  CG1 ILE B 283      18.076  -1.943  95.366  1.00  0.00           C  
ATOM    744  CG2 ILE B 283      16.083  -2.109  93.851  1.00  0.00           C  
ATOM    745  CD1 ILE B 283      18.812  -3.063  94.688  1.00  0.00           C  
ATOM    746  N   PRO B 291      13.580  -1.581  96.341  1.00  0.00           N  
ATOM    747  CA  PRO B 291      12.136  -1.525  96.075  1.00  0.00           C  
ATOM    748  C   PRO B 291      11.534  -0.121  96.202  1.00  0.00           C  
ATOM    749  O   PRO B 291      12.200   0.829  96.630  1.00  0.00           O  
ATOM    750  CB  PRO B 291      11.562  -2.493  97.105  1.00  0.00           C  
ATOM    751  CG  PRO B 291      12.640  -3.511  97.226  1.00  0.00           C  
ATOM    752  CD  PRO B 291      13.890  -2.667  97.287  1.00  0.00           C  
ATOM    753  N   TYR B 312      24.832   4.548  94.902  1.00  0.00           N  
ATOM    754  CA  TYR B 312      25.224   3.140  94.847  1.00  0.00           C  
ATOM    755  C   TYR B 312      24.750   2.503  93.550  1.00  0.00           C  
ATOM    756  O   TYR B 312      24.181   1.409  93.554  1.00  0.00           O  
ATOM    757  CB  TYR B 312      24.624   2.368  96.021  1.00  0.00           C  
ATOM    758  CG  TYR B 312      24.994   2.914  97.376  1.00  0.00           C  
ATOM    759  CD1 TYR B 312      24.371   4.054  97.888  1.00  0.00           C  
ATOM    760  CD2 TYR B 312      25.978   2.293  98.148  1.00  0.00           C  
ATOM    761  CE1 TYR B 312      24.718   4.558  99.135  1.00  0.00           C  
ATOM    762  CE2 TYR B 312      26.332   2.789  99.393  1.00  0.00           C  
ATOM    763  CZ  TYR B 312      25.698   3.921  99.880  1.00  0.00           C  
ATOM    764  OH  TYR B 312      26.053   4.411 101.112  1.00  0.00           O  
ATOM    765  N   ARG B 313      24.989   3.207  92.450  1.00  0.00           N  
ATOM    766  CA  ARG B 313      24.604   2.767  91.114  1.00  0.00           C  
ATOM    767  C   ARG B 313      24.689   1.264  90.860  1.00  0.00           C  
ATOM    768  O   ARG B 313      23.712   0.650  90.437  1.00  0.00           O  
ATOM    769  CB  ARG B 313      25.462   3.481  90.061  1.00  0.00           C  
ATOM    770  CG  ARG B 313      25.035   4.894  89.698  1.00  0.00           C  
ATOM    771  CD  ARG B 313      23.750   4.899  88.888  1.00  0.00           C  
ATOM    772  NE  ARG B 313      23.674   6.062  88.007  1.00  0.00           N  
ATOM    773  CZ  ARG B 313      22.644   6.335  87.212  1.00  0.00           C  
ATOM    774  NH1 ARG B 313      21.591   5.529  87.187  1.00  0.00           N  
ATOM    775  NH2 ARG B 313      22.668   7.413  86.433  1.00  0.00           N  
ATOM    776  N   TYR B 314      25.864   0.686  91.103  1.00  0.00           N  
ATOM    777  CA  TYR B 314      26.087  -0.738  90.858  1.00  0.00           C  
ATOM    778  C   TYR B 314      24.943  -1.647  91.305  1.00  0.00           C  
ATOM    779  O   TYR B 314      24.831  -2.778  90.838  1.00  0.00           O  
ATOM    780  CB  TYR B 314      27.422  -1.190  91.483  1.00  0.00           C  
ATOM    781  CG  TYR B 314      27.501  -1.097  92.995  1.00  0.00           C  
ATOM    782  CD1 TYR B 314      27.090  -2.159  93.799  1.00  0.00           C  
ATOM    783  CD2 TYR B 314      27.920   0.079  93.622  1.00  0.00           C  
ATOM    784  CE1 TYR B 314      27.080  -2.053  95.188  1.00  0.00           C  
ATOM    785  CE2 TYR B 314      27.915   0.197  95.015  1.00  0.00           C  
ATOM    786  CZ  TYR B 314      27.489  -0.870  95.790  1.00  0.00           C  
ATOM    787  OH  TYR B 314      27.424  -0.740  97.159  1.00  0.00           O  
ATOM    788  N   VAL B 315      24.082  -1.151  92.191  1.00  0.00           N  
ATOM    789  CA  VAL B 315      22.968  -1.952  92.666  1.00  0.00           C  
ATOM    790  C   VAL B 315      21.601  -1.255  92.524  1.00  0.00           C  
ATOM    791  O   VAL B 315      20.603  -1.903  92.183  1.00  0.00           O  
ATOM    792  CB  VAL B 315      23.231  -2.428  94.129  1.00  0.00           C  
ATOM    793  CG1 VAL B 315      23.315  -1.227  95.073  1.00  0.00           C  
ATOM    794  CG2 VAL B 315      22.150  -3.401  94.562  1.00  0.00           C  
ATOM    795  N   THR B 316      21.549   0.054  92.753  1.00  0.00           N  
ATOM    796  CA  THR B 316      20.291   0.802  92.635  1.00  0.00           C  
ATOM    797  C   THR B 316      19.815   0.904  91.191  1.00  0.00           C  
ATOM    798  O   THR B 316      18.636   1.141  90.933  1.00  0.00           O  
ATOM    799  CB  THR B 316      20.429   2.248  93.180  1.00  0.00           C  
ATOM    800  OG1 THR B 316      21.520   2.917  92.519  1.00  0.00           O  
ATOM    801  CG2 THR B 316      20.681   2.225  94.667  1.00  0.00           C  
ATOM    802  N   LEU B 317      20.725   0.714  90.243  1.00  0.00           N  
ATOM    803  CA  LEU B 317      20.342   0.798  88.838  1.00  0.00           C  
ATOM    804  C   LEU B 317      19.465  -0.382  88.432  1.00  0.00           C  
ATOM    805  O   LEU B 317      18.832  -0.361  87.373  1.00  0.00           O  
ATOM    806  CB  LEU B 317      21.590   0.868  87.969  1.00  0.00           C  
ATOM    807  CG  LEU B 317      21.437   1.412  86.553  1.00  0.00           C  
ATOM    808  CD1 LEU B 317      20.363   2.512  86.473  1.00  0.00           C  
ATOM    809  CD2 LEU B 317      22.792   1.948  86.135  1.00  0.00           C  
ATOM    810  N   ARG B 318      19.416  -1.400  89.285  1.00  0.00           N  
ATOM    811  CA  ARG B 318      18.607  -2.572  88.994  1.00  0.00           C  
ATOM    812  C   ARG B 318      17.114  -2.258  89.144  1.00  0.00           C  
ATOM    813  O   ARG B 318      16.278  -2.953  88.580  1.00  0.00           O  
ATOM    814  CB  ARG B 318      19.006  -3.735  89.911  1.00  0.00           C  
ATOM    815  CG  ARG B 318      20.417  -4.255  89.699  1.00  0.00           C  
ATOM    816  CD  ARG B 318      20.657  -5.417  90.637  1.00  0.00           C  
ATOM    817  NE  ARG B 318      22.003  -5.968  90.598  1.00  0.00           N  
ATOM    818  CZ  ARG B 318      22.393  -6.995  91.352  1.00  0.00           C  
ATOM    819  NH1 ARG B 318      21.532  -7.560  92.187  1.00  0.00           N  
ATOM    820  NH2 ARG B 318      23.636  -7.469  91.274  1.00  0.00           N  
ATOM    821  N   GLY B 319      16.784  -1.200  89.886  1.00  0.00           N  
ATOM    822  CA  GLY B 319      15.385  -0.838  90.063  1.00  0.00           C  
ATOM    823  C   GLY B 319      14.681  -0.629  88.732  1.00  0.00           C  
ATOM    824  O   GLY B 319      15.315  -0.212  87.760  1.00  0.00           O  
ATOM    825  N   GLU B 320      13.382  -0.922  88.684  1.00  0.00           N  
ATOM    826  CA  GLU B 320      12.593  -0.771  87.457  1.00  0.00           C  
ATOM    827  C   GLU B 320      12.595   0.654  86.909  1.00  0.00           C  
ATOM    828  O   GLU B 320      12.790   0.869  85.714  1.00  0.00           O  
ATOM    829  CB  GLU B 320      11.130  -1.181  87.683  1.00  0.00           C  
ATOM    830  CG  GLU B 320      10.897  -2.649  87.978  1.00  0.00           C  
ATOM    831  CD  GLU B 320       9.434  -3.055  87.775  1.00  0.00           C  
ATOM    832  OE1 GLU B 320       9.023  -3.264  86.613  1.00  0.00           O  
ATOM    833  OE2 GLU B 320       8.702  -3.154  88.778  1.00  0.00           O  
ATOM    834  N   LYS B 321      12.354   1.620  87.787  1.00  0.00           N  
ATOM    835  CA  LYS B 321      12.314   3.005  87.368  1.00  0.00           C  
ATOM    836  C   LYS B 321      13.697   3.554  87.083  1.00  0.00           C  
ATOM    837  O   LYS B 321      13.862   4.420  86.233  1.00  0.00           O  
ATOM    838  CB  LYS B 321      11.628   3.861  88.429  1.00  0.00           C  
ATOM    839  CG  LYS B 321      10.137   3.601  88.556  1.00  0.00           C  
ATOM    840  CD  LYS B 321       9.519   4.551  89.566  1.00  0.00           C  
ATOM    841  CE  LYS B 321       8.030   4.298  89.745  1.00  0.00           C  
ATOM    842  NZ  LYS B 321       7.465   5.231  90.758  1.00  0.00           N  
ATOM    843  N   ALA B 322      14.697   3.052  87.791  1.00  0.00           N  
ATOM    844  CA  ALA B 322      16.058   3.522  87.581  1.00  0.00           C  
ATOM    845  C   ALA B 322      16.639   3.038  86.249  1.00  0.00           C  
ATOM    846  O   ALA B 322      17.386   3.767  85.592  1.00  0.00           O  
ATOM    847  CB  ALA B 322      16.949   3.069  88.738  1.00  0.00           C  
ATOM    848  N   ARG B 323      16.280   1.821  85.852  1.00  0.00           N  
ATOM    849  CA  ARG B 323      16.783   1.213  84.609  1.00  0.00           C  
ATOM    850  C   ARG B 323      15.962   1.609  83.370  1.00  0.00           C  
ATOM    851  O   ARG B 323      16.476   1.611  82.252  1.00  0.00           O  
ATOM    852  CB  ARG B 323      16.732  -0.322  84.739  1.00  0.00           C  
ATOM    853  CG  ARG B 323      15.467  -0.930  84.107  1.00  0.00           C  
ATOM    854  CD  ARG B 323      14.700  -1.946  84.968  1.00  0.00           C  
ATOM    855  NE  ARG B 323      15.353  -3.232  85.091  1.00  0.00           N  
ATOM    856  CZ  ARG B 323      14.714  -4.391  85.273  1.00  0.00           C  
ATOM    857  NH1 ARG B 323      13.390  -4.444  85.348  1.00  0.00           N  
ATOM    858  NH2 ARG B 323      15.413  -5.514  85.388  1.00  0.00           N  
ATOM    859  N   ALA B 324      14.687   1.929  83.585  1.00  0.00           N  
ATOM    860  CA  ALA B 324      13.785   2.259  82.490  1.00  0.00           C  
ATOM    861  C   ALA B 324      14.259   3.311  81.473  1.00  0.00           C  
ATOM    862  O   ALA B 324      14.112   3.121  80.266  1.00  0.00           O  
ATOM    863  CB  ALA B 324      12.406   2.641  83.052  1.00  0.00           C  
ATOM    864  N   PRO B 325      14.836   4.430  81.937  1.00  0.00           N  
ATOM    865  CA  PRO B 325      15.297   5.452  80.982  1.00  0.00           C  
ATOM    866  C   PRO B 325      16.368   4.924  80.013  1.00  0.00           C  
ATOM    867  O   PRO B 325      16.439   5.349  78.854  1.00  0.00           O  
ATOM    868  CB  PRO B 325      15.852   6.556  81.891  1.00  0.00           C  
ATOM    869  CG  PRO B 325      15.048   6.403  83.152  1.00  0.00           C  
ATOM    870  CD  PRO B 325      15.001   4.893  83.327  1.00  0.00           C  
ATOM    871  N   LEU B 332      17.200   4.003  80.488  1.00  0.00           N  
ATOM    872  CA  LEU B 332      18.248   3.440  79.645  1.00  0.00           C  
ATOM    873  C   LEU B 332      17.643   2.490  78.603  1.00  0.00           C  
ATOM    874  O   LEU B 332      18.131   2.395  77.474  1.00  0.00           O  
ATOM    875  CB  LEU B 332      19.290   2.700  80.511  1.00  0.00           C  
ATOM    876  CG  LEU B 332      20.063   3.533  81.548  1.00  0.00           C  
ATOM    877  CD1 LEU B 332      21.051   2.658  82.314  1.00  0.00           C  
ATOM    878  CD2 LEU B 332      20.814   4.661  80.839  1.00  0.00           C  
ATOM    879  N   LYS B 333      16.573   1.805  78.992  1.00  0.00           N  
ATOM    880  CA  LYS B 333      15.879   0.874  78.111  1.00  0.00           C  
ATOM    881  C   LYS B 333      15.207   1.690  77.000  1.00  0.00           C  
ATOM    882  O   LYS B 333      15.216   1.306  75.828  1.00  0.00           O  
ATOM    883  CB  LYS B 333      14.834   0.091  78.912  1.00  0.00           C  
ATOM    884  CG  LYS B 333      14.037  -0.944  78.130  1.00  0.00           C  
ATOM    885  CD  LYS B 333      14.926  -2.037  77.572  1.00  0.00           C  
ATOM    886  CE  LYS B 333      14.105  -3.162  76.946  1.00  0.00           C  
ATOM    887  NZ  LYS B 333      14.973  -4.092  76.140  1.00  0.00           N  
ATOM    888  N   VAL B 334      14.642   2.830  77.379  1.00  0.00           N  
ATOM    889  CA  VAL B 334      13.983   3.697  76.419  1.00  0.00           C  
ATOM    890  C   VAL B 334      15.027   4.298  75.480  1.00  0.00           C  
ATOM    891  O   VAL B 334      14.809   4.387  74.275  1.00  0.00           O  
ATOM    892  CB  VAL B 334      13.176   4.810  77.160  1.00  0.00           C  
ATOM    893  CG1 VAL B 334      12.651   5.842  76.167  1.00  0.00           C  
ATOM    894  CG2 VAL B 334      12.003   4.173  77.910  1.00  0.00           C  
ATOM    895  N   GLN B 335      16.177   4.678  76.030  1.00  0.00           N  
ATOM    896  CA  GLN B 335      17.245   5.253  75.205  1.00  0.00           C  
ATOM    897  C   GLN B 335      17.723   4.255  74.142  1.00  0.00           C  
ATOM    898  O   GLN B 335      17.993   4.639  73.008  1.00  0.00           O  
ATOM    899  CB  GLN B 335      18.432   5.653  76.065  1.00  0.00           C  
ATOM    900  CG  GLN B 335      19.525   6.364  75.281  1.00  0.00           C  
ATOM    901  CD  GLN B 335      20.689   6.748  76.156  1.00  0.00           C  
ATOM    902  OE1 GLN B 335      21.649   5.992  76.303  1.00  0.00           O  
ATOM    903  NE2 GLN B 335      20.603   7.924  76.766  1.00  0.00           N  
ATOM    904  N   ALA B 336      17.838   2.984  74.527  1.00  0.00           N  
ATOM    905  CA  ALA B 336      18.282   1.964  73.599  1.00  0.00           C  
ATOM    906  C   ALA B 336      17.266   1.859  72.480  1.00  0.00           C  
ATOM    907  O   ALA B 336      17.618   1.633  71.318  1.00  0.00           O  
ATOM    908  CB  ALA B 336      18.440   0.615  74.303  1.00  0.00           C  
ATOM    909  N   ALA B 337      15.993   2.027  72.815  1.00  0.00           N  
ATOM    910  CA  ALA B 337      14.966   1.950  71.785  1.00  0.00           C  
ATOM    911  C   ALA B 337      15.101   3.154  70.848  1.00  0.00           C  
ATOM    912  O   ALA B 337      15.111   2.982  69.631  1.00  0.00           O  
ATOM    913  CB  ALA B 337      13.576   1.901  72.430  1.00  0.00           C  
ATOM    914  N   LEU B 338      15.246   4.361  71.400  1.00  0.00           N  
ATOM    915  CA  LEU B 338      15.397   5.569  70.561  1.00  0.00           C  
ATOM    916  C   LEU B 338      16.563   5.452  69.577  1.00  0.00           C  
ATOM    917  O   LEU B 338      16.451   5.845  68.416  1.00  0.00           O  
ATOM    918  CB  LEU B 338      15.621   6.805  71.439  1.00  0.00           C  
ATOM    919  CG  LEU B 338      14.476   7.201  72.381  1.00  0.00           C  
ATOM    920  CD1 LEU B 338      14.982   8.189  73.411  1.00  0.00           C  
ATOM    921  CD2 LEU B 338      13.314   7.785  71.578  1.00  0.00           C  
ATOM    922  N   VAL B 339      17.686   4.925  70.047  1.00  0.00           N  
ATOM    923  CA  VAL B 339      18.854   4.776  69.191  1.00  0.00           C  
ATOM    924  C   VAL B 339      18.604   3.726  68.103  1.00  0.00           C  
ATOM    925  O   VAL B 339      19.070   3.874  66.965  1.00  0.00           O  
ATOM    926  CB  VAL B 339      20.089   4.398  70.042  1.00  0.00           C  
ATOM    927  CG1 VAL B 339      21.281   4.104  69.152  1.00  0.00           C  
ATOM    928  CG2 VAL B 339      20.413   5.538  71.001  1.00  0.00           C  
ATOM    929  N   ARG B 340      17.869   2.668  68.446  1.00  0.00           N  
ATOM    930  CA  ARG B 340      17.555   1.623  67.475  1.00  0.00           C  
ATOM    931  C   ARG B 340      16.716   2.255  66.355  1.00  0.00           C  
ATOM    932  O   ARG B 340      16.953   2.004  65.169  1.00  0.00           O  
ATOM    933  CB  ARG B 340      16.772   0.477  68.149  1.00  0.00           C  
ATOM    934  CG  ARG B 340      16.403  -0.703  67.233  1.00  0.00           C  
ATOM    935  CD  ARG B 340      15.461  -1.675  67.964  1.00  0.00           C  
ATOM    936  NE  ARG B 340      16.064  -2.116  69.215  1.00  0.00           N  
ATOM    937  CZ  ARG B 340      15.444  -2.161  70.389  1.00  0.00           C  
ATOM    938  NH1 ARG B 340      14.171  -1.799  70.498  1.00  0.00           N  
ATOM    939  NH2 ARG B 340      16.118  -2.539  71.470  1.00  0.00           N  
ATOM    940  N   GLY B 341      15.752   3.091  66.742  1.00  0.00           N  
ATOM    941  CA  GLY B 341      14.904   3.765  65.767  1.00  0.00           C  
ATOM    942  C   GLY B 341      15.727   4.693  64.901  1.00  0.00           C  
ATOM    943  O   GLY B 341      15.492   4.827  63.699  1.00  0.00           O  
ATOM    944  N   PHE B 342      16.702   5.333  65.533  1.00  0.00           N  
ATOM    945  CA  PHE B 342      17.605   6.264  64.869  1.00  0.00           C  
ATOM    946  C   PHE B 342      18.315   5.571  63.711  1.00  0.00           C  
ATOM    947  O   PHE B 342      18.270   6.040  62.575  1.00  0.00           O  
ATOM    948  CB  PHE B 342      18.629   6.758  65.888  1.00  0.00           C  
ATOM    949  CG  PHE B 342      19.652   7.698  65.332  1.00  0.00           C  
ATOM    950  CD1 PHE B 342      19.339   9.039  65.112  1.00  0.00           C  
ATOM    951  CD2 PHE B 342      20.939   7.250  65.040  1.00  0.00           C  
ATOM    952  CE1 PHE B 342      20.295   9.917  64.618  1.00  0.00           C  
ATOM    953  CE2 PHE B 342      21.902   8.120  64.544  1.00  0.00           C  
ATOM    954  CZ  PHE B 342      21.585   9.459  64.330  1.00  0.00           C  
ATOM    955  N   ARG B 343      18.966   4.445  64.010  1.00  0.00           N  
ATOM    956  CA  ARG B 343      19.699   3.685  63.002  1.00  0.00           C  
ATOM    957  C   ARG B 343      18.806   3.056  61.922  1.00  0.00           C  
ATOM    958  O   ARG B 343      19.200   2.981  60.756  1.00  0.00           O  
ATOM    959  CB  ARG B 343      20.537   2.583  63.667  1.00  0.00           C  
ATOM    960  CG  ARG B 343      21.554   3.070  64.696  1.00  0.00           C  
ATOM    961  CD  ARG B 343      22.742   2.098  64.775  1.00  0.00           C  
ATOM    962  NE  ARG B 343      23.633   2.331  65.919  1.00  0.00           N  
ATOM    963  CZ  ARG B 343      23.396   1.907  67.156  1.00  0.00           C  
ATOM    964  NH1 ARG B 343      22.291   1.217  67.422  1.00  0.00           N  
ATOM    965  NH2 ARG B 343      24.264   2.174  68.131  1.00  0.00           N  
ATOM    966  N   ARG B 344      17.618   2.600  62.311  1.00  0.00           N  
ATOM    967  CA  ARG B 344      16.695   1.979  61.368  1.00  0.00           C  
ATOM    968  C   ARG B 344      16.239   2.996  60.325  1.00  0.00           C  
ATOM    969  O   ARG B 344      16.379   2.760  59.127  1.00  0.00           O  
ATOM    970  CB  ARG B 344      15.464   1.417  62.097  1.00  0.00           C  
ATOM    971  CG  ARG B 344      14.670   0.377  61.294  1.00  0.00           C  
ATOM    972  CD  ARG B 344      13.228   0.182  61.787  1.00  0.00           C  
ATOM    973  NE  ARG B 344      13.085  -0.380  63.135  1.00  0.00           N  
ATOM    974  CZ  ARG B 344      13.524  -1.579  63.521  1.00  0.00           C  
ATOM    975  NH1 ARG B 344      14.156  -2.367  62.664  1.00  0.00           N  
ATOM    976  NH2 ARG B 344      13.305  -2.006  64.759  1.00  0.00           N  
ATOM    977  N   TYR B 345      15.702   4.125  60.777  1.00  0.00           N  
ATOM    978  CA  TYR B 345      15.224   5.139  59.844  1.00  0.00           C  
ATOM    979  C   TYR B 345      16.303   5.540  58.851  1.00  0.00           C  
ATOM    980  O   TYR B 345      16.063   5.559  57.651  1.00  0.00           O  
ATOM    981  CB  TYR B 345      14.735   6.395  60.580  1.00  0.00           C  
ATOM    982  CG  TYR B 345      14.336   7.497  59.618  1.00  0.00           C  
ATOM    983  CD1 TYR B 345      13.123   7.444  58.922  1.00  0.00           C  
ATOM    984  CD2 TYR B 345      15.220   8.539  59.323  1.00  0.00           C  
ATOM    985  CE1 TYR B 345      12.810   8.393  57.944  1.00  0.00           C  
ATOM    986  CE2 TYR B 345      14.919   9.490  58.349  1.00  0.00           C  
ATOM    987  CZ  TYR B 345      13.710   9.407  57.664  1.00  0.00           C  
ATOM    988  OH  TYR B 345      13.419  10.321  56.684  1.00  0.00           O  
ATOM    989  N   LEU B 347      17.492   5.853  59.353  1.00  0.00           N  
ATOM    990  CA  LEU B 347      18.586   6.257  58.479  1.00  0.00           C  
ATOM    991  C   LEU B 347      19.061   5.121  57.563  1.00  0.00           C  
ATOM    992  O   LEU B 347      19.351   5.359  56.386  1.00  0.00           O  
ATOM    993  CB  LEU B 347      19.746   6.818  59.313  1.00  0.00           C  
ATOM    994  CG  LEU B 347      19.410   8.124  60.072  1.00  0.00           C  
ATOM    995  CD1 LEU B 347      20.512   8.443  61.078  1.00  0.00           C  
ATOM    996  CD2 LEU B 347      19.222   9.289  59.075  1.00  0.00           C  
ATOM    997  N   ASP B 348      19.148   3.895  58.082  1.00  0.00           N  
ATOM    998  CA  ASP B 348      19.562   2.755  57.247  1.00  0.00           C  
ATOM    999  C   ASP B 348      18.587   2.596  56.074  1.00  0.00           C  
ATOM   1000  O   ASP B 348      19.004   2.313  54.958  1.00  0.00           O  
ATOM   1001  CB  ASP B 348      19.576   1.433  58.041  1.00  0.00           C  
ATOM   1002  CG  ASP B 348      20.812   1.272  58.931  1.00  0.00           C  
ATOM   1003  OD1 ASP B 348      21.822   1.990  58.721  1.00  0.00           O  
ATOM   1004  OD2 ASP B 348      20.772   0.400  59.836  1.00  0.00           O  
ATOM   1005  N   ARG B 349      17.291   2.759  56.338  1.00  0.00           N  
ATOM   1006  CA  ARG B 349      16.293   2.629  55.283  1.00  0.00           C  
ATOM   1007  C   ARG B 349      16.404   3.742  54.231  1.00  0.00           C  
ATOM   1008  O   ARG B 349      15.908   3.586  53.115  1.00  0.00           O  
ATOM   1009  CB  ARG B 349      14.885   2.597  55.877  1.00  0.00           C  
ATOM   1010  CG  ARG B 349      13.788   2.262  54.871  1.00  0.00           C  
ATOM   1011  CD  ARG B 349      12.543   1.758  55.583  1.00  0.00           C  
ATOM   1012  NE  ARG B 349      12.209   2.653  56.682  1.00  0.00           N  
ATOM   1013  CZ  ARG B 349      12.012   2.270  57.940  1.00  0.00           C  
ATOM   1014  NH1 ARG B 349      12.104   0.990  58.284  1.00  0.00           N  
ATOM   1015  NH2 ARG B 349      11.742   3.182  58.863  1.00  0.00           N  
ATOM   1016  N   GLN B 352      17.048   4.856  54.590  1.00  0.00           N  
ATOM   1017  CA  GLN B 352      17.267   5.969  53.660  1.00  0.00           C  
ATOM   1018  C   GLN B 352      18.676   5.848  53.060  1.00  0.00           C  
ATOM   1019  O   GLN B 352      19.254   6.830  52.587  1.00  0.00           O  
ATOM   1020  CB  GLN B 352      17.160   7.330  54.362  1.00  0.00           C  
ATOM   1021  CG  GLN B 352      15.827   7.642  55.028  1.00  0.00           C  
ATOM   1022  CD  GLN B 352      14.647   7.444  54.097  1.00  0.00           C  
ATOM   1023  OE1 GLN B 352      14.652   7.913  52.960  1.00  0.00           O  
ATOM   1024  NE2 GLN B 352      13.622   6.755  54.584  1.00  0.00           N  
ATOM   1025  N   ASP B 361      19.234   4.643  53.116  1.00  0.00           N  
ATOM   1026  CA  ASP B 361      20.554   4.372  52.568  1.00  0.00           C  
ATOM   1027  C   ASP B 361      21.750   5.020  53.259  1.00  0.00           C  
ATOM   1028  O   ASP B 361      22.801   5.200  52.636  1.00  0.00           O  
ATOM   1029  CB  ASP B 361      20.591   4.740  51.083  1.00  0.00           C  
ATOM   1030  CG  ASP B 361      20.625   3.519  50.185  1.00  0.00           C  
ATOM   1031  OD1 ASP B 361      19.677   2.708  50.254  1.00  0.00           O  
ATOM   1032  OD2 ASP B 361      21.602   3.376  49.417  1.00  0.00           O  
ATOM   1033  N   PHE B 362      21.613   5.387  54.527  1.00  0.00           N  
ATOM   1034  CA  PHE B 362      22.752   5.962  55.233  1.00  0.00           C  
ATOM   1035  C   PHE B 362      23.671   4.811  55.599  1.00  0.00           C  
ATOM   1036  O   PHE B 362      23.234   3.661  55.690  1.00  0.00           O  
ATOM   1037  CB  PHE B 362      22.322   6.665  56.519  1.00  0.00           C  
ATOM   1038  CG  PHE B 362      21.778   8.041  56.305  1.00  0.00           C  
ATOM   1039  CD1 PHE B 362      20.590   8.231  55.611  1.00  0.00           C  
ATOM   1040  CD2 PHE B 362      22.459   9.152  56.799  1.00  0.00           C  
ATOM   1041  CE1 PHE B 362      20.083   9.507  55.409  1.00  0.00           C  
ATOM   1042  CE2 PHE B 362      21.965  10.436  56.605  1.00  0.00           C  
ATOM   1043  CZ  PHE B 362      20.773  10.618  55.908  1.00  0.00           C  
ATOM   1044  N   THR B 363      24.947   5.116  55.795  1.00  0.00           N  
ATOM   1045  CA  THR B 363      25.919   4.103  56.187  1.00  0.00           C  
ATOM   1046  C   THR B 363      26.535   4.496  57.540  1.00  0.00           C  
ATOM   1047  O   THR B 363      27.079   5.590  57.690  1.00  0.00           O  
ATOM   1048  CB  THR B 363      27.048   3.953  55.126  1.00  0.00           C  
ATOM   1049  OG1 THR B 363      26.504   3.381  53.930  1.00  0.00           O  
ATOM   1050  CG2 THR B 363      28.165   3.054  55.641  1.00  0.00           C  
ATOM   1051  N   GLU B 364      26.423   3.599  58.522  1.00  0.00           N  
ATOM   1052  CA  GLU B 364      26.975   3.844  59.854  1.00  0.00           C  
ATOM   1053  C   GLU B 364      28.494   3.840  59.763  1.00  0.00           C  
ATOM   1054  O   GLU B 364      29.084   2.965  59.125  1.00  0.00           O  
ATOM   1055  CB  GLU B 364      26.510   2.769  60.847  1.00  0.00           C  
ATOM   1056  CG  GLU B 364      27.172   2.843  62.230  1.00  0.00           C  
ATOM   1057  CD  GLU B 364      26.409   2.078  63.308  1.00  0.00           C  
ATOM   1058  OE1 GLU B 364      25.854   0.999  63.006  1.00  0.00           O  
ATOM   1059  OE2 GLU B 364      26.379   2.553  64.467  1.00  0.00           O  
ATOM   1060  N   ILE B 365      29.126   4.830  60.385  1.00  0.00           N  
ATOM   1061  CA  ILE B 365      30.573   4.913  60.371  1.00  0.00           C  
ATOM   1062  C   ILE B 365      31.122   4.936  61.783  1.00  0.00           C  
ATOM   1063  O   ILE B 365      30.388   5.157  62.750  1.00  0.00           O  
ATOM   1064  CB  ILE B 365      31.066   6.178  59.665  1.00  0.00           C  
ATOM   1065  CG1 ILE B 365      30.559   7.412  60.420  1.00  0.00           C  
ATOM   1066  CG2 ILE B 365      30.616   6.162  58.206  1.00  0.00           C  
ATOM   1067  CD1 ILE B 365      30.903   8.728  59.766  1.00  0.00           C  
ATOM   1068  N   PHE B 366      32.428   4.715  61.881  1.00  0.00           N  
ATOM   1069  CA  PHE B 366      33.122   4.701  63.156  1.00  0.00           C  
ATOM   1070  C   PHE B 366      34.417   5.490  63.004  1.00  0.00           C  
ATOM   1071  O   PHE B 366      35.367   5.017  62.382  1.00  0.00           O  
ATOM   1072  CB  PHE B 366      33.412   3.253  63.557  1.00  0.00           C  
ATOM   1073  CG  PHE B 366      32.202   2.361  63.477  1.00  0.00           C  
ATOM   1074  CD1 PHE B 366      31.839   1.757  62.277  1.00  0.00           C  
ATOM   1075  CD2 PHE B 366      31.391   2.172  64.589  1.00  0.00           C  
ATOM   1076  CE1 PHE B 366      30.679   0.993  62.186  1.00  0.00           C  
ATOM   1077  CE2 PHE B 366      30.228   1.409  64.508  1.00  0.00           C  
ATOM   1078  CZ  PHE B 366      29.875   0.816  63.307  1.00  0.00           C  
ATOM   1079  N   THR B 368      34.441   6.697  63.563  1.00  0.00           N  
ATOM   1080  CA  THR B 368      35.607   7.567  63.472  1.00  0.00           C  
ATOM   1081  C   THR B 368      36.407   7.621  64.773  1.00  0.00           C  
ATOM   1082  O   THR B 368      35.924   7.219  65.835  1.00  0.00           O  
ATOM   1083  CB  THR B 368      35.202   9.007  63.065  1.00  0.00           C  
ATOM   1084  OG1 THR B 368      34.296   9.548  64.029  1.00  0.00           O  
ATOM   1085  CG2 THR B 368      34.532   9.001  61.692  1.00  0.00           C  
ATOM   1086  N   PRO B 370      37.650   8.118  64.703  1.00  0.00           N  
ATOM   1087  CA  PRO B 370      38.501   8.212  65.895  1.00  0.00           C  
ATOM   1088  C   PRO B 370      37.977   9.216  66.925  1.00  0.00           C  
ATOM   1089  O   PRO B 370      37.797   8.875  68.097  1.00  0.00           O  
ATOM   1090  CB  PRO B 370      39.854   8.624  65.317  1.00  0.00           C  
ATOM   1091  CG  PRO B 370      39.823   8.017  63.928  1.00  0.00           C  
ATOM   1092  CD  PRO B 370      38.433   8.378  63.482  1.00  0.00           C  
ATOM   1093  N   GLN B 662      34.306  16.308  63.410  1.00  0.00           N  
ATOM   1094  CA  GLN B 662      33.484  17.029  62.440  1.00  0.00           C  
ATOM   1095  C   GLN B 662      34.026  16.827  61.030  1.00  0.00           C  
ATOM   1096  O   GLN B 662      33.267  16.641  60.083  1.00  0.00           O  
ATOM   1097  CB  GLN B 662      33.465  18.523  62.774  1.00  0.00           C  
ATOM   1098  CG  GLN B 662      32.660  19.366  61.795  1.00  0.00           C  
ATOM   1099  CD  GLN B 662      31.180  19.039  61.809  1.00  0.00           C  
ATOM   1100  OE1 GLN B 662      30.492  19.258  62.809  1.00  0.00           O  
ATOM   1101  NE2 GLN B 662      30.681  18.502  60.700  1.00  0.00           N  
ATOM   1102  N   LEU B 663      35.348  16.872  60.906  1.00  0.00           N  
ATOM   1103  CA  LEU B 663      36.011  16.693  59.623  1.00  0.00           C  
ATOM   1104  C   LEU B 663      35.809  15.284  59.088  1.00  0.00           C  
ATOM   1105  O   LEU B 663      35.552  15.094  57.901  1.00  0.00           O  
ATOM   1106  CB  LEU B 663      37.510  16.963  59.762  1.00  0.00           C  
ATOM   1107  CG  LEU B 663      38.405  16.551  58.594  1.00  0.00           C  
ATOM   1108  CD1 LEU B 663      38.043  17.355  57.361  1.00  0.00           C  
ATOM   1109  CD2 LEU B 663      39.867  16.767  58.960  1.00  0.00           C  
ATOM   1110  N   TYR B 664      35.932  14.293  59.963  1.00  0.00           N  
ATOM   1111  CA  TYR B 664      35.773  12.915  59.533  1.00  0.00           C  
ATOM   1112  C   TYR B 664      34.400  12.663  58.931  1.00  0.00           C  
ATOM   1113  O   TYR B 664      34.286  11.993  57.912  1.00  0.00           O  
ATOM   1114  CB  TYR B 664      36.022  11.953  60.695  1.00  0.00           C  
ATOM   1115  CG  TYR B 664      37.451  11.964  61.196  1.00  0.00           C  
ATOM   1116  CD1 TYR B 664      38.527  11.988  60.302  1.00  0.00           C  
ATOM   1117  CD2 TYR B 664      37.732  11.919  62.565  1.00  0.00           C  
ATOM   1118  CE1 TYR B 664      39.849  11.965  60.760  1.00  0.00           C  
ATOM   1119  CE2 TYR B 664      39.048  11.891  63.035  1.00  0.00           C  
ATOM   1120  CZ  TYR B 664      40.099  11.913  62.126  1.00  0.00           C  
ATOM   1121  OH  TYR B 664      41.395  11.870  62.585  1.00  0.00           O  
ATOM   1122  N   LYS B 665      33.359  13.210  59.545  1.00  0.00           N  
ATOM   1123  CA  LYS B 665      32.019  13.004  59.025  1.00  0.00           C  
ATOM   1124  C   LYS B 665      31.835  13.659  57.658  1.00  0.00           C  
ATOM   1125  O   LYS B 665      31.031  13.195  56.848  1.00  0.00           O  
ATOM   1126  CB  LYS B 665      30.982  13.522  60.026  1.00  0.00           C  
ATOM   1127  CG  LYS B 665      30.998  12.759  61.345  1.00  0.00           C  
ATOM   1128  CD  LYS B 665      30.092  13.382  62.394  1.00  0.00           C  
ATOM   1129  CE  LYS B 665      30.013  12.513  63.655  1.00  0.00           C  
ATOM   1130  NZ  LYS B 665      31.328  12.254  64.309  1.00  0.00           N  
ATOM   1131  N   GLN B 666      32.576  14.728  57.388  1.00  0.00           N  
ATOM   1132  CA  GLN B 666      32.456  15.394  56.094  1.00  0.00           C  
ATOM   1133  C   GLN B 666      33.176  14.578  55.038  1.00  0.00           C  
ATOM   1134  O   GLN B 666      32.669  14.383  53.932  1.00  0.00           O  
ATOM   1135  CB  GLN B 666      33.039  16.800  56.167  1.00  0.00           C  
ATOM   1136  CG  GLN B 666      32.417  17.611  57.275  1.00  0.00           C  
ATOM   1137  CD  GLN B 666      32.901  19.028  57.295  1.00  0.00           C  
ATOM   1138  OE1 GLN B 666      32.263  19.880  56.635  1.00  0.00           O  
ATOM   1139  NE2 GLN B 666      33.931  19.287  57.953  1.00  0.00           N  
ATOM   1140  N   ILE B 667      34.356  14.091  55.392  1.00  0.00           N  
ATOM   1141  CA  ILE B 667      35.128  13.271  54.480  1.00  0.00           C  
ATOM   1142  C   ILE B 667      34.325  12.032  54.124  1.00  0.00           C  
ATOM   1143  O   ILE B 667      34.325  11.597  52.973  1.00  0.00           O  
ATOM   1144  CB  ILE B 667      36.454  12.830  55.109  1.00  0.00           C  
ATOM   1145  CG1 ILE B 667      37.314  14.060  55.410  1.00  0.00           C  
ATOM   1146  CG2 ILE B 667      37.183  11.873  54.177  1.00  0.00           C  
ATOM   1147  CD1 ILE B 667      38.637  13.735  56.066  1.00  0.00           C  
ATOM   1148  N   MET B 668      33.632  11.459  55.103  1.00  0.00           N  
ATOM   1149  CA  MET B 668      32.853  10.259  54.816  1.00  0.00           C  
ATOM   1150  C   MET B 668      31.629  10.573  53.953  1.00  0.00           C  
ATOM   1151  O   MET B 668      31.082   9.681  53.312  1.00  0.00           O  
ATOM   1152  CB  MET B 668      32.462   9.531  56.113  1.00  0.00           C  
ATOM   1153  CG  MET B 668      33.656   8.904  56.857  1.00  0.00           C  
ATOM   1154  SD  MET B 668      34.788   7.973  55.801  1.00  0.00           S  
ATOM   1155  CE  MET B 668      33.853   6.495  55.571  1.00  0.00           C  
ATOM   1156  N   VAL B 669      31.207  11.835  53.929  1.00  0.00           N  
ATOM   1157  CA  VAL B 669      30.075  12.229  53.090  1.00  0.00           C  
ATOM   1158  C   VAL B 669      30.488  12.082  51.619  1.00  0.00           C  
ATOM   1159  O   VAL B 669      29.662  11.791  50.760  1.00  0.00           O  
ATOM   1160  CB  VAL B 669      29.656  13.699  53.359  1.00  0.00           C  
ATOM   1161  CG1 VAL B 669      28.770  14.212  52.240  1.00  0.00           C  
ATOM   1162  CG2 VAL B 669      28.917  13.791  54.674  1.00  0.00           C  
ATOM   1163  N   GLY B 670      31.772  12.292  51.339  1.00  0.00           N  
ATOM   1164  CA  GLY B 670      32.258  12.165  49.976  1.00  0.00           C  
ATOM   1165  C   GLY B 670      32.462  10.708  49.598  1.00  0.00           C  
ATOM   1166  O   GLY B 670      32.672  10.378  48.434  1.00  0.00           O  
ATOM   1167  N   VAL B 671      32.399   9.834  50.598  1.00  0.00           N  
ATOM   1168  CA  VAL B 671      32.575   8.404  50.388  1.00  0.00           C  
ATOM   1169  C   VAL B 671      31.230   7.687  50.277  1.00  0.00           C  
ATOM   1170  O   VAL B 671      31.005   6.915  49.341  1.00  0.00           O  
ATOM   1171  CB  VAL B 671      33.410   7.784  51.542  1.00  0.00           C  
ATOM   1172  CG1 VAL B 671      33.570   6.279  51.339  1.00  0.00           C  
ATOM   1173  CG2 VAL B 671      34.782   8.457  51.614  1.00  0.00           C  
ATOM   1174  N   PHE B 686      30.329   7.964  51.215  1.00  0.00           N  
ATOM   1175  CA  PHE B 686      29.015   7.315  51.240  1.00  0.00           C  
ATOM   1176  C   PHE B 686      27.817   8.242  51.034  1.00  0.00           C  
ATOM   1177  O   PHE B 686      26.674   7.786  51.043  1.00  0.00           O  
ATOM   1178  CB  PHE B 686      28.854   6.559  52.563  1.00  0.00           C  
ATOM   1179  CG  PHE B 686      29.797   5.394  52.720  1.00  0.00           C  
ATOM   1180  CD1 PHE B 686      29.795   4.355  51.797  1.00  0.00           C  
ATOM   1181  CD2 PHE B 686      30.667   5.323  53.812  1.00  0.00           C  
ATOM   1182  CE1 PHE B 686      30.640   3.257  51.952  1.00  0.00           C  
ATOM   1183  CE2 PHE B 686      31.520   4.227  53.979  1.00  0.00           C  
ATOM   1184  CZ  PHE B 686      31.508   3.191  53.046  1.00  0.00           C  
ATOM   1185  N   GLU B 687      28.083   9.535  50.862  1.00  0.00           N  
ATOM   1186  CA  GLU B 687      27.030  10.532  50.625  1.00  0.00           C  
ATOM   1187  C   GLU B 687      26.128  10.808  51.830  1.00  0.00           C  
ATOM   1188  O   GLU B 687      25.756  11.956  52.088  1.00  0.00           O  
ATOM   1189  CB  GLU B 687      26.148  10.100  49.439  1.00  0.00           C  
ATOM   1190  CG  GLU B 687      26.848  10.037  48.076  1.00  0.00           C  
ATOM   1191  CD  GLU B 687      25.936   9.503  46.968  1.00  0.00           C  
ATOM   1192  OE1 GLU B 687      24.707   9.745  47.033  1.00  0.00           O  
ATOM   1193  OE2 GLU B 687      26.448   8.859  46.024  1.00  0.00           O  
ATOM   1194  N   ARG B 688      25.776   9.750  52.556  1.00  0.00           N  
ATOM   1195  CA  ARG B 688      24.903   9.846  53.729  1.00  0.00           C  
ATOM   1196  C   ARG B 688      25.446   8.929  54.814  1.00  0.00           C  
ATOM   1197  O   ARG B 688      25.518   7.712  54.628  1.00  0.00           O  
ATOM   1198  CB  ARG B 688      23.483   9.408  53.342  1.00  0.00           C  
ATOM   1199  CG  ARG B 688      22.927  10.202  52.199  1.00  0.00           C  
ATOM   1200  CD  ARG B 688      22.124   9.329  51.267  1.00  0.00           C  
ATOM   1201  NE  ARG B 688      20.765   9.159  51.711  1.00  0.00           N  
ATOM   1202  CZ  ARG B 688      19.784  10.022  51.470  1.00  0.00           C  
ATOM   1203  NH1 ARG B 688      20.016  11.129  50.781  1.00  0.00           N  
ATOM   1204  NH2 ARG B 688      18.556   9.772  51.921  1.00  0.00           N  
ATOM   1205  N   VAL B 689      25.825   9.515  55.942  1.00  0.00           N  
ATOM   1206  CA  VAL B 689      26.378   8.738  57.044  1.00  0.00           C  
ATOM   1207  C   VAL B 689      25.904   9.240  58.398  1.00  0.00           C  
ATOM   1208  O   VAL B 689      25.370  10.341  58.518  1.00  0.00           O  
ATOM   1209  CB  VAL B 689      27.934   8.803  57.063  1.00  0.00           C  
ATOM   1210  CG1 VAL B 689      28.498   8.383  55.721  1.00  0.00           C  
ATOM   1211  CG2 VAL B 689      28.397  10.204  57.431  1.00  0.00           C  
ATOM   1212  N   TYR B 690      26.093   8.410  59.416  1.00  0.00           N  
ATOM   1213  CA  TYR B 690      25.713   8.785  60.761  1.00  0.00           C  
ATOM   1214  C   TYR B 690      26.604   8.049  61.732  1.00  0.00           C  
ATOM   1215  O   TYR B 690      27.280   7.082  61.372  1.00  0.00           O  
ATOM   1216  CB  TYR B 690      24.251   8.438  61.052  1.00  0.00           C  
ATOM   1217  CG  TYR B 690      23.962   6.956  61.106  1.00  0.00           C  
ATOM   1218  CD1 TYR B 690      23.564   6.260  59.968  1.00  0.00           C  
ATOM   1219  CD2 TYR B 690      24.063   6.254  62.310  1.00  0.00           C  
ATOM   1220  CE1 TYR B 690      23.265   4.901  60.027  1.00  0.00           C  
ATOM   1221  CE2 TYR B 690      23.768   4.899  62.381  1.00  0.00           C  
ATOM   1222  CZ  TYR B 690      23.365   4.228  61.234  1.00  0.00           C  
ATOM   1223  OH  TYR B 690      23.033   2.895  61.298  1.00  0.00           O  
ATOM   1224  N   GLU B 691      26.620   8.511  62.972  1.00  0.00           N  
ATOM   1225  CA  GLU B 691      27.446   7.866  63.974  1.00  0.00           C  
ATOM   1226  C   GLU B 691      26.872   8.048  65.361  1.00  0.00           C  
ATOM   1227  O   GLU B 691      26.296   9.088  65.693  1.00  0.00           O  
ATOM   1228  CB  GLU B 691      28.881   8.405  63.907  1.00  0.00           C  
ATOM   1229  CG  GLU B 691      29.781   7.944  65.056  1.00  0.00           C  
ATOM   1230  CD  GLU B 691      31.245   8.314  64.852  1.00  0.00           C  
ATOM   1231  OE1 GLU B 691      31.536   9.472  64.484  1.00  0.00           O  
ATOM   1232  OE2 GLU B 691      32.112   7.440  65.071  1.00  0.00           O  
ATOM   1233  N   VAL B 692      27.020   7.001  66.156  1.00  0.00           N  
ATOM   1234  CA  VAL B 692      26.544   6.972  67.525  1.00  0.00           C  
ATOM   1235  C   VAL B 692      27.770   6.792  68.389  1.00  0.00           C  
ATOM   1236  O   VAL B 692      28.323   5.697  68.463  1.00  0.00           O  
ATOM   1237  CB  VAL B 692      25.618   5.771  67.753  1.00  0.00           C  
ATOM   1238  CG1 VAL B 692      25.218   5.690  69.213  1.00  0.00           C  
ATOM   1239  CG2 VAL B 692      24.406   5.881  66.847  1.00  0.00           C  
ATOM   1240  N   ALA B 693      28.210   7.861  69.038  1.00  0.00           N  
ATOM   1241  CA  ALA B 693      29.395   7.762  69.883  1.00  0.00           C  
ATOM   1242  C   ALA B 693      29.445   8.863  70.932  1.00  0.00           C  
ATOM   1243  O   ALA B 693      28.786   9.893  70.796  1.00  0.00           O  
ATOM   1244  CB  ALA B 693      30.655   7.790  69.012  1.00  0.00           C  
ATOM   1245  N   PRO B 695      30.230   8.655  72.003  1.00  0.00           N  
ATOM   1246  CA  PRO B 695      30.355   9.646  73.083  1.00  0.00           C  
ATOM   1247  C   PRO B 695      31.084  10.910  72.629  1.00  0.00           C  
ATOM   1248  O   PRO B 695      31.859  10.880  71.675  1.00  0.00           O  
ATOM   1249  CB  PRO B 695      31.131   8.888  74.166  1.00  0.00           C  
ATOM   1250  CG  PRO B 695      30.810   7.435  73.875  1.00  0.00           C  
ATOM   1251  CD  PRO B 695      30.901   7.395  72.372  1.00  0.00           C  
ATOM   1252  N   VAL B 696      30.818  12.016  73.317  1.00  0.00           N  
ATOM   1253  CA  VAL B 696      31.430  13.301  72.996  1.00  0.00           C  
ATOM   1254  C   VAL B 696      31.744  14.087  74.266  1.00  0.00           C  
ATOM   1255  O   VAL B 696      31.420  13.650  75.376  1.00  0.00           O  
ATOM   1256  CB  VAL B 696      30.498  14.161  72.113  1.00  0.00           C  
ATOM   1257  CG1 VAL B 696      31.112  15.532  71.894  1.00  0.00           C  
ATOM   1258  CG2 VAL B 696      30.253  13.471  70.778  1.00  0.00           C  
ATOM   1259  N   GLU B 725      30.903  14.145  79.086  1.00  0.00           N  
ATOM   1260  CA  GLU B 725      30.741  12.992  78.205  1.00  0.00           C  
ATOM   1261  C   GLU B 725      29.265  12.630  78.031  1.00  0.00           C  
ATOM   1262  O   GLU B 725      28.585  12.267  78.993  1.00  0.00           O  
ATOM   1263  CB  GLU B 725      31.512  11.790  78.765  1.00  0.00           C  
ATOM   1264  CG  GLU B 725      31.579  10.582  77.832  1.00  0.00           C  
ATOM   1265  CD  GLU B 725      32.447   9.462  78.383  1.00  0.00           C  
ATOM   1266  OE1 GLU B 725      32.128   8.932  79.471  1.00  0.00           O  
ATOM   1267  OE2 GLU B 725      33.454   9.106  77.728  1.00  0.00           O  
ATOM   1268  N   TYR B 726      28.778  12.731  76.797  1.00  0.00           N  
ATOM   1269  CA  TYR B 726      27.388  12.406  76.489  1.00  0.00           C  
ATOM   1270  C   TYR B 726      27.279  11.703  75.141  1.00  0.00           C  
ATOM   1271  O   TYR B 726      28.091  11.927  74.243  1.00  0.00           O  
ATOM   1272  CB  TYR B 726      26.533  13.675  76.464  1.00  0.00           C  
ATOM   1273  CG  TYR B 726      26.865  14.615  75.325  1.00  0.00           C  
ATOM   1274  CD1 TYR B 726      25.974  14.806  74.269  1.00  0.00           C  
ATOM   1275  CD2 TYR B 726      28.066  15.318  75.308  1.00  0.00           C  
ATOM   1276  CE1 TYR B 726      26.272  15.679  73.224  1.00  0.00           C  
ATOM   1277  CE2 TYR B 726      28.376  16.192  74.270  1.00  0.00           C  
ATOM   1278  CZ  TYR B 726      27.477  16.369  73.234  1.00  0.00           C  
ATOM   1279  OH  TYR B 726      27.772  17.243  72.213  1.00  0.00           O  
ATOM   1280  N   LEU B 729      26.263  10.857  75.015  1.00  0.00           N  
ATOM   1281  CA  LEU B 729      26.017  10.107  73.790  1.00  0.00           C  
ATOM   1282  C   LEU B 729      25.479  11.048  72.719  1.00  0.00           C  
ATOM   1283  O   LEU B 729      24.471  11.725  72.921  1.00  0.00           O  
ATOM   1284  CB  LEU B 729      25.004   8.989  74.058  1.00  0.00           C  
ATOM   1285  CG  LEU B 729      24.779   7.958  72.952  1.00  0.00           C  
ATOM   1286  CD1 LEU B 729      26.091   7.275  72.613  1.00  0.00           C  
ATOM   1287  CD2 LEU B 729      23.748   6.935  73.402  1.00  0.00           C  
ATOM   1288  N   SER B 730      26.153  11.090  71.579  1.00  0.00           N  
ATOM   1289  CA  SER B 730      25.724  11.963  70.493  1.00  0.00           C  
ATOM   1290  C   SER B 730      25.316  11.161  69.261  1.00  0.00           C  
ATOM   1291  O   SER B 730      26.035  10.259  68.832  1.00  0.00           O  
ATOM   1292  CB  SER B 730      26.855  12.924  70.134  1.00  0.00           C  
ATOM   1293  OG  SER B 730      26.435  13.848  69.151  1.00  0.00           O  
ATOM   1294  N   LEU B 731      24.155  11.485  68.703  1.00  0.00           N  
ATOM   1295  CA  LEU B 731      23.677  10.799  67.503  1.00  0.00           C  
ATOM   1296  C   LEU B 731      23.869  11.797  66.371  1.00  0.00           C  
ATOM   1297  O   LEU B 731      23.050  12.691  66.163  1.00  0.00           O  
ATOM   1298  CB  LEU B 731      22.193  10.420  67.648  1.00  0.00           C  
ATOM   1299  CG  LEU B 731      21.750   9.930  69.041  1.00  0.00           C  
ATOM   1300  CD1 LEU B 731      20.236   9.758  69.036  1.00  0.00           C  
ATOM   1301  CD2 LEU B 731      22.454   8.628  69.410  1.00  0.00           C  
ATOM   1302  N   ASP B 732      24.978  11.637  65.660  1.00  0.00           N  
ATOM   1303  CA  ASP B 732      25.362  12.512  64.565  1.00  0.00           C  
ATOM   1304  C   ASP B 732      24.888  12.035  63.195  1.00  0.00           C  
ATOM   1305  O   ASP B 732      24.890  10.834  62.888  1.00  0.00           O  
ATOM   1306  CB  ASP B 732      26.883  12.672  64.554  1.00  0.00           C  
ATOM   1307  CG  ASP B 732      27.428  13.193  65.885  1.00  0.00           C  
ATOM   1308  OD1 ASP B 732      28.660  13.221  66.059  1.00  0.00           O  
ATOM   1309  OD2 ASP B 732      26.624  13.575  66.753  1.00  0.00           O  
ATOM   1310  N   VAL B 733      24.497  13.001  62.370  1.00  0.00           N  
ATOM   1311  CA  VAL B 733      24.014  12.738  61.022  1.00  0.00           C  
ATOM   1312  C   VAL B 733      24.664  13.743  60.070  1.00  0.00           C  
ATOM   1313  O   VAL B 733      24.731  14.931  60.372  1.00  0.00           O  
ATOM   1314  CB  VAL B 733      22.475  12.903  60.942  1.00  0.00           C  
ATOM   1315  CG1 VAL B 733      21.977  12.472  59.571  1.00  0.00           C  
ATOM   1316  CG2 VAL B 733      21.801  12.093  62.035  1.00  0.00           C  
ATOM   1317  N   GLU B 734      25.149  13.264  58.931  1.00  0.00           N  
ATOM   1318  CA  GLU B 734      25.768  14.133  57.935  1.00  0.00           C  
ATOM   1319  C   GLU B 734      25.366  13.575  56.564  1.00  0.00           C  
ATOM   1320  O   GLU B 734      25.491  12.372  56.312  1.00  0.00           O  
ATOM   1321  CB  GLU B 734      27.299  14.146  58.104  1.00  0.00           C  
ATOM   1322  CG  GLU B 734      28.029  15.318  57.424  1.00  0.00           C  
ATOM   1323  CD  GLU B 734      27.915  16.647  58.178  1.00  0.00           C  
ATOM   1324  OE1 GLU B 734      28.296  17.687  57.600  1.00  0.00           O  
ATOM   1325  OE2 GLU B 734      27.460  16.663  59.341  1.00  0.00           O  
ATOM   1326  N   MET B 735      24.847  14.444  55.697  1.00  0.00           N  
ATOM   1327  CA  MET B 735      24.419  14.030  54.360  1.00  0.00           C  
ATOM   1328  C   MET B 735      24.786  15.068  53.299  1.00  0.00           C  
ATOM   1329  O   MET B 735      24.746  16.270  53.559  1.00  0.00           O  
ATOM   1330  CB  MET B 735      22.899  13.762  54.345  1.00  0.00           C  
ATOM   1331  CG  MET B 735      22.000  14.982  54.489  1.00  0.00           C  
ATOM   1332  SD  MET B 735      20.218  14.613  54.639  1.00  0.00           S  
ATOM   1333  CE  MET B 735      19.917  13.618  53.183  1.00  0.00           C  
ATOM   1334  N   GLY B 736      25.157  14.591  52.110  1.00  0.00           N  
ATOM   1335  CA  GLY B 736      25.534  15.478  51.018  1.00  0.00           C  
ATOM   1336  C   GLY B 736      24.465  15.593  49.944  1.00  0.00           C  
ATOM   1337  O   GLY B 736      23.413  14.962  50.038  1.00  0.00           O  
ATOM   1338  N   PHE B 737      24.736  16.399  48.917  1.00  0.00           N  
ATOM   1339  CA  PHE B 737      23.799  16.622  47.815  1.00  0.00           C  
ATOM   1340  C   PHE B 737      22.462  17.180  48.296  1.00  0.00           C  
ATOM   1341  O   PHE B 737      21.397  16.753  47.853  1.00  0.00           O  
ATOM   1342  CB  PHE B 737      23.571  15.328  47.035  1.00  0.00           C  
ATOM   1343  CG  PHE B 737      24.777  14.868  46.283  1.00  0.00           C  
ATOM   1344  CD1 PHE B 737      25.247  15.586  45.194  1.00  0.00           C  
ATOM   1345  CD2 PHE B 737      25.470  13.736  46.686  1.00  0.00           C  
ATOM   1346  CE1 PHE B 737      26.395  15.184  44.516  1.00  0.00           C  
ATOM   1347  CE2 PHE B 737      26.619  13.331  46.014  1.00  0.00           C  
ATOM   1348  CZ  PHE B 737      27.082  14.058  44.927  1.00  0.00           C  
ATOM   1349  N   ILE B 738      22.527  18.139  49.208  1.00  0.00           N  
ATOM   1350  CA  ILE B 738      21.324  18.760  49.729  1.00  0.00           C  
ATOM   1351  C   ILE B 738      21.082  20.086  49.005  1.00  0.00           C  
ATOM   1352  O   ILE B 738      21.980  20.618  48.348  1.00  0.00           O  
ATOM   1353  CB  ILE B 738      21.452  19.043  51.237  1.00  0.00           C  
ATOM   1354  CG1 ILE B 738      22.627  19.992  51.483  1.00  0.00           C  
ATOM   1355  CG2 ILE B 738      21.653  17.729  51.997  1.00  0.00           C  
ATOM   1356  CD1 ILE B 738      22.731  20.472  52.914  1.00  0.00           C  
ATOM   1357  N   ALA B 739      19.867  20.613  49.135  1.00  0.00           N  
ATOM   1358  CA  ALA B 739      19.500  21.881  48.514  1.00  0.00           C  
ATOM   1359  C   ALA B 739      19.822  23.025  49.475  1.00  0.00           C  
ATOM   1360  O   ALA B 739      20.307  24.071  49.056  1.00  0.00           O  
ATOM   1361  CB  ALA B 739      18.008  21.884  48.167  1.00  0.00           C  
ATOM   1362  N   ASP B 789      19.551  22.806  50.761  1.00  0.00           N  
ATOM   1363  CA  ASP B 789      19.800  23.796  51.814  1.00  0.00           C  
ATOM   1364  C   ASP B 789      19.633  23.152  53.194  1.00  0.00           C  
ATOM   1365  O   ASP B 789      19.412  21.944  53.296  1.00  0.00           O  
ATOM   1366  CB  ASP B 789      18.829  24.973  51.676  1.00  0.00           C  
ATOM   1367  CG  ASP B 789      17.403  24.523  51.405  1.00  0.00           C  
ATOM   1368  OD1 ASP B 789      16.983  23.479  51.955  1.00  0.00           O  
ATOM   1369  OD2 ASP B 789      16.694  25.219  50.651  1.00  0.00           O  
ATOM   1370  N   GLU B 790      19.726  23.951  54.256  1.00  0.00           N  
ATOM   1371  CA  GLU B 790      19.588  23.419  55.614  1.00  0.00           C  
ATOM   1372  C   GLU B 790      18.187  22.864  55.870  1.00  0.00           C  
ATOM   1373  O   GLU B 790      17.975  22.092  56.807  1.00  0.00           O  
ATOM   1374  CB  GLU B 790      19.917  24.495  56.665  1.00  0.00           C  
ATOM   1375  CG  GLU B 790      18.818  25.530  56.915  1.00  0.00           C  
ATOM   1376  CD  GLU B 790      18.670  26.540  55.786  1.00  0.00           C  
ATOM   1377  OE1 GLU B 790      17.777  27.408  55.881  1.00  0.00           O  
ATOM   1378  OE2 GLU B 790      19.444  26.471  54.808  1.00  0.00           O  
ATOM   1379  N   GLU B 791      17.240  23.251  55.022  1.00  0.00           N  
ATOM   1380  CA  GLU B 791      15.859  22.809  55.149  1.00  0.00           C  
ATOM   1381  C   GLU B 791      15.731  21.302  54.959  1.00  0.00           C  
ATOM   1382  O   GLU B 791      14.793  20.685  55.467  1.00  0.00           O  
ATOM   1383  CB  GLU B 791      14.982  23.535  54.124  1.00  0.00           C  
ATOM   1384  CG  GLU B 791      13.504  23.542  54.468  1.00  0.00           C  
ATOM   1385  CD  GLU B 791      13.236  24.172  55.824  1.00  0.00           C  
ATOM   1386  OE1 GLU B 791      13.770  25.274  56.084  1.00  0.00           O  
ATOM   1387  OE2 GLU B 791      12.494  23.568  56.632  1.00  0.00           O  
ATOM   1388  N   ASP B 792      16.662  20.713  54.216  1.00  0.00           N  
ATOM   1389  CA  ASP B 792      16.634  19.266  54.002  1.00  0.00           C  
ATOM   1390  C   ASP B 792      16.945  18.561  55.318  1.00  0.00           C  
ATOM   1391  O   ASP B 792      16.362  17.521  55.627  1.00  0.00           O  
ATOM   1392  CB  ASP B 792      17.659  18.836  52.950  1.00  0.00           C  
ATOM   1393  CG  ASP B 792      17.214  19.153  51.544  1.00  0.00           C  
ATOM   1394  OD1 ASP B 792      15.991  19.260  51.310  1.00  0.00           O  
ATOM   1395  OD2 ASP B 792      18.085  19.278  50.660  1.00  0.00           O  
ATOM   1396  N   LEU B 793      17.862  19.146  56.085  1.00  0.00           N  
ATOM   1397  CA  LEU B 793      18.270  18.596  57.371  1.00  0.00           C  
ATOM   1398  C   LEU B 793      17.120  18.615  58.379  1.00  0.00           C  
ATOM   1399  O   LEU B 793      16.875  17.619  59.071  1.00  0.00           O  
ATOM   1400  CB  LEU B 793      19.458  19.387  57.922  1.00  0.00           C  
ATOM   1401  CG  LEU B 793      20.594  19.662  56.941  1.00  0.00           C  
ATOM   1402  CD1 LEU B 793      21.702  20.443  57.638  1.00  0.00           C  
ATOM   1403  CD2 LEU B 793      21.131  18.349  56.400  1.00  0.00           C  
ATOM   1404  N   MET B 794      16.417  19.746  58.458  1.00  0.00           N  
ATOM   1405  CA  MET B 794      15.295  19.885  59.390  1.00  0.00           C  
ATOM   1406  C   MET B 794      14.170  18.900  59.069  1.00  0.00           C  
ATOM   1407  O   MET B 794      13.642  18.242  59.968  1.00  0.00           O  
ATOM   1408  CB  MET B 794      14.773  21.339  59.399  1.00  0.00           C  
ATOM   1409  CG  MET B 794      15.531  22.255  60.380  1.00  0.00           C  
ATOM   1410  SD  MET B 794      15.058  24.032  60.409  1.00  0.00           S  
ATOM   1411  CE  MET B 794      16.304  24.720  59.292  1.00  0.00           C  
ATOM   1412  N   ARG B 795      13.815  18.785  57.794  1.00  0.00           N  
ATOM   1413  CA  ARG B 795      12.771  17.850  57.398  1.00  0.00           C  
ATOM   1414  C   ARG B 795      13.213  16.412  57.702  1.00  0.00           C  
ATOM   1415  O   ARG B 795      12.398  15.576  58.090  1.00  0.00           O  
ATOM   1416  CB  ARG B 795      12.453  18.008  55.907  1.00  0.00           C  
ATOM   1417  CG  ARG B 795      11.502  19.168  55.602  1.00  0.00           C  
ATOM   1418  CD  ARG B 795      11.909  19.909  54.338  1.00  0.00           C  
ATOM   1419  NE  ARG B 795      12.181  18.993  53.232  1.00  0.00           N  
ATOM   1420  CZ  ARG B 795      12.831  19.339  52.125  1.00  0.00           C  
ATOM   1421  NH1 ARG B 795      13.273  20.585  51.979  1.00  0.00           N  
ATOM   1422  NH2 ARG B 795      13.046  18.440  51.172  1.00  0.00           N  
ATOM   1423  N   LEU B 796      14.502  16.134  57.534  1.00  0.00           N  
ATOM   1424  CA  LEU B 796      15.032  14.809  57.808  1.00  0.00           C  
ATOM   1425  C   LEU B 796      14.933  14.495  59.301  1.00  0.00           C  
ATOM   1426  O   LEU B 796      14.435  13.443  59.691  1.00  0.00           O  
ATOM   1427  CB  LEU B 796      16.496  14.707  57.376  1.00  0.00           C  
ATOM   1428  CG  LEU B 796      17.248  13.458  57.897  1.00  0.00           C  
ATOM   1429  CD1 LEU B 796      16.759  12.230  57.159  1.00  0.00           C  
ATOM   1430  CD2 LEU B 796      18.750  13.628  57.698  1.00  0.00           C  
ATOM   1431  N   GLU B 797      15.411  15.418  60.129  1.00  0.00           N  
ATOM   1432  CA  GLU B 797      15.375  15.223  61.567  1.00  0.00           C  
ATOM   1433  C   GLU B 797      13.970  14.989  62.107  1.00  0.00           C  
ATOM   1434  O   GLU B 797      13.781  14.220  63.058  1.00  0.00           O  
ATOM   1435  CB  GLU B 797      16.025  16.399  62.288  1.00  0.00           C  
ATOM   1436  CG  GLU B 797      15.801  16.356  63.778  1.00  0.00           C  
ATOM   1437  CD  GLU B 797      16.798  17.192  64.562  1.00  0.00           C  
ATOM   1438  OE1 GLU B 797      17.242  18.242  64.048  1.00  0.00           O  
ATOM   1439  OE2 GLU B 797      17.116  16.792  65.701  1.00  0.00           O  
ATOM   1440  N   GLU B 798      12.985  15.647  61.506  1.00  0.00           N  
ATOM   1441  CA  GLU B 798      11.588  15.502  61.923  1.00  0.00           C  
ATOM   1442  C   GLU B 798      11.116  14.076  61.715  1.00  0.00           C  
ATOM   1443  O   GLU B 798      10.504  13.476  62.598  1.00  0.00           O  
ATOM   1444  CB  GLU B 798      10.683  16.451  61.122  1.00  0.00           C  
ATOM   1445  CG  GLU B 798      10.554  17.847  61.722  1.00  0.00           C  
ATOM   1446  CD  GLU B 798       9.652  18.771  60.886  1.00  0.00           C  
ATOM   1447  OE1 GLU B 798       8.554  18.337  60.471  1.00  0.00           O  
ATOM   1448  OE2 GLU B 798      10.039  19.930  60.667  1.00  0.00           O  
ATOM   1449  N   ALA B 799      11.397  13.542  60.533  1.00  0.00           N  
ATOM   1450  CA  ALA B 799      10.997  12.180  60.200  1.00  0.00           C  
ATOM   1451  C   ALA B 799      11.792  11.203  61.070  1.00  0.00           C  
ATOM   1452  O   ALA B 799      11.247  10.211  61.551  1.00  0.00           O  
ATOM   1453  CB  ALA B 799      11.250  11.913  58.714  1.00  0.00           C  
ATOM   1454  N   LEU B 800      13.075  11.506  61.267  1.00  0.00           N  
ATOM   1455  CA  LEU B 800      13.962  10.692  62.087  1.00  0.00           C  
ATOM   1456  C   LEU B 800      13.395  10.578  63.503  1.00  0.00           C  
ATOM   1457  O   LEU B 800      13.257   9.480  64.039  1.00  0.00           O  
ATOM   1458  CB  LEU B 800      15.357  11.325  62.139  1.00  0.00           C  
ATOM   1459  CG  LEU B 800      16.410  10.724  63.081  1.00  0.00           C  
ATOM   1460  CD1 LEU B 800      16.771   9.321  62.628  1.00  0.00           C  
ATOM   1461  CD2 LEU B 800      17.648  11.620  63.091  1.00  0.00           C  
ATOM   1462  N   LEU B 801      13.057  11.721  64.097  1.00  0.00           N  
ATOM   1463  CA  LEU B 801      12.502  11.763  65.446  1.00  0.00           C  
ATOM   1464  C   LEU B 801      11.204  10.991  65.572  1.00  0.00           C  
ATOM   1465  O   LEU B 801      10.985  10.289  66.564  1.00  0.00           O  
ATOM   1466  CB  LEU B 801      12.260  13.206  65.879  1.00  0.00           C  
ATOM   1467  CG  LEU B 801      13.509  13.978  66.296  1.00  0.00           C  
ATOM   1468  CD1 LEU B 801      13.237  15.465  66.221  1.00  0.00           C  
ATOM   1469  CD2 LEU B 801      13.921  13.551  67.694  1.00  0.00           C  
ATOM   1470  N   ALA B 802      10.336  11.125  64.575  1.00  0.00           N  
ATOM   1471  CA  ALA B 802       9.050  10.430  64.593  1.00  0.00           C  
ATOM   1472  C   ALA B 802       9.290   8.933  64.687  1.00  0.00           C  
ATOM   1473  O   ALA B 802       8.605   8.226  65.426  1.00  0.00           O  
ATOM   1474  CB  ALA B 802       8.254  10.762  63.319  1.00  0.00           C  
ATOM   1475  N   GLU B 803      10.266   8.452  63.928  1.00  0.00           N  
ATOM   1476  CA  GLU B 803      10.607   7.034  63.941  1.00  0.00           C  
ATOM   1477  C   GLU B 803      11.137   6.637  65.324  1.00  0.00           C  
ATOM   1478  O   GLU B 803      10.676   5.665  65.916  1.00  0.00           O  
ATOM   1479  CB  GLU B 803      11.667   6.754  62.875  1.00  0.00           C  
ATOM   1480  CG  GLU B 803      12.148   5.309  62.810  1.00  0.00           C  
ATOM   1481  CD  GLU B 803      11.602   4.571  61.611  1.00  0.00           C  
ATOM   1482  OE1 GLU B 803      11.241   5.243  60.616  1.00  0.00           O  
ATOM   1483  OE2 GLU B 803      11.547   3.316  61.647  1.00  0.00           O  
ATOM   1484  N   MET B 804      12.101   7.404  65.827  1.00  0.00           N  
ATOM   1485  CA  MET B 804      12.708   7.137  67.126  1.00  0.00           C  
ATOM   1486  C   MET B 804      11.645   6.967  68.225  1.00  0.00           C  
ATOM   1487  O   MET B 804      11.647   5.968  68.950  1.00  0.00           O  
ATOM   1488  CB  MET B 804      13.705   8.254  67.462  1.00  0.00           C  
ATOM   1489  CG  MET B 804      14.942   8.258  66.561  1.00  0.00           C  
ATOM   1490  SD  MET B 804      15.878   9.818  66.650  1.00  0.00           S  
ATOM   1491  CE  MET B 804      16.608   9.590  68.181  1.00  0.00           C  
ATOM   1492  N   LEU B 808      10.731   7.929  68.330  1.00  0.00           N  
ATOM   1493  CA  LEU B 808       9.655   7.884  69.318  1.00  0.00           C  
ATOM   1494  C   LEU B 808       8.731   6.687  69.116  1.00  0.00           C  
ATOM   1495  O   LEU B 808       8.249   6.086  70.081  1.00  0.00           O  
ATOM   1496  CB  LEU B 808       8.841   9.180  69.251  1.00  0.00           C  
ATOM   1497  CG  LEU B 808       9.393  10.356  70.075  1.00  0.00           C  
ATOM   1498  CD1 LEU B 808      10.874  10.564  69.787  1.00  0.00           C  
ATOM   1499  CD2 LEU B 808       8.601  11.615  69.744  1.00  0.00           C  
ATOM   1500  N   GLU B 809       8.492   6.345  67.857  1.00  0.00           N  
ATOM   1501  CA  GLU B 809       7.627   5.218  67.511  1.00  0.00           C  
ATOM   1502  C   GLU B 809       8.241   3.907  68.012  1.00  0.00           C  
ATOM   1503  O   GLU B 809       7.542   3.039  68.528  1.00  0.00           O  
ATOM   1504  CB  GLU B 809       7.458   5.159  65.995  1.00  0.00           C  
ATOM   1505  CG  GLU B 809       6.295   4.309  65.536  1.00  0.00           C  
ATOM   1506  CD  GLU B 809       4.971   4.941  65.889  1.00  0.00           C  
ATOM   1507  OE1 GLU B 809       4.827   6.170  65.676  1.00  0.00           O  
ATOM   1508  OE2 GLU B 809       4.066   4.221  66.370  1.00  0.00           O  
ATOM   1509  N   GLU B 810       9.555   3.778  67.834  1.00  0.00           N  
ATOM   1510  CA  GLU B 810      10.290   2.591  68.256  1.00  0.00           C  
ATOM   1511  C   GLU B 810      10.181   2.412  69.766  1.00  0.00           C  
ATOM   1512  O   GLU B 810       9.912   1.314  70.250  1.00  0.00           O  
ATOM   1513  CB  GLU B 810      11.753   2.714  67.833  1.00  0.00           C  
ATOM   1514  CG  GLU B 810      12.619   1.473  68.048  1.00  0.00           C  
ATOM   1515  CD  GLU B 810      12.043   0.222  67.394  1.00  0.00           C  
ATOM   1516  OE1 GLU B 810      11.360   0.346  66.357  1.00  0.00           O  
ATOM   1517  OE2 GLU B 810      12.290  -0.884  67.914  1.00  0.00           O  
ATOM   1518  N   ALA B 811      10.377   3.500  70.501  1.00  0.00           N  
ATOM   1519  CA  ALA B 811      10.311   3.489  71.960  1.00  0.00           C  
ATOM   1520  C   ALA B 811       8.922   3.109  72.415  1.00  0.00           C  
ATOM   1521  O   ALA B 811       8.746   2.335  73.354  1.00  0.00           O  
ATOM   1522  CB  ALA B 811      10.669   4.869  72.503  1.00  0.00           C  
ATOM   1523  N   LEU B 812       7.929   3.672  71.740  1.00  0.00           N  
ATOM   1524  CA  LEU B 812       6.540   3.397  72.077  1.00  0.00           C  
ATOM   1525  C   LEU B 812       6.206   1.917  71.836  1.00  0.00           C  
ATOM   1526  O   LEU B 812       5.506   1.307  72.635  1.00  0.00           O  
ATOM   1527  CB  LEU B 812       5.626   4.300  71.241  1.00  0.00           C  
ATOM   1528  CG  LEU B 812       4.451   4.975  71.937  1.00  0.00           C  
ATOM   1529  CD1 LEU B 812       4.917   5.799  73.136  1.00  0.00           C  
ATOM   1530  CD2 LEU B 812       3.759   5.867  70.929  1.00  0.00           C  
ATOM   1531  N   ASN B 813       6.725   1.342  70.753  1.00  0.00           N  
ATOM   1532  CA  ASN B 813       6.442  -0.055  70.444  1.00  0.00           C  
ATOM   1533  C   ASN B 813       7.296  -1.084  71.179  1.00  0.00           C  
ATOM   1534  O   ASN B 813       6.803  -2.153  71.527  1.00  0.00           O  
ATOM   1535  CB  ASN B 813       6.550  -0.304  68.938  1.00  0.00           C  
ATOM   1536  CG  ASN B 813       5.512   0.476  68.142  1.00  0.00           C  
ATOM   1537  OD1 ASN B 813       4.445   0.819  68.654  1.00  0.00           O  
ATOM   1538  ND2 ASN B 813       5.817   0.744  66.877  1.00  0.00           N  
ATOM   1539  N   THR B 814       8.566  -0.776  71.418  1.00  0.00           N  
ATOM   1540  CA  THR B 814       9.428  -1.736  72.091  1.00  0.00           C  
ATOM   1541  C   THR B 814       9.734  -1.428  73.558  1.00  0.00           C  
ATOM   1542  O   THR B 814      10.267  -2.280  74.266  1.00  0.00           O  
ATOM   1543  CB  THR B 814      10.749  -1.946  71.302  1.00  0.00           C  
ATOM   1544  OG1 THR B 814      11.493  -0.722  71.257  1.00  0.00           O  
ATOM   1545  CG2 THR B 814      10.436  -2.398  69.866  1.00  0.00           C  
ATOM   1546  N   ALA B 815       9.395  -0.230  74.023  1.00  0.00           N  
ATOM   1547  CA  ALA B 815       9.639   0.134  75.423  1.00  0.00           C  
ATOM   1548  C   ALA B 815       8.405   0.773  76.058  1.00  0.00           C  
ATOM   1549  O   ALA B 815       8.510   1.668  76.907  1.00  0.00           O  
ATOM   1550  CB  ALA B 815      10.836   1.083  75.525  1.00  0.00           C  
ATOM   1551  N   GLY B 818       7.233   0.301  75.637  1.00  0.00           N  
ATOM   1552  CA  GLY B 818       5.982   0.821  76.153  1.00  0.00           C  
ATOM   1553  C   GLY B 818       5.875   0.760  77.662  1.00  0.00           C  
ATOM   1554  O   GLY B 818       5.557   1.759  78.305  1.00  0.00           O  
ATOM   1555  N   ASP B 819       6.141  -0.407  78.235  1.00  0.00           N  
ATOM   1556  CA  ASP B 819       6.051  -0.576  79.682  1.00  0.00           C  
ATOM   1557  C   ASP B 819       6.926   0.401  80.445  1.00  0.00           C  
ATOM   1558  O   ASP B 819       6.521   0.928  81.482  1.00  0.00           O  
ATOM   1559  CB  ASP B 819       6.418  -2.005  80.079  1.00  0.00           C  
ATOM   1560  CG  ASP B 819       5.448  -3.017  79.527  1.00  0.00           C  
ATOM   1561  OD1 ASP B 819       4.263  -2.656  79.335  1.00  0.00           O  
ATOM   1562  OD2 ASP B 819       5.851  -4.181  79.294  1.00  0.00           O  
ATOM   1563  N   GLU B 820       8.132   0.630  79.941  1.00  0.00           N  
ATOM   1564  CA  GLU B 820       9.049   1.556  80.578  1.00  0.00           C  
ATOM   1565  C   GLU B 820       8.454   2.968  80.552  1.00  0.00           C  
ATOM   1566  O   GLU B 820       8.463   3.692  81.554  1.00  0.00           O  
ATOM   1567  CB  GLU B 820      10.404   1.551  79.852  1.00  0.00           C  
ATOM   1568  CG  GLU B 820      11.354   0.391  80.186  1.00  0.00           C  
ATOM   1569  CD  GLU B 820      10.932  -0.964  79.601  1.00  0.00           C  
ATOM   1570  OE1 GLU B 820      10.249  -0.998  78.560  1.00  0.00           O  
ATOM   1571  OE2 GLU B 820      11.317  -1.991  80.180  1.00  0.00           O  
ATOM   1572  N   ILE B 821       7.926   3.358  79.402  1.00  0.00           N  
ATOM   1573  CA  ILE B 821       7.339   4.682  79.268  1.00  0.00           C  
ATOM   1574  C   ILE B 821       6.178   4.862  80.244  1.00  0.00           C  
ATOM   1575  O   ILE B 821       6.115   5.861  80.965  1.00  0.00           O  
ATOM   1576  CB  ILE B 821       6.880   4.909  77.826  1.00  0.00           C  
ATOM   1577  CG1 ILE B 821       8.122   5.034  76.934  1.00  0.00           C  
ATOM   1578  CG2 ILE B 821       5.994   6.147  77.742  1.00  0.00           C  
ATOM   1579  CD1 ILE B 821       7.842   4.927  75.454  1.00  0.00           C  
ATOM   1580  N   ARG B 822       5.274   3.888  80.277  1.00  0.00           N  
ATOM   1581  CA  ARG B 822       4.132   3.952  81.179  1.00  0.00           C  
ATOM   1582  C   ARG B 822       4.552   3.902  82.646  1.00  0.00           C  
ATOM   1583  O   ARG B 822       3.995   4.611  83.484  1.00  0.00           O  
ATOM   1584  CB  ARG B 822       3.157   2.815  80.877  1.00  0.00           C  
ATOM   1585  CG  ARG B 822       2.343   3.028  79.614  1.00  0.00           C  
ATOM   1586  CD  ARG B 822       1.273   1.960  79.480  1.00  0.00           C  
ATOM   1587  NE  ARG B 822       1.830   0.657  79.101  1.00  0.00           N  
ATOM   1588  CZ  ARG B 822       2.269   0.366  77.881  1.00  0.00           C  
ATOM   1589  NH1 ARG B 822       2.217   1.285  76.922  1.00  0.00           N  
ATOM   1590  NH2 ARG B 822       2.747  -0.841  77.614  1.00  0.00           N  
ATOM   1591  N   LEU B 823       5.537   3.068  82.958  1.00  0.00           N  
ATOM   1592  CA  LEU B 823       6.011   2.942  84.333  1.00  0.00           C  
ATOM   1593  C   LEU B 823       6.501   4.287  84.875  1.00  0.00           C  
ATOM   1594  O   LEU B 823       6.206   4.653  86.012  1.00  0.00           O  
ATOM   1595  CB  LEU B 823       7.139   1.912  84.390  1.00  0.00           C  
ATOM   1596  CG  LEU B 823       7.948   1.837  85.686  1.00  0.00           C  
ATOM   1597  CD1 LEU B 823       7.115   1.182  86.783  1.00  0.00           C  
ATOM   1598  CD2 LEU B 823       9.222   1.055  85.427  1.00  0.00           C  
ATOM   1599  N   LEU B 824       7.251   5.023  84.060  1.00  0.00           N  
ATOM   1600  CA  LEU B 824       7.763   6.323  84.486  1.00  0.00           C  
ATOM   1601  C   LEU B 824       6.650   7.366  84.404  1.00  0.00           C  
ATOM   1602  O   LEU B 824       6.830   8.517  84.794  1.00  0.00           O  
ATOM   1603  CB  LEU B 824       8.954   6.733  83.610  1.00  0.00           C  
ATOM   1604  CG  LEU B 824      10.160   5.784  83.617  1.00  0.00           C  
ATOM   1605  CD1 LEU B 824      11.137   6.159  82.521  1.00  0.00           C  
ATOM   1606  CD2 LEU B 824      10.833   5.825  84.973  1.00  0.00           C  
ATOM   1607  N   GLY B 895       5.497   6.945  83.894  1.00  0.00           N  
ATOM   1608  CA  GLY B 895       4.366   7.847  83.771  1.00  0.00           C  
ATOM   1609  C   GLY B 895       4.649   9.106  82.967  1.00  0.00           C  
ATOM   1610  O   GLY B 895       3.948  10.100  83.109  1.00  0.00           O  
ATOM   1611  N   ALA B 898       5.670   9.069  82.120  1.00  0.00           N  
ATOM   1612  CA  ALA B 898       6.013  10.233  81.313  1.00  0.00           C  
ATOM   1613  C   ALA B 898       4.885  10.582  80.344  1.00  0.00           C  
ATOM   1614  O   ALA B 898       4.294   9.690  79.734  1.00  0.00           O  
ATOM   1615  CB  ALA B 898       7.300   9.960  80.533  1.00  0.00           C  
ATOM   1616  N   THR B 899       4.579  11.869  80.206  1.00  0.00           N  
ATOM   1617  CA  THR B 899       3.534  12.296  79.274  1.00  0.00           C  
ATOM   1618  C   THR B 899       4.188  12.415  77.893  1.00  0.00           C  
ATOM   1619  O   THR B 899       5.239  13.042  77.751  1.00  0.00           O  
ATOM   1620  CB  THR B 899       2.937  13.669  79.673  1.00  0.00           C  
ATOM   1621  OG1 THR B 899       3.959  14.672  79.629  1.00  0.00           O  
ATOM   1622  CG2 THR B 899       2.347  13.611  81.072  1.00  0.00           C  
ATOM   1623  N   TRP B 900       3.573  11.825  76.875  1.00  0.00           N  
ATOM   1624  CA  TRP B 900       4.157  11.865  75.538  1.00  0.00           C  
ATOM   1625  C   TRP B 900       4.055  13.226  74.862  1.00  0.00           C  
ATOM   1626  O   TRP B 900       3.039  13.911  74.966  1.00  0.00           O  
ATOM   1627  CB  TRP B 900       3.522  10.793  74.650  1.00  0.00           C  
ATOM   1628  CG  TRP B 900       4.510  10.155  73.712  1.00  0.00           C  
ATOM   1629  CD1 TRP B 900       4.449  10.128  72.349  1.00  0.00           C  
ATOM   1630  CD2 TRP B 900       5.701   9.440  74.074  1.00  0.00           C  
ATOM   1631  NE1 TRP B 900       5.531   9.452  71.839  1.00  0.00           N  
ATOM   1632  CE2 TRP B 900       6.324   9.034  72.873  1.00  0.00           C  
ATOM   1633  CE3 TRP B 900       6.321   9.141  75.294  1.00  0.00           C  
ATOM   1634  CZ2 TRP B 900       7.514   8.298  72.860  1.00  0.00           C  
ATOM   1635  CZ3 TRP B 900       7.507   8.413  75.279  1.00  0.00           C  
ATOM   1636  CH2 TRP B 900       8.098   8.017  74.069  1.00  0.00           C  
ATOM   1637  N   PRO B 901       5.122  13.636  74.155  1.00  0.00           N  
ATOM   1638  CA  PRO B 901       5.190  14.919  73.446  1.00  0.00           C  
ATOM   1639  C   PRO B 901       4.242  14.981  72.257  1.00  0.00           C  
ATOM   1640  O   PRO B 901       3.612  13.985  71.888  1.00  0.00           O  
ATOM   1641  CB  PRO B 901       6.647  14.990  72.985  1.00  0.00           C  
ATOM   1642  CG  PRO B 901       7.366  14.086  73.929  1.00  0.00           C  
ATOM   1643  CD  PRO B 901       6.414  12.939  74.078  1.00  0.00           C  
ATOM   1644  N   SER B 902       4.153  16.165  71.659  1.00  0.00           N  
ATOM   1645  CA  SER B 902       3.318  16.378  70.485  1.00  0.00           C  
ATOM   1646  C   SER B 902       4.071  15.796  69.290  1.00  0.00           C  
ATOM   1647  O   SER B 902       5.299  15.715  69.306  1.00  0.00           O  
ATOM   1648  CB  SER B 902       3.069  17.878  70.287  1.00  0.00           C  
ATOM   1649  OG  SER B 902       4.271  18.628  70.383  1.00  0.00           O  
ATOM   1650  N   PHE B 903       3.339  15.394  68.259  1.00  0.00           N  
ATOM   1651  CA  PHE B 903       3.960  14.796  67.084  1.00  0.00           C  
ATOM   1652  C   PHE B 903       4.969  15.719  66.412  1.00  0.00           C  
ATOM   1653  O   PHE B 903       4.651  16.856  66.066  1.00  0.00           O  
ATOM   1654  CB  PHE B 903       2.899  14.391  66.068  1.00  0.00           C  
ATOM   1655  CG  PHE B 903       3.368  13.358  65.096  1.00  0.00           C  
ATOM   1656  CD1 PHE B 903       3.530  12.035  65.500  1.00  0.00           C  
ATOM   1657  CD2 PHE B 903       3.659  13.700  63.780  1.00  0.00           C  
ATOM   1658  CE1 PHE B 903       3.975  11.062  64.608  1.00  0.00           C  
ATOM   1659  CE2 PHE B 903       4.107  12.735  62.876  1.00  0.00           C  
ATOM   1660  CZ  PHE B 903       4.264  11.411  63.293  1.00  0.00           C  
ATOM   1661  N   PRO B 904       6.206  15.232  66.219  1.00  0.00           N  
ATOM   1662  CA  PRO B 904       7.305  15.974  65.591  1.00  0.00           C  
ATOM   1663  C   PRO B 904       7.141  16.171  64.087  1.00  0.00           C  
ATOM   1664  O   PRO B 904       7.960  15.697  63.305  1.00  0.00           O  
ATOM   1665  CB  PRO B 904       8.533  15.118  65.907  1.00  0.00           C  
ATOM   1666  CG  PRO B 904       8.136  14.370  67.130  1.00  0.00           C  
ATOM   1667  CD  PRO B 904       6.715  13.995  66.831  1.00  0.00           C  
ATOM   1668  N   GLN B 905       6.085  16.862  63.680  1.00  0.00           N  
ATOM   1669  CA  GLN B 905       5.864  17.115  62.264  1.00  0.00           C  
ATOM   1670  C   GLN B 905       5.502  18.579  62.055  1.00  0.00           C  
ATOM   1671  O   GLN B 905       4.742  19.153  62.834  1.00  0.00           O  
ATOM   1672  CB  GLN B 905       4.758  16.207  61.732  1.00  0.00           C  
ATOM   1673  CG  GLN B 905       4.258  16.601  60.364  1.00  0.00           C  
ATOM   1674  CD  GLN B 905       3.555  15.462  59.664  1.00  0.00           C  
ATOM   1675  OE1 GLN B 905       2.689  14.795  60.241  1.00  0.00           O  
ATOM   1676  NE2 GLN B 905       3.914  15.235  58.407  1.00  0.00           N  
ATOM   1677  N   ASP B 906       6.054  19.181  61.007  1.00  0.00           N  
ATOM   1678  CA  ASP B 906       5.781  20.583  60.724  1.00  0.00           C  
ATOM   1679  C   ASP B 906       6.089  21.413  61.962  1.00  0.00           C  
ATOM   1680  O   ASP B 906       5.296  22.257  62.385  1.00  0.00           O  
ATOM   1681  CB  ASP B 906       4.318  20.760  60.314  1.00  0.00           C  
ATOM   1682  CG  ASP B 906       4.042  20.241  58.919  1.00  0.00           C  
ATOM   1683  OD1 ASP B 906       2.885  19.868  58.634  1.00  0.00           O  
ATOM   1684  OD2 ASP B 906       4.983  20.218  58.096  1.00  0.00           O  
ATOM   1685  N   ILE B 907       7.252  21.152  62.547  1.00  0.00           N  
ATOM   1686  CA  ILE B 907       7.693  21.859  63.740  1.00  0.00           C  
ATOM   1687  C   ILE B 907       7.867  23.342  63.459  1.00  0.00           C  
ATOM   1688  O   ILE B 907       8.434  23.729  62.435  1.00  0.00           O  
ATOM   1689  CB  ILE B 907       9.030  21.306  64.243  1.00  0.00           C  
ATOM   1690  CG1 ILE B 907       8.863  19.832  64.623  1.00  0.00           C  
ATOM   1691  CG2 ILE B 907       9.521  22.129  65.422  1.00  0.00           C  
ATOM   1692  CD1 ILE B 907      10.151  19.166  65.032  1.00  0.00           C  
ATOM   1693  N   PRO B 908       7.377  24.195  64.371  1.00  0.00           N  
ATOM   1694  CA  PRO B 908       7.461  25.657  64.262  1.00  0.00           C  
ATOM   1695  C   PRO B 908       8.883  26.185  64.063  1.00  0.00           C  
ATOM   1696  O   PRO B 908       9.777  25.903  64.861  1.00  0.00           O  
ATOM   1697  CB  PRO B 908       6.853  26.129  65.580  1.00  0.00           C  
ATOM   1698  CG  PRO B 908       5.818  25.083  65.848  1.00  0.00           C  
ATOM   1699  CD  PRO B 908       6.558  23.808  65.533  1.00  0.00           C  
ATOM   1700  N   ARG B 909       9.081  26.951  62.994  1.00  0.00           N  
ATOM   1701  CA  ARG B 909      10.385  27.532  62.683  1.00  0.00           C  
ATOM   1702  C   ARG B 909      10.413  28.960  63.237  1.00  0.00           C  
ATOM   1703  O   ARG B 909       9.398  29.656  63.218  1.00  0.00           O  
ATOM   1704  CB  ARG B 909      10.603  27.573  61.164  1.00  0.00           C  
ATOM   1705  CG  ARG B 909      10.394  26.247  60.413  1.00  0.00           C  
ATOM   1706  CD  ARG B 909      11.600  25.315  60.504  1.00  0.00           C  
ATOM   1707  NE  ARG B 909      11.618  24.295  59.450  1.00  0.00           N  
ATOM   1708  CZ  ARG B 909      10.845  23.209  59.419  1.00  0.00           C  
ATOM   1709  NH1 ARG B 909       9.971  22.973  60.387  1.00  0.00           N  
ATOM   1710  NH2 ARG B 909      10.953  22.346  58.415  1.00  0.00           N  
ATOM   1711  N   LEU B 910      11.564  29.403  63.727  1.00  0.00           N  
ATOM   1712  CA  LEU B 910      11.657  30.746  64.277  1.00  0.00           C  
ATOM   1713  C   LEU B 910      13.077  31.281  64.210  1.00  0.00           C  
ATOM   1714  O   LEU B 910      13.995  30.724  64.815  1.00  0.00           O  
ATOM   1715  CB  LEU B 910      11.172  30.750  65.727  1.00  0.00           C  
ATOM   1716  CG  LEU B 910      10.798  32.111  66.320  1.00  0.00           C  
ATOM   1717  CD1 LEU B 910       9.643  32.702  65.530  1.00  0.00           C  
ATOM   1718  CD2 LEU B 910      10.406  31.947  67.778  1.00  0.00           C  
ATOM   1719  N   THR B 911      13.249  32.373  63.475  1.00  0.00           N  
ATOM   1720  CA  THR B 911      14.557  32.991  63.313  1.00  0.00           C  
ATOM   1721  C   THR B 911      15.150  33.441  64.642  1.00  0.00           C  
ATOM   1722  O   THR B 911      14.439  33.923  65.523  1.00  0.00           O  
ATOM   1723  CB  THR B 911      14.470  34.212  62.390  1.00  0.00           C  
ATOM   1724  OG1 THR B 911      13.864  33.829  61.152  1.00  0.00           O  
ATOM   1725  CG2 THR B 911      15.860  34.767  62.119  1.00  0.00           C  
ATOM   1726  N   HIS B 912      16.462  33.282  64.776  1.00  0.00           N  
ATOM   1727  CA  HIS B 912      17.166  33.682  65.986  1.00  0.00           C  
ATOM   1728  C   HIS B 912      16.953  35.169  66.240  1.00  0.00           C  
ATOM   1729  O   HIS B 912      17.158  35.656  67.350  1.00  0.00           O  
ATOM   1730  CB  HIS B 912      18.659  33.365  65.846  1.00  0.00           C  
ATOM   1731  CG  HIS B 912      19.518  33.975  66.910  1.00  0.00           C  
ATOM   1732  ND1 HIS B 912      19.990  35.268  66.834  1.00  0.00           N  
ATOM   1733  CD2 HIS B 912      19.997  33.468  68.070  1.00  0.00           C  
ATOM   1734  CE1 HIS B 912      20.725  35.530  67.900  1.00  0.00           C  
ATOM   1735  NE2 HIS B 912      20.745  34.454  68.666  1.00  0.00           N  
ATOM   1736  N   ALA B 913      16.538  35.889  65.202  1.00  0.00           N  
ATOM   1737  CA  ALA B 913      16.285  37.320  65.322  1.00  0.00           C  
ATOM   1738  C   ALA B 913      14.857  37.545  65.819  1.00  0.00           C  
ATOM   1739  O   ALA B 913      14.613  38.393  66.673  1.00  0.00           O  
ATOM   1740  CB  ALA B 913      16.492  38.005  63.974  1.00  0.00           C  
ATOM   1741  N   GLU B 914      13.919  36.774  65.282  1.00  0.00           N  
ATOM   1742  CA  GLU B 914      12.522  36.886  65.670  1.00  0.00           C  
ATOM   1743  C   GLU B 914      12.322  36.365  67.084  1.00  0.00           C  
ATOM   1744  O   GLU B 914      11.459  36.846  67.817  1.00  0.00           O  
ATOM   1745  CB  GLU B 914      11.650  36.086  64.708  1.00  0.00           C  
ATOM   1746  CG  GLU B 914      11.903  36.415  63.255  1.00  0.00           C  
ATOM   1747  CD  GLU B 914      11.278  35.408  62.314  1.00  0.00           C  
ATOM   1748  OE1 GLU B 914      11.428  35.576  61.084  1.00  0.00           O  
ATOM   1749  OE2 GLU B 914      10.640  34.448  62.802  1.00  0.00           O  
ATOM   1750  N   ALA B 915      13.121  35.374  67.463  1.00  0.00           N  
ATOM   1751  CA  ALA B 915      13.026  34.785  68.792  1.00  0.00           C  
ATOM   1752  C   ALA B 915      13.740  35.654  69.819  1.00  0.00           C  
ATOM   1753  O   ALA B 915      13.346  35.708  70.983  1.00  0.00           O  
ATOM   1754  CB  ALA B 915      13.630  33.388  68.782  1.00  0.00           C  
ATOM   1755  N   LYS B 916      14.789  36.339  69.376  1.00  0.00           N  
ATOM   1756  CA  LYS B 916      15.570  37.200  70.251  1.00  0.00           C  
ATOM   1757  C   LYS B 916      14.733  38.384  70.728  1.00  0.00           C  
ATOM   1758  O   LYS B 916      14.949  38.905  71.824  1.00  0.00           O  
ATOM   1759  CB  LYS B 916      16.816  37.688  69.513  1.00  0.00           C  
ATOM   1760  CG  LYS B 916      17.845  38.388  70.377  1.00  0.00           C  
ATOM   1761  CD  LYS B 916      19.200  38.347  69.691  1.00  0.00           C  
ATOM   1762  CE  LYS B 916      20.250  39.113  70.468  1.00  0.00           C  
ATOM   1763  NZ  LYS B 916      19.995  40.573  70.402  1.00  0.00           N  
ATOM   1764  N   ARG B 917      13.772  38.800  69.910  1.00  0.00           N  
ATOM   1765  CA  ARG B 917      12.913  39.918  70.270  1.00  0.00           C  
ATOM   1766  C   ARG B 917      11.708  39.461  71.083  1.00  0.00           C  
ATOM   1767  O   ARG B 917      11.225  40.188  71.951  1.00  0.00           O  
ATOM   1768  CB  ARG B 917      12.436  40.657  69.019  1.00  0.00           C  
ATOM   1769  CG  ARG B 917      11.714  39.788  68.016  1.00  0.00           C  
ATOM   1770  CD  ARG B 917      11.077  40.643  66.940  1.00  0.00           C  
ATOM   1771  NE  ARG B 917       9.986  41.450  67.478  1.00  0.00           N  
ATOM   1772  CZ  ARG B 917       8.820  40.952  67.881  1.00  0.00           C  
ATOM   1773  NH1 ARG B 917       8.590  39.648  67.804  1.00  0.00           N  
ATOM   1774  NH2 ARG B 917       7.883  41.755  68.363  1.00  0.00           N  
ATOM   1775  N   ILE B 918      11.220  38.259  70.796  1.00  0.00           N  
ATOM   1776  CA  ILE B 918      10.083  37.712  71.525  1.00  0.00           C  
ATOM   1777  C   ILE B 918      10.459  37.631  73.007  1.00  0.00           C  
ATOM   1778  O   ILE B 918       9.613  37.796  73.887  1.00  0.00           O  
ATOM   1779  CB  ILE B 918       9.710  36.301  71.002  1.00  0.00           C  
ATOM   1780  CG1 ILE B 918       9.171  36.410  69.573  1.00  0.00           C  
ATOM   1781  CG2 ILE B 918       8.674  35.651  71.913  1.00  0.00           C  
ATOM   1782  CD1 ILE B 918       8.895  35.081  68.906  1.00  0.00           C  
ATOM   1783  N   LEU B 919      11.739  37.390  73.273  1.00  0.00           N  
ATOM   1784  CA  LEU B 919      12.231  37.295  74.637  1.00  0.00           C  
ATOM   1785  C   LEU B 919      12.250  38.655  75.320  1.00  0.00           C  
ATOM   1786  O   LEU B 919      12.018  38.763  76.524  1.00  0.00           O  
ATOM   1787  CB  LEU B 919      13.644  36.711  74.658  1.00  0.00           C  
ATOM   1788  CG  LEU B 919      13.797  35.218  74.343  1.00  0.00           C  
ATOM   1789  CD1 LEU B 919      15.274  34.870  74.206  1.00  0.00           C  
ATOM   1790  CD2 LEU B 919      13.149  34.400  75.451  1.00  0.00           C  
ATOM   1791  N   LYS B 920      12.531  39.694  74.545  1.00  0.00           N  
ATOM   1792  CA  LYS B 920      12.604  41.051  75.074  1.00  0.00           C  
ATOM   1793  C   LYS B 920      11.272  41.798  75.040  1.00  0.00           C  
ATOM   1794  O   LYS B 920      10.802  42.290  76.065  1.00  0.00           O  
ATOM   1795  CB  LYS B 920      13.653  41.840  74.289  1.00  0.00           C  
ATOM   1796  CG  LYS B 920      13.675  43.329  74.571  1.00  0.00           C  
ATOM   1797  CD  LYS B 920      14.703  44.020  73.679  1.00  0.00           C  
ATOM   1798  CE  LYS B 920      14.710  45.539  73.869  1.00  0.00           C  
ATOM   1799  NZ  LYS B 920      13.458  46.199  73.383  1.00  0.00           N  
ATOM   1800  N   GLU B1108      10.679  41.868  73.852  1.00  0.00           N  
ATOM   1801  CA  GLU B1108       9.424  42.570  73.635  1.00  0.00           C  
ATOM   1802  C   GLU B1108       8.154  41.861  74.111  1.00  0.00           C  
ATOM   1803  O   GLU B1108       7.089  42.476  74.181  1.00  0.00           O  
ATOM   1804  CB  GLU B1108       9.283  42.915  72.147  1.00  0.00           C  
ATOM   1805  CG  GLU B1108      10.345  43.891  71.638  1.00  0.00           C  
ATOM   1806  CD  GLU B1108      10.103  44.331  70.202  1.00  0.00           C  
ATOM   1807  OE1 GLU B1108       8.921  44.400  69.790  1.00  0.00           O  
ATOM   1808  OE2 GLU B1108      11.089  44.627  69.490  1.00  0.00           O  
ATOM   1809  N   GLU B1112       8.242  40.577  74.431  1.00  0.00           N  
ATOM   1810  CA  GLU B1112       7.054  39.861  74.887  1.00  0.00           C  
ATOM   1811  C   GLU B1112       7.279  39.078  76.175  1.00  0.00           C  
ATOM   1812  O   GLU B1112       6.353  38.891  76.967  1.00  0.00           O  
ATOM   1813  CB  GLU B1112       6.546  38.895  73.803  1.00  0.00           C  
ATOM   1814  CG  GLU B1112       6.226  39.526  72.452  1.00  0.00           C  
ATOM   1815  CD  GLU B1112       5.431  38.592  71.544  1.00  0.00           C  
ATOM   1816  OE1 GLU B1112       5.303  38.886  70.329  1.00  0.00           O  
ATOM   1817  OE2 GLU B1112       4.921  37.563  72.042  1.00  0.00           O  
ATOM   1818  N   LEU B1113       8.508  38.625  76.393  1.00  0.00           N  
ATOM   1819  CA  LEU B1113       8.802  37.840  77.584  1.00  0.00           C  
ATOM   1820  C   LEU B1113       9.570  38.630  78.644  1.00  0.00           C  
ATOM   1821  O   LEU B1113       9.432  38.373  79.841  1.00  0.00           O  
ATOM   1822  CB  LEU B1113       9.571  36.578  77.185  1.00  0.00           C  
ATOM   1823  CG  LEU B1113       8.854  35.729  76.120  1.00  0.00           C  
ATOM   1824  CD1 LEU B1113       9.777  34.616  75.643  1.00  0.00           C  
ATOM   1825  CD2 LEU B1113       7.553  35.157  76.687  1.00  0.00           C  
ATOM   1826  N   GLY B1114      10.368  39.593  78.200  1.00  0.00           N  
ATOM   1827  CA  GLY B1114      11.124  40.418  79.124  1.00  0.00           C  
ATOM   1828  C   GLY B1114      12.376  39.808  79.729  1.00  0.00           C  
ATOM   1829  O   GLY B1114      12.638  39.981  80.919  1.00  0.00           O  
ATOM   1830  N   TYR B1115      13.154  39.089  78.929  1.00  0.00           N  
ATOM   1831  CA  TYR B1115      14.388  38.490  79.420  1.00  0.00           C  
ATOM   1832  C   TYR B1115      15.559  39.123  78.659  1.00  0.00           C  
ATOM   1833  O   TYR B1115      15.544  39.194  77.429  1.00  0.00           O  
ATOM   1834  CB  TYR B1115      14.367  36.966  79.203  1.00  0.00           C  
ATOM   1835  CG  TYR B1115      15.676  36.270  79.515  1.00  0.00           C  
ATOM   1836  CD1 TYR B1115      16.033  35.940  80.827  1.00  0.00           C  
ATOM   1837  CD2 TYR B1115      16.576  35.970  78.496  1.00  0.00           C  
ATOM   1838  CE1 TYR B1115      17.260  35.330  81.109  1.00  0.00           C  
ATOM   1839  CE2 TYR B1115      17.797  35.366  78.766  1.00  0.00           C  
ATOM   1840  CZ  TYR B1115      18.135  35.049  80.072  1.00  0.00           C  
ATOM   1841  OH  TYR B1115      19.353  34.467  80.333  1.00  0.00           O  
ATOM   1842  N   PRO B1116      16.569  39.628  79.388  1.00  0.00           N  
ATOM   1843  CA  PRO B1116      17.744  40.255  78.771  1.00  0.00           C  
ATOM   1844  C   PRO B1116      18.532  39.307  77.875  1.00  0.00           C  
ATOM   1845  O   PRO B1116      19.606  38.839  78.256  1.00  0.00           O  
ATOM   1846  CB  PRO B1116      18.564  40.705  79.975  1.00  0.00           C  
ATOM   1847  CG  PRO B1116      17.521  41.018  80.987  1.00  0.00           C  
ATOM   1848  CD  PRO B1116      16.568  39.852  80.846  1.00  0.00           C  
ATOM   1849  N   VAL B1117      18.000  39.024  76.689  1.00  0.00           N  
ATOM   1850  CA  VAL B1117      18.677  38.133  75.753  1.00  0.00           C  
ATOM   1851  C   VAL B1117      19.980  38.780  75.287  1.00  0.00           C  
ATOM   1852  O   VAL B1117      19.974  39.879  74.736  1.00  0.00           O  
ATOM   1853  CB  VAL B1117      17.780  37.829  74.537  1.00  0.00           C  
ATOM   1854  CG1 VAL B1117      17.217  39.119  73.975  1.00  0.00           C  
ATOM   1855  CG2 VAL B1117      18.576  37.086  73.476  1.00  0.00           C  
ATOM   1856  N   GLY B1118      21.093  38.089  75.507  1.00  0.00           N  
ATOM   1857  CA  GLY B1118      22.382  38.635  75.126  1.00  0.00           C  
ATOM   1858  C   GLY B1118      22.959  38.189  73.792  1.00  0.00           C  
ATOM   1859  O   GLY B1118      22.245  38.041  72.799  1.00  0.00           O  
ATOM   1860  N   GLN B1124      24.275  37.986  73.790  1.00  0.00           N  
ATOM   1861  CA  GLN B1124      25.024  37.575  72.611  1.00  0.00           C  
ATOM   1862  C   GLN B1124      24.322  36.459  71.834  1.00  0.00           C  
ATOM   1863  O   GLN B1124      24.012  36.610  70.649  1.00  0.00           O  
ATOM   1864  CB  GLN B1124      26.430  37.122  73.022  1.00  0.00           C  
ATOM   1865  CG  GLN B1124      27.167  38.109  73.922  1.00  0.00           C  
ATOM   1866  CD  GLN B1124      27.095  37.739  75.400  1.00  0.00           C  
ATOM   1867  OE1 GLN B1124      26.012  37.621  75.979  1.00  0.00           O  
ATOM   1868  NE2 GLN B1124      28.258  37.561  76.017  1.00  0.00           N  
ATOM   1869  N   ASP B1125      24.088  35.337  72.503  1.00  0.00           N  
ATOM   1870  CA  ASP B1125      23.422  34.200  71.894  1.00  0.00           C  
ATOM   1871  C   ASP B1125      22.495  33.576  72.929  1.00  0.00           C  
ATOM   1872  O   ASP B1125      22.779  33.618  74.125  1.00  0.00           O  
ATOM   1873  CB  ASP B1125      24.457  33.178  71.409  1.00  0.00           C  
ATOM   1874  CG  ASP B1125      23.821  31.998  70.695  1.00  0.00           C  
ATOM   1875  OD1 ASP B1125      22.963  32.219  69.812  1.00  0.00           O  
ATOM   1876  OD2 ASP B1125      24.192  30.849  71.005  1.00  0.00           O  
ATOM   1877  N   LEU B1126      21.386  33.011  72.463  1.00  0.00           N  
ATOM   1878  CA  LEU B1126      20.410  32.383  73.344  1.00  0.00           C  
ATOM   1879  C   LEU B1126      21.070  31.628  74.487  1.00  0.00           C  
ATOM   1880  O   LEU B1126      22.108  30.992  74.305  1.00  0.00           O  
ATOM   1881  CB  LEU B1126      19.527  31.428  72.546  1.00  0.00           C  
ATOM   1882  CG  LEU B1126      18.710  32.048  71.413  1.00  0.00           C  
ATOM   1883  CD1 LEU B1126      18.010  30.945  70.638  1.00  0.00           C  
ATOM   1884  CD2 LEU B1126      17.698  33.030  71.976  1.00  0.00           C  
ATOM   1885  N   SER B1127      20.460  31.699  75.665  1.00  0.00           N  
ATOM   1886  CA  SER B1127      20.990  31.021  76.842  1.00  0.00           C  
ATOM   1887  C   SER B1127      20.092  29.857  77.247  1.00  0.00           C  
ATOM   1888  O   SER B1127      19.073  29.597  76.610  1.00  0.00           O  
ATOM   1889  CB  SER B1127      21.102  32.008  78.003  1.00  0.00           C  
ATOM   1890  OG  SER B1127      19.827  32.523  78.347  1.00  0.00           O  
ATOM   1891  N   GLU B1128      20.472  29.164  78.315  1.00  0.00           N  
ATOM   1892  CA  GLU B1128      19.692  28.032  78.794  1.00  0.00           C  
ATOM   1893  C   GLU B1128      18.300  28.517  79.164  1.00  0.00           C  
ATOM   1894  O   GLU B1128      17.294  27.932  78.760  1.00  0.00           O  
ATOM   1895  CB  GLU B1128      20.355  27.402  80.019  1.00  0.00           C  
ATOM   1896  CG  GLU B1128      19.735  26.076  80.424  1.00  0.00           C  
ATOM   1897  CD  GLU B1128      20.316  25.518  81.707  1.00  0.00           C  
ATOM   1898  OE1 GLU B1128      21.553  25.360  81.785  1.00  0.00           O  
ATOM   1899  OE2 GLU B1128      19.532  25.233  82.638  1.00  0.00           O  
ATOM   1900  N   GLU B1129      18.257  29.598  79.932  1.00  0.00           N  
ATOM   1901  CA  GLU B1129      16.999  30.183  80.361  1.00  0.00           C  
ATOM   1902  C   GLU B1129      16.284  30.829  79.183  1.00  0.00           C  
ATOM   1903  O   GLU B1129      15.056  30.786  79.089  1.00  0.00           O  
ATOM   1904  CB  GLU B1129      17.247  31.229  81.444  1.00  0.00           C  
ATOM   1905  CG  GLU B1129      15.985  31.916  81.934  1.00  0.00           C  
ATOM   1906  CD  GLU B1129      15.003  30.951  82.570  1.00  0.00           C  
ATOM   1907  OE1 GLU B1129      14.477  30.062  81.863  1.00  0.00           O  
ATOM   1908  OE2 GLU B1129      14.755  31.080  83.787  1.00  0.00           O  
ATOM   1909  N   ALA B1130      17.057  31.433  78.286  1.00  0.00           N  
ATOM   1910  CA  ALA B1130      16.487  32.084  77.112  1.00  0.00           C  
ATOM   1911  C   ALA B1130      15.753  31.057  76.255  1.00  0.00           C  
ATOM   1912  O   ALA B1130      14.647  31.309  75.774  1.00  0.00           O  
ATOM   1913  CB  ALA B1130      17.591  32.760  76.301  1.00  0.00           C  
ATOM   1914  N   GLU B1131      16.379  29.895  76.078  1.00  0.00           N  
ATOM   1915  CA  GLU B1131      15.808  28.806  75.287  1.00  0.00           C  
ATOM   1916  C   GLU B1131      14.639  28.163  76.022  1.00  0.00           C  
ATOM   1917  O   GLU B1131      13.659  27.733  75.409  1.00  0.00           O  
ATOM   1918  CB  GLU B1131      16.883  27.753  75.008  1.00  0.00           C  
ATOM   1919  CG  GLU B1131      17.991  28.227  74.084  1.00  0.00           C  
ATOM   1920  CD  GLU B1131      19.253  27.406  74.216  1.00  0.00           C  
ATOM   1921  OE1 GLU B1131      20.178  27.594  73.397  1.00  0.00           O  
ATOM   1922  OE2 GLU B1131      19.334  26.573  75.143  1.00  0.00           O  
ATOM   1923  N   ARG B1132      14.754  28.101  77.343  1.00  0.00           N  
ATOM   1924  CA  ARG B1132      13.715  27.521  78.172  1.00  0.00           C  
ATOM   1925  C   ARG B1132      12.436  28.352  78.062  1.00  0.00           C  
ATOM   1926  O   ARG B1132      11.330  27.806  78.024  1.00  0.00           O  
ATOM   1927  CB  ARG B1132      14.175  27.477  79.628  1.00  0.00           C  
ATOM   1928  CG  ARG B1132      13.570  26.347  80.437  1.00  0.00           C  
ATOM   1929  CD  ARG B1132      13.742  26.587  81.926  1.00  0.00           C  
ATOM   1930  NE  ARG B1132      15.052  27.144  82.256  1.00  0.00           N  
ATOM   1931  CZ  ARG B1132      16.212  26.515  82.084  1.00  0.00           C  
ATOM   1932  NH1 ARG B1132      16.242  25.285  81.581  1.00  0.00           N  
ATOM   1933  NH2 ARG B1132      17.345  27.121  82.416  1.00  0.00           N  
ATOM   1934  N   LEU B1133      12.592  29.675  78.016  1.00  0.00           N  
ATOM   1935  CA  LEU B1133      11.452  30.584  77.903  1.00  0.00           C  
ATOM   1936  C   LEU B1133      10.797  30.454  76.533  1.00  0.00           C  
ATOM   1937  O   LEU B1133       9.578  30.569  76.399  1.00  0.00           O  
ATOM   1938  CB  LEU B1133      11.896  32.037  78.137  1.00  0.00           C  
ATOM   1939  CG  LEU B1133      11.749  32.624  79.547  1.00  0.00           C  
ATOM   1940  CD1 LEU B1133      12.314  31.673  80.586  1.00  0.00           C  
ATOM   1941  CD2 LEU B1133      12.461  33.969  79.614  1.00  0.00           C  
ATOM   1942  N   LEU B1134      11.612  30.212  75.514  1.00  0.00           N  
ATOM   1943  CA  LEU B1134      11.091  30.045  74.166  1.00  0.00           C  
ATOM   1944  C   LEU B1134      10.270  28.763  74.102  1.00  0.00           C  
ATOM   1945  O   LEU B1134       9.275  28.691  73.382  1.00  0.00           O  
ATOM   1946  CB  LEU B1134      12.240  29.990  73.164  1.00  0.00           C  
ATOM   1947  CG  LEU B1134      12.943  31.330  72.942  1.00  0.00           C  
ATOM   1948  CD1 LEU B1134      14.270  31.108  72.241  1.00  0.00           C  
ATOM   1949  CD2 LEU B1134      12.043  32.243  72.124  1.00  0.00           C  
ATOM   1950  N   GLY B1135      10.695  27.760  74.866  1.00  0.00           N  
ATOM   1951  CA  GLY B1135       9.985  26.495  74.892  1.00  0.00           C  
ATOM   1952  C   GLY B1135       8.545  26.689  75.325  1.00  0.00           C  
ATOM   1953  O   GLY B1135       7.613  26.221  74.664  1.00  0.00           O  
ATOM   1954  N   GLU B1136       8.365  27.380  76.448  1.00  0.00           N  
ATOM   1955  CA  GLU B1136       7.035  27.666  76.973  1.00  0.00           C  
ATOM   1956  C   GLU B1136       6.228  28.433  75.928  1.00  0.00           C  
ATOM   1957  O   GLU B1136       5.056  28.137  75.691  1.00  0.00           O  
ATOM   1958  CB  GLU B1136       7.149  28.499  78.252  1.00  0.00           C  
ATOM   1959  CG  GLU B1136       7.570  27.704  79.471  1.00  0.00           C  
ATOM   1960  CD  GLU B1136       6.435  26.875  80.038  1.00  0.00           C  
ATOM   1961  OE1 GLU B1136       5.815  26.100  79.275  1.00  0.00           O  
ATOM   1962  OE2 GLU B1136       6.160  26.996  81.253  1.00  0.00           O  
ATOM   1963  N   TYR B1137       6.877  29.417  75.306  1.00  0.00           N  
ATOM   1964  CA  TYR B1137       6.257  30.249  74.277  1.00  0.00           C  
ATOM   1965  C   TYR B1137       5.599  29.391  73.196  1.00  0.00           C  
ATOM   1966  O   TYR B1137       4.392  29.485  72.954  1.00  0.00           O  
ATOM   1967  CB  TYR B1137       7.312  31.160  73.632  1.00  0.00           C  
ATOM   1968  CG  TYR B1137       6.792  32.003  72.479  1.00  0.00           C  
ATOM   1969  CD1 TYR B1137       6.027  33.151  72.711  1.00  0.00           C  
ATOM   1970  CD2 TYR B1137       7.043  31.637  71.155  1.00  0.00           C  
ATOM   1971  CE1 TYR B1137       5.522  33.912  71.648  1.00  0.00           C  
ATOM   1972  CE2 TYR B1137       6.542  32.389  70.087  1.00  0.00           C  
ATOM   1973  CZ  TYR B1137       5.783  33.523  70.341  1.00  0.00           C  
ATOM   1974  OH  TYR B1137       5.272  34.258  69.292  1.00  0.00           O  
ATOM   1975  N   ALA B1138       6.411  28.555  72.553  1.00  0.00           N  
ATOM   1976  CA  ALA B1138       5.950  27.675  71.487  1.00  0.00           C  
ATOM   1977  C   ALA B1138       4.863  26.721  71.959  1.00  0.00           C  
ATOM   1978  O   ALA B1138       3.887  26.476  71.250  1.00  0.00           O  
ATOM   1979  CB  ALA B1138       7.125  26.886  70.929  1.00  0.00           C  
ATOM   1980  N   LYS B1139       5.034  26.182  73.160  1.00  0.00           N  
ATOM   1981  CA  LYS B1139       4.056  25.254  73.704  1.00  0.00           C  
ATOM   1982  C   LYS B1139       2.673  25.891  73.804  1.00  0.00           C  
ATOM   1983  O   LYS B1139       1.656  25.230  73.592  1.00  0.00           O  
ATOM   1984  CB  LYS B1139       4.500  24.761  75.083  1.00  0.00           C  
ATOM   1985  CG  LYS B1139       3.535  23.768  75.704  1.00  0.00           C  
ATOM   1986  CD  LYS B1139       3.259  22.620  74.745  1.00  0.00           C  
ATOM   1987  CE  LYS B1139       2.129  21.736  75.234  1.00  0.00           C  
ATOM   1988  NZ  LYS B1139       1.708  20.763  74.184  1.00  0.00           N  
ATOM   1989  N   GLU B1140       2.639  27.179  74.123  1.00  0.00           N  
ATOM   1990  CA  GLU B1140       1.378  27.898  74.259  1.00  0.00           C  
ATOM   1991  C   GLU B1140       0.854  28.419  72.923  1.00  0.00           C  
ATOM   1992  O   GLU B1140      -0.353  28.437  72.686  1.00  0.00           O  
ATOM   1993  CB  GLU B1140       1.552  29.064  75.239  1.00  0.00           C  
ATOM   1994  CG  GLU B1140       0.285  29.863  75.508  1.00  0.00           C  
ATOM   1995  CD  GLU B1140      -0.883  28.981  75.905  1.00  0.00           C  
ATOM   1996  OE1 GLU B1140      -0.719  28.153  76.830  1.00  0.00           O  
ATOM   1997  OE2 GLU B1140      -1.966  29.122  75.296  1.00  0.00           O  
ATOM   1998  N   ARG B1141       1.766  28.827  72.049  1.00  0.00           N  
ATOM   1999  CA  ARG B1141       1.389  29.373  70.751  1.00  0.00           C  
ATOM   2000  C   ARG B1141       0.858  28.352  69.743  1.00  0.00           C  
ATOM   2001  O   ARG B1141      -0.235  28.528  69.202  1.00  0.00           O  
ATOM   2002  CB  ARG B1141       2.580  30.137  70.164  1.00  0.00           C  
ATOM   2003  CG  ARG B1141       2.354  30.741  68.787  1.00  0.00           C  
ATOM   2004  CD  ARG B1141       3.012  32.112  68.694  1.00  0.00           C  
ATOM   2005  NE  ARG B1141       3.380  32.497  67.329  1.00  0.00           N  
ATOM   2006  CZ  ARG B1141       2.549  32.516  66.289  1.00  0.00           C  
ATOM   2007  NH1 ARG B1141       1.277  32.166  66.433  1.00  0.00           N  
ATOM   2008  NH2 ARG B1141       2.995  32.897  65.100  1.00  0.00           N  
ATOM   2009  N   TRP B1142       1.625  27.289  69.501  1.00  0.00           N  
ATOM   2010  CA  TRP B1142       1.238  26.255  68.540  1.00  0.00           C  
ATOM   2011  C   TRP B1142       0.931  24.912  69.198  1.00  0.00           C  
ATOM   2012  O   TRP B1142       0.566  23.953  68.515  1.00  0.00           O  
ATOM   2013  CB  TRP B1142       2.356  26.040  67.525  1.00  0.00           C  
ATOM   2014  CG  TRP B1142       2.804  27.278  66.842  1.00  0.00           C  
ATOM   2015  CD1 TRP B1142       2.212  27.886  65.775  1.00  0.00           C  
ATOM   2016  CD2 TRP B1142       3.960  28.061  67.163  1.00  0.00           C  
ATOM   2017  NE1 TRP B1142       2.931  28.997  65.405  1.00  0.00           N  
ATOM   2018  CE2 TRP B1142       4.008  29.127  66.239  1.00  0.00           C  
ATOM   2019  CE3 TRP B1142       4.960  27.962  68.139  1.00  0.00           C  
ATOM   2020  CZ2 TRP B1142       5.022  30.092  66.263  1.00  0.00           C  
ATOM   2021  CZ3 TRP B1142       5.968  28.921  68.163  1.00  0.00           C  
ATOM   2022  CH2 TRP B1142       5.991  29.972  67.228  1.00  0.00           C  
ATOM   2023  N   GLY B1143       1.091  24.847  70.516  1.00  0.00           N  
ATOM   2024  CA  GLY B1143       0.843  23.606  71.230  1.00  0.00           C  
ATOM   2025  C   GLY B1143       1.858  22.553  70.817  1.00  0.00           C  
ATOM   2026  O   GLY B1143       1.538  21.374  70.678  1.00  0.00           O  
ATOM   2027  N   SER B1153       3.096  22.993  70.629  1.00  0.00           N  
ATOM   2028  CA  SER B1153       4.181  22.123  70.206  1.00  0.00           C  
ATOM   2029  C   SER B1153       5.292  22.045  71.245  1.00  0.00           C  
ATOM   2030  O   SER B1153       5.719  23.062  71.799  1.00  0.00           O  
ATOM   2031  CB  SER B1153       4.743  22.636  68.877  1.00  0.00           C  
ATOM   2032  OG  SER B1153       5.895  21.923  68.480  1.00  0.00           O  
ATOM   2033  N   ASP B1154       5.756  20.829  71.508  1.00  0.00           N  
ATOM   2034  CA  ASP B1154       6.829  20.603  72.474  1.00  0.00           C  
ATOM   2035  C   ASP B1154       8.172  20.884  71.816  1.00  0.00           C  
ATOM   2036  O   ASP B1154       9.203  20.962  72.488  1.00  0.00           O  
ATOM   2037  CB  ASP B1154       6.781  19.154  72.963  1.00  0.00           C  
ATOM   2038  CG  ASP B1154       5.578  18.877  73.834  1.00  0.00           C  
ATOM   2039  OD1 ASP B1154       5.606  19.270  75.018  1.00  0.00           O  
ATOM   2040  OD2 ASP B1154       4.604  18.271  73.339  1.00  0.00           O  
ATOM   2041  N   TRP B1155       8.143  21.052  70.497  1.00  0.00           N  
ATOM   2042  CA  TRP B1155       9.354  21.295  69.719  1.00  0.00           C  
ATOM   2043  C   TRP B1155       9.403  22.686  69.090  1.00  0.00           C  
ATOM   2044  O   TRP B1155       8.370  23.270  68.756  1.00  0.00           O  
ATOM   2045  CB  TRP B1155       9.468  20.252  68.608  1.00  0.00           C  
ATOM   2046  CG  TRP B1155       9.006  18.885  69.011  1.00  0.00           C  
ATOM   2047  CD1 TRP B1155       7.716  18.455  69.120  1.00  0.00           C  
ATOM   2048  CD2 TRP B1155       9.833  17.769  69.366  1.00  0.00           C  
ATOM   2049  NE1 TRP B1155       7.686  17.141  69.520  1.00  0.00           N  
ATOM   2050  CE2 TRP B1155       8.968  16.698  69.677  1.00  0.00           C  
ATOM   2051  CE3 TRP B1155      11.219  17.578  69.450  1.00  0.00           C  
ATOM   2052  CZ2 TRP B1155       9.449  15.441  70.066  1.00  0.00           C  
ATOM   2053  CZ3 TRP B1155      11.693  16.331  69.835  1.00  0.00           C  
ATOM   2054  CH2 TRP B1155      10.808  15.278  70.140  1.00  0.00           C  
ATOM   2055  N   LEU B1156      10.615  23.198  68.912  1.00  0.00           N  
ATOM   2056  CA  LEU B1156      10.807  24.511  68.317  1.00  0.00           C  
ATOM   2057  C   LEU B1156      12.149  24.656  67.606  1.00  0.00           C  
ATOM   2058  O   LEU B1156      13.205  24.523  68.221  1.00  0.00           O  
ATOM   2059  CB  LEU B1156      10.694  25.597  69.392  1.00  0.00           C  
ATOM   2060  CG  LEU B1156      11.024  27.030  68.963  1.00  0.00           C  
ATOM   2061  CD1 LEU B1156      10.007  27.526  67.940  1.00  0.00           C  
ATOM   2062  CD2 LEU B1156      11.032  27.932  70.191  1.00  0.00           C  
ATOM   2063  N   PHE B1157      12.104  24.928  66.307  1.00  0.00           N  
ATOM   2064  CA  PHE B1157      13.319  25.111  65.532  1.00  0.00           C  
ATOM   2065  C   PHE B1157      13.736  26.577  65.539  1.00  0.00           C  
ATOM   2066  O   PHE B1157      12.949  27.457  65.189  1.00  0.00           O  
ATOM   2067  CB  PHE B1157      13.107  24.656  64.083  1.00  0.00           C  
ATOM   2068  CG  PHE B1157      13.462  23.214  63.829  1.00  0.00           C  
ATOM   2069  CD1 PHE B1157      14.737  22.733  64.124  1.00  0.00           C  
ATOM   2070  CD2 PHE B1157      12.534  22.347  63.251  1.00  0.00           C  
ATOM   2071  CE1 PHE B1157      15.085  21.413  63.848  1.00  0.00           C  
ATOM   2072  CE2 PHE B1157      12.870  21.025  62.971  1.00  0.00           C  
ATOM   2073  CZ  PHE B1157      14.148  20.556  63.268  1.00  0.00           C  
ATOM   2074  N   VAL B1158      14.973  26.835  65.957  1.00  0.00           N  
ATOM   2075  CA  VAL B1158      15.517  28.190  65.980  1.00  0.00           C  
ATOM   2076  C   VAL B1158      16.472  28.265  64.790  1.00  0.00           C  
ATOM   2077  O   VAL B1158      17.548  27.669  64.809  1.00  0.00           O  
ATOM   2078  CB  VAL B1158      16.304  28.472  67.280  1.00  0.00           C  
ATOM   2079  CG1 VAL B1158      16.794  29.910  67.293  1.00  0.00           C  
ATOM   2080  CG2 VAL B1158      15.421  28.214  68.485  1.00  0.00           C  
ATOM   2081  N   THR B1159      16.069  29.006  63.761  1.00  0.00           N  
ATOM   2082  CA  THR B1159      16.854  29.132  62.539  1.00  0.00           C  
ATOM   2083  C   THR B1159      17.613  30.442  62.369  1.00  0.00           C  
ATOM   2084  O   THR B1159      17.395  31.403  63.102  1.00  0.00           O  
ATOM   2085  CB  THR B1159      15.961  28.965  61.309  1.00  0.00           C  
ATOM   2086  OG1 THR B1159      14.950  29.976  61.332  1.00  0.00           O  
ATOM   2087  CG2 THR B1159      15.297  27.593  61.308  1.00  0.00           C  
ATOM   2088  N   ARG B1160      18.497  30.458  61.372  1.00  0.00           N  
ATOM   2089  CA  ARG B1160      19.320  31.618  61.024  1.00  0.00           C  
ATOM   2090  C   ARG B1160      20.046  32.272  62.194  1.00  0.00           C  
ATOM   2091  O   ARG B1160      19.586  33.273  62.738  1.00  0.00           O  
ATOM   2092  CB  ARG B1160      18.469  32.673  60.307  1.00  0.00           C  
ATOM   2093  CG  ARG B1160      17.933  32.245  58.946  1.00  0.00           C  
ATOM   2094  CD  ARG B1160      19.050  31.986  57.944  1.00  0.00           C  
ATOM   2095  NE  ARG B1160      18.532  31.593  56.637  1.00  0.00           N  
ATOM   2096  CZ  ARG B1160      17.789  32.377  55.860  1.00  0.00           C  
ATOM   2097  NH1 ARG B1160      17.476  33.605  56.255  1.00  0.00           N  
ATOM   2098  NH2 ARG B1160      17.353  31.931  54.688  1.00  0.00           N  
ATOM   2099  N   TYR B1161      21.191  31.711  62.568  1.00  0.00           N  
ATOM   2100  CA  TYR B1161      21.994  32.258  63.656  1.00  0.00           C  
ATOM   2101  C   TYR B1161      23.055  33.199  63.088  1.00  0.00           C  
ATOM   2102  O   TYR B1161      23.472  33.048  61.940  1.00  0.00           O  
ATOM   2103  CB  TYR B1161      22.686  31.137  64.434  1.00  0.00           C  
ATOM   2104  CG  TYR B1161      21.829  30.457  65.479  1.00  0.00           C  
ATOM   2105  CD1 TYR B1161      20.711  29.704  65.120  1.00  0.00           C  
ATOM   2106  CD2 TYR B1161      22.144  30.563  66.833  1.00  0.00           C  
ATOM   2107  CE1 TYR B1161      19.929  29.073  66.086  1.00  0.00           C  
ATOM   2108  CE2 TYR B1161      21.369  29.939  67.805  1.00  0.00           C  
ATOM   2109  CZ  TYR B1161      20.263  29.197  67.426  1.00  0.00           C  
ATOM   2110  OH  TYR B1161      19.490  28.584  68.382  1.00  0.00           O  
ATOM   2111  N   PRO B1162      23.495  34.192  63.883  1.00  0.00           N  
ATOM   2112  CA  PRO B1162      24.517  35.155  63.449  1.00  0.00           C  
ATOM   2113  C   PRO B1162      25.843  34.450  63.156  1.00  0.00           C  
ATOM   2114  O   PRO B1162      26.278  33.598  63.927  1.00  0.00           O  
ATOM   2115  CB  PRO B1162      24.630  36.098  64.645  1.00  0.00           C  
ATOM   2116  CG  PRO B1162      23.250  36.080  65.212  1.00  0.00           C  
ATOM   2117  CD  PRO B1162      22.904  34.610  65.168  1.00  0.00           C  
ATOM   2118  N   ARG B1163      26.485  34.806  62.051  1.00  0.00           N  
ATOM   2119  CA  ARG B1163      27.750  34.182  61.701  1.00  0.00           C  
ATOM   2120  C   ARG B1163      28.737  34.175  62.861  1.00  0.00           C  
ATOM   2121  O   ARG B1163      29.539  33.249  63.001  1.00  0.00           O  
ATOM   2122  CB  ARG B1163      28.395  34.887  60.511  1.00  0.00           C  
ATOM   2123  CG  ARG B1163      27.717  34.642  59.182  1.00  0.00           C  
ATOM   2124  CD  ARG B1163      28.637  35.087  58.063  1.00  0.00           C  
ATOM   2125  NE  ARG B1163      29.944  34.440  58.176  1.00  0.00           N  
ATOM   2126  CZ  ARG B1163      31.008  34.758  57.442  1.00  0.00           C  
ATOM   2127  NH1 ARG B1163      30.927  35.721  56.535  1.00  0.00           N  
ATOM   2128  NH2 ARG B1163      32.152  34.111  57.614  1.00  0.00           N  
ATOM   2129  N   SER B1416      28.678  35.205  63.697  1.00  0.00           N  
ATOM   2130  CA  SER B1416      29.586  35.316  64.841  1.00  0.00           C  
ATOM   2131  C   SER B1416      29.352  34.246  65.907  1.00  0.00           C  
ATOM   2132  O   SER B1416      30.230  33.979  66.727  1.00  0.00           O  
ATOM   2133  CB  SER B1416      29.458  36.704  65.478  1.00  0.00           C  
ATOM   2134  OG  SER B1416      28.134  36.949  65.915  1.00  0.00           O  
ATOM   2135  N   VAL B1418      28.171  33.633  65.883  1.00  0.00           N  
ATOM   2136  CA  VAL B1418      27.816  32.600  66.852  1.00  0.00           C  
ATOM   2137  C   VAL B1418      28.187  31.188  66.390  1.00  0.00           C  
ATOM   2138  O   VAL B1418      28.575  30.346  67.198  1.00  0.00           O  
ATOM   2139  CB  VAL B1418      26.302  32.628  67.156  1.00  0.00           C  
ATOM   2140  CG1 VAL B1418      25.961  31.592  68.213  1.00  0.00           C  
ATOM   2141  CG2 VAL B1418      25.891  34.014  67.613  1.00  0.00           C  
ATOM   2142  N   ARG B1419      28.064  30.938  65.089  1.00  0.00           N  
ATOM   2143  CA  ARG B1419      28.376  29.630  64.521  1.00  0.00           C  
ATOM   2144  C   ARG B1419      29.812  29.540  64.008  1.00  0.00           C  
ATOM   2145  O   ARG B1419      30.410  30.547  63.625  1.00  0.00           O  
ATOM   2146  CB  ARG B1419      27.415  29.314  63.376  1.00  0.00           C  
ATOM   2147  CG  ARG B1419      25.953  29.261  63.778  1.00  0.00           C  
ATOM   2148  CD  ARG B1419      25.737  28.360  64.982  1.00  0.00           C  
ATOM   2149  NE  ARG B1419      24.406  27.767  64.962  1.00  0.00           N  
ATOM   2150  CZ  ARG B1419      23.789  27.269  66.026  1.00  0.00           C  
ATOM   2151  NH1 ARG B1419      24.378  27.294  67.215  1.00  0.00           N  
ATOM   2152  NH2 ARG B1419      22.578  26.745  65.897  1.00  0.00           N  
ATOM   2153  N   PRO B1420      30.383  28.323  63.998  1.00  0.00           N  
ATOM   2154  CA  PRO B1420      31.753  28.095  63.529  1.00  0.00           C  
ATOM   2155  C   PRO B1420      31.997  28.645  62.122  1.00  0.00           C  
ATOM   2156  O   PRO B1420      31.061  29.029  61.424  1.00  0.00           O  
ATOM   2157  CB  PRO B1420      31.883  26.576  63.587  1.00  0.00           C  
ATOM   2158  CG  PRO B1420      31.024  26.224  64.754  1.00  0.00           C  
ATOM   2159  CD  PRO B1420      29.800  27.072  64.518  1.00  0.00           C  
ATOM   2160  N   PHE B1421      33.259  28.670  61.711  1.00  0.00           N  
ATOM   2161  CA  PHE B1421      33.624  29.190  60.401  1.00  0.00           C  
ATOM   2162  C   PHE B1421      33.193  28.288  59.252  1.00  0.00           C  
ATOM   2163  O   PHE B1421      33.183  28.716  58.098  1.00  0.00           O  
ATOM   2164  CB  PHE B1421      35.134  29.401  60.331  1.00  0.00           C  
ATOM   2165  CG  PHE B1421      35.918  28.136  60.151  1.00  0.00           C  
ATOM   2166  CD1 PHE B1421      36.175  27.639  58.877  1.00  0.00           C  
ATOM   2167  CD2 PHE B1421      36.348  27.411  61.254  1.00  0.00           C  
ATOM   2168  CE1 PHE B1421      36.876  26.452  58.707  1.00  0.00           C  
ATOM   2169  CE2 PHE B1421      37.048  26.223  61.094  1.00  0.00           C  
ATOM   2170  CZ  PHE B1421      37.300  25.736  59.818  1.00  0.00           C  
ATOM   2171  N   TYR B1422      32.851  27.039  59.559  1.00  0.00           N  
ATOM   2172  CA  TYR B1422      32.430  26.100  58.518  1.00  0.00           C  
ATOM   2173  C   TYR B1422      30.932  26.144  58.238  1.00  0.00           C  
ATOM   2174  O   TYR B1422      30.437  25.434  57.363  1.00  0.00           O  
ATOM   2175  CB  TYR B1422      32.863  24.670  58.872  1.00  0.00           C  
ATOM   2176  CG  TYR B1422      32.485  24.190  60.260  1.00  0.00           C  
ATOM   2177  CD1 TYR B1422      31.150  24.107  60.659  1.00  0.00           C  
ATOM   2178  CD2 TYR B1422      33.469  23.798  61.169  1.00  0.00           C  
ATOM   2179  CE1 TYR B1422      30.805  23.645  61.927  1.00  0.00           C  
ATOM   2180  CE2 TYR B1422      33.136  23.334  62.438  1.00  0.00           C  
ATOM   2181  CZ  TYR B1422      31.802  23.262  62.810  1.00  0.00           C  
ATOM   2182  OH  TYR B1422      31.470  22.809  64.064  1.00  0.00           O  
ATOM   2183  N   THR B1423      30.216  26.987  58.974  1.00  0.00           N  
ATOM   2184  CA  THR B1423      28.779  27.115  58.787  1.00  0.00           C  
ATOM   2185  C   THR B1423      28.494  27.939  57.535  1.00  0.00           C  
ATOM   2186  O   THR B1423      28.951  29.072  57.420  1.00  0.00           O  
ATOM   2187  CB  THR B1423      28.130  27.802  59.992  1.00  0.00           C  
ATOM   2188  OG1 THR B1423      28.562  27.155  61.192  1.00  0.00           O  
ATOM   2189  CG2 THR B1423      26.613  27.717  59.897  1.00  0.00           C  
ATOM   2190  N   TYR B1424      27.738  27.359  56.605  1.00  0.00           N  
ATOM   2191  CA  TYR B1424      27.389  28.028  55.357  1.00  0.00           C  
ATOM   2192  C   TYR B1424      26.806  29.410  55.657  1.00  0.00           C  
ATOM   2193  O   TYR B1424      25.739  29.526  56.261  1.00  0.00           O  
ATOM   2194  CB  TYR B1424      26.365  27.202  54.570  1.00  0.00           C  
ATOM   2195  CG  TYR B1424      26.278  27.561  53.102  1.00  0.00           C  
ATOM   2196  CD1 TYR B1424      27.039  26.880  52.152  1.00  0.00           C  
ATOM   2197  CD2 TYR B1424      25.466  28.606  52.667  1.00  0.00           C  
ATOM   2198  CE1 TYR B1424      26.996  27.234  50.802  1.00  0.00           C  
ATOM   2199  CE2 TYR B1424      25.416  28.971  51.319  1.00  0.00           C  
ATOM   2200  CZ  TYR B1424      26.185  28.281  50.393  1.00  0.00           C  
ATOM   2201  OH  TYR B1424      26.151  28.642  49.062  1.00  0.00           O  
ATOM   2202  N   PRO B1425      27.514  30.477  55.245  1.00  0.00           N  
ATOM   2203  CA  PRO B1425      27.081  31.860  55.462  1.00  0.00           C  
ATOM   2204  C   PRO B1425      25.870  32.269  54.633  1.00  0.00           C  
ATOM   2205  O   PRO B1425      25.648  31.761  53.536  1.00  0.00           O  
ATOM   2206  CB  PRO B1425      28.317  32.672  55.088  1.00  0.00           C  
ATOM   2207  CG  PRO B1425      29.446  31.731  55.365  1.00  0.00           C  
ATOM   2208  CD  PRO B1425      28.913  30.446  54.790  1.00  0.00           C  
ATOM   2209  N   GLU B1426      25.093  33.201  55.170  1.00  0.00           N  
ATOM   2210  CA  GLU B1426      23.917  33.721  54.489  1.00  0.00           C  
ATOM   2211  C   GLU B1426      24.251  35.189  54.255  1.00  0.00           C  
ATOM   2212  O   GLU B1426      25.003  35.787  55.024  1.00  0.00           O  
ATOM   2213  CB  GLU B1426      22.689  33.578  55.387  1.00  0.00           C  
ATOM   2214  CG  GLU B1426      21.349  33.571  54.652  1.00  0.00           C  
ATOM   2215  CD  GLU B1426      21.142  32.317  53.813  1.00  0.00           C  
ATOM   2216  OE1 GLU B1426      22.012  32.015  52.971  1.00  0.00           O  
ATOM   2217  OE2 GLU B1426      20.112  31.633  54.000  1.00  0.00           O  
ATOM   2218  N   GLU B1438      23.712  35.784  53.200  1.00  0.00           N  
ATOM   2219  CA  GLU B1438      24.015  37.190  52.943  1.00  0.00           C  
ATOM   2220  C   GLU B1438      23.015  38.137  53.589  1.00  0.00           C  
ATOM   2221  O   GLU B1438      22.195  38.760  52.920  1.00  0.00           O  
ATOM   2222  CB  GLU B1438      24.104  37.466  51.444  1.00  0.00           C  
ATOM   2223  CG  GLU B1438      24.543  38.888  51.160  1.00  0.00           C  
ATOM   2224  CD  GLU B1438      25.679  39.319  52.066  1.00  0.00           C  
ATOM   2225  OE1 GLU B1438      26.794  38.763  51.930  1.00  0.00           O  
ATOM   2226  OE2 GLU B1438      25.462  40.201  52.925  1.00  0.00           O  
ATOM   2227  N   ASP B1443      23.110  38.228  54.909  1.00  0.00           N  
ATOM   2228  CA  ASP B1443      22.261  39.090  55.717  1.00  0.00           C  
ATOM   2229  C   ASP B1443      22.811  38.983  57.128  1.00  0.00           C  
ATOM   2230  O   ASP B1443      22.188  39.415  58.098  1.00  0.00           O  
ATOM   2231  CB  ASP B1443      20.788  38.646  55.641  1.00  0.00           C  
ATOM   2232  CG  ASP B1443      20.578  37.209  56.075  1.00  0.00           C  
ATOM   2233  OD1 ASP B1443      21.502  36.388  55.892  1.00  0.00           O  
ATOM   2234  OD2 ASP B1443      19.477  36.892  56.573  1.00  0.00           O  
ATOM   2235  N   GLY B1444      24.006  38.403  57.212  1.00  0.00           N  
ATOM   2236  CA  GLY B1444      24.679  38.230  58.485  1.00  0.00           C  
ATOM   2237  C   GLY B1444      24.443  36.883  59.143  1.00  0.00           C  
ATOM   2238  O   GLY B1444      25.221  36.465  60.001  1.00  0.00           O  
ATOM   2239  N   THR B1448      23.375  36.199  58.740  1.00  0.00           N  
ATOM   2240  CA  THR B1448      23.036  34.902  59.320  1.00  0.00           C  
ATOM   2241  C   THR B1448      23.800  33.731  58.705  1.00  0.00           C  
ATOM   2242  O   THR B1448      24.803  33.914  58.011  1.00  0.00           O  
ATOM   2243  CB  THR B1448      21.519  34.611  59.195  1.00  0.00           C  
ATOM   2244  OG1 THR B1448      21.158  34.492  57.814  1.00  0.00           O  
ATOM   2245  CG2 THR B1448      20.706  35.728  59.830  1.00  0.00           C  
ATOM   2246  N   THR B1456      23.313  32.526  58.986  1.00  0.00           N  
ATOM   2247  CA  THR B1456      23.902  31.289  58.483  1.00  0.00           C  
ATOM   2248  C   THR B1456      22.799  30.254  58.311  1.00  0.00           C  
ATOM   2249  O   THR B1456      21.708  30.404  58.859  1.00  0.00           O  
ATOM   2250  CB  THR B1456      24.952  30.718  59.462  1.00  0.00           C  
ATOM   2251  OG1 THR B1456      24.406  30.685  60.784  1.00  0.00           O  
ATOM   2252  CG2 THR B1456      26.208  31.565  59.456  1.00  0.00           C  
ATOM   2253  N   ARG B1457      23.085  29.207  57.544  1.00  0.00           N  
ATOM   2254  CA  ARG B1457      22.116  28.144  57.314  1.00  0.00           C  
ATOM   2255  C   ARG B1457      22.209  27.101  58.422  1.00  0.00           C  
ATOM   2256  O   ARG B1457      22.314  25.902  58.161  1.00  0.00           O  
ATOM   2257  CB  ARG B1457      22.368  27.484  55.962  1.00  0.00           C  
ATOM   2258  CG  ARG B1457      22.124  28.399  54.787  1.00  0.00           C  
ATOM   2259  CD  ARG B1457      22.338  27.661  53.484  1.00  0.00           C  
ATOM   2260  NE  ARG B1457      22.056  28.511  52.335  1.00  0.00           N  
ATOM   2261  CZ  ARG B1457      22.143  28.111  51.074  1.00  0.00           C  
ATOM   2262  NH1 ARG B1457      22.507  26.866  50.796  1.00  0.00           N  
ATOM   2263  NH2 ARG B1457      21.866  28.956  50.090  1.00  0.00           N  
ATOM   2264  N   SER B1458      22.174  27.577  59.661  1.00  0.00           N  
ATOM   2265  CA  SER B1458      22.253  26.715  60.828  1.00  0.00           C  
ATOM   2266  C   SER B1458      20.921  26.715  61.572  1.00  0.00           C  
ATOM   2267  O   SER B1458      20.064  27.567  61.325  1.00  0.00           O  
ATOM   2268  CB  SER B1458      23.365  27.202  61.759  1.00  0.00           C  
ATOM   2269  OG  SER B1458      23.130  28.540  62.162  1.00  0.00           O  
ATOM   2270  N   PHE B1459      20.754  25.753  62.478  1.00  0.00           N  
ATOM   2271  CA  PHE B1459      19.531  25.636  63.266  1.00  0.00           C  
ATOM   2272  C   PHE B1459      19.758  24.825  64.545  1.00  0.00           C  
ATOM   2273  O   PHE B1459      20.678  24.012  64.625  1.00  0.00           O  
ATOM   2274  CB  PHE B1459      18.415  24.988  62.426  1.00  0.00           C  
ATOM   2275  CG  PHE B1459      18.694  23.558  62.023  1.00  0.00           C  
ATOM   2276  CD1 PHE B1459      18.525  22.514  62.930  1.00  0.00           C  
ATOM   2277  CD2 PHE B1459      19.154  23.261  60.744  1.00  0.00           C  
ATOM   2278  CE1 PHE B1459      18.810  21.195  62.570  1.00  0.00           C  
ATOM   2279  CE2 PHE B1459      19.442  21.945  60.374  1.00  0.00           C  
ATOM   2280  CZ  PHE B1459      19.271  20.914  61.291  1.00  0.00           C  
ATOM   2281  N   ASP B1460      18.911  25.067  65.540  1.00  0.00           N  
ATOM   2282  CA  ASP B1460      18.968  24.376  66.818  1.00  0.00           C  
ATOM   2283  C   ASP B1460      17.571  23.886  67.108  1.00  0.00           C  
ATOM   2284  O   ASP B1460      16.604  24.597  66.848  1.00  0.00           O  
ATOM   2285  CB  ASP B1460      19.404  25.332  67.927  1.00  0.00           C  
ATOM   2286  CG  ASP B1460      20.895  25.336  68.139  1.00  0.00           C  
ATOM   2287  OD1 ASP B1460      21.628  24.918  67.221  1.00  0.00           O  
ATOM   2288  OD2 ASP B1460      21.339  25.763  69.229  1.00  0.00           O  
ATOM   2289  N   LEU B1461      17.454  22.670  67.632  1.00  0.00           N  
ATOM   2290  CA  LEU B1461      16.134  22.139  67.951  1.00  0.00           C  
ATOM   2291  C   LEU B1461      15.910  22.224  69.453  1.00  0.00           C  
ATOM   2292  O   LEU B1461      16.738  21.766  70.240  1.00  0.00           O  
ATOM   2293  CB  LEU B1461      16.003  20.686  67.490  1.00  0.00           C  
ATOM   2294  CG  LEU B1461      14.725  19.968  67.935  1.00  0.00           C  
ATOM   2295  CD1 LEU B1461      13.500  20.716  67.420  1.00  0.00           C  
ATOM   2296  CD2 LEU B1461      14.736  18.537  67.424  1.00  0.00           C  
ATOM   2297  N   LEU B1462      14.800  22.832  69.847  1.00  0.00           N  
ATOM   2298  CA  LEU B1462      14.468  22.947  71.255  1.00  0.00           C  
ATOM   2299  C   LEU B1462      13.358  21.975  71.572  1.00  0.00           C  
ATOM   2300  O   LEU B1462      12.301  21.999  70.942  1.00  0.00           O  
ATOM   2301  CB  LEU B1462      14.004  24.363  71.594  1.00  0.00           C  
ATOM   2302  CG  LEU B1462      15.056  25.461  71.491  1.00  0.00           C  
ATOM   2303  CD1 LEU B1462      14.430  26.783  71.919  1.00  0.00           C  
ATOM   2304  CD2 LEU B1462      16.245  25.118  72.376  1.00  0.00           C  
ATOM   2305  N   PHE B1463      13.606  21.105  72.540  1.00  0.00           N  
ATOM   2306  CA  PHE B1463      12.613  20.125  72.940  1.00  0.00           C  
ATOM   2307  C   PHE B1463      12.212  20.410  74.374  1.00  0.00           C  
ATOM   2308  O   PHE B1463      13.013  20.267  75.295  1.00  0.00           O  
ATOM   2309  CB  PHE B1463      13.185  18.712  72.813  1.00  0.00           C  
ATOM   2310  CG  PHE B1463      12.247  17.632  73.268  1.00  0.00           C  
ATOM   2311  CD1 PHE B1463      10.932  17.586  72.806  1.00  0.00           C  
ATOM   2312  CD2 PHE B1463      12.685  16.644  74.142  1.00  0.00           C  
ATOM   2313  CE1 PHE B1463      10.075  16.566  73.203  1.00  0.00           C  
ATOM   2314  CE2 PHE B1463      11.836  15.623  74.542  1.00  0.00           C  
ATOM   2315  CZ  PHE B1463      10.526  15.583  74.076  1.00  0.00           C  
ATOM   2316  N   ARG B1464      10.966  20.828  74.556  1.00  0.00           N  
ATOM   2317  CA  ARG B1464      10.461  21.148  75.887  1.00  0.00           C  
ATOM   2318  C   ARG B1464      11.396  22.088  76.650  1.00  0.00           C  
ATOM   2319  O   ARG B1464      11.587  21.940  77.855  1.00  0.00           O  
ATOM   2320  CB  ARG B1464      10.229  19.854  76.684  1.00  0.00           C  
ATOM   2321  CG  ARG B1464       8.967  19.115  76.263  1.00  0.00           C  
ATOM   2322  CD  ARG B1464       8.762  17.782  76.976  1.00  0.00           C  
ATOM   2323  NE  ARG B1464       7.461  17.219  76.604  1.00  0.00           N  
ATOM   2324  CZ  ARG B1464       7.047  15.989  76.897  1.00  0.00           C  
ATOM   2325  NH1 ARG B1464       7.831  15.154  77.577  1.00  0.00           N  
ATOM   2326  NH2 ARG B1464       5.842  15.593  76.501  1.00  0.00           N  
ATOM   2327  N   GLY B1693      11.987  23.044  75.937  1.00  0.00           N  
ATOM   2328  CA  GLY B1693      12.865  24.010  76.579  1.00  0.00           C  
ATOM   2329  C   GLY B1693      14.350  23.709  76.567  1.00  0.00           C  
ATOM   2330  O   GLY B1693      15.164  24.566  76.917  1.00  0.00           O  
ATOM   2331  N   LEU B1700      14.712  22.498  76.166  1.00  0.00           N  
ATOM   2332  CA  LEU B1700      16.118  22.120  76.137  1.00  0.00           C  
ATOM   2333  C   LEU B1700      16.623  21.912  74.713  1.00  0.00           C  
ATOM   2334  O   LEU B1700      15.911  21.386  73.855  1.00  0.00           O  
ATOM   2335  CB  LEU B1700      16.328  20.846  76.955  1.00  0.00           C  
ATOM   2336  CG  LEU B1700      17.773  20.408  77.177  1.00  0.00           C  
ATOM   2337  CD1 LEU B1700      18.534  21.513  77.908  1.00  0.00           C  
ATOM   2338  CD2 LEU B1700      17.795  19.115  77.978  1.00  0.00           C  
ATOM   2339  N   GLU B1701      17.853  22.342  74.462  1.00  0.00           N  
ATOM   2340  CA  GLU B1701      18.447  22.180  73.146  1.00  0.00           C  
ATOM   2341  C   GLU B1701      18.917  20.734  73.007  1.00  0.00           C  
ATOM   2342  O   GLU B1701      19.828  20.299  73.708  1.00  0.00           O  
ATOM   2343  CB  GLU B1701      19.628  23.146  72.971  1.00  0.00           C  
ATOM   2344  CG  GLU B1701      20.383  22.975  71.660  1.00  0.00           C  
ATOM   2345  CD  GLU B1701      21.701  22.236  71.832  1.00  0.00           C  
ATOM   2346  OE1 GLU B1701      22.650  22.834  72.388  1.00  0.00           O  
ATOM   2347  OE2 GLU B1701      21.788  21.054  71.423  1.00  0.00           O  
ATOM   2348  N   ILE B1702      18.275  19.988  72.114  1.00  0.00           N  
ATOM   2349  CA  ILE B1702      18.630  18.589  71.902  1.00  0.00           C  
ATOM   2350  C   ILE B1702      19.276  18.388  70.540  1.00  0.00           C  
ATOM   2351  O   ILE B1702      19.625  17.267  70.175  1.00  0.00           O  
ATOM   2352  CB  ILE B1702      17.399  17.671  71.973  1.00  0.00           C  
ATOM   2353  CG1 ILE B1702      16.477  17.945  70.784  1.00  0.00           C  
ATOM   2354  CG2 ILE B1702      16.677  17.874  73.297  1.00  0.00           C  
ATOM   2355  CD1 ILE B1702      15.392  16.910  70.585  1.00  0.00           C  
ATOM   2356  N   THR B1703      19.427  19.469  69.783  1.00  0.00           N  
ATOM   2357  CA  THR B1703      20.026  19.373  68.461  1.00  0.00           C  
ATOM   2358  C   THR B1703      20.675  20.665  68.017  1.00  0.00           C  
ATOM   2359  O   THR B1703      20.202  21.759  68.324  1.00  0.00           O  
ATOM   2360  CB  THR B1703      18.980  18.982  67.397  1.00  0.00           C  
ATOM   2361  OG1 THR B1703      18.396  17.721  67.743  1.00  0.00           O  
ATOM   2362  CG2 THR B1703      19.632  18.874  66.019  1.00  0.00           C  
ATOM   2363  N   SER B1704      21.768  20.527  67.282  1.00  0.00           N  
ATOM   2364  CA  SER B1704      22.478  21.680  66.768  1.00  0.00           C  
ATOM   2365  C   SER B1704      23.183  21.282  65.482  1.00  0.00           C  
ATOM   2366  O   SER B1704      24.012  20.371  65.477  1.00  0.00           O  
ATOM   2367  CB  SER B1704      23.498  22.175  67.790  1.00  0.00           C  
ATOM   2368  OG  SER B1704      24.117  23.359  67.328  1.00  0.00           O  
ATOM   2369  N   GLY B1705      22.840  21.957  64.391  1.00  0.00           N  
ATOM   2370  CA  GLY B1705      23.458  21.650  63.119  1.00  0.00           C  
ATOM   2371  C   GLY B1705      23.126  22.650  62.035  1.00  0.00           C  
ATOM   2372  O   GLY B1705      22.635  23.746  62.311  1.00  0.00           O  
ATOM   2373  N   GLY B1706      23.399  22.272  60.792  1.00  0.00           N  
ATOM   2374  CA  GLY B1706      23.118  23.146  59.669  1.00  0.00           C  
ATOM   2375  C   GLY B1706      23.991  22.800  58.480  1.00  0.00           C  
ATOM   2376  O   GLY B1706      24.817  21.889  58.548  1.00  0.00           O  
ATOM   2377  N   GLN B1707      23.807  23.522  57.381  1.00  0.00           N  
ATOM   2378  CA  GLN B1707      24.605  23.280  56.190  1.00  0.00           C  
ATOM   2379  C   GLN B1707      26.017  23.820  56.409  1.00  0.00           C  
ATOM   2380  O   GLN B1707      26.190  24.838  57.078  1.00  0.00           O  
ATOM   2381  CB  GLN B1707      23.950  23.947  54.980  1.00  0.00           C  
ATOM   2382  CG  GLN B1707      24.824  23.975  53.743  1.00  0.00           C  
ATOM   2383  CD  GLN B1707      24.023  24.144  52.468  1.00  0.00           C  
ATOM   2384  OE1 GLN B1707      22.926  24.710  52.478  1.00  0.00           O  
ATOM   2385  NE2 GLN B1707      24.571  23.662  51.358  1.00  0.00           N  
ATOM   2386  N   ARG B1708      27.019  23.127  55.870  1.00  0.00           N  
ATOM   2387  CA  ARG B1708      28.412  23.550  56.002  1.00  0.00           C  
ATOM   2388  C   ARG B1708      28.850  24.157  54.673  1.00  0.00           C  
ATOM   2389  O   ARG B1708      28.095  24.148  53.704  1.00  0.00           O  
ATOM   2390  CB  ARG B1708      29.346  22.363  56.298  1.00  0.00           C  
ATOM   2391  CG  ARG B1708      28.712  21.134  56.945  1.00  0.00           C  
ATOM   2392  CD  ARG B1708      28.314  21.385  58.382  1.00  0.00           C  
ATOM   2393  NE  ARG B1708      27.780  20.194  59.032  1.00  0.00           N  
ATOM   2394  CZ  ARG B1708      27.355  20.173  60.291  1.00  0.00           C  
ATOM   2395  NH1 ARG B1708      27.404  21.277  61.025  1.00  0.00           N  
ATOM   2396  NH2 ARG B1708      26.876  19.054  60.818  1.00  0.00           N  
ATOM   2397  N   ILE B1709      30.078  24.669  54.634  1.00  0.00           N  
ATOM   2398  CA  ILE B1709      30.645  25.261  53.422  1.00  0.00           C  
ATOM   2399  C   ILE B1709      31.426  24.170  52.684  1.00  0.00           C  
ATOM   2400  O   ILE B1709      32.254  23.484  53.283  1.00  0.00           O  
ATOM   2401  CB  ILE B1709      31.612  26.423  53.768  1.00  0.00           C  
ATOM   2402  CG1 ILE B1709      30.848  27.534  54.495  1.00  0.00           C  
ATOM   2403  CG2 ILE B1709      32.269  26.963  52.499  1.00  0.00           C  
ATOM   2404  CD1 ILE B1709      31.740  28.610  55.080  1.00  0.00           C  
ATOM   2405  N   HIS B1710      31.175  24.015  51.386  1.00  0.00           N  
ATOM   2406  CA  HIS B1710      31.854  22.981  50.601  1.00  0.00           C  
ATOM   2407  C   HIS B1710      32.930  23.486  49.653  1.00  0.00           C  
ATOM   2408  O   HIS B1710      33.804  22.722  49.244  1.00  0.00           O  
ATOM   2409  CB  HIS B1710      30.836  22.177  49.800  1.00  0.00           C  
ATOM   2410  CG  HIS B1710      29.933  23.020  48.956  1.00  0.00           C  
ATOM   2411  ND1 HIS B1710      28.952  23.823  49.494  1.00  0.00           N  
ATOM   2412  CD2 HIS B1710      29.848  23.167  47.613  1.00  0.00           C  
ATOM   2413  CE1 HIS B1710      28.297  24.427  48.517  1.00  0.00           C  
ATOM   2414  NE2 HIS B1710      28.820  24.047  47.369  1.00  0.00           N  
ATOM   2415  N   ARG B1711      32.864  24.761  49.291  1.00  0.00           N  
ATOM   2416  CA  ARG B1711      33.852  25.331  48.383  1.00  0.00           C  
ATOM   2417  C   ARG B1711      35.108  25.757  49.127  1.00  0.00           C  
ATOM   2418  O   ARG B1711      35.040  26.443  50.145  1.00  0.00           O  
ATOM   2419  CB  ARG B1711      33.257  26.527  47.634  1.00  0.00           C  
ATOM   2420  CG  ARG B1711      32.433  26.151  46.407  1.00  0.00           C  
ATOM   2421  CD  ARG B1711      33.303  25.898  45.169  1.00  0.00           C  
ATOM   2422  NE  ARG B1711      33.802  27.143  44.576  1.00  0.00           N  
ATOM   2423  CZ  ARG B1711      34.880  27.810  44.990  1.00  0.00           C  
ATOM   2424  NH1 ARG B1711      35.605  27.361  46.007  1.00  0.00           N  
ATOM   2425  NH2 ARG B1711      35.229  28.938  44.387  1.00  0.00           N  
ATOM   2426  N   TYR B1712      36.254  25.335  48.611  1.00  0.00           N  
ATOM   2427  CA  TYR B1712      37.534  25.667  49.214  1.00  0.00           C  
ATOM   2428  C   TYR B1712      37.685  27.174  49.356  1.00  0.00           C  
ATOM   2429  O   TYR B1712      38.002  27.678  50.433  1.00  0.00           O  
ATOM   2430  CB  TYR B1712      38.672  25.135  48.352  1.00  0.00           C  
ATOM   2431  CG  TYR B1712      40.041  25.512  48.857  1.00  0.00           C  
ATOM   2432  CD1 TYR B1712      40.578  24.902  49.987  1.00  0.00           C  
ATOM   2433  CD2 TYR B1712      40.807  26.473  48.198  1.00  0.00           C  
ATOM   2434  CE1 TYR B1712      41.848  25.232  50.445  1.00  0.00           C  
ATOM   2435  CE2 TYR B1712      42.079  26.811  48.649  1.00  0.00           C  
ATOM   2436  CZ  TYR B1712      42.592  26.186  49.769  1.00  0.00           C  
ATOM   2437  OH  TYR B1712      43.859  26.491  50.204  1.00  0.00           O  
ATOM   2438  N   GLU B1713      37.463  27.890  48.260  1.00  0.00           N  
ATOM   2439  CA  GLU B1713      37.577  29.340  48.279  1.00  0.00           C  
ATOM   2440  C   GLU B1713      36.727  29.975  49.369  1.00  0.00           C  
ATOM   2441  O   GLU B1713      37.185  30.870  50.071  1.00  0.00           O  
ATOM   2442  CB  GLU B1713      37.191  29.929  46.919  1.00  0.00           C  
ATOM   2443  CG  GLU B1713      38.268  29.772  45.860  1.00  0.00           C  
ATOM   2444  CD  GLU B1713      39.628  30.251  46.348  1.00  0.00           C  
ATOM   2445  OE1 GLU B1713      39.726  31.406  46.825  1.00  0.00           O  
ATOM   2446  OE2 GLU B1713      40.601  29.470  46.259  1.00  0.00           O  
ATOM   2447  N   GLU B1714      35.490  29.510  49.508  1.00  0.00           N  
ATOM   2448  CA  GLU B1714      34.591  30.055  50.513  1.00  0.00           C  
ATOM   2449  C   GLU B1714      35.097  29.809  51.932  1.00  0.00           C  
ATOM   2450  O   GLU B1714      34.888  30.633  52.820  1.00  0.00           O  
ATOM   2451  CB  GLU B1714      33.187  29.469  50.344  1.00  0.00           C  
ATOM   2452  CG  GLU B1714      32.544  29.781  49.001  1.00  0.00           C  
ATOM   2453  CD  GLU B1714      31.044  29.555  48.999  1.00  0.00           C  
ATOM   2454  OE1 GLU B1714      30.608  28.387  49.099  1.00  0.00           O  
ATOM   2455  OE2 GLU B1714      30.295  30.553  48.908  1.00  0.00           O  
ATOM   2456  N   LEU B1715      35.763  28.679  52.145  1.00  0.00           N  
ATOM   2457  CA  LEU B1715      36.297  28.357  53.464  1.00  0.00           C  
ATOM   2458  C   LEU B1715      37.411  29.323  53.856  1.00  0.00           C  
ATOM   2459  O   LEU B1715      37.424  29.852  54.968  1.00  0.00           O  
ATOM   2460  CB  LEU B1715      36.844  26.926  53.498  1.00  0.00           C  
ATOM   2461  CG  LEU B1715      35.852  25.781  53.706  1.00  0.00           C  
ATOM   2462  CD1 LEU B1715      36.580  24.457  53.594  1.00  0.00           C  
ATOM   2463  CD2 LEU B1715      35.197  25.910  55.067  1.00  0.00           C  
ATOM   2464  N   LEU B1716      38.345  29.546  52.937  1.00  0.00           N  
ATOM   2465  CA  LEU B1716      39.467  30.441  53.189  1.00  0.00           C  
ATOM   2466  C   LEU B1716      39.006  31.820  53.638  1.00  0.00           C  
ATOM   2467  O   LEU B1716      39.506  32.361  54.624  1.00  0.00           O  
ATOM   2468  CB  LEU B1716      40.327  30.592  51.934  1.00  0.00           C  
ATOM   2469  CG  LEU B1716      41.277  29.444  51.598  1.00  0.00           C  
ATOM   2470  CD1 LEU B1716      42.083  29.795  50.355  1.00  0.00           C  
ATOM   2471  CD2 LEU B1716      42.209  29.190  52.776  1.00  0.00           C  
ATOM   2472  N   GLU B1717      38.040  32.380  52.922  1.00  0.00           N  
ATOM   2473  CA  GLU B1717      37.540  33.703  53.239  1.00  0.00           C  
ATOM   2474  C   GLU B1717      36.952  33.796  54.650  1.00  0.00           C  
ATOM   2475  O   GLU B1717      37.428  34.583  55.472  1.00  0.00           O  
ATOM   2476  CB  GLU B1717      36.503  34.127  52.198  1.00  0.00           C  
ATOM   2477  CG  GLU B1717      36.280  35.635  52.120  1.00  0.00           C  
ATOM   2478  CD  GLU B1717      37.550  36.402  51.761  1.00  0.00           C  
ATOM   2479  OE1 GLU B1717      38.103  36.170  50.658  1.00  0.00           O  
ATOM   2480  OE2 GLU B1717      37.999  37.231  52.590  1.00  0.00           O  
ATOM   2481  N   SER B1718      35.931  32.994  54.942  1.00  0.00           N  
ATOM   2482  CA  SER B1718      35.291  33.019  56.261  1.00  0.00           C  
ATOM   2483  C   SER B1718      36.245  32.776  57.429  1.00  0.00           C  
ATOM   2484  O   SER B1718      36.016  33.273  58.534  1.00  0.00           O  
ATOM   2485  CB  SER B1718      34.147  32.003  56.314  1.00  0.00           C  
ATOM   2486  OG  SER B1718      34.593  30.718  55.948  1.00  0.00           O  
ATOM   2487  N   LEU B1719      37.303  32.005  57.202  1.00  0.00           N  
ATOM   2488  CA  LEU B1719      38.264  31.740  58.267  1.00  0.00           C  
ATOM   2489  C   LEU B1719      38.921  33.055  58.685  1.00  0.00           C  
ATOM   2490  O   LEU B1719      39.083  33.335  59.879  1.00  0.00           O  
ATOM   2491  CB  LEU B1719      39.335  30.761  57.791  1.00  0.00           C  
ATOM   2492  CG  LEU B1719      39.283  29.367  58.434  1.00  0.00           C  
ATOM   2493  CD1 LEU B1719      40.343  28.473  57.800  1.00  0.00           C  
ATOM   2494  CD2 LEU B1719      39.508  29.482  59.936  1.00  0.00           C  
ATOM   2495  N   LYS B1720      39.290  33.856  57.689  1.00  0.00           N  
ATOM   2496  CA  LYS B1720      39.916  35.150  57.914  1.00  0.00           C  
ATOM   2497  C   LYS B1720      38.930  36.064  58.633  1.00  0.00           C  
ATOM   2498  O   LYS B1720      39.290  36.751  59.591  1.00  0.00           O  
ATOM   2499  CB  LYS B1720      40.311  35.774  56.570  1.00  0.00           C  
ATOM   2500  CG  LYS B1720      41.311  34.945  55.771  1.00  0.00           C  
ATOM   2501  CD  LYS B1720      41.325  35.321  54.287  1.00  0.00           C  
ATOM   2502  CE  LYS B1720      42.514  34.691  53.573  1.00  0.00           C  
ATOM   2503  NZ  LYS B1720      42.696  33.266  54.002  1.00  0.00           N  
ATOM   2504  N   ALA B1721      37.683  36.066  58.170  1.00  0.00           N  
ATOM   2505  CA  ALA B1721      36.655  36.892  58.783  1.00  0.00           C  
ATOM   2506  C   ALA B1721      36.455  36.509  60.252  1.00  0.00           C  
ATOM   2507  O   ALA B1721      35.722  37.182  60.985  1.00  0.00           O  
ATOM   2508  CB  ALA B1721      35.340  36.759  58.018  1.00  0.00           C  
ATOM   2509  N   LYS B1722      37.108  35.434  60.686  1.00  0.00           N  
ATOM   2510  CA  LYS B1722      37.005  34.988  62.071  1.00  0.00           C  
ATOM   2511  C   LYS B1722      38.349  35.019  62.793  1.00  0.00           C  
ATOM   2512  O   LYS B1722      38.563  34.289  63.766  1.00  0.00           O  
ATOM   2513  CB  LYS B1722      36.423  33.569  62.134  1.00  0.00           C  
ATOM   2514  CG  LYS B1722      34.925  33.532  61.898  1.00  0.00           C  
ATOM   2515  CD  LYS B1722      34.340  32.175  62.257  1.00  0.00           C  
ATOM   2516  CE  LYS B1722      32.811  32.206  62.230  1.00  0.00           C  
ATOM   2517  NZ  LYS B1722      32.234  33.155  63.242  1.00  0.00           N  
ATOM   2518  N   GLY B1725      39.246  35.872  62.316  1.00  0.00           N  
ATOM   2519  CA  GLY B1725      40.547  36.007  62.936  1.00  0.00           C  
ATOM   2520  C   GLY B1725      41.185  34.700  63.360  1.00  0.00           C  
ATOM   2521  O   GLY B1725      41.275  34.388  64.553  1.00  0.00           O  
ATOM   2522  N   MET B1726      41.612  33.922  62.374  1.00  0.00           N  
ATOM   2523  CA  MET B1726      42.272  32.648  62.627  1.00  0.00           C  
ATOM   2524  C   MET B1726      43.103  32.330  61.392  1.00  0.00           C  
ATOM   2525  O   MET B1726      42.621  32.429  60.263  1.00  0.00           O  
ATOM   2526  CB  MET B1726      41.250  31.533  62.890  1.00  0.00           C  
ATOM   2527  CG  MET B1726      41.185  31.042  64.355  1.00  0.00           C  
ATOM   2528  SD  MET B1726      42.778  30.429  65.040  1.00  0.00           S  
ATOM   2529  CE  MET B1726      43.192  31.831  66.184  1.00  0.00           C  
ATOM   2530  N   ASP B1727      44.363  31.971  61.615  1.00  0.00           N  
ATOM   2531  CA  ASP B1727      45.284  31.676  60.523  1.00  0.00           C  
ATOM   2532  C   ASP B1727      44.936  30.429  59.715  1.00  0.00           C  
ATOM   2533  O   ASP B1727      44.916  29.312  60.244  1.00  0.00           O  
ATOM   2534  CB  ASP B1727      46.714  31.564  61.060  1.00  0.00           C  
ATOM   2535  CG  ASP B1727      47.755  31.681  59.963  1.00  0.00           C  
ATOM   2536  OD1 ASP B1727      47.730  32.691  59.226  1.00  0.00           O  
ATOM   2537  OD2 ASP B1727      48.596  30.768  59.836  1.00  0.00           O  
ATOM   2538  N   PRO B1728      44.660  30.613  58.414  1.00  0.00           N  
ATOM   2539  CA  PRO B1728      44.304  29.556  57.466  1.00  0.00           C  
ATOM   2540  C   PRO B1728      45.402  28.510  57.302  1.00  0.00           C  
ATOM   2541  O   PRO B1728      45.148  27.402  56.830  1.00  0.00           O  
ATOM   2542  CB  PRO B1728      44.043  30.331  56.178  1.00  0.00           C  
ATOM   2543  CG  PRO B1728      43.534  31.643  56.677  1.00  0.00           C  
ATOM   2544  CD  PRO B1728      44.509  31.938  57.788  1.00  0.00           C  
ATOM   2545  N   GLU B1729      46.626  28.861  57.681  1.00  0.00           N  
ATOM   2546  CA  GLU B1729      47.738  27.925  57.554  1.00  0.00           C  
ATOM   2547  C   GLU B1729      47.622  26.805  58.580  1.00  0.00           C  
ATOM   2548  O   GLU B1729      48.241  25.750  58.436  1.00  0.00           O  
ATOM   2549  CB  GLU B1729      49.073  28.650  57.731  1.00  0.00           C  
ATOM   2550  CG  GLU B1729      50.274  27.747  57.500  1.00  0.00           C  
ATOM   2551  CD  GLU B1729      50.203  27.025  56.165  1.00  0.00           C  
ATOM   2552  OE1 GLU B1729      50.228  27.704  55.115  1.00  0.00           O  
ATOM   2553  OE2 GLU B1729      50.108  25.776  56.165  1.00  0.00           O  
ATOM   2554  N   ALA B1752      46.826  27.044  59.616  1.00  0.00           N  
ATOM   2555  CA  ALA B1752      46.622  26.055  60.667  1.00  0.00           C  
ATOM   2556  C   ALA B1752      45.559  25.051  60.239  1.00  0.00           C  
ATOM   2557  O   ALA B1752      45.511  23.928  60.743  1.00  0.00           O  
ATOM   2558  CB  ALA B1752      46.198  26.749  61.952  1.00  0.00           C  
ATOM   2559  N   PHE B1753      44.709  25.464  59.304  1.00  0.00           N  
ATOM   2560  CA  PHE B1753      43.639  24.607  58.812  1.00  0.00           C  
ATOM   2561  C   PHE B1753      43.968  24.000  57.453  1.00  0.00           C  
ATOM   2562  O   PHE B1753      43.071  23.594  56.715  1.00  0.00           O  
ATOM   2563  CB  PHE B1753      42.332  25.396  58.710  1.00  0.00           C  
ATOM   2564  CG  PHE B1753      41.877  25.990  60.011  1.00  0.00           C  
ATOM   2565  CD1 PHE B1753      42.528  27.090  60.556  1.00  0.00           C  
ATOM   2566  CD2 PHE B1753      40.806  25.436  60.704  1.00  0.00           C  
ATOM   2567  CE1 PHE B1753      42.111  27.636  61.768  1.00  0.00           C  
ATOM   2568  CE2 PHE B1753      40.382  25.974  61.917  1.00  0.00           C  
ATOM   2569  CZ  PHE B1753      41.038  27.072  62.451  1.00  0.00           C  
ATOM   2570  N   HIS B1757      45.254  23.931  57.124  1.00  0.00           N  
ATOM   2571  CA  HIS B1757      45.671  23.371  55.846  1.00  0.00           C  
ATOM   2572  C   HIS B1757      45.274  21.901  55.722  1.00  0.00           C  
ATOM   2573  O   HIS B1757      44.837  21.460  54.661  1.00  0.00           O  
ATOM   2574  CB  HIS B1757      47.185  23.523  55.668  1.00  0.00           C  
ATOM   2575  CG  HIS B1757      47.692  23.025  54.349  1.00  0.00           C  
ATOM   2576  ND1 HIS B1757      47.754  21.684  54.033  1.00  0.00           N  
ATOM   2577  CD2 HIS B1757      48.143  23.690  53.259  1.00  0.00           C  
ATOM   2578  CE1 HIS B1757      48.222  21.545  52.805  1.00  0.00           C  
ATOM   2579  NE2 HIS B1757      48.466  22.747  52.313  1.00  0.00           N  
ATOM   2580  N   GLY B1758      45.424  21.148  56.807  1.00  0.00           N  
ATOM   2581  CA  GLY B1758      45.067  19.740  56.782  1.00  0.00           C  
ATOM   2582  C   GLY B1758      43.565  19.531  56.703  1.00  0.00           C  
ATOM   2583  O   GLY B1758      43.089  18.467  56.302  1.00  0.00           O  
ATOM   2584  N   TYR B1759      42.819  20.560  57.091  1.00  0.00           N  
ATOM   2585  CA  TYR B1759      41.363  20.523  57.074  1.00  0.00           C  
ATOM   2586  C   TYR B1759      40.831  20.960  55.713  1.00  0.00           C  
ATOM   2587  O   TYR B1759      39.863  20.397  55.202  1.00  0.00           O  
ATOM   2588  CB  TYR B1759      40.812  21.455  58.156  1.00  0.00           C  
ATOM   2589  CG  TYR B1759      39.308  21.602  58.146  1.00  0.00           C  
ATOM   2590  CD1 TYR B1759      38.485  20.564  58.570  1.00  0.00           C  
ATOM   2591  CD2 TYR B1759      38.707  22.775  57.692  1.00  0.00           C  
ATOM   2592  CE1 TYR B1759      37.097  20.691  58.544  1.00  0.00           C  
ATOM   2593  CE2 TYR B1759      37.321  22.913  57.662  1.00  0.00           C  
ATOM   2594  CZ  TYR B1759      36.522  21.869  58.087  1.00  0.00           C  
ATOM   2595  OH  TYR B1759      35.151  21.995  58.048  1.00  0.00           O  
ATOM   2596  N   LEU B1760      41.479  21.967  55.137  1.00  0.00           N  
ATOM   2597  CA  LEU B1760      41.082  22.520  53.847  1.00  0.00           C  
ATOM   2598  C   LEU B1760      41.333  21.579  52.665  1.00  0.00           C  
ATOM   2599  O   LEU B1760      40.682  21.694  51.630  1.00  0.00           O  
ATOM   2600  CB  LEU B1760      41.814  23.850  53.613  1.00  0.00           C  
ATOM   2601  CG  LEU B1760      41.591  24.984  54.621  1.00  0.00           C  
ATOM   2602  CD1 LEU B1760      42.602  26.092  54.372  1.00  0.00           C  
ATOM   2603  CD2 LEU B1760      40.170  25.517  54.512  1.00  0.00           C  
ATOM   2604  N   GLU B1764      42.267  20.650  52.825  1.00  0.00           N  
ATOM   2605  CA  GLU B1764      42.610  19.713  51.764  1.00  0.00           C  
ATOM   2606  C   GLU B1764      41.452  19.029  51.055  1.00  0.00           C  
ATOM   2607  O   GLU B1764      41.266  19.206  49.849  1.00  0.00           O  
ATOM   2608  CB  GLU B1764      43.571  18.651  52.292  1.00  0.00           C  
ATOM   2609  CG  GLU B1764      45.017  19.070  52.185  1.00  0.00           C  
ATOM   2610  CD  GLU B1764      45.451  19.246  50.741  1.00  0.00           C  
ATOM   2611  OE1 GLU B1764      46.516  19.850  50.509  1.00  0.00           O  
ATOM   2612  OE2 GLU B1764      44.729  18.773  49.836  1.00  0.00           O  
ATOM   2613  N   VAL B1765      40.674  18.245  51.790  1.00  0.00           N  
ATOM   2614  CA  VAL B1765      39.556  17.536  51.182  1.00  0.00           C  
ATOM   2615  C   VAL B1765      38.640  18.451  50.373  1.00  0.00           C  
ATOM   2616  O   VAL B1765      38.150  18.059  49.317  1.00  0.00           O  
ATOM   2617  CB  VAL B1765      38.708  16.790  52.245  1.00  0.00           C  
ATOM   2618  CG1 VAL B1765      38.045  17.782  53.183  1.00  0.00           C  
ATOM   2619  CG2 VAL B1765      37.664  15.926  51.557  1.00  0.00           C  
ATOM   2620  N   PHE B1767      38.416  19.668  50.855  1.00  0.00           N  
ATOM   2621  CA  PHE B1767      37.535  20.587  50.146  1.00  0.00           C  
ATOM   2622  C   PHE B1767      38.100  21.071  48.810  1.00  0.00           C  
ATOM   2623  O   PHE B1767      37.555  21.977  48.182  1.00  0.00           O  
ATOM   2624  CB  PHE B1767      37.176  21.778  51.031  1.00  0.00           C  
ATOM   2625  CG  PHE B1767      36.437  21.395  52.278  1.00  0.00           C  
ATOM   2626  CD1 PHE B1767      37.131  21.011  53.423  1.00  0.00           C  
ATOM   2627  CD2 PHE B1767      35.044  21.401  52.308  1.00  0.00           C  
ATOM   2628  CE1 PHE B1767      36.449  20.641  54.577  1.00  0.00           C  
ATOM   2629  CE2 PHE B1767      34.354  21.031  53.458  1.00  0.00           C  
ATOM   2630  CZ  PHE B1767      35.058  20.650  54.598  1.00  0.00           C  
ATOM   2631  N   LYS B1768      39.199  20.462  48.388  1.00  0.00           N  
ATOM   2632  CA  LYS B1768      39.819  20.790  47.116  1.00  0.00           C  
ATOM   2633  C   LYS B1768      39.520  19.638  46.161  1.00  0.00           C  
ATOM   2634  O   LYS B1768      40.170  19.479  45.127  1.00  0.00           O  
ATOM   2635  CB  LYS B1768      41.328  20.967  47.295  1.00  0.00           C  
ATOM   2636  CG  LYS B1768      41.708  22.328  47.855  1.00  0.00           C  
ATOM   2637  CD  LYS B1768      43.048  22.305  48.575  1.00  0.00           C  
ATOM   2638  CE  LYS B1768      44.057  21.542  47.856  1.00  0.00           C  
ATOM   2639  NZ  LYS B1768      45.355  21.529  48.178  1.00  0.00           N  
ATOM   2640  N   TYR B1770      38.528  18.828  46.526  1.00  0.00           N  
ATOM   2641  CA  TYR B1770      38.145  17.686  45.711  1.00  0.00           C  
ATOM   2642  C   TYR B1770      36.641  17.548  45.544  1.00  0.00           C  
ATOM   2643  O   TYR B1770      36.054  16.514  45.862  1.00  0.00           O  
ATOM   2644  CB  TYR B1770      38.744  16.409  46.291  1.00  0.00           C  
ATOM   2645  CG  TYR B1770      40.254  16.407  46.239  1.00  0.00           C  
ATOM   2646  CD1 TYR B1770      40.931  16.109  45.056  1.00  0.00           C  
ATOM   2647  CD2 TYR B1770      41.010  16.750  47.364  1.00  0.00           C  
ATOM   2648  CE1 TYR B1770      42.324  16.152  44.993  1.00  0.00           C  
ATOM   2649  CE2 TYR B1770      42.401  16.798  47.312  1.00  0.00           C  
ATOM   2650  CZ  TYR B1770      43.051  16.498  46.122  1.00  0.00           C  
ATOM   2651  OH  TYR B1770      44.424  16.549  46.064  1.00  0.00           O  
ATOM   2652  N   GLY B1771      36.032  18.618  45.042  1.00  0.00           N  
ATOM   2653  CA  GLY B1771      34.607  18.636  44.786  1.00  0.00           C  
ATOM   2654  C   GLY B1771      33.683  18.154  45.885  1.00  0.00           C  
ATOM   2655  O   GLY B1771      32.722  17.433  45.610  1.00  0.00           O  
ATOM   2656  N   MET B1772      33.956  18.533  47.128  1.00  0.00           N  
ATOM   2657  CA  MET B1772      33.077  18.139  48.219  1.00  0.00           C  
ATOM   2658  C   MET B1772      31.732  18.761  47.846  1.00  0.00           C  
ATOM   2659  O   MET B1772      31.631  19.974  47.658  1.00  0.00           O  
ATOM   2660  CB  MET B1772      33.569  18.717  49.550  1.00  0.00           C  
ATOM   2661  CG  MET B1772      32.931  18.067  50.763  1.00  0.00           C  
ATOM   2662  SD  MET B1772      33.460  16.359  51.035  1.00  0.00           S  
ATOM   2663  CE  MET B1772      34.330  16.574  52.491  1.00  0.00           C  
ATOM   2664  N   PRO B1773      30.683  17.940  47.722  1.00  0.00           N  
ATOM   2665  CA  PRO B1773      29.349  18.429  47.360  1.00  0.00           C  
ATOM   2666  C   PRO B1773      28.637  19.200  48.465  1.00  0.00           C  
ATOM   2667  O   PRO B1773      28.963  19.050  49.641  1.00  0.00           O  
ATOM   2668  CB  PRO B1773      28.612  17.147  47.005  1.00  0.00           C  
ATOM   2669  CG  PRO B1773      29.176  16.184  48.020  1.00  0.00           C  
ATOM   2670  CD  PRO B1773      30.661  16.485  47.965  1.00  0.00           C  
ATOM   2671  N   PRO B1774      27.657  20.046  48.099  1.00  0.00           N  
ATOM   2672  CA  PRO B1774      26.949  20.791  49.143  1.00  0.00           C  
ATOM   2673  C   PRO B1774      26.385  19.788  50.147  1.00  0.00           C  
ATOM   2674  O   PRO B1774      25.731  18.815  49.766  1.00  0.00           O  
ATOM   2675  CB  PRO B1774      25.864  21.537  48.365  1.00  0.00           C  
ATOM   2676  CG  PRO B1774      25.635  20.674  47.166  1.00  0.00           C  
ATOM   2677  CD  PRO B1774      27.035  20.269  46.782  1.00  0.00           C  
ATOM   2678  N   HIS B1775      26.640  20.026  51.427  1.00  0.00           N  
ATOM   2679  CA  HIS B1775      26.190  19.107  52.452  1.00  0.00           C  
ATOM   2680  C   HIS B1775      25.929  19.794  53.775  1.00  0.00           C  
ATOM   2681  O   HIS B1775      26.205  20.981  53.943  1.00  0.00           O  
ATOM   2682  CB  HIS B1775      27.246  18.023  52.647  1.00  0.00           C  
ATOM   2683  CG  HIS B1775      28.581  18.557  53.066  1.00  0.00           C  
ATOM   2684  ND1 HIS B1775      28.890  18.849  54.377  1.00  0.00           N  
ATOM   2685  CD2 HIS B1775      29.682  18.874  52.343  1.00  0.00           C  
ATOM   2686  CE1 HIS B1775      30.123  19.319  54.444  1.00  0.00           C  
ATOM   2687  NE2 HIS B1775      30.625  19.345  53.224  1.00  0.00           N  
ATOM   2688  N   GLY B1776      25.396  19.022  54.712  1.00  0.00           N  
ATOM   2689  CA  GLY B1776      25.099  19.538  56.033  1.00  0.00           C  
ATOM   2690  C   GLY B1776      24.839  18.395  56.996  1.00  0.00           C  
ATOM   2691  O   GLY B1776      24.860  17.231  56.607  1.00  0.00           O  
ATOM   2692  N   GLY B1777      24.594  18.724  58.255  1.00  0.00           N  
ATOM   2693  CA  GLY B1777      24.339  17.692  59.236  1.00  0.00           C  
ATOM   2694  C   GLY B1777      23.929  18.263  60.573  1.00  0.00           C  
ATOM   2695  O   GLY B1777      23.798  19.479  60.738  1.00  0.00           O  
ATOM   2696  N   PHE B1778      23.732  17.374  61.536  1.00  0.00           N  
ATOM   2697  CA  PHE B1778      23.324  17.774  62.871  1.00  0.00           C  
ATOM   2698  C   PHE B1778      23.596  16.635  63.846  1.00  0.00           C  
ATOM   2699  O   PHE B1778      23.871  15.502  63.437  1.00  0.00           O  
ATOM   2700  CB  PHE B1778      21.839  18.153  62.865  1.00  0.00           C  
ATOM   2701  CG  PHE B1778      20.905  17.018  62.506  1.00  0.00           C  
ATOM   2702  CD1 PHE B1778      20.382  16.195  63.500  1.00  0.00           C  
ATOM   2703  CD2 PHE B1778      20.522  16.793  61.183  1.00  0.00           C  
ATOM   2704  CE1 PHE B1778      19.492  15.173  63.190  1.00  0.00           C  
ATOM   2705  CE2 PHE B1778      19.627  15.765  60.866  1.00  0.00           C  
ATOM   2706  CZ  PHE B1778      19.111  14.955  61.873  1.00  0.00           C  
ATOM   2707  N   ALA B1779      23.526  16.942  65.136  1.00  0.00           N  
ATOM   2708  CA  ALA B1779      23.776  15.953  66.171  1.00  0.00           C  
ATOM   2709  C   ALA B1779      22.657  16.018  67.187  1.00  0.00           C  
ATOM   2710  O   ALA B1779      22.119  17.090  67.459  1.00  0.00           O  
ATOM   2711  CB  ALA B1779      25.113  16.232  66.845  1.00  0.00           C  
ATOM   2712  N   ILE B1782      22.307  14.869  67.749  1.00  0.00           N  
ATOM   2713  CA  ILE B1782      21.247  14.809  68.737  1.00  0.00           C  
ATOM   2714  C   ILE B1782      21.791  14.373  70.087  1.00  0.00           C  
ATOM   2715  O   ILE B1782      22.462  13.347  70.193  1.00  0.00           O  
ATOM   2716  CB  ILE B1782      20.145  13.818  68.309  1.00  0.00           C  
ATOM   2717  CG1 ILE B1782      19.553  14.257  66.968  1.00  0.00           C  
ATOM   2718  CG2 ILE B1782      19.071  13.731  69.376  1.00  0.00           C  
ATOM   2719  CD1 ILE B1782      18.381  13.415  66.508  1.00  0.00           C  
ATOM   2720  N   GLY B1783      21.511  15.169  71.114  1.00  0.00           N  
ATOM   2721  CA  GLY B1783      21.958  14.834  72.455  1.00  0.00           C  
ATOM   2722  C   GLY B1783      21.057  13.734  72.965  1.00  0.00           C  
ATOM   2723  O   GLY B1783      19.978  14.004  73.494  1.00  0.00           O  
ATOM   2724  N   ALA B1784      21.500  12.491  72.793  1.00  0.00           N  
ATOM   2725  CA  ALA B1784      20.725  11.328  73.210  1.00  0.00           C  
ATOM   2726  C   ALA B1784      20.140  11.435  74.618  1.00  0.00           C  
ATOM   2727  O   ALA B1784      18.935  11.287  74.793  1.00  0.00           O  
ATOM   2728  CB  ALA B1784      21.586  10.059  73.084  1.00  0.00           C  
ATOM   2729  N   GLU B1785      20.979  11.693  75.618  1.00  0.00           N  
ATOM   2730  CA  GLU B1785      20.481  11.786  76.983  1.00  0.00           C  
ATOM   2731  C   GLU B1785      19.475  12.901  77.230  1.00  0.00           C  
ATOM   2732  O   GLU B1785      18.518  12.710  77.977  1.00  0.00           O  
ATOM   2733  CB  GLU B1785      21.626  11.936  77.984  1.00  0.00           C  
ATOM   2734  CG  GLU B1785      22.389  10.660  78.256  1.00  0.00           C  
ATOM   2735  CD  GLU B1785      23.563  10.490  77.334  1.00  0.00           C  
ATOM   2736  OE1 GLU B1785      23.360  10.560  76.101  1.00  0.00           O  
ATOM   2737  OE2 GLU B1785      24.690  10.300  77.834  1.00  0.00           O  
ATOM   2738  N   ARG B1786      19.688  14.065  76.624  1.00  0.00           N  
ATOM   2739  CA  ARG B1786      18.765  15.186  76.820  1.00  0.00           C  
ATOM   2740  C   ARG B1786      17.399  14.851  76.262  1.00  0.00           C  
ATOM   2741  O   ARG B1786      16.373  15.139  76.880  1.00  0.00           O  
ATOM   2742  CB  ARG B1786      19.282  16.441  76.131  1.00  0.00           C  
ATOM   2743  CG  ARG B1786      20.411  17.095  76.855  1.00  0.00           C  
ATOM   2744  CD  ARG B1786      20.821  18.356  76.146  1.00  0.00           C  
ATOM   2745  NE  ARG B1786      21.794  19.084  76.946  1.00  0.00           N  
ATOM   2746  CZ  ARG B1786      22.376  20.219  76.578  1.00  0.00           C  
ATOM   2747  NH1 ARG B1786      22.090  20.779  75.407  1.00  0.00           N  
ATOM   2748  NH2 ARG B1786      23.251  20.792  77.390  1.00  0.00           N  
ATOM   2749  N   LEU B1787      17.394  14.255  75.077  1.00  0.00           N  
ATOM   2750  CA  LEU B1787      16.148  13.872  74.450  1.00  0.00           C  
ATOM   2751  C   LEU B1787      15.409  12.924  75.384  1.00  0.00           C  
ATOM   2752  O   LEU B1787      14.239  13.130  75.700  1.00  0.00           O  
ATOM   2753  CB  LEU B1787      16.427  13.177  73.120  1.00  0.00           C  
ATOM   2754  CG  LEU B1787      15.241  12.535  72.398  1.00  0.00           C  
ATOM   2755  CD1 LEU B1787      14.114  13.548  72.208  1.00  0.00           C  
ATOM   2756  CD2 LEU B1787      15.735  12.011  71.068  1.00  0.00           C  
ATOM   2757  N   THR B1788      16.119  11.895  75.836  1.00  0.00           N  
ATOM   2758  CA  THR B1788      15.559  10.881  76.728  1.00  0.00           C  
ATOM   2759  C   THR B1788      15.066  11.508  78.020  1.00  0.00           C  
ATOM   2760  O   THR B1788      13.990  11.176  78.515  1.00  0.00           O  
ATOM   2761  CB  THR B1788      16.619   9.804  77.084  1.00  0.00           C  
ATOM   2762  OG1 THR B1788      16.998   9.092  75.900  1.00  0.00           O  
ATOM   2763  CG2 THR B1788      16.073   8.823  78.108  1.00  0.00           C  
ATOM   2764  N   GLN B1789      15.875  12.409  78.564  1.00  0.00           N  
ATOM   2765  CA  GLN B1789      15.547  13.094  79.808  1.00  0.00           C  
ATOM   2766  C   GLN B1789      14.230  13.854  79.691  1.00  0.00           C  
ATOM   2767  O   GLN B1789      13.290  13.628  80.458  1.00  0.00           O  
ATOM   2768  CB  GLN B1789      16.657  14.079  80.166  1.00  0.00           C  
ATOM   2769  CG  GLN B1789      16.496  14.740  81.517  1.00  0.00           C  
ATOM   2770  CD  GLN B1789      16.813  16.219  81.468  1.00  0.00           C  
ATOM   2771  OE1 GLN B1789      17.759  16.642  80.800  1.00  0.00           O  
ATOM   2772  NE2 GLN B1789      16.027  17.016  82.182  1.00  0.00           N  
ATOM   2773  N   LYS B1790      14.170  14.762  78.728  1.00  0.00           N  
ATOM   2774  CA  LYS B1790      12.978  15.560  78.522  1.00  0.00           C  
ATOM   2775  C   LYS B1790      11.765  14.746  78.095  1.00  0.00           C  
ATOM   2776  O   LYS B1790      10.628  15.080  78.437  1.00  0.00           O  
ATOM   2777  CB  LYS B1790      13.270  16.676  77.512  1.00  0.00           C  
ATOM   2778  CG  LYS B1790      13.961  17.865  78.153  1.00  0.00           C  
ATOM   2779  CD  LYS B1790      13.028  18.494  79.191  1.00  0.00           C  
ATOM   2780  CE  LYS B1790      13.718  19.550  80.023  1.00  0.00           C  
ATOM   2781  NZ  LYS B1790      12.751  20.231  80.921  1.00  0.00           N  
ATOM   2782  N   LEU B1791      12.004  13.663  77.367  1.00  0.00           N  
ATOM   2783  CA  LEU B1791      10.920  12.799  76.902  1.00  0.00           C  
ATOM   2784  C   LEU B1791      10.251  12.088  78.070  1.00  0.00           C  
ATOM   2785  O   LEU B1791       9.034  11.916  78.090  1.00  0.00           O  
ATOM   2786  CB  LEU B1791      11.467  11.748  75.935  1.00  0.00           C  
ATOM   2787  CG  LEU B1791      10.461  10.801  75.277  1.00  0.00           C  
ATOM   2788  CD1 LEU B1791       9.623  11.575  74.274  1.00  0.00           C  
ATOM   2789  CD2 LEU B1791      11.199   9.669  74.560  1.00  0.00           C  
ATOM   2790  N   LEU B1792      11.054  11.672  79.043  1.00  0.00           N  
ATOM   2791  CA  LEU B1792      10.533  10.941  80.189  1.00  0.00           C  
ATOM   2792  C   LEU B1792      10.246  11.780  81.432  1.00  0.00           C  
ATOM   2793  O   LEU B1792       9.840  11.243  82.465  1.00  0.00           O  
ATOM   2794  CB  LEU B1792      11.498   9.807  80.543  1.00  0.00           C  
ATOM   2795  CG  LEU B1792      11.735   8.842  79.382  1.00  0.00           C  
ATOM   2796  CD1 LEU B1792      12.803   7.826  79.744  1.00  0.00           C  
ATOM   2797  CD2 LEU B1792      10.426   8.162  79.027  1.00  0.00           C  
ATOM   2798  N   GLY B1793      10.460  13.090  81.335  1.00  0.00           N  
ATOM   2799  CA  GLY B1793      10.206  13.972  82.460  1.00  0.00           C  
ATOM   2800  C   GLY B1793      11.099  13.670  83.644  1.00  0.00           C  
ATOM   2801  O   GLY B1793      10.651  13.654  84.788  1.00  0.00           O  
ATOM   2802  N   LEU B1794      12.376  13.439  83.374  1.00  0.00           N  
ATOM   2803  CA  LEU B1794      13.316  13.117  84.436  1.00  0.00           C  
ATOM   2804  C   LEU B1794      13.951  14.367  85.040  1.00  0.00           C  
ATOM   2805  O   LEU B1794      14.095  15.389  84.365  1.00  0.00           O  
ATOM   2806  CB  LEU B1794      14.405  12.192  83.886  1.00  0.00           C  
ATOM   2807  CG  LEU B1794      13.898  11.022  83.033  1.00  0.00           C  
ATOM   2808  CD1 LEU B1794      15.068  10.356  82.331  1.00  0.00           C  
ATOM   2809  CD2 LEU B1794      13.143  10.033  83.895  1.00  0.00           C  
ATOM   2810  N   PRO B1795      14.329  14.298  86.325  1.00  0.00           N  
ATOM   2811  CA  PRO B1795      14.957  15.406  87.046  1.00  0.00           C  
ATOM   2812  C   PRO B1795      16.086  16.044  86.248  1.00  0.00           C  
ATOM   2813  O   PRO B1795      15.960  17.171  85.772  1.00  0.00           O  
ATOM   2814  CB  PRO B1795      15.465  14.739  88.316  1.00  0.00           C  
ATOM   2815  CG  PRO B1795      14.401  13.728  88.588  1.00  0.00           C  
ATOM   2816  CD  PRO B1795      14.137  13.138  87.216  1.00  0.00           C  
ATOM   2817  N   ASN B1796      17.191  15.316  86.114  1.00  0.00           N  
ATOM   2818  CA  ASN B1796      18.345  15.805  85.371  1.00  0.00           C  
ATOM   2819  C   ASN B1796      18.844  14.771  84.358  1.00  0.00           C  
ATOM   2820  O   ASN B1796      18.383  13.629  84.334  1.00  0.00           O  
ATOM   2821  CB  ASN B1796      19.471  16.184  86.329  1.00  0.00           C  
ATOM   2822  CG  ASN B1796      19.900  15.032  87.200  1.00  0.00           C  
ATOM   2823  OD1 ASN B1796      20.480  14.057  86.720  1.00  0.00           O  
ATOM   2824  ND2 ASN B1796      19.607  15.128  88.494  1.00  0.00           N  
ATOM   2825  N   VAL B1797      19.796  15.185  83.530  1.00  0.00           N  
ATOM   2826  CA  VAL B1797      20.352  14.338  82.486  1.00  0.00           C  
ATOM   2827  C   VAL B1797      21.074  13.078  82.963  1.00  0.00           C  
ATOM   2828  O   VAL B1797      21.170  12.099  82.220  1.00  0.00           O  
ATOM   2829  CB  VAL B1797      21.320  15.156  81.594  1.00  0.00           C  
ATOM   2830  CG1 VAL B1797      22.622  15.414  82.335  1.00  0.00           C  
ATOM   2831  CG2 VAL B1797      21.569  14.433  80.295  1.00  0.00           C  
ATOM   2832  N   ARG B1798      21.578  13.094  84.192  1.00  0.00           N  
ATOM   2833  CA  ARG B1798      22.305  11.940  84.724  1.00  0.00           C  
ATOM   2834  C   ARG B1798      21.423  10.697  84.836  1.00  0.00           C  
ATOM   2835  O   ARG B1798      21.928   9.576  84.910  1.00  0.00           O  
ATOM   2836  CB  ARG B1798      22.904  12.279  86.094  1.00  0.00           C  
ATOM   2837  CG  ARG B1798      23.646  13.613  86.129  1.00  0.00           C  
ATOM   2838  CD  ARG B1798      24.513  13.769  87.377  1.00  0.00           C  
ATOM   2839  NE  ARG B1798      25.728  12.956  87.303  1.00  0.00           N  
ATOM   2840  CZ  ARG B1798      26.684  12.940  88.230  1.00  0.00           C  
ATOM   2841  NH1 ARG B1798      26.571  13.697  89.315  1.00  0.00           N  
ATOM   2842  NH2 ARG B1798      27.757  12.171  88.073  1.00  0.00           N  
ATOM   2843  N   TYR B1799      20.107  10.910  84.846  1.00  0.00           N  
ATOM   2844  CA  TYR B1799      19.130   9.828  84.943  1.00  0.00           C  
ATOM   2845  C   TYR B1799      18.978   9.040  83.644  1.00  0.00           C  
ATOM   2846  O   TYR B1799      18.279   8.028  83.607  1.00  0.00           O  
ATOM   2847  CB  TYR B1799      17.760  10.381  85.352  1.00  0.00           C  
ATOM   2848  CG  TYR B1799      17.630  10.698  86.825  1.00  0.00           C  
ATOM   2849  CD1 TYR B1799      18.511  11.581  87.449  1.00  0.00           C  
ATOM   2850  CD2 TYR B1799      16.637  10.099  87.602  1.00  0.00           C  
ATOM   2851  CE1 TYR B1799      18.412  11.858  88.809  1.00  0.00           C  
ATOM   2852  CE2 TYR B1799      16.528  10.368  88.966  1.00  0.00           C  
ATOM   2853  CZ  TYR B1799      17.421  11.248  89.563  1.00  0.00           C  
ATOM   2854  OH  TYR B1799      17.342  11.514  90.912  1.00  0.00           O  
ATOM   2855  N   ALA B1800      19.624   9.507  82.581  1.00  0.00           N  
ATOM   2856  CA  ALA B1800      19.553   8.841  81.284  1.00  0.00           C  
ATOM   2857  C   ALA B1800      20.918   8.276  80.927  1.00  0.00           C  
ATOM   2858  O   ALA B1800      21.142   7.811  79.810  1.00  0.00           O  
ATOM   2859  CB  ALA B1800      19.105   9.828  80.219  1.00  0.00           C  
ATOM   2860  N   ARG B1801      21.823   8.320  81.896  1.00  0.00           N  
ATOM   2861  CA  ARG B1801      23.189   7.843  81.730  1.00  0.00           C  
ATOM   2862  C   ARG B1801      23.388   6.676  82.709  1.00  0.00           C  
ATOM   2863  O   ARG B1801      22.980   6.763  83.870  1.00  0.00           O  
ATOM   2864  CB  ARG B1801      24.145   8.999  82.052  1.00  0.00           C  
ATOM   2865  CG  ARG B1801      25.606   8.788  81.701  1.00  0.00           C  
ATOM   2866  CD  ARG B1801      25.849   8.877  80.204  1.00  0.00           C  
ATOM   2867  NE  ARG B1801      27.280   8.889  79.888  1.00  0.00           N  
ATOM   2868  CZ  ARG B1801      27.781   8.884  78.655  1.00  0.00           C  
ATOM   2869  NH1 ARG B1801      26.973   8.865  77.603  1.00  0.00           N  
ATOM   2870  NH2 ARG B1801      29.094   8.900  78.474  1.00  0.00           N  
ATOM   2871  N   ALA B1802      23.997   5.588  82.237  1.00  0.00           N  
ATOM   2872  CA  ALA B1802      24.228   4.417  83.081  1.00  0.00           C  
ATOM   2873  C   ALA B1802      25.169   4.734  84.239  1.00  0.00           C  
ATOM   2874  O   ALA B1802      24.841   4.508  85.404  1.00  0.00           O  
ATOM   2875  CB  ALA B1802      24.797   3.269  82.250  1.00  0.00           C  
ATOM   2876  N   PHE B1803      26.343   5.258  83.914  1.00  0.00           N  
ATOM   2877  CA  PHE B1803      27.320   5.597  84.938  1.00  0.00           C  
ATOM   2878  C   PHE B1803      27.838   7.026  84.753  1.00  0.00           C  
ATOM   2879  O   PHE B1803      28.914   7.237  84.188  1.00  0.00           O  
ATOM   2880  CB  PHE B1803      28.495   4.620  84.894  1.00  0.00           C  
ATOM   2881  CG  PHE B1803      28.086   3.171  84.788  1.00  0.00           C  
ATOM   2882  CD1 PHE B1803      27.942   2.562  83.541  1.00  0.00           C  
ATOM   2883  CD2 PHE B1803      27.862   2.412  85.934  1.00  0.00           C  
ATOM   2884  CE1 PHE B1803      27.586   1.223  83.437  1.00  0.00           C  
ATOM   2885  CE2 PHE B1803      27.504   1.072  85.841  1.00  0.00           C  
ATOM   2886  CZ  PHE B1803      27.368   0.475  84.590  1.00  0.00           C  
ATOM   2887  N   PRO B1804      27.075   8.027  85.233  1.00  0.00           N  
ATOM   2888  CA  PRO B1804      27.466   9.437  85.116  1.00  0.00           C  
ATOM   2889  C   PRO B1804      28.811   9.720  85.786  1.00  0.00           C  
ATOM   2890  O   PRO B1804      29.324   8.816  86.485  1.00  0.00           O  
ATOM   2891  CB  PRO B1804      26.320  10.167  85.811  1.00  0.00           C  
ATOM   2892  CG  PRO B1804      25.154   9.265  85.579  1.00  0.00           C  
ATOM   2893  CD  PRO B1804      25.747   7.910  85.859  1.00  0.00           C  
TER
END
