# Supplementary material for: Backbone Brackets and Arginine Tweezers delineate Class I and Class II aminoacyl tRNA synthetases
Source: PLoS Comput Biol. 2018 Apr 16;14(4):e1006101. doi: 10.1371/journal.pcbi.1006101 (PMC5919687; doi:10.1371/journal.pcbi.1006101)
Supplement: S12 File — All structures of Class II aaRS with residues renumbered according to the MSA. (GZ) [file pcbi.1006101.s024.tar.gz › 1nj1_A_renum.pdb]

ATOM      1  N   GLU A 279     -13.944 -89.200 -19.314  1.00  0.00           N  
ATOM      2  CA  GLU A 279     -13.452 -88.009 -18.552  1.00  0.00           C  
ATOM      3  C   GLU A 279     -14.267 -86.773 -18.919  1.00  0.00           C  
ATOM      4  O   GLU A 279     -14.719 -86.038 -18.042  1.00  0.00           O  
ATOM      5  CB  GLU A 279     -11.966 -87.757 -18.845  1.00  0.00           C  
ATOM      6  CG  GLU A 279     -11.607 -87.791 -20.339  1.00  0.00           C  
ATOM      7  CD  GLU A 279     -10.160 -87.364 -20.630  1.00  0.00           C  
ATOM      8  OE1 GLU A 279      -9.223 -87.929 -20.012  1.00  0.00           O  
ATOM      9  OE2 GLU A 279      -9.964 -86.466 -21.488  1.00  0.00           O  
ATOM     10  N   PHE A 281     -14.452 -86.554 -20.218  1.00  0.00           N  
ATOM     11  CA  PHE A 281     -15.222 -85.416 -20.696  1.00  0.00           C  
ATOM     12  C   PHE A 281     -16.657 -85.517 -20.204  1.00  0.00           C  
ATOM     13  O   PHE A 281     -17.194 -84.560 -19.647  1.00  0.00           O  
ATOM     14  CB  PHE A 281     -15.218 -85.352 -22.226  1.00  0.00           C  
ATOM     15  CG  PHE A 281     -16.260 -84.425 -22.793  1.00  0.00           C  
ATOM     16  CD1 PHE A 281     -16.230 -83.063 -22.507  1.00  0.00           C  
ATOM     17  CD2 PHE A 281     -17.300 -84.920 -23.573  1.00  0.00           C  
ATOM     18  CE1 PHE A 281     -17.223 -82.211 -22.986  1.00  0.00           C  
ATOM     19  CE2 PHE A 281     -18.297 -84.074 -24.057  1.00  0.00           C  
ATOM     20  CZ  PHE A 281     -18.257 -82.721 -23.761  1.00  0.00           C  
ATOM     21  N   SER A 282     -17.272 -86.678 -20.414  1.00  0.00           N  
ATOM     22  CA  SER A 282     -18.644 -86.896 -19.984  1.00  0.00           C  
ATOM     23  C   SER A 282     -18.859 -86.427 -18.557  1.00  0.00           C  
ATOM     24  O   SER A 282     -19.757 -85.636 -18.288  1.00  0.00           O  
ATOM     25  CB  SER A 282     -19.013 -88.374 -20.077  1.00  0.00           C  
ATOM     26  OG  SER A 282     -19.020 -88.808 -21.422  1.00  0.00           O  
ATOM     27  N   GLU A 283     -18.036 -86.911 -17.638  1.00  0.00           N  
ATOM     28  CA  GLU A 283     -18.187 -86.521 -16.253  1.00  0.00           C  
ATOM     29  C   GLU A 283     -18.043 -85.011 -16.119  1.00  0.00           C  
ATOM     30  O   GLU A 283     -18.817 -84.363 -15.430  1.00  0.00           O  
ATOM     31  CB  GLU A 283     -17.137 -87.213 -15.387  1.00  0.00           C  
ATOM     32  CG  GLU A 283     -17.616 -87.516 -13.972  1.00  0.00           C  
ATOM     33  CD  GLU A 283     -16.473 -87.637 -12.967  1.00  0.00           C  
ATOM     34  OE1 GLU A 283     -15.487 -88.358 -13.258  1.00  0.00           O  
ATOM     35  OE2 GLU A 283     -16.566 -87.012 -11.881  1.00  0.00           O  
ATOM     36  N   TRP A 291     -17.046 -84.449 -16.784  1.00  0.00           N  
ATOM     37  CA  TRP A 291     -16.805 -83.017 -16.710  1.00  0.00           C  
ATOM     38  C   TRP A 291     -18.050 -82.246 -17.121  1.00  0.00           C  
ATOM     39  O   TRP A 291     -18.512 -81.364 -16.402  1.00  0.00           O  
ATOM     40  CB  TRP A 291     -15.644 -82.631 -17.626  1.00  0.00           C  
ATOM     41  CG  TRP A 291     -15.395 -81.171 -17.643  1.00  0.00           C  
ATOM     42  CD1 TRP A 291     -14.643 -80.457 -16.757  1.00  0.00           C  
ATOM     43  CD2 TRP A 291     -15.962 -80.221 -18.547  1.00  0.00           C  
ATOM     44  NE1 TRP A 291     -14.707 -79.116 -17.051  1.00  0.00           N  
ATOM     45  CE2 TRP A 291     -15.513 -78.944 -18.147  1.00  0.00           C  
ATOM     46  CE3 TRP A 291     -16.808 -80.325 -19.656  1.00  0.00           C  
ATOM     47  CZ2 TRP A 291     -15.884 -77.774 -18.819  1.00  0.00           C  
ATOM     48  CZ3 TRP A 291     -17.179 -79.165 -20.326  1.00  0.00           C  
ATOM     49  CH2 TRP A 291     -16.716 -77.903 -19.904  1.00  0.00           C  
ATOM     50  N   PHE A 292     -18.571 -82.594 -18.293  1.00  0.00           N  
ATOM     51  CA  PHE A 292     -19.760 -81.980 -18.867  1.00  0.00           C  
ATOM     52  C   PHE A 292     -20.929 -82.018 -17.877  1.00  0.00           C  
ATOM     53  O   PHE A 292     -21.447 -80.977 -17.481  1.00  0.00           O  
ATOM     54  CB  PHE A 292     -20.122 -82.724 -20.157  1.00  0.00           C  
ATOM     55  CG  PHE A 292     -21.141 -82.021 -21.017  1.00  0.00           C  
ATOM     56  CD1 PHE A 292     -20.933 -80.718 -21.445  1.00  0.00           C  
ATOM     57  CD2 PHE A 292     -22.289 -82.685 -21.438  1.00  0.00           C  
ATOM     58  CE1 PHE A 292     -21.853 -80.092 -22.281  1.00  0.00           C  
ATOM     59  CE2 PHE A 292     -23.210 -82.069 -22.270  1.00  0.00           C  
ATOM     60  CZ  PHE A 292     -22.992 -80.771 -22.693  1.00  0.00           C  
ATOM     61  N   HIS A 293     -21.329 -83.218 -17.473  1.00  0.00           N  
ATOM     62  CA  HIS A 293     -22.430 -83.387 -16.533  1.00  0.00           C  
ATOM     63  C   HIS A 293     -22.244 -82.601 -15.261  1.00  0.00           C  
ATOM     64  O   HIS A 293     -23.192 -82.024 -14.735  1.00  0.00           O  
ATOM     65  CB  HIS A 293     -22.607 -84.859 -16.179  1.00  0.00           C  
ATOM     66  CG  HIS A 293     -23.357 -85.638 -17.212  1.00  0.00           C  
ATOM     67  ND1 HIS A 293     -24.719 -85.839 -17.149  1.00  0.00           N  
ATOM     68  CD2 HIS A 293     -22.937 -86.259 -18.339  1.00  0.00           C  
ATOM     69  CE1 HIS A 293     -25.106 -86.556 -18.189  1.00  0.00           C  
ATOM     70  NE2 HIS A 293     -24.044 -86.824 -18.928  1.00  0.00           N  
ATOM     71  N   ASN A 296     -21.025 -82.570 -14.752  1.00  0.00           N  
ATOM     72  CA  ASN A 296     -20.797 -81.839 -13.526  1.00  0.00           C  
ATOM     73  C   ASN A 296     -20.879 -80.345 -13.726  1.00  0.00           C  
ATOM     74  O   ASN A 296     -21.415 -79.637 -12.879  1.00  0.00           O  
ATOM     75  CB  ASN A 296     -19.449 -82.216 -12.909  1.00  0.00           C  
ATOM     76  CG  ASN A 296     -19.465 -83.604 -12.288  1.00  0.00           C  
ATOM     77  OD1 ASN A 296     -20.314 -83.915 -11.440  1.00  0.00           O  
ATOM     78  ND2 ASN A 296     -18.527 -84.451 -12.704  1.00  0.00           N  
ATOM     79  N   ILE A 297     -20.360 -79.849 -14.839  1.00  0.00           N  
ATOM     80  CA  ILE A 297     -20.405 -78.414 -15.048  1.00  0.00           C  
ATOM     81  C   ILE A 297     -21.835 -77.941 -15.309  1.00  0.00           C  
ATOM     82  O   ILE A 297     -22.217 -76.857 -14.872  1.00  0.00           O  
ATOM     83  CB  ILE A 297     -19.466 -77.971 -16.199  1.00  0.00           C  
ATOM     84  CG1 ILE A 297     -19.396 -76.448 -16.244  1.00  0.00           C  
ATOM     85  CG2 ILE A 297     -19.952 -78.500 -17.518  1.00  0.00           C  
ATOM     86  CD1 ILE A 297     -18.987 -75.832 -14.925  1.00  0.00           C  
ATOM     87  N   LEU A 298     -22.628 -78.755 -16.002  1.00  0.00           N  
ATOM     88  CA  LEU A 298     -24.004 -78.382 -16.277  1.00  0.00           C  
ATOM     89  C   LEU A 298     -24.719 -78.159 -14.956  1.00  0.00           C  
ATOM     90  O   LEU A 298     -25.569 -77.279 -14.838  1.00  0.00           O  
ATOM     91  CB  LEU A 298     -24.714 -79.468 -17.082  1.00  0.00           C  
ATOM     92  CG  LEU A 298     -24.234 -79.639 -18.526  1.00  0.00           C  
ATOM     93  CD1 LEU A 298     -24.926 -80.830 -19.169  1.00  0.00           C  
ATOM     94  CD2 LEU A 298     -24.501 -78.366 -19.301  1.00  0.00           C  
ATOM     95  N   GLU A 303     -24.358 -78.947 -13.953  1.00  0.00           N  
ATOM     96  CA  GLU A 303     -24.965 -78.819 -12.643  1.00  0.00           C  
ATOM     97  C   GLU A 303     -24.344 -77.707 -11.816  1.00  0.00           C  
ATOM     98  O   GLU A 303     -25.051 -76.852 -11.297  1.00  0.00           O  
ATOM     99  CB  GLU A 303     -24.856 -80.133 -11.879  1.00  0.00           C  
ATOM    100  CG  GLU A 303     -25.127 -79.986 -10.390  1.00  0.00           C  
ATOM    101  CD  GLU A 303     -25.117 -81.316  -9.652  1.00  0.00           C  
ATOM    102  OE1 GLU A 303     -25.132 -81.297  -8.399  1.00  0.00           O  
ATOM    103  OE2 GLU A 303     -25.101 -82.379 -10.317  1.00  0.00           O  
ATOM    104  N   GLU A 305     -23.022 -77.710 -11.691  1.00  0.00           N  
ATOM    105  CA  GLU A 305     -22.361 -76.694 -10.891  1.00  0.00           C  
ATOM    106  C   GLU A 305     -22.654 -75.288 -11.384  1.00  0.00           C  
ATOM    107  O   GLU A 305     -22.937 -74.401 -10.591  1.00  0.00           O  
ATOM    108  CB  GLU A 305     -20.852 -76.910 -10.870  1.00  0.00           C  
ATOM    109  CG  GLU A 305     -20.207 -76.369  -9.601  1.00  0.00           C  
ATOM    110  CD  GLU A 305     -18.704 -76.184  -9.710  1.00  0.00           C  
ATOM    111  OE1 GLU A 305     -18.046 -76.959 -10.444  1.00  0.00           O  
ATOM    112  OE2 GLU A 305     -18.181 -75.261  -9.043  1.00  0.00           O  
ATOM    113  N   ALA A 306     -22.574 -75.086 -12.694  1.00  0.00           N  
ATOM    114  CA  ALA A 306     -22.832 -73.780 -13.281  1.00  0.00           C  
ATOM    115  C   ALA A 306     -24.338 -73.501 -13.384  1.00  0.00           C  
ATOM    116  O   ALA A 306     -24.753 -72.425 -13.826  1.00  0.00           O  
ATOM    117  CB  ALA A 306     -22.180 -73.695 -14.646  1.00  0.00           C  
ATOM    118  N   GLU A 307     -25.144 -74.480 -12.974  1.00  0.00           N  
ATOM    119  CA  GLU A 307     -26.602 -74.372 -12.981  1.00  0.00           C  
ATOM    120  C   GLU A 307     -27.174 -74.010 -14.342  1.00  0.00           C  
ATOM    121  O   GLU A 307     -27.921 -73.048 -14.491  1.00  0.00           O  
ATOM    122  CB  GLU A 307     -27.050 -73.355 -11.933  1.00  0.00           C  
ATOM    123  CG  GLU A 307     -26.649 -73.738 -10.519  1.00  0.00           C  
ATOM    124  CD  GLU A 307     -27.167 -72.768  -9.469  1.00  0.00           C  
ATOM    125  OE1 GLU A 307     -26.944 -71.545  -9.618  1.00  0.00           O  
ATOM    126  OE2 GLU A 307     -27.792 -73.228  -8.486  1.00  0.00           O  
ATOM    127  N   ILE A 308     -26.817 -74.813 -15.332  1.00  0.00           N  
ATOM    128  CA  ILE A 308     -27.263 -74.613 -16.691  1.00  0.00           C  
ATOM    129  C   ILE A 308     -28.577 -75.330 -16.912  1.00  0.00           C  
ATOM    130  O   ILE A 308     -29.562 -74.710 -17.296  1.00  0.00           O  
ATOM    131  CB  ILE A 308     -26.184 -75.105 -17.656  1.00  0.00           C  
ATOM    132  CG1 ILE A 308     -24.974 -74.189 -17.512  1.00  0.00           C  
ATOM    133  CG2 ILE A 308     -26.693 -75.112 -19.089  1.00  0.00           C  
ATOM    134  CD1 ILE A 308     -23.780 -74.646 -18.288  1.00  0.00           C  
ATOM    135  N   ILE A 309     -28.595 -76.637 -16.689  1.00  0.00           N  
ATOM    136  CA  ILE A 309     -29.827 -77.397 -16.831  1.00  0.00           C  
ATOM    137  C   ILE A 309     -29.901 -78.362 -15.667  1.00  0.00           C  
ATOM    138  O   ILE A 309     -28.884 -78.732 -15.105  1.00  0.00           O  
ATOM    139  CB  ILE A 309     -29.889 -78.229 -18.140  1.00  0.00           C  
ATOM    140  CG1 ILE A 309     -28.897 -79.377 -18.070  1.00  0.00           C  
ATOM    141  CG2 ILE A 309     -29.591 -77.354 -19.345  1.00  0.00           C  
ATOM    142  CD1 ILE A 309     -28.987 -80.304 -19.242  1.00  0.00           C  
ATOM    143  N   ASP A 310     -31.109 -78.752 -15.293  1.00  0.00           N  
ATOM    144  CA  ASP A 310     -31.307 -79.700 -14.216  1.00  0.00           C  
ATOM    145  C   ASP A 310     -31.885 -80.908 -14.921  1.00  0.00           C  
ATOM    146  O   ASP A 310     -32.903 -80.798 -15.591  1.00  0.00           O  
ATOM    147  CB  ASP A 310     -32.303 -79.155 -13.202  1.00  0.00           C  
ATOM    148  CG  ASP A 310     -32.367 -79.997 -11.952  1.00  0.00           C  
ATOM    149  OD1 ASP A 310     -32.379 -81.243 -12.077  1.00  0.00           O  
ATOM    150  OD2 ASP A 310     -32.405 -79.415 -10.850  1.00  0.00           O  
ATOM    151  N   GLN A 311     -31.241 -82.059 -14.781  1.00  0.00           N  
ATOM    152  CA  GLN A 311     -31.698 -83.266 -15.464  1.00  0.00           C  
ATOM    153  C   GLN A 311     -32.646 -84.138 -14.661  1.00  0.00           C  
ATOM    154  O   GLN A 311     -33.145 -85.148 -15.164  1.00  0.00           O  
ATOM    155  CB  GLN A 311     -30.494 -84.105 -15.870  1.00  0.00           C  
ATOM    156  CG  GLN A 311     -29.477 -83.361 -16.710  1.00  0.00           C  
ATOM    157  CD  GLN A 311     -28.255 -84.203 -17.003  1.00  0.00           C  
ATOM    158  OE1 GLN A 311     -28.363 -85.315 -17.535  1.00  0.00           O  
ATOM    159  NE2 GLN A 311     -27.082 -83.681 -16.659  1.00  0.00           N  
ATOM    160  N   ARG A 312     -32.909 -83.744 -13.424  1.00  0.00           N  
ATOM    161  CA  ARG A 312     -33.768 -84.531 -12.557  1.00  0.00           C  
ATOM    162  C   ARG A 312     -35.265 -84.519 -12.866  1.00  0.00           C  
ATOM    163  O   ARG A 312     -36.077 -84.716 -11.977  1.00  0.00           O  
ATOM    164  CB  ARG A 312     -33.524 -84.112 -11.103  1.00  0.00           C  
ATOM    165  CG  ARG A 312     -32.096 -84.375 -10.639  1.00  0.00           C  
ATOM    166  CD  ARG A 312     -31.844 -83.820  -9.257  1.00  0.00           C  
ATOM    167  NE  ARG A 312     -31.836 -82.363  -9.241  1.00  0.00           N  
ATOM    168  CZ  ARG A 312     -31.614 -81.627  -8.153  1.00  0.00           C  
ATOM    169  NH1 ARG A 312     -31.382 -82.224  -6.991  1.00  0.00           N  
ATOM    170  NH2 ARG A 312     -31.626 -80.295  -8.220  1.00  0.00           N  
ATOM    171  N   TYR A 313     -35.636 -84.307 -14.120  1.00  0.00           N  
ATOM    172  CA  TYR A 313     -37.048 -84.287 -14.490  1.00  0.00           C  
ATOM    173  C   TYR A 313     -37.539 -85.728 -14.691  1.00  0.00           C  
ATOM    174  O   TYR A 313     -36.871 -86.539 -15.323  1.00  0.00           O  
ATOM    175  CB  TYR A 313     -37.242 -83.464 -15.771  1.00  0.00           C  
ATOM    176  CG  TYR A 313     -38.692 -83.124 -16.067  1.00  0.00           C  
ATOM    177  CD1 TYR A 313     -39.395 -82.227 -15.259  1.00  0.00           C  
ATOM    178  CD2 TYR A 313     -39.372 -83.729 -17.127  1.00  0.00           C  
ATOM    179  CE1 TYR A 313     -40.738 -81.943 -15.494  1.00  0.00           C  
ATOM    180  CE2 TYR A 313     -40.717 -83.455 -17.369  1.00  0.00           C  
ATOM    181  CZ  TYR A 313     -41.394 -82.559 -16.545  1.00  0.00           C  
ATOM    182  OH  TYR A 313     -42.728 -82.290 -16.760  1.00  0.00           O  
ATOM    183  N   PRO A 314     -38.729 -86.055 -14.172  1.00  0.00           N  
ATOM    184  CA  PRO A 314     -39.324 -87.394 -14.273  1.00  0.00           C  
ATOM    185  C   PRO A 314     -39.487 -88.022 -15.649  1.00  0.00           C  
ATOM    186  O   PRO A 314     -39.921 -89.171 -15.753  1.00  0.00           O  
ATOM    187  CB  PRO A 314     -40.660 -87.229 -13.566  1.00  0.00           C  
ATOM    188  CG  PRO A 314     -41.003 -85.799 -13.846  1.00  0.00           C  
ATOM    189  CD  PRO A 314     -39.689 -85.109 -13.579  1.00  0.00           C  
ATOM    190  N   VAL A 315     -39.162 -87.290 -16.708  1.00  0.00           N  
ATOM    191  CA  VAL A 315     -39.295 -87.858 -18.045  1.00  0.00           C  
ATOM    192  C   VAL A 315     -37.955 -87.790 -18.763  1.00  0.00           C  
ATOM    193  O   VAL A 315     -37.400 -86.719 -18.988  1.00  0.00           O  
ATOM    194  CB  VAL A 315     -40.382 -87.131 -18.875  1.00  0.00           C  
ATOM    195  CG1 VAL A 315     -40.580 -87.846 -20.202  1.00  0.00           C  
ATOM    196  CG2 VAL A 315     -41.696 -87.092 -18.100  1.00  0.00           C  
ATOM    197  N   LYS A 316     -37.440 -88.959 -19.111  1.00  0.00           N  
ATOM    198  CA  LYS A 316     -36.153 -89.081 -19.770  1.00  0.00           C  
ATOM    199  C   LYS A 316     -36.041 -88.300 -21.073  1.00  0.00           C  
ATOM    200  O   LYS A 316     -36.922 -88.368 -21.935  1.00  0.00           O  
ATOM    201  CB  LYS A 316     -35.867 -90.560 -20.028  1.00  0.00           C  
ATOM    202  CG  LYS A 316     -34.503 -90.863 -20.624  1.00  0.00           C  
ATOM    203  CD  LYS A 316     -34.358 -92.368 -20.865  1.00  0.00           C  
ATOM    204  CE  LYS A 316     -32.942 -92.740 -21.286  1.00  0.00           C  
ATOM    205  NZ  LYS A 316     -32.792 -94.223 -21.339  1.00  0.00           N  
ATOM    206  N   GLY A 317     -34.947 -87.555 -21.200  1.00  0.00           N  
ATOM    207  CA  GLY A 317     -34.700 -86.794 -22.407  1.00  0.00           C  
ATOM    208  C   GLY A 317     -35.370 -85.442 -22.449  1.00  0.00           C  
ATOM    209  O   GLY A 317     -35.506 -84.837 -23.511  1.00  0.00           O  
ATOM    210  N   MET A 318     -35.790 -84.959 -21.291  1.00  0.00           N  
ATOM    211  CA  MET A 318     -36.453 -83.674 -21.221  1.00  0.00           C  
ATOM    212  C   MET A 318     -35.895 -82.969 -20.023  1.00  0.00           C  
ATOM    213  O   MET A 318     -36.160 -83.353 -18.899  1.00  0.00           O  
ATOM    214  CB  MET A 318     -37.955 -83.885 -21.099  1.00  0.00           C  
ATOM    215  CG  MET A 318     -38.533 -84.420 -22.388  1.00  0.00           C  
ATOM    216  SD  MET A 318     -40.198 -85.022 -22.271  1.00  0.00           S  
ATOM    217  CE  MET A 318     -40.245 -86.100 -23.697  1.00  0.00           C  
ATOM    218  N   HIS A 319     -35.118 -81.928 -20.269  1.00  0.00           N  
ATOM    219  CA  HIS A 319     -34.482 -81.218 -19.187  1.00  0.00           C  
ATOM    220  C   HIS A 319     -34.989 -79.809 -18.955  1.00  0.00           C  
ATOM    221  O   HIS A 319     -35.677 -79.233 -19.791  1.00  0.00           O  
ATOM    222  CB  HIS A 319     -32.978 -81.236 -19.430  1.00  0.00           C  
ATOM    223  CG  HIS A 319     -32.434 -82.619 -19.625  1.00  0.00           C  
ATOM    224  ND1 HIS A 319     -31.627 -82.965 -20.689  1.00  0.00           N  
ATOM    225  CD2 HIS A 319     -32.614 -83.754 -18.906  1.00  0.00           C  
ATOM    226  CE1 HIS A 319     -31.336 -84.254 -20.616  1.00  0.00           C  
ATOM    227  NE2 HIS A 319     -31.922 -84.755 -19.544  1.00  0.00           N  
ATOM    228  N   VAL A 320     -34.635 -79.268 -17.797  1.00  0.00           N  
ATOM    229  CA  VAL A 320     -35.047 -77.945 -17.393  1.00  0.00           C  
ATOM    230  C   VAL A 320     -33.945 -76.925 -17.541  1.00  0.00           C  
ATOM    231  O   VAL A 320     -32.819 -77.165 -17.128  1.00  0.00           O  
ATOM    232  CB  VAL A 320     -35.472 -77.947 -15.929  1.00  0.00           C  
ATOM    233  CG1 VAL A 320     -35.697 -76.536 -15.446  1.00  0.00           C  
ATOM    234  CG2 VAL A 320     -36.709 -78.784 -15.761  1.00  0.00           C  
ATOM    235  N   TRP A 321     -34.268 -75.780 -18.130  1.00  0.00           N  
ATOM    236  CA  TRP A 321     -33.283 -74.722 -18.258  1.00  0.00           C  
ATOM    237  C   TRP A 321     -33.368 -73.862 -17.008  1.00  0.00           C  
ATOM    238  O   TRP A 321     -34.380 -73.215 -16.770  1.00  0.00           O  
ATOM    239  CB  TRP A 321     -33.555 -73.853 -19.486  1.00  0.00           C  
ATOM    240  CG  TRP A 321     -33.118 -74.468 -20.769  1.00  0.00           C  
ATOM    241  CD1 TRP A 321     -33.859 -75.260 -21.592  1.00  0.00           C  
ATOM    242  CD2 TRP A 321     -31.832 -74.335 -21.386  1.00  0.00           C  
ATOM    243  NE1 TRP A 321     -33.117 -75.626 -22.688  1.00  0.00           N  
ATOM    244  CE2 TRP A 321     -31.869 -75.073 -22.587  1.00  0.00           C  
ATOM    245  CE3 TRP A 321     -30.651 -73.664 -21.038  1.00  0.00           C  
ATOM    246  CZ2 TRP A 321     -30.775 -75.162 -23.446  1.00  0.00           C  
ATOM    247  CZ3 TRP A 321     -29.560 -73.754 -21.892  1.00  0.00           C  
ATOM    248  CH2 TRP A 321     -29.631 -74.499 -23.084  1.00  0.00           C  
ATOM    249  N   MET A 322     -32.313 -73.867 -16.205  1.00  0.00           N  
ATOM    250  CA  MET A 322     -32.275 -73.077 -14.991  1.00  0.00           C  
ATOM    251  C   MET A 322     -31.898 -71.647 -15.353  1.00  0.00           C  
ATOM    252  O   MET A 322     -31.399 -71.392 -16.443  1.00  0.00           O  
ATOM    253  CB  MET A 322     -31.268 -73.675 -14.022  1.00  0.00           C  
ATOM    254  CG  MET A 322     -31.530 -75.135 -13.725  1.00  0.00           C  
ATOM    255  SD  MET A 322     -30.576 -75.734 -12.311  1.00  0.00           S  
ATOM    256  CE  MET A 322     -29.198 -76.519 -13.137  1.00  0.00           C  
ATOM    257  N   PRO A 323     -32.109 -70.695 -14.433  1.00  0.00           N  
ATOM    258  CA  PRO A 323     -31.788 -69.294 -14.710  1.00  0.00           C  
ATOM    259  C   PRO A 323     -30.499 -69.033 -15.468  1.00  0.00           C  
ATOM    260  O   PRO A 323     -30.526 -68.403 -16.519  1.00  0.00           O  
ATOM    261  CB  PRO A 323     -31.787 -68.654 -13.325  1.00  0.00           C  
ATOM    262  CG  PRO A 323     -32.769 -69.475 -12.585  1.00  0.00           C  
ATOM    263  CD  PRO A 323     -32.406 -70.876 -13.002  1.00  0.00           C  
ATOM    264  N   HIS A 324     -29.369 -69.505 -14.949  1.00  0.00           N  
ATOM    265  CA  HIS A 324     -28.101 -69.255 -15.630  1.00  0.00           C  
ATOM    266  C   HIS A 324     -28.080 -69.835 -17.047  1.00  0.00           C  
ATOM    267  O   HIS A 324     -27.759 -69.129 -18.010  1.00  0.00           O  
ATOM    268  CB  HIS A 324     -26.921 -69.819 -14.838  1.00  0.00           C  
ATOM    269  CG  HIS A 324     -25.591 -69.408 -15.388  1.00  0.00           C  
ATOM    270  ND1 HIS A 324     -24.450 -70.165 -15.234  1.00  0.00           N  
ATOM    271  CD2 HIS A 324     -25.226 -68.320 -16.107  1.00  0.00           C  
ATOM    272  CE1 HIS A 324     -23.441 -69.564 -15.838  1.00  0.00           C  
ATOM    273  NE2 HIS A 324     -23.885 -68.443 -16.377  1.00  0.00           N  
ATOM    274  N   GLY A 325     -28.411 -71.118 -17.168  1.00  0.00           N  
ATOM    275  CA  GLY A 325     -28.432 -71.738 -18.477  1.00  0.00           C  
ATOM    276  C   GLY A 325     -29.302 -70.923 -19.416  1.00  0.00           C  
ATOM    277  O   GLY A 325     -28.903 -70.607 -20.540  1.00  0.00           O  
ATOM    278  N   PHE A 332     -30.487 -70.546 -18.948  1.00  0.00           N  
ATOM    279  CA  PHE A 332     -31.385 -69.772 -19.787  1.00  0.00           C  
ATOM    280  C   PHE A 332     -30.739 -68.506 -20.319  1.00  0.00           C  
ATOM    281  O   PHE A 332     -30.963 -68.139 -21.464  1.00  0.00           O  
ATOM    282  CB  PHE A 332     -32.667 -69.399 -19.042  1.00  0.00           C  
ATOM    283  CG  PHE A 332     -33.756 -68.903 -19.953  1.00  0.00           C  
ATOM    284  CD1 PHE A 332     -34.660 -69.799 -20.524  1.00  0.00           C  
ATOM    285  CD2 PHE A 332     -33.822 -67.559 -20.311  1.00  0.00           C  
ATOM    286  CE1 PHE A 332     -35.615 -69.368 -21.447  1.00  0.00           C  
ATOM    287  CE2 PHE A 332     -34.761 -67.121 -21.224  1.00  0.00           C  
ATOM    288  CZ  PHE A 332     -35.668 -68.036 -21.801  1.00  0.00           C  
ATOM    289  N   MET A 333     -29.942 -67.834 -19.498  1.00  0.00           N  
ATOM    290  CA  MET A 333     -29.292 -66.608 -19.950  1.00  0.00           C  
ATOM    291  C   MET A 333     -28.302 -66.856 -21.084  1.00  0.00           C  
ATOM    292  O   MET A 333     -28.187 -66.047 -22.005  1.00  0.00           O  
ATOM    293  CB  MET A 333     -28.578 -65.917 -18.794  1.00  0.00           C  
ATOM    294  CG  MET A 333     -29.506 -65.203 -17.852  1.00  0.00           C  
ATOM    295  SD  MET A 333     -28.638 -64.167 -16.658  1.00  0.00           S  
ATOM    296  CE  MET A 333     -28.417 -65.355 -15.267  1.00  0.00           C  
ATOM    297  N   ILE A 334     -27.588 -67.972 -21.016  1.00  0.00           N  
ATOM    298  CA  ILE A 334     -26.621 -68.310 -22.050  1.00  0.00           C  
ATOM    299  C   ILE A 334     -27.367 -68.597 -23.341  1.00  0.00           C  
ATOM    300  O   ILE A 334     -26.995 -68.112 -24.411  1.00  0.00           O  
ATOM    301  CB  ILE A 334     -25.805 -69.534 -21.637  1.00  0.00           C  
ATOM    302  CG1 ILE A 334     -24.889 -69.154 -20.478  1.00  0.00           C  
ATOM    303  CG2 ILE A 334     -25.010 -70.053 -22.806  1.00  0.00           C  
ATOM    304  CD1 ILE A 334     -24.170 -70.321 -19.865  1.00  0.00           C  
ATOM    305  N   ARG A 335     -28.432 -69.385 -23.221  1.00  0.00           N  
ATOM    306  CA  ARG A 335     -29.268 -69.747 -24.356  1.00  0.00           C  
ATOM    307  C   ARG A 335     -29.797 -68.472 -24.993  1.00  0.00           C  
ATOM    308  O   ARG A 335     -29.776 -68.304 -26.209  1.00  0.00           O  
ATOM    309  CB  ARG A 335     -30.430 -70.607 -23.876  1.00  0.00           C  
ATOM    310  CG  ARG A 335     -31.462 -70.917 -24.941  1.00  0.00           C  
ATOM    311  CD  ARG A 335     -32.510 -71.850 -24.367  1.00  0.00           C  
ATOM    312  NE  ARG A 335     -33.535 -72.232 -25.332  1.00  0.00           N  
ATOM    313  CZ  ARG A 335     -34.620 -71.516 -25.616  1.00  0.00           C  
ATOM    314  NH1 ARG A 335     -34.844 -70.357 -25.018  1.00  0.00           N  
ATOM    315  NH2 ARG A 335     -35.504 -71.985 -26.477  1.00  0.00           N  
ATOM    316  N   LYS A 336     -30.257 -67.570 -24.141  1.00  0.00           N  
ATOM    317  CA  LYS A 336     -30.795 -66.299 -24.567  1.00  0.00           C  
ATOM    318  C   LYS A 336     -29.770 -65.529 -25.385  1.00  0.00           C  
ATOM    319  O   LYS A 336     -30.064 -65.101 -26.499  1.00  0.00           O  
ATOM    320  CB  LYS A 336     -31.216 -65.497 -23.331  1.00  0.00           C  
ATOM    321  CG  LYS A 336     -31.745 -64.108 -23.597  1.00  0.00           C  
ATOM    322  CD  LYS A 336     -32.272 -63.490 -22.305  1.00  0.00           C  
ATOM    323  CE  LYS A 336     -32.926 -62.141 -22.550  1.00  0.00           C  
ATOM    324  NZ  LYS A 336     -33.890 -61.779 -21.462  1.00  0.00           N  
ATOM    325  N   ASN A 337     -28.567 -65.353 -24.843  1.00  0.00           N  
ATOM    326  CA  ASN A 337     -27.535 -64.622 -25.570  1.00  0.00           C  
ATOM    327  C   ASN A 337     -27.133 -65.328 -26.853  1.00  0.00           C  
ATOM    328  O   ASN A 337     -26.873 -64.688 -27.871  1.00  0.00           O  
ATOM    329  CB  ASN A 337     -26.298 -64.407 -24.702  1.00  0.00           C  
ATOM    330  CG  ASN A 337     -26.561 -63.486 -23.534  1.00  0.00           C  
ATOM    331  OD1 ASN A 337     -27.336 -62.525 -23.641  1.00  0.00           O  
ATOM    332  ND2 ASN A 337     -25.906 -63.760 -22.412  1.00  0.00           N  
ATOM    333  N   THR A 338     -27.074 -66.650 -26.817  1.00  0.00           N  
ATOM    334  CA  THR A 338     -26.714 -67.373 -28.018  1.00  0.00           C  
ATOM    335  C   THR A 338     -27.740 -67.061 -29.088  1.00  0.00           C  
ATOM    336  O   THR A 338     -27.374 -66.816 -30.238  1.00  0.00           O  
ATOM    337  CB  THR A 338     -26.680 -68.876 -27.779  1.00  0.00           C  
ATOM    338  OG1 THR A 338     -25.684 -69.172 -26.799  1.00  0.00           O  
ATOM    339  CG2 THR A 338     -26.347 -69.607 -29.057  1.00  0.00           C  
ATOM    340  N   LEU A 339     -29.024 -67.052 -28.722  1.00  0.00           N  
ATOM    341  CA  LEU A 339     -30.058 -66.749 -29.710  1.00  0.00           C  
ATOM    342  C   LEU A 339     -30.014 -65.295 -30.192  1.00  0.00           C  
ATOM    343  O   LEU A 339     -30.337 -65.013 -31.344  1.00  0.00           O  
ATOM    344  CB  LEU A 339     -31.446 -67.088 -29.174  1.00  0.00           C  
ATOM    345  CG  LEU A 339     -31.656 -68.582 -28.927  1.00  0.00           C  
ATOM    346  CD1 LEU A 339     -32.935 -68.811 -28.127  1.00  0.00           C  
ATOM    347  CD2 LEU A 339     -31.686 -69.313 -30.249  1.00  0.00           C  
ATOM    348  N   LYS A 340     -29.612 -64.370 -29.332  1.00  0.00           N  
ATOM    349  CA  LYS A 340     -29.529 -62.986 -29.770  1.00  0.00           C  
ATOM    350  C   LYS A 340     -28.548 -62.895 -30.937  1.00  0.00           C  
ATOM    351  O   LYS A 340     -28.830 -62.261 -31.950  1.00  0.00           O  
ATOM    352  CB  LYS A 340     -29.072 -62.076 -28.632  1.00  0.00           C  
ATOM    353  CG  LYS A 340     -30.209 -61.546 -27.773  1.00  0.00           C  
ATOM    354  CD  LYS A 340     -29.697 -60.599 -26.700  1.00  0.00           C  
ATOM    355  CE  LYS A 340     -30.830 -60.093 -25.824  1.00  0.00           C  
ATOM    356  NZ  LYS A 340     -30.337 -59.252 -24.691  1.00  0.00           N  
ATOM    357  N   ILE A 341     -27.396 -63.539 -30.778  1.00  0.00           N  
ATOM    358  CA  ILE A 341     -26.367 -63.564 -31.803  1.00  0.00           C  
ATOM    359  C   ILE A 341     -26.928 -64.175 -33.074  1.00  0.00           C  
ATOM    360  O   ILE A 341     -26.753 -63.627 -34.161  1.00  0.00           O  
ATOM    361  CB  ILE A 341     -25.152 -64.411 -31.360  1.00  0.00           C  
ATOM    362  CG1 ILE A 341     -24.435 -63.733 -30.195  1.00  0.00           C  
ATOM    363  CG2 ILE A 341     -24.192 -64.589 -32.513  1.00  0.00           C  
ATOM    364  CD1 ILE A 341     -23.403 -64.610 -29.528  1.00  0.00           C  
ATOM    365  N   LEU A 342     -27.614 -65.306 -32.937  1.00  0.00           N  
ATOM    366  CA  LEU A 342     -28.180 -65.984 -34.097  1.00  0.00           C  
ATOM    367  C   LEU A 342     -29.190 -65.124 -34.837  1.00  0.00           C  
ATOM    368  O   LEU A 342     -29.139 -65.007 -36.054  1.00  0.00           O  
ATOM    369  CB  LEU A 342     -28.850 -67.292 -33.686  1.00  0.00           C  
ATOM    370  CG  LEU A 342     -29.420 -68.103 -34.853  1.00  0.00           C  
ATOM    371  CD1 LEU A 342     -28.321 -68.382 -35.863  1.00  0.00           C  
ATOM    372  CD2 LEU A 342     -30.007 -69.410 -34.342  1.00  0.00           C  
ATOM    373  N   ARG A 343     -30.107 -64.513 -34.099  1.00  0.00           N  
ATOM    374  CA  ARG A 343     -31.128 -63.689 -34.717  1.00  0.00           C  
ATOM    375  C   ARG A 343     -30.599 -62.439 -35.408  1.00  0.00           C  
ATOM    376  O   ARG A 343     -31.165 -62.023 -36.409  1.00  0.00           O  
ATOM    377  CB  ARG A 343     -32.202 -63.325 -33.691  1.00  0.00           C  
ATOM    378  CG  ARG A 343     -33.051 -64.518 -33.239  1.00  0.00           C  
ATOM    379  CD  ARG A 343     -34.361 -64.027 -32.667  1.00  0.00           C  
ATOM    380  NE  ARG A 343     -35.340 -65.080 -32.387  1.00  0.00           N  
ATOM    381  CZ  ARG A 343     -35.442 -65.741 -31.236  1.00  0.00           C  
ATOM    382  NH1 ARG A 343     -34.613 -65.479 -30.241  1.00  0.00           N  
ATOM    383  NH2 ARG A 343     -36.410 -66.632 -31.061  1.00  0.00           N  
ATOM    384  N   ARG A 344     -29.523 -61.834 -34.904  1.00  0.00           N  
ATOM    385  CA  ARG A 344     -28.986 -60.649 -35.574  1.00  0.00           C  
ATOM    386  C   ARG A 344     -28.689 -61.025 -37.006  1.00  0.00           C  
ATOM    387  O   ARG A 344     -28.956 -60.271 -37.937  1.00  0.00           O  
ATOM    388  CB  ARG A 344     -27.687 -60.165 -34.938  1.00  0.00           C  
ATOM    389  CG  ARG A 344     -27.862 -59.534 -33.593  1.00  0.00           C  
ATOM    390  CD  ARG A 344     -26.531 -59.118 -32.990  1.00  0.00           C  
ATOM    391  NE  ARG A 344     -26.645 -58.951 -31.538  1.00  0.00           N  
ATOM    392  CZ  ARG A 344     -25.622 -58.693 -30.727  1.00  0.00           C  
ATOM    393  NH1 ARG A 344     -24.393 -58.568 -31.224  1.00  0.00           N  
ATOM    394  NH2 ARG A 344     -25.826 -58.564 -29.419  1.00  0.00           N  
ATOM    395  N   ILE A 345     -28.133 -62.214 -37.171  1.00  0.00           N  
ATOM    396  CA  ILE A 345     -27.773 -62.706 -38.477  1.00  0.00           C  
ATOM    397  C   ILE A 345     -28.998 -63.048 -39.288  1.00  0.00           C  
ATOM    398  O   ILE A 345     -29.207 -62.506 -40.373  1.00  0.00           O  
ATOM    399  CB  ILE A 345     -26.890 -63.953 -38.352  1.00  0.00           C  
ATOM    400  CG1 ILE A 345     -25.590 -63.584 -37.644  1.00  0.00           C  
ATOM    401  CG2 ILE A 345     -26.623 -64.551 -39.723  1.00  0.00           C  
ATOM    402  CD1 ILE A 345     -24.749 -64.777 -37.288  1.00  0.00           C  
ATOM    403  N   LEU A 347     -29.809 -63.950 -38.761  1.00  0.00           N  
ATOM    404  CA  LEU A 347     -31.006 -64.377 -39.466  1.00  0.00           C  
ATOM    405  C   LEU A 347     -31.992 -63.263 -39.807  1.00  0.00           C  
ATOM    406  O   LEU A 347     -32.615 -63.299 -40.862  1.00  0.00           O  
ATOM    407  CB  LEU A 347     -31.727 -65.471 -38.672  1.00  0.00           C  
ATOM    408  CG  LEU A 347     -31.041 -66.841 -38.581  1.00  0.00           C  
ATOM    409  CD1 LEU A 347     -31.891 -67.787 -37.728  1.00  0.00           C  
ATOM    410  CD2 LEU A 347     -30.845 -67.418 -39.981  1.00  0.00           C  
ATOM    411  N   ASP A 348     -32.140 -62.270 -38.938  1.00  0.00           N  
ATOM    412  CA  ASP A 348     -33.100 -61.212 -39.220  1.00  0.00           C  
ATOM    413  C   ASP A 348     -32.728 -60.270 -40.364  1.00  0.00           C  
ATOM    414  O   ASP A 348     -33.535 -59.432 -40.768  1.00  0.00           O  
ATOM    415  CB  ASP A 348     -33.425 -60.407 -37.949  1.00  0.00           C  
ATOM    416  CG  ASP A 348     -34.336 -61.175 -36.976  1.00  0.00           C  
ATOM    417  OD1 ASP A 348     -35.092 -62.074 -37.424  1.00  0.00           O  
ATOM    418  OD2 ASP A 348     -34.307 -60.869 -35.761  1.00  0.00           O  
ATOM    419  N   ARG A 349     -31.523 -60.403 -40.905  1.00  0.00           N  
ATOM    420  CA  ARG A 349     -31.130 -59.545 -42.019  1.00  0.00           C  
ATOM    421  C   ARG A 349     -31.962 -59.860 -43.251  1.00  0.00           C  
ATOM    422  O   ARG A 349     -32.383 -58.953 -43.956  1.00  0.00           O  
ATOM    423  CB  ARG A 349     -29.662 -59.741 -42.379  1.00  0.00           C  
ATOM    424  CG  ARG A 349     -28.697 -59.347 -41.302  1.00  0.00           C  
ATOM    425  CD  ARG A 349     -27.327 -59.886 -41.648  1.00  0.00           C  
ATOM    426  NE  ARG A 349     -26.384 -59.753 -40.544  1.00  0.00           N  
ATOM    427  CZ  ARG A 349     -25.256 -60.444 -40.452  1.00  0.00           C  
ATOM    428  NH1 ARG A 349     -24.938 -61.313 -41.401  1.00  0.00           N  
ATOM    429  NH2 ARG A 349     -24.454 -60.272 -39.412  1.00  0.00           N  
ATOM    430  N   ASP A 361     -32.211 -61.142 -43.503  1.00  0.00           N  
ATOM    431  CA  ASP A 361     -32.960 -61.538 -44.689  1.00  0.00           C  
ATOM    432  C   ASP A 361     -34.017 -62.594 -44.463  1.00  0.00           C  
ATOM    433  O   ASP A 361     -34.570 -63.130 -45.422  1.00  0.00           O  
ATOM    434  CB  ASP A 361     -31.993 -62.027 -45.778  1.00  0.00           C  
ATOM    435  CG  ASP A 361     -30.983 -60.954 -46.189  1.00  0.00           C  
ATOM    436  OD1 ASP A 361     -31.386 -59.946 -46.829  1.00  0.00           O  
ATOM    437  OD2 ASP A 361     -29.782 -61.110 -45.856  1.00  0.00           O  
ATOM    438  N   HIS A 362     -34.293 -62.912 -43.206  1.00  0.00           N  
ATOM    439  CA  HIS A 362     -35.314 -63.906 -42.898  1.00  0.00           C  
ATOM    440  C   HIS A 362     -36.416 -63.260 -42.073  1.00  0.00           C  
ATOM    441  O   HIS A 362     -36.175 -62.284 -41.369  1.00  0.00           O  
ATOM    442  CB  HIS A 362     -34.731 -65.073 -42.100  1.00  0.00           C  
ATOM    443  CG  HIS A 362     -33.742 -65.901 -42.856  1.00  0.00           C  
ATOM    444  ND1 HIS A 362     -32.448 -65.491 -43.083  1.00  0.00           N  
ATOM    445  CD2 HIS A 362     -33.849 -67.137 -43.401  1.00  0.00           C  
ATOM    446  CE1 HIS A 362     -31.795 -66.441 -43.731  1.00  0.00           C  
ATOM    447  NE2 HIS A 362     -32.622 -67.451 -43.936  1.00  0.00           N  
ATOM    448  N   GLU A 363     -37.622 -63.807 -42.161  1.00  0.00           N  
ATOM    449  CA  GLU A 363     -38.750 -63.288 -41.399  1.00  0.00           C  
ATOM    450  C   GLU A 363     -39.145 -64.336 -40.370  1.00  0.00           C  
ATOM    451  O   GLU A 363     -39.531 -65.447 -40.728  1.00  0.00           O  
ATOM    452  CB  GLU A 363     -39.947 -63.002 -42.314  1.00  0.00           C  
ATOM    453  CG  GLU A 363     -39.700 -61.975 -43.428  1.00  0.00           C  
ATOM    454  CD  GLU A 363     -40.929 -61.772 -44.320  1.00  0.00           C  
ATOM    455  OE1 GLU A 363     -41.828 -60.974 -43.957  1.00  0.00           O  
ATOM    456  OE2 GLU A 363     -41.004 -62.424 -45.384  1.00  0.00           O  
ATOM    457  N   GLU A 364     -39.062 -63.985 -39.093  1.00  0.00           N  
ATOM    458  CA  GLU A 364     -39.421 -64.934 -38.063  1.00  0.00           C  
ATOM    459  C   GLU A 364     -40.925 -65.125 -38.023  1.00  0.00           C  
ATOM    460  O   GLU A 364     -41.681 -64.175 -38.203  1.00  0.00           O  
ATOM    461  CB  GLU A 364     -38.906 -64.475 -36.695  1.00  0.00           C  
ATOM    462  CG  GLU A 364     -38.962 -65.568 -35.643  1.00  0.00           C  
ATOM    463  CD  GLU A 364     -38.092 -65.288 -34.413  1.00  0.00           C  
ATOM    464  OE1 GLU A 364     -37.527 -64.172 -34.309  1.00  0.00           O  
ATOM    465  OE2 GLU A 364     -37.984 -66.192 -33.546  1.00  0.00           O  
ATOM    466  N   VAL A 365     -41.348 -66.368 -37.808  1.00  0.00           N  
ATOM    467  CA  VAL A 365     -42.755 -66.711 -37.719  1.00  0.00           C  
ATOM    468  C   VAL A 365     -42.906 -67.666 -36.541  1.00  0.00           C  
ATOM    469  O   VAL A 365     -41.983 -67.846 -35.762  1.00  0.00           O  
ATOM    470  CB  VAL A 365     -43.247 -67.422 -39.004  1.00  0.00           C  
ATOM    471  CG1 VAL A 365     -43.071 -66.510 -40.220  1.00  0.00           C  
ATOM    472  CG2 VAL A 365     -42.479 -68.716 -39.203  1.00  0.00           C  
ATOM    473  N   LEU A 366     -44.077 -68.267 -36.400  1.00  0.00           N  
ATOM    474  CA  LEU A 366     -44.310 -69.209 -35.327  1.00  0.00           C  
ATOM    475  C   LEU A 366     -45.516 -70.045 -35.688  1.00  0.00           C  
ATOM    476  O   LEU A 366     -46.643 -69.554 -35.669  1.00  0.00           O  
ATOM    477  CB  LEU A 366     -44.548 -68.493 -33.995  1.00  0.00           C  
ATOM    478  CG  LEU A 366     -44.776 -69.427 -32.794  1.00  0.00           C  
ATOM    479  CD1 LEU A 366     -43.672 -70.461 -32.727  1.00  0.00           C  
ATOM    480  CD2 LEU A 366     -44.820 -68.629 -31.504  1.00  0.00           C  
ATOM    481  N   PHE A 368     -45.265 -71.310 -36.033  1.00  0.00           N  
ATOM    482  CA  PHE A 368     -46.317 -72.235 -36.410  1.00  0.00           C  
ATOM    483  C   PHE A 368     -46.668 -73.129 -35.248  1.00  0.00           C  
ATOM    484  O   PHE A 368     -45.969 -73.152 -34.247  1.00  0.00           O  
ATOM    485  CB  PHE A 368     -45.892 -73.082 -37.600  1.00  0.00           C  
ATOM    486  CG  PHE A 368     -46.004 -72.378 -38.915  1.00  0.00           C  
ATOM    487  CD1 PHE A 368     -45.142 -71.344 -39.243  1.00  0.00           C  
ATOM    488  CD2 PHE A 368     -46.964 -72.769 -39.840  1.00  0.00           C  
ATOM    489  CE1 PHE A 368     -45.229 -70.713 -40.478  1.00  0.00           C  
ATOM    490  CE2 PHE A 368     -47.057 -72.141 -41.075  1.00  0.00           C  
ATOM    491  CZ  PHE A 368     -46.185 -71.112 -41.395  1.00  0.00           C  
ATOM    492  N   PRO A 370     -47.771 -73.874 -35.367  1.00  0.00           N  
ATOM    493  CA  PRO A 370     -48.245 -74.782 -34.324  1.00  0.00           C  
ATOM    494  C   PRO A 370     -47.297 -75.927 -34.006  1.00  0.00           C  
ATOM    495  O   PRO A 370     -46.358 -76.222 -34.750  1.00  0.00           O  
ATOM    496  CB  PRO A 370     -49.573 -75.295 -34.890  1.00  0.00           C  
ATOM    497  CG  PRO A 370     -50.027 -74.166 -35.772  1.00  0.00           C  
ATOM    498  CD  PRO A 370     -48.749 -73.794 -36.467  1.00  0.00           C  
ATOM    499  N   LEU A 371     -47.579 -76.588 -32.896  1.00  0.00           N  
ATOM    500  CA  LEU A 371     -46.795 -77.715 -32.447  1.00  0.00           C  
ATOM    501  C   LEU A 371     -47.369 -79.019 -32.967  1.00  0.00           C  
ATOM    502  O   LEU A 371     -46.625 -79.941 -33.288  1.00  0.00           O  
ATOM    503  CB  LEU A 371     -46.797 -77.770 -30.925  1.00  0.00           C  
ATOM    504  CG  LEU A 371     -46.202 -79.045 -30.339  1.00  0.00           C  
ATOM    505  CD1 LEU A 371     -44.691 -78.920 -30.339  1.00  0.00           C  
ATOM    506  CD2 LEU A 371     -46.721 -79.264 -28.935  1.00  0.00           C  
ATOM    507  N   LEU A 372     -48.695 -79.094 -33.047  1.00  0.00           N  
ATOM    508  CA  LEU A 372     -49.379 -80.313 -33.466  1.00  0.00           C  
ATOM    509  C   LEU A 372     -49.678 -80.465 -34.941  1.00  0.00           C  
ATOM    510  O   LEU A 372     -50.120 -79.525 -35.600  1.00  0.00           O  
ATOM    511  CB  LEU A 372     -50.669 -80.459 -32.674  1.00  0.00           C  
ATOM    512  CG  LEU A 372     -50.440 -80.581 -31.172  1.00  0.00           C  
ATOM    513  CD1 LEU A 372     -51.764 -80.553 -30.432  1.00  0.00           C  
ATOM    514  CD2 LEU A 372     -49.697 -81.870 -30.896  1.00  0.00           C  
ATOM    515  N   VAL A 373     -49.435 -81.675 -35.444  1.00  0.00           N  
ATOM    516  CA  VAL A 373     -49.666 -82.011 -36.846  1.00  0.00           C  
ATOM    517  C   VAL A 373     -50.542 -83.242 -36.918  1.00  0.00           C  
ATOM    518  O   VAL A 373     -50.283 -84.238 -36.244  1.00  0.00           O  
ATOM    519  CB  VAL A 373     -48.374 -82.361 -37.585  1.00  0.00           C  
ATOM    520  CG1 VAL A 373     -48.530 -82.045 -39.055  1.00  0.00           C  
ATOM    521  CG2 VAL A 373     -47.213 -81.628 -36.982  1.00  0.00           C  
ATOM    522  N   PRO A 374     -51.587 -83.194 -37.746  1.00  0.00           N  
ATOM    523  CA  PRO A 374     -52.532 -84.298 -37.934  1.00  0.00           C  
ATOM    524  C   PRO A 374     -51.951 -85.353 -38.867  1.00  0.00           C  
ATOM    525  O   PRO A 374     -51.215 -85.007 -39.786  1.00  0.00           O  
ATOM    526  CB  PRO A 374     -53.732 -83.595 -38.540  1.00  0.00           C  
ATOM    527  CG  PRO A 374     -53.072 -82.564 -39.417  1.00  0.00           C  
ATOM    528  CD  PRO A 374     -51.999 -82.009 -38.519  1.00  0.00           C  
ATOM    529  N   GLU A 375     -52.275 -86.628 -38.636  1.00  0.00           N  
ATOM    530  CA  GLU A 375     -51.767 -87.715 -39.483  1.00  0.00           C  
ATOM    531  C   GLU A 375     -51.882 -87.351 -40.949  1.00  0.00           C  
ATOM    532  O   GLU A 375     -50.934 -87.478 -41.711  1.00  0.00           O  
ATOM    533  CB  GLU A 375     -52.548 -89.004 -39.256  1.00  0.00           C  
ATOM    534  CG  GLU A 375     -52.309 -89.668 -37.922  1.00  0.00           C  
ATOM    535  CD  GLU A 375     -52.962 -91.043 -37.837  1.00  0.00           C  
ATOM    536  OE1 GLU A 375     -54.191 -91.133 -38.073  1.00  0.00           O  
ATOM    537  OE2 GLU A 375     -52.245 -92.027 -37.531  1.00  0.00           O  
ATOM    538  N   ASP A 376     -53.070 -86.908 -41.331  1.00  0.00           N  
ATOM    539  CA  ASP A 376     -53.355 -86.501 -42.697  1.00  0.00           C  
ATOM    540  C   ASP A 376     -52.175 -85.752 -43.329  1.00  0.00           C  
ATOM    541  O   ASP A 376     -51.658 -86.155 -44.368  1.00  0.00           O  
ATOM    542  CB  ASP A 376     -54.604 -85.612 -42.698  1.00  0.00           C  
ATOM    543  CG  ASP A 376     -55.047 -85.213 -44.100  1.00  0.00           C  
ATOM    544  OD1 ASP A 376     -56.003 -84.408 -44.215  1.00  0.00           O  
ATOM    545  OD2 ASP A 376     -54.446 -85.704 -45.084  1.00  0.00           O  
ATOM    546  N   GLU A 377     -51.752 -84.664 -42.692  1.00  0.00           N  
ATOM    547  CA  GLU A 377     -50.649 -83.851 -43.196  1.00  0.00           C  
ATOM    548  C   GLU A 377     -49.289 -84.507 -43.030  1.00  0.00           C  
ATOM    549  O   GLU A 377     -48.477 -84.513 -43.949  1.00  0.00           O  
ATOM    550  CB  GLU A 377     -50.615 -82.499 -42.484  1.00  0.00           C  
ATOM    551  CG  GLU A 377     -51.860 -81.662 -42.656  1.00  0.00           C  
ATOM    552  CD  GLU A 377     -52.173 -81.394 -44.108  1.00  0.00           C  
ATOM    553  OE1 GLU A 377     -51.244 -81.013 -44.855  1.00  0.00           O  
ATOM    554  OE2 GLU A 377     -53.350 -81.559 -44.498  1.00  0.00           O  
ATOM    555  N   LEU A 378     -49.041 -85.044 -41.843  1.00  0.00           N  
ATOM    556  CA  LEU A 378     -47.769 -85.682 -41.544  1.00  0.00           C  
ATOM    557  C   LEU A 378     -47.400 -86.780 -42.534  1.00  0.00           C  
ATOM    558  O   LEU A 378     -46.345 -86.722 -43.166  1.00  0.00           O  
ATOM    559  CB  LEU A 378     -47.790 -86.256 -40.125  1.00  0.00           C  
ATOM    560  CG  LEU A 378     -46.492 -86.910 -39.638  1.00  0.00           C  
ATOM    561  CD1 LEU A 378     -45.365 -85.885 -39.634  1.00  0.00           C  
ATOM    562  CD2 LEU A 378     -46.698 -87.476 -38.244  1.00  0.00           C  
ATOM    563  N   ALA A 388     -48.275 -87.774 -42.667  1.00  0.00           N  
ATOM    564  CA  ALA A 388     -48.039 -88.905 -43.558  1.00  0.00           C  
ATOM    565  C   ALA A 388     -48.301 -88.593 -45.028  1.00  0.00           C  
ATOM    566  O   ALA A 388     -48.483 -89.502 -45.839  1.00  0.00           O  
ATOM    567  CB  ALA A 388     -48.890 -90.091 -43.121  1.00  0.00           C  
ATOM    568  N   LYS A 389     -48.305 -87.311 -45.373  1.00  0.00           N  
ATOM    569  CA  LYS A 389     -48.558 -86.907 -46.749  1.00  0.00           C  
ATOM    570  C   LYS A 389     -47.312 -87.044 -47.624  1.00  0.00           C  
ATOM    571  O   LYS A 389     -47.405 -87.012 -48.850  1.00  0.00           O  
ATOM    572  CB  LYS A 389     -49.083 -85.467 -46.782  1.00  0.00           C  
ATOM    573  CG  LYS A 389     -49.751 -85.082 -48.090  1.00  0.00           C  
ATOM    574  CD  LYS A 389     -50.381 -83.703 -48.007  1.00  0.00           C  
ATOM    575  CE  LYS A 389     -51.046 -83.319 -49.322  1.00  0.00           C  
ATOM    576  NZ  LYS A 389     -51.634 -81.951 -49.278  1.00  0.00           N  
ATOM    577  N   GLU A 396     -46.150 -87.204 -46.997  1.00  0.00           N  
ATOM    578  CA  GLU A 396     -44.903 -87.364 -47.746  1.00  0.00           C  
ATOM    579  C   GLU A 396     -44.471 -88.832 -47.793  1.00  0.00           C  
ATOM    580  O   GLU A 396     -44.677 -89.581 -46.842  1.00  0.00           O  
ATOM    581  CB  GLU A 396     -43.786 -86.521 -47.124  1.00  0.00           C  
ATOM    582  CG  GLU A 396     -42.390 -86.808 -47.697  1.00  0.00           C  
ATOM    583  CD  GLU A 396     -42.145 -86.224 -49.080  1.00  0.00           C  
ATOM    584  OE1 GLU A 396     -42.269 -84.988 -49.241  1.00  0.00           O  
ATOM    585  OE2 GLU A 396     -41.811 -87.006 -50.000  1.00  0.00           O  
ATOM    586  N   ALA A 397     -43.868 -89.236 -48.906  1.00  0.00           N  
ATOM    587  CA  ALA A 397     -43.422 -90.613 -49.073  1.00  0.00           C  
ATOM    588  C   ALA A 397     -42.301 -90.994 -48.109  1.00  0.00           C  
ATOM    589  O   ALA A 397     -42.524 -91.712 -47.135  1.00  0.00           O  
ATOM    590  CB  ALA A 397     -42.969 -90.841 -50.516  1.00  0.00           C  
ATOM    591  N   ILE A 398     -41.097 -90.499 -48.380  1.00  0.00           N  
ATOM    592  CA  ILE A 398     -39.933 -90.818 -47.559  1.00  0.00           C  
ATOM    593  C   ILE A 398     -39.866 -90.085 -46.218  1.00  0.00           C  
ATOM    594  O   ILE A 398     -39.430 -90.664 -45.218  1.00  0.00           O  
ATOM    595  CB  ILE A 398     -38.620 -90.552 -48.344  1.00  0.00           C  
ATOM    596  CG1 ILE A 398     -38.674 -91.257 -49.706  1.00  0.00           C  
ATOM    597  CG2 ILE A 398     -37.422 -91.067 -47.545  1.00  0.00           C  
ATOM    598  CD1 ILE A 398     -37.451 -91.033 -50.581  1.00  0.00           C  
ATOM    599  N   HIS A 399     -40.291 -88.822 -46.199  1.00  0.00           N  
ATOM    600  CA  HIS A 399     -40.275 -88.015 -44.975  1.00  0.00           C  
ATOM    601  C   HIS A 399     -41.012 -88.728 -43.841  1.00  0.00           C  
ATOM    602  O   HIS A 399     -40.483 -88.859 -42.736  1.00  0.00           O  
ATOM    603  CB  HIS A 399     -40.921 -86.645 -45.236  1.00  0.00           C  
ATOM    604  CG  HIS A 399     -40.836 -85.691 -44.084  1.00  0.00           C  
ATOM    605  ND1 HIS A 399     -39.656 -85.094 -43.693  1.00  0.00           N  
ATOM    606  CD2 HIS A 399     -41.791 -85.213 -43.250  1.00  0.00           C  
ATOM    607  CE1 HIS A 399     -39.888 -84.291 -42.670  1.00  0.00           C  
ATOM    608  NE2 HIS A 399     -41.176 -84.345 -42.381  1.00  0.00           N  
ATOM    609  N   VAL A 404     -42.229 -89.191 -44.118  1.00  0.00           N  
ATOM    610  CA  VAL A 404     -43.030 -89.894 -43.116  1.00  0.00           C  
ATOM    611  C   VAL A 404     -42.357 -91.193 -42.672  1.00  0.00           C  
ATOM    612  O   VAL A 404     -42.422 -91.565 -41.495  1.00  0.00           O  
ATOM    613  CB  VAL A 404     -44.432 -90.225 -43.660  1.00  0.00           C  
ATOM    614  CG1 VAL A 404     -45.307 -90.806 -42.551  1.00  0.00           C  
ATOM    615  CG2 VAL A 404     -45.052 -88.977 -44.235  1.00  0.00           C  
ATOM    616  N   LYS A 406     -41.721 -91.878 -43.623  1.00  0.00           N  
ATOM    617  CA  LYS A 406     -41.020 -93.127 -43.346  1.00  0.00           C  
ATOM    618  C   LYS A 406     -39.827 -92.842 -42.441  1.00  0.00           C  
ATOM    619  O   LYS A 406     -39.459 -93.667 -41.603  1.00  0.00           O  
ATOM    620  CB  LYS A 406     -40.522 -93.761 -44.645  1.00  0.00           C  
ATOM    621  CG  LYS A 406     -39.666 -94.996 -44.422  1.00  0.00           C  
ATOM    622  CD  LYS A 406     -38.926 -95.404 -45.686  1.00  0.00           C  
ATOM    623  CE  LYS A 406     -37.953 -96.548 -45.413  1.00  0.00           C  
ATOM    624  NZ  LYS A 406     -37.161 -96.914 -46.623  1.00  0.00           N  
ATOM    625  N   GLY A 486     -39.235 -91.662 -42.623  1.00  0.00           N  
ATOM    626  CA  GLY A 486     -38.082 -91.257 -41.836  1.00  0.00           C  
ATOM    627  C   GLY A 486     -38.353 -90.991 -40.363  1.00  0.00           C  
ATOM    628  O   GLY A 486     -37.483 -91.223 -39.519  1.00  0.00           O  
ATOM    629  N   PHE A 487     -39.550 -90.499 -40.048  1.00  0.00           N  
ATOM    630  CA  PHE A 487     -39.917 -90.214 -38.662  1.00  0.00           C  
ATOM    631  C   PHE A 487     -41.067 -91.118 -38.183  1.00  0.00           C  
ATOM    632  O   PHE A 487     -41.718 -90.836 -37.175  1.00  0.00           O  
ATOM    633  CB  PHE A 487     -40.307 -88.731 -38.505  1.00  0.00           C  
ATOM    634  CG  PHE A 487     -39.188 -87.760 -38.817  1.00  0.00           C  
ATOM    635  CD1 PHE A 487     -39.010 -87.265 -40.108  1.00  0.00           C  
ATOM    636  CD2 PHE A 487     -38.306 -87.343 -37.818  1.00  0.00           C  
ATOM    637  CE1 PHE A 487     -37.971 -86.366 -40.401  1.00  0.00           C  
ATOM    638  CE2 PHE A 487     -37.265 -86.447 -38.101  1.00  0.00           C  
ATOM    639  CZ  PHE A 487     -37.099 -85.959 -39.395  1.00  0.00           C  
ATOM    640  N   GLU A 488     -41.301 -92.207 -38.907  1.00  0.00           N  
ATOM    641  CA  GLU A 488     -42.356 -93.160 -38.578  1.00  0.00           C  
ATOM    642  C   GLU A 488     -42.595 -93.379 -37.083  1.00  0.00           C  
ATOM    643  O   GLU A 488     -43.619 -92.963 -36.542  1.00  0.00           O  
ATOM    644  CB  GLU A 488     -42.052 -94.511 -39.234  1.00  0.00           C  
ATOM    645  CG  GLU A 488     -42.643 -94.697 -40.625  1.00  0.00           C  
ATOM    646  CD  GLU A 488     -44.161 -94.826 -40.604  1.00  0.00           C  
ATOM    647  OE1 GLU A 488     -44.674 -95.716 -39.887  1.00  0.00           O  
ATOM    648  OE2 GLU A 488     -44.841 -94.042 -41.306  1.00  0.00           O  
ATOM    649  N   ASP A 495     -41.650 -94.045 -36.424  1.00  0.00           N  
ATOM    650  CA  ASP A 495     -41.777 -94.350 -35.002  1.00  0.00           C  
ATOM    651  C   ASP A 495     -40.911 -93.442 -34.153  1.00  0.00           C  
ATOM    652  O   ASP A 495     -40.459 -93.832 -33.076  1.00  0.00           O  
ATOM    653  CB  ASP A 495     -41.385 -95.808 -34.722  1.00  0.00           C  
ATOM    654  CG  ASP A 495     -41.716 -96.741 -35.881  1.00  0.00           C  
ATOM    655  OD1 ASP A 495     -42.885 -96.752 -36.330  1.00  0.00           O  
ATOM    656  OD2 ASP A 495     -40.804 -97.466 -36.343  1.00  0.00           O  
ATOM    657  N   GLU A 496     -40.670 -92.234 -34.644  1.00  0.00           N  
ATOM    658  CA  GLU A 496     -39.866 -91.270 -33.907  1.00  0.00           C  
ATOM    659  C   GLU A 496     -40.761 -90.117 -33.472  1.00  0.00           C  
ATOM    660  O   GLU A 496     -40.307 -89.154 -32.856  1.00  0.00           O  
ATOM    661  CB  GLU A 496     -38.723 -90.758 -34.787  1.00  0.00           C  
ATOM    662  CG  GLU A 496     -37.706 -91.835 -35.158  1.00  0.00           C  
ATOM    663  CD  GLU A 496     -36.565 -91.301 -36.013  1.00  0.00           C  
ATOM    664  OE1 GLU A 496     -35.908 -90.318 -35.592  1.00  0.00           O  
ATOM    665  OE2 GLU A 496     -36.325 -91.872 -37.103  1.00  0.00           O  
ATOM    666  N   VAL A 497     -42.045 -90.254 -33.780  1.00  0.00           N  
ATOM    667  CA  VAL A 497     -43.054 -89.251 -33.475  1.00  0.00           C  
ATOM    668  C   VAL A 497     -43.934 -89.582 -32.269  1.00  0.00           C  
ATOM    669  O   VAL A 497     -44.366 -90.717 -32.116  1.00  0.00           O  
ATOM    670  CB  VAL A 497     -43.965 -89.058 -34.698  1.00  0.00           C  
ATOM    671  CG1 VAL A 497     -45.222 -88.347 -34.304  1.00  0.00           C  
ATOM    672  CG2 VAL A 497     -43.232 -88.274 -35.763  1.00  0.00           C  
ATOM    673  N   TYR A 498     -44.190 -88.591 -31.413  1.00  0.00           N  
ATOM    674  CA  TYR A 498     -45.070 -88.782 -30.255  1.00  0.00           C  
ATOM    675  C   TYR A 498     -46.484 -88.480 -30.744  1.00  0.00           C  
ATOM    676  O   TYR A 498     -46.687 -87.531 -31.503  1.00  0.00           O  
ATOM    677  CB  TYR A 498     -44.744 -87.808 -29.124  1.00  0.00           C  
ATOM    678  CG  TYR A 498     -43.540 -88.147 -28.277  1.00  0.00           C  
ATOM    679  CD1 TYR A 498     -42.275 -87.659 -28.597  1.00  0.00           C  
ATOM    680  CD2 TYR A 498     -43.680 -88.908 -27.114  1.00  0.00           C  
ATOM    681  CE1 TYR A 498     -41.177 -87.914 -27.775  1.00  0.00           C  
ATOM    682  CE2 TYR A 498     -42.593 -89.170 -26.285  1.00  0.00           C  
ATOM    683  CZ  TYR A 498     -41.344 -88.669 -26.617  1.00  0.00           C  
ATOM    684  OH  TYR A 498     -40.268 -88.906 -25.786  1.00  0.00           O  
ATOM    685  N   TRP A 499     -47.464 -89.265 -30.307  1.00  0.00           N  
ATOM    686  CA  TRP A 499     -48.839 -89.042 -30.752  1.00  0.00           C  
ATOM    687  C   TRP A 499     -49.837 -88.695 -29.655  1.00  0.00           C  
ATOM    688  O   TRP A 499     -49.910 -89.390 -28.638  1.00  0.00           O  
ATOM    689  CB  TRP A 499     -49.377 -90.277 -31.484  1.00  0.00           C  
ATOM    690  CG  TRP A 499     -48.714 -90.580 -32.771  1.00  0.00           C  
ATOM    691  CD1 TRP A 499     -47.701 -91.462 -32.984  1.00  0.00           C  
ATOM    692  CD2 TRP A 499     -49.012 -89.996 -34.038  1.00  0.00           C  
ATOM    693  NE1 TRP A 499     -47.347 -91.468 -34.310  1.00  0.00           N  
ATOM    694  CE2 TRP A 499     -48.137 -90.574 -34.980  1.00  0.00           C  
ATOM    695  CE3 TRP A 499     -49.936 -89.035 -34.470  1.00  0.00           C  
ATOM    696  CZ2 TRP A 499     -48.155 -90.225 -36.330  1.00  0.00           C  
ATOM    697  CZ3 TRP A 499     -49.955 -88.686 -35.815  1.00  0.00           C  
ATOM    698  CH2 TRP A 499     -49.068 -89.282 -36.728  1.00  0.00           C  
ATOM    699  N   VAL A 500     -50.602 -87.621 -29.857  1.00  0.00           N  
ATOM    700  CA  VAL A 500     -51.639 -87.277 -28.892  1.00  0.00           C  
ATOM    701  C   VAL A 500     -52.863 -87.946 -29.504  1.00  0.00           C  
ATOM    702  O   VAL A 500     -53.142 -87.786 -30.693  1.00  0.00           O  
ATOM    703  CB  VAL A 500     -51.877 -85.735 -28.740  1.00  0.00           C  
ATOM    704  CG1 VAL A 500     -50.549 -85.003 -28.717  1.00  0.00           C  
ATOM    705  CG2 VAL A 500     -52.775 -85.212 -29.833  1.00  0.00           C  
ATOM    706  N   THR A 501     -53.575 -88.718 -28.697  1.00  0.00           N  
ATOM    707  CA  THR A 501     -54.735 -89.446 -29.179  1.00  0.00           C  
ATOM    708  C   THR A 501     -56.028 -89.041 -28.491  1.00  0.00           C  
ATOM    709  O   THR A 501     -57.109 -89.197 -29.053  1.00  0.00           O  
ATOM    710  CB  THR A 501     -54.527 -90.949 -28.982  1.00  0.00           C  
ATOM    711  OG1 THR A 501     -54.232 -91.205 -27.604  1.00  0.00           O  
ATOM    712  CG2 THR A 501     -53.358 -91.438 -29.827  1.00  0.00           C  
ATOM    713  N   HIS A 502     -55.919 -88.516 -27.279  1.00  0.00           N  
ATOM    714  CA  HIS A 502     -57.102 -88.117 -26.547  1.00  0.00           C  
ATOM    715  C   HIS A 502     -57.127 -86.658 -26.162  1.00  0.00           C  
ATOM    716  O   HIS A 502     -56.097 -86.062 -25.852  1.00  0.00           O  
ATOM    717  CB  HIS A 502     -57.250 -88.950 -25.279  1.00  0.00           C  
ATOM    718  CG  HIS A 502     -57.362 -90.418 -25.533  1.00  0.00           C  
ATOM    719  ND1 HIS A 502     -56.290 -91.189 -25.924  1.00  0.00           N  
ATOM    720  CD2 HIS A 502     -58.423 -91.256 -25.460  1.00  0.00           C  
ATOM    721  CE1 HIS A 502     -56.684 -92.440 -26.079  1.00  0.00           C  
ATOM    722  NE2 HIS A 502     -57.974 -92.508 -25.804  1.00  0.00           N  
ATOM    723  N   GLY A 503     -58.332 -86.100 -26.192  1.00  0.00           N  
ATOM    724  CA  GLY A 503     -58.558 -84.723 -25.805  1.00  0.00           C  
ATOM    725  C   GLY A 503     -59.422 -84.842 -24.566  1.00  0.00           C  
ATOM    726  O   GLY A 503     -60.647 -84.845 -24.647  1.00  0.00           O  
ATOM    727  N   GLY A 578     -58.780 -84.960 -23.412  1.00  0.00           N  
ATOM    728  CA  GLY A 578     -59.521 -85.117 -22.178  1.00  0.00           C  
ATOM    729  C   GLY A 578     -59.783 -86.600 -22.034  1.00  0.00           C  
ATOM    730  O   GLY A 578     -58.858 -87.402 -22.146  1.00  0.00           O  
ATOM    731  N   LEU A 648     -61.033 -86.979 -21.804  1.00  0.00           N  
ATOM    732  CA  LEU A 648     -61.366 -88.390 -21.669  1.00  0.00           C  
ATOM    733  C   LEU A 648     -61.709 -88.981 -23.033  1.00  0.00           C  
ATOM    734  O   LEU A 648     -61.552 -90.180 -23.261  1.00  0.00           O  
ATOM    735  CB  LEU A 648     -62.550 -88.565 -20.716  1.00  0.00           C  
ATOM    736  CG  LEU A 648     -62.324 -88.180 -19.248  1.00  0.00           C  
ATOM    737  CD1 LEU A 648     -63.660 -88.192 -18.508  1.00  0.00           C  
ATOM    738  CD2 LEU A 648     -61.332 -89.140 -18.595  1.00  0.00           C  
ATOM    739  N   SER A 649     -62.165 -88.127 -23.942  1.00  0.00           N  
ATOM    740  CA  SER A 649     -62.545 -88.569 -25.277  1.00  0.00           C  
ATOM    741  C   SER A 649     -61.379 -88.698 -26.252  1.00  0.00           C  
ATOM    742  O   SER A 649     -60.467 -87.879 -26.272  1.00  0.00           O  
ATOM    743  CB  SER A 649     -63.608 -87.627 -25.854  1.00  0.00           C  
ATOM    744  OG  SER A 649     -63.208 -86.272 -25.753  1.00  0.00           O  
ATOM    745  N   LYS A 650     -61.426 -89.744 -27.064  1.00  0.00           N  
ATOM    746  CA  LYS A 650     -60.397 -90.005 -28.053  1.00  0.00           C  
ATOM    747  C   LYS A 650     -60.615 -89.134 -29.285  1.00  0.00           C  
ATOM    748  O   LYS A 650     -61.714 -89.080 -29.834  1.00  0.00           O  
ATOM    749  CB  LYS A 650     -60.425 -91.483 -28.443  1.00  0.00           C  
ATOM    750  CG  LYS A 650     -59.565 -91.842 -29.636  1.00  0.00           C  
ATOM    751  CD  LYS A 650     -59.596 -93.339 -29.900  1.00  0.00           C  
ATOM    752  CE  LYS A 650     -58.774 -93.700 -31.129  1.00  0.00           C  
ATOM    753  NZ  LYS A 650     -58.734 -95.171 -31.357  1.00  0.00           N  
ATOM    754  N   LEU A 651     -59.560 -88.449 -29.712  1.00  0.00           N  
ATOM    755  CA  LEU A 651     -59.627 -87.578 -30.880  1.00  0.00           C  
ATOM    756  C   LEU A 651     -59.952 -88.386 -32.128  1.00  0.00           C  
ATOM    757  O   LEU A 651     -59.451 -89.493 -32.312  1.00  0.00           O  
ATOM    758  CB  LEU A 651     -58.292 -86.858 -31.077  1.00  0.00           C  
ATOM    759  CG  LEU A 651     -57.759 -86.061 -29.886  1.00  0.00           C  
ATOM    760  CD1 LEU A 651     -56.389 -85.511 -30.222  1.00  0.00           C  
ATOM    761  CD2 LEU A 651     -58.722 -84.935 -29.542  1.00  0.00           C  
ATOM    762  N   GLN A 652     -60.787 -87.831 -32.992  1.00  0.00           N  
ATOM    763  CA  GLN A 652     -61.147 -88.533 -34.211  1.00  0.00           C  
ATOM    764  C   GLN A 652     -60.067 -88.351 -35.264  1.00  0.00           C  
ATOM    765  O   GLN A 652     -60.264 -88.657 -36.437  1.00  0.00           O  
ATOM    766  CB  GLN A 652     -62.488 -88.019 -34.742  1.00  0.00           C  
ATOM    767  CG  GLN A 652     -63.663 -88.294 -33.806  1.00  0.00           C  
ATOM    768  CD  GLN A 652     -64.975 -88.484 -34.554  1.00  0.00           C  
ATOM    769  OE1 GLN A 652     -65.446 -87.580 -35.251  1.00  0.00           O  
ATOM    770  NE2 GLN A 652     -65.570 -89.670 -34.415  1.00  0.00           N  
ATOM    771  N   ARG A 653     -58.911 -87.871 -34.831  1.00  0.00           N  
ATOM    772  CA  ARG A 653     -57.810 -87.625 -35.746  1.00  0.00           C  
ATOM    773  C   ARG A 653     -56.550 -87.468 -34.896  1.00  0.00           C  
ATOM    774  O   ARG A 653     -56.408 -86.491 -34.166  1.00  0.00           O  
ATOM    775  CB  ARG A 653     -58.113 -86.341 -36.519  1.00  0.00           C  
ATOM    776  CG  ARG A 653     -57.420 -86.153 -37.850  1.00  0.00           C  
ATOM    777  CD  ARG A 653     -57.846 -84.798 -38.421  1.00  0.00           C  
ATOM    778  NE  ARG A 653     -57.158 -84.430 -39.658  1.00  0.00           N  
ATOM    779  CZ  ARG A 653     -57.141 -83.196 -40.163  1.00  0.00           C  
ATOM    780  NH1 ARG A 653     -57.772 -82.210 -39.534  1.00  0.00           N  
ATOM    781  NH2 ARG A 653     -56.489 -82.943 -41.295  1.00  0.00           N  
ATOM    782  N   LYS A 654     -55.651 -88.444 -34.975  1.00  0.00           N  
ATOM    783  CA  LYS A 654     -54.411 -88.401 -34.208  1.00  0.00           C  
ATOM    784  C   LYS A 654     -53.617 -87.140 -34.517  1.00  0.00           C  
ATOM    785  O   LYS A 654     -53.598 -86.668 -35.656  1.00  0.00           O  
ATOM    786  CB  LYS A 654     -53.524 -89.609 -34.530  1.00  0.00           C  
ATOM    787  CG  LYS A 654     -54.048 -90.952 -34.067  1.00  0.00           C  
ATOM    788  CD  LYS A 654     -52.979 -92.037 -34.228  1.00  0.00           C  
ATOM    789  CE  LYS A 654     -53.451 -93.374 -33.650  1.00  0.00           C  
ATOM    790  NZ  LYS A 654     -52.346 -94.378 -33.520  1.00  0.00           N  
ATOM    791  N   LEU A 655     -52.954 -86.602 -33.500  1.00  0.00           N  
ATOM    792  CA  LEU A 655     -52.128 -85.415 -33.679  1.00  0.00           C  
ATOM    793  C   LEU A 655     -50.712 -85.723 -33.210  1.00  0.00           C  
ATOM    794  O   LEU A 655     -50.505 -86.237 -32.108  1.00  0.00           O  
ATOM    795  CB  LEU A 655     -52.700 -84.231 -32.892  1.00  0.00           C  
ATOM    796  CG  LEU A 655     -54.093 -83.736 -33.287  1.00  0.00           C  
ATOM    797  CD1 LEU A 655     -54.507 -82.615 -32.363  1.00  0.00           C  
ATOM    798  CD2 LEU A 655     -54.084 -83.265 -34.729  1.00  0.00           C  
ATOM    799  N   ALA A 656     -49.740 -85.402 -34.053  1.00  0.00           N  
ATOM    800  CA  ALA A 656     -48.347 -85.657 -33.738  1.00  0.00           C  
ATOM    801  C   ALA A 656     -47.599 -84.409 -33.313  1.00  0.00           C  
ATOM    802  O   ALA A 656     -47.800 -83.344 -33.886  1.00  0.00           O  
ATOM    803  CB  ALA A 656     -47.658 -86.255 -34.946  1.00  0.00           C  
ATOM    804  N   LEU A 657     -46.741 -84.536 -32.307  1.00  0.00           N  
ATOM    805  CA  LEU A 657     -45.936 -83.403 -31.890  1.00  0.00           C  
ATOM    806  C   LEU A 657     -44.919 -83.244 -33.022  1.00  0.00           C  
ATOM    807  O   LEU A 657     -44.371 -84.222 -33.517  1.00  0.00           O  
ATOM    808  CB  LEU A 657     -45.209 -83.693 -30.578  1.00  0.00           C  
ATOM    809  CG  LEU A 657     -46.007 -84.123 -29.342  1.00  0.00           C  
ATOM    810  CD1 LEU A 657     -45.099 -84.024 -28.124  1.00  0.00           C  
ATOM    811  CD2 LEU A 657     -47.215 -83.242 -29.132  1.00  0.00           C  
ATOM    812  N   ARG A 658     -44.670 -82.018 -33.448  1.00  0.00           N  
ATOM    813  CA  ARG A 658     -43.742 -81.807 -34.540  1.00  0.00           C  
ATOM    814  C   ARG A 658     -42.324 -82.325 -34.249  1.00  0.00           C  
ATOM    815  O   ARG A 658     -41.772 -82.095 -33.177  1.00  0.00           O  
ATOM    816  CB  ARG A 658     -43.682 -80.312 -34.894  1.00  0.00           C  
ATOM    817  CG  ARG A 658     -43.140 -79.474 -33.750  1.00  0.00           C  
ATOM    818  CD  ARG A 658     -43.231 -77.976 -33.939  1.00  0.00           C  
ATOM    819  NE  ARG A 658     -43.058 -77.361 -32.632  1.00  0.00           N  
ATOM    820  CZ  ARG A 658     -43.421 -76.124 -32.311  1.00  0.00           C  
ATOM    821  NH1 ARG A 658     -43.981 -75.331 -33.213  1.00  0.00           N  
ATOM    822  NH2 ARG A 658     -43.265 -75.698 -31.064  1.00  0.00           N  
ATOM    823  N   PRO A 659     -41.734 -83.056 -35.208  1.00  0.00           N  
ATOM    824  CA  PRO A 659     -40.382 -83.613 -35.110  1.00  0.00           C  
ATOM    825  C   PRO A 659     -39.514 -82.565 -35.786  1.00  0.00           C  
ATOM    826  O   PRO A 659     -38.339 -82.380 -35.491  1.00  0.00           O  
ATOM    827  CB  PRO A 659     -40.453 -84.878 -35.965  1.00  0.00           C  
ATOM    828  CG  PRO A 659     -41.939 -85.068 -36.254  1.00  0.00           C  
ATOM    829  CD  PRO A 659     -42.459 -83.681 -36.322  1.00  0.00           C  
ATOM    830  N   THR A 660     -40.155 -81.892 -36.725  1.00  0.00           N  
ATOM    831  CA  THR A 660     -39.576 -80.836 -37.533  1.00  0.00           C  
ATOM    832  C   THR A 660     -40.856 -80.308 -38.173  1.00  0.00           C  
ATOM    833  O   THR A 660     -41.857 -81.017 -38.188  1.00  0.00           O  
ATOM    834  CB  THR A 660     -38.589 -81.409 -38.565  1.00  0.00           C  
ATOM    835  OG1 THR A 660     -38.082 -80.344 -39.372  1.00  0.00           O  
ATOM    836  CG2 THR A 660     -39.261 -82.453 -39.435  1.00  0.00           C  
ATOM    837  N   SER A 661     -40.848 -79.100 -38.714  1.00  0.00           N  
ATOM    838  CA  SER A 661     -42.098 -78.554 -39.212  1.00  0.00           C  
ATOM    839  C   SER A 661     -42.475 -78.535 -40.692  1.00  0.00           C  
ATOM    840  O   SER A 661     -43.392 -77.805 -41.068  1.00  0.00           O  
ATOM    841  CB  SER A 661     -42.246 -77.145 -38.648  1.00  0.00           C  
ATOM    842  OG  SER A 661     -42.116 -77.160 -37.234  1.00  0.00           O  
ATOM    843  N   GLU A 662     -41.812 -79.324 -41.531  1.00  0.00           N  
ATOM    844  CA  GLU A 662     -42.154 -79.318 -42.947  1.00  0.00           C  
ATOM    845  C   GLU A 662     -43.639 -79.561 -43.152  1.00  0.00           C  
ATOM    846  O   GLU A 662     -44.308 -78.809 -43.848  1.00  0.00           O  
ATOM    847  CB  GLU A 662     -41.382 -80.395 -43.715  1.00  0.00           C  
ATOM    848  CG  GLU A 662     -39.918 -80.101 -43.964  1.00  0.00           C  
ATOM    849  CD  GLU A 662     -39.107 -80.083 -42.690  1.00  0.00           C  
ATOM    850  OE1 GLU A 662     -39.520 -80.743 -41.714  1.00  0.00           O  
ATOM    851  OE2 GLU A 662     -38.049 -79.421 -42.672  1.00  0.00           O  
ATOM    852  N   THR A 663     -44.154 -80.618 -42.544  1.00  0.00           N  
ATOM    853  CA  THR A 663     -45.558 -80.954 -42.698  1.00  0.00           C  
ATOM    854  C   THR A 663     -46.501 -79.981 -42.003  1.00  0.00           C  
ATOM    855  O   THR A 663     -47.715 -80.057 -42.180  1.00  0.00           O  
ATOM    856  CB  THR A 663     -45.828 -82.365 -42.188  1.00  0.00           C  
ATOM    857  OG1 THR A 663     -45.693 -82.396 -40.765  1.00  0.00           O  
ATOM    858  CG2 THR A 663     -44.821 -83.321 -42.786  1.00  0.00           C  
ATOM    859  N   VAL A 664     -45.950 -79.064 -41.218  1.00  0.00           N  
ATOM    860  CA  VAL A 664     -46.765 -78.076 -40.525  1.00  0.00           C  
ATOM    861  C   VAL A 664     -46.885 -76.808 -41.345  1.00  0.00           C  
ATOM    862  O   VAL A 664     -47.965 -76.270 -41.501  1.00  0.00           O  
ATOM    863  CB  VAL A 664     -46.156 -77.686 -39.175  1.00  0.00           C  
ATOM    864  CG1 VAL A 664     -46.991 -76.607 -38.527  1.00  0.00           C  
ATOM    865  CG2 VAL A 664     -46.066 -78.899 -38.279  1.00  0.00           C  
ATOM    866  N   MET A 665     -45.763 -76.345 -41.874  1.00  0.00           N  
ATOM    867  CA  MET A 665     -45.723 -75.116 -42.647  1.00  0.00           C  
ATOM    868  C   MET A 665     -46.011 -75.240 -44.132  1.00  0.00           C  
ATOM    869  O   MET A 665     -46.558 -74.325 -44.741  1.00  0.00           O  
ATOM    870  CB  MET A 665     -44.347 -74.473 -42.538  1.00  0.00           C  
ATOM    871  CG  MET A 665     -43.784 -74.363 -41.166  1.00  0.00           C  
ATOM    872  SD  MET A 665     -42.123 -73.723 -41.331  1.00  0.00           S  
ATOM    873  CE  MET A 665     -41.857 -73.038 -39.710  1.00  0.00           C  
ATOM    874  N   TYR A 666     -45.613 -76.349 -44.734  1.00  0.00           N  
ATOM    875  CA  TYR A 666     -45.793 -76.476 -46.164  1.00  0.00           C  
ATOM    876  C   TYR A 666     -47.217 -76.409 -46.666  1.00  0.00           C  
ATOM    877  O   TYR A 666     -47.484 -75.744 -47.668  1.00  0.00           O  
ATOM    878  CB  TYR A 666     -45.045 -77.708 -46.659  1.00  0.00           C  
ATOM    879  CG  TYR A 666     -43.556 -77.496 -46.500  1.00  0.00           C  
ATOM    880  CD1 TYR A 666     -43.066 -76.263 -46.061  1.00  0.00           C  
ATOM    881  CD2 TYR A 666     -42.637 -78.505 -46.774  1.00  0.00           C  
ATOM    882  CE1 TYR A 666     -41.706 -76.037 -45.897  1.00  0.00           C  
ATOM    883  CE2 TYR A 666     -41.266 -78.287 -46.613  1.00  0.00           C  
ATOM    884  CZ  TYR A 666     -40.811 -77.048 -46.173  1.00  0.00           C  
ATOM    885  OH  TYR A 666     -39.467 -76.801 -45.993  1.00  0.00           O  
ATOM    886  N   PRO A 667     -48.159 -77.078 -45.988  1.00  0.00           N  
ATOM    887  CA  PRO A 667     -49.513 -76.957 -46.522  1.00  0.00           C  
ATOM    888  C   PRO A 667     -49.932 -75.486 -46.480  1.00  0.00           C  
ATOM    889  O   PRO A 667     -50.658 -75.006 -47.347  1.00  0.00           O  
ATOM    890  CB  PRO A 667     -50.332 -77.863 -45.603  1.00  0.00           C  
ATOM    891  CG  PRO A 667     -49.551 -77.899 -44.350  1.00  0.00           C  
ATOM    892  CD  PRO A 667     -48.125 -77.968 -44.821  1.00  0.00           C  
ATOM    893  N   MET A 668     -49.426 -74.767 -45.486  1.00  0.00           N  
ATOM    894  CA  MET A 668     -49.717 -73.351 -45.328  1.00  0.00           C  
ATOM    895  C   MET A 668     -48.985 -72.537 -46.400  1.00  0.00           C  
ATOM    896  O   MET A 668     -49.465 -71.485 -46.832  1.00  0.00           O  
ATOM    897  CB  MET A 668     -49.275 -72.894 -43.939  1.00  0.00           C  
ATOM    898  CG  MET A 668     -49.885 -71.584 -43.465  1.00  0.00           C  
ATOM    899  SD  MET A 668     -51.623 -71.728 -42.931  1.00  0.00           S  
ATOM    900  CE  MET A 668     -51.922 -73.570 -42.980  1.00  0.00           C  
ATOM    901  N   PHE A 669     -47.815 -73.011 -46.821  1.00  0.00           N  
ATOM    902  CA  PHE A 669     -47.044 -72.313 -47.854  1.00  0.00           C  
ATOM    903  C   PHE A 669     -47.779 -72.384 -49.179  1.00  0.00           C  
ATOM    904  O   PHE A 669     -47.667 -71.495 -50.017  1.00  0.00           O  
ATOM    905  CB  PHE A 669     -45.659 -72.938 -48.023  1.00  0.00           C  
ATOM    906  CG  PHE A 669     -44.676 -72.535 -46.966  1.00  0.00           C  
ATOM    907  CD1 PHE A 669     -43.375 -73.028 -46.993  1.00  0.00           C  
ATOM    908  CD2 PHE A 669     -45.038 -71.649 -45.955  1.00  0.00           C  
ATOM    909  CE1 PHE A 669     -42.447 -72.646 -46.031  1.00  0.00           C  
ATOM    910  CE2 PHE A 669     -44.116 -71.257 -44.986  1.00  0.00           C  
ATOM    911  CZ  PHE A 669     -42.817 -71.759 -45.025  1.00  0.00           C  
ATOM    912  N   ALA A 670     -48.529 -73.463 -49.357  1.00  0.00           N  
ATOM    913  CA  ALA A 670     -49.303 -73.666 -50.566  1.00  0.00           C  
ATOM    914  C   ALA A 670     -50.259 -72.492 -50.745  1.00  0.00           C  
ATOM    915  O   ALA A 670     -50.530 -72.076 -51.869  1.00  0.00           O  
ATOM    916  CB  ALA A 670     -50.083 -74.968 -50.469  1.00  0.00           C  
ATOM    917  N   LEU A 671     -50.764 -71.962 -49.633  1.00  0.00           N  
ATOM    918  CA  LEU A 671     -51.686 -70.833 -49.673  1.00  0.00           C  
ATOM    919  C   LEU A 671     -50.968 -69.499 -49.819  1.00  0.00           C  
ATOM    920  O   LEU A 671     -51.366 -68.661 -50.617  1.00  0.00           O  
ATOM    921  CB  LEU A 671     -52.540 -70.794 -48.410  1.00  0.00           C  
ATOM    922  CG  LEU A 671     -53.432 -72.001 -48.127  1.00  0.00           C  
ATOM    923  CD1 LEU A 671     -54.113 -71.823 -46.781  1.00  0.00           C  
ATOM    924  CD2 LEU A 671     -54.458 -72.148 -49.236  1.00  0.00           C  
ATOM    925  N   TRP A 672     -49.910 -69.294 -49.050  1.00  0.00           N  
ATOM    926  CA  TRP A 672     -49.196 -68.032 -49.122  1.00  0.00           C  
ATOM    927  C   TRP A 672     -48.543 -67.771 -50.468  1.00  0.00           C  
ATOM    928  O   TRP A 672     -48.337 -66.621 -50.837  1.00  0.00           O  
ATOM    929  CB  TRP A 672     -48.120 -67.954 -48.037  1.00  0.00           C  
ATOM    930  CG  TRP A 672     -48.641 -67.986 -46.640  1.00  0.00           C  
ATOM    931  CD1 TRP A 672     -49.943 -68.096 -46.245  1.00  0.00           C  
ATOM    932  CD2 TRP A 672     -47.863 -67.923 -45.444  1.00  0.00           C  
ATOM    933  NE1 TRP A 672     -50.021 -68.105 -44.877  1.00  0.00           N  
ATOM    934  CE2 TRP A 672     -48.758 -68.001 -44.360  1.00  0.00           C  
ATOM    935  CE3 TRP A 672     -46.493 -67.809 -45.184  1.00  0.00           C  
ATOM    936  CZ2 TRP A 672     -48.329 -67.967 -43.037  1.00  0.00           C  
ATOM    937  CZ3 TRP A 672     -46.068 -67.774 -43.874  1.00  0.00           C  
ATOM    938  CH2 TRP A 672     -46.982 -67.854 -42.813  1.00  0.00           C  
ATOM    939  N   VAL A 676     -48.204 -68.822 -51.203  1.00  0.00           N  
ATOM    940  CA  VAL A 676     -47.550 -68.625 -52.493  1.00  0.00           C  
ATOM    941  C   VAL A 676     -48.512 -68.618 -53.678  1.00  0.00           C  
ATOM    942  O   VAL A 676     -49.308 -69.545 -53.861  1.00  0.00           O  
ATOM    943  CB  VAL A 676     -46.479 -69.695 -52.737  1.00  0.00           C  
ATOM    944  CG1 VAL A 676     -45.755 -69.411 -54.041  1.00  0.00           C  
ATOM    945  CG2 VAL A 676     -45.502 -69.718 -51.577  1.00  0.00           C  
ATOM    946  N   ARG A 677     -48.423 -67.563 -54.484  1.00  0.00           N  
ATOM    947  CA  ARG A 677     -49.276 -67.411 -55.654  1.00  0.00           C  
ATOM    948  C   ARG A 677     -48.502 -66.920 -56.867  1.00  0.00           C  
ATOM    949  O   ARG A 677     -48.435 -67.603 -57.884  1.00  0.00           O  
ATOM    950  CB  ARG A 677     -50.427 -66.447 -55.346  1.00  0.00           C  
ATOM    951  CG  ARG A 677     -51.406 -66.976 -54.303  1.00  0.00           C  
ATOM    952  CD  ARG A 677     -51.955 -68.338 -54.724  1.00  0.00           C  
ATOM    953  NE  ARG A 677     -52.753 -68.983 -53.681  1.00  0.00           N  
ATOM    954  CZ  ARG A 677     -53.195 -70.240 -53.742  1.00  0.00           C  
ATOM    955  NH1 ARG A 677     -52.920 -70.998 -54.798  1.00  0.00           N  
ATOM    956  NH2 ARG A 677     -53.911 -70.744 -52.745  1.00  0.00           N  
ATOM    957  N   SER A 678     -47.908 -65.740 -56.759  1.00  0.00           N  
ATOM    958  CA  SER A 678     -47.156 -65.173 -57.870  1.00  0.00           C  
ATOM    959  C   SER A 678     -45.653 -65.142 -57.653  1.00  0.00           C  
ATOM    960  O   SER A 678     -45.179 -65.129 -56.525  1.00  0.00           O  
ATOM    961  CB  SER A 678     -47.640 -63.751 -58.150  1.00  0.00           C  
ATOM    962  OG  SER A 678     -46.676 -63.028 -58.894  1.00  0.00           O  
ATOM    963  N   HIS A 681     -44.908 -65.116 -58.750  1.00  0.00           N  
ATOM    964  CA  HIS A 681     -43.453 -65.064 -58.691  1.00  0.00           C  
ATOM    965  C   HIS A 681     -43.021 -63.795 -57.970  1.00  0.00           C  
ATOM    966  O   HIS A 681     -41.873 -63.669 -57.553  1.00  0.00           O  
ATOM    967  CB  HIS A 681     -42.856 -65.060 -60.103  1.00  0.00           C  
ATOM    968  CG  HIS A 681     -43.199 -63.837 -60.894  1.00  0.00           C  
ATOM    969  ND1 HIS A 681     -44.424 -63.664 -61.503  1.00  0.00           N  
ATOM    970  CD2 HIS A 681     -42.504 -62.695 -61.114  1.00  0.00           C  
ATOM    971  CE1 HIS A 681     -44.472 -62.466 -62.059  1.00  0.00           C  
ATOM    972  NE2 HIS A 681     -43.320 -61.857 -61.837  1.00  0.00           N  
ATOM    973  N   THR A 683     -43.938 -62.843 -57.844  1.00  0.00           N  
ATOM    974  CA  THR A 683     -43.626 -61.598 -57.155  1.00  0.00           C  
ATOM    975  C   THR A 683     -43.531 -61.894 -55.662  1.00  0.00           C  
ATOM    976  O   THR A 683     -42.858 -61.181 -54.909  1.00  0.00           O  
ATOM    977  CB  THR A 683     -44.708 -60.528 -57.406  1.00  0.00           C  
ATOM    978  OG1 THR A 683     -46.006 -61.076 -57.140  1.00  0.00           O  
ATOM    979  CG2 THR A 683     -44.646 -60.046 -58.846  1.00  0.00           C  
ATOM    980  N   ASP A 684     -44.208 -62.962 -55.247  1.00  0.00           N  
ATOM    981  CA  ASP A 684     -44.196 -63.396 -53.858  1.00  0.00           C  
ATOM    982  C   ASP A 684     -42.824 -63.957 -53.472  1.00  0.00           C  
ATOM    983  O   ASP A 684     -42.344 -63.727 -52.366  1.00  0.00           O  
ATOM    984  CB  ASP A 684     -45.263 -64.471 -53.622  1.00  0.00           C  
ATOM    985  CG  ASP A 684     -46.679 -63.933 -53.755  1.00  0.00           C  
ATOM    986  OD1 ASP A 684     -46.861 -62.717 -53.525  1.00  0.00           O  
ATOM    987  OD2 ASP A 684     -47.607 -64.720 -54.068  1.00  0.00           O  
ATOM    988  N   LEU A 685     -42.193 -64.683 -54.390  1.00  0.00           N  
ATOM    989  CA  LEU A 685     -40.892 -65.285 -54.126  1.00  0.00           C  
ATOM    990  C   LEU A 685     -39.747 -64.304 -54.323  1.00  0.00           C  
ATOM    991  O   LEU A 685     -39.858 -63.362 -55.092  1.00  0.00           O  
ATOM    992  CB  LEU A 685     -40.694 -66.488 -55.036  1.00  0.00           C  
ATOM    993  CG  LEU A 685     -41.876 -67.454 -55.044  1.00  0.00           C  
ATOM    994  CD1 LEU A 685     -41.628 -68.551 -56.058  1.00  0.00           C  
ATOM    995  CD2 LEU A 685     -42.078 -68.029 -53.644  1.00  0.00           C  
ATOM    996  N   PRO A 686     -38.619 -64.521 -53.630  1.00  0.00           N  
ATOM    997  CA  PRO A 686     -38.380 -65.623 -52.691  1.00  0.00           C  
ATOM    998  C   PRO A 686     -38.882 -65.294 -51.293  1.00  0.00           C  
ATOM    999  O   PRO A 686     -38.977 -64.125 -50.924  1.00  0.00           O  
ATOM   1000  CB  PRO A 686     -36.868 -65.758 -52.717  1.00  0.00           C  
ATOM   1001  CG  PRO A 686     -36.439 -64.316 -52.810  1.00  0.00           C  
ATOM   1002  CD  PRO A 686     -37.383 -63.748 -53.856  1.00  0.00           C  
ATOM   1003  N   MET A 687     -39.201 -66.334 -50.528  1.00  0.00           N  
ATOM   1004  CA  MET A 687     -39.663 -66.192 -49.153  1.00  0.00           C  
ATOM   1005  C   MET A 687     -38.672 -66.903 -48.247  1.00  0.00           C  
ATOM   1006  O   MET A 687     -38.259 -68.024 -48.532  1.00  0.00           O  
ATOM   1007  CB  MET A 687     -41.037 -66.827 -48.969  1.00  0.00           C  
ATOM   1008  CG  MET A 687     -42.155 -66.109 -49.670  1.00  0.00           C  
ATOM   1009  SD  MET A 687     -43.701 -66.988 -49.450  1.00  0.00           S  
ATOM   1010  CE  MET A 687     -44.864 -65.626 -49.405  1.00  0.00           C  
ATOM   1011  N   ARG A 688     -38.289 -66.255 -47.157  1.00  0.00           N  
ATOM   1012  CA  ARG A 688     -37.341 -66.849 -46.227  1.00  0.00           C  
ATOM   1013  C   ARG A 688     -37.815 -66.709 -44.784  1.00  0.00           C  
ATOM   1014  O   ARG A 688     -37.813 -65.608 -44.219  1.00  0.00           O  
ATOM   1015  CB  ARG A 688     -35.971 -66.205 -46.418  1.00  0.00           C  
ATOM   1016  CG  ARG A 688     -35.297 -66.671 -47.691  1.00  0.00           C  
ATOM   1017  CD  ARG A 688     -33.925 -66.086 -47.831  1.00  0.00           C  
ATOM   1018  NE  ARG A 688     -34.000 -64.705 -48.271  1.00  0.00           N  
ATOM   1019  CZ  ARG A 688     -33.762 -64.313 -49.516  1.00  0.00           C  
ATOM   1020  NH1 ARG A 688     -33.424 -65.206 -50.441  1.00  0.00           N  
ATOM   1021  NH2 ARG A 688     -33.877 -63.031 -49.835  1.00  0.00           N  
ATOM   1022  N   PHE A 689     -38.216 -67.836 -44.200  1.00  0.00           N  
ATOM   1023  CA  PHE A 689     -38.726 -67.857 -42.837  1.00  0.00           C  
ATOM   1024  C   PHE A 689     -37.905 -68.720 -41.885  1.00  0.00           C  
ATOM   1025  O   PHE A 689     -37.117 -69.568 -42.312  1.00  0.00           O  
ATOM   1026  CB  PHE A 689     -40.159 -68.394 -42.815  1.00  0.00           C  
ATOM   1027  CG  PHE A 689     -41.061 -67.769 -43.824  1.00  0.00           C  
ATOM   1028  CD1 PHE A 689     -41.611 -68.534 -44.840  1.00  0.00           C  
ATOM   1029  CD2 PHE A 689     -41.379 -66.417 -43.753  1.00  0.00           C  
ATOM   1030  CE1 PHE A 689     -42.467 -67.968 -45.774  1.00  0.00           C  
ATOM   1031  CE2 PHE A 689     -42.237 -65.837 -44.683  1.00  0.00           C  
ATOM   1032  CZ  PHE A 689     -42.782 -66.612 -45.696  1.00  0.00           C  
ATOM   1033  N   TYR A 690     -38.121 -68.501 -40.589  1.00  0.00           N  
ATOM   1034  CA  TYR A 690     -37.462 -69.278 -39.552  1.00  0.00           C  
ATOM   1035  C   TYR A 690     -38.196 -69.116 -38.245  1.00  0.00           C  
ATOM   1036  O   TYR A 690     -38.893 -68.125 -38.021  1.00  0.00           O  
ATOM   1037  CB  TYR A 690     -36.009 -68.846 -39.375  1.00  0.00           C  
ATOM   1038  CG  TYR A 690     -35.789 -67.678 -38.443  1.00  0.00           C  
ATOM   1039  CD1 TYR A 690     -35.540 -67.877 -37.083  1.00  0.00           C  
ATOM   1040  CD2 TYR A 690     -35.783 -66.371 -38.929  1.00  0.00           C  
ATOM   1041  CE1 TYR A 690     -35.283 -66.797 -36.237  1.00  0.00           C  
ATOM   1042  CE2 TYR A 690     -35.530 -65.298 -38.102  1.00  0.00           C  
ATOM   1043  CZ  TYR A 690     -35.280 -65.509 -36.759  1.00  0.00           C  
ATOM   1044  OH  TYR A 690     -35.027 -64.420 -35.951  1.00  0.00           O  
ATOM   1045  N   GLN A 691     -38.038 -70.102 -37.380  1.00  0.00           N  
ATOM   1046  CA  GLN A 691     -38.654 -70.066 -36.072  1.00  0.00           C  
ATOM   1047  C   GLN A 691     -37.791 -70.839 -35.084  1.00  0.00           C  
ATOM   1048  O   GLN A 691     -37.034 -71.723 -35.467  1.00  0.00           O  
ATOM   1049  CB  GLN A 691     -40.057 -70.660 -36.127  1.00  0.00           C  
ATOM   1050  CG  GLN A 691     -40.143 -72.113 -36.531  1.00  0.00           C  
ATOM   1051  CD  GLN A 691     -41.568 -72.623 -36.412  1.00  0.00           C  
ATOM   1052  OE1 GLN A 691     -42.509 -71.838 -36.452  1.00  0.00           O  
ATOM   1053  NE2 GLN A 691     -41.737 -73.934 -36.277  1.00  0.00           N  
ATOM   1054  N   VAL A 692     -37.883 -70.480 -33.815  1.00  0.00           N  
ATOM   1055  CA  VAL A 692     -37.131 -71.151 -32.775  1.00  0.00           C  
ATOM   1056  C   VAL A 692     -38.197 -71.754 -31.880  1.00  0.00           C  
ATOM   1057  O   VAL A 692     -38.830 -71.068 -31.100  1.00  0.00           O  
ATOM   1058  CB  VAL A 692     -36.284 -70.152 -32.004  1.00  0.00           C  
ATOM   1059  CG1 VAL A 692     -35.500 -70.867 -30.914  1.00  0.00           C  
ATOM   1060  CG2 VAL A 692     -35.348 -69.419 -32.976  1.00  0.00           C  
ATOM   1061  N   VAL A 693     -38.404 -73.049 -31.998  1.00  0.00           N  
ATOM   1062  CA  VAL A 693     -39.448 -73.686 -31.236  1.00  0.00           C  
ATOM   1063  C   VAL A 693     -38.949 -74.927 -30.557  1.00  0.00           C  
ATOM   1064  O   VAL A 693     -37.762 -75.219 -30.584  1.00  0.00           O  
ATOM   1065  CB  VAL A 693     -40.595 -74.079 -32.171  1.00  0.00           C  
ATOM   1066  CG1 VAL A 693     -41.137 -72.834 -32.870  1.00  0.00           C  
ATOM   1067  CG2 VAL A 693     -40.099 -75.100 -33.200  1.00  0.00           C  
ATOM   1068  N   ASN A 695     -39.859 -75.655 -29.926  1.00  0.00           N  
ATOM   1069  CA  ASN A 695     -39.474 -76.891 -29.286  1.00  0.00           C  
ATOM   1070  C   ASN A 695     -39.993 -78.038 -30.143  1.00  0.00           C  
ATOM   1071  O   ASN A 695     -41.146 -78.027 -30.555  1.00  0.00           O  
ATOM   1072  CB  ASN A 695     -40.000 -76.951 -27.830  1.00  0.00           C  
ATOM   1073  CG  ASN A 695     -41.508 -76.685 -27.701  1.00  0.00           C  
ATOM   1074  OD1 ASN A 695     -42.134 -76.082 -28.569  1.00  0.00           O  
ATOM   1075  ND2 ASN A 695     -42.082 -77.122 -26.582  1.00  0.00           N  
ATOM   1076  N   THR A 696     -39.130 -78.998 -30.468  1.00  0.00           N  
ATOM   1077  CA  THR A 696     -39.559 -80.143 -31.273  1.00  0.00           C  
ATOM   1078  C   THR A 696     -39.383 -81.438 -30.493  1.00  0.00           C  
ATOM   1079  O   THR A 696     -38.705 -81.473 -29.471  1.00  0.00           O  
ATOM   1080  CB  THR A 696     -38.806 -80.217 -32.600  1.00  0.00           C  
ATOM   1081  OG1 THR A 696     -37.400 -80.200 -32.347  1.00  0.00           O  
ATOM   1082  CG2 THR A 696     -39.167 -79.023 -33.479  1.00  0.00           C  
ATOM   1083  N   PHE A 697     -40.007 -82.505 -30.965  1.00  0.00           N  
ATOM   1084  CA  PHE A 697     -39.950 -83.762 -30.245  1.00  0.00           C  
ATOM   1085  C   PHE A 697     -39.553 -84.945 -31.094  1.00  0.00           C  
ATOM   1086  O   PHE A 697     -40.045 -85.123 -32.202  1.00  0.00           O  
ATOM   1087  CB  PHE A 697     -41.309 -84.011 -29.580  1.00  0.00           C  
ATOM   1088  CG  PHE A 697     -41.702 -82.927 -28.622  1.00  0.00           C  
ATOM   1089  CD1 PHE A 697     -42.064 -81.666 -29.092  1.00  0.00           C  
ATOM   1090  CD2 PHE A 697     -41.588 -83.122 -27.254  1.00  0.00           C  
ATOM   1091  CE1 PHE A 697     -42.292 -80.615 -28.213  1.00  0.00           C  
ATOM   1092  CE2 PHE A 697     -41.813 -82.081 -26.364  1.00  0.00           C  
ATOM   1093  CZ  PHE A 697     -42.163 -80.823 -26.843  1.00  0.00           C  
ATOM   1094  N   ARG A 698     -38.653 -85.759 -30.566  1.00  0.00           N  
ATOM   1095  CA  ARG A 698     -38.192 -86.933 -31.289  1.00  0.00           C  
ATOM   1096  C   ARG A 698     -37.967 -88.098 -30.347  1.00  0.00           C  
ATOM   1097  O   ARG A 698     -37.117 -88.037 -29.465  1.00  0.00           O  
ATOM   1098  CB  ARG A 698     -36.905 -86.614 -32.057  1.00  0.00           C  
ATOM   1099  CG  ARG A 698     -37.119 -85.591 -33.152  1.00  0.00           C  
ATOM   1100  CD  ARG A 698     -35.862 -85.302 -33.919  1.00  0.00           C  
ATOM   1101  NE  ARG A 698     -36.066 -84.207 -34.863  1.00  0.00           N  
ATOM   1102  CZ  ARG A 698     -35.183 -83.845 -35.787  1.00  0.00           C  
ATOM   1103  NH1 ARG A 698     -34.032 -84.494 -35.893  1.00  0.00           N  
ATOM   1104  NH2 ARG A 698     -35.449 -82.838 -36.609  1.00  0.00           N  
ATOM   1105  N   TYR A 699     -38.756 -89.148 -30.544  1.00  0.00           N  
ATOM   1106  CA  TYR A 699     -38.680 -90.364 -29.743  1.00  0.00           C  
ATOM   1107  C   TYR A 699     -37.596 -91.246 -30.366  1.00  0.00           C  
ATOM   1108  O   TYR A 699     -37.858 -91.992 -31.309  1.00  0.00           O  
ATOM   1109  CB  TYR A 699     -40.043 -91.067 -29.779  1.00  0.00           C  
ATOM   1110  CG  TYR A 699     -40.197 -92.185 -28.782  1.00  0.00           C  
ATOM   1111  CD1 TYR A 699     -39.946 -91.971 -27.427  1.00  0.00           C  
ATOM   1112  CD2 TYR A 699     -40.604 -93.454 -29.188  1.00  0.00           C  
ATOM   1113  CE1 TYR A 699     -40.095 -92.996 -26.500  1.00  0.00           C  
ATOM   1114  CE2 TYR A 699     -40.757 -94.486 -28.273  1.00  0.00           C  
ATOM   1115  CZ  TYR A 699     -40.501 -94.254 -26.931  1.00  0.00           C  
ATOM   1116  OH  TYR A 699     -40.641 -95.275 -26.017  1.00  0.00           O  
ATOM   1117  N   GLU A 700     -36.378 -91.155 -29.837  1.00  0.00           N  
ATOM   1118  CA  GLU A 700     -35.256 -91.914 -30.384  1.00  0.00           C  
ATOM   1119  C   GLU A 700     -34.499 -92.773 -29.378  1.00  0.00           C  
ATOM   1120  O   GLU A 700     -35.033 -93.174 -28.346  1.00  0.00           O  
ATOM   1121  CB  GLU A 700     -34.258 -90.950 -31.040  1.00  0.00           C  
ATOM   1122  CG  GLU A 700     -34.856 -90.012 -32.080  1.00  0.00           C  
ATOM   1123  CD  GLU A 700     -33.820 -89.080 -32.699  1.00  0.00           C  
ATOM   1124  OE1 GLU A 700     -33.138 -88.356 -31.938  1.00  0.00           O  
ATOM   1125  OE2 GLU A 700     -33.693 -89.073 -33.947  1.00  0.00           O  
ATOM   1126  N   THR A 703     -33.238 -93.035 -29.727  1.00  0.00           N  
ATOM   1127  CA  THR A 703     -32.271 -93.816 -28.949  1.00  0.00           C  
ATOM   1128  C   THR A 703     -32.520 -93.864 -27.453  1.00  0.00           C  
ATOM   1129  O   THR A 703     -32.821 -92.841 -26.829  1.00  0.00           O  
ATOM   1130  CB  THR A 703     -30.848 -93.240 -29.106  1.00  0.00           C  
ATOM   1131  OG1 THR A 703     -30.517 -93.136 -30.495  1.00  0.00           O  
ATOM   1132  CG2 THR A 703     -29.837 -94.123 -28.403  1.00  0.00           C  
ATOM   1133  N   LYS A 710     -32.366 -95.048 -26.870  1.00  0.00           N  
ATOM   1134  CA  LYS A 710     -32.535 -95.186 -25.430  1.00  0.00           C  
ATOM   1135  C   LYS A 710     -31.473 -94.285 -24.785  1.00  0.00           C  
ATOM   1136  O   LYS A 710     -31.608 -93.885 -23.627  1.00  0.00           O  
ATOM   1137  CB  LYS A 710     -32.279 -96.629 -24.981  1.00  0.00           C  
ATOM   1138  CG  LYS A 710     -32.999 -97.709 -25.773  1.00  0.00           C  
ATOM   1139  CD  LYS A 710     -32.488 -99.090 -25.358  1.00  0.00           C  
ATOM   1140  CE  LYS A 710     -33.077-100.203 -26.219  1.00  0.00           C  
ATOM   1141  NZ  LYS A 710     -32.498-101.538 -25.881  1.00  0.00           N  
ATOM   1142  N   HIS A 711     -30.423 -93.962 -25.546  1.00  0.00           N  
ATOM   1143  CA  HIS A 711     -29.330 -93.145 -25.029  1.00  0.00           C  
ATOM   1144  C   HIS A 711     -29.518 -91.645 -25.090  1.00  0.00           C  
ATOM   1145  O   HIS A 711     -29.203 -90.995 -26.080  1.00  0.00           O  
ATOM   1146  CB  HIS A 711     -28.019 -93.540 -25.703  1.00  0.00           C  
ATOM   1147  CG  HIS A 711     -27.590 -94.938 -25.384  1.00  0.00           C  
ATOM   1148  ND1 HIS A 711     -27.414 -95.381 -24.089  1.00  0.00           N  
ATOM   1149  CD2 HIS A 711     -27.351 -96.006 -26.183  1.00  0.00           C  
ATOM   1150  CE1 HIS A 711     -27.089 -96.662 -24.105  1.00  0.00           C  
ATOM   1151  NE2 HIS A 711     -27.044 -97.065 -25.363  1.00  0.00           N  
ATOM   1152  N   THR A 712     -30.019 -91.123 -23.980  1.00  0.00           N  
ATOM   1153  CA  THR A 712     -30.298 -89.716 -23.774  1.00  0.00           C  
ATOM   1154  C   THR A 712     -29.073 -88.952 -23.288  1.00  0.00           C  
ATOM   1155  O   THR A 712     -28.422 -89.350 -22.326  1.00  0.00           O  
ATOM   1156  CB  THR A 712     -31.388 -89.562 -22.716  1.00  0.00           C  
ATOM   1157  OG1 THR A 712     -32.629 -90.021 -23.251  1.00  0.00           O  
ATOM   1158  CG2 THR A 712     -31.510 -88.117 -22.266  1.00  0.00           C  
ATOM   1159  N   ARG A 713     -28.774 -87.839 -23.938  1.00  0.00           N  
ATOM   1160  CA  ARG A 713     -27.642 -87.026 -23.541  1.00  0.00           C  
ATOM   1161  C   ARG A 713     -28.073 -85.570 -23.488  1.00  0.00           C  
ATOM   1162  O   ARG A 713     -28.699 -85.063 -24.412  1.00  0.00           O  
ATOM   1163  CB  ARG A 713     -26.497 -87.197 -24.533  1.00  0.00           C  
ATOM   1164  CG  ARG A 713     -25.921 -88.592 -24.570  1.00  0.00           C  
ATOM   1165  CD  ARG A 713     -25.076 -88.764 -25.810  1.00  0.00           C  
ATOM   1166  NE  ARG A 713     -24.363 -90.040 -25.850  1.00  0.00           N  
ATOM   1167  CZ  ARG A 713     -23.385 -90.381 -25.015  1.00  0.00           C  
ATOM   1168  NH1 ARG A 713     -22.995 -89.542 -24.056  1.00  0.00           N  
ATOM   1169  NH2 ARG A 713     -22.781 -91.557 -25.152  1.00  0.00           N  
ATOM   1170  N   PRO A 714     -27.740 -84.877 -22.397  1.00  0.00           N  
ATOM   1171  CA  PRO A 714     -28.082 -83.467 -22.190  1.00  0.00           C  
ATOM   1172  C   PRO A 714     -27.647 -82.570 -23.345  1.00  0.00           C  
ATOM   1173  O   PRO A 714     -26.494 -82.615 -23.767  1.00  0.00           O  
ATOM   1174  CB  PRO A 714     -27.339 -83.120 -20.905  1.00  0.00           C  
ATOM   1175  CG  PRO A 714     -27.258 -84.428 -20.196  1.00  0.00           C  
ATOM   1176  CD  PRO A 714     -26.912 -85.382 -21.293  1.00  0.00           C  
ATOM   1177  N   LEU A 715     -28.571 -81.756 -23.846  1.00  0.00           N  
ATOM   1178  CA  LEU A 715     -28.290 -80.831 -24.941  1.00  0.00           C  
ATOM   1179  C   LEU A 715     -27.795 -81.481 -26.227  1.00  0.00           C  
ATOM   1180  O   LEU A 715     -27.616 -80.792 -27.225  1.00  0.00           O  
ATOM   1181  CB  LEU A 715     -27.232 -79.807 -24.522  1.00  0.00           C  
ATOM   1182  CG  LEU A 715     -27.433 -78.935 -23.290  1.00  0.00           C  
ATOM   1183  CD1 LEU A 715     -26.181 -78.116 -23.051  1.00  0.00           C  
ATOM   1184  CD2 LEU A 715     -28.643 -78.025 -23.486  1.00  0.00           C  
ATOM   1185  N   ILE A 716     -27.568 -82.788 -26.224  1.00  0.00           N  
ATOM   1186  CA  ILE A 716     -27.031 -83.443 -27.408  1.00  0.00           C  
ATOM   1187  C   ILE A 716     -27.993 -84.406 -28.060  1.00  0.00           C  
ATOM   1188  O   ILE A 716     -28.082 -84.476 -29.282  1.00  0.00           O  
ATOM   1189  CB  ILE A 716     -25.721 -84.163 -27.057  1.00  0.00           C  
ATOM   1190  CG1 ILE A 716     -24.685 -83.120 -26.640  1.00  0.00           C  
ATOM   1191  CG2 ILE A 716     -25.238 -84.998 -28.232  1.00  0.00           C  
ATOM   1192  CD1 ILE A 716     -23.362 -83.688 -26.199  1.00  0.00           C  
ATOM   1193  N   ARG A 718     -28.705 -85.160 -27.246  1.00  0.00           N  
ATOM   1194  CA  ARG A 718     -29.685 -86.088 -27.764  1.00  0.00           C  
ATOM   1195  C   ARG A 718     -30.838 -86.068 -26.778  1.00  0.00           C  
ATOM   1196  O   ARG A 718     -30.886 -86.844 -25.832  1.00  0.00           O  
ATOM   1197  CB  ARG A 718     -29.086 -87.487 -27.879  1.00  0.00           C  
ATOM   1198  CG  ARG A 718     -30.075 -88.544 -28.351  1.00  0.00           C  
ATOM   1199  CD  ARG A 718     -29.578 -89.231 -29.603  1.00  0.00           C  
ATOM   1200  NE  ARG A 718     -29.989 -88.550 -30.826  1.00  0.00           N  
ATOM   1201  CZ  ARG A 718     -29.248 -88.491 -31.932  1.00  0.00           C  
ATOM   1202  NH1 ARG A 718     -28.053 -89.066 -31.963  1.00  0.00           N  
ATOM   1203  NH2 ARG A 718     -29.707 -87.868 -33.015  1.00  0.00           N  
ATOM   1204  N   VAL A 723     -31.762 -85.152 -26.991  1.00  0.00           N  
ATOM   1205  CA  VAL A 723     -32.903 -85.027 -26.099  1.00  0.00           C  
ATOM   1206  C   VAL A 723     -34.181 -85.380 -26.824  1.00  0.00           C  
ATOM   1207  O   VAL A 723     -34.215 -85.427 -28.049  1.00  0.00           O  
ATOM   1208  CB  VAL A 723     -33.016 -83.589 -25.534  1.00  0.00           C  
ATOM   1209  CG1 VAL A 723     -31.898 -83.328 -24.529  1.00  0.00           C  
ATOM   1210  CG2 VAL A 723     -32.930 -82.582 -26.658  1.00  0.00           C  
ATOM   1211  N   ARG A 724     -35.223 -85.661 -26.053  1.00  0.00           N  
ATOM   1212  CA  ARG A 724     -36.523 -86.003 -26.605  1.00  0.00           C  
ATOM   1213  C   ARG A 724     -37.228 -84.680 -26.914  1.00  0.00           C  
ATOM   1214  O   ARG A 724     -37.966 -84.570 -27.892  1.00  0.00           O  
ATOM   1215  CB  ARG A 724     -37.317 -86.813 -25.586  1.00  0.00           C  
ATOM   1216  CG  ARG A 724     -36.680 -88.144 -25.221  1.00  0.00           C  
ATOM   1217  CD  ARG A 724     -36.781 -89.118 -26.366  1.00  0.00           C  
ATOM   1218  NE  ARG A 724     -36.250 -90.445 -26.054  1.00  0.00           N  
ATOM   1219  CZ  ARG A 724     -36.684 -91.240 -25.076  1.00  0.00           C  
ATOM   1220  NH1 ARG A 724     -37.670 -90.858 -24.274  1.00  0.00           N  
ATOM   1221  NH2 ARG A 724     -36.138 -92.436 -24.917  1.00  0.00           N  
ATOM   1222  N   GLU A 725     -37.010 -83.676 -26.069  1.00  0.00           N  
ATOM   1223  CA  GLU A 725     -37.586 -82.373 -26.328  1.00  0.00           C  
ATOM   1224  C   GLU A 725     -36.450 -81.414 -26.683  1.00  0.00           C  
ATOM   1225  O   GLU A 725     -35.700 -80.969 -25.815  1.00  0.00           O  
ATOM   1226  CB  GLU A 725     -38.367 -81.823 -25.127  1.00  0.00           C  
ATOM   1227  CG  GLU A 725     -38.784 -80.353 -25.350  1.00  0.00           C  
ATOM   1228  CD  GLU A 725     -39.762 -79.794 -24.314  1.00  0.00           C  
ATOM   1229  OE1 GLU A 725     -40.067 -80.493 -23.323  1.00  0.00           O  
ATOM   1230  OE2 GLU A 725     -40.226 -78.641 -24.492  1.00  0.00           O  
ATOM   1231  N   ILE A 726     -36.302 -81.121 -27.966  1.00  0.00           N  
ATOM   1232  CA  ILE A 726     -35.270 -80.204 -28.383  1.00  0.00           C  
ATOM   1233  C   ILE A 726     -35.886 -78.851 -28.093  1.00  0.00           C  
ATOM   1234  O   ILE A 726     -36.727 -78.363 -28.843  1.00  0.00           O  
ATOM   1235  CB  ILE A 726     -34.976 -80.347 -29.883  1.00  0.00           C  
ATOM   1236  CG1 ILE A 726     -34.607 -81.798 -30.201  1.00  0.00           C  
ATOM   1237  CG2 ILE A 726     -33.829 -79.430 -30.277  1.00  0.00           C  
ATOM   1238  CD1 ILE A 726     -34.433 -82.078 -31.688  1.00  0.00           C  
ATOM   1239  N   THR A 728     -35.477 -78.251 -26.986  1.00  0.00           N  
ATOM   1240  CA  THR A 728     -36.023 -76.970 -26.577  1.00  0.00           C  
ATOM   1241  C   THR A 728     -35.555 -75.764 -27.381  1.00  0.00           C  
ATOM   1242  O   THR A 728     -36.166 -74.700 -27.303  1.00  0.00           O  
ATOM   1243  CB  THR A 728     -35.717 -76.718 -25.102  1.00  0.00           C  
ATOM   1244  OG1 THR A 728     -34.307 -76.742 -24.903  1.00  0.00           O  
ATOM   1245  CG2 THR A 728     -36.329 -77.798 -24.243  1.00  0.00           C  
ATOM   1246  N   THR A 729     -34.488 -75.908 -28.160  1.00  0.00           N  
ATOM   1247  CA  THR A 729     -33.999 -74.772 -28.924  1.00  0.00           C  
ATOM   1248  C   THR A 729     -33.777 -75.123 -30.374  1.00  0.00           C  
ATOM   1249  O   THR A 729     -32.675 -74.990 -30.897  1.00  0.00           O  
ATOM   1250  CB  THR A 729     -32.692 -74.246 -28.344  1.00  0.00           C  
ATOM   1251  OG1 THR A 729     -32.749 -74.332 -26.919  1.00  0.00           O  
ATOM   1252  CG2 THR A 729     -32.495 -72.789 -28.720  1.00  0.00           C  
ATOM   1253  N   PHE A 730     -34.840 -75.547 -31.029  1.00  0.00           N  
ATOM   1254  CA  PHE A 730     -34.759 -75.938 -32.417  1.00  0.00           C  
ATOM   1255  C   PHE A 730     -35.022 -74.767 -33.332  1.00  0.00           C  
ATOM   1256  O   PHE A 730     -36.147 -74.281 -33.431  1.00  0.00           O  
ATOM   1257  CB  PHE A 730     -35.786 -77.020 -32.698  1.00  0.00           C  
ATOM   1258  CG  PHE A 730     -35.572 -77.731 -33.987  1.00  0.00           C  
ATOM   1259  CD1 PHE A 730     -34.540 -78.653 -34.122  1.00  0.00           C  
ATOM   1260  CD2 PHE A 730     -36.427 -77.518 -35.062  1.00  0.00           C  
ATOM   1261  CE1 PHE A 730     -34.369 -79.358 -35.307  1.00  0.00           C  
ATOM   1262  CE2 PHE A 730     -36.262 -78.222 -36.255  1.00  0.00           C  
ATOM   1263  CZ  PHE A 730     -35.229 -79.144 -36.372  1.00  0.00           C  
ATOM   1264  N   LYS A 731     -33.986 -74.303 -34.007  1.00  0.00           N  
ATOM   1265  CA  LYS A 731     -34.165 -73.210 -34.929  1.00  0.00           C  
ATOM   1266  C   LYS A 731     -34.241 -73.818 -36.311  1.00  0.00           C  
ATOM   1267  O   LYS A 731     -33.290 -74.435 -36.775  1.00  0.00           O  
ATOM   1268  CB  LYS A 731     -32.991 -72.247 -34.879  1.00  0.00           C  
ATOM   1269  CG  LYS A 731     -33.194 -71.053 -35.777  1.00  0.00           C  
ATOM   1270  CD  LYS A 731     -32.091 -70.930 -36.823  1.00  0.00           C  
ATOM   1271  CE  LYS A 731     -32.144 -72.027 -37.862  1.00  0.00           C  
ATOM   1272  NZ  LYS A 731     -31.247 -71.720 -39.006  1.00  0.00           N  
ATOM   1273  N   GLU A 732     -35.380 -73.667 -36.965  1.00  0.00           N  
ATOM   1274  CA  GLU A 732     -35.526 -74.196 -38.300  1.00  0.00           C  
ATOM   1275  C   GLU A 732     -35.871 -73.062 -39.252  1.00  0.00           C  
ATOM   1276  O   GLU A 732     -36.732 -72.239 -38.964  1.00  0.00           O  
ATOM   1277  CB  GLU A 732     -36.601 -75.287 -38.323  1.00  0.00           C  
ATOM   1278  CG  GLU A 732     -37.962 -74.873 -37.818  1.00  0.00           C  
ATOM   1279  CD  GLU A 732     -38.959 -76.030 -37.790  1.00  0.00           C  
ATOM   1280  OE1 GLU A 732     -39.002 -76.823 -38.761  1.00  0.00           O  
ATOM   1281  OE2 GLU A 732     -39.713 -76.135 -36.797  1.00  0.00           O  
ATOM   1282  N   ALA A 733     -35.159 -72.998 -40.369  1.00  0.00           N  
ATOM   1283  CA  ALA A 733     -35.405 -71.976 -41.375  1.00  0.00           C  
ATOM   1284  C   ALA A 733     -35.884 -72.719 -42.597  1.00  0.00           C  
ATOM   1285  O   ALA A 733     -35.422 -73.820 -42.861  1.00  0.00           O  
ATOM   1286  CB  ALA A 733     -34.126 -71.224 -41.698  1.00  0.00           C  
ATOM   1287  N   HIS A 734     -36.820 -72.129 -43.329  1.00  0.00           N  
ATOM   1288  CA  HIS A 734     -37.355 -72.734 -44.542  1.00  0.00           C  
ATOM   1289  C   HIS A 734     -37.428 -71.638 -45.581  1.00  0.00           C  
ATOM   1290  O   HIS A 734     -37.927 -70.551 -45.292  1.00  0.00           O  
ATOM   1291  CB  HIS A 734     -38.753 -73.270 -44.296  1.00  0.00           C  
ATOM   1292  CG  HIS A 734     -38.822 -74.298 -43.215  1.00  0.00           C  
ATOM   1293  ND1 HIS A 734     -39.112 -75.622 -43.465  1.00  0.00           N  
ATOM   1294  CD2 HIS A 734     -38.646 -74.198 -41.877  1.00  0.00           C  
ATOM   1295  CE1 HIS A 734     -39.115 -76.294 -42.328  1.00  0.00           C  
ATOM   1296  NE2 HIS A 734     -38.835 -75.453 -41.349  1.00  0.00           N  
ATOM   1297  N   THR A 735     -36.933 -71.906 -46.785  1.00  0.00           N  
ATOM   1298  CA  THR A 735     -36.969 -70.903 -47.843  1.00  0.00           C  
ATOM   1299  C   THR A 735     -37.723 -71.407 -49.073  1.00  0.00           C  
ATOM   1300  O   THR A 735     -37.909 -72.612 -49.262  1.00  0.00           O  
ATOM   1301  CB  THR A 735     -35.546 -70.464 -48.263  1.00  0.00           C  
ATOM   1302  OG1 THR A 735     -34.860 -71.567 -48.859  1.00  0.00           O  
ATOM   1303  CG2 THR A 735     -34.757 -69.983 -47.065  1.00  0.00           C  
ATOM   1304  N   ILE A 736     -38.165 -70.467 -49.903  1.00  0.00           N  
ATOM   1305  CA  ILE A 736     -38.912 -70.802 -51.103  1.00  0.00           C  
ATOM   1306  C   ILE A 736     -38.367 -70.008 -52.279  1.00  0.00           C  
ATOM   1307  O   ILE A 736     -38.172 -68.799 -52.184  1.00  0.00           O  
ATOM   1308  CB  ILE A 736     -40.402 -70.492 -50.914  1.00  0.00           C  
ATOM   1309  CG1 ILE A 736     -40.900 -71.142 -49.617  1.00  0.00           C  
ATOM   1310  CG2 ILE A 736     -41.189 -71.033 -52.088  1.00  0.00           C  
ATOM   1311  CD1 ILE A 736     -42.333 -70.795 -49.237  1.00  0.00           C  
ATOM   1312  N   HIS A 737     -38.120 -70.688 -53.392  1.00  0.00           N  
ATOM   1313  CA  HIS A 737     -37.564 -70.023 -54.563  1.00  0.00           C  
ATOM   1314  C   HIS A 737     -38.264 -70.386 -55.866  1.00  0.00           C  
ATOM   1315  O   HIS A 737     -38.946 -71.416 -55.959  1.00  0.00           O  
ATOM   1316  CB  HIS A 737     -36.084 -70.361 -54.662  1.00  0.00           C  
ATOM   1317  CG  HIS A 737     -35.344 -70.161 -53.379  1.00  0.00           C  
ATOM   1318  ND1 HIS A 737     -34.845 -68.937 -52.991  1.00  0.00           N  
ATOM   1319  CD2 HIS A 737     -35.057 -71.021 -52.372  1.00  0.00           C  
ATOM   1320  CE1 HIS A 737     -34.281 -69.051 -51.801  1.00  0.00           C  
ATOM   1321  NE2 HIS A 737     -34.396 -70.306 -51.404  1.00  0.00           N  
ATOM   1322  N   ALA A 738     -38.088 -69.528 -56.868  1.00  0.00           N  
ATOM   1323  CA  ALA A 738     -38.685 -69.737 -58.183  1.00  0.00           C  
ATOM   1324  C   ALA A 738     -37.898 -70.763 -59.003  1.00  0.00           C  
ATOM   1325  O   ALA A 738     -38.480 -71.663 -59.607  1.00  0.00           O  
ATOM   1326  CB  ALA A 738     -38.749 -68.420 -58.933  1.00  0.00           C  
ATOM   1327  N   THR A 739     -36.575 -70.639 -59.007  1.00  0.00           N  
ATOM   1328  CA  THR A 739     -35.732 -71.545 -59.778  1.00  0.00           C  
ATOM   1329  C   THR A 739     -34.836 -72.414 -58.909  1.00  0.00           C  
ATOM   1330  O   THR A 739     -34.413 -71.998 -57.829  1.00  0.00           O  
ATOM   1331  CB  THR A 739     -34.807 -70.759 -60.734  1.00  0.00           C  
ATOM   1332  OG1 THR A 739     -33.681 -70.248 -60.005  1.00  0.00           O  
ATOM   1333  CG2 THR A 739     -35.558 -69.596 -61.362  1.00  0.00           C  
ATOM   1334  N   ALA A 741     -34.530 -73.614 -59.392  1.00  0.00           N  
ATOM   1335  CA  ALA A 741     -33.655 -74.524 -58.662  1.00  0.00           C  
ATOM   1336  C   ALA A 741     -32.322 -73.832 -58.442  1.00  0.00           C  
ATOM   1337  O   ALA A 741     -31.644 -74.056 -57.446  1.00  0.00           O  
ATOM   1338  CB  ALA A 741     -33.452 -75.801 -59.448  1.00  0.00           C  
ATOM   1339  N   SER A 742     -31.954 -72.984 -59.386  1.00  0.00           N  
ATOM   1340  CA  SER A 742     -30.707 -72.251 -59.299  1.00  0.00           C  
ATOM   1341  C   SER A 742     -30.642 -71.433 -58.007  1.00  0.00           C  
ATOM   1342  O   SER A 742     -29.637 -71.450 -57.295  1.00  0.00           O  
ATOM   1343  CB  SER A 742     -30.576 -71.326 -60.511  1.00  0.00           C  
ATOM   1344  OG  SER A 742     -29.463 -70.460 -60.374  1.00  0.00           O  
ATOM   1345  N   GLU A 743     -31.717 -70.716 -57.705  1.00  0.00           N  
ATOM   1346  CA  GLU A 743     -31.752 -69.893 -56.505  1.00  0.00           C  
ATOM   1347  C   GLU A 743     -31.702 -70.740 -55.238  1.00  0.00           C  
ATOM   1348  O   GLU A 743     -31.135 -70.323 -54.237  1.00  0.00           O  
ATOM   1349  CB  GLU A 743     -33.006 -69.024 -56.504  1.00  0.00           C  
ATOM   1350  CG  GLU A 743     -33.067 -68.028 -57.650  1.00  0.00           C  
ATOM   1351  CD  GLU A 743     -34.447 -67.414 -57.803  1.00  0.00           C  
ATOM   1352  OE1 GLU A 743     -34.926 -66.778 -56.837  1.00  0.00           O  
ATOM   1353  OE2 GLU A 743     -35.058 -67.569 -58.885  1.00  0.00           O  
ATOM   1354  N   ALA A 786     -32.293 -71.927 -55.278  1.00  0.00           N  
ATOM   1355  CA  ALA A 786     -32.276 -72.789 -54.112  1.00  0.00           C  
ATOM   1356  C   ALA A 786     -30.831 -73.123 -53.766  1.00  0.00           C  
ATOM   1357  O   ALA A 786     -30.403 -72.958 -52.620  1.00  0.00           O  
ATOM   1358  CB  ALA A 786     -33.060 -74.059 -54.378  1.00  0.00           C  
ATOM   1359  N   GLU A 787     -30.072 -73.578 -54.758  1.00  0.00           N  
ATOM   1360  CA  GLU A 787     -28.676 -73.934 -54.537  1.00  0.00           C  
ATOM   1361  C   GLU A 787     -27.937 -72.717 -54.011  1.00  0.00           C  
ATOM   1362  O   GLU A 787     -27.050 -72.820 -53.169  1.00  0.00           O  
ATOM   1363  CB  GLU A 787     -28.040 -74.424 -55.838  1.00  0.00           C  
ATOM   1364  CG  GLU A 787     -28.756 -75.625 -56.456  1.00  0.00           C  
ATOM   1365  CD  GLU A 787     -28.064 -76.162 -57.713  1.00  0.00           C  
ATOM   1366  OE1 GLU A 787     -26.887 -76.588 -57.605  1.00  0.00           O  
ATOM   1367  OE2 GLU A 787     -28.698 -76.160 -58.802  1.00  0.00           O  
ATOM   1368  N   GLU A 788     -28.315 -71.553 -54.507  1.00  0.00           N  
ATOM   1369  CA  GLU A 788     -27.690 -70.326 -54.064  1.00  0.00           C  
ATOM   1370  C   GLU A 788     -28.014 -70.138 -52.578  1.00  0.00           C  
ATOM   1371  O   GLU A 788     -27.157 -69.750 -51.785  1.00  0.00           O  
ATOM   1372  CB  GLU A 788     -28.229 -69.160 -54.890  1.00  0.00           C  
ATOM   1373  CG  GLU A 788     -27.629 -67.801 -54.559  1.00  0.00           C  
ATOM   1374  CD  GLU A 788     -28.366 -66.651 -55.253  1.00  0.00           C  
ATOM   1375  OE1 GLU A 788     -28.003 -65.475 -55.004  1.00  0.00           O  
ATOM   1376  OE2 GLU A 788     -29.307 -66.922 -56.044  1.00  0.00           O  
ATOM   1377  N   GLN A 789     -29.255 -70.434 -52.204  1.00  0.00           N  
ATOM   1378  CA  GLN A 789     -29.687 -70.291 -50.819  1.00  0.00           C  
ATOM   1379  C   GLN A 789     -28.866 -71.228 -49.941  1.00  0.00           C  
ATOM   1380  O   GLN A 789     -28.380 -70.829 -48.885  1.00  0.00           O  
ATOM   1381  CB  GLN A 789     -31.182 -70.601 -50.689  1.00  0.00           C  
ATOM   1382  CG  GLN A 789     -31.793 -70.168 -49.366  1.00  0.00           C  
ATOM   1383  CD  GLN A 789     -31.482 -68.723 -49.036  1.00  0.00           C  
ATOM   1384  OE1 GLN A 789     -31.563 -67.855 -49.893  1.00  0.00           O  
ATOM   1385  NE2 GLN A 789     -31.136 -68.460 -47.788  1.00  0.00           N  
ATOM   1386  N   VAL A 790     -28.711 -72.473 -50.379  1.00  0.00           N  
ATOM   1387  CA  VAL A 790     -27.906 -73.420 -49.625  1.00  0.00           C  
ATOM   1388  C   VAL A 790     -26.545 -72.787 -49.324  1.00  0.00           C  
ATOM   1389  O   VAL A 790     -26.028 -72.906 -48.218  1.00  0.00           O  
ATOM   1390  CB  VAL A 790     -27.690 -74.733 -50.408  1.00  0.00           C  
ATOM   1391  CG1 VAL A 790     -26.699 -75.620 -49.678  1.00  0.00           C  
ATOM   1392  CG2 VAL A 790     -29.004 -75.468 -50.561  1.00  0.00           C  
ATOM   1393  N   GLU A 791     -25.967 -72.099 -50.300  1.00  0.00           N  
ATOM   1394  CA  GLU A 791     -24.670 -71.470 -50.085  1.00  0.00           C  
ATOM   1395  C   GLU A 791     -24.751 -70.371 -49.045  1.00  0.00           C  
ATOM   1396  O   GLU A 791     -23.836 -70.197 -48.244  1.00  0.00           O  
ATOM   1397  CB  GLU A 791     -24.112 -70.889 -51.390  1.00  0.00           C  
ATOM   1398  CG  GLU A 791     -23.582 -71.929 -52.382  1.00  0.00           C  
ATOM   1399  CD  GLU A 791     -22.733 -73.023 -51.709  1.00  0.00           C  
ATOM   1400  OE1 GLU A 791     -21.900 -72.692 -50.827  1.00  0.00           O  
ATOM   1401  OE2 GLU A 791     -22.894 -74.218 -52.070  1.00  0.00           O  
ATOM   1402  N   ARG A 792     -25.848 -69.627 -49.063  1.00  0.00           N  
ATOM   1403  CA  ARG A 792     -26.048 -68.550 -48.111  1.00  0.00           C  
ATOM   1404  C   ARG A 792     -26.199 -69.086 -46.697  1.00  0.00           C  
ATOM   1405  O   ARG A 792     -25.648 -68.525 -45.746  1.00  0.00           O  
ATOM   1406  CB  ARG A 792     -27.293 -67.757 -48.462  1.00  0.00           C  
ATOM   1407  CG  ARG A 792     -27.239 -67.094 -49.799  1.00  0.00           C  
ATOM   1408  CD  ARG A 792     -28.400 -66.158 -49.931  1.00  0.00           C  
ATOM   1409  NE  ARG A 792     -28.480 -65.598 -51.265  1.00  0.00           N  
ATOM   1410  CZ  ARG A 792     -29.285 -64.596 -51.594  1.00  0.00           C  
ATOM   1411  NH1 ARG A 792     -30.074 -64.051 -50.667  1.00  0.00           N  
ATOM   1412  NH2 ARG A 792     -29.307 -64.142 -52.846  1.00  0.00           N  
ATOM   1413  N   ALA A 793     -26.962 -70.164 -46.562  1.00  0.00           N  
ATOM   1414  CA  ALA A 793     -27.175 -70.765 -45.257  1.00  0.00           C  
ATOM   1415  C   ALA A 793     -25.828 -71.162 -44.684  1.00  0.00           C  
ATOM   1416  O   ALA A 793     -25.531 -70.877 -43.525  1.00  0.00           O  
ATOM   1417  CB  ALA A 793     -28.076 -71.976 -45.372  1.00  0.00           C  
ATOM   1418  N   VAL A 794     -25.010 -71.811 -45.504  1.00  0.00           N  
ATOM   1419  CA  VAL A 794     -23.687 -72.237 -45.072  1.00  0.00           C  
ATOM   1420  C   VAL A 794     -22.883 -71.052 -44.550  1.00  0.00           C  
ATOM   1421  O   VAL A 794     -22.207 -71.151 -43.517  1.00  0.00           O  
ATOM   1422  CB  VAL A 794     -22.913 -72.899 -46.217  1.00  0.00           C  
ATOM   1423  CG1 VAL A 794     -21.448 -73.033 -45.842  1.00  0.00           C  
ATOM   1424  CG2 VAL A 794     -23.503 -74.262 -46.514  1.00  0.00           C  
ATOM   1425  N   GLU A 795     -22.964 -69.927 -45.252  1.00  0.00           N  
ATOM   1426  CA  GLU A 795     -22.226 -68.745 -44.830  1.00  0.00           C  
ATOM   1427  C   GLU A 795     -22.787 -68.164 -43.543  1.00  0.00           C  
ATOM   1428  O   GLU A 795     -22.056 -67.604 -42.734  1.00  0.00           O  
ATOM   1429  CB  GLU A 795     -22.237 -67.681 -45.935  1.00  0.00           C  
ATOM   1430  CG  GLU A 795     -21.437 -68.070 -47.180  1.00  0.00           C  
ATOM   1431  CD  GLU A 795     -20.012 -68.547 -46.852  1.00  0.00           C  
ATOM   1432  OE1 GLU A 795     -19.248 -67.776 -46.213  1.00  0.00           O  
ATOM   1433  OE2 GLU A 795     -19.662 -69.698 -47.238  1.00  0.00           O  
ATOM   1434  N   ILE A 796     -24.092 -68.306 -43.361  1.00  0.00           N  
ATOM   1435  CA  ILE A 796     -24.752 -67.800 -42.171  1.00  0.00           C  
ATOM   1436  C   ILE A 796     -24.295 -68.620 -40.969  1.00  0.00           C  
ATOM   1437  O   ILE A 796     -23.994 -68.066 -39.913  1.00  0.00           O  
ATOM   1438  CB  ILE A 796     -26.296 -67.869 -42.337  1.00  0.00           C  
ATOM   1439  CG1 ILE A 796     -26.758 -66.700 -43.206  1.00  0.00           C  
ATOM   1440  CG2 ILE A 796     -26.988 -67.867 -40.981  1.00  0.00           C  
ATOM   1441  CD1 ILE A 796     -28.177 -66.826 -43.707  1.00  0.00           C  
ATOM   1442  N   TYR A 797     -24.236 -69.938 -41.134  1.00  0.00           N  
ATOM   1443  CA  TYR A 797     -23.791 -70.794 -40.047  1.00  0.00           C  
ATOM   1444  C   TYR A 797     -22.309 -70.564 -39.756  1.00  0.00           C  
ATOM   1445  O   TYR A 797     -21.901 -70.540 -38.597  1.00  0.00           O  
ATOM   1446  CB  TYR A 797     -24.073 -72.268 -40.365  1.00  0.00           C  
ATOM   1447  CG  TYR A 797     -25.535 -72.665 -40.195  1.00  0.00           C  
ATOM   1448  CD1 TYR A 797     -25.963 -73.964 -40.467  1.00  0.00           C  
ATOM   1449  CD2 TYR A 797     -26.490 -71.737 -39.766  1.00  0.00           C  
ATOM   1450  CE1 TYR A 797     -27.302 -74.334 -40.322  1.00  0.00           C  
ATOM   1451  CE2 TYR A 797     -27.824 -72.091 -39.616  1.00  0.00           C  
ATOM   1452  CZ  TYR A 797     -28.230 -73.391 -39.895  1.00  0.00           C  
ATOM   1453  OH  TYR A 797     -29.560 -73.752 -39.749  1.00  0.00           O  
ATOM   1454  N   LYS A 798     -21.502 -70.376 -40.795  1.00  0.00           N  
ATOM   1455  CA  LYS A 798     -20.086 -70.126 -40.565  1.00  0.00           C  
ATOM   1456  C   LYS A 798     -19.963 -68.913 -39.666  1.00  0.00           C  
ATOM   1457  O   LYS A 798     -19.251 -68.936 -38.657  1.00  0.00           O  
ATOM   1458  CB  LYS A 798     -19.339 -69.835 -41.866  1.00  0.00           C  
ATOM   1459  CG  LYS A 798     -19.023 -71.037 -42.728  1.00  0.00           C  
ATOM   1460  CD  LYS A 798     -18.173 -70.586 -43.897  1.00  0.00           C  
ATOM   1461  CE  LYS A 798     -18.065 -71.651 -44.962  1.00  0.00           C  
ATOM   1462  NZ  LYS A 798     -17.331 -71.121 -46.154  1.00  0.00           N  
ATOM   1463  N   GLU A 799     -20.665 -67.846 -40.030  1.00  0.00           N  
ATOM   1464  CA  GLU A 799     -20.605 -66.631 -39.240  1.00  0.00           C  
ATOM   1465  C   GLU A 799     -21.151 -66.848 -37.833  1.00  0.00           C  
ATOM   1466  O   GLU A 799     -20.600 -66.339 -36.855  1.00  0.00           O  
ATOM   1467  CB  GLU A 799     -21.382 -65.522 -39.923  1.00  0.00           C  
ATOM   1468  CG  GLU A 799     -21.255 -64.198 -39.204  1.00  0.00           C  
ATOM   1469  CD  GLU A 799     -22.152 -63.138 -39.797  1.00  0.00           C  
ATOM   1470  OE1 GLU A 799     -22.268 -62.056 -39.183  1.00  0.00           O  
ATOM   1471  OE2 GLU A 799     -22.741 -63.389 -40.875  1.00  0.00           O  
ATOM   1472  N   PHE A 800     -22.238 -67.599 -37.725  1.00  0.00           N  
ATOM   1473  CA  PHE A 800     -22.806 -67.851 -36.415  1.00  0.00           C  
ATOM   1474  C   PHE A 800     -21.746 -68.527 -35.575  1.00  0.00           C  
ATOM   1475  O   PHE A 800     -21.370 -68.027 -34.513  1.00  0.00           O  
ATOM   1476  CB  PHE A 800     -24.044 -68.747 -36.514  1.00  0.00           C  
ATOM   1477  CG  PHE A 800     -24.643 -69.114 -35.178  1.00  0.00           C  
ATOM   1478  CD1 PHE A 800     -24.865 -68.143 -34.206  1.00  0.00           C  
ATOM   1479  CD2 PHE A 800     -25.018 -70.430 -34.909  1.00  0.00           C  
ATOM   1480  CE1 PHE A 800     -25.450 -68.474 -32.990  1.00  0.00           C  
ATOM   1481  CE2 PHE A 800     -25.605 -70.775 -33.698  1.00  0.00           C  
ATOM   1482  CZ  PHE A 800     -25.823 -69.793 -32.734  1.00  0.00           C  
ATOM   1483  N   PHE A 801     -21.254 -69.658 -36.068  1.00  0.00           N  
ATOM   1484  CA  PHE A 801     -20.238 -70.412 -35.358  1.00  0.00           C  
ATOM   1485  C   PHE A 801     -18.966 -69.615 -35.087  1.00  0.00           C  
ATOM   1486  O   PHE A 801     -18.443 -69.642 -33.975  1.00  0.00           O  
ATOM   1487  CB  PHE A 801     -19.947 -71.701 -36.119  1.00  0.00           C  
ATOM   1488  CG  PHE A 801     -21.102 -72.661 -36.109  1.00  0.00           C  
ATOM   1489  CD1 PHE A 801     -21.464 -73.354 -37.255  1.00  0.00           C  
ATOM   1490  CD2 PHE A 801     -21.853 -72.844 -34.952  1.00  0.00           C  
ATOM   1491  CE1 PHE A 801     -22.572 -74.219 -37.252  1.00  0.00           C  
ATOM   1492  CE2 PHE A 801     -22.951 -73.699 -34.935  1.00  0.00           C  
ATOM   1493  CZ  PHE A 801     -23.316 -74.388 -36.088  1.00  0.00           C  
ATOM   1494  N   ASN A 802     -18.471 -68.883 -36.075  1.00  0.00           N  
ATOM   1495  CA  ASN A 802     -17.273 -68.097 -35.829  1.00  0.00           C  
ATOM   1496  C   ASN A 802     -17.498 -67.169 -34.636  1.00  0.00           C  
ATOM   1497  O   ASN A 802     -16.583 -66.929 -33.849  1.00  0.00           O  
ATOM   1498  CB  ASN A 802     -16.891 -67.301 -37.070  1.00  0.00           C  
ATOM   1499  CG  ASN A 802     -16.471 -68.201 -38.229  1.00  0.00           C  
ATOM   1500  OD1 ASN A 802     -16.393 -67.759 -39.374  1.00  0.00           O  
ATOM   1501  ND2 ASN A 802     -16.202 -69.465 -37.934  1.00  0.00           N  
ATOM   1502  N   SER A 803     -18.720 -66.670 -34.479  1.00  0.00           N  
ATOM   1503  CA  SER A 803     -19.031 -65.785 -33.359  1.00  0.00           C  
ATOM   1504  C   SER A 803     -18.969 -66.511 -32.027  1.00  0.00           C  
ATOM   1505  O   SER A 803     -18.754 -65.895 -30.993  1.00  0.00           O  
ATOM   1506  CB  SER A 803     -20.418 -65.181 -33.522  1.00  0.00           C  
ATOM   1507  OG  SER A 803     -20.480 -64.394 -34.694  1.00  0.00           O  
ATOM   1508  N   LEU A 807     -19.175 -67.820 -32.054  1.00  0.00           N  
ATOM   1509  CA  LEU A 807     -19.129 -68.626 -30.842  1.00  0.00           C  
ATOM   1510  C   LEU A 807     -17.746 -69.265 -30.724  1.00  0.00           C  
ATOM   1511  O   LEU A 807     -17.464 -70.002 -29.781  1.00  0.00           O  
ATOM   1512  CB  LEU A 807     -20.205 -69.719 -30.893  1.00  0.00           C  
ATOM   1513  CG  LEU A 807     -21.654 -69.248 -31.072  1.00  0.00           C  
ATOM   1514  CD1 LEU A 807     -22.574 -70.453 -31.104  1.00  0.00           C  
ATOM   1515  CD2 LEU A 807     -22.048 -68.312 -29.943  1.00  0.00           C  
ATOM   1516  N   GLY A 808     -16.885 -68.973 -31.694  1.00  0.00           N  
ATOM   1517  CA  GLY A 808     -15.547 -69.524 -31.675  1.00  0.00           C  
ATOM   1518  C   GLY A 808     -15.575 -71.027 -31.824  1.00  0.00           C  
ATOM   1519  O   GLY A 808     -14.676 -71.718 -31.365  1.00  0.00           O  
ATOM   1520  N   ILE A1153     -16.614 -71.536 -32.468  1.00  0.00           N  
ATOM   1521  CA  ILE A1153     -16.755 -72.964 -32.675  1.00  0.00           C  
ATOM   1522  C   ILE A1153     -16.216 -73.343 -34.050  1.00  0.00           C  
ATOM   1523  O   ILE A1153     -16.616 -72.766 -35.059  1.00  0.00           O  
ATOM   1524  CB  ILE A1153     -18.247 -73.384 -32.564  1.00  0.00           C  
ATOM   1525  CG1 ILE A1153     -18.707 -73.238 -31.111  1.00  0.00           C  
ATOM   1526  CG2 ILE A1153     -18.448 -74.823 -33.036  1.00  0.00           C  
ATOM   1527  CD1 ILE A1153     -20.184 -73.519 -30.895  1.00  0.00           C  
ATOM   1528  N   PRO A1154     -15.281 -74.308 -34.102  1.00  0.00           N  
ATOM   1529  CA  PRO A1154     -14.690 -74.767 -35.360  1.00  0.00           C  
ATOM   1530  C   PRO A1154     -15.617 -75.811 -35.963  1.00  0.00           C  
ATOM   1531  O   PRO A1154     -16.423 -76.402 -35.252  1.00  0.00           O  
ATOM   1532  CB  PRO A1154     -13.362 -75.353 -34.913  1.00  0.00           C  
ATOM   1533  CG  PRO A1154     -13.725 -75.975 -33.617  1.00  0.00           C  
ATOM   1534  CD  PRO A1154     -14.576 -74.909 -32.956  1.00  0.00           C  
ATOM   1535  N   TYR A1155     -15.487 -76.056 -37.261  1.00  0.00           N  
ATOM   1536  CA  TYR A1155     -16.368 -77.003 -37.927  1.00  0.00           C  
ATOM   1537  C   TYR A1155     -15.810 -77.565 -39.233  1.00  0.00           C  
ATOM   1538  O   TYR A1155     -14.930 -76.976 -39.866  1.00  0.00           O  
ATOM   1539  CB  TYR A1155     -17.697 -76.303 -38.218  1.00  0.00           C  
ATOM   1540  CG  TYR A1155     -17.492 -74.922 -38.803  1.00  0.00           C  
ATOM   1541  CD1 TYR A1155     -17.249 -74.743 -40.166  1.00  0.00           C  
ATOM   1542  CD2 TYR A1155     -17.445 -73.805 -37.976  1.00  0.00           C  
ATOM   1543  CE1 TYR A1155     -16.956 -73.479 -40.689  1.00  0.00           C  
ATOM   1544  CE2 TYR A1155     -17.153 -72.545 -38.480  1.00  0.00           C  
ATOM   1545  CZ  TYR A1155     -16.909 -72.388 -39.836  1.00  0.00           C  
ATOM   1546  OH  TYR A1155     -16.615 -71.137 -40.318  1.00  0.00           O  
ATOM   1547  N   LEU A1156     -16.353 -78.709 -39.627  1.00  0.00           N  
ATOM   1548  CA  LEU A1156     -15.981 -79.380 -40.855  1.00  0.00           C  
ATOM   1549  C   LEU A1156     -17.272 -79.406 -41.649  1.00  0.00           C  
ATOM   1550  O   LEU A1156     -18.298 -79.834 -41.137  1.00  0.00           O  
ATOM   1551  CB  LEU A1156     -15.530 -80.809 -40.556  1.00  0.00           C  
ATOM   1552  CG  LEU A1156     -15.381 -81.765 -41.743  1.00  0.00           C  
ATOM   1553  CD1 LEU A1156     -14.288 -81.269 -42.674  1.00  0.00           C  
ATOM   1554  CD2 LEU A1156     -15.055 -83.161 -41.234  1.00  0.00           C  
ATOM   1555  N   ILE A1157     -17.231 -78.947 -42.891  1.00  0.00           N  
ATOM   1556  CA  ILE A1157     -18.423 -78.918 -43.723  1.00  0.00           C  
ATOM   1557  C   ILE A1157     -18.336 -79.992 -44.787  1.00  0.00           C  
ATOM   1558  O   ILE A1157     -17.358 -80.059 -45.518  1.00  0.00           O  
ATOM   1559  CB  ILE A1157     -18.573 -77.552 -44.407  1.00  0.00           C  
ATOM   1560  CG1 ILE A1157     -18.589 -76.443 -43.347  1.00  0.00           C  
ATOM   1561  CG2 ILE A1157     -19.832 -77.530 -45.246  1.00  0.00           C  
ATOM   1562  CD1 ILE A1157     -18.594 -75.032 -43.915  1.00  0.00           C  
ATOM   1563  N   THR A1158     -19.358 -80.828 -44.889  1.00  0.00           N  
ATOM   1564  CA  THR A1158     -19.344 -81.898 -45.878  1.00  0.00           C  
ATOM   1565  C   THR A1158     -20.722 -82.143 -46.451  1.00  0.00           C  
ATOM   1566  O   THR A1158     -21.703 -81.587 -45.983  1.00  0.00           O  
ATOM   1567  CB  THR A1158     -18.865 -83.224 -45.259  1.00  0.00           C  
ATOM   1568  OG1 THR A1158     -19.840 -83.687 -44.314  1.00  0.00           O  
ATOM   1569  CG2 THR A1158     -17.525 -83.035 -44.550  1.00  0.00           C  
ATOM   1570  N   ARG A1159     -20.790 -82.986 -47.469  1.00  0.00           N  
ATOM   1571  CA  ARG A1159     -22.059 -83.324 -48.095  1.00  0.00           C  
ATOM   1572  C   ARG A1159     -22.350 -84.742 -47.630  1.00  0.00           C  
ATOM   1573  O   ARG A1159     -21.657 -85.673 -48.017  1.00  0.00           O  
ATOM   1574  CB  ARG A1159     -21.916 -83.281 -49.615  1.00  0.00           C  
ATOM   1575  CG  ARG A1159     -23.187 -83.515 -50.412  1.00  0.00           C  
ATOM   1576  CD  ARG A1159     -22.802 -84.068 -51.780  1.00  0.00           C  
ATOM   1577  NE  ARG A1159     -23.880 -84.055 -52.768  1.00  0.00           N  
ATOM   1578  CZ  ARG A1159     -24.292 -82.967 -53.421  1.00  0.00           C  
ATOM   1579  NH1 ARG A1159     -23.717 -81.786 -53.190  1.00  0.00           N  
ATOM   1580  NH2 ARG A1159     -25.269 -83.063 -54.322  1.00  0.00           N  
ATOM   1581  N   ARG A1160     -23.352 -84.898 -46.775  1.00  0.00           N  
ATOM   1582  CA  ARG A1160     -23.710 -86.206 -46.254  1.00  0.00           C  
ATOM   1583  C   ARG A1160     -23.950 -87.178 -47.399  1.00  0.00           C  
ATOM   1584  O   ARG A1160     -24.274 -86.764 -48.508  1.00  0.00           O  
ATOM   1585  CB  ARG A1160     -24.984 -86.112 -45.393  1.00  0.00           C  
ATOM   1586  CG  ARG A1160     -24.821 -85.387 -44.058  1.00  0.00           C  
ATOM   1587  CD  ARG A1160     -24.060 -86.223 -43.039  1.00  0.00           C  
ATOM   1588  NE  ARG A1160     -24.887 -87.259 -42.427  1.00  0.00           N  
ATOM   1589  CZ  ARG A1160     -24.411 -88.272 -41.702  1.00  0.00           C  
ATOM   1590  NH1 ARG A1160     -23.105 -88.393 -41.501  1.00  0.00           N  
ATOM   1591  NH2 ARG A1160     -25.241 -89.159 -41.159  1.00  0.00           N  
ATOM   1592  N   PRO A1161     -23.764 -88.483 -47.147  1.00  0.00           N  
ATOM   1593  CA  PRO A1161     -23.971 -89.524 -48.154  1.00  0.00           C  
ATOM   1594  C   PRO A1161     -25.445 -89.494 -48.495  1.00  0.00           C  
ATOM   1595  O   PRO A1161     -26.266 -89.116 -47.667  1.00  0.00           O  
ATOM   1596  CB  PRO A1161     -23.601 -90.798 -47.418  1.00  0.00           C  
ATOM   1597  CG  PRO A1161     -22.569 -90.335 -46.454  1.00  0.00           C  
ATOM   1598  CD  PRO A1161     -23.146 -89.046 -45.937  1.00  0.00           C  
ATOM   1599  N   PRO A1162     -25.807 -89.895 -49.713  1.00  0.00           N  
ATOM   1600  CA  PRO A1162     -27.219 -89.881 -50.098  1.00  0.00           C  
ATOM   1601  C   PRO A1162     -28.153 -90.784 -49.306  1.00  0.00           C  
ATOM   1602  O   PRO A1162     -29.360 -90.757 -49.524  1.00  0.00           O  
ATOM   1603  CB  PRO A1162     -27.176 -90.238 -51.582  1.00  0.00           C  
ATOM   1604  CG  PRO A1162     -25.937 -91.064 -51.691  1.00  0.00           C  
ATOM   1605  CD  PRO A1162     -24.959 -90.302 -50.842  1.00  0.00           C  
ATOM   1606  N   TRP A1416     -27.619 -91.581 -48.390  1.00  0.00           N  
ATOM   1607  CA  TRP A1416     -28.488 -92.453 -47.609  1.00  0.00           C  
ATOM   1608  C   TRP A1416     -28.668 -91.911 -46.200  1.00  0.00           C  
ATOM   1609  O   TRP A1416     -29.392 -92.489 -45.380  1.00  0.00           O  
ATOM   1610  CB  TRP A1416     -27.934 -93.881 -47.575  1.00  0.00           C  
ATOM   1611  CG  TRP A1416     -26.583 -94.015 -46.952  1.00  0.00           C  
ATOM   1612  CD1 TRP A1416     -26.297 -94.127 -45.622  1.00  0.00           C  
ATOM   1613  CD2 TRP A1416     -25.328 -94.050 -47.638  1.00  0.00           C  
ATOM   1614  NE1 TRP A1416     -24.939 -94.232 -45.436  1.00  0.00           N  
ATOM   1615  CE2 TRP A1416     -24.320 -94.187 -46.658  1.00  0.00           C  
ATOM   1616  CE3 TRP A1416     -24.956 -93.976 -48.988  1.00  0.00           C  
ATOM   1617  CZ2 TRP A1416     -22.964 -94.253 -46.983  1.00  0.00           C  
ATOM   1618  CZ3 TRP A1416     -23.610 -94.041 -49.311  1.00  0.00           C  
ATOM   1619  CH2 TRP A1416     -22.628 -94.179 -48.311  1.00  0.00           C  
ATOM   1620  N   ASP A1418     -27.999 -90.794 -45.931  1.00  0.00           N  
ATOM   1621  CA  ASP A1418     -28.081 -90.133 -44.638  1.00  0.00           C  
ATOM   1622  C   ASP A1418     -28.761 -88.778 -44.797  1.00  0.00           C  
ATOM   1623  O   ASP A1418     -29.055 -88.106 -43.809  1.00  0.00           O  
ATOM   1624  CB  ASP A1418     -26.689 -89.895 -44.049  1.00  0.00           C  
ATOM   1625  CG  ASP A1418     -26.001 -91.168 -43.618  1.00  0.00           C  
ATOM   1626  OD1 ASP A1418     -26.646 -92.005 -42.950  1.00  0.00           O  
ATOM   1627  OD2 ASP A1418     -24.800 -91.320 -43.931  1.00  0.00           O  
ATOM   1628  N   LYS A1437     -29.006 -88.369 -46.035  1.00  0.00           N  
ATOM   1629  CA  LYS A1437     -29.619 -87.073 -46.263  1.00  0.00           C  
ATOM   1630  C   LYS A1437     -30.994 -86.965 -45.629  1.00  0.00           C  
ATOM   1631  O   LYS A1437     -31.652 -87.971 -45.359  1.00  0.00           O  
ATOM   1632  CB  LYS A1437     -29.712 -86.776 -47.759  1.00  0.00           C  
ATOM   1633  CG  LYS A1437     -30.586 -87.727 -48.539  1.00  0.00           C  
ATOM   1634  CD  LYS A1437     -30.553 -87.372 -50.014  1.00  0.00           C  
ATOM   1635  CE  LYS A1437     -31.465 -88.272 -50.825  1.00  0.00           C  
ATOM   1636  NZ  LYS A1437     -31.324 -88.011 -52.285  1.00  0.00           N  
ATOM   1637  N   PHE A1438     -31.410 -85.728 -45.384  1.00  0.00           N  
ATOM   1638  CA  PHE A1438     -32.705 -85.449 -44.787  1.00  0.00           C  
ATOM   1639  C   PHE A1438     -33.784 -86.140 -45.618  1.00  0.00           C  
ATOM   1640  O   PHE A1438     -33.816 -86.014 -46.841  1.00  0.00           O  
ATOM   1641  CB  PHE A1438     -32.948 -83.933 -44.759  1.00  0.00           C  
ATOM   1642  CG  PHE A1438     -34.201 -83.528 -44.043  1.00  0.00           C  
ATOM   1643  CD1 PHE A1438     -34.314 -83.686 -42.664  1.00  0.00           C  
ATOM   1644  CD2 PHE A1438     -35.276 -82.998 -44.745  1.00  0.00           C  
ATOM   1645  CE1 PHE A1438     -35.486 -83.320 -41.991  1.00  0.00           C  
ATOM   1646  CE2 PHE A1438     -36.451 -82.629 -44.086  1.00  0.00           C  
ATOM   1647  CZ  PHE A1438     -36.557 -82.790 -42.704  1.00  0.00           C  
ATOM   1648  N   PRO A1443     -34.678 -86.886 -44.955  1.00  0.00           N  
ATOM   1649  CA  PRO A1443     -35.774 -87.615 -45.597  1.00  0.00           C  
ATOM   1650  C   PRO A1443     -36.520 -86.810 -46.657  1.00  0.00           C  
ATOM   1651  O   PRO A1443     -37.284 -85.901 -46.335  1.00  0.00           O  
ATOM   1652  CB  PRO A1443     -36.669 -87.977 -44.421  1.00  0.00           C  
ATOM   1653  CG  PRO A1443     -35.680 -88.216 -43.333  1.00  0.00           C  
ATOM   1654  CD  PRO A1443     -34.726 -87.056 -43.492  1.00  0.00           C  
ATOM   1655  N   GLY A1444     -36.292 -87.147 -47.923  1.00  0.00           N  
ATOM   1656  CA  GLY A1444     -36.969 -86.455 -49.002  1.00  0.00           C  
ATOM   1657  C   GLY A1444     -36.203 -85.327 -49.670  1.00  0.00           C  
ATOM   1658  O   GLY A1444     -36.680 -84.758 -50.650  1.00  0.00           O  
ATOM   1659  N   SER A1448     -35.019 -84.997 -49.170  1.00  0.00           N  
ATOM   1660  CA  SER A1448     -34.251 -83.910 -49.767  1.00  0.00           C  
ATOM   1661  C   SER A1448     -33.450 -84.366 -50.969  1.00  0.00           C  
ATOM   1662  O   SER A1448     -33.367 -85.558 -51.253  1.00  0.00           O  
ATOM   1663  CB  SER A1448     -33.293 -83.311 -48.742  1.00  0.00           C  
ATOM   1664  OG  SER A1448     -32.337 -84.270 -48.331  1.00  0.00           O  
ATOM   1665  N   GLU A1456     -32.870 -83.401 -51.676  1.00  0.00           N  
ATOM   1666  CA  GLU A1456     -32.032 -83.690 -52.830  1.00  0.00           C  
ATOM   1667  C   GLU A1456     -30.663 -84.003 -52.269  1.00  0.00           C  
ATOM   1668  O   GLU A1456     -29.995 -84.925 -52.718  1.00  0.00           O  
ATOM   1669  CB  GLU A1456     -31.935 -82.485 -53.764  1.00  0.00           C  
ATOM   1670  CG  GLU A1456     -33.207 -82.203 -54.542  1.00  0.00           C  
ATOM   1671  CD  GLU A1456     -33.773 -83.451 -55.210  1.00  0.00           C  
ATOM   1672  OE1 GLU A1456     -33.036 -84.103 -55.988  1.00  0.00           O  
ATOM   1673  OE2 GLU A1456     -34.956 -83.780 -54.956  1.00  0.00           O  
ATOM   1674  N   TYR A1457     -30.250 -83.229 -51.276  1.00  0.00           N  
ATOM   1675  CA  TYR A1457     -28.963 -83.449 -50.640  1.00  0.00           C  
ATOM   1676  C   TYR A1457     -28.832 -82.638 -49.363  1.00  0.00           C  
ATOM   1677  O   TYR A1457     -29.496 -81.620 -49.188  1.00  0.00           O  
ATOM   1678  CB  TYR A1457     -27.831 -83.121 -51.607  1.00  0.00           C  
ATOM   1679  CG  TYR A1457     -27.771 -81.688 -52.038  1.00  0.00           C  
ATOM   1680  CD1 TYR A1457     -26.987 -80.769 -51.352  1.00  0.00           C  
ATOM   1681  CD2 TYR A1457     -28.467 -81.255 -53.156  1.00  0.00           C  
ATOM   1682  CE1 TYR A1457     -26.891 -79.452 -51.778  1.00  0.00           C  
ATOM   1683  CE2 TYR A1457     -28.381 -79.943 -53.587  1.00  0.00           C  
ATOM   1684  CZ  TYR A1457     -27.590 -79.046 -52.896  1.00  0.00           C  
ATOM   1685  OH  TYR A1457     -27.488 -77.744 -53.337  1.00  0.00           O  
ATOM   1686  N   THR A1458     -27.969 -83.101 -48.469  1.00  0.00           N  
ATOM   1687  CA  THR A1458     -27.774 -82.449 -47.192  1.00  0.00           C  
ATOM   1688  C   THR A1458     -26.333 -82.050 -46.964  1.00  0.00           C  
ATOM   1689  O   THR A1458     -25.413 -82.827 -47.207  1.00  0.00           O  
ATOM   1690  CB  THR A1458     -28.194 -83.385 -46.036  1.00  0.00           C  
ATOM   1691  OG1 THR A1458     -29.609 -83.609 -46.082  1.00  0.00           O  
ATOM   1692  CG2 THR A1458     -27.815 -82.790 -44.695  1.00  0.00           C  
ATOM   1693  N   VAL A1459     -26.136 -80.825 -46.504  1.00  0.00           N  
ATOM   1694  CA  VAL A1459     -24.806 -80.358 -46.185  1.00  0.00           C  
ATOM   1695  C   VAL A1459     -24.829 -80.285 -44.675  1.00  0.00           C  
ATOM   1696  O   VAL A1459     -25.791 -79.789 -44.097  1.00  0.00           O  
ATOM   1697  CB  VAL A1459     -24.541 -78.973 -46.753  1.00  0.00           C  
ATOM   1698  CG1 VAL A1459     -23.240 -78.426 -46.180  1.00  0.00           C  
ATOM   1699  CG2 VAL A1459     -24.461 -79.049 -48.265  1.00  0.00           C  
ATOM   1700  N   ALA A1460     -23.787 -80.787 -44.027  1.00  0.00           N  
ATOM   1701  CA  ALA A1460     -23.758 -80.775 -42.573  1.00  0.00           C  
ATOM   1702  C   ALA A1460     -22.506 -80.171 -41.974  1.00  0.00           C  
ATOM   1703  O   ALA A1460     -21.425 -80.231 -42.559  1.00  0.00           O  
ATOM   1704  CB  ALA A1460     -23.941 -82.193 -42.040  1.00  0.00           C  
ATOM   1705  N   PHE A1461     -22.675 -79.572 -40.802  1.00  0.00           N  
ATOM   1706  CA  PHE A1461     -21.564 -78.996 -40.074  1.00  0.00           C  
ATOM   1707  C   PHE A1461     -21.307 -79.958 -38.929  1.00  0.00           C  
ATOM   1708  O   PHE A1461     -22.239 -80.353 -38.229  1.00  0.00           O  
ATOM   1709  CB  PHE A1461     -21.924 -77.635 -39.492  1.00  0.00           C  
ATOM   1710  CG  PHE A1461     -21.865 -76.510 -40.472  1.00  0.00           C  
ATOM   1711  CD1 PHE A1461     -22.767 -76.434 -41.521  1.00  0.00           C  
ATOM   1712  CD2 PHE A1461     -20.932 -75.489 -40.310  1.00  0.00           C  
ATOM   1713  CE1 PHE A1461     -22.747 -75.356 -42.393  1.00  0.00           C  
ATOM   1714  CE2 PHE A1461     -20.904 -74.406 -41.177  1.00  0.00           C  
ATOM   1715  CZ  PHE A1461     -21.814 -74.339 -42.219  1.00  0.00           C  
ATOM   1716  N   ASP A1462     -20.052 -80.349 -38.746  1.00  0.00           N  
ATOM   1717  CA  ASP A1462     -19.684 -81.252 -37.669  1.00  0.00           C  
ATOM   1718  C   ASP A1462     -18.571 -80.589 -36.898  1.00  0.00           C  
ATOM   1719  O   ASP A1462     -17.742 -79.891 -37.479  1.00  0.00           O  
ATOM   1720  CB  ASP A1462     -19.180 -82.584 -38.226  1.00  0.00           C  
ATOM   1721  CG  ASP A1462     -20.299 -83.597 -38.463  1.00  0.00           C  
ATOM   1722  OD1 ASP A1462     -20.770 -84.219 -37.478  1.00  0.00           O  
ATOM   1723  OD2 ASP A1462     -20.704 -83.777 -39.637  1.00  0.00           O  
ATOM   1724  N   THR A1463     -18.566 -80.782 -35.586  1.00  0.00           N  
ATOM   1725  CA  THR A1463     -17.516 -80.223 -34.756  1.00  0.00           C  
ATOM   1726  C   THR A1463     -17.009 -81.370 -33.906  1.00  0.00           C  
ATOM   1727  O   THR A1463     -17.669 -82.405 -33.794  1.00  0.00           O  
ATOM   1728  CB  THR A1463     -18.016 -79.085 -33.858  1.00  0.00           C  
ATOM   1729  OG1 THR A1463     -16.892 -78.325 -33.395  1.00  0.00           O  
ATOM   1730  CG2 THR A1463     -18.772 -79.636 -32.651  1.00  0.00           C  
ATOM   1731  N   LEU A1464     -15.845 -81.186 -33.298  1.00  0.00           N  
ATOM   1732  CA  LEU A1464     -15.235 -82.240 -32.508  1.00  0.00           C  
ATOM   1733  C   LEU A1464     -15.330 -82.010 -31.009  1.00  0.00           C  
ATOM   1734  O   LEU A1464     -14.935 -80.961 -30.506  1.00  0.00           O  
ATOM   1735  CB  LEU A1464     -13.771 -82.369 -32.917  1.00  0.00           C  
ATOM   1736  CG  LEU A1464     -12.986 -83.588 -32.452  1.00  0.00           C  
ATOM   1737  CD1 LEU A1464     -13.453 -84.822 -33.218  1.00  0.00           C  
ATOM   1738  CD2 LEU A1464     -11.511 -83.342 -32.705  1.00  0.00           C  
ATOM   1739  N   MET A1465     -15.845 -83.003 -30.295  1.00  0.00           N  
ATOM   1740  CA  MET A1465     -15.973 -82.896 -28.854  1.00  0.00           C  
ATOM   1741  C   MET A1465     -14.690 -83.340 -28.162  1.00  0.00           C  
ATOM   1742  O   MET A1465     -13.962 -84.190 -28.670  1.00  0.00           O  
ATOM   1743  CB  MET A1465     -17.166 -83.719 -28.375  1.00  0.00           C  
ATOM   1744  CG  MET A1465     -18.493 -83.225 -28.952  1.00  0.00           C  
ATOM   1745  SD  MET A1465     -18.812 -81.457 -28.608  1.00  0.00           S  
ATOM   1746  CE  MET A1465     -19.701 -81.592 -27.065  1.00  0.00           C  
ATOM   1747  N   PRO A1475     -14.395 -82.766 -26.988  1.00  0.00           N  
ATOM   1748  CA  PRO A1475     -13.190 -83.100 -26.228  1.00  0.00           C  
ATOM   1749  C   PRO A1475     -12.943 -84.594 -25.999  1.00  0.00           C  
ATOM   1750  O   PRO A1475     -11.893 -84.977 -25.496  1.00  0.00           O  
ATOM   1751  CB  PRO A1475     -13.393 -82.342 -24.921  1.00  0.00           C  
ATOM   1752  CG  PRO A1475     -14.165 -81.144 -25.357  1.00  0.00           C  
ATOM   1753  CD  PRO A1475     -15.193 -81.763 -26.267  1.00  0.00           C  
ATOM   1754  N   ASP A1689     -13.900 -85.438 -26.356  1.00  0.00           N  
ATOM   1755  CA  ASP A1689     -13.721 -86.860 -26.160  1.00  0.00           C  
ATOM   1756  C   ASP A1689     -13.406 -87.546 -27.475  1.00  0.00           C  
ATOM   1757  O   ASP A1689     -13.511 -88.767 -27.599  1.00  0.00           O  
ATOM   1758  CB  ASP A1689     -14.970 -87.476 -25.528  1.00  0.00           C  
ATOM   1759  CG  ASP A1689     -16.180 -87.439 -26.448  1.00  0.00           C  
ATOM   1760  OD1 ASP A1689     -17.201 -88.065 -26.086  1.00  0.00           O  
ATOM   1761  OD2 ASP A1689     -16.123 -86.792 -27.518  1.00  0.00           O  
ATOM   1762  N   GLY A1690     -13.026 -86.751 -28.468  1.00  0.00           N  
ATOM   1763  CA  GLY A1690     -12.682 -87.315 -29.759  1.00  0.00           C  
ATOM   1764  C   GLY A1690     -13.869 -87.701 -30.611  1.00  0.00           C  
ATOM   1765  O   GLY A1690     -13.700 -88.130 -31.751  1.00  0.00           O  
ATOM   1766  N   LYS A1692     -15.073 -87.570 -30.064  1.00  0.00           N  
ATOM   1767  CA  LYS A1692     -16.273 -87.892 -30.823  1.00  0.00           C  
ATOM   1768  C   LYS A1692     -16.758 -86.651 -31.571  1.00  0.00           C  
ATOM   1769  O   LYS A1692     -16.506 -85.515 -31.166  1.00  0.00           O  
ATOM   1770  CB  LYS A1692     -17.372 -88.421 -29.903  1.00  0.00           C  
ATOM   1771  CG  LYS A1692     -17.161 -89.847 -29.422  1.00  0.00           C  
ATOM   1772  CD  LYS A1692     -18.347 -90.273 -28.568  1.00  0.00           C  
ATOM   1773  CE  LYS A1692     -18.226 -91.707 -28.064  1.00  0.00           C  
ATOM   1774  NZ  LYS A1692     -19.401 -92.070 -27.193  1.00  0.00           N  
ATOM   1775  N   THR A1693     -17.451 -86.886 -32.674  1.00  0.00           N  
ATOM   1776  CA  THR A1693     -17.957 -85.822 -33.517  1.00  0.00           C  
ATOM   1777  C   THR A1693     -19.408 -85.488 -33.202  1.00  0.00           C  
ATOM   1778  O   THR A1693     -20.182 -86.362 -32.803  1.00  0.00           O  
ATOM   1779  CB  THR A1693     -17.816 -86.238 -34.987  1.00  0.00           C  
ATOM   1780  OG1 THR A1693     -16.933 -85.326 -35.640  1.00  0.00           O  
ATOM   1781  CG2 THR A1693     -19.168 -86.260 -35.696  1.00  0.00           C  
ATOM   1782  N   LEU A1700     -19.774 -84.223 -33.393  1.00  0.00           N  
ATOM   1783  CA  LEU A1700     -21.135 -83.761 -33.125  1.00  0.00           C  
ATOM   1784  C   LEU A1700     -21.690 -82.941 -34.272  1.00  0.00           C  
ATOM   1785  O   LEU A1700     -21.111 -81.930 -34.641  1.00  0.00           O  
ATOM   1786  CB  LEU A1700     -21.171 -82.899 -31.858  1.00  0.00           C  
ATOM   1787  CG  LEU A1700     -22.556 -82.378 -31.444  1.00  0.00           C  
ATOM   1788  CD1 LEU A1700     -23.496 -83.557 -31.177  1.00  0.00           C  
ATOM   1789  CD2 LEU A1700     -22.424 -81.500 -30.213  1.00  0.00           C  
ATOM   1790  N   GLN A1701     -22.812 -83.376 -34.833  1.00  0.00           N  
ATOM   1791  CA  GLN A1701     -23.455 -82.646 -35.924  1.00  0.00           C  
ATOM   1792  C   GLN A1701     -24.117 -81.401 -35.316  1.00  0.00           C  
ATOM   1793  O   GLN A1701     -25.055 -81.511 -34.530  1.00  0.00           O  
ATOM   1794  CB  GLN A1701     -24.512 -83.525 -36.572  1.00  0.00           C  
ATOM   1795  CG  GLN A1701     -25.031 -83.008 -37.882  1.00  0.00           C  
ATOM   1796  CD  GLN A1701     -26.068 -83.937 -38.473  1.00  0.00           C  
ATOM   1797  OE1 GLN A1701     -27.209 -84.002 -37.995  1.00  0.00           O  
ATOM   1798  NE2 GLN A1701     -25.676 -84.680 -39.509  1.00  0.00           N  
ATOM   1799  N   ILE A1702     -23.636 -80.218 -35.674  1.00  0.00           N  
ATOM   1800  CA  ILE A1702     -24.192 -79.012 -35.100  1.00  0.00           C  
ATOM   1801  C   ILE A1702     -24.951 -78.131 -36.060  1.00  0.00           C  
ATOM   1802  O   ILE A1702     -25.204 -76.974 -35.760  1.00  0.00           O  
ATOM   1803  CB  ILE A1702     -23.101 -78.178 -34.442  1.00  0.00           C  
ATOM   1804  CG1 ILE A1702     -22.031 -77.816 -35.471  1.00  0.00           C  
ATOM   1805  CG2 ILE A1702     -22.499 -78.951 -33.299  1.00  0.00           C  
ATOM   1806  CD1 ILE A1702     -20.927 -76.947 -34.906  1.00  0.00           C  
ATOM   1807  N   GLY A1703     -25.318 -78.670 -37.213  1.00  0.00           N  
ATOM   1808  CA  GLY A1703     -26.063 -77.885 -38.173  1.00  0.00           C  
ATOM   1809  C   GLY A1703     -26.247 -78.596 -39.493  1.00  0.00           C  
ATOM   1810  O   GLY A1703     -25.360 -79.305 -39.943  1.00  0.00           O  
ATOM   1811  N   THR A1704     -27.403 -78.429 -40.115  1.00  0.00           N  
ATOM   1812  CA  THR A1704     -27.644 -79.052 -41.401  1.00  0.00           C  
ATOM   1813  C   THR A1704     -28.398 -78.109 -42.311  1.00  0.00           C  
ATOM   1814  O   THR A1704     -29.211 -77.308 -41.855  1.00  0.00           O  
ATOM   1815  CB  THR A1704     -28.467 -80.340 -41.285  1.00  0.00           C  
ATOM   1816  OG1 THR A1704     -29.678 -80.070 -40.568  1.00  0.00           O  
ATOM   1817  CG2 THR A1704     -27.667 -81.427 -40.577  1.00  0.00           C  
ATOM   1818  N   VAL A1705     -28.096 -78.204 -43.601  1.00  0.00           N  
ATOM   1819  CA  VAL A1705     -28.745 -77.409 -44.623  1.00  0.00           C  
ATOM   1820  C   VAL A1705     -29.235 -78.436 -45.621  1.00  0.00           C  
ATOM   1821  O   VAL A1705     -28.507 -79.348 -45.969  1.00  0.00           O  
ATOM   1822  CB  VAL A1705     -27.758 -76.464 -45.304  1.00  0.00           C  
ATOM   1823  CG1 VAL A1705     -28.493 -75.565 -46.283  1.00  0.00           C  
ATOM   1824  CG2 VAL A1705     -27.030 -75.639 -44.258  1.00  0.00           C  
ATOM   1825  N   HIS A1706     -30.469 -78.300 -46.073  1.00  0.00           N  
ATOM   1826  CA  HIS A1706     -31.029 -79.252 -47.017  1.00  0.00           C  
ATOM   1827  C   HIS A1706     -31.596 -78.566 -48.237  1.00  0.00           C  
ATOM   1828  O   HIS A1706     -32.229 -77.526 -48.139  1.00  0.00           O  
ATOM   1829  CB  HIS A1706     -32.161 -80.047 -46.367  1.00  0.00           C  
ATOM   1830  CG  HIS A1706     -31.827 -80.576 -45.013  1.00  0.00           C  
ATOM   1831  ND1 HIS A1706     -30.814 -81.482 -44.798  1.00  0.00           N  
ATOM   1832  CD2 HIS A1706     -32.371 -80.324 -43.800  1.00  0.00           C  
ATOM   1833  CE1 HIS A1706     -30.748 -81.769 -43.509  1.00  0.00           C  
ATOM   1834  NE2 HIS A1706     -31.683 -81.079 -42.881  1.00  0.00           N  
ATOM   1835  N   ASN A1707     -31.359 -79.151 -49.398  1.00  0.00           N  
ATOM   1836  CA  ASN A1707     -31.909 -78.614 -50.623  1.00  0.00           C  
ATOM   1837  C   ASN A1707     -33.027 -79.595 -50.880  1.00  0.00           C  
ATOM   1838  O   ASN A1707     -32.784 -80.762 -51.153  1.00  0.00           O  
ATOM   1839  CB  ASN A1707     -30.906 -78.665 -51.756  1.00  0.00           C  
ATOM   1840  CG  ASN A1707     -31.433 -78.011 -52.998  1.00  0.00           C  
ATOM   1841  OD1 ASN A1707     -32.564 -78.276 -53.410  1.00  0.00           O  
ATOM   1842  ND2 ASN A1707     -30.627 -77.143 -53.606  1.00  0.00           N  
ATOM   1843  N   LEU A1708     -34.255 -79.120 -50.763  1.00  0.00           N  
ATOM   1844  CA  LEU A1708     -35.415 -79.973 -50.930  1.00  0.00           C  
ATOM   1845  C   LEU A1708     -35.894 -80.078 -52.367  1.00  0.00           C  
ATOM   1846  O   LEU A1708     -36.853 -80.796 -52.659  1.00  0.00           O  
ATOM   1847  CB  LEU A1708     -36.533 -79.447 -50.032  1.00  0.00           C  
ATOM   1848  CG  LEU A1708     -36.059 -79.194 -48.596  1.00  0.00           C  
ATOM   1849  CD1 LEU A1708     -37.185 -78.573 -47.783  1.00  0.00           C  
ATOM   1850  CD2 LEU A1708     -35.594 -80.506 -47.964  1.00  0.00           C  
ATOM   1851  N   GLY A1709     -35.219 -79.377 -53.267  1.00  0.00           N  
ATOM   1852  CA  GLY A1709     -35.630 -79.417 -54.656  1.00  0.00           C  
ATOM   1853  C   GLY A1709     -37.105 -79.088 -54.716  1.00  0.00           C  
ATOM   1854  O   GLY A1709     -37.535 -78.118 -54.094  1.00  0.00           O  
ATOM   1855  N   GLN A1710     -37.890 -79.882 -55.437  1.00  0.00           N  
ATOM   1856  CA  GLN A1710     -39.320 -79.608 -55.522  1.00  0.00           C  
ATOM   1857  C   GLN A1710     -40.132 -80.800 -55.057  1.00  0.00           C  
ATOM   1858  O   GLN A1710     -41.338 -80.846 -55.279  1.00  0.00           O  
ATOM   1859  CB  GLN A1710     -39.751 -79.285 -56.953  1.00  0.00           C  
ATOM   1860  CG  GLN A1710     -38.701 -78.680 -57.856  1.00  0.00           C  
ATOM   1861  CD  GLN A1710     -39.195 -78.567 -59.298  1.00  0.00           C  
ATOM   1862  OE1 GLN A1710     -39.911 -79.437 -59.793  1.00  0.00           O  
ATOM   1863  NE2 GLN A1710     -38.803 -77.500 -59.976  1.00  0.00           N  
ATOM   1864  N   THR A1711     -39.491 -81.767 -54.413  1.00  0.00           N  
ATOM   1865  CA  THR A1711     -40.238 -82.939 -53.985  1.00  0.00           C  
ATOM   1866  C   THR A1711     -41.348 -82.556 -53.006  1.00  0.00           C  
ATOM   1867  O   THR A1711     -42.458 -83.087 -53.085  1.00  0.00           O  
ATOM   1868  CB  THR A1711     -39.315 -84.013 -53.362  1.00  0.00           C  
ATOM   1869  OG1 THR A1711     -39.286 -83.857 -51.942  1.00  0.00           O  
ATOM   1870  CG2 THR A1711     -37.900 -83.880 -53.907  1.00  0.00           C  
ATOM   1871  N   PHE A1712     -41.065 -81.629 -52.093  1.00  0.00           N  
ATOM   1872  CA  PHE A1712     -42.091 -81.205 -51.138  1.00  0.00           C  
ATOM   1873  C   PHE A1712     -43.144 -80.349 -51.822  1.00  0.00           C  
ATOM   1874  O   PHE A1712     -44.336 -80.470 -51.540  1.00  0.00           O  
ATOM   1875  CB  PHE A1712     -41.482 -80.427 -49.967  1.00  0.00           C  
ATOM   1876  CG  PHE A1712     -40.860 -81.301 -48.923  1.00  0.00           C  
ATOM   1877  CD1 PHE A1712     -39.558 -81.758 -49.063  1.00  0.00           C  
ATOM   1878  CD2 PHE A1712     -41.592 -81.697 -47.813  1.00  0.00           C  
ATOM   1879  CE1 PHE A1712     -38.993 -82.601 -48.107  1.00  0.00           C  
ATOM   1880  CE2 PHE A1712     -41.039 -82.537 -46.854  1.00  0.00           C  
ATOM   1881  CZ  PHE A1712     -39.737 -82.989 -47.001  1.00  0.00           C  
ATOM   1882  N   ALA A1726     -42.697 -79.487 -52.728  1.00  0.00           N  
ATOM   1883  CA  ALA A1726     -43.608 -78.617 -53.456  1.00  0.00           C  
ATOM   1884  C   ALA A1726     -44.688 -79.454 -54.139  1.00  0.00           C  
ATOM   1885  O   ALA A1726     -45.877 -79.140 -54.057  1.00  0.00           O  
ATOM   1886  CB  ALA A1726     -42.838 -77.802 -54.487  1.00  0.00           C  
ATOM   1887  N   ARG A1727     -44.273 -80.532 -54.794  1.00  0.00           N  
ATOM   1888  CA  ARG A1727     -45.214 -81.395 -55.487  1.00  0.00           C  
ATOM   1889  C   ARG A1727     -46.145 -82.102 -54.521  1.00  0.00           C  
ATOM   1890  O   ARG A1727     -47.311 -82.327 -54.822  1.00  0.00           O  
ATOM   1891  CB  ARG A1727     -44.470 -82.433 -56.337  1.00  0.00           C  
ATOM   1892  CG  ARG A1727     -43.723 -81.843 -57.531  1.00  0.00           C  
ATOM   1893  CD  ARG A1727     -43.626 -82.836 -58.685  1.00  0.00           C  
ATOM   1894  NE  ARG A1727     -43.204 -82.183 -59.924  1.00  0.00           N  
ATOM   1895  CZ  ARG A1727     -41.952 -81.822 -60.192  1.00  0.00           C  
ATOM   1896  NH1 ARG A1727     -40.984 -82.055 -59.310  1.00  0.00           N  
ATOM   1897  NH2 ARG A1727     -41.670 -81.213 -61.336  1.00  0.00           N  
ATOM   1898  N   THR A1728     -45.631 -82.445 -53.353  1.00  0.00           N  
ATOM   1899  CA  THR A1728     -46.424 -83.139 -52.353  1.00  0.00           C  
ATOM   1900  C   THR A1728     -47.551 -82.284 -51.772  1.00  0.00           C  
ATOM   1901  O   THR A1728     -48.687 -82.745 -51.635  1.00  0.00           O  
ATOM   1902  CB  THR A1728     -45.533 -83.600 -51.194  1.00  0.00           C  
ATOM   1903  OG1 THR A1728     -44.435 -84.359 -51.713  1.00  0.00           O  
ATOM   1904  CG2 THR A1728     -46.328 -84.447 -50.212  1.00  0.00           C  
ATOM   1905  N   PHE A1729     -47.233 -81.038 -51.435  1.00  0.00           N  
ATOM   1906  CA  PHE A1729     -48.211 -80.137 -50.837  1.00  0.00           C  
ATOM   1907  C   PHE A1729     -48.831 -79.131 -51.791  1.00  0.00           C  
ATOM   1908  O   PHE A1729     -49.592 -78.265 -51.368  1.00  0.00           O  
ATOM   1909  CB  PHE A1729     -47.569 -79.409 -49.657  1.00  0.00           C  
ATOM   1910  CG  PHE A1729     -47.168 -80.323 -48.537  1.00  0.00           C  
ATOM   1911  CD1 PHE A1729     -48.125 -80.844 -47.673  1.00  0.00           C  
ATOM   1912  CD2 PHE A1729     -45.838 -80.691 -48.366  1.00  0.00           C  
ATOM   1913  CE1 PHE A1729     -47.766 -81.721 -46.653  1.00  0.00           C  
ATOM   1914  CE2 PHE A1729     -45.467 -81.567 -47.350  1.00  0.00           C  
ATOM   1915  CZ  PHE A1729     -46.435 -82.084 -46.491  1.00  0.00           C  
ATOM   1916  N   GLU A1730     -48.502 -79.248 -53.072  1.00  0.00           N  
ATOM   1917  CA  GLU A1730     -49.048 -78.365 -54.096  1.00  0.00           C  
ATOM   1918  C   GLU A1730     -48.656 -76.906 -53.934  1.00  0.00           C  
ATOM   1919  O   GLU A1730     -49.517 -76.033 -53.909  1.00  0.00           O  
ATOM   1920  CB  GLU A1730     -50.576 -78.462 -54.117  1.00  0.00           C  
ATOM   1921  CG  GLU A1730     -51.125 -79.853 -54.402  1.00  0.00           C  
ATOM   1922  CD  GLU A1730     -50.610 -80.439 -55.716  1.00  0.00           C  
ATOM   1923  OE1 GLU A1730     -50.592 -79.710 -56.734  1.00  0.00           O  
ATOM   1924  OE2 GLU A1730     -50.233 -81.634 -55.733  1.00  0.00           O  
ATOM   1925  N   ILE A1731     -47.364 -76.634 -53.824  1.00  0.00           N  
ATOM   1926  CA  ILE A1731     -46.913 -75.259 -53.678  1.00  0.00           C  
ATOM   1927  C   ILE A1731     -46.485 -74.768 -55.052  1.00  0.00           C  
ATOM   1928  O   ILE A1731     -45.333 -74.931 -55.452  1.00  0.00           O  
ATOM   1929  CB  ILE A1731     -45.725 -75.155 -52.700  1.00  0.00           C  
ATOM   1930  CG1 ILE A1731     -46.069 -75.872 -51.396  1.00  0.00           C  
ATOM   1931  CG2 ILE A1731     -45.408 -73.694 -52.414  1.00  0.00           C  
ATOM   1932  CD1 ILE A1731     -44.916 -75.956 -50.435  1.00  0.00           C  
ATOM   1933  N   LYS A1732     -47.426 -74.163 -55.770  1.00  0.00           N  
ATOM   1934  CA  LYS A1732     -47.173 -73.669 -57.119  1.00  0.00           C  
ATOM   1935  C   LYS A1732     -47.174 -72.154 -57.184  1.00  0.00           C  
ATOM   1936  O   LYS A1732     -47.719 -71.489 -56.309  1.00  0.00           O  
ATOM   1937  CB  LYS A1732     -48.246 -74.200 -58.063  1.00  0.00           C  
ATOM   1938  CG  LYS A1732     -48.470 -75.693 -57.961  1.00  0.00           C  
ATOM   1939  CD  LYS A1732     -49.849 -76.069 -58.482  1.00  0.00           C  
ATOM   1940  CE  LYS A1732     -50.078 -77.566 -58.384  1.00  0.00           C  
ATOM   1941  NZ  LYS A1732     -51.464 -77.965 -58.768  1.00  0.00           N  
ATOM   1942  N   PHE A1758     -46.570 -71.608 -58.232  1.00  0.00           N  
ATOM   1943  CA  PHE A1758     -46.537 -70.165 -58.398  1.00  0.00           C  
ATOM   1944  C   PHE A1758     -46.697 -69.783 -59.862  1.00  0.00           C  
ATOM   1945  O   PHE A1758     -46.255 -70.504 -60.758  1.00  0.00           O  
ATOM   1946  CB  PHE A1758     -45.235 -69.600 -57.847  1.00  0.00           C  
ATOM   1947  CG  PHE A1758     -44.044 -69.833 -58.726  1.00  0.00           C  
ATOM   1948  CD1 PHE A1758     -43.572 -68.821 -59.557  1.00  0.00           C  
ATOM   1949  CD2 PHE A1758     -43.366 -71.048 -58.695  1.00  0.00           C  
ATOM   1950  CE1 PHE A1758     -42.436 -69.011 -60.340  1.00  0.00           C  
ATOM   1951  CE2 PHE A1758     -42.228 -71.250 -59.475  1.00  0.00           C  
ATOM   1952  CZ  PHE A1758     -41.761 -70.230 -60.298  1.00  0.00           C  
ATOM   1953  N   GLU A1759     -47.339 -68.645 -60.094  1.00  0.00           N  
ATOM   1954  CA  GLU A1759     -47.580 -68.144 -61.439  1.00  0.00           C  
ATOM   1955  C   GLU A1759     -46.354 -67.427 -61.993  1.00  0.00           C  
ATOM   1956  O   GLU A1759     -45.868 -66.458 -61.402  1.00  0.00           O  
ATOM   1957  CB  GLU A1759     -48.778 -67.197 -61.418  1.00  0.00           C  
ATOM   1958  CG  GLU A1759     -49.060 -66.500 -62.735  1.00  0.00           C  
ATOM   1959  CD  GLU A1759     -50.225 -65.529 -62.630  1.00  0.00           C  
ATOM   1960  OE1 GLU A1759     -50.155 -64.601 -61.787  1.00  0.00           O  
ATOM   1961  OE2 GLU A1759     -51.207 -65.698 -63.388  1.00  0.00           O  
ATOM   1962  N   THR A1760     -45.858 -67.909 -63.131  1.00  0.00           N  
ATOM   1963  CA  THR A1760     -44.684 -67.317 -63.768  1.00  0.00           C  
ATOM   1964  C   THR A1760     -45.084 -66.036 -64.484  1.00  0.00           C  
ATOM   1965  O   THR A1760     -46.271 -65.787 -64.701  1.00  0.00           O  
ATOM   1966  CB  THR A1760     -44.062 -68.268 -64.805  1.00  0.00           C  
ATOM   1967  OG1 THR A1760     -44.948 -68.405 -65.922  1.00  0.00           O  
ATOM   1968  CG2 THR A1760     -43.817 -69.630 -64.192  1.00  0.00           C  
ATOM   1969  N   PRO A1764     -44.099 -65.201 -64.856  1.00  0.00           N  
ATOM   1970  CA  PRO A1764     -44.421 -63.952 -65.553  1.00  0.00           C  
ATOM   1971  C   PRO A1764     -45.115 -64.167 -66.905  1.00  0.00           C  
ATOM   1972  O   PRO A1764     -45.644 -63.224 -67.491  1.00  0.00           O  
ATOM   1973  CB  PRO A1764     -43.060 -63.255 -65.673  1.00  0.00           C  
ATOM   1974  CG  PRO A1764     -42.079 -64.391 -65.656  1.00  0.00           C  
ATOM   1975  CD  PRO A1764     -42.650 -65.304 -64.602  1.00  0.00           C  
ATOM   1976  N   GLU A1765     -45.123 -65.408 -67.390  1.00  0.00           N  
ATOM   1977  CA  GLU A1765     -45.775 -65.724 -68.660  1.00  0.00           C  
ATOM   1978  C   GLU A1765     -47.223 -66.140 -68.437  1.00  0.00           C  
ATOM   1979  O   GLU A1765     -48.089 -65.870 -69.268  1.00  0.00           O  
ATOM   1980  CB  GLU A1765     -45.043 -66.852 -69.391  1.00  0.00           C  
ATOM   1981  CG  GLU A1765     -43.669 -66.481 -69.915  1.00  0.00           C  
ATOM   1982  CD  GLU A1765     -42.683 -66.222 -68.801  1.00  0.00           C  
ATOM   1983  OE1 GLU A1765     -42.485 -67.131 -67.965  1.00  0.00           O  
ATOM   1984  OE2 GLU A1765     -42.107 -65.114 -68.762  1.00  0.00           O  
ATOM   1985  N   GLY A1767     -47.482 -66.802 -67.313  1.00  0.00           N  
ATOM   1986  CA  GLY A1767     -48.830 -67.247 -67.013  1.00  0.00           C  
ATOM   1987  C   GLY A1767     -48.857 -68.740 -66.770  1.00  0.00           C  
ATOM   1988  O   GLY A1767     -49.921 -69.352 -66.704  1.00  0.00           O  
ATOM   1989  N   ASP A1768     -47.674 -69.329 -66.639  1.00  0.00           N  
ATOM   1990  CA  ASP A1768     -47.549 -70.761 -66.395  1.00  0.00           C  
ATOM   1991  C   ASP A1768     -47.565 -71.037 -64.898  1.00  0.00           C  
ATOM   1992  O   ASP A1768     -47.363 -70.135 -64.083  1.00  0.00           O  
ATOM   1993  CB  ASP A1768     -46.233 -71.292 -66.967  1.00  0.00           C  
ATOM   1994  CG  ASP A1768     -46.004 -70.869 -68.401  1.00  0.00           C  
ATOM   1995  OD1 ASP A1768     -46.806 -71.267 -69.277  1.00  0.00           O  
ATOM   1996  OD2 ASP A1768     -45.018 -70.137 -68.648  1.00  0.00           O  
ATOM   1997  N   HIS A1770     -47.787 -72.296 -64.546  1.00  0.00           N  
ATOM   1998  CA  HIS A1770     -47.813 -72.703 -63.153  1.00  0.00           C  
ATOM   1999  C   HIS A1770     -46.813 -73.814 -62.858  1.00  0.00           C  
ATOM   2000  O   HIS A1770     -47.071 -74.991 -63.115  1.00  0.00           O  
ATOM   2001  CB  HIS A1770     -49.228 -73.133 -62.767  1.00  0.00           C  
ATOM   2002  CG  HIS A1770     -50.129 -71.982 -62.450  1.00  0.00           C  
ATOM   2003  ND1 HIS A1770     -50.224 -70.870 -63.259  1.00  0.00           N  
ATOM   2004  CD2 HIS A1770     -50.945 -71.752 -61.395  1.00  0.00           C  
ATOM   2005  CE1 HIS A1770     -51.056 -70.001 -62.713  1.00  0.00           C  
ATOM   2006  NE2 HIS A1770     -51.508 -70.512 -61.581  1.00  0.00           N  
ATOM   2007  N   GLU A1771     -45.664 -73.420 -62.315  1.00  0.00           N  
ATOM   2008  CA  GLU A1771     -44.611 -74.363 -61.969  1.00  0.00           C  
ATOM   2009  C   GLU A1771     -44.488 -74.503 -60.453  1.00  0.00           C  
ATOM   2010  O   GLU A1771     -44.937 -73.639 -59.700  1.00  0.00           O  
ATOM   2011  CB  GLU A1771     -43.275 -73.886 -62.536  1.00  0.00           C  
ATOM   2012  CG  GLU A1771     -43.329 -73.480 -63.997  1.00  0.00           C  
ATOM   2013  CD  GLU A1771     -41.960 -73.098 -64.546  1.00  0.00           C  
ATOM   2014  OE1 GLU A1771     -41.276 -72.255 -63.918  1.00  0.00           O  
ATOM   2015  OE2 GLU A1771     -41.572 -73.640 -65.607  1.00  0.00           O  
ATOM   2016  N   TYR A1772     -43.883 -75.598 -60.009  1.00  0.00           N  
ATOM   2017  CA  TYR A1772     -43.687 -75.821 -58.586  1.00  0.00           C  
ATOM   2018  C   TYR A1772     -42.522 -74.968 -58.101  1.00  0.00           C  
ATOM   2019  O   TYR A1772     -41.781 -74.408 -58.908  1.00  0.00           O  
ATOM   2020  CB  TYR A1772     -43.420 -77.295 -58.311  1.00  0.00           C  
ATOM   2021  CG  TYR A1772     -44.631 -78.148 -58.560  1.00  0.00           C  
ATOM   2022  CD1 TYR A1772     -44.896 -78.669 -59.821  1.00  0.00           C  
ATOM   2023  CD2 TYR A1772     -45.539 -78.398 -57.541  1.00  0.00           C  
ATOM   2024  CE1 TYR A1772     -46.044 -79.422 -60.059  1.00  0.00           C  
ATOM   2025  CE2 TYR A1772     -46.687 -79.145 -57.764  1.00  0.00           C  
ATOM   2026  CZ  TYR A1772     -46.937 -79.655 -59.024  1.00  0.00           C  
ATOM   2027  OH  TYR A1772     -48.084 -80.388 -59.235  1.00  0.00           O  
ATOM   2028  N   VAL A1773     -42.361 -74.858 -56.788  1.00  0.00           N  
ATOM   2029  CA  VAL A1773     -41.290 -74.043 -56.230  1.00  0.00           C  
ATOM   2030  C   VAL A1773     -40.094 -74.876 -55.812  1.00  0.00           C  
ATOM   2031  O   VAL A1773     -40.188 -76.093 -55.689  1.00  0.00           O  
ATOM   2032  CB  VAL A1773     -41.773 -73.260 -54.991  1.00  0.00           C  
ATOM   2033  CG1 VAL A1773     -42.844 -72.261 -55.382  1.00  0.00           C  
ATOM   2034  CG2 VAL A1773     -42.310 -74.226 -53.950  1.00  0.00           C  
ATOM   2035  N   HIS A1774     -38.967 -74.206 -55.601  1.00  0.00           N  
ATOM   2036  CA  HIS A1774     -37.752 -74.869 -55.150  1.00  0.00           C  
ATOM   2037  C   HIS A1774     -37.511 -74.447 -53.710  1.00  0.00           C  
ATOM   2038  O   HIS A1774     -37.394 -73.256 -53.409  1.00  0.00           O  
ATOM   2039  CB  HIS A1774     -36.564 -74.476 -56.026  1.00  0.00           C  
ATOM   2040  CG  HIS A1774     -36.707 -74.910 -57.449  1.00  0.00           C  
ATOM   2041  ND1 HIS A1774     -37.264 -74.106 -58.419  1.00  0.00           N  
ATOM   2042  CD2 HIS A1774     -36.415 -76.085 -58.053  1.00  0.00           C  
ATOM   2043  CE1 HIS A1774     -37.310 -74.769 -59.560  1.00  0.00           C  
ATOM   2044  NE2 HIS A1774     -36.801 -75.971 -59.365  1.00  0.00           N  
ATOM   2045  N   GLN A1775     -37.432 -75.432 -52.822  1.00  0.00           N  
ATOM   2046  CA  GLN A1775     -37.252 -75.158 -51.407  1.00  0.00           C  
ATOM   2047  C   GLN A1775     -35.970 -75.678 -50.789  1.00  0.00           C  
ATOM   2048  O   GLN A1775     -35.376 -76.633 -51.274  1.00  0.00           O  
ATOM   2049  CB  GLN A1775     -38.422 -75.756 -50.623  1.00  0.00           C  
ATOM   2050  CG  GLN A1775     -39.786 -75.219 -50.986  1.00  0.00           C  
ATOM   2051  CD  GLN A1775     -40.901 -76.058 -50.397  1.00  0.00           C  
ATOM   2052  OE1 GLN A1775     -41.252 -77.099 -50.940  1.00  0.00           O  
ATOM   2053  NE2 GLN A1775     -41.453 -75.618 -49.268  1.00  0.00           N  
ATOM   2054  N   THR A1776     -35.558 -75.028 -49.705  1.00  0.00           N  
ATOM   2055  CA  THR A1776     -34.406 -75.456 -48.928  1.00  0.00           C  
ATOM   2056  C   THR A1776     -34.799 -75.202 -47.481  1.00  0.00           C  
ATOM   2057  O   THR A1776     -35.741 -74.452 -47.213  1.00  0.00           O  
ATOM   2058  CB  THR A1776     -33.131 -74.653 -49.213  1.00  0.00           C  
ATOM   2059  OG1 THR A1776     -33.138 -73.461 -48.427  1.00  0.00           O  
ATOM   2060  CG2 THR A1776     -33.028 -74.311 -50.677  1.00  0.00           C  
ATOM   2061  N   CYS A1777     -34.108 -75.845 -46.548  1.00  0.00           N  
ATOM   2062  CA  CYS A1777     -34.386 -75.634 -45.138  1.00  0.00           C  
ATOM   2063  C   CYS A1777     -33.126 -75.980 -44.381  1.00  0.00           C  
ATOM   2064  O   CYS A1777     -32.348 -76.801 -44.839  1.00  0.00           O  
ATOM   2065  CB  CYS A1777     -35.568 -76.494 -44.667  1.00  0.00           C  
ATOM   2066  SG  CYS A1777     -35.282 -78.272 -44.505  1.00  0.00           S  
ATOM   2067  N   TYR A1778     -32.909 -75.340 -43.238  1.00  0.00           N  
ATOM   2068  CA  TYR A1778     -31.717 -75.598 -42.449  1.00  0.00           C  
ATOM   2069  C   TYR A1778     -31.959 -75.318 -40.978  1.00  0.00           C  
ATOM   2070  O   TYR A1778     -32.733 -74.426 -40.632  1.00  0.00           O  
ATOM   2071  CB  TYR A1778     -30.556 -74.764 -42.982  1.00  0.00           C  
ATOM   2072  CG  TYR A1778     -30.947 -73.408 -43.524  1.00  0.00           C  
ATOM   2073  CD1 TYR A1778     -30.672 -72.240 -42.810  1.00  0.00           C  
ATOM   2074  CD2 TYR A1778     -31.556 -73.287 -44.771  1.00  0.00           C  
ATOM   2075  CE1 TYR A1778     -30.989 -70.983 -43.330  1.00  0.00           C  
ATOM   2076  CE2 TYR A1778     -31.881 -72.036 -45.300  1.00  0.00           C  
ATOM   2077  CZ  TYR A1778     -31.594 -70.892 -44.575  1.00  0.00           C  
ATOM   2078  OH  TYR A1778     -31.908 -69.658 -45.100  1.00  0.00           O  
ATOM   2079  N   GLY A1779     -31.304 -76.084 -40.111  1.00  0.00           N  
ATOM   2080  CA  GLY A1779     -31.515 -75.900 -38.690  1.00  0.00           C  
ATOM   2081  C   GLY A1779     -30.373 -76.214 -37.742  1.00  0.00           C  
ATOM   2082  O   GLY A1779     -29.384 -76.834 -38.111  1.00  0.00           O  
ATOM   2083  N   LEU A1782     -30.545 -75.773 -36.501  1.00  0.00           N  
ATOM   2084  CA  LEU A1782     -29.588 -75.942 -35.418  1.00  0.00           C  
ATOM   2085  C   LEU A1782     -30.421 -76.304 -34.210  1.00  0.00           C  
ATOM   2086  O   LEU A1782     -31.623 -76.063 -34.197  1.00  0.00           O  
ATOM   2087  CB  LEU A1782     -28.910 -74.618 -35.092  1.00  0.00           C  
ATOM   2088  CG  LEU A1782     -28.435 -73.750 -36.240  1.00  0.00           C  
ATOM   2089  CD1 LEU A1782     -28.095 -72.373 -35.717  1.00  0.00           C  
ATOM   2090  CD2 LEU A1782     -27.232 -74.415 -36.898  1.00  0.00           C  
ATOM   2091  N   SER A1783     -29.782 -76.839 -33.180  1.00  0.00           N  
ATOM   2092  CA  SER A1783     -30.491 -77.197 -31.968  1.00  0.00           C  
ATOM   2093  C   SER A1783     -29.689 -76.745 -30.759  1.00  0.00           C  
ATOM   2094  O   SER A1783     -28.809 -75.900 -30.867  1.00  0.00           O  
ATOM   2095  CB  SER A1783     -30.690 -78.700 -31.900  1.00  0.00           C  
ATOM   2096  OG  SER A1783     -29.477 -79.333 -31.542  1.00  0.00           O  
ATOM   2097  N   ASP A1785     -29.996 -77.333 -29.609  1.00  0.00           N  
ATOM   2098  CA  ASP A1785     -29.311 -77.012 -28.368  1.00  0.00           C  
ATOM   2099  C   ASP A1785     -27.861 -77.468 -28.450  1.00  0.00           C  
ATOM   2100  O   ASP A1785     -27.034 -77.077 -27.619  1.00  0.00           O  
ATOM   2101  CB  ASP A1785     -29.990 -77.716 -27.195  1.00  0.00           C  
ATOM   2102  CG  ASP A1785     -31.508 -77.559 -27.206  1.00  0.00           C  
ATOM   2103  OD1 ASP A1785     -32.069 -77.128 -26.178  1.00  0.00           O  
ATOM   2104  OD2 ASP A1785     -32.144 -77.879 -28.232  1.00  0.00           O  
ATOM   2105  N   ARG A1786     -27.552 -78.301 -29.444  1.00  0.00           N  
ATOM   2106  CA  ARG A1786     -26.188 -78.788 -29.603  1.00  0.00           C  
ATOM   2107  C   ARG A1786     -25.219 -77.643 -29.714  1.00  0.00           C  
ATOM   2108  O   ARG A1786     -24.086 -77.729 -29.257  1.00  0.00           O  
ATOM   2109  CB  ARG A1786     -26.072 -79.680 -30.819  1.00  0.00           C  
ATOM   2110  CG  ARG A1786     -26.700 -81.023 -30.582  1.00  0.00           C  
ATOM   2111  CD  ARG A1786     -26.622 -81.889 -31.801  1.00  0.00           C  
ATOM   2112  NE  ARG A1786     -26.916 -83.273 -31.459  1.00  0.00           N  
ATOM   2113  CZ  ARG A1786     -26.842 -84.285 -32.314  1.00  0.00           C  
ATOM   2114  NH1 ARG A1786     -26.482 -84.069 -33.571  1.00  0.00           N  
ATOM   2115  NH2 ARG A1786     -27.130 -85.515 -31.908  1.00  0.00           N  
ATOM   2116  N   VAL A1787     -25.667 -76.557 -30.313  1.00  0.00           N  
ATOM   2117  CA  VAL A1787     -24.821 -75.391 -30.448  1.00  0.00           C  
ATOM   2118  C   VAL A1787     -24.397 -74.898 -29.069  1.00  0.00           C  
ATOM   2119  O   VAL A1787     -23.292 -74.397 -28.891  1.00  0.00           O  
ATOM   2120  CB  VAL A1787     -25.565 -74.258 -31.171  1.00  0.00           C  
ATOM   2121  CG1 VAL A1787     -24.743 -72.993 -31.133  1.00  0.00           C  
ATOM   2122  CG2 VAL A1787     -25.843 -74.662 -32.605  1.00  0.00           C  
ATOM   2123  N   ILE A1788     -25.272 -75.031 -28.082  1.00  0.00           N  
ATOM   2124  CA  ILE A1788     -24.933 -74.562 -26.748  1.00  0.00           C  
ATOM   2125  C   ILE A1788     -24.044 -75.585 -26.057  1.00  0.00           C  
ATOM   2126  O   ILE A1788     -23.120 -75.236 -25.321  1.00  0.00           O  
ATOM   2127  CB  ILE A1788     -26.212 -74.282 -25.933  1.00  0.00           C  
ATOM   2128  CG1 ILE A1788     -26.965 -73.115 -26.577  1.00  0.00           C  
ATOM   2129  CG2 ILE A1788     -25.868 -73.942 -24.503  1.00  0.00           C  
ATOM   2130  CD1 ILE A1788     -28.347 -72.871 -25.999  1.00  0.00           C  
ATOM   2131  N   ALA A1789     -24.318 -76.855 -26.305  1.00  0.00           N  
ATOM   2132  CA  ALA A1789     -23.507 -77.914 -25.733  1.00  0.00           C  
ATOM   2133  C   ALA A1789     -22.059 -77.703 -26.181  1.00  0.00           C  
ATOM   2134  O   ALA A1789     -21.124 -77.708 -25.374  1.00  0.00           O  
ATOM   2135  CB  ALA A1789     -24.003 -79.274 -26.221  1.00  0.00           C  
ATOM   2136  N   SER A1790     -21.874 -77.497 -27.476  1.00  0.00           N  
ATOM   2137  CA  SER A1790     -20.532 -77.331 -27.980  1.00  0.00           C  
ATOM   2138  C   SER A1790     -19.838 -76.067 -27.501  1.00  0.00           C  
ATOM   2139  O   SER A1790     -18.635 -76.070 -27.281  1.00  0.00           O  
ATOM   2140  CB  SER A1790     -20.534 -77.404 -29.505  1.00  0.00           C  
ATOM   2141  OG  SER A1790     -21.224 -76.310 -30.053  1.00  0.00           O  
ATOM   2142  N   VAL A1791     -20.569 -74.980 -27.318  1.00  0.00           N  
ATOM   2143  CA  VAL A1791     -19.901 -73.771 -26.859  1.00  0.00           C  
ATOM   2144  C   VAL A1791     -19.400 -74.042 -25.442  1.00  0.00           C  
ATOM   2145  O   VAL A1791     -18.362 -73.539 -25.019  1.00  0.00           O  
ATOM   2146  CB  VAL A1791     -20.845 -72.555 -26.872  1.00  0.00           C  
ATOM   2147  CG1 VAL A1791     -21.624 -72.469 -25.580  1.00  0.00           C  
ATOM   2148  CG2 VAL A1791     -20.051 -71.296 -27.089  1.00  0.00           C  
ATOM   2149  N   ILE A1792     -20.141 -74.862 -24.713  1.00  0.00           N  
ATOM   2150  CA  ILE A1792     -19.755 -75.210 -23.360  1.00  0.00           C  
ATOM   2151  C   ILE A1792     -18.580 -76.170 -23.407  1.00  0.00           C  
ATOM   2152  O   ILE A1792     -17.570 -75.956 -22.752  1.00  0.00           O  
ATOM   2153  CB  ILE A1792     -20.920 -75.886 -22.603  1.00  0.00           C  
ATOM   2154  CG1 ILE A1792     -21.930 -74.823 -22.165  1.00  0.00           C  
ATOM   2155  CG2 ILE A1792     -20.398 -76.664 -21.406  1.00  0.00           C  
ATOM   2156  CD1 ILE A1792     -23.146 -75.381 -21.469  1.00  0.00           C  
ATOM   2157  N   ALA A1793     -18.725 -77.223 -24.201  1.00  0.00           N  
ATOM   2158  CA  ALA A1793     -17.704 -78.252 -24.326  1.00  0.00           C  
ATOM   2159  C   ALA A1793     -16.382 -77.795 -24.928  1.00  0.00           C  
ATOM   2160  O   ALA A1793     -15.322 -78.012 -24.346  1.00  0.00           O  
ATOM   2161  CB  ALA A1793     -18.252 -79.416 -25.132  1.00  0.00           C  
ATOM   2162  N   ILE A1794     -16.438 -77.169 -26.094  1.00  0.00           N  
ATOM   2163  CA  ILE A1794     -15.225 -76.734 -26.760  1.00  0.00           C  
ATOM   2164  C   ILE A1794     -14.357 -75.747 -26.008  1.00  0.00           C  
ATOM   2165  O   ILE A1794     -13.149 -75.926 -25.940  1.00  0.00           O  
ATOM   2166  CB  ILE A1794     -15.547 -76.183 -28.143  1.00  0.00           C  
ATOM   2167  CG1 ILE A1794     -15.820 -77.364 -29.079  1.00  0.00           C  
ATOM   2168  CG2 ILE A1794     -14.421 -75.281 -28.632  1.00  0.00           C  
ATOM   2169  CD1 ILE A1794     -16.159 -76.970 -30.487  1.00  0.00           C  
ATOM   2170  N   HIS A1795     -14.944 -74.699 -25.453  1.00  0.00           N  
ATOM   2171  CA  HIS A1795     -14.147 -73.735 -24.713  1.00  0.00           C  
ATOM   2172  C   HIS A1795     -14.118 -74.170 -23.263  1.00  0.00           C  
ATOM   2173  O   HIS A1795     -13.745 -73.414 -22.372  1.00  0.00           O  
ATOM   2174  CB  HIS A1795     -14.738 -72.342 -24.870  1.00  0.00           C  
ATOM   2175  CG  HIS A1795     -14.908 -71.941 -26.296  1.00  0.00           C  
ATOM   2176  ND1 HIS A1795     -13.866 -71.961 -27.198  1.00  0.00           N  
ATOM   2177  CD2 HIS A1795     -16.008 -71.579 -26.998  1.00  0.00           C  
ATOM   2178  CE1 HIS A1795     -14.317 -71.633 -28.395  1.00  0.00           C  
ATOM   2179  NE2 HIS A1795     -15.614 -71.397 -28.301  1.00  0.00           N  
ATOM   2180  N   GLY A1796     -14.518 -75.417 -23.048  1.00  0.00           N  
ATOM   2181  CA  GLY A1796     -14.522 -75.988 -21.716  1.00  0.00           C  
ATOM   2182  C   GLY A1796     -13.203 -75.718 -21.029  1.00  0.00           C  
ATOM   2183  O   GLY A1796     -12.275 -75.205 -21.645  1.00  0.00           O  
ATOM   2184  N   ASP A1797     -13.086 -76.106 -19.768  1.00  0.00           N  
ATOM   2185  CA  ASP A1797     -11.878 -75.800 -19.036  1.00  0.00           C  
ATOM   2186  C   ASP A1797     -11.835 -76.565 -17.729  1.00  0.00           C  
ATOM   2187  O   ASP A1797     -12.792 -77.247 -17.373  1.00  0.00           O  
ATOM   2188  CB  ASP A1797     -11.900 -74.307 -18.768  1.00  0.00           C  
ATOM   2189  CG  ASP A1797     -10.630 -73.805 -18.210  1.00  0.00           C  
ATOM   2190  OD1 ASP A1797      -9.591 -74.085 -18.831  1.00  0.00           O  
ATOM   2191  OD2 ASP A1797     -10.679 -73.123 -17.167  1.00  0.00           O  
ATOM   2192  N   GLU A1798     -10.730 -76.447 -17.005  1.00  0.00           N  
ATOM   2193  CA  GLU A1798     -10.588 -77.136 -15.726  1.00  0.00           C  
ATOM   2194  C   GLU A1798     -11.234 -76.310 -14.634  1.00  0.00           C  
ATOM   2195  O   GLU A1798     -11.721 -76.837 -13.642  1.00  0.00           O  
ATOM   2196  CB  GLU A1798      -9.114 -77.351 -15.390  1.00  0.00           C  
ATOM   2197  CG  GLU A1798      -8.377 -78.279 -16.348  1.00  0.00           C  
ATOM   2198  CD  GLU A1798      -9.091 -79.616 -16.540  1.00  0.00           C  
ATOM   2199  OE1 GLU A1798      -9.713 -80.117 -15.571  1.00  0.00           O  
ATOM   2200  OE2 GLU A1798      -9.018 -80.172 -17.662  1.00  0.00           O  
ATOM   2201  N   SER A1799     -11.228 -75.001 -14.829  1.00  0.00           N  
ATOM   2202  CA  SER A1799     -11.820 -74.085 -13.870  1.00  0.00           C  
ATOM   2203  C   SER A1799     -13.336 -74.013 -14.065  1.00  0.00           C  
ATOM   2204  O   SER A1799     -14.048 -73.426 -13.254  1.00  0.00           O  
ATOM   2205  CB  SER A1799     -11.209 -72.691 -14.033  1.00  0.00           C  
ATOM   2206  OG  SER A1799      -9.806 -72.726 -13.836  1.00  0.00           O  
ATOM   2207  N   GLY A1800     -13.823 -74.615 -15.144  1.00  0.00           N  
ATOM   2208  CA  GLY A1800     -15.249 -74.599 -15.410  1.00  0.00           C  
ATOM   2209  C   GLY A1800     -15.600 -74.087 -16.793  1.00  0.00           C  
ATOM   2210  O   GLY A1800     -15.046 -74.537 -17.792  1.00  0.00           O  
ATOM   2211  N   LEU A1801     -16.523 -73.139 -16.861  1.00  0.00           N  
ATOM   2212  CA  LEU A1801     -16.917 -72.598 -18.145  1.00  0.00           C  
ATOM   2213  C   LEU A1801     -16.043 -71.444 -18.567  1.00  0.00           C  
ATOM   2214  O   LEU A1801     -15.568 -70.672 -17.743  1.00  0.00           O  
ATOM   2215  CB  LEU A1801     -18.370 -72.107 -18.115  1.00  0.00           C  
ATOM   2216  CG  LEU A1801     -19.488 -73.126 -17.903  1.00  0.00           C  
ATOM   2217  CD1 LEU A1801     -20.812 -72.400 -17.948  1.00  0.00           C  
ATOM   2218  CD2 LEU A1801     -19.445 -74.202 -18.969  1.00  0.00           C  
ATOM   2219  N   CYS A1802     -15.832 -71.350 -19.871  1.00  0.00           N  
ATOM   2220  CA  CYS A1802     -15.086 -70.261 -20.474  1.00  0.00           C  
ATOM   2221  C   CYS A1802     -15.947 -69.978 -21.688  1.00  0.00           C  
ATOM   2222  O   CYS A1802     -16.096 -70.836 -22.552  1.00  0.00           O  
ATOM   2223  CB  CYS A1802     -13.687 -70.697 -20.900  1.00  0.00           C  
ATOM   2224  SG  CYS A1802     -12.712 -69.288 -21.460  1.00  0.00           S  
ATOM   2225  N   LEU A1803     -16.520 -68.783 -21.755  1.00  0.00           N  
ATOM   2226  CA  LEU A1803     -17.431 -68.459 -22.841  1.00  0.00           C  
ATOM   2227  C   LEU A1803     -17.120 -67.219 -23.632  1.00  0.00           C  
ATOM   2228  O   LEU A1803     -16.546 -66.262 -23.116  1.00  0.00           O  
ATOM   2229  CB  LEU A1803     -18.847 -68.290 -22.283  1.00  0.00           C  
ATOM   2230  CG  LEU A1803     -19.442 -69.449 -21.487  1.00  0.00           C  
ATOM   2231  CD1 LEU A1803     -20.611 -68.951 -20.636  1.00  0.00           C  
ATOM   2232  CD2 LEU A1803     -19.866 -70.549 -22.451  1.00  0.00           C  
ATOM   2233  N   PRO A1804     -17.522 -67.212 -24.909  1.00  0.00           N  
ATOM   2234  CA  PRO A1804     -17.289 -66.051 -25.766  1.00  0.00           C  
ATOM   2235  C   PRO A1804     -18.018 -64.903 -25.088  1.00  0.00           C  
ATOM   2236  O   PRO A1804     -19.171 -65.043 -24.698  1.00  0.00           O  
ATOM   2237  CB  PRO A1804     -17.950 -66.461 -27.072  1.00  0.00           C  
ATOM   2238  CG  PRO A1804     -17.735 -67.949 -27.087  1.00  0.00           C  
ATOM   2239  CD  PRO A1804     -18.086 -68.333 -25.678  1.00  0.00           C  
ATOM   2240  N   PRO A1805     -17.354 -63.758 -24.924  1.00  0.00           N  
ATOM   2241  CA  PRO A1805     -17.955 -62.588 -24.278  1.00  0.00           C  
ATOM   2242  C   PRO A1805     -19.432 -62.315 -24.593  1.00  0.00           C  
ATOM   2243  O   PRO A1805     -20.208 -61.955 -23.703  1.00  0.00           O  
ATOM   2244  CB  PRO A1805     -17.046 -61.455 -24.728  1.00  0.00           C  
ATOM   2245  CG  PRO A1805     -15.716 -62.120 -24.726  1.00  0.00           C  
ATOM   2246  CD  PRO A1805     -16.009 -63.436 -25.427  1.00  0.00           C  
ATOM   2247  N   ASP A1806     -19.829 -62.488 -25.849  1.00  0.00           N  
ATOM   2248  CA  ASP A1806     -21.212 -62.222 -26.207  1.00  0.00           C  
ATOM   2249  C   ASP A1806     -22.206 -63.317 -25.856  1.00  0.00           C  
ATOM   2250  O   ASP A1806     -23.386 -63.208 -26.182  1.00  0.00           O  
ATOM   2251  CB  ASP A1806     -21.319 -61.885 -27.692  1.00  0.00           C  
ATOM   2252  CG  ASP A1806     -20.800 -60.494 -28.008  1.00  0.00           C  
ATOM   2253  OD1 ASP A1806     -20.713 -59.656 -27.077  1.00  0.00           O  
ATOM   2254  OD2 ASP A1806     -20.493 -60.233 -29.191  1.00  0.00           O  
ATOM   2255  N   VAL A1807     -21.740 -64.361 -25.182  1.00  0.00           N  
ATOM   2256  CA  VAL A1807     -22.613 -65.454 -24.791  1.00  0.00           C  
ATOM   2257  C   VAL A1807     -22.768 -65.547 -23.281  1.00  0.00           C  
ATOM   2258  O   VAL A1807     -23.800 -65.980 -22.787  1.00  0.00           O  
ATOM   2259  CB  VAL A1807     -22.081 -66.792 -25.313  1.00  0.00           C  
ATOM   2260  CG1 VAL A1807     -22.816 -67.940 -24.662  1.00  0.00           C  
ATOM   2261  CG2 VAL A1807     -22.244 -66.850 -26.808  1.00  0.00           C  
ATOM   2262  N   ALA A1808     -21.744 -65.132 -22.548  1.00  0.00           N  
ATOM   2263  CA  ALA A1808     -21.759 -65.197 -21.093  1.00  0.00           C  
ATOM   2264  C   ALA A1808     -22.876 -64.375 -20.480  1.00  0.00           C  
ATOM   2265  O   ALA A1808     -23.259 -63.351 -21.029  1.00  0.00           O  
ATOM   2266  CB  ALA A1808     -20.420 -64.723 -20.551  1.00  0.00           C  
ATOM   2267  N   ALA A1809     -23.370 -64.817 -19.327  1.00  0.00           N  
ATOM   2268  CA  ALA A1809     -24.442 -64.127 -18.616  1.00  0.00           C  
ATOM   2269  C   ALA A1809     -23.984 -62.742 -18.213  1.00  0.00           C  
ATOM   2270  O   ALA A1809     -24.780 -61.814 -18.117  1.00  0.00           O  
ATOM   2271  CB  ALA A1809     -24.853 -64.910 -17.387  1.00  0.00           C  
ATOM   2272  N   HIS A1810     -22.693 -62.611 -17.955  1.00  0.00           N  
ATOM   2273  CA  HIS A1810     -22.107 -61.329 -17.591  1.00  0.00           C  
ATOM   2274  C   HIS A1810     -20.809 -61.242 -18.360  1.00  0.00           C  
ATOM   2275  O   HIS A1810     -20.091 -62.226 -18.469  1.00  0.00           O  
ATOM   2276  CB  HIS A1810     -21.805 -61.260 -16.097  1.00  0.00           C  
ATOM   2277  CG  HIS A1810     -23.013 -61.375 -15.225  1.00  0.00           C  
ATOM   2278  ND1 HIS A1810     -24.072 -60.495 -15.298  1.00  0.00           N  
ATOM   2279  CD2 HIS A1810     -23.311 -62.239 -14.226  1.00  0.00           C  
ATOM   2280  CE1 HIS A1810     -24.968 -60.811 -14.380  1.00  0.00           C  
ATOM   2281  NE2 HIS A1810     -24.530 -61.866 -13.716  1.00  0.00           N  
ATOM   2282  N   GLN A1811     -20.510 -60.077 -18.906  1.00  0.00           N  
ATOM   2283  CA  GLN A1811     -19.275 -59.907 -19.644  1.00  0.00           C  
ATOM   2284  C   GLN A1811     -18.211 -59.403 -18.684  1.00  0.00           C  
ATOM   2285  O   GLN A1811     -17.032 -59.689 -18.846  1.00  0.00           O  
ATOM   2286  CB  GLN A1811     -19.470 -58.903 -20.771  1.00  0.00           C  
ATOM   2287  CG  GLN A1811     -20.519 -59.326 -21.771  1.00  0.00           C  
ATOM   2288  CD  GLN A1811     -20.883 -58.209 -22.702  1.00  0.00           C  
ATOM   2289  OE1 GLN A1811     -21.152 -57.091 -22.263  1.00  0.00           O  
ATOM   2290  NE2 GLN A1811     -20.903 -58.495 -23.997  1.00  0.00           N  
ATOM   2291  N   VAL A1812     -18.642 -58.664 -17.670  1.00  0.00           N  
ATOM   2292  CA  VAL A1812     -17.728 -58.108 -16.693  1.00  0.00           C  
ATOM   2293  C   VAL A1812     -18.310 -58.182 -15.293  1.00  0.00           C  
ATOM   2294  O   VAL A1812     -19.397 -57.673 -15.043  1.00  0.00           O  
ATOM   2295  CB  VAL A1812     -17.423 -56.626 -17.012  1.00  0.00           C  
ATOM   2296  CG1 VAL A1812     -16.482 -56.051 -15.973  1.00  0.00           C  
ATOM   2297  CG2 VAL A1812     -16.819 -56.503 -18.401  1.00  0.00           C  
ATOM   2298  N   VAL A1813     -17.594 -58.821 -14.378  1.00  0.00           N  
ATOM   2299  CA  VAL A1813     -18.054 -58.901 -13.001  1.00  0.00           C  
ATOM   2300  C   VAL A1813     -17.095 -58.081 -12.130  1.00  0.00           C  
ATOM   2301  O   VAL A1813     -15.907 -58.373 -12.065  1.00  0.00           O  
ATOM   2302  CB  VAL A1813     -18.108 -60.366 -12.509  1.00  0.00           C  
ATOM   2303  CG1 VAL A1813     -16.785 -61.047 -12.759  1.00  0.00           C  
ATOM   2304  CG2 VAL A1813     -18.450 -60.411 -11.036  1.00  0.00           C  
ATOM   2305  N   ILE A1814     -17.609 -57.033 -11.492  1.00  0.00           N  
ATOM   2306  CA  ILE A1814     -16.792 -56.183 -10.633  1.00  0.00           C  
ATOM   2307  C   ILE A1814     -16.736 -56.744  -9.218  1.00  0.00           C  
ATOM   2308  O   ILE A1814     -17.767 -56.919  -8.568  1.00  0.00           O  
ATOM   2309  CB  ILE A1814     -17.358 -54.759 -10.540  1.00  0.00           C  
ATOM   2310  CG1 ILE A1814     -17.446 -54.135 -11.928  1.00  0.00           C  
ATOM   2311  CG2 ILE A1814     -16.464 -53.908  -9.655  1.00  0.00           C  
ATOM   2312  CD1 ILE A1814     -18.123 -52.790 -11.930  1.00  0.00           C  
ATOM   2313  N   VAL A1815     -15.529 -57.022  -8.741  1.00  0.00           N  
ATOM   2314  CA  VAL A1815     -15.358 -57.562  -7.399  1.00  0.00           C  
ATOM   2315  C   VAL A1815     -14.562 -56.597  -6.529  1.00  0.00           C  
ATOM   2316  O   VAL A1815     -13.363 -56.407  -6.735  1.00  0.00           O  
ATOM   2317  CB  VAL A1815     -14.606 -58.912  -7.420  1.00  0.00           C  
ATOM   2318  CG1 VAL A1815     -14.485 -59.453  -6.003  1.00  0.00           C  
ATOM   2319  CG2 VAL A1815     -15.325 -59.906  -8.321  1.00  0.00           C  
ATOM   2320  N   PRO A1816     -15.221 -55.959  -5.554  1.00  0.00           N  
ATOM   2321  CA  PRO A1816     -14.506 -55.026  -4.684  1.00  0.00           C  
ATOM   2322  C   PRO A1816     -13.751 -55.769  -3.582  1.00  0.00           C  
ATOM   2323  O   PRO A1816     -14.296 -56.677  -2.952  1.00  0.00           O  
ATOM   2324  CB  PRO A1816     -15.625 -54.155  -4.135  1.00  0.00           C  
ATOM   2325  CG  PRO A1816     -16.745 -55.129  -4.006  1.00  0.00           C  
ATOM   2326  CD  PRO A1816     -16.673 -55.875  -5.325  1.00  0.00           C  
ATOM   2327  N   ILE A1817     -12.491 -55.392  -3.372  1.00  0.00           N  
ATOM   2328  CA  ILE A1817     -11.656 -56.002  -2.338  1.00  0.00           C  
ATOM   2329  C   ILE A1817     -11.662 -55.048  -1.150  1.00  0.00           C  
ATOM   2330  O   ILE A1817     -11.213 -53.905  -1.272  1.00  0.00           O  
ATOM   2331  CB  ILE A1817     -10.204 -56.169  -2.808  1.00  0.00           C  
ATOM   2332  CG1 ILE A1817     -10.169 -56.694  -4.246  1.00  0.00           C  
ATOM   2333  CG2 ILE A1817      -9.480 -57.131  -1.881  1.00  0.00           C  
ATOM   2334  CD1 ILE A1817     -10.756 -58.083  -4.415  1.00  0.00           C  
ATOM   2335  N   ILE A1818     -12.162 -55.512  -0.007  1.00  0.00           N  
ATOM   2336  CA  ILE A1818     -12.253 -54.659   1.174  1.00  0.00           C  
ATOM   2337  C   ILE A1818     -12.019 -55.366   2.508  1.00  0.00           C  
ATOM   2338  O   ILE A1818     -12.500 -56.477   2.731  1.00  0.00           O  
ATOM   2339  CB  ILE A1818     -13.645 -53.974   1.231  1.00  0.00           C  
ATOM   2340  CG1 ILE A1818     -13.806 -53.021   0.046  1.00  0.00           C  
ATOM   2341  CG2 ILE A1818     -13.824 -53.234   2.554  1.00  0.00           C  
ATOM   2342  CD1 ILE A1818     -15.200 -52.453  -0.091  1.00  0.00           C  
ATOM   2343  N   PHE A1819     -11.281 -54.702   3.395  1.00  0.00           N  
ATOM   2344  CA  PHE A1819     -11.003 -55.235   4.725  1.00  0.00           C  
ATOM   2345  C   PHE A1819     -11.238 -54.147   5.773  1.00  0.00           C  
ATOM   2346  O   PHE A1819     -10.448 -53.998   6.709  1.00  0.00           O  
ATOM   2347  CB  PHE A1819      -9.552 -55.702   4.854  1.00  0.00           C  
ATOM   2348  CG  PHE A1819      -9.149 -56.753   3.871  1.00  0.00           C  
ATOM   2349  CD1 PHE A1819      -8.674 -56.399   2.614  1.00  0.00           C  
ATOM   2350  CD2 PHE A1819      -9.198 -58.095   4.218  1.00  0.00           C  
ATOM   2351  CE1 PHE A1819      -8.247 -57.368   1.719  1.00  0.00           C  
ATOM   2352  CE2 PHE A1819      -8.773 -59.073   3.331  1.00  0.00           C  
ATOM   2353  CZ  PHE A1819      -8.295 -58.708   2.077  1.00  0.00           C  
ATOM   2354  N   LYS A1820     -12.310 -53.379   5.619  1.00  0.00           N  
ATOM   2355  CA  LYS A1820     -12.606 -52.312   6.576  1.00  0.00           C  
ATOM   2356  C   LYS A1820     -11.487 -51.263   6.548  1.00  0.00           C  
ATOM   2357  O   LYS A1820     -10.858 -50.990   7.570  1.00  0.00           O  
ATOM   2358  CB  LYS A1820     -12.725 -52.896   7.990  1.00  0.00           C  
ATOM   2359  CG  LYS A1820     -13.458 -54.234   8.050  1.00  0.00           C  
ATOM   2360  CD  LYS A1820     -13.271 -54.909   9.403  1.00  0.00           C  
ATOM   2361  CE  LYS A1820     -13.832 -56.325   9.396  1.00  0.00           C  
ATOM   2362  NZ  LYS A1820     -13.647 -57.006  10.712  1.00  0.00           N  
ATOM   2363  N   LYS A1821     -11.243 -50.690   5.372  1.00  0.00           N  
ATOM   2364  CA  LYS A1821     -10.209 -49.673   5.188  1.00  0.00           C  
ATOM   2365  C   LYS A1821     -10.488 -48.891   3.908  1.00  0.00           C  
ATOM   2366  O   LYS A1821     -10.006 -49.259   2.837  1.00  0.00           O  
ATOM   2367  CB  LYS A1821      -8.822 -50.318   5.081  1.00  0.00           C  
ATOM   2368  CG  LYS A1821      -8.369 -51.084   6.313  1.00  0.00           C  
ATOM   2369  CD  LYS A1821      -6.939 -51.586   6.163  1.00  0.00           C  
ATOM   2370  CE  LYS A1821      -6.459 -52.272   7.436  1.00  0.00           C  
ATOM   2371  NZ  LYS A1821      -5.004 -52.594   7.383  1.00  0.00           N  
ATOM   2372  N   ALA A1827     -11.259 -47.813   4.027  1.00  0.00           N  
ATOM   2373  CA  ALA A1827     -11.628 -46.970   2.887  1.00  0.00           C  
ATOM   2374  C   ALA A1827     -12.749 -47.637   2.095  1.00  0.00           C  
ATOM   2375  O   ALA A1827     -12.984 -47.314   0.929  1.00  0.00           O  
ATOM   2376  CB  ALA A1827     -10.416 -46.725   1.983  1.00  0.00           C  
ATOM   2377  N   ALA A1828     -13.440 -48.565   2.754  1.00  0.00           N  
ATOM   2378  CA  ALA A1828     -14.541 -49.309   2.154  1.00  0.00           C  
ATOM   2379  C   ALA A1828     -15.549 -48.408   1.454  1.00  0.00           C  
ATOM   2380  O   ALA A1828     -15.836 -48.585   0.273  1.00  0.00           O  
ATOM   2381  CB  ALA A1828     -15.242 -50.136   3.221  1.00  0.00           C  
ATOM   2382  N   GLU A1829     -16.087 -47.446   2.193  1.00  0.00           N  
ATOM   2383  CA  GLU A1829     -17.074 -46.520   1.651  1.00  0.00           C  
ATOM   2384  C   GLU A1829     -16.617 -45.910   0.330  1.00  0.00           C  
ATOM   2385  O   GLU A1829     -17.434 -45.606  -0.536  1.00  0.00           O  
ATOM   2386  CB  GLU A1829     -17.349 -45.406   2.664  1.00  0.00           C  
ATOM   2387  CG  GLU A1829     -17.714 -45.919   4.054  1.00  0.00           C  
ATOM   2388  CD  GLU A1829     -17.905 -44.801   5.072  1.00  0.00           C  
ATOM   2389  OE1 GLU A1829     -16.958 -44.004   5.271  1.00  0.00           O  
ATOM   2390  OE2 GLU A1829     -19.001 -44.723   5.675  1.00  0.00           O  
ATOM   2391  N   GLU A1830     -15.308 -45.743   0.177  1.00  0.00           N  
ATOM   2392  CA  GLU A1830     -14.752 -45.156  -1.035  1.00  0.00           C  
ATOM   2393  C   GLU A1830     -14.510 -46.195  -2.118  1.00  0.00           C  
ATOM   2394  O   GLU A1830     -14.545 -45.883  -3.306  1.00  0.00           O  
ATOM   2395  CB  GLU A1830     -13.453 -44.440  -0.700  1.00  0.00           C  
ATOM   2396  CG  GLU A1830     -13.616 -43.434   0.418  1.00  0.00           C  
ATOM   2397  CD  GLU A1830     -12.317 -42.745   0.771  1.00  0.00           C  
ATOM   2398  OE1 GLU A1830     -11.771 -42.022  -0.094  1.00  0.00           O  
ATOM   2399  OE2 GLU A1830     -11.841 -42.931   1.913  1.00  0.00           O  
ATOM   2400  N   VAL A1831     -14.250 -47.429  -1.703  1.00  0.00           N  
ATOM   2401  CA  VAL A1831     -14.025 -48.514  -2.650  1.00  0.00           C  
ATOM   2402  C   VAL A1831     -15.373 -48.869  -3.263  1.00  0.00           C  
ATOM   2403  O   VAL A1831     -15.511 -48.939  -4.484  1.00  0.00           O  
ATOM   2404  CB  VAL A1831     -13.431 -49.765  -1.954  1.00  0.00           C  
ATOM   2405  CG1 VAL A1831     -13.462 -50.956  -2.896  1.00  0.00           C  
ATOM   2406  CG2 VAL A1831     -11.999 -49.486  -1.525  1.00  0.00           C  
ATOM   2407  N   MET A1832     -16.368 -49.078  -2.407  1.00  0.00           N  
ATOM   2408  CA  MET A1832     -17.703 -49.411  -2.868  1.00  0.00           C  
ATOM   2409  C   MET A1832     -18.249 -48.378  -3.832  1.00  0.00           C  
ATOM   2410  O   MET A1832     -18.747 -48.732  -4.895  1.00  0.00           O  
ATOM   2411  CB  MET A1832     -18.650 -49.567  -1.686  1.00  0.00           C  
ATOM   2412  CG  MET A1832     -18.592 -50.948  -1.085  1.00  0.00           C  
ATOM   2413  SD  MET A1832     -18.930 -52.198  -2.347  1.00  0.00           S  
ATOM   2414  CE  MET A1832     -19.318 -53.637  -1.305  1.00  0.00           C  
ATOM   2415  N   GLU A1833     -18.156 -47.103  -3.474  1.00  0.00           N  
ATOM   2416  CA  GLU A1833     -18.659 -46.055  -4.352  1.00  0.00           C  
ATOM   2417  C   GLU A1833     -17.847 -45.943  -5.636  1.00  0.00           C  
ATOM   2418  O   GLU A1833     -18.260 -45.286  -6.590  1.00  0.00           O  
ATOM   2419  CB  GLU A1833     -18.687 -44.707  -3.628  1.00  0.00           C  
ATOM   2420  CG  GLU A1833     -19.857 -44.565  -2.656  1.00  0.00           C  
ATOM   2421  CD  GLU A1833     -20.008 -43.149  -2.117  1.00  0.00           C  
ATOM   2422  OE1 GLU A1833     -20.149 -42.212  -2.937  1.00  0.00           O  
ATOM   2423  OE2 GLU A1833     -19.988 -42.975  -0.875  1.00  0.00           O  
ATOM   2424  N   ALA A1834     -16.689 -46.586  -5.662  1.00  0.00           N  
ATOM   2425  CA  ALA A1834     -15.855 -46.560  -6.851  1.00  0.00           C  
ATOM   2426  C   ALA A1834     -16.340 -47.666  -7.785  1.00  0.00           C  
ATOM   2427  O   ALA A1834     -16.290 -47.531  -9.008  1.00  0.00           O  
ATOM   2428  CB  ALA A1834     -14.399 -46.783  -6.475  1.00  0.00           C  
ATOM   2429  N   CYS A1835     -16.814 -48.757  -7.192  1.00  0.00           N  
ATOM   2430  CA  CYS A1835     -17.318 -49.894  -7.948  1.00  0.00           C  
ATOM   2431  C   CYS A1835     -18.681 -49.564  -8.540  1.00  0.00           C  
ATOM   2432  O   CYS A1835     -18.926 -49.799  -9.724  1.00  0.00           O  
ATOM   2433  CB  CYS A1835     -17.431 -51.121  -7.041  1.00  0.00           C  
ATOM   2434  SG  CYS A1835     -15.853 -51.743  -6.400  1.00  0.00           S  
ATOM   2435  N   ARG A1836     -19.565 -49.020  -7.710  1.00  0.00           N  
ATOM   2436  CA  ARG A1836     -20.901 -48.647  -8.154  1.00  0.00           C  
ATOM   2437  C   ARG A1836     -20.782 -47.673  -9.309  1.00  0.00           C  
ATOM   2438  O   ARG A1836     -21.457 -47.813 -10.325  1.00  0.00           O  
ATOM   2439  CB  ARG A1836     -21.676 -47.986  -7.017  1.00  0.00           C  
ATOM   2440  CG  ARG A1836     -21.849 -48.869  -5.805  1.00  0.00           C  
ATOM   2441  CD  ARG A1836     -22.494 -48.120  -4.661  1.00  0.00           C  
ATOM   2442  NE  ARG A1836     -22.455 -48.911  -3.437  1.00  0.00           N  
ATOM   2443  CZ  ARG A1836     -22.850 -48.470  -2.247  1.00  0.00           C  
ATOM   2444  NH1 ARG A1836     -23.320 -47.234  -2.119  1.00  0.00           N  
ATOM   2445  NH2 ARG A1836     -22.768 -49.262  -1.183  1.00  0.00           N  
ATOM   2446  N   GLU A1837     -19.919 -46.680  -9.146  1.00  0.00           N  
ATOM   2447  CA  GLU A1837     -19.718 -45.691 -10.190  1.00  0.00           C  
ATOM   2448  C   GLU A1837     -19.323 -46.442 -11.452  1.00  0.00           C  
ATOM   2449  O   GLU A1837     -19.855 -46.187 -12.532  1.00  0.00           O  
ATOM   2450  CB  GLU A1837     -18.612 -44.707  -9.780  1.00  0.00           C  
ATOM   2451  CG  GLU A1837     -18.405 -43.510 -10.725  1.00  0.00           C  
ATOM   2452  CD  GLU A1837     -17.640 -43.860 -12.007  1.00  0.00           C  
ATOM   2453  OE1 GLU A1837     -16.480 -44.331 -11.912  1.00  0.00           O  
ATOM   2454  OE2 GLU A1837     -18.198 -43.656 -13.111  1.00  0.00           O  
ATOM   2455  N   LEU A1838     -18.403 -47.388 -11.304  1.00  0.00           N  
ATOM   2456  CA  LEU A1838     -17.932 -48.168 -12.438  1.00  0.00           C  
ATOM   2457  C   LEU A1838     -19.040 -48.988 -13.094  1.00  0.00           C  
ATOM   2458  O   LEU A1838     -19.181 -48.972 -14.321  1.00  0.00           O  
ATOM   2459  CB  LEU A1838     -16.791 -49.091 -12.014  1.00  0.00           C  
ATOM   2460  CG  LEU A1838     -16.213 -49.940 -13.149  1.00  0.00           C  
ATOM   2461  CD1 LEU A1838     -15.722 -49.041 -14.273  1.00  0.00           C  
ATOM   2462  CD2 LEU A1838     -15.088 -50.803 -12.616  1.00  0.00           C  
ATOM   2463  N   ARG A1839     -19.824 -49.703 -12.290  1.00  0.00           N  
ATOM   2464  CA  ARG A1839     -20.906 -50.513 -12.843  1.00  0.00           C  
ATOM   2465  C   ARG A1839     -21.812 -49.660 -13.720  1.00  0.00           C  
ATOM   2466  O   ARG A1839     -21.955 -49.915 -14.915  1.00  0.00           O  
ATOM   2467  CB  ARG A1839     -21.735 -51.157 -11.734  1.00  0.00           C  
ATOM   2468  CG  ARG A1839     -22.854 -52.036 -12.272  1.00  0.00           C  
ATOM   2469  CD  ARG A1839     -23.680 -52.651 -11.159  1.00  0.00           C  
ATOM   2470  NE  ARG A1839     -24.113 -51.644 -10.198  1.00  0.00           N  
ATOM   2471  CZ  ARG A1839     -24.835 -50.568 -10.505  1.00  0.00           C  
ATOM   2472  NH1 ARG A1839     -25.220 -50.349 -11.758  1.00  0.00           N  
ATOM   2473  NH2 ARG A1839     -25.162 -49.701  -9.554  1.00  0.00           N  
ATOM   2474  N   SER A1840     -22.419 -48.643 -13.123  1.00  0.00           N  
ATOM   2475  CA  SER A1840     -23.306 -47.748 -13.856  1.00  0.00           C  
ATOM   2476  C   SER A1840     -22.651 -47.298 -15.149  1.00  0.00           C  
ATOM   2477  O   SER A1840     -23.257 -47.337 -16.218  1.00  0.00           O  
ATOM   2478  CB  SER A1840     -23.635 -46.518 -13.011  1.00  0.00           C  
ATOM   2479  OG  SER A1840     -24.278 -46.890 -11.805  1.00  0.00           O  
ATOM   2480  N   ARG A1841     -21.401 -46.874 -15.038  1.00  0.00           N  
ATOM   2481  CA  ARG A1841     -20.648 -46.392 -16.181  1.00  0.00           C  
ATOM   2482  C   ARG A1841     -20.547 -47.440 -17.280  1.00  0.00           C  
ATOM   2483  O   ARG A1841     -20.561 -47.108 -18.464  1.00  0.00           O  
ATOM   2484  CB  ARG A1841     -19.252 -45.975 -15.733  1.00  0.00           C  
ATOM   2485  CG  ARG A1841     -18.495 -45.171 -16.759  1.00  0.00           C  
ATOM   2486  CD  ARG A1841     -17.096 -44.883 -16.268  1.00  0.00           C  
ATOM   2487  NE  ARG A1841     -16.338 -44.109 -17.243  1.00  0.00           N  
ATOM   2488  CZ  ARG A1841     -15.021 -43.944 -17.194  1.00  0.00           C  
ATOM   2489  NH1 ARG A1841     -14.325 -44.506 -16.213  1.00  0.00           N  
ATOM   2490  NH2 ARG A1841     -14.402 -43.220 -18.122  1.00  0.00           N  
ATOM   2491  N   LEU A1842     -20.439 -48.704 -16.887  1.00  0.00           N  
ATOM   2492  CA  LEU A1842     -20.346 -49.778 -17.861  1.00  0.00           C  
ATOM   2493  C   LEU A1842     -21.716 -50.111 -18.443  1.00  0.00           C  
ATOM   2494  O   LEU A1842     -21.838 -50.346 -19.644  1.00  0.00           O  
ATOM   2495  CB  LEU A1842     -19.717 -51.022 -17.230  1.00  0.00           C  
ATOM   2496  CG  LEU A1842     -18.207 -50.945 -16.985  1.00  0.00           C  
ATOM   2497  CD1 LEU A1842     -17.714 -52.247 -16.379  1.00  0.00           C  
ATOM   2498  CD2 LEU A1842     -17.491 -50.670 -18.295  1.00  0.00           C  
ATOM   2499  N   GLU A1843     -22.747 -50.131 -17.601  1.00  0.00           N  
ATOM   2500  CA  GLU A1843     -24.093 -50.416 -18.080  1.00  0.00           C  
ATOM   2501  C   GLU A1843     -24.440 -49.456 -19.205  1.00  0.00           C  
ATOM   2502  O   GLU A1843     -24.896 -49.864 -20.273  1.00  0.00           O  
ATOM   2503  CB  GLU A1843     -25.115 -50.249 -16.961  1.00  0.00           C  
ATOM   2504  CG  GLU A1843     -25.107 -51.367 -15.940  1.00  0.00           C  
ATOM   2505  CD  GLU A1843     -26.201 -51.210 -14.894  1.00  0.00           C  
ATOM   2506  OE1 GLU A1843     -26.186 -50.200 -14.153  1.00  0.00           O  
ATOM   2507  OE2 GLU A1843     -27.077 -52.098 -14.814  1.00  0.00           O  
ATOM   2508  N   ALA A1844     -24.211 -48.174 -18.951  1.00  0.00           N  
ATOM   2509  CA  ALA A1844     -24.495 -47.128 -19.922  1.00  0.00           C  
ATOM   2510  C   ALA A1844     -23.639 -47.264 -21.174  1.00  0.00           C  
ATOM   2511  O   ALA A1844     -23.964 -46.705 -22.220  1.00  0.00           O  
ATOM   2512  CB  ALA A1844     -24.276 -45.762 -19.286  1.00  0.00           C  
ATOM   2513  N   ALA A1846     -22.541 -48.002 -21.072  1.00  0.00           N  
ATOM   2514  CA  ALA A1846     -21.663 -48.186 -22.219  1.00  0.00           C  
ATOM   2515  C   ALA A1846     -22.119 -49.370 -23.065  1.00  0.00           C  
ATOM   2516  O   ALA A1846     -21.595 -49.600 -24.157  1.00  0.00           O  
ATOM   2517  CB  ALA A1846     -20.231 -48.397 -21.751  1.00  0.00           C  
ATOM   2518  N   GLY A1847     -23.089 -50.122 -22.549  1.00  0.00           N  
ATOM   2519  CA  GLY A1847     -23.604 -51.271 -23.274  1.00  0.00           C  
ATOM   2520  C   GLY A1847     -23.117 -52.613 -22.759  1.00  0.00           C  
ATOM   2521  O   GLY A1847     -23.338 -53.641 -23.392  1.00  0.00           O  
ATOM   2522  N   PHE A1848     -22.463 -52.617 -21.605  1.00  0.00           N  
ATOM   2523  CA  PHE A1848     -21.954 -53.860 -21.048  1.00  0.00           C  
ATOM   2524  C   PHE A1848     -22.968 -54.614 -20.208  1.00  0.00           C  
ATOM   2525  O   PHE A1848     -23.865 -54.020 -19.617  1.00  0.00           O  
ATOM   2526  CB  PHE A1848     -20.730 -53.598 -20.168  1.00  0.00           C  
ATOM   2527  CG  PHE A1848     -19.508 -53.181 -20.926  1.00  0.00           C  
ATOM   2528  CD1 PHE A1848     -19.402 -51.897 -21.454  1.00  0.00           C  
ATOM   2529  CD2 PHE A1848     -18.455 -54.074 -21.110  1.00  0.00           C  
ATOM   2530  CE1 PHE A1848     -18.261 -51.507 -22.156  1.00  0.00           C  
ATOM   2531  CE2 PHE A1848     -17.313 -53.696 -21.809  1.00  0.00           C  
ATOM   2532  CZ  PHE A1848     -17.215 -52.410 -22.334  1.00  0.00           C  
ATOM   2533  N   ARG A1849     -22.816 -55.933 -20.172  1.00  0.00           N  
ATOM   2534  CA  ARG A1849     -23.657 -56.779 -19.346  1.00  0.00           C  
ATOM   2535  C   ARG A1849     -22.780 -56.985 -18.123  1.00  0.00           C  
ATOM   2536  O   ARG A1849     -22.069 -57.980 -18.018  1.00  0.00           O  
ATOM   2537  CB  ARG A1849     -23.928 -58.122 -20.020  1.00  0.00           C  
ATOM   2538  CG  ARG A1849     -24.974 -58.070 -21.113  1.00  0.00           C  
ATOM   2539  CD  ARG A1849     -25.588 -59.438 -21.319  1.00  0.00           C  
ATOM   2540  NE  ARG A1849     -24.659 -60.365 -21.951  1.00  0.00           N  
ATOM   2541  CZ  ARG A1849     -24.447 -60.429 -23.262  1.00  0.00           C  
ATOM   2542  NH1 ARG A1849     -25.105 -59.620 -24.087  1.00  0.00           N  
ATOM   2543  NH2 ARG A1849     -23.576 -61.305 -23.748  1.00  0.00           N  
ATOM   2544  N   VAL A1850     -22.830 -56.029 -17.205  1.00  0.00           N  
ATOM   2545  CA  VAL A1850     -22.002 -56.060 -16.008  1.00  0.00           C  
ATOM   2546  C   VAL A1850     -22.725 -56.446 -14.722  1.00  0.00           C  
ATOM   2547  O   VAL A1850     -23.933 -56.273 -14.598  1.00  0.00           O  
ATOM   2548  CB  VAL A1850     -21.361 -54.682 -15.811  1.00  0.00           C  
ATOM   2549  CG1 VAL A1850     -22.460 -53.621 -15.770  1.00  0.00           C  
ATOM   2550  CG2 VAL A1850     -20.522 -54.655 -14.537  1.00  0.00           C  
ATOM   2551  N   HIS A1851     -21.969 -56.972 -13.764  1.00  0.00           N  
ATOM   2552  CA  HIS A1851     -22.520 -57.356 -12.473  1.00  0.00           C  
ATOM   2553  C   HIS A1851     -21.556 -57.011 -11.337  1.00  0.00           C  
ATOM   2554  O   HIS A1851     -20.410 -57.446 -11.336  1.00  0.00           O  
ATOM   2555  CB  HIS A1851     -22.813 -58.851 -12.436  1.00  0.00           C  
ATOM   2556  CG  HIS A1851     -23.237 -59.343 -11.088  1.00  0.00           C  
ATOM   2557  ND1 HIS A1851     -24.371 -58.887 -10.452  1.00  0.00           N  
ATOM   2558  CD2 HIS A1851     -22.676 -60.246 -10.248  1.00  0.00           C  
ATOM   2559  CE1 HIS A1851     -24.491 -59.487  -9.280  1.00  0.00           C  
ATOM   2560  NE2 HIS A1851     -23.475 -60.317  -9.131  1.00  0.00           N  
ATOM   2561  N   LEU A1852     -22.024 -56.228 -10.370  1.00  0.00           N  
ATOM   2562  CA  LEU A1852     -21.203 -55.847  -9.225  1.00  0.00           C  
ATOM   2563  C   LEU A1852     -21.448 -56.832  -8.091  1.00  0.00           C  
ATOM   2564  O   LEU A1852     -22.512 -56.820  -7.486  1.00  0.00           O  
ATOM   2565  CB  LEU A1852     -21.564 -54.431  -8.762  1.00  0.00           C  
ATOM   2566  CG  LEU A1852     -20.910 -53.934  -7.467  1.00  0.00           C  
ATOM   2567  CD1 LEU A1852     -19.398 -53.970  -7.609  1.00  0.00           C  
ATOM   2568  CD2 LEU A1852     -21.377 -52.518  -7.165  1.00  0.00           C  
ATOM   2569  N   ASP A1853     -20.471 -57.683  -7.800  1.00  0.00           N  
ATOM   2570  CA  ASP A1853     -20.634 -58.661  -6.736  1.00  0.00           C  
ATOM   2571  C   ASP A1853     -20.226 -58.084  -5.389  1.00  0.00           C  
ATOM   2572  O   ASP A1853     -19.088 -58.254  -4.948  1.00  0.00           O  
ATOM   2573  CB  ASP A1853     -19.801 -59.903  -7.017  1.00  0.00           C  
ATOM   2574  CG  ASP A1853     -20.085 -61.011  -6.039  1.00  0.00           C  
ATOM   2575  OD1 ASP A1853     -20.697 -60.719  -4.998  1.00  0.00           O  
ATOM   2576  OD2 ASP A1853     -19.701 -62.171  -6.299  1.00  0.00           O  
ATOM   2577  N   ASP A1854     -21.166 -57.416  -4.731  1.00  0.00           N  
ATOM   2578  CA  ASP A1854     -20.911 -56.801  -3.437  1.00  0.00           C  
ATOM   2579  C   ASP A1854     -21.328 -57.700  -2.282  1.00  0.00           C  
ATOM   2580  O   ASP A1854     -21.526 -57.228  -1.167  1.00  0.00           O  
ATOM   2581  CB  ASP A1854     -21.641 -55.457  -3.346  1.00  0.00           C  
ATOM   2582  CG  ASP A1854     -23.152 -55.615  -3.258  1.00  0.00           C  
ATOM   2583  OD1 ASP A1854     -23.699 -56.552  -3.886  1.00  0.00           O  
ATOM   2584  OD2 ASP A1854     -23.796 -54.791  -2.566  1.00  0.00           O  
ATOM   2585  N   ARG A1855     -21.467 -58.994  -2.548  1.00  0.00           N  
ATOM   2586  CA  ARG A1855     -21.839 -59.932  -1.499  1.00  0.00           C  
ATOM   2587  C   ARG A1855     -20.804 -59.890  -0.388  1.00  0.00           C  
ATOM   2588  O   ARG A1855     -19.694 -59.392  -0.577  1.00  0.00           O  
ATOM   2589  CB  ARG A1855     -21.925 -61.354  -2.042  1.00  0.00           C  
ATOM   2590  CG  ARG A1855     -23.134 -61.616  -2.915  1.00  0.00           C  
ATOM   2591  CD  ARG A1855     -23.099 -63.038  -3.429  1.00  0.00           C  
ATOM   2592  NE  ARG A1855     -21.962 -63.263  -4.312  1.00  0.00           N  
ATOM   2593  CZ  ARG A1855     -21.543 -64.464  -4.680  1.00  0.00           C  
ATOM   2594  NH1 ARG A1855     -22.170 -65.539  -4.236  1.00  0.00           N  
ATOM   2595  NH2 ARG A1855     -20.496 -64.589  -5.483  1.00  0.00           N  
ATOM   2596  N   ASP A1857     -21.162 -60.428   0.771  1.00  0.00           N  
ATOM   2597  CA  ASP A1857     -20.252 -60.428   1.904  1.00  0.00           C  
ATOM   2598  C   ASP A1857     -19.552 -61.770   2.081  1.00  0.00           C  
ATOM   2599  O   ASP A1857     -19.804 -62.499   3.043  1.00  0.00           O  
ATOM   2600  CB  ASP A1857     -21.012 -60.060   3.181  1.00  0.00           C  
ATOM   2601  CG  ASP A1857     -20.084 -59.681   4.321  1.00  0.00           C  
ATOM   2602  OD1 ASP A1857     -19.256 -60.529   4.727  1.00  0.00           O  
ATOM   2603  OD2 ASP A1857     -20.183 -58.529   4.806  1.00  0.00           O  
ATOM   2604  N   ILE A1859     -18.678 -62.098   1.139  1.00  0.00           N  
ATOM   2605  CA  ILE A1859     -17.931 -63.342   1.210  1.00  0.00           C  
ATOM   2606  C   ILE A1859     -16.504 -63.047   0.790  1.00  0.00           C  
ATOM   2607  O   ILE A1859     -16.216 -61.971   0.263  1.00  0.00           O  
ATOM   2608  CB  ILE A1859     -18.471 -64.402   0.255  1.00  0.00           C  
ATOM   2609  CG1 ILE A1859     -19.976 -64.245   0.083  1.00  0.00           C  
ATOM   2610  CG2 ILE A1859     -18.155 -65.784   0.808  1.00  0.00           C  
ATOM   2611  CD1 ILE A1859     -20.507 -65.002  -1.108  1.00  0.00           C  
ATOM   2612  N   ARG A1860     -15.615 -64.007   1.009  1.00  0.00           N  
ATOM   2613  CA  ARG A1860     -14.217 -63.830   0.652  1.00  0.00           C  
ATOM   2614  C   ARG A1860     -14.023 -63.750  -0.859  1.00  0.00           C  
ATOM   2615  O   ARG A1860     -14.481 -64.612  -1.604  1.00  0.00           O  
ATOM   2616  CB  ARG A1860     -13.383 -64.966   1.247  1.00  0.00           C  
ATOM   2617  CG  ARG A1860     -13.873 -66.351   0.897  1.00  0.00           C  
ATOM   2618  CD  ARG A1860     -13.026 -67.395   1.591  1.00  0.00           C  
ATOM   2619  NE  ARG A1860     -13.151 -67.307   3.042  1.00  0.00           N  
ATOM   2620  CZ  ARG A1860     -12.453 -68.049   3.896  1.00  0.00           C  
ATOM   2621  NH1 ARG A1860     -11.571 -68.939   3.443  1.00  0.00           N  
ATOM   2622  NH2 ARG A1860     -12.641 -67.910   5.204  1.00  0.00           N  
ATOM   2623  N   ALA A1861     -13.341 -62.700  -1.301  1.00  0.00           N  
ATOM   2624  CA  ALA A1861     -13.081 -62.476  -2.716  1.00  0.00           C  
ATOM   2625  C   ALA A1861     -12.624 -63.735  -3.445  1.00  0.00           C  
ATOM   2626  O   ALA A1861     -12.820 -63.872  -4.650  1.00  0.00           O  
ATOM   2627  CB  ALA A1861     -12.042 -61.370  -2.880  1.00  0.00           C  
ATOM   2628  N   GLY A1862     -12.006 -64.655  -2.717  1.00  0.00           N  
ATOM   2629  CA  GLY A1862     -11.546 -65.876  -3.347  1.00  0.00           C  
ATOM   2630  C   GLY A1862     -12.716 -66.650  -3.912  1.00  0.00           C  
ATOM   2631  O   GLY A1862     -12.742 -66.979  -5.096  1.00  0.00           O  
ATOM   2632  N   ARG A1863     -13.688 -66.936  -3.053  1.00  0.00           N  
ATOM   2633  CA  ARG A1863     -14.878 -67.669  -3.454  1.00  0.00           C  
ATOM   2634  C   ARG A1863     -15.548 -66.965  -4.645  1.00  0.00           C  
ATOM   2635  O   ARG A1863     -15.981 -67.617  -5.594  1.00  0.00           O  
ATOM   2636  CB  ARG A1863     -15.838 -67.786  -2.263  1.00  0.00           C  
ATOM   2637  CG  ARG A1863     -17.134 -68.526  -2.561  1.00  0.00           C  
ATOM   2638  CD  ARG A1863     -16.903 -69.979  -2.964  1.00  0.00           C  
ATOM   2639  NE  ARG A1863     -18.048 -70.502  -3.710  1.00  0.00           N  
ATOM   2640  CZ  ARG A1863     -18.155 -71.753  -4.153  1.00  0.00           C  
ATOM   2641  NH1 ARG A1863     -17.183 -72.632  -3.924  1.00  0.00           N  
ATOM   2642  NH2 ARG A1863     -19.234 -72.122  -4.839  1.00  0.00           N  
ATOM   2643  N   LYS A1864     -15.622 -65.640  -4.604  1.00  0.00           N  
ATOM   2644  CA  LYS A1864     -16.214 -64.911  -5.713  1.00  0.00           C  
ATOM   2645  C   LYS A1864     -15.466 -65.244  -7.001  1.00  0.00           C  
ATOM   2646  O   LYS A1864     -16.076 -65.609  -8.004  1.00  0.00           O  
ATOM   2647  CB  LYS A1864     -16.159 -63.402  -5.466  1.00  0.00           C  
ATOM   2648  CG  LYS A1864     -16.915 -62.971  -4.239  1.00  0.00           C  
ATOM   2649  CD  LYS A1864     -17.006 -61.455  -4.127  1.00  0.00           C  
ATOM   2650  CE  LYS A1864     -17.738 -61.055  -2.838  1.00  0.00           C  
ATOM   2651  NZ  LYS A1864     -17.905 -59.581  -2.700  1.00  0.00           N  
ATOM   2652  N   TYR A1865     -14.143 -65.120  -6.972  1.00  0.00           N  
ATOM   2653  CA  TYR A1865     -13.325 -65.412  -8.145  1.00  0.00           C  
ATOM   2654  C   TYR A1865     -13.676 -66.770  -8.725  1.00  0.00           C  
ATOM   2655  O   TYR A1865     -13.915 -66.901  -9.920  1.00  0.00           O  
ATOM   2656  CB  TYR A1865     -11.840 -65.408  -7.785  1.00  0.00           C  
ATOM   2657  CG  TYR A1865     -11.260 -64.057  -7.449  1.00  0.00           C  
ATOM   2658  CD1 TYR A1865      -9.901 -63.921  -7.162  1.00  0.00           C  
ATOM   2659  CD2 TYR A1865     -12.059 -62.919  -7.409  1.00  0.00           C  
ATOM   2660  CE1 TYR A1865      -9.348 -62.687  -6.843  1.00  0.00           C  
ATOM   2661  CE2 TYR A1865     -11.519 -61.678  -7.089  1.00  0.00           C  
ATOM   2662  CZ  TYR A1865     -10.160 -61.571  -6.807  1.00  0.00           C  
ATOM   2663  OH  TYR A1865      -9.620 -60.349  -6.484  1.00  0.00           O  
ATOM   2664  N   TYR A1866     -13.697 -67.780  -7.868  1.00  0.00           N  
ATOM   2665  CA  TYR A1866     -14.015 -69.132  -8.288  1.00  0.00           C  
ATOM   2666  C   TYR A1866     -15.365 -69.212  -8.980  1.00  0.00           C  
ATOM   2667  O   TYR A1866     -15.477 -69.766 -10.069  1.00  0.00           O  
ATOM   2668  CB  TYR A1866     -14.045 -70.054  -7.085  1.00  0.00           C  
ATOM   2669  CG  TYR A1866     -14.397 -71.477  -7.430  1.00  0.00           C  
ATOM   2670  CD1 TYR A1866     -13.419 -72.359  -7.880  1.00  0.00           C  
ATOM   2671  CD2 TYR A1866     -15.703 -71.953  -7.280  1.00  0.00           C  
ATOM   2672  CE1 TYR A1866     -13.721 -73.688  -8.167  1.00  0.00           C  
ATOM   2673  CE2 TYR A1866     -16.022 -73.284  -7.567  1.00  0.00           C  
ATOM   2674  CZ  TYR A1866     -15.020 -74.148  -8.008  1.00  0.00           C  
ATOM   2675  OH  TYR A1866     -15.295 -75.472  -8.273  1.00  0.00           O  
ATOM   2676  N   GLU A1867     -16.391 -68.669  -8.331  1.00  0.00           N  
ATOM   2677  CA  GLU A1867     -17.746 -68.693  -8.867  1.00  0.00           C  
ATOM   2678  C   GLU A1867     -17.863 -68.120 -10.271  1.00  0.00           C  
ATOM   2679  O   GLU A1867     -18.221 -68.831 -11.204  1.00  0.00           O  
ATOM   2680  CB  GLU A1867     -18.704 -67.955  -7.924  1.00  0.00           C  
ATOM   2681  CG  GLU A1867     -19.233 -68.812  -6.773  1.00  0.00           C  
ATOM   2682  CD  GLU A1867     -20.155 -68.037  -5.827  1.00  0.00           C  
ATOM   2683  OE1 GLU A1867     -20.940 -67.198  -6.318  1.00  0.00           O  
ATOM   2684  OE2 GLU A1867     -20.107 -68.274  -4.596  1.00  0.00           O  
ATOM   2685  N   TRP A1878     -17.551 -66.842 -10.426  1.00  0.00           N  
ATOM   2686  CA  TRP A1878     -17.655 -66.202 -11.723  1.00  0.00           C  
ATOM   2687  C   TRP A1878     -16.702 -66.788 -12.736  1.00  0.00           C  
ATOM   2688  O   TRP A1878     -16.844 -66.572 -13.939  1.00  0.00           O  
ATOM   2689  CB  TRP A1878     -17.425 -64.706 -11.578  1.00  0.00           C  
ATOM   2690  CG  TRP A1878     -18.387 -64.118 -10.626  1.00  0.00           C  
ATOM   2691  CD1 TRP A1878     -18.096 -63.495  -9.456  1.00  0.00           C  
ATOM   2692  CD2 TRP A1878     -19.818 -64.162 -10.718  1.00  0.00           C  
ATOM   2693  NE1 TRP A1878     -19.257 -63.148  -8.803  1.00  0.00           N  
ATOM   2694  CE2 TRP A1878     -20.330 -63.547  -9.557  1.00  0.00           C  
ATOM   2695  CE3 TRP A1878     -20.719 -64.664 -11.670  1.00  0.00           C  
ATOM   2696  CZ2 TRP A1878     -21.709 -63.418  -9.316  1.00  0.00           C  
ATOM   2697  CZ3 TRP A1878     -22.093 -64.537 -11.430  1.00  0.00           C  
ATOM   2698  CH2 TRP A1878     -22.569 -63.919 -10.263  1.00  0.00           C  
ATOM   2699  N   GLU A1879     -15.730 -67.543 -12.254  1.00  0.00           N  
ATOM   2700  CA  GLU A1879     -14.782 -68.159 -13.159  1.00  0.00           C  
ATOM   2701  C   GLU A1879     -15.356 -69.471 -13.665  1.00  0.00           C  
ATOM   2702  O   GLU A1879     -15.261 -69.779 -14.848  1.00  0.00           O  
ATOM   2703  CB  GLU A1879     -13.448 -68.395 -12.452  1.00  0.00           C  
ATOM   2704  CG  GLU A1879     -12.284 -67.690 -13.123  1.00  0.00           C  
ATOM   2705  CD  GLU A1879     -10.980 -67.844 -12.357  1.00  0.00           C  
ATOM   2706  OE1 GLU A1879     -10.595 -69.002 -12.062  1.00  0.00           O  
ATOM   2707  OE2 GLU A1879     -10.343 -66.806 -12.054  1.00  0.00           O  
ATOM   2708  N   MET A1880     -15.968 -70.243 -12.776  1.00  0.00           N  
ATOM   2709  CA  MET A1880     -16.537 -71.507 -13.200  1.00  0.00           C  
ATOM   2710  C   MET A1880     -17.812 -71.259 -13.994  1.00  0.00           C  
ATOM   2711  O   MET A1880     -18.291 -72.142 -14.702  1.00  0.00           O  
ATOM   2712  CB  MET A1880     -16.806 -72.416 -11.994  1.00  0.00           C  
ATOM   2713  CG  MET A1880     -17.973 -72.013 -11.106  1.00  0.00           C  
ATOM   2714  SD  MET A1880     -19.566 -72.680 -11.646  1.00  0.00           S  
ATOM   2715  CE  MET A1880     -19.098 -74.294 -12.128  1.00  0.00           C  
ATOM   2716  N   ARG A1881     -18.347 -70.047 -13.887  1.00  0.00           N  
ATOM   2717  CA  ARG A1881     -19.556 -69.687 -14.609  1.00  0.00           C  
ATOM   2718  C   ARG A1881     -19.271 -69.113 -15.981  1.00  0.00           C  
ATOM   2719  O   ARG A1881     -20.195 -68.844 -16.744  1.00  0.00           O  
ATOM   2720  CB  ARG A1881     -20.386 -68.690 -13.814  1.00  0.00           C  
ATOM   2721  CG  ARG A1881     -21.107 -69.322 -12.656  1.00  0.00           C  
ATOM   2722  CD  ARG A1881     -22.079 -68.361 -12.032  1.00  0.00           C  
ATOM   2723  NE  ARG A1881     -23.171 -69.111 -11.427  1.00  0.00           N  
ATOM   2724  CZ  ARG A1881     -24.449 -68.753 -11.501  1.00  0.00           C  
ATOM   2725  NH1 ARG A1881     -24.797 -67.643 -12.153  1.00  0.00           N  
ATOM   2726  NH2 ARG A1881     -25.379 -69.522 -10.945  1.00  0.00           N  
ATOM   2727  N   GLY A1882     -17.998 -68.905 -16.289  1.00  0.00           N  
ATOM   2728  CA  GLY A1882     -17.638 -68.389 -17.594  1.00  0.00           C  
ATOM   2729  C   GLY A1882     -17.566 -66.891 -17.798  1.00  0.00           C  
ATOM   2730  O   GLY A1882     -17.430 -66.450 -18.939  1.00  0.00           O  
ATOM   2731  N   VAL A1883     -17.649 -66.091 -16.741  1.00  0.00           N  
ATOM   2732  CA  VAL A1883     -17.561 -64.648 -16.947  1.00  0.00           C  
ATOM   2733  C   VAL A1883     -16.178 -64.329 -17.514  1.00  0.00           C  
ATOM   2734  O   VAL A1883     -15.162 -64.681 -16.926  1.00  0.00           O  
ATOM   2735  CB  VAL A1883     -17.778 -63.858 -15.640  1.00  0.00           C  
ATOM   2736  CG1 VAL A1883     -17.836 -62.361 -15.944  1.00  0.00           C  
ATOM   2737  CG2 VAL A1883     -19.068 -64.308 -14.970  1.00  0.00           C  
ATOM   2738  N   PRO A1884     -16.127 -63.651 -18.667  1.00  0.00           N  
ATOM   2739  CA  PRO A1884     -14.897 -63.264 -19.365  1.00  0.00           C  
ATOM   2740  C   PRO A1884     -13.914 -62.391 -18.593  1.00  0.00           C  
ATOM   2741  O   PRO A1884     -12.745 -62.736 -18.445  1.00  0.00           O  
ATOM   2742  CB  PRO A1884     -15.412 -62.530 -20.602  1.00  0.00           C  
ATOM   2743  CG  PRO A1884     -16.770 -63.070 -20.789  1.00  0.00           C  
ATOM   2744  CD  PRO A1884     -17.297 -63.144 -19.389  1.00  0.00           C  
ATOM   2745  N   LEU A1885     -14.392 -61.248 -18.118  1.00  0.00           N  
ATOM   2746  CA  LEU A1885     -13.541 -60.307 -17.414  1.00  0.00           C  
ATOM   2747  C   LEU A1885     -13.954 -60.062 -15.981  1.00  0.00           C  
ATOM   2748  O   LEU A1885     -15.138 -59.936 -15.671  1.00  0.00           O  
ATOM   2749  CB  LEU A1885     -13.541 -58.978 -18.154  1.00  0.00           C  
ATOM   2750  CG  LEU A1885     -13.322 -59.126 -19.653  1.00  0.00           C  
ATOM   2751  CD1 LEU A1885     -13.492 -57.782 -20.326  1.00  0.00           C  
ATOM   2752  CD2 LEU A1885     -11.942 -59.696 -19.911  1.00  0.00           C  
ATOM   2753  N   ARG A1886     -12.960 -59.996 -15.107  1.00  0.00           N  
ATOM   2754  CA  ARG A1886     -13.196 -59.731 -13.703  1.00  0.00           C  
ATOM   2755  C   ARG A1886     -12.455 -58.447 -13.405  1.00  0.00           C  
ATOM   2756  O   ARG A1886     -11.265 -58.344 -13.678  1.00  0.00           O  
ATOM   2757  CB  ARG A1886     -12.639 -60.858 -12.846  1.00  0.00           C  
ATOM   2758  CG  ARG A1886     -12.804 -60.638 -11.356  1.00  0.00           C  
ATOM   2759  CD  ARG A1886     -12.306 -61.850 -10.584  1.00  0.00           C  
ATOM   2760  NE  ARG A1886     -10.869 -62.038 -10.742  1.00  0.00           N  
ATOM   2761  CZ  ARG A1886     -10.259 -63.216 -10.716  1.00  0.00           C  
ATOM   2762  NH1 ARG A1886     -10.960 -64.326 -10.543  1.00  0.00           N  
ATOM   2763  NH2 ARG A1886      -8.944 -63.283 -10.864  1.00  0.00           N  
ATOM   2764  N   VAL A1887     -13.156 -57.456 -12.878  1.00  0.00           N  
ATOM   2765  CA  VAL A1887     -12.517 -56.199 -12.542  1.00  0.00           C  
ATOM   2766  C   VAL A1887     -12.465 -56.101 -11.026  1.00  0.00           C  
ATOM   2767  O   VAL A1887     -13.498 -56.081 -10.359  1.00  0.00           O  
ATOM   2768  CB  VAL A1887     -13.286 -55.009 -13.130  1.00  0.00           C  
ATOM   2769  CG1 VAL A1887     -12.628 -53.702 -12.721  1.00  0.00           C  
ATOM   2770  CG2 VAL A1887     -13.308 -55.123 -14.641  1.00  0.00           C  
ATOM   2771  N   GLU A1888     -11.249 -56.064 -10.488  1.00  0.00           N  
ATOM   2772  CA  GLU A1888     -11.036 -55.990  -9.047  1.00  0.00           C  
ATOM   2773  C   GLU A1888     -10.593 -54.594  -8.645  1.00  0.00           C  
ATOM   2774  O   GLU A1888      -9.772 -53.976  -9.321  1.00  0.00           O  
ATOM   2775  CB  GLU A1888      -9.975 -57.012  -8.629  1.00  0.00           C  
ATOM   2776  CG  GLU A1888     -10.355 -58.449  -8.955  1.00  0.00           C  
ATOM   2777  CD  GLU A1888      -9.155 -59.314  -9.307  1.00  0.00           C  
ATOM   2778  OE1 GLU A1888      -8.262 -59.480  -8.452  1.00  0.00           O  
ATOM   2779  OE2 GLU A1888      -9.104 -59.831 -10.445  1.00  0.00           O  
ATOM   2780  N   ILE A1889     -11.148 -54.097  -7.547  1.00  0.00           N  
ATOM   2781  CA  ILE A1889     -10.802 -52.773  -7.060  1.00  0.00           C  
ATOM   2782  C   ILE A1889     -10.509 -52.803  -5.569  1.00  0.00           C  
ATOM   2783  O   ILE A1889     -11.340 -53.229  -4.766  1.00  0.00           O  
ATOM   2784  CB  ILE A1889     -11.930 -51.764  -7.335  1.00  0.00           C  
ATOM   2785  CG1 ILE A1889     -12.080 -51.558  -8.843  1.00  0.00           C  
ATOM   2786  CG2 ILE A1889     -11.629 -50.441  -6.646  1.00  0.00           C  
ATOM   2787  CD1 ILE A1889     -13.154 -50.553  -9.228  1.00  0.00           C  
ATOM   2788  N   GLY A1890      -9.310 -52.353  -5.212  1.00  0.00           N  
ATOM   2789  CA  GLY A1890      -8.900 -52.323  -3.821  1.00  0.00           C  
ATOM   2790  C   GLY A1890      -8.430 -50.939  -3.411  1.00  0.00           C  
ATOM   2791  O   GLY A1890      -8.250 -50.066  -4.265  1.00  0.00           O  
ATOM   2792  N   PRO A1891      -8.217 -50.709  -2.106  1.00  0.00           N  
ATOM   2793  CA  PRO A1891      -7.765 -49.412  -1.600  1.00  0.00           C  
ATOM   2794  C   PRO A1891      -6.599 -48.851  -2.403  1.00  0.00           C  
ATOM   2795  O   PRO A1891      -6.651 -47.718  -2.882  1.00  0.00           O  
ATOM   2796  CB  PRO A1891      -7.382 -49.729  -0.159  1.00  0.00           C  
ATOM   2797  CG  PRO A1891      -8.368 -50.792   0.212  1.00  0.00           C  
ATOM   2798  CD  PRO A1891      -8.342 -51.684  -1.007  1.00  0.00           C  
ATOM   2799  N   ARG A1892      -5.553 -49.658  -2.550  1.00  0.00           N  
ATOM   2800  CA  ARG A1892      -4.363 -49.254  -3.291  1.00  0.00           C  
ATOM   2801  C   ARG A1892      -4.710 -48.675  -4.653  1.00  0.00           C  
ATOM   2802  O   ARG A1892      -4.829 -47.462  -4.811  1.00  0.00           O  
ATOM   2803  CB  ARG A1892      -3.420 -50.448  -3.479  1.00  0.00           C  
ATOM   2804  CG  ARG A1892      -2.816 -50.987  -2.193  1.00  0.00           C  
ATOM   2805  CD  ARG A1892      -1.919 -52.191  -2.468  1.00  0.00           C  
ATOM   2806  NE  ARG A1892      -1.313 -52.718  -1.245  1.00  0.00           N  
ATOM   2807  CZ  ARG A1892      -0.532 -53.795  -1.196  1.00  0.00           C  
ATOM   2808  NH1 ARG A1892      -0.257 -54.470  -2.307  1.00  0.00           N  
ATOM   2809  NH2 ARG A1892      -0.025 -54.199  -0.036  1.00  0.00           N  
ATOM   2810  N   ASP A1893      -4.870 -49.560  -5.631  1.00  0.00           N  
ATOM   2811  CA  ASP A1893      -5.188 -49.184  -7.005  1.00  0.00           C  
ATOM   2812  C   ASP A1893      -6.191 -48.040  -7.083  1.00  0.00           C  
ATOM   2813  O   ASP A1893      -6.083 -47.165  -7.940  1.00  0.00           O  
ATOM   2814  CB  ASP A1893      -5.739 -50.398  -7.752  1.00  0.00           C  
ATOM   2815  CG  ASP A1893      -4.945 -51.661  -7.469  1.00  0.00           C  
ATOM   2816  OD1 ASP A1893      -3.714 -51.657  -7.707  1.00  0.00           O  
ATOM   2817  OD2 ASP A1893      -5.553 -52.654  -7.005  1.00  0.00           O  
ATOM   2818  N   LEU A1894      -7.170 -48.056  -6.186  1.00  0.00           N  
ATOM   2819  CA  LEU A1894      -8.183 -47.015  -6.161  1.00  0.00           C  
ATOM   2820  C   LEU A1894      -7.526 -45.655  -5.952  1.00  0.00           C  
ATOM   2821  O   LEU A1894      -7.780 -44.713  -6.703  1.00  0.00           O  
ATOM   2822  CB  LEU A1894      -9.190 -47.292  -5.045  1.00  0.00           C  
ATOM   2823  CG  LEU A1894     -10.340 -46.292  -4.923  1.00  0.00           C  
ATOM   2824  CD1 LEU A1894     -10.988 -46.077  -6.289  1.00  0.00           C  
ATOM   2825  CD2 LEU A1894     -11.353 -46.807  -3.908  1.00  0.00           C  
ATOM   2826  N   GLU A1895      -6.677 -45.560  -4.932  1.00  0.00           N  
ATOM   2827  CA  GLU A1895      -5.970 -44.319  -4.630  1.00  0.00           C  
ATOM   2828  C   GLU A1895      -4.897 -44.050  -5.682  1.00  0.00           C  
ATOM   2829  O   GLU A1895      -3.875 -43.426  -5.396  1.00  0.00           O  
ATOM   2830  CB  GLU A1895      -5.308 -44.396  -3.249  1.00  0.00           C  
ATOM   2831  CG  GLU A1895      -6.273 -44.511  -2.075  1.00  0.00           C  
ATOM   2832  CD  GLU A1895      -5.550 -44.578  -0.735  1.00  0.00           C  
ATOM   2833  OE1 GLU A1895      -4.826 -43.613  -0.398  1.00  0.00           O  
ATOM   2834  OE2 GLU A1895      -5.701 -45.595  -0.020  1.00  0.00           O  
ATOM   2835  N   LYS A1896      -5.134 -44.530  -6.898  1.00  0.00           N  
ATOM   2836  CA  LYS A1896      -4.194 -44.350  -7.996  1.00  0.00           C  
ATOM   2837  C   LYS A1896      -4.962 -44.203  -9.309  1.00  0.00           C  
ATOM   2838  O   LYS A1896      -4.380 -43.895 -10.351  1.00  0.00           O  
ATOM   2839  CB  LYS A1896      -3.243 -45.552  -8.064  1.00  0.00           C  
ATOM   2840  CG  LYS A1896      -2.198 -45.489  -9.172  1.00  0.00           C  
ATOM   2841  CD  LYS A1896      -1.249 -44.306  -9.005  1.00  0.00           C  
ATOM   2842  CE  LYS A1896      -0.209 -44.277 -10.122  1.00  0.00           C  
ATOM   2843  NZ  LYS A1896       0.677 -43.081 -10.042  1.00  0.00           N  
ATOM   2844  N   GLY A1898      -6.274 -44.423  -9.246  1.00  0.00           N  
ATOM   2845  CA  GLY A1898      -7.116 -44.309 -10.426  1.00  0.00           C  
ATOM   2846  C   GLY A1898      -7.002 -45.480 -11.388  1.00  0.00           C  
ATOM   2847  O   GLY A1898      -7.175 -45.319 -12.600  1.00  0.00           O  
ATOM   2848  N   ALA A1899      -6.715 -46.662 -10.849  1.00  0.00           N  
ATOM   2849  CA  ALA A1899      -6.572 -47.864 -11.666  1.00  0.00           C  
ATOM   2850  C   ALA A1899      -7.190 -49.084 -10.993  1.00  0.00           C  
ATOM   2851  O   ALA A1899      -7.520 -49.053  -9.806  1.00  0.00           O  
ATOM   2852  CB  ALA A1899      -5.098 -48.124 -11.955  1.00  0.00           C  
ATOM   2853  N   ALA A1900      -7.341 -50.159 -11.762  1.00  0.00           N  
ATOM   2854  CA  ALA A1900      -7.914 -51.395 -11.248  1.00  0.00           C  
ATOM   2855  C   ALA A1900      -7.255 -52.587 -11.918  1.00  0.00           C  
ATOM   2856  O   ALA A1900      -6.501 -52.430 -12.877  1.00  0.00           O  
ATOM   2857  CB  ALA A1900      -9.413 -51.418 -11.499  1.00  0.00           C  
ATOM   2858  N   VAL A1901      -7.542 -53.778 -11.410  1.00  0.00           N  
ATOM   2859  CA  VAL A1901      -6.979 -54.998 -11.970  1.00  0.00           C  
ATOM   2860  C   VAL A1901      -8.023 -55.718 -12.817  1.00  0.00           C  
ATOM   2861  O   VAL A1901      -9.127 -55.989 -12.344  1.00  0.00           O  
ATOM   2862  CB  VAL A1901      -6.523 -55.959 -10.862  1.00  0.00           C  
ATOM   2863  CG1 VAL A1901      -5.843 -57.171 -11.479  1.00  0.00           C  
ATOM   2864  CG2 VAL A1901      -5.596 -55.243  -9.902  1.00  0.00           C  
ATOM   2865  N   ILE A1902      -7.670 -56.028 -14.063  1.00  0.00           N  
ATOM   2866  CA  ILE A1902      -8.572 -56.723 -14.976  1.00  0.00           C  
ATOM   2867  C   ILE A1902      -8.037 -58.113 -15.267  1.00  0.00           C  
ATOM   2868  O   ILE A1902      -6.952 -58.257 -15.820  1.00  0.00           O  
ATOM   2869  CB  ILE A1902      -8.695 -55.985 -16.308  1.00  0.00           C  
ATOM   2870  CG1 ILE A1902      -9.188 -54.559 -16.072  1.00  0.00           C  
ATOM   2871  CG2 ILE A1902      -9.649 -56.731 -17.218  1.00  0.00           C  
ATOM   2872  CD1 ILE A1902      -9.302 -53.735 -17.342  1.00  0.00           C  
ATOM   2873  N   SER A1903      -8.809 -59.135 -14.917  1.00  0.00           N  
ATOM   2874  CA  SER A1903      -8.389 -60.514 -15.134  1.00  0.00           C  
ATOM   2875  C   SER A1903      -9.155 -61.197 -16.271  1.00  0.00           C  
ATOM   2876  O   SER A1903     -10.376 -61.093 -16.347  1.00  0.00           O  
ATOM   2877  CB  SER A1903      -8.568 -61.303 -13.832  1.00  0.00           C  
ATOM   2878  OG  SER A1903      -8.008 -62.601 -13.930  1.00  0.00           O  
ATOM   2879  N   ARG A1904      -8.431 -61.880 -17.158  1.00  0.00           N  
ATOM   2880  CA  ARG A1904      -9.032 -62.600 -18.283  1.00  0.00           C  
ATOM   2881  C   ARG A1904      -9.378 -63.998 -17.816  1.00  0.00           C  
ATOM   2882  O   ARG A1904      -8.720 -64.541 -16.931  1.00  0.00           O  
ATOM   2883  CB  ARG A1904      -8.058 -62.716 -19.453  1.00  0.00           C  
ATOM   2884  CG  ARG A1904      -7.692 -61.400 -20.079  1.00  0.00           C  
ATOM   2885  CD  ARG A1904      -6.675 -61.579 -21.191  1.00  0.00           C  
ATOM   2886  NE  ARG A1904      -7.128 -62.509 -22.221  1.00  0.00           N  
ATOM   2887  CZ  ARG A1904      -6.782 -62.419 -23.502  1.00  0.00           C  
ATOM   2888  NH1 ARG A1904      -5.985 -61.437 -23.904  1.00  0.00           N  
ATOM   2889  NH2 ARG A1904      -7.221 -63.309 -24.379  1.00  0.00           N  
ATOM   2890  N   ARG A1905     -10.401 -64.588 -18.420  1.00  0.00           N  
ATOM   2891  CA  ARG A1905     -10.832 -65.925 -18.038  1.00  0.00           C  
ATOM   2892  C   ARG A1905     -10.149 -66.989 -18.878  1.00  0.00           C  
ATOM   2893  O   ARG A1905      -9.797 -68.049 -18.377  1.00  0.00           O  
ATOM   2894  CB  ARG A1905     -12.354 -66.050 -18.182  1.00  0.00           C  
ATOM   2895  CG  ARG A1905     -12.890 -67.448 -17.942  1.00  0.00           C  
ATOM   2896  CD  ARG A1905     -12.612 -67.907 -16.531  1.00  0.00           C  
ATOM   2897  NE  ARG A1905     -13.060 -69.278 -16.312  1.00  0.00           N  
ATOM   2898  CZ  ARG A1905     -12.507 -70.348 -16.870  1.00  0.00           C  
ATOM   2899  NH1 ARG A1905     -11.471 -70.213 -17.683  1.00  0.00           N  
ATOM   2900  NH2 ARG A1905     -12.998 -71.555 -16.627  1.00  0.00           N  
ATOM   2901  N   ASP A1906      -9.963 -66.699 -20.159  1.00  0.00           N  
ATOM   2902  CA  ASP A1906      -9.331 -67.647 -21.066  1.00  0.00           C  
ATOM   2903  C   ASP A1906      -7.866 -67.872 -20.728  1.00  0.00           C  
ATOM   2904  O   ASP A1906      -7.378 -69.001 -20.748  1.00  0.00           O  
ATOM   2905  CB  ASP A1906      -9.473 -67.163 -22.516  1.00  0.00           C  
ATOM   2906  CG  ASP A1906      -8.762 -65.840 -22.778  1.00  0.00           C  
ATOM   2907  OD1 ASP A1906      -8.702 -64.984 -21.869  1.00  0.00           O  
ATOM   2908  OD2 ASP A1906      -8.276 -65.646 -23.911  1.00  0.00           O  
ATOM   2909  N   THR A1907      -7.172 -66.795 -20.389  1.00  0.00           N  
ATOM   2910  CA  THR A1907      -5.757 -66.871 -20.071  1.00  0.00           C  
ATOM   2911  C   THR A1907      -5.416 -66.855 -18.591  1.00  0.00           C  
ATOM   2912  O   THR A1907      -4.612 -67.652 -18.125  1.00  0.00           O  
ATOM   2913  CB  THR A1907      -5.009 -65.727 -20.728  1.00  0.00           C  
ATOM   2914  OG1 THR A1907      -5.066 -65.875 -22.151  1.00  0.00           O  
ATOM   2915  CG2 THR A1907      -3.577 -65.728 -20.276  1.00  0.00           C  
ATOM   2916  N   GLY A1909      -6.019 -65.941 -17.851  1.00  0.00           N  
ATOM   2917  CA  GLY A1909      -5.718 -65.851 -16.438  1.00  0.00           C  
ATOM   2918  C   GLY A1909      -4.865 -64.620 -16.244  1.00  0.00           C  
ATOM   2919  O   GLY A1909      -4.545 -64.232 -15.127  1.00  0.00           O  
ATOM   2920  N   GLU A1912      -4.499 -64.004 -17.360  1.00  0.00           N  
ATOM   2921  CA  GLU A1912      -3.689 -62.798 -17.343  1.00  0.00           C  
ATOM   2922  C   GLU A1912      -4.385 -61.644 -16.648  1.00  0.00           C  
ATOM   2923  O   GLU A1912      -5.486 -61.250 -17.026  1.00  0.00           O  
ATOM   2924  CB  GLU A1912      -3.362 -62.361 -18.764  1.00  0.00           C  
ATOM   2925  CG  GLU A1912      -2.076 -62.906 -19.319  1.00  0.00           C  
ATOM   2926  CD  GLU A1912      -2.149 -63.072 -20.825  1.00  0.00           C  
ATOM   2927  OE1 GLU A1912      -2.863 -62.272 -21.478  1.00  0.00           O  
ATOM   2928  OE2 GLU A1912      -1.492 -64.002 -21.351  1.00  0.00           O  
ATOM   2929  N   LYS A1913      -3.731 -61.099 -15.634  1.00  0.00           N  
ATOM   2930  CA  LYS A1913      -4.266 -59.960 -14.922  1.00  0.00           C  
ATOM   2931  C   LYS A1913      -3.429 -58.786 -15.387  1.00  0.00           C  
ATOM   2932  O   LYS A1913      -2.216 -58.898 -15.504  1.00  0.00           O  
ATOM   2933  CB  LYS A1913      -4.112 -60.146 -13.413  1.00  0.00           C  
ATOM   2934  CG  LYS A1913      -4.712 -61.440 -12.907  1.00  0.00           C  
ATOM   2935  CD  LYS A1913      -4.785 -61.485 -11.392  1.00  0.00           C  
ATOM   2936  CE  LYS A1913      -5.481 -62.763 -10.920  1.00  0.00           C  
ATOM   2937  NZ  LYS A1913      -5.752 -62.757  -9.450  1.00  0.00           N  
ATOM   2938  N   VAL A1914      -4.072 -57.672 -15.693  1.00  0.00           N  
ATOM   2939  CA  VAL A1914      -3.339 -56.494 -16.118  1.00  0.00           C  
ATOM   2940  C   VAL A1914      -3.822 -55.346 -15.251  1.00  0.00           C  
ATOM   2941  O   VAL A1914      -4.705 -55.527 -14.412  1.00  0.00           O  
ATOM   2942  CB  VAL A1914      -3.596 -56.158 -17.599  1.00  0.00           C  
ATOM   2943  CG1 VAL A1914      -3.388 -57.396 -18.450  1.00  0.00           C  
ATOM   2944  CG2 VAL A1914      -4.997 -55.606 -17.776  1.00  0.00           C  
ATOM   2945  N   THR A1915      -3.237 -54.171 -15.439  1.00  0.00           N  
ATOM   2946  CA  THR A1915      -3.637 -53.006 -14.666  1.00  0.00           C  
ATOM   2947  C   THR A1915      -4.049 -51.936 -15.657  1.00  0.00           C  
ATOM   2948  O   THR A1915      -3.312 -51.644 -16.599  1.00  0.00           O  
ATOM   2949  CB  THR A1915      -2.480 -52.492 -13.794  1.00  0.00           C  
ATOM   2950  OG1 THR A1915      -2.050 -53.537 -12.911  1.00  0.00           O  
ATOM   2951  CG2 THR A1915      -2.927 -51.292 -12.970  1.00  0.00           C  
ATOM   2952  N   ALA A1916      -5.230 -51.362 -15.454  1.00  0.00           N  
ATOM   2953  CA  ALA A1916      -5.721 -50.342 -16.364  1.00  0.00           C  
ATOM   2954  C   ALA A1916      -6.292 -49.136 -15.644  1.00  0.00           C  
ATOM   2955  O   ALA A1916      -6.734 -49.227 -14.498  1.00  0.00           O  
ATOM   2956  CB  ALA A1916      -6.768 -50.937 -17.288  1.00  0.00           C  
ATOM   2957  N   ASP A1917      -6.277 -48.003 -16.339  1.00  0.00           N  
ATOM   2958  CA  ASP A1917      -6.787 -46.752 -15.798  1.00  0.00           C  
ATOM   2959  C   ASP A1917      -8.301 -46.757 -15.856  1.00  0.00           C  
ATOM   2960  O   ASP A1917      -8.888 -46.838 -16.933  1.00  0.00           O  
ATOM   2961  CB  ASP A1917      -6.269 -45.560 -16.613  1.00  0.00           C  
ATOM   2962  CG  ASP A1917      -4.752 -45.497 -16.661  1.00  0.00           C  
ATOM   2963  OD1 ASP A1917      -4.127 -45.333 -15.588  1.00  0.00           O  
ATOM   2964  OD2 ASP A1917      -4.188 -45.611 -17.775  1.00  0.00           O  
ATOM   2965  N   LEU A1918      -8.932 -46.666 -14.695  1.00  0.00           N  
ATOM   2966  CA  LEU A1918     -10.379 -46.643 -14.638  1.00  0.00           C  
ATOM   2967  C   LEU A1918     -10.907 -45.535 -15.545  1.00  0.00           C  
ATOM   2968  O   LEU A1918     -12.091 -45.499 -15.865  1.00  0.00           O  
ATOM   2969  CB  LEU A1918     -10.835 -46.395 -13.201  1.00  0.00           C  
ATOM   2970  CG  LEU A1918     -10.445 -47.448 -12.161  1.00  0.00           C  
ATOM   2971  CD1 LEU A1918     -10.800 -46.956 -10.761  1.00  0.00           C  
ATOM   2972  CD2 LEU A1918     -11.163 -48.755 -12.471  1.00  0.00           C  
ATOM   2973  N   GLN A1929     -10.016 -44.645 -15.972  1.00  0.00           N  
ATOM   2974  CA  GLN A1929     -10.388 -43.512 -16.816  1.00  0.00           C  
ATOM   2975  C   GLN A1929     -10.856 -43.857 -18.226  1.00  0.00           C  
ATOM   2976  O   GLN A1929     -11.771 -43.222 -18.750  1.00  0.00           O  
ATOM   2977  CB  GLN A1929      -9.225 -42.515 -16.878  1.00  0.00           C  
ATOM   2978  CG  GLN A1929      -8.809 -41.995 -15.497  1.00  0.00           C  
ATOM   2979  CD  GLN A1929      -7.721 -40.933 -15.550  1.00  0.00           C  
ATOM   2980  OE1 GLN A1929      -6.634 -41.163 -16.089  1.00  0.00           O  
ATOM   2981  NE2 GLN A1929      -8.008 -39.763 -14.983  1.00  0.00           N  
ATOM   2982  N   GLY A1930     -10.235 -44.850 -18.849  1.00  0.00           N  
ATOM   2983  CA  GLY A1930     -10.650 -45.228 -20.189  1.00  0.00           C  
ATOM   2984  C   GLY A1930     -10.923 -46.716 -20.266  1.00  0.00           C  
ATOM   2985  O   GLY A1930     -10.936 -47.310 -21.344  1.00  0.00           O  
ATOM   2986  N   ILE A1931     -11.160 -47.310 -19.101  1.00  0.00           N  
ATOM   2987  CA  ILE A1931     -11.407 -48.739 -18.975  1.00  0.00           C  
ATOM   2988  C   ILE A1931     -12.421 -49.318 -19.959  1.00  0.00           C  
ATOM   2989  O   ILE A1931     -12.306 -50.474 -20.354  1.00  0.00           O  
ATOM   2990  CB  ILE A1931     -11.835 -49.080 -17.535  1.00  0.00           C  
ATOM   2991  CG1 ILE A1931     -11.596 -50.561 -17.260  1.00  0.00           C  
ATOM   2992  CG2 ILE A1931     -13.294 -48.717 -17.322  1.00  0.00           C  
ATOM   2993  CD1 ILE A1931     -11.806 -50.947 -15.814  1.00  0.00           C  
ATOM   2994  N   GLU A1934     -13.409 -48.529 -20.364  1.00  0.00           N  
ATOM   2995  CA  GLU A1934     -14.400 -49.033 -21.302  1.00  0.00           C  
ATOM   2996  C   GLU A1934     -13.736 -49.633 -22.526  1.00  0.00           C  
ATOM   2997  O   GLU A1934     -14.001 -50.779 -22.875  1.00  0.00           O  
ATOM   2998  CB  GLU A1934     -15.365 -47.928 -21.738  1.00  0.00           C  
ATOM   2999  CG  GLU A1934     -16.400 -47.567 -20.684  1.00  0.00           C  
ATOM   3000  CD  GLU A1934     -16.141 -46.217 -20.032  1.00  0.00           C  
ATOM   3001  OE1 GLU A1934     -14.992 -45.975 -19.588  1.00  0.00           O  
ATOM   3002  OE2 GLU A1934     -17.093 -45.403 -19.959  1.00  0.00           O  
ATOM   3003  N   GLU A1950     -12.868 -48.865 -23.175  1.00  0.00           N  
ATOM   3004  CA  GLU A1950     -12.181 -49.350 -24.366  1.00  0.00           C  
ATOM   3005  C   GLU A1950     -11.254 -50.507 -24.065  1.00  0.00           C  
ATOM   3006  O   GLU A1950     -11.108 -51.423 -24.872  1.00  0.00           O  
ATOM   3007  CB  GLU A1950     -11.389 -48.226 -25.034  1.00  0.00           C  
ATOM   3008  CG  GLU A1950     -12.254 -47.278 -25.850  1.00  0.00           C  
ATOM   3009  CD  GLU A1950     -13.203 -48.022 -26.787  1.00  0.00           C  
ATOM   3010  OE1 GLU A1950     -12.727 -48.884 -27.565  1.00  0.00           O  
ATOM   3011  OE2 GLU A1950     -14.425 -47.742 -26.741  1.00  0.00           O  
ATOM   3012  N   THR A1951     -10.623 -50.463 -22.901  1.00  0.00           N  
ATOM   3013  CA  THR A1951      -9.715 -51.524 -22.509  1.00  0.00           C  
ATOM   3014  C   THR A1951     -10.488 -52.833 -22.497  1.00  0.00           C  
ATOM   3015  O   THR A1951     -10.029 -53.847 -23.027  1.00  0.00           O  
ATOM   3016  CB  THR A1951      -9.136 -51.262 -21.112  1.00  0.00           C  
ATOM   3017  OG1 THR A1951      -8.370 -50.053 -21.138  1.00  0.00           O  
ATOM   3018  CG2 THR A1951      -8.247 -52.415 -20.673  1.00  0.00           C  
ATOM   3019  N   LEU A1952     -11.675 -52.795 -21.900  1.00  0.00           N  
ATOM   3020  CA  LEU A1952     -12.527 -53.972 -21.805  1.00  0.00           C  
ATOM   3021  C   LEU A1952     -13.010 -54.450 -23.171  1.00  0.00           C  
ATOM   3022  O   LEU A1952     -12.957 -55.643 -23.461  1.00  0.00           O  
ATOM   3023  CB  LEU A1952     -13.716 -53.680 -20.888  1.00  0.00           C  
ATOM   3024  CG  LEU A1952     -13.327 -53.394 -19.433  1.00  0.00           C  
ATOM   3025  CD1 LEU A1952     -14.552 -53.001 -18.632  1.00  0.00           C  
ATOM   3026  CD2 LEU A1952     -12.673 -54.621 -18.829  1.00  0.00           C  
ATOM   3027  N   ARG A1953     -13.472 -53.532 -24.014  1.00  0.00           N  
ATOM   3028  CA  ARG A1953     -13.939 -53.923 -25.339  1.00  0.00           C  
ATOM   3029  C   ARG A1953     -12.841 -54.646 -26.096  1.00  0.00           C  
ATOM   3030  O   ARG A1953     -13.079 -55.686 -26.702  1.00  0.00           O  
ATOM   3031  CB  ARG A1953     -14.391 -52.710 -26.152  1.00  0.00           C  
ATOM   3032  CG  ARG A1953     -15.702 -52.116 -25.698  1.00  0.00           C  
ATOM   3033  CD  ARG A1953     -16.358 -51.320 -26.814  1.00  0.00           C  
ATOM   3034  NE  ARG A1953     -17.689 -50.856 -26.430  1.00  0.00           N  
ATOM   3035  CZ  ARG A1953     -17.925 -49.825 -25.623  1.00  0.00           C  
ATOM   3036  NH1 ARG A1953     -16.914 -49.131 -25.111  1.00  0.00           N  
ATOM   3037  NH2 ARG A1953     -19.174 -49.493 -25.316  1.00  0.00           N  
ATOM   3038  N   GLU A1954     -11.633 -54.098 -26.057  1.00  0.00           N  
ATOM   3039  CA  GLU A1954     -10.512 -54.712 -26.757  1.00  0.00           C  
ATOM   3040  C   GLU A1954     -10.217 -56.098 -26.206  1.00  0.00           C  
ATOM   3041  O   GLU A1954     -10.018 -57.046 -26.966  1.00  0.00           O  
ATOM   3042  CB  GLU A1954      -9.262 -53.831 -26.655  1.00  0.00           C  
ATOM   3043  CG  GLU A1954      -9.454 -52.415 -27.208  1.00  0.00           C  
ATOM   3044  CD  GLU A1954     -10.180 -52.394 -28.555  1.00  0.00           C  
ATOM   3045  OE1 GLU A1954      -9.706 -53.061 -29.504  1.00  0.00           O  
ATOM   3046  OE2 GLU A1954     -11.225 -51.707 -28.661  1.00  0.00           O  
ATOM   3047  N   LEU A1955     -10.193 -56.216 -24.882  1.00  0.00           N  
ATOM   3048  CA  LEU A1955      -9.928 -57.499 -24.255  1.00  0.00           C  
ATOM   3049  C   LEU A1955     -10.943 -58.543 -24.705  1.00  0.00           C  
ATOM   3050  O   LEU A1955     -10.584 -59.690 -24.973  1.00  0.00           O  
ATOM   3051  CB  LEU A1955      -9.948 -57.354 -22.737  1.00  0.00           C  
ATOM   3052  CG  LEU A1955      -8.640 -56.808 -22.164  1.00  0.00           C  
ATOM   3053  CD1 LEU A1955      -8.809 -56.426 -20.701  1.00  0.00           C  
ATOM   3054  CD2 LEU A1955      -7.558 -57.868 -22.330  1.00  0.00           C  
ATOM   3055  N   MET A1956     -12.207 -58.139 -24.801  1.00  0.00           N  
ATOM   3056  CA  MET A1956     -13.261 -59.049 -25.231  1.00  0.00           C  
ATOM   3057  C   MET A1956     -13.019 -59.539 -26.653  1.00  0.00           C  
ATOM   3058  O   MET A1956     -13.158 -60.730 -26.930  1.00  0.00           O  
ATOM   3059  CB  MET A1956     -14.632 -58.375 -25.141  1.00  0.00           C  
ATOM   3060  CG  MET A1956     -15.044 -58.020 -23.726  1.00  0.00           C  
ATOM   3061  SD  MET A1956     -16.798 -57.631 -23.568  1.00  0.00           S  
ATOM   3062  CE  MET A1956     -16.864 -56.027 -24.369  1.00  0.00           C  
ATOM   3063  N   LYS A1957     -12.664 -58.629 -27.557  1.00  0.00           N  
ATOM   3064  CA  LYS A1957     -12.397 -59.023 -28.936  1.00  0.00           C  
ATOM   3065  C   LYS A1957     -11.269 -60.036 -28.928  1.00  0.00           C  
ATOM   3066  O   LYS A1957     -11.313 -61.046 -29.632  1.00  0.00           O  
ATOM   3067  CB  LYS A1957     -11.971 -57.824 -29.786  1.00  0.00           C  
ATOM   3068  CG  LYS A1957     -13.061 -56.802 -30.034  1.00  0.00           C  
ATOM   3069  CD  LYS A1957     -12.574 -55.694 -30.965  1.00  0.00           C  
ATOM   3070  CE  LYS A1957     -13.639 -54.614 -31.161  1.00  0.00           C  
ATOM   3071  NZ  LYS A1957     -13.175 -53.523 -32.070  1.00  0.00           N  
ATOM   3072  N   ASP A1958     -10.262 -59.759 -28.109  1.00  0.00           N  
ATOM   3073  CA  ASP A1958      -9.095 -60.614 -28.006  1.00  0.00           C  
ATOM   3074  C   ASP A1958      -9.452 -62.011 -27.522  1.00  0.00           C  
ATOM   3075  O   ASP A1958      -9.050 -63.007 -28.125  1.00  0.00           O  
ATOM   3076  CB  ASP A1958      -8.070 -59.972 -27.066  1.00  0.00           C  
ATOM   3077  CG  ASP A1958      -6.635 -60.396 -27.377  1.00  0.00           C  
ATOM   3078  OD1 ASP A1958      -6.252 -61.552 -27.061  1.00  0.00           O  
ATOM   3079  OD2 ASP A1958      -5.892 -59.562 -27.947  1.00  0.00           O  
ATOM   3080  N   ILE A1959     -10.209 -62.080 -26.435  1.00  0.00           N  
ATOM   3081  CA  ILE A1959     -10.610 -63.361 -25.872  1.00  0.00           C  
ATOM   3082  C   ILE A1959     -11.291 -64.291 -26.881  1.00  0.00           C  
ATOM   3083  O   ILE A1959     -11.011 -65.493 -26.905  1.00  0.00           O  
ATOM   3084  CB  ILE A1959     -11.542 -63.163 -24.667  1.00  0.00           C  
ATOM   3085  CG1 ILE A1959     -10.803 -62.395 -23.571  1.00  0.00           C  
ATOM   3086  CG2 ILE A1959     -12.020 -64.518 -24.151  1.00  0.00           C  
ATOM   3087  CD1 ILE A1959     -11.629 -62.142 -22.311  1.00  0.00           C  
ATOM   3088  N   LEU A1960     -12.180 -63.745 -27.709  1.00  0.00           N  
ATOM   3089  CA  LEU A1960     -12.877 -64.562 -28.694  1.00  0.00           C  
ATOM   3090  C   LEU A1960     -11.887 -65.108 -29.702  1.00  0.00           C  
ATOM   3091  O   LEU A1960     -11.855 -66.314 -29.959  1.00  0.00           O  
ATOM   3092  CB  LEU A1960     -13.956 -63.753 -29.420  1.00  0.00           C  
ATOM   3093  CG  LEU A1960     -14.692 -64.486 -30.557  1.00  0.00           C  
ATOM   3094  CD1 LEU A1960     -15.355 -65.745 -30.025  1.00  0.00           C  
ATOM   3095  CD2 LEU A1960     -15.725 -63.571 -31.185  1.00  0.00           C  
ATOM   3096  N   GLU A1961     -11.079 -64.216 -30.270  1.00  0.00           N  
ATOM   3097  CA  GLU A1961     -10.073 -64.609 -31.252  1.00  0.00           C  
ATOM   3098  C   GLU A1961      -9.182 -65.704 -30.698  1.00  0.00           C  
ATOM   3099  O   GLU A1961      -8.886 -66.683 -31.382  1.00  0.00           O  
ATOM   3100  CB  GLU A1961      -9.224 -63.407 -31.659  1.00  0.00           C  
ATOM   3101  CG  GLU A1961      -9.866 -62.559 -32.745  1.00  0.00           C  
ATOM   3102  CD  GLU A1961      -9.149 -61.238 -32.963  1.00  0.00           C  
ATOM   3103  OE1 GLU A1961      -7.913 -61.257 -33.182  1.00  0.00           O  
ATOM   3104  OE2 GLU A1961      -9.828 -60.182 -32.918  1.00  0.00           O  
ATOM   3105  N   ASN A1962      -8.756 -65.542 -29.454  1.00  0.00           N  
ATOM   3106  CA  ASN A1962      -7.915 -66.548 -28.843  1.00  0.00           C  
ATOM   3107  C   ASN A1962      -8.687 -67.854 -28.776  1.00  0.00           C  
ATOM   3108  O   ASN A1962      -8.228 -68.873 -29.283  1.00  0.00           O  
ATOM   3109  CB  ASN A1962      -7.499 -66.132 -27.435  1.00  0.00           C  
ATOM   3110  CG  ASN A1962      -6.605 -67.163 -26.770  1.00  0.00           C  
ATOM   3111  OD1 ASN A1962      -6.653 -67.356 -25.555  1.00  0.00           O  
ATOM   3112  ND2 ASN A1962      -5.778 -67.829 -27.568  1.00  0.00           N  
ATOM   3113  N   LEU A1963      -9.867 -67.820 -28.156  1.00  0.00           N  
ATOM   3114  CA  LEU A1963     -10.693 -69.019 -28.019  1.00  0.00           C  
ATOM   3115  C   LEU A1963     -11.014 -69.673 -29.352  1.00  0.00           C  
ATOM   3116  O   LEU A1963     -10.992 -70.897 -29.462  1.00  0.00           O  
ATOM   3117  CB  LEU A1963     -12.002 -68.699 -27.293  1.00  0.00           C  
ATOM   3118  CG  LEU A1963     -11.948 -68.409 -25.793  1.00  0.00           C  
ATOM   3119  CD1 LEU A1963     -13.332 -67.993 -25.312  1.00  0.00           C  
ATOM   3120  CD2 LEU A1963     -11.475 -69.637 -25.042  1.00  0.00           C  
ATOM   3121  N   ARG A1964     -11.320 -68.864 -30.360  1.00  0.00           N  
ATOM   3122  CA  ARG A1964     -11.644 -69.404 -31.674  1.00  0.00           C  
ATOM   3123  C   ARG A1964     -10.405 -70.052 -32.285  1.00  0.00           C  
ATOM   3124  O   ARG A1964     -10.471 -71.149 -32.843  1.00  0.00           O  
ATOM   3125  CB  ARG A1964     -12.177 -68.296 -32.590  1.00  0.00           C  
ATOM   3126  CG  ARG A1964     -12.529 -68.762 -34.005  1.00  0.00           C  
ATOM   3127  CD  ARG A1964     -13.297 -67.690 -34.766  1.00  0.00           C  
ATOM   3128  NE  ARG A1964     -12.622 -66.398 -34.696  1.00  0.00           N  
ATOM   3129  CZ  ARG A1964     -13.240 -65.219 -34.631  1.00  0.00           C  
ATOM   3130  NH1 ARG A1964     -14.566 -65.144 -34.628  1.00  0.00           N  
ATOM   3131  NH2 ARG A1964     -12.525 -64.102 -34.553  1.00  0.00           N  
ATOM   3132  N   THR A1965      -9.272 -69.369 -32.163  1.00  0.00           N  
ATOM   3133  CA  THR A1965      -8.014 -69.870 -32.689  1.00  0.00           C  
ATOM   3134  C   THR A1965      -7.666 -71.203 -32.048  1.00  0.00           C  
ATOM   3135  O   THR A1965      -7.582 -72.221 -32.728  1.00  0.00           O  
ATOM   3136  CB  THR A1965      -6.879 -68.863 -32.431  1.00  0.00           C  
ATOM   3137  OG1 THR A1965      -7.100 -67.687 -33.224  1.00  0.00           O  
ATOM   3138  CG2 THR A1965      -5.529 -69.472 -32.782  1.00  0.00           C  
ATOM   3139  N   ARG A1966      -7.467 -71.190 -30.736  1.00  0.00           N  
ATOM   3140  CA  ARG A1966      -7.134 -72.400 -29.995  1.00  0.00           C  
ATOM   3141  C   ARG A1966      -8.038 -73.515 -30.482  1.00  0.00           C  
ATOM   3142  O   ARG A1966      -7.579 -74.590 -30.866  1.00  0.00           O  
ATOM   3143  CB  ARG A1966      -7.377 -72.187 -28.502  1.00  0.00           C  
ATOM   3144  CG  ARG A1966      -6.739 -70.929 -27.934  1.00  0.00           C  
ATOM   3145  CD  ARG A1966      -5.363 -71.193 -27.337  1.00  0.00           C  
ATOM   3146  NE  ARG A1966      -5.426 -71.475 -25.900  1.00  0.00           N  
ATOM   3147  CZ  ARG A1966      -5.941 -72.579 -25.362  1.00  0.00           C  
ATOM   3148  NH1 ARG A1966      -6.449 -73.533 -26.136  1.00  0.00           N  
ATOM   3149  NH2 ARG A1966      -5.948 -72.732 -24.043  1.00  0.00           N  
ATOM   3150  N   ALA A1967      -9.336 -73.230 -30.473  1.00  0.00           N  
ATOM   3151  CA  ALA A1967     -10.353 -74.186 -30.884  1.00  0.00           C  
ATOM   3152  C   ALA A1967     -10.061 -74.794 -32.254  1.00  0.00           C  
ATOM   3153  O   ALA A1967     -10.138 -76.012 -32.432  1.00  0.00           O  
ATOM   3154  CB  ALA A1967     -11.723 -73.511 -30.879  1.00  0.00           C  
ATOM   3155  N   TRP A1968      -9.727 -73.955 -33.224  1.00  0.00           N  
ATOM   3156  CA  TRP A1968      -9.433 -74.465 -34.553  1.00  0.00           C  
ATOM   3157  C   TRP A1968      -8.181 -75.336 -34.587  1.00  0.00           C  
ATOM   3158  O   TRP A1968      -8.142 -76.369 -35.263  1.00  0.00           O  
ATOM   3159  CB  TRP A1968      -9.293 -73.319 -35.542  1.00  0.00           C  
ATOM   3160  CG  TRP A1968     -10.601 -72.894 -36.081  1.00  0.00           C  
ATOM   3161  CD1 TRP A1968     -11.429 -71.946 -35.570  1.00  0.00           C  
ATOM   3162  CD2 TRP A1968     -11.259 -73.434 -37.223  1.00  0.00           C  
ATOM   3163  NE1 TRP A1968     -12.569 -71.857 -36.327  1.00  0.00           N  
ATOM   3164  CE2 TRP A1968     -12.491 -72.762 -37.351  1.00  0.00           C  
ATOM   3165  CE3 TRP A1968     -10.928 -74.424 -38.156  1.00  0.00           C  
ATOM   3166  CZ2 TRP A1968     -13.399 -73.047 -38.378  1.00  0.00           C  
ATOM   3167  CZ3 TRP A1968     -11.829 -74.710 -39.179  1.00  0.00           C  
ATOM   3168  CH2 TRP A1968     -13.051 -74.021 -39.280  1.00  0.00           C  
ATOM   3169  N   GLU A1969      -7.157 -74.921 -33.856  1.00  0.00           N  
ATOM   3170  CA  GLU A1969      -5.933 -75.692 -33.816  1.00  0.00           C  
ATOM   3171  C   GLU A1969      -6.269 -77.067 -33.269  1.00  0.00           C  
ATOM   3172  O   GLU A1969      -5.998 -78.080 -33.911  1.00  0.00           O  
ATOM   3173  CB  GLU A1969      -4.895 -74.997 -32.933  1.00  0.00           C  
ATOM   3174  CG  GLU A1969      -4.524 -73.598 -33.427  1.00  0.00           C  
ATOM   3175  CD  GLU A1969      -3.471 -72.926 -32.558  1.00  0.00           C  
ATOM   3176  OE1 GLU A1969      -2.351 -73.479 -32.453  1.00  0.00           O  
ATOM   3177  OE2 GLU A1969      -3.758 -71.849 -31.983  1.00  0.00           O  
ATOM   3178  N   ARG A1970      -6.889 -77.103 -32.096  1.00  0.00           N  
ATOM   3179  CA  ARG A1970      -7.255 -78.374 -31.485  1.00  0.00           C  
ATOM   3180  C   ARG A1970      -8.041 -79.289 -32.411  1.00  0.00           C  
ATOM   3181  O   ARG A1970      -7.872 -80.499 -32.367  1.00  0.00           O  
ATOM   3182  CB  ARG A1970      -8.064 -78.157 -30.210  1.00  0.00           C  
ATOM   3183  CG  ARG A1970      -7.291 -77.543 -29.066  1.00  0.00           C  
ATOM   3184  CD  ARG A1970      -8.047 -77.749 -27.773  1.00  0.00           C  
ATOM   3185  NE  ARG A1970      -9.318 -77.036 -27.773  1.00  0.00           N  
ATOM   3186  CZ  ARG A1970      -9.474 -75.797 -27.320  1.00  0.00           C  
ATOM   3187  NH1 ARG A1970      -8.437 -75.135 -26.823  1.00  0.00           N  
ATOM   3188  NH2 ARG A1970     -10.665 -75.216 -27.375  1.00  0.00           N  
ATOM   3189  N   MET A1971      -8.897 -78.738 -33.259  1.00  0.00           N  
ATOM   3190  CA  MET A1971      -9.657 -79.621 -34.121  1.00  0.00           C  
ATOM   3191  C   MET A1971      -8.848 -80.129 -35.291  1.00  0.00           C  
ATOM   3192  O   MET A1971      -8.834 -81.326 -35.563  1.00  0.00           O  
ATOM   3193  CB  MET A1971     -10.924 -78.961 -34.658  1.00  0.00           C  
ATOM   3194  CG  MET A1971     -11.821 -79.994 -35.330  1.00  0.00           C  
ATOM   3195  SD  MET A1971     -13.240 -79.372 -36.215  1.00  0.00           S  
ATOM   3196  CE  MET A1971     -14.327 -79.058 -34.870  1.00  0.00           C  
ATOM   3197  N   GLU A1972      -8.177 -79.223 -35.991  1.00  0.00           N  
ATOM   3198  CA  GLU A1972      -7.387 -79.620 -37.144  1.00  0.00           C  
ATOM   3199  C   GLU A1972      -6.303 -80.624 -36.782  1.00  0.00           C  
ATOM   3200  O   GLU A1972      -6.011 -81.536 -37.552  1.00  0.00           O  
ATOM   3201  CB  GLU A1972      -6.785 -78.387 -37.805  1.00  0.00           C  
ATOM   3202  CG  GLU A1972      -7.859 -77.464 -38.332  1.00  0.00           C  
ATOM   3203  CD  GLU A1972      -7.310 -76.291 -39.108  1.00  0.00           C  
ATOM   3204  OE1 GLU A1972      -6.459 -75.557 -38.549  1.00  0.00           O  
ATOM   3205  OE2 GLU A1972      -7.741 -76.103 -40.271  1.00  0.00           O  
ATOM   3206  N   SER A2012      -5.724 -80.472 -35.597  1.00  0.00           N  
ATOM   3207  CA  SER A2012      -4.686 -81.389 -35.161  1.00  0.00           C  
ATOM   3208  C   SER A2012      -5.270 -82.772 -34.911  1.00  0.00           C  
ATOM   3209  O   SER A2012      -4.541 -83.700 -34.579  1.00  0.00           O  
ATOM   3210  CB  SER A2012      -4.016 -80.880 -33.883  1.00  0.00           C  
ATOM   3211  OG  SER A2012      -4.761 -81.236 -32.730  1.00  0.00           O  
ATOM   3212  N   GLU A2013      -6.583 -82.912 -35.071  1.00  0.00           N  
ATOM   3213  CA  GLU A2013      -7.238 -84.200 -34.851  1.00  0.00           C  
ATOM   3214  C   GLU A2013      -7.830 -84.790 -36.114  1.00  0.00           C  
ATOM   3215  O   GLU A2013      -8.530 -85.800 -36.061  1.00  0.00           O  
ATOM   3216  CB  GLU A2013      -8.329 -84.071 -33.799  1.00  0.00           C  
ATOM   3217  CG  GLU A2013      -7.805 -83.707 -32.435  1.00  0.00           C  
ATOM   3218  CD  GLU A2013      -6.764 -84.689 -31.946  1.00  0.00           C  
ATOM   3219  OE1 GLU A2013      -7.034 -85.912 -31.987  1.00  0.00           O  
ATOM   3220  OE2 GLU A2013      -5.679 -84.238 -31.518  1.00  0.00           O  
ATOM   3221  N   ILE A2014      -7.570 -84.143 -37.245  1.00  0.00           N  
ATOM   3222  CA  ILE A2014      -8.044 -84.642 -38.529  1.00  0.00           C  
ATOM   3223  C   ILE A2014      -6.814 -85.270 -39.169  1.00  0.00           C  
ATOM   3224  O   ILE A2014      -5.886 -84.563 -39.570  1.00  0.00           O  
ATOM   3225  CB  ILE A2014      -8.565 -83.512 -39.436  1.00  0.00           C  
ATOM   3226  CG1 ILE A2014      -9.748 -82.807 -38.766  1.00  0.00           C  
ATOM   3227  CG2 ILE A2014      -8.997 -84.085 -40.773  1.00  0.00           C  
ATOM   3228  CD1 ILE A2014     -10.214 -81.552 -39.482  1.00  0.00           C  
ATOM   3229  N   ARG A2015      -6.806 -86.596 -39.254  1.00  0.00           N  
ATOM   3230  CA  ARG A2015      -5.672 -87.327 -39.805  1.00  0.00           C  
ATOM   3231  C   ARG A2015      -5.991 -88.114 -41.069  1.00  0.00           C  
ATOM   3232  O   ARG A2015      -7.057 -88.725 -41.183  1.00  0.00           O  
ATOM   3233  CB  ARG A2015      -5.130 -88.271 -38.740  1.00  0.00           C  
ATOM   3234  CG  ARG A2015      -4.862 -87.574 -37.430  1.00  0.00           C  
ATOM   3235  CD  ARG A2015      -4.277 -88.513 -36.396  1.00  0.00           C  
ATOM   3236  NE  ARG A2015      -3.846 -87.774 -35.211  1.00  0.00           N  
ATOM   3237  CZ  ARG A2015      -4.669 -87.286 -34.288  1.00  0.00           C  
ATOM   3238  NH1 ARG A2015      -5.982 -87.464 -34.399  1.00  0.00           N  
ATOM   3239  NH2 ARG A2015      -4.176 -86.606 -33.260  1.00  0.00           N  
ATOM   3240  N   GLU A2016      -5.050 -88.108 -42.011  1.00  0.00           N  
ATOM   3241  CA  GLU A2016      -5.225 -88.822 -43.271  1.00  0.00           C  
ATOM   3242  C   GLU A2016      -4.929 -90.312 -43.131  1.00  0.00           C  
ATOM   3243  O   GLU A2016      -4.153 -90.729 -42.275  1.00  0.00           O  
ATOM   3244  CB  GLU A2016      -4.329 -88.216 -44.352  1.00  0.00           C  
ATOM   3245  CG  GLU A2016      -4.673 -86.774 -44.710  1.00  0.00           C  
ATOM   3246  CD  GLU A2016      -3.856 -86.240 -45.887  1.00  0.00           C  
ATOM   3247  OE1 GLU A2016      -2.615 -86.098 -45.748  1.00  0.00           O  
ATOM   3248  OE2 GLU A2016      -4.459 -85.966 -46.952  1.00  0.00           O  
ATOM   3249  N   ALA A2017      -5.565 -91.109 -43.978  1.00  0.00           N  
ATOM   3250  CA  ALA A2017      -5.379 -92.547 -43.961  1.00  0.00           C  
ATOM   3251  C   ALA A2017      -5.433 -93.086 -45.379  1.00  0.00           C  
ATOM   3252  O   ALA A2017      -6.324 -92.740 -46.157  1.00  0.00           O  
ATOM   3253  CB  ALA A2017      -6.452 -93.205 -43.114  1.00  0.00           C  
ATOM   3254  N   GLU A2018      -4.469 -93.938 -45.708  1.00  0.00           N  
ATOM   3255  CA  GLU A2018      -4.399 -94.536 -47.031  1.00  0.00           C  
ATOM   3256  C   GLU A2018      -4.881 -95.974 -46.977  1.00  0.00           C  
ATOM   3257  O   GLU A2018      -5.377 -96.508 -47.966  1.00  0.00           O  
ATOM   3258  CB  GLU A2018      -2.965 -94.497 -47.550  1.00  0.00           C  
ATOM   3259  CG  GLU A2018      -2.401 -93.098 -47.722  1.00  0.00           C  
ATOM   3260  CD  GLU A2018      -0.973 -93.109 -48.248  1.00  0.00           C  
ATOM   3261  OE1 GLU A2018      -0.057 -93.529 -47.500  1.00  0.00           O  
ATOM   3262  OE2 GLU A2018      -0.768 -92.704 -49.415  1.00  0.00           O  
ATOM   3263  N   THR A2019      -4.738 -96.597 -45.812  1.00  0.00           N  
ATOM   3264  CA  THR A2019      -5.157 -97.983 -45.637  1.00  0.00           C  
ATOM   3265  C   THR A2019      -6.348 -98.069 -44.701  1.00  0.00           C  
ATOM   3266  O   THR A2019      -6.411 -97.352 -43.701  1.00  0.00           O  
ATOM   3267  CB  THR A2019      -4.037 -98.837 -45.024  1.00  0.00           C  
ATOM   3268  OG1 THR A2019      -2.769 -98.419 -45.551  1.00  0.00           O  
ATOM   3269  CG2 THR A2019      -4.270-100.318 -45.343  1.00  0.00           C  
ATOM   3270  N   LEU A2020      -7.285 -98.956 -45.015  1.00  0.00           N  
ATOM   3271  CA  LEU A2020      -8.464 -99.121 -44.179  1.00  0.00           C  
ATOM   3272  C   LEU A2020      -8.037 -99.603 -42.798  1.00  0.00           C  
ATOM   3273  O   LEU A2020      -8.736 -99.393 -41.808  1.00  0.00           O  
ATOM   3274  CB  LEU A2020      -9.414-100.136 -44.804  1.00  0.00           C  
ATOM   3275  CG  LEU A2020     -10.805-100.172 -44.180  1.00  0.00           C  
ATOM   3276  CD1 LEU A2020     -11.512 -98.866 -44.482  1.00  0.00           C  
ATOM   3277  CD2 LEU A2020     -11.598-101.338 -44.734  1.00  0.00           C  
ATOM   3278  N   GLU A2027      -6.876-100.245 -42.740  1.00  0.00           N  
ATOM   3279  CA  GLU A2027      -6.349-100.768 -41.489  1.00  0.00           C  
ATOM   3280  C   GLU A2027      -5.714 -99.646 -40.695  1.00  0.00           C  
ATOM   3281  O   GLU A2027      -5.769 -99.633 -39.470  1.00  0.00           O  
ATOM   3282  CB  GLU A2027      -5.300-101.845 -41.763  1.00  0.00           C  
ATOM   3283  CG  GLU A2027      -5.619-102.736 -42.951  1.00  0.00           C  
ATOM   3284  CD  GLU A2027      -4.665-103.915 -43.071  1.00  0.00           C  
ATOM   3285  OE1 GLU A2027      -3.436-103.715 -42.922  1.00  0.00           O  
ATOM   3286  OE2 GLU A2027      -5.146-105.044 -43.325  1.00  0.00           O  
ATOM   3287  N   GLU A2028      -5.097 -98.709 -41.402  1.00  0.00           N  
ATOM   3288  CA  GLU A2028      -4.450 -97.570 -40.763  1.00  0.00           C  
ATOM   3289  C   GLU A2028      -5.513 -96.707 -40.090  1.00  0.00           C  
ATOM   3290  O   GLU A2028      -5.267 -96.077 -39.059  1.00  0.00           O  
ATOM   3291  CB  GLU A2028      -3.683 -96.753 -41.809  1.00  0.00           C  
ATOM   3292  CG  GLU A2028      -3.177 -95.403 -41.315  1.00  0.00           C  
ATOM   3293  CD  GLU A2028      -2.391 -94.644 -42.378  1.00  0.00           C  
ATOM   3294  OE1 GLU A2028      -2.838 -94.613 -43.550  1.00  0.00           O  
ATOM   3295  OE2 GLU A2028      -1.330 -94.069 -42.036  1.00  0.00           O  
ATOM   3296  N   ALA A2029      -6.700 -96.692 -40.688  1.00  0.00           N  
ATOM   3297  CA  ALA A2029      -7.815 -95.924 -40.164  1.00  0.00           C  
ATOM   3298  C   ALA A2029      -8.196 -96.482 -38.806  1.00  0.00           C  
ATOM   3299  O   ALA A2029      -8.283 -95.744 -37.827  1.00  0.00           O  
ATOM   3300  CB  ALA A2029      -8.999 -96.006 -41.114  1.00  0.00           C  
ATOM   3301  N   SER A2030      -8.417 -97.791 -38.749  1.00  0.00           N  
ATOM   3302  CA  SER A2030      -8.793 -98.437 -37.499  1.00  0.00           C  
ATOM   3303  C   SER A2030      -7.791 -98.144 -36.394  1.00  0.00           C  
ATOM   3304  O   SER A2030      -8.167 -97.921 -35.248  1.00  0.00           O  
ATOM   3305  CB  SER A2030      -8.908 -99.948 -37.691  1.00  0.00           C  
ATOM   3306  OG  SER A2030      -9.939-100.263 -38.609  1.00  0.00           O  
ATOM   3307  N   ARG A2031      -6.511 -98.136 -36.736  1.00  0.00           N  
ATOM   3308  CA  ARG A2031      -5.496 -97.876 -35.731  1.00  0.00           C  
ATOM   3309  C   ARG A2031      -5.591 -96.449 -35.202  1.00  0.00           C  
ATOM   3310  O   ARG A2031      -5.498 -96.222 -33.996  1.00  0.00           O  
ATOM   3311  CB  ARG A2031      -4.094 -98.111 -36.297  1.00  0.00           C  
ATOM   3312  CG  ARG A2031      -3.025 -98.228 -35.215  1.00  0.00           C  
ATOM   3313  CD  ARG A2031      -1.656 -97.852 -35.735  1.00  0.00           C  
ATOM   3314  NE  ARG A2031      -1.583 -96.428 -36.051  1.00  0.00           N  
ATOM   3315  CZ  ARG A2031      -0.565 -95.855 -36.683  1.00  0.00           C  
ATOM   3316  NH1 ARG A2031       0.473 -96.589 -37.071  1.00  0.00           N  
ATOM   3317  NH2 ARG A2031      -0.583 -94.549 -36.927  1.00  0.00           N  
ATOM   3318  N   ILE A2032      -5.776 -95.487 -36.101  1.00  0.00           N  
ATOM   3319  CA  ILE A2032      -5.862 -94.091 -35.695  1.00  0.00           C  
ATOM   3320  C   ILE A2032      -7.124 -93.788 -34.887  1.00  0.00           C  
ATOM   3321  O   ILE A2032      -7.050 -93.152 -33.833  1.00  0.00           O  
ATOM   3322  CB  ILE A2032      -5.807 -93.152 -36.916  1.00  0.00           C  
ATOM   3323  CG1 ILE A2032      -4.572 -93.479 -37.760  1.00  0.00           C  
ATOM   3324  CG2 ILE A2032      -5.754 -91.694 -36.453  1.00  0.00           C  
ATOM   3325  CD1 ILE A2032      -4.444 -92.646 -39.021  1.00  0.00           C  
ATOM   3326  N   VAL A2033      -8.278 -94.238 -35.376  1.00  0.00           N  
ATOM   3327  CA  VAL A2033      -9.533 -94.002 -34.674  1.00  0.00           C  
ATOM   3328  C   VAL A2033      -9.438 -94.526 -33.253  1.00  0.00           C  
ATOM   3329  O   VAL A2033      -9.537 -93.767 -32.291  1.00  0.00           O  
ATOM   3330  CB  VAL A2033     -10.719 -94.723 -35.336  1.00  0.00           C  
ATOM   3331  CG1 VAL A2033     -11.998 -94.375 -34.604  1.00  0.00           C  
ATOM   3332  CG2 VAL A2033     -10.833 -94.335 -36.782  1.00  0.00           C  
ATOM   3333  N   ASP A2034      -9.242 -95.836 -33.137  1.00  0.00           N  
ATOM   3334  CA  ASP A2034      -9.148 -96.503 -31.846  1.00  0.00           C  
ATOM   3335  C   ASP A2034      -8.088 -95.951 -30.904  1.00  0.00           C  
ATOM   3336  O   ASP A2034      -8.259 -95.998 -29.691  1.00  0.00           O  
ATOM   3337  CB  ASP A2034      -8.912 -98.002 -32.047  1.00  0.00           C  
ATOM   3338  CG  ASP A2034     -10.142 -98.723 -32.565  1.00  0.00           C  
ATOM   3339  OD1 ASP A2034     -11.179 -98.699 -31.868  1.00  0.00           O  
ATOM   3340  OD2 ASP A2034     -10.078 -99.315 -33.664  1.00  0.00           O  
ATOM   3341  N   GLU A2035      -6.998 -95.423 -31.450  1.00  0.00           N  
ATOM   3342  CA  GLU A2035      -5.925 -94.893 -30.615  1.00  0.00           C  
ATOM   3343  C   GLU A2035      -5.989 -93.398 -30.323  1.00  0.00           C  
ATOM   3344  O   GLU A2035      -5.842 -92.987 -29.172  1.00  0.00           O  
ATOM   3345  CB  GLU A2035      -4.563 -95.217 -31.234  1.00  0.00           C  
ATOM   3346  CG  GLU A2035      -4.087 -96.644 -31.016  1.00  0.00           C  
ATOM   3347  CD  GLU A2035      -2.759 -96.931 -31.708  1.00  0.00           C  
ATOM   3348  OE1 GLU A2035      -1.812 -96.125 -31.549  1.00  0.00           O  
ATOM   3349  OE2 GLU A2035      -2.659 -97.966 -32.404  1.00  0.00           O  
ATOM   3350  N   LYS A2036      -6.201 -92.584 -31.354  1.00  0.00           N  
ATOM   3351  CA  LYS A2036      -6.247 -91.135 -31.172  1.00  0.00           C  
ATOM   3352  C   LYS A2036      -7.628 -90.496 -31.322  1.00  0.00           C  
ATOM   3353  O   LYS A2036      -7.793 -89.302 -31.056  1.00  0.00           O  
ATOM   3354  CB  LYS A2036      -5.270 -90.467 -32.145  1.00  0.00           C  
ATOM   3355  CG  LYS A2036      -3.814 -90.842 -31.910  1.00  0.00           C  
ATOM   3356  CD  LYS A2036      -2.918 -90.301 -33.017  1.00  0.00           C  
ATOM   3357  CE  LYS A2036      -1.466 -90.715 -32.822  1.00  0.00           C  
ATOM   3358  NZ  LYS A2036      -0.604 -90.297 -33.968  1.00  0.00           N  
ATOM   3359  N   ARG A2037      -8.614 -91.288 -31.735  1.00  0.00           N  
ATOM   3360  CA  ARG A2037      -9.968 -90.781 -31.937  1.00  0.00           C  
ATOM   3361  C   ARG A2037      -9.907 -89.693 -33.010  1.00  0.00           C  
ATOM   3362  O   ARG A2037      -9.136 -89.803 -33.958  1.00  0.00           O  
ATOM   3363  CB  ARG A2037     -10.520 -90.214 -30.625  1.00  0.00           C  
ATOM   3364  CG  ARG A2037     -10.579 -91.233 -29.497  1.00  0.00           C  
ATOM   3365  CD  ARG A2037     -10.903 -90.583 -28.163  1.00  0.00           C  
ATOM   3366  NE  ARG A2037     -11.024 -91.566 -27.090  1.00  0.00           N  
ATOM   3367  CZ  ARG A2037     -11.281 -91.269 -25.816  1.00  0.00           C  
ATOM   3368  NH1 ARG A2037     -11.447 -90.007 -25.438  1.00  0.00           N  
ATOM   3369  NH2 ARG A2037     -11.374 -92.239 -24.912  1.00  0.00           N  
ATOM   3370  N   GLY A2038     -10.712 -88.649 -32.870  1.00  0.00           N  
ATOM   3371  CA  GLY A2038     -10.691 -87.585 -33.858  1.00  0.00           C  
ATOM   3372  C   GLY A2038     -11.299 -87.948 -35.204  1.00  0.00           C  
ATOM   3373  O   GLY A2038     -11.991 -88.961 -35.344  1.00  0.00           O  
ATOM   3374  N   ILE A2039     -11.032 -87.107 -36.200  1.00  0.00           N  
ATOM   3375  CA  ILE A2039     -11.555 -87.300 -37.548  1.00  0.00           C  
ATOM   3376  C   ILE A2039     -10.510 -87.924 -38.458  1.00  0.00           C  
ATOM   3377  O   ILE A2039      -9.315 -87.659 -38.323  1.00  0.00           O  
ATOM   3378  CB  ILE A2039     -11.979 -85.957 -38.197  1.00  0.00           C  
ATOM   3379  CG1 ILE A2039     -12.911 -85.184 -37.262  1.00  0.00           C  
ATOM   3380  CG2 ILE A2039     -12.659 -86.220 -39.537  1.00  0.00           C  
ATOM   3381  CD1 ILE A2039     -14.216 -85.886 -36.990  1.00  0.00           C  
ATOM   3382  N   ILE A2040     -10.975 -88.737 -39.398  1.00  0.00           N  
ATOM   3383  CA  ILE A2040     -10.092 -89.390 -40.340  1.00  0.00           C  
ATOM   3384  C   ILE A2040     -10.433 -89.046 -41.775  1.00  0.00           C  
ATOM   3385  O   ILE A2040     -11.534 -89.313 -42.251  1.00  0.00           O  
ATOM   3386  CB  ILE A2040     -10.121 -90.906 -40.145  1.00  0.00           C  
ATOM   3387  CG1 ILE A2040      -9.412 -91.231 -38.830  1.00  0.00           C  
ATOM   3388  CG2 ILE A2040      -9.490 -91.613 -41.346  1.00  0.00           C  
ATOM   3389  CD1 ILE A2040      -9.072 -92.659 -38.649  1.00  0.00           C  
ATOM   3390  N   SER A2041      -9.462 -88.439 -42.449  1.00  0.00           N  
ATOM   3391  CA  SER A2041      -9.590 -88.027 -43.841  1.00  0.00           C  
ATOM   3392  C   SER A2041      -9.186 -89.178 -44.759  1.00  0.00           C  
ATOM   3393  O   SER A2041      -8.316 -89.974 -44.416  1.00  0.00           O  
ATOM   3394  CB  SER A2041      -8.686 -86.824 -44.098  1.00  0.00           C  
ATOM   3395  OG  SER A2041      -8.639 -86.527 -45.479  1.00  0.00           O  
ATOM   3396  N   PHE A2042      -9.809 -89.271 -45.925  1.00  0.00           N  
ATOM   3397  CA  PHE A2042      -9.473 -90.346 -46.839  1.00  0.00           C  
ATOM   3398  C   PHE A2042     -10.147 -90.174 -48.188  1.00  0.00           C  
ATOM   3399  O   PHE A2042     -11.161 -89.502 -48.294  1.00  0.00           O  
ATOM   3400  CB  PHE A2042      -9.867 -91.693 -46.220  1.00  0.00           C  
ATOM   3401  CG  PHE A2042     -11.346 -91.930 -46.159  1.00  0.00           C  
ATOM   3402  CD1 PHE A2042     -11.985 -92.663 -47.145  1.00  0.00           C  
ATOM   3403  CD2 PHE A2042     -12.102 -91.428 -45.104  1.00  0.00           C  
ATOM   3404  CE1 PHE A2042     -13.354 -92.899 -47.085  1.00  0.00           C  
ATOM   3405  CE2 PHE A2042     -13.477 -91.656 -45.032  1.00  0.00           C  
ATOM   3406  CZ  PHE A2042     -14.104 -92.393 -46.023  1.00  0.00           C  
ATOM   3407  N   MET A2043      -9.567 -90.768 -49.225  1.00  0.00           N  
ATOM   3408  CA  MET A2043     -10.147 -90.676 -50.553  1.00  0.00           C  
ATOM   3409  C   MET A2043     -11.133 -91.820 -50.630  1.00  0.00           C  
ATOM   3410  O   MET A2043     -10.834 -92.902 -50.153  1.00  0.00           O  
ATOM   3411  CB  MET A2043      -9.059 -90.812 -51.607  1.00  0.00           C  
ATOM   3412  CG  MET A2043      -8.005 -89.721 -51.522  1.00  0.00           C  
ATOM   3413  SD  MET A2043      -8.724 -88.060 -51.587  1.00  0.00           S  
ATOM   3414  CE  MET A2043      -9.766 -88.182 -53.081  1.00  0.00           C  
ATOM   3415  N   TRP A2044     -12.300 -91.587 -51.224  1.00  0.00           N  
ATOM   3416  CA  TRP A2044     -13.330 -92.615 -51.291  1.00  0.00           C  
ATOM   3417  C   TRP A2044     -14.064 -92.624 -52.623  1.00  0.00           C  
ATOM   3418  O   TRP A2044     -14.293 -91.577 -53.224  1.00  0.00           O  
ATOM   3419  CB  TRP A2044     -14.312 -92.396 -50.129  1.00  0.00           C  
ATOM   3420  CG  TRP A2044     -15.576 -93.214 -50.166  1.00  0.00           C  
ATOM   3421  CD1 TRP A2044     -15.678 -94.565 -50.321  1.00  0.00           C  
ATOM   3422  CD2 TRP A2044     -16.915 -92.729 -50.011  1.00  0.00           C  
ATOM   3423  NE1 TRP A2044     -16.994 -94.953 -50.273  1.00  0.00           N  
ATOM   3424  CE2 TRP A2044     -17.776 -93.846 -50.082  1.00  0.00           C  
ATOM   3425  CE3 TRP A2044     -17.471 -91.458 -49.817  1.00  0.00           C  
ATOM   3426  CZ2 TRP A2044     -19.166 -93.733 -49.968  1.00  0.00           C  
ATOM   3427  CZ3 TRP A2044     -18.859 -91.344 -49.704  1.00  0.00           C  
ATOM   3428  CH2 TRP A2044     -19.688 -92.478 -49.781  1.00  0.00           C  
ATOM   3429  N   CYS A2045     -14.444 -93.816 -53.075  1.00  0.00           N  
ATOM   3430  CA  CYS A2045     -15.127 -93.950 -54.351  1.00  0.00           C  
ATOM   3431  C   CYS A2045     -16.528 -93.367 -54.337  1.00  0.00           C  
ATOM   3432  O   CYS A2045     -17.049 -92.972 -55.378  1.00  0.00           O  
ATOM   3433  CB  CYS A2045     -15.163 -95.422 -54.793  1.00  0.00           C  
ATOM   3434  SG  CYS A2045     -16.362 -96.511 -53.996  1.00  0.00           S  
ATOM   3435  N   GLY A2046     -17.139 -93.314 -53.159  1.00  0.00           N  
ATOM   3436  CA  GLY A2046     -18.474 -92.759 -53.054  1.00  0.00           C  
ATOM   3437  C   GLY A2046     -19.607 -93.716 -53.363  1.00  0.00           C  
ATOM   3438  O   GLY A2046     -20.682 -93.290 -53.774  1.00  0.00           O  
ATOM   3439  N   GLU A2047     -19.385 -95.006 -53.166  1.00  0.00           N  
ATOM   3440  CA  GLU A2047     -20.427 -95.992 -53.434  1.00  0.00           C  
ATOM   3441  C   GLU A2047     -21.067 -96.459 -52.139  1.00  0.00           C  
ATOM   3442  O   GLU A2047     -20.392 -96.596 -51.117  1.00  0.00           O  
ATOM   3443  CB  GLU A2047     -19.841 -97.195 -54.174  1.00  0.00           C  
ATOM   3444  CG  GLU A2047     -19.322 -96.862 -55.557  1.00  0.00           C  
ATOM   3445  CD  GLU A2047     -20.436 -96.449 -56.507  1.00  0.00           C  
ATOM   3446  OE1 GLU A2047     -20.130 -95.972 -57.626  1.00  0.00           O  
ATOM   3447  OE2 GLU A2047     -21.622 -96.611 -56.132  1.00  0.00           O  
ATOM   3448  N   GLU A2048     -22.371 -96.702 -52.180  1.00  0.00           N  
ATOM   3449  CA  GLU A2048     -23.078 -97.163 -50.995  1.00  0.00           C  
ATOM   3450  C   GLU A2048     -22.353 -98.322 -50.318  1.00  0.00           C  
ATOM   3451  O   GLU A2048     -21.780 -98.185 -49.237  1.00  0.00           O  
ATOM   3452  CB  GLU A2048     -24.490 -97.623 -51.363  1.00  0.00           C  
ATOM   3453  CG  GLU A2048     -25.565 -96.573 -51.197  1.00  0.00           C  
ATOM   3454  CD  GLU A2048     -26.783 -97.110 -50.465  1.00  0.00           C  
ATOM   3455  OE1 GLU A2048     -26.616 -97.622 -49.335  1.00  0.00           O  
ATOM   3456  OE2 GLU A2048     -27.901 -97.017 -51.016  1.00  0.00           O  
ATOM   3457  N   GLU A2052     -22.385 -99.467 -50.985  1.00  0.00           N  
ATOM   3458  CA  GLU A2052     -21.788-100.686 -50.480  1.00  0.00           C  
ATOM   3459  C   GLU A2052     -20.376-100.508 -49.966  1.00  0.00           C  
ATOM   3460  O   GLU A2052     -20.021-101.079 -48.932  1.00  0.00           O  
ATOM   3461  CB  GLU A2052     -21.834-101.764 -51.560  1.00  0.00           C  
ATOM   3462  CG  GLU A2052     -23.201-101.886 -52.233  1.00  0.00           C  
ATOM   3463  CD  GLU A2052     -23.388-100.903 -53.396  1.00  0.00           C  
ATOM   3464  OE1 GLU A2052     -23.053 -99.701 -53.251  1.00  0.00           O  
ATOM   3465  OE2 GLU A2052     -23.881-101.339 -54.464  1.00  0.00           O  
ATOM   3466  N   CYS A2053     -19.565 -99.720 -50.666  1.00  0.00           N  
ATOM   3467  CA  CYS A2053     -18.193 -99.518 -50.210  1.00  0.00           C  
ATOM   3468  C   CYS A2053     -18.177 -98.706 -48.923  1.00  0.00           C  
ATOM   3469  O   CYS A2053     -17.413 -99.006 -47.998  1.00  0.00           O  
ATOM   3470  CB  CYS A2053     -17.341 -98.812 -51.271  1.00  0.00           C  
ATOM   3471  SG  CYS A2053     -15.604 -98.617 -50.742  1.00  0.00           S  
ATOM   3472  N   GLY A2054     -19.023 -97.678 -48.872  1.00  0.00           N  
ATOM   3473  CA  GLY A2054     -19.103 -96.834 -47.695  1.00  0.00           C  
ATOM   3474  C   GLY A2054     -19.621 -97.620 -46.508  1.00  0.00           C  
ATOM   3475  O   GLY A2054     -19.043 -97.575 -45.423  1.00  0.00           O  
ATOM   3476  N   MET A2055     -20.714 -98.348 -46.718  1.00  0.00           N  
ATOM   3477  CA  MET A2055     -21.304 -99.159 -45.659  1.00  0.00           C  
ATOM   3478  C   MET A2055     -20.249-100.109 -45.117  1.00  0.00           C  
ATOM   3479  O   MET A2055     -20.091-100.261 -43.904  1.00  0.00           O  
ATOM   3480  CB  MET A2055     -22.479 -99.969 -46.205  1.00  0.00           C  
ATOM   3481  CG  MET A2055     -23.621 -99.125 -46.754  1.00  0.00           C  
ATOM   3482  SD  MET A2055     -24.615 -98.335 -45.473  1.00  0.00           S  
ATOM   3483  CE  MET A2055     -26.144 -99.321 -45.596  1.00  0.00           C  
ATOM   3484  N   ASP A2056     -19.522-100.740 -46.033  1.00  0.00           N  
ATOM   3485  CA  ASP A2056     -18.475-101.685 -45.676  1.00  0.00           C  
ATOM   3486  C   ASP A2056     -17.407-100.995 -44.839  1.00  0.00           C  
ATOM   3487  O   ASP A2056     -16.939-101.542 -43.842  1.00  0.00           O  
ATOM   3488  CB  ASP A2056     -17.864-102.281 -46.950  1.00  0.00           C  
ATOM   3489  CG  ASP A2056     -17.009-103.512 -46.678  1.00  0.00           C  
ATOM   3490  OD1 ASP A2056     -17.503-104.457 -46.017  1.00  0.00           O  
ATOM   3491  OD2 ASP A2056     -15.844-103.535 -47.137  1.00  0.00           O  
ATOM   3492  N   VAL A2057     -17.026 -99.790 -45.240  1.00  0.00           N  
ATOM   3493  CA  VAL A2057     -16.025 -99.041 -44.495  1.00  0.00           C  
ATOM   3494  C   VAL A2057     -16.501 -98.840 -43.063  1.00  0.00           C  
ATOM   3495  O   VAL A2057     -15.756 -99.081 -42.111  1.00  0.00           O  
ATOM   3496  CB  VAL A2057     -15.770 -97.654 -45.122  1.00  0.00           C  
ATOM   3497  CG1 VAL A2057     -14.803 -96.855 -44.251  1.00  0.00           C  
ATOM   3498  CG2 VAL A2057     -15.204 -97.817 -46.520  1.00  0.00           C  
ATOM   3499  N   GLU A2062     -17.750 -98.402 -42.919  1.00  0.00           N  
ATOM   3500  CA  GLU A2062     -18.329 -98.156 -41.603  1.00  0.00           C  
ATOM   3501  C   GLU A2062     -18.346 -99.415 -40.759  1.00  0.00           C  
ATOM   3502  O   GLU A2062     -17.909 -99.410 -39.611  1.00  0.00           O  
ATOM   3503  CB  GLU A2062     -19.752 -97.609 -41.735  1.00  0.00           C  
ATOM   3504  CG  GLU A2062     -19.822 -96.225 -42.355  1.00  0.00           C  
ATOM   3505  CD  GLU A2062     -21.228 -95.661 -42.376  1.00  0.00           C  
ATOM   3506  OE1 GLU A2062     -22.138 -96.360 -42.873  1.00  0.00           O  
ATOM   3507  OE2 GLU A2062     -21.421 -94.518 -41.901  1.00  0.00           O  
ATOM   3508  N   GLU A2063     -18.853-100.497 -41.335  1.00  0.00           N  
ATOM   3509  CA  GLU A2063     -18.923-101.766 -40.627  1.00  0.00           C  
ATOM   3510  C   GLU A2063     -17.548-102.253 -40.178  1.00  0.00           C  
ATOM   3511  O   GLU A2063     -17.368-102.638 -39.028  1.00  0.00           O  
ATOM   3512  CB  GLU A2063     -19.583-102.827 -41.509  1.00  0.00           C  
ATOM   3513  CG  GLU A2063     -19.451-104.243 -40.963  1.00  0.00           C  
ATOM   3514  CD  GLU A2063     -20.139-105.289 -41.837  1.00  0.00           C  
ATOM   3515  OE1 GLU A2063     -19.914-105.285 -43.075  1.00  0.00           O  
ATOM   3516  OE2 GLU A2063     -20.896-106.122 -41.281  1.00  0.00           O  
ATOM   3517  N   LYS A2064     -16.578-102.228 -41.085  1.00  0.00           N  
ATOM   3518  CA  LYS A2064     -15.235-102.698 -40.766  1.00  0.00           C  
ATOM   3519  C   LYS A2064     -14.501-101.841 -39.747  1.00  0.00           C  
ATOM   3520  O   LYS A2064     -13.776-102.358 -38.897  1.00  0.00           O  
ATOM   3521  CB  LYS A2064     -14.392-102.796 -42.039  1.00  0.00           C  
ATOM   3522  CG  LYS A2064     -14.848-103.872 -43.020  1.00  0.00           C  
ATOM   3523  CD  LYS A2064     -13.911-103.944 -44.230  1.00  0.00           C  
ATOM   3524  CE  LYS A2064     -14.333-105.029 -45.211  1.00  0.00           C  
ATOM   3525  NZ  LYS A2064     -13.469-105.035 -46.426  1.00  0.00           N  
ATOM   3526  N   VAL A2065     -14.679-100.529 -39.827  1.00  0.00           N  
ATOM   3527  CA  VAL A2065     -13.993 -99.648 -38.899  1.00  0.00           C  
ATOM   3528  C   VAL A2065     -14.870 -99.278 -37.707  1.00  0.00           C  
ATOM   3529  O   VAL A2065     -14.396 -98.641 -36.759  1.00  0.00           O  
ATOM   3530  CB  VAL A2065     -13.526 -98.369 -39.608  1.00  0.00           C  
ATOM   3531  CG1 VAL A2065     -12.518 -97.629 -38.738  1.00  0.00           C  
ATOM   3532  CG2 VAL A2065     -12.922 -98.719 -40.955  1.00  0.00           C  
ATOM   3533  N   ARG A2068     -16.138 -99.699 -37.751  1.00  0.00           N  
ATOM   3534  CA  ARG A2068     -17.100 -99.413 -36.681  1.00  0.00           C  
ATOM   3535  C   ARG A2068     -17.013 -97.905 -36.463  1.00  0.00           C  
ATOM   3536  O   ARG A2068     -16.635 -97.419 -35.392  1.00  0.00           O  
ATOM   3537  CB  ARG A2068     -16.712-100.176 -35.406  1.00  0.00           C  
ATOM   3538  CG  ARG A2068     -17.866-100.428 -34.429  1.00  0.00           C  
ATOM   3539  CD  ARG A2068     -17.624 -99.742 -33.087  1.00  0.00           C  
ATOM   3540  NE  ARG A2068     -16.312-100.077 -32.532  1.00  0.00           N  
ATOM   3541  CZ  ARG A2068     -15.798 -99.532 -31.430  1.00  0.00           C  
ATOM   3542  NH1 ARG A2068     -16.485 -98.617 -30.752  1.00  0.00           N  
ATOM   3543  NH2 ARG A2068     -14.587 -99.894 -31.011  1.00  0.00           N  
ATOM   3544  N   VAL A2076     -17.365 -97.175 -37.511  1.00  0.00           N  
ATOM   3545  CA  VAL A2076     -17.273 -95.734 -37.499  1.00  0.00           C  
ATOM   3546  C   VAL A2076     -18.351 -95.208 -38.442  1.00  0.00           C  
ATOM   3547  O   VAL A2076     -19.048 -95.994 -39.083  1.00  0.00           O  
ATOM   3548  CB  VAL A2076     -15.859 -95.336 -37.994  1.00  0.00           C  
ATOM   3549  CG1 VAL A2076     -15.840 -95.252 -39.508  1.00  0.00           C  
ATOM   3550  CG2 VAL A2076     -15.404 -94.062 -37.354  1.00  0.00           C  
ATOM   3551  N   ASP A2077     -18.500 -93.889 -38.527  1.00  0.00           N  
ATOM   3552  CA  ASP A2077     -19.503 -93.312 -39.421  1.00  0.00           C  
ATOM   3553  C   ASP A2077     -18.890 -92.324 -40.413  1.00  0.00           C  
ATOM   3554  O   ASP A2077     -18.048 -91.498 -40.048  1.00  0.00           O  
ATOM   3555  CB  ASP A2077     -20.597 -92.606 -38.614  1.00  0.00           C  
ATOM   3556  CG  ASP A2077     -21.830 -92.281 -39.453  1.00  0.00           C  
ATOM   3557  OD1 ASP A2077     -21.745 -91.434 -40.364  1.00  0.00           O  
ATOM   3558  OD2 ASP A2077     -22.896 -92.882 -39.201  1.00  0.00           O  
ATOM   3559  N   ILE A2078     -19.310 -92.421 -41.669  1.00  0.00           N  
ATOM   3560  CA  ILE A2078     -18.824 -91.523 -42.704  1.00  0.00           C  
ATOM   3561  C   ILE A2078     -19.596 -90.214 -42.614  1.00  0.00           C  
ATOM   3562  O   ILE A2078     -20.768 -90.159 -42.957  1.00  0.00           O  
ATOM   3563  CB  ILE A2078     -19.037 -92.115 -44.112  1.00  0.00           C  
ATOM   3564  CG1 ILE A2078     -18.083 -93.291 -44.338  1.00  0.00           C  
ATOM   3565  CG2 ILE A2078     -18.809 -91.043 -45.171  1.00  0.00           C  
ATOM   3566  CD1 ILE A2078     -18.273 -93.988 -45.670  1.00  0.00           C  
ATOM   3567  N   LEU A2079     -18.932 -89.161 -42.157  1.00  0.00           N  
ATOM   3568  CA  LEU A2079     -19.562 -87.857 -42.024  1.00  0.00           C  
ATOM   3569  C   LEU A2079     -20.077 -87.321 -43.351  1.00  0.00           C  
ATOM   3570  O   LEU A2079     -21.230 -86.914 -43.454  1.00  0.00           O  
ATOM   3571  CB  LEU A2079     -18.573 -86.867 -41.420  1.00  0.00           C  
ATOM   3572  CG  LEU A2079     -17.932 -87.406 -40.142  1.00  0.00           C  
ATOM   3573  CD1 LEU A2079     -16.936 -86.395 -39.581  1.00  0.00           C  
ATOM   3574  CD2 LEU A2079     -19.033 -87.713 -39.133  1.00  0.00           C  
ATOM   3575  N   GLY A2080     -19.225 -87.318 -44.368  1.00  0.00           N  
ATOM   3576  CA  GLY A2080     -19.643 -86.819 -45.665  1.00  0.00           C  
ATOM   3577  C   GLY A2080     -18.474 -86.643 -46.606  1.00  0.00           C  
ATOM   3578  O   GLY A2080     -17.354 -87.034 -46.282  1.00  0.00           O  
ATOM   3579  N   ILE A2081     -18.718 -86.036 -47.761  1.00  0.00           N  
ATOM   3580  CA  ILE A2081     -17.660 -85.843 -48.738  1.00  0.00           C  
ATOM   3581  C   ILE A2081     -17.358 -84.396 -49.075  1.00  0.00           C  
ATOM   3582  O   ILE A2081     -18.071 -83.480 -48.678  1.00  0.00           O  
ATOM   3583  CB  ILE A2081     -17.983 -86.585 -50.058  1.00  0.00           C  
ATOM   3584  CG1 ILE A2081     -19.201 -85.962 -50.744  1.00  0.00           C  
ATOM   3585  CG2 ILE A2081     -18.259 -88.046 -49.773  1.00  0.00           C  
ATOM   3586  CD1 ILE A2081     -18.881 -84.766 -51.604  1.00  0.00           C  
ATOM   3587  N   GLN A2082     -16.274 -84.216 -49.817  1.00  0.00           N  
ATOM   3588  CA  GLN A2082     -15.818 -82.914 -50.282  1.00  0.00           C  
ATOM   3589  C   GLN A2082     -15.139 -83.184 -51.613  1.00  0.00           C  
ATOM   3590  O   GLN A2082     -14.081 -83.809 -51.658  1.00  0.00           O  
ATOM   3591  CB  GLN A2082     -14.816 -82.306 -49.308  1.00  0.00           C  
ATOM   3592  CG  GLN A2082     -15.434 -81.589 -48.150  1.00  0.00           C  
ATOM   3593  CD  GLN A2082     -14.389 -80.970 -47.260  1.00  0.00           C  
ATOM   3594  OE1 GLN A2082     -13.340 -80.551 -47.732  1.00  0.00           O  
ATOM   3595  NE2 GLN A2082     -14.671 -80.897 -45.963  1.00  0.00           N  
ATOM   3596  N   GLU A2083     -15.752 -82.730 -52.698  1.00  0.00           N  
ATOM   3597  CA  GLU A2083     -15.187 -82.961 -54.016  1.00  0.00           C  
ATOM   3598  C   GLU A2083     -13.816 -82.340 -54.206  1.00  0.00           C  
ATOM   3599  O   GLU A2083     -13.561 -81.221 -53.778  1.00  0.00           O  
ATOM   3600  CB  GLU A2083     -16.146 -82.463 -55.096  1.00  0.00           C  
ATOM   3601  CG  GLU A2083     -17.340 -83.386 -55.287  1.00  0.00           C  
ATOM   3602  CD  GLU A2083     -18.305 -82.911 -56.359  1.00  0.00           C  
ATOM   3603  OE1 GLU A2083     -17.852 -82.635 -57.495  1.00  0.00           O  
ATOM   3604  OE2 GLU A2083     -19.520 -82.827 -56.065  1.00  0.00           O  
ATOM   3605  N   GLU A2084     -12.927 -83.098 -54.835  1.00  0.00           N  
ATOM   3606  CA  GLU A2084     -11.577 -82.629 -55.109  1.00  0.00           C  
ATOM   3607  C   GLU A2084     -10.916 -83.546 -56.130  1.00  0.00           C  
ATOM   3608  O   GLU A2084     -11.587 -84.358 -56.775  1.00  0.00           O  
ATOM   3609  CB  GLU A2084     -10.739 -82.597 -53.829  1.00  0.00           C  
ATOM   3610  CG  GLU A2084     -10.387 -83.962 -53.269  1.00  0.00           C  
ATOM   3611  CD  GLU A2084      -9.228 -83.895 -52.281  1.00  0.00           C  
ATOM   3612  OE1 GLU A2084      -9.281 -83.056 -51.351  1.00  0.00           O  
ATOM   3613  OE2 GLU A2084      -8.265 -84.683 -52.433  1.00  0.00           O  
ATOM   3614  N   GLY A2096      -9.601 -83.407 -56.279  1.00  0.00           N  
ATOM   3615  CA  GLY A2096      -8.871 -84.239 -57.218  1.00  0.00           C  
ATOM   3616  C   GLY A2096      -9.116 -85.712 -56.941  1.00  0.00           C  
ATOM   3617  O   GLY A2096      -9.431 -86.097 -55.807  1.00  0.00           O  
ATOM   3618  N   SER A2097      -8.971 -86.540 -57.971  1.00  0.00           N  
ATOM   3619  CA  SER A2097      -9.195 -87.968 -57.813  1.00  0.00           C  
ATOM   3620  C   SER A2097      -8.123 -88.682 -56.998  1.00  0.00           C  
ATOM   3621  O   SER A2097      -7.238 -88.062 -56.401  1.00  0.00           O  
ATOM   3622  CB  SER A2097      -9.344 -88.643 -59.180  1.00  0.00           C  
ATOM   3623  OG  SER A2097     -10.637 -88.408 -59.716  1.00  0.00           O  
ATOM   3624  N   GLY A2098      -8.238 -90.003 -56.973  1.00  0.00           N  
ATOM   3625  CA  GLY A2098      -7.316 -90.840 -56.238  1.00  0.00           C  
ATOM   3626  C   GLY A2098      -7.940 -92.216 -56.257  1.00  0.00           C  
ATOM   3627  O   GLY A2098      -8.733 -92.529 -57.154  1.00  0.00           O  
ATOM   3628  N   THR A2100      -7.605 -93.036 -55.269  1.00  0.00           N  
ATOM   3629  CA  THR A2100      -8.155 -94.380 -55.196  1.00  0.00           C  
ATOM   3630  C   THR A2100      -8.833 -94.612 -53.854  1.00  0.00           C  
ATOM   3631  O   THR A2100      -8.302 -94.246 -52.804  1.00  0.00           O  
ATOM   3632  CB  THR A2100      -7.049 -95.429 -55.406  1.00  0.00           C  
ATOM   3633  OG1 THR A2100      -5.904 -95.074 -54.619  1.00  0.00           O  
ATOM   3634  CG2 THR A2100      -6.655 -95.497 -56.879  1.00  0.00           C  
ATOM   3635  N   CYS A2101     -10.011 -95.224 -53.896  1.00  0.00           N  
ATOM   3636  CA  CYS A2101     -10.766 -95.488 -52.683  1.00  0.00           C  
ATOM   3637  C   CYS A2101      -9.972 -96.319 -51.701  1.00  0.00           C  
ATOM   3638  O   CYS A2101      -9.545 -97.429 -52.009  1.00  0.00           O  
ATOM   3639  CB  CYS A2101     -12.081 -96.197 -53.002  1.00  0.00           C  
ATOM   3640  SG  CYS A2101     -12.893 -96.811 -51.522  1.00  0.00           S  
ATOM   3641  N   ILE A2102      -9.792 -95.763 -50.510  1.00  0.00           N  
ATOM   3642  CA  ILE A2102      -9.053 -96.398 -49.423  1.00  0.00           C  
ATOM   3643  C   ILE A2102      -9.468 -97.851 -49.205  1.00  0.00           C  
ATOM   3644  O   ILE A2102      -8.696 -98.651 -48.676  1.00  0.00           O  
ATOM   3645  CB  ILE A2102      -9.295 -95.638 -48.101  1.00  0.00           C  
ATOM   3646  CG1 ILE A2102      -8.229 -96.001 -47.070  1.00  0.00           C  
ATOM   3647  CG2 ILE A2102     -10.665 -96.014 -47.527  1.00  0.00           C  
ATOM   3648  CD1 ILE A2102      -8.320 -95.173 -45.794  1.00  0.00           C  
ATOM   3649  N   ASN A2103     -10.689 -98.183 -49.614  1.00  0.00           N  
ATOM   3650  CA  ASN A2103     -11.216 -99.524 -49.421  1.00  0.00           C  
ATOM   3651  C   ASN A2103     -11.161-100.427 -50.646  1.00  0.00           C  
ATOM   3652  O   ASN A2103     -10.541-101.492 -50.604  1.00  0.00           O  
ATOM   3653  CB  ASN A2103     -12.662 -99.445 -48.928  1.00  0.00           C  
ATOM   3654  CG  ASN A2103     -13.170-100.771 -48.379  1.00  0.00           C  
ATOM   3655  OD1 ASN A2103     -14.278-101.209 -48.702  1.00  0.00           O  
ATOM   3656  ND2 ASN A2103     -12.365-101.411 -47.536  1.00  0.00           N  
ATOM   3657  N   CYS A2104     -11.812-100.010 -51.731  1.00  0.00           N  
ATOM   3658  CA  CYS A2104     -11.855-100.822 -52.942  1.00  0.00           C  
ATOM   3659  C   CYS A2104     -10.832-100.461 -54.026  1.00  0.00           C  
ATOM   3660  O   CYS A2104     -10.829-101.053 -55.111  1.00  0.00           O  
ATOM   3661  CB  CYS A2104     -13.259-100.775 -53.538  1.00  0.00           C  
ATOM   3662  SG  CYS A2104     -13.659 -99.197 -54.274  1.00  0.00           S  
ATOM   3663  N   GLY A2105      -9.976 -99.485 -53.740  1.00  0.00           N  
ATOM   3664  CA  GLY A2105      -8.961 -99.086 -54.699  1.00  0.00           C  
ATOM   3665  C   GLY A2105      -9.439 -98.463 -55.999  1.00  0.00           C  
ATOM   3666  O   GLY A2105      -8.619 -97.973 -56.769  1.00  0.00           O  
ATOM   3667  N   ARG A2106     -10.742 -98.482 -56.266  1.00  0.00           N  
ATOM   3668  CA  ARG A2106     -11.258 -97.883 -57.496  1.00  0.00           C  
ATOM   3669  C   ARG A2106     -11.038 -96.370 -57.510  1.00  0.00           C  
ATOM   3670  O   ARG A2106     -10.508 -95.805 -56.554  1.00  0.00           O  
ATOM   3671  CB  ARG A2106     -12.743 -98.197 -57.660  1.00  0.00           C  
ATOM   3672  CG  ARG A2106     -13.024 -99.632 -58.073  1.00  0.00           C  
ATOM   3673  CD  ARG A2106     -14.518 -99.910 -58.168  1.00  0.00           C  
ATOM   3674  NE  ARG A2106     -15.165 -99.741 -56.869  1.00  0.00           N  
ATOM   3675  CZ  ARG A2106     -16.435-100.040 -56.614  1.00  0.00           C  
ATOM   3676  NH1 ARG A2106     -17.214-100.532 -57.572  1.00  0.00           N  
ATOM   3677  NH2 ARG A2106     -16.923 -99.845 -55.395  1.00  0.00           N  
ATOM   3678  N   GLU A2107     -11.437 -95.709 -58.594  1.00  0.00           N  
ATOM   3679  CA  GLU A2107     -11.247 -94.264 -58.684  1.00  0.00           C  
ATOM   3680  C   GLU A2107     -12.041 -93.538 -57.613  1.00  0.00           C  
ATOM   3681  O   GLU A2107     -13.260 -93.701 -57.506  1.00  0.00           O  
ATOM   3682  CB  GLU A2107     -11.655 -93.727 -60.057  1.00  0.00           C  
ATOM   3683  CG  GLU A2107     -11.487 -92.207 -60.166  1.00  0.00           C  
ATOM   3684  CD  GLU A2107     -11.801 -91.657 -61.553  1.00  0.00           C  
ATOM   3685  OE1 GLU A2107     -12.947 -91.841 -62.031  1.00  0.00           O  
ATOM   3686  OE2 GLU A2107     -10.895 -91.035 -62.160  1.00  0.00           O  
ATOM   3687  N   ALA A2108     -11.333 -92.724 -56.836  1.00  0.00           N  
ATOM   3688  CA  ALA A2108     -11.930 -91.962 -55.746  1.00  0.00           C  
ATOM   3689  C   ALA A2108     -12.098 -90.484 -56.075  1.00  0.00           C  
ATOM   3690  O   ALA A2108     -11.144 -89.716 -56.009  1.00  0.00           O  
ATOM   3691  CB  ALA A2108     -11.081 -92.111 -54.476  1.00  0.00           C  
ATOM   3692  N   PRO A2109     -13.325 -90.070 -56.425  1.00  0.00           N  
ATOM   3693  CA  PRO A2109     -13.650 -88.679 -56.764  1.00  0.00           C  
ATOM   3694  C   PRO A2109     -13.783 -87.785 -55.522  1.00  0.00           C  
ATOM   3695  O   PRO A2109     -13.616 -86.568 -55.597  1.00  0.00           O  
ATOM   3696  CB  PRO A2109     -14.995 -88.798 -57.487  1.00  0.00           C  
ATOM   3697  CG  PRO A2109     -15.055 -90.244 -57.923  1.00  0.00           C  
ATOM   3698  CD  PRO A2109     -14.447 -90.959 -56.759  1.00  0.00           C  
ATOM   3699  N   TYR A2110     -14.063 -88.396 -54.376  1.00  0.00           N  
ATOM   3700  CA  TYR A2110     -14.276 -87.631 -53.164  1.00  0.00           C  
ATOM   3701  C   TYR A2110     -13.305 -87.765 -52.015  1.00  0.00           C  
ATOM   3702  O   TYR A2110     -12.735 -88.831 -51.772  1.00  0.00           O  
ATOM   3703  CB  TYR A2110     -15.655 -87.947 -52.609  1.00  0.00           C  
ATOM   3704  CG  TYR A2110     -16.732 -88.048 -53.648  1.00  0.00           C  
ATOM   3705  CD1 TYR A2110     -17.056 -89.270 -54.223  1.00  0.00           C  
ATOM   3706  CD2 TYR A2110     -17.450 -86.923 -54.037  1.00  0.00           C  
ATOM   3707  CE1 TYR A2110     -18.080 -89.369 -55.160  1.00  0.00           C  
ATOM   3708  CE2 TYR A2110     -18.473 -87.009 -54.967  1.00  0.00           C  
ATOM   3709  CZ  TYR A2110     -18.784 -88.231 -55.523  1.00  0.00           C  
ATOM   3710  OH  TYR A2110     -19.809 -88.311 -56.429  1.00  0.00           O  
ATOM   3711  N   ARG A2111     -13.145 -86.655 -51.303  1.00  0.00           N  
ATOM   3712  CA  ARG A2111     -12.322 -86.588 -50.105  1.00  0.00           C  
ATOM   3713  C   ARG A2111     -13.409 -86.796 -49.053  1.00  0.00           C  
ATOM   3714  O   ARG A2111     -14.366 -86.025 -48.980  1.00  0.00           O  
ATOM   3715  CB  ARG A2111     -11.696 -85.198 -49.957  1.00  0.00           C  
ATOM   3716  CG  ARG A2111     -11.092 -84.904 -48.591  1.00  0.00           C  
ATOM   3717  CD  ARG A2111      -9.587 -85.092 -48.566  1.00  0.00           C  
ATOM   3718  NE  ARG A2111      -9.186 -86.498 -48.599  1.00  0.00           N  
ATOM   3719  CZ  ARG A2111      -7.925 -86.921 -48.709  1.00  0.00           C  
ATOM   3720  NH1 ARG A2111      -6.930 -86.047 -48.800  1.00  0.00           N  
ATOM   3721  NH2 ARG A2111      -7.654 -88.221 -48.729  1.00  0.00           N  
ATOM   3722  N   ALA A2112     -13.292 -87.854 -48.265  1.00  0.00           N  
ATOM   3723  CA  ALA A2112     -14.302 -88.138 -47.265  1.00  0.00           C  
ATOM   3724  C   ALA A2112     -13.729 -88.148 -45.870  1.00  0.00           C  
ATOM   3725  O   ALA A2112     -12.521 -88.238 -45.677  1.00  0.00           O  
ATOM   3726  CB  ALA A2112     -14.969 -89.468 -47.562  1.00  0.00           C  
ATOM   3727  N   TYR A2113     -14.616 -88.031 -44.891  1.00  0.00           N  
ATOM   3728  CA  TYR A2113     -14.204 -88.035 -43.503  1.00  0.00           C  
ATOM   3729  C   TYR A2113     -15.074 -89.016 -42.749  1.00  0.00           C  
ATOM   3730  O   TYR A2113     -16.200 -89.304 -43.153  1.00  0.00           O  
ATOM   3731  CB  TYR A2113     -14.352 -86.647 -42.894  1.00  0.00           C  
ATOM   3732  CG  TYR A2113     -13.632 -85.568 -43.664  1.00  0.00           C  
ATOM   3733  CD1 TYR A2113     -14.148 -85.079 -44.864  1.00  0.00           C  
ATOM   3734  CD2 TYR A2113     -12.436 -85.033 -43.193  1.00  0.00           C  
ATOM   3735  CE1 TYR A2113     -13.494 -84.083 -45.576  1.00  0.00           C  
ATOM   3736  CE2 TYR A2113     -11.770 -84.032 -43.894  1.00  0.00           C  
ATOM   3737  CZ  TYR A2113     -12.303 -83.561 -45.086  1.00  0.00           C  
ATOM   3738  OH  TYR A2113     -11.644 -82.573 -45.786  1.00  0.00           O  
ATOM   3739  N   LEU A2114     -14.534 -89.549 -41.666  1.00  0.00           N  
ATOM   3740  CA  LEU A2114     -15.276 -90.479 -40.852  1.00  0.00           C  
ATOM   3741  C   LEU A2114     -14.837 -90.275 -39.414  1.00  0.00           C  
ATOM   3742  O   LEU A2114     -13.807 -89.645 -39.150  1.00  0.00           O  
ATOM   3743  CB  LEU A2114     -15.025 -91.919 -41.320  1.00  0.00           C  
ATOM   3744  CG  LEU A2114     -13.611 -92.502 -41.296  1.00  0.00           C  
ATOM   3745  CD1 LEU A2114     -13.183 -92.844 -39.865  1.00  0.00           C  
ATOM   3746  CD2 LEU A2114     -13.601 -93.761 -42.151  1.00  0.00           C  
ATOM   3747  N   ALA A2115     -15.630 -90.788 -38.483  1.00  0.00           N  
ATOM   3748  CA  ALA A2115     -15.306 -90.644 -37.077  1.00  0.00           C  
ATOM   3749  C   ALA A2115     -16.360 -91.327 -36.232  1.00  0.00           C  
ATOM   3750  O   ALA A2115     -17.341 -91.842 -36.758  1.00  0.00           O  
ATOM   3751  CB  ALA A2115     -15.225 -89.167 -36.715  1.00  0.00           C  
ATOM   3752  N   ARG A2116     -16.123 -91.367 -34.925  1.00  0.00           N  
ATOM   3753  CA  ARG A2116     -17.082 -91.936 -33.981  1.00  0.00           C  
ATOM   3754  C   ARG A2116     -17.958 -90.717 -33.644  1.00  0.00           C  
ATOM   3755  O   ARG A2116     -17.448 -89.655 -33.270  1.00  0.00           O  
ATOM   3756  CB  ARG A2116     -16.363 -92.461 -32.730  1.00  0.00           C  
ATOM   3757  CG  ARG A2116     -15.450 -93.664 -32.971  1.00  0.00           C  
ATOM   3758  CD  ARG A2116     -16.254 -94.952 -33.111  1.00  0.00           C  
ATOM   3759  NE  ARG A2116     -15.439 -96.104 -33.502  1.00  0.00           N  
ATOM   3760  CZ  ARG A2116     -14.380 -96.556 -32.830  1.00  0.00           C  
ATOM   3761  NH1 ARG A2116     -13.980 -95.958 -31.712  1.00  0.00           N  
ATOM   3762  NH2 ARG A2116     -13.719 -97.614 -33.282  1.00  0.00           N  
ATOM   3763  N   THR A2117     -19.269 -90.864 -33.777  1.00  0.00           N  
ATOM   3764  CA  THR A2117     -20.154 -89.734 -33.547  1.00  0.00           C  
ATOM   3765  C   THR A2117     -21.146 -89.837 -32.406  1.00  0.00           C  
ATOM   3766  O   THR A2117     -21.375 -90.903 -31.847  1.00  0.00           O  
ATOM   3767  CB  THR A2117     -20.982 -89.460 -34.791  1.00  0.00           C  
ATOM   3768  OG1 THR A2117     -21.974 -90.489 -34.925  1.00  0.00           O  
ATOM   3769  CG2 THR A2117     -20.096 -89.454 -36.022  1.00  0.00           C  
ATOM   3770  N   TYR A2118     -21.751 -88.693 -32.101  1.00  0.00           N  
ATOM   3771  CA  TYR A2118     -22.778 -88.580 -31.071  1.00  0.00           C  
ATOM   3772  C   TYR A2118     -24.150 -88.786 -31.721  1.00  0.00           C  
ATOM   3773  O   TYR A2118     -24.283 -88.499 -32.932  1.00  0.00           O  
ATOM   3774  CB  TYR A2118     -22.729 -87.195 -30.444  1.00  0.00           C  
ATOM   3775  CG  TYR A2118     -21.879 -87.114 -29.214  1.00  0.00           C  
ATOM   3776  CD1 TYR A2118     -22.291 -87.709 -28.031  1.00  0.00           C  
ATOM   3777  CD2 TYR A2118     -20.677 -86.417 -29.218  1.00  0.00           C  
ATOM   3778  CE1 TYR A2118     -21.532 -87.611 -26.878  1.00  0.00           C  
ATOM   3779  CE2 TYR A2118     -19.904 -86.311 -28.068  1.00  0.00           C  
ATOM   3780  CZ  TYR A2118     -20.342 -86.911 -26.902  1.00  0.00           C  
ATOM   3781  OH  TYR A2118     -19.592 -86.820 -25.755  1.00  0.00           O  
ATOM   3782  OXT TYR A2118     -25.083 -89.212 -31.011  1.00  0.00           O  
HETATM 3783  N   5CA A 512     -35.976 -79.826 -41.089  1.00  0.00           N  
HETATM 3784  CA  5CA A 512     -34.520 -79.919 -41.026  1.00  0.00           C  
HETATM 3785  CB  5CA A 512     -33.881 -78.549 -40.980  1.00  0.00           C  
HETATM 3786  SG  5CA A 512     -34.861 -77.405 -40.007  1.00  0.00           S  
HETATM 3787  C   5CA A 512     -34.146 -80.651 -39.771  1.00  0.00           C  
HETATM 3788  O   5CA A 512     -34.916 -81.110 -38.964  1.00  0.00           O  
HETATM 3789  N3S 5CA A 512     -32.912 -81.225 -39.893  1.00  0.00           N  
HETATM 3790  S   5CA A 512     -32.261 -82.296 -38.890  1.00  0.00           S  
HETATM 3791  O1S 5CA A 512     -33.181 -83.435 -38.714  1.00  0.00           O  
HETATM 3792  O2S 5CA A 512     -30.916 -82.576 -39.492  1.00  0.00           O  
HETATM 3793  O5' 5CA A 512     -32.040 -81.571 -37.477  1.00  0.00           O  
HETATM 3794  C5' 5CA A 512     -31.475 -80.250 -37.387  1.00  0.00           C  
HETATM 3795  C4' 5CA A 512     -30.327 -80.198 -36.402  1.00  0.00           C  
HETATM 3796  O4' 5CA A 512     -30.798 -80.442 -35.051  1.00  0.00           O  
HETATM 3797  C3' 5CA A 512     -29.237 -81.223 -36.630  1.00  0.00           C  
HETATM 3798  O3' 5CA A 512     -28.275 -80.693 -37.544  1.00  0.00           O  
HETATM 3799  C2' 5CA A 512     -28.675 -81.488 -35.242  1.00  0.00           C  
HETATM 3800  O2' 5CA A 512     -27.565 -80.671 -34.924  1.00  0.00           O  
HETATM 3801  C1' 5CA A 512     -29.841 -81.192 -34.316  1.00  0.00           C  
HETATM 3802  N9  5CA A 512     -30.532 -82.374 -33.732  1.00  0.00           N  
HETATM 3803  C8  5CA A 512     -31.191 -83.411 -34.368  1.00  0.00           C  
HETATM 3804  N7  5CA A 512     -31.709 -84.300 -33.538  1.00  0.00           N  
HETATM 3805  C5  5CA A 512     -31.376 -83.828 -32.279  1.00  0.00           C  
HETATM 3806  C6  5CA A 512     -31.632 -84.310 -30.951  1.00  0.00           C  
HETATM 3807  N6  5CA A 512     -32.315 -85.424 -30.689  1.00  0.00           N  
HETATM 3808  N1  5CA A 512     -31.151 -83.589 -29.888  1.00  0.00           N  
HETATM 3809  C2  5CA A 512     -30.453 -82.446 -30.130  1.00  0.00           C  
HETATM 3810  N3  5CA A 512     -30.155 -81.898 -31.336  1.00  0.00           N  
HETATM 3811  C4  5CA A 512     -30.646 -82.640 -32.375  1.00  0.00           C  
TER
END
