# Supplementary material for: Backbone Brackets and Arginine Tweezers delineate Class I and Class II aminoacyl tRNA synthetases
Source: PLoS Comput Biol. 2018 Apr 16;14(4):e1006101. doi: 10.1371/journal.pcbi.1006101 (PMC5919687; doi:10.1371/journal.pcbi.1006101)
Supplement: S12 File — All structures of Class II aaRS with residues renumbered according to the MSA. (GZ) [file pcbi.1006101.s024.tar.gz › 1nj2_A_renum.pdb]

ATOM      1  N   GLU A 279      13.121  89.706  66.095  1.00  0.00           N  
ATOM      2  CA  GLU A 279      13.192  89.445  64.626  1.00  0.00           C  
ATOM      3  C   GLU A 279      13.989  88.175  64.399  1.00  0.00           C  
ATOM      4  O   GLU A 279      14.336  87.457  65.337  1.00  0.00           O  
ATOM      5  CB  GLU A 279      13.889  90.613  63.912  1.00  0.00           C  
ATOM      6  CG  GLU A 279      15.347  90.802  64.291  1.00  0.00           C  
ATOM      7  CD  GLU A 279      15.919  92.071  63.715  1.00  0.00           C  
ATOM      8  OE1 GLU A 279      15.150  92.810  63.064  1.00  0.00           O  
ATOM      9  OE2 GLU A 279      17.128  92.337  63.910  1.00  0.00           O  
ATOM     10  N   PHE A 281      14.284  87.912  63.136  1.00  0.00           N  
ATOM     11  CA  PHE A 281      15.054  86.742  62.761  1.00  0.00           C  
ATOM     12  C   PHE A 281      16.461  86.892  63.296  1.00  0.00           C  
ATOM     13  O   PHE A 281      16.971  86.007  63.970  1.00  0.00           O  
ATOM     14  CB  PHE A 281      15.095  86.624  61.250  1.00  0.00           C  
ATOM     15  CG  PHE A 281      16.123  85.669  60.750  1.00  0.00           C  
ATOM     16  CD1 PHE A 281      16.087  84.333  61.125  1.00  0.00           C  
ATOM     17  CD2 PHE A 281      17.117  86.097  59.876  1.00  0.00           C  
ATOM     18  CE1 PHE A 281      17.026  83.437  60.632  1.00  0.00           C  
ATOM     19  CE2 PHE A 281      18.057  85.210  59.380  1.00  0.00           C  
ATOM     20  CZ  PHE A 281      18.013  83.879  59.756  1.00  0.00           C  
ATOM     21  N   SER A 282      17.077  88.026  62.991  1.00  0.00           N  
ATOM     22  CA  SER A 282      18.429  88.308  63.438  1.00  0.00           C  
ATOM     23  C   SER A 282      18.676  88.000  64.919  1.00  0.00           C  
ATOM     24  O   SER A 282      19.762  87.597  65.297  1.00  0.00           O  
ATOM     25  CB  SER A 282      18.769  89.764  63.146  1.00  0.00           C  
ATOM     26  OG  SER A 282      20.023  90.114  63.698  1.00  0.00           O  
ATOM     27  N   GLU A 283      17.682  88.183  65.769  1.00  0.00           N  
ATOM     28  CA  GLU A 283      17.886  87.899  67.180  1.00  0.00           C  
ATOM     29  C   GLU A 283      17.784  86.407  67.425  1.00  0.00           C  
ATOM     30  O   GLU A 283      18.580  85.842  68.152  1.00  0.00           O  
ATOM     31  CB  GLU A 283      16.849  88.631  68.042  1.00  0.00           C  
ATOM     32  CG  GLU A 283      16.873  90.176  67.931  1.00  0.00           C  
ATOM     33  CD  GLU A 283      15.737  90.879  68.714  1.00  0.00           C  
ATOM     34  OE1 GLU A 283      14.964  90.182  69.427  1.00  0.00           O  
ATOM     35  OE2 GLU A 283      15.626  92.134  68.613  1.00  0.00           O  
ATOM     36  N   TRP A 291      16.797  85.767  66.810  1.00  0.00           N  
ATOM     37  CA  TRP A 291      16.586  84.326  66.970  1.00  0.00           C  
ATOM     38  C   TRP A 291      17.856  83.577  66.653  1.00  0.00           C  
ATOM     39  O   TRP A 291      18.298  82.724  67.424  1.00  0.00           O  
ATOM     40  CB  TRP A 291      15.503  83.838  66.020  1.00  0.00           C  
ATOM     41  CG  TRP A 291      15.305  82.370  66.059  1.00  0.00           C  
ATOM     42  CD1 TRP A 291      14.514  81.679  66.917  1.00  0.00           C  
ATOM     43  CD2 TRP A 291      15.870  81.407  65.170  1.00  0.00           C  
ATOM     44  NE1 TRP A 291      14.543  80.340  66.623  1.00  0.00           N  
ATOM     45  CE2 TRP A 291      15.381  80.143  65.560  1.00  0.00           C  
ATOM     46  CE3 TRP A 291      16.768  81.484  64.099  1.00  0.00           C  
ATOM     47  CZ2 TRP A 291      15.724  78.965  64.889  1.00  0.00           C  
ATOM     48  CZ3 TRP A 291      17.115  80.309  63.431  1.00  0.00           C  
ATOM     49  CH2 TRP A 291      16.602  79.066  63.840  1.00  0.00           C  
ATOM     50  N   PHE A 292      18.411  83.920  65.492  1.00  0.00           N  
ATOM     51  CA  PHE A 292      19.632  83.346  64.954  1.00  0.00           C  
ATOM     52  C   PHE A 292      20.734  83.349  65.990  1.00  0.00           C  
ATOM     53  O   PHE A 292      21.153  82.290  66.437  1.00  0.00           O  
ATOM     54  CB  PHE A 292      20.066  84.139  63.716  1.00  0.00           C  
ATOM     55  CG  PHE A 292      21.022  83.403  62.812  1.00  0.00           C  
ATOM     56  CD1 PHE A 292      20.798  82.072  62.468  1.00  0.00           C  
ATOM     57  CD2 PHE A 292      22.129  84.050  62.274  1.00  0.00           C  
ATOM     58  CE1 PHE A 292      21.667  81.397  61.603  1.00  0.00           C  
ATOM     59  CE2 PHE A 292      23.004  83.383  61.408  1.00  0.00           C  
ATOM     60  CZ  PHE A 292      22.771  82.059  61.073  1.00  0.00           C  
ATOM     61  N   HIS A 293      21.201  84.528  66.388  1.00  0.00           N  
ATOM     62  CA  HIS A 293      22.273  84.598  67.376  1.00  0.00           C  
ATOM     63  C   HIS A 293      21.979  83.772  68.609  1.00  0.00           C  
ATOM     64  O   HIS A 293      22.780  82.946  69.016  1.00  0.00           O  
ATOM     65  CB  HIS A 293      22.565  86.044  67.774  1.00  0.00           C  
ATOM     66  CG  HIS A 293      23.271  86.828  66.710  1.00  0.00           C  
ATOM     67  ND1 HIS A 293      23.969  87.987  66.973  1.00  0.00           N  
ATOM     68  CD2 HIS A 293      23.392  86.615  65.376  1.00  0.00           C  
ATOM     69  CE1 HIS A 293      24.492  88.453  65.852  1.00  0.00           C  
ATOM     70  NE2 HIS A 293      24.156  87.638  64.868  1.00  0.00           N  
ATOM     71  N   ASN A 296      20.820  83.966  69.200  1.00  0.00           N  
ATOM     72  CA  ASN A 296      20.492  83.199  70.384  1.00  0.00           C  
ATOM     73  C   ASN A 296      20.557  81.682  70.236  1.00  0.00           C  
ATOM     74  O   ASN A 296      20.896  80.995  71.193  1.00  0.00           O  
ATOM     75  CB  ASN A 296      19.113  83.600  70.900  1.00  0.00           C  
ATOM     76  CG  ASN A 296      19.067  85.051  71.337  1.00  0.00           C  
ATOM     77  OD1 ASN A 296      19.918  85.509  72.114  1.00  0.00           O  
ATOM     78  ND2 ASN A 296      18.073  85.788  70.840  1.00  0.00           N  
ATOM     79  N   ILE A 297      20.240  81.140  69.065  1.00  0.00           N  
ATOM     80  CA  ILE A 297      20.283  79.692  68.925  1.00  0.00           C  
ATOM     81  C   ILE A 297      21.706  79.188  68.720  1.00  0.00           C  
ATOM     82  O   ILE A 297      22.062  78.095  69.165  1.00  0.00           O  
ATOM     83  CB  ILE A 297      19.396  79.215  67.766  1.00  0.00           C  
ATOM     84  CG1 ILE A 297      19.266  77.694  67.795  1.00  0.00           C  
ATOM     85  CG2 ILE A 297      19.993  79.632  66.450  1.00  0.00           C  
ATOM     86  CD1 ILE A 297      18.694  77.163  69.076  1.00  0.00           C  
ATOM     87  N   LEU A 298      22.522  79.994  68.049  1.00  0.00           N  
ATOM     88  CA  LEU A 298      23.901  79.612  67.800  1.00  0.00           C  
ATOM     89  C   LEU A 298      24.551  79.376  69.152  1.00  0.00           C  
ATOM     90  O   LEU A 298      25.216  78.368  69.365  1.00  0.00           O  
ATOM     91  CB  LEU A 298      24.641  80.710  67.014  1.00  0.00           C  
ATOM     92  CG  LEU A 298      24.266  80.886  65.525  1.00  0.00           C  
ATOM     93  CD1 LEU A 298      25.085  81.988  64.875  1.00  0.00           C  
ATOM     94  CD2 LEU A 298      24.518  79.594  64.777  1.00  0.00           C  
ATOM     95  N   GLU A 303      24.318  80.299  70.078  1.00  0.00           N  
ATOM     96  CA  GLU A 303      24.875  80.221  71.423  1.00  0.00           C  
ATOM     97  C   GLU A 303      24.250  79.142  72.288  1.00  0.00           C  
ATOM     98  O   GLU A 303      24.940  78.486  73.042  1.00  0.00           O  
ATOM     99  CB  GLU A 303      24.709  81.562  72.132  1.00  0.00           C  
ATOM    100  CG  GLU A 303      25.250  81.583  73.550  1.00  0.00           C  
ATOM    101  CD  GLU A 303      24.727  82.761  74.365  1.00  0.00           C  
ATOM    102  OE1 GLU A 303      23.584  82.672  74.884  1.00  0.00           O  
ATOM    103  OE2 GLU A 303      25.453  83.780  74.479  1.00  0.00           O  
ATOM    104  N   GLU A 305      22.944  78.956  72.186  1.00  0.00           N  
ATOM    105  CA  GLU A 305      22.272  77.971  73.020  1.00  0.00           C  
ATOM    106  C   GLU A 305      22.530  76.533  72.655  1.00  0.00           C  
ATOM    107  O   GLU A 305      22.654  75.694  73.529  1.00  0.00           O  
ATOM    108  CB  GLU A 305      20.765  78.222  73.043  1.00  0.00           C  
ATOM    109  CG  GLU A 305      19.965  77.117  73.726  1.00  0.00           C  
ATOM    110  CD  GLU A 305      18.514  77.490  73.954  1.00  0.00           C  
ATOM    111  OE1 GLU A 305      17.893  78.074  73.042  1.00  0.00           O  
ATOM    112  OE2 GLU A 305      17.991  77.186  75.044  1.00  0.00           O  
ATOM    113  N   ALA A 306      22.584  76.230  71.371  1.00  0.00           N  
ATOM    114  CA  ALA A 306      22.852  74.857  70.964  1.00  0.00           C  
ATOM    115  C   ALA A 306      24.359  74.689  70.780  1.00  0.00           C  
ATOM    116  O   ALA A 306      24.820  73.702  70.216  1.00  0.00           O  
ATOM    117  CB  ALA A 306      22.118  74.534  69.667  1.00  0.00           C  
ATOM    118  N   GLU A 307      25.111  75.673  71.259  1.00  0.00           N  
ATOM    119  CA  GLU A 307      26.561  75.673  71.176  1.00  0.00           C  
ATOM    120  C   GLU A 307      27.079  75.337  69.791  1.00  0.00           C  
ATOM    121  O   GLU A 307      27.793  74.352  69.601  1.00  0.00           O  
ATOM    122  CB  GLU A 307      27.140  74.693  72.186  1.00  0.00           C  
ATOM    123  CG  GLU A 307      26.698  74.967  73.598  1.00  0.00           C  
ATOM    124  CD  GLU A 307      27.167  73.907  74.576  1.00  0.00           C  
ATOM    125  OE1 GLU A 307      26.912  72.702  74.320  1.00  0.00           O  
ATOM    126  OE2 GLU A 307      27.783  74.281  75.602  1.00  0.00           O  
ATOM    127  N   ILE A 308      26.727  76.152  68.812  1.00  0.00           N  
ATOM    128  CA  ILE A 308      27.205  75.897  67.481  1.00  0.00           C  
ATOM    129  C   ILE A 308      28.530  76.594  67.240  1.00  0.00           C  
ATOM    130  O   ILE A 308      29.480  75.957  66.806  1.00  0.00           O  
ATOM    131  CB  ILE A 308      26.158  76.281  66.470  1.00  0.00           C  
ATOM    132  CG1 ILE A 308      25.048  75.240  66.548  1.00  0.00           C  
ATOM    133  CG2 ILE A 308      26.751  76.342  65.077  1.00  0.00           C  
ATOM    134  CD1 ILE A 308      23.957  75.450  65.546  1.00  0.00           C  
ATOM    135  N   ILE A 309      28.614  77.887  67.520  1.00  0.00           N  
ATOM    136  CA  ILE A 309      29.880  78.601  67.361  1.00  0.00           C  
ATOM    137  C   ILE A 309      29.999  79.593  68.500  1.00  0.00           C  
ATOM    138  O   ILE A 309      28.996  80.082  68.993  1.00  0.00           O  
ATOM    139  CB  ILE A 309      29.939  79.384  66.066  1.00  0.00           C  
ATOM    140  CG1 ILE A 309      28.930  80.519  66.122  1.00  0.00           C  
ATOM    141  CG2 ILE A 309      29.635  78.477  64.895  1.00  0.00           C  
ATOM    142  CD1 ILE A 309      28.954  81.421  64.906  1.00  0.00           C  
ATOM    143  N   ASP A 310      31.212  79.883  68.941  1.00  0.00           N  
ATOM    144  CA  ASP A 310      31.384  80.840  70.016  1.00  0.00           C  
ATOM    145  C   ASP A 310      32.005  82.106  69.428  1.00  0.00           C  
ATOM    146  O   ASP A 310      33.132  82.088  68.936  1.00  0.00           O  
ATOM    147  CB  ASP A 310      32.266  80.256  71.099  1.00  0.00           C  
ATOM    148  CG  ASP A 310      32.316  81.127  72.313  1.00  0.00           C  
ATOM    149  OD1 ASP A 310      32.695  82.304  72.156  1.00  0.00           O  
ATOM    150  OD2 ASP A 310      31.972  80.649  73.416  1.00  0.00           O  
ATOM    151  N   GLN A 311      31.261  83.208  69.487  1.00  0.00           N  
ATOM    152  CA  GLN A 311      31.700  84.476  68.903  1.00  0.00           C  
ATOM    153  C   GLN A 311      32.704  85.309  69.689  1.00  0.00           C  
ATOM    154  O   GLN A 311      33.306  86.246  69.150  1.00  0.00           O  
ATOM    155  CB  GLN A 311      30.477  85.350  68.606  1.00  0.00           C  
ATOM    156  CG  GLN A 311      29.432  84.717  67.689  1.00  0.00           C  
ATOM    157  CD  GLN A 311      28.384  85.722  67.223  1.00  0.00           C  
ATOM    158  OE1 GLN A 311      28.717  86.764  66.643  1.00  0.00           O  
ATOM    159  NE2 GLN A 311      27.111  85.413  67.473  1.00  0.00           N  
ATOM    160  N   ARG A 312      32.887  84.969  70.955  1.00  0.00           N  
ATOM    161  CA  ARG A 312      33.785  85.720  71.812  1.00  0.00           C  
ATOM    162  C   ARG A 312      35.282  85.636  71.488  1.00  0.00           C  
ATOM    163  O   ARG A 312      36.105  85.641  72.390  1.00  0.00           O  
ATOM    164  CB  ARG A 312      33.537  85.299  73.265  1.00  0.00           C  
ATOM    165  CG  ARG A 312      32.125  85.566  73.757  1.00  0.00           C  
ATOM    166  CD  ARG A 312      31.875  84.961  75.123  1.00  0.00           C  
ATOM    167  NE  ARG A 312      31.666  83.521  75.055  1.00  0.00           N  
ATOM    168  CZ  ARG A 312      31.537  82.733  76.119  1.00  0.00           C  
ATOM    169  NH1 ARG A 312      31.598  83.257  77.333  1.00  0.00           N  
ATOM    170  NH2 ARG A 312      31.352  81.422  75.974  1.00  0.00           N  
ATOM    171  N   TYR A 313      35.658  85.575  70.219  1.00  0.00           N  
ATOM    172  CA  TYR A 313      37.083  85.499  69.898  1.00  0.00           C  
ATOM    173  C   TYR A 313      37.679  86.904  69.854  1.00  0.00           C  
ATOM    174  O   TYR A 313      37.038  87.836  69.366  1.00  0.00           O  
ATOM    175  CB  TYR A 313      37.301  84.808  68.544  1.00  0.00           C  
ATOM    176  CG  TYR A 313      38.751  84.451  68.243  1.00  0.00           C  
ATOM    177  CD1 TYR A 313      39.383  83.406  68.912  1.00  0.00           C  
ATOM    178  CD2 TYR A 313      39.490  85.160  67.291  1.00  0.00           C  
ATOM    179  CE1 TYR A 313      40.707  83.073  68.642  1.00  0.00           C  
ATOM    180  CE2 TYR A 313      40.822  84.835  67.020  1.00  0.00           C  
ATOM    181  CZ  TYR A 313      41.423  83.787  67.701  1.00  0.00           C  
ATOM    182  OH  TYR A 313      42.737  83.452  67.457  1.00  0.00           O  
ATOM    183  N   PRO A 314      38.919  87.068  70.356  1.00  0.00           N  
ATOM    184  CA  PRO A 314      39.664  88.335  70.406  1.00  0.00           C  
ATOM    185  C   PRO A 314      39.873  89.096  69.091  1.00  0.00           C  
ATOM    186  O   PRO A 314      40.715  89.992  69.019  1.00  0.00           O  
ATOM    187  CB  PRO A 314      40.991  87.937  71.061  1.00  0.00           C  
ATOM    188  CG  PRO A 314      41.131  86.485  70.723  1.00  0.00           C  
ATOM    189  CD  PRO A 314      39.723  85.986  70.949  1.00  0.00           C  
ATOM    190  N   VAL A 315      39.126  88.732  68.055  1.00  0.00           N  
ATOM    191  CA  VAL A 315      39.207  89.418  66.768  1.00  0.00           C  
ATOM    192  C   VAL A 315      37.827  89.326  66.129  1.00  0.00           C  
ATOM    193  O   VAL A 315      37.162  88.287  66.177  1.00  0.00           O  
ATOM    194  CB  VAL A 315      40.247  88.792  65.808  1.00  0.00           C  
ATOM    195  CG1 VAL A 315      40.374  89.657  64.573  1.00  0.00           C  
ATOM    196  CG2 VAL A 315      41.603  88.659  66.488  1.00  0.00           C  
ATOM    197  N   LYS A 316      37.388  90.425  65.538  1.00  0.00           N  
ATOM    198  CA  LYS A 316      36.075  90.461  64.926  1.00  0.00           C  
ATOM    199  C   LYS A 316      36.067  89.762  63.578  1.00  0.00           C  
ATOM    200  O   LYS A 316      36.832  90.124  62.685  1.00  0.00           O  
ATOM    201  CB  LYS A 316      35.629  91.915  64.749  1.00  0.00           C  
ATOM    202  CG  LYS A 316      35.747  92.771  66.008  1.00  0.00           C  
ATOM    203  CD  LYS A 316      35.303  94.211  65.736  1.00  0.00           C  
ATOM    204  CE  LYS A 316      35.500  95.119  66.952  1.00  0.00           C  
ATOM    205  NZ  LYS A 316      35.048  96.520  66.686  1.00  0.00           N  
ATOM    206  N   GLY A 317      35.205  88.761  63.429  1.00  0.00           N  
ATOM    207  CA  GLY A 317      35.114  88.073  62.153  1.00  0.00           C  
ATOM    208  C   GLY A 317      35.806  86.728  62.086  1.00  0.00           C  
ATOM    209  O   GLY A 317      35.869  86.107  61.024  1.00  0.00           O  
ATOM    210  N   MET A 318      36.332  86.281  63.218  1.00  0.00           N  
ATOM    211  CA  MET A 318      37.016  85.001  63.291  1.00  0.00           C  
ATOM    212  C   MET A 318      36.232  84.301  64.372  1.00  0.00           C  
ATOM    213  O   MET A 318      36.231  84.758  65.512  1.00  0.00           O  
ATOM    214  CB  MET A 318      38.457  85.190  63.763  1.00  0.00           C  
ATOM    215  CG  MET A 318      39.108  86.485  63.308  1.00  0.00           C  
ATOM    216  SD  MET A 318      40.079  86.396  61.792  1.00  0.00           S  
ATOM    217  CE  MET A 318      41.713  86.823  62.457  1.00  0.00           C  
ATOM    218  N   HIS A 319      35.559  83.208  64.040  1.00  0.00           N  
ATOM    219  CA  HIS A 319      34.767  82.520  65.045  1.00  0.00           C  
ATOM    220  C   HIS A 319      35.186  81.067  65.278  1.00  0.00           C  
ATOM    221  O   HIS A 319      35.779  80.440  64.415  1.00  0.00           O  
ATOM    222  CB  HIS A 319      33.288  82.655  64.668  1.00  0.00           C  
ATOM    223  CG  HIS A 319      32.804  84.086  64.637  1.00  0.00           C  
ATOM    224  ND1 HIS A 319      31.576  84.450  64.114  1.00  0.00           N  
ATOM    225  CD2 HIS A 319      33.377  85.232  65.076  1.00  0.00           C  
ATOM    226  CE1 HIS A 319      31.421  85.758  64.236  1.00  0.00           C  
ATOM    227  NE2 HIS A 319      32.495  86.259  64.815  1.00  0.00           N  
ATOM    228  N   VAL A 320      34.878  80.541  66.455  1.00  0.00           N  
ATOM    229  CA  VAL A 320      35.266  79.191  66.834  1.00  0.00           C  
ATOM    230  C   VAL A 320      34.202  78.107  66.763  1.00  0.00           C  
ATOM    231  O   VAL A 320      33.175  78.194  67.406  1.00  0.00           O  
ATOM    232  CB  VAL A 320      35.812  79.203  68.272  1.00  0.00           C  
ATOM    233  CG1 VAL A 320      36.146  77.800  68.734  1.00  0.00           C  
ATOM    234  CG2 VAL A 320      37.031  80.084  68.345  1.00  0.00           C  
ATOM    235  N   TRP A 321      34.452  77.058  66.002  1.00  0.00           N  
ATOM    236  CA  TRP A 321      33.489  75.969  65.942  1.00  0.00           C  
ATOM    237  C   TRP A 321      33.560  75.150  67.225  1.00  0.00           C  
ATOM    238  O   TRP A 321      34.625  74.670  67.585  1.00  0.00           O  
ATOM    239  CB  TRP A 321      33.786  75.043  64.772  1.00  0.00           C  
ATOM    240  CG  TRP A 321      33.424  75.616  63.446  1.00  0.00           C  
ATOM    241  CD1 TRP A 321      34.212  76.378  62.630  1.00  0.00           C  
ATOM    242  CD2 TRP A 321      32.172  75.466  62.776  1.00  0.00           C  
ATOM    243  NE1 TRP A 321      33.523  76.711  61.492  1.00  0.00           N  
ATOM    244  CE2 TRP A 321      32.267  76.172  61.560  1.00  0.00           C  
ATOM    245  CE3 TRP A 321      30.975  74.819  63.097  1.00  0.00           C  
ATOM    246  CZ2 TRP A 321      31.209  76.231  60.648  1.00  0.00           C  
ATOM    247  CZ3 TRP A 321      29.924  74.877  62.195  1.00  0.00           C  
ATOM    248  CH2 TRP A 321      30.045  75.586  60.984  1.00  0.00           C  
ATOM    249  N   MET A 322      32.434  74.996  67.916  1.00  0.00           N  
ATOM    250  CA  MET A 322      32.387  74.213  69.144  1.00  0.00           C  
ATOM    251  C   MET A 322      32.002  72.802  68.762  1.00  0.00           C  
ATOM    252  O   MET A 322      31.574  72.555  67.640  1.00  0.00           O  
ATOM    253  CB  MET A 322      31.365  74.785  70.110  1.00  0.00           C  
ATOM    254  CG  MET A 322      31.662  76.207  70.534  1.00  0.00           C  
ATOM    255  SD  MET A 322      30.705  76.689  71.987  1.00  0.00           S  
ATOM    256  CE  MET A 322      29.468  77.789  71.257  1.00  0.00           C  
ATOM    257  N   PRO A 323      32.119  71.858  69.698  1.00  0.00           N  
ATOM    258  CA  PRO A 323      31.794  70.458  69.442  1.00  0.00           C  
ATOM    259  C   PRO A 323      30.545  70.186  68.626  1.00  0.00           C  
ATOM    260  O   PRO A 323      30.615  69.500  67.607  1.00  0.00           O  
ATOM    261  CB  PRO A 323      31.712  69.868  70.840  1.00  0.00           C  
ATOM    262  CG  PRO A 323      32.718  70.652  71.573  1.00  0.00           C  
ATOM    263  CD  PRO A 323      32.396  72.056  71.127  1.00  0.00           C  
ATOM    264  N   HIS A 324      29.404  70.712  69.073  1.00  0.00           N  
ATOM    265  CA  HIS A 324      28.146  70.484  68.371  1.00  0.00           C  
ATOM    266  C   HIS A 324      28.188  71.064  66.972  1.00  0.00           C  
ATOM    267  O   HIS A 324      27.896  70.383  65.994  1.00  0.00           O  
ATOM    268  CB  HIS A 324      26.966  71.090  69.134  1.00  0.00           C  
ATOM    269  CG  HIS A 324      25.641  70.536  68.706  1.00  0.00           C  
ATOM    270  ND1 HIS A 324      24.492  71.293  68.657  1.00  0.00           N  
ATOM    271  CD2 HIS A 324      25.293  69.299  68.272  1.00  0.00           C  
ATOM    272  CE1 HIS A 324      23.497  70.549  68.207  1.00  0.00           C  
ATOM    273  NE2 HIS A 324      23.957  69.335  67.966  1.00  0.00           N  
ATOM    274  N   GLY A 325      28.555  72.330  66.872  1.00  0.00           N  
ATOM    275  CA  GLY A 325      28.622  72.938  65.561  1.00  0.00           C  
ATOM    276  C   GLY A 325      29.458  72.097  64.616  1.00  0.00           C  
ATOM    277  O   GLY A 325      29.006  71.731  63.529  1.00  0.00           O  
ATOM    278  N   PHE A 332      30.678  71.780  65.044  1.00  0.00           N  
ATOM    279  CA  PHE A 332      31.601  70.993  64.236  1.00  0.00           C  
ATOM    280  C   PHE A 332      30.928  69.742  63.712  1.00  0.00           C  
ATOM    281  O   PHE A 332      31.044  69.425  62.541  1.00  0.00           O  
ATOM    282  CB  PHE A 332      32.833  70.593  65.057  1.00  0.00           C  
ATOM    283  CG  PHE A 332      33.985  70.098  64.220  1.00  0.00           C  
ATOM    284  CD1 PHE A 332      34.897  70.995  63.663  1.00  0.00           C  
ATOM    285  CD2 PHE A 332      34.144  68.743  63.957  1.00  0.00           C  
ATOM    286  CE1 PHE A 332      35.942  70.549  62.852  1.00  0.00           C  
ATOM    287  CE2 PHE A 332      35.181  68.295  63.150  1.00  0.00           C  
ATOM    288  CZ  PHE A 332      36.080  69.201  62.601  1.00  0.00           C  
ATOM    289  N   MET A 333      30.213  69.040  64.580  1.00  0.00           N  
ATOM    290  CA  MET A 333      29.558  67.805  64.195  1.00  0.00           C  
ATOM    291  C   MET A 333      28.607  67.986  63.008  1.00  0.00           C  
ATOM    292  O   MET A 333      28.642  67.207  62.054  1.00  0.00           O  
ATOM    293  CB  MET A 333      28.831  67.217  65.407  1.00  0.00           C  
ATOM    294  CG  MET A 333      29.186  65.753  65.695  1.00  0.00           C  
ATOM    295  SD  MET A 333      28.528  65.125  67.290  1.00  0.00           S  
ATOM    296  CE  MET A 333      29.781  65.702  68.456  1.00  0.00           C  
ATOM    297  N   ILE A 334      27.762  69.010  63.065  1.00  0.00           N  
ATOM    298  CA  ILE A 334      26.821  69.304  61.988  1.00  0.00           C  
ATOM    299  C   ILE A 334      27.581  69.541  60.683  1.00  0.00           C  
ATOM    300  O   ILE A 334      27.203  69.033  59.637  1.00  0.00           O  
ATOM    301  CB  ILE A 334      25.992  70.550  62.345  1.00  0.00           C  
ATOM    302  CG1 ILE A 334      25.096  70.220  63.541  1.00  0.00           C  
ATOM    303  CG2 ILE A 334      25.171  71.008  61.156  1.00  0.00           C  
ATOM    304  CD1 ILE A 334      24.496  71.434  64.237  1.00  0.00           C  
ATOM    305  N   ARG A 335      28.654  70.321  60.765  1.00  0.00           N  
ATOM    306  CA  ARG A 335      29.507  70.637  59.623  1.00  0.00           C  
ATOM    307  C   ARG A 335      30.147  69.361  59.060  1.00  0.00           C  
ATOM    308  O   ARG A 335      30.270  69.180  57.847  1.00  0.00           O  
ATOM    309  CB  ARG A 335      30.586  71.612  60.083  1.00  0.00           C  
ATOM    310  CG  ARG A 335      31.733  71.870  59.118  1.00  0.00           C  
ATOM    311  CD  ARG A 335      32.721  72.811  59.801  1.00  0.00           C  
ATOM    312  NE  ARG A 335      33.915  73.139  59.020  1.00  0.00           N  
ATOM    313  CZ  ARG A 335      34.931  72.310  58.785  1.00  0.00           C  
ATOM    314  NH1 ARG A 335      34.920  71.071  59.257  1.00  0.00           N  
ATOM    315  NH2 ARG A 335      35.982  72.740  58.102  1.00  0.00           N  
ATOM    316  N   LYS A 336      30.552  68.472  59.953  1.00  0.00           N  
ATOM    317  CA  LYS A 336      31.170  67.228  59.545  1.00  0.00           C  
ATOM    318  C   LYS A 336      30.216  66.392  58.714  1.00  0.00           C  
ATOM    319  O   LYS A 336      30.626  65.825  57.710  1.00  0.00           O  
ATOM    320  CB  LYS A 336      31.627  66.426  60.769  1.00  0.00           C  
ATOM    321  CG  LYS A 336      32.261  65.079  60.420  1.00  0.00           C  
ATOM    322  CD  LYS A 336      32.797  64.351  61.655  1.00  0.00           C  
ATOM    323  CE  LYS A 336      33.628  63.104  61.288  1.00  0.00           C  
ATOM    324  NZ  LYS A 336      34.349  62.500  62.468  1.00  0.00           N  
ATOM    325  N   ASN A 337      28.952  66.307  59.129  1.00  0.00           N  
ATOM    326  CA  ASN A 337      27.966  65.515  58.401  1.00  0.00           C  
ATOM    327  C   ASN A 337      27.504  66.202  57.130  1.00  0.00           C  
ATOM    328  O   ASN A 337      27.121  65.543  56.177  1.00  0.00           O  
ATOM    329  CB  ASN A 337      26.755  65.218  59.278  1.00  0.00           C  
ATOM    330  CG  ASN A 337      27.088  64.312  60.448  1.00  0.00           C  
ATOM    331  OD1 ASN A 337      27.678  63.246  60.275  1.00  0.00           O  
ATOM    332  ND2 ASN A 337      26.701  64.723  61.645  1.00  0.00           N  
ATOM    333  N   THR A 338      27.530  67.529  57.121  1.00  0.00           N  
ATOM    334  CA  THR A 338      27.130  68.289  55.947  1.00  0.00           C  
ATOM    335  C   THR A 338      28.130  67.988  54.855  1.00  0.00           C  
ATOM    336  O   THR A 338      27.764  67.801  53.708  1.00  0.00           O  
ATOM    337  CB  THR A 338      27.177  69.804  56.200  1.00  0.00           C  
ATOM    338  OG1 THR A 338      26.342  70.129  57.313  1.00  0.00           O  
ATOM    339  CG2 THR A 338      26.700  70.573  54.971  1.00  0.00           C  
ATOM    340  N   LEU A 339      29.406  67.956  55.214  1.00  0.00           N  
ATOM    341  CA  LEU A 339      30.449  67.673  54.241  1.00  0.00           C  
ATOM    342  C   LEU A 339      30.435  66.224  53.719  1.00  0.00           C  
ATOM    343  O   LEU A 339      30.829  65.967  52.581  1.00  0.00           O  
ATOM    344  CB  LEU A 339      31.818  68.007  54.840  1.00  0.00           C  
ATOM    345  CG  LEU A 339      32.153  69.499  54.936  1.00  0.00           C  
ATOM    346  CD1 LEU A 339      33.454  69.706  55.697  1.00  0.00           C  
ATOM    347  CD2 LEU A 339      32.268  70.077  53.535  1.00  0.00           C  
ATOM    348  N   LYS A 340      29.987  65.283  54.544  1.00  0.00           N  
ATOM    349  CA  LYS A 340      29.925  63.883  54.135  1.00  0.00           C  
ATOM    350  C   LYS A 340      29.005  63.730  52.943  1.00  0.00           C  
ATOM    351  O   LYS A 340      29.278  62.964  52.022  1.00  0.00           O  
ATOM    352  CB  LYS A 340      29.394  62.999  55.260  1.00  0.00           C  
ATOM    353  CG  LYS A 340      30.425  62.577  56.284  1.00  0.00           C  
ATOM    354  CD  LYS A 340      29.876  61.437  57.139  1.00  0.00           C  
ATOM    355  CE  LYS A 340      30.926  60.818  58.060  1.00  0.00           C  
ATOM    356  NZ  LYS A 340      30.372  59.585  58.713  1.00  0.00           N  
ATOM    357  N   ILE A 341      27.896  64.451  52.983  1.00  0.00           N  
ATOM    358  CA  ILE A 341      26.926  64.396  51.917  1.00  0.00           C  
ATOM    359  C   ILE A 341      27.544  64.991  50.676  1.00  0.00           C  
ATOM    360  O   ILE A 341      27.528  64.384  49.605  1.00  0.00           O  
ATOM    361  CB  ILE A 341      25.672  65.191  52.286  1.00  0.00           C  
ATOM    362  CG1 ILE A 341      24.990  64.529  53.483  1.00  0.00           C  
ATOM    363  CG2 ILE A 341      24.730  65.271  51.102  1.00  0.00           C  
ATOM    364  CD1 ILE A 341      23.715  65.234  53.965  1.00  0.00           C  
ATOM    365  N   LEU A 342      28.104  66.181  50.830  1.00  0.00           N  
ATOM    366  CA  LEU A 342      28.702  66.869  49.707  1.00  0.00           C  
ATOM    367  C   LEU A 342      29.752  66.029  49.025  1.00  0.00           C  
ATOM    368  O   LEU A 342      29.696  65.830  47.814  1.00  0.00           O  
ATOM    369  CB  LEU A 342      29.321  68.184  50.161  1.00  0.00           C  
ATOM    370  CG  LEU A 342      30.017  68.980  49.062  1.00  0.00           C  
ATOM    371  CD1 LEU A 342      29.055  69.207  47.917  1.00  0.00           C  
ATOM    372  CD2 LEU A 342      30.512  70.304  49.617  1.00  0.00           C  
ATOM    373  N   ARG A 343      30.705  65.527  49.804  1.00  0.00           N  
ATOM    374  CA  ARG A 343      31.785  64.728  49.248  1.00  0.00           C  
ATOM    375  C   ARG A 343      31.345  63.435  48.603  1.00  0.00           C  
ATOM    376  O   ARG A 343      31.936  63.014  47.621  1.00  0.00           O  
ATOM    377  CB  ARG A 343      32.863  64.445  50.303  1.00  0.00           C  
ATOM    378  CG  ARG A 343      33.869  65.593  50.438  1.00  0.00           C  
ATOM    379  CD  ARG A 343      35.200  65.187  51.072  1.00  0.00           C  
ATOM    380  NE  ARG A 343      35.349  65.677  52.442  1.00  0.00           N  
ATOM    381  CZ  ARG A 343      36.235  66.597  52.818  1.00  0.00           C  
ATOM    382  NH1 ARG A 343      37.061  67.130  51.922  1.00  0.00           N  
ATOM    383  NH2 ARG A 343      36.290  66.993  54.089  1.00  0.00           N  
ATOM    384  N   ARG A 344      30.300  62.806  49.120  1.00  0.00           N  
ATOM    385  CA  ARG A 344      29.867  61.545  48.536  1.00  0.00           C  
ATOM    386  C   ARG A 344      29.342  61.707  47.120  1.00  0.00           C  
ATOM    387  O   ARG A 344      29.255  60.737  46.373  1.00  0.00           O  
ATOM    388  CB  ARG A 344      28.830  60.858  49.438  1.00  0.00           C  
ATOM    389  CG  ARG A 344      27.453  60.663  48.842  1.00  0.00           C  
ATOM    390  CD  ARG A 344      26.782  59.389  49.384  1.00  0.00           C  
ATOM    391  NE  ARG A 344      25.314  59.451  49.323  1.00  0.00           N  
ATOM    392  CZ  ARG A 344      24.590  59.589  48.208  1.00  0.00           C  
ATOM    393  NH1 ARG A 344      25.184  59.678  47.021  1.00  0.00           N  
ATOM    394  NH2 ARG A 344      23.262  59.660  48.280  1.00  0.00           N  
ATOM    395  N   ILE A 345      29.007  62.934  46.744  1.00  0.00           N  
ATOM    396  CA  ILE A 345      28.504  63.188  45.405  1.00  0.00           C  
ATOM    397  C   ILE A 345      29.673  63.562  44.526  1.00  0.00           C  
ATOM    398  O   ILE A 345      29.884  62.969  43.478  1.00  0.00           O  
ATOM    399  CB  ILE A 345      27.490  64.330  45.401  1.00  0.00           C  
ATOM    400  CG1 ILE A 345      26.276  63.934  46.232  1.00  0.00           C  
ATOM    401  CG2 ILE A 345      27.078  64.659  43.983  1.00  0.00           C  
ATOM    402  CD1 ILE A 345      25.230  64.988  46.288  1.00  0.00           C  
ATOM    403  N   LEU A 347      30.444  64.546  44.957  1.00  0.00           N  
ATOM    404  CA  LEU A 347      31.597  64.973  44.181  1.00  0.00           C  
ATOM    405  C   LEU A 347      32.519  63.808  43.832  1.00  0.00           C  
ATOM    406  O   LEU A 347      32.935  63.655  42.687  1.00  0.00           O  
ATOM    407  CB  LEU A 347      32.387  66.041  44.951  1.00  0.00           C  
ATOM    408  CG  LEU A 347      31.818  67.461  44.958  1.00  0.00           C  
ATOM    409  CD1 LEU A 347      32.543  68.321  45.971  1.00  0.00           C  
ATOM    410  CD2 LEU A 347      31.949  68.045  43.568  1.00  0.00           C  
ATOM    411  N   ASP A 348      32.821  62.981  44.826  1.00  0.00           N  
ATOM    412  CA  ASP A 348      33.732  61.857  44.644  1.00  0.00           C  
ATOM    413  C   ASP A 348      33.340  60.858  43.574  1.00  0.00           C  
ATOM    414  O   ASP A 348      34.089  59.922  43.314  1.00  0.00           O  
ATOM    415  CB  ASP A 348      33.956  61.120  45.972  1.00  0.00           C  
ATOM    416  CG  ASP A 348      34.898  61.870  46.914  1.00  0.00           C  
ATOM    417  OD1 ASP A 348      35.531  62.860  46.473  1.00  0.00           O  
ATOM    418  OD2 ASP A 348      35.017  61.460  48.096  1.00  0.00           O  
ATOM    419  N   ARG A 349      32.186  61.036  42.943  1.00  0.00           N  
ATOM    420  CA  ARG A 349      31.786  60.096  41.904  1.00  0.00           C  
ATOM    421  C   ARG A 349      32.683  60.267  40.693  1.00  0.00           C  
ATOM    422  O   ARG A 349      33.193  59.291  40.168  1.00  0.00           O  
ATOM    423  CB  ARG A 349      30.323  60.305  41.507  1.00  0.00           C  
ATOM    424  CG  ARG A 349      29.313  59.924  42.592  1.00  0.00           C  
ATOM    425  CD  ARG A 349      27.883  60.274  42.172  1.00  0.00           C  
ATOM    426  NE  ARG A 349      26.930  60.228  43.283  1.00  0.00           N  
ATOM    427  CZ  ARG A 349      25.786  60.913  43.316  1.00  0.00           C  
ATOM    428  NH1 ARG A 349      25.450  61.697  42.300  1.00  0.00           N  
ATOM    429  NH2 ARG A 349      24.982  60.822  44.366  1.00  0.00           N  
ATOM    430  N   ASP A 361      32.906  61.507  40.271  1.00  0.00           N  
ATOM    431  CA  ASP A 361      33.734  61.763  39.104  1.00  0.00           C  
ATOM    432  C   ASP A 361      34.778  62.845  39.281  1.00  0.00           C  
ATOM    433  O   ASP A 361      35.359  63.292  38.298  1.00  0.00           O  
ATOM    434  CB  ASP A 361      32.847  62.139  37.933  1.00  0.00           C  
ATOM    435  CG  ASP A 361      31.687  61.178  37.760  1.00  0.00           C  
ATOM    436  OD1 ASP A 361      31.898  60.066  37.209  1.00  0.00           O  
ATOM    437  OD2 ASP A 361      30.561  61.528  38.194  1.00  0.00           O  
ATOM    438  N   HIS A 362      35.012  63.280  40.518  1.00  0.00           N  
ATOM    439  CA  HIS A 362      36.011  64.317  40.798  1.00  0.00           C  
ATOM    440  C   HIS A 362      37.149  63.732  41.624  1.00  0.00           C  
ATOM    441  O   HIS A 362      37.005  62.660  42.201  1.00  0.00           O  
ATOM    442  CB  HIS A 362      35.390  65.473  41.581  1.00  0.00           C  
ATOM    443  CG  HIS A 362      34.368  66.252  40.817  1.00  0.00           C  
ATOM    444  ND1 HIS A 362      33.175  65.706  40.398  1.00  0.00           N  
ATOM    445  CD2 HIS A 362      34.348  67.546  40.420  1.00  0.00           C  
ATOM    446  CE1 HIS A 362      32.465  66.630  39.779  1.00  0.00           C  
ATOM    447  NE2 HIS A 362      33.153  67.758  39.777  1.00  0.00           N  
ATOM    448  N   GLU A 363      38.276  64.438  41.681  1.00  0.00           N  
ATOM    449  CA  GLU A 363      39.431  63.993  42.460  1.00  0.00           C  
ATOM    450  C   GLU A 363      39.865  65.082  43.431  1.00  0.00           C  
ATOM    451  O   GLU A 363      40.223  66.180  43.010  1.00  0.00           O  
ATOM    452  CB  GLU A 363      40.602  63.649  41.549  1.00  0.00           C  
ATOM    453  CG  GLU A 363      40.378  62.447  40.640  1.00  0.00           C  
ATOM    454  CD  GLU A 363      41.541  62.233  39.686  1.00  0.00           C  
ATOM    455  OE1 GLU A 363      42.603  61.747  40.133  1.00  0.00           O  
ATOM    456  OE2 GLU A 363      41.396  62.571  38.489  1.00  0.00           O  
ATOM    457  N   GLU A 364      39.846  64.771  44.726  1.00  0.00           N  
ATOM    458  CA  GLU A 364      40.209  65.748  45.734  1.00  0.00           C  
ATOM    459  C   GLU A 364      41.710  65.934  45.877  1.00  0.00           C  
ATOM    460  O   GLU A 364      42.477  64.978  45.779  1.00  0.00           O  
ATOM    461  CB  GLU A 364      39.589  65.362  47.072  1.00  0.00           C  
ATOM    462  CG  GLU A 364      39.869  66.361  48.185  1.00  0.00           C  
ATOM    463  CD  GLU A 364      38.903  66.228  49.351  1.00  0.00           C  
ATOM    464  OE1 GLU A 364      38.254  65.160  49.476  1.00  0.00           O  
ATOM    465  OE2 GLU A 364      38.801  67.190  50.147  1.00  0.00           O  
ATOM    466  N   VAL A 365      42.119  67.176  46.110  1.00  0.00           N  
ATOM    467  CA  VAL A 365      43.525  67.514  46.260  1.00  0.00           C  
ATOM    468  C   VAL A 365      43.705  68.544  47.367  1.00  0.00           C  
ATOM    469  O   VAL A 365      42.809  68.742  48.172  1.00  0.00           O  
ATOM    470  CB  VAL A 365      44.072  68.112  44.979  1.00  0.00           C  
ATOM    471  CG1 VAL A 365      43.821  67.165  43.825  1.00  0.00           C  
ATOM    472  CG2 VAL A 365      43.421  69.479  44.732  1.00  0.00           C  
ATOM    473  N   LEU A 366      44.852  69.214  47.398  1.00  0.00           N  
ATOM    474  CA  LEU A 366      45.104  70.195  48.433  1.00  0.00           C  
ATOM    475  C   LEU A 366      46.355  71.033  48.201  1.00  0.00           C  
ATOM    476  O   LEU A 366      47.469  70.568  48.427  1.00  0.00           O  
ATOM    477  CB  LEU A 366      45.211  69.491  49.780  1.00  0.00           C  
ATOM    478  CG  LEU A 366      45.648  70.351  50.971  1.00  0.00           C  
ATOM    479  CD1 LEU A 366      44.793  71.598  51.048  1.00  0.00           C  
ATOM    480  CD2 LEU A 366      45.547  69.535  52.260  1.00  0.00           C  
ATOM    481  N   PHE A 368      46.164  72.275  47.759  1.00  0.00           N  
ATOM    482  CA  PHE A 368      47.270  73.184  47.504  1.00  0.00           C  
ATOM    483  C   PHE A 368      47.575  73.953  48.766  1.00  0.00           C  
ATOM    484  O   PHE A 368      46.873  73.825  49.755  1.00  0.00           O  
ATOM    485  CB  PHE A 368      46.912  74.156  46.388  1.00  0.00           C  
ATOM    486  CG  PHE A 368      46.926  73.537  45.021  1.00  0.00           C  
ATOM    487  CD1 PHE A 368      46.013  72.550  44.679  1.00  0.00           C  
ATOM    488  CD2 PHE A 368      47.862  73.940  44.073  1.00  0.00           C  
ATOM    489  CE1 PHE A 368      46.031  71.972  43.409  1.00  0.00           C  
ATOM    490  CE2 PHE A 368      47.889  73.370  42.808  1.00  0.00           C  
ATOM    491  CZ  PHE A 368      46.971  72.384  42.472  1.00  0.00           C  
ATOM    492  N   PRO A 370      48.632  74.770  48.752  1.00  0.00           N  
ATOM    493  CA  PRO A 370      49.016  75.562  49.927  1.00  0.00           C  
ATOM    494  C   PRO A 370      48.134  76.786  50.205  1.00  0.00           C  
ATOM    495  O   PRO A 370      47.196  77.093  49.462  1.00  0.00           O  
ATOM    496  CB  PRO A 370      50.453  75.966  49.614  1.00  0.00           C  
ATOM    497  CG  PRO A 370      50.907  74.913  48.630  1.00  0.00           C  
ATOM    498  CD  PRO A 370      49.713  74.771  47.756  1.00  0.00           C  
ATOM    499  N   LEU A 371      48.481  77.493  51.275  1.00  0.00           N  
ATOM    500  CA  LEU A 371      47.758  78.673  51.717  1.00  0.00           C  
ATOM    501  C   LEU A 371      48.270  80.005  51.202  1.00  0.00           C  
ATOM    502  O   LEU A 371      47.472  80.915  50.978  1.00  0.00           O  
ATOM    503  CB  LEU A 371      47.758  78.726  53.236  1.00  0.00           C  
ATOM    504  CG  LEU A 371      47.110  79.976  53.808  1.00  0.00           C  
ATOM    505  CD1 LEU A 371      45.611  79.881  53.598  1.00  0.00           C  
ATOM    506  CD2 LEU A 371      47.426  80.105  55.278  1.00  0.00           C  
ATOM    507  N   LEU A 372      49.587  80.134  51.025  1.00  0.00           N  
ATOM    508  CA  LEU A 372      50.191  81.397  50.563  1.00  0.00           C  
ATOM    509  C   LEU A 372      50.441  81.550  49.058  1.00  0.00           C  
ATOM    510  O   LEU A 372      50.882  80.601  48.394  1.00  0.00           O  
ATOM    511  CB  LEU A 372      51.490  81.631  51.327  1.00  0.00           C  
ATOM    512  CG  LEU A 372      51.286  81.555  52.838  1.00  0.00           C  
ATOM    513  CD1 LEU A 372      52.626  81.686  53.549  1.00  0.00           C  
ATOM    514  CD2 LEU A 372      50.337  82.652  53.279  1.00  0.00           C  
ATOM    515  N   VAL A 373      50.162  82.756  48.551  1.00  0.00           N  
ATOM    516  CA  VAL A 373      50.331  83.094  47.141  1.00  0.00           C  
ATOM    517  C   VAL A 373      51.195  84.342  46.892  1.00  0.00           C  
ATOM    518  O   VAL A 373      50.921  85.415  47.445  1.00  0.00           O  
ATOM    519  CB  VAL A 373      48.973  83.364  46.438  1.00  0.00           C  
ATOM    520  CG1 VAL A 373      49.234  83.593  44.957  1.00  0.00           C  
ATOM    521  CG2 VAL A 373      48.076  82.194  46.674  1.00  0.00           C  
ATOM    522  N   PRO A 374      52.231  84.215  46.048  1.00  0.00           N  
ATOM    523  CA  PRO A 374      53.189  85.243  45.646  1.00  0.00           C  
ATOM    524  C   PRO A 374      52.612  86.522  45.050  1.00  0.00           C  
ATOM    525  O   PRO A 374      51.669  86.488  44.244  1.00  0.00           O  
ATOM    526  CB  PRO A 374      54.077  84.487  44.667  1.00  0.00           C  
ATOM    527  CG  PRO A 374      54.150  83.158  45.294  1.00  0.00           C  
ATOM    528  CD  PRO A 374      52.649  82.910  45.497  1.00  0.00           C  
ATOM    529  N   GLU A 375      53.217  87.651  45.427  1.00  0.00           N  
ATOM    530  CA  GLU A 375      52.796  88.974  44.926  1.00  0.00           C  
ATOM    531  C   GLU A 375      52.905  88.994  43.408  1.00  0.00           C  
ATOM    532  O   GLU A 375      52.098  89.607  42.715  1.00  0.00           O  
ATOM    533  CB  GLU A 375      53.692  90.073  45.528  1.00  0.00           C  
ATOM    534  CG  GLU A 375      53.648  91.426  44.793  1.00  0.00           C  
ATOM    535  CD  GLU A 375      54.701  92.414  45.279  1.00  0.00           C  
ATOM    536  OE1 GLU A 375      55.720  91.981  45.879  1.00  0.00           O  
ATOM    537  OE2 GLU A 375      54.512  93.632  45.045  1.00  0.00           O  
ATOM    538  N   ASP A 376      53.922  88.300  42.912  1.00  0.00           N  
ATOM    539  CA  ASP A 376      54.202  88.221  41.488  1.00  0.00           C  
ATOM    540  C   ASP A 376      53.106  87.460  40.719  1.00  0.00           C  
ATOM    541  O   ASP A 376      52.428  88.034  39.856  1.00  0.00           O  
ATOM    542  CB  ASP A 376      55.573  87.548  41.265  1.00  0.00           C  
ATOM    543  CG  ASP A 376      56.053  87.652  39.818  1.00  0.00           C  
ATOM    544  OD1 ASP A 376      55.205  87.852  38.912  1.00  0.00           O  
ATOM    545  OD2 ASP A 376      57.279  87.525  39.586  1.00  0.00           O  
ATOM    546  N   GLU A 377      52.951  86.174  41.032  1.00  0.00           N  
ATOM    547  CA  GLU A 377      51.969  85.315  40.378  1.00  0.00           C  
ATOM    548  C   GLU A 377      50.588  85.960  40.259  1.00  0.00           C  
ATOM    549  O   GLU A 377      49.894  85.774  39.257  1.00  0.00           O  
ATOM    550  CB  GLU A 377      51.866  83.982  41.129  1.00  0.00           C  
ATOM    551  CG  GLU A 377      53.151  83.140  41.128  1.00  0.00           C  
ATOM    552  CD  GLU A 377      53.512  82.612  39.749  1.00  0.00           C  
ATOM    553  OE1 GLU A 377      52.695  81.860  39.169  1.00  0.00           O  
ATOM    554  OE2 GLU A 377      54.612  82.950  39.248  1.00  0.00           O  
ATOM    555  N   LEU A 378      50.189  86.711  41.284  1.00  0.00           N  
ATOM    556  CA  LEU A 378      48.895  87.391  41.278  1.00  0.00           C  
ATOM    557  C   LEU A 378      48.847  88.446  40.173  1.00  0.00           C  
ATOM    558  O   LEU A 378      48.281  88.213  39.105  1.00  0.00           O  
ATOM    559  CB  LEU A 378      48.632  88.057  42.635  1.00  0.00           C  
ATOM    560  CG  LEU A 378      47.965  87.219  43.731  1.00  0.00           C  
ATOM    561  CD1 LEU A 378      47.975  87.978  45.054  1.00  0.00           C  
ATOM    562  CD2 LEU A 378      46.539  86.896  43.317  1.00  0.00           C  
ATOM    563  N   ALA A 388      49.445  89.604  40.439  1.00  0.00           N  
ATOM    564  CA  ALA A 388      49.474  90.693  39.469  1.00  0.00           C  
ATOM    565  C   ALA A 388      48.111  90.852  38.797  1.00  0.00           C  
ATOM    566  O   ALA A 388      47.603  91.966  38.644  1.00  0.00           O  
ATOM    567  CB  ALA A 388      50.551  90.427  38.417  1.00  0.00           C  
ATOM    568  N   GLU A 496      41.804  94.398  48.884  1.00  0.00           N  
ATOM    569  CA  GLU A 496      41.464  93.919  50.229  1.00  0.00           C  
ATOM    570  C   GLU A 496      41.968  92.497  50.495  1.00  0.00           C  
ATOM    571  O   GLU A 496      41.189  91.598  50.818  1.00  0.00           O  
ATOM    572  CB  GLU A 496      39.941  93.948  50.463  1.00  0.00           C  
ATOM    573  CG  GLU A 496      39.291  95.344  50.502  1.00  0.00           C  
ATOM    574  CD  GLU A 496      37.847  95.328  51.045  1.00  0.00           C  
ATOM    575  OE1 GLU A 496      37.045  94.463  50.612  1.00  0.00           O  
ATOM    576  OE2 GLU A 496      37.512  96.189  51.898  1.00  0.00           O  
ATOM    577  N   VAL A 497      43.277  92.307  50.381  1.00  0.00           N  
ATOM    578  CA  VAL A 497      43.886  91.000  50.597  1.00  0.00           C  
ATOM    579  C   VAL A 497      44.970  91.059  51.671  1.00  0.00           C  
ATOM    580  O   VAL A 497      45.960  91.759  51.499  1.00  0.00           O  
ATOM    581  CB  VAL A 497      44.525  90.494  49.290  1.00  0.00           C  
ATOM    582  CG1 VAL A 497      45.080  89.093  49.486  1.00  0.00           C  
ATOM    583  CG2 VAL A 497      43.499  90.527  48.170  1.00  0.00           C  
ATOM    584  N   TYR A 498      44.793  90.327  52.769  1.00  0.00           N  
ATOM    585  CA  TYR A 498      45.789  90.327  53.844  1.00  0.00           C  
ATOM    586  C   TYR A 498      47.176  90.004  53.309  1.00  0.00           C  
ATOM    587  O   TYR A 498      47.327  89.078  52.517  1.00  0.00           O  
ATOM    588  CB  TYR A 498      45.439  89.296  54.914  1.00  0.00           C  
ATOM    589  CG  TYR A 498      44.266  89.664  55.785  1.00  0.00           C  
ATOM    590  CD1 TYR A 498      42.966  89.328  55.424  1.00  0.00           C  
ATOM    591  CD2 TYR A 498      44.458  90.352  56.981  1.00  0.00           C  
ATOM    592  CE1 TYR A 498      41.885  89.669  56.237  1.00  0.00           C  
ATOM    593  CE2 TYR A 498      43.388  90.698  57.797  1.00  0.00           C  
ATOM    594  CZ  TYR A 498      42.108  90.356  57.421  1.00  0.00           C  
ATOM    595  OH  TYR A 498      41.057  90.714  58.232  1.00  0.00           O  
ATOM    596  N   TRP A 499      48.189  90.753  53.743  1.00  0.00           N  
ATOM    597  CA  TRP A 499      49.555  90.508  53.278  1.00  0.00           C  
ATOM    598  C   TRP A 499      50.540  90.083  54.366  1.00  0.00           C  
ATOM    599  O   TRP A 499      50.519  90.602  55.487  1.00  0.00           O  
ATOM    600  CB  TRP A 499      50.125  91.743  52.567  1.00  0.00           C  
ATOM    601  CG  TRP A 499      49.557  92.014  51.200  1.00  0.00           C  
ATOM    602  CD1 TRP A 499      48.633  92.958  50.874  1.00  0.00           C  
ATOM    603  CD2 TRP A 499      49.884  91.337  49.979  1.00  0.00           C  
ATOM    604  NE1 TRP A 499      48.357  92.910  49.531  1.00  0.00           N  
ATOM    605  CE2 TRP A 499      49.103  91.916  48.958  1.00  0.00           C  
ATOM    606  CE3 TRP A 499      50.744  90.279  49.652  1.00  0.00           C  
ATOM    607  CZ2 TRP A 499      49.173  91.496  47.626  1.00  0.00           C  
ATOM    608  CZ3 TRP A 499      50.814  89.857  48.322  1.00  0.00           C  
ATOM    609  CH2 TRP A 499      50.023  90.460  47.331  1.00  0.00           C  
ATOM    610  N   VAL A 500      51.401  89.130  54.010  1.00  0.00           N  
ATOM    611  CA  VAL A 500      52.439  88.614  54.898  1.00  0.00           C  
ATOM    612  C   VAL A 500      53.712  89.290  54.420  1.00  0.00           C  
ATOM    613  O   VAL A 500      54.133  89.089  53.283  1.00  0.00           O  
ATOM    614  CB  VAL A 500      52.600  87.080  54.754  1.00  0.00           C  
ATOM    615  CG1 VAL A 500      53.693  86.571  55.684  1.00  0.00           C  
ATOM    616  CG2 VAL A 500      51.284  86.386  55.064  1.00  0.00           C  
ATOM    617  N   THR A 501      54.325  90.091  55.282  1.00  0.00           N  
ATOM    618  CA  THR A 501      55.529  90.819  54.898  1.00  0.00           C  
ATOM    619  C   THR A 501      56.841  90.357  55.526  1.00  0.00           C  
ATOM    620  O   THR A 501      57.829  90.145  54.823  1.00  0.00           O  
ATOM    621  CB  THR A 501      55.364  92.321  55.186  1.00  0.00           C  
ATOM    622  OG1 THR A 501      54.584  92.496  56.377  1.00  0.00           O  
ATOM    623  CG2 THR A 501      54.677  93.020  54.012  1.00  0.00           C  
ATOM    624  N   HIS A 502      56.856  90.199  56.842  1.00  0.00           N  
ATOM    625  CA  HIS A 502      58.071  89.795  57.520  1.00  0.00           C  
ATOM    626  C   HIS A 502      58.127  88.334  57.945  1.00  0.00           C  
ATOM    627  O   HIS A 502      57.101  87.678  58.073  1.00  0.00           O  
ATOM    628  CB  HIS A 502      58.305  90.704  58.737  1.00  0.00           C  
ATOM    629  CG  HIS A 502      58.329  92.171  58.403  1.00  0.00           C  
ATOM    630  ND1 HIS A 502      57.198  92.933  58.340  1.00  0.00           N  
ATOM    631  CD2 HIS A 502      59.372  92.993  58.099  1.00  0.00           C  
ATOM    632  CE1 HIS A 502      57.525  94.184  58.008  1.00  0.00           C  
ATOM    633  NE2 HIS A 502      58.832  94.232  57.859  1.00  0.00           N  
ATOM    634  N   GLY A 503      59.345  87.843  58.159  1.00  0.00           N  
ATOM    635  CA  GLY A 503      59.554  86.474  58.592  1.00  0.00           C  
ATOM    636  C   GLY A 503      60.224  86.566  59.944  1.00  0.00           C  
ATOM    637  O   GLY A 503      61.230  85.929  60.233  1.00  0.00           O  
ATOM    638  N   GLY A 578      59.661  87.422  60.776  1.00  0.00           N  
ATOM    639  CA  GLY A 578      60.202  87.648  62.098  1.00  0.00           C  
ATOM    640  C   GLY A 578      60.471  89.137  62.062  1.00  0.00           C  
ATOM    641  O   GLY A 578      59.535  89.940  62.023  1.00  0.00           O  
ATOM    642  N   LEU A 648      61.743  89.515  62.022  1.00  0.00           N  
ATOM    643  CA  LEU A 648      62.084  90.923  61.963  1.00  0.00           C  
ATOM    644  C   LEU A 648      62.681  91.220  60.600  1.00  0.00           C  
ATOM    645  O   LEU A 648      62.954  92.360  60.247  1.00  0.00           O  
ATOM    646  CB  LEU A 648      63.088  91.305  63.052  1.00  0.00           C  
ATOM    647  CG  LEU A 648      62.528  91.401  64.466  1.00  0.00           C  
ATOM    648  CD1 LEU A 648      63.595  92.008  65.360  1.00  0.00           C  
ATOM    649  CD2 LEU A 648      61.265  92.266  64.477  1.00  0.00           C  
ATOM    650  N   SER A 649      62.858  90.156  59.835  1.00  0.00           N  
ATOM    651  CA  SER A 649      63.416  90.230  58.511  1.00  0.00           C  
ATOM    652  C   SER A 649      62.309  90.417  57.481  1.00  0.00           C  
ATOM    653  O   SER A 649      61.393  89.619  57.371  1.00  0.00           O  
ATOM    654  CB  SER A 649      64.239  88.958  58.203  1.00  0.00           C  
ATOM    655  OG  SER A 649      63.406  87.814  58.029  1.00  0.00           O  
ATOM    656  N   LYS A 650      62.391  91.511  56.741  1.00  0.00           N  
ATOM    657  CA  LYS A 650      61.436  91.815  55.679  1.00  0.00           C  
ATOM    658  C   LYS A 650      61.778  90.875  54.512  1.00  0.00           C  
ATOM    659  O   LYS A 650      62.914  90.798  54.080  1.00  0.00           O  
ATOM    660  CB  LYS A 650      61.568  93.295  55.283  1.00  0.00           C  
ATOM    661  CG  LYS A 650      60.642  93.752  54.185  1.00  0.00           C  
ATOM    662  CD  LYS A 650      60.856  95.252  53.908  1.00  0.00           C  
ATOM    663  CE  LYS A 650      59.953  95.756  52.775  1.00  0.00           C  
ATOM    664  NZ  LYS A 650      60.132  97.220  52.559  1.00  0.00           N  
ATOM    665  N   LEU A 651      60.780  90.169  54.000  1.00  0.00           N  
ATOM    666  CA  LEU A 651      61.002  89.230  52.915  1.00  0.00           C  
ATOM    667  C   LEU A 651      61.137  89.936  51.561  1.00  0.00           C  
ATOM    668  O   LEU A 651      60.921  91.150  51.458  1.00  0.00           O  
ATOM    669  CB  LEU A 651      59.871  88.200  52.886  1.00  0.00           C  
ATOM    670  CG  LEU A 651      59.809  87.351  54.155  1.00  0.00           C  
ATOM    671  CD1 LEU A 651      58.697  86.318  54.043  1.00  0.00           C  
ATOM    672  CD2 LEU A 651      61.162  86.661  54.354  1.00  0.00           C  
ATOM    673  N   GLN A 652      61.495  89.188  50.518  1.00  0.00           N  
ATOM    674  CA  GLN A 652      61.679  89.796  49.194  1.00  0.00           C  
ATOM    675  C   GLN A 652      60.641  89.498  48.128  1.00  0.00           C  
ATOM    676  O   GLN A 652      60.943  89.543  46.945  1.00  0.00           O  
ATOM    677  CB  GLN A 652      63.052  89.436  48.631  1.00  0.00           C  
ATOM    678  CG  GLN A 652      64.221  90.121  49.322  1.00  0.00           C  
ATOM    679  CD  GLN A 652      65.559  89.786  48.685  1.00  0.00           C  
ATOM    680  OE1 GLN A 652      65.898  88.605  48.484  1.00  0.00           O  
ATOM    681  NE2 GLN A 652      66.339  90.827  48.362  1.00  0.00           N  
ATOM    682  N   ARG A 653      59.421  89.202  48.541  1.00  0.00           N  
ATOM    683  CA  ARG A 653      58.334  88.906  47.616  1.00  0.00           C  
ATOM    684  C   ARG A 653      57.242  88.600  48.605  1.00  0.00           C  
ATOM    685  O   ARG A 653      57.280  87.566  49.264  1.00  0.00           O  
ATOM    686  CB  ARG A 653      58.660  87.667  46.764  1.00  0.00           C  
ATOM    687  CG  ARG A 653      57.480  87.163  45.903  1.00  0.00           C  
ATOM    688  CD  ARG A 653      57.693  85.731  45.361  1.00  0.00           C  
ATOM    689  NE  ARG A 653      58.692  85.666  44.295  1.00  0.00           N  
ATOM    690  CZ  ARG A 653      59.001  84.562  43.616  1.00  0.00           C  
ATOM    691  NH1 ARG A 653      58.387  83.415  43.887  1.00  0.00           N  
ATOM    692  NH2 ARG A 653      59.929  84.606  42.666  1.00  0.00           N  
ATOM    693  N   LYS A 654      56.282  89.508  48.723  1.00  0.00           N  
ATOM    694  CA  LYS A 654      55.200  89.343  49.679  1.00  0.00           C  
ATOM    695  C   LYS A 654      54.318  88.132  49.438  1.00  0.00           C  
ATOM    696  O   LYS A 654      54.140  87.686  48.304  1.00  0.00           O  
ATOM    697  CB  LYS A 654      54.348  90.606  49.718  1.00  0.00           C  
ATOM    698  CG  LYS A 654      55.155  91.847  50.096  1.00  0.00           C  
ATOM    699  CD  LYS A 654      54.460  93.154  49.704  1.00  0.00           C  
ATOM    700  CE  LYS A 654      55.431  94.334  49.827  1.00  0.00           C  
ATOM    701  NZ  LYS A 654      54.837  95.634  49.403  1.00  0.00           N  
ATOM    702  N   LEU A 655      53.773  87.602  50.527  1.00  0.00           N  
ATOM    703  CA  LEU A 655      52.903  86.435  50.476  1.00  0.00           C  
ATOM    704  C   LEU A 655      51.489  86.824  50.895  1.00  0.00           C  
ATOM    705  O   LEU A 655      51.299  87.491  51.910  1.00  0.00           O  
ATOM    706  CB  LEU A 655      53.446  85.349  51.402  1.00  0.00           C  
ATOM    707  CG  LEU A 655      54.828  84.790  51.032  1.00  0.00           C  
ATOM    708  CD1 LEU A 655      55.331  83.892  52.154  1.00  0.00           C  
ATOM    709  CD2 LEU A 655      54.741  84.014  49.721  1.00  0.00           C  
ATOM    710  N   ALA A 656      50.501  86.403  50.110  1.00  0.00           N  
ATOM    711  CA  ALA A 656      49.109  86.733  50.391  1.00  0.00           C  
ATOM    712  C   ALA A 656      48.271  85.538  50.793  1.00  0.00           C  
ATOM    713  O   ALA A 656      48.420  84.461  50.222  1.00  0.00           O  
ATOM    714  CB  ALA A 656      48.488  87.397  49.175  1.00  0.00           C  
ATOM    715  N   LEU A 657      47.391  85.728  51.776  1.00  0.00           N  
ATOM    716  CA  LEU A 657      46.502  84.655  52.214  1.00  0.00           C  
ATOM    717  C   LEU A 657      45.498  84.511  51.089  1.00  0.00           C  
ATOM    718  O   LEU A 657      44.819  85.465  50.728  1.00  0.00           O  
ATOM    719  CB  LEU A 657      45.781  85.042  53.488  1.00  0.00           C  
ATOM    720  CG  LEU A 657      46.704  85.285  54.669  1.00  0.00           C  
ATOM    721  CD1 LEU A 657      45.880  85.597  55.910  1.00  0.00           C  
ATOM    722  CD2 LEU A 657      47.572  84.061  54.897  1.00  0.00           C  
ATOM    723  N   ARG A 658      45.398  83.300  50.568  1.00  0.00           N  
ATOM    724  CA  ARG A 658      44.570  83.021  49.427  1.00  0.00           C  
ATOM    725  C   ARG A 658      43.162  83.577  49.294  1.00  0.00           C  
ATOM    726  O   ARG A 658      42.261  83.221  50.052  1.00  0.00           O  
ATOM    727  CB  ARG A 658      44.511  81.506  49.159  1.00  0.00           C  
ATOM    728  CG  ARG A 658      43.688  80.735  50.139  1.00  0.00           C  
ATOM    729  CD  ARG A 658      43.711  79.263  49.829  1.00  0.00           C  
ATOM    730  NE  ARG A 658      43.586  78.501  51.066  1.00  0.00           N  
ATOM    731  CZ  ARG A 658      44.003  77.253  51.230  1.00  0.00           C  
ATOM    732  NH1 ARG A 658      44.576  76.602  50.230  1.00  0.00           N  
ATOM    733  NH2 ARG A 658      43.872  76.670  52.411  1.00  0.00           N  
ATOM    734  N   PRO A 659      42.967  84.476  48.313  1.00  0.00           N  
ATOM    735  CA  PRO A 659      41.717  85.150  47.947  1.00  0.00           C  
ATOM    736  C   PRO A 659      40.879  84.062  47.310  1.00  0.00           C  
ATOM    737  O   PRO A 659      39.779  83.763  47.748  1.00  0.00           O  
ATOM    738  CB  PRO A 659      42.168  86.174  46.913  1.00  0.00           C  
ATOM    739  CG  PRO A 659      43.538  86.494  47.336  1.00  0.00           C  
ATOM    740  CD  PRO A 659      44.103  85.106  47.615  1.00  0.00           C  
ATOM    741  N   THR A 660      41.444  83.496  46.248  1.00  0.00           N  
ATOM    742  CA  THR A 660      40.875  82.386  45.472  1.00  0.00           C  
ATOM    743  C   THR A 660      42.098  81.730  44.791  1.00  0.00           C  
ATOM    744  O   THR A 660      43.027  82.421  44.345  1.00  0.00           O  
ATOM    745  CB  THR A 660      39.842  82.835  44.384  1.00  0.00           C  
ATOM    746  OG1 THR A 660      38.749  83.519  45.008  1.00  0.00           O  
ATOM    747  CG2 THR A 660      39.291  81.615  43.648  1.00  0.00           C  
ATOM    748  N   SER A 661      42.088  80.401  44.754  1.00  0.00           N  
ATOM    749  CA  SER A 661      43.156  79.568  44.205  1.00  0.00           C  
ATOM    750  C   SER A 661      43.664  79.865  42.781  1.00  0.00           C  
ATOM    751  O   SER A 661      44.788  79.494  42.405  1.00  0.00           O  
ATOM    752  CB  SER A 661      42.689  78.127  44.298  1.00  0.00           C  
ATOM    753  OG  SER A 661      41.848  77.971  45.418  1.00  0.00           O  
ATOM    754  N   GLU A 662      42.814  80.521  42.002  1.00  0.00           N  
ATOM    755  CA  GLU A 662      43.091  80.900  40.619  1.00  0.00           C  
ATOM    756  C   GLU A 662      44.563  81.071  40.322  1.00  0.00           C  
ATOM    757  O   GLU A 662      45.153  80.332  39.541  1.00  0.00           O  
ATOM    758  CB  GLU A 662      42.411  82.234  40.289  1.00  0.00           C  
ATOM    759  CG  GLU A 662      40.989  82.357  40.767  1.00  0.00           C  
ATOM    760  CD  GLU A 662      40.148  81.210  40.274  1.00  0.00           C  
ATOM    761  OE1 GLU A 662      40.183  80.926  39.057  1.00  0.00           O  
ATOM    762  OE2 GLU A 662      39.455  80.588  41.102  1.00  0.00           O  
ATOM    763  N   THR A 663      45.145  82.074  40.958  1.00  0.00           N  
ATOM    764  CA  THR A 663      46.525  82.404  40.709  1.00  0.00           C  
ATOM    765  C   THR A 663      47.634  81.350  40.850  1.00  0.00           C  
ATOM    766  O   THR A 663      48.698  81.531  40.259  1.00  0.00           O  
ATOM    767  CB  THR A 663      46.910  83.677  41.488  1.00  0.00           C  
ATOM    768  OG1 THR A 663      48.244  84.073  41.132  1.00  0.00           O  
ATOM    769  CG2 THR A 663      46.794  83.452  42.988  1.00  0.00           C  
ATOM    770  N   VAL A 664      47.427  80.260  41.595  1.00  0.00           N  
ATOM    771  CA  VAL A 664      48.485  79.247  41.690  1.00  0.00           C  
ATOM    772  C   VAL A 664      48.090  77.782  41.516  1.00  0.00           C  
ATOM    773  O   VAL A 664      48.933  76.908  41.581  1.00  0.00           O  
ATOM    774  CB  VAL A 664      49.322  79.407  42.970  1.00  0.00           C  
ATOM    775  CG1 VAL A 664      50.594  78.521  42.861  1.00  0.00           C  
ATOM    776  CG2 VAL A 664      49.762  80.877  43.158  1.00  0.00           C  
ATOM    777  N   MET A 665      46.825  77.486  41.268  1.00  0.00           N  
ATOM    778  CA  MET A 665      46.460  76.085  41.002  1.00  0.00           C  
ATOM    779  C   MET A 665      46.714  75.913  39.487  1.00  0.00           C  
ATOM    780  O   MET A 665      47.079  74.849  38.983  1.00  0.00           O  
ATOM    781  CB  MET A 665      44.972  75.844  41.293  1.00  0.00           C  
ATOM    782  CG  MET A 665      44.679  75.438  42.672  1.00  0.00           C  
ATOM    783  SD  MET A 665      43.002  74.948  42.903  1.00  0.00           S  
ATOM    784  CE  MET A 665      42.906  73.585  41.817  1.00  0.00           C  
ATOM    785  N   TYR A 666      46.510  77.018  38.788  1.00  0.00           N  
ATOM    786  CA  TYR A 666      46.654  77.096  37.364  1.00  0.00           C  
ATOM    787  C   TYR A 666      48.076  76.934  36.852  1.00  0.00           C  
ATOM    788  O   TYR A 666      48.350  76.015  36.069  1.00  0.00           O  
ATOM    789  CB  TYR A 666      46.020  78.398  36.875  1.00  0.00           C  
ATOM    790  CG  TYR A 666      44.518  78.310  36.914  1.00  0.00           C  
ATOM    791  CD1 TYR A 666      43.830  78.230  38.125  1.00  0.00           C  
ATOM    792  CD2 TYR A 666      43.787  78.212  35.740  1.00  0.00           C  
ATOM    793  CE1 TYR A 666      42.452  78.046  38.157  1.00  0.00           C  
ATOM    794  CE2 TYR A 666      42.411  78.026  35.762  1.00  0.00           C  
ATOM    795  CZ  TYR A 666      41.751  77.938  36.972  1.00  0.00           C  
ATOM    796  OH  TYR A 666      40.399  77.687  37.015  1.00  0.00           O  
ATOM    797  N   PRO A 667      49.012  77.798  37.282  1.00  0.00           N  
ATOM    798  CA  PRO A 667      50.368  77.606  36.764  1.00  0.00           C  
ATOM    799  C   PRO A 667      50.791  76.142  36.846  1.00  0.00           C  
ATOM    800  O   PRO A 667      51.422  75.612  35.931  1.00  0.00           O  
ATOM    801  CB  PRO A 667      51.218  78.524  37.651  1.00  0.00           C  
ATOM    802  CG  PRO A 667      50.395  78.715  38.889  1.00  0.00           C  
ATOM    803  CD  PRO A 667      48.998  78.835  38.324  1.00  0.00           C  
ATOM    804  N   MET A 668      50.413  75.492  37.941  1.00  0.00           N  
ATOM    805  CA  MET A 668      50.726  74.096  38.158  1.00  0.00           C  
ATOM    806  C   MET A 668      49.965  73.214  37.169  1.00  0.00           C  
ATOM    807  O   MET A 668      50.481  72.207  36.697  1.00  0.00           O  
ATOM    808  CB  MET A 668      50.355  73.707  39.583  1.00  0.00           C  
ATOM    809  CG  MET A 668      50.665  72.263  39.919  1.00  0.00           C  
ATOM    810  SD  MET A 668      51.909  72.125  41.215  1.00  0.00           S  
ATOM    811  CE  MET A 668      53.257  73.173  40.530  1.00  0.00           C  
ATOM    812  N   PHE A 669      48.728  73.584  36.862  1.00  0.00           N  
ATOM    813  CA  PHE A 669      47.926  72.807  35.930  1.00  0.00           C  
ATOM    814  C   PHE A 669      48.605  72.768  34.591  1.00  0.00           C  
ATOM    815  O   PHE A 669      48.407  71.851  33.797  1.00  0.00           O  
ATOM    816  CB  PHE A 669      46.553  73.431  35.772  1.00  0.00           C  
ATOM    817  CG  PHE A 669      45.628  73.131  36.896  1.00  0.00           C  
ATOM    818  CD1 PHE A 669      44.361  73.692  36.929  1.00  0.00           C  
ATOM    819  CD2 PHE A 669      46.006  72.268  37.911  1.00  0.00           C  
ATOM    820  CE1 PHE A 669      43.486  73.400  37.957  1.00  0.00           C  
ATOM    821  CE2 PHE A 669      45.141  71.969  38.943  1.00  0.00           C  
ATOM    822  CZ  PHE A 669      43.877  72.534  38.966  1.00  0.00           C  
ATOM    823  N   ALA A 670      49.401  73.795  34.341  1.00  0.00           N  
ATOM    824  CA  ALA A 670      50.143  73.897  33.099  1.00  0.00           C  
ATOM    825  C   ALA A 670      51.090  72.706  32.974  1.00  0.00           C  
ATOM    826  O   ALA A 670      51.224  72.111  31.902  1.00  0.00           O  
ATOM    827  CB  ALA A 670      50.938  75.201  33.078  1.00  0.00           C  
ATOM    828  N   LEU A 671      51.738  72.359  34.082  1.00  0.00           N  
ATOM    829  CA  LEU A 671      52.683  71.260  34.091  1.00  0.00           C  
ATOM    830  C   LEU A 671      52.009  69.894  34.050  1.00  0.00           C  
ATOM    831  O   LEU A 671      52.583  68.929  33.545  1.00  0.00           O  
ATOM    832  CB  LEU A 671      53.578  71.361  35.323  1.00  0.00           C  
ATOM    833  CG  LEU A 671      54.274  72.703  35.561  1.00  0.00           C  
ATOM    834  CD1 LEU A 671      55.056  72.643  36.865  1.00  0.00           C  
ATOM    835  CD2 LEU A 671      55.198  73.024  34.408  1.00  0.00           C  
ATOM    836  N   TRP A 672      50.791  69.794  34.562  1.00  0.00           N  
ATOM    837  CA  TRP A 672      50.121  68.502  34.559  1.00  0.00           C  
ATOM    838  C   TRP A 672      49.484  68.147  33.233  1.00  0.00           C  
ATOM    839  O   TRP A 672      49.206  66.978  32.992  1.00  0.00           O  
ATOM    840  CB  TRP A 672      49.040  68.442  35.638  1.00  0.00           C  
ATOM    841  CG  TRP A 672      49.513  68.625  37.052  1.00  0.00           C  
ATOM    842  CD1 TRP A 672      50.768  68.958  37.469  1.00  0.00           C  
ATOM    843  CD2 TRP A 672      48.700  68.581  38.229  1.00  0.00           C  
ATOM    844  NE1 TRP A 672      50.785  69.138  38.830  1.00  0.00           N  
ATOM    845  CE2 TRP A 672      49.524  68.920  39.320  1.00  0.00           C  
ATOM    846  CE3 TRP A 672      47.343  68.310  38.464  1.00  0.00           C  
ATOM    847  CZ2 TRP A 672      49.044  68.979  40.625  1.00  0.00           C  
ATOM    848  CZ3 TRP A 672      46.867  68.370  39.754  1.00  0.00           C  
ATOM    849  CH2 TRP A 672      47.712  68.710  40.821  1.00  0.00           C  
ATOM    850  N   VAL A 676      49.248  69.137  32.373  1.00  0.00           N  
ATOM    851  CA  VAL A 676      48.599  68.889  31.072  1.00  0.00           C  
ATOM    852  C   VAL A 676      49.525  68.905  29.840  1.00  0.00           C  
ATOM    853  O   VAL A 676      50.142  69.928  29.534  1.00  0.00           O  
ATOM    854  CB  VAL A 676      47.492  69.948  30.756  1.00  0.00           C  
ATOM    855  CG1 VAL A 676      46.800  69.564  29.438  1.00  0.00           C  
ATOM    856  CG2 VAL A 676      46.490  70.071  31.907  1.00  0.00           C  
ATOM    857  N   ARG A 677      49.579  67.798  29.111  1.00  0.00           N  
ATOM    858  CA  ARG A 677      50.410  67.756  27.934  1.00  0.00           C  
ATOM    859  C   ARG A 677      50.000  66.676  26.936  1.00  0.00           C  
ATOM    860  O   ARG A 677      50.853  65.964  26.442  1.00  0.00           O  
ATOM    861  CB  ARG A 677      51.894  67.551  28.337  1.00  0.00           C  
ATOM    862  CG  ARG A 677      52.536  68.768  29.029  1.00  0.00           C  
ATOM    863  CD  ARG A 677      54.058  68.653  29.155  1.00  0.00           C  
ATOM    864  NE  ARG A 677      54.640  69.851  29.765  1.00  0.00           N  
ATOM    865  CZ  ARG A 677      55.947  70.071  29.926  1.00  0.00           C  
ATOM    866  NH1 ARG A 677      56.840  69.167  29.519  1.00  0.00           N  
ATOM    867  NH2 ARG A 677      56.364  71.204  30.494  1.00  0.00           N  
ATOM    868  N   SER A 678      48.720  66.548  26.623  1.00  0.00           N  
ATOM    869  CA  SER A 678      48.243  65.516  25.705  1.00  0.00           C  
ATOM    870  C   SER A 678      46.751  65.413  25.848  1.00  0.00           C  
ATOM    871  O   SER A 678      46.245  65.377  26.959  1.00  0.00           O  
ATOM    872  CB  SER A 678      48.821  64.142  26.039  1.00  0.00           C  
ATOM    873  OG  SER A 678      50.036  63.890  25.354  1.00  0.00           O  
ATOM    874  N   HIS A 681      46.050  65.346  24.728  1.00  0.00           N  
ATOM    875  CA  HIS A 681      44.603  65.256  24.753  1.00  0.00           C  
ATOM    876  C   HIS A 681      44.186  63.923  25.381  1.00  0.00           C  
ATOM    877  O   HIS A 681      42.996  63.631  25.524  1.00  0.00           O  
ATOM    878  CB  HIS A 681      44.064  65.310  23.338  1.00  0.00           C  
ATOM    879  CG  HIS A 681      44.124  63.988  22.649  1.00  0.00           C  
ATOM    880  ND1 HIS A 681      43.168  63.012  22.838  1.00  0.00           N  
ATOM    881  CD2 HIS A 681      45.079  63.435  21.862  1.00  0.00           C  
ATOM    882  CE1 HIS A 681      43.532  61.914  22.199  1.00  0.00           C  
ATOM    883  NE2 HIS A 681      44.688  62.144  21.600  1.00  0.00           N  
ATOM    884  N   THR A 683      45.169  63.097  25.711  1.00  0.00           N  
ATOM    885  CA  THR A 683      44.891  61.801  26.316  1.00  0.00           C  
ATOM    886  C   THR A 683      44.650  62.012  27.800  1.00  0.00           C  
ATOM    887  O   THR A 683      43.985  61.207  28.461  1.00  0.00           O  
ATOM    888  CB  THR A 683      46.081  60.841  26.129  1.00  0.00           C  
ATOM    889  OG1 THR A 683      47.274  61.602  25.874  1.00  0.00           O  
ATOM    890  CG2 THR A 683      45.822  59.889  24.972  1.00  0.00           C  
ATOM    891  N   ASP A 684      45.196  63.120  28.297  1.00  0.00           N  
ATOM    892  CA  ASP A 684      45.097  63.510  29.696  1.00  0.00           C  
ATOM    893  C   ASP A 684      43.713  64.055  30.067  1.00  0.00           C  
ATOM    894  O   ASP A 684      43.132  63.653  31.075  1.00  0.00           O  
ATOM    895  CB  ASP A 684      46.166  64.566  30.022  1.00  0.00           C  
ATOM    896  CG  ASP A 684      47.590  64.084  29.730  1.00  0.00           C  
ATOM    897  OD1 ASP A 684      47.814  62.849  29.725  1.00  0.00           O  
ATOM    898  OD2 ASP A 684      48.486  64.945  29.522  1.00  0.00           O  
ATOM    899  N   LEU A 685      43.198  64.971  29.251  1.00  0.00           N  
ATOM    900  CA  LEU A 685      41.896  65.578  29.483  1.00  0.00           C  
ATOM    901  C   LEU A 685      40.784  64.568  29.271  1.00  0.00           C  
ATOM    902  O   LEU A 685      40.929  63.637  28.486  1.00  0.00           O  
ATOM    903  CB  LEU A 685      41.702  66.745  28.521  1.00  0.00           C  
ATOM    904  CG  LEU A 685      42.865  67.738  28.534  1.00  0.00           C  
ATOM    905  CD1 LEU A 685      42.642  68.797  27.472  1.00  0.00           C  
ATOM    906  CD2 LEU A 685      42.994  68.372  29.916  1.00  0.00           C  
ATOM    907  N   PRO A 686      39.652  64.736  29.966  1.00  0.00           N  
ATOM    908  CA  PRO A 686      39.311  65.808  30.903  1.00  0.00           C  
ATOM    909  C   PRO A 686      39.831  65.576  32.321  1.00  0.00           C  
ATOM    910  O   PRO A 686      40.198  64.461  32.691  1.00  0.00           O  
ATOM    911  CB  PRO A 686      37.798  65.795  30.879  1.00  0.00           C  
ATOM    912  CG  PRO A 686      37.510  64.318  30.817  1.00  0.00           C  
ATOM    913  CD  PRO A 686      38.499  63.837  29.766  1.00  0.00           C  
ATOM    914  N   MET A 687      39.836  66.637  33.120  1.00  0.00           N  
ATOM    915  CA  MET A 687      40.273  66.549  34.511  1.00  0.00           C  
ATOM    916  C   MET A 687      39.310  67.285  35.435  1.00  0.00           C  
ATOM    917  O   MET A 687      38.837  68.368  35.113  1.00  0.00           O  
ATOM    918  CB  MET A 687      41.681  67.117  34.657  1.00  0.00           C  
ATOM    919  CG  MET A 687      42.749  66.207  34.092  1.00  0.00           C  
ATOM    920  SD  MET A 687      44.381  66.872  34.416  1.00  0.00           S  
ATOM    921  CE  MET A 687      44.509  67.937  33.101  1.00  0.00           C  
ATOM    922  N   ARG A 688      39.020  66.691  36.584  1.00  0.00           N  
ATOM    923  CA  ARG A 688      38.094  67.296  37.531  1.00  0.00           C  
ATOM    924  C   ARG A 688      38.586  67.221  38.977  1.00  0.00           C  
ATOM    925  O   ARG A 688      38.513  66.165  39.604  1.00  0.00           O  
ATOM    926  CB  ARG A 688      36.737  66.613  37.404  1.00  0.00           C  
ATOM    927  CG  ARG A 688      36.076  66.820  36.050  1.00  0.00           C  
ATOM    928  CD  ARG A 688      34.622  66.383  36.089  1.00  0.00           C  
ATOM    929  NE  ARG A 688      34.420  65.023  35.604  1.00  0.00           N  
ATOM    930  CZ  ARG A 688      34.304  64.701  34.319  1.00  0.00           C  
ATOM    931  NH1 ARG A 688      34.371  65.646  33.387  1.00  0.00           N  
ATOM    932  NH2 ARG A 688      34.113  63.436  33.963  1.00  0.00           N  
ATOM    933  N   PHE A 689      39.058  68.354  39.498  1.00  0.00           N  
ATOM    934  CA  PHE A 689      39.597  68.453  40.856  1.00  0.00           C  
ATOM    935  C   PHE A 689      38.747  69.304  41.801  1.00  0.00           C  
ATOM    936  O   PHE A 689      37.798  69.941  41.366  1.00  0.00           O  
ATOM    937  CB  PHE A 689      40.981  69.084  40.799  1.00  0.00           C  
ATOM    938  CG  PHE A 689      41.907  68.416  39.851  1.00  0.00           C  
ATOM    939  CD1 PHE A 689      42.750  69.169  39.049  1.00  0.00           C  
ATOM    940  CD2 PHE A 689      41.961  67.032  39.769  1.00  0.00           C  
ATOM    941  CE1 PHE A 689      43.640  68.549  38.171  1.00  0.00           C  
ATOM    942  CE2 PHE A 689      42.845  66.402  38.896  1.00  0.00           C  
ATOM    943  CZ  PHE A 689      43.688  67.165  38.095  1.00  0.00           C  
ATOM    944  N   TYR A 690      39.110  69.311  43.088  1.00  0.00           N  
ATOM    945  CA  TYR A 690      38.437  70.121  44.107  1.00  0.00           C  
ATOM    946  C   TYR A 690      39.133  70.027  45.447  1.00  0.00           C  
ATOM    947  O   TYR A 690      39.806  69.040  45.720  1.00  0.00           O  
ATOM    948  CB  TYR A 690      36.970  69.708  44.278  1.00  0.00           C  
ATOM    949  CG  TYR A 690      36.673  68.532  45.203  1.00  0.00           C  
ATOM    950  CD1 TYR A 690      36.641  68.684  46.589  1.00  0.00           C  
ATOM    951  CD2 TYR A 690      36.343  67.280  44.675  1.00  0.00           C  
ATOM    952  CE1 TYR A 690      36.279  67.613  47.418  1.00  0.00           C  
ATOM    953  CE2 TYR A 690      35.982  66.213  45.491  1.00  0.00           C  
ATOM    954  CZ  TYR A 690      35.951  66.380  46.853  1.00  0.00           C  
ATOM    955  OH  TYR A 690      35.601  65.302  47.636  1.00  0.00           O  
ATOM    956  N   GLN A 691      38.988  71.062  46.273  1.00  0.00           N  
ATOM    957  CA  GLN A 691      39.572  71.072  47.613  1.00  0.00           C  
ATOM    958  C   GLN A 691      38.645  71.791  48.582  1.00  0.00           C  
ATOM    959  O   GLN A 691      37.857  72.624  48.170  1.00  0.00           O  
ATOM    960  CB  GLN A 691      40.939  71.753  47.623  1.00  0.00           C  
ATOM    961  CG  GLN A 691      40.949  73.153  47.102  1.00  0.00           C  
ATOM    962  CD  GLN A 691      42.308  73.812  47.267  1.00  0.00           C  
ATOM    963  OE1 GLN A 691      43.337  73.164  47.120  1.00  0.00           O  
ATOM    964  NE2 GLN A 691      42.315  75.111  47.561  1.00  0.00           N  
ATOM    965  N   VAL A 692      38.724  71.447  49.864  1.00  0.00           N  
ATOM    966  CA  VAL A 692      37.913  72.086  50.900  1.00  0.00           C  
ATOM    967  C   VAL A 692      38.904  72.821  51.786  1.00  0.00           C  
ATOM    968  O   VAL A 692      39.554  72.226  52.623  1.00  0.00           O  
ATOM    969  CB  VAL A 692      37.164  71.058  51.723  1.00  0.00           C  
ATOM    970  CG1 VAL A 692      36.299  71.756  52.750  1.00  0.00           C  
ATOM    971  CG2 VAL A 692      36.313  70.207  50.808  1.00  0.00           C  
ATOM    972  N   VAL A 693      38.999  74.125  51.601  1.00  0.00           N  
ATOM    973  CA  VAL A 693      39.966  74.921  52.309  1.00  0.00           C  
ATOM    974  C   VAL A 693      39.375  76.118  53.020  1.00  0.00           C  
ATOM    975  O   VAL A 693      38.175  76.299  53.048  1.00  0.00           O  
ATOM    976  CB  VAL A 693      40.967  75.430  51.304  1.00  0.00           C  
ATOM    977  CG1 VAL A 693      41.414  74.292  50.419  1.00  0.00           C  
ATOM    978  CG2 VAL A 693      40.322  76.489  50.440  1.00  0.00           C  
ATOM    979  N   ASN A 695      40.236  76.945  53.594  1.00  0.00           N  
ATOM    980  CA  ASN A 695      39.787  78.149  54.267  1.00  0.00           C  
ATOM    981  C   ASN A 695      40.303  79.332  53.457  1.00  0.00           C  
ATOM    982  O   ASN A 695      41.368  79.246  52.859  1.00  0.00           O  
ATOM    983  CB  ASN A 695      40.276  78.185  55.730  1.00  0.00           C  
ATOM    984  CG  ASN A 695      41.794  78.048  55.877  1.00  0.00           C  
ATOM    985  OD1 ASN A 695      42.428  77.184  55.256  1.00  0.00           O  
ATOM    986  ND2 ASN A 695      42.379  78.889  56.735  1.00  0.00           N  
ATOM    987  N   THR A 696      39.532  80.417  53.419  1.00  0.00           N  
ATOM    988  CA  THR A 696      39.877  81.612  52.647  1.00  0.00           C  
ATOM    989  C   THR A 696      39.813  82.881  53.481  1.00  0.00           C  
ATOM    990  O   THR A 696      39.218  82.889  54.554  1.00  0.00           O  
ATOM    991  CB  THR A 696      38.913  81.783  51.491  1.00  0.00           C  
ATOM    992  OG1 THR A 696      38.834  80.555  50.761  1.00  0.00           O  
ATOM    993  CG2 THR A 696      39.380  82.891  50.576  1.00  0.00           C  
ATOM    994  N   PHE A 697      40.409  83.958  52.978  1.00  0.00           N  
ATOM    995  CA  PHE A 697      40.407  85.219  53.702  1.00  0.00           C  
ATOM    996  C   PHE A 697      40.003  86.451  52.896  1.00  0.00           C  
ATOM    997  O   PHE A 697      40.270  86.543  51.695  1.00  0.00           O  
ATOM    998  CB  PHE A 697      41.777  85.449  54.330  1.00  0.00           C  
ATOM    999  CG  PHE A 697      42.188  84.365  55.272  1.00  0.00           C  
ATOM   1000  CD1 PHE A 697      42.672  83.155  54.790  1.00  0.00           C  
ATOM   1001  CD2 PHE A 697      42.036  84.529  56.645  1.00  0.00           C  
ATOM   1002  CE1 PHE A 697      43.004  82.124  55.662  1.00  0.00           C  
ATOM   1003  CE2 PHE A 697      42.364  83.505  57.528  1.00  0.00           C  
ATOM   1004  CZ  PHE A 697      42.845  82.297  57.033  1.00  0.00           C  
ATOM   1005  N   ARG A 698      39.353  87.394  53.583  1.00  0.00           N  
ATOM   1006  CA  ARG A 698      38.894  88.658  53.000  1.00  0.00           C  
ATOM   1007  C   ARG A 698      38.943  89.760  54.055  1.00  0.00           C  
ATOM   1008  O   ARG A 698      38.280  89.654  55.083  1.00  0.00           O  
ATOM   1009  CB  ARG A 698      37.451  88.528  52.511  1.00  0.00           C  
ATOM   1010  CG  ARG A 698      37.213  87.486  51.427  1.00  0.00           C  
ATOM   1011  CD  ARG A 698      35.754  87.526  50.959  1.00  0.00           C  
ATOM   1012  NE  ARG A 698      35.426  86.479  49.987  1.00  0.00           N  
ATOM   1013  CZ  ARG A 698      34.222  86.315  49.436  1.00  0.00           C  
ATOM   1014  NH1 ARG A 698      33.217  87.132  49.755  1.00  0.00           N  
ATOM   1015  NH2 ARG A 698      34.019  85.333  48.563  1.00  0.00           N  
ATOM   1016  N   TYR A 699      39.713  90.816  53.806  1.00  0.00           N  
ATOM   1017  CA  TYR A 699      39.813  91.927  54.758  1.00  0.00           C  
ATOM   1018  C   TYR A 699      38.718  92.969  54.555  1.00  0.00           C  
ATOM   1019  O   TYR A 699      38.725  93.696  53.560  1.00  0.00           O  
ATOM   1020  CB  TYR A 699      41.162  92.628  54.635  1.00  0.00           C  
ATOM   1021  CG  TYR A 699      41.275  93.868  55.491  1.00  0.00           C  
ATOM   1022  CD1 TYR A 699      41.115  93.802  56.877  1.00  0.00           C  
ATOM   1023  CD2 TYR A 699      41.573  95.105  54.917  1.00  0.00           C  
ATOM   1024  CE1 TYR A 699      41.256  94.943  57.674  1.00  0.00           C  
ATOM   1025  CE2 TYR A 699      41.715  96.250  55.701  1.00  0.00           C  
ATOM   1026  CZ  TYR A 699      41.559  96.162  57.079  1.00  0.00           C  
ATOM   1027  OH  TYR A 699      41.732  97.287  57.855  1.00  0.00           O  
ATOM   1028  N   GLU A 700      37.794  93.059  55.509  1.00  0.00           N  
ATOM   1029  CA  GLU A 700      36.697  94.015  55.417  1.00  0.00           C  
ATOM   1030  C   GLU A 700      36.395  94.744  56.720  1.00  0.00           C  
ATOM   1031  O   GLU A 700      37.024  94.488  57.749  1.00  0.00           O  
ATOM   1032  CB  GLU A 700      35.435  93.317  54.910  1.00  0.00           C  
ATOM   1033  CG  GLU A 700      35.526  92.965  53.443  1.00  0.00           C  
ATOM   1034  CD  GLU A 700      34.269  92.316  52.910  1.00  0.00           C  
ATOM   1035  OE1 GLU A 700      33.219  92.400  53.585  1.00  0.00           O  
ATOM   1036  OE2 GLU A 700      34.333  91.730  51.803  1.00  0.00           O  
ATOM   1037  N   THR A 703      35.441  95.670  56.654  1.00  0.00           N  
ATOM   1038  CA  THR A 703      35.035  96.467  57.808  1.00  0.00           C  
ATOM   1039  C   THR A 703      33.532  96.765  57.760  1.00  0.00           C  
ATOM   1040  O   THR A 703      32.884  96.618  56.720  1.00  0.00           O  
ATOM   1041  CB  THR A 703      35.824  97.825  57.852  1.00  0.00           C  
ATOM   1042  OG1 THR A 703      37.237  97.573  57.813  1.00  0.00           O  
ATOM   1043  CG2 THR A 703      35.503  98.606  59.117  1.00  0.00           C  
ATOM   1044  N   LYS A 710      32.988  97.164  58.907  1.00  0.00           N  
ATOM   1045  CA  LYS A 710      31.576  97.535  59.042  1.00  0.00           C  
ATOM   1046  C   LYS A 710      30.516  96.486  58.658  1.00  0.00           C  
ATOM   1047  O   LYS A 710      29.353  96.839  58.439  1.00  0.00           O  
ATOM   1048  CB  LYS A 710      31.327  98.833  58.255  1.00  0.00           C  
ATOM   1049  CG  LYS A 710      32.292  99.981  58.627  1.00  0.00           C  
ATOM   1050  CD  LYS A 710      32.210 101.158  57.640  1.00  0.00           C  
ATOM   1051  CE  LYS A 710      33.297 102.210  57.909  1.00  0.00           C  
ATOM   1052  NZ  LYS A 710      33.368 103.283  56.864  1.00  0.00           N  
ATOM   1053  N   HIS A 711      30.901  95.210  58.610  1.00  0.00           N  
ATOM   1054  CA  HIS A 711      29.967  94.147  58.250  1.00  0.00           C  
ATOM   1055  C   HIS A 711      30.363  92.798  58.820  1.00  0.00           C  
ATOM   1056  O   HIS A 711      31.061  92.040  58.164  1.00  0.00           O  
ATOM   1057  CB  HIS A 711      29.879  94.027  56.721  1.00  0.00           C  
ATOM   1058  CG  HIS A 711      28.867  94.944  56.089  1.00  0.00           C  
ATOM   1059  ND1 HIS A 711      27.543  94.913  56.423  1.00  0.00           N  
ATOM   1060  CD2 HIS A 711      29.007  95.892  55.122  1.00  0.00           C  
ATOM   1061  CE1 HIS A 711      26.882  95.810  55.691  1.00  0.00           C  
ATOM   1062  NE2 HIS A 711      27.750  96.408  54.903  1.00  0.00           N  
ATOM   1063  N   THR A 712      29.916  92.486  60.028  1.00  0.00           N  
ATOM   1064  CA  THR A 712      30.274  91.201  60.624  1.00  0.00           C  
ATOM   1065  C   THR A 712      29.057  90.339  60.946  1.00  0.00           C  
ATOM   1066  O   THR A 712      28.508  90.421  62.041  1.00  0.00           O  
ATOM   1067  CB  THR A 712      31.091  91.372  61.938  1.00  0.00           C  
ATOM   1068  OG1 THR A 712      32.273  92.143  61.687  1.00  0.00           O  
ATOM   1069  CG2 THR A 712      31.493  90.009  62.488  1.00  0.00           C  
ATOM   1070  N   ARG A 713      28.634  89.508  60.001  1.00  0.00           N  
ATOM   1071  CA  ARG A 713      27.489  88.642  60.243  1.00  0.00           C  
ATOM   1072  C   ARG A 713      27.894  87.169  60.231  1.00  0.00           C  
ATOM   1073  O   ARG A 713      28.371  86.660  59.227  1.00  0.00           O  
ATOM   1074  CB  ARG A 713      26.384  88.936  59.219  1.00  0.00           C  
ATOM   1075  CG  ARG A 713      25.628  90.244  59.527  1.00  0.00           C  
ATOM   1076  CD  ARG A 713      24.646  90.688  58.434  1.00  0.00           C  
ATOM   1077  NE  ARG A 713      25.329  91.213  57.247  1.00  0.00           N  
ATOM   1078  CZ  ARG A 713      24.719  91.790  56.209  1.00  0.00           C  
ATOM   1079  NH1 ARG A 713      23.394  91.929  56.197  1.00  0.00           N  
ATOM   1080  NH2 ARG A 713      25.437  92.223  55.175  1.00  0.00           N  
ATOM   1081  N   PRO A 714      27.718  86.475  61.368  1.00  0.00           N  
ATOM   1082  CA  PRO A 714      28.034  85.062  61.596  1.00  0.00           C  
ATOM   1083  C   PRO A 714      27.667  84.090  60.489  1.00  0.00           C  
ATOM   1084  O   PRO A 714      26.531  84.052  60.037  1.00  0.00           O  
ATOM   1085  CB  PRO A 714      27.292  84.754  62.888  1.00  0.00           C  
ATOM   1086  CG  PRO A 714      27.459  86.014  63.639  1.00  0.00           C  
ATOM   1087  CD  PRO A 714      27.146  87.064  62.591  1.00  0.00           C  
ATOM   1088  N   LEU A 715      28.649  83.297  60.076  1.00  0.00           N  
ATOM   1089  CA  LEU A 715      28.487  82.292  59.034  1.00  0.00           C  
ATOM   1090  C   LEU A 715      28.064  82.815  57.670  1.00  0.00           C  
ATOM   1091  O   LEU A 715      28.053  82.057  56.696  1.00  0.00           O  
ATOM   1092  CB  LEU A 715      27.484  81.228  59.474  1.00  0.00           C  
ATOM   1093  CG  LEU A 715      27.842  80.324  60.643  1.00  0.00           C  
ATOM   1094  CD1 LEU A 715      26.718  79.331  60.854  1.00  0.00           C  
ATOM   1095  CD2 LEU A 715      29.136  79.597  60.353  1.00  0.00           C  
ATOM   1096  N   ILE A 716      27.724  84.096  57.586  1.00  0.00           N  
ATOM   1097  CA  ILE A 716      27.279  84.667  56.323  1.00  0.00           C  
ATOM   1098  C   ILE A 716      28.278  85.629  55.703  1.00  0.00           C  
ATOM   1099  O   ILE A 716      28.341  85.766  54.484  1.00  0.00           O  
ATOM   1100  CB  ILE A 716      25.944  85.370  56.510  1.00  0.00           C  
ATOM   1101  CG1 ILE A 716      24.906  84.352  56.966  1.00  0.00           C  
ATOM   1102  CG2 ILE A 716      25.513  86.021  55.218  1.00  0.00           C  
ATOM   1103  CD1 ILE A 716      23.556  84.943  57.243  1.00  0.00           C  
ATOM   1104  N   ARG A 718      29.050  86.300  56.547  1.00  0.00           N  
ATOM   1105  CA  ARG A 718      30.068  87.237  56.093  1.00  0.00           C  
ATOM   1106  C   ARG A 718      31.104  87.427  57.191  1.00  0.00           C  
ATOM   1107  O   ARG A 718      30.833  88.077  58.199  1.00  0.00           O  
ATOM   1108  CB  ARG A 718      29.447  88.585  55.731  1.00  0.00           C  
ATOM   1109  CG  ARG A 718      30.482  89.687  55.565  1.00  0.00           C  
ATOM   1110  CD  ARG A 718      29.904  90.964  54.979  1.00  0.00           C  
ATOM   1111  NE  ARG A 718      29.673  90.856  53.540  1.00  0.00           N  
ATOM   1112  CZ  ARG A 718      29.498  91.898  52.729  1.00  0.00           C  
ATOM   1113  NH1 ARG A 718      29.528  93.138  53.213  1.00  0.00           N  
ATOM   1114  NH2 ARG A 718      29.298  91.699  51.431  1.00  0.00           N  
ATOM   1115  N   VAL A 723      32.290  86.860  56.982  1.00  0.00           N  
ATOM   1116  CA  VAL A 723      33.382  86.933  57.953  1.00  0.00           C  
ATOM   1117  C   VAL A 723      34.730  87.253  57.314  1.00  0.00           C  
ATOM   1118  O   VAL A 723      34.806  87.606  56.136  1.00  0.00           O  
ATOM   1119  CB  VAL A 723      33.524  85.601  58.705  1.00  0.00           C  
ATOM   1120  CG1 VAL A 723      32.429  85.470  59.762  1.00  0.00           C  
ATOM   1121  CG2 VAL A 723      33.430  84.449  57.714  1.00  0.00           C  
ATOM   1122  N   ARG A 724      35.793  87.132  58.106  1.00  0.00           N  
ATOM   1123  CA  ARG A 724      37.142  87.390  57.618  1.00  0.00           C  
ATOM   1124  C   ARG A 724      37.780  86.055  57.240  1.00  0.00           C  
ATOM   1125  O   ARG A 724      38.515  85.970  56.257  1.00  0.00           O  
ATOM   1126  CB  ARG A 724      37.976  88.086  58.690  1.00  0.00           C  
ATOM   1127  CG  ARG A 724      37.310  89.303  59.300  1.00  0.00           C  
ATOM   1128  CD  ARG A 724      37.011  90.383  58.270  1.00  0.00           C  
ATOM   1129  NE  ARG A 724      36.391  91.551  58.899  1.00  0.00           N  
ATOM   1130  CZ  ARG A 724      36.983  92.325  59.813  1.00  0.00           C  
ATOM   1131  NH1 ARG A 724      38.225  92.071  60.216  1.00  0.00           N  
ATOM   1132  NH2 ARG A 724      36.323  93.352  60.339  1.00  0.00           N  
ATOM   1133  N   GLU A 725      37.505  85.020  58.035  1.00  0.00           N  
ATOM   1134  CA  GLU A 725      38.011  83.680  57.757  1.00  0.00           C  
ATOM   1135  C   GLU A 725      36.839  82.738  57.500  1.00  0.00           C  
ATOM   1136  O   GLU A 725      36.056  82.435  58.402  1.00  0.00           O  
ATOM   1137  CB  GLU A 725      38.857  83.120  58.913  1.00  0.00           C  
ATOM   1138  CG  GLU A 725      39.206  81.621  58.701  1.00  0.00           C  
ATOM   1139  CD  GLU A 725      40.105  80.996  59.775  1.00  0.00           C  
ATOM   1140  OE1 GLU A 725      39.884  81.247  60.983  1.00  0.00           O  
ATOM   1141  OE2 GLU A 725      41.021  80.224  59.400  1.00  0.00           O  
ATOM   1142  N   ILE A 726      36.731  82.288  56.254  1.00  0.00           N  
ATOM   1143  CA  ILE A 726      35.682  81.369  55.833  1.00  0.00           C  
ATOM   1144  C   ILE A 726      36.261  79.971  56.029  1.00  0.00           C  
ATOM   1145  O   ILE A 726      36.985  79.464  55.182  1.00  0.00           O  
ATOM   1146  CB  ILE A 726      35.329  81.604  54.340  1.00  0.00           C  
ATOM   1147  CG1 ILE A 726      35.097  83.100  54.107  1.00  0.00           C  
ATOM   1148  CG2 ILE A 726      34.091  80.808  53.951  1.00  0.00           C  
ATOM   1149  CD1 ILE A 726      34.822  83.477  52.672  1.00  0.00           C  
ATOM   1150  N   THR A 728      35.943  79.348  57.153  1.00  0.00           N  
ATOM   1151  CA  THR A 728      36.482  78.032  57.451  1.00  0.00           C  
ATOM   1152  C   THR A 728      36.158  76.892  56.480  1.00  0.00           C  
ATOM   1153  O   THR A 728      37.008  76.053  56.223  1.00  0.00           O  
ATOM   1154  CB  THR A 728      36.071  77.592  58.861  1.00  0.00           C  
ATOM   1155  OG1 THR A 728      34.676  77.260  58.869  1.00  0.00           O  
ATOM   1156  CG2 THR A 728      36.332  78.721  59.859  1.00  0.00           C  
ATOM   1157  N   THR A 729      34.954  76.842  55.933  1.00  0.00           N  
ATOM   1158  CA  THR A 729      34.617  75.746  55.029  1.00  0.00           C  
ATOM   1159  C   THR A 729      34.246  76.196  53.628  1.00  0.00           C  
ATOM   1160  O   THR A 729      33.105  76.536  53.373  1.00  0.00           O  
ATOM   1161  CB  THR A 729      33.451  74.932  55.595  1.00  0.00           C  
ATOM   1162  OG1 THR A 729      33.881  74.270  56.791  1.00  0.00           O  
ATOM   1163  CG2 THR A 729      32.940  73.915  54.564  1.00  0.00           C  
ATOM   1164  N   PHE A 730      35.188  76.145  52.704  1.00  0.00           N  
ATOM   1165  CA  PHE A 730      34.910  76.607  51.363  1.00  0.00           C  
ATOM   1166  C   PHE A 730      35.352  75.629  50.283  1.00  0.00           C  
ATOM   1167  O   PHE A 730      36.533  75.509  50.001  1.00  0.00           O  
ATOM   1168  CB  PHE A 730      35.596  77.953  51.185  1.00  0.00           C  
ATOM   1169  CG  PHE A 730      35.473  78.514  49.813  1.00  0.00           C  
ATOM   1170  CD1 PHE A 730      34.241  78.913  49.322  1.00  0.00           C  
ATOM   1171  CD2 PHE A 730      36.596  78.628  48.996  1.00  0.00           C  
ATOM   1172  CE1 PHE A 730      34.123  79.418  48.034  1.00  0.00           C  
ATOM   1173  CE2 PHE A 730      36.494  79.130  47.704  1.00  0.00           C  
ATOM   1174  CZ  PHE A 730      35.254  79.526  47.222  1.00  0.00           C  
ATOM   1175  N   LYS A 731      34.398  74.949  49.661  1.00  0.00           N  
ATOM   1176  CA  LYS A 731      34.693  73.961  48.628  1.00  0.00           C  
ATOM   1177  C   LYS A 731      34.763  74.566  47.252  1.00  0.00           C  
ATOM   1178  O   LYS A 731      33.837  75.222  46.831  1.00  0.00           O  
ATOM   1179  CB  LYS A 731      33.626  72.869  48.630  1.00  0.00           C  
ATOM   1180  CG  LYS A 731      33.879  71.741  47.651  1.00  0.00           C  
ATOM   1181  CD  LYS A 731      32.774  71.623  46.619  1.00  0.00           C  
ATOM   1182  CE  LYS A 731      32.823  72.772  45.623  1.00  0.00           C  
ATOM   1183  NZ  LYS A 731      31.789  72.639  44.555  1.00  0.00           N  
ATOM   1184  N   GLU A 732      35.852  74.332  46.535  1.00  0.00           N  
ATOM   1185  CA  GLU A 732      35.977  74.891  45.199  1.00  0.00           C  
ATOM   1186  C   GLU A 732      36.448  73.858  44.205  1.00  0.00           C  
ATOM   1187  O   GLU A 732      37.451  73.191  44.427  1.00  0.00           O  
ATOM   1188  CB  GLU A 732      36.948  76.059  45.201  1.00  0.00           C  
ATOM   1189  CG  GLU A 732      38.366  75.664  45.477  1.00  0.00           C  
ATOM   1190  CD  GLU A 732      39.298  76.858  45.522  1.00  0.00           C  
ATOM   1191  OE1 GLU A 732      39.420  77.575  44.489  1.00  0.00           O  
ATOM   1192  OE2 GLU A 732      39.914  77.083  46.598  1.00  0.00           O  
ATOM   1193  N   ALA A 733      35.738  73.746  43.090  1.00  0.00           N  
ATOM   1194  CA  ALA A 733      36.084  72.767  42.075  1.00  0.00           C  
ATOM   1195  C   ALA A 733      36.519  73.380  40.742  1.00  0.00           C  
ATOM   1196  O   ALA A 733      35.928  74.343  40.280  1.00  0.00           O  
ATOM   1197  CB  ALA A 733      34.909  71.851  41.862  1.00  0.00           C  
ATOM   1198  N   HIS A 734      37.554  72.818  40.124  1.00  0.00           N  
ATOM   1199  CA  HIS A 734      38.042  73.307  38.835  1.00  0.00           C  
ATOM   1200  C   HIS A 734      38.046  72.167  37.831  1.00  0.00           C  
ATOM   1201  O   HIS A 734      38.318  71.028  38.203  1.00  0.00           O  
ATOM   1202  CB  HIS A 734      39.452  73.838  38.989  1.00  0.00           C  
ATOM   1203  CG  HIS A 734      39.561  74.945  39.978  1.00  0.00           C  
ATOM   1204  ND1 HIS A 734      39.690  76.263  39.607  1.00  0.00           N  
ATOM   1205  CD2 HIS A 734      39.546  74.935  41.331  1.00  0.00           C  
ATOM   1206  CE1 HIS A 734      39.755  77.018  40.688  1.00  0.00           C  
ATOM   1207  NE2 HIS A 734      39.670  76.236  41.749  1.00  0.00           N  
ATOM   1208  N   THR A 735      37.756  72.462  36.566  1.00  0.00           N  
ATOM   1209  CA  THR A 735      37.724  71.418  35.541  1.00  0.00           C  
ATOM   1210  C   THR A 735      38.405  71.844  34.253  1.00  0.00           C  
ATOM   1211  O   THR A 735      38.270  72.984  33.831  1.00  0.00           O  
ATOM   1212  CB  THR A 735      36.292  71.021  35.187  1.00  0.00           C  
ATOM   1213  OG1 THR A 735      35.636  72.134  34.574  1.00  0.00           O  
ATOM   1214  CG2 THR A 735      35.522  70.609  36.435  1.00  0.00           C  
ATOM   1215  N   ILE A 736      39.121  70.920  33.621  1.00  0.00           N  
ATOM   1216  CA  ILE A 736      39.828  71.220  32.384  1.00  0.00           C  
ATOM   1217  C   ILE A 736      39.268  70.401  31.226  1.00  0.00           C  
ATOM   1218  O   ILE A 736      39.054  69.197  31.366  1.00  0.00           O  
ATOM   1219  CB  ILE A 736      41.328  70.926  32.548  1.00  0.00           C  
ATOM   1220  CG1 ILE A 736      41.858  71.667  33.785  1.00  0.00           C  
ATOM   1221  CG2 ILE A 736      42.086  71.349  31.286  1.00  0.00           C  
ATOM   1222  CD1 ILE A 736      43.330  71.426  34.091  1.00  0.00           C  
ATOM   1223  N   HIS A 737      39.045  71.040  30.077  1.00  0.00           N  
ATOM   1224  CA  HIS A 737      38.474  70.332  28.927  1.00  0.00           C  
ATOM   1225  C   HIS A 737      39.149  70.505  27.570  1.00  0.00           C  
ATOM   1226  O   HIS A 737      39.944  71.424  27.361  1.00  0.00           O  
ATOM   1227  CB  HIS A 737      37.016  70.709  28.798  1.00  0.00           C  
ATOM   1228  CG  HIS A 737      36.204  70.345  29.994  1.00  0.00           C  
ATOM   1229  ND1 HIS A 737      35.643  69.097  30.155  1.00  0.00           N  
ATOM   1230  CD2 HIS A 737      35.861  71.059  31.091  1.00  0.00           C  
ATOM   1231  CE1 HIS A 737      34.982  69.060  31.299  1.00  0.00           C  
ATOM   1232  NE2 HIS A 737      35.098  70.239  31.886  1.00  0.00           N  
ATOM   1233  N   ALA A 738      38.796  69.615  26.644  1.00  0.00           N  
ATOM   1234  CA  ALA A 738      39.366  69.613  25.296  1.00  0.00           C  
ATOM   1235  C   ALA A 738      38.632  70.510  24.319  1.00  0.00           C  
ATOM   1236  O   ALA A 738      39.243  71.285  23.597  1.00  0.00           O  
ATOM   1237  CB  ALA A 738      39.388  68.205  24.760  1.00  0.00           C  
ATOM   1238  N   THR A 739      37.314  70.391  24.298  1.00  0.00           N  
ATOM   1239  CA  THR A 739      36.470  71.176  23.413  1.00  0.00           C  
ATOM   1240  C   THR A 739      35.677  72.249  24.165  1.00  0.00           C  
ATOM   1241  O   THR A 739      35.326  72.073  25.333  1.00  0.00           O  
ATOM   1242  CB  THR A 739      35.468  70.260  22.698  1.00  0.00           C  
ATOM   1243  OG1 THR A 739      34.350  71.029  22.234  1.00  0.00           O  
ATOM   1244  CG2 THR A 739      34.969  69.183  23.651  1.00  0.00           C  
ATOM   1245  N   ALA A 741      35.379  73.351  23.481  1.00  0.00           N  
ATOM   1246  CA  ALA A 741      34.608  74.445  24.067  1.00  0.00           C  
ATOM   1247  C   ALA A 741      33.185  73.995  24.356  1.00  0.00           C  
ATOM   1248  O   ALA A 741      32.490  74.603  25.171  1.00  0.00           O  
ATOM   1249  CB  ALA A 741      34.590  75.642  23.123  1.00  0.00           C  
ATOM   1250  N   SER A 742      32.747  72.936  23.686  1.00  0.00           N  
ATOM   1251  CA  SER A 742      31.401  72.434  23.899  1.00  0.00           C  
ATOM   1252  C   SER A 742      31.322  71.725  25.247  1.00  0.00           C  
ATOM   1253  O   SER A 742      30.508  72.092  26.100  1.00  0.00           O  
ATOM   1254  CB  SER A 742      31.002  71.468  22.774  1.00  0.00           C  
ATOM   1255  OG  SER A 742      31.661  70.220  22.886  1.00  0.00           O  
ATOM   1256  N   GLU A 743      32.177  70.718  25.431  1.00  0.00           N  
ATOM   1257  CA  GLU A 743      32.209  69.933  26.661  1.00  0.00           C  
ATOM   1258  C   GLU A 743      32.353  70.800  27.905  1.00  0.00           C  
ATOM   1259  O   GLU A 743      31.965  70.410  29.007  1.00  0.00           O  
ATOM   1260  CB  GLU A 743      33.314  68.871  26.586  1.00  0.00           C  
ATOM   1261  CG  GLU A 743      32.877  67.660  25.769  1.00  0.00           C  
ATOM   1262  CD  GLU A 743      33.869  66.488  25.757  1.00  0.00           C  
ATOM   1263  OE1 GLU A 743      34.782  66.452  26.615  1.00  0.00           O  
ATOM   1264  OE2 GLU A 743      33.713  65.586  24.889  1.00  0.00           O  
ATOM   1265  N   ALA A 786      32.908  71.986  27.727  1.00  0.00           N  
ATOM   1266  CA  ALA A 786      33.032  72.889  28.839  1.00  0.00           C  
ATOM   1267  C   ALA A 786      31.605  73.137  29.278  1.00  0.00           C  
ATOM   1268  O   ALA A 786      31.239  72.870  30.414  1.00  0.00           O  
ATOM   1269  CB  ALA A 786      33.673  74.188  28.393  1.00  0.00           C  
ATOM   1270  N   GLU A 787      30.788  73.619  28.349  1.00  0.00           N  
ATOM   1271  CA  GLU A 787      29.396  73.912  28.651  1.00  0.00           C  
ATOM   1272  C   GLU A 787      28.604  72.725  29.155  1.00  0.00           C  
ATOM   1273  O   GLU A 787      27.653  72.894  29.910  1.00  0.00           O  
ATOM   1274  CB  GLU A 787      28.694  74.510  27.439  1.00  0.00           C  
ATOM   1275  CG  GLU A 787      29.142  75.928  27.139  1.00  0.00           C  
ATOM   1276  CD  GLU A 787      28.266  76.612  26.100  1.00  0.00           C  
ATOM   1277  OE1 GLU A 787      27.047  76.787  26.369  1.00  0.00           O  
ATOM   1278  OE2 GLU A 787      28.800  76.971  25.019  1.00  0.00           O  
ATOM   1279  N   GLU A 788      28.985  71.523  28.747  1.00  0.00           N  
ATOM   1280  CA  GLU A 788      28.266  70.347  29.210  1.00  0.00           C  
ATOM   1281  C   GLU A 788      28.556  70.211  30.696  1.00  0.00           C  
ATOM   1282  O   GLU A 788      27.690  69.813  31.472  1.00  0.00           O  
ATOM   1283  CB  GLU A 788      28.732  69.078  28.477  1.00  0.00           C  
ATOM   1284  CG  GLU A 788      27.876  67.817  28.774  1.00  0.00           C  
ATOM   1285  CD  GLU A 788      28.647  66.481  28.635  1.00  0.00           C  
ATOM   1286  OE1 GLU A 788      28.005  65.409  28.806  1.00  0.00           O  
ATOM   1287  OE2 GLU A 788      29.880  66.501  28.368  1.00  0.00           O  
ATOM   1288  N   GLN A 789      29.782  70.553  31.086  1.00  0.00           N  
ATOM   1289  CA  GLN A 789      30.204  70.470  32.482  1.00  0.00           C  
ATOM   1290  C   GLN A 789      29.353  71.427  33.289  1.00  0.00           C  
ATOM   1291  O   GLN A 789      28.793  71.058  34.324  1.00  0.00           O  
ATOM   1292  CB  GLN A 789      31.685  70.845  32.615  1.00  0.00           C  
ATOM   1293  CG  GLN A 789      32.306  70.567  33.977  1.00  0.00           C  
ATOM   1294  CD  GLN A 789      32.118  69.131  34.430  1.00  0.00           C  
ATOM   1295  OE1 GLN A 789      32.280  68.195  33.654  1.00  0.00           O  
ATOM   1296  NE2 GLN A 789      31.785  68.952  35.698  1.00  0.00           N  
ATOM   1297  N   VAL A 790      29.243  72.658  32.808  1.00  0.00           N  
ATOM   1298  CA  VAL A 790      28.441  73.637  33.502  1.00  0.00           C  
ATOM   1299  C   VAL A 790      27.078  73.061  33.823  1.00  0.00           C  
ATOM   1300  O   VAL A 790      26.526  73.343  34.867  1.00  0.00           O  
ATOM   1301  CB  VAL A 790      28.264  74.897  32.674  1.00  0.00           C  
ATOM   1302  CG1 VAL A 790      27.191  75.757  33.279  1.00  0.00           C  
ATOM   1303  CG2 VAL A 790      29.573  75.667  32.636  1.00  0.00           C  
ATOM   1304  N   GLU A 791      26.537  72.239  32.934  1.00  0.00           N  
ATOM   1305  CA  GLU A 791      25.228  71.645  33.172  1.00  0.00           C  
ATOM   1306  C   GLU A 791      25.301  70.604  34.255  1.00  0.00           C  
ATOM   1307  O   GLU A 791      24.480  70.595  35.171  1.00  0.00           O  
ATOM   1308  CB  GLU A 791      24.676  70.992  31.912  1.00  0.00           C  
ATOM   1309  CG  GLU A 791      24.375  71.951  30.774  1.00  0.00           C  
ATOM   1310  CD  GLU A 791      23.522  71.306  29.684  1.00  0.00           C  
ATOM   1311  OE1 GLU A 791      23.865  70.184  29.229  1.00  0.00           O  
ATOM   1312  OE2 GLU A 791      22.508  71.927  29.283  1.00  0.00           O  
ATOM   1313  N   ARG A 792      26.273  69.709  34.142  1.00  0.00           N  
ATOM   1314  CA  ARG A 792      26.434  68.670  35.145  1.00  0.00           C  
ATOM   1315  C   ARG A 792      26.599  69.344  36.495  1.00  0.00           C  
ATOM   1316  O   ARG A 792      25.920  69.005  37.468  1.00  0.00           O  
ATOM   1317  CB  ARG A 792      27.672  67.825  34.862  1.00  0.00           C  
ATOM   1318  CG  ARG A 792      27.605  66.951  33.628  1.00  0.00           C  
ATOM   1319  CD  ARG A 792      28.926  66.213  33.454  1.00  0.00           C  
ATOM   1320  NE  ARG A 792      28.963  65.390  32.247  1.00  0.00           N  
ATOM   1321  CZ  ARG A 792      30.044  64.734  31.820  1.00  0.00           C  
ATOM   1322  NH1 ARG A 792      31.184  64.806  32.503  1.00  0.00           N  
ATOM   1323  NH2 ARG A 792      29.986  64.004  30.708  1.00  0.00           N  
ATOM   1324  N   ALA A 793      27.508  70.312  36.538  1.00  0.00           N  
ATOM   1325  CA  ALA A 793      27.785  71.033  37.765  1.00  0.00           C  
ATOM   1326  C   ALA A 793      26.486  71.395  38.429  1.00  0.00           C  
ATOM   1327  O   ALA A 793      26.280  71.097  39.596  1.00  0.00           O  
ATOM   1328  CB  ALA A 793      28.580  72.289  37.471  1.00  0.00           C  
ATOM   1329  N   VAL A 794      25.601  72.024  37.665  1.00  0.00           N  
ATOM   1330  CA  VAL A 794      24.317  72.459  38.190  1.00  0.00           C  
ATOM   1331  C   VAL A 794      23.472  71.329  38.735  1.00  0.00           C  
ATOM   1332  O   VAL A 794      22.923  71.440  39.831  1.00  0.00           O  
ATOM   1333  CB  VAL A 794      23.497  73.226  37.130  1.00  0.00           C  
ATOM   1334  CG1 VAL A 794      22.069  73.406  37.609  1.00  0.00           C  
ATOM   1335  CG2 VAL A 794      24.108  74.592  36.901  1.00  0.00           C  
ATOM   1336  N   GLU A 795      23.366  70.240  37.984  1.00  0.00           N  
ATOM   1337  CA  GLU A 795      22.551  69.127  38.436  1.00  0.00           C  
ATOM   1338  C   GLU A 795      23.110  68.566  39.749  1.00  0.00           C  
ATOM   1339  O   GLU A 795      22.402  67.926  40.521  1.00  0.00           O  
ATOM   1340  CB  GLU A 795      22.491  68.064  37.337  1.00  0.00           C  
ATOM   1341  CG  GLU A 795      21.145  67.299  37.226  1.00  0.00           C  
ATOM   1342  CD  GLU A 795      19.930  68.200  36.936  1.00  0.00           C  
ATOM   1343  OE1 GLU A 795      20.108  69.270  36.311  1.00  0.00           O  
ATOM   1344  OE2 GLU A 795      18.792  67.825  37.315  1.00  0.00           O  
ATOM   1345  N   ILE A 796      24.381  68.841  40.007  1.00  0.00           N  
ATOM   1346  CA  ILE A 796      25.048  68.403  41.229  1.00  0.00           C  
ATOM   1347  C   ILE A 796      24.619  69.219  42.459  1.00  0.00           C  
ATOM   1348  O   ILE A 796      24.301  68.651  43.510  1.00  0.00           O  
ATOM   1349  CB  ILE A 796      26.584  68.506  41.070  1.00  0.00           C  
ATOM   1350  CG1 ILE A 796      27.130  67.191  40.516  1.00  0.00           C  
ATOM   1351  CG2 ILE A 796      27.241  68.885  42.398  1.00  0.00           C  
ATOM   1352  CD1 ILE A 796      28.624  67.197  40.314  1.00  0.00           C  
ATOM   1353  N   TYR A 797      24.636  70.546  42.332  1.00  0.00           N  
ATOM   1354  CA  TYR A 797      24.235  71.421  43.431  1.00  0.00           C  
ATOM   1355  C   TYR A 797      22.749  71.246  43.734  1.00  0.00           C  
ATOM   1356  O   TYR A 797      22.290  71.482  44.855  1.00  0.00           O  
ATOM   1357  CB  TYR A 797      24.530  72.874  43.089  1.00  0.00           C  
ATOM   1358  CG  TYR A 797      25.983  73.276  43.242  1.00  0.00           C  
ATOM   1359  CD1 TYR A 797      26.430  74.491  42.747  1.00  0.00           C  
ATOM   1360  CD2 TYR A 797      26.909  72.452  43.880  1.00  0.00           C  
ATOM   1361  CE1 TYR A 797      27.751  74.877  42.874  1.00  0.00           C  
ATOM   1362  CE2 TYR A 797      28.239  72.835  44.014  1.00  0.00           C  
ATOM   1363  CZ  TYR A 797      28.654  74.052  43.505  1.00  0.00           C  
ATOM   1364  OH  TYR A 797      29.970  74.472  43.602  1.00  0.00           O  
ATOM   1365  N   LYS A 798      21.992  70.838  42.728  1.00  0.00           N  
ATOM   1366  CA  LYS A 798      20.590  70.594  42.946  1.00  0.00           C  
ATOM   1367  C   LYS A 798      20.507  69.434  43.928  1.00  0.00           C  
ATOM   1368  O   LYS A 798      19.932  69.573  45.005  1.00  0.00           O  
ATOM   1369  CB  LYS A 798      19.888  70.205  41.645  1.00  0.00           C  
ATOM   1370  CG  LYS A 798      19.572  71.357  40.690  1.00  0.00           C  
ATOM   1371  CD  LYS A 798      18.609  70.873  39.619  1.00  0.00           C  
ATOM   1372  CE  LYS A 798      18.476  71.846  38.470  1.00  0.00           C  
ATOM   1373  NZ  LYS A 798      17.670  71.226  37.370  1.00  0.00           N  
ATOM   1374  N   GLU A 799      21.100  68.294  43.569  1.00  0.00           N  
ATOM   1375  CA  GLU A 799      21.047  67.117  44.439  1.00  0.00           C  
ATOM   1376  C   GLU A 799      21.525  67.426  45.854  1.00  0.00           C  
ATOM   1377  O   GLU A 799      20.908  67.017  46.831  1.00  0.00           O  
ATOM   1378  CB  GLU A 799      21.866  65.957  43.855  1.00  0.00           C  
ATOM   1379  CG  GLU A 799      21.799  64.673  44.711  1.00  0.00           C  
ATOM   1380  CD  GLU A 799      22.580  63.476  44.133  1.00  0.00           C  
ATOM   1381  OE1 GLU A 799      22.562  62.395  44.766  1.00  0.00           O  
ATOM   1382  OE2 GLU A 799      23.209  63.599  43.060  1.00  0.00           O  
ATOM   1383  N   PHE A 800      22.626  68.153  45.962  1.00  0.00           N  
ATOM   1384  CA  PHE A 800      23.153  68.494  47.272  1.00  0.00           C  
ATOM   1385  C   PHE A 800      22.058  69.210  48.036  1.00  0.00           C  
ATOM   1386  O   PHE A 800      21.577  68.729  49.060  1.00  0.00           O  
ATOM   1387  CB  PHE A 800      24.391  69.393  47.115  1.00  0.00           C  
ATOM   1388  CG  PHE A 800      25.002  69.863  48.420  1.00  0.00           C  
ATOM   1389  CD1 PHE A 800      25.153  69.004  49.495  1.00  0.00           C  
ATOM   1390  CD2 PHE A 800      25.461  71.164  48.547  1.00  0.00           C  
ATOM   1391  CE1 PHE A 800      25.757  69.443  50.681  1.00  0.00           C  
ATOM   1392  CE2 PHE A 800      26.061  71.604  49.714  1.00  0.00           C  
ATOM   1393  CZ  PHE A 800      26.208  70.747  50.785  1.00  0.00           C  
ATOM   1394  N   PHE A 801      21.641  70.351  47.506  1.00  0.00           N  
ATOM   1395  CA  PHE A 801      20.620  71.161  48.140  1.00  0.00           C  
ATOM   1396  C   PHE A 801      19.335  70.422  48.477  1.00  0.00           C  
ATOM   1397  O   PHE A 801      18.792  70.583  49.566  1.00  0.00           O  
ATOM   1398  CB  PHE A 801      20.385  72.380  47.269  1.00  0.00           C  
ATOM   1399  CG  PHE A 801      21.560  73.320  47.256  1.00  0.00           C  
ATOM   1400  CD1 PHE A 801      21.814  74.141  46.174  1.00  0.00           C  
ATOM   1401  CD2 PHE A 801      22.408  73.398  48.353  1.00  0.00           C  
ATOM   1402  CE1 PHE A 801      22.889  75.032  46.193  1.00  0.00           C  
ATOM   1403  CE2 PHE A 801      23.479  74.285  48.375  1.00  0.00           C  
ATOM   1404  CZ  PHE A 801      23.720  75.097  47.298  1.00  0.00           C  
ATOM   1405  N   ASN A 802      18.867  69.583  47.565  1.00  0.00           N  
ATOM   1406  CA  ASN A 802      17.656  68.811  47.813  1.00  0.00           C  
ATOM   1407  C   ASN A 802      17.820  67.948  49.062  1.00  0.00           C  
ATOM   1408  O   ASN A 802      16.857  67.705  49.789  1.00  0.00           O  
ATOM   1409  CB  ASN A 802      17.345  67.941  46.600  1.00  0.00           C  
ATOM   1410  CG  ASN A 802      16.908  68.763  45.395  1.00  0.00           C  
ATOM   1411  OD1 ASN A 802      16.839  68.259  44.273  1.00  0.00           O  
ATOM   1412  ND2 ASN A 802      16.601  70.036  45.626  1.00  0.00           N  
ATOM   1413  N   SER A 803      19.048  67.505  49.321  1.00  0.00           N  
ATOM   1414  CA  SER A 803      19.332  66.672  50.483  1.00  0.00           C  
ATOM   1415  C   SER A 803      19.282  67.464  51.753  1.00  0.00           C  
ATOM   1416  O   SER A 803      18.997  66.924  52.810  1.00  0.00           O  
ATOM   1417  CB  SER A 803      20.695  66.019  50.366  1.00  0.00           C  
ATOM   1418  OG  SER A 803      20.675  65.030  49.358  1.00  0.00           O  
ATOM   1419  N   LEU A 807      19.576  68.749  51.665  1.00  0.00           N  
ATOM   1420  CA  LEU A 807      19.515  69.568  52.862  1.00  0.00           C  
ATOM   1421  C   LEU A 807      18.103  70.123  52.941  1.00  0.00           C  
ATOM   1422  O   LEU A 807      17.724  70.767  53.914  1.00  0.00           O  
ATOM   1423  CB  LEU A 807      20.546  70.697  52.798  1.00  0.00           C  
ATOM   1424  CG  LEU A 807      22.002  70.233  52.718  1.00  0.00           C  
ATOM   1425  CD1 LEU A 807      22.903  71.430  52.551  1.00  0.00           C  
ATOM   1426  CD2 LEU A 807      22.368  69.477  53.969  1.00  0.00           C  
ATOM   1427  N   GLY A 808      17.324  69.840  51.903  1.00  0.00           N  
ATOM   1428  CA  GLY A 808      15.953  70.309  51.856  1.00  0.00           C  
ATOM   1429  C   GLY A 808      15.888  71.818  51.756  1.00  0.00           C  
ATOM   1430  O   GLY A 808      15.105  72.452  52.441  1.00  0.00           O  
ATOM   1431  N   ILE A1153      16.713  72.391  50.895  1.00  0.00           N  
ATOM   1432  CA  ILE A1153      16.753  73.830  50.723  1.00  0.00           C  
ATOM   1433  C   ILE A1153      16.277  74.251  49.337  1.00  0.00           C  
ATOM   1434  O   ILE A1153      16.730  73.727  48.318  1.00  0.00           O  
ATOM   1435  CB  ILE A1153      18.170  74.354  50.893  1.00  0.00           C  
ATOM   1436  CG1 ILE A1153      18.713  73.962  52.253  1.00  0.00           C  
ATOM   1437  CG2 ILE A1153      18.183  75.862  50.759  1.00  0.00           C  
ATOM   1438  CD1 ILE A1153      20.181  74.318  52.402  1.00  0.00           C  
ATOM   1439  N   PRO A1154      15.365  75.221  49.280  1.00  0.00           N  
ATOM   1440  CA  PRO A1154      14.833  75.714  48.010  1.00  0.00           C  
ATOM   1441  C   PRO A1154      15.804  76.701  47.366  1.00  0.00           C  
ATOM   1442  O   PRO A1154      16.607  77.328  48.055  1.00  0.00           O  
ATOM   1443  CB  PRO A1154      13.546  76.379  48.437  1.00  0.00           C  
ATOM   1444  CG  PRO A1154      13.956  76.996  49.753  1.00  0.00           C  
ATOM   1445  CD  PRO A1154      14.693  75.865  50.419  1.00  0.00           C  
ATOM   1446  N   TYR A1155      15.712  76.860  46.051  1.00  0.00           N  
ATOM   1447  CA  TYR A1155      16.599  77.769  45.335  1.00  0.00           C  
ATOM   1448  C   TYR A1155      16.000  78.322  44.052  1.00  0.00           C  
ATOM   1449  O   TYR A1155      15.042  77.774  43.512  1.00  0.00           O  
ATOM   1450  CB  TYR A1155      17.894  77.043  45.001  1.00  0.00           C  
ATOM   1451  CG  TYR A1155      17.666  75.631  44.515  1.00  0.00           C  
ATOM   1452  CD1 TYR A1155      17.621  75.328  43.153  1.00  0.00           C  
ATOM   1453  CD2 TYR A1155      17.465  74.598  45.428  1.00  0.00           C  
ATOM   1454  CE1 TYR A1155      17.382  74.026  42.720  1.00  0.00           C  
ATOM   1455  CE2 TYR A1155      17.223  73.304  45.008  1.00  0.00           C  
ATOM   1456  CZ  TYR A1155      17.181  73.021  43.662  1.00  0.00           C  
ATOM   1457  OH  TYR A1155      16.919  71.728  43.282  1.00  0.00           O  
ATOM   1458  N   LEU A1156      16.579  79.420  43.578  1.00  0.00           N  
ATOM   1459  CA  LEU A1156      16.154  80.066  42.345  1.00  0.00           C  
ATOM   1460  C   LEU A1156      17.421  80.159  41.506  1.00  0.00           C  
ATOM   1461  O   LEU A1156      18.363  80.856  41.876  1.00  0.00           O  
ATOM   1462  CB  LEU A1156      15.605  81.464  42.643  1.00  0.00           C  
ATOM   1463  CG  LEU A1156      15.612  82.529  41.529  1.00  0.00           C  
ATOM   1464  CD1 LEU A1156      14.680  82.130  40.385  1.00  0.00           C  
ATOM   1465  CD2 LEU A1156      15.192  83.877  42.115  1.00  0.00           C  
ATOM   1466  N   ILE A1157      17.453  79.455  40.382  1.00  0.00           N  
ATOM   1467  CA  ILE A1157      18.639  79.458  39.537  1.00  0.00           C  
ATOM   1468  C   ILE A1157      18.567  80.490  38.422  1.00  0.00           C  
ATOM   1469  O   ILE A1157      17.708  80.402  37.563  1.00  0.00           O  
ATOM   1470  CB  ILE A1157      18.853  78.069  38.900  1.00  0.00           C  
ATOM   1471  CG1 ILE A1157      18.776  76.978  39.978  1.00  0.00           C  
ATOM   1472  CG2 ILE A1157      20.202  78.031  38.201  1.00  0.00           C  
ATOM   1473  CD1 ILE A1157      18.894  75.548  39.450  1.00  0.00           C  
ATOM   1474  N   THR A1158      19.456  81.469  38.420  1.00  0.00           N  
ATOM   1475  CA  THR A1158      19.417  82.453  37.355  1.00  0.00           C  
ATOM   1476  C   THR A1158      20.776  82.595  36.738  1.00  0.00           C  
ATOM   1477  O   THR A1158      21.622  81.729  36.889  1.00  0.00           O  
ATOM   1478  CB  THR A1158      19.016  83.817  37.850  1.00  0.00           C  
ATOM   1479  OG1 THR A1158      20.039  84.324  38.710  1.00  0.00           O  
ATOM   1480  CG2 THR A1158      17.714  83.734  38.602  1.00  0.00           C  
ATOM   1481  N   ARG A1159      20.991  83.708  36.056  1.00  0.00           N  
ATOM   1482  CA  ARG A1159      22.261  83.946  35.410  1.00  0.00           C  
ATOM   1483  C   ARG A1159      22.732  85.378  35.603  1.00  0.00           C  
ATOM   1484  O   ARG A1159      22.339  86.275  34.870  1.00  0.00           O  
ATOM   1485  CB  ARG A1159      22.138  83.609  33.930  1.00  0.00           C  
ATOM   1486  CG  ARG A1159      23.246  84.174  33.079  1.00  0.00           C  
ATOM   1487  CD  ARG A1159      23.185  83.610  31.678  1.00  0.00           C  
ATOM   1488  NE  ARG A1159      23.969  84.422  30.754  1.00  0.00           N  
ATOM   1489  CZ  ARG A1159      24.209  84.089  29.489  1.00  0.00           C  
ATOM   1490  NH1 ARG A1159      23.721  82.945  29.001  1.00  0.00           N  
ATOM   1491  NH2 ARG A1159      24.936  84.899  28.716  1.00  0.00           N  
ATOM   1492  N   ARG A1160      23.589  85.573  36.598  1.00  0.00           N  
ATOM   1493  CA  ARG A1160      24.126  86.885  36.944  1.00  0.00           C  
ATOM   1494  C   ARG A1160      24.403  87.778  35.748  1.00  0.00           C  
ATOM   1495  O   ARG A1160      24.763  87.302  34.679  1.00  0.00           O  
ATOM   1496  CB  ARG A1160      25.403  86.727  37.781  1.00  0.00           C  
ATOM   1497  CG  ARG A1160      25.167  86.202  39.206  1.00  0.00           C  
ATOM   1498  CD  ARG A1160      24.847  87.320  40.181  1.00  0.00           C  
ATOM   1499  NE  ARG A1160      24.645  86.848  41.552  1.00  0.00           N  
ATOM   1500  CZ  ARG A1160      23.586  86.152  41.965  1.00  0.00           C  
ATOM   1501  NH1 ARG A1160      22.627  85.836  41.110  1.00  0.00           N  
ATOM   1502  NH2 ARG A1160      23.465  85.787  43.237  1.00  0.00           N  
ATOM   1503  N   PRO A1161      24.206  89.095  35.920  1.00  0.00           N  
ATOM   1504  CA  PRO A1161      24.404  90.160  34.935  1.00  0.00           C  
ATOM   1505  C   PRO A1161      25.887  90.324  34.685  1.00  0.00           C  
ATOM   1506  O   PRO A1161      26.688  90.126  35.589  1.00  0.00           O  
ATOM   1507  CB  PRO A1161      23.847  91.387  35.635  1.00  0.00           C  
ATOM   1508  CG  PRO A1161      22.876  90.824  36.602  1.00  0.00           C  
ATOM   1509  CD  PRO A1161      23.596  89.645  37.139  1.00  0.00           C  
ATOM   1510  N   PRO A1162      26.275  90.723  33.470  1.00  0.00           N  
ATOM   1511  CA  PRO A1162      27.687  90.910  33.125  1.00  0.00           C  
ATOM   1512  C   PRO A1162      28.507  91.854  34.020  1.00  0.00           C  
ATOM   1513  O   PRO A1162      29.734  91.877  33.929  1.00  0.00           O  
ATOM   1514  CB  PRO A1162      27.624  91.380  31.675  1.00  0.00           C  
ATOM   1515  CG  PRO A1162      26.309  92.106  31.616  1.00  0.00           C  
ATOM   1516  CD  PRO A1162      25.405  91.156  32.366  1.00  0.00           C  
ATOM   1517  N   TRP A1416      27.862  92.638  34.875  1.00  0.00           N  
ATOM   1518  CA  TRP A1416      28.636  93.514  35.744  1.00  0.00           C  
ATOM   1519  C   TRP A1416      28.862  92.840  37.094  1.00  0.00           C  
ATOM   1520  O   TRP A1416      29.562  93.367  37.960  1.00  0.00           O  
ATOM   1521  CB  TRP A1416      27.957  94.889  35.903  1.00  0.00           C  
ATOM   1522  CG  TRP A1416      26.602  94.919  36.582  1.00  0.00           C  
ATOM   1523  CD1 TRP A1416      26.347  94.930  37.931  1.00  0.00           C  
ATOM   1524  CD2 TRP A1416      25.325  94.979  35.938  1.00  0.00           C  
ATOM   1525  NE1 TRP A1416      24.992  95.001  38.160  1.00  0.00           N  
ATOM   1526  CE2 TRP A1416      24.341  95.035  36.952  1.00  0.00           C  
ATOM   1527  CE3 TRP A1416      24.915  95.001  34.598  1.00  0.00           C  
ATOM   1528  CZ2 TRP A1416      22.982  95.099  36.671  1.00  0.00           C  
ATOM   1529  CZ3 TRP A1416      23.564  95.064  34.321  1.00  0.00           C  
ATOM   1530  CH2 TRP A1416      22.613  95.117  35.353  1.00  0.00           C  
ATOM   1531  N   ASP A1418      28.279  91.654  37.248  1.00  0.00           N  
ATOM   1532  CA  ASP A1418      28.416  90.873  38.471  1.00  0.00           C  
ATOM   1533  C   ASP A1418      29.130  89.531  38.244  1.00  0.00           C  
ATOM   1534  O   ASP A1418      29.668  88.940  39.184  1.00  0.00           O  
ATOM   1535  CB  ASP A1418      27.044  90.609  39.104  1.00  0.00           C  
ATOM   1536  CG  ASP A1418      26.569  91.757  39.985  1.00  0.00           C  
ATOM   1537  OD1 ASP A1418      27.425  92.517  40.491  1.00  0.00           O  
ATOM   1538  OD2 ASP A1418      25.337  91.887  40.192  1.00  0.00           O  
ATOM   1539  N   LYS A1437      29.141  89.052  37.004  1.00  0.00           N  
ATOM   1540  CA  LYS A1437      29.782  87.777  36.695  1.00  0.00           C  
ATOM   1541  C   LYS A1437      31.207  87.759  37.230  1.00  0.00           C  
ATOM   1542  O   LYS A1437      31.741  88.788  37.648  1.00  0.00           O  
ATOM   1543  CB  LYS A1437      29.810  87.531  35.179  1.00  0.00           C  
ATOM   1544  CG  LYS A1437      30.771  88.438  34.442  1.00  0.00           C  
ATOM   1545  CD  LYS A1437      30.889  88.110  32.962  1.00  0.00           C  
ATOM   1546  CE  LYS A1437      31.948  89.011  32.316  1.00  0.00           C  
ATOM   1547  NZ  LYS A1437      32.215  88.678  30.887  1.00  0.00           N  
ATOM   1548  N   PHE A1438      31.812  86.577  37.206  1.00  0.00           N  
ATOM   1549  CA  PHE A1438      33.179  86.383  37.668  1.00  0.00           C  
ATOM   1550  C   PHE A1438      34.147  86.965  36.643  1.00  0.00           C  
ATOM   1551  O   PHE A1438      34.088  86.642  35.446  1.00  0.00           O  
ATOM   1552  CB  PHE A1438      33.453  84.892  37.844  1.00  0.00           C  
ATOM   1553  CG  PHE A1438      34.758  84.581  38.513  1.00  0.00           C  
ATOM   1554  CD1 PHE A1438      34.952  84.870  39.858  1.00  0.00           C  
ATOM   1555  CD2 PHE A1438      35.782  83.961  37.807  1.00  0.00           C  
ATOM   1556  CE1 PHE A1438      36.154  84.552  40.492  1.00  0.00           C  
ATOM   1557  CE2 PHE A1438      36.984  83.641  38.427  1.00  0.00           C  
ATOM   1558  CZ  PHE A1438      37.169  83.933  39.777  1.00  0.00           C  
ATOM   1559  N   PRO A1443      35.058  87.833  37.110  1.00  0.00           N  
ATOM   1560  CA  PRO A1443      36.091  88.526  36.328  1.00  0.00           C  
ATOM   1561  C   PRO A1443      36.838  87.644  35.331  1.00  0.00           C  
ATOM   1562  O   PRO A1443      37.602  86.760  35.715  1.00  0.00           O  
ATOM   1563  CB  PRO A1443      37.012  89.081  37.406  1.00  0.00           C  
ATOM   1564  CG  PRO A1443      36.040  89.407  38.504  1.00  0.00           C  
ATOM   1565  CD  PRO A1443      35.162  88.185  38.538  1.00  0.00           C  
ATOM   1566  N   GLY A1444      36.609  87.898  34.048  1.00  0.00           N  
ATOM   1567  CA  GLY A1444      37.265  87.131  33.011  1.00  0.00           C  
ATOM   1568  C   GLY A1444      36.397  86.026  32.450  1.00  0.00           C  
ATOM   1569  O   GLY A1444      36.616  85.586  31.320  1.00  0.00           O  
ATOM   1570  N   SER A1448      35.400  85.582  33.214  1.00  0.00           N  
ATOM   1571  CA  SER A1448      34.539  84.491  32.751  1.00  0.00           C  
ATOM   1572  C   SER A1448      33.626  84.862  31.591  1.00  0.00           C  
ATOM   1573  O   SER A1448      33.406  86.039  31.310  1.00  0.00           O  
ATOM   1574  CB  SER A1448      33.673  83.962  33.900  1.00  0.00           C  
ATOM   1575  OG  SER A1448      32.498  84.738  34.072  1.00  0.00           O  
ATOM   1576  N   GLU A1456      33.103  83.850  30.909  1.00  0.00           N  
ATOM   1577  CA  GLU A1456      32.179  84.100  29.817  1.00  0.00           C  
ATOM   1578  C   GLU A1456      30.859  84.427  30.464  1.00  0.00           C  
ATOM   1579  O   GLU A1456      30.221  85.414  30.123  1.00  0.00           O  
ATOM   1580  CB  GLU A1456      31.991  82.870  28.915  1.00  0.00           C  
ATOM   1581  CG  GLU A1456      33.153  82.588  27.974  1.00  0.00           C  
ATOM   1582  CD  GLU A1456      33.908  83.858  27.567  1.00  0.00           C  
ATOM   1583  OE1 GLU A1456      33.249  84.884  27.268  1.00  0.00           O  
ATOM   1584  OE2 GLU A1456      35.163  83.829  27.539  1.00  0.00           O  
ATOM   1585  N   TYR A1457      30.468  83.606  31.431  1.00  0.00           N  
ATOM   1586  CA  TYR A1457      29.202  83.807  32.104  1.00  0.00           C  
ATOM   1587  C   TYR A1457      29.041  83.016  33.399  1.00  0.00           C  
ATOM   1588  O   TYR A1457      29.276  81.818  33.432  1.00  0.00           O  
ATOM   1589  CB  TYR A1457      28.092  83.433  31.141  1.00  0.00           C  
ATOM   1590  CG  TYR A1457      28.021  81.963  30.833  1.00  0.00           C  
ATOM   1591  CD1 TYR A1457      27.251  81.111  31.610  1.00  0.00           C  
ATOM   1592  CD2 TYR A1457      28.674  81.435  29.739  1.00  0.00           C  
ATOM   1593  CE1 TYR A1457      27.121  79.767  31.298  1.00  0.00           C  
ATOM   1594  CE2 TYR A1457      28.556  80.092  29.414  1.00  0.00           C  
ATOM   1595  CZ  TYR A1457      27.773  79.260  30.195  1.00  0.00           C  
ATOM   1596  OH  TYR A1457      27.614  77.925  29.856  1.00  0.00           O  
ATOM   1597  N   THR A1458      28.611  83.690  34.459  1.00  0.00           N  
ATOM   1598  CA  THR A1458      28.405  83.039  35.746  1.00  0.00           C  
ATOM   1599  C   THR A1458      26.932  82.748  36.027  1.00  0.00           C  
ATOM   1600  O   THR A1458      26.065  83.562  35.729  1.00  0.00           O  
ATOM   1601  CB  THR A1458      28.937  83.900  36.876  1.00  0.00           C  
ATOM   1602  OG1 THR A1458      30.323  84.156  36.648  1.00  0.00           O  
ATOM   1603  CG2 THR A1458      28.765  83.193  38.205  1.00  0.00           C  
ATOM   1604  N   VAL A1459      26.665  81.586  36.613  1.00  0.00           N  
ATOM   1605  CA  VAL A1459      25.316  81.164  36.946  1.00  0.00           C  
ATOM   1606  C   VAL A1459      25.182  81.119  38.449  1.00  0.00           C  
ATOM   1607  O   VAL A1459      26.127  80.732  39.127  1.00  0.00           O  
ATOM   1608  CB  VAL A1459      25.051  79.792  36.402  1.00  0.00           C  
ATOM   1609  CG1 VAL A1459      23.761  79.248  36.969  1.00  0.00           C  
ATOM   1610  CG2 VAL A1459      24.998  79.866  34.911  1.00  0.00           C  
ATOM   1611  N   ALA A1460      24.009  81.478  38.973  1.00  0.00           N  
ATOM   1612  CA  ALA A1460      23.834  81.514  40.419  1.00  0.00           C  
ATOM   1613  C   ALA A1460      22.620  80.847  41.048  1.00  0.00           C  
ATOM   1614  O   ALA A1460      21.545  80.777  40.461  1.00  0.00           O  
ATOM   1615  CB  ALA A1460      23.905  82.951  40.889  1.00  0.00           C  
ATOM   1616  N   PHE A1461      22.833  80.371  42.272  1.00  0.00           N  
ATOM   1617  CA  PHE A1461      21.823  79.720  43.086  1.00  0.00           C  
ATOM   1618  C   PHE A1461      21.564  80.679  44.248  1.00  0.00           C  
ATOM   1619  O   PHE A1461      22.499  81.043  44.966  1.00  0.00           O  
ATOM   1620  CB  PHE A1461      22.353  78.406  43.663  1.00  0.00           C  
ATOM   1621  CG  PHE A1461      22.211  77.216  42.751  1.00  0.00           C  
ATOM   1622  CD1 PHE A1461      22.933  77.127  41.569  1.00  0.00           C  
ATOM   1623  CD2 PHE A1461      21.409  76.150  43.117  1.00  0.00           C  
ATOM   1624  CE1 PHE A1461      22.850  75.986  40.760  1.00  0.00           C  
ATOM   1625  CE2 PHE A1461      21.320  75.020  42.323  1.00  0.00           C  
ATOM   1626  CZ  PHE A1461      22.044  74.932  41.146  1.00  0.00           C  
ATOM   1627  N   ASP A1462      20.307  81.082  44.433  1.00  0.00           N  
ATOM   1628  CA  ASP A1462      19.922  82.000  45.506  1.00  0.00           C  
ATOM   1629  C   ASP A1462      18.787  81.378  46.322  1.00  0.00           C  
ATOM   1630  O   ASP A1462      18.017  80.575  45.798  1.00  0.00           O  
ATOM   1631  CB  ASP A1462      19.444  83.328  44.906  1.00  0.00           C  
ATOM   1632  CG  ASP A1462      20.589  84.296  44.587  1.00  0.00           C  
ATOM   1633  OD1 ASP A1462      21.163  84.873  45.540  1.00  0.00           O  
ATOM   1634  OD2 ASP A1462      20.911  84.494  43.390  1.00  0.00           O  
ATOM   1635  N   THR A1463      18.686  81.730  47.600  1.00  0.00           N  
ATOM   1636  CA  THR A1463      17.615  81.210  48.439  1.00  0.00           C  
ATOM   1637  C   THR A1463      17.069  82.327  49.349  1.00  0.00           C  
ATOM   1638  O   THR A1463      17.746  83.327  49.587  1.00  0.00           O  
ATOM   1639  CB  THR A1463      18.093  80.051  49.282  1.00  0.00           C  
ATOM   1640  OG1 THR A1463      16.963  79.286  49.720  1.00  0.00           O  
ATOM   1641  CG2 THR A1463      18.848  80.566  50.494  1.00  0.00           C  
ATOM   1642  N   LEU A1464      15.854  82.164  49.866  1.00  0.00           N  
ATOM   1643  CA  LEU A1464      15.252  83.215  50.677  1.00  0.00           C  
ATOM   1644  C   LEU A1464      15.410  83.044  52.168  1.00  0.00           C  
ATOM   1645  O   LEU A1464      15.161  81.967  52.696  1.00  0.00           O  
ATOM   1646  CB  LEU A1464      13.767  83.328  50.347  1.00  0.00           C  
ATOM   1647  CG  LEU A1464      13.027  84.520  50.961  1.00  0.00           C  
ATOM   1648  CD1 LEU A1464      13.541  85.833  50.371  1.00  0.00           C  
ATOM   1649  CD2 LEU A1464      11.555  84.375  50.680  1.00  0.00           C  
ATOM   1650  N   MET A1465      15.796  84.116  52.852  1.00  0.00           N  
ATOM   1651  CA  MET A1465      15.987  84.055  54.295  1.00  0.00           C  
ATOM   1652  C   MET A1465      14.727  84.393  55.048  1.00  0.00           C  
ATOM   1653  O   MET A1465      13.792  84.904  54.472  1.00  0.00           O  
ATOM   1654  CB  MET A1465      17.101  85.001  54.712  1.00  0.00           C  
ATOM   1655  CG  MET A1465      18.503  84.493  54.349  1.00  0.00           C  
ATOM   1656  SD  MET A1465      19.091  83.101  55.356  1.00  0.00           S  
ATOM   1657  CE  MET A1465      18.527  81.722  54.418  1.00  0.00           C  
ATOM   1658  N   PRO A1475      14.668  84.086  56.348  1.00  0.00           N  
ATOM   1659  CA  PRO A1475      13.435  84.426  57.062  1.00  0.00           C  
ATOM   1660  C   PRO A1475      13.219  85.941  57.182  1.00  0.00           C  
ATOM   1661  O   PRO A1475      12.088  86.409  57.251  1.00  0.00           O  
ATOM   1662  CB  PRO A1475      13.625  83.744  58.420  1.00  0.00           C  
ATOM   1663  CG  PRO A1475      14.414  82.543  58.076  1.00  0.00           C  
ATOM   1664  CD  PRO A1475      15.463  83.131  57.137  1.00  0.00           C  
ATOM   1665  N   ASP A1689      14.296  86.711  57.198  1.00  0.00           N  
ATOM   1666  CA  ASP A1689      14.147  88.147  57.301  1.00  0.00           C  
ATOM   1667  C   ASP A1689      13.818  88.740  55.932  1.00  0.00           C  
ATOM   1668  O   ASP A1689      14.096  89.910  55.668  1.00  0.00           O  
ATOM   1669  CB  ASP A1689      15.420  88.788  57.854  1.00  0.00           C  
ATOM   1670  CG  ASP A1689      16.576  88.738  56.879  1.00  0.00           C  
ATOM   1671  OD1 ASP A1689      17.585  89.438  57.118  1.00  0.00           O  
ATOM   1672  OD2 ASP A1689      16.479  87.997  55.876  1.00  0.00           O  
ATOM   1673  N   GLY A1690      13.237  87.925  55.058  1.00  0.00           N  
ATOM   1674  CA  GLY A1690      12.862  88.393  53.737  1.00  0.00           C  
ATOM   1675  C   GLY A1690      13.962  88.887  52.818  1.00  0.00           C  
ATOM   1676  O   GLY A1690      13.669  89.572  51.837  1.00  0.00           O  
ATOM   1677  N   LYS A1692      15.219  88.557  53.122  1.00  0.00           N  
ATOM   1678  CA  LYS A1692      16.362  88.963  52.283  1.00  0.00           C  
ATOM   1679  C   LYS A1692      16.895  87.748  51.512  1.00  0.00           C  
ATOM   1680  O   LYS A1692      16.540  86.601  51.803  1.00  0.00           O  
ATOM   1681  CB  LYS A1692      17.495  89.538  53.134  1.00  0.00           C  
ATOM   1682  CG  LYS A1692      17.099  90.636  54.101  1.00  0.00           C  
ATOM   1683  CD  LYS A1692      17.351  92.033  53.547  1.00  0.00           C  
ATOM   1684  CE  LYS A1692      17.090  93.096  54.638  1.00  0.00           C  
ATOM   1685  NZ  LYS A1692      17.212  94.526  54.182  1.00  0.00           N  
ATOM   1686  N   THR A1693      17.765  87.995  50.546  1.00  0.00           N  
ATOM   1687  CA  THR A1693      18.302  86.913  49.743  1.00  0.00           C  
ATOM   1688  C   THR A1693      19.765  86.578  49.968  1.00  0.00           C  
ATOM   1689  O   THR A1693      20.607  87.468  50.078  1.00  0.00           O  
ATOM   1690  CB  THR A1693      18.082  87.218  48.276  1.00  0.00           C  
ATOM   1691  OG1 THR A1693      16.809  86.697  47.898  1.00  0.00           O  
ATOM   1692  CG2 THR A1693      19.177  86.620  47.409  1.00  0.00           C  
ATOM   1693  N   LEU A1700      20.063  85.280  50.007  1.00  0.00           N  
ATOM   1694  CA  LEU A1700      21.424  84.787  50.216  1.00  0.00           C  
ATOM   1695  C   LEU A1700      21.949  84.016  49.010  1.00  0.00           C  
ATOM   1696  O   LEU A1700      21.232  83.210  48.422  1.00  0.00           O  
ATOM   1697  CB  LEU A1700      21.454  83.876  51.445  1.00  0.00           C  
ATOM   1698  CG  LEU A1700      22.817  83.390  51.953  1.00  0.00           C  
ATOM   1699  CD1 LEU A1700      23.708  84.581  52.287  1.00  0.00           C  
ATOM   1700  CD2 LEU A1700      22.612  82.515  53.188  1.00  0.00           C  
ATOM   1701  N   GLN A1701      23.199  84.263  48.639  1.00  0.00           N  
ATOM   1702  CA  GLN A1701      23.816  83.555  47.510  1.00  0.00           C  
ATOM   1703  C   GLN A1701      24.388  82.264  48.083  1.00  0.00           C  
ATOM   1704  O   GLN A1701      25.165  82.320  49.027  1.00  0.00           O  
ATOM   1705  CB  GLN A1701      24.961  84.388  46.934  1.00  0.00           C  
ATOM   1706  CG  GLN A1701      25.419  83.973  45.556  1.00  0.00           C  
ATOM   1707  CD  GLN A1701      26.727  84.646  45.158  1.00  0.00           C  
ATOM   1708  OE1 GLN A1701      27.804  84.232  45.596  1.00  0.00           O  
ATOM   1709  NE2 GLN A1701      26.640  85.701  44.336  1.00  0.00           N  
ATOM   1710  N   ILE A1702      24.028  81.104  47.551  1.00  0.00           N  
ATOM   1711  CA  ILE A1702      24.593  79.893  48.128  1.00  0.00           C  
ATOM   1712  C   ILE A1702      25.320  78.962  47.179  1.00  0.00           C  
ATOM   1713  O   ILE A1702      25.469  77.783  47.475  1.00  0.00           O  
ATOM   1714  CB  ILE A1702      23.537  79.064  48.859  1.00  0.00           C  
ATOM   1715  CG1 ILE A1702      22.515  78.523  47.862  1.00  0.00           C  
ATOM   1716  CG2 ILE A1702      22.886  79.908  49.927  1.00  0.00           C  
ATOM   1717  CD1 ILE A1702      21.537  77.542  48.472  1.00  0.00           C  
ATOM   1718  N   GLY A1703      25.786  79.485  46.054  1.00  0.00           N  
ATOM   1719  CA  GLY A1703      26.492  78.653  45.093  1.00  0.00           C  
ATOM   1720  C   GLY A1703      26.560  79.251  43.696  1.00  0.00           C  
ATOM   1721  O   GLY A1703      25.556  79.732  43.175  1.00  0.00           O  
ATOM   1722  N   THR A1704      27.738  79.210  43.083  1.00  0.00           N  
ATOM   1723  CA  THR A1704      27.923  79.760  41.747  1.00  0.00           C  
ATOM   1724  C   THR A1704      28.669  78.793  40.828  1.00  0.00           C  
ATOM   1725  O   THR A1704      29.450  77.983  41.295  1.00  0.00           O  
ATOM   1726  CB  THR A1704      28.717  81.062  41.822  1.00  0.00           C  
ATOM   1727  OG1 THR A1704      29.992  80.797  42.405  1.00  0.00           O  
ATOM   1728  CG2 THR A1704      28.007  82.066  42.703  1.00  0.00           C  
ATOM   1729  N   VAL A1705      28.409  78.867  39.528  1.00  0.00           N  
ATOM   1730  CA  VAL A1705      29.093  78.019  38.561  1.00  0.00           C  
ATOM   1731  C   VAL A1705      29.566  78.966  37.473  1.00  0.00           C  
ATOM   1732  O   VAL A1705      28.778  79.708  36.908  1.00  0.00           O  
ATOM   1733  CB  VAL A1705      28.158  76.951  37.964  1.00  0.00           C  
ATOM   1734  CG1 VAL A1705      28.866  76.181  36.884  1.00  0.00           C  
ATOM   1735  CG2 VAL A1705      27.739  75.992  39.029  1.00  0.00           C  
ATOM   1736  N   HIS A1706      30.863  78.957  37.200  1.00  0.00           N  
ATOM   1737  CA  HIS A1706      31.423  79.858  36.202  1.00  0.00           C  
ATOM   1738  C   HIS A1706      32.001  79.130  35.003  1.00  0.00           C  
ATOM   1739  O   HIS A1706      32.597  78.065  35.124  1.00  0.00           O  
ATOM   1740  CB  HIS A1706      32.526  80.733  36.808  1.00  0.00           C  
ATOM   1741  CG  HIS A1706      32.265  81.146  38.221  1.00  0.00           C  
ATOM   1742  ND1 HIS A1706      32.410  82.444  38.651  1.00  0.00           N  
ATOM   1743  CD2 HIS A1706      31.905  80.428  39.309  1.00  0.00           C  
ATOM   1744  CE1 HIS A1706      32.150  82.511  39.945  1.00  0.00           C  
ATOM   1745  NE2 HIS A1706      31.841  81.301  40.368  1.00  0.00           N  
ATOM   1746  N   ASN A1707      31.824  79.728  33.834  1.00  0.00           N  
ATOM   1747  CA  ASN A1707      32.333  79.156  32.613  1.00  0.00           C  
ATOM   1748  C   ASN A1707      33.377  80.096  32.062  1.00  0.00           C  
ATOM   1749  O   ASN A1707      33.059  81.002  31.307  1.00  0.00           O  
ATOM   1750  CB  ASN A1707      31.222  78.982  31.591  1.00  0.00           C  
ATOM   1751  CG  ASN A1707      31.711  78.317  30.333  1.00  0.00           C  
ATOM   1752  OD1 ASN A1707      32.784  78.647  29.836  1.00  0.00           O  
ATOM   1753  ND2 ASN A1707      30.929  77.376  29.803  1.00  0.00           N  
ATOM   1754  N   LEU A1708      34.623  79.883  32.472  1.00  0.00           N  
ATOM   1755  CA  LEU A1708      35.743  80.688  32.004  1.00  0.00           C  
ATOM   1756  C   LEU A1708      35.872  80.293  30.549  1.00  0.00           C  
ATOM   1757  O   LEU A1708      35.015  79.591  30.021  1.00  0.00           O  
ATOM   1758  CB  LEU A1708      37.016  80.304  32.752  1.00  0.00           C  
ATOM   1759  CG  LEU A1708      36.827  79.982  34.238  1.00  0.00           C  
ATOM   1760  CD1 LEU A1708      38.146  79.529  34.841  1.00  0.00           C  
ATOM   1761  CD2 LEU A1708      36.293  81.210  34.966  1.00  0.00           C  
ATOM   1762  N   GLY A1709      36.934  80.712  29.886  1.00  0.00           N  
ATOM   1763  CA  GLY A1709      37.037  80.330  28.493  1.00  0.00           C  
ATOM   1764  C   GLY A1709      38.359  79.684  28.204  1.00  0.00           C  
ATOM   1765  O   GLY A1709      38.616  78.552  28.610  1.00  0.00           O  
ATOM   1766  N   GLN A1710      39.184  80.413  27.467  1.00  0.00           N  
ATOM   1767  CA  GLN A1710      40.525  79.977  27.130  1.00  0.00           C  
ATOM   1768  C   GLN A1710      41.283  81.145  27.741  1.00  0.00           C  
ATOM   1769  O   GLN A1710      42.508  81.195  27.754  1.00  0.00           O  
ATOM   1770  CB  GLN A1710      40.723  79.942  25.609  1.00  0.00           C  
ATOM   1771  CG  GLN A1710      39.541  79.370  24.792  1.00  0.00           C  
ATOM   1772  CD  GLN A1710      39.806  77.981  24.202  1.00  0.00           C  
ATOM   1773  OE1 GLN A1710      39.809  76.978  24.914  1.00  0.00           O  
ATOM   1774  NE2 GLN A1710      40.028  77.926  22.895  1.00  0.00           N  
ATOM   1775  N   THR A1711      40.499  82.079  28.266  1.00  0.00           N  
ATOM   1776  CA  THR A1711      41.005  83.294  28.880  1.00  0.00           C  
ATOM   1777  C   THR A1711      42.122  83.059  29.879  1.00  0.00           C  
ATOM   1778  O   THR A1711      43.171  83.695  29.803  1.00  0.00           O  
ATOM   1779  CB  THR A1711      39.883  84.041  29.593  1.00  0.00           C  
ATOM   1780  OG1 THR A1711      38.687  83.956  28.805  1.00  0.00           O  
ATOM   1781  CG2 THR A1711      40.270  85.505  29.798  1.00  0.00           C  
ATOM   1782  N   PHE A1712      41.898  82.159  30.827  1.00  0.00           N  
ATOM   1783  CA  PHE A1712      42.924  81.885  31.819  1.00  0.00           C  
ATOM   1784  C   PHE A1712      43.968  80.952  31.234  1.00  0.00           C  
ATOM   1785  O   PHE A1712      45.172  81.092  31.493  1.00  0.00           O  
ATOM   1786  CB  PHE A1712      42.309  81.267  33.069  1.00  0.00           C  
ATOM   1787  CG  PHE A1712      41.388  82.189  33.802  1.00  0.00           C  
ATOM   1788  CD1 PHE A1712      40.185  82.578  33.232  1.00  0.00           C  
ATOM   1789  CD2 PHE A1712      41.725  82.668  35.063  1.00  0.00           C  
ATOM   1790  CE1 PHE A1712      39.327  83.428  33.903  1.00  0.00           C  
ATOM   1791  CE2 PHE A1712      40.874  83.523  35.748  1.00  0.00           C  
ATOM   1792  CZ  PHE A1712      39.670  83.904  35.168  1.00  0.00           C  
ATOM   1793  N   ALA A1726      43.498  79.997  30.439  1.00  0.00           N  
ATOM   1794  CA  ALA A1726      44.397  79.052  29.800  1.00  0.00           C  
ATOM   1795  C   ALA A1726      45.513  79.853  29.138  1.00  0.00           C  
ATOM   1796  O   ALA A1726      46.688  79.529  29.275  1.00  0.00           O  
ATOM   1797  CB  ALA A1726      43.640  78.225  28.765  1.00  0.00           C  
ATOM   1798  N   ARG A1727      45.132  80.922  28.445  1.00  0.00           N  
ATOM   1799  CA  ARG A1727      46.084  81.775  27.754  1.00  0.00           C  
ATOM   1800  C   ARG A1727      46.982  82.535  28.712  1.00  0.00           C  
ATOM   1801  O   ARG A1727      48.196  82.571  28.544  1.00  0.00           O  
ATOM   1802  CB  ARG A1727      45.342  82.761  26.843  1.00  0.00           C  
ATOM   1803  CG  ARG A1727      44.813  82.129  25.549  1.00  0.00           C  
ATOM   1804  CD  ARG A1727      43.732  82.973  24.857  1.00  0.00           C  
ATOM   1805  NE  ARG A1727      43.117  82.252  23.735  1.00  0.00           N  
ATOM   1806  CZ  ARG A1727      41.897  82.492  23.253  1.00  0.00           C  
ATOM   1807  NH1 ARG A1727      41.135  83.445  23.789  1.00  0.00           N  
ATOM   1808  NH2 ARG A1727      41.429  81.768  22.241  1.00  0.00           N  
ATOM   1809  N   THR A1728      46.393  83.140  29.727  1.00  0.00           N  
ATOM   1810  CA  THR A1728      47.188  83.900  30.665  1.00  0.00           C  
ATOM   1811  C   THR A1728      48.257  83.080  31.351  1.00  0.00           C  
ATOM   1812  O   THR A1728      49.330  83.593  31.650  1.00  0.00           O  
ATOM   1813  CB  THR A1728      46.321  84.520  31.743  1.00  0.00           C  
ATOM   1814  OG1 THR A1728      45.377  85.411  31.136  1.00  0.00           O  
ATOM   1815  CG2 THR A1728      47.187  85.283  32.736  1.00  0.00           C  
ATOM   1816  N   PHE A1729      47.972  81.808  31.604  1.00  0.00           N  
ATOM   1817  CA  PHE A1729      48.936  80.960  32.295  1.00  0.00           C  
ATOM   1818  C   PHE A1729      49.566  79.895  31.422  1.00  0.00           C  
ATOM   1819  O   PHE A1729      50.353  79.076  31.893  1.00  0.00           O  
ATOM   1820  CB  PHE A1729      48.279  80.324  33.519  1.00  0.00           C  
ATOM   1821  CG  PHE A1729      47.863  81.324  34.559  1.00  0.00           C  
ATOM   1822  CD1 PHE A1729      48.820  82.088  35.227  1.00  0.00           C  
ATOM   1823  CD2 PHE A1729      46.518  81.521  34.858  1.00  0.00           C  
ATOM   1824  CE1 PHE A1729      48.443  83.036  36.180  1.00  0.00           C  
ATOM   1825  CE2 PHE A1729      46.129  82.463  35.804  1.00  0.00           C  
ATOM   1826  CZ  PHE A1729      47.094  83.223  36.467  1.00  0.00           C  
ATOM   1827  N   GLU A1730      49.220  79.914  30.145  1.00  0.00           N  
ATOM   1828  CA  GLU A1730      49.775  78.964  29.195  1.00  0.00           C  
ATOM   1829  C   GLU A1730      49.380  77.528  29.505  1.00  0.00           C  
ATOM   1830  O   GLU A1730      50.127  76.802  30.147  1.00  0.00           O  
ATOM   1831  CB  GLU A1730      51.306  79.079  29.179  1.00  0.00           C  
ATOM   1832  CG  GLU A1730      51.923  79.228  27.788  1.00  0.00           C  
ATOM   1833  CD  GLU A1730      51.597  80.569  27.140  1.00  0.00           C  
ATOM   1834  OE1 GLU A1730      51.944  81.612  27.741  1.00  0.00           O  
ATOM   1835  OE2 GLU A1730      50.998  80.578  26.036  1.00  0.00           O  
ATOM   1836  N   ILE A1731      48.202  77.120  29.058  1.00  0.00           N  
ATOM   1837  CA  ILE A1731      47.765  75.758  29.285  1.00  0.00           C  
ATOM   1838  C   ILE A1731      47.364  75.165  27.966  1.00  0.00           C  
ATOM   1839  O   ILE A1731      46.199  75.192  27.580  1.00  0.00           O  
ATOM   1840  CB  ILE A1731      46.580  75.670  30.254  1.00  0.00           C  
ATOM   1841  CG1 ILE A1731      47.012  76.168  31.630  1.00  0.00           C  
ATOM   1842  CG2 ILE A1731      46.104  74.225  30.374  1.00  0.00           C  
ATOM   1843  CD1 ILE A1731      45.944  76.064  32.682  1.00  0.00           C  
ATOM   1844  N   LYS A1732      48.366  74.638  27.276  1.00  0.00           N  
ATOM   1845  CA  LYS A1732      48.178  74.011  25.983  1.00  0.00           C  
ATOM   1846  C   LYS A1732      48.276  72.510  26.175  1.00  0.00           C  
ATOM   1847  O   LYS A1732      48.825  72.032  27.167  1.00  0.00           O  
ATOM   1848  CB  LYS A1732      49.265  74.470  25.002  1.00  0.00           C  
ATOM   1849  CG  LYS A1732      49.235  75.968  24.656  1.00  0.00           C  
ATOM   1850  CD  LYS A1732      50.621  76.641  24.772  1.00  0.00           C  
ATOM   1851  CE  LYS A1732      51.638  76.134  23.734  1.00  0.00           C  
ATOM   1852  NZ  LYS A1732      52.958  76.844  23.832  1.00  0.00           N  
ATOM   1853  N   PHE A1758      47.719  71.789  25.212  1.00  0.00           N  
ATOM   1854  CA  PHE A1758      47.722  70.337  25.173  1.00  0.00           C  
ATOM   1855  C   PHE A1758      47.820  70.036  23.678  1.00  0.00           C  
ATOM   1856  O   PHE A1758      47.160  70.694  22.871  1.00  0.00           O  
ATOM   1857  CB  PHE A1758      46.413  69.775  25.747  1.00  0.00           C  
ATOM   1858  CG  PHE A1758      45.253  69.836  24.780  1.00  0.00           C  
ATOM   1859  CD1 PHE A1758      44.793  68.681  24.147  1.00  0.00           C  
ATOM   1860  CD2 PHE A1758      44.623  71.046  24.503  1.00  0.00           C  
ATOM   1861  CE1 PHE A1758      43.750  68.731  23.234  1.00  0.00           C  
ATOM   1862  CE2 PHE A1758      43.574  71.111  23.587  1.00  0.00           C  
ATOM   1863  CZ  PHE A1758      43.124  69.949  22.960  1.00  0.00           C  
ATOM   1864  N   GLU A1759      48.673  69.073  23.329  1.00  0.00           N  
ATOM   1865  CA  GLU A1759      48.916  68.636  21.952  1.00  0.00           C  
ATOM   1866  C   GLU A1759      47.782  67.684  21.568  1.00  0.00           C  
ATOM   1867  O   GLU A1759      47.321  66.888  22.394  1.00  0.00           O  
ATOM   1868  CB  GLU A1759      50.331  68.012  21.876  1.00  0.00           C  
ATOM   1869  CG  GLU A1759      51.279  68.573  22.972  1.00  0.00           C  
ATOM   1870  CD  GLU A1759      52.777  68.721  22.588  1.00  0.00           C  
ATOM   1871  OE1 GLU A1759      53.350  67.881  21.827  1.00  0.00           O  
ATOM   1872  OE2 GLU A1759      53.376  69.700  23.109  1.00  0.00           O  
ATOM   1873  N   THR A1760      47.335  67.824  20.318  1.00  0.00           N  
ATOM   1874  CA  THR A1760      46.174  67.129  19.722  1.00  0.00           C  
ATOM   1875  C   THR A1760      46.447  65.870  18.905  1.00  0.00           C  
ATOM   1876  O   THR A1760      47.582  65.602  18.551  1.00  0.00           O  
ATOM   1877  CB  THR A1760      45.464  68.150  18.773  1.00  0.00           C  
ATOM   1878  OG1 THR A1760      45.258  69.335  19.530  1.00  0.00           O  
ATOM   1879  CG2 THR A1760      44.112  67.666  18.255  1.00  0.00           C  
ATOM   1880  N   PRO A1764      45.394  65.088  18.586  1.00  0.00           N  
ATOM   1881  CA  PRO A1764      45.569  63.877  17.780  1.00  0.00           C  
ATOM   1882  C   PRO A1764      46.255  64.316  16.489  1.00  0.00           C  
ATOM   1883  O   PRO A1764      47.112  63.617  15.993  1.00  0.00           O  
ATOM   1884  CB  PRO A1764      44.129  63.386  17.572  1.00  0.00           C  
ATOM   1885  CG  PRO A1764      43.444  63.844  18.817  1.00  0.00           C  
ATOM   1886  CD  PRO A1764      43.995  65.224  19.036  1.00  0.00           C  
ATOM   1887  N   GLU A1765      45.906  65.508  16.000  1.00  0.00           N  
ATOM   1888  CA  GLU A1765      46.464  66.071  14.762  1.00  0.00           C  
ATOM   1889  C   GLU A1765      47.843  66.704  15.019  1.00  0.00           C  
ATOM   1890  O   GLU A1765      48.414  67.355  14.145  1.00  0.00           O  
ATOM   1891  CB  GLU A1765      45.501  67.123  14.173  1.00  0.00           C  
ATOM   1892  CG  GLU A1765      44.150  66.565  13.600  1.00  0.00           C  
ATOM   1893  CD  GLU A1765      43.089  66.293  14.668  1.00  0.00           C  
ATOM   1894  OE1 GLU A1765      42.721  67.237  15.408  1.00  0.00           O  
ATOM   1895  OE2 GLU A1765      42.629  65.131  14.767  1.00  0.00           O  
ATOM   1896  N   GLY A1767      48.383  66.475  16.215  1.00  0.00           N  
ATOM   1897  CA  GLY A1767      49.695  66.989  16.564  1.00  0.00           C  
ATOM   1898  C   GLY A1767      49.845  68.493  16.620  1.00  0.00           C  
ATOM   1899  O   GLY A1767      50.902  69.010  16.261  1.00  0.00           O  
ATOM   1900  N   ASP A1768      48.803  69.194  17.064  1.00  0.00           N  
ATOM   1901  CA  ASP A1768      48.860  70.653  17.189  1.00  0.00           C  
ATOM   1902  C   ASP A1768      48.729  71.028  18.648  1.00  0.00           C  
ATOM   1903  O   ASP A1768      48.636  70.160  19.513  1.00  0.00           O  
ATOM   1904  CB  ASP A1768      47.731  71.337  16.429  1.00  0.00           C  
ATOM   1905  CG  ASP A1768      47.801  71.092  14.952  1.00  0.00           C  
ATOM   1906  OD1 ASP A1768      48.841  71.454  14.349  1.00  0.00           O  
ATOM   1907  OD2 ASP A1768      46.820  70.534  14.405  1.00  0.00           O  
ATOM   1908  N   HIS A1770      48.709  72.330  18.910  1.00  0.00           N  
ATOM   1909  CA  HIS A1770      48.601  72.827  20.268  1.00  0.00           C  
ATOM   1910  C   HIS A1770      47.626  73.981  20.448  1.00  0.00           C  
ATOM   1911  O   HIS A1770      47.897  75.121  20.046  1.00  0.00           O  
ATOM   1912  CB  HIS A1770      49.970  73.275  20.774  1.00  0.00           C  
ATOM   1913  CG  HIS A1770      51.017  72.217  20.670  1.00  0.00           C  
ATOM   1914  ND1 HIS A1770      50.969  71.212  19.741  1.00  0.00           N  
ATOM   1915  CD2 HIS A1770      52.168  72.025  21.375  1.00  0.00           C  
ATOM   1916  CE1 HIS A1770      52.034  70.434  19.864  1.00  0.00           C  
ATOM   1917  NE2 HIS A1770      52.772  70.916  20.852  1.00  0.00           N  
ATOM   1918  N   GLU A1771      46.496  73.670  21.075  1.00  0.00           N  
ATOM   1919  CA  GLU A1771      45.467  74.655  21.366  1.00  0.00           C  
ATOM   1920  C   GLU A1771      45.277  74.771  22.876  1.00  0.00           C  
ATOM   1921  O   GLU A1771      45.615  73.861  23.635  1.00  0.00           O  
ATOM   1922  CB  GLU A1771      44.140  74.235  20.748  1.00  0.00           C  
ATOM   1923  CG  GLU A1771      44.157  74.047  19.255  1.00  0.00           C  
ATOM   1924  CD  GLU A1771      42.776  73.710  18.725  1.00  0.00           C  
ATOM   1925  OE1 GLU A1771      42.201  72.683  19.169  1.00  0.00           O  
ATOM   1926  OE2 GLU A1771      42.264  74.476  17.876  1.00  0.00           O  
ATOM   1927  N   TYR A1772      44.724  75.893  23.311  1.00  0.00           N  
ATOM   1928  CA  TYR A1772      44.483  76.088  24.723  1.00  0.00           C  
ATOM   1929  C   TYR A1772      43.276  75.266  25.157  1.00  0.00           C  
ATOM   1930  O   TYR A1772      42.520  74.763  24.322  1.00  0.00           O  
ATOM   1931  CB  TYR A1772      44.265  77.560  25.008  1.00  0.00           C  
ATOM   1932  CG  TYR A1772      45.485  78.372  24.702  1.00  0.00           C  
ATOM   1933  CD1 TYR A1772      45.848  78.656  23.392  1.00  0.00           C  
ATOM   1934  CD2 TYR A1772      46.301  78.827  25.724  1.00  0.00           C  
ATOM   1935  CE1 TYR A1772      47.002  79.377  23.108  1.00  0.00           C  
ATOM   1936  CE2 TYR A1772      47.454  79.547  25.456  1.00  0.00           C  
ATOM   1937  CZ  TYR A1772      47.803  79.821  24.149  1.00  0.00           C  
ATOM   1938  OH  TYR A1772      48.959  80.536  23.901  1.00  0.00           O  
ATOM   1939  N   VAL A1773      43.104  75.126  26.467  1.00  0.00           N  
ATOM   1940  CA  VAL A1773      42.013  74.340  27.028  1.00  0.00           C  
ATOM   1941  C   VAL A1773      40.809  75.169  27.426  1.00  0.00           C  
ATOM   1942  O   VAL A1773      40.910  76.378  27.618  1.00  0.00           O  
ATOM   1943  CB  VAL A1773      42.478  73.607  28.283  1.00  0.00           C  
ATOM   1944  CG1 VAL A1773      43.452  72.512  27.916  1.00  0.00           C  
ATOM   1945  CG2 VAL A1773      43.128  74.604  29.238  1.00  0.00           C  
ATOM   1946  N   HIS A1774      39.669  74.504  27.560  1.00  0.00           N  
ATOM   1947  CA  HIS A1774      38.444  75.166  27.982  1.00  0.00           C  
ATOM   1948  C   HIS A1774      38.220  74.755  29.433  1.00  0.00           C  
ATOM   1949  O   HIS A1774      38.221  73.561  29.741  1.00  0.00           O  
ATOM   1950  CB  HIS A1774      37.265  74.710  27.124  1.00  0.00           C  
ATOM   1951  CG  HIS A1774      37.444  74.972  25.662  1.00  0.00           C  
ATOM   1952  ND1 HIS A1774      38.101  74.097  24.821  1.00  0.00           N  
ATOM   1953  CD2 HIS A1774      37.080  76.026  24.896  1.00  0.00           C  
ATOM   1954  CE1 HIS A1774      38.132  74.600  23.603  1.00  0.00           C  
ATOM   1955  NE2 HIS A1774      37.518  75.771  23.621  1.00  0.00           N  
ATOM   1956  N   GLN A1775      38.032  75.724  30.327  1.00  0.00           N  
ATOM   1957  CA  GLN A1775      37.840  75.390  31.734  1.00  0.00           C  
ATOM   1958  C   GLN A1775      36.721  76.094  32.491  1.00  0.00           C  
ATOM   1959  O   GLN A1775      36.290  77.181  32.134  1.00  0.00           O  
ATOM   1960  CB  GLN A1775      39.160  75.559  32.483  1.00  0.00           C  
ATOM   1961  CG  GLN A1775      40.053  76.656  31.952  1.00  0.00           C  
ATOM   1962  CD  GLN A1775      41.350  76.767  32.734  1.00  0.00           C  
ATOM   1963  OE1 GLN A1775      42.200  77.601  32.429  1.00  0.00           O  
ATOM   1964  NE2 GLN A1775      41.506  75.924  33.751  1.00  0.00           N  
ATOM   1965  N   THR A1776      36.275  75.450  33.564  1.00  0.00           N  
ATOM   1966  CA  THR A1776      35.179  75.949  34.385  1.00  0.00           C  
ATOM   1967  C   THR A1776      35.435  75.736  35.870  1.00  0.00           C  
ATOM   1968  O   THR A1776      36.070  74.763  36.246  1.00  0.00           O  
ATOM   1969  CB  THR A1776      33.910  75.187  34.071  1.00  0.00           C  
ATOM   1970  OG1 THR A1776      33.702  74.201  35.084  1.00  0.00           O  
ATOM   1971  CG2 THR A1776      34.044  74.464  32.740  1.00  0.00           C  
ATOM   1972  N   CYS A1777      34.941  76.633  36.717  1.00  0.00           N  
ATOM   1973  CA  CYS A1777      35.101  76.457  38.153  1.00  0.00           C  
ATOM   1974  C   CYS A1777      33.783  76.730  38.886  1.00  0.00           C  
ATOM   1975  O   CYS A1777      32.849  77.273  38.306  1.00  0.00           O  
ATOM   1976  CB  CYS A1777      36.241  77.329  38.698  1.00  0.00           C  
ATOM   1977  SG  CYS A1777      35.954  79.082  38.865  1.00  0.00           S  
ATOM   1978  N   TYR A1778      33.690  76.320  40.148  1.00  0.00           N  
ATOM   1979  CA  TYR A1778      32.468  76.513  40.915  1.00  0.00           C  
ATOM   1980  C   TYR A1778      32.630  76.152  42.370  1.00  0.00           C  
ATOM   1981  O   TYR A1778      33.413  75.286  42.706  1.00  0.00           O  
ATOM   1982  CB  TYR A1778      31.326  75.700  40.299  1.00  0.00           C  
ATOM   1983  CG  TYR A1778      31.645  74.268  39.904  1.00  0.00           C  
ATOM   1984  CD1 TYR A1778      31.424  73.212  40.782  1.00  0.00           C  
ATOM   1985  CD2 TYR A1778      32.092  73.964  38.623  1.00  0.00           C  
ATOM   1986  CE1 TYR A1778      31.630  71.880  40.386  1.00  0.00           C  
ATOM   1987  CE2 TYR A1778      32.304  72.646  38.218  1.00  0.00           C  
ATOM   1988  CZ  TYR A1778      32.070  71.606  39.099  1.00  0.00           C  
ATOM   1989  OH  TYR A1778      32.272  70.296  38.691  1.00  0.00           O  
ATOM   1990  N   GLY A1779      31.886  76.818  43.240  1.00  0.00           N  
ATOM   1991  CA  GLY A1779      32.006  76.533  44.655  1.00  0.00           C  
ATOM   1992  C   GLY A1779      30.868  77.050  45.516  1.00  0.00           C  
ATOM   1993  O   GLY A1779      30.029  77.817  45.060  1.00  0.00           O  
ATOM   1994  N   LEU A1782      30.864  76.619  46.773  1.00  0.00           N  
ATOM   1995  CA  LEU A1782      29.862  76.990  47.753  1.00  0.00           C  
ATOM   1996  C   LEU A1782      30.547  77.084  49.122  1.00  0.00           C  
ATOM   1997  O   LEU A1782      31.575  76.473  49.315  1.00  0.00           O  
ATOM   1998  CB  LEU A1782      28.764  75.933  47.734  1.00  0.00           C  
ATOM   1999  CG  LEU A1782      29.206  74.481  47.539  1.00  0.00           C  
ATOM   2000  CD1 LEU A1782      29.950  74.002  48.758  1.00  0.00           C  
ATOM   2001  CD2 LEU A1782      27.981  73.602  47.326  1.00  0.00           C  
ATOM   2002  N   SER A1783      29.994  77.834  50.074  1.00  0.00           N  
ATOM   2003  CA  SER A1783      30.662  77.971  51.370  1.00  0.00           C  
ATOM   2004  C   SER A1783      29.889  77.533  52.606  1.00  0.00           C  
ATOM   2005  O   SER A1783      29.113  76.584  52.549  1.00  0.00           O  
ATOM   2006  CB  SER A1783      31.107  79.411  51.575  1.00  0.00           C  
ATOM   2007  OG  SER A1783      30.028  80.199  52.036  1.00  0.00           O  
ATOM   2008  N   ASP A1785      30.134  78.225  53.726  1.00  0.00           N  
ATOM   2009  CA  ASP A1785      29.493  77.933  55.020  1.00  0.00           C  
ATOM   2010  C   ASP A1785      28.067  78.425  55.053  1.00  0.00           C  
ATOM   2011  O   ASP A1785      27.266  78.008  55.897  1.00  0.00           O  
ATOM   2012  CB  ASP A1785      30.225  78.618  56.166  1.00  0.00           C  
ATOM   2013  CG  ASP A1785      31.658  78.183  56.285  1.00  0.00           C  
ATOM   2014  OD1 ASP A1785      31.898  76.977  56.501  1.00  0.00           O  
ATOM   2015  OD2 ASP A1785      32.544  79.059  56.167  1.00  0.00           O  
ATOM   2016  N   ARG A1786      27.771  79.348  54.152  1.00  0.00           N  
ATOM   2017  CA  ARG A1786      26.443  79.891  54.064  1.00  0.00           C  
ATOM   2018  C   ARG A1786      25.503  78.724  53.983  1.00  0.00           C  
ATOM   2019  O   ARG A1786      24.429  78.752  54.560  1.00  0.00           O  
ATOM   2020  CB  ARG A1786      26.323  80.765  52.831  1.00  0.00           C  
ATOM   2021  CG  ARG A1786      27.165  82.012  52.944  1.00  0.00           C  
ATOM   2022  CD  ARG A1786      27.158  82.811  51.668  1.00  0.00           C  
ATOM   2023  NE  ARG A1786      27.432  84.212  51.951  1.00  0.00           N  
ATOM   2024  CZ  ARG A1786      27.539  85.155  51.023  1.00  0.00           C  
ATOM   2025  NH1 ARG A1786      27.401  84.842  49.737  1.00  0.00           N  
ATOM   2026  NH2 ARG A1786      27.763  86.414  51.387  1.00  0.00           N  
ATOM   2027  N   VAL A1787      25.909  77.680  53.286  1.00  0.00           N  
ATOM   2028  CA  VAL A1787      25.043  76.532  53.193  1.00  0.00           C  
ATOM   2029  C   VAL A1787      24.624  76.121  54.591  1.00  0.00           C  
ATOM   2030  O   VAL A1787      23.453  75.890  54.842  1.00  0.00           O  
ATOM   2031  CB  VAL A1787      25.729  75.353  52.494  1.00  0.00           C  
ATOM   2032  CG1 VAL A1787      24.834  74.130  52.528  1.00  0.00           C  
ATOM   2033  CG2 VAL A1787      26.023  75.713  51.050  1.00  0.00           C  
ATOM   2034  N   ILE A1788      25.569  76.046  55.515  1.00  0.00           N  
ATOM   2035  CA  ILE A1788      25.222  75.650  56.868  1.00  0.00           C  
ATOM   2036  C   ILE A1788      24.338  76.701  57.502  1.00  0.00           C  
ATOM   2037  O   ILE A1788      23.401  76.388  58.238  1.00  0.00           O  
ATOM   2038  CB  ILE A1788      26.449  75.481  57.741  1.00  0.00           C  
ATOM   2039  CG1 ILE A1788      27.331  74.367  57.189  1.00  0.00           C  
ATOM   2040  CG2 ILE A1788      26.022  75.117  59.146  1.00  0.00           C  
ATOM   2041  CD1 ILE A1788      28.557  74.083  58.059  1.00  0.00           C  
ATOM   2042  N   ALA A1789      24.645  77.956  57.220  1.00  0.00           N  
ATOM   2043  CA  ALA A1789      23.858  79.046  57.764  1.00  0.00           C  
ATOM   2044  C   ALA A1789      22.386  78.850  57.397  1.00  0.00           C  
ATOM   2045  O   ALA A1789      21.522  78.808  58.271  1.00  0.00           O  
ATOM   2046  CB  ALA A1789      24.366  80.376  57.223  1.00  0.00           C  
ATOM   2047  N   SER A1790      22.104  78.706  56.108  1.00  0.00           N  
ATOM   2048  CA  SER A1790      20.735  78.543  55.660  1.00  0.00           C  
ATOM   2049  C   SER A1790      20.025  77.341  56.260  1.00  0.00           C  
ATOM   2050  O   SER A1790      18.911  77.462  56.729  1.00  0.00           O  
ATOM   2051  CB  SER A1790      20.684  78.467  54.138  1.00  0.00           C  
ATOM   2052  OG  SER A1790      21.278  77.279  53.666  1.00  0.00           O  
ATOM   2053  N   VAL A1791      20.652  76.178  56.264  1.00  0.00           N  
ATOM   2054  CA  VAL A1791      19.990  75.007  56.829  1.00  0.00           C  
ATOM   2055  C   VAL A1791      19.501  75.266  58.244  1.00  0.00           C  
ATOM   2056  O   VAL A1791      18.522  74.677  58.679  1.00  0.00           O  
ATOM   2057  CB  VAL A1791      20.920  73.772  56.844  1.00  0.00           C  
ATOM   2058  CG1 VAL A1791      20.268  72.630  57.598  1.00  0.00           C  
ATOM   2059  CG2 VAL A1791      21.208  73.328  55.418  1.00  0.00           C  
ATOM   2060  N   ILE A1792      20.172  76.139  58.977  1.00  0.00           N  
ATOM   2061  CA  ILE A1792      19.731  76.405  60.334  1.00  0.00           C  
ATOM   2062  C   ILE A1792      18.511  77.297  60.293  1.00  0.00           C  
ATOM   2063  O   ILE A1792      17.479  77.000  60.887  1.00  0.00           O  
ATOM   2064  CB  ILE A1792      20.819  77.104  61.161  1.00  0.00           C  
ATOM   2065  CG1 ILE A1792      22.046  76.201  61.275  1.00  0.00           C  
ATOM   2066  CG2 ILE A1792      20.302  77.403  62.549  1.00  0.00           C  
ATOM   2067  CD1 ILE A1792      23.122  76.734  62.208  1.00  0.00           C  
ATOM   2068  N   ALA A1793      18.636  78.393  59.567  1.00  0.00           N  
ATOM   2069  CA  ALA A1793      17.562  79.361  59.453  1.00  0.00           C  
ATOM   2070  C   ALA A1793      16.300  78.866  58.758  1.00  0.00           C  
ATOM   2071  O   ALA A1793      15.211  79.001  59.295  1.00  0.00           O  
ATOM   2072  CB  ALA A1793      18.080  80.608  58.746  1.00  0.00           C  
ATOM   2073  N   ILE A1794      16.438  78.300  57.567  1.00  0.00           N  
ATOM   2074  CA  ILE A1794      15.282  77.849  56.810  1.00  0.00           C  
ATOM   2075  C   ILE A1794      14.372  76.897  57.532  1.00  0.00           C  
ATOM   2076  O   ILE A1794      13.165  77.065  57.494  1.00  0.00           O  
ATOM   2077  CB  ILE A1794      15.694  77.233  55.480  1.00  0.00           C  
ATOM   2078  CG1 ILE A1794      16.064  78.357  54.509  1.00  0.00           C  
ATOM   2079  CG2 ILE A1794      14.565  76.380  54.916  1.00  0.00           C  
ATOM   2080  CD1 ILE A1794      16.694  77.882  53.208  1.00  0.00           C  
ATOM   2081  N   HIS A1795      14.927  75.889  58.177  1.00  0.00           N  
ATOM   2082  CA  HIS A1795      14.092  74.962  58.918  1.00  0.00           C  
ATOM   2083  C   HIS A1795      14.042  75.430  60.371  1.00  0.00           C  
ATOM   2084  O   HIS A1795      14.068  74.622  61.293  1.00  0.00           O  
ATOM   2085  CB  HIS A1795      14.666  73.555  58.826  1.00  0.00           C  
ATOM   2086  CG  HIS A1795      14.900  73.100  57.423  1.00  0.00           C  
ATOM   2087  ND1 HIS A1795      13.880  72.950  56.510  1.00  0.00           N  
ATOM   2088  CD2 HIS A1795      16.037  72.756  56.771  1.00  0.00           C  
ATOM   2089  CE1 HIS A1795      14.376  72.531  55.360  1.00  0.00           C  
ATOM   2090  NE2 HIS A1795      15.685  72.406  55.492  1.00  0.00           N  
ATOM   2091  N   GLY A1796      13.973  76.752  60.548  1.00  0.00           N  
ATOM   2092  CA  GLY A1796      13.914  77.371  61.868  1.00  0.00           C  
ATOM   2093  C   GLY A1796      12.876  76.726  62.756  1.00  0.00           C  
ATOM   2094  O   GLY A1796      12.555  75.564  62.542  1.00  0.00           O  
ATOM   2095  N   ASP A1797      12.337  77.457  63.731  1.00  0.00           N  
ATOM   2096  CA  ASP A1797      11.339  76.888  64.638  1.00  0.00           C  
ATOM   2097  C   ASP A1797      11.380  77.605  65.965  1.00  0.00           C  
ATOM   2098  O   ASP A1797      12.396  78.191  66.328  1.00  0.00           O  
ATOM   2099  CB  ASP A1797      11.652  75.427  64.896  1.00  0.00           C  
ATOM   2100  CG  ASP A1797      10.620  74.753  65.732  1.00  0.00           C  
ATOM   2101  OD1 ASP A1797       9.559  74.404  65.176  1.00  0.00           O  
ATOM   2102  OD2 ASP A1797      10.877  74.574  66.938  1.00  0.00           O  
ATOM   2103  N   GLU A1798      10.287  77.524  66.711  1.00  0.00           N  
ATOM   2104  CA  GLU A1798      10.212  78.182  68.011  1.00  0.00           C  
ATOM   2105  C   GLU A1798      10.911  77.389  69.093  1.00  0.00           C  
ATOM   2106  O   GLU A1798      11.453  77.955  70.038  1.00  0.00           O  
ATOM   2107  CB  GLU A1798       8.751  78.424  68.400  1.00  0.00           C  
ATOM   2108  CG  GLU A1798       8.032  79.400  67.467  1.00  0.00           C  
ATOM   2109  CD  GLU A1798       8.682  80.802  67.433  1.00  0.00           C  
ATOM   2110  OE1 GLU A1798       9.892  80.934  67.771  1.00  0.00           O  
ATOM   2111  OE2 GLU A1798       7.975  81.771  67.050  1.00  0.00           O  
ATOM   2112  N   SER A1799      10.887  76.073  68.953  1.00  0.00           N  
ATOM   2113  CA  SER A1799      11.544  75.215  69.915  1.00  0.00           C  
ATOM   2114  C   SER A1799      13.056  75.299  69.707  1.00  0.00           C  
ATOM   2115  O   SER A1799      13.830  75.116  70.648  1.00  0.00           O  
ATOM   2116  CB  SER A1799      11.075  73.769  69.753  1.00  0.00           C  
ATOM   2117  OG  SER A1799       9.697  73.642  70.053  1.00  0.00           O  
ATOM   2118  N   GLY A1800      13.476  75.580  68.477  1.00  0.00           N  
ATOM   2119  CA  GLY A1800      14.896  75.689  68.209  1.00  0.00           C  
ATOM   2120  C   GLY A1800      15.354  75.080  66.900  1.00  0.00           C  
ATOM   2121  O   GLY A1800      14.724  75.261  65.861  1.00  0.00           O  
ATOM   2122  N   LEU A1801      16.462  74.352  66.949  1.00  0.00           N  
ATOM   2123  CA  LEU A1801      17.013  73.734  65.756  1.00  0.00           C  
ATOM   2124  C   LEU A1801      16.225  72.522  65.305  1.00  0.00           C  
ATOM   2125  O   LEU A1801      15.916  71.644  66.104  1.00  0.00           O  
ATOM   2126  CB  LEU A1801      18.464  73.306  65.999  1.00  0.00           C  
ATOM   2127  CG  LEU A1801      19.543  74.345  66.317  1.00  0.00           C  
ATOM   2128  CD1 LEU A1801      20.831  73.627  66.635  1.00  0.00           C  
ATOM   2129  CD2 LEU A1801      19.743  75.292  65.139  1.00  0.00           C  
ATOM   2130  N   CYS A1802      15.903  72.485  64.018  1.00  0.00           N  
ATOM   2131  CA  CYS A1802      15.195  71.364  63.418  1.00  0.00           C  
ATOM   2132  C   CYS A1802      16.066  71.020  62.213  1.00  0.00           C  
ATOM   2133  O   CYS A1802      16.332  71.885  61.376  1.00  0.00           O  
ATOM   2134  CB  CYS A1802      13.801  71.784  62.972  1.00  0.00           C  
ATOM   2135  SG  CYS A1802      12.873  70.430  62.220  1.00  0.00           S  
ATOM   2136  N   LEU A1803      16.507  69.770  62.104  1.00  0.00           N  
ATOM   2137  CA  LEU A1803      17.416  69.428  61.015  1.00  0.00           C  
ATOM   2138  C   LEU A1803      17.126  68.187  60.207  1.00  0.00           C  
ATOM   2139  O   LEU A1803      16.462  67.268  60.672  1.00  0.00           O  
ATOM   2140  CB  LEU A1803      18.821  69.247  61.571  1.00  0.00           C  
ATOM   2141  CG  LEU A1803      19.513  70.365  62.329  1.00  0.00           C  
ATOM   2142  CD1 LEU A1803      20.504  69.746  63.298  1.00  0.00           C  
ATOM   2143  CD2 LEU A1803      20.202  71.310  61.347  1.00  0.00           C  
ATOM   2144  N   PRO A1804      17.651  68.138  58.979  1.00  0.00           N  
ATOM   2145  CA  PRO A1804      17.453  66.978  58.114  1.00  0.00           C  
ATOM   2146  C   PRO A1804      18.089  65.819  58.849  1.00  0.00           C  
ATOM   2147  O   PRO A1804      19.057  66.001  59.564  1.00  0.00           O  
ATOM   2148  CB  PRO A1804      18.227  67.350  56.863  1.00  0.00           C  
ATOM   2149  CG  PRO A1804      18.036  68.830  56.793  1.00  0.00           C  
ATOM   2150  CD  PRO A1804      18.224  69.269  58.231  1.00  0.00           C  
ATOM   2151  N   PRO A1805      17.563  64.609  58.682  1.00  0.00           N  
ATOM   2152  CA  PRO A1805      18.137  63.455  59.376  1.00  0.00           C  
ATOM   2153  C   PRO A1805      19.597  63.156  59.086  1.00  0.00           C  
ATOM   2154  O   PRO A1805      20.318  62.718  59.979  1.00  0.00           O  
ATOM   2155  CB  PRO A1805      17.228  62.311  58.954  1.00  0.00           C  
ATOM   2156  CG  PRO A1805      15.915  62.993  58.784  1.00  0.00           C  
ATOM   2157  CD  PRO A1805      16.311  64.234  58.012  1.00  0.00           C  
ATOM   2158  N   ASP A1806      20.054  63.373  57.863  1.00  0.00           N  
ATOM   2159  CA  ASP A1806      21.455  63.075  57.599  1.00  0.00           C  
ATOM   2160  C   ASP A1806      22.404  64.227  57.925  1.00  0.00           C  
ATOM   2161  O   ASP A1806      23.566  64.202  57.522  1.00  0.00           O  
ATOM   2162  CB  ASP A1806      21.657  62.670  56.145  1.00  0.00           C  
ATOM   2163  CG  ASP A1806      20.653  61.648  55.687  1.00  0.00           C  
ATOM   2164  OD1 ASP A1806      20.508  60.593  56.364  1.00  0.00           O  
ATOM   2165  OD2 ASP A1806      20.016  61.915  54.640  1.00  0.00           O  
ATOM   2166  N   VAL A1807      21.916  65.228  58.650  1.00  0.00           N  
ATOM   2167  CA  VAL A1807      22.748  66.358  59.006  1.00  0.00           C  
ATOM   2168  C   VAL A1807      22.817  66.572  60.498  1.00  0.00           C  
ATOM   2169  O   VAL A1807      23.774  67.151  61.003  1.00  0.00           O  
ATOM   2170  CB  VAL A1807      22.232  67.614  58.376  1.00  0.00           C  
ATOM   2171  CG1 VAL A1807      23.062  68.795  58.820  1.00  0.00           C  
ATOM   2172  CG2 VAL A1807      22.276  67.465  56.879  1.00  0.00           C  
ATOM   2173  N   ALA A1808      21.800  66.109  61.211  1.00  0.00           N  
ATOM   2174  CA  ALA A1808      21.776  66.259  62.658  1.00  0.00           C  
ATOM   2175  C   ALA A1808      22.935  65.507  63.301  1.00  0.00           C  
ATOM   2176  O   ALA A1808      23.515  64.621  62.692  1.00  0.00           O  
ATOM   2177  CB  ALA A1808      20.466  65.748  63.200  1.00  0.00           C  
ATOM   2178  N   ALA A1809      23.258  65.862  64.538  1.00  0.00           N  
ATOM   2179  CA  ALA A1809      24.353  65.230  65.264  1.00  0.00           C  
ATOM   2180  C   ALA A1809      24.034  63.782  65.486  1.00  0.00           C  
ATOM   2181  O   ALA A1809      24.845  62.916  65.185  1.00  0.00           O  
ATOM   2182  CB  ALA A1809      24.567  65.910  66.593  1.00  0.00           C  
ATOM   2183  N   HIS A1810      22.848  63.534  66.032  1.00  0.00           N  
ATOM   2184  CA  HIS A1810      22.359  62.184  66.303  1.00  0.00           C  
ATOM   2185  C   HIS A1810      21.024  62.060  65.594  1.00  0.00           C  
ATOM   2186  O   HIS A1810      20.222  62.982  65.649  1.00  0.00           O  
ATOM   2187  CB  HIS A1810      22.120  61.986  67.794  1.00  0.00           C  
ATOM   2188  CG  HIS A1810      23.320  62.252  68.649  1.00  0.00           C  
ATOM   2189  ND1 HIS A1810      24.350  61.350  68.787  1.00  0.00           N  
ATOM   2190  CD2 HIS A1810      23.628  63.301  69.450  1.00  0.00           C  
ATOM   2191  CE1 HIS A1810      25.240  61.827  69.642  1.00  0.00           C  
ATOM   2192  NE2 HIS A1810      24.825  63.009  70.058  1.00  0.00           N  
ATOM   2193  N   GLN A1811      20.778  60.936  64.932  1.00  0.00           N  
ATOM   2194  CA  GLN A1811      19.508  60.733  64.234  1.00  0.00           C  
ATOM   2195  C   GLN A1811      18.418  60.325  65.215  1.00  0.00           C  
ATOM   2196  O   GLN A1811      17.276  60.766  65.107  1.00  0.00           O  
ATOM   2197  CB  GLN A1811      19.645  59.656  63.161  1.00  0.00           C  
ATOM   2198  CG  GLN A1811      20.641  59.999  62.072  1.00  0.00           C  
ATOM   2199  CD  GLN A1811      20.863  58.841  61.118  1.00  0.00           C  
ATOM   2200  OE1 GLN A1811      21.280  57.758  61.531  1.00  0.00           O  
ATOM   2201  NE2 GLN A1811      20.583  59.060  59.834  1.00  0.00           N  
ATOM   2202  N   VAL A1812      18.785  59.495  66.184  1.00  0.00           N  
ATOM   2203  CA  VAL A1812      17.848  59.015  67.184  1.00  0.00           C  
ATOM   2204  C   VAL A1812      18.399  59.162  68.592  1.00  0.00           C  
ATOM   2205  O   VAL A1812      19.593  59.034  68.799  1.00  0.00           O  
ATOM   2206  CB  VAL A1812      17.548  57.538  66.949  1.00  0.00           C  
ATOM   2207  CG1 VAL A1812      16.836  56.952  68.151  1.00  0.00           C  
ATOM   2208  CG2 VAL A1812      16.711  57.382  65.696  1.00  0.00           C  
ATOM   2209  N   VAL A1813      17.539  59.443  69.561  1.00  0.00           N  
ATOM   2210  CA  VAL A1813      17.989  59.543  70.942  1.00  0.00           C  
ATOM   2211  C   VAL A1813      17.021  58.747  71.800  1.00  0.00           C  
ATOM   2212  O   VAL A1813      15.819  58.964  71.754  1.00  0.00           O  
ATOM   2213  CB  VAL A1813      18.065  60.997  71.425  1.00  0.00           C  
ATOM   2214  CG1 VAL A1813      16.814  61.740  71.052  1.00  0.00           C  
ATOM   2215  CG2 VAL A1813      18.273  61.020  72.925  1.00  0.00           C  
ATOM   2216  N   ILE A1814      17.551  57.806  72.570  1.00  0.00           N  
ATOM   2217  CA  ILE A1814      16.733  56.939  73.410  1.00  0.00           C  
ATOM   2218  C   ILE A1814      16.689  57.385  74.859  1.00  0.00           C  
ATOM   2219  O   ILE A1814      17.703  57.353  75.552  1.00  0.00           O  
ATOM   2220  CB  ILE A1814      17.263  55.494  73.371  1.00  0.00           C  
ATOM   2221  CG1 ILE A1814      17.098  54.912  71.965  1.00  0.00           C  
ATOM   2222  CG2 ILE A1814      16.536  54.649  74.388  1.00  0.00           C  
ATOM   2223  CD1 ILE A1814      17.729  53.560  71.798  1.00  0.00           C  
ATOM   2224  N   VAL A1815      15.507  57.782  75.317  1.00  0.00           N  
ATOM   2225  CA  VAL A1815      15.333  58.231  76.695  1.00  0.00           C  
ATOM   2226  C   VAL A1815      14.567  57.179  77.492  1.00  0.00           C  
ATOM   2227  O   VAL A1815      13.524  56.701  77.055  1.00  0.00           O  
ATOM   2228  CB  VAL A1815      14.551  59.569  76.752  1.00  0.00           C  
ATOM   2229  CG1 VAL A1815      14.377  60.019  78.196  1.00  0.00           C  
ATOM   2230  CG2 VAL A1815      15.284  60.630  75.957  1.00  0.00           C  
ATOM   2231  N   PRO A1816      15.089  56.787  78.663  1.00  0.00           N  
ATOM   2232  CA  PRO A1816      14.405  55.787  79.481  1.00  0.00           C  
ATOM   2233  C   PRO A1816      13.625  56.463  80.613  1.00  0.00           C  
ATOM   2234  O   PRO A1816      14.109  57.418  81.226  1.00  0.00           O  
ATOM   2235  CB  PRO A1816      15.558  54.943  79.991  1.00  0.00           C  
ATOM   2236  CG  PRO A1816      16.563  55.994  80.306  1.00  0.00           C  
ATOM   2237  CD  PRO A1816      16.483  56.947  79.111  1.00  0.00           C  
ATOM   2238  N   ILE A1817      12.418  55.965  80.876  1.00  0.00           N  
ATOM   2239  CA  ILE A1817      11.559  56.508  81.926  1.00  0.00           C  
ATOM   2240  C   ILE A1817      11.568  55.568  83.123  1.00  0.00           C  
ATOM   2241  O   ILE A1817      11.125  54.424  83.017  1.00  0.00           O  
ATOM   2242  CB  ILE A1817      10.108  56.633  81.441  1.00  0.00           C  
ATOM   2243  CG1 ILE A1817      10.079  57.146  79.996  1.00  0.00           C  
ATOM   2244  CG2 ILE A1817       9.337  57.571  82.364  1.00  0.00           C  
ATOM   2245  CD1 ILE A1817      10.626  58.556  79.819  1.00  0.00           C  
ATOM   2246  N   ILE A1818      12.067  56.038  84.260  1.00  0.00           N  
ATOM   2247  CA  ILE A1818      12.117  55.185  85.438  1.00  0.00           C  
ATOM   2248  C   ILE A1818      11.841  55.943  86.717  1.00  0.00           C  
ATOM   2249  O   ILE A1818      12.147  57.133  86.831  1.00  0.00           O  
ATOM   2250  CB  ILE A1818      13.487  54.499  85.586  1.00  0.00           C  
ATOM   2251  CG1 ILE A1818      13.867  53.812  84.276  1.00  0.00           C  
ATOM   2252  CG2 ILE A1818      13.440  53.471  86.725  1.00  0.00           C  
ATOM   2253  CD1 ILE A1818      15.270  53.275  84.267  1.00  0.00           C  
ATOM   2254  N   PHE A1819      11.284  55.229  87.690  1.00  0.00           N  
ATOM   2255  CA  PHE A1819      10.941  55.826  88.969  1.00  0.00           C  
ATOM   2256  C   PHE A1819      11.250  54.928  90.168  1.00  0.00           C  
ATOM   2257  O   PHE A1819      10.569  55.014  91.190  1.00  0.00           O  
ATOM   2258  CB  PHE A1819       9.451  56.136  89.004  1.00  0.00           C  
ATOM   2259  CG  PHE A1819       8.991  57.146  87.990  1.00  0.00           C  
ATOM   2260  CD1 PHE A1819       8.441  56.743  86.773  1.00  0.00           C  
ATOM   2261  CD2 PHE A1819       8.958  58.494  88.324  1.00  0.00           C  
ATOM   2262  CE1 PHE A1819       7.872  57.674  85.910  1.00  0.00           C  
ATOM   2263  CE2 PHE A1819       8.393  59.427  87.467  1.00  0.00           C  
ATOM   2264  CZ  PHE A1819       7.839  59.015  86.266  1.00  0.00           C  
ATOM   2265  N   LYS A1820      12.248  54.061  90.032  1.00  0.00           N  
ATOM   2266  CA  LYS A1820      12.640  53.129  91.095  1.00  0.00           C  
ATOM   2267  C   LYS A1820      11.914  51.783  91.001  1.00  0.00           C  
ATOM   2268  O   LYS A1820      12.191  50.869  91.780  1.00  0.00           O  
ATOM   2269  CB  LYS A1820      12.394  53.727  92.493  1.00  0.00           C  
ATOM   2270  CG  LYS A1820      13.308  54.883  92.877  1.00  0.00           C  
ATOM   2271  CD  LYS A1820      13.133  55.245  94.351  1.00  0.00           C  
ATOM   2272  CE  LYS A1820      14.114  56.331  94.784  1.00  0.00           C  
ATOM   2273  NZ  LYS A1820      13.986  56.656  96.234  1.00  0.00           N  
ATOM   2274  N   LYS A1821      11.001  51.651  90.044  1.00  0.00           N  
ATOM   2275  CA  LYS A1821      10.258  50.406  89.899  1.00  0.00           C  
ATOM   2276  C   LYS A1821      10.588  49.666  88.607  1.00  0.00           C  
ATOM   2277  O   LYS A1821      10.175  50.069  87.524  1.00  0.00           O  
ATOM   2278  CB  LYS A1821       8.761  50.699  89.991  1.00  0.00           C  
ATOM   2279  CG  LYS A1821       8.403  51.486  91.245  1.00  0.00           C  
ATOM   2280  CD  LYS A1821       6.907  51.735  91.381  1.00  0.00           C  
ATOM   2281  CE  LYS A1821       6.601  52.500  92.672  1.00  0.00           C  
ATOM   2282  NZ  LYS A1821       5.139  52.686  92.905  1.00  0.00           N  
ATOM   2283  N   ALA A1827      11.337  48.574  88.744  1.00  0.00           N  
ATOM   2284  CA  ALA A1827      11.762  47.747  87.616  1.00  0.00           C  
ATOM   2285  C   ALA A1827      12.906  48.415  86.849  1.00  0.00           C  
ATOM   2286  O   ALA A1827      13.194  48.054  85.704  1.00  0.00           O  
ATOM   2287  CB  ALA A1827      10.585  47.475  86.680  1.00  0.00           C  
ATOM   2288  N   ALA A1828      13.561  49.376  87.499  1.00  0.00           N  
ATOM   2289  CA  ALA A1828      14.678  50.119  86.913  1.00  0.00           C  
ATOM   2290  C   ALA A1828      15.650  49.226  86.152  1.00  0.00           C  
ATOM   2291  O   ALA A1828      16.015  49.515  85.012  1.00  0.00           O  
ATOM   2292  CB  ALA A1828      15.429  50.875  88.009  1.00  0.00           C  
ATOM   2293  N   GLU A1829      16.067  48.137  86.790  1.00  0.00           N  
ATOM   2294  CA  GLU A1829      17.016  47.205  86.181  1.00  0.00           C  
ATOM   2295  C   GLU A1829      16.539  46.599  84.862  1.00  0.00           C  
ATOM   2296  O   GLU A1829      17.359  46.323  83.982  1.00  0.00           O  
ATOM   2297  CB  GLU A1829      17.365  46.069  87.160  1.00  0.00           C  
ATOM   2298  CG  GLU A1829      18.075  46.516  88.442  1.00  0.00           C  
ATOM   2299  CD  GLU A1829      19.387  47.267  88.192  1.00  0.00           C  
ATOM   2300  OE1 GLU A1829      19.820  47.368  87.017  1.00  0.00           O  
ATOM   2301  OE2 GLU A1829      19.987  47.753  89.184  1.00  0.00           O  
ATOM   2302  N   GLU A1830      15.230  46.385  84.725  1.00  0.00           N  
ATOM   2303  CA  GLU A1830      14.689  45.799  83.501  1.00  0.00           C  
ATOM   2304  C   GLU A1830      14.499  46.796  82.356  1.00  0.00           C  
ATOM   2305  O   GLU A1830      14.544  46.414  81.184  1.00  0.00           O  
ATOM   2306  CB  GLU A1830      13.367  45.074  83.790  1.00  0.00           C  
ATOM   2307  CG  GLU A1830      13.545  43.589  84.134  1.00  0.00           C  
ATOM   2308  CD  GLU A1830      12.228  42.818  84.206  1.00  0.00           C  
ATOM   2309  OE1 GLU A1830      11.408  42.938  83.265  1.00  0.00           O  
ATOM   2310  OE2 GLU A1830      12.025  42.079  85.200  1.00  0.00           O  
ATOM   2311  N   VAL A1831      14.286  48.067  82.694  1.00  0.00           N  
ATOM   2312  CA  VAL A1831      14.101  49.108  81.684  1.00  0.00           C  
ATOM   2313  C   VAL A1831      15.430  49.375  80.980  1.00  0.00           C  
ATOM   2314  O   VAL A1831      15.497  49.388  79.750  1.00  0.00           O  
ATOM   2315  CB  VAL A1831      13.579  50.426  82.313  1.00  0.00           C  
ATOM   2316  CG1 VAL A1831      13.491  51.515  81.259  1.00  0.00           C  
ATOM   2317  CG2 VAL A1831      12.210  50.200  82.927  1.00  0.00           C  
ATOM   2318  N   MET A1832      16.485  49.584  81.764  1.00  0.00           N  
ATOM   2319  CA  MET A1832      17.813  49.835  81.215  1.00  0.00           C  
ATOM   2320  C   MET A1832      18.273  48.691  80.318  1.00  0.00           C  
ATOM   2321  O   MET A1832      18.468  48.879  79.115  1.00  0.00           O  
ATOM   2322  CB  MET A1832      18.816  50.033  82.346  1.00  0.00           C  
ATOM   2323  CG  MET A1832      18.594  51.313  83.088  1.00  0.00           C  
ATOM   2324  SD  MET A1832      18.826  52.701  81.984  1.00  0.00           S  
ATOM   2325  CE  MET A1832      20.024  53.682  82.923  1.00  0.00           C  
ATOM   2326  N   GLU A1833      18.443  47.507  80.904  1.00  0.00           N  
ATOM   2327  CA  GLU A1833      18.877  46.328  80.154  1.00  0.00           C  
ATOM   2328  C   GLU A1833      18.115  46.181  78.839  1.00  0.00           C  
ATOM   2329  O   GLU A1833      18.512  45.414  77.961  1.00  0.00           O  
ATOM   2330  CB  GLU A1833      18.701  45.059  81.001  1.00  0.00           C  
ATOM   2331  CG  GLU A1833      19.828  44.814  82.013  1.00  0.00           C  
ATOM   2332  CD  GLU A1833      19.625  43.546  82.849  1.00  0.00           C  
ATOM   2333  OE1 GLU A1833      19.269  42.492  82.267  1.00  0.00           O  
ATOM   2334  OE2 GLU A1833      19.834  43.603  84.085  1.00  0.00           O  
ATOM   2335  N   ALA A1834      17.022  46.926  78.711  1.00  0.00           N  
ATOM   2336  CA  ALA A1834      16.203  46.891  77.511  1.00  0.00           C  
ATOM   2337  C   ALA A1834      16.555  48.045  76.582  1.00  0.00           C  
ATOM   2338  O   ALA A1834      16.469  47.910  75.365  1.00  0.00           O  
ATOM   2339  CB  ALA A1834      14.733  46.951  77.886  1.00  0.00           C  
ATOM   2340  N   CYS A1835      16.938  49.181  77.158  1.00  0.00           N  
ATOM   2341  CA  CYS A1835      17.312  50.347  76.364  1.00  0.00           C  
ATOM   2342  C   CYS A1835      18.618  50.072  75.629  1.00  0.00           C  
ATOM   2343  O   CYS A1835      18.837  50.550  74.512  1.00  0.00           O  
ATOM   2344  CB  CYS A1835      17.482  51.577  77.260  1.00  0.00           C  
ATOM   2345  SG  CYS A1835      15.947  52.362  77.798  1.00  0.00           S  
ATOM   2346  N   ARG A1836      19.487  49.296  76.266  1.00  0.00           N  
ATOM   2347  CA  ARG A1836      20.768  48.950  75.674  1.00  0.00           C  
ATOM   2348  C   ARG A1836      20.562  48.077  74.449  1.00  0.00           C  
ATOM   2349  O   ARG A1836      21.031  48.407  73.363  1.00  0.00           O  
ATOM   2350  CB  ARG A1836      21.644  48.237  76.703  1.00  0.00           C  
ATOM   2351  CG  ARG A1836      22.095  49.162  77.814  1.00  0.00           C  
ATOM   2352  CD  ARG A1836      22.738  48.420  78.966  1.00  0.00           C  
ATOM   2353  NE  ARG A1836      23.064  49.339  80.056  1.00  0.00           N  
ATOM   2354  CZ  ARG A1836      23.488  48.959  81.257  1.00  0.00           C  
ATOM   2355  NH1 ARG A1836      23.638  47.666  81.532  1.00  0.00           N  
ATOM   2356  NH2 ARG A1836      23.762  49.873  82.184  1.00  0.00           N  
ATOM   2357  N   GLU A1837      19.848  46.970  74.624  1.00  0.00           N  
ATOM   2358  CA  GLU A1837      19.570  46.057  73.519  1.00  0.00           C  
ATOM   2359  C   GLU A1837      18.977  46.802  72.335  1.00  0.00           C  
ATOM   2360  O   GLU A1837      18.768  46.224  71.267  1.00  0.00           O  
ATOM   2361  CB  GLU A1837      18.603  44.958  73.961  1.00  0.00           C  
ATOM   2362  CG  GLU A1837      19.267  43.767  74.646  1.00  0.00           C  
ATOM   2363  CD  GLU A1837      18.257  42.825  75.292  1.00  0.00           C  
ATOM   2364  OE1 GLU A1837      17.203  42.560  74.664  1.00  0.00           O  
ATOM   2365  OE2 GLU A1837      18.522  42.346  76.421  1.00  0.00           O  
ATOM   2366  N   LEU A1838      18.695  48.085  72.532  1.00  0.00           N  
ATOM   2367  CA  LEU A1838      18.143  48.901  71.467  1.00  0.00           C  
ATOM   2368  C   LEU A1838      19.250  49.743  70.836  1.00  0.00           C  
ATOM   2369  O   LEU A1838      19.332  49.851  69.611  1.00  0.00           O  
ATOM   2370  CB  LEU A1838      17.028  49.801  72.002  1.00  0.00           C  
ATOM   2371  CG  LEU A1838      16.272  50.587  70.927  1.00  0.00           C  
ATOM   2372  CD1 LEU A1838      15.783  49.649  69.837  1.00  0.00           C  
ATOM   2373  CD2 LEU A1838      15.107  51.322  71.563  1.00  0.00           C  
ATOM   2374  N   ARG A1839      20.111  50.331  71.664  1.00  0.00           N  
ATOM   2375  CA  ARG A1839      21.197  51.140  71.130  1.00  0.00           C  
ATOM   2376  C   ARG A1839      22.145  50.284  70.302  1.00  0.00           C  
ATOM   2377  O   ARG A1839      22.378  50.562  69.127  1.00  0.00           O  
ATOM   2378  CB  ARG A1839      21.984  51.829  72.250  1.00  0.00           C  
ATOM   2379  CG  ARG A1839      23.184  52.628  71.730  1.00  0.00           C  
ATOM   2380  CD  ARG A1839      23.895  53.436  72.815  1.00  0.00           C  
ATOM   2381  NE  ARG A1839      24.410  52.608  73.906  1.00  0.00           N  
ATOM   2382  CZ  ARG A1839      25.260  51.596  73.753  1.00  0.00           C  
ATOM   2383  NH1 ARG A1839      25.704  51.268  72.545  1.00  0.00           N  
ATOM   2384  NH2 ARG A1839      25.673  50.909  74.811  1.00  0.00           N  
ATOM   2385  N   SER A1840      22.686  49.238  70.917  1.00  0.00           N  
ATOM   2386  CA  SER A1840      23.623  48.349  70.232  1.00  0.00           C  
ATOM   2387  C   SER A1840      23.011  47.683  69.002  1.00  0.00           C  
ATOM   2388  O   SER A1840      23.733  47.231  68.110  1.00  0.00           O  
ATOM   2389  CB  SER A1840      24.130  47.264  71.187  1.00  0.00           C  
ATOM   2390  OG  SER A1840      23.186  46.215  71.320  1.00  0.00           O  
ATOM   2391  N   ARG A1841      21.683  47.613  68.957  1.00  0.00           N  
ATOM   2392  CA  ARG A1841      21.003  46.995  67.824  1.00  0.00           C  
ATOM   2393  C   ARG A1841      20.890  48.006  66.692  1.00  0.00           C  
ATOM   2394  O   ARG A1841      20.859  47.645  65.515  1.00  0.00           O  
ATOM   2395  CB  ARG A1841      19.609  46.510  68.234  1.00  0.00           C  
ATOM   2396  CG  ARG A1841      18.930  45.652  67.177  1.00  0.00           C  
ATOM   2397  CD  ARG A1841      17.503  45.299  67.562  1.00  0.00           C  
ATOM   2398  NE  ARG A1841      16.828  44.595  66.474  1.00  0.00           N  
ATOM   2399  CZ  ARG A1841      15.511  44.415  66.394  1.00  0.00           C  
ATOM   2400  NH1 ARG A1841      14.715  44.890  67.345  1.00  0.00           N  
ATOM   2401  NH2 ARG A1841      14.987  43.765  65.359  1.00  0.00           N  
ATOM   2402  N   LEU A1842      20.828  49.279  67.065  1.00  0.00           N  
ATOM   2403  CA  LEU A1842      20.729  50.353  66.093  1.00  0.00           C  
ATOM   2404  C   LEU A1842      22.119  50.670  65.548  1.00  0.00           C  
ATOM   2405  O   LEU A1842      22.294  50.803  64.339  1.00  0.00           O  
ATOM   2406  CB  LEU A1842      20.111  51.600  66.737  1.00  0.00           C  
ATOM   2407  CG  LEU A1842      18.665  51.517  67.251  1.00  0.00           C  
ATOM   2408  CD1 LEU A1842      18.250  52.860  67.833  1.00  0.00           C  
ATOM   2409  CD2 LEU A1842      17.725  51.128  66.119  1.00  0.00           C  
ATOM   2410  N   GLU A1843      23.106  50.782  66.437  1.00  0.00           N  
ATOM   2411  CA  GLU A1843      24.471  51.073  66.013  1.00  0.00           C  
ATOM   2412  C   GLU A1843      24.911  50.067  64.972  1.00  0.00           C  
ATOM   2413  O   GLU A1843      25.438  50.432  63.924  1.00  0.00           O  
ATOM   2414  CB  GLU A1843      25.442  51.006  67.188  1.00  0.00           C  
ATOM   2415  CG  GLU A1843      25.295  52.125  68.194  1.00  0.00           C  
ATOM   2416  CD  GLU A1843      26.469  52.190  69.162  1.00  0.00           C  
ATOM   2417  OE1 GLU A1843      26.798  51.144  69.769  1.00  0.00           O  
ATOM   2418  OE2 GLU A1843      27.060  53.285  69.316  1.00  0.00           O  
ATOM   2419  N   ALA A1844      24.694  48.793  65.276  1.00  0.00           N  
ATOM   2420  CA  ALA A1844      25.063  47.714  64.371  1.00  0.00           C  
ATOM   2421  C   ALA A1844      24.019  47.577  63.263  1.00  0.00           C  
ATOM   2422  O   ALA A1844      23.664  46.471  62.851  1.00  0.00           O  
ATOM   2423  CB  ALA A1844      25.198  46.402  65.145  1.00  0.00           C  
ATOM   2424  N   ALA A1846      23.528  48.716  62.791  1.00  0.00           N  
ATOM   2425  CA  ALA A1846      22.537  48.752  61.726  1.00  0.00           C  
ATOM   2426  C   ALA A1846      22.765  50.042  60.957  1.00  0.00           C  
ATOM   2427  O   ALA A1846      22.059  50.344  59.993  1.00  0.00           O  
ATOM   2428  CB  ALA A1846      21.133  48.722  62.309  1.00  0.00           C  
ATOM   2429  N   GLY A1847      23.762  50.800  61.405  1.00  0.00           N  
ATOM   2430  CA  GLY A1847      24.106  52.052  60.762  1.00  0.00           C  
ATOM   2431  C   GLY A1847      23.242  53.207  61.209  1.00  0.00           C  
ATOM   2432  O   GLY A1847      22.653  53.893  60.382  1.00  0.00           O  
ATOM   2433  N   PHE A1848      23.166  53.427  62.514  1.00  0.00           N  
ATOM   2434  CA  PHE A1848      22.359  54.512  63.046  1.00  0.00           C  
ATOM   2435  C   PHE A1848      23.158  55.394  63.975  1.00  0.00           C  
ATOM   2436  O   PHE A1848      23.772  54.902  64.918  1.00  0.00           O  
ATOM   2437  CB  PHE A1848      21.174  53.968  63.836  1.00  0.00           C  
ATOM   2438  CG  PHE A1848      19.989  53.604  62.998  1.00  0.00           C  
ATOM   2439  CD1 PHE A1848      19.990  52.450  62.223  1.00  0.00           C  
ATOM   2440  CD2 PHE A1848      18.858  54.413  62.996  1.00  0.00           C  
ATOM   2441  CE1 PHE A1848      18.879  52.104  61.460  1.00  0.00           C  
ATOM   2442  CE2 PHE A1848      17.745  54.077  62.238  1.00  0.00           C  
ATOM   2443  CZ  PHE A1848      17.756  52.920  61.468  1.00  0.00           C  
ATOM   2444  N   ARG A1849      23.162  56.696  63.723  1.00  0.00           N  
ATOM   2445  CA  ARG A1849      23.876  57.584  64.619  1.00  0.00           C  
ATOM   2446  C   ARG A1849      22.957  57.663  65.816  1.00  0.00           C  
ATOM   2447  O   ARG A1849      22.047  58.476  65.848  1.00  0.00           O  
ATOM   2448  CB  ARG A1849      24.071  58.965  63.994  1.00  0.00           C  
ATOM   2449  CG  ARG A1849      25.293  59.065  63.089  1.00  0.00           C  
ATOM   2450  CD  ARG A1849      25.633  60.517  62.749  1.00  0.00           C  
ATOM   2451  NE  ARG A1849      24.831  61.051  61.647  1.00  0.00           N  
ATOM   2452  CZ  ARG A1849      25.021  60.749  60.364  1.00  0.00           C  
ATOM   2453  NH1 ARG A1849      25.989  59.910  60.002  1.00  0.00           N  
ATOM   2454  NH2 ARG A1849      24.243  61.295  59.437  1.00  0.00           N  
ATOM   2455  N   VAL A1850      23.182  56.797  66.794  1.00  0.00           N  
ATOM   2456  CA  VAL A1850      22.332  56.765  67.972  1.00  0.00           C  
ATOM   2457  C   VAL A1850      23.000  57.238  69.252  1.00  0.00           C  
ATOM   2458  O   VAL A1850      24.221  57.259  69.366  1.00  0.00           O  
ATOM   2459  CB  VAL A1850      21.790  55.348  68.203  1.00  0.00           C  
ATOM   2460  CG1 VAL A1850      22.945  54.377  68.355  1.00  0.00           C  
ATOM   2461  CG2 VAL A1850      20.894  55.322  69.434  1.00  0.00           C  
ATOM   2462  N   HIS A1851      22.176  57.621  70.215  1.00  0.00           N  
ATOM   2463  CA  HIS A1851      22.656  58.084  71.502  1.00  0.00           C  
ATOM   2464  C   HIS A1851      21.681  57.632  72.574  1.00  0.00           C  
ATOM   2465  O   HIS A1851      20.487  57.523  72.313  1.00  0.00           O  
ATOM   2466  CB  HIS A1851      22.749  59.601  71.521  1.00  0.00           C  
ATOM   2467  CG  HIS A1851      23.254  60.146  72.815  1.00  0.00           C  
ATOM   2468  ND1 HIS A1851      24.493  59.822  73.321  1.00  0.00           N  
ATOM   2469  CD2 HIS A1851      22.685  60.980  73.715  1.00  0.00           C  
ATOM   2470  CE1 HIS A1851      24.667  60.435  74.478  1.00  0.00           C  
ATOM   2471  NE2 HIS A1851      23.584  61.145  74.740  1.00  0.00           N  
ATOM   2472  N   LEU A1852      22.188  57.358  73.773  1.00  0.00           N  
ATOM   2473  CA  LEU A1852      21.345  56.922  74.888  1.00  0.00           C  
ATOM   2474  C   LEU A1852      21.577  57.868  76.052  1.00  0.00           C  
ATOM   2475  O   LEU A1852      22.685  57.938  76.582  1.00  0.00           O  
ATOM   2476  CB  LEU A1852      21.702  55.490  75.306  1.00  0.00           C  
ATOM   2477  CG  LEU A1852      21.072  54.974  76.607  1.00  0.00           C  
ATOM   2478  CD1 LEU A1852      19.572  55.168  76.548  1.00  0.00           C  
ATOM   2479  CD2 LEU A1852      21.402  53.505  76.817  1.00  0.00           C  
ATOM   2480  N   ASP A1853      20.549  58.603  76.457  1.00  0.00           N  
ATOM   2481  CA  ASP A1853      20.738  59.531  77.555  1.00  0.00           C  
ATOM   2482  C   ASP A1853      20.648  58.848  78.914  1.00  0.00           C  
ATOM   2483  O   ASP A1853      19.584  58.791  79.523  1.00  0.00           O  
ATOM   2484  CB  ASP A1853      19.734  60.669  77.489  1.00  0.00           C  
ATOM   2485  CG  ASP A1853      20.183  61.856  78.297  1.00  0.00           C  
ATOM   2486  OD1 ASP A1853      20.685  61.636  79.413  1.00  0.00           O  
ATOM   2487  OD2 ASP A1853      20.045  63.002  77.830  1.00  0.00           O  
ATOM   2488  N   ASP A1854      21.791  58.342  79.375  1.00  0.00           N  
ATOM   2489  CA  ASP A1854      21.929  57.643  80.653  1.00  0.00           C  
ATOM   2490  C   ASP A1854      21.638  58.556  81.835  1.00  0.00           C  
ATOM   2491  O   ASP A1854      20.943  58.175  82.771  1.00  0.00           O  
ATOM   2492  CB  ASP A1854      23.366  57.118  80.801  1.00  0.00           C  
ATOM   2493  CG  ASP A1854      23.433  55.613  81.054  1.00  0.00           C  
ATOM   2494  OD1 ASP A1854      24.525  55.129  81.440  1.00  0.00           O  
ATOM   2495  OD2 ASP A1854      22.412  54.913  80.858  1.00  0.00           O  
ATOM   2496  N   ARG A1855      22.207  59.753  81.776  1.00  0.00           N  
ATOM   2497  CA  ARG A1855      22.087  60.768  82.815  1.00  0.00           C  
ATOM   2498  C   ARG A1855      20.958  60.625  83.827  1.00  0.00           C  
ATOM   2499  O   ARG A1855      19.958  59.951  83.593  1.00  0.00           O  
ATOM   2500  CB  ARG A1855      22.004  62.153  82.172  1.00  0.00           C  
ATOM   2501  CG  ARG A1855      23.195  62.496  81.294  1.00  0.00           C  
ATOM   2502  CD  ARG A1855      23.159  63.945  80.843  1.00  0.00           C  
ATOM   2503  NE  ARG A1855      21.995  64.246  80.026  1.00  0.00           N  
ATOM   2504  CZ  ARG A1855      21.638  65.478  79.694  1.00  0.00           C  
ATOM   2505  NH1 ARG A1855      22.363  66.507  80.116  1.00  0.00           N  
ATOM   2506  NH2 ARG A1855      20.557  65.682  78.947  1.00  0.00           N  
ATOM   2507  N   ASP A1857      21.132  61.295  84.959  1.00  0.00           N  
ATOM   2508  CA  ASP A1857      20.149  61.273  86.027  1.00  0.00           C  
ATOM   2509  C   ASP A1857      19.542  62.665  86.169  1.00  0.00           C  
ATOM   2510  O   ASP A1857      20.023  63.484  86.948  1.00  0.00           O  
ATOM   2511  CB  ASP A1857      20.824  60.861  87.338  1.00  0.00           C  
ATOM   2512  CG  ASP A1857      19.832  60.396  88.390  1.00  0.00           C  
ATOM   2513  OD1 ASP A1857      18.956  61.195  88.794  1.00  0.00           O  
ATOM   2514  OD2 ASP A1857      19.938  59.222  88.814  1.00  0.00           O  
ATOM   2515  N   ILE A1859      18.496  62.938  85.394  1.00  0.00           N  
ATOM   2516  CA  ILE A1859      17.818  64.230  85.454  1.00  0.00           C  
ATOM   2517  C   ILE A1859      16.351  64.085  85.080  1.00  0.00           C  
ATOM   2518  O   ILE A1859      15.928  63.056  84.551  1.00  0.00           O  
ATOM   2519  CB  ILE A1859      18.416  65.247  84.483  1.00  0.00           C  
ATOM   2520  CG1 ILE A1859      19.902  64.980  84.285  1.00  0.00           C  
ATOM   2521  CG2 ILE A1859      18.197  66.662  85.026  1.00  0.00           C  
ATOM   2522  CD1 ILE A1859      20.503  65.779  83.149  1.00  0.00           C  
ATOM   2523  N   ARG A1860      15.585  65.138  85.340  1.00  0.00           N  
ATOM   2524  CA  ARG A1860      14.159  65.147  85.038  1.00  0.00           C  
ATOM   2525  C   ARG A1860      13.907  64.905  83.556  1.00  0.00           C  
ATOM   2526  O   ARG A1860      14.121  65.791  82.735  1.00  0.00           O  
ATOM   2527  CB  ARG A1860      13.561  66.492  85.432  1.00  0.00           C  
ATOM   2528  CG  ARG A1860      13.941  66.950  86.820  1.00  0.00           C  
ATOM   2529  CD  ARG A1860      13.126  68.164  87.214  1.00  0.00           C  
ATOM   2530  NE  ARG A1860      13.366  68.545  88.600  1.00  0.00           N  
ATOM   2531  CZ  ARG A1860      12.642  69.442  89.264  1.00  0.00           C  
ATOM   2532  NH1 ARG A1860      11.626  70.053  88.661  1.00  0.00           N  
ATOM   2533  NH2 ARG A1860      12.932  69.721  90.532  1.00  0.00           N  
ATOM   2534  N   ALA A1861      13.440  63.712  83.214  1.00  0.00           N  
ATOM   2535  CA  ALA A1861      13.172  63.370  81.820  1.00  0.00           C  
ATOM   2536  C   ALA A1861      12.563  64.508  80.992  1.00  0.00           C  
ATOM   2537  O   ALA A1861      12.829  64.632  79.802  1.00  0.00           O  
ATOM   2538  CB  ALA A1861      12.267  62.142  81.754  1.00  0.00           C  
ATOM   2539  N   GLY A1862      11.745  65.341  81.612  1.00  0.00           N  
ATOM   2540  CA  GLY A1862      11.138  66.422  80.864  1.00  0.00           C  
ATOM   2541  C   GLY A1862      12.180  67.343  80.284  1.00  0.00           C  
ATOM   2542  O   GLY A1862      11.989  67.937  79.230  1.00  0.00           O  
ATOM   2543  N   ARG A1863      13.296  67.459  80.987  1.00  0.00           N  
ATOM   2544  CA  ARG A1863      14.376  68.319  80.549  1.00  0.00           C  
ATOM   2545  C   ARG A1863      15.076  67.686  79.367  1.00  0.00           C  
ATOM   2546  O   ARG A1863      15.398  68.364  78.400  1.00  0.00           O  
ATOM   2547  CB  ARG A1863      15.364  68.539  81.687  1.00  0.00           C  
ATOM   2548  CG  ARG A1863      16.322  69.698  81.465  1.00  0.00           C  
ATOM   2549  CD  ARG A1863      17.196  69.857  82.688  1.00  0.00           C  
ATOM   2550  NE  ARG A1863      18.173  70.936  82.575  1.00  0.00           N  
ATOM   2551  CZ  ARG A1863      19.132  71.153  83.473  1.00  0.00           C  
ATOM   2552  NH1 ARG A1863      19.236  70.360  84.541  1.00  0.00           N  
ATOM   2553  NH2 ARG A1863      19.989  72.156  83.307  1.00  0.00           N  
ATOM   2554  N   LYS A1864      15.316  66.384  79.446  1.00  0.00           N  
ATOM   2555  CA  LYS A1864      15.961  65.681  78.347  1.00  0.00           C  
ATOM   2556  C   LYS A1864      15.181  66.000  77.078  1.00  0.00           C  
ATOM   2557  O   LYS A1864      15.754  66.236  76.015  1.00  0.00           O  
ATOM   2558  CB  LYS A1864      15.960  64.170  78.593  1.00  0.00           C  
ATOM   2559  CG  LYS A1864      16.757  63.745  79.813  1.00  0.00           C  
ATOM   2560  CD  LYS A1864      16.758  62.234  79.961  1.00  0.00           C  
ATOM   2561  CE  LYS A1864      17.535  61.790  81.197  1.00  0.00           C  
ATOM   2562  NZ  LYS A1864      17.445  60.314  81.398  1.00  0.00           N  
ATOM   2563  N   TYR A1865      13.862  66.011  77.203  1.00  0.00           N  
ATOM   2564  CA  TYR A1865      12.999  66.319  76.081  1.00  0.00           C  
ATOM   2565  C   TYR A1865      13.378  67.671  75.501  1.00  0.00           C  
ATOM   2566  O   TYR A1865      13.481  67.818  74.289  1.00  0.00           O  
ATOM   2567  CB  TYR A1865      11.544  66.360  76.538  1.00  0.00           C  
ATOM   2568  CG  TYR A1865      10.911  65.008  76.733  1.00  0.00           C  
ATOM   2569  CD1 TYR A1865      11.611  63.969  77.320  1.00  0.00           C  
ATOM   2570  CD2 TYR A1865       9.593  64.781  76.355  1.00  0.00           C  
ATOM   2571  CE1 TYR A1865      11.018  62.738  77.531  1.00  0.00           C  
ATOM   2572  CE2 TYR A1865       8.990  63.554  76.559  1.00  0.00           C  
ATOM   2573  CZ  TYR A1865       9.707  62.536  77.150  1.00  0.00           C  
ATOM   2574  OH  TYR A1865       9.114  61.313  77.370  1.00  0.00           O  
ATOM   2575  N   TYR A1866      13.583  68.653  76.372  1.00  0.00           N  
ATOM   2576  CA  TYR A1866      13.934  69.994  75.934  1.00  0.00           C  
ATOM   2577  C   TYR A1866      15.244  70.056  75.183  1.00  0.00           C  
ATOM   2578  O   TYR A1866      15.281  70.523  74.045  1.00  0.00           O  
ATOM   2579  CB  TYR A1866      14.036  70.952  77.114  1.00  0.00           C  
ATOM   2580  CG  TYR A1866      14.451  72.353  76.700  1.00  0.00           C  
ATOM   2581  CD1 TYR A1866      13.523  73.249  76.168  1.00  0.00           C  
ATOM   2582  CD2 TYR A1866      15.779  72.769  76.801  1.00  0.00           C  
ATOM   2583  CE1 TYR A1866      13.909  74.528  75.743  1.00  0.00           C  
ATOM   2584  CE2 TYR A1866      16.177  74.046  76.377  1.00  0.00           C  
ATOM   2585  CZ  TYR A1866      15.237  74.918  75.849  1.00  0.00           C  
ATOM   2586  OH  TYR A1866      15.622  76.172  75.420  1.00  0.00           O  
ATOM   2587  N   GLU A1867      16.319  69.600  75.827  1.00  0.00           N  
ATOM   2588  CA  GLU A1867      17.654  69.632  75.235  1.00  0.00           C  
ATOM   2589  C   GLU A1867      17.766  69.012  73.849  1.00  0.00           C  
ATOM   2590  O   GLU A1867      18.039  69.714  72.887  1.00  0.00           O  
ATOM   2591  CB  GLU A1867      18.672  68.990  76.184  1.00  0.00           C  
ATOM   2592  CG  GLU A1867      19.019  69.856  77.411  1.00  0.00           C  
ATOM   2593  CD  GLU A1867      20.179  69.293  78.244  1.00  0.00           C  
ATOM   2594  OE1 GLU A1867      21.240  68.996  77.649  1.00  0.00           O  
ATOM   2595  OE2 GLU A1867      20.038  69.159  79.486  1.00  0.00           O  
ATOM   2596  N   TRP A1878      17.551  67.711  73.736  1.00  0.00           N  
ATOM   2597  CA  TRP A1878      17.655  67.053  72.441  1.00  0.00           C  
ATOM   2598  C   TRP A1878      16.740  67.642  71.392  1.00  0.00           C  
ATOM   2599  O   TRP A1878      16.983  67.504  70.191  1.00  0.00           O  
ATOM   2600  CB  TRP A1878      17.350  65.573  72.584  1.00  0.00           C  
ATOM   2601  CG  TRP A1878      18.274  64.921  73.513  1.00  0.00           C  
ATOM   2602  CD1 TRP A1878      17.952  64.152  74.586  1.00  0.00           C  
ATOM   2603  CD2 TRP A1878      19.699  65.004  73.485  1.00  0.00           C  
ATOM   2604  NE1 TRP A1878      19.091  63.758  75.243  1.00  0.00           N  
ATOM   2605  CE2 TRP A1878      20.178  64.278  74.593  1.00  0.00           C  
ATOM   2606  CE3 TRP A1878      20.619  65.649  72.648  1.00  0.00           C  
ATOM   2607  CZ2 TRP A1878      21.543  64.147  74.867  1.00  0.00           C  
ATOM   2608  CZ3 TRP A1878      21.974  65.522  72.921  1.00  0.00           C  
ATOM   2609  CH2 TRP A1878      22.422  64.787  74.031  1.00  0.00           C  
ATOM   2610  N   GLU A1879      15.687  68.307  71.846  1.00  0.00           N  
ATOM   2611  CA  GLU A1879      14.715  68.892  70.940  1.00  0.00           C  
ATOM   2612  C   GLU A1879      15.150  70.269  70.442  1.00  0.00           C  
ATOM   2613  O   GLU A1879      14.898  70.631  69.295  1.00  0.00           O  
ATOM   2614  CB  GLU A1879      13.349  68.967  71.636  1.00  0.00           C  
ATOM   2615  CG  GLU A1879      12.160  68.805  70.690  1.00  0.00           C  
ATOM   2616  CD  GLU A1879      10.808  68.746  71.405  1.00  0.00           C  
ATOM   2617  OE1 GLU A1879      10.427  69.751  72.063  1.00  0.00           O  
ATOM   2618  OE2 GLU A1879      10.130  67.689  71.297  1.00  0.00           O  
ATOM   2619  N   MET A1880      15.806  71.040  71.296  1.00  0.00           N  
ATOM   2620  CA  MET A1880      16.259  72.360  70.884  1.00  0.00           C  
ATOM   2621  C   MET A1880      17.459  72.168  69.989  1.00  0.00           C  
ATOM   2622  O   MET A1880      17.709  72.971  69.097  1.00  0.00           O  
ATOM   2623  CB  MET A1880      16.685  73.197  72.084  1.00  0.00           C  
ATOM   2624  CG  MET A1880      18.009  72.752  72.681  1.00  0.00           C  
ATOM   2625  SD  MET A1880      19.192  74.077  72.715  1.00  0.00           S  
ATOM   2626  CE  MET A1880      19.099  74.618  71.044  1.00  0.00           C  
ATOM   2627  N   ARG A1881      18.200  71.092  70.244  1.00  0.00           N  
ATOM   2628  CA  ARG A1881      19.402  70.776  69.482  1.00  0.00           C  
ATOM   2629  C   ARG A1881      19.136  70.288  68.067  1.00  0.00           C  
ATOM   2630  O   ARG A1881      19.967  70.480  67.184  1.00  0.00           O  
ATOM   2631  CB  ARG A1881      20.263  69.755  70.226  1.00  0.00           C  
ATOM   2632  CG  ARG A1881      21.167  70.354  71.301  1.00  0.00           C  
ATOM   2633  CD  ARG A1881      22.153  69.307  71.803  1.00  0.00           C  
ATOM   2634  NE  ARG A1881      23.326  69.901  72.437  1.00  0.00           N  
ATOM   2635  CZ  ARG A1881      24.559  69.397  72.347  1.00  0.00           C  
ATOM   2636  NH1 ARG A1881      24.783  68.284  71.646  1.00  0.00           N  
ATOM   2637  NH2 ARG A1881      25.578  70.014  72.944  1.00  0.00           N  
ATOM   2638  N   GLY A1882      18.003  69.641  67.838  1.00  0.00           N  
ATOM   2639  CA  GLY A1882      17.723  69.227  66.483  1.00  0.00           C  
ATOM   2640  C   GLY A1882      17.568  67.760  66.198  1.00  0.00           C  
ATOM   2641  O   GLY A1882      17.383  67.393  65.036  1.00  0.00           O  
ATOM   2642  N   VAL A1883      17.630  66.914  67.217  1.00  0.00           N  
ATOM   2643  CA  VAL A1883      17.479  65.488  66.961  1.00  0.00           C  
ATOM   2644  C   VAL A1883      16.097  65.209  66.365  1.00  0.00           C  
ATOM   2645  O   VAL A1883      15.083  65.615  66.926  1.00  0.00           O  
ATOM   2646  CB  VAL A1883      17.641  64.671  68.234  1.00  0.00           C  
ATOM   2647  CG1 VAL A1883      17.588  63.184  67.903  1.00  0.00           C  
ATOM   2648  CG2 VAL A1883      18.948  65.034  68.908  1.00  0.00           C  
ATOM   2649  N   PRO A1884      16.043  64.499  65.226  1.00  0.00           N  
ATOM   2650  CA  PRO A1884      14.808  64.154  64.521  1.00  0.00           C  
ATOM   2651  C   PRO A1884      13.831  63.269  65.279  1.00  0.00           C  
ATOM   2652  O   PRO A1884      12.671  63.642  65.473  1.00  0.00           O  
ATOM   2653  CB  PRO A1884      15.309  63.453  63.263  1.00  0.00           C  
ATOM   2654  CG  PRO A1884      16.672  63.971  63.094  1.00  0.00           C  
ATOM   2655  CD  PRO A1884      17.198  63.973  64.493  1.00  0.00           C  
ATOM   2656  N   LEU A1885      14.300  62.097  65.698  1.00  0.00           N  
ATOM   2657  CA  LEU A1885      13.448  61.143  66.394  1.00  0.00           C  
ATOM   2658  C   LEU A1885      13.896  60.779  67.807  1.00  0.00           C  
ATOM   2659  O   LEU A1885      15.057  60.445  68.039  1.00  0.00           O  
ATOM   2660  CB  LEU A1885      13.333  59.878  65.549  1.00  0.00           C  
ATOM   2661  CG  LEU A1885      13.035  60.185  64.076  1.00  0.00           C  
ATOM   2662  CD1 LEU A1885      12.996  58.895  63.262  1.00  0.00           C  
ATOM   2663  CD2 LEU A1885      11.719  60.930  63.967  1.00  0.00           C  
ATOM   2664  N   ARG A1886      12.951  60.842  68.742  1.00  0.00           N  
ATOM   2665  CA  ARG A1886      13.187  60.514  70.145  1.00  0.00           C  
ATOM   2666  C   ARG A1886      12.445  59.235  70.496  1.00  0.00           C  
ATOM   2667  O   ARG A1886      11.267  59.106  70.200  1.00  0.00           O  
ATOM   2668  CB  ARG A1886      12.676  61.637  71.037  1.00  0.00           C  
ATOM   2669  CG  ARG A1886      12.674  61.288  72.504  1.00  0.00           C  
ATOM   2670  CD  ARG A1886      12.309  62.501  73.338  1.00  0.00           C  
ATOM   2671  NE  ARG A1886      10.917  62.904  73.159  1.00  0.00           N  
ATOM   2672  CZ  ARG A1886      10.460  64.125  73.414  1.00  0.00           C  
ATOM   2673  NH1 ARG A1886      11.287  65.063  73.854  1.00  0.00           N  
ATOM   2674  NH2 ARG A1886       9.177  64.411  73.228  1.00  0.00           N  
ATOM   2675  N   VAL A1887      13.117  58.284  71.123  1.00  0.00           N  
ATOM   2676  CA  VAL A1887      12.445  57.050  71.479  1.00  0.00           C  
ATOM   2677  C   VAL A1887      12.383  56.894  72.974  1.00  0.00           C  
ATOM   2678  O   VAL A1887      13.410  56.844  73.646  1.00  0.00           O  
ATOM   2679  CB  VAL A1887      13.143  55.844  70.870  1.00  0.00           C  
ATOM   2680  CG1 VAL A1887      12.552  54.563  71.432  1.00  0.00           C  
ATOM   2681  CG2 VAL A1887      12.977  55.877  69.354  1.00  0.00           C  
ATOM   2682  N   GLU A1888      11.157  56.816  73.481  1.00  0.00           N  
ATOM   2683  CA  GLU A1888      10.894  56.692  74.908  1.00  0.00           C  
ATOM   2684  C   GLU A1888      10.509  55.275  75.309  1.00  0.00           C  
ATOM   2685  O   GLU A1888       9.767  54.600  74.593  1.00  0.00           O  
ATOM   2686  CB  GLU A1888       9.764  57.642  75.307  1.00  0.00           C  
ATOM   2687  CG  GLU A1888      10.055  59.110  75.077  1.00  0.00           C  
ATOM   2688  CD  GLU A1888       8.805  59.895  74.725  1.00  0.00           C  
ATOM   2689  OE1 GLU A1888       7.817  59.828  75.488  1.00  0.00           O  
ATOM   2690  OE2 GLU A1888       8.809  60.580  73.679  1.00  0.00           O  
ATOM   2691  N   ILE A1889      11.013  54.841  76.464  1.00  0.00           N  
ATOM   2692  CA  ILE A1889      10.723  53.513  76.992  1.00  0.00           C  
ATOM   2693  C   ILE A1889      10.305  53.553  78.463  1.00  0.00           C  
ATOM   2694  O   ILE A1889      11.000  54.123  79.313  1.00  0.00           O  
ATOM   2695  CB  ILE A1889      11.934  52.564  76.830  1.00  0.00           C  
ATOM   2696  CG1 ILE A1889      12.038  52.113  75.372  1.00  0.00           C  
ATOM   2697  CG2 ILE A1889      11.787  51.357  77.739  1.00  0.00           C  
ATOM   2698  CD1 ILE A1889      13.079  51.046  75.126  1.00  0.00           C  
ATOM   2699  N   GLY A1890       9.153  52.939  78.740  1.00  0.00           N  
ATOM   2700  CA  GLY A1890       8.615  52.885  80.091  1.00  0.00           C  
ATOM   2701  C   GLY A1890       8.164  51.483  80.478  1.00  0.00           C  
ATOM   2702  O   GLY A1890       8.072  50.605  79.618  1.00  0.00           O  
ATOM   2703  N   PRO A1891       7.861  51.242  81.766  1.00  0.00           N  
ATOM   2704  CA  PRO A1891       7.424  49.926  82.247  1.00  0.00           C  
ATOM   2705  C   PRO A1891       6.236  49.397  81.463  1.00  0.00           C  
ATOM   2706  O   PRO A1891       6.265  48.287  80.935  1.00  0.00           O  
ATOM   2707  CB  PRO A1891       7.069  50.192  83.706  1.00  0.00           C  
ATOM   2708  CG  PRO A1891       7.964  51.342  84.069  1.00  0.00           C  
ATOM   2709  CD  PRO A1891       7.835  52.228  82.859  1.00  0.00           C  
ATOM   2710  N   ARG A1892       5.189  50.210  81.395  1.00  0.00           N  
ATOM   2711  CA  ARG A1892       3.979  49.840  80.683  1.00  0.00           C  
ATOM   2712  C   ARG A1892       4.301  49.298  79.298  1.00  0.00           C  
ATOM   2713  O   ARG A1892       4.016  48.139  78.994  1.00  0.00           O  
ATOM   2714  CB  ARG A1892       3.053  51.055  80.570  1.00  0.00           C  
ATOM   2715  CG  ARG A1892       2.466  51.506  81.904  1.00  0.00           C  
ATOM   2716  CD  ARG A1892       1.619  52.768  81.763  1.00  0.00           C  
ATOM   2717  NE  ARG A1892       0.799  53.010  82.952  1.00  0.00           N  
ATOM   2718  CZ  ARG A1892       0.019  54.077  83.132  1.00  0.00           C  
ATOM   2719  NH1 ARG A1892      -0.053  55.021  82.199  1.00  0.00           N  
ATOM   2720  NH2 ARG A1892      -0.700  54.196  84.245  1.00  0.00           N  
ATOM   2721  N   ASP A1893       4.908  50.144  78.471  1.00  0.00           N  
ATOM   2722  CA  ASP A1893       5.273  49.783  77.102  1.00  0.00           C  
ATOM   2723  C   ASP A1893       6.251  48.610  77.047  1.00  0.00           C  
ATOM   2724  O   ASP A1893       6.244  47.826  76.096  1.00  0.00           O  
ATOM   2725  CB  ASP A1893       5.894  50.992  76.387  1.00  0.00           C  
ATOM   2726  CG  ASP A1893       4.996  52.223  76.420  1.00  0.00           C  
ATOM   2727  OD1 ASP A1893       3.867  52.162  75.880  1.00  0.00           O  
ATOM   2728  OD2 ASP A1893       5.428  53.253  76.987  1.00  0.00           O  
ATOM   2729  N   LEU A1894       7.093  48.499  78.069  1.00  0.00           N  
ATOM   2730  CA  LEU A1894       8.082  47.433  78.135  1.00  0.00           C  
ATOM   2731  C   LEU A1894       7.443  46.065  77.940  1.00  0.00           C  
ATOM   2732  O   LEU A1894       7.783  45.339  77.006  1.00  0.00           O  
ATOM   2733  CB  LEU A1894       8.804  47.474  79.481  1.00  0.00           C  
ATOM   2734  CG  LEU A1894       9.851  46.380  79.696  1.00  0.00           C  
ATOM   2735  CD1 LEU A1894      10.912  46.468  78.607  1.00  0.00           C  
ATOM   2736  CD2 LEU A1894      10.476  46.530  81.079  1.00  0.00           C  
ATOM   2737  N   GLU A1895       6.519  45.724  78.832  1.00  0.00           N  
ATOM   2738  CA  GLU A1895       5.815  44.445  78.782  1.00  0.00           C  
ATOM   2739  C   GLU A1895       5.281  44.120  77.394  1.00  0.00           C  
ATOM   2740  O   GLU A1895       5.709  43.150  76.766  1.00  0.00           O  
ATOM   2741  CB  GLU A1895       4.650  44.453  79.768  1.00  0.00           C  
ATOM   2742  CG  GLU A1895       5.058  44.521  81.229  1.00  0.00           C  
ATOM   2743  CD  GLU A1895       3.863  44.741  82.147  1.00  0.00           C  
ATOM   2744  OE1 GLU A1895       2.883  43.959  82.055  1.00  0.00           O  
ATOM   2745  OE2 GLU A1895       3.905  45.697  82.958  1.00  0.00           O  
ATOM   2746  N   LYS A1896       4.334  44.927  76.928  1.00  0.00           N  
ATOM   2747  CA  LYS A1896       3.735  44.731  75.614  1.00  0.00           C  
ATOM   2748  C   LYS A1896       4.805  44.409  74.572  1.00  0.00           C  
ATOM   2749  O   LYS A1896       4.602  43.561  73.704  1.00  0.00           O  
ATOM   2750  CB  LYS A1896       2.963  45.992  75.200  1.00  0.00           C  
ATOM   2751  CG  LYS A1896       2.262  45.901  73.839  1.00  0.00           C  
ATOM   2752  CD  LYS A1896       1.193  44.803  73.820  1.00  0.00           C  
ATOM   2753  CE  LYS A1896       0.514  44.692  72.457  1.00  0.00           C  
ATOM   2754  NZ  LYS A1896      -0.507  43.605  72.434  1.00  0.00           N  
ATOM   2755  N   GLY A1898       5.949  45.080  74.675  1.00  0.00           N  
ATOM   2756  CA  GLY A1898       7.026  44.860  73.728  1.00  0.00           C  
ATOM   2757  C   GLY A1898       6.980  45.914  72.639  1.00  0.00           C  
ATOM   2758  O   GLY A1898       6.959  45.594  71.447  1.00  0.00           O  
ATOM   2759  N   ALA A1899       6.958  47.179  73.054  1.00  0.00           N  
ATOM   2760  CA  ALA A1899       6.902  48.302  72.124  1.00  0.00           C  
ATOM   2761  C   ALA A1899       7.272  49.593  72.843  1.00  0.00           C  
ATOM   2762  O   ALA A1899       7.532  49.582  74.045  1.00  0.00           O  
ATOM   2763  CB  ALA A1899       5.498  48.417  71.535  1.00  0.00           C  
ATOM   2764  N   ALA A1900       7.289  50.702  72.108  1.00  0.00           N  
ATOM   2765  CA  ALA A1900       7.630  51.993  72.698  1.00  0.00           C  
ATOM   2766  C   ALA A1900       6.959  53.164  71.983  1.00  0.00           C  
ATOM   2767  O   ALA A1900       6.188  52.970  71.037  1.00  0.00           O  
ATOM   2768  CB  ALA A1900       9.144  52.179  72.695  1.00  0.00           C  
ATOM   2769  N   VAL A1901       7.260  54.377  72.448  1.00  0.00           N  
ATOM   2770  CA  VAL A1901       6.711  55.606  71.880  1.00  0.00           C  
ATOM   2771  C   VAL A1901       7.793  56.329  71.082  1.00  0.00           C  
ATOM   2772  O   VAL A1901       8.942  56.395  71.519  1.00  0.00           O  
ATOM   2773  CB  VAL A1901       6.236  56.558  72.979  1.00  0.00           C  
ATOM   2774  CG1 VAL A1901       5.528  57.751  72.360  1.00  0.00           C  
ATOM   2775  CG2 VAL A1901       5.337  55.825  73.944  1.00  0.00           C  
ATOM   2776  N   ILE A1902       7.424  56.884  69.930  1.00  0.00           N  
ATOM   2777  CA  ILE A1902       8.374  57.591  69.075  1.00  0.00           C  
ATOM   2778  C   ILE A1902       7.871  58.984  68.766  1.00  0.00           C  
ATOM   2779  O   ILE A1902       6.856  59.141  68.096  1.00  0.00           O  
ATOM   2780  CB  ILE A1902       8.547  56.889  67.736  1.00  0.00           C  
ATOM   2781  CG1 ILE A1902       8.755  55.396  67.948  1.00  0.00           C  
ATOM   2782  CG2 ILE A1902       9.719  57.491  66.995  1.00  0.00           C  
ATOM   2783  CD1 ILE A1902       8.800  54.616  66.652  1.00  0.00           C  
ATOM   2784  N   SER A1903       8.593  59.998  69.219  1.00  0.00           N  
ATOM   2785  CA  SER A1903       8.187  61.376  68.988  1.00  0.00           C  
ATOM   2786  C   SER A1903       8.959  62.048  67.844  1.00  0.00           C  
ATOM   2787  O   SER A1903      10.184  61.973  67.804  1.00  0.00           O  
ATOM   2788  CB  SER A1903       8.375  62.161  70.285  1.00  0.00           C  
ATOM   2789  OG  SER A1903       7.981  63.509  70.136  1.00  0.00           O  
ATOM   2790  N   ARG A1904       8.243  62.695  66.917  1.00  0.00           N  
ATOM   2791  CA  ARG A1904       8.868  63.405  65.787  1.00  0.00           C  
ATOM   2792  C   ARG A1904       9.372  64.776  66.213  1.00  0.00           C  
ATOM   2793  O   ARG A1904       9.258  65.161  67.378  1.00  0.00           O  
ATOM   2794  CB  ARG A1904       7.879  63.621  64.642  1.00  0.00           C  
ATOM   2795  CG  ARG A1904       7.496  62.367  63.901  1.00  0.00           C  
ATOM   2796  CD  ARG A1904       6.497  62.651  62.782  1.00  0.00           C  
ATOM   2797  NE  ARG A1904       7.092  63.370  61.665  1.00  0.00           N  
ATOM   2798  CZ  ARG A1904       6.755  63.174  60.392  1.00  0.00           C  
ATOM   2799  NH1 ARG A1904       5.826  62.275  60.075  1.00  0.00           N  
ATOM   2800  NH2 ARG A1904       7.344  63.880  59.434  1.00  0.00           N  
ATOM   2801  N   ARG A1905       9.928  65.519  65.264  1.00  0.00           N  
ATOM   2802  CA  ARG A1905      10.426  66.849  65.575  1.00  0.00           C  
ATOM   2803  C   ARG A1905       9.818  67.920  64.670  1.00  0.00           C  
ATOM   2804  O   ARG A1905       9.571  69.044  65.104  1.00  0.00           O  
ATOM   2805  CB  ARG A1905      11.958  66.886  65.484  1.00  0.00           C  
ATOM   2806  CG  ARG A1905      12.564  68.251  65.849  1.00  0.00           C  
ATOM   2807  CD  ARG A1905      12.144  68.707  67.250  1.00  0.00           C  
ATOM   2808  NE  ARG A1905      12.609  70.057  67.569  1.00  0.00           N  
ATOM   2809  CZ  ARG A1905      12.172  71.163  66.975  1.00  0.00           C  
ATOM   2810  NH1 ARG A1905      11.252  71.088  66.024  1.00  0.00           N  
ATOM   2811  NH2 ARG A1905      12.654  72.349  67.327  1.00  0.00           N  
ATOM   2812  N   ASP A1906       9.572  67.571  63.413  1.00  0.00           N  
ATOM   2813  CA  ASP A1906       8.996  68.525  62.476  1.00  0.00           C  
ATOM   2814  C   ASP A1906       7.530  68.804  62.823  1.00  0.00           C  
ATOM   2815  O   ASP A1906       7.037  69.926  62.648  1.00  0.00           O  
ATOM   2816  CB  ASP A1906       9.139  67.996  61.036  1.00  0.00           C  
ATOM   2817  CG  ASP A1906       8.509  66.619  60.838  1.00  0.00           C  
ATOM   2818  OD1 ASP A1906       8.508  65.814  61.786  1.00  0.00           O  
ATOM   2819  OD2 ASP A1906       8.029  66.329  59.724  1.00  0.00           O  
ATOM   2820  N   THR A1907       6.860  67.780  63.350  1.00  0.00           N  
ATOM   2821  CA  THR A1907       5.457  67.851  63.727  1.00  0.00           C  
ATOM   2822  C   THR A1907       5.248  67.910  65.228  1.00  0.00           C  
ATOM   2823  O   THR A1907       5.093  68.980  65.797  1.00  0.00           O  
ATOM   2824  CB  THR A1907       4.735  66.639  63.226  1.00  0.00           C  
ATOM   2825  OG1 THR A1907       4.951  66.527  61.823  1.00  0.00           O  
ATOM   2826  CG2 THR A1907       3.259  66.757  63.505  1.00  0.00           C  
ATOM   2827  N   GLY A1909       5.237  66.739  65.857  1.00  0.00           N  
ATOM   2828  CA  GLY A1909       5.045  66.641  67.293  1.00  0.00           C  
ATOM   2829  C   GLY A1909       4.397  65.307  67.590  1.00  0.00           C  
ATOM   2830  O   GLY A1909       4.384  64.822  68.722  1.00  0.00           O  
ATOM   2831  N   GLU A1912       3.871  64.714  66.526  1.00  0.00           N  
ATOM   2832  CA  GLU A1912       3.182  63.435  66.567  1.00  0.00           C  
ATOM   2833  C   GLU A1912       3.995  62.312  67.211  1.00  0.00           C  
ATOM   2834  O   GLU A1912       5.110  62.018  66.781  1.00  0.00           O  
ATOM   2835  CB  GLU A1912       2.779  63.046  65.132  1.00  0.00           C  
ATOM   2836  CG  GLU A1912       1.979  61.732  64.981  1.00  0.00           C  
ATOM   2837  CD  GLU A1912       0.628  61.728  65.723  1.00  0.00           C  
ATOM   2838  OE1 GLU A1912       0.144  62.815  66.129  1.00  0.00           O  
ATOM   2839  OE2 GLU A1912       0.042  60.627  65.888  1.00  0.00           O  
ATOM   2840  N   LYS A1913       3.423  61.680  68.234  1.00  0.00           N  
ATOM   2841  CA  LYS A1913       4.087  60.583  68.923  1.00  0.00           C  
ATOM   2842  C   LYS A1913       3.324  59.299  68.685  1.00  0.00           C  
ATOM   2843  O   LYS A1913       2.293  59.087  69.300  1.00  0.00           O  
ATOM   2844  CB  LYS A1913       4.136  60.832  70.430  1.00  0.00           C  
ATOM   2845  CG  LYS A1913       4.482  62.245  70.811  1.00  0.00           C  
ATOM   2846  CD  LYS A1913       4.787  62.371  72.299  1.00  0.00           C  
ATOM   2847  CE  LYS A1913       5.147  63.824  72.648  1.00  0.00           C  
ATOM   2848  NZ  LYS A1913       5.715  63.989  74.023  1.00  0.00           N  
ATOM   2849  N   VAL A1914       3.811  58.439  67.800  1.00  0.00           N  
ATOM   2850  CA  VAL A1914       3.115  57.179  67.559  1.00  0.00           C  
ATOM   2851  C   VAL A1914       3.567  56.094  68.537  1.00  0.00           C  
ATOM   2852  O   VAL A1914       4.324  56.362  69.471  1.00  0.00           O  
ATOM   2853  CB  VAL A1914       3.316  56.675  66.114  1.00  0.00           C  
ATOM   2854  CG1 VAL A1914       2.671  57.640  65.138  1.00  0.00           C  
ATOM   2855  CG2 VAL A1914       4.790  56.516  65.813  1.00  0.00           C  
ATOM   2856  N   THR A1915       3.095  54.871  68.323  1.00  0.00           N  
ATOM   2857  CA  THR A1915       3.435  53.752  69.195  1.00  0.00           C  
ATOM   2858  C   THR A1915       3.722  52.521  68.357  1.00  0.00           C  
ATOM   2859  O   THR A1915       2.796  51.906  67.835  1.00  0.00           O  
ATOM   2860  CB  THR A1915       2.267  53.420  70.130  1.00  0.00           C  
ATOM   2861  OG1 THR A1915       1.830  54.615  70.789  1.00  0.00           O  
ATOM   2862  CG2 THR A1915       2.692  52.392  71.168  1.00  0.00           C  
ATOM   2863  N   ALA A1916       4.994  52.154  68.236  1.00  0.00           N  
ATOM   2864  CA  ALA A1916       5.362  50.992  67.434  1.00  0.00           C  
ATOM   2865  C   ALA A1916       5.958  49.854  68.250  1.00  0.00           C  
ATOM   2866  O   ALA A1916       6.434  50.056  69.370  1.00  0.00           O  
ATOM   2867  CB  ALA A1916       6.328  51.401  66.333  1.00  0.00           C  
ATOM   2868  N   ASP A1917       5.933  48.660  67.658  1.00  0.00           N  
ATOM   2869  CA  ASP A1917       6.438  47.436  68.284  1.00  0.00           C  
ATOM   2870  C   ASP A1917       7.944  47.255  68.132  1.00  0.00           C  
ATOM   2871  O   ASP A1917       8.483  47.285  67.025  1.00  0.00           O  
ATOM   2872  CB  ASP A1917       5.722  46.213  67.694  1.00  0.00           C  
ATOM   2873  CG  ASP A1917       4.216  46.228  67.952  1.00  0.00           C  
ATOM   2874  OD1 ASP A1917       3.797  46.010  69.116  1.00  0.00           O  
ATOM   2875  OD2 ASP A1917       3.451  46.461  66.987  1.00  0.00           O  
ATOM   2876  N   LEU A1918       8.607  47.034  69.260  1.00  0.00           N  
ATOM   2877  CA  LEU A1918      10.054  46.864  69.300  1.00  0.00           C  
ATOM   2878  C   LEU A1918      10.620  45.809  68.350  1.00  0.00           C  
ATOM   2879  O   LEU A1918      11.835  45.673  68.224  1.00  0.00           O  
ATOM   2880  CB  LEU A1918      10.491  46.542  70.732  1.00  0.00           C  
ATOM   2881  CG  LEU A1918      10.270  47.617  71.807  1.00  0.00           C  
ATOM   2882  CD1 LEU A1918      10.498  47.021  73.191  1.00  0.00           C  
ATOM   2883  CD2 LEU A1918      11.211  48.793  71.573  1.00  0.00           C  
ATOM   2884  N   GLN A1929       9.752  45.065  67.674  1.00  0.00           N  
ATOM   2885  CA  GLN A1929      10.226  44.031  66.762  1.00  0.00           C  
ATOM   2886  C   GLN A1929      10.772  44.638  65.474  1.00  0.00           C  
ATOM   2887  O   GLN A1929      11.984  44.649  65.243  1.00  0.00           O  
ATOM   2888  CB  GLN A1929       9.106  43.032  66.431  1.00  0.00           C  
ATOM   2889  CG  GLN A1929       9.600  41.772  65.726  1.00  0.00           C  
ATOM   2890  CD  GLN A1929       8.493  40.773  65.441  1.00  0.00           C  
ATOM   2891  OE1 GLN A1929       7.322  40.994  65.802  1.00  0.00           O  
ATOM   2892  NE2 GLN A1929       8.853  39.657  64.789  1.00  0.00           N  
ATOM   2893  N   GLY A1930       9.872  45.123  64.628  1.00  0.00           N  
ATOM   2894  CA  GLY A1930      10.291  45.728  63.376  1.00  0.00           C  
ATOM   2895  C   GLY A1930      10.461  47.234  63.496  1.00  0.00           C  
ATOM   2896  O   GLY A1930      10.000  47.983  62.635  1.00  0.00           O  
ATOM   2897  N   ILE A1931      11.131  47.676  64.561  1.00  0.00           N  
ATOM   2898  CA  ILE A1931      11.362  49.100  64.819  1.00  0.00           C  
ATOM   2899  C   ILE A1931      12.425  49.699  63.906  1.00  0.00           C  
ATOM   2900  O   ILE A1931      12.390  50.884  63.580  1.00  0.00           O  
ATOM   2901  CB  ILE A1931      11.795  49.328  66.282  1.00  0.00           C  
ATOM   2902  CG1 ILE A1931      11.808  50.821  66.598  1.00  0.00           C  
ATOM   2903  CG2 ILE A1931      13.174  48.743  66.509  1.00  0.00           C  
ATOM   2904  CD1 ILE A1931      12.116  51.133  68.045  1.00  0.00           C  
ATOM   2905  N   GLU A1934      13.373  48.870  63.498  1.00  0.00           N  
ATOM   2906  CA  GLU A1934      14.440  49.320  62.631  1.00  0.00           C  
ATOM   2907  C   GLU A1934      13.877  49.953  61.365  1.00  0.00           C  
ATOM   2908  O   GLU A1934      14.320  51.020  60.952  1.00  0.00           O  
ATOM   2909  CB  GLU A1934      15.341  48.141  62.276  1.00  0.00           C  
ATOM   2910  CG  GLU A1934      15.787  47.337  63.493  1.00  0.00           C  
ATOM   2911  CD  GLU A1934      16.806  46.257  63.153  1.00  0.00           C  
ATOM   2912  OE1 GLU A1934      16.533  45.442  62.240  1.00  0.00           O  
ATOM   2913  OE2 GLU A1934      17.878  46.221  63.804  1.00  0.00           O  
ATOM   2914  N   GLU A1950      12.888  49.303  60.760  1.00  0.00           N  
ATOM   2915  CA  GLU A1950      12.281  49.809  59.528  1.00  0.00           C  
ATOM   2916  C   GLU A1950      11.334  50.988  59.731  1.00  0.00           C  
ATOM   2917  O   GLU A1950      11.244  51.866  58.878  1.00  0.00           O  
ATOM   2918  CB  GLU A1950      11.540  48.685  58.801  1.00  0.00           C  
ATOM   2919  CG  GLU A1950      12.414  47.480  58.464  1.00  0.00           C  
ATOM   2920  CD  GLU A1950      13.716  47.865  57.764  1.00  0.00           C  
ATOM   2921  OE1 GLU A1950      13.653  48.556  56.715  1.00  0.00           O  
ATOM   2922  OE2 GLU A1950      14.799  47.470  58.266  1.00  0.00           O  
ATOM   2923  N   THR A1951      10.621  51.003  60.852  1.00  0.00           N  
ATOM   2924  CA  THR A1951       9.698  52.091  61.149  1.00  0.00           C  
ATOM   2925  C   THR A1951      10.475  53.394  61.243  1.00  0.00           C  
ATOM   2926  O   THR A1951      10.015  54.441  60.787  1.00  0.00           O  
ATOM   2927  CB  THR A1951       8.967  51.864  62.483  1.00  0.00           C  
ATOM   2928  OG1 THR A1951       8.022  50.800  62.336  1.00  0.00           O  
ATOM   2929  CG2 THR A1951       8.232  53.119  62.909  1.00  0.00           C  
ATOM   2930  N   LEU A1952      11.658  53.324  61.841  1.00  0.00           N  
ATOM   2931  CA  LEU A1952      12.490  54.505  61.989  1.00  0.00           C  
ATOM   2932  C   LEU A1952      13.004  55.006  60.646  1.00  0.00           C  
ATOM   2933  O   LEU A1952      12.971  56.207  60.384  1.00  0.00           O  
ATOM   2934  CB  LEU A1952      13.658  54.214  62.929  1.00  0.00           C  
ATOM   2935  CG  LEU A1952      13.285  54.030  64.404  1.00  0.00           C  
ATOM   2936  CD1 LEU A1952      14.525  53.699  65.205  1.00  0.00           C  
ATOM   2937  CD2 LEU A1952      12.644  55.299  64.941  1.00  0.00           C  
ATOM   2938  N   ARG A1953      13.469  54.096  59.793  1.00  0.00           N  
ATOM   2939  CA  ARG A1953      13.974  54.498  58.483  1.00  0.00           C  
ATOM   2940  C   ARG A1953      12.907  55.229  57.680  1.00  0.00           C  
ATOM   2941  O   ARG A1953      13.187  56.241  57.042  1.00  0.00           O  
ATOM   2942  CB  ARG A1953      14.470  53.289  57.684  1.00  0.00           C  
ATOM   2943  CG  ARG A1953      15.799  52.727  58.157  1.00  0.00           C  
ATOM   2944  CD  ARG A1953      16.531  52.001  57.028  1.00  0.00           C  
ATOM   2945  NE  ARG A1953      17.872  51.562  57.419  1.00  0.00           N  
ATOM   2946  CZ  ARG A1953      18.134  50.458  58.118  1.00  0.00           C  
ATOM   2947  NH1 ARG A1953      17.145  49.662  58.509  1.00  0.00           N  
ATOM   2948  NH2 ARG A1953      19.388  50.153  58.438  1.00  0.00           N  
ATOM   2949  N   GLU A1954      11.682  54.717  57.713  1.00  0.00           N  
ATOM   2950  CA  GLU A1954      10.584  55.338  56.983  1.00  0.00           C  
ATOM   2951  C   GLU A1954      10.319  56.736  57.531  1.00  0.00           C  
ATOM   2952  O   GLU A1954      10.243  57.705  56.775  1.00  0.00           O  
ATOM   2953  CB  GLU A1954       9.312  54.490  57.101  1.00  0.00           C  
ATOM   2954  CG  GLU A1954       9.431  53.058  56.564  1.00  0.00           C  
ATOM   2955  CD  GLU A1954       9.772  53.000  55.076  1.00  0.00           C  
ATOM   2956  OE1 GLU A1954       9.039  53.633  54.272  1.00  0.00           O  
ATOM   2957  OE2 GLU A1954      10.767  52.318  54.714  1.00  0.00           O  
ATOM   2958  N   LEU A1955      10.180  56.833  58.849  1.00  0.00           N  
ATOM   2959  CA  LEU A1955       9.924  58.112  59.497  1.00  0.00           C  
ATOM   2960  C   LEU A1955      10.967  59.153  59.111  1.00  0.00           C  
ATOM   2961  O   LEU A1955      10.661  60.337  58.966  1.00  0.00           O  
ATOM   2962  CB  LEU A1955       9.889  57.931  61.014  1.00  0.00           C  
ATOM   2963  CG  LEU A1955       8.550  57.456  61.585  1.00  0.00           C  
ATOM   2964  CD1 LEU A1955       8.745  56.835  62.955  1.00  0.00           C  
ATOM   2965  CD2 LEU A1955       7.591  58.634  61.655  1.00  0.00           C  
ATOM   2966  N   MET A1956      12.204  58.714  58.941  1.00  0.00           N  
ATOM   2967  CA  MET A1956      13.249  59.636  58.552  1.00  0.00           C  
ATOM   2968  C   MET A1956      12.970  60.161  57.157  1.00  0.00           C  
ATOM   2969  O   MET A1956      12.985  61.366  56.931  1.00  0.00           O  
ATOM   2970  CB  MET A1956      14.606  58.951  58.583  1.00  0.00           C  
ATOM   2971  CG  MET A1956      15.081  58.621  59.975  1.00  0.00           C  
ATOM   2972  SD  MET A1956      16.873  58.569  60.033  1.00  0.00           S  
ATOM   2973  CE  MET A1956      17.176  56.804  59.839  1.00  0.00           C  
ATOM   2974  N   LYS A1957      12.715  59.257  56.219  1.00  0.00           N  
ATOM   2975  CA  LYS A1957      12.422  59.668  54.852  1.00  0.00           C  
ATOM   2976  C   LYS A1957      11.326  60.724  54.876  1.00  0.00           C  
ATOM   2977  O   LYS A1957      11.447  61.781  54.252  1.00  0.00           O  
ATOM   2978  CB  LYS A1957      11.950  58.475  54.014  1.00  0.00           C  
ATOM   2979  CG  LYS A1957      13.004  57.406  53.779  1.00  0.00           C  
ATOM   2980  CD  LYS A1957      12.403  56.148  53.141  1.00  0.00           C  
ATOM   2981  CE  LYS A1957      13.409  54.983  53.146  1.00  0.00           C  
ATOM   2982  NZ  LYS A1957      12.798  53.664  52.775  1.00  0.00           N  
ATOM   2983  N   ASP A1958      10.259  60.428  55.617  1.00  0.00           N  
ATOM   2984  CA  ASP A1958       9.113  61.324  55.730  1.00  0.00           C  
ATOM   2985  C   ASP A1958       9.535  62.721  56.150  1.00  0.00           C  
ATOM   2986  O   ASP A1958       9.324  63.688  55.421  1.00  0.00           O  
ATOM   2987  CB  ASP A1958       8.100  60.763  56.737  1.00  0.00           C  
ATOM   2988  CG  ASP A1958       6.785  61.552  56.766  1.00  0.00           C  
ATOM   2989  OD1 ASP A1958       6.806  62.763  57.094  1.00  0.00           O  
ATOM   2990  OD2 ASP A1958       5.726  60.951  56.463  1.00  0.00           O  
ATOM   2991  N   ILE A1959      10.144  62.819  57.324  1.00  0.00           N  
ATOM   2992  CA  ILE A1959      10.573  64.103  57.849  1.00  0.00           C  
ATOM   2993  C   ILE A1959      11.275  65.015  56.844  1.00  0.00           C  
ATOM   2994  O   ILE A1959      11.026  66.220  56.826  1.00  0.00           O  
ATOM   2995  CB  ILE A1959      11.468  63.903  59.067  1.00  0.00           C  
ATOM   2996  CG1 ILE A1959      10.700  63.107  60.122  1.00  0.00           C  
ATOM   2997  CG2 ILE A1959      11.913  65.244  59.609  1.00  0.00           C  
ATOM   2998  CD1 ILE A1959      11.427  62.927  61.437  1.00  0.00           C  
ATOM   2999  N   LEU A1960      12.144  64.455  56.007  1.00  0.00           N  
ATOM   3000  CA  LEU A1960      12.851  65.268  55.023  1.00  0.00           C  
ATOM   3001  C   LEU A1960      11.864  65.807  54.012  1.00  0.00           C  
ATOM   3002  O   LEU A1960      11.710  67.021  53.864  1.00  0.00           O  
ATOM   3003  CB  LEU A1960      13.902  64.451  54.282  1.00  0.00           C  
ATOM   3004  CG  LEU A1960      14.691  65.258  53.242  1.00  0.00           C  
ATOM   3005  CD1 LEU A1960      15.732  66.103  53.956  1.00  0.00           C  
ATOM   3006  CD2 LEU A1960      15.372  64.333  52.248  1.00  0.00           C  
ATOM   3007  N   GLU A1961      11.207  64.887  53.309  1.00  0.00           N  
ATOM   3008  CA  GLU A1961      10.221  65.249  52.300  1.00  0.00           C  
ATOM   3009  C   GLU A1961       9.307  66.325  52.834  1.00  0.00           C  
ATOM   3010  O   GLU A1961       9.049  67.321  52.171  1.00  0.00           O  
ATOM   3011  CB  GLU A1961       9.398  64.029  51.896  1.00  0.00           C  
ATOM   3012  CG  GLU A1961      10.069  63.168  50.835  1.00  0.00           C  
ATOM   3013  CD  GLU A1961       9.447  61.782  50.725  1.00  0.00           C  
ATOM   3014  OE1 GLU A1961       8.195  61.706  50.650  1.00  0.00           O  
ATOM   3015  OE2 GLU A1961      10.209  60.775  50.710  1.00  0.00           O  
ATOM   3016  N   ASN A1962       8.826  66.126  54.049  1.00  0.00           N  
ATOM   3017  CA  ASN A1962       7.944  67.095  54.660  1.00  0.00           C  
ATOM   3018  C   ASN A1962       8.637  68.448  54.785  1.00  0.00           C  
ATOM   3019  O   ASN A1962       8.118  69.458  54.312  1.00  0.00           O  
ATOM   3020  CB  ASN A1962       7.497  66.606  56.039  1.00  0.00           C  
ATOM   3021  CG  ASN A1962       6.508  67.546  56.699  1.00  0.00           C  
ATOM   3022  OD1 ASN A1962       6.146  68.577  56.141  1.00  0.00           O  
ATOM   3023  ND2 ASN A1962       6.067  67.193  57.896  1.00  0.00           N  
ATOM   3024  N   LEU A1963       9.810  68.465  55.417  1.00  0.00           N  
ATOM   3025  CA  LEU A1963      10.550  69.704  55.608  1.00  0.00           C  
ATOM   3026  C   LEU A1963      10.885  70.372  54.298  1.00  0.00           C  
ATOM   3027  O   LEU A1963      10.913  71.593  54.207  1.00  0.00           O  
ATOM   3028  CB  LEU A1963      11.840  69.447  56.380  1.00  0.00           C  
ATOM   3029  CG  LEU A1963      11.730  69.420  57.904  1.00  0.00           C  
ATOM   3030  CD1 LEU A1963      13.106  69.209  58.532  1.00  0.00           C  
ATOM   3031  CD2 LEU A1963      11.141  70.737  58.379  1.00  0.00           C  
ATOM   3032  N   ARG A1964      11.144  69.569  53.279  1.00  0.00           N  
ATOM   3033  CA  ARG A1964      11.489  70.120  51.987  1.00  0.00           C  
ATOM   3034  C   ARG A1964      10.310  70.869  51.385  1.00  0.00           C  
ATOM   3035  O   ARG A1964      10.431  72.032  51.001  1.00  0.00           O  
ATOM   3036  CB  ARG A1964      11.956  69.006  51.053  1.00  0.00           C  
ATOM   3037  CG  ARG A1964      12.251  69.464  49.631  1.00  0.00           C  
ATOM   3038  CD  ARG A1964      13.194  68.496  48.932  1.00  0.00           C  
ATOM   3039  NE  ARG A1964      12.788  67.104  49.103  1.00  0.00           N  
ATOM   3040  CZ  ARG A1964      13.596  66.064  48.924  1.00  0.00           C  
ATOM   3041  NH1 ARG A1964      14.856  66.263  48.564  1.00  0.00           N  
ATOM   3042  NH2 ARG A1964      13.154  64.828  49.122  1.00  0.00           N  
ATOM   3043  N   THR A1965       9.168  70.195  51.308  1.00  0.00           N  
ATOM   3044  CA  THR A1965       7.955  70.787  50.759  1.00  0.00           C  
ATOM   3045  C   THR A1965       7.690  72.128  51.422  1.00  0.00           C  
ATOM   3046  O   THR A1965       7.806  73.170  50.792  1.00  0.00           O  
ATOM   3047  CB  THR A1965       6.738  69.863  50.990  1.00  0.00           C  
ATOM   3048  OG1 THR A1965       6.956  68.607  50.335  1.00  0.00           O  
ATOM   3049  CG2 THR A1965       5.472  70.493  50.430  1.00  0.00           C  
ATOM   3050  N   ARG A1966       7.342  72.088  52.700  1.00  0.00           N  
ATOM   3051  CA  ARG A1966       7.056  73.294  53.456  1.00  0.00           C  
ATOM   3052  C   ARG A1966       7.987  74.392  52.990  1.00  0.00           C  
ATOM   3053  O   ARG A1966       7.566  75.513  52.727  1.00  0.00           O  
ATOM   3054  CB  ARG A1966       7.289  73.058  54.950  1.00  0.00           C  
ATOM   3055  CG  ARG A1966       6.677  71.780  55.518  1.00  0.00           C  
ATOM   3056  CD  ARG A1966       5.289  72.003  56.119  1.00  0.00           C  
ATOM   3057  NE  ARG A1966       5.314  71.994  57.581  1.00  0.00           N  
ATOM   3058  CZ  ARG A1966       5.930  72.903  58.329  1.00  0.00           C  
ATOM   3059  NH1 ARG A1966       6.582  73.909  57.762  1.00  0.00           N  
ATOM   3060  NH2 ARG A1966       5.891  72.802  59.650  1.00  0.00           N  
ATOM   3061  N   ALA A1967       9.261  74.047  52.876  1.00  0.00           N  
ATOM   3062  CA  ALA A1967      10.301  74.990  52.477  1.00  0.00           C  
ATOM   3063  C   ALA A1967      10.049  75.729  51.172  1.00  0.00           C  
ATOM   3064  O   ALA A1967      10.244  76.946  51.098  1.00  0.00           O  
ATOM   3065  CB  ALA A1967      11.641  74.268  52.407  1.00  0.00           C  
ATOM   3066  N   TRP A1968       9.646  74.989  50.143  1.00  0.00           N  
ATOM   3067  CA  TRP A1968       9.383  75.587  48.845  1.00  0.00           C  
ATOM   3068  C   TRP A1968       8.100  76.392  48.860  1.00  0.00           C  
ATOM   3069  O   TRP A1968       8.006  77.426  48.197  1.00  0.00           O  
ATOM   3070  CB  TRP A1968       9.281  74.520  47.761  1.00  0.00           C  
ATOM   3071  CG  TRP A1968      10.580  73.864  47.411  1.00  0.00           C  
ATOM   3072  CD1 TRP A1968      11.224  72.885  48.109  1.00  0.00           C  
ATOM   3073  CD2 TRP A1968      11.391  74.139  46.262  1.00  0.00           C  
ATOM   3074  NE1 TRP A1968      12.386  72.535  47.463  1.00  0.00           N  
ATOM   3075  CE2 TRP A1968      12.512  73.292  46.331  1.00  0.00           C  
ATOM   3076  CE3 TRP A1968      11.279  75.026  45.187  1.00  0.00           C  
ATOM   3077  CZ2 TRP A1968      13.509  73.297  45.361  1.00  0.00           C  
ATOM   3078  CZ3 TRP A1968      12.274  75.031  44.222  1.00  0.00           C  
ATOM   3079  CH2 TRP A1968      13.375  74.174  44.318  1.00  0.00           C  
ATOM   3080  N   GLU A1969       7.105  75.919  49.604  1.00  0.00           N  
ATOM   3081  CA  GLU A1969       5.850  76.639  49.673  1.00  0.00           C  
ATOM   3082  C   GLU A1969       6.154  78.045  50.181  1.00  0.00           C  
ATOM   3083  O   GLU A1969       5.787  79.039  49.543  1.00  0.00           O  
ATOM   3084  CB  GLU A1969       4.862  75.925  50.603  1.00  0.00           C  
ATOM   3085  CG  GLU A1969       4.626  74.459  50.231  1.00  0.00           C  
ATOM   3086  CD  GLU A1969       3.494  73.786  51.022  1.00  0.00           C  
ATOM   3087  OE1 GLU A1969       3.375  74.021  52.250  1.00  0.00           O  
ATOM   3088  OE2 GLU A1969       2.731  72.999  50.410  1.00  0.00           O  
ATOM   3089  N   ARG A1970       6.857  78.131  51.306  1.00  0.00           N  
ATOM   3090  CA  ARG A1970       7.189  79.429  51.874  1.00  0.00           C  
ATOM   3091  C   ARG A1970       8.018  80.319  50.959  1.00  0.00           C  
ATOM   3092  O   ARG A1970       7.988  81.538  51.088  1.00  0.00           O  
ATOM   3093  CB  ARG A1970       7.923  79.275  53.201  1.00  0.00           C  
ATOM   3094  CG  ARG A1970       7.086  78.746  54.345  1.00  0.00           C  
ATOM   3095  CD  ARG A1970       7.857  78.895  55.653  1.00  0.00           C  
ATOM   3096  NE  ARG A1970       9.152  78.208  55.622  1.00  0.00           N  
ATOM   3097  CZ  ARG A1970       9.332  76.924  55.922  1.00  0.00           C  
ATOM   3098  NH1 ARG A1970       8.304  76.175  56.287  1.00  0.00           N  
ATOM   3099  NH2 ARG A1970      10.539  76.383  55.847  1.00  0.00           N  
ATOM   3100  N   MET A1971       8.772  79.741  50.037  1.00  0.00           N  
ATOM   3101  CA  MET A1971       9.555  80.603  49.177  1.00  0.00           C  
ATOM   3102  C   MET A1971       8.740  81.059  47.985  1.00  0.00           C  
ATOM   3103  O   MET A1971       8.565  82.257  47.774  1.00  0.00           O  
ATOM   3104  CB  MET A1971      10.839  79.923  48.691  1.00  0.00           C  
ATOM   3105  CG  MET A1971      11.822  80.949  48.101  1.00  0.00           C  
ATOM   3106  SD  MET A1971      13.379  80.355  47.422  1.00  0.00           S  
ATOM   3107  CE  MET A1971      13.278  80.931  45.736  1.00  0.00           C  
ATOM   3108  N   GLU A1972       8.226  80.105  47.216  1.00  0.00           N  
ATOM   3109  CA  GLU A1972       7.441  80.425  46.027  1.00  0.00           C  
ATOM   3110  C   GLU A1972       6.425  81.542  46.256  1.00  0.00           C  
ATOM   3111  O   GLU A1972       6.202  82.386  45.378  1.00  0.00           O  
ATOM   3112  CB  GLU A1972       6.740  79.165  45.512  1.00  0.00           C  
ATOM   3113  CG  GLU A1972       7.722  78.069  45.127  1.00  0.00           C  
ATOM   3114  CD  GLU A1972       7.077  76.888  44.411  1.00  0.00           C  
ATOM   3115  OE1 GLU A1972       6.096  76.321  44.955  1.00  0.00           O  
ATOM   3116  OE2 GLU A1972       7.562  76.519  43.310  1.00  0.00           O  
ATOM   3117  N   SER A2012       5.834  81.565  47.445  1.00  0.00           N  
ATOM   3118  CA  SER A2012       4.841  82.572  47.765  1.00  0.00           C  
ATOM   3119  C   SER A2012       5.392  83.981  47.968  1.00  0.00           C  
ATOM   3120  O   SER A2012       4.622  84.908  48.205  1.00  0.00           O  
ATOM   3121  CB  SER A2012       4.070  82.166  49.013  1.00  0.00           C  
ATOM   3122  OG  SER A2012       4.781  82.543  50.173  1.00  0.00           O  
ATOM   3123  N   GLU A2013       6.704  84.163  47.890  1.00  0.00           N  
ATOM   3124  CA  GLU A2013       7.259  85.498  48.083  1.00  0.00           C  
ATOM   3125  C   GLU A2013       7.813  86.051  46.792  1.00  0.00           C  
ATOM   3126  O   GLU A2013       8.549  87.042  46.786  1.00  0.00           O  
ATOM   3127  CB  GLU A2013       8.352  85.482  49.141  1.00  0.00           C  
ATOM   3128  CG  GLU A2013       7.893  84.955  50.486  1.00  0.00           C  
ATOM   3129  CD  GLU A2013       6.713  85.725  51.048  1.00  0.00           C  
ATOM   3130  OE1 GLU A2013       6.785  86.974  51.106  1.00  0.00           O  
ATOM   3131  OE2 GLU A2013       5.717  85.079  51.437  1.00  0.00           O  
ATOM   3132  N   ILE A2014       7.452  85.398  45.695  1.00  0.00           N  
ATOM   3133  CA  ILE A2014       7.890  85.819  44.377  1.00  0.00           C  
ATOM   3134  C   ILE A2014       6.712  86.478  43.668  1.00  0.00           C  
ATOM   3135  O   ILE A2014       5.860  85.803  43.092  1.00  0.00           O  
ATOM   3136  CB  ILE A2014       8.386  84.621  43.575  1.00  0.00           C  
ATOM   3137  CG1 ILE A2014       9.433  83.874  44.408  1.00  0.00           C  
ATOM   3138  CG2 ILE A2014       8.983  85.087  42.258  1.00  0.00           C  
ATOM   3139  CD1 ILE A2014      10.015  82.639  43.759  1.00  0.00           C  
ATOM   3140  N   ARG A2015       6.680  87.805  43.728  1.00  0.00           N  
ATOM   3141  CA  ARG A2015       5.613  88.597  43.141  1.00  0.00           C  
ATOM   3142  C   ARG A2015       6.050  89.324  41.874  1.00  0.00           C  
ATOM   3143  O   ARG A2015       7.213  89.710  41.747  1.00  0.00           O  
ATOM   3144  CB  ARG A2015       5.135  89.605  44.172  1.00  0.00           C  
ATOM   3145  CG  ARG A2015       4.766  88.976  45.503  1.00  0.00           C  
ATOM   3146  CD  ARG A2015       4.351  90.043  46.505  1.00  0.00           C  
ATOM   3147  NE  ARG A2015       3.760  89.478  47.715  1.00  0.00           N  
ATOM   3148  CZ  ARG A2015       4.452  88.921  48.705  1.00  0.00           C  
ATOM   3149  NH1 ARG A2015       5.778  88.853  48.637  1.00  0.00           N  
ATOM   3150  NH2 ARG A2015       3.816  88.431  49.765  1.00  0.00           N  
ATOM   3151  N   GLU A2016       5.105  89.518  40.950  1.00  0.00           N  
ATOM   3152  CA  GLU A2016       5.372  90.190  39.675  1.00  0.00           C  
ATOM   3153  C   GLU A2016       5.099  91.693  39.721  1.00  0.00           C  
ATOM   3154  O   GLU A2016       4.317  92.172  40.535  1.00  0.00           O  
ATOM   3155  CB  GLU A2016       4.523  89.571  38.560  1.00  0.00           C  
ATOM   3156  CG  GLU A2016       4.640  88.048  38.433  1.00  0.00           C  
ATOM   3157  CD  GLU A2016       3.755  87.452  37.320  1.00  0.00           C  
ATOM   3158  OE1 GLU A2016       2.517  87.674  37.338  1.00  0.00           O  
ATOM   3159  OE2 GLU A2016       4.300  86.751  36.433  1.00  0.00           O  
ATOM   3160  N   ALA A2017       5.747  92.435  38.835  1.00  0.00           N  
ATOM   3161  CA  ALA A2017       5.562  93.871  38.778  1.00  0.00           C  
ATOM   3162  C   ALA A2017       5.706  94.325  37.341  1.00  0.00           C  
ATOM   3163  O   ALA A2017       6.478  93.748  36.576  1.00  0.00           O  
ATOM   3164  CB  ALA A2017       6.582  94.562  39.653  1.00  0.00           C  
ATOM   3165  N   GLU A2018       4.961  95.366  36.977  1.00  0.00           N  
ATOM   3166  CA  GLU A2018       4.995  95.888  35.617  1.00  0.00           C  
ATOM   3167  C   GLU A2018       5.419  97.350  35.537  1.00  0.00           C  
ATOM   3168  O   GLU A2018       5.731  97.844  34.463  1.00  0.00           O  
ATOM   3169  CB  GLU A2018       3.625  95.708  34.972  1.00  0.00           C  
ATOM   3170  CG  GLU A2018       3.129  94.262  34.965  1.00  0.00           C  
ATOM   3171  CD  GLU A2018       1.737  94.118  34.360  1.00  0.00           C  
ATOM   3172  OE1 GLU A2018       0.773  94.707  34.915  1.00  0.00           O  
ATOM   3173  OE2 GLU A2018       1.610  93.417  33.327  1.00  0.00           O  
ATOM   3174  N   THR A2019       5.427  98.038  36.673  1.00  0.00           N  
ATOM   3175  CA  THR A2019       5.836  99.443  36.722  1.00  0.00           C  
ATOM   3176  C   THR A2019       6.851  99.619  37.843  1.00  0.00           C  
ATOM   3177  O   THR A2019       6.625  99.161  38.959  1.00  0.00           O  
ATOM   3178  CB  THR A2019       4.645 100.374  37.011  1.00  0.00           C  
ATOM   3179  OG1 THR A2019       4.033  99.990  38.248  1.00  0.00           O  
ATOM   3180  CG2 THR A2019       3.611 100.294  35.890  1.00  0.00           C  
ATOM   3181  N   LEU A2020       7.961 100.287  37.549  1.00  0.00           N  
ATOM   3182  CA  LEU A2020       9.008 100.491  38.539  1.00  0.00           C  
ATOM   3183  C   LEU A2020       8.475 100.912  39.891  1.00  0.00           C  
ATOM   3184  O   LEU A2020       9.014 100.532  40.927  1.00  0.00           O  
ATOM   3185  CB  LEU A2020       9.999 101.535  38.049  1.00  0.00           C  
ATOM   3186  CG  LEU A2020      11.408 100.998  37.816  1.00  0.00           C  
ATOM   3187  CD1 LEU A2020      11.360  99.942  36.726  1.00  0.00           C  
ATOM   3188  CD2 LEU A2020      12.344 102.130  37.421  1.00  0.00           C  
ATOM   3189  N   GLU A2027       7.411 101.701  39.878  1.00  0.00           N  
ATOM   3190  CA  GLU A2027       6.814 102.188  41.109  1.00  0.00           C  
ATOM   3191  C   GLU A2027       6.057 101.090  41.830  1.00  0.00           C  
ATOM   3192  O   GLU A2027       5.817 101.184  43.028  1.00  0.00           O  
ATOM   3193  CB  GLU A2027       5.878 103.357  40.808  1.00  0.00           C  
ATOM   3194  CG  GLU A2027       6.558 104.524  40.096  1.00  0.00           C  
ATOM   3195  CD  GLU A2027       5.623 105.715  39.869  1.00  0.00           C  
ATOM   3196  OE1 GLU A2027       4.403 105.591  40.161  1.00  0.00           O  
ATOM   3197  OE2 GLU A2027       6.112 106.776  39.394  1.00  0.00           O  
ATOM   3198  N   GLU A2028       5.677 100.050  41.097  1.00  0.00           N  
ATOM   3199  CA  GLU A2028       4.955  98.928  41.690  1.00  0.00           C  
ATOM   3200  C   GLU A2028       5.971  98.053  42.416  1.00  0.00           C  
ATOM   3201  O   GLU A2028       5.648  97.373  43.391  1.00  0.00           O  
ATOM   3202  CB  GLU A2028       4.222  98.124  40.603  1.00  0.00           C  
ATOM   3203  CG  GLU A2028       3.544  96.847  41.109  1.00  0.00           C  
ATOM   3204  CD  GLU A2028       2.726  96.123  40.038  1.00  0.00           C  
ATOM   3205  OE1 GLU A2028       3.135  96.124  38.851  1.00  0.00           O  
ATOM   3206  OE2 GLU A2028       1.679  95.533  40.394  1.00  0.00           O  
ATOM   3207  N   ALA A2029       7.208  98.084  41.932  1.00  0.00           N  
ATOM   3208  CA  ALA A2029       8.284  97.319  42.539  1.00  0.00           C  
ATOM   3209  C   ALA A2029       8.531  97.909  43.909  1.00  0.00           C  
ATOM   3210  O   ALA A2029       8.198  97.301  44.924  1.00  0.00           O  
ATOM   3211  CB  ALA A2029       9.538  97.424  41.700  1.00  0.00           C  
ATOM   3212  N   SER A2030       9.101  99.109  43.925  1.00  0.00           N  
ATOM   3213  CA  SER A2030       9.400  99.798  45.171  1.00  0.00           C  
ATOM   3214  C   SER A2030       8.333  99.549  46.225  1.00  0.00           C  
ATOM   3215  O   SER A2030       8.637  99.196  47.359  1.00  0.00           O  
ATOM   3216  CB  SER A2030       9.528 101.296  44.922  1.00  0.00           C  
ATOM   3217  OG  SER A2030      10.520 101.555  43.949  1.00  0.00           O  
ATOM   3218  N   ARG A2031       7.077  99.725  45.848  1.00  0.00           N  
ATOM   3219  CA  ARG A2031       5.987  99.515  46.787  1.00  0.00           C  
ATOM   3220  C   ARG A2031       6.115  98.139  47.433  1.00  0.00           C  
ATOM   3221  O   ARG A2031       6.174  98.022  48.652  1.00  0.00           O  
ATOM   3222  CB  ARG A2031       4.630  99.621  46.067  1.00  0.00           C  
ATOM   3223  CG  ARG A2031       3.465 100.129  46.940  1.00  0.00           C  
ATOM   3224  CD  ARG A2031       2.165  99.337  46.718  1.00  0.00           C  
ATOM   3225  NE  ARG A2031       2.133  98.085  47.484  1.00  0.00           N  
ATOM   3226  CZ  ARG A2031       1.137  97.200  47.445  1.00  0.00           C  
ATOM   3227  NH1 ARG A2031       0.082  97.424  46.671  1.00  0.00           N  
ATOM   3228  NH2 ARG A2031       1.192  96.095  48.185  1.00  0.00           N  
ATOM   3229  N   ILE A2032       6.174  97.102  46.604  1.00  0.00           N  
ATOM   3230  CA  ILE A2032       6.262  95.733  47.096  1.00  0.00           C  
ATOM   3231  C   ILE A2032       7.552  95.407  47.835  1.00  0.00           C  
ATOM   3232  O   ILE A2032       7.524  94.749  48.873  1.00  0.00           O  
ATOM   3233  CB  ILE A2032       6.117  94.720  45.956  1.00  0.00           C  
ATOM   3234  CG1 ILE A2032       4.965  95.124  45.038  1.00  0.00           C  
ATOM   3235  CG2 ILE A2032       5.849  93.332  46.539  1.00  0.00           C  
ATOM   3236  CD1 ILE A2032       4.872  94.297  43.771  1.00  0.00           C  
ATOM   3237  N   VAL A2033       8.683  95.849  47.300  1.00  0.00           N  
ATOM   3238  CA  VAL A2033       9.960  95.577  47.942  1.00  0.00           C  
ATOM   3239  C   VAL A2033       9.962  96.116  49.357  1.00  0.00           C  
ATOM   3240  O   VAL A2033      10.299  95.406  50.299  1.00  0.00           O  
ATOM   3241  CB  VAL A2033      11.120  96.260  47.232  1.00  0.00           C  
ATOM   3242  CG1 VAL A2033      12.420  95.662  47.712  1.00  0.00           C  
ATOM   3243  CG2 VAL A2033      10.978  96.130  45.745  1.00  0.00           C  
ATOM   3244  N   ASP A2034       9.585  97.387  49.479  1.00  0.00           N  
ATOM   3245  CA  ASP A2034       9.548  98.096  50.750  1.00  0.00           C  
ATOM   3246  C   ASP A2034       8.491  97.585  51.709  1.00  0.00           C  
ATOM   3247  O   ASP A2034       8.613  97.771  52.911  1.00  0.00           O  
ATOM   3248  CB  ASP A2034       9.305  99.591  50.522  1.00  0.00           C  
ATOM   3249  CG  ASP A2034      10.335 100.228  49.602  1.00  0.00           C  
ATOM   3250  OD1 ASP A2034      11.551 100.064  49.840  1.00  0.00           O  
ATOM   3251  OD2 ASP A2034       9.931 100.912  48.640  1.00  0.00           O  
ATOM   3252  N   GLU A2035       7.453  96.948  51.184  1.00  0.00           N  
ATOM   3253  CA  GLU A2035       6.374  96.452  52.031  1.00  0.00           C  
ATOM   3254  C   GLU A2035       6.341  94.957  52.313  1.00  0.00           C  
ATOM   3255  O   GLU A2035       6.101  94.552  53.449  1.00  0.00           O  
ATOM   3256  CB  GLU A2035       5.016  96.876  51.465  1.00  0.00           C  
ATOM   3257  CG  GLU A2035       4.581  98.296  51.841  1.00  0.00           C  
ATOM   3258  CD  GLU A2035       3.242  98.690  51.216  1.00  0.00           C  
ATOM   3259  OE1 GLU A2035       2.261  97.917  51.361  1.00  0.00           O  
ATOM   3260  OE2 GLU A2035       3.172  99.775  50.585  1.00  0.00           O  
ATOM   3261  N   LYS A2036       6.568  94.139  51.292  1.00  0.00           N  
ATOM   3262  CA  LYS A2036       6.541  92.693  51.469  1.00  0.00           C  
ATOM   3263  C   LYS A2036       7.876  91.976  51.225  1.00  0.00           C  
ATOM   3264  O   LYS A2036       7.899  90.761  51.011  1.00  0.00           O  
ATOM   3265  CB  LYS A2036       5.445  92.107  50.569  1.00  0.00           C  
ATOM   3266  CG  LYS A2036       4.060  92.638  50.938  1.00  0.00           C  
ATOM   3267  CD  LYS A2036       2.939  91.805  50.363  1.00  0.00           C  
ATOM   3268  CE  LYS A2036       1.613  92.233  50.961  1.00  0.00           C  
ATOM   3269  NZ  LYS A2036       0.481  91.359  50.529  1.00  0.00           N  
ATOM   3270  N   ARG A2037       8.978  92.725  51.286  1.00  0.00           N  
ATOM   3271  CA  ARG A2037      10.321  92.187  51.060  1.00  0.00           C  
ATOM   3272  C   ARG A2037      10.283  91.101  49.956  1.00  0.00           C  
ATOM   3273  O   ARG A2037       9.738  91.347  48.892  1.00  0.00           O  
ATOM   3274  CB  ARG A2037      10.868  91.652  52.396  1.00  0.00           C  
ATOM   3275  CG  ARG A2037      10.914  92.732  53.507  1.00  0.00           C  
ATOM   3276  CD  ARG A2037      11.898  92.400  54.653  1.00  0.00           C  
ATOM   3277  NE  ARG A2037      12.088  93.530  55.567  1.00  0.00           N  
ATOM   3278  CZ  ARG A2037      12.959  93.558  56.577  1.00  0.00           C  
ATOM   3279  NH1 ARG A2037      13.742  92.514  56.828  1.00  0.00           N  
ATOM   3280  NH2 ARG A2037      13.049  94.640  57.340  1.00  0.00           N  
ATOM   3281  N   GLY A2038      10.866  89.930  50.183  1.00  0.00           N  
ATOM   3282  CA  GLY A2038      10.816  88.889  49.168  1.00  0.00           C  
ATOM   3283  C   GLY A2038      11.522  89.106  47.836  1.00  0.00           C  
ATOM   3284  O   GLY A2038      12.415  89.947  47.725  1.00  0.00           O  
ATOM   3285  N   ILE A2039      11.110  88.325  46.831  1.00  0.00           N  
ATOM   3286  CA  ILE A2039      11.653  88.365  45.468  1.00  0.00           C  
ATOM   3287  C   ILE A2039      10.632  89.014  44.535  1.00  0.00           C  
ATOM   3288  O   ILE A2039       9.430  88.804  44.692  1.00  0.00           O  
ATOM   3289  CB  ILE A2039      11.892  86.939  44.916  1.00  0.00           C  
ATOM   3290  CG1 ILE A2039      12.788  86.137  45.862  1.00  0.00           C  
ATOM   3291  CG2 ILE A2039      12.547  87.021  43.532  1.00  0.00           C  
ATOM   3292  CD1 ILE A2039      14.231  86.585  45.829  1.00  0.00           C  
ATOM   3293  N   ILE A2040      11.110  89.768  43.548  1.00  0.00           N  
ATOM   3294  CA  ILE A2040      10.227  90.440  42.594  1.00  0.00           C  
ATOM   3295  C   ILE A2040      10.494  90.092  41.142  1.00  0.00           C  
ATOM   3296  O   ILE A2040      11.563  90.376  40.606  1.00  0.00           O  
ATOM   3297  CB  ILE A2040      10.317  91.958  42.733  1.00  0.00           C  
ATOM   3298  CG1 ILE A2040       9.607  92.373  44.013  1.00  0.00           C  
ATOM   3299  CG2 ILE A2040       9.721  92.645  41.507  1.00  0.00           C  
ATOM   3300  CD1 ILE A2040       9.617  93.832  44.240  1.00  0.00           C  
ATOM   3301  N   SER A2041       9.490  89.510  40.498  1.00  0.00           N  
ATOM   3302  CA  SER A2041       9.602  89.086  39.108  1.00  0.00           C  
ATOM   3303  C   SER A2041       9.243  90.209  38.133  1.00  0.00           C  
ATOM   3304  O   SER A2041       8.401  91.037  38.445  1.00  0.00           O  
ATOM   3305  CB  SER A2041       8.689  87.882  38.894  1.00  0.00           C  
ATOM   3306  OG  SER A2041       9.104  87.143  37.768  1.00  0.00           O  
ATOM   3307  N   PHE A2042       9.882  90.240  36.964  1.00  0.00           N  
ATOM   3308  CA  PHE A2042       9.603  91.276  35.967  1.00  0.00           C  
ATOM   3309  C   PHE A2042      10.264  90.984  34.619  1.00  0.00           C  
ATOM   3310  O   PHE A2042      11.080  90.075  34.528  1.00  0.00           O  
ATOM   3311  CB  PHE A2042      10.076  92.634  36.492  1.00  0.00           C  
ATOM   3312  CG  PHE A2042      11.574  92.810  36.492  1.00  0.00           C  
ATOM   3313  CD1 PHE A2042      12.240  93.238  35.345  1.00  0.00           C  
ATOM   3314  CD2 PHE A2042      12.314  92.593  37.651  1.00  0.00           C  
ATOM   3315  CE1 PHE A2042      13.616  93.444  35.349  1.00  0.00           C  
ATOM   3316  CE2 PHE A2042      13.692  92.795  37.667  1.00  0.00           C  
ATOM   3317  CZ  PHE A2042      14.343  93.226  36.514  1.00  0.00           C  
ATOM   3318  N   MET A2043       9.915  91.737  33.573  1.00  0.00           N  
ATOM   3319  CA  MET A2043      10.520  91.533  32.249  1.00  0.00           C  
ATOM   3320  C   MET A2043      11.603  92.588  32.030  1.00  0.00           C  
ATOM   3321  O   MET A2043      11.458  93.721  32.472  1.00  0.00           O  
ATOM   3322  CB  MET A2043       9.462  91.647  31.163  1.00  0.00           C  
ATOM   3323  CG  MET A2043       8.279  90.727  31.374  1.00  0.00           C  
ATOM   3324  SD  MET A2043       8.731  88.978  31.404  1.00  0.00           S  
ATOM   3325  CE  MET A2043       9.038  88.651  29.647  1.00  0.00           C  
ATOM   3326  N   TRP A2044      12.679  92.251  31.334  1.00  0.00           N  
ATOM   3327  CA  TRP A2044      13.751  93.229  31.179  1.00  0.00           C  
ATOM   3328  C   TRP A2044      14.416  93.211  29.819  1.00  0.00           C  
ATOM   3329  O   TRP A2044      14.650  92.145  29.252  1.00  0.00           O  
ATOM   3330  CB  TRP A2044      14.777  92.998  32.301  1.00  0.00           C  
ATOM   3331  CG  TRP A2044      16.074  93.745  32.189  1.00  0.00           C  
ATOM   3332  CD1 TRP A2044      16.237  95.056  31.900  1.00  0.00           C  
ATOM   3333  CD2 TRP A2044      17.386  93.218  32.410  1.00  0.00           C  
ATOM   3334  NE1 TRP A2044      17.567  95.389  31.914  1.00  0.00           N  
ATOM   3335  CE2 TRP A2044      18.299  94.273  32.213  1.00  0.00           C  
ATOM   3336  CE3 TRP A2044      17.884  91.949  32.729  1.00  0.00           C  
ATOM   3337  CZ2 TRP A2044      19.680  94.111  32.353  1.00  0.00           C  
ATOM   3338  CZ3 TRP A2044      19.257  91.786  32.867  1.00  0.00           C  
ATOM   3339  CH2 TRP A2044      20.140  92.861  32.667  1.00  0.00           C  
ATOM   3340  N   CYS A2045      14.730  94.400  29.302  1.00  0.00           N  
ATOM   3341  CA  CYS A2045      15.349  94.503  27.985  1.00  0.00           C  
ATOM   3342  C   CYS A2045      16.694  93.817  27.972  1.00  0.00           C  
ATOM   3343  O   CYS A2045      16.999  93.085  27.042  1.00  0.00           O  
ATOM   3344  CB  CYS A2045      15.463  95.970  27.515  1.00  0.00           C  
ATOM   3345  SG  CYS A2045      16.790  97.020  28.118  1.00  0.00           S  
ATOM   3346  N   GLY A2046      17.481  94.020  29.021  1.00  0.00           N  
ATOM   3347  CA  GLY A2046      18.777  93.380  29.078  1.00  0.00           C  
ATOM   3348  C   GLY A2046      19.968  94.288  28.836  1.00  0.00           C  
ATOM   3349  O   GLY A2046      21.090  93.866  29.027  1.00  0.00           O  
ATOM   3350  N   GLU A2047      19.756  95.521  28.400  1.00  0.00           N  
ATOM   3351  CA  GLU A2047      20.891  96.416  28.186  1.00  0.00           C  
ATOM   3352  C   GLU A2047      21.443  96.785  29.565  1.00  0.00           C  
ATOM   3353  O   GLU A2047      20.713  96.734  30.555  1.00  0.00           O  
ATOM   3354  CB  GLU A2047      20.458  97.693  27.446  1.00  0.00           C  
ATOM   3355  CG  GLU A2047      19.909  97.458  26.043  1.00  0.00           C  
ATOM   3356  CD  GLU A2047      20.895  96.709  25.168  1.00  0.00           C  
ATOM   3357  OE1 GLU A2047      22.046  97.198  25.036  1.00  0.00           O  
ATOM   3358  OE2 GLU A2047      20.519  95.639  24.618  1.00  0.00           O  
ATOM   3359  N   GLU A2048      22.715  97.165  29.635  1.00  0.00           N  
ATOM   3360  CA  GLU A2048      23.297  97.499  30.918  1.00  0.00           C  
ATOM   3361  C   GLU A2048      22.670  98.702  31.552  1.00  0.00           C  
ATOM   3362  O   GLU A2048      22.017  98.599  32.588  1.00  0.00           O  
ATOM   3363  CB  GLU A2048      24.802  97.726  30.814  1.00  0.00           C  
ATOM   3364  CG  GLU A2048      25.610  96.444  30.965  1.00  0.00           C  
ATOM   3365  CD  GLU A2048      27.112  96.682  31.016  1.00  0.00           C  
ATOM   3366  OE1 GLU A2048      27.584  97.409  31.925  1.00  0.00           O  
ATOM   3367  OE2 GLU A2048      27.820  96.130  30.141  1.00  0.00           O  
ATOM   3368  N   GLU A2052      22.876  99.854  30.935  1.00  0.00           N  
ATOM   3369  CA  GLU A2052      22.333 101.079  31.470  1.00  0.00           C  
ATOM   3370  C   GLU A2052      20.956 100.836  32.034  1.00  0.00           C  
ATOM   3371  O   GLU A2052      20.755 100.961  33.238  1.00  0.00           O  
ATOM   3372  CB  GLU A2052      22.296 102.127  30.387  1.00  0.00           C  
ATOM   3373  CG  GLU A2052      23.673 102.401  29.873  1.00  0.00           C  
ATOM   3374  CD  GLU A2052      23.717 103.510  28.831  1.00  0.00           C  
ATOM   3375  OE1 GLU A2052      22.638 104.108  28.535  1.00  0.00           O  
ATOM   3376  OE2 GLU A2052      24.838 103.783  28.307  1.00  0.00           O  
ATOM   3377  N   CYS A2053      20.014 100.443  31.187  1.00  0.00           N  
ATOM   3378  CA  CYS A2053      18.666 100.223  31.679  1.00  0.00           C  
ATOM   3379  C   CYS A2053      18.698  99.461  32.991  1.00  0.00           C  
ATOM   3380  O   CYS A2053      18.080  99.886  33.970  1.00  0.00           O  
ATOM   3381  CB  CYS A2053      17.794  99.470  30.650  1.00  0.00           C  
ATOM   3382  SG  CYS A2053      15.987  99.355  31.101  1.00  0.00           S  
ATOM   3383  N   GLY A2054      19.443  98.356  33.013  1.00  0.00           N  
ATOM   3384  CA  GLY A2054      19.530  97.523  34.208  1.00  0.00           C  
ATOM   3385  C   GLY A2054      20.083  98.206  35.449  1.00  0.00           C  
ATOM   3386  O   GLY A2054      19.520  98.100  36.548  1.00  0.00           O  
ATOM   3387  N   MET A2055      21.193  98.914  35.278  1.00  0.00           N  
ATOM   3388  CA  MET A2055      21.798  99.607  36.394  1.00  0.00           C  
ATOM   3389  C   MET A2055      20.924 100.719  36.919  1.00  0.00           C  
ATOM   3390  O   MET A2055      20.977 101.034  38.102  1.00  0.00           O  
ATOM   3391  CB  MET A2055      23.165 100.162  36.003  1.00  0.00           C  
ATOM   3392  CG  MET A2055      24.208  99.080  35.837  1.00  0.00           C  
ATOM   3393  SD  MET A2055      25.891  99.682  35.571  1.00  0.00           S  
ATOM   3394  CE  MET A2055      26.358  98.748  34.088  1.00  0.00           C  
ATOM   3395  N   ASP A2056      20.112 101.317  36.060  1.00  0.00           N  
ATOM   3396  CA  ASP A2056      19.258 102.402  36.530  1.00  0.00           C  
ATOM   3397  C   ASP A2056      18.111 101.844  37.341  1.00  0.00           C  
ATOM   3398  O   ASP A2056      17.568 102.519  38.214  1.00  0.00           O  
ATOM   3399  CB  ASP A2056      18.762 103.217  35.347  1.00  0.00           C  
ATOM   3400  CG  ASP A2056      19.892 103.493  34.345  1.00  0.00           C  
ATOM   3401  OD1 ASP A2056      20.950 104.074  34.734  1.00  0.00           O  
ATOM   3402  OD2 ASP A2056      19.734 103.118  33.161  1.00  0.00           O  
ATOM   3403  N   VAL A2057      17.751 100.595  37.073  1.00  0.00           N  
ATOM   3404  CA  VAL A2057      16.682  99.999  37.838  1.00  0.00           C  
ATOM   3405  C   VAL A2057      17.216  99.936  39.253  1.00  0.00           C  
ATOM   3406  O   VAL A2057      16.550 100.357  40.195  1.00  0.00           O  
ATOM   3407  CB  VAL A2057      16.351  98.570  37.366  1.00  0.00           C  
ATOM   3408  CG1 VAL A2057      15.206  98.002  38.199  1.00  0.00           C  
ATOM   3409  CG2 VAL A2057      15.985  98.581  35.903  1.00  0.00           C  
ATOM   3410  N   GLU A2062      18.447  99.443  39.388  1.00  0.00           N  
ATOM   3411  CA  GLU A2062      19.081  99.292  40.698  1.00  0.00           C  
ATOM   3412  C   GLU A2062      19.140 100.579  41.521  1.00  0.00           C  
ATOM   3413  O   GLU A2062      18.689 100.600  42.671  1.00  0.00           O  
ATOM   3414  CB  GLU A2062      20.495  98.695  40.548  1.00  0.00           C  
ATOM   3415  CG  GLU A2062      20.511  97.295  39.917  1.00  0.00           C  
ATOM   3416  CD  GLU A2062      21.870  96.591  39.970  1.00  0.00           C  
ATOM   3417  OE1 GLU A2062      22.886  97.191  39.546  1.00  0.00           O  
ATOM   3418  OE2 GLU A2062      21.915  95.424  40.421  1.00  0.00           O  
ATOM   3419  N   GLU A2063      19.674 101.644  40.921  1.00  0.00           N  
ATOM   3420  CA  GLU A2063      19.825 102.937  41.588  1.00  0.00           C  
ATOM   3421  C   GLU A2063      18.522 103.611  42.028  1.00  0.00           C  
ATOM   3422  O   GLU A2063      18.491 104.320  43.039  1.00  0.00           O  
ATOM   3423  CB  GLU A2063      20.601 103.884  40.677  1.00  0.00           C  
ATOM   3424  CG  GLU A2063      21.119 105.139  41.371  1.00  0.00           C  
ATOM   3425  CD  GLU A2063      21.928 106.044  40.435  1.00  0.00           C  
ATOM   3426  OE1 GLU A2063      22.897 105.548  39.792  1.00  0.00           O  
ATOM   3427  OE2 GLU A2063      21.589 107.254  40.350  1.00  0.00           O  
ATOM   3428  N   LYS A2064      17.451 103.392  41.268  1.00  0.00           N  
ATOM   3429  CA  LYS A2064      16.150 103.981  41.579  1.00  0.00           C  
ATOM   3430  C   LYS A2064      15.395 103.200  42.647  1.00  0.00           C  
ATOM   3431  O   LYS A2064      14.779 103.791  43.537  1.00  0.00           O  
ATOM   3432  CB  LYS A2064      15.281 104.058  40.322  1.00  0.00           C  
ATOM   3433  CG  LYS A2064      15.785 105.013  39.246  1.00  0.00           C  
ATOM   3434  CD  LYS A2064      14.833 105.047  38.049  1.00  0.00           C  
ATOM   3435  CE  LYS A2064      15.302 106.001  36.956  1.00  0.00           C  
ATOM   3436  NZ  LYS A2064      14.265 106.108  35.890  1.00  0.00           N  
ATOM   3437  N   VAL A2065      15.444 101.873  42.554  1.00  0.00           N  
ATOM   3438  CA  VAL A2065      14.748 101.015  43.502  1.00  0.00           C  
ATOM   3439  C   VAL A2065      15.626 100.586  44.669  1.00  0.00           C  
ATOM   3440  O   VAL A2065      15.121 100.065  45.666  1.00  0.00           O  
ATOM   3441  CB  VAL A2065      14.217  99.747  42.816  1.00  0.00           C  
ATOM   3442  CG1 VAL A2065      13.316  98.985  43.764  1.00  0.00           C  
ATOM   3443  CG2 VAL A2065      13.472 100.110  41.546  1.00  0.00           C  
ATOM   3444  N   ARG A2068      16.933 100.814  44.551  1.00  0.00           N  
ATOM   3445  CA  ARG A2068      17.884 100.429  45.597  1.00  0.00           C  
ATOM   3446  C   ARG A2068      17.750  98.939  45.833  1.00  0.00           C  
ATOM   3447  O   ARG A2068      17.329  98.481  46.895  1.00  0.00           O  
ATOM   3448  CB  ARG A2068      17.627 101.200  46.897  1.00  0.00           C  
ATOM   3449  CG  ARG A2068      18.018 102.667  46.803  1.00  0.00           C  
ATOM   3450  CD  ARG A2068      17.695 103.436  48.077  1.00  0.00           C  
ATOM   3451  NE  ARG A2068      17.977 104.866  47.928  1.00  0.00           N  
ATOM   3452  CZ  ARG A2068      17.829 105.771  48.897  1.00  0.00           C  
ATOM   3453  NH1 ARG A2068      17.399 105.399  50.101  1.00  0.00           N  
ATOM   3454  NH2 ARG A2068      18.109 107.053  48.661  1.00  0.00           N  
ATOM   3455  N   VAL A2076      18.118  98.190  44.808  1.00  0.00           N  
ATOM   3456  CA  VAL A2076      18.036  96.756  44.844  1.00  0.00           C  
ATOM   3457  C   VAL A2076      19.120  96.208  43.932  1.00  0.00           C  
ATOM   3458  O   VAL A2076      19.808  96.970  43.257  1.00  0.00           O  
ATOM   3459  CB  VAL A2076      16.656  96.325  44.352  1.00  0.00           C  
ATOM   3460  CG1 VAL A2076      16.627  94.848  44.070  1.00  0.00           C  
ATOM   3461  CG2 VAL A2076      15.626  96.660  45.400  1.00  0.00           C  
ATOM   3462  N   ASP A2077      19.295  94.892  43.931  1.00  0.00           N  
ATOM   3463  CA  ASP A2077      20.276  94.274  43.060  1.00  0.00           C  
ATOM   3464  C   ASP A2077      19.541  93.275  42.158  1.00  0.00           C  
ATOM   3465  O   ASP A2077      18.589  92.617  42.582  1.00  0.00           O  
ATOM   3466  CB  ASP A2077      21.373  93.583  43.892  1.00  0.00           C  
ATOM   3467  CG  ASP A2077      22.796  93.959  43.431  1.00  0.00           C  
ATOM   3468  OD1 ASP A2077      23.196  93.586  42.296  1.00  0.00           O  
ATOM   3469  OD2 ASP A2077      23.515  94.635  44.205  1.00  0.00           O  
ATOM   3470  N   ILE A2078      19.970  93.194  40.904  1.00  0.00           N  
ATOM   3471  CA  ILE A2078      19.357  92.288  39.946  1.00  0.00           C  
ATOM   3472  C   ILE A2078      20.015  90.914  40.002  1.00  0.00           C  
ATOM   3473  O   ILE A2078      21.168  90.763  39.606  1.00  0.00           O  
ATOM   3474  CB  ILE A2078      19.471  92.848  38.505  1.00  0.00           C  
ATOM   3475  CG1 ILE A2078      18.537  94.059  38.346  1.00  0.00           C  
ATOM   3476  CG2 ILE A2078      19.142  91.760  37.490  1.00  0.00           C  
ATOM   3477  CD1 ILE A2078      18.470  94.656  36.930  1.00  0.00           C  
ATOM   3478  N   LEU A2079      19.280  89.913  40.481  1.00  0.00           N  
ATOM   3479  CA  LEU A2079      19.820  88.572  40.588  1.00  0.00           C  
ATOM   3480  C   LEU A2079      20.313  88.025  39.255  1.00  0.00           C  
ATOM   3481  O   LEU A2079      21.491  87.723  39.119  1.00  0.00           O  
ATOM   3482  CB  LEU A2079      18.787  87.638  41.207  1.00  0.00           C  
ATOM   3483  CG  LEU A2079      18.246  88.128  42.557  1.00  0.00           C  
ATOM   3484  CD1 LEU A2079      17.425  87.044  43.217  1.00  0.00           C  
ATOM   3485  CD2 LEU A2079      19.377  88.518  43.463  1.00  0.00           C  
ATOM   3486  N   GLY A2080      19.437  87.902  38.261  1.00  0.00           N  
ATOM   3487  CA  GLY A2080      19.876  87.382  36.967  1.00  0.00           C  
ATOM   3488  C   GLY A2080      18.739  87.064  36.015  1.00  0.00           C  
ATOM   3489  O   GLY A2080      17.587  87.000  36.437  1.00  0.00           O  
ATOM   3490  N   ILE A2081      19.055  86.852  34.737  1.00  0.00           N  
ATOM   3491  CA  ILE A2081      18.030  86.552  33.729  1.00  0.00           C  
ATOM   3492  C   ILE A2081      17.631  85.083  33.655  1.00  0.00           C  
ATOM   3493  O   ILE A2081      18.206  84.227  34.317  1.00  0.00           O  
ATOM   3494  CB  ILE A2081      18.475  86.967  32.314  1.00  0.00           C  
ATOM   3495  CG1 ILE A2081      19.391  85.896  31.723  1.00  0.00           C  
ATOM   3496  CG2 ILE A2081      19.185  88.315  32.359  1.00  0.00           C  
ATOM   3497  CD1 ILE A2081      20.030  86.289  30.398  1.00  0.00           C  
ATOM   3498  N   GLN A2082      16.647  84.799  32.815  1.00  0.00           N  
ATOM   3499  CA  GLN A2082      16.138  83.443  32.650  1.00  0.00           C  
ATOM   3500  C   GLN A2082      15.363  83.432  31.327  1.00  0.00           C  
ATOM   3501  O   GLN A2082      14.145  83.576  31.315  1.00  0.00           O  
ATOM   3502  CB  GLN A2082      15.214  83.116  33.826  1.00  0.00           C  
ATOM   3503  CG  GLN A2082      15.109  81.663  34.198  1.00  0.00           C  
ATOM   3504  CD  GLN A2082      14.255  81.453  35.446  1.00  0.00           C  
ATOM   3505  OE1 GLN A2082      13.027  81.542  35.403  1.00  0.00           O  
ATOM   3506  NE2 GLN A2082      14.910  81.186  36.569  1.00  0.00           N  
ATOM   3507  N   GLU A2083      16.087  83.282  30.218  1.00  0.00           N  
ATOM   3508  CA  GLU A2083      15.501  83.272  28.874  1.00  0.00           C  
ATOM   3509  C   GLU A2083      14.118  82.647  28.763  1.00  0.00           C  
ATOM   3510  O   GLU A2083      13.932  81.454  28.988  1.00  0.00           O  
ATOM   3511  CB  GLU A2083      16.457  82.593  27.889  1.00  0.00           C  
ATOM   3512  CG  GLU A2083      17.552  83.523  27.370  1.00  0.00           C  
ATOM   3513  CD  GLU A2083      18.759  82.780  26.807  1.00  0.00           C  
ATOM   3514  OE1 GLU A2083      18.575  81.918  25.916  1.00  0.00           O  
ATOM   3515  OE2 GLU A2083      19.895  83.067  27.258  1.00  0.00           O  
ATOM   3516  N   GLU A2084      13.152  83.483  28.400  1.00  0.00           N  
ATOM   3517  CA  GLU A2084      11.766  83.074  28.252  1.00  0.00           C  
ATOM   3518  C   GLU A2084      11.044  84.082  27.366  1.00  0.00           C  
ATOM   3519  O   GLU A2084      11.578  85.149  27.080  1.00  0.00           O  
ATOM   3520  CB  GLU A2084      11.104  82.998  29.630  1.00  0.00           C  
ATOM   3521  CG  GLU A2084       9.579  82.958  29.610  1.00  0.00           C  
ATOM   3522  CD  GLU A2084       8.973  82.565  30.956  1.00  0.00           C  
ATOM   3523  OE1 GLU A2084       9.256  83.248  31.972  1.00  0.00           O  
ATOM   3524  OE2 GLU A2084       8.207  81.569  30.992  1.00  0.00           O  
ATOM   3525  N   GLY A2096       9.836  83.727  26.935  1.00  0.00           N  
ATOM   3526  CA  GLY A2096       9.029  84.581  26.073  1.00  0.00           C  
ATOM   3527  C   GLY A2096       9.182  86.081  26.247  1.00  0.00           C  
ATOM   3528  O   GLY A2096       9.536  86.565  27.326  1.00  0.00           O  
ATOM   3529  N   SER A2097       8.886  86.822  25.183  1.00  0.00           N  
ATOM   3530  CA  SER A2097       9.019  88.273  25.195  1.00  0.00           C  
ATOM   3531  C   SER A2097       8.004  89.076  26.021  1.00  0.00           C  
ATOM   3532  O   SER A2097       7.216  88.524  26.804  1.00  0.00           O  
ATOM   3533  CB  SER A2097       9.044  88.800  23.754  1.00  0.00           C  
ATOM   3534  OG  SER A2097      10.280  88.496  23.123  1.00  0.00           O  
ATOM   3535  N   GLY A2098       8.070  90.395  25.831  1.00  0.00           N  
ATOM   3536  CA  GLY A2098       7.217  91.348  26.518  1.00  0.00           C  
ATOM   3537  C   GLY A2098       7.871  92.717  26.393  1.00  0.00           C  
ATOM   3538  O   GLY A2098       8.626  92.967  25.448  1.00  0.00           O  
ATOM   3539  N   THR A2100       7.590  93.606  27.339  1.00  0.00           N  
ATOM   3540  CA  THR A2100       8.183  94.937  27.320  1.00  0.00           C  
ATOM   3541  C   THR A2100       8.848  95.253  28.660  1.00  0.00           C  
ATOM   3542  O   THR A2100       8.284  95.001  29.737  1.00  0.00           O  
ATOM   3543  CB  THR A2100       7.130  96.007  27.001  1.00  0.00           C  
ATOM   3544  OG1 THR A2100       6.017  95.871  27.890  1.00  0.00           O  
ATOM   3545  CG2 THR A2100       6.646  95.850  25.586  1.00  0.00           C  
ATOM   3546  N   CYS A2101      10.054  95.807  28.590  1.00  0.00           N  
ATOM   3547  CA  CYS A2101      10.802  96.129  29.797  1.00  0.00           C  
ATOM   3548  C   CYS A2101      10.062  96.996  30.793  1.00  0.00           C  
ATOM   3549  O   CYS A2101       9.516  98.038  30.449  1.00  0.00           O  
ATOM   3550  CB  CYS A2101      12.118  96.813  29.456  1.00  0.00           C  
ATOM   3551  SG  CYS A2101      13.005  97.281  30.922  1.00  0.00           S  
ATOM   3552  N   ILE A2102      10.083  96.568  32.045  1.00  0.00           N  
ATOM   3553  CA  ILE A2102       9.427  97.286  33.129  1.00  0.00           C  
ATOM   3554  C   ILE A2102       9.933  98.716  33.275  1.00  0.00           C  
ATOM   3555  O   ILE A2102       9.326  99.529  33.971  1.00  0.00           O  
ATOM   3556  CB  ILE A2102       9.666  96.572  34.472  1.00  0.00           C  
ATOM   3557  CG1 ILE A2102       8.766  97.148  35.558  1.00  0.00           C  
ATOM   3558  CG2 ILE A2102      11.108  96.768  34.906  1.00  0.00           C  
ATOM   3559  CD1 ILE A2102       8.921  96.439  36.884  1.00  0.00           C  
ATOM   3560  N   ASN A2103      11.043  99.028  32.620  1.00  0.00           N  
ATOM   3561  CA  ASN A2103      11.603 100.358  32.745  1.00  0.00           C  
ATOM   3562  C   ASN A2103      11.653 101.152  31.466  1.00  0.00           C  
ATOM   3563  O   ASN A2103      10.984 102.166  31.354  1.00  0.00           O  
ATOM   3564  CB  ASN A2103      13.019 100.298  33.321  1.00  0.00           C  
ATOM   3565  CG  ASN A2103      13.495 101.653  33.838  1.00  0.00           C  
ATOM   3566  OD1 ASN A2103      14.697 101.953  33.842  1.00  0.00           O  
ATOM   3567  ND2 ASN A2103      12.549 102.475  34.292  1.00  0.00           N  
ATOM   3568  N   CYS A2104      12.452 100.706  30.503  1.00  0.00           N  
ATOM   3569  CA  CYS A2104      12.587 101.458  29.266  1.00  0.00           C  
ATOM   3570  C   CYS A2104      11.527 101.188  28.214  1.00  0.00           C  
ATOM   3571  O   CYS A2104      11.535 101.796  27.154  1.00  0.00           O  
ATOM   3572  CB  CYS A2104      13.986 101.260  28.669  1.00  0.00           C  
ATOM   3573  SG  CYS A2104      14.280  99.714  27.801  1.00  0.00           S  
ATOM   3574  N   GLY A2105      10.608 100.280  28.501  1.00  0.00           N  
ATOM   3575  CA  GLY A2105       9.551 100.003  27.544  1.00  0.00           C  
ATOM   3576  C   GLY A2105       9.878  99.151  26.328  1.00  0.00           C  
ATOM   3577  O   GLY A2105       9.016  98.421  25.868  1.00  0.00           O  
ATOM   3578  N   ARG A2106      11.094  99.241  25.798  1.00  0.00           N  
ATOM   3579  CA  ARG A2106      11.476  98.455  24.623  1.00  0.00           C  
ATOM   3580  C   ARG A2106      11.166  96.956  24.742  1.00  0.00           C  
ATOM   3581  O   ARG A2106      10.536  96.510  25.712  1.00  0.00           O  
ATOM   3582  CB  ARG A2106      12.962  98.649  24.314  1.00  0.00           C  
ATOM   3583  CG  ARG A2106      13.310 100.048  23.854  1.00  0.00           C  
ATOM   3584  CD  ARG A2106      14.812 100.254  23.765  1.00  0.00           C  
ATOM   3585  NE  ARG A2106      15.417 100.334  25.091  1.00  0.00           N  
ATOM   3586  CZ  ARG A2106      16.710 100.543  25.321  1.00  0.00           C  
ATOM   3587  NH1 ARG A2106      17.556 100.694  24.309  1.00  0.00           N  
ATOM   3588  NH2 ARG A2106      17.154 100.605  26.571  1.00  0.00           N  
ATOM   3589  N   GLU A2107      11.605  96.172  23.757  1.00  0.00           N  
ATOM   3590  CA  GLU A2107      11.345  94.735  23.792  1.00  0.00           C  
ATOM   3591  C   GLU A2107      12.152  94.039  24.878  1.00  0.00           C  
ATOM   3592  O   GLU A2107      13.370  94.207  24.960  1.00  0.00           O  
ATOM   3593  CB  GLU A2107      11.671  94.081  22.452  1.00  0.00           C  
ATOM   3594  CG  GLU A2107      11.468  92.563  22.500  1.00  0.00           C  
ATOM   3595  CD  GLU A2107      11.997  91.828  21.272  1.00  0.00           C  
ATOM   3596  OE1 GLU A2107      13.174  92.056  20.893  1.00  0.00           O  
ATOM   3597  OE2 GLU A2107      11.236  91.010  20.701  1.00  0.00           O  
ATOM   3598  N   ALA A2108      11.465  93.250  25.701  1.00  0.00           N  
ATOM   3599  CA  ALA A2108      12.106  92.520  26.791  1.00  0.00           C  
ATOM   3600  C   ALA A2108      12.120  91.032  26.502  1.00  0.00           C  
ATOM   3601  O   ALA A2108      11.089  90.369  26.581  1.00  0.00           O  
ATOM   3602  CB  ALA A2108      11.375  92.775  28.100  1.00  0.00           C  
ATOM   3603  N   PRO A2109      13.297  90.489  26.169  1.00  0.00           N  
ATOM   3604  CA  PRO A2109      13.459  89.066  25.864  1.00  0.00           C  
ATOM   3605  C   PRO A2109      13.831  88.192  27.064  1.00  0.00           C  
ATOM   3606  O   PRO A2109      14.080  87.004  26.887  1.00  0.00           O  
ATOM   3607  CB  PRO A2109      14.579  89.055  24.825  1.00  0.00           C  
ATOM   3608  CG  PRO A2109      14.695  90.505  24.375  1.00  0.00           C  
ATOM   3609  CD  PRO A2109      14.428  91.255  25.633  1.00  0.00           C  
ATOM   3610  N   TYR A2110      13.868  88.757  28.270  1.00  0.00           N  
ATOM   3611  CA  TYR A2110      14.247  87.974  29.435  1.00  0.00           C  
ATOM   3612  C   TYR A2110      13.392  88.151  30.673  1.00  0.00           C  
ATOM   3613  O   TYR A2110      12.900  89.242  30.937  1.00  0.00           O  
ATOM   3614  CB  TYR A2110      15.665  88.306  29.870  1.00  0.00           C  
ATOM   3615  CG  TYR A2110      16.691  88.418  28.784  1.00  0.00           C  
ATOM   3616  CD1 TYR A2110      17.016  89.652  28.244  1.00  0.00           C  
ATOM   3617  CD2 TYR A2110      17.431  87.311  28.383  1.00  0.00           C  
ATOM   3618  CE1 TYR A2110      18.064  89.786  27.348  1.00  0.00           C  
ATOM   3619  CE2 TYR A2110      18.480  87.436  27.484  1.00  0.00           C  
ATOM   3620  CZ  TYR A2110      18.792  88.680  26.980  1.00  0.00           C  
ATOM   3621  OH  TYR A2110      19.868  88.832  26.149  1.00  0.00           O  
ATOM   3622  N   ARG A2111      13.257  87.077  31.454  1.00  0.00           N  
ATOM   3623  CA  ARG A2111      12.528  87.119  32.728  1.00  0.00           C  
ATOM   3624  C   ARG A2111      13.631  87.403  33.765  1.00  0.00           C  
ATOM   3625  O   ARG A2111      14.638  86.693  33.791  1.00  0.00           O  
ATOM   3626  CB  ARG A2111      11.850  85.767  33.004  1.00  0.00           C  
ATOM   3627  CG  ARG A2111      10.829  85.775  34.170  1.00  0.00           C  
ATOM   3628  CD  ARG A2111       9.679  86.776  33.900  1.00  0.00           C  
ATOM   3629  NE  ARG A2111       8.762  86.966  35.035  1.00  0.00           N  
ATOM   3630  CZ  ARG A2111       7.728  87.820  35.059  1.00  0.00           C  
ATOM   3631  NH1 ARG A2111       7.452  88.584  34.007  1.00  0.00           N  
ATOM   3632  NH2 ARG A2111       6.961  87.919  36.145  1.00  0.00           N  
ATOM   3633  N   ALA A2112      13.471  88.433  34.598  1.00  0.00           N  
ATOM   3634  CA  ALA A2112      14.508  88.771  35.580  1.00  0.00           C  
ATOM   3635  C   ALA A2112      13.981  88.849  37.007  1.00  0.00           C  
ATOM   3636  O   ALA A2112      12.774  88.833  37.214  1.00  0.00           O  
ATOM   3637  CB  ALA A2112      15.172  90.086  35.197  1.00  0.00           C  
ATOM   3638  N   TYR A2113      14.885  88.950  37.989  1.00  0.00           N  
ATOM   3639  CA  TYR A2113      14.490  89.029  39.403  1.00  0.00           C  
ATOM   3640  C   TYR A2113      15.256  90.089  40.208  1.00  0.00           C  
ATOM   3641  O   TYR A2113      16.378  90.449  39.866  1.00  0.00           O  
ATOM   3642  CB  TYR A2113      14.642  87.662  40.072  1.00  0.00           C  
ATOM   3643  CG  TYR A2113      13.868  86.556  39.378  1.00  0.00           C  
ATOM   3644  CD1 TYR A2113      14.241  86.102  38.110  1.00  0.00           C  
ATOM   3645  CD2 TYR A2113      12.754  85.973  39.980  1.00  0.00           C  
ATOM   3646  CE1 TYR A2113      13.523  85.099  37.456  1.00  0.00           C  
ATOM   3647  CE2 TYR A2113      12.027  84.965  39.338  1.00  0.00           C  
ATOM   3648  CZ  TYR A2113      12.418  84.535  38.077  1.00  0.00           C  
ATOM   3649  OH  TYR A2113      11.713  83.537  37.439  1.00  0.00           O  
ATOM   3650  N   LEU A2114      14.620  90.575  41.274  1.00  0.00           N  
ATOM   3651  CA  LEU A2114      15.159  91.610  42.161  1.00  0.00           C  
ATOM   3652  C   LEU A2114      14.890  91.272  43.610  1.00  0.00           C  
ATOM   3653  O   LEU A2114      13.937  90.553  43.926  1.00  0.00           O  
ATOM   3654  CB  LEU A2114      14.462  92.948  41.951  1.00  0.00           C  
ATOM   3655  CG  LEU A2114      14.638  93.832  40.731  1.00  0.00           C  
ATOM   3656  CD1 LEU A2114      13.686  95.022  40.841  1.00  0.00           C  
ATOM   3657  CD2 LEU A2114      16.081  94.294  40.655  1.00  0.00           C  
ATOM   3658  N   ALA A2115      15.697  91.845  44.495  1.00  0.00           N  
ATOM   3659  CA  ALA A2115      15.519  91.635  45.920  1.00  0.00           C  
ATOM   3660  C   ALA A2115      16.569  92.387  46.703  1.00  0.00           C  
ATOM   3661  O   ALA A2115      17.493  92.953  46.125  1.00  0.00           O  
ATOM   3662  CB  ALA A2115      15.592  90.159  46.244  1.00  0.00           C  
ATOM   3663  N   ARG A2116      16.392  92.407  48.020  1.00  0.00           N  
ATOM   3664  CA  ARG A2116      17.330  93.045  48.935  1.00  0.00           C  
ATOM   3665  C   ARG A2116      18.207  91.872  49.392  1.00  0.00           C  
ATOM   3666  O   ARG A2116      17.694  90.846  49.854  1.00  0.00           O  
ATOM   3667  CB  ARG A2116      16.578  93.659  50.124  1.00  0.00           C  
ATOM   3668  CG  ARG A2116      15.685  94.853  49.788  1.00  0.00           C  
ATOM   3669  CD  ARG A2116      16.511  96.095  49.449  1.00  0.00           C  
ATOM   3670  NE  ARG A2116      15.692  97.261  49.096  1.00  0.00           N  
ATOM   3671  CZ  ARG A2116      14.873  97.907  49.929  1.00  0.00           C  
ATOM   3672  NH1 ARG A2116      14.744  97.513  51.194  1.00  0.00           N  
ATOM   3673  NH2 ARG A2116      14.176  98.952  49.489  1.00  0.00           N  
ATOM   3674  N   THR A2117      19.524  92.018  49.271  1.00  0.00           N  
ATOM   3675  CA  THR A2117      20.431  90.925  49.612  1.00  0.00           C  
ATOM   3676  C   THR A2117      21.456  91.095  50.721  1.00  0.00           C  
ATOM   3677  O   THR A2117      21.798  92.209  51.123  1.00  0.00           O  
ATOM   3678  CB  THR A2117      21.218  90.496  48.381  1.00  0.00           C  
ATOM   3679  OG1 THR A2117      21.823  91.654  47.790  1.00  0.00           O  
ATOM   3680  CG2 THR A2117      20.306  89.797  47.378  1.00  0.00           C  
ATOM   3681  N   TYR A2118      21.953  89.945  51.178  1.00  0.00           N  
ATOM   3682  CA  TYR A2118      22.974  89.848  52.213  1.00  0.00           C  
ATOM   3683  C   TYR A2118      24.368  90.090  51.617  1.00  0.00           C  
ATOM   3684  O   TYR A2118      24.499  90.053  50.372  1.00  0.00           O  
ATOM   3685  CB  TYR A2118      22.946  88.459  52.834  1.00  0.00           C  
ATOM   3686  CG  TYR A2118      22.009  88.308  54.002  1.00  0.00           C  
ATOM   3687  CD1 TYR A2118      22.200  89.036  55.171  1.00  0.00           C  
ATOM   3688  CD2 TYR A2118      20.964  87.396  53.963  1.00  0.00           C  
ATOM   3689  CE1 TYR A2118      21.378  88.851  56.271  1.00  0.00           C  
ATOM   3690  CE2 TYR A2118      20.140  87.208  55.055  1.00  0.00           C  
ATOM   3691  CZ  TYR A2118      20.352  87.933  56.203  1.00  0.00           C  
ATOM   3692  OH  TYR A2118      19.539  87.727  57.286  1.00  0.00           O  
ATOM   3693  OXT TYR A2118      25.326  90.298  52.399  1.00  0.00           O  
TER
END
