# Supplementary material for: Backbone Brackets and Arginine Tweezers delineate Class I and Class II aminoacyl tRNA synthetases
Source: PLoS Comput Biol. 2018 Apr 16;14(4):e1006101. doi: 10.1371/journal.pcbi.1006101 (PMC5919687; doi:10.1371/journal.pcbi.1006101)
Supplement: S12 File — All structures of Class II aaRS with residues renumbered according to the MSA. (GZ) [file pcbi.1006101.s024.tar.gz › 1nj5_A_renum.pdb]

ATOM      1  N   GLU A 279     -13.886 -89.284 -19.579  1.00  0.00           N  
ATOM      2  CA  GLU A 279     -13.414 -88.129 -18.751  1.00  0.00           C  
ATOM      3  C   GLU A 279     -14.220 -86.878 -19.078  1.00  0.00           C  
ATOM      4  O   GLU A 279     -14.578 -86.107 -18.191  1.00  0.00           O  
ATOM      5  CB  GLU A 279     -11.923 -87.865 -18.999  1.00  0.00           C  
ATOM      6  CG  GLU A 279     -11.529 -87.862 -20.487  1.00  0.00           C  
ATOM      7  CD  GLU A 279     -10.086 -87.398 -20.738  1.00  0.00           C  
ATOM      8  OE1 GLU A 279      -9.158 -87.911 -20.064  1.00  0.00           O  
ATOM      9  OE2 GLU A 279      -9.884 -86.526 -21.619  1.00  0.00           O  
ATOM     10  N   PHE A 281     -14.500 -86.684 -20.361  1.00  0.00           N  
ATOM     11  CA  PHE A 281     -15.270 -85.536 -20.801  1.00  0.00           C  
ATOM     12  C   PHE A 281     -16.705 -85.656 -20.313  1.00  0.00           C  
ATOM     13  O   PHE A 281     -17.232 -84.728 -19.700  1.00  0.00           O  
ATOM     14  CB  PHE A 281     -15.249 -85.425 -22.328  1.00  0.00           C  
ATOM     15  CG  PHE A 281     -16.283 -84.485 -22.877  1.00  0.00           C  
ATOM     16  CD1 PHE A 281     -16.275 -83.140 -22.526  1.00  0.00           C  
ATOM     17  CD2 PHE A 281     -17.300 -84.955 -23.702  1.00  0.00           C  
ATOM     18  CE1 PHE A 281     -17.264 -82.283 -22.983  1.00  0.00           C  
ATOM     19  CE2 PHE A 281     -18.296 -84.101 -24.163  1.00  0.00           C  
ATOM     20  CZ  PHE A 281     -18.277 -82.768 -23.803  1.00  0.00           C  
ATOM     21  N   SER A 282     -17.331 -86.799 -20.584  1.00  0.00           N  
ATOM     22  CA  SER A 282     -18.712 -87.035 -20.170  1.00  0.00           C  
ATOM     23  C   SER A 282     -18.965 -86.571 -18.751  1.00  0.00           C  
ATOM     24  O   SER A 282     -19.931 -85.863 -18.480  1.00  0.00           O  
ATOM     25  CB  SER A 282     -19.059 -88.519 -20.255  1.00  0.00           C  
ATOM     26  OG  SER A 282     -19.070 -88.965 -21.595  1.00  0.00           O  
ATOM     27  N   GLU A 283     -18.093 -86.983 -17.842  1.00  0.00           N  
ATOM     28  CA  GLU A 283     -18.238 -86.614 -16.453  1.00  0.00           C  
ATOM     29  C   GLU A 283     -18.054 -85.117 -16.283  1.00  0.00           C  
ATOM     30  O   GLU A 283     -18.808 -84.470 -15.568  1.00  0.00           O  
ATOM     31  CB  GLU A 283     -17.215 -87.356 -15.609  1.00  0.00           C  
ATOM     32  CG  GLU A 283     -17.800 -87.978 -14.357  1.00  0.00           C  
ATOM     33  CD  GLU A 283     -16.840 -87.917 -13.182  1.00  0.00           C  
ATOM     34  OE1 GLU A 283     -15.665 -88.325 -13.352  1.00  0.00           O  
ATOM     35  OE2 GLU A 283     -17.263 -87.464 -12.089  1.00  0.00           O  
ATOM     36  N   TRP A 291     -17.045 -84.561 -16.938  1.00  0.00           N  
ATOM     37  CA  TRP A 291     -16.793 -83.134 -16.833  1.00  0.00           C  
ATOM     38  C   TRP A 291     -18.052 -82.376 -17.209  1.00  0.00           C  
ATOM     39  O   TRP A 291     -18.523 -81.518 -16.466  1.00  0.00           O  
ATOM     40  CB  TRP A 291     -15.676 -82.713 -17.781  1.00  0.00           C  
ATOM     41  CG  TRP A 291     -15.451 -81.238 -17.770  1.00  0.00           C  
ATOM     42  CD1 TRP A 291     -14.705 -80.529 -16.875  1.00  0.00           C  
ATOM     43  CD2 TRP A 291     -16.018 -80.281 -18.666  1.00  0.00           C  
ATOM     44  NE1 TRP A 291     -14.769 -79.187 -17.158  1.00  0.00           N  
ATOM     45  CE2 TRP A 291     -15.570 -79.006 -18.255  1.00  0.00           C  
ATOM     46  CE3 TRP A 291     -16.863 -80.375 -19.778  1.00  0.00           C  
ATOM     47  CZ2 TRP A 291     -15.939 -77.829 -18.919  1.00  0.00           C  
ATOM     48  CZ3 TRP A 291     -17.230 -79.208 -20.439  1.00  0.00           C  
ATOM     49  CH2 TRP A 291     -16.766 -77.950 -20.006  1.00  0.00           C  
ATOM     50  N   PHE A 292     -18.570 -82.709 -18.386  1.00  0.00           N  
ATOM     51  CA  PHE A 292     -19.768 -82.107 -18.943  1.00  0.00           C  
ATOM     52  C   PHE A 292     -20.903 -82.139 -17.926  1.00  0.00           C  
ATOM     53  O   PHE A 292     -21.355 -81.096 -17.461  1.00  0.00           O  
ATOM     54  CB  PHE A 292     -20.156 -82.876 -20.208  1.00  0.00           C  
ATOM     55  CG  PHE A 292     -21.141 -82.160 -21.092  1.00  0.00           C  
ATOM     56  CD1 PHE A 292     -20.886 -80.874 -21.542  1.00  0.00           C  
ATOM     57  CD2 PHE A 292     -22.307 -82.797 -21.518  1.00  0.00           C  
ATOM     58  CE1 PHE A 292     -21.777 -80.236 -22.405  1.00  0.00           C  
ATOM     59  CE2 PHE A 292     -23.197 -82.167 -22.377  1.00  0.00           C  
ATOM     60  CZ  PHE A 292     -22.933 -80.889 -22.821  1.00  0.00           C  
ATOM     61  N   HIS A 293     -21.353 -83.342 -17.579  1.00  0.00           N  
ATOM     62  CA  HIS A 293     -22.439 -83.515 -16.618  1.00  0.00           C  
ATOM     63  C   HIS A 293     -22.236 -82.720 -15.349  1.00  0.00           C  
ATOM     64  O   HIS A 293     -23.181 -82.144 -14.819  1.00  0.00           O  
ATOM     65  CB  HIS A 293     -22.613 -84.992 -16.264  1.00  0.00           C  
ATOM     66  CG  HIS A 293     -23.364 -85.776 -17.298  1.00  0.00           C  
ATOM     67  ND1 HIS A 293     -24.739 -85.875 -17.304  1.00  0.00           N  
ATOM     68  CD2 HIS A 293     -22.933 -86.480 -18.373  1.00  0.00           C  
ATOM     69  CE1 HIS A 293     -25.122 -86.608 -18.334  1.00  0.00           C  
ATOM     70  NE2 HIS A 293     -24.046 -86.988 -19.000  1.00  0.00           N  
ATOM     71  N   ASN A 296     -21.010 -82.671 -14.857  1.00  0.00           N  
ATOM     72  CA  ASN A 296     -20.768 -81.932 -13.638  1.00  0.00           C  
ATOM     73  C   ASN A 296     -20.868 -80.432 -13.824  1.00  0.00           C  
ATOM     74  O   ASN A 296     -21.437 -79.739 -12.983  1.00  0.00           O  
ATOM     75  CB  ASN A 296     -19.407 -82.295 -13.046  1.00  0.00           C  
ATOM     76  CG  ASN A 296     -19.380 -83.707 -12.477  1.00  0.00           C  
ATOM     77  OD1 ASN A 296     -20.247 -84.089 -11.684  1.00  0.00           O  
ATOM     78  ND2 ASN A 296     -18.381 -84.490 -12.874  1.00  0.00           N  
ATOM     79  N   ILE A 297     -20.329 -79.917 -14.920  1.00  0.00           N  
ATOM     80  CA  ILE A 297     -20.386 -78.483 -15.122  1.00  0.00           C  
ATOM     81  C   ILE A 297     -21.816 -78.041 -15.367  1.00  0.00           C  
ATOM     82  O   ILE A 297     -22.210 -76.957 -14.950  1.00  0.00           O  
ATOM     83  CB  ILE A 297     -19.465 -78.021 -16.288  1.00  0.00           C  
ATOM     84  CG1 ILE A 297     -19.375 -76.501 -16.292  1.00  0.00           C  
ATOM     85  CG2 ILE A 297     -19.985 -78.501 -17.618  1.00  0.00           C  
ATOM     86  CD1 ILE A 297     -18.924 -75.937 -14.971  1.00  0.00           C  
ATOM     87  N   LEU A 298     -22.602 -78.882 -16.029  1.00  0.00           N  
ATOM     88  CA  LEU A 298     -23.985 -78.530 -16.291  1.00  0.00           C  
ATOM     89  C   LEU A 298     -24.687 -78.304 -14.959  1.00  0.00           C  
ATOM     90  O   LEU A 298     -25.486 -77.377 -14.810  1.00  0.00           O  
ATOM     91  CB  LEU A 298     -24.691 -79.635 -17.083  1.00  0.00           C  
ATOM     92  CG  LEU A 298     -24.273 -79.756 -18.552  1.00  0.00           C  
ATOM     93  CD1 LEU A 298     -24.968 -80.939 -19.214  1.00  0.00           C  
ATOM     94  CD2 LEU A 298     -24.600 -78.456 -19.268  1.00  0.00           C  
ATOM     95  N   GLU A 303     -24.375 -79.143 -13.981  1.00  0.00           N  
ATOM     96  CA  GLU A 303     -24.981 -79.010 -12.671  1.00  0.00           C  
ATOM     97  C   GLU A 303     -24.379 -77.874 -11.866  1.00  0.00           C  
ATOM     98  O   GLU A 303     -25.093 -76.999 -11.398  1.00  0.00           O  
ATOM     99  CB  GLU A 303     -24.841 -80.303 -11.885  1.00  0.00           C  
ATOM    100  CG  GLU A 303     -25.001 -80.093 -10.392  1.00  0.00           C  
ATOM    101  CD  GLU A 303     -25.138 -81.391  -9.637  1.00  0.00           C  
ATOM    102  OE1 GLU A 303     -25.255 -81.338  -8.393  1.00  0.00           O  
ATOM    103  OE2 GLU A 303     -25.134 -82.461 -10.285  1.00  0.00           O  
ATOM    104  N   GLU A 305     -23.065 -77.888 -11.699  1.00  0.00           N  
ATOM    105  CA  GLU A 305     -22.419 -76.844 -10.925  1.00  0.00           C  
ATOM    106  C   GLU A 305     -22.678 -75.439 -11.448  1.00  0.00           C  
ATOM    107  O   GLU A 305     -22.917 -74.534 -10.668  1.00  0.00           O  
ATOM    108  CB  GLU A 305     -20.913 -77.084 -10.836  1.00  0.00           C  
ATOM    109  CG  GLU A 305     -20.181 -75.912 -10.203  1.00  0.00           C  
ATOM    110  CD  GLU A 305     -18.718 -76.187  -9.915  1.00  0.00           C  
ATOM    111  OE1 GLU A 305     -18.063 -76.899 -10.710  1.00  0.00           O  
ATOM    112  OE2 GLU A 305     -18.222 -75.666  -8.892  1.00  0.00           O  
ATOM    113  N   ALA A 306     -22.623 -75.251 -12.761  1.00  0.00           N  
ATOM    114  CA  ALA A 306     -22.862 -73.936 -13.349  1.00  0.00           C  
ATOM    115  C   ALA A 306     -24.365 -73.632 -13.445  1.00  0.00           C  
ATOM    116  O   ALA A 306     -24.767 -72.543 -13.876  1.00  0.00           O  
ATOM    117  CB  ALA A 306     -22.217 -73.862 -14.722  1.00  0.00           C  
ATOM    118  N   GLU A 307     -25.179 -74.605 -13.036  1.00  0.00           N  
ATOM    119  CA  GLU A 307     -26.636 -74.497 -13.044  1.00  0.00           C  
ATOM    120  C   GLU A 307     -27.201 -74.143 -14.402  1.00  0.00           C  
ATOM    121  O   GLU A 307     -27.964 -73.190 -14.554  1.00  0.00           O  
ATOM    122  CB  GLU A 307     -27.099 -73.483 -12.002  1.00  0.00           C  
ATOM    123  CG  GLU A 307     -26.781 -73.907 -10.589  1.00  0.00           C  
ATOM    124  CD  GLU A 307     -27.145 -72.857  -9.570  1.00  0.00           C  
ATOM    125  OE1 GLU A 307     -26.817 -71.673  -9.796  1.00  0.00           O  
ATOM    126  OE2 GLU A 307     -27.746 -73.211  -8.532  1.00  0.00           O  
ATOM    127  N   ILE A 308     -26.823 -74.941 -15.387  1.00  0.00           N  
ATOM    128  CA  ILE A 308     -27.274 -74.746 -16.743  1.00  0.00           C  
ATOM    129  C   ILE A 308     -28.590 -75.460 -16.970  1.00  0.00           C  
ATOM    130  O   ILE A 308     -29.560 -74.842 -17.380  1.00  0.00           O  
ATOM    131  CB  ILE A 308     -26.208 -75.229 -17.697  1.00  0.00           C  
ATOM    132  CG1 ILE A 308     -25.007 -74.297 -17.560  1.00  0.00           C  
ATOM    133  CG2 ILE A 308     -26.735 -75.252 -19.119  1.00  0.00           C  
ATOM    134  CD1 ILE A 308     -23.800 -74.751 -18.297  1.00  0.00           C  
ATOM    135  N   ILE A 309     -28.625 -76.760 -16.713  1.00  0.00           N  
ATOM    136  CA  ILE A 309     -29.861 -77.520 -16.850  1.00  0.00           C  
ATOM    137  C   ILE A 309     -29.935 -78.505 -15.696  1.00  0.00           C  
ATOM    138  O   ILE A 309     -28.911 -78.944 -15.189  1.00  0.00           O  
ATOM    139  CB  ILE A 309     -29.928 -78.345 -18.153  1.00  0.00           C  
ATOM    140  CG1 ILE A 309     -28.921 -79.486 -18.080  1.00  0.00           C  
ATOM    141  CG2 ILE A 309     -29.657 -77.461 -19.364  1.00  0.00           C  
ATOM    142  CD1 ILE A 309     -29.075 -80.483 -19.167  1.00  0.00           C  
ATOM    143  N   ASP A 310     -31.145 -78.843 -15.278  1.00  0.00           N  
ATOM    144  CA  ASP A 310     -31.351 -79.800 -14.204  1.00  0.00           C  
ATOM    145  C   ASP A 310     -31.918 -81.006 -14.922  1.00  0.00           C  
ATOM    146  O   ASP A 310     -32.937 -80.902 -15.592  1.00  0.00           O  
ATOM    147  CB  ASP A 310     -32.364 -79.265 -13.201  1.00  0.00           C  
ATOM    148  CG  ASP A 310     -32.443 -80.112 -11.960  1.00  0.00           C  
ATOM    149  OD1 ASP A 310     -32.479 -81.355 -12.092  1.00  0.00           O  
ATOM    150  OD2 ASP A 310     -32.471 -79.531 -10.855  1.00  0.00           O  
ATOM    151  N   GLN A 311     -31.267 -82.153 -14.793  1.00  0.00           N  
ATOM    152  CA  GLN A 311     -31.727 -83.341 -15.503  1.00  0.00           C  
ATOM    153  C   GLN A 311     -32.675 -84.226 -14.710  1.00  0.00           C  
ATOM    154  O   GLN A 311     -33.208 -85.203 -15.238  1.00  0.00           O  
ATOM    155  CB  GLN A 311     -30.518 -84.159 -15.948  1.00  0.00           C  
ATOM    156  CG  GLN A 311     -29.502 -83.363 -16.755  1.00  0.00           C  
ATOM    157  CD  GLN A 311     -28.196 -84.112 -16.958  1.00  0.00           C  
ATOM    158  OE1 GLN A 311     -28.177 -85.202 -17.533  1.00  0.00           O  
ATOM    159  NE2 GLN A 311     -27.095 -83.527 -16.481  1.00  0.00           N  
ATOM    160  N   ARG A 312     -32.903 -83.868 -13.455  1.00  0.00           N  
ATOM    161  CA  ARG A 312     -33.757 -84.658 -12.586  1.00  0.00           C  
ATOM    162  C   ARG A 312     -35.255 -84.622 -12.876  1.00  0.00           C  
ATOM    163  O   ARG A 312     -36.054 -84.688 -11.955  1.00  0.00           O  
ATOM    164  CB  ARG A 312     -33.509 -84.246 -11.136  1.00  0.00           C  
ATOM    165  CG  ARG A 312     -32.081 -84.470 -10.680  1.00  0.00           C  
ATOM    166  CD  ARG A 312     -31.850 -83.939  -9.287  1.00  0.00           C  
ATOM    167  NE  ARG A 312     -31.805 -82.486  -9.255  1.00  0.00           N  
ATOM    168  CZ  ARG A 312     -31.651 -81.772  -8.144  1.00  0.00           C  
ATOM    169  NH1 ARG A 312     -31.529 -82.393  -6.983  1.00  0.00           N  
ATOM    170  NH2 ARG A 312     -31.616 -80.442  -8.187  1.00  0.00           N  
ATOM    171  N   TYR A 313     -35.645 -84.533 -14.141  1.00  0.00           N  
ATOM    172  CA  TYR A 313     -37.065 -84.492 -14.483  1.00  0.00           C  
ATOM    173  C   TYR A 313     -37.560 -85.921 -14.707  1.00  0.00           C  
ATOM    174  O   TYR A 313     -36.909 -86.718 -15.374  1.00  0.00           O  
ATOM    175  CB  TYR A 313     -37.285 -83.630 -15.738  1.00  0.00           C  
ATOM    176  CG  TYR A 313     -38.741 -83.296 -16.026  1.00  0.00           C  
ATOM    177  CD1 TYR A 313     -39.437 -82.355 -15.252  1.00  0.00           C  
ATOM    178  CD2 TYR A 313     -39.430 -83.932 -17.062  1.00  0.00           C  
ATOM    179  CE1 TYR A 313     -40.785 -82.061 -15.506  1.00  0.00           C  
ATOM    180  CE2 TYR A 313     -40.773 -83.646 -17.321  1.00  0.00           C  
ATOM    181  CZ  TYR A 313     -41.444 -82.712 -16.541  1.00  0.00           C  
ATOM    182  OH  TYR A 313     -42.771 -82.437 -16.807  1.00  0.00           O  
ATOM    183  N   PRO A 314     -38.733 -86.256 -14.158  1.00  0.00           N  
ATOM    184  CA  PRO A 314     -39.349 -87.582 -14.262  1.00  0.00           C  
ATOM    185  C   PRO A 314     -39.519 -88.179 -15.642  1.00  0.00           C  
ATOM    186  O   PRO A 314     -40.037 -89.289 -15.765  1.00  0.00           O  
ATOM    187  CB  PRO A 314     -40.688 -87.395 -13.569  1.00  0.00           C  
ATOM    188  CG  PRO A 314     -41.004 -85.976 -13.876  1.00  0.00           C  
ATOM    189  CD  PRO A 314     -39.690 -85.300 -13.583  1.00  0.00           C  
ATOM    190  N   VAL A 315     -39.115 -87.463 -16.684  1.00  0.00           N  
ATOM    191  CA  VAL A 315     -39.262 -88.012 -18.027  1.00  0.00           C  
ATOM    192  C   VAL A 315     -37.942 -87.951 -18.772  1.00  0.00           C  
ATOM    193  O   VAL A 315     -37.433 -86.884 -19.102  1.00  0.00           O  
ATOM    194  CB  VAL A 315     -40.351 -87.286 -18.837  1.00  0.00           C  
ATOM    195  CG1 VAL A 315     -40.601 -88.030 -20.129  1.00  0.00           C  
ATOM    196  CG2 VAL A 315     -41.643 -87.195 -18.025  1.00  0.00           C  
ATOM    197  N   LYS A 316     -37.391 -89.129 -19.017  1.00  0.00           N  
ATOM    198  CA  LYS A 316     -36.115 -89.282 -19.688  1.00  0.00           C  
ATOM    199  C   LYS A 316     -36.056 -88.541 -21.014  1.00  0.00           C  
ATOM    200  O   LYS A 316     -36.942 -88.676 -21.859  1.00  0.00           O  
ATOM    201  CB  LYS A 316     -35.814 -90.761 -19.936  1.00  0.00           C  
ATOM    202  CG  LYS A 316     -35.741 -91.600 -18.670  1.00  0.00           C  
ATOM    203  CD  LYS A 316     -35.203 -92.992 -18.961  1.00  0.00           C  
ATOM    204  CE  LYS A 316     -35.129 -93.831 -17.695  1.00  0.00           C  
ATOM    205  NZ  LYS A 316     -34.603 -95.198 -17.965  1.00  0.00           N  
ATOM    206  N   GLY A 317     -35.005 -87.746 -21.175  1.00  0.00           N  
ATOM    207  CA  GLY A 317     -34.811 -87.013 -22.407  1.00  0.00           C  
ATOM    208  C   GLY A 317     -35.457 -85.652 -22.436  1.00  0.00           C  
ATOM    209  O   GLY A 317     -35.649 -85.078 -23.505  1.00  0.00           O  
ATOM    210  N   MET A 318     -35.780 -85.121 -21.266  1.00  0.00           N  
ATOM    211  CA  MET A 318     -36.418 -83.821 -21.196  1.00  0.00           C  
ATOM    212  C   MET A 318     -35.890 -83.113 -19.988  1.00  0.00           C  
ATOM    213  O   MET A 318     -36.183 -83.501 -18.870  1.00  0.00           O  
ATOM    214  CB  MET A 318     -37.923 -84.007 -21.112  1.00  0.00           C  
ATOM    215  CG  MET A 318     -38.460 -84.614 -22.380  1.00  0.00           C  
ATOM    216  SD  MET A 318     -40.131 -85.185 -22.287  1.00  0.00           S  
ATOM    217  CE  MET A 318     -40.264 -86.007 -23.860  1.00  0.00           C  
ATOM    218  N   HIS A 319     -35.109 -82.066 -20.217  1.00  0.00           N  
ATOM    219  CA  HIS A 319     -34.500 -81.344 -19.126  1.00  0.00           C  
ATOM    220  C   HIS A 319     -35.026 -79.935 -18.934  1.00  0.00           C  
ATOM    221  O   HIS A 319     -35.698 -79.375 -19.797  1.00  0.00           O  
ATOM    222  CB  HIS A 319     -32.985 -81.350 -19.325  1.00  0.00           C  
ATOM    223  CG  HIS A 319     -32.423 -82.722 -19.559  1.00  0.00           C  
ATOM    224  ND1 HIS A 319     -31.628 -83.031 -20.643  1.00  0.00           N  
ATOM    225  CD2 HIS A 319     -32.578 -83.879 -18.867  1.00  0.00           C  
ATOM    226  CE1 HIS A 319     -31.321 -84.317 -20.612  1.00  0.00           C  
ATOM    227  NE2 HIS A 319     -31.886 -84.855 -19.545  1.00  0.00           N  
ATOM    228  N   VAL A 320     -34.708 -79.377 -17.773  1.00  0.00           N  
ATOM    229  CA  VAL A 320     -35.135 -78.050 -17.375  1.00  0.00           C  
ATOM    230  C   VAL A 320     -34.026 -77.030 -17.505  1.00  0.00           C  
ATOM    231  O   VAL A 320     -32.915 -77.269 -17.065  1.00  0.00           O  
ATOM    232  CB  VAL A 320     -35.580 -78.063 -15.910  1.00  0.00           C  
ATOM    233  CG1 VAL A 320     -35.828 -76.654 -15.422  1.00  0.00           C  
ATOM    234  CG2 VAL A 320     -36.807 -78.908 -15.763  1.00  0.00           C  
ATOM    235  N   TRP A 321     -34.324 -75.888 -18.110  1.00  0.00           N  
ATOM    236  CA  TRP A 321     -33.322 -74.843 -18.231  1.00  0.00           C  
ATOM    237  C   TRP A 321     -33.367 -73.969 -16.978  1.00  0.00           C  
ATOM    238  O   TRP A 321     -34.347 -73.263 -16.755  1.00  0.00           O  
ATOM    239  CB  TRP A 321     -33.588 -73.969 -19.452  1.00  0.00           C  
ATOM    240  CG  TRP A 321     -33.183 -74.582 -20.752  1.00  0.00           C  
ATOM    241  CD1 TRP A 321     -33.956 -75.339 -21.578  1.00  0.00           C  
ATOM    242  CD2 TRP A 321     -31.908 -74.455 -21.399  1.00  0.00           C  
ATOM    243  NE1 TRP A 321     -33.248 -75.687 -22.701  1.00  0.00           N  
ATOM    244  CE2 TRP A 321     -31.988 -75.157 -22.616  1.00  0.00           C  
ATOM    245  CE3 TRP A 321     -30.709 -73.815 -21.065  1.00  0.00           C  
ATOM    246  CZ2 TRP A 321     -30.916 -75.238 -23.504  1.00  0.00           C  
ATOM    247  CZ3 TRP A 321     -29.644 -73.896 -21.947  1.00  0.00           C  
ATOM    248  CH2 TRP A 321     -29.755 -74.602 -23.153  1.00  0.00           C  
ATOM    249  N   MET A 322     -32.323 -74.024 -16.156  1.00  0.00           N  
ATOM    250  CA  MET A 322     -32.269 -73.213 -14.946  1.00  0.00           C  
ATOM    251  C   MET A 322     -31.907 -71.790 -15.350  1.00  0.00           C  
ATOM    252  O   MET A 322     -31.444 -71.554 -16.462  1.00  0.00           O  
ATOM    253  CB  MET A 322     -31.236 -73.778 -13.981  1.00  0.00           C  
ATOM    254  CG  MET A 322     -31.443 -75.246 -13.703  1.00  0.00           C  
ATOM    255  SD  MET A 322     -30.508 -75.833 -12.289  1.00  0.00           S  
ATOM    256  CE  MET A 322     -29.172 -76.693 -13.112  1.00  0.00           C  
ATOM    257  N   PRO A 323     -32.083 -70.823 -14.443  1.00  0.00           N  
ATOM    258  CA  PRO A 323     -31.773 -69.432 -14.762  1.00  0.00           C  
ATOM    259  C   PRO A 323     -30.488 -69.185 -15.537  1.00  0.00           C  
ATOM    260  O   PRO A 323     -30.527 -68.616 -16.628  1.00  0.00           O  
ATOM    261  CB  PRO A 323     -31.766 -68.759 -13.396  1.00  0.00           C  
ATOM    262  CG  PRO A 323     -32.770 -69.530 -12.655  1.00  0.00           C  
ATOM    263  CD  PRO A 323     -32.400 -70.953 -13.013  1.00  0.00           C  
ATOM    264  N   HIS A 324     -29.352 -69.608 -14.990  1.00  0.00           N  
ATOM    265  CA  HIS A 324     -28.083 -69.368 -15.671  1.00  0.00           C  
ATOM    266  C   HIS A 324     -28.060 -69.945 -17.088  1.00  0.00           C  
ATOM    267  O   HIS A 324     -27.754 -69.235 -18.056  1.00  0.00           O  
ATOM    268  CB  HIS A 324     -26.917 -69.937 -14.869  1.00  0.00           C  
ATOM    269  CG  HIS A 324     -25.582 -69.521 -15.397  1.00  0.00           C  
ATOM    270  ND1 HIS A 324     -24.458 -70.311 -15.289  1.00  0.00           N  
ATOM    271  CD2 HIS A 324     -25.199 -68.405 -16.058  1.00  0.00           C  
ATOM    272  CE1 HIS A 324     -23.439 -69.698 -15.866  1.00  0.00           C  
ATOM    273  NE2 HIS A 324     -23.861 -68.540 -16.341  1.00  0.00           N  
ATOM    274  N   GLY A 325     -28.377 -71.232 -17.203  1.00  0.00           N  
ATOM    275  CA  GLY A 325     -28.404 -71.851 -18.510  1.00  0.00           C  
ATOM    276  C   GLY A 325     -29.256 -71.014 -19.441  1.00  0.00           C  
ATOM    277  O   GLY A 325     -28.825 -70.638 -20.532  1.00  0.00           O  
ATOM    278  N   PHE A 332     -30.464 -70.688 -18.996  1.00  0.00           N  
ATOM    279  CA  PHE A 332     -31.367 -69.900 -19.815  1.00  0.00           C  
ATOM    280  C   PHE A 332     -30.757 -68.621 -20.347  1.00  0.00           C  
ATOM    281  O   PHE A 332     -31.042 -68.223 -21.470  1.00  0.00           O  
ATOM    282  CB  PHE A 332     -32.638 -69.540 -19.055  1.00  0.00           C  
ATOM    283  CG  PHE A 332     -33.744 -69.054 -19.950  1.00  0.00           C  
ATOM    284  CD1 PHE A 332     -34.640 -69.955 -20.517  1.00  0.00           C  
ATOM    285  CD2 PHE A 332     -33.848 -67.709 -20.278  1.00  0.00           C  
ATOM    286  CE1 PHE A 332     -35.623 -69.523 -21.401  1.00  0.00           C  
ATOM    287  CE2 PHE A 332     -34.818 -67.269 -21.153  1.00  0.00           C  
ATOM    288  CZ  PHE A 332     -35.711 -68.178 -21.719  1.00  0.00           C  
ATOM    289  N   MET A 333     -29.929 -67.968 -19.543  1.00  0.00           N  
ATOM    290  CA  MET A 333     -29.305 -66.725 -19.971  1.00  0.00           C  
ATOM    291  C   MET A 333     -28.327 -66.952 -21.111  1.00  0.00           C  
ATOM    292  O   MET A 333     -28.242 -66.146 -22.039  1.00  0.00           O  
ATOM    293  CB  MET A 333     -28.589 -66.051 -18.802  1.00  0.00           C  
ATOM    294  CG  MET A 333     -29.524 -65.334 -17.859  1.00  0.00           C  
ATOM    295  SD  MET A 333     -28.681 -64.327 -16.617  1.00  0.00           S  
ATOM    296  CE  MET A 333     -28.622 -65.502 -15.226  1.00  0.00           C  
ATOM    297  N   ILE A 334     -27.583 -68.050 -21.037  1.00  0.00           N  
ATOM    298  CA  ILE A 334     -26.624 -68.369 -22.076  1.00  0.00           C  
ATOM    299  C   ILE A 334     -27.385 -68.654 -23.359  1.00  0.00           C  
ATOM    300  O   ILE A 334     -26.990 -68.202 -24.431  1.00  0.00           O  
ATOM    301  CB  ILE A 334     -25.782 -69.588 -21.681  1.00  0.00           C  
ATOM    302  CG1 ILE A 334     -24.881 -69.219 -20.503  1.00  0.00           C  
ATOM    303  CG2 ILE A 334     -24.967 -70.055 -22.853  1.00  0.00           C  
ATOM    304  CD1 ILE A 334     -24.016 -70.353 -20.003  1.00  0.00           C  
ATOM    305  N   ARG A 335     -28.485 -69.396 -23.228  1.00  0.00           N  
ATOM    306  CA  ARG A 335     -29.340 -69.757 -24.357  1.00  0.00           C  
ATOM    307  C   ARG A 335     -29.886 -68.477 -24.963  1.00  0.00           C  
ATOM    308  O   ARG A 335     -29.949 -68.314 -26.178  1.00  0.00           O  
ATOM    309  CB  ARG A 335     -30.498 -70.628 -23.871  1.00  0.00           C  
ATOM    310  CG  ARG A 335     -31.483 -71.053 -24.958  1.00  0.00           C  
ATOM    311  CD  ARG A 335     -32.567 -71.950 -24.366  1.00  0.00           C  
ATOM    312  NE  ARG A 335     -33.580 -72.353 -25.340  1.00  0.00           N  
ATOM    313  CZ  ARG A 335     -34.659 -71.637 -25.660  1.00  0.00           C  
ATOM    314  NH1 ARG A 335     -34.887 -70.467 -25.088  1.00  0.00           N  
ATOM    315  NH2 ARG A 335     -35.520 -72.096 -26.553  1.00  0.00           N  
ATOM    316  N   LYS A 336     -30.279 -67.566 -24.086  1.00  0.00           N  
ATOM    317  CA  LYS A 336     -30.816 -66.291 -24.496  1.00  0.00           C  
ATOM    318  C   LYS A 336     -29.805 -65.532 -25.356  1.00  0.00           C  
ATOM    319  O   LYS A 336     -30.134 -65.108 -26.462  1.00  0.00           O  
ATOM    320  CB  LYS A 336     -31.201 -65.486 -23.253  1.00  0.00           C  
ATOM    321  CG  LYS A 336     -31.763 -64.110 -23.536  1.00  0.00           C  
ATOM    322  CD  LYS A 336     -32.293 -63.476 -22.274  1.00  0.00           C  
ATOM    323  CE  LYS A 336     -32.976 -62.147 -22.566  1.00  0.00           C  
ATOM    324  NZ  LYS A 336     -33.965 -61.775 -21.495  1.00  0.00           N  
ATOM    325  N   ASN A 337     -28.575 -65.376 -24.863  1.00  0.00           N  
ATOM    326  CA  ASN A 337     -27.546 -64.656 -25.617  1.00  0.00           C  
ATOM    327  C   ASN A 337     -27.106 -65.367 -26.889  1.00  0.00           C  
ATOM    328  O   ASN A 337     -26.769 -64.723 -27.881  1.00  0.00           O  
ATOM    329  CB  ASN A 337     -26.317 -64.390 -24.753  1.00  0.00           C  
ATOM    330  CG  ASN A 337     -26.614 -63.476 -23.588  1.00  0.00           C  
ATOM    331  OD1 ASN A 337     -27.444 -62.562 -23.688  1.00  0.00           O  
ATOM    332  ND2 ASN A 337     -25.925 -63.702 -22.476  1.00  0.00           N  
ATOM    333  N   THR A 338     -27.092 -66.694 -26.859  1.00  0.00           N  
ATOM    334  CA  THR A 338     -26.704 -67.454 -28.030  1.00  0.00           C  
ATOM    335  C   THR A 338     -27.722 -67.170 -29.109  1.00  0.00           C  
ATOM    336  O   THR A 338     -27.359 -66.932 -30.258  1.00  0.00           O  
ATOM    337  CB  THR A 338     -26.699 -68.947 -27.736  1.00  0.00           C  
ATOM    338  OG1 THR A 338     -25.733 -69.209 -26.724  1.00  0.00           O  
ATOM    339  CG2 THR A 338     -26.343 -69.746 -28.969  1.00  0.00           C  
ATOM    340  N   LEU A 339     -29.001 -67.188 -28.736  1.00  0.00           N  
ATOM    341  CA  LEU A 339     -30.069 -66.919 -29.697  1.00  0.00           C  
ATOM    342  C   LEU A 339     -30.047 -65.480 -30.216  1.00  0.00           C  
ATOM    343  O   LEU A 339     -30.419 -65.224 -31.363  1.00  0.00           O  
ATOM    344  CB  LEU A 339     -31.438 -67.237 -29.096  1.00  0.00           C  
ATOM    345  CG  LEU A 339     -31.756 -68.723 -28.962  1.00  0.00           C  
ATOM    346  CD1 LEU A 339     -33.011 -68.909 -28.136  1.00  0.00           C  
ATOM    347  CD2 LEU A 339     -31.920 -69.340 -30.334  1.00  0.00           C  
ATOM    348  N   LYS A 340     -29.612 -64.542 -29.385  1.00  0.00           N  
ATOM    349  CA  LYS A 340     -29.536 -63.159 -29.834  1.00  0.00           C  
ATOM    350  C   LYS A 340     -28.570 -63.061 -31.016  1.00  0.00           C  
ATOM    351  O   LYS A 340     -28.884 -62.463 -32.045  1.00  0.00           O  
ATOM    352  CB  LYS A 340     -29.068 -62.244 -28.703  1.00  0.00           C  
ATOM    353  CG  LYS A 340     -30.172 -61.812 -27.747  1.00  0.00           C  
ATOM    354  CD  LYS A 340     -29.686 -60.732 -26.796  1.00  0.00           C  
ATOM    355  CE  LYS A 340     -30.793 -60.240 -25.893  1.00  0.00           C  
ATOM    356  NZ  LYS A 340     -30.263 -59.324 -24.840  1.00  0.00           N  
ATOM    357  N   ILE A 341     -27.395 -63.657 -30.856  1.00  0.00           N  
ATOM    358  CA  ILE A 341     -26.377 -63.668 -31.893  1.00  0.00           C  
ATOM    359  C   ILE A 341     -26.965 -64.259 -33.162  1.00  0.00           C  
ATOM    360  O   ILE A 341     -26.820 -63.691 -34.252  1.00  0.00           O  
ATOM    361  CB  ILE A 341     -25.172 -64.543 -31.476  1.00  0.00           C  
ATOM    362  CG1 ILE A 341     -24.424 -63.881 -30.323  1.00  0.00           C  
ATOM    363  CG2 ILE A 341     -24.263 -64.789 -32.665  1.00  0.00           C  
ATOM    364  CD1 ILE A 341     -23.464 -64.797 -29.631  1.00  0.00           C  
ATOM    365  N   LEU A 342     -27.627 -65.405 -33.012  1.00  0.00           N  
ATOM    366  CA  LEU A 342     -28.224 -66.085 -34.151  1.00  0.00           C  
ATOM    367  C   LEU A 342     -29.259 -65.230 -34.857  1.00  0.00           C  
ATOM    368  O   LEU A 342     -29.157 -65.006 -36.059  1.00  0.00           O  
ATOM    369  CB  LEU A 342     -28.864 -67.397 -33.713  1.00  0.00           C  
ATOM    370  CG  LEU A 342     -29.503 -68.216 -34.833  1.00  0.00           C  
ATOM    371  CD1 LEU A 342     -28.460 -68.556 -35.870  1.00  0.00           C  
ATOM    372  CD2 LEU A 342     -30.117 -69.482 -34.257  1.00  0.00           C  
ATOM    373  N   ARG A 343     -30.249 -64.740 -34.114  1.00  0.00           N  
ATOM    374  CA  ARG A 343     -31.304 -63.925 -34.710  1.00  0.00           C  
ATOM    375  C   ARG A 343     -30.778 -62.669 -35.380  1.00  0.00           C  
ATOM    376  O   ARG A 343     -31.313 -62.228 -36.388  1.00  0.00           O  
ATOM    377  CB  ARG A 343     -32.358 -63.547 -33.665  1.00  0.00           C  
ATOM    378  CG  ARG A 343     -33.312 -64.682 -33.304  1.00  0.00           C  
ATOM    379  CD  ARG A 343     -34.518 -64.144 -32.590  1.00  0.00           C  
ATOM    380  NE  ARG A 343     -35.531 -65.154 -32.282  1.00  0.00           N  
ATOM    381  CZ  ARG A 343     -35.542 -65.907 -31.187  1.00  0.00           C  
ATOM    382  NH1 ARG A 343     -34.590 -65.786 -30.277  1.00  0.00           N  
ATOM    383  NH2 ARG A 343     -36.521 -66.765 -30.987  1.00  0.00           N  
ATOM    384  N   ARG A 344     -29.728 -62.088 -34.825  1.00  0.00           N  
ATOM    385  CA  ARG A 344     -29.159 -60.891 -35.415  1.00  0.00           C  
ATOM    386  C   ARG A 344     -28.755 -61.190 -36.857  1.00  0.00           C  
ATOM    387  O   ARG A 344     -28.930 -60.370 -37.752  1.00  0.00           O  
ATOM    388  CB  ARG A 344     -27.951 -60.435 -34.609  1.00  0.00           C  
ATOM    389  CG  ARG A 344     -27.390 -59.134 -35.097  1.00  0.00           C  
ATOM    390  CD  ARG A 344     -26.068 -58.803 -34.444  1.00  0.00           C  
ATOM    391  NE  ARG A 344     -25.379 -57.760 -35.204  1.00  0.00           N  
ATOM    392  CZ  ARG A 344     -24.189 -57.253 -34.891  1.00  0.00           C  
ATOM    393  NH1 ARG A 344     -23.531 -57.690 -33.818  1.00  0.00           N  
ATOM    394  NH2 ARG A 344     -23.657 -56.302 -35.654  1.00  0.00           N  
ATOM    395  N   ILE A 345     -28.223 -62.381 -37.083  1.00  0.00           N  
ATOM    396  CA  ILE A 345     -27.812 -62.781 -38.413  1.00  0.00           C  
ATOM    397  C   ILE A 345     -29.030 -63.122 -39.246  1.00  0.00           C  
ATOM    398  O   ILE A 345     -29.234 -62.569 -40.323  1.00  0.00           O  
ATOM    399  CB  ILE A 345     -26.915 -64.015 -38.368  1.00  0.00           C  
ATOM    400  CG1 ILE A 345     -25.594 -63.671 -37.689  1.00  0.00           C  
ATOM    401  CG2 ILE A 345     -26.688 -64.538 -39.777  1.00  0.00           C  
ATOM    402  CD1 ILE A 345     -24.683 -64.855 -37.527  1.00  0.00           C  
ATOM    403  N   LEU A 347     -29.842 -64.041 -38.741  1.00  0.00           N  
ATOM    404  CA  LEU A 347     -31.030 -64.466 -39.464  1.00  0.00           C  
ATOM    405  C   LEU A 347     -32.019 -63.363 -39.829  1.00  0.00           C  
ATOM    406  O   LEU A 347     -32.590 -63.380 -40.910  1.00  0.00           O  
ATOM    407  CB  LEU A 347     -31.763 -65.552 -38.676  1.00  0.00           C  
ATOM    408  CG  LEU A 347     -31.108 -66.933 -38.609  1.00  0.00           C  
ATOM    409  CD1 LEU A 347     -31.991 -67.863 -37.783  1.00  0.00           C  
ATOM    410  CD2 LEU A 347     -30.913 -67.486 -40.015  1.00  0.00           C  
ATOM    411  N   ASP A 348     -32.225 -62.399 -38.944  1.00  0.00           N  
ATOM    412  CA  ASP A 348     -33.194 -61.353 -39.228  1.00  0.00           C  
ATOM    413  C   ASP A 348     -32.827 -60.399 -40.363  1.00  0.00           C  
ATOM    414  O   ASP A 348     -33.640 -59.573 -40.763  1.00  0.00           O  
ATOM    415  CB  ASP A 348     -33.530 -60.562 -37.952  1.00  0.00           C  
ATOM    416  CG  ASP A 348     -34.463 -61.330 -37.010  1.00  0.00           C  
ATOM    417  OD1 ASP A 348     -35.170 -62.256 -37.472  1.00  0.00           O  
ATOM    418  OD2 ASP A 348     -34.506 -61.001 -35.807  1.00  0.00           O  
ATOM    419  N   ARG A 349     -31.620 -60.510 -40.903  1.00  0.00           N  
ATOM    420  CA  ARG A 349     -31.237 -59.633 -42.002  1.00  0.00           C  
ATOM    421  C   ARG A 349     -32.098 -59.917 -43.216  1.00  0.00           C  
ATOM    422  O   ARG A 349     -32.571 -58.990 -43.865  1.00  0.00           O  
ATOM    423  CB  ARG A 349     -29.783 -59.847 -42.400  1.00  0.00           C  
ATOM    424  CG  ARG A 349     -28.799 -59.520 -41.329  1.00  0.00           C  
ATOM    425  CD  ARG A 349     -27.445 -60.071 -41.698  1.00  0.00           C  
ATOM    426  NE  ARG A 349     -26.492 -59.946 -40.601  1.00  0.00           N  
ATOM    427  CZ  ARG A 349     -25.363 -60.640 -40.517  1.00  0.00           C  
ATOM    428  NH1 ARG A 349     -25.043 -61.511 -41.470  1.00  0.00           N  
ATOM    429  NH2 ARG A 349     -24.562 -60.471 -39.474  1.00  0.00           N  
ATOM    430  N   ASP A 361     -32.308 -61.197 -43.518  1.00  0.00           N  
ATOM    431  CA  ASP A 361     -33.069 -61.575 -44.702  1.00  0.00           C  
ATOM    432  C   ASP A 361     -34.102 -62.651 -44.487  1.00  0.00           C  
ATOM    433  O   ASP A 361     -34.621 -63.211 -45.451  1.00  0.00           O  
ATOM    434  CB  ASP A 361     -32.110 -62.016 -45.812  1.00  0.00           C  
ATOM    435  CG  ASP A 361     -31.062 -60.954 -46.129  1.00  0.00           C  
ATOM    436  OD1 ASP A 361     -31.426 -59.886 -46.687  1.00  0.00           O  
ATOM    437  OD2 ASP A 361     -29.873 -61.182 -45.802  1.00  0.00           O  
ATOM    438  N   HIS A 362     -34.397 -62.952 -43.229  1.00  0.00           N  
ATOM    439  CA  HIS A 362     -35.405 -63.958 -42.908  1.00  0.00           C  
ATOM    440  C   HIS A 362     -36.506 -63.313 -42.089  1.00  0.00           C  
ATOM    441  O   HIS A 362     -36.264 -62.330 -41.395  1.00  0.00           O  
ATOM    442  CB  HIS A 362     -34.799 -65.108 -42.108  1.00  0.00           C  
ATOM    443  CG  HIS A 362     -33.809 -65.923 -42.873  1.00  0.00           C  
ATOM    444  ND1 HIS A 362     -32.522 -65.497 -43.110  1.00  0.00           N  
ATOM    445  CD2 HIS A 362     -33.917 -67.143 -43.451  1.00  0.00           C  
ATOM    446  CE1 HIS A 362     -31.876 -66.422 -43.798  1.00  0.00           C  
ATOM    447  NE2 HIS A 362     -32.699 -67.431 -44.019  1.00  0.00           N  
ATOM    448  N   GLU A 363     -37.714 -63.860 -42.177  1.00  0.00           N  
ATOM    449  CA  GLU A 363     -38.854 -63.343 -41.423  1.00  0.00           C  
ATOM    450  C   GLU A 363     -39.254 -64.380 -40.383  1.00  0.00           C  
ATOM    451  O   GLU A 363     -39.679 -65.478 -40.734  1.00  0.00           O  
ATOM    452  CB  GLU A 363     -40.039 -63.070 -42.352  1.00  0.00           C  
ATOM    453  CG  GLU A 363     -39.784 -62.028 -43.443  1.00  0.00           C  
ATOM    454  CD  GLU A 363     -40.989 -61.837 -44.354  1.00  0.00           C  
ATOM    455  OE1 GLU A 363     -41.946 -61.139 -43.954  1.00  0.00           O  
ATOM    456  OE2 GLU A 363     -40.990 -62.399 -45.469  1.00  0.00           O  
ATOM    457  N   GLU A 364     -39.124 -64.045 -39.105  1.00  0.00           N  
ATOM    458  CA  GLU A 364     -39.480 -65.009 -38.083  1.00  0.00           C  
ATOM    459  C   GLU A 364     -40.982 -65.191 -38.007  1.00  0.00           C  
ATOM    460  O   GLU A 364     -41.742 -64.233 -38.140  1.00  0.00           O  
ATOM    461  CB  GLU A 364     -38.938 -64.588 -36.726  1.00  0.00           C  
ATOM    462  CG  GLU A 364     -38.959 -65.707 -35.724  1.00  0.00           C  
ATOM    463  CD  GLU A 364     -38.160 -65.390 -34.471  1.00  0.00           C  
ATOM    464  OE1 GLU A 364     -37.600 -64.266 -34.397  1.00  0.00           O  
ATOM    465  OE2 GLU A 364     -38.097 -66.264 -33.566  1.00  0.00           O  
ATOM    466  N   VAL A 365     -41.403 -66.435 -37.805  1.00  0.00           N  
ATOM    467  CA  VAL A 365     -42.810 -66.774 -37.703  1.00  0.00           C  
ATOM    468  C   VAL A 365     -42.964 -67.718 -36.523  1.00  0.00           C  
ATOM    469  O   VAL A 365     -42.037 -67.898 -35.751  1.00  0.00           O  
ATOM    470  CB  VAL A 365     -43.304 -67.498 -38.976  1.00  0.00           C  
ATOM    471  CG1 VAL A 365     -43.037 -66.635 -40.209  1.00  0.00           C  
ATOM    472  CG2 VAL A 365     -42.610 -68.856 -39.107  1.00  0.00           C  
ATOM    473  N   LEU A 366     -44.143 -68.307 -36.382  1.00  0.00           N  
ATOM    474  CA  LEU A 366     -44.396 -69.251 -35.311  1.00  0.00           C  
ATOM    475  C   LEU A 366     -45.611 -70.091 -35.662  1.00  0.00           C  
ATOM    476  O   LEU A 366     -46.749 -69.628 -35.558  1.00  0.00           O  
ATOM    477  CB  LEU A 366     -44.620 -68.535 -33.976  1.00  0.00           C  
ATOM    478  CG  LEU A 366     -44.842 -69.483 -32.782  1.00  0.00           C  
ATOM    479  CD1 LEU A 366     -43.767 -70.564 -32.772  1.00  0.00           C  
ATOM    480  CD2 LEU A 366     -44.832 -68.710 -31.472  1.00  0.00           C  
ATOM    481  N   PHE A 368     -45.349 -71.329 -36.091  1.00  0.00           N  
ATOM    482  CA  PHE A 368     -46.388 -72.281 -36.471  1.00  0.00           C  
ATOM    483  C   PHE A 368     -46.733 -73.194 -35.318  1.00  0.00           C  
ATOM    484  O   PHE A 368     -46.014 -73.253 -34.330  1.00  0.00           O  
ATOM    485  CB  PHE A 368     -45.931 -73.128 -37.654  1.00  0.00           C  
ATOM    486  CG  PHE A 368     -46.075 -72.447 -38.973  1.00  0.00           C  
ATOM    487  CD1 PHE A 368     -45.285 -71.354 -39.298  1.00  0.00           C  
ATOM    488  CD2 PHE A 368     -47.011 -72.896 -39.894  1.00  0.00           C  
ATOM    489  CE1 PHE A 368     -45.426 -70.718 -40.524  1.00  0.00           C  
ATOM    490  CE2 PHE A 368     -47.158 -72.266 -41.119  1.00  0.00           C  
ATOM    491  CZ  PHE A 368     -46.362 -71.173 -41.435  1.00  0.00           C  
ATOM    492  N   PRO A 370     -47.839 -73.937 -35.441  1.00  0.00           N  
ATOM    493  CA  PRO A 370     -48.316 -74.864 -34.415  1.00  0.00           C  
ATOM    494  C   PRO A 370     -47.352 -75.980 -34.049  1.00  0.00           C  
ATOM    495  O   PRO A 370     -46.371 -76.241 -34.744  1.00  0.00           O  
ATOM    496  CB  PRO A 370     -49.605 -75.410 -35.020  1.00  0.00           C  
ATOM    497  CG  PRO A 370     -50.068 -74.293 -35.903  1.00  0.00           C  
ATOM    498  CD  PRO A 370     -48.788 -73.888 -36.564  1.00  0.00           C  
ATOM    499  N   LEU A 371     -47.658 -76.646 -32.948  1.00  0.00           N  
ATOM    500  CA  LEU A 371     -46.855 -77.745 -32.468  1.00  0.00           C  
ATOM    501  C   LEU A 371     -47.371 -79.059 -33.008  1.00  0.00           C  
ATOM    502  O   LEU A 371     -46.586 -79.934 -33.351  1.00  0.00           O  
ATOM    503  CB  LEU A 371     -46.912 -77.815 -30.946  1.00  0.00           C  
ATOM    504  CG  LEU A 371     -46.320 -79.103 -30.380  1.00  0.00           C  
ATOM    505  CD1 LEU A 371     -44.808 -78.986 -30.394  1.00  0.00           C  
ATOM    506  CD2 LEU A 371     -46.819 -79.341 -28.977  1.00  0.00           C  
ATOM    507  N   LEU A 372     -48.694 -79.191 -33.074  1.00  0.00           N  
ATOM    508  CA  LEU A 372     -49.343 -80.422 -33.508  1.00  0.00           C  
ATOM    509  C   LEU A 372     -49.688 -80.558 -34.983  1.00  0.00           C  
ATOM    510  O   LEU A 372     -50.122 -79.598 -35.626  1.00  0.00           O  
ATOM    511  CB  LEU A 372     -50.603 -80.631 -32.681  1.00  0.00           C  
ATOM    512  CG  LEU A 372     -50.317 -80.692 -31.186  1.00  0.00           C  
ATOM    513  CD1 LEU A 372     -51.594 -80.513 -30.398  1.00  0.00           C  
ATOM    514  CD2 LEU A 372     -49.673 -82.010 -30.868  1.00  0.00           C  
ATOM    515  N   VAL A 373     -49.490 -81.773 -35.503  1.00  0.00           N  
ATOM    516  CA  VAL A 373     -49.773 -82.104 -36.901  1.00  0.00           C  
ATOM    517  C   VAL A 373     -50.602 -83.368 -36.958  1.00  0.00           C  
ATOM    518  O   VAL A 373     -50.303 -84.349 -36.276  1.00  0.00           O  
ATOM    519  CB  VAL A 373     -48.513 -82.411 -37.704  1.00  0.00           C  
ATOM    520  CG1 VAL A 373     -48.671 -81.876 -39.112  1.00  0.00           C  
ATOM    521  CG2 VAL A 373     -47.304 -81.849 -37.014  1.00  0.00           C  
ATOM    522  N   PRO A 374     -51.645 -83.368 -37.788  1.00  0.00           N  
ATOM    523  CA  PRO A 374     -52.550 -84.503 -37.968  1.00  0.00           C  
ATOM    524  C   PRO A 374     -51.973 -85.532 -38.932  1.00  0.00           C  
ATOM    525  O   PRO A 374     -51.265 -85.160 -39.867  1.00  0.00           O  
ATOM    526  CB  PRO A 374     -53.796 -83.836 -38.516  1.00  0.00           C  
ATOM    527  CG  PRO A 374     -53.215 -82.756 -39.374  1.00  0.00           C  
ATOM    528  CD  PRO A 374     -52.141 -82.180 -38.502  1.00  0.00           C  
ATOM    529  N   GLU A 375     -52.272 -86.814 -38.710  1.00  0.00           N  
ATOM    530  CA  GLU A 375     -51.768 -87.883 -39.580  1.00  0.00           C  
ATOM    531  C   GLU A 375     -51.863 -87.502 -41.043  1.00  0.00           C  
ATOM    532  O   GLU A 375     -50.893 -87.595 -41.779  1.00  0.00           O  
ATOM    533  CB  GLU A 375     -52.549 -89.176 -39.380  1.00  0.00           C  
ATOM    534  CG  GLU A 375     -52.195 -89.948 -38.132  1.00  0.00           C  
ATOM    535  CD  GLU A 375     -52.855 -91.321 -38.095  1.00  0.00           C  
ATOM    536  OE1 GLU A 375     -54.109 -91.384 -38.117  1.00  0.00           O  
ATOM    537  OE2 GLU A 375     -52.117 -92.333 -38.048  1.00  0.00           O  
ATOM    538  N   ASP A 376     -53.053 -87.087 -41.454  1.00  0.00           N  
ATOM    539  CA  ASP A 376     -53.310 -86.672 -42.825  1.00  0.00           C  
ATOM    540  C   ASP A 376     -52.140 -85.867 -43.400  1.00  0.00           C  
ATOM    541  O   ASP A 376     -51.603 -86.201 -44.457  1.00  0.00           O  
ATOM    542  CB  ASP A 376     -54.601 -85.837 -42.862  1.00  0.00           C  
ATOM    543  CG  ASP A 376     -54.923 -85.284 -44.255  1.00  0.00           C  
ATOM    544  OD1 ASP A 376     -55.928 -84.541 -44.375  1.00  0.00           O  
ATOM    545  OD2 ASP A 376     -54.185 -85.584 -45.226  1.00  0.00           O  
ATOM    546  N   GLU A 377     -51.741 -84.813 -42.695  1.00  0.00           N  
ATOM    547  CA  GLU A 377     -50.651 -83.957 -43.152  1.00  0.00           C  
ATOM    548  C   GLU A 377     -49.265 -84.567 -42.998  1.00  0.00           C  
ATOM    549  O   GLU A 377     -48.463 -84.537 -43.926  1.00  0.00           O  
ATOM    550  CB  GLU A 377     -50.684 -82.623 -42.406  1.00  0.00           C  
ATOM    551  CG  GLU A 377     -51.974 -81.847 -42.571  1.00  0.00           C  
ATOM    552  CD  GLU A 377     -52.323 -81.622 -44.022  1.00  0.00           C  
ATOM    553  OE1 GLU A 377     -51.432 -81.198 -44.791  1.00  0.00           O  
ATOM    554  OE2 GLU A 377     -53.491 -81.862 -44.391  1.00  0.00           O  
ATOM    555  N   LEU A 378     -48.988 -85.107 -41.817  1.00  0.00           N  
ATOM    556  CA  LEU A 378     -47.693 -85.704 -41.521  1.00  0.00           C  
ATOM    557  C   LEU A 378     -47.298 -86.803 -42.495  1.00  0.00           C  
ATOM    558  O   LEU A 378     -46.165 -86.832 -42.983  1.00  0.00           O  
ATOM    559  CB  LEU A 378     -47.691 -86.264 -40.096  1.00  0.00           C  
ATOM    560  CG  LEU A 378     -46.407 -86.945 -39.609  1.00  0.00           C  
ATOM    561  CD1 LEU A 378     -45.249 -85.958 -39.614  1.00  0.00           C  
ATOM    562  CD2 LEU A 378     -46.632 -87.494 -38.211  1.00  0.00           C  
ATOM    563  N   ALA A 388     -48.238 -87.700 -42.778  1.00  0.00           N  
ATOM    564  CA  ALA A 388     -47.993 -88.823 -43.673  1.00  0.00           C  
ATOM    565  C   ALA A 388     -48.174 -88.502 -45.153  1.00  0.00           C  
ATOM    566  O   ALA A 388     -48.094 -89.399 -45.993  1.00  0.00           O  
ATOM    567  CB  ALA A 388     -48.884 -89.992 -43.287  1.00  0.00           C  
ATOM    568  N   LYS A 389     -48.413 -87.234 -45.477  1.00  0.00           N  
ATOM    569  CA  LYS A 389     -48.602 -86.839 -46.871  1.00  0.00           C  
ATOM    570  C   LYS A 389     -47.343 -87.044 -47.708  1.00  0.00           C  
ATOM    571  O   LYS A 389     -47.418 -87.113 -48.936  1.00  0.00           O  
ATOM    572  CB  LYS A 389     -49.052 -85.377 -46.971  1.00  0.00           C  
ATOM    573  CG  LYS A 389     -50.458 -85.205 -47.533  1.00  0.00           C  
ATOM    574  CD  LYS A 389     -50.814 -83.739 -47.700  1.00  0.00           C  
ATOM    575  CE  LYS A 389     -52.256 -83.567 -48.153  1.00  0.00           C  
ATOM    576  NZ  LYS A 389     -52.625 -82.131 -48.287  1.00  0.00           N  
ATOM    577  N   GLU A 396     -46.189 -87.135 -47.051  1.00  0.00           N  
ATOM    578  CA  GLU A 396     -44.935 -87.351 -47.769  1.00  0.00           C  
ATOM    579  C   GLU A 396     -44.642 -88.845 -47.887  1.00  0.00           C  
ATOM    580  O   GLU A 396     -45.197 -89.659 -47.150  1.00  0.00           O  
ATOM    581  CB  GLU A 396     -43.771 -86.645 -47.062  1.00  0.00           C  
ATOM    582  CG  GLU A 396     -42.367 -87.108 -47.499  1.00  0.00           C  
ATOM    583  CD  GLU A 396     -41.959 -86.694 -48.910  1.00  0.00           C  
ATOM    584  OE1 GLU A 396     -42.152 -85.509 -49.265  1.00  0.00           O  
ATOM    585  OE2 GLU A 396     -41.424 -87.555 -49.654  1.00  0.00           O  
ATOM    586  N   ALA A 397     -43.776 -89.201 -48.830  1.00  0.00           N  
ATOM    587  CA  ALA A 397     -43.416 -90.593 -49.038  1.00  0.00           C  
ATOM    588  C   ALA A 397     -42.274 -90.998 -48.109  1.00  0.00           C  
ATOM    589  O   ALA A 397     -42.476 -91.733 -47.140  1.00  0.00           O  
ATOM    590  CB  ALA A 397     -43.016 -90.813 -50.498  1.00  0.00           C  
ATOM    591  N   ILE A 398     -41.077 -90.495 -48.400  1.00  0.00           N  
ATOM    592  CA  ILE A 398     -39.892 -90.827 -47.618  1.00  0.00           C  
ATOM    593  C   ILE A 398     -39.836 -90.148 -46.250  1.00  0.00           C  
ATOM    594  O   ILE A 398     -39.466 -90.783 -45.260  1.00  0.00           O  
ATOM    595  CB  ILE A 398     -38.602 -90.469 -48.394  1.00  0.00           C  
ATOM    596  CG1 ILE A 398     -38.731 -90.907 -49.857  1.00  0.00           C  
ATOM    597  CG2 ILE A 398     -37.400 -91.170 -47.760  1.00  0.00           C  
ATOM    598  CD1 ILE A 398     -37.538 -90.539 -50.717  1.00  0.00           C  
ATOM    599  N   HIS A 399     -40.200 -88.866 -46.204  1.00  0.00           N  
ATOM    600  CA  HIS A 399     -40.182 -88.080 -44.964  1.00  0.00           C  
ATOM    601  C   HIS A 399     -40.997 -88.731 -43.840  1.00  0.00           C  
ATOM    602  O   HIS A 399     -40.557 -88.772 -42.688  1.00  0.00           O  
ATOM    603  CB  HIS A 399     -40.704 -86.662 -45.239  1.00  0.00           C  
ATOM    604  CG  HIS A 399     -40.683 -85.748 -44.052  1.00  0.00           C  
ATOM    605  ND1 HIS A 399     -39.541 -85.103 -43.626  1.00  0.00           N  
ATOM    606  CD2 HIS A 399     -41.676 -85.334 -43.228  1.00  0.00           C  
ATOM    607  CE1 HIS A 399     -39.832 -84.328 -42.596  1.00  0.00           C  
ATOM    608  NE2 HIS A 399     -41.121 -84.449 -42.335  1.00  0.00           N  
ATOM    609  N   VAL A 404     -42.181 -89.235 -44.170  1.00  0.00           N  
ATOM    610  CA  VAL A 404     -43.024 -89.885 -43.171  1.00  0.00           C  
ATOM    611  C   VAL A 404     -42.364 -91.183 -42.700  1.00  0.00           C  
ATOM    612  O   VAL A 404     -42.488 -91.571 -41.530  1.00  0.00           O  
ATOM    613  CB  VAL A 404     -44.406 -90.219 -43.749  1.00  0.00           C  
ATOM    614  CG1 VAL A 404     -45.339 -90.706 -42.640  1.00  0.00           C  
ATOM    615  CG2 VAL A 404     -44.967 -89.001 -44.446  1.00  0.00           C  
ATOM    616  N   LYS A 406     -41.666 -91.840 -43.628  1.00  0.00           N  
ATOM    617  CA  LYS A 406     -40.960 -93.092 -43.367  1.00  0.00           C  
ATOM    618  C   LYS A 406     -39.713 -92.819 -42.531  1.00  0.00           C  
ATOM    619  O   LYS A 406     -39.217 -93.703 -41.833  1.00  0.00           O  
ATOM    620  CB  LYS A 406     -40.563 -93.750 -44.691  1.00  0.00           C  
ATOM    621  CG  LYS A 406     -39.864 -95.097 -44.561  1.00  0.00           C  
ATOM    622  CD  LYS A 406     -40.733 -96.134 -43.852  1.00  0.00           C  
ATOM    623  CE  LYS A 406     -40.506 -96.129 -42.342  1.00  0.00           C  
ATOM    624  NZ  LYS A 406     -41.392 -97.078 -41.612  1.00  0.00           N  
ATOM    625  N   GLY A 486     -39.219 -91.586 -42.609  1.00  0.00           N  
ATOM    626  CA  GLY A 486     -38.037 -91.195 -41.859  1.00  0.00           C  
ATOM    627  C   GLY A 486     -38.294 -90.933 -40.382  1.00  0.00           C  
ATOM    628  O   GLY A 486     -37.393 -91.091 -39.553  1.00  0.00           O  
ATOM    629  N   PHE A 487     -39.517 -90.527 -40.048  1.00  0.00           N  
ATOM    630  CA  PHE A 487     -39.880 -90.250 -38.659  1.00  0.00           C  
ATOM    631  C   PHE A 487     -41.026 -91.161 -38.179  1.00  0.00           C  
ATOM    632  O   PHE A 487     -41.570 -90.981 -37.088  1.00  0.00           O  
ATOM    633  CB  PHE A 487     -40.258 -88.765 -38.496  1.00  0.00           C  
ATOM    634  CG  PHE A 487     -39.140 -87.806 -38.846  1.00  0.00           C  
ATOM    635  CD1 PHE A 487     -38.987 -87.332 -40.151  1.00  0.00           C  
ATOM    636  CD2 PHE A 487     -38.216 -87.402 -37.878  1.00  0.00           C  
ATOM    637  CE1 PHE A 487     -37.927 -86.468 -40.486  1.00  0.00           C  
ATOM    638  CE2 PHE A 487     -37.153 -86.540 -38.202  1.00  0.00           C  
ATOM    639  CZ  PHE A 487     -37.010 -86.075 -39.508  1.00  0.00           C  
ATOM    640  N   GLU A 488     -41.369 -92.146 -39.001  1.00  0.00           N  
ATOM    641  CA  GLU A 488     -42.424 -93.108 -38.703  1.00  0.00           C  
ATOM    642  C   GLU A 488     -42.686 -93.408 -37.230  1.00  0.00           C  
ATOM    643  O   GLU A 488     -43.716 -93.027 -36.672  1.00  0.00           O  
ATOM    644  CB  GLU A 488     -42.113 -94.427 -39.410  1.00  0.00           C  
ATOM    645  CG  GLU A 488     -42.796 -94.587 -40.748  1.00  0.00           C  
ATOM    646  CD  GLU A 488     -44.300 -94.729 -40.612  1.00  0.00           C  
ATOM    647  OE1 GLU A 488     -44.746 -95.709 -39.971  1.00  0.00           O  
ATOM    648  OE2 GLU A 488     -45.033 -93.862 -41.142  1.00  0.00           O  
ATOM    649  N   ASP A 495     -41.747 -94.120 -36.620  1.00  0.00           N  
ATOM    650  CA  ASP A 495     -41.850 -94.532 -35.227  1.00  0.00           C  
ATOM    651  C   ASP A 495     -41.011 -93.614 -34.347  1.00  0.00           C  
ATOM    652  O   ASP A 495     -40.550 -94.008 -33.277  1.00  0.00           O  
ATOM    653  CB  ASP A 495     -41.359 -95.986 -35.101  1.00  0.00           C  
ATOM    654  CG  ASP A 495     -41.741 -96.643 -33.772  1.00  0.00           C  
ATOM    655  OD1 ASP A 495     -41.277 -96.200 -32.698  1.00  0.00           O  
ATOM    656  OD2 ASP A 495     -42.508 -97.626 -33.806  1.00  0.00           O  
ATOM    657  N   GLU A 496     -40.802 -92.385 -34.795  1.00  0.00           N  
ATOM    658  CA  GLU A 496     -40.005 -91.457 -34.004  1.00  0.00           C  
ATOM    659  C   GLU A 496     -40.871 -90.301 -33.536  1.00  0.00           C  
ATOM    660  O   GLU A 496     -40.392 -89.358 -32.911  1.00  0.00           O  
ATOM    661  CB  GLU A 496     -38.833 -90.927 -34.830  1.00  0.00           C  
ATOM    662  CG  GLU A 496     -38.202 -91.963 -35.750  1.00  0.00           C  
ATOM    663  CD  GLU A 496     -36.749 -91.651 -36.067  1.00  0.00           C  
ATOM    664  OE1 GLU A 496     -36.440 -90.479 -36.393  1.00  0.00           O  
ATOM    665  OE2 GLU A 496     -35.917 -92.584 -35.992  1.00  0.00           O  
ATOM    666  N   VAL A 497     -42.157 -90.405 -33.832  1.00  0.00           N  
ATOM    667  CA  VAL A 497     -43.124 -89.381 -33.487  1.00  0.00           C  
ATOM    668  C   VAL A 497     -43.978 -89.721 -32.268  1.00  0.00           C  
ATOM    669  O   VAL A 497     -44.343 -90.873 -32.078  1.00  0.00           O  
ATOM    670  CB  VAL A 497     -44.047 -89.135 -34.690  1.00  0.00           C  
ATOM    671  CG1 VAL A 497     -45.254 -88.353 -34.269  1.00  0.00           C  
ATOM    672  CG2 VAL A 497     -43.285 -88.392 -35.771  1.00  0.00           C  
ATOM    673  N   TYR A 498     -44.276 -88.719 -31.440  1.00  0.00           N  
ATOM    674  CA  TYR A 498     -45.136 -88.909 -30.270  1.00  0.00           C  
ATOM    675  C   TYR A 498     -46.550 -88.613 -30.754  1.00  0.00           C  
ATOM    676  O   TYR A 498     -46.749 -87.712 -31.567  1.00  0.00           O  
ATOM    677  CB  TYR A 498     -44.804 -87.921 -29.155  1.00  0.00           C  
ATOM    678  CG  TYR A 498     -43.594 -88.246 -28.311  1.00  0.00           C  
ATOM    679  CD1 TYR A 498     -42.335 -87.727 -28.621  1.00  0.00           C  
ATOM    680  CD2 TYR A 498     -43.720 -89.031 -27.163  1.00  0.00           C  
ATOM    681  CE1 TYR A 498     -41.229 -87.978 -27.800  1.00  0.00           C  
ATOM    682  CE2 TYR A 498     -42.630 -89.291 -26.338  1.00  0.00           C  
ATOM    683  CZ  TYR A 498     -41.384 -88.764 -26.657  1.00  0.00           C  
ATOM    684  OH  TYR A 498     -40.304 -89.031 -25.836  1.00  0.00           O  
ATOM    685  N   TRP A 499     -47.537 -89.347 -30.258  1.00  0.00           N  
ATOM    686  CA  TRP A 499     -48.909 -89.112 -30.702  1.00  0.00           C  
ATOM    687  C   TRP A 499     -49.907 -88.777 -29.605  1.00  0.00           C  
ATOM    688  O   TRP A 499     -49.970 -89.471 -28.590  1.00  0.00           O  
ATOM    689  CB  TRP A 499     -49.460 -90.331 -31.448  1.00  0.00           C  
ATOM    690  CG  TRP A 499     -48.750 -90.671 -32.698  1.00  0.00           C  
ATOM    691  CD1 TRP A 499     -47.722 -91.548 -32.845  1.00  0.00           C  
ATOM    692  CD2 TRP A 499     -49.017 -90.143 -33.995  1.00  0.00           C  
ATOM    693  NE1 TRP A 499     -47.330 -91.604 -34.159  1.00  0.00           N  
ATOM    694  CE2 TRP A 499     -48.111 -90.749 -34.887  1.00  0.00           C  
ATOM    695  CE3 TRP A 499     -49.935 -89.212 -34.491  1.00  0.00           C  
ATOM    696  CZ2 TRP A 499     -48.093 -90.456 -36.248  1.00  0.00           C  
ATOM    697  CZ3 TRP A 499     -49.919 -88.919 -35.848  1.00  0.00           C  
ATOM    698  CH2 TRP A 499     -49.001 -89.542 -36.710  1.00  0.00           C  
ATOM    699  N   VAL A 500     -50.679 -87.707 -29.802  1.00  0.00           N  
ATOM    700  CA  VAL A 500     -51.718 -87.385 -28.838  1.00  0.00           C  
ATOM    701  C   VAL A 500     -52.913 -88.065 -29.490  1.00  0.00           C  
ATOM    702  O   VAL A 500     -53.156 -87.904 -30.691  1.00  0.00           O  
ATOM    703  CB  VAL A 500     -51.981 -85.849 -28.667  1.00  0.00           C  
ATOM    704  CG1 VAL A 500     -50.668 -85.097 -28.616  1.00  0.00           C  
ATOM    705  CG2 VAL A 500     -52.887 -85.329 -29.757  1.00  0.00           C  
ATOM    706  N   THR A 501     -53.633 -88.853 -28.703  1.00  0.00           N  
ATOM    707  CA  THR A 501     -54.771 -89.603 -29.207  1.00  0.00           C  
ATOM    708  C   THR A 501     -56.081 -89.205 -28.552  1.00  0.00           C  
ATOM    709  O   THR A 501     -57.144 -89.345 -29.149  1.00  0.00           O  
ATOM    710  CB  THR A 501     -54.550 -91.095 -28.981  1.00  0.00           C  
ATOM    711  OG1 THR A 501     -54.308 -91.327 -27.588  1.00  0.00           O  
ATOM    712  CG2 THR A 501     -53.348 -91.578 -29.780  1.00  0.00           C  
ATOM    713  N   HIS A 502     -56.003 -88.700 -27.328  1.00  0.00           N  
ATOM    714  CA  HIS A 502     -57.196 -88.299 -26.607  1.00  0.00           C  
ATOM    715  C   HIS A 502     -57.223 -86.827 -26.256  1.00  0.00           C  
ATOM    716  O   HIS A 502     -56.191 -86.214 -25.994  1.00  0.00           O  
ATOM    717  CB  HIS A 502     -57.329 -89.106 -25.319  1.00  0.00           C  
ATOM    718  CG  HIS A 502     -57.391 -90.581 -25.541  1.00  0.00           C  
ATOM    719  ND1 HIS A 502     -58.362 -91.174 -26.316  1.00  0.00           N  
ATOM    720  CD2 HIS A 502     -56.596 -91.584 -25.100  1.00  0.00           C  
ATOM    721  CE1 HIS A 502     -58.164 -92.480 -26.344  1.00  0.00           C  
ATOM    722  NE2 HIS A 502     -57.098 -92.754 -25.614  1.00  0.00           N  
ATOM    723  N   GLY A 503     -58.431 -86.277 -26.255  1.00  0.00           N  
ATOM    724  CA  GLY A 503     -58.647 -84.890 -25.900  1.00  0.00           C  
ATOM    725  C   GLY A 503     -59.460 -84.965 -24.627  1.00  0.00           C  
ATOM    726  O   GLY A 503     -60.682 -85.062 -24.661  1.00  0.00           O  
ATOM    727  N   GLY A 578     -58.781 -84.932 -23.491  1.00  0.00           N  
ATOM    728  CA  GLY A 578     -59.484 -85.035 -22.232  1.00  0.00           C  
ATOM    729  C   GLY A 578     -59.635 -86.516 -21.987  1.00  0.00           C  
ATOM    730  O   GLY A 578     -58.640 -87.210 -21.811  1.00  0.00           O  
ATOM    731  N   LEU A 648     -60.864 -87.018 -21.994  1.00  0.00           N  
ATOM    732  CA  LEU A 648     -61.079 -88.441 -21.778  1.00  0.00           C  
ATOM    733  C   LEU A 648     -61.575 -89.084 -23.063  1.00  0.00           C  
ATOM    734  O   LEU A 648     -61.638 -90.305 -23.176  1.00  0.00           O  
ATOM    735  CB  LEU A 648     -62.085 -88.664 -20.643  1.00  0.00           C  
ATOM    736  CG  LEU A 648     -61.615 -88.230 -19.243  1.00  0.00           C  
ATOM    737  CD1 LEU A 648     -62.757 -88.348 -18.239  1.00  0.00           C  
ATOM    738  CD2 LEU A 648     -60.426 -89.089 -18.806  1.00  0.00           C  
ATOM    739  N   SER A 649     -61.907 -88.255 -24.042  1.00  0.00           N  
ATOM    740  CA  SER A 649     -62.403 -88.756 -25.313  1.00  0.00           C  
ATOM    741  C   SER A 649     -61.316 -88.900 -26.366  1.00  0.00           C  
ATOM    742  O   SER A 649     -60.399 -88.096 -26.451  1.00  0.00           O  
ATOM    743  CB  SER A 649     -63.512 -87.844 -25.830  1.00  0.00           C  
ATOM    744  OG  SER A 649     -63.131 -86.488 -25.715  1.00  0.00           O  
ATOM    745  N   LYS A 650     -61.434 -89.941 -27.172  1.00  0.00           N  
ATOM    746  CA  LYS A 650     -60.474 -90.213 -28.222  1.00  0.00           C  
ATOM    747  C   LYS A 650     -60.691 -89.297 -29.414  1.00  0.00           C  
ATOM    748  O   LYS A 650     -61.772 -89.263 -29.998  1.00  0.00           O  
ATOM    749  CB  LYS A 650     -60.598 -91.674 -28.650  1.00  0.00           C  
ATOM    750  CG  LYS A 650     -59.834 -92.041 -29.902  1.00  0.00           C  
ATOM    751  CD  LYS A 650     -59.987 -93.523 -30.209  1.00  0.00           C  
ATOM    752  CE  LYS A 650     -59.253 -93.904 -31.482  1.00  0.00           C  
ATOM    753  NZ  LYS A 650     -59.365 -95.362 -31.755  1.00  0.00           N  
ATOM    754  N   LEU A 651     -59.656 -88.546 -29.767  1.00  0.00           N  
ATOM    755  CA  LEU A 651     -59.731 -87.641 -30.903  1.00  0.00           C  
ATOM    756  C   LEU A 651     -60.026 -88.465 -32.142  1.00  0.00           C  
ATOM    757  O   LEU A 651     -59.494 -89.558 -32.310  1.00  0.00           O  
ATOM    758  CB  LEU A 651     -58.401 -86.913 -31.089  1.00  0.00           C  
ATOM    759  CG  LEU A 651     -57.902 -86.083 -29.910  1.00  0.00           C  
ATOM    760  CD1 LEU A 651     -56.564 -85.458 -30.270  1.00  0.00           C  
ATOM    761  CD2 LEU A 651     -58.924 -85.008 -29.571  1.00  0.00           C  
ATOM    762  N   GLN A 652     -60.872 -87.950 -33.018  1.00  0.00           N  
ATOM    763  CA  GLN A 652     -61.190 -88.692 -34.222  1.00  0.00           C  
ATOM    764  C   GLN A 652     -60.125 -88.462 -35.280  1.00  0.00           C  
ATOM    765  O   GLN A 652     -60.376 -88.601 -36.474  1.00  0.00           O  
ATOM    766  CB  GLN A 652     -62.561 -88.272 -34.750  1.00  0.00           C  
ATOM    767  CG  GLN A 652     -63.703 -88.635 -33.807  1.00  0.00           C  
ATOM    768  CD  GLN A 652     -65.070 -88.435 -34.439  1.00  0.00           C  
ATOM    769  OE1 GLN A 652     -65.442 -87.315 -34.809  1.00  0.00           O  
ATOM    770  NE2 GLN A 652     -65.827 -89.525 -34.568  1.00  0.00           N  
ATOM    771  N   ARG A 653     -58.922 -88.133 -34.833  1.00  0.00           N  
ATOM    772  CA  ARG A 653     -57.827 -87.856 -35.752  1.00  0.00           C  
ATOM    773  C   ARG A 653     -56.573 -87.652 -34.901  1.00  0.00           C  
ATOM    774  O   ARG A 653     -56.464 -86.663 -34.180  1.00  0.00           O  
ATOM    775  CB  ARG A 653     -58.167 -86.584 -36.526  1.00  0.00           C  
ATOM    776  CG  ARG A 653     -57.441 -86.344 -37.824  1.00  0.00           C  
ATOM    777  CD  ARG A 653     -57.854 -84.964 -38.327  1.00  0.00           C  
ATOM    778  NE  ARG A 653     -57.232 -84.572 -39.589  1.00  0.00           N  
ATOM    779  CZ  ARG A 653     -57.184 -83.317 -40.032  1.00  0.00           C  
ATOM    780  NH1 ARG A 653     -57.720 -82.339 -39.308  1.00  0.00           N  
ATOM    781  NH2 ARG A 653     -56.605 -83.039 -41.198  1.00  0.00           N  
ATOM    782  N   LYS A 654     -55.643 -88.601 -34.969  1.00  0.00           N  
ATOM    783  CA  LYS A 654     -54.411 -88.516 -34.195  1.00  0.00           C  
ATOM    784  C   LYS A 654     -53.664 -87.239 -34.517  1.00  0.00           C  
ATOM    785  O   LYS A 654     -53.693 -86.750 -35.650  1.00  0.00           O  
ATOM    786  CB  LYS A 654     -53.475 -89.692 -34.499  1.00  0.00           C  
ATOM    787  CG  LYS A 654     -53.959 -91.063 -34.066  1.00  0.00           C  
ATOM    788  CD  LYS A 654     -52.900 -92.132 -34.379  1.00  0.00           C  
ATOM    789  CE  LYS A 654     -53.425 -93.546 -34.120  1.00  0.00           C  
ATOM    790  NZ  LYS A 654     -54.596 -93.875 -34.998  1.00  0.00           N  
ATOM    791  N   LEU A 655     -52.987 -86.708 -33.507  1.00  0.00           N  
ATOM    792  CA  LEU A 655     -52.190 -85.505 -33.668  1.00  0.00           C  
ATOM    793  C   LEU A 655     -50.787 -85.828 -33.184  1.00  0.00           C  
ATOM    794  O   LEU A 655     -50.598 -86.335 -32.071  1.00  0.00           O  
ATOM    795  CB  LEU A 655     -52.778 -84.355 -32.854  1.00  0.00           C  
ATOM    796  CG  LEU A 655     -54.127 -83.816 -33.318  1.00  0.00           C  
ATOM    797  CD1 LEU A 655     -54.635 -82.810 -32.310  1.00  0.00           C  
ATOM    798  CD2 LEU A 655     -53.979 -83.190 -34.693  1.00  0.00           C  
ATOM    799  N   ALA A 656     -49.807 -85.529 -34.025  1.00  0.00           N  
ATOM    800  CA  ALA A 656     -48.416 -85.805 -33.709  1.00  0.00           C  
ATOM    801  C   ALA A 656     -47.653 -84.566 -33.302  1.00  0.00           C  
ATOM    802  O   ALA A 656     -47.842 -83.507 -33.882  1.00  0.00           O  
ATOM    803  CB  ALA A 656     -47.745 -86.427 -34.910  1.00  0.00           C  
ATOM    804  N   LEU A 657     -46.792 -84.689 -32.300  1.00  0.00           N  
ATOM    805  CA  LEU A 657     -45.983 -83.549 -31.908  1.00  0.00           C  
ATOM    806  C   LEU A 657     -44.979 -83.395 -33.052  1.00  0.00           C  
ATOM    807  O   LEU A 657     -44.471 -84.379 -33.583  1.00  0.00           O  
ATOM    808  CB  LEU A 657     -45.246 -83.816 -30.593  1.00  0.00           C  
ATOM    809  CG  LEU A 657     -46.033 -84.207 -29.334  1.00  0.00           C  
ATOM    810  CD1 LEU A 657     -45.201 -83.858 -28.115  1.00  0.00           C  
ATOM    811  CD2 LEU A 657     -47.343 -83.462 -29.253  1.00  0.00           C  
ATOM    812  N   ARG A 658     -44.707 -82.166 -33.448  1.00  0.00           N  
ATOM    813  CA  ARG A 658     -43.787 -81.934 -34.539  1.00  0.00           C  
ATOM    814  C   ARG A 658     -42.376 -82.430 -34.235  1.00  0.00           C  
ATOM    815  O   ARG A 658     -41.850 -82.217 -33.143  1.00  0.00           O  
ATOM    816  CB  ARG A 658     -43.739 -80.439 -34.863  1.00  0.00           C  
ATOM    817  CG  ARG A 658     -43.261 -79.625 -33.688  1.00  0.00           C  
ATOM    818  CD  ARG A 658     -43.321 -78.141 -33.890  1.00  0.00           C  
ATOM    819  NE  ARG A 658     -43.111 -77.496 -32.601  1.00  0.00           N  
ATOM    820  CZ  ARG A 658     -43.467 -76.251 -32.309  1.00  0.00           C  
ATOM    821  NH1 ARG A 658     -44.053 -75.494 -33.219  1.00  0.00           N  
ATOM    822  NH2 ARG A 658     -43.263 -75.778 -31.090  1.00  0.00           N  
ATOM    823  N   PRO A 659     -41.756 -83.124 -35.199  1.00  0.00           N  
ATOM    824  CA  PRO A 659     -40.397 -83.655 -35.073  1.00  0.00           C  
ATOM    825  C   PRO A 659     -39.544 -82.614 -35.770  1.00  0.00           C  
ATOM    826  O   PRO A 659     -38.360 -82.454 -35.506  1.00  0.00           O  
ATOM    827  CB  PRO A 659     -40.439 -84.949 -35.884  1.00  0.00           C  
ATOM    828  CG  PRO A 659     -41.900 -85.106 -36.307  1.00  0.00           C  
ATOM    829  CD  PRO A 659     -42.419 -83.719 -36.365  1.00  0.00           C  
ATOM    830  N   THR A 660     -40.204 -81.925 -36.688  1.00  0.00           N  
ATOM    831  CA  THR A 660     -39.638 -80.870 -37.505  1.00  0.00           C  
ATOM    832  C   THR A 660     -40.915 -80.381 -38.189  1.00  0.00           C  
ATOM    833  O   THR A 660     -41.863 -81.143 -38.306  1.00  0.00           O  
ATOM    834  CB  THR A 660     -38.589 -81.423 -38.497  1.00  0.00           C  
ATOM    835  OG1 THR A 660     -38.188 -80.377 -39.386  1.00  0.00           O  
ATOM    836  CG2 THR A 660     -39.143 -82.590 -39.289  1.00  0.00           C  
ATOM    837  N   SER A 661     -40.951 -79.138 -38.647  1.00  0.00           N  
ATOM    838  CA  SER A 661     -42.188 -78.585 -39.182  1.00  0.00           C  
ATOM    839  C   SER A 661     -42.546 -78.580 -40.668  1.00  0.00           C  
ATOM    840  O   SER A 661     -43.452 -77.842 -41.062  1.00  0.00           O  
ATOM    841  CB  SER A 661     -42.324 -77.157 -38.661  1.00  0.00           C  
ATOM    842  OG  SER A 661     -42.064 -77.095 -37.268  1.00  0.00           O  
ATOM    843  N   GLU A 662     -41.883 -79.380 -41.499  1.00  0.00           N  
ATOM    844  CA  GLU A 662     -42.211 -79.373 -42.923  1.00  0.00           C  
ATOM    845  C   GLU A 662     -43.692 -79.624 -43.175  1.00  0.00           C  
ATOM    846  O   GLU A 662     -44.339 -78.876 -43.904  1.00  0.00           O  
ATOM    847  CB  GLU A 662     -41.412 -80.429 -43.685  1.00  0.00           C  
ATOM    848  CG  GLU A 662     -39.967 -80.100 -43.953  1.00  0.00           C  
ATOM    849  CD  GLU A 662     -39.127 -80.148 -42.715  1.00  0.00           C  
ATOM    850  OE1 GLU A 662     -39.516 -80.842 -41.758  1.00  0.00           O  
ATOM    851  OE2 GLU A 662     -38.063 -79.506 -42.702  1.00  0.00           O  
ATOM    852  N   THR A 663     -44.227 -80.680 -42.577  1.00  0.00           N  
ATOM    853  CA  THR A 663     -45.625 -81.021 -42.776  1.00  0.00           C  
ATOM    854  C   THR A 663     -46.592 -80.074 -42.067  1.00  0.00           C  
ATOM    855  O   THR A 663     -47.813 -80.225 -42.173  1.00  0.00           O  
ATOM    856  CB  THR A 663     -45.903 -82.439 -42.304  1.00  0.00           C  
ATOM    857  OG1 THR A 663     -45.956 -82.462 -40.877  1.00  0.00           O  
ATOM    858  CG2 THR A 663     -44.797 -83.360 -42.762  1.00  0.00           C  
ATOM    859  N   VAL A 664     -46.058 -79.097 -41.343  1.00  0.00           N  
ATOM    860  CA  VAL A 664     -46.901 -78.137 -40.642  1.00  0.00           C  
ATOM    861  C   VAL A 664     -47.012 -76.847 -41.424  1.00  0.00           C  
ATOM    862  O   VAL A 664     -48.088 -76.295 -41.575  1.00  0.00           O  
ATOM    863  CB  VAL A 664     -46.334 -77.792 -39.275  1.00  0.00           C  
ATOM    864  CG1 VAL A 664     -47.200 -76.752 -38.608  1.00  0.00           C  
ATOM    865  CG2 VAL A 664     -46.258 -79.030 -38.431  1.00  0.00           C  
ATOM    866  N   MET A 665     -45.886 -76.377 -41.930  1.00  0.00           N  
ATOM    867  CA  MET A 665     -45.846 -75.133 -42.667  1.00  0.00           C  
ATOM    868  C   MET A 665     -46.144 -75.250 -44.147  1.00  0.00           C  
ATOM    869  O   MET A 665     -46.781 -74.377 -44.724  1.00  0.00           O  
ATOM    870  CB  MET A 665     -44.470 -74.495 -42.541  1.00  0.00           C  
ATOM    871  CG  MET A 665     -43.862 -74.527 -41.177  1.00  0.00           C  
ATOM    872  SD  MET A 665     -42.234 -73.829 -41.323  1.00  0.00           S  
ATOM    873  CE  MET A 665     -41.923 -73.322 -39.630  1.00  0.00           C  
ATOM    874  N   TYR A 666     -45.669 -76.314 -44.774  1.00  0.00           N  
ATOM    875  CA  TYR A 666     -45.858 -76.450 -46.203  1.00  0.00           C  
ATOM    876  C   TYR A 666     -47.286 -76.379 -46.709  1.00  0.00           C  
ATOM    877  O   TYR A 666     -47.547 -75.735 -47.729  1.00  0.00           O  
ATOM    878  CB  TYR A 666     -45.122 -77.689 -46.688  1.00  0.00           C  
ATOM    879  CG  TYR A 666     -43.629 -77.508 -46.521  1.00  0.00           C  
ATOM    880  CD1 TYR A 666     -43.114 -76.307 -46.031  1.00  0.00           C  
ATOM    881  CD2 TYR A 666     -42.732 -78.526 -46.830  1.00  0.00           C  
ATOM    882  CE1 TYR A 666     -41.754 -76.125 -45.852  1.00  0.00           C  
ATOM    883  CE2 TYR A 666     -41.365 -78.351 -46.652  1.00  0.00           C  
ATOM    884  CZ  TYR A 666     -40.886 -77.147 -46.162  1.00  0.00           C  
ATOM    885  OH  TYR A 666     -39.539 -76.955 -45.970  1.00  0.00           O  
ATOM    886  N   PRO A 667     -48.237 -77.016 -46.019  1.00  0.00           N  
ATOM    887  CA  PRO A 667     -49.588 -76.889 -46.565  1.00  0.00           C  
ATOM    888  C   PRO A 667     -50.047 -75.425 -46.487  1.00  0.00           C  
ATOM    889  O   PRO A 667     -50.826 -74.955 -47.313  1.00  0.00           O  
ATOM    890  CB  PRO A 667     -50.404 -77.841 -45.695  1.00  0.00           C  
ATOM    891  CG  PRO A 667     -49.644 -77.886 -44.418  1.00  0.00           C  
ATOM    892  CD  PRO A 667     -48.212 -77.929 -44.869  1.00  0.00           C  
ATOM    893  N   MET A 668     -49.529 -74.706 -45.502  1.00  0.00           N  
ATOM    894  CA  MET A 668     -49.853 -73.302 -45.318  1.00  0.00           C  
ATOM    895  C   MET A 668     -49.147 -72.492 -46.409  1.00  0.00           C  
ATOM    896  O   MET A 668     -49.648 -71.456 -46.857  1.00  0.00           O  
ATOM    897  CB  MET A 668     -49.374 -72.846 -43.941  1.00  0.00           C  
ATOM    898  CG  MET A 668     -50.018 -71.572 -43.412  1.00  0.00           C  
ATOM    899  SD  MET A 668     -51.742 -71.798 -42.865  1.00  0.00           S  
ATOM    900  CE  MET A 668     -51.958 -73.686 -42.927  1.00  0.00           C  
ATOM    901  N   PHE A 669     -47.973 -72.965 -46.826  1.00  0.00           N  
ATOM    902  CA  PHE A 669     -47.188 -72.299 -47.866  1.00  0.00           C  
ATOM    903  C   PHE A 669     -47.918 -72.373 -49.192  1.00  0.00           C  
ATOM    904  O   PHE A 669     -47.811 -71.477 -50.033  1.00  0.00           O  
ATOM    905  CB  PHE A 669     -45.818 -72.963 -48.012  1.00  0.00           C  
ATOM    906  CG  PHE A 669     -44.842 -72.592 -46.933  1.00  0.00           C  
ATOM    907  CD1 PHE A 669     -43.556 -73.113 -46.940  1.00  0.00           C  
ATOM    908  CD2 PHE A 669     -45.196 -71.691 -45.928  1.00  0.00           C  
ATOM    909  CE1 PHE A 669     -42.637 -72.746 -45.972  1.00  0.00           C  
ATOM    910  CE2 PHE A 669     -44.285 -71.316 -44.954  1.00  0.00           C  
ATOM    911  CZ  PHE A 669     -43.000 -71.845 -44.976  1.00  0.00           C  
ATOM    912  N   ALA A 670     -48.653 -73.464 -49.371  1.00  0.00           N  
ATOM    913  CA  ALA A 670     -49.428 -73.684 -50.579  1.00  0.00           C  
ATOM    914  C   ALA A 670     -50.396 -72.519 -50.744  1.00  0.00           C  
ATOM    915  O   ALA A 670     -50.700 -72.107 -51.862  1.00  0.00           O  
ATOM    916  CB  ALA A 670     -50.193 -74.996 -50.474  1.00  0.00           C  
ATOM    917  N   LEU A 671     -50.872 -71.991 -49.620  1.00  0.00           N  
ATOM    918  CA  LEU A 671     -51.792 -70.867 -49.637  1.00  0.00           C  
ATOM    919  C   LEU A 671     -51.048 -69.556 -49.802  1.00  0.00           C  
ATOM    920  O   LEU A 671     -51.384 -68.755 -50.657  1.00  0.00           O  
ATOM    921  CB  LEU A 671     -52.603 -70.822 -48.347  1.00  0.00           C  
ATOM    922  CG  LEU A 671     -53.544 -72.001 -48.101  1.00  0.00           C  
ATOM    923  CD1 LEU A 671     -54.195 -71.866 -46.737  1.00  0.00           C  
ATOM    924  CD2 LEU A 671     -54.589 -72.041 -49.196  1.00  0.00           C  
ATOM    925  N   TRP A 672     -50.025 -69.335 -48.992  1.00  0.00           N  
ATOM    926  CA  TRP A 672     -49.289 -68.083 -49.079  1.00  0.00           C  
ATOM    927  C   TRP A 672     -48.632 -67.824 -50.425  1.00  0.00           C  
ATOM    928  O   TRP A 672     -48.366 -66.677 -50.763  1.00  0.00           O  
ATOM    929  CB  TRP A 672     -48.211 -68.014 -48.001  1.00  0.00           C  
ATOM    930  CG  TRP A 672     -48.713 -68.062 -46.598  1.00  0.00           C  
ATOM    931  CD1 TRP A 672     -50.001 -68.205 -46.187  1.00  0.00           C  
ATOM    932  CD2 TRP A 672     -47.920 -67.977 -45.415  1.00  0.00           C  
ATOM    933  NE1 TRP A 672     -50.062 -68.214 -44.818  1.00  0.00           N  
ATOM    934  CE2 TRP A 672     -48.794 -68.075 -44.320  1.00  0.00           C  
ATOM    935  CE3 TRP A 672     -46.549 -67.826 -45.176  1.00  0.00           C  
ATOM    936  CZ2 TRP A 672     -48.347 -68.028 -43.006  1.00  0.00           C  
ATOM    937  CZ3 TRP A 672     -46.104 -67.779 -43.875  1.00  0.00           C  
ATOM    938  CH2 TRP A 672     -46.999 -67.879 -42.803  1.00  0.00           C  
ATOM    939  N   VAL A 676     -48.353 -68.872 -51.191  1.00  0.00           N  
ATOM    940  CA  VAL A 676     -47.700 -68.678 -52.481  1.00  0.00           C  
ATOM    941  C   VAL A 676     -48.646 -68.679 -53.682  1.00  0.00           C  
ATOM    942  O   VAL A 676     -49.381 -69.648 -53.920  1.00  0.00           O  
ATOM    943  CB  VAL A 676     -46.614 -69.733 -52.717  1.00  0.00           C  
ATOM    944  CG1 VAL A 676     -45.910 -69.461 -54.043  1.00  0.00           C  
ATOM    945  CG2 VAL A 676     -45.622 -69.710 -51.568  1.00  0.00           C  
ATOM    946  N   ARG A 677     -48.601 -67.584 -54.441  1.00  0.00           N  
ATOM    947  CA  ARG A 677     -49.439 -67.419 -55.623  1.00  0.00           C  
ATOM    948  C   ARG A 677     -48.652 -66.941 -56.839  1.00  0.00           C  
ATOM    949  O   ARG A 677     -48.525 -67.666 -57.818  1.00  0.00           O  
ATOM    950  CB  ARG A 677     -50.587 -66.444 -55.325  1.00  0.00           C  
ATOM    951  CG  ARG A 677     -51.589 -66.968 -54.294  1.00  0.00           C  
ATOM    952  CD  ARG A 677     -52.111 -68.354 -54.689  1.00  0.00           C  
ATOM    953  NE  ARG A 677     -52.929 -68.981 -53.646  1.00  0.00           N  
ATOM    954  CZ  ARG A 677     -53.351 -70.245 -53.679  1.00  0.00           C  
ATOM    955  NH1 ARG A 677     -53.035 -71.030 -54.703  1.00  0.00           N  
ATOM    956  NH2 ARG A 677     -54.088 -70.731 -52.688  1.00  0.00           N  
ATOM    957  N   SER A 678     -48.115 -65.731 -56.779  1.00  0.00           N  
ATOM    958  CA  SER A 678     -47.360 -65.189 -57.905  1.00  0.00           C  
ATOM    959  C   SER A 678     -45.854 -65.201 -57.706  1.00  0.00           C  
ATOM    960  O   SER A 678     -45.366 -65.266 -56.582  1.00  0.00           O  
ATOM    961  CB  SER A 678     -47.804 -63.752 -58.188  1.00  0.00           C  
ATOM    962  OG  SER A 678     -46.878 -63.085 -59.031  1.00  0.00           O  
ATOM    963  N   HIS A 681     -45.122 -65.133 -58.811  1.00  0.00           N  
ATOM    964  CA  HIS A 681     -43.669 -65.105 -58.761  1.00  0.00           C  
ATOM    965  C   HIS A 681     -43.266 -63.822 -58.046  1.00  0.00           C  
ATOM    966  O   HIS A 681     -42.123 -63.658 -57.630  1.00  0.00           O  
ATOM    967  CB  HIS A 681     -43.079 -65.090 -60.173  1.00  0.00           C  
ATOM    968  CG  HIS A 681     -43.436 -63.867 -60.956  1.00  0.00           C  
ATOM    969  ND1 HIS A 681     -44.636 -63.735 -61.625  1.00  0.00           N  
ATOM    970  CD2 HIS A 681     -42.788 -62.687 -61.108  1.00  0.00           C  
ATOM    971  CE1 HIS A 681     -44.713 -62.525 -62.151  1.00  0.00           C  
ATOM    972  NE2 HIS A 681     -43.606 -61.869 -61.851  1.00  0.00           N  
ATOM    973  N   THR A 683     -44.209 -62.899 -57.928  1.00  0.00           N  
ATOM    974  CA  THR A 683     -43.932 -61.647 -57.251  1.00  0.00           C  
ATOM    975  C   THR A 683     -43.817 -61.938 -55.762  1.00  0.00           C  
ATOM    976  O   THR A 683     -43.220 -61.166 -55.006  1.00  0.00           O  
ATOM    977  CB  THR A 683     -45.050 -60.623 -57.495  1.00  0.00           C  
ATOM    978  OG1 THR A 683     -46.316 -61.192 -57.138  1.00  0.00           O  
ATOM    979  CG2 THR A 683     -45.077 -60.225 -58.954  1.00  0.00           C  
ATOM    980  N   ASP A 684     -44.386 -63.068 -55.353  1.00  0.00           N  
ATOM    981  CA  ASP A 684     -44.353 -63.493 -53.963  1.00  0.00           C  
ATOM    982  C   ASP A 684     -42.997 -64.062 -53.552  1.00  0.00           C  
ATOM    983  O   ASP A 684     -42.587 -63.928 -52.407  1.00  0.00           O  
ATOM    984  CB  ASP A 684     -45.432 -64.552 -53.700  1.00  0.00           C  
ATOM    985  CG  ASP A 684     -46.835 -63.997 -53.818  1.00  0.00           C  
ATOM    986  OD1 ASP A 684     -46.997 -62.778 -53.598  1.00  0.00           O  
ATOM    987  OD2 ASP A 684     -47.775 -64.772 -54.112  1.00  0.00           O  
ATOM    988  N   LEU A 685     -42.300 -64.696 -54.484  1.00  0.00           N  
ATOM    989  CA  LEU A 685     -41.013 -65.299 -54.176  1.00  0.00           C  
ATOM    990  C   LEU A 685     -39.869 -64.315 -54.338  1.00  0.00           C  
ATOM    991  O   LEU A 685     -39.958 -63.379 -55.121  1.00  0.00           O  
ATOM    992  CB  LEU A 685     -40.798 -66.509 -55.077  1.00  0.00           C  
ATOM    993  CG  LEU A 685     -41.989 -67.470 -55.080  1.00  0.00           C  
ATOM    994  CD1 LEU A 685     -41.738 -68.593 -56.062  1.00  0.00           C  
ATOM    995  CD2 LEU A 685     -42.209 -68.013 -53.670  1.00  0.00           C  
ATOM    996  N   PRO A 686     -38.763 -64.526 -53.608  1.00  0.00           N  
ATOM    997  CA  PRO A 686     -38.556 -65.632 -52.666  1.00  0.00           C  
ATOM    998  C   PRO A 686     -39.054 -65.311 -51.264  1.00  0.00           C  
ATOM    999  O   PRO A 686     -39.164 -64.146 -50.887  1.00  0.00           O  
ATOM   1000  CB  PRO A 686     -37.047 -65.803 -52.683  1.00  0.00           C  
ATOM   1001  CG  PRO A 686     -36.589 -64.366 -52.741  1.00  0.00           C  
ATOM   1002  CD  PRO A 686     -37.515 -63.760 -53.792  1.00  0.00           C  
ATOM   1003  N   MET A 687     -39.349 -66.353 -50.497  1.00  0.00           N  
ATOM   1004  CA  MET A 687     -39.793 -66.197 -49.119  1.00  0.00           C  
ATOM   1005  C   MET A 687     -38.771 -66.913 -48.255  1.00  0.00           C  
ATOM   1006  O   MET A 687     -38.314 -67.996 -48.609  1.00  0.00           O  
ATOM   1007  CB  MET A 687     -41.162 -66.830 -48.918  1.00  0.00           C  
ATOM   1008  CG  MET A 687     -42.248 -66.196 -49.737  1.00  0.00           C  
ATOM   1009  SD  MET A 687     -43.815 -67.003 -49.469  1.00  0.00           S  
ATOM   1010  CE  MET A 687     -44.904 -65.611 -49.320  1.00  0.00           C  
ATOM   1011  N   ARG A 688     -38.397 -66.307 -47.136  1.00  0.00           N  
ATOM   1012  CA  ARG A 688     -37.428 -66.920 -46.237  1.00  0.00           C  
ATOM   1013  C   ARG A 688     -37.893 -66.796 -44.790  1.00  0.00           C  
ATOM   1014  O   ARG A 688     -37.866 -65.707 -44.215  1.00  0.00           O  
ATOM   1015  CB  ARG A 688     -36.058 -66.269 -46.427  1.00  0.00           C  
ATOM   1016  CG  ARG A 688     -35.393 -66.694 -47.718  1.00  0.00           C  
ATOM   1017  CD  ARG A 688     -33.989 -66.170 -47.814  1.00  0.00           C  
ATOM   1018  NE  ARG A 688     -33.983 -64.768 -48.188  1.00  0.00           N  
ATOM   1019  CZ  ARG A 688     -33.853 -64.332 -49.436  1.00  0.00           C  
ATOM   1020  NH1 ARG A 688     -33.709 -65.194 -50.436  1.00  0.00           N  
ATOM   1021  NH2 ARG A 688     -33.874 -63.028 -49.682  1.00  0.00           N  
ATOM   1022  N   PHE A 689     -38.321 -67.917 -44.212  1.00  0.00           N  
ATOM   1023  CA  PHE A 689     -38.823 -67.926 -42.847  1.00  0.00           C  
ATOM   1024  C   PHE A 689     -38.015 -68.804 -41.912  1.00  0.00           C  
ATOM   1025  O   PHE A 689     -37.257 -69.659 -42.355  1.00  0.00           O  
ATOM   1026  CB  PHE A 689     -40.264 -68.428 -42.810  1.00  0.00           C  
ATOM   1027  CG  PHE A 689     -41.166 -67.783 -43.813  1.00  0.00           C  
ATOM   1028  CD1 PHE A 689     -41.777 -68.544 -44.796  1.00  0.00           C  
ATOM   1029  CD2 PHE A 689     -41.435 -66.423 -43.755  1.00  0.00           C  
ATOM   1030  CE1 PHE A 689     -42.646 -67.967 -45.707  1.00  0.00           C  
ATOM   1031  CE2 PHE A 689     -42.304 -65.833 -44.664  1.00  0.00           C  
ATOM   1032  CZ  PHE A 689     -42.912 -66.607 -45.642  1.00  0.00           C  
ATOM   1033  N   TYR A 690     -38.208 -68.589 -40.610  1.00  0.00           N  
ATOM   1034  CA  TYR A 690     -37.541 -69.369 -39.573  1.00  0.00           C  
ATOM   1035  C   TYR A 690     -38.252 -69.200 -38.240  1.00  0.00           C  
ATOM   1036  O   TYR A 690     -38.940 -68.210 -38.016  1.00  0.00           O  
ATOM   1037  CB  TYR A 690     -36.080 -68.944 -39.422  1.00  0.00           C  
ATOM   1038  CG  TYR A 690     -35.849 -67.765 -38.505  1.00  0.00           C  
ATOM   1039  CD1 TYR A 690     -35.622 -67.946 -37.140  1.00  0.00           C  
ATOM   1040  CD2 TYR A 690     -35.834 -66.463 -39.008  1.00  0.00           C  
ATOM   1041  CE1 TYR A 690     -35.381 -66.852 -36.300  1.00  0.00           C  
ATOM   1042  CE2 TYR A 690     -35.597 -65.370 -38.182  1.00  0.00           C  
ATOM   1043  CZ  TYR A 690     -35.372 -65.569 -36.836  1.00  0.00           C  
ATOM   1044  OH  TYR A 690     -35.142 -64.476 -36.041  1.00  0.00           O  
ATOM   1045  N   GLN A 691     -38.088 -70.184 -37.364  1.00  0.00           N  
ATOM   1046  CA  GLN A 691     -38.673 -70.144 -36.033  1.00  0.00           C  
ATOM   1047  C   GLN A 691     -37.794 -70.920 -35.056  1.00  0.00           C  
ATOM   1048  O   GLN A 691     -37.020 -71.775 -35.460  1.00  0.00           O  
ATOM   1049  CB  GLN A 691     -40.075 -70.737 -36.041  1.00  0.00           C  
ATOM   1050  CG  GLN A 691     -40.158 -72.173 -36.488  1.00  0.00           C  
ATOM   1051  CD  GLN A 691     -41.572 -72.695 -36.388  1.00  0.00           C  
ATOM   1052  OE1 GLN A 691     -42.523 -71.930 -36.521  1.00  0.00           O  
ATOM   1053  NE2 GLN A 691     -41.725 -73.996 -36.163  1.00  0.00           N  
ATOM   1054  N   VAL A 692     -37.898 -70.596 -33.775  1.00  0.00           N  
ATOM   1055  CA  VAL A 692     -37.145 -71.274 -32.733  1.00  0.00           C  
ATOM   1056  C   VAL A 692     -38.236 -71.863 -31.852  1.00  0.00           C  
ATOM   1057  O   VAL A 692     -38.828 -71.190 -31.041  1.00  0.00           O  
ATOM   1058  CB  VAL A 692     -36.287 -70.279 -31.937  1.00  0.00           C  
ATOM   1059  CG1 VAL A 692     -35.415 -71.023 -30.924  1.00  0.00           C  
ATOM   1060  CG2 VAL A 692     -35.429 -69.459 -32.896  1.00  0.00           C  
ATOM   1061  N   VAL A 693     -38.511 -73.134 -32.039  1.00  0.00           N  
ATOM   1062  CA  VAL A 693     -39.569 -73.782 -31.313  1.00  0.00           C  
ATOM   1063  C   VAL A 693     -39.050 -75.021 -30.643  1.00  0.00           C  
ATOM   1064  O   VAL A 693     -37.870 -75.322 -30.712  1.00  0.00           O  
ATOM   1065  CB  VAL A 693     -40.668 -74.202 -32.285  1.00  0.00           C  
ATOM   1066  CG1 VAL A 693     -41.226 -72.975 -32.995  1.00  0.00           C  
ATOM   1067  CG2 VAL A 693     -40.099 -75.206 -33.299  1.00  0.00           C  
ATOM   1068  N   ASN A 695     -39.943 -75.750 -29.993  1.00  0.00           N  
ATOM   1069  CA  ASN A 695     -39.549 -76.982 -29.348  1.00  0.00           C  
ATOM   1070  C   ASN A 695     -40.119 -78.128 -30.161  1.00  0.00           C  
ATOM   1071  O   ASN A 695     -41.308 -78.145 -30.465  1.00  0.00           O  
ATOM   1072  CB  ASN A 695     -40.026 -77.007 -27.882  1.00  0.00           C  
ATOM   1073  CG  ASN A 695     -41.531 -76.796 -27.721  1.00  0.00           C  
ATOM   1074  OD1 ASN A 695     -42.171 -76.096 -28.508  1.00  0.00           O  
ATOM   1075  ND2 ASN A 695     -42.093 -77.381 -26.661  1.00  0.00           N  
ATOM   1076  N   THR A 696     -39.252 -79.058 -30.556  1.00  0.00           N  
ATOM   1077  CA  THR A 696     -39.661 -80.219 -31.342  1.00  0.00           C  
ATOM   1078  C   THR A 696     -39.419 -81.504 -30.553  1.00  0.00           C  
ATOM   1079  O   THR A 696     -38.654 -81.527 -29.584  1.00  0.00           O  
ATOM   1080  CB  THR A 696     -38.889 -80.294 -32.643  1.00  0.00           C  
ATOM   1081  OG1 THR A 696     -37.490 -80.255 -32.352  1.00  0.00           O  
ATOM   1082  CG2 THR A 696     -39.242 -79.127 -33.545  1.00  0.00           C  
ATOM   1083  N   PHE A 697     -40.072 -82.576 -30.980  1.00  0.00           N  
ATOM   1084  CA  PHE A 697     -39.970 -83.847 -30.282  1.00  0.00           C  
ATOM   1085  C   PHE A 697     -39.553 -85.021 -31.155  1.00  0.00           C  
ATOM   1086  O   PHE A 697     -39.990 -85.145 -32.289  1.00  0.00           O  
ATOM   1087  CB  PHE A 697     -41.313 -84.128 -29.615  1.00  0.00           C  
ATOM   1088  CG  PHE A 697     -41.743 -83.038 -28.683  1.00  0.00           C  
ATOM   1089  CD1 PHE A 697     -42.109 -81.790 -29.177  1.00  0.00           C  
ATOM   1090  CD2 PHE A 697     -41.660 -83.214 -27.311  1.00  0.00           C  
ATOM   1091  CE1 PHE A 697     -42.370 -80.728 -28.315  1.00  0.00           C  
ATOM   1092  CE2 PHE A 697     -41.920 -82.166 -26.446  1.00  0.00           C  
ATOM   1093  CZ  PHE A 697     -42.273 -80.915 -26.949  1.00  0.00           C  
ATOM   1094  N   ARG A 698     -38.703 -85.888 -30.618  1.00  0.00           N  
ATOM   1095  CA  ARG A 698     -38.235 -87.054 -31.361  1.00  0.00           C  
ATOM   1096  C   ARG A 698     -37.986 -88.224 -30.438  1.00  0.00           C  
ATOM   1097  O   ARG A 698     -37.103 -88.173 -29.586  1.00  0.00           O  
ATOM   1098  CB  ARG A 698     -36.952 -86.726 -32.132  1.00  0.00           C  
ATOM   1099  CG  ARG A 698     -37.176 -85.740 -33.250  1.00  0.00           C  
ATOM   1100  CD  ARG A 698     -35.908 -85.422 -33.988  1.00  0.00           C  
ATOM   1101  NE  ARG A 698     -36.144 -84.350 -34.946  1.00  0.00           N  
ATOM   1102  CZ  ARG A 698     -35.277 -83.960 -35.874  1.00  0.00           C  
ATOM   1103  NH1 ARG A 698     -34.100 -84.561 -35.977  1.00  0.00           N  
ATOM   1104  NH2 ARG A 698     -35.590 -82.968 -36.699  1.00  0.00           N  
ATOM   1105  N   TYR A 699     -38.778 -89.275 -30.620  1.00  0.00           N  
ATOM   1106  CA  TYR A 699     -38.690 -90.500 -29.825  1.00  0.00           C  
ATOM   1107  C   TYR A 699     -37.600 -91.379 -30.434  1.00  0.00           C  
ATOM   1108  O   TYR A 699     -37.841 -92.080 -31.421  1.00  0.00           O  
ATOM   1109  CB  TYR A 699     -40.039 -91.215 -29.872  1.00  0.00           C  
ATOM   1110  CG  TYR A 699     -40.188 -92.341 -28.891  1.00  0.00           C  
ATOM   1111  CD1 TYR A 699     -39.933 -92.144 -27.535  1.00  0.00           C  
ATOM   1112  CD2 TYR A 699     -40.618 -93.597 -29.310  1.00  0.00           C  
ATOM   1113  CE1 TYR A 699     -40.104 -93.168 -26.621  1.00  0.00           C  
ATOM   1114  CE2 TYR A 699     -40.794 -94.629 -28.409  1.00  0.00           C  
ATOM   1115  CZ  TYR A 699     -40.538 -94.412 -27.064  1.00  0.00           C  
ATOM   1116  OH  TYR A 699     -40.722 -95.435 -26.159  1.00  0.00           O  
ATOM   1117  N   GLU A 700     -36.410 -91.353 -29.834  1.00  0.00           N  
ATOM   1118  CA  GLU A 700     -35.277 -92.098 -30.370  1.00  0.00           C  
ATOM   1119  C   GLU A 700     -34.518 -93.018 -29.407  1.00  0.00           C  
ATOM   1120  O   GLU A 700     -35.063 -93.494 -28.415  1.00  0.00           O  
ATOM   1121  CB  GLU A 700     -34.294 -91.101 -30.996  1.00  0.00           C  
ATOM   1122  CG  GLU A 700     -34.930 -90.153 -32.015  1.00  0.00           C  
ATOM   1123  CD  GLU A 700     -33.958 -89.110 -32.559  1.00  0.00           C  
ATOM   1124  OE1 GLU A 700     -33.370 -88.360 -31.748  1.00  0.00           O  
ATOM   1125  OE2 GLU A 700     -33.790 -89.043 -33.799  1.00  0.00           O  
ATOM   1126  N   THR A 703     -33.248 -93.247 -29.752  1.00  0.00           N  
ATOM   1127  CA  THR A 703     -32.275 -94.083 -29.033  1.00  0.00           C  
ATOM   1128  C   THR A 703     -32.405 -94.116 -27.523  1.00  0.00           C  
ATOM   1129  O   THR A 703     -32.278 -93.074 -26.867  1.00  0.00           O  
ATOM   1130  CB  THR A 703     -30.834 -93.611 -29.312  1.00  0.00           C  
ATOM   1131  OG1 THR A 703     -30.717 -93.205 -30.681  1.00  0.00           O  
ATOM   1132  CG2 THR A 703     -29.840 -94.733 -29.026  1.00  0.00           C  
ATOM   1133  N   LYS A 710     -32.603 -95.289 -27.005  1.00  0.00           N  
ATOM   1134  CA  LYS A 710     -32.655 -95.283 -25.623  1.00  0.00           C  
ATOM   1135  C   LYS A 710     -31.586 -94.266 -25.050  1.00  0.00           C  
ATOM   1136  O   LYS A 710     -31.917 -93.646 -24.039  1.00  0.00           O  
ATOM   1137  CB  LYS A 710     -32.452 -96.697 -25.073  1.00  0.00           C  
ATOM   1138  CG  LYS A 710     -33.494 -97.700 -25.542  1.00  0.00           C  
ATOM   1139  CD  LYS A 710     -33.383 -99.009 -24.777  1.00  0.00           C  
ATOM   1140  CE  LYS A 710     -34.424-100.012 -25.245  1.00  0.00           C  
ATOM   1141  NZ  LYS A 710     -34.327-101.300 -24.504  1.00  0.00           N  
ATOM   1142  N   HIS A 711     -30.375 -94.034 -25.622  1.00  0.00           N  
ATOM   1143  CA  HIS A 711     -29.426 -93.117 -24.926  1.00  0.00           C  
ATOM   1144  C   HIS A 711     -29.530 -91.628 -25.151  1.00  0.00           C  
ATOM   1145  O   HIS A 711     -29.082 -90.995 -26.114  1.00  0.00           O  
ATOM   1146  CB  HIS A 711     -27.985 -93.423 -25.338  1.00  0.00           C  
ATOM   1147  CG  HIS A 711     -27.533 -94.866 -25.005  1.00  0.00           C  
ATOM   1148  ND1 HIS A 711     -27.323 -95.301 -23.714  1.00  0.00           N  
ATOM   1149  CD2 HIS A 711     -27.267 -95.923 -25.809  1.00  0.00           C  
ATOM   1150  CE1 HIS A 711     -26.946 -96.567 -23.736  1.00  0.00           C  
ATOM   1151  NE2 HIS A 711     -26.904 -96.968 -24.994  1.00  0.00           N  
ATOM   1152  N   THR A 712     -30.183 -91.151 -24.078  1.00  0.00           N  
ATOM   1153  CA  THR A 712     -30.520 -89.780 -23.760  1.00  0.00           C  
ATOM   1154  C   THR A 712     -29.272 -89.015 -23.431  1.00  0.00           C  
ATOM   1155  O   THR A 712     -28.533 -89.391 -22.520  1.00  0.00           O  
ATOM   1156  CB  THR A 712     -31.503 -89.701 -22.590  1.00  0.00           C  
ATOM   1157  OG1 THR A 712     -32.709 -90.397 -22.929  1.00  0.00           O  
ATOM   1158  CG2 THR A 712     -31.842 -88.252 -22.276  1.00  0.00           C  
ATOM   1159  N   ARG A 713     -29.009 -87.943 -24.162  1.00  0.00           N  
ATOM   1160  CA  ARG A 713     -27.810 -87.159 -23.851  1.00  0.00           C  
ATOM   1161  C   ARG A 713     -28.106 -85.666 -23.787  1.00  0.00           C  
ATOM   1162  O   ARG A 713     -28.555 -85.078 -24.784  1.00  0.00           O  
ATOM   1163  CB  ARG A 713     -26.714 -87.511 -24.878  1.00  0.00           C  
ATOM   1164  CG  ARG A 713     -26.252 -88.919 -24.755  1.00  0.00           C  
ATOM   1165  CD  ARG A 713     -25.190 -89.304 -25.726  1.00  0.00           C  
ATOM   1166  NE  ARG A 713     -24.087 -89.896 -24.981  1.00  0.00           N  
ATOM   1167  CZ  ARG A 713     -23.154 -90.678 -25.513  1.00  0.00           C  
ATOM   1168  NH1 ARG A 713     -23.185 -90.976 -26.817  1.00  0.00           N  
ATOM   1169  NH2 ARG A 713     -22.184 -91.165 -24.740  1.00  0.00           N  
ATOM   1170  N   PRO A 714     -27.914 -85.053 -22.594  1.00  0.00           N  
ATOM   1171  CA  PRO A 714     -28.130 -83.638 -22.274  1.00  0.00           C  
ATOM   1172  C   PRO A 714     -27.653 -82.720 -23.400  1.00  0.00           C  
ATOM   1173  O   PRO A 714     -26.467 -82.687 -23.720  1.00  0.00           O  
ATOM   1174  CB  PRO A 714     -27.342 -83.457 -21.001  1.00  0.00           C  
ATOM   1175  CG  PRO A 714     -27.551 -84.683 -20.342  1.00  0.00           C  
ATOM   1176  CD  PRO A 714     -27.336 -85.728 -21.424  1.00  0.00           C  
ATOM   1177  N   LEU A 715     -28.581 -81.920 -23.935  1.00  0.00           N  
ATOM   1178  CA  LEU A 715     -28.353 -80.965 -25.053  1.00  0.00           C  
ATOM   1179  C   LEU A 715     -27.829 -81.546 -26.361  1.00  0.00           C  
ATOM   1180  O   LEU A 715     -27.593 -80.806 -27.319  1.00  0.00           O  
ATOM   1181  CB  LEU A 715     -27.393 -79.834 -24.657  1.00  0.00           C  
ATOM   1182  CG  LEU A 715     -27.679 -79.134 -23.348  1.00  0.00           C  
ATOM   1183  CD1 LEU A 715     -26.491 -78.264 -23.029  1.00  0.00           C  
ATOM   1184  CD2 LEU A 715     -28.995 -78.325 -23.429  1.00  0.00           C  
ATOM   1185  N   ILE A 716     -27.635 -82.856 -26.410  1.00  0.00           N  
ATOM   1186  CA  ILE A 716     -27.072 -83.497 -27.596  1.00  0.00           C  
ATOM   1187  C   ILE A 716     -28.010 -84.500 -28.230  1.00  0.00           C  
ATOM   1188  O   ILE A 716     -28.048 -84.675 -29.450  1.00  0.00           O  
ATOM   1189  CB  ILE A 716     -25.789 -84.218 -27.191  1.00  0.00           C  
ATOM   1190  CG1 ILE A 716     -24.803 -83.200 -26.623  1.00  0.00           C  
ATOM   1191  CG2 ILE A 716     -25.229 -85.000 -28.352  1.00  0.00           C  
ATOM   1192  CD1 ILE A 716     -23.482 -83.806 -26.258  1.00  0.00           C  
ATOM   1193  N   ARG A 718     -28.765 -85.162 -27.373  1.00  0.00           N  
ATOM   1194  CA  ARG A 718     -29.739 -86.148 -27.796  1.00  0.00           C  
ATOM   1195  C   ARG A 718     -30.878 -86.124 -26.795  1.00  0.00           C  
ATOM   1196  O   ARG A 718     -30.906 -86.897 -25.844  1.00  0.00           O  
ATOM   1197  CB  ARG A 718     -29.117 -87.535 -27.822  1.00  0.00           C  
ATOM   1198  CG  ARG A 718     -30.080 -88.615 -28.281  1.00  0.00           C  
ATOM   1199  CD  ARG A 718     -29.635 -89.222 -29.584  1.00  0.00           C  
ATOM   1200  NE  ARG A 718     -30.057 -88.450 -30.747  1.00  0.00           N  
ATOM   1201  CZ  ARG A 718     -29.407 -88.432 -31.908  1.00  0.00           C  
ATOM   1202  NH1 ARG A 718     -28.291 -89.137 -32.061  1.00  0.00           N  
ATOM   1203  NH2 ARG A 718     -29.883 -87.726 -32.927  1.00  0.00           N  
ATOM   1204  N   VAL A 723     -31.816 -85.219 -27.004  1.00  0.00           N  
ATOM   1205  CA  VAL A 723     -32.952 -85.094 -26.107  1.00  0.00           C  
ATOM   1206  C   VAL A 723     -34.236 -85.467 -26.823  1.00  0.00           C  
ATOM   1207  O   VAL A 723     -34.263 -85.552 -28.044  1.00  0.00           O  
ATOM   1208  CB  VAL A 723     -33.054 -83.652 -25.560  1.00  0.00           C  
ATOM   1209  CG1 VAL A 723     -31.919 -83.387 -24.571  1.00  0.00           C  
ATOM   1210  CG2 VAL A 723     -32.980 -82.654 -26.704  1.00  0.00           C  
ATOM   1211  N   ARG A 724     -35.292 -85.722 -26.062  1.00  0.00           N  
ATOM   1212  CA  ARG A 724     -36.579 -86.083 -26.645  1.00  0.00           C  
ATOM   1213  C   ARG A 724     -37.305 -84.774 -26.946  1.00  0.00           C  
ATOM   1214  O   ARG A 724     -38.064 -84.684 -27.911  1.00  0.00           O  
ATOM   1215  CB  ARG A 724     -37.385 -86.940 -25.672  1.00  0.00           C  
ATOM   1216  CG  ARG A 724     -36.724 -88.257 -25.310  1.00  0.00           C  
ATOM   1217  CD  ARG A 724     -36.844 -89.262 -26.424  1.00  0.00           C  
ATOM   1218  NE  ARG A 724     -36.318 -90.581 -26.056  1.00  0.00           N  
ATOM   1219  CZ  ARG A 724     -36.777 -91.346 -25.063  1.00  0.00           C  
ATOM   1220  NH1 ARG A 724     -37.791 -90.946 -24.301  1.00  0.00           N  
ATOM   1221  NH2 ARG A 724     -36.214 -92.525 -24.835  1.00  0.00           N  
ATOM   1222  N   GLU A 725     -37.084 -83.762 -26.110  1.00  0.00           N  
ATOM   1223  CA  GLU A 725     -37.673 -82.462 -26.366  1.00  0.00           C  
ATOM   1224  C   GLU A 725     -36.538 -81.514 -26.728  1.00  0.00           C  
ATOM   1225  O   GLU A 725     -35.792 -81.064 -25.864  1.00  0.00           O  
ATOM   1226  CB  GLU A 725     -38.424 -81.898 -25.162  1.00  0.00           C  
ATOM   1227  CG  GLU A 725     -39.105 -80.567 -25.530  1.00  0.00           C  
ATOM   1228  CD  GLU A 725     -39.866 -79.909 -24.395  1.00  0.00           C  
ATOM   1229  OE1 GLU A 725     -40.224 -80.602 -23.416  1.00  0.00           O  
ATOM   1230  OE2 GLU A 725     -40.127 -78.691 -24.495  1.00  0.00           O  
ATOM   1231  N   ILE A 726     -36.389 -81.234 -28.014  1.00  0.00           N  
ATOM   1232  CA  ILE A 726     -35.346 -80.339 -28.461  1.00  0.00           C  
ATOM   1233  C   ILE A 726     -35.907 -78.971 -28.157  1.00  0.00           C  
ATOM   1234  O   ILE A 726     -36.714 -78.433 -28.906  1.00  0.00           O  
ATOM   1235  CB  ILE A 726     -35.096 -80.513 -29.966  1.00  0.00           C  
ATOM   1236  CG1 ILE A 726     -34.817 -81.992 -30.265  1.00  0.00           C  
ATOM   1237  CG2 ILE A 726     -33.917 -79.654 -30.409  1.00  0.00           C  
ATOM   1238  CD1 ILE A 726     -34.683 -82.314 -31.746  1.00  0.00           C  
ATOM   1239  N   THR A 728     -35.489 -78.418 -27.031  1.00  0.00           N  
ATOM   1240  CA  THR A 728     -35.987 -77.130 -26.596  1.00  0.00           C  
ATOM   1241  C   THR A 728     -35.555 -75.933 -27.423  1.00  0.00           C  
ATOM   1242  O   THR A 728     -36.243 -74.923 -27.440  1.00  0.00           O  
ATOM   1243  CB  THR A 728     -35.629 -76.897 -25.127  1.00  0.00           C  
ATOM   1244  OG1 THR A 728     -34.220 -77.026 -24.942  1.00  0.00           O  
ATOM   1245  CG2 THR A 728     -36.310 -77.927 -24.267  1.00  0.00           C  
ATOM   1246  N   THR A 729     -34.435 -76.028 -28.128  1.00  0.00           N  
ATOM   1247  CA  THR A 729     -33.986 -74.890 -28.920  1.00  0.00           C  
ATOM   1248  C   THR A 729     -33.790 -75.234 -30.376  1.00  0.00           C  
ATOM   1249  O   THR A 729     -32.714 -75.045 -30.918  1.00  0.00           O  
ATOM   1250  CB  THR A 729     -32.682 -74.339 -28.376  1.00  0.00           C  
ATOM   1251  OG1 THR A 729     -32.766 -74.286 -26.954  1.00  0.00           O  
ATOM   1252  CG2 THR A 729     -32.440 -72.941 -28.882  1.00  0.00           C  
ATOM   1253  N   PHE A 730     -34.839 -75.724 -31.011  1.00  0.00           N  
ATOM   1254  CA  PHE A 730     -34.781 -76.102 -32.411  1.00  0.00           C  
ATOM   1255  C   PHE A 730     -35.054 -74.918 -33.328  1.00  0.00           C  
ATOM   1256  O   PHE A 730     -36.176 -74.440 -33.415  1.00  0.00           O  
ATOM   1257  CB  PHE A 730     -35.821 -77.178 -32.682  1.00  0.00           C  
ATOM   1258  CG  PHE A 730     -35.677 -77.839 -34.011  1.00  0.00           C  
ATOM   1259  CD1 PHE A 730     -34.666 -78.760 -34.234  1.00  0.00           C  
ATOM   1260  CD2 PHE A 730     -36.579 -77.579 -35.033  1.00  0.00           C  
ATOM   1261  CE1 PHE A 730     -34.562 -79.419 -35.459  1.00  0.00           C  
ATOM   1262  CE2 PHE A 730     -36.479 -78.235 -36.261  1.00  0.00           C  
ATOM   1263  CZ  PHE A 730     -35.473 -79.154 -36.471  1.00  0.00           C  
ATOM   1264  N   LYS A 731     -34.030 -74.432 -34.012  1.00  0.00           N  
ATOM   1265  CA  LYS A 731     -34.234 -73.331 -34.936  1.00  0.00           C  
ATOM   1266  C   LYS A 731     -34.297 -73.927 -36.325  1.00  0.00           C  
ATOM   1267  O   LYS A 731     -33.331 -74.506 -36.797  1.00  0.00           O  
ATOM   1268  CB  LYS A 731     -33.088 -72.339 -34.886  1.00  0.00           C  
ATOM   1269  CG  LYS A 731     -33.329 -71.141 -35.774  1.00  0.00           C  
ATOM   1270  CD  LYS A 731     -32.242 -70.984 -36.827  1.00  0.00           C  
ATOM   1271  CE  LYS A 731     -32.304 -72.074 -37.881  1.00  0.00           C  
ATOM   1272  NZ  LYS A 731     -31.321 -71.866 -38.980  1.00  0.00           N  
ATOM   1273  N   GLU A 732     -35.442 -73.797 -36.977  1.00  0.00           N  
ATOM   1274  CA  GLU A 732     -35.588 -74.328 -38.312  1.00  0.00           C  
ATOM   1275  C   GLU A 732     -35.944 -73.197 -39.247  1.00  0.00           C  
ATOM   1276  O   GLU A 732     -36.813 -72.398 -38.940  1.00  0.00           O  
ATOM   1277  CB  GLU A 732     -36.671 -75.409 -38.336  1.00  0.00           C  
ATOM   1278  CG  GLU A 732     -38.040 -74.958 -37.860  1.00  0.00           C  
ATOM   1279  CD  GLU A 732     -39.055 -76.087 -37.849  1.00  0.00           C  
ATOM   1280  OE1 GLU A 732     -39.151 -76.826 -38.851  1.00  0.00           O  
ATOM   1281  OE2 GLU A 732     -39.770 -76.236 -36.839  1.00  0.00           O  
ATOM   1282  N   ALA A 733     -35.243 -73.117 -40.373  1.00  0.00           N  
ATOM   1283  CA  ALA A 733     -35.499 -72.090 -41.370  1.00  0.00           C  
ATOM   1284  C   ALA A 733     -35.942 -72.816 -42.614  1.00  0.00           C  
ATOM   1285  O   ALA A 733     -35.415 -73.883 -42.921  1.00  0.00           O  
ATOM   1286  CB  ALA A 733     -34.246 -71.310 -41.659  1.00  0.00           C  
ATOM   1287  N   HIS A 734     -36.919 -72.247 -43.316  1.00  0.00           N  
ATOM   1288  CA  HIS A 734     -37.444 -72.825 -44.547  1.00  0.00           C  
ATOM   1289  C   HIS A 734     -37.532 -71.728 -45.588  1.00  0.00           C  
ATOM   1290  O   HIS A 734     -37.992 -70.623 -45.288  1.00  0.00           O  
ATOM   1291  CB  HIS A 734     -38.831 -73.388 -44.308  1.00  0.00           C  
ATOM   1292  CG  HIS A 734     -38.880 -74.400 -43.216  1.00  0.00           C  
ATOM   1293  ND1 HIS A 734     -39.210 -75.718 -43.440  1.00  0.00           N  
ATOM   1294  CD2 HIS A 734     -38.636 -74.291 -41.893  1.00  0.00           C  
ATOM   1295  CE1 HIS A 734     -39.170 -76.378 -42.298  1.00  0.00           C  
ATOM   1296  NE2 HIS A 734     -38.824 -75.535 -41.344  1.00  0.00           N  
ATOM   1297  N   THR A 735     -37.102 -72.023 -46.811  1.00  0.00           N  
ATOM   1298  CA  THR A 735     -37.140 -71.021 -47.871  1.00  0.00           C  
ATOM   1299  C   THR A 735     -37.882 -71.501 -49.112  1.00  0.00           C  
ATOM   1300  O   THR A 735     -38.052 -72.697 -49.331  1.00  0.00           O  
ATOM   1301  CB  THR A 735     -35.713 -70.576 -48.265  1.00  0.00           C  
ATOM   1302  OG1 THR A 735     -34.973 -71.701 -48.737  1.00  0.00           O  
ATOM   1303  CG2 THR A 735     -34.987 -69.990 -47.070  1.00  0.00           C  
ATOM   1304  N   ILE A 736     -38.337 -70.549 -49.916  1.00  0.00           N  
ATOM   1305  CA  ILE A 736     -39.069 -70.864 -51.132  1.00  0.00           C  
ATOM   1306  C   ILE A 736     -38.518 -70.041 -52.287  1.00  0.00           C  
ATOM   1307  O   ILE A 736     -38.352 -68.827 -52.176  1.00  0.00           O  
ATOM   1308  CB  ILE A 736     -40.559 -70.558 -50.970  1.00  0.00           C  
ATOM   1309  CG1 ILE A 736     -41.073 -71.154 -49.654  1.00  0.00           C  
ATOM   1310  CG2 ILE A 736     -41.322 -71.143 -52.142  1.00  0.00           C  
ATOM   1311  CD1 ILE A 736     -42.526 -70.843 -49.330  1.00  0.00           C  
ATOM   1312  N   HIS A 737     -38.239 -70.704 -53.401  1.00  0.00           N  
ATOM   1313  CA  HIS A 737     -37.684 -70.017 -54.552  1.00  0.00           C  
ATOM   1314  C   HIS A 737     -38.419 -70.351 -55.839  1.00  0.00           C  
ATOM   1315  O   HIS A 737     -39.161 -71.335 -55.903  1.00  0.00           O  
ATOM   1316  CB  HIS A 737     -36.217 -70.381 -54.677  1.00  0.00           C  
ATOM   1317  CG  HIS A 737     -35.463 -70.232 -53.397  1.00  0.00           C  
ATOM   1318  ND1 HIS A 737     -35.070 -69.008 -52.904  1.00  0.00           N  
ATOM   1319  CD2 HIS A 737     -35.056 -71.152 -52.488  1.00  0.00           C  
ATOM   1320  CE1 HIS A 737     -34.452 -69.178 -51.748  1.00  0.00           C  
ATOM   1321  NE2 HIS A 737     -34.430 -70.470 -51.474  1.00  0.00           N  
ATOM   1322  N   ALA A 738     -38.208 -69.521 -56.859  1.00  0.00           N  
ATOM   1323  CA  ALA A 738     -38.845 -69.711 -58.158  1.00  0.00           C  
ATOM   1324  C   ALA A 738     -38.095 -70.728 -59.012  1.00  0.00           C  
ATOM   1325  O   ALA A 738     -38.701 -71.516 -59.736  1.00  0.00           O  
ATOM   1326  CB  ALA A 738     -38.926 -68.386 -58.892  1.00  0.00           C  
ATOM   1327  N   THR A 739     -36.773 -70.729 -58.910  1.00  0.00           N  
ATOM   1328  CA  THR A 739     -35.973 -71.633 -59.712  1.00  0.00           C  
ATOM   1329  C   THR A 739     -35.023 -72.491 -58.898  1.00  0.00           C  
ATOM   1330  O   THR A 739     -34.523 -72.058 -57.856  1.00  0.00           O  
ATOM   1331  CB  THR A 739     -35.127 -70.840 -60.719  1.00  0.00           C  
ATOM   1332  OG1 THR A 739     -34.027 -70.216 -60.040  1.00  0.00           O  
ATOM   1333  CG2 THR A 739     -35.972 -69.766 -61.382  1.00  0.00           C  
ATOM   1334  N   ALA A 741     -34.758 -73.699 -59.393  1.00  0.00           N  
ATOM   1335  CA  ALA A 741     -33.835 -74.619 -58.733  1.00  0.00           C  
ATOM   1336  C   ALA A 741     -32.490 -73.931 -58.549  1.00  0.00           C  
ATOM   1337  O   ALA A 741     -31.715 -74.265 -57.658  1.00  0.00           O  
ATOM   1338  CB  ALA A 741     -33.663 -75.864 -59.568  1.00  0.00           C  
ATOM   1339  N   SER A 742     -32.223 -72.961 -59.405  1.00  0.00           N  
ATOM   1340  CA  SER A 742     -30.981 -72.225 -59.340  1.00  0.00           C  
ATOM   1341  C   SER A 742     -30.881 -71.482 -58.017  1.00  0.00           C  
ATOM   1342  O   SER A 742     -29.976 -71.725 -57.222  1.00  0.00           O  
ATOM   1343  CB  SER A 742     -30.908 -71.233 -60.503  1.00  0.00           C  
ATOM   1344  OG  SER A 742     -29.802 -70.362 -60.353  1.00  0.00           O  
ATOM   1345  N   GLU A 743     -31.821 -70.576 -57.782  1.00  0.00           N  
ATOM   1346  CA  GLU A 743     -31.824 -69.793 -56.556  1.00  0.00           C  
ATOM   1347  C   GLU A 743     -31.808 -70.694 -55.327  1.00  0.00           C  
ATOM   1348  O   GLU A 743     -31.222 -70.349 -54.308  1.00  0.00           O  
ATOM   1349  CB  GLU A 743     -33.055 -68.901 -56.519  1.00  0.00           C  
ATOM   1350  CG  GLU A 743     -33.227 -68.054 -57.753  1.00  0.00           C  
ATOM   1351  CD  GLU A 743     -34.623 -67.478 -57.851  1.00  0.00           C  
ATOM   1352  OE1 GLU A 743     -35.001 -66.679 -56.967  1.00  0.00           O  
ATOM   1353  OE2 GLU A 743     -35.348 -67.833 -58.805  1.00  0.00           O  
ATOM   1354  N   ALA A 786     -32.453 -71.849 -55.417  1.00  0.00           N  
ATOM   1355  CA  ALA A 786     -32.474 -72.752 -54.287  1.00  0.00           C  
ATOM   1356  C   ALA A 786     -31.045 -73.097 -53.902  1.00  0.00           C  
ATOM   1357  O   ALA A 786     -30.652 -72.926 -52.749  1.00  0.00           O  
ATOM   1358  CB  ALA A 786     -33.244 -74.005 -54.630  1.00  0.00           C  
ATOM   1359  N   GLU A 787     -30.259 -73.568 -54.865  1.00  0.00           N  
ATOM   1360  CA  GLU A 787     -28.877 -73.934 -54.581  1.00  0.00           C  
ATOM   1361  C   GLU A 787     -28.114 -72.728 -54.085  1.00  0.00           C  
ATOM   1362  O   GLU A 787     -27.227 -72.838 -53.248  1.00  0.00           O  
ATOM   1363  CB  GLU A 787     -28.200 -74.503 -55.825  1.00  0.00           C  
ATOM   1364  CG  GLU A 787     -28.846 -75.786 -56.328  1.00  0.00           C  
ATOM   1365  CD  GLU A 787     -27.981 -76.532 -57.334  1.00  0.00           C  
ATOM   1366  OE1 GLU A 787     -26.893 -77.013 -56.937  1.00  0.00           O  
ATOM   1367  OE2 GLU A 787     -28.391 -76.637 -58.518  1.00  0.00           O  
ATOM   1368  N   GLU A 788     -28.462 -71.567 -54.605  1.00  0.00           N  
ATOM   1369  CA  GLU A 788     -27.800 -70.356 -54.179  1.00  0.00           C  
ATOM   1370  C   GLU A 788     -28.086 -70.152 -52.689  1.00  0.00           C  
ATOM   1371  O   GLU A 788     -27.221 -69.712 -51.933  1.00  0.00           O  
ATOM   1372  CB  GLU A 788     -28.328 -69.181 -54.991  1.00  0.00           C  
ATOM   1373  CG  GLU A 788     -27.706 -67.849 -54.640  1.00  0.00           C  
ATOM   1374  CD  GLU A 788     -28.492 -66.679 -55.218  1.00  0.00           C  
ATOM   1375  OE1 GLU A 788     -28.033 -65.522 -55.062  1.00  0.00           O  
ATOM   1376  OE2 GLU A 788     -29.571 -66.915 -55.820  1.00  0.00           O  
ATOM   1377  N   GLN A 789     -29.306 -70.492 -52.274  1.00  0.00           N  
ATOM   1378  CA  GLN A 789     -29.731 -70.350 -50.880  1.00  0.00           C  
ATOM   1379  C   GLN A 789     -28.923 -71.284 -49.991  1.00  0.00           C  
ATOM   1380  O   GLN A 789     -28.467 -70.889 -48.916  1.00  0.00           O  
ATOM   1381  CB  GLN A 789     -31.225 -70.659 -50.745  1.00  0.00           C  
ATOM   1382  CG  GLN A 789     -31.840 -70.225 -49.427  1.00  0.00           C  
ATOM   1383  CD  GLN A 789     -31.584 -68.764 -49.127  1.00  0.00           C  
ATOM   1384  OE1 GLN A 789     -31.685 -67.919 -50.007  1.00  0.00           O  
ATOM   1385  NE2 GLN A 789     -31.265 -68.458 -47.880  1.00  0.00           N  
ATOM   1386  N   VAL A 790     -28.753 -72.525 -50.432  1.00  0.00           N  
ATOM   1387  CA  VAL A 790     -27.964 -73.472 -49.669  1.00  0.00           C  
ATOM   1388  C   VAL A 790     -26.610 -72.819 -49.379  1.00  0.00           C  
ATOM   1389  O   VAL A 790     -26.081 -72.930 -48.281  1.00  0.00           O  
ATOM   1390  CB  VAL A 790     -27.740 -74.781 -50.457  1.00  0.00           C  
ATOM   1391  CG1 VAL A 790     -26.869 -75.724 -49.665  1.00  0.00           C  
ATOM   1392  CG2 VAL A 790     -29.066 -75.441 -50.758  1.00  0.00           C  
ATOM   1393  N   GLU A 791     -26.052 -72.123 -50.363  1.00  0.00           N  
ATOM   1394  CA  GLU A 791     -24.765 -71.462 -50.164  1.00  0.00           C  
ATOM   1395  C   GLU A 791     -24.878 -70.369 -49.118  1.00  0.00           C  
ATOM   1396  O   GLU A 791     -24.018 -70.238 -48.250  1.00  0.00           O  
ATOM   1397  CB  GLU A 791     -24.246 -70.843 -51.470  1.00  0.00           C  
ATOM   1398  CG  GLU A 791     -23.744 -71.823 -52.535  1.00  0.00           C  
ATOM   1399  CD  GLU A 791     -22.823 -72.913 -51.971  1.00  0.00           C  
ATOM   1400  OE1 GLU A 791     -22.188 -72.688 -50.907  1.00  0.00           O  
ATOM   1401  OE2 GLU A 791     -22.727 -73.998 -52.601  1.00  0.00           O  
ATOM   1402  N   ARG A 792     -25.942 -69.578 -49.216  1.00  0.00           N  
ATOM   1403  CA  ARG A 792     -26.180 -68.484 -48.285  1.00  0.00           C  
ATOM   1404  C   ARG A 792     -26.320 -69.017 -46.868  1.00  0.00           C  
ATOM   1405  O   ARG A 792     -25.795 -68.444 -45.912  1.00  0.00           O  
ATOM   1406  CB  ARG A 792     -27.453 -67.720 -48.666  1.00  0.00           C  
ATOM   1407  CG  ARG A 792     -27.369 -66.992 -49.984  1.00  0.00           C  
ATOM   1408  CD  ARG A 792     -28.593 -66.165 -50.239  1.00  0.00           C  
ATOM   1409  NE  ARG A 792     -28.535 -65.512 -51.540  1.00  0.00           N  
ATOM   1410  CZ  ARG A 792     -29.447 -64.649 -51.982  1.00  0.00           C  
ATOM   1411  NH1 ARG A 792     -30.488 -64.339 -51.212  1.00  0.00           N  
ATOM   1412  NH2 ARG A 792     -29.321 -64.100 -53.192  1.00  0.00           N  
ATOM   1413  N   ALA A 793     -27.051 -70.112 -46.735  1.00  0.00           N  
ATOM   1414  CA  ALA A 793     -27.261 -70.715 -45.434  1.00  0.00           C  
ATOM   1415  C   ALA A 793     -25.929 -71.117 -44.828  1.00  0.00           C  
ATOM   1416  O   ALA A 793     -25.644 -70.805 -43.679  1.00  0.00           O  
ATOM   1417  CB  ALA A 793     -28.153 -71.923 -45.568  1.00  0.00           C  
ATOM   1418  N   VAL A 794     -25.113 -71.809 -45.613  1.00  0.00           N  
ATOM   1419  CA  VAL A 794     -23.807 -72.261 -45.156  1.00  0.00           C  
ATOM   1420  C   VAL A 794     -22.973 -71.097 -44.652  1.00  0.00           C  
ATOM   1421  O   VAL A 794     -22.244 -71.216 -43.660  1.00  0.00           O  
ATOM   1422  CB  VAL A 794     -23.049 -72.973 -46.285  1.00  0.00           C  
ATOM   1423  CG1 VAL A 794     -21.643 -73.293 -45.846  1.00  0.00           C  
ATOM   1424  CG2 VAL A 794     -23.774 -74.241 -46.659  1.00  0.00           C  
ATOM   1425  N   GLU A 795     -23.085 -69.963 -45.329  1.00  0.00           N  
ATOM   1426  CA  GLU A 795     -22.326 -68.798 -44.915  1.00  0.00           C  
ATOM   1427  C   GLU A 795     -22.869 -68.250 -43.616  1.00  0.00           C  
ATOM   1428  O   GLU A 795     -22.120 -67.762 -42.771  1.00  0.00           O  
ATOM   1429  CB  GLU A 795     -22.356 -67.730 -46.005  1.00  0.00           C  
ATOM   1430  CG  GLU A 795     -21.556 -68.120 -47.240  1.00  0.00           C  
ATOM   1431  CD  GLU A 795     -20.127 -68.568 -46.907  1.00  0.00           C  
ATOM   1432  OE1 GLU A 795     -19.366 -67.775 -46.301  1.00  0.00           O  
ATOM   1433  OE2 GLU A 795     -19.768 -69.720 -47.256  1.00  0.00           O  
ATOM   1434  N   ILE A 796     -24.179 -68.348 -43.454  1.00  0.00           N  
ATOM   1435  CA  ILE A 796     -24.824 -67.863 -42.248  1.00  0.00           C  
ATOM   1436  C   ILE A 796     -24.375 -68.685 -41.053  1.00  0.00           C  
ATOM   1437  O   ILE A 796     -24.104 -68.139 -39.981  1.00  0.00           O  
ATOM   1438  CB  ILE A 796     -26.362 -67.921 -42.384  1.00  0.00           C  
ATOM   1439  CG1 ILE A 796     -26.830 -66.781 -43.289  1.00  0.00           C  
ATOM   1440  CG2 ILE A 796     -27.024 -67.853 -41.014  1.00  0.00           C  
ATOM   1441  CD1 ILE A 796     -28.323 -66.752 -43.517  1.00  0.00           C  
ATOM   1442  N   TYR A 797     -24.286 -69.998 -41.235  1.00  0.00           N  
ATOM   1443  CA  TYR A 797     -23.861 -70.848 -40.144  1.00  0.00           C  
ATOM   1444  C   TYR A 797     -22.391 -70.635 -39.824  1.00  0.00           C  
ATOM   1445  O   TYR A 797     -22.003 -70.644 -38.657  1.00  0.00           O  
ATOM   1446  CB  TYR A 797     -24.147 -72.315 -40.456  1.00  0.00           C  
ATOM   1447  CG  TYR A 797     -25.597 -72.710 -40.255  1.00  0.00           C  
ATOM   1448  CD1 TYR A 797     -26.011 -74.032 -40.442  1.00  0.00           C  
ATOM   1449  CD2 TYR A 797     -26.558 -71.764 -39.898  1.00  0.00           C  
ATOM   1450  CE1 TYR A 797     -27.342 -74.401 -40.286  1.00  0.00           C  
ATOM   1451  CE2 TYR A 797     -27.886 -72.120 -39.738  1.00  0.00           C  
ATOM   1452  CZ  TYR A 797     -28.275 -73.439 -39.936  1.00  0.00           C  
ATOM   1453  OH  TYR A 797     -29.599 -73.801 -39.799  1.00  0.00           O  
ATOM   1454  N   LYS A 798     -21.568 -70.439 -40.846  1.00  0.00           N  
ATOM   1455  CA  LYS A 798     -20.159 -70.198 -40.582  1.00  0.00           C  
ATOM   1456  C   LYS A 798     -20.070 -68.969 -39.695  1.00  0.00           C  
ATOM   1457  O   LYS A 798     -19.408 -68.985 -38.656  1.00  0.00           O  
ATOM   1458  CB  LYS A 798     -19.378 -69.928 -41.865  1.00  0.00           C  
ATOM   1459  CG  LYS A 798     -19.138 -71.134 -42.752  1.00  0.00           C  
ATOM   1460  CD  LYS A 798     -18.226 -70.728 -43.885  1.00  0.00           C  
ATOM   1461  CE  LYS A 798     -18.361 -71.642 -45.076  1.00  0.00           C  
ATOM   1462  NZ  LYS A 798     -17.586 -71.087 -46.226  1.00  0.00           N  
ATOM   1463  N   GLU A 799     -20.750 -67.901 -40.097  1.00  0.00           N  
ATOM   1464  CA  GLU A 799     -20.705 -66.687 -39.304  1.00  0.00           C  
ATOM   1465  C   GLU A 799     -21.222 -66.939 -37.894  1.00  0.00           C  
ATOM   1466  O   GLU A 799     -20.620 -66.499 -36.910  1.00  0.00           O  
ATOM   1467  CB  GLU A 799     -21.523 -65.579 -39.956  1.00  0.00           C  
ATOM   1468  CG  GLU A 799     -21.335 -64.246 -39.259  1.00  0.00           C  
ATOM   1469  CD  GLU A 799     -22.254 -63.171 -39.793  1.00  0.00           C  
ATOM   1470  OE1 GLU A 799     -22.325 -62.099 -39.158  1.00  0.00           O  
ATOM   1471  OE2 GLU A 799     -22.901 -63.396 -40.841  1.00  0.00           O  
ATOM   1472  N   PHE A 800     -22.338 -67.649 -37.795  1.00  0.00           N  
ATOM   1473  CA  PHE A 800     -22.899 -67.940 -36.492  1.00  0.00           C  
ATOM   1474  C   PHE A 800     -21.844 -68.623 -35.663  1.00  0.00           C  
ATOM   1475  O   PHE A 800     -21.446 -68.119 -34.619  1.00  0.00           O  
ATOM   1476  CB  PHE A 800     -24.125 -68.848 -36.607  1.00  0.00           C  
ATOM   1477  CG  PHE A 800     -24.723 -69.230 -35.280  1.00  0.00           C  
ATOM   1478  CD1 PHE A 800     -24.900 -68.275 -34.280  1.00  0.00           C  
ATOM   1479  CD2 PHE A 800     -25.117 -70.539 -35.032  1.00  0.00           C  
ATOM   1480  CE1 PHE A 800     -25.454 -68.612 -33.058  1.00  0.00           C  
ATOM   1481  CE2 PHE A 800     -25.678 -70.890 -33.807  1.00  0.00           C  
ATOM   1482  CZ  PHE A 800     -25.845 -69.919 -32.818  1.00  0.00           C  
ATOM   1483  N   PHE A 801     -21.383 -69.770 -36.145  1.00  0.00           N  
ATOM   1484  CA  PHE A 801     -20.376 -70.541 -35.446  1.00  0.00           C  
ATOM   1485  C   PHE A 801     -19.102 -69.777 -35.148  1.00  0.00           C  
ATOM   1486  O   PHE A 801     -18.572 -69.859 -34.041  1.00  0.00           O  
ATOM   1487  CB  PHE A 801     -20.081 -71.805 -36.235  1.00  0.00           C  
ATOM   1488  CG  PHE A 801     -21.207 -72.782 -36.207  1.00  0.00           C  
ATOM   1489  CD1 PHE A 801     -21.542 -73.517 -37.333  1.00  0.00           C  
ATOM   1490  CD2 PHE A 801     -21.959 -72.949 -35.047  1.00  0.00           C  
ATOM   1491  CE1 PHE A 801     -22.626 -74.411 -37.307  1.00  0.00           C  
ATOM   1492  CE2 PHE A 801     -23.032 -73.832 -35.011  1.00  0.00           C  
ATOM   1493  CZ  PHE A 801     -23.370 -74.566 -36.145  1.00  0.00           C  
ATOM   1494  N   ASN A 802     -18.607 -69.019 -36.117  1.00  0.00           N  
ATOM   1495  CA  ASN A 802     -17.394 -68.257 -35.882  1.00  0.00           C  
ATOM   1496  C   ASN A 802     -17.599 -67.323 -34.702  1.00  0.00           C  
ATOM   1497  O   ASN A 802     -16.687 -67.112 -33.907  1.00  0.00           O  
ATOM   1498  CB  ASN A 802     -17.011 -67.478 -37.130  1.00  0.00           C  
ATOM   1499  CG  ASN A 802     -16.571 -68.388 -38.264  1.00  0.00           C  
ATOM   1500  OD1 ASN A 802     -16.431 -67.952 -39.403  1.00  0.00           O  
ATOM   1501  ND2 ASN A 802     -16.347 -69.660 -37.953  1.00  0.00           N  
ATOM   1502  N   SER A 803     -18.801 -66.776 -34.569  1.00  0.00           N  
ATOM   1503  CA  SER A 803     -19.087 -65.884 -33.452  1.00  0.00           C  
ATOM   1504  C   SER A 803     -18.991 -66.642 -32.146  1.00  0.00           C  
ATOM   1505  O   SER A 803     -18.645 -66.074 -31.126  1.00  0.00           O  
ATOM   1506  CB  SER A 803     -20.481 -65.294 -33.580  1.00  0.00           C  
ATOM   1507  OG  SER A 803     -20.571 -64.503 -34.744  1.00  0.00           O  
ATOM   1508  N   LEU A 807     -19.308 -67.930 -32.183  1.00  0.00           N  
ATOM   1509  CA  LEU A 807     -19.245 -68.765 -30.987  1.00  0.00           C  
ATOM   1510  C   LEU A 807     -17.852 -69.381 -30.851  1.00  0.00           C  
ATOM   1511  O   LEU A 807     -17.570 -70.107 -29.898  1.00  0.00           O  
ATOM   1512  CB  LEU A 807     -20.306 -69.873 -31.051  1.00  0.00           C  
ATOM   1513  CG  LEU A 807     -21.776 -69.441 -31.151  1.00  0.00           C  
ATOM   1514  CD1 LEU A 807     -22.647 -70.670 -31.246  1.00  0.00           C  
ATOM   1515  CD2 LEU A 807     -22.181 -68.610 -29.940  1.00  0.00           C  
ATOM   1516  N   GLY A 808     -16.981 -69.084 -31.809  1.00  0.00           N  
ATOM   1517  CA  GLY A 808     -15.632 -69.611 -31.760  1.00  0.00           C  
ATOM   1518  C   GLY A 808     -15.616 -71.115 -31.905  1.00  0.00           C  
ATOM   1519  O   GLY A 808     -14.678 -71.782 -31.485  1.00  0.00           O  
ATOM   1520  N   ILE A1153     -16.665 -71.646 -32.510  1.00  0.00           N  
ATOM   1521  CA  ILE A1153     -16.786 -73.072 -32.727  1.00  0.00           C  
ATOM   1522  C   ILE A1153     -16.246 -73.435 -34.104  1.00  0.00           C  
ATOM   1523  O   ILE A1153     -16.617 -72.817 -35.100  1.00  0.00           O  
ATOM   1524  CB  ILE A1153     -18.269 -73.504 -32.642  1.00  0.00           C  
ATOM   1525  CG1 ILE A1153     -18.764 -73.333 -31.202  1.00  0.00           C  
ATOM   1526  CG2 ILE A1153     -18.444 -74.944 -33.121  1.00  0.00           C  
ATOM   1527  CD1 ILE A1153     -20.242 -73.611 -31.009  1.00  0.00           C  
ATOM   1528  N   PRO A1154     -15.331 -74.421 -34.171  1.00  0.00           N  
ATOM   1529  CA  PRO A1154     -14.737 -74.882 -35.430  1.00  0.00           C  
ATOM   1530  C   PRO A1154     -15.687 -75.905 -36.040  1.00  0.00           C  
ATOM   1531  O   PRO A1154     -16.544 -76.442 -35.340  1.00  0.00           O  
ATOM   1532  CB  PRO A1154     -13.425 -75.500 -34.977  1.00  0.00           C  
ATOM   1533  CG  PRO A1154     -13.793 -76.089 -33.664  1.00  0.00           C  
ATOM   1534  CD  PRO A1154     -14.586 -74.972 -33.024  1.00  0.00           C  
ATOM   1535  N   TYR A1155     -15.523 -76.196 -37.327  1.00  0.00           N  
ATOM   1536  CA  TYR A1155     -16.429 -77.125 -38.001  1.00  0.00           C  
ATOM   1537  C   TYR A1155     -15.913 -77.654 -39.338  1.00  0.00           C  
ATOM   1538  O   TYR A1155     -15.063 -77.037 -39.987  1.00  0.00           O  
ATOM   1539  CB  TYR A1155     -17.755 -76.412 -38.242  1.00  0.00           C  
ATOM   1540  CG  TYR A1155     -17.535 -75.042 -38.830  1.00  0.00           C  
ATOM   1541  CD1 TYR A1155     -17.351 -74.865 -40.199  1.00  0.00           C  
ATOM   1542  CD2 TYR A1155     -17.431 -73.930 -38.004  1.00  0.00           C  
ATOM   1543  CE1 TYR A1155     -17.064 -73.608 -40.726  1.00  0.00           C  
ATOM   1544  CE2 TYR A1155     -17.143 -72.675 -38.519  1.00  0.00           C  
ATOM   1545  CZ  TYR A1155     -16.960 -72.521 -39.875  1.00  0.00           C  
ATOM   1546  OH  TYR A1155     -16.670 -71.276 -40.358  1.00  0.00           O  
ATOM   1547  N   LEU A1156     -16.467 -78.791 -39.747  1.00  0.00           N  
ATOM   1548  CA  LEU A1156     -16.118 -79.439 -40.998  1.00  0.00           C  
ATOM   1549  C   LEU A1156     -17.400 -79.491 -41.811  1.00  0.00           C  
ATOM   1550  O   LEU A1156     -18.412 -79.995 -41.337  1.00  0.00           O  
ATOM   1551  CB  LEU A1156     -15.625 -80.855 -40.729  1.00  0.00           C  
ATOM   1552  CG  LEU A1156     -15.516 -81.798 -41.936  1.00  0.00           C  
ATOM   1553  CD1 LEU A1156     -14.419 -81.316 -42.868  1.00  0.00           C  
ATOM   1554  CD2 LEU A1156     -15.227 -83.217 -41.465  1.00  0.00           C  
ATOM   1555  N   ILE A1157     -17.370 -78.981 -43.033  1.00  0.00           N  
ATOM   1556  CA  ILE A1157     -18.566 -78.979 -43.862  1.00  0.00           C  
ATOM   1557  C   ILE A1157     -18.472 -80.054 -44.932  1.00  0.00           C  
ATOM   1558  O   ILE A1157     -17.497 -80.110 -45.661  1.00  0.00           O  
ATOM   1559  CB  ILE A1157     -18.744 -77.603 -44.525  1.00  0.00           C  
ATOM   1560  CG1 ILE A1157     -18.690 -76.508 -43.452  1.00  0.00           C  
ATOM   1561  CG2 ILE A1157     -20.054 -77.547 -45.273  1.00  0.00           C  
ATOM   1562  CD1 ILE A1157     -18.674 -75.099 -44.008  1.00  0.00           C  
ATOM   1563  N   THR A1158     -19.475 -80.915 -45.029  1.00  0.00           N  
ATOM   1564  CA  THR A1158     -19.443 -81.979 -46.026  1.00  0.00           C  
ATOM   1565  C   THR A1158     -20.822 -82.294 -46.572  1.00  0.00           C  
ATOM   1566  O   THR A1158     -21.828 -81.845 -46.041  1.00  0.00           O  
ATOM   1567  CB  THR A1158     -18.896 -83.272 -45.439  1.00  0.00           C  
ATOM   1568  OG1 THR A1158     -19.828 -83.781 -44.483  1.00  0.00           O  
ATOM   1569  CG2 THR A1158     -17.568 -83.031 -44.750  1.00  0.00           C  
ATOM   1570  N   ARG A1159     -20.866 -83.079 -47.639  1.00  0.00           N  
ATOM   1571  CA  ARG A1159     -22.131 -83.466 -48.247  1.00  0.00           C  
ATOM   1572  C   ARG A1159     -22.428 -84.880 -47.769  1.00  0.00           C  
ATOM   1573  O   ARG A1159     -21.723 -85.809 -48.111  1.00  0.00           O  
ATOM   1574  CB  ARG A1159     -22.004 -83.440 -49.768  1.00  0.00           C  
ATOM   1575  CG  ARG A1159     -23.299 -83.621 -50.550  1.00  0.00           C  
ATOM   1576  CD  ARG A1159     -22.956 -84.142 -51.943  1.00  0.00           C  
ATOM   1577  NE  ARG A1159     -23.999 -83.953 -52.954  1.00  0.00           N  
ATOM   1578  CZ  ARG A1159     -24.330 -82.777 -53.494  1.00  0.00           C  
ATOM   1579  NH1 ARG A1159     -23.707 -81.660 -53.116  1.00  0.00           N  
ATOM   1580  NH2 ARG A1159     -25.268 -82.721 -54.439  1.00  0.00           N  
ATOM   1581  N   ARG A1160     -23.459 -85.036 -46.955  1.00  0.00           N  
ATOM   1582  CA  ARG A1160     -23.821 -86.344 -46.438  1.00  0.00           C  
ATOM   1583  C   ARG A1160     -24.094 -87.310 -47.579  1.00  0.00           C  
ATOM   1584  O   ARG A1160     -24.481 -86.898 -48.668  1.00  0.00           O  
ATOM   1585  CB  ARG A1160     -25.080 -86.244 -45.555  1.00  0.00           C  
ATOM   1586  CG  ARG A1160     -24.888 -85.531 -44.218  1.00  0.00           C  
ATOM   1587  CD  ARG A1160     -24.128 -86.390 -43.222  1.00  0.00           C  
ATOM   1588  NE  ARG A1160     -24.982 -87.368 -42.556  1.00  0.00           N  
ATOM   1589  CZ  ARG A1160     -24.527 -88.393 -41.839  1.00  0.00           C  
ATOM   1590  NH1 ARG A1160     -23.220 -88.581 -41.705  1.00  0.00           N  
ATOM   1591  NH2 ARG A1160     -25.375 -89.219 -41.232  1.00  0.00           N  
ATOM   1592  N   PRO A1161     -23.867 -88.611 -47.345  1.00  0.00           N  
ATOM   1593  CA  PRO A1161     -24.092 -89.666 -48.332  1.00  0.00           C  
ATOM   1594  C   PRO A1161     -25.584 -89.676 -48.596  1.00  0.00           C  
ATOM   1595  O   PRO A1161     -26.373 -89.488 -47.684  1.00  0.00           O  
ATOM   1596  CB  PRO A1161     -23.656 -90.920 -47.601  1.00  0.00           C  
ATOM   1597  CG  PRO A1161     -22.594 -90.419 -46.704  1.00  0.00           C  
ATOM   1598  CD  PRO A1161     -23.171 -89.145 -46.166  1.00  0.00           C  
ATOM   1599  N   PRO A1162     -25.991 -89.912 -49.844  1.00  0.00           N  
ATOM   1600  CA  PRO A1162     -27.404 -89.940 -50.230  1.00  0.00           C  
ATOM   1601  C   PRO A1162     -28.326 -90.840 -49.423  1.00  0.00           C  
ATOM   1602  O   PRO A1162     -29.537 -90.812 -49.615  1.00  0.00           O  
ATOM   1603  CB  PRO A1162     -27.353 -90.334 -51.705  1.00  0.00           C  
ATOM   1604  CG  PRO A1162     -26.083 -91.124 -51.798  1.00  0.00           C  
ATOM   1605  CD  PRO A1162     -25.134 -90.307 -50.971  1.00  0.00           C  
ATOM   1606  N   TRP A1416     -27.774 -91.644 -48.527  1.00  0.00           N  
ATOM   1607  CA  TRP A1416     -28.630 -92.507 -47.733  1.00  0.00           C  
ATOM   1608  C   TRP A1416     -28.800 -91.949 -46.329  1.00  0.00           C  
ATOM   1609  O   TRP A1416     -29.511 -92.520 -45.501  1.00  0.00           O  
ATOM   1610  CB  TRP A1416     -28.078 -93.938 -47.695  1.00  0.00           C  
ATOM   1611  CG  TRP A1416     -26.706 -94.088 -47.112  1.00  0.00           C  
ATOM   1612  CD1 TRP A1416     -26.382 -94.249 -45.793  1.00  0.00           C  
ATOM   1613  CD2 TRP A1416     -25.472 -94.122 -47.837  1.00  0.00           C  
ATOM   1614  NE1 TRP A1416     -25.020 -94.386 -45.653  1.00  0.00           N  
ATOM   1615  CE2 TRP A1416     -24.437 -94.312 -46.891  1.00  0.00           C  
ATOM   1616  CE3 TRP A1416     -25.139 -94.011 -49.196  1.00  0.00           C  
ATOM   1617  CZ2 TRP A1416     -23.093 -94.393 -47.260  1.00  0.00           C  
ATOM   1618  CZ3 TRP A1416     -23.806 -94.090 -49.562  1.00  0.00           C  
ATOM   1619  CH2 TRP A1416     -22.797 -94.280 -48.596  1.00  0.00           C  
ATOM   1620  N   ASP A1418     -28.146 -90.820 -46.078  1.00  0.00           N  
ATOM   1621  CA  ASP A1418     -28.229 -90.148 -44.790  1.00  0.00           C  
ATOM   1622  C   ASP A1418     -28.910 -88.788 -44.929  1.00  0.00           C  
ATOM   1623  O   ASP A1418     -29.196 -88.134 -43.928  1.00  0.00           O  
ATOM   1624  CB  ASP A1418     -26.838 -89.919 -44.194  1.00  0.00           C  
ATOM   1625  CG  ASP A1418     -26.164 -91.198 -43.755  1.00  0.00           C  
ATOM   1626  OD1 ASP A1418     -26.813 -92.011 -43.064  1.00  0.00           O  
ATOM   1627  OD2 ASP A1418     -24.972 -91.377 -44.088  1.00  0.00           O  
ATOM   1628  N   LYS A1437     -29.170 -88.359 -46.159  1.00  0.00           N  
ATOM   1629  CA  LYS A1437     -29.786 -87.056 -46.364  1.00  0.00           C  
ATOM   1630  C   LYS A1437     -31.151 -86.930 -45.699  1.00  0.00           C  
ATOM   1631  O   LYS A1437     -31.822 -87.929 -45.429  1.00  0.00           O  
ATOM   1632  CB  LYS A1437     -29.913 -86.747 -47.854  1.00  0.00           C  
ATOM   1633  CG  LYS A1437     -30.728 -87.757 -48.612  1.00  0.00           C  
ATOM   1634  CD  LYS A1437     -30.812 -87.396 -50.080  1.00  0.00           C  
ATOM   1635  CE  LYS A1437     -31.698 -88.380 -50.811  1.00  0.00           C  
ATOM   1636  NZ  LYS A1437     -31.715 -88.132 -52.274  1.00  0.00           N  
ATOM   1637  N   PHE A1438     -31.548 -85.690 -45.428  1.00  0.00           N  
ATOM   1638  CA  PHE A1438     -32.832 -85.425 -44.802  1.00  0.00           C  
ATOM   1639  C   PHE A1438     -33.892 -86.141 -45.624  1.00  0.00           C  
ATOM   1640  O   PHE A1438     -33.932 -86.022 -46.852  1.00  0.00           O  
ATOM   1641  CB  PHE A1438     -33.119 -83.915 -44.772  1.00  0.00           C  
ATOM   1642  CG  PHE A1438     -34.374 -83.543 -44.028  1.00  0.00           C  
ATOM   1643  CD1 PHE A1438     -34.463 -83.714 -42.652  1.00  0.00           C  
ATOM   1644  CD2 PHE A1438     -35.475 -83.029 -44.704  1.00  0.00           C  
ATOM   1645  CE1 PHE A1438     -35.643 -83.381 -41.953  1.00  0.00           C  
ATOM   1646  CE2 PHE A1438     -36.659 -82.691 -44.017  1.00  0.00           C  
ATOM   1647  CZ  PHE A1438     -36.741 -82.868 -42.641  1.00  0.00           C  
ATOM   1648  N   PRO A1443     -34.759 -86.905 -44.952  1.00  0.00           N  
ATOM   1649  CA  PRO A1443     -35.832 -87.652 -45.602  1.00  0.00           C  
ATOM   1650  C   PRO A1443     -36.593 -86.807 -46.613  1.00  0.00           C  
ATOM   1651  O   PRO A1443     -37.265 -85.845 -46.247  1.00  0.00           O  
ATOM   1652  CB  PRO A1443     -36.709 -88.064 -44.432  1.00  0.00           C  
ATOM   1653  CG  PRO A1443     -35.719 -88.263 -43.341  1.00  0.00           C  
ATOM   1654  CD  PRO A1443     -34.822 -87.067 -43.490  1.00  0.00           C  
ATOM   1655  N   GLY A1444     -36.472 -87.161 -47.887  1.00  0.00           N  
ATOM   1656  CA  GLY A1444     -37.180 -86.436 -48.923  1.00  0.00           C  
ATOM   1657  C   GLY A1444     -36.417 -85.351 -49.651  1.00  0.00           C  
ATOM   1658  O   GLY A1444     -36.924 -84.809 -50.628  1.00  0.00           O  
ATOM   1659  N   SER A1448     -35.205 -85.030 -49.213  1.00  0.00           N  
ATOM   1660  CA  SER A1448     -34.444 -83.972 -49.868  1.00  0.00           C  
ATOM   1661  C   SER A1448     -33.635 -84.451 -51.048  1.00  0.00           C  
ATOM   1662  O   SER A1448     -33.597 -85.639 -51.354  1.00  0.00           O  
ATOM   1663  CB  SER A1448     -33.491 -83.314 -48.881  1.00  0.00           C  
ATOM   1664  OG  SER A1448     -32.554 -84.259 -48.406  1.00  0.00           O  
ATOM   1665  N   GLU A1456     -32.985 -83.495 -51.705  1.00  0.00           N  
ATOM   1666  CA  GLU A1456     -32.127 -83.773 -52.845  1.00  0.00           C  
ATOM   1667  C   GLU A1456     -30.783 -84.096 -52.247  1.00  0.00           C  
ATOM   1668  O   GLU A1456     -30.152 -85.071 -52.619  1.00  0.00           O  
ATOM   1669  CB  GLU A1456     -31.991 -82.547 -53.742  1.00  0.00           C  
ATOM   1670  CG  GLU A1456     -33.231 -82.219 -54.547  1.00  0.00           C  
ATOM   1671  CD  GLU A1456     -33.734 -83.407 -55.347  1.00  0.00           C  
ATOM   1672  OE1 GLU A1456     -32.907 -84.069 -56.014  1.00  0.00           O  
ATOM   1673  OE2 GLU A1456     -34.956 -83.678 -55.317  1.00  0.00           O  
ATOM   1674  N   TYR A1457     -30.347 -83.268 -51.310  1.00  0.00           N  
ATOM   1675  CA  TYR A1457     -29.076 -83.495 -50.647  1.00  0.00           C  
ATOM   1676  C   TYR A1457     -28.969 -82.706 -49.357  1.00  0.00           C  
ATOM   1677  O   TYR A1457     -29.668 -81.721 -49.163  1.00  0.00           O  
ATOM   1678  CB  TYR A1457     -27.920 -83.146 -51.578  1.00  0.00           C  
ATOM   1679  CG  TYR A1457     -27.889 -81.715 -52.032  1.00  0.00           C  
ATOM   1680  CD1 TYR A1457     -27.164 -80.756 -51.335  1.00  0.00           C  
ATOM   1681  CD2 TYR A1457     -28.558 -81.328 -53.176  1.00  0.00           C  
ATOM   1682  CE1 TYR A1457     -27.103 -79.443 -51.780  1.00  0.00           C  
ATOM   1683  CE2 TYR A1457     -28.508 -80.029 -53.627  1.00  0.00           C  
ATOM   1684  CZ  TYR A1457     -27.780 -79.088 -52.933  1.00  0.00           C  
ATOM   1685  OH  TYR A1457     -27.724 -77.796 -53.418  1.00  0.00           O  
ATOM   1686  N   THR A1458     -28.086 -83.156 -48.476  1.00  0.00           N  
ATOM   1687  CA  THR A1458     -27.892 -82.523 -47.190  1.00  0.00           C  
ATOM   1688  C   THR A1458     -26.449 -82.132 -46.996  1.00  0.00           C  
ATOM   1689  O   THR A1458     -25.546 -82.921 -47.247  1.00  0.00           O  
ATOM   1690  CB  THR A1458     -28.271 -83.481 -46.038  1.00  0.00           C  
ATOM   1691  OG1 THR A1458     -29.685 -83.698 -46.035  1.00  0.00           O  
ATOM   1692  CG2 THR A1458     -27.842 -82.913 -44.698  1.00  0.00           C  
ATOM   1693  N   VAL A1459     -26.230 -80.906 -46.552  1.00  0.00           N  
ATOM   1694  CA  VAL A1459     -24.890 -80.452 -46.273  1.00  0.00           C  
ATOM   1695  C   VAL A1459     -24.895 -80.375 -44.770  1.00  0.00           C  
ATOM   1696  O   VAL A1459     -25.814 -79.814 -44.197  1.00  0.00           O  
ATOM   1697  CB  VAL A1459     -24.629 -79.073 -46.849  1.00  0.00           C  
ATOM   1698  CG1 VAL A1459     -23.298 -78.545 -46.327  1.00  0.00           C  
ATOM   1699  CG2 VAL A1459     -24.616 -79.146 -48.370  1.00  0.00           C  
ATOM   1700  N   ALA A1460     -23.884 -80.950 -44.129  1.00  0.00           N  
ATOM   1701  CA  ALA A1460     -23.820 -80.952 -42.673  1.00  0.00           C  
ATOM   1702  C   ALA A1460     -22.569 -80.320 -42.098  1.00  0.00           C  
ATOM   1703  O   ALA A1460     -21.516 -80.282 -42.734  1.00  0.00           O  
ATOM   1704  CB  ALA A1460     -23.951 -82.382 -42.154  1.00  0.00           C  
ATOM   1705  N   PHE A1461     -22.709 -79.811 -40.881  1.00  0.00           N  
ATOM   1706  CA  PHE A1461     -21.605 -79.201 -40.162  1.00  0.00           C  
ATOM   1707  C   PHE A1461     -21.367 -80.147 -38.994  1.00  0.00           C  
ATOM   1708  O   PHE A1461     -22.312 -80.519 -38.295  1.00  0.00           O  
ATOM   1709  CB  PHE A1461     -21.984 -77.826 -39.599  1.00  0.00           C  
ATOM   1710  CG  PHE A1461     -21.955 -76.705 -40.602  1.00  0.00           C  
ATOM   1711  CD1 PHE A1461     -22.853 -76.663 -41.657  1.00  0.00           C  
ATOM   1712  CD2 PHE A1461     -21.055 -75.649 -40.449  1.00  0.00           C  
ATOM   1713  CE1 PHE A1461     -22.859 -75.584 -42.546  1.00  0.00           C  
ATOM   1714  CE2 PHE A1461     -21.054 -74.570 -41.328  1.00  0.00           C  
ATOM   1715  CZ  PHE A1461     -21.958 -74.537 -42.377  1.00  0.00           C  
ATOM   1716  N   ASP A1462     -20.118 -80.551 -38.795  1.00  0.00           N  
ATOM   1717  CA  ASP A1462     -19.770 -81.436 -37.697  1.00  0.00           C  
ATOM   1718  C   ASP A1462     -18.653 -80.743 -36.961  1.00  0.00           C  
ATOM   1719  O   ASP A1462     -17.835 -80.067 -37.579  1.00  0.00           O  
ATOM   1720  CB  ASP A1462     -19.271 -82.785 -38.223  1.00  0.00           C  
ATOM   1721  CG  ASP A1462     -20.408 -83.748 -38.588  1.00  0.00           C  
ATOM   1722  OD1 ASP A1462     -20.902 -84.458 -37.683  1.00  0.00           O  
ATOM   1723  OD2 ASP A1462     -20.805 -83.802 -39.777  1.00  0.00           O  
ATOM   1724  N   THR A1463     -18.636 -80.875 -35.642  1.00  0.00           N  
ATOM   1725  CA  THR A1463     -17.581 -80.278 -34.839  1.00  0.00           C  
ATOM   1726  C   THR A1463     -17.055 -81.417 -33.984  1.00  0.00           C  
ATOM   1727  O   THR A1463     -17.696 -82.467 -33.890  1.00  0.00           O  
ATOM   1728  CB  THR A1463     -18.084 -79.138 -33.937  1.00  0.00           C  
ATOM   1729  OG1 THR A1463     -16.964 -78.360 -33.492  1.00  0.00           O  
ATOM   1730  CG2 THR A1463     -18.809 -79.696 -32.717  1.00  0.00           C  
ATOM   1731  N   LEU A1464     -15.901 -81.214 -33.357  1.00  0.00           N  
ATOM   1732  CA  LEU A1464     -15.287 -82.269 -32.570  1.00  0.00           C  
ATOM   1733  C   LEU A1464     -15.362 -82.056 -31.065  1.00  0.00           C  
ATOM   1734  O   LEU A1464     -14.930 -81.030 -30.542  1.00  0.00           O  
ATOM   1735  CB  LEU A1464     -13.831 -82.429 -33.004  1.00  0.00           C  
ATOM   1736  CG  LEU A1464     -13.079 -83.689 -32.572  1.00  0.00           C  
ATOM   1737  CD1 LEU A1464     -13.574 -84.891 -33.375  1.00  0.00           C  
ATOM   1738  CD2 LEU A1464     -11.596 -83.483 -32.804  1.00  0.00           C  
ATOM   1739  N   MET A1465     -15.903 -83.047 -30.369  1.00  0.00           N  
ATOM   1740  CA  MET A1465     -16.031 -82.966 -28.927  1.00  0.00           C  
ATOM   1741  C   MET A1465     -14.752 -83.448 -28.246  1.00  0.00           C  
ATOM   1742  O   MET A1465     -14.065 -84.332 -28.755  1.00  0.00           O  
ATOM   1743  CB  MET A1465     -17.240 -83.783 -28.475  1.00  0.00           C  
ATOM   1744  CG  MET A1465     -18.555 -83.278 -29.081  1.00  0.00           C  
ATOM   1745  SD  MET A1465     -18.891 -81.516 -28.719  1.00  0.00           S  
ATOM   1746  CE  MET A1465     -19.622 -81.655 -27.107  1.00  0.00           C  
ATOM   1747  N   PRO A1475     -14.420 -82.872 -27.080  1.00  0.00           N  
ATOM   1748  CA  PRO A1475     -13.218 -83.232 -26.326  1.00  0.00           C  
ATOM   1749  C   PRO A1475     -13.007 -84.732 -26.111  1.00  0.00           C  
ATOM   1750  O   PRO A1475     -11.950 -85.151 -25.653  1.00  0.00           O  
ATOM   1751  CB  PRO A1475     -13.405 -82.484 -25.010  1.00  0.00           C  
ATOM   1752  CG  PRO A1475     -14.193 -81.289 -25.415  1.00  0.00           C  
ATOM   1753  CD  PRO A1475     -15.224 -81.905 -26.316  1.00  0.00           C  
ATOM   1754  N   ASP A1689     -14.006 -85.542 -26.430  1.00  0.00           N  
ATOM   1755  CA  ASP A1689     -13.873 -86.971 -26.249  1.00  0.00           C  
ATOM   1756  C   ASP A1689     -13.561 -87.617 -27.587  1.00  0.00           C  
ATOM   1757  O   ASP A1689     -13.823 -88.804 -27.802  1.00  0.00           O  
ATOM   1758  CB  ASP A1689     -15.158 -87.560 -25.662  1.00  0.00           C  
ATOM   1759  CG  ASP A1689     -16.303 -87.595 -26.662  1.00  0.00           C  
ATOM   1760  OD1 ASP A1689     -17.292 -88.307 -26.396  1.00  0.00           O  
ATOM   1761  OD2 ASP A1689     -16.220 -86.916 -27.706  1.00  0.00           O  
ATOM   1762  N   GLY A1690     -13.013 -86.822 -28.499  1.00  0.00           N  
ATOM   1763  CA  GLY A1690     -12.654 -87.340 -29.808  1.00  0.00           C  
ATOM   1764  C   GLY A1690     -13.821 -87.743 -30.682  1.00  0.00           C  
ATOM   1765  O   GLY A1690     -13.622 -88.253 -31.784  1.00  0.00           O  
ATOM   1766  N   LYS A1692     -15.038 -87.528 -30.196  1.00  0.00           N  
ATOM   1767  CA  LYS A1692     -16.223 -87.868 -30.974  1.00  0.00           C  
ATOM   1768  C   LYS A1692     -16.738 -86.649 -31.732  1.00  0.00           C  
ATOM   1769  O   LYS A1692     -16.517 -85.497 -31.338  1.00  0.00           O  
ATOM   1770  CB  LYS A1692     -17.333 -88.412 -30.075  1.00  0.00           C  
ATOM   1771  CG  LYS A1692     -17.068 -89.777 -29.487  1.00  0.00           C  
ATOM   1772  CD  LYS A1692     -18.274 -90.211 -28.683  1.00  0.00           C  
ATOM   1773  CE  LYS A1692     -18.042 -91.515 -27.941  1.00  0.00           C  
ATOM   1774  NZ  LYS A1692     -19.181 -91.779 -26.993  1.00  0.00           N  
ATOM   1775  N   THR A1693     -17.429 -86.925 -32.827  1.00  0.00           N  
ATOM   1776  CA  THR A1693     -17.988 -85.892 -33.675  1.00  0.00           C  
ATOM   1777  C   THR A1693     -19.435 -85.591 -33.305  1.00  0.00           C  
ATOM   1778  O   THR A1693     -20.169 -86.479 -32.852  1.00  0.00           O  
ATOM   1779  CB  THR A1693     -17.914 -86.340 -35.138  1.00  0.00           C  
ATOM   1780  OG1 THR A1693     -16.925 -85.556 -35.806  1.00  0.00           O  
ATOM   1781  CG2 THR A1693     -19.272 -86.204 -35.839  1.00  0.00           C  
ATOM   1782  N   LEU A1700     -19.844 -84.340 -33.512  1.00  0.00           N  
ATOM   1783  CA  LEU A1700     -21.212 -83.905 -33.217  1.00  0.00           C  
ATOM   1784  C   LEU A1700     -21.769 -83.069 -34.351  1.00  0.00           C  
ATOM   1785  O   LEU A1700     -21.205 -82.026 -34.669  1.00  0.00           O  
ATOM   1786  CB  LEU A1700     -21.248 -83.061 -31.938  1.00  0.00           C  
ATOM   1787  CG  LEU A1700     -22.634 -82.543 -31.531  1.00  0.00           C  
ATOM   1788  CD1 LEU A1700     -23.532 -83.729 -31.187  1.00  0.00           C  
ATOM   1789  CD2 LEU A1700     -22.513 -81.598 -30.343  1.00  0.00           C  
ATOM   1790  N   GLN A1701     -22.867 -83.520 -34.952  1.00  0.00           N  
ATOM   1791  CA  GLN A1701     -23.517 -82.778 -36.037  1.00  0.00           C  
ATOM   1792  C   GLN A1701     -24.144 -81.515 -35.433  1.00  0.00           C  
ATOM   1793  O   GLN A1701     -25.122 -81.599 -34.694  1.00  0.00           O  
ATOM   1794  CB  GLN A1701     -24.610 -83.636 -36.660  1.00  0.00           C  
ATOM   1795  CG  GLN A1701     -25.112 -83.176 -38.005  1.00  0.00           C  
ATOM   1796  CD  GLN A1701     -26.210 -84.090 -38.528  1.00  0.00           C  
ATOM   1797  OE1 GLN A1701     -27.345 -84.058 -38.040  1.00  0.00           O  
ATOM   1798  NE2 GLN A1701     -25.874 -84.929 -39.511  1.00  0.00           N  
ATOM   1799  N   ILE A1702     -23.592 -80.345 -35.736  1.00  0.00           N  
ATOM   1800  CA  ILE A1702     -24.129 -79.126 -35.163  1.00  0.00           C  
ATOM   1801  C   ILE A1702     -24.954 -78.266 -36.098  1.00  0.00           C  
ATOM   1802  O   ILE A1702     -25.263 -77.127 -35.768  1.00  0.00           O  
ATOM   1803  CB  ILE A1702     -23.023 -78.254 -34.561  1.00  0.00           C  
ATOM   1804  CG1 ILE A1702     -21.974 -77.931 -35.616  1.00  0.00           C  
ATOM   1805  CG2 ILE A1702     -22.387 -78.966 -33.387  1.00  0.00           C  
ATOM   1806  CD1 ILE A1702     -20.850 -77.055 -35.087  1.00  0.00           C  
ATOM   1807  N   GLY A1703     -25.324 -78.803 -37.254  1.00  0.00           N  
ATOM   1808  CA  GLY A1703     -26.125 -78.029 -38.180  1.00  0.00           C  
ATOM   1809  C   GLY A1703     -26.268 -78.680 -39.536  1.00  0.00           C  
ATOM   1810  O   GLY A1703     -25.324 -79.284 -40.027  1.00  0.00           O  
ATOM   1811  N   THR A1704     -27.444 -78.568 -40.146  1.00  0.00           N  
ATOM   1812  CA  THR A1704     -27.665 -79.144 -41.463  1.00  0.00           C  
ATOM   1813  C   THR A1704     -28.460 -78.210 -42.355  1.00  0.00           C  
ATOM   1814  O   THR A1704     -29.311 -77.458 -41.885  1.00  0.00           O  
ATOM   1815  CB  THR A1704     -28.430 -80.469 -41.390  1.00  0.00           C  
ATOM   1816  OG1 THR A1704     -29.683 -80.257 -40.729  1.00  0.00           O  
ATOM   1817  CG2 THR A1704     -27.621 -81.513 -40.632  1.00  0.00           C  
ATOM   1818  N   VAL A1705     -28.161 -78.265 -43.649  1.00  0.00           N  
ATOM   1819  CA  VAL A1705     -28.838 -77.469 -44.659  1.00  0.00           C  
ATOM   1820  C   VAL A1705     -29.307 -78.498 -45.656  1.00  0.00           C  
ATOM   1821  O   VAL A1705     -28.558 -79.387 -46.004  1.00  0.00           O  
ATOM   1822  CB  VAL A1705     -27.877 -76.508 -45.361  1.00  0.00           C  
ATOM   1823  CG1 VAL A1705     -28.636 -75.648 -46.347  1.00  0.00           C  
ATOM   1824  CG2 VAL A1705     -27.177 -75.639 -44.339  1.00  0.00           C  
ATOM   1825  N   HIS A1706     -30.545 -78.393 -46.109  1.00  0.00           N  
ATOM   1826  CA  HIS A1706     -31.071 -79.359 -47.060  1.00  0.00           C  
ATOM   1827  C   HIS A1706     -31.669 -78.673 -48.264  1.00  0.00           C  
ATOM   1828  O   HIS A1706     -32.307 -77.633 -48.142  1.00  0.00           O  
ATOM   1829  CB  HIS A1706     -32.169 -80.202 -46.418  1.00  0.00           C  
ATOM   1830  CG  HIS A1706     -31.829 -80.695 -45.051  1.00  0.00           C  
ATOM   1831  ND1 HIS A1706     -30.839 -81.624 -44.820  1.00  0.00           N  
ATOM   1832  CD2 HIS A1706     -32.346 -80.383 -43.842  1.00  0.00           C  
ATOM   1833  CE1 HIS A1706     -30.764 -81.864 -43.523  1.00  0.00           C  
ATOM   1834  NE2 HIS A1706     -31.666 -81.125 -42.906  1.00  0.00           N  
ATOM   1835  N   ASN A1707     -31.451 -79.258 -49.434  1.00  0.00           N  
ATOM   1836  CA  ASN A1707     -32.017 -78.726 -50.655  1.00  0.00           C  
ATOM   1837  C   ASN A1707     -33.132 -79.705 -50.950  1.00  0.00           C  
ATOM   1838  O   ASN A1707     -32.881 -80.875 -51.239  1.00  0.00           O  
ATOM   1839  CB  ASN A1707     -31.005 -78.729 -51.789  1.00  0.00           C  
ATOM   1840  CG  ASN A1707     -31.531 -78.028 -53.014  1.00  0.00           C  
ATOM   1841  OD1 ASN A1707     -32.647 -78.300 -53.456  1.00  0.00           O  
ATOM   1842  ND2 ASN A1707     -30.739 -77.114 -53.568  1.00  0.00           N  
ATOM   1843  N   LEU A1708     -34.362 -79.219 -50.851  1.00  0.00           N  
ATOM   1844  CA  LEU A1708     -35.547 -80.038 -51.054  1.00  0.00           C  
ATOM   1845  C   LEU A1708     -36.026 -80.064 -52.492  1.00  0.00           C  
ATOM   1846  O   LEU A1708     -36.998 -80.747 -52.820  1.00  0.00           O  
ATOM   1847  CB  LEU A1708     -36.664 -79.517 -50.154  1.00  0.00           C  
ATOM   1848  CG  LEU A1708     -36.252 -79.243 -48.703  1.00  0.00           C  
ATOM   1849  CD1 LEU A1708     -37.457 -78.716 -47.940  1.00  0.00           C  
ATOM   1850  CD2 LEU A1708     -35.713 -80.518 -48.049  1.00  0.00           C  
ATOM   1851  N   GLY A1709     -35.345 -79.327 -53.357  1.00  0.00           N  
ATOM   1852  CA  GLY A1709     -35.766 -79.300 -54.742  1.00  0.00           C  
ATOM   1853  C   GLY A1709     -37.259 -79.046 -54.789  1.00  0.00           C  
ATOM   1854  O   GLY A1709     -37.765 -78.196 -54.059  1.00  0.00           O  
ATOM   1855  N   GLN A1710     -37.979 -79.790 -55.616  1.00  0.00           N  
ATOM   1856  CA  GLN A1710     -39.413 -79.582 -55.718  1.00  0.00           C  
ATOM   1857  C   GLN A1710     -40.177 -80.756 -55.149  1.00  0.00           C  
ATOM   1858  O   GLN A1710     -41.386 -80.857 -55.332  1.00  0.00           O  
ATOM   1859  CB  GLN A1710     -39.818 -79.379 -57.174  1.00  0.00           C  
ATOM   1860  CG  GLN A1710     -39.002 -78.341 -57.923  1.00  0.00           C  
ATOM   1861  CD  GLN A1710     -39.449 -78.196 -59.371  1.00  0.00           C  
ATOM   1862  OE1 GLN A1710     -39.444 -79.164 -60.139  1.00  0.00           O  
ATOM   1863  NE2 GLN A1710     -39.842 -76.985 -59.751  1.00  0.00           N  
ATOM   1864  N   THR A1711     -39.475 -81.644 -54.456  1.00  0.00           N  
ATOM   1865  CA  THR A1711     -40.116 -82.820 -53.880  1.00  0.00           C  
ATOM   1866  C   THR A1711     -41.309 -82.459 -53.001  1.00  0.00           C  
ATOM   1867  O   THR A1711     -42.411 -82.961 -53.215  1.00  0.00           O  
ATOM   1868  CB  THR A1711     -39.113 -83.655 -53.052  1.00  0.00           C  
ATOM   1869  OG1 THR A1711     -37.990 -83.995 -53.872  1.00  0.00           O  
ATOM   1870  CG2 THR A1711     -39.759 -84.938 -52.555  1.00  0.00           C  
ATOM   1871  N   PHE A1712     -41.099 -81.590 -52.014  1.00  0.00           N  
ATOM   1872  CA  PHE A1712     -42.194 -81.197 -51.126  1.00  0.00           C  
ATOM   1873  C   PHE A1712     -43.217 -80.331 -51.840  1.00  0.00           C  
ATOM   1874  O   PHE A1712     -44.416 -80.417 -51.562  1.00  0.00           O  
ATOM   1875  CB  PHE A1712     -41.669 -80.457 -49.894  1.00  0.00           C  
ATOM   1876  CG  PHE A1712     -40.977 -81.345 -48.908  1.00  0.00           C  
ATOM   1877  CD1 PHE A1712     -39.660 -81.736 -49.106  1.00  0.00           C  
ATOM   1878  CD2 PHE A1712     -41.649 -81.809 -47.786  1.00  0.00           C  
ATOM   1879  CE1 PHE A1712     -39.022 -82.577 -48.199  1.00  0.00           C  
ATOM   1880  CE2 PHE A1712     -41.023 -82.648 -46.877  1.00  0.00           C  
ATOM   1881  CZ  PHE A1712     -39.706 -83.032 -47.084  1.00  0.00           C  
ATOM   1882  N   ALA A1726     -42.745 -79.500 -52.762  1.00  0.00           N  
ATOM   1883  CA  ALA A1726     -43.638 -78.632 -53.512  1.00  0.00           C  
ATOM   1884  C   ALA A1726     -44.739 -79.471 -54.158  1.00  0.00           C  
ATOM   1885  O   ALA A1726     -45.922 -79.144 -54.059  1.00  0.00           O  
ATOM   1886  CB  ALA A1726     -42.858 -77.869 -54.575  1.00  0.00           C  
ATOM   1887  N   ARG A1727     -44.347 -80.563 -54.801  1.00  0.00           N  
ATOM   1888  CA  ARG A1727     -45.305 -81.427 -55.466  1.00  0.00           C  
ATOM   1889  C   ARG A1727     -46.184 -82.170 -54.478  1.00  0.00           C  
ATOM   1890  O   ARG A1727     -47.352 -82.422 -54.737  1.00  0.00           O  
ATOM   1891  CB  ARG A1727     -44.580 -82.434 -56.365  1.00  0.00           C  
ATOM   1892  CG  ARG A1727     -43.871 -81.814 -57.567  1.00  0.00           C  
ATOM   1893  CD  ARG A1727     -43.563 -82.871 -58.623  1.00  0.00           C  
ATOM   1894  NE  ARG A1727     -43.226 -82.280 -59.918  1.00  0.00           N  
ATOM   1895  CZ  ARG A1727     -42.053 -81.724 -60.207  1.00  0.00           C  
ATOM   1896  NH1 ARG A1727     -41.091 -81.684 -59.292  1.00  0.00           N  
ATOM   1897  NH2 ARG A1727     -41.844 -81.197 -61.408  1.00  0.00           N  
ATOM   1898  N   THR A1728     -45.624 -82.523 -53.336  1.00  0.00           N  
ATOM   1899  CA  THR A1728     -46.391 -83.248 -52.341  1.00  0.00           C  
ATOM   1900  C   THR A1728     -47.521 -82.403 -51.764  1.00  0.00           C  
ATOM   1901  O   THR A1728     -48.639 -82.884 -51.585  1.00  0.00           O  
ATOM   1902  CB  THR A1728     -45.496 -83.698 -51.183  1.00  0.00           C  
ATOM   1903  OG1 THR A1728     -44.347 -84.376 -51.704  1.00  0.00           O  
ATOM   1904  CG2 THR A1728     -46.262 -84.630 -50.254  1.00  0.00           C  
ATOM   1905  N   PHE A1729     -47.228 -81.141 -51.474  1.00  0.00           N  
ATOM   1906  CA  PHE A1729     -48.218 -80.253 -50.881  1.00  0.00           C  
ATOM   1907  C   PHE A1729     -48.834 -79.256 -51.844  1.00  0.00           C  
ATOM   1908  O   PHE A1729     -49.547 -78.347 -51.426  1.00  0.00           O  
ATOM   1909  CB  PHE A1729     -47.594 -79.510 -49.701  1.00  0.00           C  
ATOM   1910  CG  PHE A1729     -47.233 -80.403 -48.554  1.00  0.00           C  
ATOM   1911  CD1 PHE A1729     -48.221 -80.924 -47.729  1.00  0.00           C  
ATOM   1912  CD2 PHE A1729     -45.908 -80.736 -48.306  1.00  0.00           C  
ATOM   1913  CE1 PHE A1729     -47.894 -81.765 -46.672  1.00  0.00           C  
ATOM   1914  CE2 PHE A1729     -45.568 -81.574 -47.255  1.00  0.00           C  
ATOM   1915  CZ  PHE A1729     -46.565 -82.091 -46.434  1.00  0.00           C  
ATOM   1916  N   GLU A1730     -48.554 -79.432 -53.129  1.00  0.00           N  
ATOM   1917  CA  GLU A1730     -49.089 -78.559 -54.167  1.00  0.00           C  
ATOM   1918  C   GLU A1730     -48.747 -77.087 -53.975  1.00  0.00           C  
ATOM   1919  O   GLU A1730     -49.639 -76.253 -53.884  1.00  0.00           O  
ATOM   1920  CB  GLU A1730     -50.614 -78.711 -54.254  1.00  0.00           C  
ATOM   1921  CG  GLU A1730     -51.100 -80.080 -54.722  1.00  0.00           C  
ATOM   1922  CD  GLU A1730     -50.532 -80.474 -56.085  1.00  0.00           C  
ATOM   1923  OE1 GLU A1730     -50.525 -79.616 -56.997  1.00  0.00           O  
ATOM   1924  OE2 GLU A1730     -50.100 -81.642 -56.247  1.00  0.00           O  
ATOM   1925  N   ILE A1731     -47.464 -76.760 -53.913  1.00  0.00           N  
ATOM   1926  CA  ILE A1731     -47.068 -75.368 -53.750  1.00  0.00           C  
ATOM   1927  C   ILE A1731     -46.617 -74.865 -55.117  1.00  0.00           C  
ATOM   1928  O   ILE A1731     -45.443 -74.987 -55.476  1.00  0.00           O  
ATOM   1929  CB  ILE A1731     -45.895 -75.215 -52.748  1.00  0.00           C  
ATOM   1930  CG1 ILE A1731     -46.177 -76.017 -51.479  1.00  0.00           C  
ATOM   1931  CG2 ILE A1731     -45.706 -73.749 -52.383  1.00  0.00           C  
ATOM   1932  CD1 ILE A1731     -45.020 -76.028 -50.512  1.00  0.00           C  
ATOM   1933  N   LYS A1732     -47.554 -74.307 -55.879  1.00  0.00           N  
ATOM   1934  CA  LYS A1732     -47.256 -73.802 -57.217  1.00  0.00           C  
ATOM   1935  C   LYS A1732     -47.284 -72.288 -57.220  1.00  0.00           C  
ATOM   1936  O   LYS A1732     -47.807 -71.670 -56.298  1.00  0.00           O  
ATOM   1937  CB  LYS A1732     -48.298 -74.286 -58.225  1.00  0.00           C  
ATOM   1938  CG  LYS A1732     -48.974 -75.608 -57.897  1.00  0.00           C  
ATOM   1939  CD  LYS A1732     -50.419 -75.587 -58.412  1.00  0.00           C  
ATOM   1940  CE  LYS A1732     -51.154 -76.884 -58.117  1.00  0.00           C  
ATOM   1941  NZ  LYS A1732     -50.508 -78.027 -58.822  1.00  0.00           N  
ATOM   1942  N   PHE A1758     -46.726 -71.694 -58.267  1.00  0.00           N  
ATOM   1943  CA  PHE A1758     -46.723 -70.247 -58.401  1.00  0.00           C  
ATOM   1944  C   PHE A1758     -46.873 -69.868 -59.868  1.00  0.00           C  
ATOM   1945  O   PHE A1758     -46.481 -70.623 -60.756  1.00  0.00           O  
ATOM   1946  CB  PHE A1758     -45.438 -69.659 -57.836  1.00  0.00           C  
ATOM   1947  CG  PHE A1758     -44.243 -69.856 -58.710  1.00  0.00           C  
ATOM   1948  CD1 PHE A1758     -43.741 -68.800 -59.465  1.00  0.00           C  
ATOM   1949  CD2 PHE A1758     -43.586 -71.083 -58.746  1.00  0.00           C  
ATOM   1950  CE1 PHE A1758     -42.595 -68.959 -60.241  1.00  0.00           C  
ATOM   1951  CE2 PHE A1758     -42.437 -71.255 -59.520  1.00  0.00           C  
ATOM   1952  CZ  PHE A1758     -41.940 -70.190 -60.267  1.00  0.00           C  
ATOM   1953  N   GLU A1759     -47.452 -68.695 -60.108  1.00  0.00           N  
ATOM   1954  CA  GLU A1759     -47.687 -68.187 -61.455  1.00  0.00           C  
ATOM   1955  C   GLU A1759     -46.458 -67.478 -62.016  1.00  0.00           C  
ATOM   1956  O   GLU A1759     -45.947 -66.528 -61.415  1.00  0.00           O  
ATOM   1957  CB  GLU A1759     -48.883 -67.230 -61.433  1.00  0.00           C  
ATOM   1958  CG  GLU A1759     -49.214 -66.569 -62.765  1.00  0.00           C  
ATOM   1959  CD  GLU A1759     -50.357 -65.565 -62.648  1.00  0.00           C  
ATOM   1960  OE1 GLU A1759     -50.214 -64.578 -61.884  1.00  0.00           O  
ATOM   1961  OE2 GLU A1759     -51.396 -65.764 -63.320  1.00  0.00           O  
ATOM   1962  N   THR A1760     -45.986 -67.948 -63.169  1.00  0.00           N  
ATOM   1963  CA  THR A1760     -44.818 -67.356 -63.813  1.00  0.00           C  
ATOM   1964  C   THR A1760     -45.245 -66.088 -64.541  1.00  0.00           C  
ATOM   1965  O   THR A1760     -46.434 -65.879 -64.785  1.00  0.00           O  
ATOM   1966  CB  THR A1760     -44.190 -68.319 -64.839  1.00  0.00           C  
ATOM   1967  OG1 THR A1760     -45.015 -68.381 -66.009  1.00  0.00           O  
ATOM   1968  CG2 THR A1760     -44.066 -69.710 -64.249  1.00  0.00           C  
ATOM   1969  N   PRO A1764     -44.283 -65.221 -64.894  1.00  0.00           N  
ATOM   1970  CA  PRO A1764     -44.627 -63.982 -65.601  1.00  0.00           C  
ATOM   1971  C   PRO A1764     -45.340 -64.211 -66.944  1.00  0.00           C  
ATOM   1972  O   PRO A1764     -45.930 -63.287 -67.504  1.00  0.00           O  
ATOM   1973  CB  PRO A1764     -43.275 -63.273 -65.742  1.00  0.00           C  
ATOM   1974  CG  PRO A1764     -42.281 -64.396 -65.709  1.00  0.00           C  
ATOM   1975  CD  PRO A1764     -42.834 -65.295 -64.637  1.00  0.00           C  
ATOM   1976  N   GLU A1765     -45.292 -65.441 -67.450  1.00  0.00           N  
ATOM   1977  CA  GLU A1765     -45.958 -65.773 -68.708  1.00  0.00           C  
ATOM   1978  C   GLU A1765     -47.399 -66.198 -68.448  1.00  0.00           C  
ATOM   1979  O   GLU A1765     -48.296 -65.871 -69.219  1.00  0.00           O  
ATOM   1980  CB  GLU A1765     -45.225 -66.902 -69.439  1.00  0.00           C  
ATOM   1981  CG  GLU A1765     -43.914 -66.491 -70.077  1.00  0.00           C  
ATOM   1982  CD  GLU A1765     -42.908 -66.020 -69.055  1.00  0.00           C  
ATOM   1983  OE1 GLU A1765     -42.599 -66.799 -68.125  1.00  0.00           O  
ATOM   1984  OE2 GLU A1765     -42.430 -64.872 -69.179  1.00  0.00           O  
ATOM   1985  N   GLY A1767     -47.616 -66.931 -67.360  1.00  0.00           N  
ATOM   1986  CA  GLY A1767     -48.957 -67.378 -67.032  1.00  0.00           C  
ATOM   1987  C   GLY A1767     -49.016 -68.866 -66.772  1.00  0.00           C  
ATOM   1988  O   GLY A1767     -50.092 -69.458 -66.747  1.00  0.00           O  
ATOM   1989  N   ASP A1768     -47.855 -69.477 -66.576  1.00  0.00           N  
ATOM   1990  CA  ASP A1768     -47.782 -70.908 -66.317  1.00  0.00           C  
ATOM   1991  C   ASP A1768     -47.761 -71.167 -64.820  1.00  0.00           C  
ATOM   1992  O   ASP A1768     -47.589 -70.248 -64.022  1.00  0.00           O  
ATOM   1993  CB  ASP A1768     -46.515 -71.494 -66.933  1.00  0.00           C  
ATOM   1994  CG  ASP A1768     -46.225 -70.931 -68.302  1.00  0.00           C  
ATOM   1995  OD1 ASP A1768     -47.049 -71.142 -69.221  1.00  0.00           O  
ATOM   1996  OD2 ASP A1768     -45.171 -70.272 -68.452  1.00  0.00           O  
ATOM   1997  N   HIS A1770     -47.917 -72.431 -64.449  1.00  0.00           N  
ATOM   1998  CA  HIS A1770     -47.914 -72.822 -63.051  1.00  0.00           C  
ATOM   1999  C   HIS A1770     -46.901 -73.920 -62.757  1.00  0.00           C  
ATOM   2000  O   HIS A1770     -47.162 -75.104 -62.986  1.00  0.00           O  
ATOM   2001  CB  HIS A1770     -49.318 -73.259 -62.644  1.00  0.00           C  
ATOM   2002  CG  HIS A1770     -50.258 -72.113 -62.455  1.00  0.00           C  
ATOM   2003  ND1 HIS A1770     -50.364 -71.086 -63.368  1.00  0.00           N  
ATOM   2004  CD2 HIS A1770     -51.100 -71.805 -61.440  1.00  0.00           C  
ATOM   2005  CE1 HIS A1770     -51.226 -70.190 -62.921  1.00  0.00           C  
ATOM   2006  NE2 HIS A1770     -51.687 -70.602 -61.753  1.00  0.00           N  
ATOM   2007  N   GLU A1771     -45.743 -73.512 -62.241  1.00  0.00           N  
ATOM   2008  CA  GLU A1771     -44.676 -74.448 -61.910  1.00  0.00           C  
ATOM   2009  C   GLU A1771     -44.498 -74.606 -60.399  1.00  0.00           C  
ATOM   2010  O   GLU A1771     -44.852 -73.718 -59.623  1.00  0.00           O  
ATOM   2011  CB  GLU A1771     -43.366 -73.970 -62.527  1.00  0.00           C  
ATOM   2012  CG  GLU A1771     -43.506 -73.500 -63.959  1.00  0.00           C  
ATOM   2013  CD  GLU A1771     -42.175 -73.087 -64.563  1.00  0.00           C  
ATOM   2014  OE1 GLU A1771     -41.443 -72.302 -63.913  1.00  0.00           O  
ATOM   2015  OE2 GLU A1771     -41.865 -73.545 -65.687  1.00  0.00           O  
ATOM   2016  N   TYR A1772     -43.951 -75.745 -59.988  1.00  0.00           N  
ATOM   2017  CA  TYR A1772     -43.714 -76.004 -58.578  1.00  0.00           C  
ATOM   2018  C   TYR A1772     -42.494 -75.235 -58.092  1.00  0.00           C  
ATOM   2019  O   TYR A1772     -41.514 -75.075 -58.818  1.00  0.00           O  
ATOM   2020  CB  TYR A1772     -43.517 -77.494 -58.337  1.00  0.00           C  
ATOM   2021  CG  TYR A1772     -44.767 -78.290 -58.565  1.00  0.00           C  
ATOM   2022  CD1 TYR A1772     -44.996 -78.938 -59.772  1.00  0.00           C  
ATOM   2023  CD2 TYR A1772     -45.736 -78.384 -57.576  1.00  0.00           C  
ATOM   2024  CE1 TYR A1772     -46.165 -79.664 -59.984  1.00  0.00           C  
ATOM   2025  CE2 TYR A1772     -46.907 -79.104 -57.776  1.00  0.00           C  
ATOM   2026  CZ  TYR A1772     -47.117 -79.743 -58.981  1.00  0.00           C  
ATOM   2027  OH  TYR A1772     -48.277 -80.462 -59.174  1.00  0.00           O  
ATOM   2028  N   VAL A1773     -42.563 -74.758 -56.855  1.00  0.00           N  
ATOM   2029  CA  VAL A1773     -41.478 -73.989 -56.266  1.00  0.00           C  
ATOM   2030  C   VAL A1773     -40.288 -74.858 -55.884  1.00  0.00           C  
ATOM   2031  O   VAL A1773     -40.400 -76.080 -55.784  1.00  0.00           O  
ATOM   2032  CB  VAL A1773     -41.956 -73.247 -54.999  1.00  0.00           C  
ATOM   2033  CG1 VAL A1773     -42.991 -72.192 -55.361  1.00  0.00           C  
ATOM   2034  CG2 VAL A1773     -42.542 -74.244 -54.012  1.00  0.00           C  
ATOM   2035  N   HIS A1774     -39.146 -74.211 -55.681  1.00  0.00           N  
ATOM   2036  CA  HIS A1774     -37.931 -74.896 -55.264  1.00  0.00           C  
ATOM   2037  C   HIS A1774     -37.664 -74.491 -53.817  1.00  0.00           C  
ATOM   2038  O   HIS A1774     -37.522 -73.303 -53.518  1.00  0.00           O  
ATOM   2039  CB  HIS A1774     -36.756 -74.494 -56.155  1.00  0.00           C  
ATOM   2040  CG  HIS A1774     -36.902 -74.945 -57.574  1.00  0.00           C  
ATOM   2041  ND1 HIS A1774     -37.544 -74.192 -58.533  1.00  0.00           N  
ATOM   2042  CD2 HIS A1774     -36.524 -76.092 -58.184  1.00  0.00           C  
ATOM   2043  CE1 HIS A1774     -37.553 -74.856 -59.674  1.00  0.00           C  
ATOM   2044  NE2 HIS A1774     -36.940 -76.012 -59.490  1.00  0.00           N  
ATOM   2045  N   GLN A1775     -37.595 -75.479 -52.926  1.00  0.00           N  
ATOM   2046  CA  GLN A1775     -37.395 -75.222 -51.501  1.00  0.00           C  
ATOM   2047  C   GLN A1775     -36.107 -75.727 -50.877  1.00  0.00           C  
ATOM   2048  O   GLN A1775     -35.474 -76.642 -51.384  1.00  0.00           O  
ATOM   2049  CB  GLN A1775     -38.549 -75.831 -50.705  1.00  0.00           C  
ATOM   2050  CG  GLN A1775     -39.911 -75.258 -50.987  1.00  0.00           C  
ATOM   2051  CD  GLN A1775     -41.014 -76.162 -50.478  1.00  0.00           C  
ATOM   2052  OE1 GLN A1775     -41.276 -77.211 -51.056  1.00  0.00           O  
ATOM   2053  NE2 GLN A1775     -41.658 -75.767 -49.382  1.00  0.00           N  
ATOM   2054  N   THR A1776     -35.734 -75.102 -49.763  1.00  0.00           N  
ATOM   2055  CA  THR A1776     -34.577 -75.506 -48.972  1.00  0.00           C  
ATOM   2056  C   THR A1776     -34.946 -75.246 -47.515  1.00  0.00           C  
ATOM   2057  O   THR A1776     -35.865 -74.480 -47.232  1.00  0.00           O  
ATOM   2058  CB  THR A1776     -33.294 -74.704 -49.279  1.00  0.00           C  
ATOM   2059  OG1 THR A1776     -33.228 -73.562 -48.421  1.00  0.00           O  
ATOM   2060  CG2 THR A1776     -33.256 -74.276 -50.721  1.00  0.00           C  
ATOM   2061  N   CYS A1777     -34.247 -75.901 -46.594  1.00  0.00           N  
ATOM   2062  CA  CYS A1777     -34.493 -75.716 -45.169  1.00  0.00           C  
ATOM   2063  C   CYS A1777     -33.221 -76.083 -44.438  1.00  0.00           C  
ATOM   2064  O   CYS A1777     -32.448 -76.898 -44.924  1.00  0.00           O  
ATOM   2065  CB  CYS A1777     -35.656 -76.592 -44.687  1.00  0.00           C  
ATOM   2066  SG  CYS A1777     -35.338 -78.369 -44.604  1.00  0.00           S  
ATOM   2067  N   TYR A1778     -32.996 -75.469 -43.281  1.00  0.00           N  
ATOM   2068  CA  TYR A1778     -31.800 -75.740 -42.499  1.00  0.00           C  
ATOM   2069  C   TYR A1778     -32.042 -75.464 -41.024  1.00  0.00           C  
ATOM   2070  O   TYR A1778     -32.879 -74.637 -40.678  1.00  0.00           O  
ATOM   2071  CB  TYR A1778     -30.635 -74.907 -43.038  1.00  0.00           C  
ATOM   2072  CG  TYR A1778     -31.015 -73.538 -43.555  1.00  0.00           C  
ATOM   2073  CD1 TYR A1778     -30.726 -72.385 -42.817  1.00  0.00           C  
ATOM   2074  CD2 TYR A1778     -31.641 -73.384 -44.795  1.00  0.00           C  
ATOM   2075  CE1 TYR A1778     -31.045 -71.114 -43.301  1.00  0.00           C  
ATOM   2076  CE2 TYR A1778     -31.967 -72.114 -45.290  1.00  0.00           C  
ATOM   2077  CZ  TYR A1778     -31.663 -70.984 -44.537  1.00  0.00           C  
ATOM   2078  OH  TYR A1778     -31.949 -69.723 -45.023  1.00  0.00           O  
ATOM   2079  N   GLY A1779     -31.321 -76.162 -40.150  1.00  0.00           N  
ATOM   2080  CA  GLY A1779     -31.539 -75.958 -38.731  1.00  0.00           C  
ATOM   2081  C   GLY A1779     -30.414 -76.289 -37.771  1.00  0.00           C  
ATOM   2082  O   GLY A1779     -29.447 -76.939 -38.131  1.00  0.00           O  
ATOM   2083  N   LEU A1782     -30.569 -75.830 -36.533  1.00  0.00           N  
ATOM   2084  CA  LEU A1782     -29.602 -76.028 -35.463  1.00  0.00           C  
ATOM   2085  C   LEU A1782     -30.421 -76.429 -34.256  1.00  0.00           C  
ATOM   2086  O   LEU A1782     -31.635 -76.271 -34.265  1.00  0.00           O  
ATOM   2087  CB  LEU A1782     -28.910 -74.713 -35.113  1.00  0.00           C  
ATOM   2088  CG  LEU A1782     -28.482 -73.792 -36.242  1.00  0.00           C  
ATOM   2089  CD1 LEU A1782     -28.112 -72.430 -35.686  1.00  0.00           C  
ATOM   2090  CD2 LEU A1782     -27.321 -74.428 -36.972  1.00  0.00           C  
ATOM   2091  N   SER A1783     -29.763 -76.919 -33.208  1.00  0.00           N  
ATOM   2092  CA  SER A1783     -30.478 -77.292 -31.996  1.00  0.00           C  
ATOM   2093  C   SER A1783     -29.684 -76.877 -30.768  1.00  0.00           C  
ATOM   2094  O   SER A1783     -28.729 -76.116 -30.860  1.00  0.00           O  
ATOM   2095  CB  SER A1783     -30.708 -78.794 -31.952  1.00  0.00           C  
ATOM   2096  OG  SER A1783     -29.547 -79.461 -31.488  1.00  0.00           O  
ATOM   2097  N   ASP A1785     -30.089 -77.393 -29.619  1.00  0.00           N  
ATOM   2098  CA  ASP A1785     -29.418 -77.113 -28.362  1.00  0.00           C  
ATOM   2099  C   ASP A1785     -27.951 -77.547 -28.452  1.00  0.00           C  
ATOM   2100  O   ASP A1785     -27.121 -77.144 -27.628  1.00  0.00           O  
ATOM   2101  CB  ASP A1785     -30.115 -77.879 -27.247  1.00  0.00           C  
ATOM   2102  CG  ASP A1785     -31.611 -77.628 -27.221  1.00  0.00           C  
ATOM   2103  OD1 ASP A1785     -32.069 -76.866 -26.344  1.00  0.00           O  
ATOM   2104  OD2 ASP A1785     -32.329 -78.183 -28.082  1.00  0.00           O  
ATOM   2105  N   ARG A1786     -27.639 -78.373 -29.452  1.00  0.00           N  
ATOM   2106  CA  ARG A1786     -26.275 -78.848 -29.648  1.00  0.00           C  
ATOM   2107  C   ARG A1786     -25.314 -77.697 -29.801  1.00  0.00           C  
ATOM   2108  O   ARG A1786     -24.160 -77.782 -29.402  1.00  0.00           O  
ATOM   2109  CB  ARG A1786     -26.184 -79.752 -30.863  1.00  0.00           C  
ATOM   2110  CG  ARG A1786     -26.642 -81.164 -30.568  1.00  0.00           C  
ATOM   2111  CD  ARG A1786     -26.602 -82.007 -31.814  1.00  0.00           C  
ATOM   2112  NE  ARG A1786     -26.936 -83.393 -31.532  1.00  0.00           N  
ATOM   2113  CZ  ARG A1786     -26.965 -84.350 -32.453  1.00  0.00           C  
ATOM   2114  NH1 ARG A1786     -26.678 -84.067 -33.718  1.00  0.00           N  
ATOM   2115  NH2 ARG A1786     -27.290 -85.589 -32.111  1.00  0.00           N  
ATOM   2116  N   VAL A1787     -25.787 -76.609 -30.376  1.00  0.00           N  
ATOM   2117  CA  VAL A1787     -24.935 -75.454 -30.533  1.00  0.00           C  
ATOM   2118  C   VAL A1787     -24.483 -74.988 -29.150  1.00  0.00           C  
ATOM   2119  O   VAL A1787     -23.352 -74.572 -28.971  1.00  0.00           O  
ATOM   2120  CB  VAL A1787     -25.689 -74.320 -31.248  1.00  0.00           C  
ATOM   2121  CG1 VAL A1787     -24.894 -73.053 -31.197  1.00  0.00           C  
ATOM   2122  CG2 VAL A1787     -25.930 -74.703 -32.687  1.00  0.00           C  
ATOM   2123  N   ILE A1788     -25.360 -75.069 -28.161  1.00  0.00           N  
ATOM   2124  CA  ILE A1788     -25.003 -74.619 -26.821  1.00  0.00           C  
ATOM   2125  C   ILE A1788     -24.125 -75.654 -26.140  1.00  0.00           C  
ATOM   2126  O   ILE A1788     -23.204 -75.324 -25.382  1.00  0.00           O  
ATOM   2127  CB  ILE A1788     -26.265 -74.348 -25.990  1.00  0.00           C  
ATOM   2128  CG1 ILE A1788     -27.030 -73.179 -26.607  1.00  0.00           C  
ATOM   2129  CG2 ILE A1788     -25.905 -73.996 -24.569  1.00  0.00           C  
ATOM   2130  CD1 ILE A1788     -28.428 -73.035 -26.074  1.00  0.00           C  
ATOM   2131  N   ALA A1789     -24.406 -76.916 -26.423  1.00  0.00           N  
ATOM   2132  CA  ALA A1789     -23.611 -77.991 -25.860  1.00  0.00           C  
ATOM   2133  C   ALA A1789     -22.159 -77.756 -26.269  1.00  0.00           C  
ATOM   2134  O   ALA A1789     -21.268 -77.646 -25.425  1.00  0.00           O  
ATOM   2135  CB  ALA A1789     -24.093 -79.340 -26.396  1.00  0.00           C  
ATOM   2136  N   SER A1790     -21.925 -77.648 -27.570  1.00  0.00           N  
ATOM   2137  CA  SER A1790     -20.574 -77.463 -28.052  1.00  0.00           C  
ATOM   2138  C   SER A1790     -19.868 -76.189 -27.602  1.00  0.00           C  
ATOM   2139  O   SER A1790     -18.650 -76.190 -27.451  1.00  0.00           O  
ATOM   2140  CB  SER A1790     -20.538 -77.595 -29.573  1.00  0.00           C  
ATOM   2141  OG  SER A1790     -21.374 -76.649 -30.179  1.00  0.00           O  
ATOM   2142  N   VAL A1791     -20.597 -75.104 -27.379  1.00  0.00           N  
ATOM   2143  CA  VAL A1791     -19.929 -73.888 -26.917  1.00  0.00           C  
ATOM   2144  C   VAL A1791     -19.376 -74.153 -25.525  1.00  0.00           C  
ATOM   2145  O   VAL A1791     -18.296 -73.700 -25.164  1.00  0.00           O  
ATOM   2146  CB  VAL A1791     -20.889 -72.692 -26.873  1.00  0.00           C  
ATOM   2147  CG1 VAL A1791     -20.445 -71.695 -25.844  1.00  0.00           C  
ATOM   2148  CG2 VAL A1791     -20.889 -72.009 -28.217  1.00  0.00           C  
ATOM   2149  N   ILE A1792     -20.132 -74.901 -24.744  1.00  0.00           N  
ATOM   2150  CA  ILE A1792     -19.715 -75.242 -23.401  1.00  0.00           C  
ATOM   2151  C   ILE A1792     -18.538 -76.205 -23.464  1.00  0.00           C  
ATOM   2152  O   ILE A1792     -17.510 -75.993 -22.823  1.00  0.00           O  
ATOM   2153  CB  ILE A1792     -20.881 -75.905 -22.631  1.00  0.00           C  
ATOM   2154  CG1 ILE A1792     -21.858 -74.828 -22.162  1.00  0.00           C  
ATOM   2155  CG2 ILE A1792     -20.352 -76.737 -21.472  1.00  0.00           C  
ATOM   2156  CD1 ILE A1792     -23.091 -75.374 -21.507  1.00  0.00           C  
ATOM   2157  N   ALA A1793     -18.703 -77.256 -24.258  1.00  0.00           N  
ATOM   2158  CA  ALA A1793     -17.694 -78.292 -24.403  1.00  0.00           C  
ATOM   2159  C   ALA A1793     -16.390 -77.855 -25.057  1.00  0.00           C  
ATOM   2160  O   ALA A1793     -15.307 -78.111 -24.527  1.00  0.00           O  
ATOM   2161  CB  ALA A1793     -18.280 -79.467 -25.168  1.00  0.00           C  
ATOM   2162  N   ILE A1794     -16.480 -77.198 -26.205  1.00  0.00           N  
ATOM   2163  CA  ILE A1794     -15.279 -76.795 -26.911  1.00  0.00           C  
ATOM   2164  C   ILE A1794     -14.363 -75.838 -26.176  1.00  0.00           C  
ATOM   2165  O   ILE A1794     -13.148 -75.978 -26.255  1.00  0.00           O  
ATOM   2166  CB  ILE A1794     -15.625 -76.233 -28.287  1.00  0.00           C  
ATOM   2167  CG1 ILE A1794     -15.944 -77.398 -29.225  1.00  0.00           C  
ATOM   2168  CG2 ILE A1794     -14.481 -75.409 -28.833  1.00  0.00           C  
ATOM   2169  CD1 ILE A1794     -16.362 -76.978 -30.622  1.00  0.00           C  
ATOM   2170  N   HIS A1795     -14.921 -74.869 -25.467  1.00  0.00           N  
ATOM   2171  CA  HIS A1795     -14.094 -73.926 -24.734  1.00  0.00           C  
ATOM   2172  C   HIS A1795     -14.086 -74.359 -23.281  1.00  0.00           C  
ATOM   2173  O   HIS A1795     -13.921 -73.555 -22.369  1.00  0.00           O  
ATOM   2174  CB  HIS A1795     -14.642 -72.508 -24.886  1.00  0.00           C  
ATOM   2175  CG  HIS A1795     -14.860 -72.103 -26.310  1.00  0.00           C  
ATOM   2176  ND1 HIS A1795     -13.853 -72.123 -27.251  1.00  0.00           N  
ATOM   2177  CD2 HIS A1795     -15.977 -71.707 -26.966  1.00  0.00           C  
ATOM   2178  CE1 HIS A1795     -14.342 -71.763 -28.424  1.00  0.00           C  
ATOM   2179  NE2 HIS A1795     -15.628 -71.505 -28.279  1.00  0.00           N  
ATOM   2180  N   GLY A1796     -14.271 -75.658 -23.085  1.00  0.00           N  
ATOM   2181  CA  GLY A1796     -14.274 -76.237 -21.753  1.00  0.00           C  
ATOM   2182  C   GLY A1796     -13.056 -75.808 -20.964  1.00  0.00           C  
ATOM   2183  O   GLY A1796     -12.274 -74.992 -21.439  1.00  0.00           O  
ATOM   2184  N   ASP A1797     -12.854 -76.379 -19.782  1.00  0.00           N  
ATOM   2185  CA  ASP A1797     -11.740 -75.945 -18.967  1.00  0.00           C  
ATOM   2186  C   ASP A1797     -11.719 -76.696 -17.658  1.00  0.00           C  
ATOM   2187  O   ASP A1797     -12.682 -77.378 -17.312  1.00  0.00           O  
ATOM   2188  CB  ASP A1797     -11.932 -74.474 -18.676  1.00  0.00           C  
ATOM   2189  CG  ASP A1797     -10.685 -73.809 -18.269  1.00  0.00           C  
ATOM   2190  OD1 ASP A1797      -9.706 -73.939 -19.019  1.00  0.00           O  
ATOM   2191  OD2 ASP A1797     -10.689 -73.148 -17.216  1.00  0.00           O  
ATOM   2192  N   GLU A1798     -10.628 -76.549 -16.916  1.00  0.00           N  
ATOM   2193  CA  GLU A1798     -10.494 -77.209 -15.623  1.00  0.00           C  
ATOM   2194  C   GLU A1798     -11.189 -76.356 -14.586  1.00  0.00           C  
ATOM   2195  O   GLU A1798     -11.706 -76.858 -13.593  1.00  0.00           O  
ATOM   2196  CB  GLU A1798      -9.022 -77.356 -15.250  1.00  0.00           C  
ATOM   2197  CG  GLU A1798      -8.188 -78.054 -16.309  1.00  0.00           C  
ATOM   2198  CD  GLU A1798      -8.730 -79.433 -16.659  1.00  0.00           C  
ATOM   2199  OE1 GLU A1798      -9.850 -79.515 -17.220  1.00  0.00           O  
ATOM   2200  OE2 GLU A1798      -8.034 -80.436 -16.368  1.00  0.00           O  
ATOM   2201  N   SER A1799     -11.192 -75.052 -14.830  1.00  0.00           N  
ATOM   2202  CA  SER A1799     -11.826 -74.103 -13.929  1.00  0.00           C  
ATOM   2203  C   SER A1799     -13.343 -74.076 -14.115  1.00  0.00           C  
ATOM   2204  O   SER A1799     -14.066 -73.525 -13.286  1.00  0.00           O  
ATOM   2205  CB  SER A1799     -11.253 -72.698 -14.154  1.00  0.00           C  
ATOM   2206  OG  SER A1799      -9.894 -72.626 -13.750  1.00  0.00           O  
ATOM   2207  N   GLY A1800     -13.816 -74.673 -15.204  1.00  0.00           N  
ATOM   2208  CA  GLY A1800     -15.243 -74.705 -15.468  1.00  0.00           C  
ATOM   2209  C   GLY A1800     -15.608 -74.199 -16.850  1.00  0.00           C  
ATOM   2210  O   GLY A1800     -15.055 -74.644 -17.850  1.00  0.00           O  
ATOM   2211  N   LEU A1801     -16.542 -73.262 -16.912  1.00  0.00           N  
ATOM   2212  CA  LEU A1801     -16.955 -72.718 -18.192  1.00  0.00           C  
ATOM   2213  C   LEU A1801     -16.056 -71.587 -18.634  1.00  0.00           C  
ATOM   2214  O   LEU A1801     -15.474 -70.884 -17.815  1.00  0.00           O  
ATOM   2215  CB  LEU A1801     -18.394 -72.188 -18.128  1.00  0.00           C  
ATOM   2216  CG  LEU A1801     -19.537 -73.174 -17.899  1.00  0.00           C  
ATOM   2217  CD1 LEU A1801     -20.843 -72.414 -17.882  1.00  0.00           C  
ATOM   2218  CD2 LEU A1801     -19.550 -74.219 -18.990  1.00  0.00           C  
ATOM   2219  N   CYS A1802     -15.949 -71.437 -19.948  1.00  0.00           N  
ATOM   2220  CA  CYS A1802     -15.191 -70.367 -20.571  1.00  0.00           C  
ATOM   2221  C   CYS A1802     -16.008 -70.097 -21.818  1.00  0.00           C  
ATOM   2222  O   CYS A1802     -16.062 -70.923 -22.715  1.00  0.00           O  
ATOM   2223  CB  CYS A1802     -13.781 -70.812 -20.947  1.00  0.00           C  
ATOM   2224  SG  CYS A1802     -12.769 -69.417 -21.509  1.00  0.00           S  
ATOM   2225  N   LEU A1803     -16.654 -68.940 -21.870  1.00  0.00           N  
ATOM   2226  CA  LEU A1803     -17.522 -68.623 -22.994  1.00  0.00           C  
ATOM   2227  C   LEU A1803     -17.164 -67.349 -23.711  1.00  0.00           C  
ATOM   2228  O   LEU A1803     -16.549 -66.457 -23.139  1.00  0.00           O  
ATOM   2229  CB  LEU A1803     -18.963 -68.476 -22.503  1.00  0.00           C  
ATOM   2230  CG  LEU A1803     -19.496 -69.548 -21.556  1.00  0.00           C  
ATOM   2231  CD1 LEU A1803     -20.647 -68.979 -20.739  1.00  0.00           C  
ATOM   2232  CD2 LEU A1803     -19.916 -70.772 -22.356  1.00  0.00           C  
ATOM   2233  N   PRO A1804     -17.560 -67.246 -24.985  1.00  0.00           N  
ATOM   2234  CA  PRO A1804     -17.286 -66.048 -25.776  1.00  0.00           C  
ATOM   2235  C   PRO A1804     -18.011 -64.919 -25.058  1.00  0.00           C  
ATOM   2236  O   PRO A1804     -19.150 -65.082 -24.646  1.00  0.00           O  
ATOM   2237  CB  PRO A1804     -17.925 -66.378 -27.115  1.00  0.00           C  
ATOM   2238  CG  PRO A1804     -17.742 -67.861 -27.207  1.00  0.00           C  
ATOM   2239  CD  PRO A1804     -18.122 -68.317 -25.826  1.00  0.00           C  
ATOM   2240  N   PRO A1805     -17.365 -63.763 -24.896  1.00  0.00           N  
ATOM   2241  CA  PRO A1805     -17.989 -62.626 -24.208  1.00  0.00           C  
ATOM   2242  C   PRO A1805     -19.462 -62.361 -24.535  1.00  0.00           C  
ATOM   2243  O   PRO A1805     -20.242 -62.007 -23.645  1.00  0.00           O  
ATOM   2244  CB  PRO A1805     -17.094 -61.458 -24.600  1.00  0.00           C  
ATOM   2245  CG  PRO A1805     -15.758 -62.102 -24.679  1.00  0.00           C  
ATOM   2246  CD  PRO A1805     -16.053 -63.382 -25.441  1.00  0.00           C  
ATOM   2247  N   ASP A1806     -19.845 -62.533 -25.797  1.00  0.00           N  
ATOM   2248  CA  ASP A1806     -21.224 -62.286 -26.194  1.00  0.00           C  
ATOM   2249  C   ASP A1806     -22.200 -63.404 -25.871  1.00  0.00           C  
ATOM   2250  O   ASP A1806     -23.366 -63.336 -26.260  1.00  0.00           O  
ATOM   2251  CB  ASP A1806     -21.308 -61.987 -27.686  1.00  0.00           C  
ATOM   2252  CG  ASP A1806     -20.762 -60.629 -28.038  1.00  0.00           C  
ATOM   2253  OD1 ASP A1806     -20.732 -59.747 -27.154  1.00  0.00           O  
ATOM   2254  OD2 ASP A1806     -20.381 -60.441 -29.210  1.00  0.00           O  
ATOM   2255  N   VAL A1807     -21.734 -64.425 -25.165  1.00  0.00           N  
ATOM   2256  CA  VAL A1807     -22.585 -65.549 -24.809  1.00  0.00           C  
ATOM   2257  C   VAL A1807     -22.742 -65.667 -23.308  1.00  0.00           C  
ATOM   2258  O   VAL A1807     -23.767 -66.122 -22.825  1.00  0.00           O  
ATOM   2259  CB  VAL A1807     -22.008 -66.859 -25.340  1.00  0.00           C  
ATOM   2260  CG1 VAL A1807     -22.754 -68.035 -24.758  1.00  0.00           C  
ATOM   2261  CG2 VAL A1807     -22.086 -66.871 -26.849  1.00  0.00           C  
ATOM   2262  N   ALA A1808     -21.724 -65.250 -22.569  1.00  0.00           N  
ATOM   2263  CA  ALA A1808     -21.747 -65.324 -21.115  1.00  0.00           C  
ATOM   2264  C   ALA A1808     -22.877 -64.510 -20.517  1.00  0.00           C  
ATOM   2265  O   ALA A1808     -23.300 -63.518 -21.098  1.00  0.00           O  
ATOM   2266  CB  ALA A1808     -20.418 -64.841 -20.557  1.00  0.00           C  
ATOM   2267  N   ALA A1809     -23.346 -64.931 -19.347  1.00  0.00           N  
ATOM   2268  CA  ALA A1809     -24.427 -64.248 -18.645  1.00  0.00           C  
ATOM   2269  C   ALA A1809     -24.000 -62.838 -18.309  1.00  0.00           C  
ATOM   2270  O   ALA A1809     -24.819 -61.926 -18.279  1.00  0.00           O  
ATOM   2271  CB  ALA A1809     -24.788 -64.994 -17.376  1.00  0.00           C  
ATOM   2272  N   HIS A1810     -22.710 -62.670 -18.047  1.00  0.00           N  
ATOM   2273  CA  HIS A1810     -22.134 -61.366 -17.731  1.00  0.00           C  
ATOM   2274  C   HIS A1810     -20.828 -61.260 -18.496  1.00  0.00           C  
ATOM   2275  O   HIS A1810     -20.122 -62.243 -18.647  1.00  0.00           O  
ATOM   2276  CB  HIS A1810     -21.827 -61.241 -16.241  1.00  0.00           C  
ATOM   2277  CG  HIS A1810     -23.015 -61.422 -15.354  1.00  0.00           C  
ATOM   2278  ND1 HIS A1810     -24.144 -60.640 -15.450  1.00  0.00           N  
ATOM   2279  CD2 HIS A1810     -23.229 -62.263 -14.314  1.00  0.00           C  
ATOM   2280  CE1 HIS A1810     -25.001 -60.988 -14.507  1.00  0.00           C  
ATOM   2281  NE2 HIS A1810     -24.469 -61.970 -13.803  1.00  0.00           N  
ATOM   2282  N   GLN A1811     -20.503 -60.073 -18.978  1.00  0.00           N  
ATOM   2283  CA  GLN A1811     -19.261 -59.891 -19.703  1.00  0.00           C  
ATOM   2284  C   GLN A1811     -18.207 -59.365 -18.750  1.00  0.00           C  
ATOM   2285  O   GLN A1811     -17.025 -59.640 -18.898  1.00  0.00           O  
ATOM   2286  CB  GLN A1811     -19.464 -58.906 -20.843  1.00  0.00           C  
ATOM   2287  CG  GLN A1811     -20.504 -59.374 -21.828  1.00  0.00           C  
ATOM   2288  CD  GLN A1811     -20.889 -58.297 -22.798  1.00  0.00           C  
ATOM   2289  OE1 GLN A1811     -21.098 -57.150 -22.411  1.00  0.00           O  
ATOM   2290  NE2 GLN A1811     -21.002 -58.657 -24.068  1.00  0.00           N  
ATOM   2291  N   VAL A1812     -18.651 -58.621 -17.750  1.00  0.00           N  
ATOM   2292  CA  VAL A1812     -17.745 -58.041 -16.783  1.00  0.00           C  
ATOM   2293  C   VAL A1812     -18.331 -58.120 -15.385  1.00  0.00           C  
ATOM   2294  O   VAL A1812     -19.380 -57.540 -15.120  1.00  0.00           O  
ATOM   2295  CB  VAL A1812     -17.477 -56.547 -17.116  1.00  0.00           C  
ATOM   2296  CG1 VAL A1812     -16.585 -55.922 -16.061  1.00  0.00           C  
ATOM   2297  CG2 VAL A1812     -16.839 -56.419 -18.487  1.00  0.00           C  
ATOM   2298  N   VAL A1813     -17.664 -58.842 -14.493  1.00  0.00           N  
ATOM   2299  CA  VAL A1813     -18.119 -58.929 -13.111  1.00  0.00           C  
ATOM   2300  C   VAL A1813     -17.148 -58.101 -12.265  1.00  0.00           C  
ATOM   2301  O   VAL A1813     -15.947 -58.339 -12.286  1.00  0.00           O  
ATOM   2302  CB  VAL A1813     -18.152 -60.393 -12.614  1.00  0.00           C  
ATOM   2303  CG1 VAL A1813     -16.847 -61.075 -12.925  1.00  0.00           C  
ATOM   2304  CG2 VAL A1813     -18.422 -60.433 -11.121  1.00  0.00           C  
ATOM   2305  N   ILE A1814     -17.666 -57.109 -11.548  1.00  0.00           N  
ATOM   2306  CA  ILE A1814     -16.829 -56.256 -10.710  1.00  0.00           C  
ATOM   2307  C   ILE A1814     -16.739 -56.795  -9.290  1.00  0.00           C  
ATOM   2308  O   ILE A1814     -17.755 -56.948  -8.611  1.00  0.00           O  
ATOM   2309  CB  ILE A1814     -17.386 -54.830 -10.619  1.00  0.00           C  
ATOM   2310  CG1 ILE A1814     -17.476 -54.203 -12.003  1.00  0.00           C  
ATOM   2311  CG2 ILE A1814     -16.486 -53.986  -9.742  1.00  0.00           C  
ATOM   2312  CD1 ILE A1814     -18.096 -52.826 -11.984  1.00  0.00           C  
ATOM   2313  N   VAL A1815     -15.522 -57.071  -8.836  1.00  0.00           N  
ATOM   2314  CA  VAL A1815     -15.329 -57.589  -7.488  1.00  0.00           C  
ATOM   2315  C   VAL A1815     -14.541 -56.610  -6.628  1.00  0.00           C  
ATOM   2316  O   VAL A1815     -13.339 -56.427  -6.823  1.00  0.00           O  
ATOM   2317  CB  VAL A1815     -14.565 -58.930  -7.497  1.00  0.00           C  
ATOM   2318  CG1 VAL A1815     -14.435 -59.457  -6.073  1.00  0.00           C  
ATOM   2319  CG2 VAL A1815     -15.278 -59.940  -8.383  1.00  0.00           C  
ATOM   2320  N   PRO A1816     -15.209 -55.957  -5.669  1.00  0.00           N  
ATOM   2321  CA  PRO A1816     -14.514 -55.006  -4.802  1.00  0.00           C  
ATOM   2322  C   PRO A1816     -13.786 -55.733  -3.674  1.00  0.00           C  
ATOM   2323  O   PRO A1816     -14.351 -56.628  -3.040  1.00  0.00           O  
ATOM   2324  CB  PRO A1816     -15.648 -54.134  -4.288  1.00  0.00           C  
ATOM   2325  CG  PRO A1816     -16.741 -55.123  -4.126  1.00  0.00           C  
ATOM   2326  CD  PRO A1816     -16.659 -55.915  -5.423  1.00  0.00           C  
ATOM   2327  N   ILE A1817     -12.528 -55.349  -3.448  1.00  0.00           N  
ATOM   2328  CA  ILE A1817     -11.699 -55.933  -2.394  1.00  0.00           C  
ATOM   2329  C   ILE A1817     -11.736 -54.984  -1.202  1.00  0.00           C  
ATOM   2330  O   ILE A1817     -11.376 -53.810  -1.334  1.00  0.00           O  
ATOM   2331  CB  ILE A1817     -10.241 -56.075  -2.843  1.00  0.00           C  
ATOM   2332  CG1 ILE A1817     -10.175 -56.695  -4.240  1.00  0.00           C  
ATOM   2333  CG2 ILE A1817      -9.489 -56.937  -1.843  1.00  0.00           C  
ATOM   2334  CD1 ILE A1817     -10.696 -58.113  -4.318  1.00  0.00           C  
ATOM   2335  N   ILE A1818     -12.156 -55.490  -0.044  1.00  0.00           N  
ATOM   2336  CA  ILE A1818     -12.275 -54.652   1.147  1.00  0.00           C  
ATOM   2337  C   ILE A1818     -11.987 -55.363   2.470  1.00  0.00           C  
ATOM   2338  O   ILE A1818     -12.387 -56.513   2.673  1.00  0.00           O  
ATOM   2339  CB  ILE A1818     -13.701 -54.037   1.227  1.00  0.00           C  
ATOM   2340  CG1 ILE A1818     -13.915 -53.068   0.063  1.00  0.00           C  
ATOM   2341  CG2 ILE A1818     -13.911 -53.337   2.567  1.00  0.00           C  
ATOM   2342  CD1 ILE A1818     -15.332 -52.564  -0.059  1.00  0.00           C  
ATOM   2343  N   PHE A1819     -11.294 -54.658   3.364  1.00  0.00           N  
ATOM   2344  CA  PHE A1819     -10.960 -55.174   4.687  1.00  0.00           C  
ATOM   2345  C   PHE A1819     -11.189 -54.088   5.737  1.00  0.00           C  
ATOM   2346  O   PHE A1819     -10.394 -53.941   6.666  1.00  0.00           O  
ATOM   2347  CB  PHE A1819      -9.491 -55.592   4.780  1.00  0.00           C  
ATOM   2348  CG  PHE A1819      -9.081 -56.649   3.810  1.00  0.00           C  
ATOM   2349  CD1 PHE A1819      -8.591 -56.305   2.555  1.00  0.00           C  
ATOM   2350  CD2 PHE A1819      -9.133 -57.989   4.168  1.00  0.00           C  
ATOM   2351  CE1 PHE A1819      -8.153 -57.281   1.675  1.00  0.00           C  
ATOM   2352  CE2 PHE A1819      -8.698 -58.974   3.295  1.00  0.00           C  
ATOM   2353  CZ  PHE A1819      -8.206 -58.620   2.046  1.00  0.00           C  
ATOM   2354  N   LYS A1820     -12.257 -53.315   5.594  1.00  0.00           N  
ATOM   2355  CA  LYS A1820     -12.539 -52.254   6.562  1.00  0.00           C  
ATOM   2356  C   LYS A1820     -11.446 -51.183   6.479  1.00  0.00           C  
ATOM   2357  O   LYS A1820     -10.856 -50.805   7.490  1.00  0.00           O  
ATOM   2358  CB  LYS A1820     -12.580 -52.844   7.979  1.00  0.00           C  
ATOM   2359  CG  LYS A1820     -13.281 -54.198   8.055  1.00  0.00           C  
ATOM   2360  CD  LYS A1820     -13.018 -54.896   9.379  1.00  0.00           C  
ATOM   2361  CE  LYS A1820     -13.515 -56.337   9.349  1.00  0.00           C  
ATOM   2362  NZ  LYS A1820     -13.217 -57.051  10.623  1.00  0.00           N  
ATOM   2363  N   LYS A1821     -11.179 -50.706   5.267  1.00  0.00           N  
ATOM   2364  CA  LYS A1821     -10.159 -49.687   5.039  1.00  0.00           C  
ATOM   2365  C   LYS A1821     -10.490 -48.909   3.771  1.00  0.00           C  
ATOM   2366  O   LYS A1821     -10.111 -49.313   2.674  1.00  0.00           O  
ATOM   2367  CB  LYS A1821      -8.784 -50.338   4.878  1.00  0.00           C  
ATOM   2368  CG  LYS A1821      -8.397 -51.286   5.999  1.00  0.00           C  
ATOM   2369  CD  LYS A1821      -6.990 -51.824   5.804  1.00  0.00           C  
ATOM   2370  CE  LYS A1821      -6.590 -52.727   6.956  1.00  0.00           C  
ATOM   2371  NZ  LYS A1821      -5.149 -53.081   6.887  1.00  0.00           N  
ATOM   2372  N   ALA A1827     -11.191 -47.790   3.929  1.00  0.00           N  
ATOM   2373  CA  ALA A1827     -11.590 -46.953   2.799  1.00  0.00           C  
ATOM   2374  C   ALA A1827     -12.715 -47.639   2.036  1.00  0.00           C  
ATOM   2375  O   ALA A1827     -12.989 -47.311   0.882  1.00  0.00           O  
ATOM   2376  CB  ALA A1827     -10.404 -46.705   1.874  1.00  0.00           C  
ATOM   2377  N   ALA A1828     -13.360 -48.592   2.704  1.00  0.00           N  
ATOM   2378  CA  ALA A1828     -14.459 -49.357   2.129  1.00  0.00           C  
ATOM   2379  C   ALA A1828     -15.474 -48.470   1.422  1.00  0.00           C  
ATOM   2380  O   ALA A1828     -15.715 -48.622   0.227  1.00  0.00           O  
ATOM   2381  CB  ALA A1828     -15.147 -50.169   3.217  1.00  0.00           C  
ATOM   2382  N   GLU A1829     -16.067 -47.541   2.164  1.00  0.00           N  
ATOM   2383  CA  GLU A1829     -17.064 -46.633   1.607  1.00  0.00           C  
ATOM   2384  C   GLU A1829     -16.593 -45.992   0.305  1.00  0.00           C  
ATOM   2385  O   GLU A1829     -17.406 -45.565  -0.513  1.00  0.00           O  
ATOM   2386  CB  GLU A1829     -17.398 -45.533   2.619  1.00  0.00           C  
ATOM   2387  CG  GLU A1829     -17.894 -46.048   3.966  1.00  0.00           C  
ATOM   2388  CD  GLU A1829     -18.151 -44.930   4.973  1.00  0.00           C  
ATOM   2389  OE1 GLU A1829     -17.196 -44.193   5.311  1.00  0.00           O  
ATOM   2390  OE2 GLU A1829     -19.310 -44.790   5.427  1.00  0.00           O  
ATOM   2391  N   GLU A1830     -15.280 -45.934   0.116  1.00  0.00           N  
ATOM   2392  CA  GLU A1830     -14.707 -45.333  -1.080  1.00  0.00           C  
ATOM   2393  C   GLU A1830     -14.482 -46.356  -2.174  1.00  0.00           C  
ATOM   2394  O   GLU A1830     -14.591 -46.045  -3.356  1.00  0.00           O  
ATOM   2395  CB  GLU A1830     -13.389 -44.663  -0.734  1.00  0.00           C  
ATOM   2396  CG  GLU A1830     -13.505 -43.713   0.429  1.00  0.00           C  
ATOM   2397  CD  GLU A1830     -12.186 -43.065   0.767  1.00  0.00           C  
ATOM   2398  OE1 GLU A1830     -11.658 -42.319  -0.088  1.00  0.00           O  
ATOM   2399  OE2 GLU A1830     -11.678 -43.308   1.884  1.00  0.00           O  
ATOM   2400  N   VAL A1831     -14.147 -47.576  -1.776  1.00  0.00           N  
ATOM   2401  CA  VAL A1831     -13.929 -48.641  -2.742  1.00  0.00           C  
ATOM   2402  C   VAL A1831     -15.286 -48.931  -3.365  1.00  0.00           C  
ATOM   2403  O   VAL A1831     -15.424 -48.963  -4.584  1.00  0.00           O  
ATOM   2404  CB  VAL A1831     -13.379 -49.924  -2.066  1.00  0.00           C  
ATOM   2405  CG1 VAL A1831     -13.257 -51.043  -3.085  1.00  0.00           C  
ATOM   2406  CG2 VAL A1831     -12.020 -49.642  -1.444  1.00  0.00           C  
ATOM   2407  N   MET A1832     -16.291 -49.116  -2.514  1.00  0.00           N  
ATOM   2408  CA  MET A1832     -17.639 -49.393  -2.980  1.00  0.00           C  
ATOM   2409  C   MET A1832     -18.152 -48.352  -3.953  1.00  0.00           C  
ATOM   2410  O   MET A1832     -18.455 -48.677  -5.094  1.00  0.00           O  
ATOM   2411  CB  MET A1832     -18.598 -49.507  -1.803  1.00  0.00           C  
ATOM   2412  CG  MET A1832     -18.637 -50.896  -1.220  1.00  0.00           C  
ATOM   2413  SD  MET A1832     -19.009 -52.119  -2.495  1.00  0.00           S  
ATOM   2414  CE  MET A1832     -18.779 -53.655  -1.565  1.00  0.00           C  
ATOM   2415  N   GLU A1833     -18.252 -47.103  -3.516  1.00  0.00           N  
ATOM   2416  CA  GLU A1833     -18.739 -46.053  -4.404  1.00  0.00           C  
ATOM   2417  C   GLU A1833     -17.934 -45.975  -5.696  1.00  0.00           C  
ATOM   2418  O   GLU A1833     -18.394 -45.416  -6.691  1.00  0.00           O  
ATOM   2419  CB  GLU A1833     -18.726 -44.695  -3.698  1.00  0.00           C  
ATOM   2420  CG  GLU A1833     -19.900 -44.479  -2.746  1.00  0.00           C  
ATOM   2421  CD  GLU A1833     -19.952 -43.059  -2.198  1.00  0.00           C  
ATOM   2422  OE1 GLU A1833     -19.987 -42.108  -3.015  1.00  0.00           O  
ATOM   2423  OE2 GLU A1833     -19.958 -42.896  -0.954  1.00  0.00           O  
ATOM   2424  N   ALA A1834     -16.731 -46.537  -5.683  1.00  0.00           N  
ATOM   2425  CA  ALA A1834     -15.891 -46.532  -6.872  1.00  0.00           C  
ATOM   2426  C   ALA A1834     -16.393 -47.617  -7.816  1.00  0.00           C  
ATOM   2427  O   ALA A1834     -16.448 -47.423  -9.028  1.00  0.00           O  
ATOM   2428  CB  ALA A1834     -14.441 -46.790  -6.491  1.00  0.00           C  
ATOM   2429  N   CYS A1835     -16.763 -48.759  -7.244  1.00  0.00           N  
ATOM   2430  CA  CYS A1835     -17.273 -49.886  -8.010  1.00  0.00           C  
ATOM   2431  C   CYS A1835     -18.635 -49.549  -8.600  1.00  0.00           C  
ATOM   2432  O   CYS A1835     -18.878 -49.761  -9.789  1.00  0.00           O  
ATOM   2433  CB  CYS A1835     -17.400 -51.119  -7.116  1.00  0.00           C  
ATOM   2434  SG  CYS A1835     -15.835 -51.760  -6.479  1.00  0.00           S  
ATOM   2435  N   ARG A1836     -19.523 -49.027  -7.761  1.00  0.00           N  
ATOM   2436  CA  ARG A1836     -20.859 -48.653  -8.201  1.00  0.00           C  
ATOM   2437  C   ARG A1836     -20.751 -47.694  -9.371  1.00  0.00           C  
ATOM   2438  O   ARG A1836     -21.390 -47.886 -10.398  1.00  0.00           O  
ATOM   2439  CB  ARG A1836     -21.630 -47.981  -7.065  1.00  0.00           C  
ATOM   2440  CG  ARG A1836     -21.813 -48.851  -5.838  1.00  0.00           C  
ATOM   2441  CD  ARG A1836     -22.433 -48.078  -4.686  1.00  0.00           C  
ATOM   2442  NE  ARG A1836     -22.311 -48.814  -3.430  1.00  0.00           N  
ATOM   2443  CZ  ARG A1836     -22.659 -48.336  -2.238  1.00  0.00           C  
ATOM   2444  NH1 ARG A1836     -23.160 -47.111  -2.133  1.00  0.00           N  
ATOM   2445  NH2 ARG A1836     -22.497 -49.080  -1.149  1.00  0.00           N  
ATOM   2446  N   GLU A1837     -19.941 -46.656  -9.215  1.00  0.00           N  
ATOM   2447  CA  GLU A1837     -19.775 -45.688 -10.287  1.00  0.00           C  
ATOM   2448  C   GLU A1837     -19.387 -46.442 -11.548  1.00  0.00           C  
ATOM   2449  O   GLU A1837     -19.902 -46.161 -12.628  1.00  0.00           O  
ATOM   2450  CB  GLU A1837     -18.694 -44.659  -9.919  1.00  0.00           C  
ATOM   2451  CG  GLU A1837     -18.413 -43.579 -10.982  1.00  0.00           C  
ATOM   2452  CD  GLU A1837     -17.489 -44.053 -12.114  1.00  0.00           C  
ATOM   2453  OE1 GLU A1837     -16.353 -44.499 -11.823  1.00  0.00           O  
ATOM   2454  OE2 GLU A1837     -17.896 -43.973 -13.298  1.00  0.00           O  
ATOM   2455  N   LEU A1838     -18.493 -47.417 -11.401  1.00  0.00           N  
ATOM   2456  CA  LEU A1838     -18.033 -48.203 -12.536  1.00  0.00           C  
ATOM   2457  C   LEU A1838     -19.144 -49.050 -13.143  1.00  0.00           C  
ATOM   2458  O   LEU A1838     -19.296 -49.089 -14.366  1.00  0.00           O  
ATOM   2459  CB  LEU A1838     -16.871 -49.102 -12.127  1.00  0.00           C  
ATOM   2460  CG  LEU A1838     -16.243 -49.885 -13.285  1.00  0.00           C  
ATOM   2461  CD1 LEU A1838     -15.738 -48.925 -14.356  1.00  0.00           C  
ATOM   2462  CD2 LEU A1838     -15.112 -50.746 -12.754  1.00  0.00           C  
ATOM   2463  N   ARG A1839     -19.912 -49.733 -12.296  1.00  0.00           N  
ATOM   2464  CA  ARG A1839     -21.015 -50.557 -12.780  1.00  0.00           C  
ATOM   2465  C   ARG A1839     -21.903 -49.724 -13.691  1.00  0.00           C  
ATOM   2466  O   ARG A1839     -22.061 -50.020 -14.873  1.00  0.00           O  
ATOM   2467  CB  ARG A1839     -21.855 -51.084 -11.619  1.00  0.00           C  
ATOM   2468  CG  ARG A1839     -23.086 -51.827 -12.084  1.00  0.00           C  
ATOM   2469  CD  ARG A1839     -23.867 -52.413 -10.936  1.00  0.00           C  
ATOM   2470  NE  ARG A1839     -24.809 -53.419 -11.423  1.00  0.00           N  
ATOM   2471  CZ  ARG A1839     -25.442 -54.300 -10.648  1.00  0.00           C  
ATOM   2472  NH1 ARG A1839     -25.242 -54.303  -9.333  1.00  0.00           N  
ATOM   2473  NH2 ARG A1839     -26.264 -55.195 -11.191  1.00  0.00           N  
ATOM   2474  N   SER A1840     -22.479 -48.674 -13.123  1.00  0.00           N  
ATOM   2475  CA  SER A1840     -23.347 -47.778 -13.869  1.00  0.00           C  
ATOM   2476  C   SER A1840     -22.680 -47.363 -15.167  1.00  0.00           C  
ATOM   2477  O   SER A1840     -23.263 -47.472 -16.244  1.00  0.00           O  
ATOM   2478  CB  SER A1840     -23.644 -46.530 -13.043  1.00  0.00           C  
ATOM   2479  OG  SER A1840     -24.161 -46.883 -11.774  1.00  0.00           O  
ATOM   2480  N   ARG A1841     -21.449 -46.889 -15.051  1.00  0.00           N  
ATOM   2481  CA  ARG A1841     -20.697 -46.429 -16.203  1.00  0.00           C  
ATOM   2482  C   ARG A1841     -20.611 -47.478 -17.301  1.00  0.00           C  
ATOM   2483  O   ARG A1841     -20.699 -47.154 -18.486  1.00  0.00           O  
ATOM   2484  CB  ARG A1841     -19.292 -46.011 -15.771  1.00  0.00           C  
ATOM   2485  CG  ARG A1841     -18.538 -45.260 -16.840  1.00  0.00           C  
ATOM   2486  CD  ARG A1841     -17.136 -44.927 -16.397  1.00  0.00           C  
ATOM   2487  NE  ARG A1841     -16.345 -44.451 -17.525  1.00  0.00           N  
ATOM   2488  CZ  ARG A1841     -15.035 -44.243 -17.479  1.00  0.00           C  
ATOM   2489  NH1 ARG A1841     -14.376 -44.471 -16.351  1.00  0.00           N  
ATOM   2490  NH2 ARG A1841     -14.384 -43.820 -18.559  1.00  0.00           N  
ATOM   2491  N   LEU A1842     -20.439 -48.735 -16.912  1.00  0.00           N  
ATOM   2492  CA  LEU A1842     -20.348 -49.806 -17.893  1.00  0.00           C  
ATOM   2493  C   LEU A1842     -21.699 -50.115 -18.528  1.00  0.00           C  
ATOM   2494  O   LEU A1842     -21.778 -50.334 -19.736  1.00  0.00           O  
ATOM   2495  CB  LEU A1842     -19.757 -51.066 -17.258  1.00  0.00           C  
ATOM   2496  CG  LEU A1842     -18.239 -51.033 -17.059  1.00  0.00           C  
ATOM   2497  CD1 LEU A1842     -17.751 -52.366 -16.523  1.00  0.00           C  
ATOM   2498  CD2 LEU A1842     -17.573 -50.730 -18.387  1.00  0.00           C  
ATOM   2499  N   GLU A1843     -22.760 -50.131 -17.725  1.00  0.00           N  
ATOM   2500  CA  GLU A1843     -24.094 -50.399 -18.253  1.00  0.00           C  
ATOM   2501  C   GLU A1843     -24.425 -49.411 -19.360  1.00  0.00           C  
ATOM   2502  O   GLU A1843     -24.897 -49.789 -20.427  1.00  0.00           O  
ATOM   2503  CB  GLU A1843     -25.146 -50.273 -17.157  1.00  0.00           C  
ATOM   2504  CG  GLU A1843     -24.967 -51.250 -16.022  1.00  0.00           C  
ATOM   2505  CD  GLU A1843     -26.141 -51.240 -15.056  1.00  0.00           C  
ATOM   2506  OE1 GLU A1843     -26.523 -50.143 -14.589  1.00  0.00           O  
ATOM   2507  OE2 GLU A1843     -26.677 -52.332 -14.762  1.00  0.00           O  
ATOM   2508  N   ALA A1844     -24.171 -48.137 -19.090  1.00  0.00           N  
ATOM   2509  CA  ALA A1844     -24.436 -47.077 -20.047  1.00  0.00           C  
ATOM   2510  C   ALA A1844     -23.659 -47.272 -21.345  1.00  0.00           C  
ATOM   2511  O   ALA A1844     -24.049 -46.763 -22.395  1.00  0.00           O  
ATOM   2512  CB  ALA A1844     -24.092 -45.731 -19.428  1.00  0.00           C  
ATOM   2513  N   ALA A1846     -22.557 -48.007 -21.279  1.00  0.00           N  
ATOM   2514  CA  ALA A1846     -21.757 -48.245 -22.473  1.00  0.00           C  
ATOM   2515  C   ALA A1846     -22.273 -49.462 -23.233  1.00  0.00           C  
ATOM   2516  O   ALA A1846     -21.837 -49.743 -24.352  1.00  0.00           O  
ATOM   2517  CB  ALA A1846     -20.299 -48.449 -22.093  1.00  0.00           C  
ATOM   2518  N   GLY A1847     -23.196 -50.189 -22.611  1.00  0.00           N  
ATOM   2519  CA  GLY A1847     -23.760 -51.364 -23.247  1.00  0.00           C  
ATOM   2520  C   GLY A1847     -23.137 -52.672 -22.801  1.00  0.00           C  
ATOM   2521  O   GLY A1847     -23.054 -53.616 -23.576  1.00  0.00           O  
ATOM   2522  N   PHE A1848     -22.703 -52.740 -21.551  1.00  0.00           N  
ATOM   2523  CA  PHE A1848     -22.091 -53.954 -21.046  1.00  0.00           C  
ATOM   2524  C   PHE A1848     -23.042 -54.751 -20.185  1.00  0.00           C  
ATOM   2525  O   PHE A1848     -23.874 -54.183 -19.484  1.00  0.00           O  
ATOM   2526  CB  PHE A1848     -20.868 -53.632 -20.193  1.00  0.00           C  
ATOM   2527  CG  PHE A1848     -19.672 -53.203 -20.975  1.00  0.00           C  
ATOM   2528  CD1 PHE A1848     -19.638 -51.961 -21.599  1.00  0.00           C  
ATOM   2529  CD2 PHE A1848     -18.561 -54.037 -21.072  1.00  0.00           C  
ATOM   2530  CE1 PHE A1848     -18.508 -51.552 -22.311  1.00  0.00           C  
ATOM   2531  CE2 PHE A1848     -17.431 -53.640 -21.779  1.00  0.00           C  
ATOM   2532  CZ  PHE A1848     -17.404 -52.393 -22.400  1.00  0.00           C  
ATOM   2533  N   ARG A1849     -22.922 -56.072 -20.244  1.00  0.00           N  
ATOM   2534  CA  ARG A1849     -23.729 -56.926 -19.394  1.00  0.00           C  
ATOM   2535  C   ARG A1849     -22.808 -57.094 -18.197  1.00  0.00           C  
ATOM   2536  O   ARG A1849     -22.007 -58.022 -18.139  1.00  0.00           O  
ATOM   2537  CB  ARG A1849     -24.004 -58.272 -20.061  1.00  0.00           C  
ATOM   2538  CG  ARG A1849     -24.995 -58.193 -21.210  1.00  0.00           C  
ATOM   2539  CD  ARG A1849     -25.588 -59.552 -21.524  1.00  0.00           C  
ATOM   2540  NE  ARG A1849     -24.661 -60.420 -22.242  1.00  0.00           N  
ATOM   2541  CZ  ARG A1849     -24.537 -60.457 -23.567  1.00  0.00           C  
ATOM   2542  NH1 ARG A1849     -25.284 -59.672 -24.342  1.00  0.00           N  
ATOM   2543  NH2 ARG A1849     -23.664 -61.293 -24.119  1.00  0.00           N  
ATOM   2544  N   VAL A1850     -22.913 -56.161 -17.258  1.00  0.00           N  
ATOM   2545  CA  VAL A1850     -22.068 -56.147 -16.074  1.00  0.00           C  
ATOM   2546  C   VAL A1850     -22.797 -56.558 -14.801  1.00  0.00           C  
ATOM   2547  O   VAL A1850     -24.015 -56.451 -14.714  1.00  0.00           O  
ATOM   2548  CB  VAL A1850     -21.485 -54.742 -15.881  1.00  0.00           C  
ATOM   2549  CG1 VAL A1850     -22.623 -53.727 -15.814  1.00  0.00           C  
ATOM   2550  CG2 VAL A1850     -20.624 -54.688 -14.621  1.00  0.00           C  
ATOM   2551  N   HIS A1851     -22.042 -57.038 -13.818  1.00  0.00           N  
ATOM   2552  CA  HIS A1851     -22.606 -57.444 -12.539  1.00  0.00           C  
ATOM   2553  C   HIS A1851     -21.645 -57.121 -11.400  1.00  0.00           C  
ATOM   2554  O   HIS A1851     -20.505 -57.579 -11.396  1.00  0.00           O  
ATOM   2555  CB  HIS A1851     -22.898 -58.941 -12.519  1.00  0.00           C  
ATOM   2556  CG  HIS A1851     -23.290 -59.453 -11.166  1.00  0.00           C  
ATOM   2557  ND1 HIS A1851     -24.411 -59.008 -10.499  1.00  0.00           N  
ATOM   2558  CD2 HIS A1851     -22.698 -60.352 -10.343  1.00  0.00           C  
ATOM   2559  CE1 HIS A1851     -24.493 -59.611  -9.325  1.00  0.00           C  
ATOM   2560  NE2 HIS A1851     -23.466 -60.432  -9.204  1.00  0.00           N  
ATOM   2561  N   LEU A1852     -22.109 -56.332 -10.435  1.00  0.00           N  
ATOM   2562  CA  LEU A1852     -21.293 -55.965  -9.283  1.00  0.00           C  
ATOM   2563  C   LEU A1852     -21.530 -56.966  -8.161  1.00  0.00           C  
ATOM   2564  O   LEU A1852     -22.608 -57.005  -7.583  1.00  0.00           O  
ATOM   2565  CB  LEU A1852     -21.652 -54.554  -8.801  1.00  0.00           C  
ATOM   2566  CG  LEU A1852     -21.066 -54.094  -7.458  1.00  0.00           C  
ATOM   2567  CD1 LEU A1852     -19.597 -54.488  -7.356  1.00  0.00           C  
ATOM   2568  CD2 LEU A1852     -21.230 -52.585  -7.328  1.00  0.00           C  
ATOM   2569  N   ASP A1853     -20.526 -57.775  -7.850  1.00  0.00           N  
ATOM   2570  CA  ASP A1853     -20.681 -58.768  -6.801  1.00  0.00           C  
ATOM   2571  C   ASP A1853     -20.259 -58.197  -5.467  1.00  0.00           C  
ATOM   2572  O   ASP A1853     -19.107 -58.338  -5.061  1.00  0.00           O  
ATOM   2573  CB  ASP A1853     -19.844 -60.003  -7.101  1.00  0.00           C  
ATOM   2574  CG  ASP A1853     -20.070 -61.101  -6.094  1.00  0.00           C  
ATOM   2575  OD1 ASP A1853     -20.619 -60.791  -5.021  1.00  0.00           O  
ATOM   2576  OD2 ASP A1853     -19.700 -62.264  -6.359  1.00  0.00           O  
ATOM   2577  N   ASP A1854     -21.196 -57.565  -4.773  1.00  0.00           N  
ATOM   2578  CA  ASP A1854     -20.897 -56.962  -3.488  1.00  0.00           C  
ATOM   2579  C   ASP A1854     -21.327 -57.835  -2.324  1.00  0.00           C  
ATOM   2580  O   ASP A1854     -21.516 -57.354  -1.214  1.00  0.00           O  
ATOM   2581  CB  ASP A1854     -21.537 -55.572  -3.403  1.00  0.00           C  
ATOM   2582  CG  ASP A1854     -23.050 -55.621  -3.294  1.00  0.00           C  
ATOM   2583  OD1 ASP A1854     -23.665 -56.579  -3.816  1.00  0.00           O  
ATOM   2584  OD2 ASP A1854     -23.623 -54.681  -2.694  1.00  0.00           O  
ATOM   2585  N   ARG A1855     -21.472 -59.129  -2.581  1.00  0.00           N  
ATOM   2586  CA  ARG A1855     -21.840 -60.067  -1.531  1.00  0.00           C  
ATOM   2587  C   ARG A1855     -20.759 -60.020  -0.466  1.00  0.00           C  
ATOM   2588  O   ARG A1855     -19.627 -59.620  -0.733  1.00  0.00           O  
ATOM   2589  CB  ARG A1855     -21.924 -61.490  -2.071  1.00  0.00           C  
ATOM   2590  CG  ARG A1855     -23.136 -61.774  -2.923  1.00  0.00           C  
ATOM   2591  CD  ARG A1855     -23.068 -63.198  -3.441  1.00  0.00           C  
ATOM   2592  NE  ARG A1855     -21.949 -63.390  -4.356  1.00  0.00           N  
ATOM   2593  CZ  ARG A1855     -21.508 -64.578  -4.736  1.00  0.00           C  
ATOM   2594  NH1 ARG A1855     -22.096 -65.667  -4.274  1.00  0.00           N  
ATOM   2595  NH2 ARG A1855     -20.487 -64.677  -5.576  1.00  0.00           N  
ATOM   2596  N   ASP A1857     -21.103 -60.455   0.737  1.00  0.00           N  
ATOM   2597  CA  ASP A1857     -20.154 -60.447   1.833  1.00  0.00           C  
ATOM   2598  C   ASP A1857     -19.451 -61.786   1.992  1.00  0.00           C  
ATOM   2599  O   ASP A1857     -19.760 -62.563   2.897  1.00  0.00           O  
ATOM   2600  CB  ASP A1857     -20.863 -60.078   3.133  1.00  0.00           C  
ATOM   2601  CG  ASP A1857     -19.896 -59.844   4.267  1.00  0.00           C  
ATOM   2602  OD1 ASP A1857     -19.141 -60.784   4.603  1.00  0.00           O  
ATOM   2603  OD2 ASP A1857     -19.890 -58.720   4.815  1.00  0.00           O  
ATOM   2604  N   ILE A1859     -18.513 -62.062   1.099  1.00  0.00           N  
ATOM   2605  CA  ILE A1859     -17.764 -63.303   1.173  1.00  0.00           C  
ATOM   2606  C   ILE A1859     -16.364 -63.039   0.667  1.00  0.00           C  
ATOM   2607  O   ILE A1859     -16.101 -62.008   0.044  1.00  0.00           O  
ATOM   2608  CB  ILE A1859     -18.361 -64.399   0.300  1.00  0.00           C  
ATOM   2609  CG1 ILE A1859     -19.856 -64.172   0.109  1.00  0.00           C  
ATOM   2610  CG2 ILE A1859     -18.103 -65.754   0.955  1.00  0.00           C  
ATOM   2611  CD1 ILE A1859     -20.395 -64.853  -1.117  1.00  0.00           C  
ATOM   2612  N   ARG A1860     -15.470 -63.983   0.927  1.00  0.00           N  
ATOM   2613  CA  ARG A1860     -14.085 -63.855   0.513  1.00  0.00           C  
ATOM   2614  C   ARG A1860     -13.941 -63.718  -0.997  1.00  0.00           C  
ATOM   2615  O   ARG A1860     -14.496 -64.502  -1.759  1.00  0.00           O  
ATOM   2616  CB  ARG A1860     -13.290 -65.054   1.024  1.00  0.00           C  
ATOM   2617  CG  ARG A1860     -13.919 -66.391   0.717  1.00  0.00           C  
ATOM   2618  CD  ARG A1860     -13.064 -67.507   1.287  1.00  0.00           C  
ATOM   2619  NE  ARG A1860     -13.032 -67.467   2.746  1.00  0.00           N  
ATOM   2620  CZ  ARG A1860     -12.249 -68.233   3.502  1.00  0.00           C  
ATOM   2621  NH1 ARG A1860     -11.418 -69.106   2.939  1.00  0.00           N  
ATOM   2622  NH2 ARG A1860     -12.310 -68.135   4.824  1.00  0.00           N  
ATOM   2623  N   ALA A1861     -13.191 -62.711  -1.422  1.00  0.00           N  
ATOM   2624  CA  ALA A1861     -12.976 -62.458  -2.840  1.00  0.00           C  
ATOM   2625  C   ALA A1861     -12.524 -63.709  -3.582  1.00  0.00           C  
ATOM   2626  O   ALA A1861     -12.700 -63.821  -4.792  1.00  0.00           O  
ATOM   2627  CB  ALA A1861     -11.948 -61.345  -3.020  1.00  0.00           C  
ATOM   2628  N   GLY A1862     -11.931 -64.650  -2.862  1.00  0.00           N  
ATOM   2629  CA  GLY A1862     -11.481 -65.868  -3.508  1.00  0.00           C  
ATOM   2630  C   GLY A1862     -12.673 -66.638  -4.027  1.00  0.00           C  
ATOM   2631  O   GLY A1862     -12.743 -66.978  -5.203  1.00  0.00           O  
ATOM   2632  N   ARG A1863     -13.619 -66.908  -3.134  1.00  0.00           N  
ATOM   2633  CA  ARG A1863     -14.829 -67.634  -3.491  1.00  0.00           C  
ATOM   2634  C   ARG A1863     -15.502 -66.949  -4.689  1.00  0.00           C  
ATOM   2635  O   ARG A1863     -15.944 -67.612  -5.625  1.00  0.00           O  
ATOM   2636  CB  ARG A1863     -15.774 -67.687  -2.282  1.00  0.00           C  
ATOM   2637  CG  ARG A1863     -17.079 -68.431  -2.531  1.00  0.00           C  
ATOM   2638  CD  ARG A1863     -16.854 -69.901  -2.864  1.00  0.00           C  
ATOM   2639  NE  ARG A1863     -17.963 -70.433  -3.655  1.00  0.00           N  
ATOM   2640  CZ  ARG A1863     -18.076 -71.703  -4.037  1.00  0.00           C  
ATOM   2641  NH1 ARG A1863     -17.143 -72.586  -3.694  1.00  0.00           N  
ATOM   2642  NH2 ARG A1863     -19.115 -72.085  -4.773  1.00  0.00           N  
ATOM   2643  N   LYS A1864     -15.569 -65.624  -4.669  1.00  0.00           N  
ATOM   2644  CA  LYS A1864     -16.167 -64.907  -5.780  1.00  0.00           C  
ATOM   2645  C   LYS A1864     -15.415 -65.229  -7.071  1.00  0.00           C  
ATOM   2646  O   LYS A1864     -16.030 -65.549  -8.085  1.00  0.00           O  
ATOM   2647  CB  LYS A1864     -16.134 -63.397  -5.532  1.00  0.00           C  
ATOM   2648  CG  LYS A1864     -16.892 -62.966  -4.302  1.00  0.00           C  
ATOM   2649  CD  LYS A1864     -16.972 -61.448  -4.198  1.00  0.00           C  
ATOM   2650  CE  LYS A1864     -17.745 -61.023  -2.942  1.00  0.00           C  
ATOM   2651  NZ  LYS A1864     -17.943 -59.545  -2.872  1.00  0.00           N  
ATOM   2652  N   TYR A1865     -14.087 -65.145  -7.034  1.00  0.00           N  
ATOM   2653  CA  TYR A1865     -13.280 -65.428  -8.219  1.00  0.00           C  
ATOM   2654  C   TYR A1865     -13.650 -66.776  -8.819  1.00  0.00           C  
ATOM   2655  O   TYR A1865     -13.883 -66.893 -10.017  1.00  0.00           O  
ATOM   2656  CB  TYR A1865     -11.784 -65.437  -7.877  1.00  0.00           C  
ATOM   2657  CG  TYR A1865     -11.177 -64.086  -7.552  1.00  0.00           C  
ATOM   2658  CD1 TYR A1865      -9.827 -63.975  -7.209  1.00  0.00           C  
ATOM   2659  CD2 TYR A1865     -11.947 -62.925  -7.566  1.00  0.00           C  
ATOM   2660  CE1 TYR A1865      -9.259 -62.744  -6.886  1.00  0.00           C  
ATOM   2661  CE2 TYR A1865     -11.389 -61.690  -7.246  1.00  0.00           C  
ATOM   2662  CZ  TYR A1865     -10.044 -61.607  -6.906  1.00  0.00           C  
ATOM   2663  OH  TYR A1865      -9.495 -60.387  -6.583  1.00  0.00           O  
ATOM   2664  N   TYR A1866     -13.693 -67.792  -7.970  1.00  0.00           N  
ATOM   2665  CA  TYR A1866     -14.022 -69.138  -8.392  1.00  0.00           C  
ATOM   2666  C   TYR A1866     -15.373 -69.195  -9.069  1.00  0.00           C  
ATOM   2667  O   TYR A1866     -15.494 -69.685 -10.187  1.00  0.00           O  
ATOM   2668  CB  TYR A1866     -14.056 -70.065  -7.192  1.00  0.00           C  
ATOM   2669  CG  TYR A1866     -14.449 -71.473  -7.541  1.00  0.00           C  
ATOM   2670  CD1 TYR A1866     -13.517 -72.357  -8.072  1.00  0.00           C  
ATOM   2671  CD2 TYR A1866     -15.754 -71.929  -7.335  1.00  0.00           C  
ATOM   2672  CE1 TYR A1866     -13.861 -73.666  -8.389  1.00  0.00           C  
ATOM   2673  CE2 TYR A1866     -16.116 -73.239  -7.650  1.00  0.00           C  
ATOM   2674  CZ  TYR A1866     -15.158 -74.105  -8.178  1.00  0.00           C  
ATOM   2675  OH  TYR A1866     -15.479 -75.406  -8.496  1.00  0.00           O  
ATOM   2676  N   GLU A1867     -16.395 -68.705  -8.378  1.00  0.00           N  
ATOM   2677  CA  GLU A1867     -17.749 -68.724  -8.908  1.00  0.00           C  
ATOM   2678  C   GLU A1867     -17.869 -68.150 -10.309  1.00  0.00           C  
ATOM   2679  O   GLU A1867     -18.205 -68.871 -11.244  1.00  0.00           O  
ATOM   2680  CB  GLU A1867     -18.703 -68.002  -7.949  1.00  0.00           C  
ATOM   2681  CG  GLU A1867     -19.143 -68.872  -6.775  1.00  0.00           C  
ATOM   2682  CD  GLU A1867     -20.130 -68.172  -5.858  1.00  0.00           C  
ATOM   2683  OE1 GLU A1867     -21.041 -67.498  -6.378  1.00  0.00           O  
ATOM   2684  OE2 GLU A1867     -20.008 -68.303  -4.619  1.00  0.00           O  
ATOM   2685  N   TRP A1878     -17.589 -66.864 -10.463  1.00  0.00           N  
ATOM   2686  CA  TRP A1878     -17.694 -66.230 -11.766  1.00  0.00           C  
ATOM   2687  C   TRP A1878     -16.753 -66.834 -12.783  1.00  0.00           C  
ATOM   2688  O   TRP A1878     -16.951 -66.692 -13.988  1.00  0.00           O  
ATOM   2689  CB  TRP A1878     -17.436 -64.738 -11.637  1.00  0.00           C  
ATOM   2690  CG  TRP A1878     -18.357 -64.129 -10.668  1.00  0.00           C  
ATOM   2691  CD1 TRP A1878     -18.024 -63.479  -9.523  1.00  0.00           C  
ATOM   2692  CD2 TRP A1878     -19.789 -64.168 -10.711  1.00  0.00           C  
ATOM   2693  NE1 TRP A1878     -19.158 -63.112  -8.839  1.00  0.00           N  
ATOM   2694  CE2 TRP A1878     -20.258 -63.524  -9.547  1.00  0.00           C  
ATOM   2695  CE3 TRP A1878     -20.724 -64.691 -11.620  1.00  0.00           C  
ATOM   2696  CZ2 TRP A1878     -21.625 -63.385  -9.265  1.00  0.00           C  
ATOM   2697  CZ3 TRP A1878     -22.086 -64.552 -11.338  1.00  0.00           C  
ATOM   2698  CH2 TRP A1878     -22.518 -63.906 -10.171  1.00  0.00           C  
ATOM   2699  N   GLU A1879     -15.727 -67.518 -12.305  1.00  0.00           N  
ATOM   2700  CA  GLU A1879     -14.775 -68.135 -13.210  1.00  0.00           C  
ATOM   2701  C   GLU A1879     -15.316 -69.470 -13.719  1.00  0.00           C  
ATOM   2702  O   GLU A1879     -15.185 -69.796 -14.895  1.00  0.00           O  
ATOM   2703  CB  GLU A1879     -13.443 -68.338 -12.494  1.00  0.00           C  
ATOM   2704  CG  GLU A1879     -12.233 -67.907 -13.296  1.00  0.00           C  
ATOM   2705  CD  GLU A1879     -10.955 -67.984 -12.485  1.00  0.00           C  
ATOM   2706  OE1 GLU A1879     -10.627 -69.096 -11.999  1.00  0.00           O  
ATOM   2707  OE2 GLU A1879     -10.286 -66.933 -12.334  1.00  0.00           O  
ATOM   2708  N   MET A1880     -15.937 -70.239 -12.833  1.00  0.00           N  
ATOM   2709  CA  MET A1880     -16.481 -71.528 -13.227  1.00  0.00           C  
ATOM   2710  C   MET A1880     -17.747 -71.336 -14.049  1.00  0.00           C  
ATOM   2711  O   MET A1880     -18.175 -72.237 -14.761  1.00  0.00           O  
ATOM   2712  CB  MET A1880     -16.755 -72.391 -11.990  1.00  0.00           C  
ATOM   2713  CG  MET A1880     -17.952 -71.973 -11.151  1.00  0.00           C  
ATOM   2714  SD  MET A1880     -19.478 -72.797 -11.627  1.00  0.00           S  
ATOM   2715  CE  MET A1880     -18.828 -74.183 -12.466  1.00  0.00           C  
ATOM   2716  N   ARG A1881     -18.332 -70.147 -13.952  1.00  0.00           N  
ATOM   2717  CA  ARG A1881     -19.536 -69.819 -14.698  1.00  0.00           C  
ATOM   2718  C   ARG A1881     -19.216 -69.256 -16.067  1.00  0.00           C  
ATOM   2719  O   ARG A1881     -20.105 -69.091 -16.891  1.00  0.00           O  
ATOM   2720  CB  ARG A1881     -20.384 -68.815 -13.931  1.00  0.00           C  
ATOM   2721  CG  ARG A1881     -21.113 -69.430 -12.772  1.00  0.00           C  
ATOM   2722  CD  ARG A1881     -22.051 -68.445 -12.132  1.00  0.00           C  
ATOM   2723  NE  ARG A1881     -23.110 -69.163 -11.437  1.00  0.00           N  
ATOM   2724  CZ  ARG A1881     -24.398 -68.844 -11.517  1.00  0.00           C  
ATOM   2725  NH1 ARG A1881     -24.783 -67.806 -12.259  1.00  0.00           N  
ATOM   2726  NH2 ARG A1881     -25.300 -69.584 -10.882  1.00  0.00           N  
ATOM   2727  N   GLY A1882     -17.951 -68.935 -16.303  1.00  0.00           N  
ATOM   2728  CA  GLY A1882     -17.565 -68.424 -17.603  1.00  0.00           C  
ATOM   2729  C   GLY A1882     -17.545 -66.931 -17.860  1.00  0.00           C  
ATOM   2730  O   GLY A1882     -17.439 -66.532 -19.017  1.00  0.00           O  
ATOM   2731  N   VAL A1883     -17.642 -66.094 -16.832  1.00  0.00           N  
ATOM   2732  CA  VAL A1883     -17.595 -64.654 -17.082  1.00  0.00           C  
ATOM   2733  C   VAL A1883     -16.216 -64.380 -17.678  1.00  0.00           C  
ATOM   2734  O   VAL A1883     -15.203 -64.817 -17.139  1.00  0.00           O  
ATOM   2735  CB  VAL A1883     -17.761 -63.826 -15.788  1.00  0.00           C  
ATOM   2736  CG1 VAL A1883     -17.891 -62.344 -16.132  1.00  0.00           C  
ATOM   2737  CG2 VAL A1883     -18.972 -64.305 -15.011  1.00  0.00           C  
ATOM   2738  N   PRO A1884     -16.157 -63.645 -18.792  1.00  0.00           N  
ATOM   2739  CA  PRO A1884     -14.891 -63.332 -19.457  1.00  0.00           C  
ATOM   2740  C   PRO A1884     -13.924 -62.422 -18.713  1.00  0.00           C  
ATOM   2741  O   PRO A1884     -12.726 -62.683 -18.674  1.00  0.00           O  
ATOM   2742  CB  PRO A1884     -15.337 -62.694 -20.776  1.00  0.00           C  
ATOM   2743  CG  PRO A1884     -16.731 -63.163 -20.953  1.00  0.00           C  
ATOM   2744  CD  PRO A1884     -17.275 -63.089 -19.557  1.00  0.00           C  
ATOM   2745  N   LEU A1885     -14.440 -61.348 -18.132  1.00  0.00           N  
ATOM   2746  CA  LEU A1885     -13.584 -60.394 -17.452  1.00  0.00           C  
ATOM   2747  C   LEU A1885     -13.988 -60.095 -16.029  1.00  0.00           C  
ATOM   2748  O   LEU A1885     -15.159 -59.865 -15.736  1.00  0.00           O  
ATOM   2749  CB  LEU A1885     -13.559 -59.089 -18.236  1.00  0.00           C  
ATOM   2750  CG  LEU A1885     -13.354 -59.278 -19.734  1.00  0.00           C  
ATOM   2751  CD1 LEU A1885     -13.428 -57.939 -20.429  1.00  0.00           C  
ATOM   2752  CD2 LEU A1885     -12.019 -59.939 -19.984  1.00  0.00           C  
ATOM   2753  N   ARG A1886     -12.998 -60.093 -15.147  1.00  0.00           N  
ATOM   2754  CA  ARG A1886     -13.215 -59.792 -13.746  1.00  0.00           C  
ATOM   2755  C   ARG A1886     -12.462 -58.509 -13.476  1.00  0.00           C  
ATOM   2756  O   ARG A1886     -11.277 -58.412 -13.771  1.00  0.00           O  
ATOM   2757  CB  ARG A1886     -12.660 -60.903 -12.870  1.00  0.00           C  
ATOM   2758  CG  ARG A1886     -12.774 -60.622 -11.391  1.00  0.00           C  
ATOM   2759  CD  ARG A1886     -12.294 -61.817 -10.591  1.00  0.00           C  
ATOM   2760  NE  ARG A1886     -10.866 -62.058 -10.767  1.00  0.00           N  
ATOM   2761  CZ  ARG A1886     -10.313 -63.263 -10.816  1.00  0.00           C  
ATOM   2762  NH1 ARG A1886     -11.065 -64.346 -10.707  1.00  0.00           N  
ATOM   2763  NH2 ARG A1886      -9.003 -63.384 -10.971  1.00  0.00           N  
ATOM   2764  N   VAL A1887     -13.149 -57.510 -12.944  1.00  0.00           N  
ATOM   2765  CA  VAL A1887     -12.501 -56.252 -12.636  1.00  0.00           C  
ATOM   2766  C   VAL A1887     -12.454 -56.137 -11.121  1.00  0.00           C  
ATOM   2767  O   VAL A1887     -13.494 -56.104 -10.457  1.00  0.00           O  
ATOM   2768  CB  VAL A1887     -13.270 -55.075 -13.244  1.00  0.00           C  
ATOM   2769  CG1 VAL A1887     -12.591 -53.764 -12.900  1.00  0.00           C  
ATOM   2770  CG2 VAL A1887     -13.328 -55.241 -14.745  1.00  0.00           C  
ATOM   2771  N   GLU A1888     -11.238 -56.102 -10.582  1.00  0.00           N  
ATOM   2772  CA  GLU A1888     -11.026 -56.015  -9.141  1.00  0.00           C  
ATOM   2773  C   GLU A1888     -10.567 -54.624  -8.741  1.00  0.00           C  
ATOM   2774  O   GLU A1888      -9.715 -54.031  -9.400  1.00  0.00           O  
ATOM   2775  CB  GLU A1888      -9.976 -57.038  -8.710  1.00  0.00           C  
ATOM   2776  CG  GLU A1888     -10.319 -58.460  -9.092  1.00  0.00           C  
ATOM   2777  CD  GLU A1888      -9.090 -59.276  -9.441  1.00  0.00           C  
ATOM   2778  OE1 GLU A1888      -8.205 -59.428  -8.575  1.00  0.00           O  
ATOM   2779  OE2 GLU A1888      -9.007 -59.767 -10.587  1.00  0.00           O  
ATOM   2780  N   ILE A1889     -11.136 -54.112  -7.655  1.00  0.00           N  
ATOM   2781  CA  ILE A1889     -10.789 -52.792  -7.155  1.00  0.00           C  
ATOM   2782  C   ILE A1889     -10.531 -52.819  -5.656  1.00  0.00           C  
ATOM   2783  O   ILE A1889     -11.340 -53.324  -4.877  1.00  0.00           O  
ATOM   2784  CB  ILE A1889     -11.903 -51.773  -7.449  1.00  0.00           C  
ATOM   2785  CG1 ILE A1889     -11.978 -51.519  -8.954  1.00  0.00           C  
ATOM   2786  CG2 ILE A1889     -11.641 -50.473  -6.701  1.00  0.00           C  
ATOM   2787  CD1 ILE A1889     -13.061 -50.539  -9.355  1.00  0.00           C  
ATOM   2788  N   GLY A1890      -9.387 -52.271  -5.264  1.00  0.00           N  
ATOM   2789  CA  GLY A1890      -9.025 -52.229  -3.862  1.00  0.00           C  
ATOM   2790  C   GLY A1890      -8.481 -50.863  -3.496  1.00  0.00           C  
ATOM   2791  O   GLY A1890      -8.260 -50.031  -4.378  1.00  0.00           O  
ATOM   2792  N   PRO A1891      -8.252 -50.602  -2.199  1.00  0.00           N  
ATOM   2793  CA  PRO A1891      -7.730 -49.319  -1.730  1.00  0.00           C  
ATOM   2794  C   PRO A1891      -6.594 -48.804  -2.602  1.00  0.00           C  
ATOM   2795  O   PRO A1891      -6.668 -47.708  -3.152  1.00  0.00           O  
ATOM   2796  CB  PRO A1891      -7.277 -49.644  -0.315  1.00  0.00           C  
ATOM   2797  CG  PRO A1891      -8.304 -50.638   0.124  1.00  0.00           C  
ATOM   2798  CD  PRO A1891      -8.393 -51.548  -1.076  1.00  0.00           C  
ATOM   2799  N   ARG A1892      -5.548 -49.613  -2.726  1.00  0.00           N  
ATOM   2800  CA  ARG A1892      -4.382 -49.256  -3.523  1.00  0.00           C  
ATOM   2801  C   ARG A1892      -4.776 -48.741  -4.900  1.00  0.00           C  
ATOM   2802  O   ARG A1892      -4.916 -47.538  -5.102  1.00  0.00           O  
ATOM   2803  CB  ARG A1892      -3.461 -50.466  -3.685  1.00  0.00           C  
ATOM   2804  CG  ARG A1892      -2.978 -51.076  -2.382  1.00  0.00           C  
ATOM   2805  CD  ARG A1892      -2.110 -52.298  -2.654  1.00  0.00           C  
ATOM   2806  NE  ARG A1892      -1.652 -52.940  -1.423  1.00  0.00           N  
ATOM   2807  CZ  ARG A1892      -0.918 -54.049  -1.385  1.00  0.00           C  
ATOM   2808  NH1 ARG A1892      -0.556 -54.643  -2.517  1.00  0.00           N  
ATOM   2809  NH2 ARG A1892      -0.546 -54.565  -0.218  1.00  0.00           N  
ATOM   2810  N   ASP A1893      -4.946 -49.669  -5.840  1.00  0.00           N  
ATOM   2811  CA  ASP A1893      -5.315 -49.350  -7.217  1.00  0.00           C  
ATOM   2812  C   ASP A1893      -6.267 -48.166  -7.273  1.00  0.00           C  
ATOM   2813  O   ASP A1893      -6.108 -47.262  -8.091  1.00  0.00           O  
ATOM   2814  CB  ASP A1893      -5.982 -50.559  -7.876  1.00  0.00           C  
ATOM   2815  CG  ASP A1893      -5.181 -51.835  -7.702  1.00  0.00           C  
ATOM   2816  OD1 ASP A1893      -3.995 -51.851  -8.101  1.00  0.00           O  
ATOM   2817  OD2 ASP A1893      -5.741 -52.820  -7.167  1.00  0.00           O  
ATOM   2818  N   LEU A1894      -7.260 -48.187  -6.392  1.00  0.00           N  
ATOM   2819  CA  LEU A1894      -8.248 -47.124  -6.330  1.00  0.00           C  
ATOM   2820  C   LEU A1894      -7.580 -45.767  -6.158  1.00  0.00           C  
ATOM   2821  O   LEU A1894      -7.845 -44.837  -6.918  1.00  0.00           O  
ATOM   2822  CB  LEU A1894      -9.216 -47.381  -5.176  1.00  0.00           C  
ATOM   2823  CG  LEU A1894     -10.316 -46.337  -4.993  1.00  0.00           C  
ATOM   2824  CD1 LEU A1894     -11.004 -46.066  -6.331  1.00  0.00           C  
ATOM   2825  CD2 LEU A1894     -11.306 -46.834  -3.949  1.00  0.00           C  
ATOM   2826  N   GLU A1895      -6.715 -45.659  -5.155  1.00  0.00           N  
ATOM   2827  CA  GLU A1895      -6.003 -44.414  -4.894  1.00  0.00           C  
ATOM   2828  C   GLU A1895      -4.896 -44.230  -5.924  1.00  0.00           C  
ATOM   2829  O   GLU A1895      -3.759 -43.911  -5.581  1.00  0.00           O  
ATOM   2830  CB  GLU A1895      -5.394 -44.425  -3.490  1.00  0.00           C  
ATOM   2831  CG  GLU A1895      -6.408 -44.496  -2.357  1.00  0.00           C  
ATOM   2832  CD  GLU A1895      -5.754 -44.364  -0.992  1.00  0.00           C  
ATOM   2833  OE1 GLU A1895      -5.135 -43.309  -0.734  1.00  0.00           O  
ATOM   2834  OE2 GLU A1895      -5.853 -45.313  -0.181  1.00  0.00           O  
ATOM   2835  N   LYS A1896      -5.242 -44.440  -7.189  1.00  0.00           N  
ATOM   2836  CA  LYS A1896      -4.291 -44.306  -8.281  1.00  0.00           C  
ATOM   2837  C   LYS A1896      -5.064 -44.174  -9.592  1.00  0.00           C  
ATOM   2838  O   LYS A1896      -4.488 -43.882 -10.641  1.00  0.00           O  
ATOM   2839  CB  LYS A1896      -3.371 -45.531  -8.320  1.00  0.00           C  
ATOM   2840  CG  LYS A1896      -2.284 -45.474  -9.383  1.00  0.00           C  
ATOM   2841  CD  LYS A1896      -1.382 -44.264  -9.192  1.00  0.00           C  
ATOM   2842  CE  LYS A1896      -0.346 -44.165 -10.303  1.00  0.00           C  
ATOM   2843  NZ  LYS A1896       0.461 -42.917 -10.204  1.00  0.00           N  
ATOM   2844  N   GLY A1898      -6.376 -44.387  -9.513  1.00  0.00           N  
ATOM   2845  CA  GLY A1898      -7.231 -44.291 -10.685  1.00  0.00           C  
ATOM   2846  C   GLY A1898      -7.108 -45.488 -11.609  1.00  0.00           C  
ATOM   2847  O   GLY A1898      -7.257 -45.361 -12.827  1.00  0.00           O  
ATOM   2848  N   ALA A1899      -6.842 -46.654 -11.029  1.00  0.00           N  
ATOM   2849  CA  ALA A1899      -6.685 -47.876 -11.810  1.00  0.00           C  
ATOM   2850  C   ALA A1899      -7.281 -49.095 -11.115  1.00  0.00           C  
ATOM   2851  O   ALA A1899      -7.622 -49.048  -9.932  1.00  0.00           O  
ATOM   2852  CB  ALA A1899      -5.208 -48.117 -12.096  1.00  0.00           C  
ATOM   2853  N   ALA A1900      -7.395 -50.187 -11.864  1.00  0.00           N  
ATOM   2854  CA  ALA A1900      -7.945 -51.429 -11.336  1.00  0.00           C  
ATOM   2855  C   ALA A1900      -7.241 -52.634 -11.946  1.00  0.00           C  
ATOM   2856  O   ALA A1900      -6.361 -52.488 -12.792  1.00  0.00           O  
ATOM   2857  CB  ALA A1900      -9.439 -51.496 -11.621  1.00  0.00           C  
ATOM   2858  N   VAL A1901      -7.636 -53.824 -11.513  1.00  0.00           N  
ATOM   2859  CA  VAL A1901      -7.049 -55.057 -12.016  1.00  0.00           C  
ATOM   2860  C   VAL A1901      -8.052 -55.824 -12.868  1.00  0.00           C  
ATOM   2861  O   VAL A1901      -9.119 -56.201 -12.383  1.00  0.00           O  
ATOM   2862  CB  VAL A1901      -6.620 -55.971 -10.864  1.00  0.00           C  
ATOM   2863  CG1 VAL A1901      -6.056 -57.271 -11.418  1.00  0.00           C  
ATOM   2864  CG2 VAL A1901      -5.603 -55.262  -9.994  1.00  0.00           C  
ATOM   2865  N   ILE A1902      -7.706 -56.059 -14.131  1.00  0.00           N  
ATOM   2866  CA  ILE A1902      -8.576 -56.787 -15.049  1.00  0.00           C  
ATOM   2867  C   ILE A1902      -8.008 -58.164 -15.326  1.00  0.00           C  
ATOM   2868  O   ILE A1902      -6.901 -58.285 -15.838  1.00  0.00           O  
ATOM   2869  CB  ILE A1902      -8.707 -56.064 -16.388  1.00  0.00           C  
ATOM   2870  CG1 ILE A1902      -9.241 -54.650 -16.169  1.00  0.00           C  
ATOM   2871  CG2 ILE A1902      -9.640 -56.836 -17.296  1.00  0.00           C  
ATOM   2872  CD1 ILE A1902      -9.363 -53.832 -17.448  1.00  0.00           C  
ATOM   2873  N   SER A1903      -8.776 -59.199 -15.013  1.00  0.00           N  
ATOM   2874  CA  SER A1903      -8.328 -60.571 -15.220  1.00  0.00           C  
ATOM   2875  C   SER A1903      -9.104 -61.280 -16.338  1.00  0.00           C  
ATOM   2876  O   SER A1903     -10.329 -61.189 -16.393  1.00  0.00           O  
ATOM   2877  CB  SER A1903      -8.469 -61.343 -13.906  1.00  0.00           C  
ATOM   2878  OG  SER A1903      -7.857 -62.616 -13.987  1.00  0.00           O  
ATOM   2879  N   ARG A1904      -8.382 -61.971 -17.226  1.00  0.00           N  
ATOM   2880  CA  ARG A1904      -8.978 -62.719 -18.348  1.00  0.00           C  
ATOM   2881  C   ARG A1904      -9.359 -64.110 -17.883  1.00  0.00           C  
ATOM   2882  O   ARG A1904      -8.714 -64.665 -17.000  1.00  0.00           O  
ATOM   2883  CB  ARG A1904      -7.991 -62.868 -19.507  1.00  0.00           C  
ATOM   2884  CG  ARG A1904      -7.658 -61.583 -20.210  1.00  0.00           C  
ATOM   2885  CD  ARG A1904      -6.709 -61.811 -21.374  1.00  0.00           C  
ATOM   2886  NE  ARG A1904      -7.251 -62.715 -22.384  1.00  0.00           N  
ATOM   2887  CZ  ARG A1904      -6.995 -62.610 -23.685  1.00  0.00           C  
ATOM   2888  NH1 ARG A1904      -6.211 -61.637 -24.130  1.00  0.00           N  
ATOM   2889  NH2 ARG A1904      -7.514 -63.478 -24.542  1.00  0.00           N  
ATOM   2890  N   ARG A1905     -10.393 -64.682 -18.489  1.00  0.00           N  
ATOM   2891  CA  ARG A1905     -10.847 -66.015 -18.108  1.00  0.00           C  
ATOM   2892  C   ARG A1905     -10.176 -67.086 -18.948  1.00  0.00           C  
ATOM   2893  O   ARG A1905      -9.843 -68.153 -18.447  1.00  0.00           O  
ATOM   2894  CB  ARG A1905     -12.370 -66.129 -18.262  1.00  0.00           C  
ATOM   2895  CG  ARG A1905     -12.926 -67.531 -18.037  1.00  0.00           C  
ATOM   2896  CD  ARG A1905     -12.665 -68.005 -16.626  1.00  0.00           C  
ATOM   2897  NE  ARG A1905     -13.092 -69.387 -16.411  1.00  0.00           N  
ATOM   2898  CZ  ARG A1905     -12.482 -70.459 -16.911  1.00  0.00           C  
ATOM   2899  NH1 ARG A1905     -11.404 -70.326 -17.665  1.00  0.00           N  
ATOM   2900  NH2 ARG A1905     -12.950 -71.671 -16.652  1.00  0.00           N  
ATOM   2901  N   ASP A1906      -9.978 -66.788 -20.227  1.00  0.00           N  
ATOM   2902  CA  ASP A1906      -9.367 -67.727 -21.158  1.00  0.00           C  
ATOM   2903  C   ASP A1906      -7.887 -67.936 -20.880  1.00  0.00           C  
ATOM   2904  O   ASP A1906      -7.377 -69.050 -20.981  1.00  0.00           O  
ATOM   2905  CB  ASP A1906      -9.567 -67.231 -22.594  1.00  0.00           C  
ATOM   2906  CG  ASP A1906      -8.792 -65.957 -22.896  1.00  0.00           C  
ATOM   2907  OD1 ASP A1906      -8.618 -65.113 -21.992  1.00  0.00           O  
ATOM   2908  OD2 ASP A1906      -8.369 -65.793 -24.057  1.00  0.00           O  
ATOM   2909  N   THR A1907      -7.206 -66.857 -20.514  1.00  0.00           N  
ATOM   2910  CA  THR A1907      -5.781 -66.902 -20.230  1.00  0.00           C  
ATOM   2911  C   THR A1907      -5.444 -66.898 -18.750  1.00  0.00           C  
ATOM   2912  O   THR A1907      -4.773 -67.793 -18.255  1.00  0.00           O  
ATOM   2913  CB  THR A1907      -5.076 -65.719 -20.865  1.00  0.00           C  
ATOM   2914  OG1 THR A1907      -5.031 -65.899 -22.283  1.00  0.00           O  
ATOM   2915  CG2 THR A1907      -3.683 -65.599 -20.325  1.00  0.00           C  
ATOM   2916  N   GLY A1909      -5.901 -65.878 -18.046  1.00  0.00           N  
ATOM   2917  CA  GLY A1909      -5.610 -65.789 -16.632  1.00  0.00           C  
ATOM   2918  C   GLY A1909      -4.813 -64.528 -16.414  1.00  0.00           C  
ATOM   2919  O   GLY A1909      -4.619 -64.086 -15.288  1.00  0.00           O  
ATOM   2920  N   GLU A1912      -4.353 -63.947 -17.515  1.00  0.00           N  
ATOM   2921  CA  GLU A1912      -3.577 -62.718 -17.462  1.00  0.00           C  
ATOM   2922  C   GLU A1912      -4.301 -61.636 -16.692  1.00  0.00           C  
ATOM   2923  O   GLU A1912      -5.432 -61.288 -17.008  1.00  0.00           O  
ATOM   2924  CB  GLU A1912      -3.319 -62.173 -18.861  1.00  0.00           C  
ATOM   2925  CG  GLU A1912      -2.256 -62.865 -19.660  1.00  0.00           C  
ATOM   2926  CD  GLU A1912      -2.535 -62.745 -21.150  1.00  0.00           C  
ATOM   2927  OE1 GLU A1912      -3.048 -61.680 -21.574  1.00  0.00           O  
ATOM   2928  OE2 GLU A1912      -2.244 -63.709 -21.896  1.00  0.00           O  
ATOM   2929  N   LYS A1913      -3.647 -61.103 -15.677  1.00  0.00           N  
ATOM   2930  CA  LYS A1913      -4.231 -60.018 -14.930  1.00  0.00           C  
ATOM   2931  C   LYS A1913      -3.430 -58.835 -15.424  1.00  0.00           C  
ATOM   2932  O   LYS A1913      -2.227 -58.942 -15.613  1.00  0.00           O  
ATOM   2933  CB  LYS A1913      -4.032 -60.212 -13.428  1.00  0.00           C  
ATOM   2934  CG  LYS A1913      -4.719 -61.447 -12.872  1.00  0.00           C  
ATOM   2935  CD  LYS A1913      -4.728 -61.441 -11.350  1.00  0.00           C  
ATOM   2936  CE  LYS A1913      -5.495 -62.641 -10.791  1.00  0.00           C  
ATOM   2937  NZ  LYS A1913      -5.711 -62.534  -9.311  1.00  0.00           N  
ATOM   2938  N   VAL A1914      -4.090 -57.721 -15.684  1.00  0.00           N  
ATOM   2939  CA  VAL A1914      -3.375 -56.543 -16.139  1.00  0.00           C  
ATOM   2940  C   VAL A1914      -3.868 -55.367 -15.312  1.00  0.00           C  
ATOM   2941  O   VAL A1914      -4.762 -55.516 -14.478  1.00  0.00           O  
ATOM   2942  CB  VAL A1914      -3.627 -56.262 -17.639  1.00  0.00           C  
ATOM   2943  CG1 VAL A1914      -3.449 -57.537 -18.438  1.00  0.00           C  
ATOM   2944  CG2 VAL A1914      -5.016 -55.681 -17.843  1.00  0.00           C  
ATOM   2945  N   THR A1915      -3.280 -54.200 -15.525  1.00  0.00           N  
ATOM   2946  CA  THR A1915      -3.702 -53.027 -14.786  1.00  0.00           C  
ATOM   2947  C   THR A1915      -4.037 -51.947 -15.791  1.00  0.00           C  
ATOM   2948  O   THR A1915      -3.215 -51.612 -16.646  1.00  0.00           O  
ATOM   2949  CB  THR A1915      -2.597 -52.543 -13.833  1.00  0.00           C  
ATOM   2950  OG1 THR A1915      -2.249 -53.605 -12.934  1.00  0.00           O  
ATOM   2951  CG2 THR A1915      -3.078 -51.348 -13.020  1.00  0.00           C  
ATOM   2952  N   ALA A1916      -5.256 -51.424 -15.703  1.00  0.00           N  
ATOM   2953  CA  ALA A1916      -5.703 -50.383 -16.616  1.00  0.00           C  
ATOM   2954  C   ALA A1916      -6.240 -49.197 -15.845  1.00  0.00           C  
ATOM   2955  O   ALA A1916      -6.533 -49.300 -14.654  1.00  0.00           O  
ATOM   2956  CB  ALA A1916      -6.774 -50.923 -17.547  1.00  0.00           C  
ATOM   2957  N   ASP A1917      -6.370 -48.072 -16.537  1.00  0.00           N  
ATOM   2958  CA  ASP A1917      -6.861 -46.847 -15.926  1.00  0.00           C  
ATOM   2959  C   ASP A1917      -8.365 -46.771 -16.030  1.00  0.00           C  
ATOM   2960  O   ASP A1917      -8.922 -46.747 -17.125  1.00  0.00           O  
ATOM   2961  CB  ASP A1917      -6.246 -45.626 -16.611  1.00  0.00           C  
ATOM   2962  CG  ASP A1917      -4.730 -45.652 -16.594  1.00  0.00           C  
ATOM   2963  OD1 ASP A1917      -4.145 -45.630 -15.485  1.00  0.00           O  
ATOM   2964  OD2 ASP A1917      -4.125 -45.703 -17.690  1.00  0.00           O  
ATOM   2965  N   LEU A1918      -9.019 -46.726 -14.880  1.00  0.00           N  
ATOM   2966  CA  LEU A1918     -10.464 -46.639 -14.842  1.00  0.00           C  
ATOM   2967  C   LEU A1918     -10.911 -45.449 -15.682  1.00  0.00           C  
ATOM   2968  O   LEU A1918     -12.094 -45.289 -15.956  1.00  0.00           O  
ATOM   2969  CB  LEU A1918     -10.930 -46.455 -13.398  1.00  0.00           C  
ATOM   2970  CG  LEU A1918     -10.487 -47.513 -12.381  1.00  0.00           C  
ATOM   2971  CD1 LEU A1918     -10.735 -47.010 -10.962  1.00  0.00           C  
ATOM   2972  CD2 LEU A1918     -11.236 -48.814 -12.632  1.00  0.00           C  
ATOM   2973  N   GLN A1929      -9.954 -44.629 -16.105  1.00  0.00           N  
ATOM   2974  CA  GLN A1929     -10.246 -43.429 -16.885  1.00  0.00           C  
ATOM   2975  C   GLN A1929     -10.491 -43.655 -18.370  1.00  0.00           C  
ATOM   2976  O   GLN A1929     -10.554 -42.702 -19.146  1.00  0.00           O  
ATOM   2977  CB  GLN A1929      -9.117 -42.409 -16.696  1.00  0.00           C  
ATOM   2978  CG  GLN A1929      -8.868 -42.038 -15.229  1.00  0.00           C  
ATOM   2979  CD  GLN A1929      -7.821 -40.948 -15.057  1.00  0.00           C  
ATOM   2980  OE1 GLN A1929      -6.678 -41.091 -15.501  1.00  0.00           O  
ATOM   2981  NE2 GLN A1929      -8.206 -39.853 -14.406  1.00  0.00           N  
ATOM   2982  N   GLY A1930     -10.638 -44.912 -18.764  1.00  0.00           N  
ATOM   2983  CA  GLY A1930     -10.883 -45.228 -20.160  1.00  0.00           C  
ATOM   2984  C   GLY A1930     -11.052 -46.723 -20.311  1.00  0.00           C  
ATOM   2985  O   GLY A1930     -11.098 -47.259 -21.418  1.00  0.00           O  
ATOM   2986  N   ILE A1931     -11.149 -47.385 -19.163  1.00  0.00           N  
ATOM   2987  CA  ILE A1931     -11.303 -48.831 -19.063  1.00  0.00           C  
ATOM   2988  C   ILE A1931     -12.361 -49.396 -20.007  1.00  0.00           C  
ATOM   2989  O   ILE A1931     -12.224 -50.506 -20.516  1.00  0.00           O  
ATOM   2990  CB  ILE A1931     -11.650 -49.218 -17.608  1.00  0.00           C  
ATOM   2991  CG1 ILE A1931     -11.548 -50.728 -17.419  1.00  0.00           C  
ATOM   2992  CG2 ILE A1931     -13.045 -48.724 -17.259  1.00  0.00           C  
ATOM   2993  CD1 ILE A1931     -11.724 -51.163 -15.977  1.00  0.00           C  
ATOM   2994  N   GLU A1934     -13.411 -48.624 -20.247  1.00  0.00           N  
ATOM   2995  CA  GLU A1934     -14.485 -49.060 -21.121  1.00  0.00           C  
ATOM   2996  C   GLU A1934     -13.930 -49.598 -22.428  1.00  0.00           C  
ATOM   2997  O   GLU A1934     -14.319 -50.668 -22.879  1.00  0.00           O  
ATOM   2998  CB  GLU A1934     -15.426 -47.894 -21.398  1.00  0.00           C  
ATOM   2999  CG  GLU A1934     -15.772 -47.094 -20.151  1.00  0.00           C  
ATOM   3000  CD  GLU A1934     -16.704 -45.934 -20.440  1.00  0.00           C  
ATOM   3001  OE1 GLU A1934     -16.406 -45.155 -21.372  1.00  0.00           O  
ATOM   3002  OE2 GLU A1934     -17.729 -45.795 -19.735  1.00  0.00           O  
ATOM   3003  N   GLU A1950     -13.005 -48.859 -23.026  1.00  0.00           N  
ATOM   3004  CA  GLU A1950     -12.411 -49.266 -24.294  1.00  0.00           C  
ATOM   3005  C   GLU A1950     -11.391 -50.387 -24.122  1.00  0.00           C  
ATOM   3006  O   GLU A1950     -11.166 -51.182 -25.036  1.00  0.00           O  
ATOM   3007  CB  GLU A1950     -11.756 -48.063 -24.976  1.00  0.00           C  
ATOM   3008  CG  GLU A1950     -11.352 -48.298 -26.431  1.00  0.00           C  
ATOM   3009  CD  GLU A1950     -12.508 -48.800 -27.295  1.00  0.00           C  
ATOM   3010  OE1 GLU A1950     -13.624 -48.239 -27.197  1.00  0.00           O  
ATOM   3011  OE2 GLU A1950     -12.298 -49.751 -28.081  1.00  0.00           O  
ATOM   3012  N   THR A1951     -10.771 -50.447 -22.951  1.00  0.00           N  
ATOM   3013  CA  THR A1951      -9.787 -51.485 -22.679  1.00  0.00           C  
ATOM   3014  C   THR A1951     -10.503 -52.827 -22.689  1.00  0.00           C  
ATOM   3015  O   THR A1951     -10.004 -53.810 -23.241  1.00  0.00           O  
ATOM   3016  CB  THR A1951      -9.122 -51.288 -21.299  1.00  0.00           C  
ATOM   3017  OG1 THR A1951      -8.373 -50.068 -21.296  1.00  0.00           O  
ATOM   3018  CG2 THR A1951      -8.193 -52.445 -20.983  1.00  0.00           C  
ATOM   3019  N   LEU A1952     -11.686 -52.850 -22.081  1.00  0.00           N  
ATOM   3020  CA  LEU A1952     -12.490 -54.061 -21.995  1.00  0.00           C  
ATOM   3021  C   LEU A1952     -12.956 -54.553 -23.360  1.00  0.00           C  
ATOM   3022  O   LEU A1952     -12.815 -55.733 -23.676  1.00  0.00           O  
ATOM   3023  CB  LEU A1952     -13.690 -53.818 -21.081  1.00  0.00           C  
ATOM   3024  CG  LEU A1952     -13.308 -53.515 -19.630  1.00  0.00           C  
ATOM   3025  CD1 LEU A1952     -14.547 -53.191 -18.826  1.00  0.00           C  
ATOM   3026  CD2 LEU A1952     -12.584 -54.706 -19.032  1.00  0.00           C  
ATOM   3027  N   ARG A1953     -13.506 -53.656 -24.170  1.00  0.00           N  
ATOM   3028  CA  ARG A1953     -13.969 -54.048 -25.492  1.00  0.00           C  
ATOM   3029  C   ARG A1953     -12.853 -54.728 -26.254  1.00  0.00           C  
ATOM   3030  O   ARG A1953     -13.048 -55.799 -26.823  1.00  0.00           O  
ATOM   3031  CB  ARG A1953     -14.479 -52.834 -26.266  1.00  0.00           C  
ATOM   3032  CG  ARG A1953     -15.778 -52.330 -25.710  1.00  0.00           C  
ATOM   3033  CD  ARG A1953     -16.293 -51.109 -26.416  1.00  0.00           C  
ATOM   3034  NE  ARG A1953     -17.487 -50.627 -25.731  1.00  0.00           N  
ATOM   3035  CZ  ARG A1953     -18.118 -49.495 -26.019  1.00  0.00           C  
ATOM   3036  NH1 ARG A1953     -17.667 -48.714 -26.995  1.00  0.00           N  
ATOM   3037  NH2 ARG A1953     -19.196 -49.144 -25.326  1.00  0.00           N  
ATOM   3038  N   GLU A1954     -11.677 -54.116 -26.256  1.00  0.00           N  
ATOM   3039  CA  GLU A1954     -10.548 -54.714 -26.950  1.00  0.00           C  
ATOM   3040  C   GLU A1954     -10.307 -56.106 -26.384  1.00  0.00           C  
ATOM   3041  O   GLU A1954     -10.223 -57.083 -27.131  1.00  0.00           O  
ATOM   3042  CB  GLU A1954      -9.293 -53.849 -26.790  1.00  0.00           C  
ATOM   3043  CG  GLU A1954      -9.397 -52.490 -27.479  1.00  0.00           C  
ATOM   3044  CD  GLU A1954     -10.016 -52.588 -28.876  1.00  0.00           C  
ATOM   3045  OE1 GLU A1954      -9.593 -53.471 -29.659  1.00  0.00           O  
ATOM   3046  OE2 GLU A1954     -10.922 -51.780 -29.193  1.00  0.00           O  
ATOM   3047  N   LEU A1955     -10.221 -56.193 -25.060  1.00  0.00           N  
ATOM   3048  CA  LEU A1955      -9.998 -57.467 -24.391  1.00  0.00           C  
ATOM   3049  C   LEU A1955     -10.999 -58.538 -24.818  1.00  0.00           C  
ATOM   3050  O   LEU A1955     -10.623 -59.691 -25.046  1.00  0.00           O  
ATOM   3051  CB  LEU A1955     -10.050 -57.278 -22.876  1.00  0.00           C  
ATOM   3052  CG  LEU A1955      -8.725 -56.901 -22.215  1.00  0.00           C  
ATOM   3053  CD1 LEU A1955      -8.944 -56.589 -20.745  1.00  0.00           C  
ATOM   3054  CD2 LEU A1955      -7.745 -58.054 -22.380  1.00  0.00           C  
ATOM   3055  N   MET A1956     -12.269 -58.156 -24.931  1.00  0.00           N  
ATOM   3056  CA  MET A1956     -13.307 -59.095 -25.340  1.00  0.00           C  
ATOM   3057  C   MET A1956     -13.064 -59.582 -26.763  1.00  0.00           C  
ATOM   3058  O   MET A1956     -13.227 -60.766 -27.057  1.00  0.00           O  
ATOM   3059  CB  MET A1956     -14.688 -58.446 -25.250  1.00  0.00           C  
ATOM   3060  CG  MET A1956     -15.072 -58.013 -23.856  1.00  0.00           C  
ATOM   3061  SD  MET A1956     -16.827 -57.626 -23.713  1.00  0.00           S  
ATOM   3062  CE  MET A1956     -16.880 -55.998 -24.422  1.00  0.00           C  
ATOM   3063  N   LYS A1957     -12.683 -58.669 -27.652  1.00  0.00           N  
ATOM   3064  CA  LYS A1957     -12.416 -59.055 -29.029  1.00  0.00           C  
ATOM   3065  C   LYS A1957     -11.267 -60.038 -29.022  1.00  0.00           C  
ATOM   3066  O   LYS A1957     -11.249 -60.996 -29.791  1.00  0.00           O  
ATOM   3067  CB  LYS A1957     -12.025 -57.846 -29.878  1.00  0.00           C  
ATOM   3068  CG  LYS A1957     -13.144 -56.855 -30.114  1.00  0.00           C  
ATOM   3069  CD  LYS A1957     -12.684 -55.699 -31.000  1.00  0.00           C  
ATOM   3070  CE  LYS A1957     -13.782 -54.646 -31.165  1.00  0.00           C  
ATOM   3071  NZ  LYS A1957     -13.344 -53.500 -32.016  1.00  0.00           N  
ATOM   3072  N   ASP A1958     -10.310 -59.802 -28.134  1.00  0.00           N  
ATOM   3073  CA  ASP A1958      -9.141 -60.655 -28.047  1.00  0.00           C  
ATOM   3074  C   ASP A1958      -9.472 -62.061 -27.562  1.00  0.00           C  
ATOM   3075  O   ASP A1958      -8.991 -63.049 -28.117  1.00  0.00           O  
ATOM   3076  CB  ASP A1958      -8.098 -60.007 -27.134  1.00  0.00           C  
ATOM   3077  CG  ASP A1958      -6.682 -60.472 -27.440  1.00  0.00           C  
ATOM   3078  OD1 ASP A1958      -6.266 -61.541 -26.929  1.00  0.00           O  
ATOM   3079  OD2 ASP A1958      -5.991 -59.764 -28.209  1.00  0.00           O  
ATOM   3080  N   ILE A1959     -10.300 -62.152 -26.531  1.00  0.00           N  
ATOM   3081  CA  ILE A1959     -10.677 -63.450 -25.990  1.00  0.00           C  
ATOM   3082  C   ILE A1959     -11.384 -64.356 -27.008  1.00  0.00           C  
ATOM   3083  O   ILE A1959     -11.140 -65.564 -27.040  1.00  0.00           O  
ATOM   3084  CB  ILE A1959     -11.571 -63.282 -24.754  1.00  0.00           C  
ATOM   3085  CG1 ILE A1959     -10.819 -62.478 -23.692  1.00  0.00           C  
ATOM   3086  CG2 ILE A1959     -11.969 -64.642 -24.212  1.00  0.00           C  
ATOM   3087  CD1 ILE A1959     -11.599 -62.234 -22.414  1.00  0.00           C  
ATOM   3088  N   LEU A1960     -12.252 -63.784 -27.839  1.00  0.00           N  
ATOM   3089  CA  LEU A1960     -12.963 -64.587 -28.824  1.00  0.00           C  
ATOM   3090  C   LEU A1960     -11.982 -65.157 -29.829  1.00  0.00           C  
ATOM   3091  O   LEU A1960     -11.989 -66.357 -30.101  1.00  0.00           O  
ATOM   3092  CB  LEU A1960     -14.027 -63.755 -29.555  1.00  0.00           C  
ATOM   3093  CG  LEU A1960     -14.809 -64.473 -30.671  1.00  0.00           C  
ATOM   3094  CD1 LEU A1960     -15.442 -65.742 -30.132  1.00  0.00           C  
ATOM   3095  CD2 LEU A1960     -15.872 -63.561 -31.233  1.00  0.00           C  
ATOM   3096  N   GLU A1961     -11.139 -64.286 -30.377  1.00  0.00           N  
ATOM   3097  CA  GLU A1961     -10.139 -64.692 -31.361  1.00  0.00           C  
ATOM   3098  C   GLU A1961      -9.249 -65.800 -30.817  1.00  0.00           C  
ATOM   3099  O   GLU A1961      -8.970 -66.783 -31.509  1.00  0.00           O  
ATOM   3100  CB  GLU A1961      -9.296 -63.486 -31.783  1.00  0.00           C  
ATOM   3101  CG  GLU A1961      -9.777 -62.828 -33.079  1.00  0.00           C  
ATOM   3102  CD  GLU A1961      -9.397 -61.354 -33.179  1.00  0.00           C  
ATOM   3103  OE1 GLU A1961      -8.201 -61.022 -32.993  1.00  0.00           O  
ATOM   3104  OE2 GLU A1961     -10.300 -60.525 -33.451  1.00  0.00           O  
ATOM   3105  N   ASN A1962      -8.809 -65.650 -29.575  1.00  0.00           N  
ATOM   3106  CA  ASN A1962      -7.970 -66.670 -28.980  1.00  0.00           C  
ATOM   3107  C   ASN A1962      -8.750 -67.975 -28.895  1.00  0.00           C  
ATOM   3108  O   ASN A1962      -8.312 -68.993 -29.415  1.00  0.00           O  
ATOM   3109  CB  ASN A1962      -7.519 -66.258 -27.583  1.00  0.00           C  
ATOM   3110  CG  ASN A1962      -6.585 -67.276 -26.956  1.00  0.00           C  
ATOM   3111  OD1 ASN A1962      -6.505 -67.393 -25.733  1.00  0.00           O  
ATOM   3112  ND2 ASN A1962      -5.864 -68.015 -27.794  1.00  0.00           N  
ATOM   3113  N   LEU A1963      -9.911 -67.936 -28.244  1.00  0.00           N  
ATOM   3114  CA  LEU A1963     -10.747 -69.124 -28.081  1.00  0.00           C  
ATOM   3115  C   LEU A1963     -11.080 -69.757 -29.414  1.00  0.00           C  
ATOM   3116  O   LEU A1963     -11.059 -70.980 -29.544  1.00  0.00           O  
ATOM   3117  CB  LEU A1963     -12.046 -68.781 -27.344  1.00  0.00           C  
ATOM   3118  CG  LEU A1963     -11.969 -68.478 -25.844  1.00  0.00           C  
ATOM   3119  CD1 LEU A1963     -13.339 -68.058 -25.344  1.00  0.00           C  
ATOM   3120  CD2 LEU A1963     -11.491 -69.702 -25.085  1.00  0.00           C  
ATOM   3121  N   ARG A1964     -11.394 -68.923 -30.402  1.00  0.00           N  
ATOM   3122  CA  ARG A1964     -11.724 -69.419 -31.729  1.00  0.00           C  
ATOM   3123  C   ARG A1964     -10.501 -70.091 -32.345  1.00  0.00           C  
ATOM   3124  O   ARG A1964     -10.600 -71.167 -32.935  1.00  0.00           O  
ATOM   3125  CB  ARG A1964     -12.208 -68.275 -32.625  1.00  0.00           C  
ATOM   3126  CG  ARG A1964     -12.494 -68.692 -34.068  1.00  0.00           C  
ATOM   3127  CD  ARG A1964     -13.341 -67.654 -34.780  1.00  0.00           C  
ATOM   3128  NE  ARG A1964     -12.722 -66.335 -34.727  1.00  0.00           N  
ATOM   3129  CZ  ARG A1964     -13.387 -65.188 -34.595  1.00  0.00           C  
ATOM   3130  NH1 ARG A1964     -14.712 -65.177 -34.499  1.00  0.00           N  
ATOM   3131  NH2 ARG A1964     -12.721 -64.042 -34.558  1.00  0.00           N  
ATOM   3132  N   THR A1965      -9.346 -69.454 -32.195  1.00  0.00           N  
ATOM   3133  CA  THR A1965      -8.103 -69.993 -32.729  1.00  0.00           C  
ATOM   3134  C   THR A1965      -7.762 -71.323 -32.078  1.00  0.00           C  
ATOM   3135  O   THR A1965      -7.739 -72.353 -32.741  1.00  0.00           O  
ATOM   3136  CB  THR A1965      -6.949 -69.010 -32.510  1.00  0.00           C  
ATOM   3137  OG1 THR A1965      -7.120 -67.883 -33.381  1.00  0.00           O  
ATOM   3138  CG2 THR A1965      -5.615 -69.678 -32.791  1.00  0.00           C  
ATOM   3139  N   ARG A1966      -7.494 -71.291 -30.780  1.00  0.00           N  
ATOM   3140  CA  ARG A1966      -7.167 -72.498 -30.037  1.00  0.00           C  
ATOM   3141  C   ARG A1966      -8.083 -73.599 -30.534  1.00  0.00           C  
ATOM   3142  O   ARG A1966      -7.639 -74.676 -30.919  1.00  0.00           O  
ATOM   3143  CB  ARG A1966      -7.420 -72.280 -28.545  1.00  0.00           C  
ATOM   3144  CG  ARG A1966      -6.878 -70.972 -27.998  1.00  0.00           C  
ATOM   3145  CD  ARG A1966      -5.469 -71.104 -27.453  1.00  0.00           C  
ATOM   3146  NE  ARG A1966      -5.461 -71.343 -26.009  1.00  0.00           N  
ATOM   3147  CZ  ARG A1966      -5.870 -72.466 -25.422  1.00  0.00           C  
ATOM   3148  NH1 ARG A1966      -6.326 -73.477 -26.152  1.00  0.00           N  
ATOM   3149  NH2 ARG A1966      -5.822 -72.579 -24.100  1.00  0.00           N  
ATOM   3150  N   ALA A1967      -9.375 -73.299 -30.538  1.00  0.00           N  
ATOM   3151  CA  ALA A1967     -10.398 -74.246 -30.961  1.00  0.00           C  
ATOM   3152  C   ALA A1967     -10.128 -74.866 -32.331  1.00  0.00           C  
ATOM   3153  O   ALA A1967     -10.252 -76.080 -32.507  1.00  0.00           O  
ATOM   3154  CB  ALA A1967     -11.770 -73.563 -30.948  1.00  0.00           C  
ATOM   3155  N   TRP A1968      -9.767 -74.041 -33.303  1.00  0.00           N  
ATOM   3156  CA  TRP A1968      -9.493 -74.563 -34.631  1.00  0.00           C  
ATOM   3157  C   TRP A1968      -8.250 -75.435 -34.671  1.00  0.00           C  
ATOM   3158  O   TRP A1968      -8.224 -76.476 -35.330  1.00  0.00           O  
ATOM   3159  CB  TRP A1968      -9.358 -73.426 -35.631  1.00  0.00           C  
ATOM   3160  CG  TRP A1968     -10.666 -72.994 -36.149  1.00  0.00           C  
ATOM   3161  CD1 TRP A1968     -11.491 -72.057 -35.616  1.00  0.00           C  
ATOM   3162  CD2 TRP A1968     -11.338 -73.523 -37.290  1.00  0.00           C  
ATOM   3163  NE1 TRP A1968     -12.643 -71.963 -36.355  1.00  0.00           N  
ATOM   3164  CE2 TRP A1968     -12.575 -72.854 -37.392  1.00  0.00           C  
ATOM   3165  CE3 TRP A1968     -11.014 -74.499 -38.242  1.00  0.00           C  
ATOM   3166  CZ2 TRP A1968     -13.496 -73.132 -38.410  1.00  0.00           C  
ATOM   3167  CZ3 TRP A1968     -11.927 -74.775 -39.254  1.00  0.00           C  
ATOM   3168  CH2 TRP A1968     -13.153 -74.092 -39.330  1.00  0.00           C  
ATOM   3169  N   GLU A1969      -7.212 -75.011 -33.968  1.00  0.00           N  
ATOM   3170  CA  GLU A1969      -5.999 -75.794 -33.943  1.00  0.00           C  
ATOM   3171  C   GLU A1969      -6.351 -77.165 -33.396  1.00  0.00           C  
ATOM   3172  O   GLU A1969      -6.137 -78.178 -34.059  1.00  0.00           O  
ATOM   3173  CB  GLU A1969      -4.955 -75.121 -33.062  1.00  0.00           C  
ATOM   3174  CG  GLU A1969      -4.639 -73.695 -33.481  1.00  0.00           C  
ATOM   3175  CD  GLU A1969      -3.566 -73.076 -32.615  1.00  0.00           C  
ATOM   3176  OE1 GLU A1969      -2.464 -73.664 -32.562  1.00  0.00           O  
ATOM   3177  OE2 GLU A1969      -3.816 -72.019 -31.988  1.00  0.00           O  
ATOM   3178  N   ARG A1970      -6.919 -77.196 -32.197  1.00  0.00           N  
ATOM   3179  CA  ARG A1970      -7.295 -78.460 -31.579  1.00  0.00           C  
ATOM   3180  C   ARG A1970      -8.055 -79.382 -32.517  1.00  0.00           C  
ATOM   3181  O   ARG A1970      -7.866 -80.590 -32.486  1.00  0.00           O  
ATOM   3182  CB  ARG A1970      -8.146 -78.231 -30.330  1.00  0.00           C  
ATOM   3183  CG  ARG A1970      -7.404 -77.671 -29.131  1.00  0.00           C  
ATOM   3184  CD  ARG A1970      -8.223 -77.881 -27.865  1.00  0.00           C  
ATOM   3185  NE  ARG A1970      -9.404 -77.025 -27.801  1.00  0.00           N  
ATOM   3186  CZ  ARG A1970      -9.382 -75.763 -27.383  1.00  0.00           C  
ATOM   3187  NH1 ARG A1970      -8.240 -75.214 -26.987  1.00  0.00           N  
ATOM   3188  NH2 ARG A1970     -10.499 -75.046 -27.364  1.00  0.00           N  
ATOM   3189  N   MET A1971      -8.915 -78.833 -33.362  1.00  0.00           N  
ATOM   3190  CA  MET A1971      -9.667 -79.712 -34.232  1.00  0.00           C  
ATOM   3191  C   MET A1971      -8.871 -80.240 -35.400  1.00  0.00           C  
ATOM   3192  O   MET A1971      -8.787 -81.449 -35.595  1.00  0.00           O  
ATOM   3193  CB  MET A1971     -10.927 -79.042 -34.769  1.00  0.00           C  
ATOM   3194  CG  MET A1971     -11.750 -80.023 -35.588  1.00  0.00           C  
ATOM   3195  SD  MET A1971     -13.244 -79.371 -36.297  1.00  0.00           S  
ATOM   3196  CE  MET A1971     -14.255 -79.301 -34.844  1.00  0.00           C  
ATOM   3197  N   GLU A1972      -8.295 -79.338 -36.185  1.00  0.00           N  
ATOM   3198  CA  GLU A1972      -7.527 -79.739 -37.352  1.00  0.00           C  
ATOM   3199  C   GLU A1972      -6.435 -80.732 -37.012  1.00  0.00           C  
ATOM   3200  O   GLU A1972      -6.135 -81.632 -37.799  1.00  0.00           O  
ATOM   3201  CB  GLU A1972      -6.946 -78.507 -38.033  1.00  0.00           C  
ATOM   3202  CG  GLU A1972      -8.041 -77.588 -38.530  1.00  0.00           C  
ATOM   3203  CD  GLU A1972      -7.522 -76.383 -39.269  1.00  0.00           C  
ATOM   3204  OE1 GLU A1972      -6.653 -75.673 -38.705  1.00  0.00           O  
ATOM   3205  OE2 GLU A1972      -7.995 -76.144 -40.406  1.00  0.00           O  
ATOM   3206  N   SER A2012      -5.863 -80.582 -35.823  1.00  0.00           N  
ATOM   3207  CA  SER A2012      -4.808 -81.476 -35.379  1.00  0.00           C  
ATOM   3208  C   SER A2012      -5.355 -82.871 -35.104  1.00  0.00           C  
ATOM   3209  O   SER A2012      -4.609 -83.767 -34.720  1.00  0.00           O  
ATOM   3210  CB  SER A2012      -4.150 -80.932 -34.109  1.00  0.00           C  
ATOM   3211  OG  SER A2012      -4.871 -81.325 -32.956  1.00  0.00           O  
ATOM   3212  N   GLU A2013      -6.656 -83.056 -35.300  1.00  0.00           N  
ATOM   3213  CA  GLU A2013      -7.280 -84.352 -35.057  1.00  0.00           C  
ATOM   3214  C   GLU A2013      -7.877 -84.947 -36.313  1.00  0.00           C  
ATOM   3215  O   GLU A2013      -8.509 -86.001 -36.265  1.00  0.00           O  
ATOM   3216  CB  GLU A2013      -8.357 -84.225 -33.991  1.00  0.00           C  
ATOM   3217  CG  GLU A2013      -7.823 -83.763 -32.657  1.00  0.00           C  
ATOM   3218  CD  GLU A2013      -6.769 -84.700 -32.117  1.00  0.00           C  
ATOM   3219  OE1 GLU A2013      -7.007 -85.929 -32.105  1.00  0.00           O  
ATOM   3220  OE2 GLU A2013      -5.704 -84.206 -31.702  1.00  0.00           O  
ATOM   3221  N   ILE A2014      -7.695 -84.256 -37.433  1.00  0.00           N  
ATOM   3222  CA  ILE A2014      -8.181 -84.746 -38.714  1.00  0.00           C  
ATOM   3223  C   ILE A2014      -6.955 -85.368 -39.361  1.00  0.00           C  
ATOM   3224  O   ILE A2014      -6.062 -84.654 -39.812  1.00  0.00           O  
ATOM   3225  CB  ILE A2014      -8.697 -83.605 -39.607  1.00  0.00           C  
ATOM   3226  CG1 ILE A2014      -9.829 -82.856 -38.892  1.00  0.00           C  
ATOM   3227  CG2 ILE A2014      -9.189 -84.170 -40.929  1.00  0.00           C  
ATOM   3228  CD1 ILE A2014     -10.287 -81.590 -39.597  1.00  0.00           C  
ATOM   3229  N   ARG A2015      -6.912 -86.697 -39.392  1.00  0.00           N  
ATOM   3230  CA  ARG A2015      -5.776 -87.429 -39.943  1.00  0.00           C  
ATOM   3231  C   ARG A2015      -6.106 -88.238 -41.192  1.00  0.00           C  
ATOM   3232  O   ARG A2015      -7.126 -88.929 -41.243  1.00  0.00           O  
ATOM   3233  CB  ARG A2015      -5.225 -88.362 -38.870  1.00  0.00           C  
ATOM   3234  CG  ARG A2015      -4.924 -87.662 -37.558  1.00  0.00           C  
ATOM   3235  CD  ARG A2015      -4.431 -88.643 -36.509  1.00  0.00           C  
ATOM   3236  NE  ARG A2015      -3.975 -87.966 -35.298  1.00  0.00           N  
ATOM   3237  CZ  ARG A2015      -4.776 -87.443 -34.375  1.00  0.00           C  
ATOM   3238  NH1 ARG A2015      -6.096 -87.516 -34.513  1.00  0.00           N  
ATOM   3239  NH2 ARG A2015      -4.252 -86.842 -33.314  1.00  0.00           N  
ATOM   3240  N   GLU A2016      -5.221 -88.162 -42.188  1.00  0.00           N  
ATOM   3241  CA  GLU A2016      -5.392 -88.884 -43.449  1.00  0.00           C  
ATOM   3242  C   GLU A2016      -5.046 -90.362 -43.298  1.00  0.00           C  
ATOM   3243  O   GLU A2016      -4.288 -90.748 -42.413  1.00  0.00           O  
ATOM   3244  CB  GLU A2016      -4.516 -88.267 -44.544  1.00  0.00           C  
ATOM   3245  CG  GLU A2016      -4.856 -86.825 -44.903  1.00  0.00           C  
ATOM   3246  CD  GLU A2016      -3.919 -86.238 -45.962  1.00  0.00           C  
ATOM   3247  OE1 GLU A2016      -2.703 -86.103 -45.683  1.00  0.00           O  
ATOM   3248  OE2 GLU A2016      -4.398 -85.911 -47.074  1.00  0.00           O  
ATOM   3249  N   ALA A2017      -5.611 -91.184 -44.173  1.00  0.00           N  
ATOM   3250  CA  ALA A2017      -5.370 -92.615 -44.141  1.00  0.00           C  
ATOM   3251  C   ALA A2017      -5.478 -93.192 -45.544  1.00  0.00           C  
ATOM   3252  O   ALA A2017      -6.413 -92.886 -46.292  1.00  0.00           O  
ATOM   3253  CB  ALA A2017      -6.369 -93.293 -43.220  1.00  0.00           C  
ATOM   3254  N   GLU A2018      -4.508 -94.028 -45.898  1.00  0.00           N  
ATOM   3255  CA  GLU A2018      -4.485 -94.659 -47.209  1.00  0.00           C  
ATOM   3256  C   GLU A2018      -4.929 -96.103 -47.075  1.00  0.00           C  
ATOM   3257  O   GLU A2018      -5.447 -96.690 -48.020  1.00  0.00           O  
ATOM   3258  CB  GLU A2018      -3.076 -94.610 -47.789  1.00  0.00           C  
ATOM   3259  CG  GLU A2018      -2.507 -93.213 -47.907  1.00  0.00           C  
ATOM   3260  CD  GLU A2018      -1.033 -93.217 -48.274  1.00  0.00           C  
ATOM   3261  OE1 GLU A2018      -0.209 -93.688 -47.454  1.00  0.00           O  
ATOM   3262  OE2 GLU A2018      -0.699 -92.752 -49.385  1.00  0.00           O  
ATOM   3263  N   THR A2019      -4.730 -96.667 -45.890  1.00  0.00           N  
ATOM   3264  CA  THR A2019      -5.101 -98.054 -45.635  1.00  0.00           C  
ATOM   3265  C   THR A2019      -6.338 -98.132 -44.752  1.00  0.00           C  
ATOM   3266  O   THR A2019      -6.441 -97.406 -43.763  1.00  0.00           O  
ATOM   3267  CB  THR A2019      -3.974 -98.810 -44.904  1.00  0.00           C  
ATOM   3268  OG1 THR A2019      -2.697 -98.339 -45.359  1.00  0.00           O  
ATOM   3269  CG2 THR A2019      -4.095-100.314 -45.163  1.00  0.00           C  
ATOM   3270  N   LEU A2020      -7.266 -99.020 -45.095  1.00  0.00           N  
ATOM   3271  CA  LEU A2020      -8.477 -99.179 -44.297  1.00  0.00           C  
ATOM   3272  C   LEU A2020      -8.080 -99.672 -42.912  1.00  0.00           C  
ATOM   3273  O   LEU A2020      -8.824 -99.528 -41.945  1.00  0.00           O  
ATOM   3274  CB  LEU A2020      -9.418-100.188 -44.948  1.00  0.00           C  
ATOM   3275  CG  LEU A2020     -10.766-100.366 -44.253  1.00  0.00           C  
ATOM   3276  CD1 LEU A2020     -11.551 -99.072 -44.335  1.00  0.00           C  
ATOM   3277  CD2 LEU A2020     -11.540-101.487 -44.910  1.00  0.00           C  
ATOM   3278  N   GLU A2027      -6.892-100.257 -42.832  1.00  0.00           N  
ATOM   3279  CA  GLU A2027      -6.371-100.778 -41.580  1.00  0.00           C  
ATOM   3280  C   GLU A2027      -5.758 -99.639 -40.802  1.00  0.00           C  
ATOM   3281  O   GLU A2027      -5.896 -99.561 -39.588  1.00  0.00           O  
ATOM   3282  CB  GLU A2027      -5.296-101.824 -41.848  1.00  0.00           C  
ATOM   3283  CG  GLU A2027      -5.754-102.984 -42.705  1.00  0.00           C  
ATOM   3284  CD  GLU A2027      -4.605-103.901 -43.084  1.00  0.00           C  
ATOM   3285  OE1 GLU A2027      -3.665-103.424 -43.763  1.00  0.00           O  
ATOM   3286  OE2 GLU A2027      -4.640-105.094 -42.701  1.00  0.00           O  
ATOM   3287  N   GLU A2028      -5.064 -98.762 -41.515  1.00  0.00           N  
ATOM   3288  CA  GLU A2028      -4.423 -97.612 -40.893  1.00  0.00           C  
ATOM   3289  C   GLU A2028      -5.496 -96.785 -40.191  1.00  0.00           C  
ATOM   3290  O   GLU A2028      -5.263 -96.208 -39.126  1.00  0.00           O  
ATOM   3291  CB  GLU A2028      -3.707 -96.777 -41.962  1.00  0.00           C  
ATOM   3292  CG  GLU A2028      -3.101 -95.476 -41.449  1.00  0.00           C  
ATOM   3293  CD  GLU A2028      -2.336 -94.721 -42.529  1.00  0.00           C  
ATOM   3294  OE1 GLU A2028      -2.855 -94.613 -43.667  1.00  0.00           O  
ATOM   3295  OE2 GLU A2028      -1.220 -94.229 -42.234  1.00  0.00           O  
ATOM   3296  N   ALA A2029      -6.679 -96.749 -40.798  1.00  0.00           N  
ATOM   3297  CA  ALA A2029      -7.806 -96.012 -40.253  1.00  0.00           C  
ATOM   3298  C   ALA A2029      -8.159 -96.590 -38.899  1.00  0.00           C  
ATOM   3299  O   ALA A2029      -8.105 -95.894 -37.890  1.00  0.00           O  
ATOM   3300  CB  ALA A2029      -8.998 -96.112 -41.188  1.00  0.00           C  
ATOM   3301  N   SER A2030      -8.511 -97.869 -38.879  1.00  0.00           N  
ATOM   3302  CA  SER A2030      -8.875 -98.539 -37.638  1.00  0.00           C  
ATOM   3303  C   SER A2030      -7.863 -98.281 -36.529  1.00  0.00           C  
ATOM   3304  O   SER A2030      -8.230 -98.122 -35.369  1.00  0.00           O  
ATOM   3305  CB  SER A2030      -9.001-100.040 -37.870  1.00  0.00           C  
ATOM   3306  OG  SER A2030      -9.910-100.304 -38.920  1.00  0.00           O  
ATOM   3307  N   ARG A2031      -6.586 -98.238 -36.880  1.00  0.00           N  
ATOM   3308  CA  ARG A2031      -5.563 -97.997 -35.875  1.00  0.00           C  
ATOM   3309  C   ARG A2031      -5.701 -96.583 -35.315  1.00  0.00           C  
ATOM   3310  O   ARG A2031      -5.820 -96.394 -34.108  1.00  0.00           O  
ATOM   3311  CB  ARG A2031      -4.161 -98.173 -36.473  1.00  0.00           C  
ATOM   3312  CG  ARG A2031      -3.049 -98.248 -35.420  1.00  0.00           C  
ATOM   3313  CD  ARG A2031      -1.705 -97.792 -35.969  1.00  0.00           C  
ATOM   3314  NE  ARG A2031      -1.709 -96.362 -36.271  1.00  0.00           N  
ATOM   3315  CZ  ARG A2031      -0.699 -95.709 -36.837  1.00  0.00           C  
ATOM   3316  NH1 ARG A2031       0.411 -96.358 -37.167  1.00  0.00           N  
ATOM   3317  NH2 ARG A2031      -0.800 -94.406 -37.076  1.00  0.00           N  
ATOM   3318  N   ILE A2032      -5.694 -95.596 -36.205  1.00  0.00           N  
ATOM   3319  CA  ILE A2032      -5.796 -94.194 -35.815  1.00  0.00           C  
ATOM   3320  C   ILE A2032      -7.063 -93.869 -35.034  1.00  0.00           C  
ATOM   3321  O   ILE A2032      -7.010 -93.203 -33.996  1.00  0.00           O  
ATOM   3322  CB  ILE A2032      -5.760 -93.283 -37.045  1.00  0.00           C  
ATOM   3323  CG1 ILE A2032      -4.566 -93.655 -37.923  1.00  0.00           C  
ATOM   3324  CG2 ILE A2032      -5.687 -91.821 -36.602  1.00  0.00           C  
ATOM   3325  CD1 ILE A2032      -4.561 -92.968 -39.270  1.00  0.00           C  
ATOM   3326  N   VAL A2033      -8.200 -94.329 -35.546  1.00  0.00           N  
ATOM   3327  CA  VAL A2033      -9.480 -94.082 -34.899  1.00  0.00           C  
ATOM   3328  C   VAL A2033      -9.433 -94.587 -33.476  1.00  0.00           C  
ATOM   3329  O   VAL A2033      -9.608 -93.827 -32.529  1.00  0.00           O  
ATOM   3330  CB  VAL A2033     -10.624 -94.809 -35.612  1.00  0.00           C  
ATOM   3331  CG1 VAL A2033     -11.942 -94.429 -34.977  1.00  0.00           C  
ATOM   3332  CG2 VAL A2033     -10.625 -94.462 -37.082  1.00  0.00           C  
ATOM   3333  N   ASP A2034      -9.183 -95.884 -33.343  1.00  0.00           N  
ATOM   3334  CA  ASP A2034      -9.119 -96.542 -32.047  1.00  0.00           C  
ATOM   3335  C   ASP A2034      -8.082 -95.978 -31.088  1.00  0.00           C  
ATOM   3336  O   ASP A2034      -8.290 -95.982 -29.884  1.00  0.00           O  
ATOM   3337  CB  ASP A2034      -8.864 -98.039 -32.236  1.00  0.00           C  
ATOM   3338  CG  ASP A2034     -10.089 -98.783 -32.731  1.00  0.00           C  
ATOM   3339  OD1 ASP A2034     -11.107 -98.768 -32.014  1.00  0.00           O  
ATOM   3340  OD2 ASP A2034     -10.045 -99.387 -33.826  1.00  0.00           O  
ATOM   3341  N   GLU A2035      -6.971 -95.487 -31.611  1.00  0.00           N  
ATOM   3342  CA  GLU A2035      -5.921 -94.968 -30.752  1.00  0.00           C  
ATOM   3343  C   GLU A2035      -5.945 -93.471 -30.505  1.00  0.00           C  
ATOM   3344  O   GLU A2035      -5.612 -93.023 -29.416  1.00  0.00           O  
ATOM   3345  CB  GLU A2035      -4.557 -95.351 -31.316  1.00  0.00           C  
ATOM   3346  CG  GLU A2035      -4.209 -96.815 -31.153  1.00  0.00           C  
ATOM   3347  CD  GLU A2035      -2.903 -97.192 -31.839  1.00  0.00           C  
ATOM   3348  OE1 GLU A2035      -1.900 -96.461 -31.661  1.00  0.00           O  
ATOM   3349  OE2 GLU A2035      -2.882 -98.227 -32.545  1.00  0.00           O  
ATOM   3350  N   LYS A2036      -6.329 -92.693 -31.508  1.00  0.00           N  
ATOM   3351  CA  LYS A2036      -6.345 -91.251 -31.353  1.00  0.00           C  
ATOM   3352  C   LYS A2036      -7.713 -90.582 -31.495  1.00  0.00           C  
ATOM   3353  O   LYS A2036      -7.856 -89.387 -31.214  1.00  0.00           O  
ATOM   3354  CB  LYS A2036      -5.355 -90.634 -32.355  1.00  0.00           C  
ATOM   3355  CG  LYS A2036      -3.905 -90.963 -32.066  1.00  0.00           C  
ATOM   3356  CD  LYS A2036      -2.979 -90.308 -33.079  1.00  0.00           C  
ATOM   3357  CE  LYS A2036      -1.515 -90.585 -32.760  1.00  0.00           C  
ATOM   3358  NZ  LYS A2036      -0.588 -89.959 -33.751  1.00  0.00           N  
ATOM   3359  N   ARG A2037      -8.708 -91.361 -31.911  1.00  0.00           N  
ATOM   3360  CA  ARG A2037     -10.059 -90.861 -32.143  1.00  0.00           C  
ATOM   3361  C   ARG A2037      -9.996 -89.775 -33.204  1.00  0.00           C  
ATOM   3362  O   ARG A2037      -9.238 -89.889 -34.155  1.00  0.00           O  
ATOM   3363  CB  ARG A2037     -10.661 -90.298 -30.857  1.00  0.00           C  
ATOM   3364  CG  ARG A2037     -10.680 -91.288 -29.714  1.00  0.00           C  
ATOM   3365  CD  ARG A2037     -11.265 -90.672 -28.462  1.00  0.00           C  
ATOM   3366  NE  ARG A2037     -11.426 -91.655 -27.392  1.00  0.00           N  
ATOM   3367  CZ  ARG A2037     -12.039 -91.409 -26.235  1.00  0.00           C  
ATOM   3368  NH1 ARG A2037     -12.551 -90.207 -25.997  1.00  0.00           N  
ATOM   3369  NH2 ARG A2037     -12.151 -92.361 -25.314  1.00  0.00           N  
ATOM   3370  N   GLY A2038     -10.788 -88.723 -33.052  1.00  0.00           N  
ATOM   3371  CA  GLY A2038     -10.753 -87.659 -34.039  1.00  0.00           C  
ATOM   3372  C   GLY A2038     -11.364 -88.026 -35.380  1.00  0.00           C  
ATOM   3373  O   GLY A2038     -12.081 -89.026 -35.503  1.00  0.00           O  
ATOM   3374  N   ILE A2039     -11.060 -87.206 -36.383  1.00  0.00           N  
ATOM   3375  CA  ILE A2039     -11.564 -87.379 -37.737  1.00  0.00           C  
ATOM   3376  C   ILE A2039     -10.535 -88.060 -38.628  1.00  0.00           C  
ATOM   3377  O   ILE A2039      -9.331 -87.833 -38.492  1.00  0.00           O  
ATOM   3378  CB  ILE A2039     -11.907 -86.016 -38.385  1.00  0.00           C  
ATOM   3379  CG1 ILE A2039     -12.809 -85.203 -37.456  1.00  0.00           C  
ATOM   3380  CG2 ILE A2039     -12.591 -86.233 -39.733  1.00  0.00           C  
ATOM   3381  CD1 ILE A2039     -14.109 -85.882 -37.143  1.00  0.00           C  
ATOM   3382  N   ILE A2040     -11.032 -88.879 -39.551  1.00  0.00           N  
ATOM   3383  CA  ILE A2040     -10.194 -89.605 -40.490  1.00  0.00           C  
ATOM   3384  C   ILE A2040     -10.499 -89.176 -41.919  1.00  0.00           C  
ATOM   3385  O   ILE A2040     -11.585 -89.425 -42.433  1.00  0.00           O  
ATOM   3386  CB  ILE A2040     -10.427 -91.127 -40.380  1.00  0.00           C  
ATOM   3387  CG1 ILE A2040      -9.972 -91.627 -39.005  1.00  0.00           C  
ATOM   3388  CG2 ILE A2040      -9.703 -91.853 -41.512  1.00  0.00           C  
ATOM   3389  CD1 ILE A2040      -8.520 -91.350 -38.694  1.00  0.00           C  
ATOM   3390  N   SER A2041      -9.526 -88.529 -42.554  1.00  0.00           N  
ATOM   3391  CA  SER A2041      -9.657 -88.068 -43.932  1.00  0.00           C  
ATOM   3392  C   SER A2041      -9.240 -89.210 -44.854  1.00  0.00           C  
ATOM   3393  O   SER A2041      -8.325 -89.960 -44.527  1.00  0.00           O  
ATOM   3394  CB  SER A2041      -8.745 -86.866 -44.158  1.00  0.00           C  
ATOM   3395  OG  SER A2041      -8.817 -86.427 -45.501  1.00  0.00           O  
ATOM   3396  N   PHE A2042      -9.897 -89.350 -46.000  1.00  0.00           N  
ATOM   3397  CA  PHE A2042      -9.547 -90.425 -46.919  1.00  0.00           C  
ATOM   3398  C   PHE A2042     -10.217 -90.255 -48.270  1.00  0.00           C  
ATOM   3399  O   PHE A2042     -11.161 -89.488 -48.403  1.00  0.00           O  
ATOM   3400  CB  PHE A2042      -9.939 -91.776 -46.308  1.00  0.00           C  
ATOM   3401  CG  PHE A2042     -11.424 -92.017 -46.244  1.00  0.00           C  
ATOM   3402  CD1 PHE A2042     -12.090 -92.618 -47.301  1.00  0.00           C  
ATOM   3403  CD2 PHE A2042     -12.154 -91.648 -45.118  1.00  0.00           C  
ATOM   3404  CE1 PHE A2042     -13.461 -92.854 -47.239  1.00  0.00           C  
ATOM   3405  CE2 PHE A2042     -13.529 -91.878 -45.045  1.00  0.00           C  
ATOM   3406  CZ  PHE A2042     -14.184 -92.483 -46.106  1.00  0.00           C  
ATOM   3407  N   MET A2043      -9.721 -90.964 -49.279  1.00  0.00           N  
ATOM   3408  CA  MET A2043     -10.308 -90.880 -50.608  1.00  0.00           C  
ATOM   3409  C   MET A2043     -11.312 -92.012 -50.721  1.00  0.00           C  
ATOM   3410  O   MET A2043     -11.050 -93.114 -50.255  1.00  0.00           O  
ATOM   3411  CB  MET A2043      -9.219 -91.000 -51.667  1.00  0.00           C  
ATOM   3412  CG  MET A2043      -8.197 -89.873 -51.608  1.00  0.00           C  
ATOM   3413  SD  MET A2043      -8.937 -88.235 -51.844  1.00  0.00           S  
ATOM   3414  CE  MET A2043      -9.855 -88.492 -53.392  1.00  0.00           C  
ATOM   3415  N   TRP A2044     -12.456 -91.756 -51.340  1.00  0.00           N  
ATOM   3416  CA  TRP A2044     -13.482 -92.780 -51.421  1.00  0.00           C  
ATOM   3417  C   TRP A2044     -14.224 -92.781 -52.747  1.00  0.00           C  
ATOM   3418  O   TRP A2044     -14.466 -91.727 -53.336  1.00  0.00           O  
ATOM   3419  CB  TRP A2044     -14.452 -92.579 -50.242  1.00  0.00           C  
ATOM   3420  CG  TRP A2044     -15.727 -93.392 -50.265  1.00  0.00           C  
ATOM   3421  CD1 TRP A2044     -15.844 -94.737 -50.440  1.00  0.00           C  
ATOM   3422  CD2 TRP A2044     -17.057 -92.899 -50.070  1.00  0.00           C  
ATOM   3423  NE1 TRP A2044     -17.162 -95.116 -50.369  1.00  0.00           N  
ATOM   3424  CE2 TRP A2044     -17.929 -94.007 -50.142  1.00  0.00           C  
ATOM   3425  CE3 TRP A2044     -17.597 -91.628 -49.842  1.00  0.00           C  
ATOM   3426  CZ2 TRP A2044     -19.316 -93.884 -49.994  1.00  0.00           C  
ATOM   3427  CZ3 TRP A2044     -18.974 -91.505 -49.696  1.00  0.00           C  
ATOM   3428  CH2 TRP A2044     -19.818 -92.629 -49.772  1.00  0.00           C  
ATOM   3429  N   CYS A2045     -14.591 -93.973 -53.210  1.00  0.00           N  
ATOM   3430  CA  CYS A2045     -15.294 -94.097 -54.476  1.00  0.00           C  
ATOM   3431  C   CYS A2045     -16.688 -93.502 -54.421  1.00  0.00           C  
ATOM   3432  O   CYS A2045     -17.228 -93.082 -55.443  1.00  0.00           O  
ATOM   3433  CB  CYS A2045     -15.358 -95.567 -54.923  1.00  0.00           C  
ATOM   3434  SG  CYS A2045     -16.484 -96.675 -54.040  1.00  0.00           S  
ATOM   3435  N   GLY A2046     -17.267 -93.457 -53.226  1.00  0.00           N  
ATOM   3436  CA  GLY A2046     -18.596 -92.901 -53.075  1.00  0.00           C  
ATOM   3437  C   GLY A2046     -19.706 -93.863 -53.449  1.00  0.00           C  
ATOM   3438  O   GLY A2046     -20.716 -93.459 -54.008  1.00  0.00           O  
ATOM   3439  N   GLU A2047     -19.531 -95.139 -53.147  1.00  0.00           N  
ATOM   3440  CA  GLU A2047     -20.553 -96.128 -53.468  1.00  0.00           C  
ATOM   3441  C   GLU A2047     -21.240 -96.600 -52.200  1.00  0.00           C  
ATOM   3442  O   GLU A2047     -20.605 -96.710 -51.149  1.00  0.00           O  
ATOM   3443  CB  GLU A2047     -19.927 -97.329 -54.181  1.00  0.00           C  
ATOM   3444  CG  GLU A2047     -19.389 -97.003 -55.559  1.00  0.00           C  
ATOM   3445  CD  GLU A2047     -20.490 -96.567 -56.514  1.00  0.00           C  
ATOM   3446  OE1 GLU A2047     -20.170 -96.076 -57.626  1.00  0.00           O  
ATOM   3447  OE2 GLU A2047     -21.679 -96.723 -56.149  1.00  0.00           O  
ATOM   3448  N   GLU A2048     -22.534 -96.880 -52.292  1.00  0.00           N  
ATOM   3449  CA  GLU A2048     -23.259 -97.349 -51.123  1.00  0.00           C  
ATOM   3450  C   GLU A2048     -22.528 -98.512 -50.459  1.00  0.00           C  
ATOM   3451  O   GLU A2048     -21.909 -98.354 -49.401  1.00  0.00           O  
ATOM   3452  CB  GLU A2048     -24.670 -97.800 -51.504  1.00  0.00           C  
ATOM   3453  CG  GLU A2048     -25.737 -96.733 -51.366  1.00  0.00           C  
ATOM   3454  CD  GLU A2048     -26.883 -97.169 -50.468  1.00  0.00           C  
ATOM   3455  OE1 GLU A2048     -26.616 -97.597 -49.323  1.00  0.00           O  
ATOM   3456  OE2 GLU A2048     -28.051 -97.076 -50.900  1.00  0.00           O  
ATOM   3457  N   GLU A2052     -22.590 -99.675 -51.104  1.00  0.00           N  
ATOM   3458  CA  GLU A2052     -21.983-100.894 -50.581  1.00  0.00           C  
ATOM   3459  C   GLU A2052     -20.577-100.685 -50.066  1.00  0.00           C  
ATOM   3460  O   GLU A2052     -20.225-101.194 -49.001  1.00  0.00           O  
ATOM   3461  CB  GLU A2052     -21.979-102.000 -51.640  1.00  0.00           C  
ATOM   3462  CG  GLU A2052     -23.292-102.160 -52.387  1.00  0.00           C  
ATOM   3463  CD  GLU A2052     -23.376-101.258 -53.618  1.00  0.00           C  
ATOM   3464  OE1 GLU A2052     -23.121-100.033 -53.493  1.00  0.00           O  
ATOM   3465  OE2 GLU A2052     -23.701-101.780 -54.715  1.00  0.00           O  
ATOM   3466  N   CYS A2053     -19.772 -99.940 -50.813  1.00  0.00           N  
ATOM   3467  CA  CYS A2053     -18.403 -99.706 -50.382  1.00  0.00           C  
ATOM   3468  C   CYS A2053     -18.364 -98.893 -49.095  1.00  0.00           C  
ATOM   3469  O   CYS A2053     -17.563 -99.168 -48.197  1.00  0.00           O  
ATOM   3470  CB  CYS A2053     -17.599 -98.987 -51.469  1.00  0.00           C  
ATOM   3471  SG  CYS A2053     -15.856 -98.771 -51.009  1.00  0.00           S  
ATOM   3472  N   GLY A2054     -19.238 -97.893 -49.011  1.00  0.00           N  
ATOM   3473  CA  GLY A2054     -19.287 -97.047 -47.835  1.00  0.00           C  
ATOM   3474  C   GLY A2054     -19.729 -97.822 -46.614  1.00  0.00           C  
ATOM   3475  O   GLY A2054     -19.103 -97.739 -45.554  1.00  0.00           O  
ATOM   3476  N   MET A2055     -20.810 -98.580 -46.766  1.00  0.00           N  
ATOM   3477  CA  MET A2055     -21.338 -99.378 -45.669  1.00  0.00           C  
ATOM   3478  C   MET A2055     -20.268-100.342 -45.198  1.00  0.00           C  
ATOM   3479  O   MET A2055     -20.075-100.537 -44.000  1.00  0.00           O  
ATOM   3480  CB  MET A2055     -22.569-100.155 -46.126  1.00  0.00           C  
ATOM   3481  CG  MET A2055     -23.697 -99.269 -46.660  1.00  0.00           C  
ATOM   3482  SD  MET A2055     -24.661 -98.413 -45.387  1.00  0.00           S  
ATOM   3483  CE  MET A2055     -26.347 -98.791 -45.963  1.00  0.00           C  
ATOM   3484  N   ASP A2056     -19.564-100.938 -46.152  1.00  0.00           N  
ATOM   3485  CA  ASP A2056     -18.505-101.879 -45.830  1.00  0.00           C  
ATOM   3486  C   ASP A2056     -17.447-101.176 -44.990  1.00  0.00           C  
ATOM   3487  O   ASP A2056     -16.978-101.717 -43.991  1.00  0.00           O  
ATOM   3488  CB  ASP A2056     -17.887-102.437 -47.120  1.00  0.00           C  
ATOM   3489  CG  ASP A2056     -16.899-103.571 -46.860  1.00  0.00           C  
ATOM   3490  OD1 ASP A2056     -17.307-104.614 -46.294  1.00  0.00           O  
ATOM   3491  OD2 ASP A2056     -15.712-103.417 -47.225  1.00  0.00           O  
ATOM   3492  N   VAL A2057     -17.079 -99.965 -45.387  1.00  0.00           N  
ATOM   3493  CA  VAL A2057     -16.079 -99.211 -44.646  1.00  0.00           C  
ATOM   3494  C   VAL A2057     -16.508 -99.018 -43.195  1.00  0.00           C  
ATOM   3495  O   VAL A2057     -15.714 -99.225 -42.273  1.00  0.00           O  
ATOM   3496  CB  VAL A2057     -15.846 -97.819 -45.270  1.00  0.00           C  
ATOM   3497  CG1 VAL A2057     -14.819 -97.039 -44.449  1.00  0.00           C  
ATOM   3498  CG2 VAL A2057     -15.381 -97.971 -46.705  1.00  0.00           C  
ATOM   3499  N   GLU A2062     -17.768 -98.629 -43.005  1.00  0.00           N  
ATOM   3500  CA  GLU A2062     -18.309 -98.383 -41.670  1.00  0.00           C  
ATOM   3501  C   GLU A2062     -18.301 -99.616 -40.785  1.00  0.00           C  
ATOM   3502  O   GLU A2062     -17.906 -99.543 -39.625  1.00  0.00           O  
ATOM   3503  CB  GLU A2062     -19.731 -97.827 -41.763  1.00  0.00           C  
ATOM   3504  CG  GLU A2062     -19.826 -96.481 -42.470  1.00  0.00           C  
ATOM   3505  CD  GLU A2062     -21.247 -95.941 -42.518  1.00  0.00           C  
ATOM   3506  OE1 GLU A2062     -22.174 -96.732 -42.805  1.00  0.00           O  
ATOM   3507  OE2 GLU A2062     -21.436 -94.729 -42.280  1.00  0.00           O  
ATOM   3508  N   GLU A2063     -18.740-100.746 -41.327  1.00  0.00           N  
ATOM   3509  CA  GLU A2063     -18.765-101.986 -40.560  1.00  0.00           C  
ATOM   3510  C   GLU A2063     -17.376-102.389 -40.122  1.00  0.00           C  
ATOM   3511  O   GLU A2063     -17.122-102.598 -38.943  1.00  0.00           O  
ATOM   3512  CB  GLU A2063     -19.353-103.120 -41.384  1.00  0.00           C  
ATOM   3513  CG  GLU A2063     -20.845-103.050 -41.553  1.00  0.00           C  
ATOM   3514  CD  GLU A2063     -21.350-104.099 -42.523  1.00  0.00           C  
ATOM   3515  OE1 GLU A2063     -20.994-105.290 -42.343  1.00  0.00           O  
ATOM   3516  OE2 GLU A2063     -22.100-103.731 -43.462  1.00  0.00           O  
ATOM   3517  N   LYS A2064     -16.479-102.504 -41.091  1.00  0.00           N  
ATOM   3518  CA  LYS A2064     -15.113-102.907 -40.816  1.00  0.00           C  
ATOM   3519  C   LYS A2064     -14.420-102.000 -39.804  1.00  0.00           C  
ATOM   3520  O   LYS A2064     -13.690-102.480 -38.934  1.00  0.00           O  
ATOM   3521  CB  LYS A2064     -14.306-102.946 -42.113  1.00  0.00           C  
ATOM   3522  CG  LYS A2064     -14.744-104.033 -43.096  1.00  0.00           C  
ATOM   3523  CD  LYS A2064     -13.850-104.047 -44.340  1.00  0.00           C  
ATOM   3524  CE  LYS A2064     -14.253-105.136 -45.329  1.00  0.00           C  
ATOM   3525  NZ  LYS A2064     -13.428-105.070 -46.570  1.00  0.00           N  
ATOM   3526  N   VAL A2065     -14.654-100.697 -39.900  1.00  0.00           N  
ATOM   3527  CA  VAL A2065     -14.014 -99.767 -38.995  1.00  0.00           C  
ATOM   3528  C   VAL A2065     -14.870 -99.378 -37.798  1.00  0.00           C  
ATOM   3529  O   VAL A2065     -14.366 -98.751 -36.843  1.00  0.00           O  
ATOM   3530  CB  VAL A2065     -13.597 -98.484 -39.749  1.00  0.00           C  
ATOM   3531  CG1 VAL A2065     -12.632 -97.666 -38.895  1.00  0.00           C  
ATOM   3532  CG2 VAL A2065     -12.969 -98.850 -41.081  1.00  0.00           C  
ATOM   3533  N   ARG A2068     -16.150 -99.756 -37.827  1.00  0.00           N  
ATOM   3534  CA  ARG A2068     -17.082 -99.415 -36.749  1.00  0.00           C  
ATOM   3535  C   ARG A2068     -16.979 -97.924 -36.579  1.00  0.00           C  
ATOM   3536  O   ARG A2068     -16.466 -97.425 -35.570  1.00  0.00           O  
ATOM   3537  CB  ARG A2068     -16.728-100.139 -35.437  1.00  0.00           C  
ATOM   3538  CG  ARG A2068     -16.852-101.638 -35.499  1.00  0.00           C  
ATOM   3539  CD  ARG A2068     -16.649-102.287 -34.140  1.00  0.00           C  
ATOM   3540  NE  ARG A2068     -16.773-103.750 -34.202  1.00  0.00           N  
ATOM   3541  CZ  ARG A2068     -16.713-104.561 -33.143  1.00  0.00           C  
ATOM   3542  NH1 ARG A2068     -16.530-104.050 -31.927  1.00  0.00           N  
ATOM   3543  NH2 ARG A2068     -16.833-105.882 -33.301  1.00  0.00           N  
ATOM   3544  N   VAL A2076     -17.489 -97.214 -37.574  1.00  0.00           N  
ATOM   3545  CA  VAL A2076     -17.396 -95.779 -37.574  1.00  0.00           C  
ATOM   3546  C   VAL A2076     -18.435 -95.266 -38.571  1.00  0.00           C  
ATOM   3547  O   VAL A2076     -19.065 -96.063 -39.267  1.00  0.00           O  
ATOM   3548  CB  VAL A2076     -15.956 -95.399 -38.016  1.00  0.00           C  
ATOM   3549  CG1 VAL A2076     -15.791 -95.689 -39.483  1.00  0.00           C  
ATOM   3550  CG2 VAL A2076     -15.654 -93.977 -37.697  1.00  0.00           C  
ATOM   3551  N   ASP A2077     -18.643 -93.951 -38.619  1.00  0.00           N  
ATOM   3552  CA  ASP A2077     -19.606 -93.392 -39.562  1.00  0.00           C  
ATOM   3553  C   ASP A2077     -18.941 -92.467 -40.577  1.00  0.00           C  
ATOM   3554  O   ASP A2077     -18.029 -91.699 -40.245  1.00  0.00           O  
ATOM   3555  CB  ASP A2077     -20.706 -92.603 -38.843  1.00  0.00           C  
ATOM   3556  CG  ASP A2077     -21.896 -92.302 -39.761  1.00  0.00           C  
ATOM   3557  OD1 ASP A2077     -22.564 -91.255 -39.601  1.00  0.00           O  
ATOM   3558  OD2 ASP A2077     -22.170 -93.134 -40.652  1.00  0.00           O  
ATOM   3559  N   ILE A2078     -19.400 -92.548 -41.820  1.00  0.00           N  
ATOM   3560  CA  ILE A2078     -18.873 -91.697 -42.867  1.00  0.00           C  
ATOM   3561  C   ILE A2078     -19.662 -90.421 -42.770  1.00  0.00           C  
ATOM   3562  O   ILE A2078     -20.844 -90.403 -43.082  1.00  0.00           O  
ATOM   3563  CB  ILE A2078     -19.082 -92.299 -44.276  1.00  0.00           C  
ATOM   3564  CG1 ILE A2078     -18.106 -93.460 -44.501  1.00  0.00           C  
ATOM   3565  CG2 ILE A2078     -18.885 -91.222 -45.339  1.00  0.00           C  
ATOM   3566  CD1 ILE A2078     -18.234 -94.119 -45.864  1.00  0.00           C  
ATOM   3567  N   LEU A2079     -19.003 -89.358 -42.322  1.00  0.00           N  
ATOM   3568  CA  LEU A2079     -19.643 -88.064 -42.173  1.00  0.00           C  
ATOM   3569  C   LEU A2079     -20.174 -87.520 -43.487  1.00  0.00           C  
ATOM   3570  O   LEU A2079     -21.329 -87.137 -43.571  1.00  0.00           O  
ATOM   3571  CB  LEU A2079     -18.664 -87.072 -41.560  1.00  0.00           C  
ATOM   3572  CG  LEU A2079     -18.071 -87.544 -40.236  1.00  0.00           C  
ATOM   3573  CD1 LEU A2079     -17.174 -86.465 -39.661  1.00  0.00           C  
ATOM   3574  CD2 LEU A2079     -19.187 -87.881 -39.269  1.00  0.00           C  
ATOM   3575  N   GLY A2080     -19.336 -87.484 -44.514  1.00  0.00           N  
ATOM   3576  CA  GLY A2080     -19.778 -86.974 -45.802  1.00  0.00           C  
ATOM   3577  C   GLY A2080     -18.613 -86.778 -46.746  1.00  0.00           C  
ATOM   3578  O   GLY A2080     -17.482 -87.122 -46.403  1.00  0.00           O  
ATOM   3579  N   ILE A2081     -18.866 -86.213 -47.921  1.00  0.00           N  
ATOM   3580  CA  ILE A2081     -17.793 -86.010 -48.886  1.00  0.00           C  
ATOM   3581  C   ILE A2081     -17.450 -84.569 -49.197  1.00  0.00           C  
ATOM   3582  O   ILE A2081     -18.097 -83.635 -48.735  1.00  0.00           O  
ATOM   3583  CB  ILE A2081     -18.095 -86.712 -50.222  1.00  0.00           C  
ATOM   3584  CG1 ILE A2081     -19.344 -86.120 -50.868  1.00  0.00           C  
ATOM   3585  CG2 ILE A2081     -18.276 -88.196 -49.993  1.00  0.00           C  
ATOM   3586  CD1 ILE A2081     -19.076 -84.918 -51.704  1.00  0.00           C  
ATOM   3587  N   GLN A2082     -16.406 -84.415 -50.000  1.00  0.00           N  
ATOM   3588  CA  GLN A2082     -15.911 -83.120 -50.432  1.00  0.00           C  
ATOM   3589  C   GLN A2082     -15.246 -83.344 -51.774  1.00  0.00           C  
ATOM   3590  O   GLN A2082     -14.144 -83.890 -51.846  1.00  0.00           O  
ATOM   3591  CB  GLN A2082     -14.888 -82.579 -49.442  1.00  0.00           C  
ATOM   3592  CG  GLN A2082     -15.462 -81.706 -48.371  1.00  0.00           C  
ATOM   3593  CD  GLN A2082     -14.390 -81.171 -47.467  1.00  0.00           C  
ATOM   3594  OE1 GLN A2082     -13.267 -80.950 -47.902  1.00  0.00           O  
ATOM   3595  NE2 GLN A2082     -14.727 -80.946 -46.202  1.00  0.00           N  
ATOM   3596  N   GLU A2083     -15.920 -82.929 -52.837  1.00  0.00           N  
ATOM   3597  CA  GLU A2083     -15.385 -83.111 -54.172  1.00  0.00           C  
ATOM   3598  C   GLU A2083     -14.037 -82.452 -54.380  1.00  0.00           C  
ATOM   3599  O   GLU A2083     -13.853 -81.271 -54.101  1.00  0.00           O  
ATOM   3600  CB  GLU A2083     -16.394 -82.624 -55.213  1.00  0.00           C  
ATOM   3601  CG  GLU A2083     -17.591 -83.560 -55.315  1.00  0.00           C  
ATOM   3602  CD  GLU A2083     -18.570 -83.183 -56.410  1.00  0.00           C  
ATOM   3603  OE1 GLU A2083     -18.118 -82.905 -57.545  1.00  0.00           O  
ATOM   3604  OE2 GLU A2083     -19.795 -83.183 -56.137  1.00  0.00           O  
ATOM   3605  N   GLU A2084     -13.086 -83.249 -54.850  1.00  0.00           N  
ATOM   3606  CA  GLU A2084     -11.743 -82.771 -55.126  1.00  0.00           C  
ATOM   3607  C   GLU A2084     -11.088 -83.694 -56.148  1.00  0.00           C  
ATOM   3608  O   GLU A2084     -11.760 -84.530 -56.759  1.00  0.00           O  
ATOM   3609  CB  GLU A2084     -10.904 -82.746 -53.852  1.00  0.00           C  
ATOM   3610  CG  GLU A2084     -10.536 -84.115 -53.330  1.00  0.00           C  
ATOM   3611  CD  GLU A2084      -9.361 -84.063 -52.369  1.00  0.00           C  
ATOM   3612  OE1 GLU A2084      -9.397 -83.239 -51.421  1.00  0.00           O  
ATOM   3613  OE2 GLU A2084      -8.401 -84.847 -52.562  1.00  0.00           O  
ATOM   3614  N   GLY A2096      -9.780 -83.536 -56.329  1.00  0.00           N  
ATOM   3615  CA  GLY A2096      -9.057 -84.368 -57.275  1.00  0.00           C  
ATOM   3616  C   GLY A2096      -9.265 -85.842 -56.986  1.00  0.00           C  
ATOM   3617  O   GLY A2096      -9.467 -86.239 -55.832  1.00  0.00           O  
ATOM   3618  N   SER A2097      -9.213 -86.659 -58.034  1.00  0.00           N  
ATOM   3619  CA  SER A2097      -9.414 -88.093 -57.880  1.00  0.00           C  
ATOM   3620  C   SER A2097      -8.336 -88.811 -57.065  1.00  0.00           C  
ATOM   3621  O   SER A2097      -7.475 -88.187 -56.431  1.00  0.00           O  
ATOM   3622  CB  SER A2097      -9.559 -88.764 -59.253  1.00  0.00           C  
ATOM   3623  OG  SER A2097     -10.830 -88.486 -59.824  1.00  0.00           O  
ATOM   3624  N   GLY A2098      -8.417 -90.136 -57.084  1.00  0.00           N  
ATOM   3625  CA  GLY A2098      -7.487 -90.971 -56.355  1.00  0.00           C  
ATOM   3626  C   GLY A2098      -8.065 -92.371 -56.356  1.00  0.00           C  
ATOM   3627  O   GLY A2098      -8.825 -92.731 -57.265  1.00  0.00           O  
ATOM   3628  N   THR A2100      -7.723 -93.161 -55.344  1.00  0.00           N  
ATOM   3629  CA  THR A2100      -8.231 -94.521 -55.256  1.00  0.00           C  
ATOM   3630  C   THR A2100      -8.915 -94.761 -53.914  1.00  0.00           C  
ATOM   3631  O   THR A2100      -8.378 -94.425 -52.858  1.00  0.00           O  
ATOM   3632  CB  THR A2100      -7.095 -95.545 -55.469  1.00  0.00           C  
ATOM   3633  OG1 THR A2100      -5.955 -95.172 -54.681  1.00  0.00           O  
ATOM   3634  CG2 THR A2100      -6.697 -95.593 -56.941  1.00  0.00           C  
ATOM   3635  N   CYS A2101     -10.111 -95.339 -53.965  1.00  0.00           N  
ATOM   3636  CA  CYS A2101     -10.871 -95.606 -52.753  1.00  0.00           C  
ATOM   3637  C   CYS A2101     -10.096 -96.441 -51.755  1.00  0.00           C  
ATOM   3638  O   CYS A2101      -9.722 -97.577 -52.035  1.00  0.00           O  
ATOM   3639  CB  CYS A2101     -12.185 -96.310 -53.077  1.00  0.00           C  
ATOM   3640  SG  CYS A2101     -12.989 -96.894 -51.597  1.00  0.00           S  
ATOM   3641  N   ILE A2102      -9.872 -95.861 -50.584  1.00  0.00           N  
ATOM   3642  CA  ILE A2102      -9.146 -96.506 -49.497  1.00  0.00           C  
ATOM   3643  C   ILE A2102      -9.581 -97.961 -49.298  1.00  0.00           C  
ATOM   3644  O   ILE A2102      -8.822 -98.779 -48.779  1.00  0.00           O  
ATOM   3645  CB  ILE A2102      -9.379 -95.733 -48.169  1.00  0.00           C  
ATOM   3646  CG1 ILE A2102      -8.230 -95.972 -47.195  1.00  0.00           C  
ATOM   3647  CG2 ILE A2102     -10.674 -96.202 -47.506  1.00  0.00           C  
ATOM   3648  CD1 ILE A2102      -8.326 -95.113 -45.942  1.00  0.00           C  
ATOM   3649  N   ASN A2103     -10.800 -98.277 -49.725  1.00  0.00           N  
ATOM   3650  CA  ASN A2103     -11.346 -99.615 -49.554  1.00  0.00           C  
ATOM   3651  C   ASN A2103     -11.234-100.523 -50.767  1.00  0.00           C  
ATOM   3652  O   ASN A2103     -10.533-101.533 -50.724  1.00  0.00           O  
ATOM   3653  CB  ASN A2103     -12.817 -99.523 -49.143  1.00  0.00           C  
ATOM   3654  CG  ASN A2103     -13.334-100.813 -48.523  1.00  0.00           C  
ATOM   3655  OD1 ASN A2103     -14.437-101.273 -48.839  1.00  0.00           O  
ATOM   3656  ND2 ASN A2103     -12.545-101.396 -47.625  1.00  0.00           N  
ATOM   3657  N   CYS A2104     -11.930-100.165 -51.843  1.00  0.00           N  
ATOM   3658  CA  CYS A2104     -11.941-100.975 -53.058  1.00  0.00           C  
ATOM   3659  C   CYS A2104     -10.921-100.577 -54.131  1.00  0.00           C  
ATOM   3660  O   CYS A2104     -10.913-101.140 -55.230  1.00  0.00           O  
ATOM   3661  CB  CYS A2104     -13.339-100.953 -53.667  1.00  0.00           C  
ATOM   3662  SG  CYS A2104     -13.797 -99.340 -54.305  1.00  0.00           S  
ATOM   3663  N   GLY A2105     -10.075 -99.601 -53.817  1.00  0.00           N  
ATOM   3664  CA  GLY A2105      -9.058 -99.168 -54.761  1.00  0.00           C  
ATOM   3665  C   GLY A2105      -9.527 -98.626 -56.102  1.00  0.00           C  
ATOM   3666  O   GLY A2105      -8.698 -98.266 -56.934  1.00  0.00           O  
ATOM   3667  N   ARG A2106     -10.835 -98.575 -56.337  1.00  0.00           N  
ATOM   3668  CA  ARG A2106     -11.338 -98.040 -57.599  1.00  0.00           C  
ATOM   3669  C   ARG A2106     -11.114 -96.532 -57.612  1.00  0.00           C  
ATOM   3670  O   ARG A2106     -10.507 -95.984 -56.688  1.00  0.00           O  
ATOM   3671  CB  ARG A2106     -12.827 -98.353 -57.772  1.00  0.00           C  
ATOM   3672  CG  ARG A2106     -13.116 -99.806 -58.118  1.00  0.00           C  
ATOM   3673  CD  ARG A2106     -14.610-100.084 -58.242  1.00  0.00           C  
ATOM   3674  NE  ARG A2106     -15.297 -99.940 -56.960  1.00  0.00           N  
ATOM   3675  CZ  ARG A2106     -16.575-100.245 -56.755  1.00  0.00           C  
ATOM   3676  NH1 ARG A2106     -17.314-100.717 -57.753  1.00  0.00           N  
ATOM   3677  NH2 ARG A2106     -17.114-100.078 -55.552  1.00  0.00           N  
ATOM   3678  N   GLU A2107     -11.594 -95.857 -58.652  1.00  0.00           N  
ATOM   3679  CA  GLU A2107     -11.405 -94.415 -58.728  1.00  0.00           C  
ATOM   3680  C   GLU A2107     -12.192 -93.688 -57.654  1.00  0.00           C  
ATOM   3681  O   GLU A2107     -13.407 -93.862 -57.531  1.00  0.00           O  
ATOM   3682  CB  GLU A2107     -11.815 -93.872 -60.093  1.00  0.00           C  
ATOM   3683  CG  GLU A2107     -11.610 -92.366 -60.195  1.00  0.00           C  
ATOM   3684  CD  GLU A2107     -12.137 -91.778 -61.490  1.00  0.00           C  
ATOM   3685  OE1 GLU A2107     -13.318 -92.027 -61.821  1.00  0.00           O  
ATOM   3686  OE2 GLU A2107     -11.369 -91.059 -62.169  1.00  0.00           O  
ATOM   3687  N   ALA A2108     -11.482 -92.858 -56.893  1.00  0.00           N  
ATOM   3688  CA  ALA A2108     -12.067 -92.079 -55.803  1.00  0.00           C  
ATOM   3689  C   ALA A2108     -12.247 -90.608 -56.167  1.00  0.00           C  
ATOM   3690  O   ALA A2108     -11.296 -89.835 -56.125  1.00  0.00           O  
ATOM   3691  CB  ALA A2108     -11.190 -92.192 -54.548  1.00  0.00           C  
ATOM   3692  N   PRO A2109     -13.477 -90.206 -56.522  1.00  0.00           N  
ATOM   3693  CA  PRO A2109     -13.795 -88.823 -56.893  1.00  0.00           C  
ATOM   3694  C   PRO A2109     -13.919 -87.901 -55.670  1.00  0.00           C  
ATOM   3695  O   PRO A2109     -13.765 -86.682 -55.769  1.00  0.00           O  
ATOM   3696  CB  PRO A2109     -15.142 -88.954 -57.610  1.00  0.00           C  
ATOM   3697  CG  PRO A2109     -15.217 -90.412 -58.006  1.00  0.00           C  
ATOM   3698  CD  PRO A2109     -14.608 -91.096 -56.829  1.00  0.00           C  
ATOM   3699  N   TYR A2110     -14.174 -88.498 -54.513  1.00  0.00           N  
ATOM   3700  CA  TYR A2110     -14.388 -87.722 -53.312  1.00  0.00           C  
ATOM   3701  C   TYR A2110     -13.395 -87.831 -52.179  1.00  0.00           C  
ATOM   3702  O   TYR A2110     -12.753 -88.866 -51.981  1.00  0.00           O  
ATOM   3703  CB  TYR A2110     -15.754 -88.069 -52.746  1.00  0.00           C  
ATOM   3704  CG  TYR A2110     -16.836 -88.173 -53.785  1.00  0.00           C  
ATOM   3705  CD1 TYR A2110     -17.128 -89.385 -54.398  1.00  0.00           C  
ATOM   3706  CD2 TYR A2110     -17.580 -87.055 -54.145  1.00  0.00           C  
ATOM   3707  CE1 TYR A2110     -18.145 -89.479 -55.346  1.00  0.00           C  
ATOM   3708  CE2 TYR A2110     -18.593 -87.138 -55.084  1.00  0.00           C  
ATOM   3709  CZ  TYR A2110     -18.873 -88.347 -55.677  1.00  0.00           C  
ATOM   3710  OH  TYR A2110     -19.895 -88.412 -56.585  1.00  0.00           O  
ATOM   3711  N   ARG A2111     -13.293 -86.735 -51.432  1.00  0.00           N  
ATOM   3712  CA  ARG A2111     -12.458 -86.662 -50.241  1.00  0.00           C  
ATOM   3713  C   ARG A2111     -13.527 -86.878 -49.169  1.00  0.00           C  
ATOM   3714  O   ARG A2111     -14.462 -86.086 -49.046  1.00  0.00           O  
ATOM   3715  CB  ARG A2111     -11.830 -85.273 -50.098  1.00  0.00           C  
ATOM   3716  CG  ARG A2111     -11.249 -84.985 -48.719  1.00  0.00           C  
ATOM   3717  CD  ARG A2111      -9.743 -85.177 -48.640  1.00  0.00           C  
ATOM   3718  NE  ARG A2111      -9.311 -86.535 -48.974  1.00  0.00           N  
ATOM   3719  CZ  ARG A2111      -8.073 -86.999 -48.793  1.00  0.00           C  
ATOM   3720  NH1 ARG A2111      -7.134 -86.216 -48.275  1.00  0.00           N  
ATOM   3721  NH2 ARG A2111      -7.768 -88.247 -49.129  1.00  0.00           N  
ATOM   3722  N   ALA A2112     -13.419 -87.965 -48.418  1.00  0.00           N  
ATOM   3723  CA  ALA A2112     -14.421 -88.258 -47.410  1.00  0.00           C  
ATOM   3724  C   ALA A2112     -13.864 -88.237 -46.009  1.00  0.00           C  
ATOM   3725  O   ALA A2112     -12.663 -88.399 -45.791  1.00  0.00           O  
ATOM   3726  CB  ALA A2112     -15.063 -89.601 -47.690  1.00  0.00           C  
ATOM   3727  N   TYR A2113     -14.756 -88.016 -45.051  1.00  0.00           N  
ATOM   3728  CA  TYR A2113     -14.353 -87.979 -43.664  1.00  0.00           C  
ATOM   3729  C   TYR A2113     -15.072 -89.051 -42.893  1.00  0.00           C  
ATOM   3730  O   TYR A2113     -16.185 -89.454 -43.227  1.00  0.00           O  
ATOM   3731  CB  TYR A2113     -14.581 -86.601 -43.080  1.00  0.00           C  
ATOM   3732  CG  TYR A2113     -13.804 -85.564 -43.841  1.00  0.00           C  
ATOM   3733  CD1 TYR A2113     -14.242 -85.119 -45.088  1.00  0.00           C  
ATOM   3734  CD2 TYR A2113     -12.616 -85.038 -43.331  1.00  0.00           C  
ATOM   3735  CE1 TYR A2113     -13.523 -84.177 -45.806  1.00  0.00           C  
ATOM   3736  CE2 TYR A2113     -11.888 -84.089 -44.040  1.00  0.00           C  
ATOM   3737  CZ  TYR A2113     -12.351 -83.665 -45.274  1.00  0.00           C  
ATOM   3738  OH  TYR A2113     -11.667 -82.706 -45.973  1.00  0.00           O  
ATOM   3739  N   LEU A2114     -14.406 -89.496 -41.845  1.00  0.00           N  
ATOM   3740  CA  LEU A2114     -14.875 -90.590 -41.049  1.00  0.00           C  
ATOM   3741  C   LEU A2114     -14.595 -90.288 -39.587  1.00  0.00           C  
ATOM   3742  O   LEU A2114     -13.618 -89.608 -39.261  1.00  0.00           O  
ATOM   3743  CB  LEU A2114     -14.079 -91.799 -41.502  1.00  0.00           C  
ATOM   3744  CG  LEU A2114     -14.296 -93.207 -41.017  1.00  0.00           C  
ATOM   3745  CD1 LEU A2114     -15.084 -93.956 -42.084  1.00  0.00           C  
ATOM   3746  CD2 LEU A2114     -12.942 -93.868 -40.785  1.00  0.00           C  
ATOM   3747  N   ALA A2115     -15.458 -90.786 -38.709  1.00  0.00           N  
ATOM   3748  CA  ALA A2115     -15.283 -90.594 -37.278  1.00  0.00           C  
ATOM   3749  C   ALA A2115     -16.389 -91.304 -36.516  1.00  0.00           C  
ATOM   3750  O   ALA A2115     -17.323 -91.831 -37.115  1.00  0.00           O  
ATOM   3751  CB  ALA A2115     -15.280 -89.097 -36.935  1.00  0.00           C  
ATOM   3752  N   ARG A2116     -16.252 -91.335 -35.193  1.00  0.00           N  
ATOM   3753  CA  ARG A2116     -17.244 -91.939 -34.312  1.00  0.00           C  
ATOM   3754  C   ARG A2116     -18.068 -90.759 -33.773  1.00  0.00           C  
ATOM   3755  O   ARG A2116     -17.553 -89.866 -33.092  1.00  0.00           O  
ATOM   3756  CB  ARG A2116     -16.557 -92.754 -33.226  1.00  0.00           C  
ATOM   3757  CG  ARG A2116     -15.961 -94.006 -33.802  1.00  0.00           C  
ATOM   3758  CD  ARG A2116     -15.554 -94.989 -32.764  1.00  0.00           C  
ATOM   3759  NE  ARG A2116     -14.921 -96.164 -33.352  1.00  0.00           N  
ATOM   3760  CZ  ARG A2116     -14.616 -97.249 -32.656  1.00  0.00           C  
ATOM   3761  NH1 ARG A2116     -14.898 -97.282 -31.362  1.00  0.00           N  
ATOM   3762  NH2 ARG A2116     -14.034 -98.288 -33.240  1.00  0.00           N  
ATOM   3763  N   THR A2117     -19.367 -90.790 -34.057  1.00  0.00           N  
ATOM   3764  CA  THR A2117     -20.254 -89.693 -33.715  1.00  0.00           C  
ATOM   3765  C   THR A2117     -21.191 -89.856 -32.544  1.00  0.00           C  
ATOM   3766  O   THR A2117     -21.283 -90.916 -31.941  1.00  0.00           O  
ATOM   3767  CB  THR A2117     -21.136 -89.365 -34.906  1.00  0.00           C  
ATOM   3768  OG1 THR A2117     -22.078 -90.434 -35.095  1.00  0.00           O  
ATOM   3769  CG2 THR A2117     -20.293 -89.216 -36.169  1.00  0.00           C  
ATOM   3770  N   TYR A2118     -21.906 -88.769 -32.266  1.00  0.00           N  
ATOM   3771  CA  TYR A2118     -22.907 -88.703 -31.210  1.00  0.00           C  
ATOM   3772  C   TYR A2118     -24.278 -88.939 -31.836  1.00  0.00           C  
ATOM   3773  O   TYR A2118     -24.373 -88.897 -33.078  1.00  0.00           O  
ATOM   3774  CB  TYR A2118     -22.883 -87.323 -30.567  1.00  0.00           C  
ATOM   3775  CG  TYR A2118     -22.023 -87.222 -29.344  1.00  0.00           C  
ATOM   3776  CD1 TYR A2118     -22.423 -87.799 -28.146  1.00  0.00           C  
ATOM   3777  CD2 TYR A2118     -20.818 -86.528 -29.371  1.00  0.00           C  
ATOM   3778  CE1 TYR A2118     -21.647 -87.686 -27.000  1.00  0.00           C  
ATOM   3779  CE2 TYR A2118     -20.030 -86.407 -28.226  1.00  0.00           C  
ATOM   3780  CZ  TYR A2118     -20.455 -86.989 -27.045  1.00  0.00           C  
ATOM   3781  OH  TYR A2118     -19.695 -86.874 -25.905  1.00  0.00           O  
ATOM   3782  OXT TYR A2118     -25.249 -89.145 -31.084  1.00  0.00           O  
HETATM 3783  CB  P5A A 510     -33.812 -78.633 -41.035  1.00  0.00           C  
HETATM 3784  CG  P5A A 510     -34.699 -77.756 -40.166  1.00  0.00           C  
HETATM 3785  C   P5A A 510     -34.225 -80.896 -39.973  1.00  0.00           C  
HETATM 3786  O   P5A A 510     -35.035 -81.179 -39.082  1.00  0.00           O  
HETATM 3787  N   P5A A 510     -36.037 -79.552 -40.999  1.00  0.00           N  
HETATM 3788  CD  P5A A 510     -36.159 -78.162 -40.510  1.00  0.00           C  
HETATM 3789  CA  P5A A 510     -34.619 -79.930 -41.103  1.00  0.00           C  
HETATM 3790  N3S P5A A 510     -32.982 -81.391 -40.011  1.00  0.00           N  
HETATM 3791  S   P5A A 510     -32.365 -82.386 -38.938  1.00  0.00           S  
HETATM 3792  O1S P5A A 510     -33.281 -83.530 -38.748  1.00  0.00           O  
HETATM 3793  O2S P5A A 510     -30.978 -82.645 -39.454  1.00  0.00           O  
HETATM 3794  O5' P5A A 510     -32.231 -81.575 -37.570  1.00  0.00           O  
HETATM 3795  C5' P5A A 510     -31.492 -80.337 -37.511  1.00  0.00           C  
HETATM 3796  C4' P5A A 510     -30.365 -80.388 -36.496  1.00  0.00           C  
HETATM 3797  O4' P5A A 510     -30.901 -80.647 -35.177  1.00  0.00           O  
HETATM 3798  C1' P5A A 510     -29.989 -81.402 -34.406  1.00  0.00           C  
HETATM 3799  N9  P5A A 510     -30.673 -82.567 -33.815  1.00  0.00           N  
HETATM 3800  C4  P5A A 510     -30.771 -82.810 -32.451  1.00  0.00           C  
HETATM 3801  N3  P5A A 510     -30.267 -82.051 -31.423  1.00  0.00           N  
HETATM 3802  C2  P5A A 510     -30.551 -82.582 -30.224  1.00  0.00           C  
HETATM 3803  N1  P5A A 510     -31.247 -83.716 -29.955  1.00  0.00           N  
HETATM 3804  C6  P5A A 510     -31.741 -84.457 -30.994  1.00  0.00           C  
HETATM 3805  N6  P5A A 510     -32.422 -85.561 -30.700  1.00  0.00           N  
HETATM 3806  C5  P5A A 510     -31.506 -83.994 -32.331  1.00  0.00           C  
HETATM 3807  N7  P5A A 510     -31.850 -84.487 -33.580  1.00  0.00           N  
HETATM 3808  C8  P5A A 510     -31.340 -83.610 -34.421  1.00  0.00           C  
HETATM 3809  C2' P5A A 510     -28.771 -81.670 -35.295  1.00  0.00           C  
HETATM 3810  O2' P5A A 510     -27.778 -80.732 -34.919  1.00  0.00           O  
HETATM 3811  C3' P5A A 510     -29.342 -81.494 -36.697  1.00  0.00           C  
HETATM 3812  O3' P5A A 510     -28.354 -81.054 -37.625  1.00  0.00           O  
TER
END
