# Supplementary material for: Backbone Brackets and Arginine Tweezers delineate Class I and Class II aminoacyl tRNA synthetases
Source: PLoS Comput Biol. 2018 Apr 16;14(4):e1006101. doi: 10.1371/journal.pcbi.1006101 (PMC5919687; doi:10.1371/journal.pcbi.1006101)
Supplement: S12 File — All structures of Class II aaRS with residues renumbered according to the MSA. (GZ) [file pcbi.1006101.s024.tar.gz › 1nj6_A_renum.pdb]

ATOM      1  N   GLU A 279     -13.963 -89.195 -19.551  1.00  0.00           N  
ATOM      2  CA  GLU A 279     -13.409 -88.012 -18.818  1.00  0.00           C  
ATOM      3  C   GLU A 279     -14.201 -86.761 -19.168  1.00  0.00           C  
ATOM      4  O   GLU A 279     -14.630 -86.019 -18.287  1.00  0.00           O  
ATOM      5  CB  GLU A 279     -11.926 -87.804 -19.166  1.00  0.00           C  
ATOM      6  CG  GLU A 279     -11.621 -87.856 -20.668  1.00  0.00           C  
ATOM      7  CD  GLU A 279     -10.218 -87.342 -21.025  1.00  0.00           C  
ATOM      8  OE1 GLU A 279      -9.224 -87.812 -20.415  1.00  0.00           O  
ATOM      9  OE2 GLU A 279     -10.116 -86.468 -21.925  1.00  0.00           O  
ATOM     10  N   PHE A 281     -14.393 -86.531 -20.462  1.00  0.00           N  
ATOM     11  CA  PHE A 281     -15.145 -85.375 -20.908  1.00  0.00           C  
ATOM     12  C   PHE A 281     -16.578 -85.471 -20.417  1.00  0.00           C  
ATOM     13  O   PHE A 281     -17.107 -84.515 -19.853  1.00  0.00           O  
ATOM     14  CB  PHE A 281     -15.133 -85.270 -22.434  1.00  0.00           C  
ATOM     15  CG  PHE A 281     -16.171 -84.331 -22.977  1.00  0.00           C  
ATOM     16  CD1 PHE A 281     -16.199 -82.998 -22.580  1.00  0.00           C  
ATOM     17  CD2 PHE A 281     -17.155 -84.788 -23.848  1.00  0.00           C  
ATOM     18  CE1 PHE A 281     -17.192 -82.140 -23.038  1.00  0.00           C  
ATOM     19  CE2 PHE A 281     -18.153 -83.932 -24.310  1.00  0.00           C  
ATOM     20  CZ  PHE A 281     -18.170 -82.611 -23.904  1.00  0.00           C  
ATOM     21  N   SER A 282     -17.206 -86.624 -20.633  1.00  0.00           N  
ATOM     22  CA  SER A 282     -18.585 -86.826 -20.205  1.00  0.00           C  
ATOM     23  C   SER A 282     -18.817 -86.358 -18.786  1.00  0.00           C  
ATOM     24  O   SER A 282     -19.709 -85.555 -18.529  1.00  0.00           O  
ATOM     25  CB  SER A 282     -18.977 -88.295 -20.297  1.00  0.00           C  
ATOM     26  OG  SER A 282     -19.004 -88.724 -21.642  1.00  0.00           O  
ATOM     27  N   GLU A 283     -18.017 -86.865 -17.858  1.00  0.00           N  
ATOM     28  CA  GLU A 283     -18.175 -86.482 -16.471  1.00  0.00           C  
ATOM     29  C   GLU A 283     -17.994 -84.981 -16.318  1.00  0.00           C  
ATOM     30  O   GLU A 283     -18.732 -84.328 -15.591  1.00  0.00           O  
ATOM     31  CB  GLU A 283     -17.158 -87.205 -15.598  1.00  0.00           C  
ATOM     32  CG  GLU A 283     -17.645 -87.400 -14.174  1.00  0.00           C  
ATOM     33  CD  GLU A 283     -16.513 -87.647 -13.202  1.00  0.00           C  
ATOM     34  OE1 GLU A 283     -15.657 -88.513 -13.500  1.00  0.00           O  
ATOM     35  OE2 GLU A 283     -16.482 -86.978 -12.139  1.00  0.00           O  
ATOM     36  N   TRP A 291     -17.004 -84.432 -17.005  1.00  0.00           N  
ATOM     37  CA  TRP A 291     -16.747 -83.006 -16.925  1.00  0.00           C  
ATOM     38  C   TRP A 291     -18.002 -82.252 -17.306  1.00  0.00           C  
ATOM     39  O   TRP A 291     -18.489 -81.407 -16.558  1.00  0.00           O  
ATOM     40  CB  TRP A 291     -15.632 -82.608 -17.882  1.00  0.00           C  
ATOM     41  CG  TRP A 291     -15.390 -81.142 -17.878  1.00  0.00           C  
ATOM     42  CD1 TRP A 291     -14.609 -80.444 -17.005  1.00  0.00           C  
ATOM     43  CD2 TRP A 291     -15.967 -80.179 -18.761  1.00  0.00           C  
ATOM     44  NE1 TRP A 291     -14.659 -79.104 -17.288  1.00  0.00           N  
ATOM     45  CE2 TRP A 291     -15.486 -78.910 -18.362  1.00  0.00           C  
ATOM     46  CE3 TRP A 291     -16.843 -80.263 -19.848  1.00  0.00           C  
ATOM     47  CZ2 TRP A 291     -15.852 -77.728 -19.016  1.00  0.00           C  
ATOM     48  CZ3 TRP A 291     -17.208 -79.089 -20.502  1.00  0.00           C  
ATOM     49  CH2 TRP A 291     -16.710 -77.834 -20.080  1.00  0.00           C  
ATOM     50  N   PHE A 292     -18.502 -82.568 -18.494  1.00  0.00           N  
ATOM     51  CA  PHE A 292     -19.700 -81.958 -19.040  1.00  0.00           C  
ATOM     52  C   PHE A 292     -20.818 -82.016 -18.002  1.00  0.00           C  
ATOM     53  O   PHE A 292     -21.245 -80.989 -17.486  1.00  0.00           O  
ATOM     54  CB  PHE A 292     -20.096 -82.709 -20.313  1.00  0.00           C  
ATOM     55  CG  PHE A 292     -21.090 -81.984 -21.179  1.00  0.00           C  
ATOM     56  CD1 PHE A 292     -20.845 -80.688 -21.610  1.00  0.00           C  
ATOM     57  CD2 PHE A 292     -22.255 -82.623 -21.607  1.00  0.00           C  
ATOM     58  CE1 PHE A 292     -21.744 -80.044 -22.457  1.00  0.00           C  
ATOM     59  CE2 PHE A 292     -23.155 -81.988 -22.452  1.00  0.00           C  
ATOM     60  CZ  PHE A 292     -22.900 -80.701 -22.878  1.00  0.00           C  
ATOM     61  N   HIS A 293     -21.271 -83.223 -17.682  1.00  0.00           N  
ATOM     62  CA  HIS A 293     -22.342 -83.415 -16.709  1.00  0.00           C  
ATOM     63  C   HIS A 293     -22.156 -82.643 -15.425  1.00  0.00           C  
ATOM     64  O   HIS A 293     -23.118 -82.142 -14.861  1.00  0.00           O  
ATOM     65  CB  HIS A 293     -22.509 -84.898 -16.381  1.00  0.00           C  
ATOM     66  CG  HIS A 293     -23.296 -85.654 -17.408  1.00  0.00           C  
ATOM     67  ND1 HIS A 293     -24.650 -85.881 -17.288  1.00  0.00           N  
ATOM     68  CD2 HIS A 293     -22.921 -86.224 -18.579  1.00  0.00           C  
ATOM     69  CE1 HIS A 293     -25.075 -86.562 -18.338  1.00  0.00           C  
ATOM     70  NE2 HIS A 293     -24.046 -86.783 -19.137  1.00  0.00           N  
ATOM     71  N   ASN A 296     -20.927 -82.536 -14.955  1.00  0.00           N  
ATOM     72  CA  ASN A 296     -20.709 -81.816 -13.722  1.00  0.00           C  
ATOM     73  C   ASN A 296     -20.779 -80.320 -13.902  1.00  0.00           C  
ATOM     74  O   ASN A 296     -21.320 -79.622 -13.049  1.00  0.00           O  
ATOM     75  CB  ASN A 296     -19.373 -82.207 -13.096  1.00  0.00           C  
ATOM     76  CG  ASN A 296     -19.398 -83.613 -12.513  1.00  0.00           C  
ATOM     77  OD1 ASN A 296     -20.284 -83.958 -11.723  1.00  0.00           O  
ATOM     78  ND2 ASN A 296     -18.423 -84.433 -12.898  1.00  0.00           N  
ATOM     79  N   ILE A 297     -20.249 -79.810 -15.006  1.00  0.00           N  
ATOM     80  CA  ILE A 297     -20.290 -78.372 -15.212  1.00  0.00           C  
ATOM     81  C   ILE A 297     -21.716 -77.914 -15.459  1.00  0.00           C  
ATOM     82  O   ILE A 297     -22.090 -76.816 -15.065  1.00  0.00           O  
ATOM     83  CB  ILE A 297     -19.381 -77.924 -16.388  1.00  0.00           C  
ATOM     84  CG1 ILE A 297     -19.320 -76.398 -16.435  1.00  0.00           C  
ATOM     85  CG2 ILE A 297     -19.896 -78.467 -17.706  1.00  0.00           C  
ATOM     86  CD1 ILE A 297     -18.895 -75.777 -15.122  1.00  0.00           C  
ATOM     87  N   LEU A 298     -22.515 -78.758 -16.099  1.00  0.00           N  
ATOM     88  CA  LEU A 298     -23.897 -78.402 -16.368  1.00  0.00           C  
ATOM     89  C   LEU A 298     -24.610 -78.184 -15.042  1.00  0.00           C  
ATOM     90  O   LEU A 298     -25.441 -77.286 -14.910  1.00  0.00           O  
ATOM     91  CB  LEU A 298     -24.594 -79.500 -17.182  1.00  0.00           C  
ATOM     92  CG  LEU A 298     -24.151 -79.602 -18.647  1.00  0.00           C  
ATOM     93  CD1 LEU A 298     -24.823 -80.775 -19.337  1.00  0.00           C  
ATOM     94  CD2 LEU A 298     -24.489 -78.302 -19.354  1.00  0.00           C  
ATOM     95  N   GLU A 303     -24.274 -78.998 -14.050  1.00  0.00           N  
ATOM     96  CA  GLU A 303     -24.886 -78.865 -12.738  1.00  0.00           C  
ATOM     97  C   GLU A 303     -24.270 -77.748 -11.911  1.00  0.00           C  
ATOM     98  O   GLU A 303     -24.980 -76.896 -11.397  1.00  0.00           O  
ATOM     99  CB  GLU A 303     -24.778 -80.166 -11.955  1.00  0.00           C  
ATOM    100  CG  GLU A 303     -24.999 -79.959 -10.467  1.00  0.00           C  
ATOM    101  CD  GLU A 303     -25.022 -81.254  -9.688  1.00  0.00           C  
ATOM    102  OE1 GLU A 303     -25.146 -81.189  -8.445  1.00  0.00           O  
ATOM    103  OE2 GLU A 303     -24.920 -82.332 -10.316  1.00  0.00           O  
ATOM    104  N   GLU A 305     -22.949 -77.750 -11.776  1.00  0.00           N  
ATOM    105  CA  GLU A 305     -22.292 -76.721 -10.984  1.00  0.00           C  
ATOM    106  C   GLU A 305     -22.594 -75.313 -11.482  1.00  0.00           C  
ATOM    107  O   GLU A 305     -22.857 -74.419 -10.687  1.00  0.00           O  
ATOM    108  CB  GLU A 305     -20.782 -76.925 -10.968  1.00  0.00           C  
ATOM    109  CG  GLU A 305     -20.088 -76.088  -9.902  1.00  0.00           C  
ATOM    110  CD  GLU A 305     -18.574 -76.124 -10.002  1.00  0.00           C  
ATOM    111  OE1 GLU A 305     -18.037 -76.978 -10.751  1.00  0.00           O  
ATOM    112  OE2 GLU A 305     -17.927 -75.293  -9.325  1.00  0.00           O  
ATOM    113  N   ALA A 306     -22.551 -75.114 -12.795  1.00  0.00           N  
ATOM    114  CA  ALA A 306     -22.826 -73.802 -13.370  1.00  0.00           C  
ATOM    115  C   ALA A 306     -24.337 -73.544 -13.478  1.00  0.00           C  
ATOM    116  O   ALA A 306     -24.765 -72.472 -13.911  1.00  0.00           O  
ATOM    117  CB  ALA A 306     -22.163 -73.686 -14.735  1.00  0.00           C  
ATOM    118  N   GLU A 307     -25.135 -74.532 -13.075  1.00  0.00           N  
ATOM    119  CA  GLU A 307     -26.592 -74.432 -13.101  1.00  0.00           C  
ATOM    120  C   GLU A 307     -27.137 -74.064 -14.468  1.00  0.00           C  
ATOM    121  O   GLU A 307     -27.882 -73.096 -14.632  1.00  0.00           O  
ATOM    122  CB  GLU A 307     -27.069 -73.421 -12.064  1.00  0.00           C  
ATOM    123  CG  GLU A 307     -26.675 -73.788 -10.652  1.00  0.00           C  
ATOM    124  CD  GLU A 307     -27.062 -72.726  -9.651  1.00  0.00           C  
ATOM    125  OE1 GLU A 307     -26.777 -71.539  -9.915  1.00  0.00           O  
ATOM    126  OE2 GLU A 307     -27.642 -73.072  -8.598  1.00  0.00           O  
ATOM    127  N   ILE A 308     -26.761 -74.865 -15.450  1.00  0.00           N  
ATOM    128  CA  ILE A 308     -27.198 -74.654 -16.805  1.00  0.00           C  
ATOM    129  C   ILE A 308     -28.511 -75.363 -17.023  1.00  0.00           C  
ATOM    130  O   ILE A 308     -29.477 -74.756 -17.456  1.00  0.00           O  
ATOM    131  CB  ILE A 308     -26.121 -75.132 -17.762  1.00  0.00           C  
ATOM    132  CG1 ILE A 308     -24.937 -74.174 -17.631  1.00  0.00           C  
ATOM    133  CG2 ILE A 308     -26.645 -75.184 -19.185  1.00  0.00           C  
ATOM    134  CD1 ILE A 308     -23.755 -74.555 -18.431  1.00  0.00           C  
ATOM    135  N   ILE A 309     -28.558 -76.649 -16.723  1.00  0.00           N  
ATOM    136  CA  ILE A 309     -29.798 -77.393 -16.863  1.00  0.00           C  
ATOM    137  C   ILE A 309     -29.869 -78.398 -15.727  1.00  0.00           C  
ATOM    138  O   ILE A 309     -28.843 -78.830 -15.220  1.00  0.00           O  
ATOM    139  CB  ILE A 309     -29.879 -78.170 -18.192  1.00  0.00           C  
ATOM    140  CG1 ILE A 309     -28.867 -79.303 -18.183  1.00  0.00           C  
ATOM    141  CG2 ILE A 309     -29.637 -77.235 -19.378  1.00  0.00           C  
ATOM    142  CD1 ILE A 309     -28.932 -80.148 -19.407  1.00  0.00           C  
ATOM    143  N   ASP A 310     -31.078 -78.752 -15.319  1.00  0.00           N  
ATOM    144  CA  ASP A 310     -31.280 -79.723 -14.259  1.00  0.00           C  
ATOM    145  C   ASP A 310     -31.828 -80.938 -14.984  1.00  0.00           C  
ATOM    146  O   ASP A 310     -32.820 -80.840 -15.696  1.00  0.00           O  
ATOM    147  CB  ASP A 310     -32.298 -79.197 -13.256  1.00  0.00           C  
ATOM    148  CG  ASP A 310     -32.362 -80.036 -12.012  1.00  0.00           C  
ATOM    149  OD1 ASP A 310     -32.493 -81.276 -12.145  1.00  0.00           O  
ATOM    150  OD2 ASP A 310     -32.283 -79.453 -10.909  1.00  0.00           O  
ATOM    151  N   GLN A 311     -31.192 -82.088 -14.818  1.00  0.00           N  
ATOM    152  CA  GLN A 311     -31.641 -83.273 -15.540  1.00  0.00           C  
ATOM    153  C   GLN A 311     -32.602 -84.163 -14.771  1.00  0.00           C  
ATOM    154  O   GLN A 311     -33.109 -85.150 -15.307  1.00  0.00           O  
ATOM    155  CB  GLN A 311     -30.428 -84.089 -15.968  1.00  0.00           C  
ATOM    156  CG  GLN A 311     -29.379 -83.284 -16.717  1.00  0.00           C  
ATOM    157  CD  GLN A 311     -28.140 -84.103 -17.044  1.00  0.00           C  
ATOM    158  OE1 GLN A 311     -28.235 -85.204 -17.601  1.00  0.00           O  
ATOM    159  NE2 GLN A 311     -26.969 -83.565 -16.703  1.00  0.00           N  
ATOM    160  N   ARG A 312     -32.872 -83.794 -13.528  1.00  0.00           N  
ATOM    161  CA  ARG A 312     -33.739 -84.578 -12.670  1.00  0.00           C  
ATOM    162  C   ARG A 312     -35.239 -84.514 -12.951  1.00  0.00           C  
ATOM    163  O   ARG A 312     -36.035 -84.447 -12.021  1.00  0.00           O  
ATOM    164  CB  ARG A 312     -33.461 -84.179 -11.222  1.00  0.00           C  
ATOM    165  CG  ARG A 312     -32.000 -84.330 -10.849  1.00  0.00           C  
ATOM    166  CD  ARG A 312     -31.734 -83.847  -9.461  1.00  0.00           C  
ATOM    167  NE  ARG A 312     -31.692 -82.397  -9.394  1.00  0.00           N  
ATOM    168  CZ  ARG A 312     -31.624 -81.716  -8.254  1.00  0.00           C  
ATOM    169  NH1 ARG A 312     -31.596 -82.376  -7.105  1.00  0.00           N  
ATOM    170  NH2 ARG A 312     -31.577 -80.384  -8.255  1.00  0.00           N  
ATOM    171  N   TYR A 313     -35.635 -84.556 -14.216  1.00  0.00           N  
ATOM    172  CA  TYR A 313     -37.055 -84.491 -14.559  1.00  0.00           C  
ATOM    173  C   TYR A 313     -37.594 -85.902 -14.787  1.00  0.00           C  
ATOM    174  O   TYR A 313     -37.005 -86.697 -15.510  1.00  0.00           O  
ATOM    175  CB  TYR A 313     -37.255 -83.625 -15.815  1.00  0.00           C  
ATOM    176  CG  TYR A 313     -38.701 -83.237 -16.102  1.00  0.00           C  
ATOM    177  CD1 TYR A 313     -39.365 -82.284 -15.317  1.00  0.00           C  
ATOM    178  CD2 TYR A 313     -39.413 -83.839 -17.145  1.00  0.00           C  
ATOM    179  CE1 TYR A 313     -40.700 -81.947 -15.566  1.00  0.00           C  
ATOM    180  CE2 TYR A 313     -40.744 -83.509 -17.396  1.00  0.00           C  
ATOM    181  CZ  TYR A 313     -41.379 -82.564 -16.605  1.00  0.00           C  
ATOM    182  OH  TYR A 313     -42.689 -82.232 -16.869  1.00  0.00           O  
ATOM    183  N   PRO A 314     -38.741 -86.223 -14.180  1.00  0.00           N  
ATOM    184  CA  PRO A 314     -39.392 -87.532 -14.283  1.00  0.00           C  
ATOM    185  C   PRO A 314     -39.516 -88.158 -15.660  1.00  0.00           C  
ATOM    186  O   PRO A 314     -39.895 -89.323 -15.764  1.00  0.00           O  
ATOM    187  CB  PRO A 314     -40.759 -87.290 -13.654  1.00  0.00           C  
ATOM    188  CG  PRO A 314     -40.995 -85.836 -13.923  1.00  0.00           C  
ATOM    189  CD  PRO A 314     -39.656 -85.247 -13.571  1.00  0.00           C  
ATOM    190  N   VAL A 315     -39.219 -87.407 -16.715  1.00  0.00           N  
ATOM    191  CA  VAL A 315     -39.323 -87.961 -18.066  1.00  0.00           C  
ATOM    192  C   VAL A 315     -37.986 -87.846 -18.782  1.00  0.00           C  
ATOM    193  O   VAL A 315     -37.523 -86.753 -19.093  1.00  0.00           O  
ATOM    194  CB  VAL A 315     -40.404 -87.247 -18.898  1.00  0.00           C  
ATOM    195  CG1 VAL A 315     -40.607 -87.983 -20.203  1.00  0.00           C  
ATOM    196  CG2 VAL A 315     -41.708 -87.176 -18.121  1.00  0.00           C  
ATOM    197  N   LYS A 316     -37.374 -88.992 -19.043  1.00  0.00           N  
ATOM    198  CA  LYS A 316     -36.071 -89.052 -19.682  1.00  0.00           C  
ATOM    199  C   LYS A 316     -36.010 -88.362 -21.036  1.00  0.00           C  
ATOM    200  O   LYS A 316     -36.902 -88.516 -21.871  1.00  0.00           O  
ATOM    201  CB  LYS A 316     -35.640 -90.519 -19.823  1.00  0.00           C  
ATOM    202  CG  LYS A 316     -34.248 -90.716 -20.414  1.00  0.00           C  
ATOM    203  CD  LYS A 316     -33.879 -92.199 -20.551  1.00  0.00           C  
ATOM    204  CE  LYS A 316     -32.457 -92.364 -21.095  1.00  0.00           C  
ATOM    205  NZ  LYS A 316     -32.038 -93.790 -21.158  1.00  0.00           N  
ATOM    206  N   GLY A 317     -34.944 -87.597 -21.238  1.00  0.00           N  
ATOM    207  CA  GLY A 317     -34.753 -86.908 -22.496  1.00  0.00           C  
ATOM    208  C   GLY A 317     -35.376 -85.534 -22.525  1.00  0.00           C  
ATOM    209  O   GLY A 317     -35.516 -84.929 -23.588  1.00  0.00           O  
ATOM    210  N   MET A 318     -35.737 -85.030 -21.353  1.00  0.00           N  
ATOM    211  CA  MET A 318     -36.367 -83.728 -21.258  1.00  0.00           C  
ATOM    212  C   MET A 318     -35.827 -83.005 -20.060  1.00  0.00           C  
ATOM    213  O   MET A 318     -36.106 -83.381 -18.933  1.00  0.00           O  
ATOM    214  CB  MET A 318     -37.874 -83.913 -21.156  1.00  0.00           C  
ATOM    215  CG  MET A 318     -38.437 -84.476 -22.443  1.00  0.00           C  
ATOM    216  SD  MET A 318     -40.097 -85.104 -22.346  1.00  0.00           S  
ATOM    217  CE  MET A 318     -40.166 -86.074 -23.862  1.00  0.00           C  
ATOM    218  N   HIS A 319     -35.058 -81.952 -20.303  1.00  0.00           N  
ATOM    219  CA  HIS A 319     -34.452 -81.221 -19.215  1.00  0.00           C  
ATOM    220  C   HIS A 319     -34.982 -79.818 -19.005  1.00  0.00           C  
ATOM    221  O   HIS A 319     -35.687 -79.259 -19.847  1.00  0.00           O  
ATOM    222  CB  HIS A 319     -32.943 -81.214 -19.421  1.00  0.00           C  
ATOM    223  CG  HIS A 319     -32.378 -82.583 -19.655  1.00  0.00           C  
ATOM    224  ND1 HIS A 319     -31.535 -82.876 -20.709  1.00  0.00           N  
ATOM    225  CD2 HIS A 319     -32.578 -83.753 -18.999  1.00  0.00           C  
ATOM    226  CE1 HIS A 319     -31.247 -84.167 -20.693  1.00  0.00           C  
ATOM    227  NE2 HIS A 319     -31.867 -84.722 -19.666  1.00  0.00           N  
ATOM    228  N   VAL A 320     -34.635 -79.260 -17.853  1.00  0.00           N  
ATOM    229  CA  VAL A 320     -35.062 -77.934 -17.464  1.00  0.00           C  
ATOM    230  C   VAL A 320     -33.936 -76.943 -17.603  1.00  0.00           C  
ATOM    231  O   VAL A 320     -32.819 -77.226 -17.209  1.00  0.00           O  
ATOM    232  CB  VAL A 320     -35.505 -77.920 -16.006  1.00  0.00           C  
ATOM    233  CG1 VAL A 320     -35.735 -76.497 -15.545  1.00  0.00           C  
ATOM    234  CG2 VAL A 320     -36.749 -78.746 -15.844  1.00  0.00           C  
ATOM    235  N   TRP A 321     -34.227 -75.781 -18.170  1.00  0.00           N  
ATOM    236  CA  TRP A 321     -33.214 -74.749 -18.299  1.00  0.00           C  
ATOM    237  C   TRP A 321     -33.277 -73.895 -17.036  1.00  0.00           C  
ATOM    238  O   TRP A 321     -34.282 -73.233 -16.792  1.00  0.00           O  
ATOM    239  CB  TRP A 321     -33.485 -73.858 -19.510  1.00  0.00           C  
ATOM    240  CG  TRP A 321     -33.062 -74.435 -20.818  1.00  0.00           C  
ATOM    241  CD1 TRP A 321     -33.820 -75.181 -21.666  1.00  0.00           C  
ATOM    242  CD2 TRP A 321     -31.778 -74.299 -21.439  1.00  0.00           C  
ATOM    243  NE1 TRP A 321     -33.092 -75.516 -22.780  1.00  0.00           N  
ATOM    244  CE2 TRP A 321     -31.833 -74.987 -22.665  1.00  0.00           C  
ATOM    245  CE3 TRP A 321     -30.585 -73.662 -21.075  1.00  0.00           C  
ATOM    246  CZ2 TRP A 321     -30.743 -75.059 -23.535  1.00  0.00           C  
ATOM    247  CZ3 TRP A 321     -29.504 -73.732 -21.937  1.00  0.00           C  
ATOM    248  CH2 TRP A 321     -29.591 -74.426 -23.154  1.00  0.00           C  
ATOM    249  N   MET A 322     -32.226 -73.918 -16.224  1.00  0.00           N  
ATOM    250  CA  MET A 322     -32.206 -73.114 -15.011  1.00  0.00           C  
ATOM    251  C   MET A 322     -31.823 -71.693 -15.405  1.00  0.00           C  
ATOM    252  O   MET A 322     -31.310 -71.466 -16.500  1.00  0.00           O  
ATOM    253  CB  MET A 322     -31.206 -73.687 -14.027  1.00  0.00           C  
ATOM    254  CG  MET A 322     -31.415 -75.159 -13.773  1.00  0.00           C  
ATOM    255  SD  MET A 322     -30.470 -75.724 -12.356  1.00  0.00           S  
ATOM    256  CE  MET A 322     -29.084 -76.469 -13.175  1.00  0.00           C  
ATOM    257  N   PRO A 323     -32.041 -70.719 -14.510  1.00  0.00           N  
ATOM    258  CA  PRO A 323     -31.721 -69.319 -14.800  1.00  0.00           C  
ATOM    259  C   PRO A 323     -30.448 -69.063 -15.592  1.00  0.00           C  
ATOM    260  O   PRO A 323     -30.500 -68.486 -16.681  1.00  0.00           O  
ATOM    261  CB  PRO A 323     -31.683 -68.683 -13.421  1.00  0.00           C  
ATOM    262  CG  PRO A 323     -32.695 -69.445 -12.694  1.00  0.00           C  
ATOM    263  CD  PRO A 323     -32.384 -70.874 -13.090  1.00  0.00           C  
ATOM    264  N   HIS A 324     -29.308 -69.489 -15.051  1.00  0.00           N  
ATOM    265  CA  HIS A 324     -28.027 -69.272 -15.721  1.00  0.00           C  
ATOM    266  C   HIS A 324     -27.996 -69.868 -17.133  1.00  0.00           C  
ATOM    267  O   HIS A 324     -27.706 -69.167 -18.104  1.00  0.00           O  
ATOM    268  CB  HIS A 324     -26.887 -69.836 -14.869  1.00  0.00           C  
ATOM    269  CG  HIS A 324     -25.527 -69.523 -15.407  1.00  0.00           C  
ATOM    270  ND1 HIS A 324     -25.188 -68.277 -15.886  1.00  0.00           N  
ATOM    271  CD2 HIS A 324     -24.420 -70.291 -15.539  1.00  0.00           C  
ATOM    272  CE1 HIS A 324     -23.932 -68.290 -16.291  1.00  0.00           C  
ATOM    273  NE2 HIS A 324     -23.443 -69.500 -16.091  1.00  0.00           N  
ATOM    274  N   GLY A 325     -28.293 -71.157 -17.247  1.00  0.00           N  
ATOM    275  CA  GLY A 325     -28.318 -71.770 -18.556  1.00  0.00           C  
ATOM    276  C   GLY A 325     -29.169 -70.913 -19.474  1.00  0.00           C  
ATOM    277  O   GLY A 325     -28.731 -70.515 -20.554  1.00  0.00           O  
ATOM    278  N   PHE A 332     -30.378 -70.586 -19.035  1.00  0.00           N  
ATOM    279  CA  PHE A 332     -31.266 -69.780 -19.858  1.00  0.00           C  
ATOM    280  C   PHE A 332     -30.634 -68.495 -20.374  1.00  0.00           C  
ATOM    281  O   PHE A 332     -30.881 -68.098 -21.505  1.00  0.00           O  
ATOM    282  CB  PHE A 332     -32.550 -69.423 -19.107  1.00  0.00           C  
ATOM    283  CG  PHE A 332     -33.652 -68.924 -20.007  1.00  0.00           C  
ATOM    284  CD1 PHE A 332     -34.573 -69.814 -20.561  1.00  0.00           C  
ATOM    285  CD2 PHE A 332     -33.736 -67.583 -20.345  1.00  0.00           C  
ATOM    286  CE1 PHE A 332     -35.563 -69.372 -21.441  1.00  0.00           C  
ATOM    287  CE2 PHE A 332     -34.718 -67.136 -21.221  1.00  0.00           C  
ATOM    288  CZ  PHE A 332     -35.633 -68.034 -21.770  1.00  0.00           C  
ATOM    289  N   MET A 333     -29.827 -67.836 -19.555  1.00  0.00           N  
ATOM    290  CA  MET A 333     -29.209 -66.593 -19.993  1.00  0.00           C  
ATOM    291  C   MET A 333     -28.241 -66.822 -21.148  1.00  0.00           C  
ATOM    292  O   MET A 333     -28.135 -65.999 -22.065  1.00  0.00           O  
ATOM    293  CB  MET A 333     -28.487 -65.918 -18.829  1.00  0.00           C  
ATOM    294  CG  MET A 333     -29.399 -65.083 -17.949  1.00  0.00           C  
ATOM    295  SD  MET A 333     -28.530 -64.165 -16.644  1.00  0.00           S  
ATOM    296  CE  MET A 333     -28.512 -65.439 -15.319  1.00  0.00           C  
ATOM    297  N   ILE A 334     -27.535 -67.944 -21.104  1.00  0.00           N  
ATOM    298  CA  ILE A 334     -26.588 -68.270 -22.151  1.00  0.00           C  
ATOM    299  C   ILE A 334     -27.347 -68.568 -23.436  1.00  0.00           C  
ATOM    300  O   ILE A 334     -26.946 -68.134 -24.515  1.00  0.00           O  
ATOM    301  CB  ILE A 334     -25.751 -69.489 -21.755  1.00  0.00           C  
ATOM    302  CG1 ILE A 334     -24.901 -69.144 -20.535  1.00  0.00           C  
ATOM    303  CG2 ILE A 334     -24.886 -69.924 -22.913  1.00  0.00           C  
ATOM    304  CD1 ILE A 334     -24.149 -70.321 -19.959  1.00  0.00           C  
ATOM    305  N   ARG A 335     -28.447 -69.309 -23.301  1.00  0.00           N  
ATOM    306  CA  ARG A 335     -29.290 -69.689 -24.431  1.00  0.00           C  
ATOM    307  C   ARG A 335     -29.847 -68.424 -25.049  1.00  0.00           C  
ATOM    308  O   ARG A 335     -29.932 -68.286 -26.263  1.00  0.00           O  
ATOM    309  CB  ARG A 335     -30.437 -70.575 -23.943  1.00  0.00           C  
ATOM    310  CG  ARG A 335     -31.426 -71.009 -25.018  1.00  0.00           C  
ATOM    311  CD  ARG A 335     -32.521 -71.861 -24.396  1.00  0.00           C  
ATOM    312  NE  ARG A 335     -33.575 -72.242 -25.335  1.00  0.00           N  
ATOM    313  CZ  ARG A 335     -34.600 -71.468 -25.697  1.00  0.00           C  
ATOM    314  NH1 ARG A 335     -34.735 -70.242 -25.208  1.00  0.00           N  
ATOM    315  NH2 ARG A 335     -35.514 -71.934 -26.540  1.00  0.00           N  
ATOM    316  N   LYS A 336     -30.219 -67.496 -24.183  1.00  0.00           N  
ATOM    317  CA  LYS A 336     -30.768 -66.231 -24.599  1.00  0.00           C  
ATOM    318  C   LYS A 336     -29.754 -65.473 -25.441  1.00  0.00           C  
ATOM    319  O   LYS A 336     -30.064 -65.063 -26.552  1.00  0.00           O  
ATOM    320  CB  LYS A 336     -31.165 -65.418 -23.363  1.00  0.00           C  
ATOM    321  CG  LYS A 336     -31.714 -64.035 -23.653  1.00  0.00           C  
ATOM    322  CD  LYS A 336     -32.322 -63.421 -22.407  1.00  0.00           C  
ATOM    323  CE  LYS A 336     -32.960 -62.060 -22.704  1.00  0.00           C  
ATOM    324  NZ  LYS A 336     -33.911 -61.620 -21.624  1.00  0.00           N  
ATOM    325  N   ASN A 337     -28.540 -65.293 -24.928  1.00  0.00           N  
ATOM    326  CA  ASN A 337     -27.525 -64.560 -25.683  1.00  0.00           C  
ATOM    327  C   ASN A 337     -27.090 -65.277 -26.951  1.00  0.00           C  
ATOM    328  O   ASN A 337     -26.782 -64.634 -27.951  1.00  0.00           O  
ATOM    329  CB  ASN A 337     -26.288 -64.286 -24.834  1.00  0.00           C  
ATOM    330  CG  ASN A 337     -26.576 -63.379 -23.664  1.00  0.00           C  
ATOM    331  OD1 ASN A 337     -27.463 -62.520 -23.727  1.00  0.00           O  
ATOM    332  ND2 ASN A 337     -25.815 -63.547 -22.590  1.00  0.00           N  
ATOM    333  N   THR A 338     -27.043 -66.604 -26.917  1.00  0.00           N  
ATOM    334  CA  THR A 338     -26.650 -67.342 -28.102  1.00  0.00           C  
ATOM    335  C   THR A 338     -27.676 -67.070 -29.183  1.00  0.00           C  
ATOM    336  O   THR A 338     -27.325 -66.914 -30.347  1.00  0.00           O  
ATOM    337  CB  THR A 338     -26.612 -68.843 -27.851  1.00  0.00           C  
ATOM    338  OG1 THR A 338     -25.628 -69.134 -26.859  1.00  0.00           O  
ATOM    339  CG2 THR A 338     -26.252 -69.579 -29.120  1.00  0.00           C  
ATOM    340  N   LEU A 339     -28.947 -67.009 -28.800  1.00  0.00           N  
ATOM    341  CA  LEU A 339     -29.999 -66.753 -29.776  1.00  0.00           C  
ATOM    342  C   LEU A 339     -30.000 -65.312 -30.302  1.00  0.00           C  
ATOM    343  O   LEU A 339     -30.373 -65.063 -31.453  1.00  0.00           O  
ATOM    344  CB  LEU A 339     -31.366 -67.096 -29.190  1.00  0.00           C  
ATOM    345  CG  LEU A 339     -31.684 -68.585 -29.075  1.00  0.00           C  
ATOM    346  CD1 LEU A 339     -32.996 -68.771 -28.355  1.00  0.00           C  
ATOM    347  CD2 LEU A 339     -31.747 -69.212 -30.450  1.00  0.00           C  
ATOM    348  N   LYS A 340     -29.587 -64.361 -29.472  1.00  0.00           N  
ATOM    349  CA  LYS A 340     -29.556 -62.984 -29.930  1.00  0.00           C  
ATOM    350  C   LYS A 340     -28.585 -62.900 -31.096  1.00  0.00           C  
ATOM    351  O   LYS A 340     -28.893 -62.312 -32.128  1.00  0.00           O  
ATOM    352  CB  LYS A 340     -29.117 -62.035 -28.814  1.00  0.00           C  
ATOM    353  CG  LYS A 340     -30.193 -61.716 -27.778  1.00  0.00           C  
ATOM    354  CD  LYS A 340     -29.814 -60.493 -26.959  1.00  0.00           C  
ATOM    355  CE  LYS A 340     -30.779 -60.258 -25.805  1.00  0.00           C  
ATOM    356  NZ  LYS A 340     -30.380 -59.076 -24.967  1.00  0.00           N  
ATOM    357  N   ILE A 341     -27.414 -63.501 -30.922  1.00  0.00           N  
ATOM    358  CA  ILE A 341     -26.381 -63.526 -31.947  1.00  0.00           C  
ATOM    359  C   ILE A 341     -26.953 -64.128 -33.218  1.00  0.00           C  
ATOM    360  O   ILE A 341     -26.811 -63.568 -34.307  1.00  0.00           O  
ATOM    361  CB  ILE A 341     -25.182 -64.398 -31.502  1.00  0.00           C  
ATOM    362  CG1 ILE A 341     -24.437 -63.723 -30.355  1.00  0.00           C  
ATOM    363  CG2 ILE A 341     -24.246 -64.642 -32.665  1.00  0.00           C  
ATOM    364  CD1 ILE A 341     -23.423 -64.612 -29.689  1.00  0.00           C  
ATOM    365  N   LEU A 342     -27.605 -65.276 -33.071  1.00  0.00           N  
ATOM    366  CA  LEU A 342     -28.176 -65.961 -34.212  1.00  0.00           C  
ATOM    367  C   LEU A 342     -29.225 -65.135 -34.925  1.00  0.00           C  
ATOM    368  O   LEU A 342     -29.177 -64.994 -36.144  1.00  0.00           O  
ATOM    369  CB  LEU A 342     -28.790 -67.283 -33.779  1.00  0.00           C  
ATOM    370  CG  LEU A 342     -29.374 -68.103 -34.924  1.00  0.00           C  
ATOM    371  CD1 LEU A 342     -28.293 -68.386 -35.945  1.00  0.00           C  
ATOM    372  CD2 LEU A 342     -29.947 -69.394 -34.382  1.00  0.00           C  
ATOM    373  N   ARG A 343     -30.176 -64.587 -34.172  1.00  0.00           N  
ATOM    374  CA  ARG A 343     -31.244 -63.794 -34.778  1.00  0.00           C  
ATOM    375  C   ARG A 343     -30.719 -62.539 -35.445  1.00  0.00           C  
ATOM    376  O   ARG A 343     -31.228 -62.123 -36.475  1.00  0.00           O  
ATOM    377  CB  ARG A 343     -32.311 -63.422 -33.745  1.00  0.00           C  
ATOM    378  CG  ARG A 343     -33.213 -64.575 -33.321  1.00  0.00           C  
ATOM    379  CD  ARG A 343     -34.448 -64.029 -32.661  1.00  0.00           C  
ATOM    380  NE  ARG A 343     -35.465 -65.030 -32.326  1.00  0.00           N  
ATOM    381  CZ  ARG A 343     -35.470 -65.765 -31.217  1.00  0.00           C  
ATOM    382  NH1 ARG A 343     -34.507 -65.630 -30.321  1.00  0.00           N  
ATOM    383  NH2 ARG A 343     -36.452 -66.621 -30.993  1.00  0.00           N  
ATOM    384  N   ARG A 344     -29.695 -61.935 -34.864  1.00  0.00           N  
ATOM    385  CA  ARG A 344     -29.133 -60.737 -35.453  1.00  0.00           C  
ATOM    386  C   ARG A 344     -28.732 -61.037 -36.898  1.00  0.00           C  
ATOM    387  O   ARG A 344     -28.911 -60.212 -37.789  1.00  0.00           O  
ATOM    388  CB  ARG A 344     -27.920 -60.271 -34.662  1.00  0.00           C  
ATOM    389  CG  ARG A 344     -27.374 -58.977 -35.194  1.00  0.00           C  
ATOM    390  CD  ARG A 344     -25.988 -58.663 -34.666  1.00  0.00           C  
ATOM    391  NE  ARG A 344     -25.377 -57.583 -35.441  1.00  0.00           N  
ATOM    392  CZ  ARG A 344     -24.215 -57.007 -35.143  1.00  0.00           C  
ATOM    393  NH1 ARG A 344     -23.523 -57.408 -34.076  1.00  0.00           N  
ATOM    394  NH2 ARG A 344     -23.750 -56.018 -35.904  1.00  0.00           N  
ATOM    395  N   ILE A 345     -28.197 -62.227 -37.134  1.00  0.00           N  
ATOM    396  CA  ILE A 345     -27.792 -62.606 -38.476  1.00  0.00           C  
ATOM    397  C   ILE A 345     -29.016 -62.933 -39.307  1.00  0.00           C  
ATOM    398  O   ILE A 345     -29.257 -62.318 -40.339  1.00  0.00           O  
ATOM    399  CB  ILE A 345     -26.884 -63.839 -38.460  1.00  0.00           C  
ATOM    400  CG1 ILE A 345     -25.585 -63.518 -37.733  1.00  0.00           C  
ATOM    401  CG2 ILE A 345     -26.592 -64.287 -39.878  1.00  0.00           C  
ATOM    402  CD1 ILE A 345     -24.641 -64.685 -37.647  1.00  0.00           C  
ATOM    403  N   LEU A 347     -29.792 -63.906 -38.849  1.00  0.00           N  
ATOM    404  CA  LEU A 347     -30.983 -64.329 -39.570  1.00  0.00           C  
ATOM    405  C   LEU A 347     -31.986 -63.233 -39.923  1.00  0.00           C  
ATOM    406  O   LEU A 347     -32.614 -63.289 -40.975  1.00  0.00           O  
ATOM    407  CB  LEU A 347     -31.711 -65.420 -38.789  1.00  0.00           C  
ATOM    408  CG  LEU A 347     -31.099 -66.820 -38.739  1.00  0.00           C  
ATOM    409  CD1 LEU A 347     -32.018 -67.712 -37.932  1.00  0.00           C  
ATOM    410  CD2 LEU A 347     -30.912 -67.382 -40.147  1.00  0.00           C  
ATOM    411  N   ASP A 348     -32.142 -62.238 -39.062  1.00  0.00           N  
ATOM    412  CA  ASP A 348     -33.118 -61.192 -39.328  1.00  0.00           C  
ATOM    413  C   ASP A 348     -32.764 -60.239 -40.458  1.00  0.00           C  
ATOM    414  O   ASP A 348     -33.575 -59.395 -40.842  1.00  0.00           O  
ATOM    415  CB  ASP A 348     -33.424 -60.400 -38.047  1.00  0.00           C  
ATOM    416  CG  ASP A 348     -34.393 -61.132 -37.124  1.00  0.00           C  
ATOM    417  OD1 ASP A 348     -35.164 -61.985 -37.617  1.00  0.00           O  
ATOM    418  OD2 ASP A 348     -34.401 -60.844 -35.910  1.00  0.00           O  
ATOM    419  N   ARG A 349     -31.565 -60.366 -41.008  1.00  0.00           N  
ATOM    420  CA  ARG A 349     -31.182 -59.486 -42.096  1.00  0.00           C  
ATOM    421  C   ARG A 349     -32.045 -59.768 -43.303  1.00  0.00           C  
ATOM    422  O   ARG A 349     -32.511 -58.839 -43.955  1.00  0.00           O  
ATOM    423  CB  ARG A 349     -29.724 -59.695 -42.476  1.00  0.00           C  
ATOM    424  CG  ARG A 349     -28.759 -59.361 -41.382  1.00  0.00           C  
ATOM    425  CD  ARG A 349     -27.380 -59.862 -41.728  1.00  0.00           C  
ATOM    426  NE  ARG A 349     -26.455 -59.675 -40.618  1.00  0.00           N  
ATOM    427  CZ  ARG A 349     -25.335 -60.369 -40.453  1.00  0.00           C  
ATOM    428  NH1 ARG A 349     -24.992 -61.302 -41.332  1.00  0.00           N  
ATOM    429  NH2 ARG A 349     -24.567 -60.135 -39.399  1.00  0.00           N  
ATOM    430  N   ASP A 361     -32.276 -61.049 -43.586  1.00  0.00           N  
ATOM    431  CA  ASP A 361     -33.042 -61.432 -44.762  1.00  0.00           C  
ATOM    432  C   ASP A 361     -34.077 -62.502 -44.537  1.00  0.00           C  
ATOM    433  O   ASP A 361     -34.638 -63.036 -45.499  1.00  0.00           O  
ATOM    434  CB  ASP A 361     -32.089 -61.890 -45.861  1.00  0.00           C  
ATOM    435  CG  ASP A 361     -31.068 -60.821 -46.220  1.00  0.00           C  
ATOM    436  OD1 ASP A 361     -31.447 -59.816 -46.871  1.00  0.00           O  
ATOM    437  OD2 ASP A 361     -29.886 -60.979 -45.830  1.00  0.00           O  
ATOM    438  N   HIS A 362     -34.328 -62.834 -43.276  1.00  0.00           N  
ATOM    439  CA  HIS A 362     -35.333 -63.845 -42.960  1.00  0.00           C  
ATOM    440  C   HIS A 362     -36.417 -63.213 -42.117  1.00  0.00           C  
ATOM    441  O   HIS A 362     -36.153 -62.261 -41.390  1.00  0.00           O  
ATOM    442  CB  HIS A 362     -34.729 -65.008 -42.179  1.00  0.00           C  
ATOM    443  CG  HIS A 362     -33.753 -65.823 -42.958  1.00  0.00           C  
ATOM    444  ND1 HIS A 362     -32.462 -65.408 -43.194  1.00  0.00           N  
ATOM    445  CD2 HIS A 362     -33.865 -67.049 -43.521  1.00  0.00           C  
ATOM    446  CE1 HIS A 362     -31.817 -66.347 -43.864  1.00  0.00           C  
ATOM    447  NE2 HIS A 362     -32.646 -67.353 -44.075  1.00  0.00           N  
ATOM    448  N   GLU A 363     -37.631 -63.745 -42.215  1.00  0.00           N  
ATOM    449  CA  GLU A 363     -38.759 -63.239 -41.443  1.00  0.00           C  
ATOM    450  C   GLU A 363     -39.158 -64.287 -40.410  1.00  0.00           C  
ATOM    451  O   GLU A 363     -39.587 -65.383 -40.769  1.00  0.00           O  
ATOM    452  CB  GLU A 363     -39.956 -62.951 -42.355  1.00  0.00           C  
ATOM    453  CG  GLU A 363     -39.702 -61.942 -43.477  1.00  0.00           C  
ATOM    454  CD  GLU A 363     -40.932 -61.729 -44.355  1.00  0.00           C  
ATOM    455  OE1 GLU A 363     -41.861 -61.008 -43.930  1.00  0.00           O  
ATOM    456  OE2 GLU A 363     -40.982 -62.299 -45.468  1.00  0.00           O  
ATOM    457  N   GLU A 364     -39.024 -63.960 -39.129  1.00  0.00           N  
ATOM    458  CA  GLU A 364     -39.381 -64.921 -38.102  1.00  0.00           C  
ATOM    459  C   GLU A 364     -40.887 -65.095 -38.048  1.00  0.00           C  
ATOM    460  O   GLU A 364     -41.642 -64.144 -38.259  1.00  0.00           O  
ATOM    461  CB  GLU A 364     -38.846 -64.484 -36.744  1.00  0.00           C  
ATOM    462  CG  GLU A 364     -38.931 -65.572 -35.696  1.00  0.00           C  
ATOM    463  CD  GLU A 364     -38.109 -65.268 -34.444  1.00  0.00           C  
ATOM    464  OE1 GLU A 364     -37.636 -64.112 -34.303  1.00  0.00           O  
ATOM    465  OE2 GLU A 364     -37.945 -66.186 -33.601  1.00  0.00           O  
ATOM    466  N   VAL A 365     -41.314 -66.325 -37.781  1.00  0.00           N  
ATOM    467  CA  VAL A 365     -42.724 -66.665 -37.701  1.00  0.00           C  
ATOM    468  C   VAL A 365     -42.919 -67.635 -36.546  1.00  0.00           C  
ATOM    469  O   VAL A 365     -42.013 -67.849 -35.749  1.00  0.00           O  
ATOM    470  CB  VAL A 365     -43.207 -67.348 -38.999  1.00  0.00           C  
ATOM    471  CG1 VAL A 365     -42.942 -66.447 -40.196  1.00  0.00           C  
ATOM    472  CG2 VAL A 365     -42.502 -68.684 -39.180  1.00  0.00           C  
ATOM    473  N   LEU A 366     -44.103 -68.223 -36.452  1.00  0.00           N  
ATOM    474  CA  LEU A 366     -44.379 -69.175 -35.389  1.00  0.00           C  
ATOM    475  C   LEU A 366     -45.598 -70.010 -35.746  1.00  0.00           C  
ATOM    476  O   LEU A 366     -46.734 -69.535 -35.669  1.00  0.00           O  
ATOM    477  CB  LEU A 366     -44.603 -68.454 -34.059  1.00  0.00           C  
ATOM    478  CG  LEU A 366     -44.798 -69.370 -32.842  1.00  0.00           C  
ATOM    479  CD1 LEU A 366     -43.716 -70.426 -32.813  1.00  0.00           C  
ATOM    480  CD2 LEU A 366     -44.774 -68.551 -31.555  1.00  0.00           C  
ATOM    481  N   PHE A 368     -45.345 -71.255 -36.152  1.00  0.00           N  
ATOM    482  CA  PHE A 368     -46.393 -72.191 -36.538  1.00  0.00           C  
ATOM    483  C   PHE A 368     -46.730 -73.088 -35.374  1.00  0.00           C  
ATOM    484  O   PHE A 368     -46.019 -73.118 -34.377  1.00  0.00           O  
ATOM    485  CB  PHE A 368     -45.949 -73.037 -37.733  1.00  0.00           C  
ATOM    486  CG  PHE A 368     -46.043 -72.323 -39.049  1.00  0.00           C  
ATOM    487  CD1 PHE A 368     -45.240 -71.226 -39.322  1.00  0.00           C  
ATOM    488  CD2 PHE A 368     -46.957 -72.742 -40.013  1.00  0.00           C  
ATOM    489  CE1 PHE A 368     -45.344 -70.557 -40.530  1.00  0.00           C  
ATOM    490  CE2 PHE A 368     -47.070 -72.077 -41.227  1.00  0.00           C  
ATOM    491  CZ  PHE A 368     -46.260 -70.982 -41.487  1.00  0.00           C  
ATOM    492  N   PRO A 370     -47.823 -73.844 -35.492  1.00  0.00           N  
ATOM    493  CA  PRO A 370     -48.288 -74.755 -34.447  1.00  0.00           C  
ATOM    494  C   PRO A 370     -47.326 -75.872 -34.096  1.00  0.00           C  
ATOM    495  O   PRO A 370     -46.340 -76.119 -34.791  1.00  0.00           O  
ATOM    496  CB  PRO A 370     -49.591 -75.296 -35.019  1.00  0.00           C  
ATOM    497  CG  PRO A 370     -50.045 -74.200 -35.934  1.00  0.00           C  
ATOM    498  CD  PRO A 370     -48.767 -73.838 -36.619  1.00  0.00           C  
ATOM    499  N   LEU A 371     -47.642 -76.554 -33.007  1.00  0.00           N  
ATOM    500  CA  LEU A 371     -46.840 -77.660 -32.531  1.00  0.00           C  
ATOM    501  C   LEU A 371     -47.357 -78.967 -33.081  1.00  0.00           C  
ATOM    502  O   LEU A 371     -46.580 -79.819 -33.483  1.00  0.00           O  
ATOM    503  CB  LEU A 371     -46.900 -77.734 -31.010  1.00  0.00           C  
ATOM    504  CG  LEU A 371     -46.202 -78.957 -30.436  1.00  0.00           C  
ATOM    505  CD1 LEU A 371     -44.718 -78.698 -30.424  1.00  0.00           C  
ATOM    506  CD2 LEU A 371     -46.689 -79.224 -29.042  1.00  0.00           C  
ATOM    507  N   LEU A 372     -48.677 -79.117 -33.088  1.00  0.00           N  
ATOM    508  CA  LEU A 372     -49.327 -80.342 -33.537  1.00  0.00           C  
ATOM    509  C   LEU A 372     -49.623 -80.472 -35.024  1.00  0.00           C  
ATOM    510  O   LEU A 372     -50.052 -79.517 -35.675  1.00  0.00           O  
ATOM    511  CB  LEU A 372     -50.615 -80.534 -32.742  1.00  0.00           C  
ATOM    512  CG  LEU A 372     -50.348 -80.562 -31.239  1.00  0.00           C  
ATOM    513  CD1 LEU A 372     -51.650 -80.587 -30.469  1.00  0.00           C  
ATOM    514  CD2 LEU A 372     -49.514 -81.775 -30.916  1.00  0.00           C  
ATOM    515  N   VAL A 373     -49.385 -81.675 -35.547  1.00  0.00           N  
ATOM    516  CA  VAL A 373     -49.620 -81.992 -36.957  1.00  0.00           C  
ATOM    517  C   VAL A 373     -50.528 -83.204 -37.027  1.00  0.00           C  
ATOM    518  O   VAL A 373     -50.303 -84.198 -36.339  1.00  0.00           O  
ATOM    519  CB  VAL A 373     -48.337 -82.384 -37.695  1.00  0.00           C  
ATOM    520  CG1 VAL A 373     -48.511 -82.129 -39.171  1.00  0.00           C  
ATOM    521  CG2 VAL A 373     -47.161 -81.630 -37.146  1.00  0.00           C  
ATOM    522  N   PRO A 374     -51.561 -83.143 -37.866  1.00  0.00           N  
ATOM    523  CA  PRO A 374     -52.512 -84.244 -38.027  1.00  0.00           C  
ATOM    524  C   PRO A 374     -51.961 -85.327 -38.950  1.00  0.00           C  
ATOM    525  O   PRO A 374     -51.284 -85.008 -39.924  1.00  0.00           O  
ATOM    526  CB  PRO A 374     -53.723 -83.541 -38.614  1.00  0.00           C  
ATOM    527  CG  PRO A 374     -53.090 -82.507 -39.490  1.00  0.00           C  
ATOM    528  CD  PRO A 374     -51.999 -81.954 -38.615  1.00  0.00           C  
ATOM    529  N   GLU A 375     -52.244 -86.596 -38.646  1.00  0.00           N  
ATOM    530  CA  GLU A 375     -51.763 -87.713 -39.470  1.00  0.00           C  
ATOM    531  C   GLU A 375     -51.843 -87.360 -40.935  1.00  0.00           C  
ATOM    532  O   GLU A 375     -50.861 -87.429 -41.661  1.00  0.00           O  
ATOM    533  CB  GLU A 375     -52.603 -88.967 -39.255  1.00  0.00           C  
ATOM    534  CG  GLU A 375     -52.291 -89.745 -38.000  1.00  0.00           C  
ATOM    535  CD  GLU A 375     -53.019 -91.082 -37.960  1.00  0.00           C  
ATOM    536  OE1 GLU A 375     -54.274 -91.079 -38.015  1.00  0.00           O  
ATOM    537  OE2 GLU A 375     -52.336 -92.131 -37.874  1.00  0.00           O  
ATOM    538  N   ASP A 376     -53.043 -86.990 -41.354  1.00  0.00           N  
ATOM    539  CA  ASP A 376     -53.321 -86.610 -42.726  1.00  0.00           C  
ATOM    540  C   ASP A 376     -52.163 -85.845 -43.375  1.00  0.00           C  
ATOM    541  O   ASP A 376     -51.649 -86.249 -44.416  1.00  0.00           O  
ATOM    542  CB  ASP A 376     -54.595 -85.761 -42.754  1.00  0.00           C  
ATOM    543  CG  ASP A 376     -55.102 -85.507 -44.162  1.00  0.00           C  
ATOM    544  OD1 ASP A 376     -56.146 -84.829 -44.306  1.00  0.00           O  
ATOM    545  OD2 ASP A 376     -54.457 -85.985 -45.125  1.00  0.00           O  
ATOM    546  N   GLU A 377     -51.754 -84.744 -42.753  1.00  0.00           N  
ATOM    547  CA  GLU A 377     -50.668 -83.911 -43.270  1.00  0.00           C  
ATOM    548  C   GLU A 377     -49.288 -84.540 -43.123  1.00  0.00           C  
ATOM    549  O   GLU A 377     -48.507 -84.576 -44.071  1.00  0.00           O  
ATOM    550  CB  GLU A 377     -50.662 -82.556 -42.556  1.00  0.00           C  
ATOM    551  CG  GLU A 377     -51.913 -81.728 -42.768  1.00  0.00           C  
ATOM    552  CD  GLU A 377     -52.115 -81.360 -44.221  1.00  0.00           C  
ATOM    553  OE1 GLU A 377     -51.177 -80.792 -44.824  1.00  0.00           O  
ATOM    554  OE2 GLU A 377     -53.208 -81.640 -44.758  1.00  0.00           O  
ATOM    555  N   LEU A 378     -48.992 -85.016 -41.920  1.00  0.00           N  
ATOM    556  CA  LEU A 378     -47.706 -85.628 -41.619  1.00  0.00           C  
ATOM    557  C   LEU A 378     -47.355 -86.788 -42.545  1.00  0.00           C  
ATOM    558  O   LEU A 378     -46.207 -86.921 -42.972  1.00  0.00           O  
ATOM    559  CB  LEU A 378     -47.690 -86.110 -40.165  1.00  0.00           C  
ATOM    560  CG  LEU A 378     -46.419 -86.798 -39.656  1.00  0.00           C  
ATOM    561  CD1 LEU A 378     -45.242 -85.832 -39.693  1.00  0.00           C  
ATOM    562  CD2 LEU A 378     -46.654 -87.296 -38.240  1.00  0.00           C  
ATOM    563  N   ALA A 388     -48.348 -87.619 -42.855  1.00  0.00           N  
ATOM    564  CA  ALA A 388     -48.149 -88.788 -43.707  1.00  0.00           C  
ATOM    565  C   ALA A 388     -48.167 -88.506 -45.208  1.00  0.00           C  
ATOM    566  O   ALA A 388     -47.905 -89.405 -46.008  1.00  0.00           O  
ATOM    567  CB  ALA A 388     -49.186 -89.854 -43.372  1.00  0.00           C  
ATOM    568  N   LYS A 389     -48.476 -87.271 -45.596  1.00  0.00           N  
ATOM    569  CA  LYS A 389     -48.513 -86.914 -47.014  1.00  0.00           C  
ATOM    570  C   LYS A 389     -47.180 -87.175 -47.697  1.00  0.00           C  
ATOM    571  O   LYS A 389     -47.097 -87.201 -48.925  1.00  0.00           O  
ATOM    572  CB  LYS A 389     -48.884 -85.440 -47.203  1.00  0.00           C  
ATOM    573  CG  LYS A 389     -50.379 -85.167 -47.268  1.00  0.00           C  
ATOM    574  CD  LYS A 389     -50.645 -83.770 -47.813  1.00  0.00           C  
ATOM    575  CE  LYS A 389     -52.134 -83.502 -47.971  1.00  0.00           C  
ATOM    576  NZ  LYS A 389     -52.390 -82.131 -48.500  1.00  0.00           N  
ATOM    577  N   GLU A 396     -46.141 -87.371 -46.895  1.00  0.00           N  
ATOM    578  CA  GLU A 396     -44.805 -87.622 -47.418  1.00  0.00           C  
ATOM    579  C   GLU A 396     -44.573 -89.080 -47.794  1.00  0.00           C  
ATOM    580  O   GLU A 396     -45.193 -89.990 -47.241  1.00  0.00           O  
ATOM    581  CB  GLU A 396     -43.762 -87.199 -46.390  1.00  0.00           C  
ATOM    582  CG  GLU A 396     -43.777 -85.718 -46.081  1.00  0.00           C  
ATOM    583  CD  GLU A 396     -43.219 -84.888 -47.218  1.00  0.00           C  
ATOM    584  OE1 GLU A 396     -43.312 -83.643 -47.139  1.00  0.00           O  
ATOM    585  OE2 GLU A 396     -42.681 -85.479 -48.185  1.00  0.00           O  
ATOM    586  N   ALA A 397     -43.672 -89.292 -48.745  1.00  0.00           N  
ATOM    587  CA  ALA A 397     -43.341 -90.635 -49.188  1.00  0.00           C  
ATOM    588  C   ALA A 397     -42.210 -91.144 -48.299  1.00  0.00           C  
ATOM    589  O   ALA A 397     -42.414 -92.003 -47.435  1.00  0.00           O  
ATOM    590  CB  ALA A 397     -42.897 -90.614 -50.653  1.00  0.00           C  
ATOM    591  N   ILE A 398     -41.020 -90.587 -48.507  1.00  0.00           N  
ATOM    592  CA  ILE A 398     -39.843 -90.983 -47.745  1.00  0.00           C  
ATOM    593  C   ILE A 398     -39.790 -90.270 -46.395  1.00  0.00           C  
ATOM    594  O   ILE A 398     -39.367 -90.858 -45.395  1.00  0.00           O  
ATOM    595  CB  ILE A 398     -38.540 -90.665 -48.525  1.00  0.00           C  
ATOM    596  CG1 ILE A 398     -38.645 -91.186 -49.964  1.00  0.00           C  
ATOM    597  CG2 ILE A 398     -37.342 -91.320 -47.832  1.00  0.00           C  
ATOM    598  CD1 ILE A 398     -37.463 -90.820 -50.838  1.00  0.00           C  
ATOM    599  N   HIS A 399     -40.221 -89.008 -46.377  1.00  0.00           N  
ATOM    600  CA  HIS A 399     -40.217 -88.194 -45.158  1.00  0.00           C  
ATOM    601  C   HIS A 399     -41.021 -88.834 -44.019  1.00  0.00           C  
ATOM    602  O   HIS A 399     -40.555 -88.883 -42.877  1.00  0.00           O  
ATOM    603  CB  HIS A 399     -40.769 -86.797 -45.463  1.00  0.00           C  
ATOM    604  CG  HIS A 399     -40.694 -85.838 -44.311  1.00  0.00           C  
ATOM    605  ND1 HIS A 399     -39.529 -85.196 -43.948  1.00  0.00           N  
ATOM    606  CD2 HIS A 399     -41.648 -85.391 -43.458  1.00  0.00           C  
ATOM    607  CE1 HIS A 399     -39.768 -84.394 -42.926  1.00  0.00           C  
ATOM    608  NE2 HIS A 399     -41.046 -84.493 -42.609  1.00  0.00           N  
ATOM    609  N   VAL A 404     -42.227 -89.313 -44.321  1.00  0.00           N  
ATOM    610  CA  VAL A 404     -43.060 -89.958 -43.302  1.00  0.00           C  
ATOM    611  C   VAL A 404     -42.343 -91.216 -42.803  1.00  0.00           C  
ATOM    612  O   VAL A 404     -42.375 -91.531 -41.604  1.00  0.00           O  
ATOM    613  CB  VAL A 404     -44.438 -90.373 -43.861  1.00  0.00           C  
ATOM    614  CG1 VAL A 404     -45.295 -90.981 -42.752  1.00  0.00           C  
ATOM    615  CG2 VAL A 404     -45.131 -89.176 -44.455  1.00  0.00           C  
ATOM    616  N   LYS A 406     -41.708 -91.928 -43.738  1.00  0.00           N  
ATOM    617  CA  LYS A 406     -40.961 -93.142 -43.435  1.00  0.00           C  
ATOM    618  C   LYS A 406     -39.772 -92.774 -42.555  1.00  0.00           C  
ATOM    619  O   LYS A 406     -39.368 -93.550 -41.684  1.00  0.00           O  
ATOM    620  CB  LYS A 406     -40.446 -93.782 -44.719  1.00  0.00           C  
ATOM    621  CG  LYS A 406     -39.528 -94.957 -44.457  1.00  0.00           C  
ATOM    622  CD  LYS A 406     -38.673 -95.277 -45.666  1.00  0.00           C  
ATOM    623  CE  LYS A 406     -37.674 -96.387 -45.355  1.00  0.00           C  
ATOM    624  NZ  LYS A 406     -36.774 -96.692 -46.506  1.00  0.00           N  
ATOM    625  N   GLY A 486     -39.224 -91.581 -42.794  1.00  0.00           N  
ATOM    626  CA  GLY A 486     -38.080 -91.096 -42.038  1.00  0.00           C  
ATOM    627  C   GLY A 486     -38.342 -90.741 -40.582  1.00  0.00           C  
ATOM    628  O   GLY A 486     -37.394 -90.600 -39.804  1.00  0.00           O  
ATOM    629  N   PHE A 487     -39.612 -90.587 -40.207  1.00  0.00           N  
ATOM    630  CA  PHE A 487     -39.969 -90.253 -38.827  1.00  0.00           C  
ATOM    631  C   PHE A 487     -41.082 -91.161 -38.280  1.00  0.00           C  
ATOM    632  O   PHE A 487     -41.595 -90.943 -37.181  1.00  0.00           O  
ATOM    633  CB  PHE A 487     -40.393 -88.777 -38.722  1.00  0.00           C  
ATOM    634  CG  PHE A 487     -39.285 -87.794 -39.036  1.00  0.00           C  
ATOM    635  CD1 PHE A 487     -39.094 -87.323 -40.339  1.00  0.00           C  
ATOM    636  CD2 PHE A 487     -38.419 -87.353 -38.030  1.00  0.00           C  
ATOM    637  CE1 PHE A 487     -38.050 -86.423 -40.636  1.00  0.00           C  
ATOM    638  CE2 PHE A 487     -37.373 -86.455 -38.316  1.00  0.00           C  
ATOM    639  CZ  PHE A 487     -37.190 -85.991 -39.619  1.00  0.00           C  
ATOM    640  N   GLU A 488     -41.440 -92.179 -39.053  1.00  0.00           N  
ATOM    641  CA  GLU A 488     -42.477 -93.136 -38.678  1.00  0.00           C  
ATOM    642  C   GLU A 488     -42.665 -93.384 -37.178  1.00  0.00           C  
ATOM    643  O   GLU A 488     -43.594 -92.868 -36.553  1.00  0.00           O  
ATOM    644  CB  GLU A 488     -42.195 -94.480 -39.358  1.00  0.00           C  
ATOM    645  CG  GLU A 488     -42.731 -94.608 -40.772  1.00  0.00           C  
ATOM    646  CD  GLU A 488     -44.248 -94.513 -40.825  1.00  0.00           C  
ATOM    647  OE1 GLU A 488     -44.924 -95.337 -40.169  1.00  0.00           O  
ATOM    648  OE2 GLU A 488     -44.765 -93.611 -41.521  1.00  0.00           O  
ATOM    649  N   ASP A 495     -41.784 -94.210 -36.624  1.00  0.00           N  
ATOM    650  CA  ASP A 495     -41.820 -94.593 -35.218  1.00  0.00           C  
ATOM    651  C   ASP A 495     -40.998 -93.597 -34.409  1.00  0.00           C  
ATOM    652  O   ASP A 495     -40.544 -93.896 -33.304  1.00  0.00           O  
ATOM    653  CB  ASP A 495     -41.232 -96.008 -35.069  1.00  0.00           C  
ATOM    654  CG  ASP A 495     -41.556 -96.660 -33.724  1.00  0.00           C  
ATOM    655  OD1 ASP A 495     -41.257 -96.076 -32.662  1.00  0.00           O  
ATOM    656  OD2 ASP A 495     -42.104 -97.780 -33.731  1.00  0.00           O  
ATOM    657  N   GLU A 496     -40.799 -92.407 -34.960  1.00  0.00           N  
ATOM    658  CA  GLU A 496     -40.013 -91.398 -34.260  1.00  0.00           C  
ATOM    659  C   GLU A 496     -40.855 -90.259 -33.710  1.00  0.00           C  
ATOM    660  O   GLU A 496     -40.342 -89.369 -33.036  1.00  0.00           O  
ATOM    661  CB  GLU A 496     -38.945 -90.823 -35.189  1.00  0.00           C  
ATOM    662  CG  GLU A 496     -37.830 -91.783 -35.551  1.00  0.00           C  
ATOM    663  CD  GLU A 496     -36.702 -91.084 -36.289  1.00  0.00           C  
ATOM    664  OE1 GLU A 496     -36.184 -90.067 -35.761  1.00  0.00           O  
ATOM    665  OE2 GLU A 496     -36.335 -91.548 -37.394  1.00  0.00           O  
ATOM    666  N   VAL A 497     -42.151 -90.309 -33.987  1.00  0.00           N  
ATOM    667  CA  VAL A 497     -43.086 -89.277 -33.568  1.00  0.00           C  
ATOM    668  C   VAL A 497     -43.934 -89.625 -32.348  1.00  0.00           C  
ATOM    669  O   VAL A 497     -44.325 -90.772 -32.184  1.00  0.00           O  
ATOM    670  CB  VAL A 497     -44.026 -88.952 -34.733  1.00  0.00           C  
ATOM    671  CG1 VAL A 497     -45.182 -88.129 -34.255  1.00  0.00           C  
ATOM    672  CG2 VAL A 497     -43.260 -88.213 -35.814  1.00  0.00           C  
ATOM    673  N   TYR A 498     -44.208 -88.636 -31.494  1.00  0.00           N  
ATOM    674  CA  TYR A 498     -45.069 -88.835 -30.320  1.00  0.00           C  
ATOM    675  C   TYR A 498     -46.498 -88.564 -30.799  1.00  0.00           C  
ATOM    676  O   TYR A 498     -46.709 -87.694 -31.642  1.00  0.00           O  
ATOM    677  CB  TYR A 498     -44.747 -87.837 -29.207  1.00  0.00           C  
ATOM    678  CG  TYR A 498     -43.545 -88.155 -28.349  1.00  0.00           C  
ATOM    679  CD1 TYR A 498     -42.275 -87.668 -28.671  1.00  0.00           C  
ATOM    680  CD2 TYR A 498     -43.687 -88.898 -27.175  1.00  0.00           C  
ATOM    681  CE1 TYR A 498     -41.172 -87.911 -27.831  1.00  0.00           C  
ATOM    682  CE2 TYR A 498     -42.603 -89.148 -26.334  1.00  0.00           C  
ATOM    683  CZ  TYR A 498     -41.349 -88.653 -26.661  1.00  0.00           C  
ATOM    684  OH  TYR A 498     -40.287 -88.891 -25.809  1.00  0.00           O  
ATOM    685  N   TRP A 499     -47.484 -89.279 -30.268  1.00  0.00           N  
ATOM    686  CA  TRP A 499     -48.860 -89.050 -30.718  1.00  0.00           C  
ATOM    687  C   TRP A 499     -49.883 -88.700 -29.646  1.00  0.00           C  
ATOM    688  O   TRP A 499     -50.030 -89.432 -28.664  1.00  0.00           O  
ATOM    689  CB  TRP A 499     -49.396 -90.269 -31.472  1.00  0.00           C  
ATOM    690  CG  TRP A 499     -48.686 -90.573 -32.732  1.00  0.00           C  
ATOM    691  CD1 TRP A 499     -47.622 -91.401 -32.893  1.00  0.00           C  
ATOM    692  CD2 TRP A 499     -48.979 -90.040 -34.021  1.00  0.00           C  
ATOM    693  NE1 TRP A 499     -47.230 -91.422 -34.208  1.00  0.00           N  
ATOM    694  CE2 TRP A 499     -48.049 -90.592 -34.923  1.00  0.00           C  
ATOM    695  CE3 TRP A 499     -49.940 -89.145 -34.504  1.00  0.00           C  
ATOM    696  CZ2 TRP A 499     -48.049 -90.280 -36.284  1.00  0.00           C  
ATOM    697  CZ3 TRP A 499     -49.941 -88.834 -35.859  1.00  0.00           C  
ATOM    698  CH2 TRP A 499     -48.999 -89.401 -36.732  1.00  0.00           C  
ATOM    699  N   VAL A 500     -50.584 -87.579 -29.823  1.00  0.00           N  
ATOM    700  CA  VAL A 500     -51.631 -87.243 -28.876  1.00  0.00           C  
ATOM    701  C   VAL A 500     -52.818 -87.918 -29.541  1.00  0.00           C  
ATOM    702  O   VAL A 500     -53.062 -87.734 -30.737  1.00  0.00           O  
ATOM    703  CB  VAL A 500     -51.876 -85.699 -28.715  1.00  0.00           C  
ATOM    704  CG1 VAL A 500     -50.553 -84.961 -28.685  1.00  0.00           C  
ATOM    705  CG2 VAL A 500     -52.786 -85.172 -29.801  1.00  0.00           C  
ATOM    706  N   THR A 501     -53.523 -88.733 -28.768  1.00  0.00           N  
ATOM    707  CA  THR A 501     -54.656 -89.489 -29.276  1.00  0.00           C  
ATOM    708  C   THR A 501     -55.988 -89.100 -28.648  1.00  0.00           C  
ATOM    709  O   THR A 501     -57.044 -89.251 -29.267  1.00  0.00           O  
ATOM    710  CB  THR A 501     -54.429 -90.983 -29.045  1.00  0.00           C  
ATOM    711  OG1 THR A 501     -54.155 -91.209 -27.658  1.00  0.00           O  
ATOM    712  CG2 THR A 501     -53.231 -91.471 -29.854  1.00  0.00           C  
ATOM    713  N   HIS A 502     -55.938 -88.594 -27.421  1.00  0.00           N  
ATOM    714  CA  HIS A 502     -57.141 -88.207 -26.706  1.00  0.00           C  
ATOM    715  C   HIS A 502     -57.128 -86.741 -26.326  1.00  0.00           C  
ATOM    716  O   HIS A 502     -56.073 -86.144 -26.107  1.00  0.00           O  
ATOM    717  CB  HIS A 502     -57.308 -89.052 -25.432  1.00  0.00           C  
ATOM    718  CG  HIS A 502     -57.417 -90.527 -25.688  1.00  0.00           C  
ATOM    719  ND1 HIS A 502     -56.324 -91.316 -25.974  1.00  0.00           N  
ATOM    720  CD2 HIS A 502     -58.491 -91.353 -25.716  1.00  0.00           C  
ATOM    721  CE1 HIS A 502     -56.718 -92.563 -26.167  1.00  0.00           C  
ATOM    722  NE2 HIS A 502     -58.029 -92.612 -26.017  1.00  0.00           N  
ATOM    723  N   GLY A 503     -58.330 -86.185 -26.248  1.00  0.00           N  
ATOM    724  CA  GLY A 503     -58.538 -84.798 -25.878  1.00  0.00           C  
ATOM    725  C   GLY A 503     -59.397 -84.866 -24.645  1.00  0.00           C  
ATOM    726  O   GLY A 503     -60.627 -84.765 -24.704  1.00  0.00           O  
ATOM    727  N   GLY A 578     -58.719 -85.051 -23.517  1.00  0.00           N  
ATOM    728  CA  GLY A 578     -59.382 -85.172 -22.230  1.00  0.00           C  
ATOM    729  C   GLY A 578     -59.553 -86.650 -21.944  1.00  0.00           C  
ATOM    730  O   GLY A 578     -58.613 -87.382 -21.615  1.00  0.00           O  
ATOM    731  N   LEU A 648     -60.783 -87.103 -22.070  1.00  0.00           N  
ATOM    732  CA  LEU A 648     -61.055 -88.497 -21.855  1.00  0.00           C  
ATOM    733  C   LEU A 648     -61.537 -88.991 -23.201  1.00  0.00           C  
ATOM    734  O   LEU A 648     -61.589 -90.179 -23.456  1.00  0.00           O  
ATOM    735  CB  LEU A 648     -62.113 -88.650 -20.756  1.00  0.00           C  
ATOM    736  CG  LEU A 648     -61.706 -88.187 -19.344  1.00  0.00           C  
ATOM    737  CD1 LEU A 648     -62.923 -88.272 -18.460  1.00  0.00           C  
ATOM    738  CD2 LEU A 648     -60.555 -89.048 -18.765  1.00  0.00           C  
ATOM    739  N   SER A 649     -61.846 -88.044 -24.073  1.00  0.00           N  
ATOM    740  CA  SER A 649     -62.329 -88.357 -25.401  1.00  0.00           C  
ATOM    741  C   SER A 649     -61.201 -88.679 -26.366  1.00  0.00           C  
ATOM    742  O   SER A 649     -60.160 -88.038 -26.337  1.00  0.00           O  
ATOM    743  CB  SER A 649     -63.164 -87.185 -25.929  1.00  0.00           C  
ATOM    744  OG  SER A 649     -63.843 -86.549 -24.869  1.00  0.00           O  
ATOM    745  N   LYS A 650     -61.402 -89.674 -27.221  1.00  0.00           N  
ATOM    746  CA  LYS A 650     -60.366 -90.025 -28.182  1.00  0.00           C  
ATOM    747  C   LYS A 650     -60.564 -89.196 -29.438  1.00  0.00           C  
ATOM    748  O   LYS A 650     -61.620 -89.248 -30.060  1.00  0.00           O  
ATOM    749  CB  LYS A 650     -60.436 -91.508 -28.530  1.00  0.00           C  
ATOM    750  CG  LYS A 650     -59.622 -91.896 -29.750  1.00  0.00           C  
ATOM    751  CD  LYS A 650     -59.772 -93.370 -30.083  1.00  0.00           C  
ATOM    752  CE  LYS A 650     -58.991 -93.716 -31.339  1.00  0.00           C  
ATOM    753  NZ  LYS A 650     -59.059 -95.163 -31.671  1.00  0.00           N  
ATOM    754  N   LEU A 651     -59.547 -88.428 -29.808  1.00  0.00           N  
ATOM    755  CA  LEU A 651     -59.633 -87.592 -30.997  1.00  0.00           C  
ATOM    756  C   LEU A 651     -59.944 -88.460 -32.205  1.00  0.00           C  
ATOM    757  O   LEU A 651     -59.498 -89.600 -32.290  1.00  0.00           O  
ATOM    758  CB  LEU A 651     -58.313 -86.860 -31.230  1.00  0.00           C  
ATOM    759  CG  LEU A 651     -57.796 -85.993 -30.085  1.00  0.00           C  
ATOM    760  CD1 LEU A 651     -56.436 -85.437 -30.467  1.00  0.00           C  
ATOM    761  CD2 LEU A 651     -58.781 -84.867 -29.791  1.00  0.00           C  
ATOM    762  N   GLN A 652     -60.715 -87.929 -33.140  1.00  0.00           N  
ATOM    763  CA  GLN A 652     -61.043 -88.701 -34.322  1.00  0.00           C  
ATOM    764  C   GLN A 652     -60.003 -88.434 -35.392  1.00  0.00           C  
ATOM    765  O   GLN A 652     -60.261 -88.584 -36.581  1.00  0.00           O  
ATOM    766  CB  GLN A 652     -62.440 -88.331 -34.827  1.00  0.00           C  
ATOM    767  CG  GLN A 652     -63.567 -88.731 -33.868  1.00  0.00           C  
ATOM    768  CD  GLN A 652     -64.950 -88.605 -34.495  1.00  0.00           C  
ATOM    769  OE1 GLN A 652     -65.386 -87.507 -34.864  1.00  0.00           O  
ATOM    770  NE2 GLN A 652     -65.648 -89.737 -34.621  1.00  0.00           N  
ATOM    771  N   ARG A 653     -58.813 -88.054 -34.955  1.00  0.00           N  
ATOM    772  CA  ARG A 653     -57.729 -87.736 -35.873  1.00  0.00           C  
ATOM    773  C   ARG A 653     -56.490 -87.509 -35.007  1.00  0.00           C  
ATOM    774  O   ARG A 653     -56.391 -86.500 -34.311  1.00  0.00           O  
ATOM    775  CB  ARG A 653     -58.104 -86.464 -36.629  1.00  0.00           C  
ATOM    776  CG  ARG A 653     -57.371 -86.189 -37.916  1.00  0.00           C  
ATOM    777  CD  ARG A 653     -57.804 -84.813 -38.412  1.00  0.00           C  
ATOM    778  NE  ARG A 653     -57.188 -84.424 -39.677  1.00  0.00           N  
ATOM    779  CZ  ARG A 653     -57.134 -83.170 -40.120  1.00  0.00           C  
ATOM    780  NH1 ARG A 653     -57.661 -82.188 -39.392  1.00  0.00           N  
ATOM    781  NH2 ARG A 653     -56.553 -82.897 -41.286  1.00  0.00           N  
ATOM    782  N   LYS A 654     -55.563 -88.461 -35.032  1.00  0.00           N  
ATOM    783  CA  LYS A 654     -54.351 -88.357 -34.233  1.00  0.00           C  
ATOM    784  C   LYS A 654     -53.580 -87.099 -34.558  1.00  0.00           C  
ATOM    785  O   LYS A 654     -53.573 -86.636 -35.701  1.00  0.00           O  
ATOM    786  CB  LYS A 654     -53.428 -89.556 -34.472  1.00  0.00           C  
ATOM    787  CG  LYS A 654     -53.951 -90.887 -33.969  1.00  0.00           C  
ATOM    788  CD  LYS A 654     -52.981 -92.025 -34.296  1.00  0.00           C  
ATOM    789  CE  LYS A 654     -53.586 -93.381 -33.935  1.00  0.00           C  
ATOM    790  NZ  LYS A 654     -54.894 -93.608 -34.634  1.00  0.00           N  
ATOM    791  N   LEU A 655     -52.928 -86.553 -33.538  1.00  0.00           N  
ATOM    792  CA  LEU A 655     -52.110 -85.362 -33.696  1.00  0.00           C  
ATOM    793  C   LEU A 655     -50.690 -85.702 -33.245  1.00  0.00           C  
ATOM    794  O   LEU A 655     -50.472 -86.242 -32.151  1.00  0.00           O  
ATOM    795  CB  LEU A 655     -52.677 -84.211 -32.866  1.00  0.00           C  
ATOM    796  CG  LEU A 655     -54.057 -83.692 -33.269  1.00  0.00           C  
ATOM    797  CD1 LEU A 655     -54.529 -82.680 -32.248  1.00  0.00           C  
ATOM    798  CD2 LEU A 655     -53.991 -83.074 -34.652  1.00  0.00           C  
ATOM    799  N   ALA A 656     -49.729 -85.393 -34.103  1.00  0.00           N  
ATOM    800  CA  ALA A 656     -48.333 -85.678 -33.826  1.00  0.00           C  
ATOM    801  C   ALA A 656     -47.572 -84.440 -33.402  1.00  0.00           C  
ATOM    802  O   ALA A 656     -47.762 -83.369 -33.966  1.00  0.00           O  
ATOM    803  CB  ALA A 656     -47.687 -86.264 -35.060  1.00  0.00           C  
ATOM    804  N   LEU A 657     -46.717 -84.578 -32.399  1.00  0.00           N  
ATOM    805  CA  LEU A 657     -45.918 -83.451 -31.964  1.00  0.00           C  
ATOM    806  C   LEU A 657     -44.878 -83.289 -33.067  1.00  0.00           C  
ATOM    807  O   LEU A 657     -44.220 -84.247 -33.451  1.00  0.00           O  
ATOM    808  CB  LEU A 657     -45.229 -83.758 -30.633  1.00  0.00           C  
ATOM    809  CG  LEU A 657     -46.092 -84.078 -29.407  1.00  0.00           C  
ATOM    810  CD1 LEU A 657     -45.190 -84.238 -28.200  1.00  0.00           C  
ATOM    811  CD2 LEU A 657     -47.090 -82.966 -29.140  1.00  0.00           C  
ATOM    812  N   ARG A 658     -44.739 -82.082 -33.588  1.00  0.00           N  
ATOM    813  CA  ARG A 658     -43.788 -81.837 -34.657  1.00  0.00           C  
ATOM    814  C   ARG A 658     -42.369 -82.307 -34.330  1.00  0.00           C  
ATOM    815  O   ARG A 658     -41.844 -82.036 -33.251  1.00  0.00           O  
ATOM    816  CB  ARG A 658     -43.748 -80.340 -34.978  1.00  0.00           C  
ATOM    817  CG  ARG A 658     -43.264 -79.537 -33.799  1.00  0.00           C  
ATOM    818  CD  ARG A 658     -43.254 -78.050 -34.009  1.00  0.00           C  
ATOM    819  NE  ARG A 658     -43.020 -77.413 -32.720  1.00  0.00           N  
ATOM    820  CZ  ARG A 658     -43.421 -76.190 -32.401  1.00  0.00           C  
ATOM    821  NH1 ARG A 658     -44.077 -75.455 -33.284  1.00  0.00           N  
ATOM    822  NH2 ARG A 658     -43.195 -75.716 -31.185  1.00  0.00           N  
ATOM    823  N   PRO A 659     -41.733 -83.029 -35.267  1.00  0.00           N  
ATOM    824  CA  PRO A 659     -40.368 -83.541 -35.122  1.00  0.00           C  
ATOM    825  C   PRO A 659     -39.495 -82.517 -35.826  1.00  0.00           C  
ATOM    826  O   PRO A 659     -38.314 -82.354 -35.539  1.00  0.00           O  
ATOM    827  CB  PRO A 659     -40.393 -84.857 -35.891  1.00  0.00           C  
ATOM    828  CG  PRO A 659     -41.797 -84.930 -36.541  1.00  0.00           C  
ATOM    829  CD  PRO A 659     -42.348 -83.553 -36.495  1.00  0.00           C  
ATOM    830  N   THR A 660     -40.133 -81.838 -36.768  1.00  0.00           N  
ATOM    831  CA  THR A 660     -39.552 -80.795 -37.591  1.00  0.00           C  
ATOM    832  C   THR A 660     -40.831 -80.264 -38.229  1.00  0.00           C  
ATOM    833  O   THR A 660     -41.822 -80.982 -38.259  1.00  0.00           O  
ATOM    834  CB  THR A 660     -38.572 -81.370 -38.634  1.00  0.00           C  
ATOM    835  OG1 THR A 660     -38.133 -80.311 -39.490  1.00  0.00           O  
ATOM    836  CG2 THR A 660     -39.228 -82.464 -39.461  1.00  0.00           C  
ATOM    837  N   SER A 661     -40.831 -79.043 -38.753  1.00  0.00           N  
ATOM    838  CA  SER A 661     -42.080 -78.475 -39.250  1.00  0.00           C  
ATOM    839  C   SER A 661     -42.478 -78.467 -40.723  1.00  0.00           C  
ATOM    840  O   SER A 661     -43.411 -77.748 -41.088  1.00  0.00           O  
ATOM    841  CB  SER A 661     -42.198 -77.046 -38.719  1.00  0.00           C  
ATOM    842  OG  SER A 661     -42.029 -77.003 -37.309  1.00  0.00           O  
ATOM    843  N   GLU A 662     -41.817 -79.247 -41.573  1.00  0.00           N  
ATOM    844  CA  GLU A 662     -42.177 -79.240 -42.990  1.00  0.00           C  
ATOM    845  C   GLU A 662     -43.657 -79.510 -43.201  1.00  0.00           C  
ATOM    846  O   GLU A 662     -44.339 -78.761 -43.890  1.00  0.00           O  
ATOM    847  CB  GLU A 662     -41.382 -80.286 -43.781  1.00  0.00           C  
ATOM    848  CG  GLU A 662     -39.927 -79.956 -44.037  1.00  0.00           C  
ATOM    849  CD  GLU A 662     -39.100 -80.013 -42.783  1.00  0.00           C  
ATOM    850  OE1 GLU A 662     -39.454 -80.790 -41.877  1.00  0.00           O  
ATOM    851  OE2 GLU A 662     -38.087 -79.295 -42.708  1.00  0.00           O  
ATOM    852  N   THR A 663     -44.148 -80.589 -42.611  1.00  0.00           N  
ATOM    853  CA  THR A 663     -45.542 -80.962 -42.761  1.00  0.00           C  
ATOM    854  C   THR A 663     -46.520 -80.005 -42.086  1.00  0.00           C  
ATOM    855  O   THR A 663     -47.734 -80.180 -42.194  1.00  0.00           O  
ATOM    856  CB  THR A 663     -45.777 -82.354 -42.212  1.00  0.00           C  
ATOM    857  OG1 THR A 663     -45.601 -82.339 -40.793  1.00  0.00           O  
ATOM    858  CG2 THR A 663     -44.786 -83.315 -42.818  1.00  0.00           C  
ATOM    859  N   VAL A 664     -45.997 -79.002 -41.387  1.00  0.00           N  
ATOM    860  CA  VAL A 664     -46.842 -78.021 -40.715  1.00  0.00           C  
ATOM    861  C   VAL A 664     -46.942 -76.746 -41.523  1.00  0.00           C  
ATOM    862  O   VAL A 664     -48.021 -76.228 -41.748  1.00  0.00           O  
ATOM    863  CB  VAL A 664     -46.283 -77.636 -39.352  1.00  0.00           C  
ATOM    864  CG1 VAL A 664     -47.161 -76.572 -38.716  1.00  0.00           C  
ATOM    865  CG2 VAL A 664     -46.200 -78.855 -38.473  1.00  0.00           C  
ATOM    866  N   MET A 665     -45.799 -76.251 -41.964  1.00  0.00           N  
ATOM    867  CA  MET A 665     -45.741 -75.017 -42.722  1.00  0.00           C  
ATOM    868  C   MET A 665     -46.058 -75.126 -44.197  1.00  0.00           C  
ATOM    869  O   MET A 665     -46.631 -74.217 -44.784  1.00  0.00           O  
ATOM    870  CB  MET A 665     -44.352 -74.414 -42.614  1.00  0.00           C  
ATOM    871  CG  MET A 665     -43.821 -74.294 -41.231  1.00  0.00           C  
ATOM    872  SD  MET A 665     -42.183 -73.623 -41.350  1.00  0.00           S  
ATOM    873  CE  MET A 665     -41.812 -73.378 -39.618  1.00  0.00           C  
ATOM    874  N   TYR A 666     -45.665 -76.228 -44.810  1.00  0.00           N  
ATOM    875  CA  TYR A 666     -45.863 -76.367 -46.234  1.00  0.00           C  
ATOM    876  C   TYR A 666     -47.291 -76.297 -46.731  1.00  0.00           C  
ATOM    877  O   TYR A 666     -47.571 -75.597 -47.704  1.00  0.00           O  
ATOM    878  CB  TYR A 666     -45.135 -77.614 -46.711  1.00  0.00           C  
ATOM    879  CG  TYR A 666     -43.645 -77.433 -46.564  1.00  0.00           C  
ATOM    880  CD1 TYR A 666     -43.124 -76.231 -46.082  1.00  0.00           C  
ATOM    881  CD2 TYR A 666     -42.753 -78.448 -46.893  1.00  0.00           C  
ATOM    882  CE1 TYR A 666     -41.759 -76.040 -45.929  1.00  0.00           C  
ATOM    883  CE2 TYR A 666     -41.379 -78.268 -46.745  1.00  0.00           C  
ATOM    884  CZ  TYR A 666     -40.893 -77.061 -46.261  1.00  0.00           C  
ATOM    885  OH  TYR A 666     -39.542 -76.868 -46.098  1.00  0.00           O  
ATOM    886  N   PRO A 667     -48.221 -77.006 -46.085  1.00  0.00           N  
ATOM    887  CA  PRO A 667     -49.572 -76.874 -46.621  1.00  0.00           C  
ATOM    888  C   PRO A 667     -50.011 -75.409 -46.558  1.00  0.00           C  
ATOM    889  O   PRO A 667     -50.779 -74.942 -47.394  1.00  0.00           O  
ATOM    890  CB  PRO A 667     -50.388 -77.805 -45.729  1.00  0.00           C  
ATOM    891  CG  PRO A 667     -49.592 -77.877 -44.468  1.00  0.00           C  
ATOM    892  CD  PRO A 667     -48.183 -77.949 -44.961  1.00  0.00           C  
ATOM    893  N   MET A 668     -49.485 -74.684 -45.579  1.00  0.00           N  
ATOM    894  CA  MET A 668     -49.789 -73.273 -45.398  1.00  0.00           C  
ATOM    895  C   MET A 668     -49.087 -72.444 -46.475  1.00  0.00           C  
ATOM    896  O   MET A 668     -49.585 -71.405 -46.901  1.00  0.00           O  
ATOM    897  CB  MET A 668     -49.308 -72.823 -44.022  1.00  0.00           C  
ATOM    898  CG  MET A 668     -49.900 -71.511 -43.530  1.00  0.00           C  
ATOM    899  SD  MET A 668     -51.651 -71.659 -43.062  1.00  0.00           S  
ATOM    900  CE  MET A 668     -51.894 -73.527 -42.970  1.00  0.00           C  
ATOM    901  N   PHE A 669     -47.914 -72.899 -46.900  1.00  0.00           N  
ATOM    902  CA  PHE A 669     -47.147 -72.207 -47.932  1.00  0.00           C  
ATOM    903  C   PHE A 669     -47.892 -72.293 -49.252  1.00  0.00           C  
ATOM    904  O   PHE A 669     -47.771 -71.422 -50.112  1.00  0.00           O  
ATOM    905  CB  PHE A 669     -45.771 -72.852 -48.093  1.00  0.00           C  
ATOM    906  CG  PHE A 669     -44.795 -72.490 -47.014  1.00  0.00           C  
ATOM    907  CD1 PHE A 669     -43.521 -73.039 -47.012  1.00  0.00           C  
ATOM    908  CD2 PHE A 669     -45.130 -71.569 -46.026  1.00  0.00           C  
ATOM    909  CE1 PHE A 669     -42.593 -72.677 -46.048  1.00  0.00           C  
ATOM    910  CE2 PHE A 669     -44.211 -71.195 -45.057  1.00  0.00           C  
ATOM    911  CZ  PHE A 669     -42.938 -71.750 -45.068  1.00  0.00           C  
ATOM    912  N   ALA A 670     -48.652 -73.370 -49.404  1.00  0.00           N  
ATOM    913  CA  ALA A 670     -49.432 -73.594 -50.606  1.00  0.00           C  
ATOM    914  C   ALA A 670     -50.344 -72.395 -50.798  1.00  0.00           C  
ATOM    915  O   ALA A 670     -50.555 -71.938 -51.923  1.00  0.00           O  
ATOM    916  CB  ALA A 670     -50.254 -74.861 -50.460  1.00  0.00           C  
ATOM    917  N   LEU A 671     -50.874 -71.887 -49.687  1.00  0.00           N  
ATOM    918  CA  LEU A 671     -51.763 -70.733 -49.701  1.00  0.00           C  
ATOM    919  C   LEU A 671     -50.992 -69.436 -49.867  1.00  0.00           C  
ATOM    920  O   LEU A 671     -51.280 -68.647 -50.751  1.00  0.00           O  
ATOM    921  CB  LEU A 671     -52.559 -70.665 -48.404  1.00  0.00           C  
ATOM    922  CG  LEU A 671     -53.452 -71.858 -48.072  1.00  0.00           C  
ATOM    923  CD1 LEU A 671     -54.103 -71.641 -46.714  1.00  0.00           C  
ATOM    924  CD2 LEU A 671     -54.500 -72.023 -49.157  1.00  0.00           C  
ATOM    925  N   TRP A 672     -50.003 -69.216 -49.017  1.00  0.00           N  
ATOM    926  CA  TRP A 672     -49.229 -67.990 -49.084  1.00  0.00           C  
ATOM    927  C   TRP A 672     -48.552 -67.727 -50.416  1.00  0.00           C  
ATOM    928  O   TRP A 672     -48.172 -66.598 -50.692  1.00  0.00           O  
ATOM    929  CB  TRP A 672     -48.152 -67.978 -48.006  1.00  0.00           C  
ATOM    930  CG  TRP A 672     -48.644 -67.985 -46.599  1.00  0.00           C  
ATOM    931  CD1 TRP A 672     -49.925 -68.153 -46.168  1.00  0.00           C  
ATOM    932  CD2 TRP A 672     -47.838 -67.857 -45.428  1.00  0.00           C  
ATOM    933  NE1 TRP A 672     -49.966 -68.139 -44.798  1.00  0.00           N  
ATOM    934  CE2 TRP A 672     -48.696 -67.956 -44.320  1.00  0.00           C  
ATOM    935  CE3 TRP A 672     -46.468 -67.666 -45.211  1.00  0.00           C  
ATOM    936  CZ2 TRP A 672     -48.231 -67.876 -43.012  1.00  0.00           C  
ATOM    937  CZ3 TRP A 672     -46.005 -67.586 -43.915  1.00  0.00           C  
ATOM    938  CH2 TRP A 672     -46.883 -67.688 -42.830  1.00  0.00           C  
ATOM    939  N   VAL A 676     -48.377 -68.751 -51.240  1.00  0.00           N  
ATOM    940  CA  VAL A 676     -47.702 -68.545 -52.521  1.00  0.00           C  
ATOM    941  C   VAL A 676     -48.621 -68.555 -53.738  1.00  0.00           C  
ATOM    942  O   VAL A 676     -49.376 -69.509 -53.963  1.00  0.00           O  
ATOM    943  CB  VAL A 676     -46.601 -69.596 -52.750  1.00  0.00           C  
ATOM    944  CG1 VAL A 676     -45.899 -69.325 -54.080  1.00  0.00           C  
ATOM    945  CG2 VAL A 676     -45.608 -69.565 -51.603  1.00  0.00           C  
ATOM    946  N   ARG A 677     -48.525 -67.488 -54.529  1.00  0.00           N  
ATOM    947  CA  ARG A 677     -49.327 -67.327 -55.737  1.00  0.00           C  
ATOM    948  C   ARG A 677     -48.501 -66.805 -56.912  1.00  0.00           C  
ATOM    949  O   ARG A 677     -48.242 -67.531 -57.861  1.00  0.00           O  
ATOM    950  CB  ARG A 677     -50.503 -66.383 -55.462  1.00  0.00           C  
ATOM    951  CG  ARG A 677     -51.494 -66.921 -54.427  1.00  0.00           C  
ATOM    952  CD  ARG A 677     -52.033 -68.291 -54.843  1.00  0.00           C  
ATOM    953  NE  ARG A 677     -52.812 -68.940 -53.788  1.00  0.00           N  
ATOM    954  CZ  ARG A 677     -53.236 -70.204 -53.836  1.00  0.00           C  
ATOM    955  NH1 ARG A 677     -52.958 -70.965 -54.889  1.00  0.00           N  
ATOM    956  NH2 ARG A 677     -53.933 -70.713 -52.827  1.00  0.00           N  
ATOM    957  N   SER A 678     -48.077 -65.551 -56.842  1.00  0.00           N  
ATOM    958  CA  SER A 678     -47.294 -64.951 -57.922  1.00  0.00           C  
ATOM    959  C   SER A 678     -45.789 -65.010 -57.730  1.00  0.00           C  
ATOM    960  O   SER A 678     -45.294 -65.071 -56.611  1.00  0.00           O  
ATOM    961  CB  SER A 678     -47.690 -63.485 -58.104  1.00  0.00           C  
ATOM    962  OG  SER A 678     -46.664 -62.763 -58.767  1.00  0.00           O  
ATOM    963  N   HIS A 681     -45.061 -64.976 -58.837  1.00  0.00           N  
ATOM    964  CA  HIS A 681     -43.609 -64.990 -58.778  1.00  0.00           C  
ATOM    965  C   HIS A 681     -43.182 -63.718 -58.051  1.00  0.00           C  
ATOM    966  O   HIS A 681     -42.035 -63.585 -57.632  1.00  0.00           O  
ATOM    967  CB  HIS A 681     -43.010 -64.979 -60.184  1.00  0.00           C  
ATOM    968  CG  HIS A 681     -43.314 -63.729 -60.947  1.00  0.00           C  
ATOM    969  ND1 HIS A 681     -44.495 -63.548 -61.635  1.00  0.00           N  
ATOM    970  CD2 HIS A 681     -42.632 -62.565 -61.055  1.00  0.00           C  
ATOM    971  CE1 HIS A 681     -44.529 -62.323 -62.132  1.00  0.00           C  
ATOM    972  NE2 HIS A 681     -43.411 -61.705 -61.794  1.00  0.00           N  
ATOM    973  N   THR A 683     -44.102 -62.769 -57.923  1.00  0.00           N  
ATOM    974  CA  THR A 683     -43.792 -61.528 -57.231  1.00  0.00           C  
ATOM    975  C   THR A 683     -43.686 -61.836 -55.745  1.00  0.00           C  
ATOM    976  O   THR A 683     -43.032 -61.113 -54.993  1.00  0.00           O  
ATOM    977  CB  THR A 683     -44.881 -60.466 -57.453  1.00  0.00           C  
ATOM    978  OG1 THR A 683     -46.147 -60.962 -56.996  1.00  0.00           O  
ATOM    979  CG2 THR A 683     -44.976 -60.118 -58.922  1.00  0.00           C  
ATOM    980  N   ASP A 684     -44.334 -62.922 -55.331  1.00  0.00           N  
ATOM    981  CA  ASP A 684     -44.302 -63.358 -53.943  1.00  0.00           C  
ATOM    982  C   ASP A 684     -42.916 -63.887 -53.552  1.00  0.00           C  
ATOM    983  O   ASP A 684     -42.407 -63.580 -52.476  1.00  0.00           O  
ATOM    984  CB  ASP A 684     -45.341 -64.460 -53.701  1.00  0.00           C  
ATOM    985  CG  ASP A 684     -46.768 -63.960 -53.836  1.00  0.00           C  
ATOM    986  OD1 ASP A 684     -47.008 -62.790 -53.479  1.00  0.00           O  
ATOM    987  OD2 ASP A 684     -47.650 -64.734 -54.277  1.00  0.00           O  
ATOM    988  N   LEU A 685     -42.310 -64.680 -54.429  1.00  0.00           N  
ATOM    989  CA  LEU A 685     -41.001 -65.258 -54.162  1.00  0.00           C  
ATOM    990  C   LEU A 685     -39.889 -64.236 -54.356  1.00  0.00           C  
ATOM    991  O   LEU A 685     -40.011 -63.331 -55.170  1.00  0.00           O  
ATOM    992  CB  LEU A 685     -40.784 -66.456 -55.078  1.00  0.00           C  
ATOM    993  CG  LEU A 685     -41.944 -67.452 -55.030  1.00  0.00           C  
ATOM    994  CD1 LEU A 685     -41.758 -68.509 -56.094  1.00  0.00           C  
ATOM    995  CD2 LEU A 685     -42.021 -68.083 -53.638  1.00  0.00           C  
ATOM    996  N   PRO A 686     -38.765 -64.395 -53.639  1.00  0.00           N  
ATOM    997  CA  PRO A 686     -38.456 -65.454 -52.669  1.00  0.00           C  
ATOM    998  C   PRO A 686     -38.940 -65.163 -51.256  1.00  0.00           C  
ATOM    999  O   PRO A 686     -38.980 -64.012 -50.832  1.00  0.00           O  
ATOM   1000  CB  PRO A 686     -36.942 -65.507 -52.715  1.00  0.00           C  
ATOM   1001  CG  PRO A 686     -36.602 -64.040 -52.795  1.00  0.00           C  
ATOM   1002  CD  PRO A 686     -37.598 -63.515 -53.833  1.00  0.00           C  
ATOM   1003  N   MET A 687     -39.304 -66.214 -50.531  1.00  0.00           N  
ATOM   1004  CA  MET A 687     -39.741 -66.079 -49.147  1.00  0.00           C  
ATOM   1005  C   MET A 687     -38.733 -66.813 -48.280  1.00  0.00           C  
ATOM   1006  O   MET A 687     -38.362 -67.946 -48.582  1.00  0.00           O  
ATOM   1007  CB  MET A 687     -41.116 -66.700 -48.945  1.00  0.00           C  
ATOM   1008  CG  MET A 687     -42.200 -66.043 -49.744  1.00  0.00           C  
ATOM   1009  SD  MET A 687     -43.752 -66.883 -49.494  1.00  0.00           S  
ATOM   1010  CE  MET A 687     -44.863 -65.515 -49.281  1.00  0.00           C  
ATOM   1011  N   ARG A 688     -38.282 -66.161 -47.215  1.00  0.00           N  
ATOM   1012  CA  ARG A 688     -37.323 -66.765 -46.299  1.00  0.00           C  
ATOM   1013  C   ARG A 688     -37.815 -66.648 -44.857  1.00  0.00           C  
ATOM   1014  O   ARG A 688     -37.810 -65.563 -44.272  1.00  0.00           O  
ATOM   1015  CB  ARG A 688     -35.958 -66.102 -46.474  1.00  0.00           C  
ATOM   1016  CG  ARG A 688     -35.259 -66.556 -47.739  1.00  0.00           C  
ATOM   1017  CD  ARG A 688     -33.886 -65.959 -47.859  1.00  0.00           C  
ATOM   1018  NE  ARG A 688     -33.947 -64.571 -48.288  1.00  0.00           N  
ATOM   1019  CZ  ARG A 688     -33.684 -64.164 -49.525  1.00  0.00           C  
ATOM   1020  NH1 ARG A 688     -33.341 -65.044 -50.458  1.00  0.00           N  
ATOM   1021  NH2 ARG A 688     -33.762 -62.874 -49.828  1.00  0.00           N  
ATOM   1022  N   PHE A 689     -38.246 -67.777 -44.294  1.00  0.00           N  
ATOM   1023  CA  PHE A 689     -38.778 -67.808 -42.936  1.00  0.00           C  
ATOM   1024  C   PHE A 689     -37.964 -68.670 -41.983  1.00  0.00           C  
ATOM   1025  O   PHE A 689     -37.146 -69.482 -42.413  1.00  0.00           O  
ATOM   1026  CB  PHE A 689     -40.198 -68.358 -42.941  1.00  0.00           C  
ATOM   1027  CG  PHE A 689     -41.115 -67.674 -43.896  1.00  0.00           C  
ATOM   1028  CD1 PHE A 689     -41.742 -68.394 -44.903  1.00  0.00           C  
ATOM   1029  CD2 PHE A 689     -41.392 -66.321 -43.769  1.00  0.00           C  
ATOM   1030  CE1 PHE A 689     -42.635 -67.783 -45.771  1.00  0.00           C  
ATOM   1031  CE2 PHE A 689     -42.285 -65.699 -44.634  1.00  0.00           C  
ATOM   1032  CZ  PHE A 689     -42.908 -66.436 -45.637  1.00  0.00           C  
ATOM   1033  N   TYR A 690     -38.212 -68.491 -40.685  1.00  0.00           N  
ATOM   1034  CA  TYR A 690     -37.552 -69.277 -39.645  1.00  0.00           C  
ATOM   1035  C   TYR A 690     -38.253 -69.114 -38.309  1.00  0.00           C  
ATOM   1036  O   TYR A 690     -38.967 -68.138 -38.081  1.00  0.00           O  
ATOM   1037  CB  TYR A 690     -36.093 -68.867 -39.483  1.00  0.00           C  
ATOM   1038  CG  TYR A 690     -35.859 -67.673 -38.583  1.00  0.00           C  
ATOM   1039  CD1 TYR A 690     -35.614 -67.835 -37.220  1.00  0.00           C  
ATOM   1040  CD2 TYR A 690     -35.834 -66.380 -39.107  1.00  0.00           C  
ATOM   1041  CE1 TYR A 690     -35.342 -66.734 -36.400  1.00  0.00           C  
ATOM   1042  CE2 TYR A 690     -35.563 -65.279 -38.301  1.00  0.00           C  
ATOM   1043  CZ  TYR A 690     -35.318 -65.462 -36.952  1.00  0.00           C  
ATOM   1044  OH  TYR A 690     -35.043 -64.363 -36.176  1.00  0.00           O  
ATOM   1045  N   GLN A 691     -38.048 -70.085 -37.432  1.00  0.00           N  
ATOM   1046  CA  GLN A 691     -38.623 -70.042 -36.102  1.00  0.00           C  
ATOM   1047  C   GLN A 691     -37.753 -70.820 -35.122  1.00  0.00           C  
ATOM   1048  O   GLN A 691     -37.028 -71.728 -35.511  1.00  0.00           O  
ATOM   1049  CB  GLN A 691     -40.030 -70.621 -36.110  1.00  0.00           C  
ATOM   1050  CG  GLN A 691     -40.116 -72.034 -36.590  1.00  0.00           C  
ATOM   1051  CD  GLN A 691     -41.517 -72.578 -36.449  1.00  0.00           C  
ATOM   1052  OE1 GLN A 691     -42.489 -71.842 -36.613  1.00  0.00           O  
ATOM   1053  NE2 GLN A 691     -41.636 -73.871 -36.161  1.00  0.00           N  
ATOM   1054  N   VAL A 692     -37.810 -70.440 -33.853  1.00  0.00           N  
ATOM   1055  CA  VAL A 692     -37.063 -71.113 -32.804  1.00  0.00           C  
ATOM   1056  C   VAL A 692     -38.149 -71.707 -31.920  1.00  0.00           C  
ATOM   1057  O   VAL A 692     -38.770 -71.022 -31.136  1.00  0.00           O  
ATOM   1058  CB  VAL A 692     -36.220 -70.112 -32.019  1.00  0.00           C  
ATOM   1059  CG1 VAL A 692     -35.296 -70.843 -31.054  1.00  0.00           C  
ATOM   1060  CG2 VAL A 692     -35.419 -69.250 -32.993  1.00  0.00           C  
ATOM   1061  N   VAL A 693     -38.388 -72.994 -32.068  1.00  0.00           N  
ATOM   1062  CA  VAL A 693     -39.436 -73.643 -31.327  1.00  0.00           C  
ATOM   1063  C   VAL A 693     -38.930 -74.904 -30.677  1.00  0.00           C  
ATOM   1064  O   VAL A 693     -37.748 -75.203 -30.734  1.00  0.00           O  
ATOM   1065  CB  VAL A 693     -40.545 -74.029 -32.276  1.00  0.00           C  
ATOM   1066  CG1 VAL A 693     -41.102 -72.779 -32.941  1.00  0.00           C  
ATOM   1067  CG2 VAL A 693     -39.995 -74.994 -33.325  1.00  0.00           C  
ATOM   1068  N   ASN A 695     -39.835 -75.645 -30.054  1.00  0.00           N  
ATOM   1069  CA  ASN A 695     -39.452 -76.897 -29.436  1.00  0.00           C  
ATOM   1070  C   ASN A 695     -40.019 -78.035 -30.271  1.00  0.00           C  
ATOM   1071  O   ASN A 695     -41.195 -78.026 -30.631  1.00  0.00           O  
ATOM   1072  CB  ASN A 695     -39.929 -76.959 -27.968  1.00  0.00           C  
ATOM   1073  CG  ASN A 695     -41.440 -76.747 -27.798  1.00  0.00           C  
ATOM   1074  OD1 ASN A 695     -42.097 -76.094 -28.613  1.00  0.00           O  
ATOM   1075  ND2 ASN A 695     -41.982 -77.280 -26.702  1.00  0.00           N  
ATOM   1076  N   THR A 696     -39.167 -78.990 -30.622  1.00  0.00           N  
ATOM   1077  CA  THR A 696     -39.590 -80.134 -31.420  1.00  0.00           C  
ATOM   1078  C   THR A 696     -39.347 -81.406 -30.633  1.00  0.00           C  
ATOM   1079  O   THR A 696     -38.592 -81.418 -29.660  1.00  0.00           O  
ATOM   1080  CB  THR A 696     -38.839 -80.196 -32.738  1.00  0.00           C  
ATOM   1081  OG1 THR A 696     -37.431 -80.152 -32.481  1.00  0.00           O  
ATOM   1082  CG2 THR A 696     -39.224 -79.008 -33.618  1.00  0.00           C  
ATOM   1083  N   PHE A 697     -39.993 -82.481 -31.049  1.00  0.00           N  
ATOM   1084  CA  PHE A 697     -39.878 -83.732 -30.327  1.00  0.00           C  
ATOM   1085  C   PHE A 697     -39.474 -84.889 -31.207  1.00  0.00           C  
ATOM   1086  O   PHE A 697     -39.897 -84.982 -32.350  1.00  0.00           O  
ATOM   1087  CB  PHE A 697     -41.213 -84.024 -29.642  1.00  0.00           C  
ATOM   1088  CG  PHE A 697     -41.662 -82.920 -28.738  1.00  0.00           C  
ATOM   1089  CD1 PHE A 697     -42.080 -81.701 -29.264  1.00  0.00           C  
ATOM   1090  CD2 PHE A 697     -41.560 -83.051 -27.363  1.00  0.00           C  
ATOM   1091  CE1 PHE A 697     -42.376 -80.627 -28.431  1.00  0.00           C  
ATOM   1092  CE2 PHE A 697     -41.854 -81.987 -26.524  1.00  0.00           C  
ATOM   1093  CZ  PHE A 697     -42.259 -80.771 -27.058  1.00  0.00           C  
ATOM   1094  N   ARG A 698     -38.651 -85.777 -30.662  1.00  0.00           N  
ATOM   1095  CA  ARG A 698     -38.184 -86.939 -31.403  1.00  0.00           C  
ATOM   1096  C   ARG A 698     -37.957 -88.129 -30.496  1.00  0.00           C  
ATOM   1097  O   ARG A 698     -37.108 -88.094 -29.612  1.00  0.00           O  
ATOM   1098  CB  ARG A 698     -36.893 -86.606 -32.158  1.00  0.00           C  
ATOM   1099  CG  ARG A 698     -37.113 -85.614 -33.282  1.00  0.00           C  
ATOM   1100  CD  ARG A 698     -35.849 -85.287 -34.028  1.00  0.00           C  
ATOM   1101  NE  ARG A 698     -36.085 -84.187 -34.956  1.00  0.00           N  
ATOM   1102  CZ  ARG A 698     -35.209 -83.756 -35.858  1.00  0.00           C  
ATOM   1103  NH1 ARG A 698     -34.023 -84.336 -35.963  1.00  0.00           N  
ATOM   1104  NH2 ARG A 698     -35.515 -82.737 -36.653  1.00  0.00           N  
ATOM   1105  N   TYR A 699     -38.736 -89.181 -30.728  1.00  0.00           N  
ATOM   1106  CA  TYR A 699     -38.652 -90.417 -29.956  1.00  0.00           C  
ATOM   1107  C   TYR A 699     -37.545 -91.259 -30.584  1.00  0.00           C  
ATOM   1108  O   TYR A 699     -37.757 -91.901 -31.613  1.00  0.00           O  
ATOM   1109  CB  TYR A 699     -39.991 -91.149 -30.037  1.00  0.00           C  
ATOM   1110  CG  TYR A 699     -40.177 -92.213 -28.991  1.00  0.00           C  
ATOM   1111  CD1 TYR A 699     -39.987 -91.926 -27.641  1.00  0.00           C  
ATOM   1112  CD2 TYR A 699     -40.561 -93.503 -29.345  1.00  0.00           C  
ATOM   1113  CE1 TYR A 699     -40.174 -92.897 -26.672  1.00  0.00           C  
ATOM   1114  CE2 TYR A 699     -40.751 -94.482 -28.386  1.00  0.00           C  
ATOM   1115  CZ  TYR A 699     -40.557 -94.175 -27.052  1.00  0.00           C  
ATOM   1116  OH  TYR A 699     -40.742 -95.147 -26.095  1.00  0.00           O  
ATOM   1117  N   GLU A 700     -36.368 -91.258 -29.960  1.00  0.00           N  
ATOM   1118  CA  GLU A 700     -35.222 -91.985 -30.501  1.00  0.00           C  
ATOM   1119  C   GLU A 700     -34.425 -92.823 -29.502  1.00  0.00           C  
ATOM   1120  O   GLU A 700     -34.916 -93.193 -28.434  1.00  0.00           O  
ATOM   1121  CB  GLU A 700     -34.260 -90.989 -31.161  1.00  0.00           C  
ATOM   1122  CG  GLU A 700     -34.876 -90.075 -32.214  1.00  0.00           C  
ATOM   1123  CD  GLU A 700     -33.887 -89.040 -32.741  1.00  0.00           C  
ATOM   1124  OE1 GLU A 700     -33.343 -88.268 -31.920  1.00  0.00           O  
ATOM   1125  OE2 GLU A 700     -33.659 -89.000 -33.972  1.00  0.00           O  
ATOM   1126  N   THR A 703     -33.181 -93.102 -29.902  1.00  0.00           N  
ATOM   1127  CA  THR A 703     -32.169 -93.857 -29.151  1.00  0.00           C  
ATOM   1128  C   THR A 703     -32.388 -93.889 -27.657  1.00  0.00           C  
ATOM   1129  O   THR A 703     -32.548 -92.837 -27.034  1.00  0.00           O  
ATOM   1130  CB  THR A 703     -30.769 -93.233 -29.335  1.00  0.00           C  
ATOM   1131  OG1 THR A 703     -30.413 -93.230 -30.723  1.00  0.00           O  
ATOM   1132  CG2 THR A 703     -29.735 -94.000 -28.532  1.00  0.00           C  
ATOM   1133  N   LYS A 710     -32.362 -95.081 -27.071  1.00  0.00           N  
ATOM   1134  CA  LYS A 710     -32.526 -95.182 -25.626  1.00  0.00           C  
ATOM   1135  C   LYS A 710     -31.507 -94.252 -24.964  1.00  0.00           C  
ATOM   1136  O   LYS A 710     -31.700 -93.814 -23.827  1.00  0.00           O  
ATOM   1137  CB  LYS A 710     -32.253 -96.606 -25.134  1.00  0.00           C  
ATOM   1138  CG  LYS A 710     -33.130 -97.696 -25.707  1.00  0.00           C  
ATOM   1139  CD  LYS A 710     -32.702 -99.031 -25.117  1.00  0.00           C  
ATOM   1140  CE  LYS A 710     -33.480-100.194 -25.700  1.00  0.00           C  
ATOM   1141  NZ  LYS A 710     -32.982-101.488 -25.148  1.00  0.00           N  
ATOM   1142  N   HIS A 711     -30.428 -93.951 -25.686  1.00  0.00           N  
ATOM   1143  CA  HIS A 711     -29.368 -93.109 -25.151  1.00  0.00           C  
ATOM   1144  C   HIS A 711     -29.554 -91.614 -25.233  1.00  0.00           C  
ATOM   1145  O   HIS A 711     -29.254 -90.982 -26.238  1.00  0.00           O  
ATOM   1146  CB  HIS A 711     -28.032 -93.509 -25.765  1.00  0.00           C  
ATOM   1147  CG  HIS A 711     -27.533 -94.831 -25.272  1.00  0.00           C  
ATOM   1148  ND1 HIS A 711     -27.138 -95.034 -23.965  1.00  0.00           N  
ATOM   1149  CD2 HIS A 711     -27.422 -96.032 -25.890  1.00  0.00           C  
ATOM   1150  CE1 HIS A 711     -26.809 -96.303 -23.800  1.00  0.00           C  
ATOM   1151  NE2 HIS A 711     -26.973 -96.931 -24.952  1.00  0.00           N  
ATOM   1152  N   THR A 712     -30.038 -91.076 -24.121  1.00  0.00           N  
ATOM   1153  CA  THR A 712     -30.303 -89.664 -23.922  1.00  0.00           C  
ATOM   1154  C   THR A 712     -29.015 -88.950 -23.534  1.00  0.00           C  
ATOM   1155  O   THR A 712     -28.203 -89.481 -22.791  1.00  0.00           O  
ATOM   1156  CB  THR A 712     -31.305 -89.482 -22.781  1.00  0.00           C  
ATOM   1157  OG1 THR A 712     -32.557 -90.056 -23.161  1.00  0.00           O  
ATOM   1158  CG2 THR A 712     -31.488 -88.016 -22.442  1.00  0.00           C  
ATOM   1159  N   ARG A 713     -28.841 -87.734 -24.022  1.00  0.00           N  
ATOM   1160  CA  ARG A 713     -27.657 -86.963 -23.709  1.00  0.00           C  
ATOM   1161  C   ARG A 713     -28.007 -85.486 -23.696  1.00  0.00           C  
ATOM   1162  O   ARG A 713     -28.527 -84.955 -24.668  1.00  0.00           O  
ATOM   1163  CB  ARG A 713     -26.565 -87.265 -24.733  1.00  0.00           C  
ATOM   1164  CG  ARG A 713     -25.767 -88.490 -24.369  1.00  0.00           C  
ATOM   1165  CD  ARG A 713     -25.015 -89.071 -25.532  1.00  0.00           C  
ATOM   1166  NE  ARG A 713     -23.867 -89.846 -25.066  1.00  0.00           N  
ATOM   1167  CZ  ARG A 713     -23.156 -90.675 -25.828  1.00  0.00           C  
ATOM   1168  NH1 ARG A 713     -23.477 -90.850 -27.108  1.00  0.00           N  
ATOM   1169  NH2 ARG A 713     -22.107 -91.316 -25.317  1.00  0.00           N  
ATOM   1170  N   PRO A 714     -27.729 -84.803 -22.583  1.00  0.00           N  
ATOM   1171  CA  PRO A 714     -28.004 -83.378 -22.394  1.00  0.00           C  
ATOM   1172  C   PRO A 714     -27.579 -82.462 -23.534  1.00  0.00           C  
ATOM   1173  O   PRO A 714     -26.419 -82.464 -23.943  1.00  0.00           O  
ATOM   1174  CB  PRO A 714     -27.255 -83.060 -21.107  1.00  0.00           C  
ATOM   1175  CG  PRO A 714     -27.346 -84.328 -20.365  1.00  0.00           C  
ATOM   1176  CD  PRO A 714     -27.026 -85.346 -21.414  1.00  0.00           C  
ATOM   1177  N   LEU A 715     -28.524 -81.676 -24.037  1.00  0.00           N  
ATOM   1178  CA  LEU A 715     -28.249 -80.733 -25.114  1.00  0.00           C  
ATOM   1179  C   LEU A 715     -27.727 -81.379 -26.393  1.00  0.00           C  
ATOM   1180  O   LEU A 715     -27.478 -80.681 -27.376  1.00  0.00           O  
ATOM   1181  CB  LEU A 715     -27.212 -79.699 -24.665  1.00  0.00           C  
ATOM   1182  CG  LEU A 715     -27.470 -78.842 -23.432  1.00  0.00           C  
ATOM   1183  CD1 LEU A 715     -26.223 -78.029 -23.119  1.00  0.00           C  
ATOM   1184  CD2 LEU A 715     -28.656 -77.928 -23.677  1.00  0.00           C  
ATOM   1185  N   ILE A 716     -27.558 -82.695 -26.398  1.00  0.00           N  
ATOM   1186  CA  ILE A 716     -27.008 -83.356 -27.569  1.00  0.00           C  
ATOM   1187  C   ILE A 716     -27.951 -84.338 -28.220  1.00  0.00           C  
ATOM   1188  O   ILE A 716     -27.979 -84.472 -29.438  1.00  0.00           O  
ATOM   1189  CB  ILE A 716     -25.714 -84.079 -27.195  1.00  0.00           C  
ATOM   1190  CG1 ILE A 716     -24.705 -83.054 -26.694  1.00  0.00           C  
ATOM   1191  CG2 ILE A 716     -25.171 -84.840 -28.385  1.00  0.00           C  
ATOM   1192  CD1 ILE A 716     -23.396 -83.651 -26.272  1.00  0.00           C  
ATOM   1193  N   ARG A 718     -28.710 -85.040 -27.399  1.00  0.00           N  
ATOM   1194  CA  ARG A 718     -29.662 -86.009 -27.890  1.00  0.00           C  
ATOM   1195  C   ARG A 718     -30.799 -86.010 -26.895  1.00  0.00           C  
ATOM   1196  O   ARG A 718     -30.787 -86.760 -25.926  1.00  0.00           O  
ATOM   1197  CB  ARG A 718     -29.023 -87.388 -27.947  1.00  0.00           C  
ATOM   1198  CG  ARG A 718     -29.978 -88.490 -28.339  1.00  0.00           C  
ATOM   1199  CD  ARG A 718     -29.512 -89.143 -29.608  1.00  0.00           C  
ATOM   1200  NE  ARG A 718     -29.932 -88.407 -30.795  1.00  0.00           N  
ATOM   1201  CZ  ARG A 718     -29.244 -88.379 -31.933  1.00  0.00           C  
ATOM   1202  NH1 ARG A 718     -28.094 -89.034 -32.033  1.00  0.00           N  
ATOM   1203  NH2 ARG A 718     -29.716 -87.714 -32.981  1.00  0.00           N  
ATOM   1204  N   VAL A 723     -31.778 -85.154 -27.134  1.00  0.00           N  
ATOM   1205  CA  VAL A 723     -32.911 -85.041 -26.233  1.00  0.00           C  
ATOM   1206  C   VAL A 723     -34.198 -85.420 -26.936  1.00  0.00           C  
ATOM   1207  O   VAL A 723     -34.242 -85.507 -28.159  1.00  0.00           O  
ATOM   1208  CB  VAL A 723     -33.026 -83.600 -25.677  1.00  0.00           C  
ATOM   1209  CG1 VAL A 723     -31.870 -83.315 -24.724  1.00  0.00           C  
ATOM   1210  CG2 VAL A 723     -32.993 -82.601 -26.817  1.00  0.00           C  
ATOM   1211  N   ARG A 724     -35.237 -85.671 -26.155  1.00  0.00           N  
ATOM   1212  CA  ARG A 724     -36.525 -86.038 -26.712  1.00  0.00           C  
ATOM   1213  C   ARG A 724     -37.258 -84.734 -27.012  1.00  0.00           C  
ATOM   1214  O   ARG A 724     -38.033 -84.653 -27.966  1.00  0.00           O  
ATOM   1215  CB  ARG A 724     -37.303 -86.884 -25.709  1.00  0.00           C  
ATOM   1216  CG  ARG A 724     -36.630 -88.197 -25.354  1.00  0.00           C  
ATOM   1217  CD  ARG A 724     -36.705 -89.166 -26.505  1.00  0.00           C  
ATOM   1218  NE  ARG A 724     -36.295 -90.524 -26.137  1.00  0.00           N  
ATOM   1219  CZ  ARG A 724     -36.826 -91.244 -25.149  1.00  0.00           C  
ATOM   1220  NH1 ARG A 724     -37.803 -90.748 -24.393  1.00  0.00           N  
ATOM   1221  NH2 ARG A 724     -36.388 -92.475 -24.930  1.00  0.00           N  
ATOM   1222  N   GLU A 725     -37.023 -83.718 -26.182  1.00  0.00           N  
ATOM   1223  CA  GLU A 725     -37.618 -82.419 -26.421  1.00  0.00           C  
ATOM   1224  C   GLU A 725     -36.483 -81.465 -26.758  1.00  0.00           C  
ATOM   1225  O   GLU A 725     -35.753 -81.019 -25.877  1.00  0.00           O  
ATOM   1226  CB  GLU A 725     -38.372 -81.873 -25.206  1.00  0.00           C  
ATOM   1227  CG  GLU A 725     -39.017 -80.505 -25.532  1.00  0.00           C  
ATOM   1228  CD  GLU A 725     -39.720 -79.834 -24.367  1.00  0.00           C  
ATOM   1229  OE1 GLU A 725     -39.947 -80.492 -23.329  1.00  0.00           O  
ATOM   1230  OE2 GLU A 725     -40.063 -78.638 -24.500  1.00  0.00           O  
ATOM   1231  N   ILE A 726     -36.318 -81.166 -28.038  1.00  0.00           N  
ATOM   1232  CA  ILE A 726     -35.269 -80.257 -28.448  1.00  0.00           C  
ATOM   1233  C   ILE A 726     -35.861 -78.896 -28.158  1.00  0.00           C  
ATOM   1234  O   ILE A 726     -36.722 -78.422 -28.887  1.00  0.00           O  
ATOM   1235  CB  ILE A 726     -34.970 -80.409 -29.952  1.00  0.00           C  
ATOM   1236  CG1 ILE A 726     -34.728 -81.884 -30.287  1.00  0.00           C  
ATOM   1237  CG2 ILE A 726     -33.738 -79.601 -30.326  1.00  0.00           C  
ATOM   1238  CD1 ILE A 726     -34.565 -82.154 -31.780  1.00  0.00           C  
ATOM   1239  N   THR A 728     -35.405 -78.275 -27.079  1.00  0.00           N  
ATOM   1240  CA  THR A 728     -35.931 -76.983 -26.668  1.00  0.00           C  
ATOM   1241  C   THR A 728     -35.473 -75.765 -27.457  1.00  0.00           C  
ATOM   1242  O   THR A 728     -36.093 -74.709 -27.375  1.00  0.00           O  
ATOM   1243  CB  THR A 728     -35.632 -76.733 -25.186  1.00  0.00           C  
ATOM   1244  OG1 THR A 728     -34.220 -76.696 -24.976  1.00  0.00           O  
ATOM   1245  CG2 THR A 728     -36.214 -77.838 -24.347  1.00  0.00           C  
ATOM   1246  N   THR A 729     -34.402 -75.888 -28.228  1.00  0.00           N  
ATOM   1247  CA  THR A 729     -33.919 -74.740 -28.980  1.00  0.00           C  
ATOM   1248  C   THR A 729     -33.682 -75.102 -30.422  1.00  0.00           C  
ATOM   1249  O   THR A 729     -32.570 -75.009 -30.921  1.00  0.00           O  
ATOM   1250  CB  THR A 729     -32.624 -74.224 -28.394  1.00  0.00           C  
ATOM   1251  OG1 THR A 729     -32.723 -74.250 -26.972  1.00  0.00           O  
ATOM   1252  CG2 THR A 729     -32.374 -72.808 -28.829  1.00  0.00           C  
ATOM   1253  N   PHE A 730     -34.747 -75.498 -31.093  1.00  0.00           N  
ATOM   1254  CA  PHE A 730     -34.679 -75.900 -32.478  1.00  0.00           C  
ATOM   1255  C   PHE A 730     -34.973 -74.748 -33.421  1.00  0.00           C  
ATOM   1256  O   PHE A 730     -36.116 -74.355 -33.574  1.00  0.00           O  
ATOM   1257  CB  PHE A 730     -35.696 -77.002 -32.715  1.00  0.00           C  
ATOM   1258  CG  PHE A 730     -35.540 -77.694 -34.022  1.00  0.00           C  
ATOM   1259  CD1 PHE A 730     -34.506 -78.599 -34.221  1.00  0.00           C  
ATOM   1260  CD2 PHE A 730     -36.440 -77.464 -35.055  1.00  0.00           C  
ATOM   1261  CE1 PHE A 730     -34.373 -79.270 -35.431  1.00  0.00           C  
ATOM   1262  CE2 PHE A 730     -36.314 -78.131 -36.272  1.00  0.00           C  
ATOM   1263  CZ  PHE A 730     -35.278 -79.036 -36.457  1.00  0.00           C  
ATOM   1264  N   LYS A 731     -33.949 -74.200 -34.058  1.00  0.00           N  
ATOM   1265  CA  LYS A 731     -34.169 -73.121 -35.003  1.00  0.00           C  
ATOM   1266  C   LYS A 731     -34.232 -73.736 -36.384  1.00  0.00           C  
ATOM   1267  O   LYS A 731     -33.262 -74.325 -36.845  1.00  0.00           O  
ATOM   1268  CB  LYS A 731     -33.032 -72.116 -34.973  1.00  0.00           C  
ATOM   1269  CG  LYS A 731     -33.264 -70.963 -35.922  1.00  0.00           C  
ATOM   1270  CD  LYS A 731     -32.153 -70.825 -36.949  1.00  0.00           C  
ATOM   1271  CE  LYS A 731     -32.218 -71.896 -38.020  1.00  0.00           C  
ATOM   1272  NZ  LYS A 731     -31.234 -71.664 -39.119  1.00  0.00           N  
ATOM   1273  N   GLU A 732     -35.373 -73.609 -37.046  1.00  0.00           N  
ATOM   1274  CA  GLU A 732     -35.519 -74.171 -38.375  1.00  0.00           C  
ATOM   1275  C   GLU A 732     -35.915 -73.081 -39.350  1.00  0.00           C  
ATOM   1276  O   GLU A 732     -36.852 -72.339 -39.093  1.00  0.00           O  
ATOM   1277  CB  GLU A 732     -36.572 -75.282 -38.367  1.00  0.00           C  
ATOM   1278  CG  GLU A 732     -37.951 -74.836 -37.908  1.00  0.00           C  
ATOM   1279  CD  GLU A 732     -38.965 -75.968 -37.906  1.00  0.00           C  
ATOM   1280  OE1 GLU A 732     -39.068 -76.693 -38.920  1.00  0.00           O  
ATOM   1281  OE2 GLU A 732     -39.669 -76.129 -36.890  1.00  0.00           O  
ATOM   1282  N   ALA A 733     -35.181 -72.977 -40.457  1.00  0.00           N  
ATOM   1283  CA  ALA A 733     -35.458 -71.983 -41.484  1.00  0.00           C  
ATOM   1284  C   ALA A 733     -35.952 -72.721 -42.704  1.00  0.00           C  
ATOM   1285  O   ALA A 733     -35.509 -73.837 -42.975  1.00  0.00           O  
ATOM   1286  CB  ALA A 733     -34.208 -71.213 -41.831  1.00  0.00           C  
ATOM   1287  N   HIS A 734     -36.872 -72.096 -43.431  1.00  0.00           N  
ATOM   1288  CA  HIS A 734     -37.447 -72.671 -44.637  1.00  0.00           C  
ATOM   1289  C   HIS A 734     -37.528 -71.578 -45.676  1.00  0.00           C  
ATOM   1290  O   HIS A 734     -38.027 -70.493 -45.393  1.00  0.00           O  
ATOM   1291  CB  HIS A 734     -38.843 -73.180 -44.348  1.00  0.00           C  
ATOM   1292  CG  HIS A 734     -38.886 -74.235 -43.298  1.00  0.00           C  
ATOM   1293  ND1 HIS A 734     -39.208 -75.544 -43.574  1.00  0.00           N  
ATOM   1294  CD2 HIS A 734     -38.641 -74.179 -41.970  1.00  0.00           C  
ATOM   1295  CE1 HIS A 734     -39.164 -76.251 -42.461  1.00  0.00           C  
ATOM   1296  NE2 HIS A 734     -38.822 -75.446 -41.473  1.00  0.00           N  
ATOM   1297  N   THR A 735     -37.049 -71.852 -46.881  1.00  0.00           N  
ATOM   1298  CA  THR A 735     -37.079 -70.846 -47.932  1.00  0.00           C  
ATOM   1299  C   THR A 735     -37.809 -71.341 -49.176  1.00  0.00           C  
ATOM   1300  O   THR A 735     -37.922 -72.541 -49.411  1.00  0.00           O  
ATOM   1301  CB  THR A 735     -35.649 -70.407 -48.305  1.00  0.00           C  
ATOM   1302  OG1 THR A 735     -34.923 -71.528 -48.811  1.00  0.00           O  
ATOM   1303  CG2 THR A 735     -34.922 -69.870 -47.083  1.00  0.00           C  
ATOM   1304  N   ILE A 736     -38.321 -70.403 -49.964  1.00  0.00           N  
ATOM   1305  CA  ILE A 736     -39.047 -70.752 -51.175  1.00  0.00           C  
ATOM   1306  C   ILE A 736     -38.496 -69.934 -52.326  1.00  0.00           C  
ATOM   1307  O   ILE A 736     -38.260 -68.736 -52.190  1.00  0.00           O  
ATOM   1308  CB  ILE A 736     -40.542 -70.467 -51.024  1.00  0.00           C  
ATOM   1309  CG1 ILE A 736     -41.017 -70.923 -49.639  1.00  0.00           C  
ATOM   1310  CG2 ILE A 736     -41.310 -71.211 -52.103  1.00  0.00           C  
ATOM   1311  CD1 ILE A 736     -42.493 -70.711 -49.375  1.00  0.00           C  
ATOM   1312  N   HIS A 737     -38.294 -70.579 -53.467  1.00  0.00           N  
ATOM   1313  CA  HIS A 737     -37.729 -69.882 -54.611  1.00  0.00           C  
ATOM   1314  C   HIS A 737     -38.425 -70.195 -55.926  1.00  0.00           C  
ATOM   1315  O   HIS A 737     -39.162 -71.183 -56.038  1.00  0.00           O  
ATOM   1316  CB  HIS A 737     -36.251 -70.230 -54.717  1.00  0.00           C  
ATOM   1317  CG  HIS A 737     -35.500 -70.047 -53.438  1.00  0.00           C  
ATOM   1318  ND1 HIS A 737     -34.980 -68.832 -53.048  1.00  0.00           N  
ATOM   1319  CD2 HIS A 737     -35.175 -70.927 -52.461  1.00  0.00           C  
ATOM   1320  CE1 HIS A 737     -34.362 -68.972 -51.888  1.00  0.00           C  
ATOM   1321  NE2 HIS A 737     -34.465 -70.234 -51.510  1.00  0.00           N  
ATOM   1322  N   ALA A 738     -38.177 -69.342 -56.920  1.00  0.00           N  
ATOM   1323  CA  ALA A 738     -38.763 -69.506 -58.246  1.00  0.00           C  
ATOM   1324  C   ALA A 738     -38.000 -70.538 -59.075  1.00  0.00           C  
ATOM   1325  O   ALA A 738     -38.603 -71.404 -59.701  1.00  0.00           O  
ATOM   1326  CB  ALA A 738     -38.786 -68.175 -58.971  1.00  0.00           C  
ATOM   1327  N   THR A 739     -36.675 -70.463 -59.059  1.00  0.00           N  
ATOM   1328  CA  THR A 739     -35.862 -71.380 -59.845  1.00  0.00           C  
ATOM   1329  C   THR A 739     -34.937 -72.249 -59.005  1.00  0.00           C  
ATOM   1330  O   THR A 739     -34.453 -71.817 -57.958  1.00  0.00           O  
ATOM   1331  CB  THR A 739     -34.983 -70.601 -60.839  1.00  0.00           C  
ATOM   1332  OG1 THR A 739     -33.871 -70.013 -60.147  1.00  0.00           O  
ATOM   1333  CG2 THR A 739     -35.793 -69.494 -61.500  1.00  0.00           C  
ATOM   1334  N   ALA A 741     -34.677 -73.466 -59.478  1.00  0.00           N  
ATOM   1335  CA  ALA A 741     -33.780 -74.387 -58.781  1.00  0.00           C  
ATOM   1336  C   ALA A 741     -32.426 -73.713 -58.620  1.00  0.00           C  
ATOM   1337  O   ALA A 741     -31.640 -74.034 -57.732  1.00  0.00           O  
ATOM   1338  CB  ALA A 741     -33.629 -75.657 -59.578  1.00  0.00           C  
ATOM   1339  N   SER A 742     -32.166 -72.773 -59.507  1.00  0.00           N  
ATOM   1340  CA  SER A 742     -30.932 -72.028 -59.489  1.00  0.00           C  
ATOM   1341  C   SER A 742     -30.813 -71.287 -58.158  1.00  0.00           C  
ATOM   1342  O   SER A 742     -29.852 -71.470 -57.414  1.00  0.00           O  
ATOM   1343  CB  SER A 742     -30.934 -71.040 -60.660  1.00  0.00           C  
ATOM   1344  OG  SER A 742     -29.854 -70.131 -60.578  1.00  0.00           O  
ATOM   1345  N   GLU A 743     -31.805 -70.457 -57.858  1.00  0.00           N  
ATOM   1346  CA  GLU A 743     -31.807 -69.675 -56.627  1.00  0.00           C  
ATOM   1347  C   GLU A 743     -31.780 -70.558 -55.383  1.00  0.00           C  
ATOM   1348  O   GLU A 743     -31.206 -70.187 -54.365  1.00  0.00           O  
ATOM   1349  CB  GLU A 743     -33.037 -68.774 -56.595  1.00  0.00           C  
ATOM   1350  CG  GLU A 743     -33.186 -67.916 -57.837  1.00  0.00           C  
ATOM   1351  CD  GLU A 743     -34.582 -67.343 -57.977  1.00  0.00           C  
ATOM   1352  OE1 GLU A 743     -34.955 -66.467 -57.168  1.00  0.00           O  
ATOM   1353  OE2 GLU A 743     -35.314 -67.775 -58.892  1.00  0.00           O  
ATOM   1354  N   ALA A 786     -32.401 -71.725 -55.458  1.00  0.00           N  
ATOM   1355  CA  ALA A 786     -32.404 -72.607 -54.312  1.00  0.00           C  
ATOM   1356  C   ALA A 786     -30.966 -72.934 -53.936  1.00  0.00           C  
ATOM   1357  O   ALA A 786     -30.583 -72.830 -52.773  1.00  0.00           O  
ATOM   1358  CB  ALA A 786     -33.166 -73.875 -54.627  1.00  0.00           C  
ATOM   1359  N   GLU A 787     -30.161 -73.315 -54.921  1.00  0.00           N  
ATOM   1360  CA  GLU A 787     -28.773 -73.658 -54.649  1.00  0.00           C  
ATOM   1361  C   GLU A 787     -28.048 -72.456 -54.092  1.00  0.00           C  
ATOM   1362  O   GLU A 787     -27.241 -72.568 -53.177  1.00  0.00           O  
ATOM   1363  CB  GLU A 787     -28.076 -74.133 -55.920  1.00  0.00           C  
ATOM   1364  CG  GLU A 787     -28.788 -75.283 -56.607  1.00  0.00           C  
ATOM   1365  CD  GLU A 787     -27.941 -75.934 -57.690  1.00  0.00           C  
ATOM   1366  OE1 GLU A 787     -26.905 -76.543 -57.332  1.00  0.00           O  
ATOM   1367  OE2 GLU A 787     -28.309 -75.835 -58.890  1.00  0.00           O  
ATOM   1368  N   GLU A 788     -28.338 -71.296 -54.649  1.00  0.00           N  
ATOM   1369  CA  GLU A 788     -27.696 -70.088 -54.181  1.00  0.00           C  
ATOM   1370  C   GLU A 788     -28.048 -69.893 -52.701  1.00  0.00           C  
ATOM   1371  O   GLU A 788     -27.228 -69.427 -51.912  1.00  0.00           O  
ATOM   1372  CB  GLU A 788     -28.176 -68.904 -55.018  1.00  0.00           C  
ATOM   1373  CG  GLU A 788     -27.555 -67.571 -54.648  1.00  0.00           C  
ATOM   1374  CD  GLU A 788     -28.381 -66.391 -55.160  1.00  0.00           C  
ATOM   1375  OE1 GLU A 788     -28.018 -65.227 -54.857  1.00  0.00           O  
ATOM   1376  OE2 GLU A 788     -29.398 -66.630 -55.861  1.00  0.00           O  
ATOM   1377  N   GLN A 789     -29.268 -70.272 -52.328  1.00  0.00           N  
ATOM   1378  CA  GLN A 789     -29.729 -70.132 -50.948  1.00  0.00           C  
ATOM   1379  C   GLN A 789     -28.918 -71.062 -50.064  1.00  0.00           C  
ATOM   1380  O   GLN A 789     -28.432 -70.660 -49.008  1.00  0.00           O  
ATOM   1381  CB  GLN A 789     -31.217 -70.473 -50.851  1.00  0.00           C  
ATOM   1382  CG  GLN A 789     -31.874 -70.049 -49.554  1.00  0.00           C  
ATOM   1383  CD  GLN A 789     -31.558 -68.617 -49.200  1.00  0.00           C  
ATOM   1384  OE1 GLN A 789     -31.557 -67.744 -50.058  1.00  0.00           O  
ATOM   1385  NE2 GLN A 789     -31.296 -68.366 -47.928  1.00  0.00           N  
ATOM   1386  N   VAL A 790     -28.775 -72.308 -50.498  1.00  0.00           N  
ATOM   1387  CA  VAL A 790     -27.996 -73.275 -49.750  1.00  0.00           C  
ATOM   1388  C   VAL A 790     -26.629 -72.679 -49.440  1.00  0.00           C  
ATOM   1389  O   VAL A 790     -26.095 -72.861 -48.355  1.00  0.00           O  
ATOM   1390  CB  VAL A 790     -27.801 -74.572 -50.551  1.00  0.00           C  
ATOM   1391  CG1 VAL A 790     -26.845 -75.496 -49.827  1.00  0.00           C  
ATOM   1392  CG2 VAL A 790     -29.139 -75.261 -50.747  1.00  0.00           C  
ATOM   1393  N   GLU A 791     -26.060 -71.956 -50.393  1.00  0.00           N  
ATOM   1394  CA  GLU A 791     -24.754 -71.356 -50.167  1.00  0.00           C  
ATOM   1395  C   GLU A 791     -24.832 -70.237 -49.152  1.00  0.00           C  
ATOM   1396  O   GLU A 791     -23.903 -70.026 -48.376  1.00  0.00           O  
ATOM   1397  CB  GLU A 791     -24.177 -70.808 -51.467  1.00  0.00           C  
ATOM   1398  CG  GLU A 791     -23.767 -71.870 -52.466  1.00  0.00           C  
ATOM   1399  CD  GLU A 791     -23.129 -71.272 -53.716  1.00  0.00           C  
ATOM   1400  OE1 GLU A 791     -23.804 -70.471 -54.413  1.00  0.00           O  
ATOM   1401  OE2 GLU A 791     -21.950 -71.604 -53.996  1.00  0.00           O  
ATOM   1402  N   ARG A 792     -25.943 -69.512 -49.167  1.00  0.00           N  
ATOM   1403  CA  ARG A 792     -26.139 -68.410 -48.238  1.00  0.00           C  
ATOM   1404  C   ARG A 792     -26.262 -68.928 -46.817  1.00  0.00           C  
ATOM   1405  O   ARG A 792     -25.701 -68.359 -45.876  1.00  0.00           O  
ATOM   1406  CB  ARG A 792     -27.402 -67.648 -48.580  1.00  0.00           C  
ATOM   1407  CG  ARG A 792     -27.432 -67.039 -49.949  1.00  0.00           C  
ATOM   1408  CD  ARG A 792     -28.559 -66.058 -49.973  1.00  0.00           C  
ATOM   1409  NE  ARG A 792     -28.783 -65.474 -51.281  1.00  0.00           N  
ATOM   1410  CZ  ARG A 792     -29.610 -64.454 -51.490  1.00  0.00           C  
ATOM   1411  NH1 ARG A 792     -30.277 -63.916 -50.464  1.00  0.00           N  
ATOM   1412  NH2 ARG A 792     -29.775 -63.976 -52.723  1.00  0.00           N  
ATOM   1413  N   ALA A 793     -27.026 -70.003 -46.670  1.00  0.00           N  
ATOM   1414  CA  ALA A 793     -27.227 -70.613 -45.374  1.00  0.00           C  
ATOM   1415  C   ALA A 793     -25.870 -70.989 -44.817  1.00  0.00           C  
ATOM   1416  O   ALA A 793     -25.545 -70.686 -43.674  1.00  0.00           O  
ATOM   1417  CB  ALA A 793     -28.089 -71.842 -45.514  1.00  0.00           C  
ATOM   1418  N   VAL A 794     -25.070 -71.647 -45.643  1.00  0.00           N  
ATOM   1419  CA  VAL A 794     -23.745 -72.080 -45.231  1.00  0.00           C  
ATOM   1420  C   VAL A 794     -22.912 -70.914 -44.733  1.00  0.00           C  
ATOM   1421  O   VAL A 794     -22.155 -71.043 -43.768  1.00  0.00           O  
ATOM   1422  CB  VAL A 794     -23.010 -72.770 -46.386  1.00  0.00           C  
ATOM   1423  CG1 VAL A 794     -21.575 -73.049 -45.988  1.00  0.00           C  
ATOM   1424  CG2 VAL A 794     -23.711 -74.070 -46.737  1.00  0.00           C  
ATOM   1425  N   GLU A 795     -23.056 -69.769 -45.381  1.00  0.00           N  
ATOM   1426  CA  GLU A 795     -22.292 -68.610 -44.968  1.00  0.00           C  
ATOM   1427  C   GLU A 795     -22.844 -68.062 -43.676  1.00  0.00           C  
ATOM   1428  O   GLU A 795     -22.109 -67.527 -42.854  1.00  0.00           O  
ATOM   1429  CB  GLU A 795     -22.313 -67.548 -46.061  1.00  0.00           C  
ATOM   1430  CG  GLU A 795     -21.555 -67.970 -47.306  1.00  0.00           C  
ATOM   1431  CD  GLU A 795     -20.141 -68.493 -46.998  1.00  0.00           C  
ATOM   1432  OE1 GLU A 795     -19.336 -67.751 -46.378  1.00  0.00           O  
ATOM   1433  OE2 GLU A 795     -19.842 -69.654 -47.381  1.00  0.00           O  
ATOM   1434  N   ILE A 796     -24.148 -68.210 -43.496  1.00  0.00           N  
ATOM   1435  CA  ILE A 796     -24.796 -67.736 -42.288  1.00  0.00           C  
ATOM   1436  C   ILE A 796     -24.334 -68.554 -41.091  1.00  0.00           C  
ATOM   1437  O   ILE A 796     -24.052 -68.002 -40.028  1.00  0.00           O  
ATOM   1438  CB  ILE A 796     -26.327 -67.814 -42.423  1.00  0.00           C  
ATOM   1439  CG1 ILE A 796     -26.816 -66.606 -43.219  1.00  0.00           C  
ATOM   1440  CG2 ILE A 796     -26.987 -67.904 -41.043  1.00  0.00           C  
ATOM   1441  CD1 ILE A 796     -28.282 -66.634 -43.540  1.00  0.00           C  
ATOM   1442  N   TYR A 797     -24.247 -69.867 -41.267  1.00  0.00           N  
ATOM   1443  CA  TYR A 797     -23.812 -70.724 -40.183  1.00  0.00           C  
ATOM   1444  C   TYR A 797     -22.338 -70.499 -39.883  1.00  0.00           C  
ATOM   1445  O   TYR A 797     -21.929 -70.492 -38.719  1.00  0.00           O  
ATOM   1446  CB  TYR A 797     -24.087 -72.189 -40.518  1.00  0.00           C  
ATOM   1447  CG  TYR A 797     -25.544 -72.589 -40.345  1.00  0.00           C  
ATOM   1448  CD1 TYR A 797     -25.967 -73.896 -40.606  1.00  0.00           C  
ATOM   1449  CD2 TYR A 797     -26.500 -71.664 -39.922  1.00  0.00           C  
ATOM   1450  CE1 TYR A 797     -27.299 -74.267 -40.452  1.00  0.00           C  
ATOM   1451  CE2 TYR A 797     -27.827 -72.025 -39.765  1.00  0.00           C  
ATOM   1452  CZ  TYR A 797     -28.225 -73.327 -40.030  1.00  0.00           C  
ATOM   1453  OH  TYR A 797     -29.548 -73.696 -39.859  1.00  0.00           O  
ATOM   1454  N   LYS A 798     -21.531 -70.308 -40.919  1.00  0.00           N  
ATOM   1455  CA  LYS A 798     -20.124 -70.060 -40.672  1.00  0.00           C  
ATOM   1456  C   LYS A 798     -20.046 -68.836 -39.774  1.00  0.00           C  
ATOM   1457  O   LYS A 798     -19.424 -68.873 -38.712  1.00  0.00           O  
ATOM   1458  CB  LYS A 798     -19.361 -69.770 -41.967  1.00  0.00           C  
ATOM   1459  CG  LYS A 798     -19.093 -70.964 -42.872  1.00  0.00           C  
ATOM   1460  CD  LYS A 798     -18.217 -70.517 -44.022  1.00  0.00           C  
ATOM   1461  CE  LYS A 798     -18.242 -71.492 -45.177  1.00  0.00           C  
ATOM   1462  NZ  LYS A 798     -17.447 -70.968 -46.336  1.00  0.00           N  
ATOM   1463  N   GLU A 799     -20.694 -67.753 -40.189  1.00  0.00           N  
ATOM   1464  CA  GLU A 799     -20.660 -66.533 -39.398  1.00  0.00           C  
ATOM   1465  C   GLU A 799     -21.188 -66.773 -37.991  1.00  0.00           C  
ATOM   1466  O   GLU A 799     -20.596 -66.322 -37.008  1.00  0.00           O  
ATOM   1467  CB  GLU A 799     -21.471 -65.429 -40.069  1.00  0.00           C  
ATOM   1468  CG  GLU A 799     -21.335 -64.089 -39.365  1.00  0.00           C  
ATOM   1469  CD  GLU A 799     -22.272 -63.035 -39.930  1.00  0.00           C  
ATOM   1470  OE1 GLU A 799     -22.400 -61.963 -39.299  1.00  0.00           O  
ATOM   1471  OE2 GLU A 799     -22.879 -63.280 -41.002  1.00  0.00           O  
ATOM   1472  N   PHE A 800     -22.299 -67.490 -37.892  1.00  0.00           N  
ATOM   1473  CA  PHE A 800     -22.864 -67.773 -36.587  1.00  0.00           C  
ATOM   1474  C   PHE A 800     -21.820 -68.462 -35.740  1.00  0.00           C  
ATOM   1475  O   PHE A 800     -21.470 -67.979 -34.664  1.00  0.00           O  
ATOM   1476  CB  PHE A 800     -24.097 -68.672 -36.701  1.00  0.00           C  
ATOM   1477  CG  PHE A 800     -24.694 -69.056 -35.373  1.00  0.00           C  
ATOM   1478  CD1 PHE A 800     -24.894 -68.099 -34.384  1.00  0.00           C  
ATOM   1479  CD2 PHE A 800     -25.055 -70.372 -35.113  1.00  0.00           C  
ATOM   1480  CE1 PHE A 800     -25.440 -68.445 -33.159  1.00  0.00           C  
ATOM   1481  CE2 PHE A 800     -25.604 -70.728 -33.889  1.00  0.00           C  
ATOM   1482  CZ  PHE A 800     -25.795 -69.760 -32.911  1.00  0.00           C  
ATOM   1483  N   PHE A 801     -21.315 -69.586 -36.239  1.00  0.00           N  
ATOM   1484  CA  PHE A 801     -20.315 -70.356 -35.517  1.00  0.00           C  
ATOM   1485  C   PHE A 801     -19.044 -69.592 -35.221  1.00  0.00           C  
ATOM   1486  O   PHE A 801     -18.525 -69.651 -34.112  1.00  0.00           O  
ATOM   1487  CB  PHE A 801     -20.017 -71.630 -36.283  1.00  0.00           C  
ATOM   1488  CG  PHE A 801     -21.159 -72.589 -36.280  1.00  0.00           C  
ATOM   1489  CD1 PHE A 801     -21.455 -73.352 -37.402  1.00  0.00           C  
ATOM   1490  CD2 PHE A 801     -21.959 -72.718 -35.149  1.00  0.00           C  
ATOM   1491  CE1 PHE A 801     -22.544 -74.236 -37.399  1.00  0.00           C  
ATOM   1492  CE2 PHE A 801     -23.045 -73.595 -35.134  1.00  0.00           C  
ATOM   1493  CZ  PHE A 801     -23.341 -74.356 -36.262  1.00  0.00           C  
ATOM   1494  N   ASN A 802     -18.539 -68.856 -36.197  1.00  0.00           N  
ATOM   1495  CA  ASN A 802     -17.328 -68.098 -35.952  1.00  0.00           C  
ATOM   1496  C   ASN A 802     -17.536 -67.189 -34.747  1.00  0.00           C  
ATOM   1497  O   ASN A 802     -16.634 -67.021 -33.926  1.00  0.00           O  
ATOM   1498  CB  ASN A 802     -16.966 -67.298 -37.189  1.00  0.00           C  
ATOM   1499  CG  ASN A 802     -16.558 -68.188 -38.349  1.00  0.00           C  
ATOM   1500  OD1 ASN A 802     -16.479 -67.741 -39.487  1.00  0.00           O  
ATOM   1501  ND2 ASN A 802     -16.291 -69.456 -38.062  1.00  0.00           N  
ATOM   1502  N   SER A 803     -18.731 -66.620 -34.623  1.00  0.00           N  
ATOM   1503  CA  SER A 803     -19.035 -65.748 -33.495  1.00  0.00           C  
ATOM   1504  C   SER A 803     -18.944 -66.518 -32.195  1.00  0.00           C  
ATOM   1505  O   SER A 803     -18.594 -65.957 -31.171  1.00  0.00           O  
ATOM   1506  CB  SER A 803     -20.432 -65.171 -33.628  1.00  0.00           C  
ATOM   1507  OG  SER A 803     -20.576 -64.519 -34.872  1.00  0.00           O  
ATOM   1508  N   LEU A 807     -19.271 -67.803 -32.232  1.00  0.00           N  
ATOM   1509  CA  LEU A 807     -19.197 -68.636 -31.032  1.00  0.00           C  
ATOM   1510  C   LEU A 807     -17.799 -69.251 -30.914  1.00  0.00           C  
ATOM   1511  O   LEU A 807     -17.515 -70.006 -29.990  1.00  0.00           O  
ATOM   1512  CB  LEU A 807     -20.249 -69.751 -31.089  1.00  0.00           C  
ATOM   1513  CG  LEU A 807     -21.716 -69.330 -31.220  1.00  0.00           C  
ATOM   1514  CD1 LEU A 807     -22.578 -70.567 -31.282  1.00  0.00           C  
ATOM   1515  CD2 LEU A 807     -22.131 -68.458 -30.046  1.00  0.00           C  
ATOM   1516  N   GLY A 808     -16.928 -68.920 -31.861  1.00  0.00           N  
ATOM   1517  CA  GLY A 808     -15.581 -69.449 -31.832  1.00  0.00           C  
ATOM   1518  C   GLY A 808     -15.605 -70.949 -31.988  1.00  0.00           C  
ATOM   1519  O   GLY A 808     -14.716 -71.647 -31.519  1.00  0.00           O  
ATOM   1520  N   ILE A1153     -16.632 -71.451 -32.652  1.00  0.00           N  
ATOM   1521  CA  ILE A1153     -16.760 -72.877 -32.862  1.00  0.00           C  
ATOM   1522  C   ILE A1153     -16.226 -73.263 -34.234  1.00  0.00           C  
ATOM   1523  O   ILE A1153     -16.639 -72.702 -35.247  1.00  0.00           O  
ATOM   1524  CB  ILE A1153     -18.242 -73.313 -32.737  1.00  0.00           C  
ATOM   1525  CG1 ILE A1153     -18.677 -73.207 -31.277  1.00  0.00           C  
ATOM   1526  CG2 ILE A1153     -18.434 -74.747 -33.226  1.00  0.00           C  
ATOM   1527  CD1 ILE A1153     -20.118 -73.624 -31.026  1.00  0.00           C  
ATOM   1528  N   PRO A1154     -15.277 -74.217 -34.281  1.00  0.00           N  
ATOM   1529  CA  PRO A1154     -14.669 -74.703 -35.523  1.00  0.00           C  
ATOM   1530  C   PRO A1154     -15.606 -75.742 -36.117  1.00  0.00           C  
ATOM   1531  O   PRO A1154     -16.417 -76.314 -35.395  1.00  0.00           O  
ATOM   1532  CB  PRO A1154     -13.364 -75.309 -35.042  1.00  0.00           C  
ATOM   1533  CG  PRO A1154     -13.775 -75.916 -33.746  1.00  0.00           C  
ATOM   1534  CD  PRO A1154     -14.598 -74.810 -33.115  1.00  0.00           C  
ATOM   1535  N   TYR A1155     -15.476 -76.003 -37.414  1.00  0.00           N  
ATOM   1536  CA  TYR A1155     -16.369 -76.945 -38.085  1.00  0.00           C  
ATOM   1537  C   TYR A1155     -15.840 -77.475 -39.416  1.00  0.00           C  
ATOM   1538  O   TYR A1155     -14.974 -76.864 -40.047  1.00  0.00           O  
ATOM   1539  CB  TYR A1155     -17.704 -76.248 -38.335  1.00  0.00           C  
ATOM   1540  CG  TYR A1155     -17.502 -74.876 -38.923  1.00  0.00           C  
ATOM   1541  CD1 TYR A1155     -17.374 -74.692 -40.301  1.00  0.00           C  
ATOM   1542  CD2 TYR A1155     -17.344 -73.767 -38.092  1.00  0.00           C  
ATOM   1543  CE1 TYR A1155     -17.087 -73.434 -40.836  1.00  0.00           C  
ATOM   1544  CE2 TYR A1155     -17.053 -72.512 -38.614  1.00  0.00           C  
ATOM   1545  CZ  TYR A1155     -16.926 -72.355 -39.982  1.00  0.00           C  
ATOM   1546  OH  TYR A1155     -16.632 -71.116 -40.478  1.00  0.00           O  
ATOM   1547  N   LEU A1156     -16.397 -78.606 -39.838  1.00  0.00           N  
ATOM   1548  CA  LEU A1156     -16.032 -79.256 -41.083  1.00  0.00           C  
ATOM   1549  C   LEU A1156     -17.314 -79.369 -41.889  1.00  0.00           C  
ATOM   1550  O   LEU A1156     -18.254 -80.033 -41.467  1.00  0.00           O  
ATOM   1551  CB  LEU A1156     -15.476 -80.651 -40.793  1.00  0.00           C  
ATOM   1552  CG  LEU A1156     -15.476 -81.691 -41.924  1.00  0.00           C  
ATOM   1553  CD1 LEU A1156     -14.488 -81.298 -43.007  1.00  0.00           C  
ATOM   1554  CD2 LEU A1156     -15.116 -83.056 -41.357  1.00  0.00           C  
ATOM   1555  N   ILE A1157     -17.355 -78.729 -43.048  1.00  0.00           N  
ATOM   1556  CA  ILE A1157     -18.545 -78.751 -43.887  1.00  0.00           C  
ATOM   1557  C   ILE A1157     -18.405 -79.813 -44.960  1.00  0.00           C  
ATOM   1558  O   ILE A1157     -17.432 -79.816 -45.693  1.00  0.00           O  
ATOM   1559  CB  ILE A1157     -18.745 -77.381 -44.566  1.00  0.00           C  
ATOM   1560  CG1 ILE A1157     -18.647 -76.268 -43.514  1.00  0.00           C  
ATOM   1561  CG2 ILE A1157     -20.091 -77.341 -45.287  1.00  0.00           C  
ATOM   1562  CD1 ILE A1157     -18.622 -74.871 -44.091  1.00  0.00           C  
ATOM   1563  N   THR A1158     -19.373 -80.714 -45.063  1.00  0.00           N  
ATOM   1564  CA  THR A1158     -19.300 -81.766 -46.067  1.00  0.00           C  
ATOM   1565  C   THR A1158     -20.665 -82.055 -46.649  1.00  0.00           C  
ATOM   1566  O   THR A1158     -21.661 -81.501 -46.212  1.00  0.00           O  
ATOM   1567  CB  THR A1158     -18.811 -83.072 -45.474  1.00  0.00           C  
ATOM   1568  OG1 THR A1158     -19.849 -83.621 -44.653  1.00  0.00           O  
ATOM   1569  CG2 THR A1158     -17.568 -82.853 -44.635  1.00  0.00           C  
ATOM   1570  N   ARG A1159     -20.713 -82.947 -47.629  1.00  0.00           N  
ATOM   1571  CA  ARG A1159     -21.977 -83.304 -48.245  1.00  0.00           C  
ATOM   1572  C   ARG A1159     -22.331 -84.722 -47.837  1.00  0.00           C  
ATOM   1573  O   ARG A1159     -21.683 -85.669 -48.246  1.00  0.00           O  
ATOM   1574  CB  ARG A1159     -21.869 -83.213 -49.757  1.00  0.00           C  
ATOM   1575  CG  ARG A1159     -23.180 -83.420 -50.464  1.00  0.00           C  
ATOM   1576  CD  ARG A1159     -22.969 -83.407 -51.956  1.00  0.00           C  
ATOM   1577  NE  ARG A1159     -24.229 -83.451 -52.687  1.00  0.00           N  
ATOM   1578  CZ  ARG A1159     -24.322 -83.646 -54.001  1.00  0.00           C  
ATOM   1579  NH1 ARG A1159     -23.218 -83.816 -54.726  1.00  0.00           N  
ATOM   1580  NH2 ARG A1159     -25.514 -83.673 -54.591  1.00  0.00           N  
ATOM   1581  N   ARG A1160     -23.362 -84.862 -47.018  1.00  0.00           N  
ATOM   1582  CA  ARG A1160     -23.781 -86.170 -46.545  1.00  0.00           C  
ATOM   1583  C   ARG A1160     -24.055 -87.121 -47.698  1.00  0.00           C  
ATOM   1584  O   ARG A1160     -24.444 -86.698 -48.782  1.00  0.00           O  
ATOM   1585  CB  ARG A1160     -25.047 -86.045 -45.679  1.00  0.00           C  
ATOM   1586  CG  ARG A1160     -24.868 -85.275 -44.371  1.00  0.00           C  
ATOM   1587  CD  ARG A1160     -24.130 -86.092 -43.325  1.00  0.00           C  
ATOM   1588  NE  ARG A1160     -24.957 -87.148 -42.744  1.00  0.00           N  
ATOM   1589  CZ  ARG A1160     -24.480 -88.140 -41.994  1.00  0.00           C  
ATOM   1590  NH1 ARG A1160     -23.180 -88.214 -41.743  1.00  0.00           N  
ATOM   1591  NH2 ARG A1160     -25.299 -89.053 -41.481  1.00  0.00           N  
ATOM   1592  N   PRO A1161     -23.837 -88.423 -47.475  1.00  0.00           N  
ATOM   1593  CA  PRO A1161     -24.060 -89.475 -48.466  1.00  0.00           C  
ATOM   1594  C   PRO A1161     -25.544 -89.493 -48.767  1.00  0.00           C  
ATOM   1595  O   PRO A1161     -26.360 -89.243 -47.892  1.00  0.00           O  
ATOM   1596  CB  PRO A1161     -23.635 -90.734 -47.736  1.00  0.00           C  
ATOM   1597  CG  PRO A1161     -22.595 -90.235 -46.803  1.00  0.00           C  
ATOM   1598  CD  PRO A1161     -23.194 -88.972 -46.273  1.00  0.00           C  
ATOM   1599  N   PRO A1162     -25.919 -89.812 -50.005  1.00  0.00           N  
ATOM   1600  CA  PRO A1162     -27.334 -89.846 -50.378  1.00  0.00           C  
ATOM   1601  C   PRO A1162     -28.247 -90.750 -49.555  1.00  0.00           C  
ATOM   1602  O   PRO A1162     -29.455 -90.752 -49.758  1.00  0.00           O  
ATOM   1603  CB  PRO A1162     -27.292 -90.231 -51.859  1.00  0.00           C  
ATOM   1604  CG  PRO A1162     -26.010 -90.998 -51.979  1.00  0.00           C  
ATOM   1605  CD  PRO A1162     -25.061 -90.194 -51.137  1.00  0.00           C  
ATOM   1606  N   TRP A1416     -27.689 -91.515 -48.627  1.00  0.00           N  
ATOM   1607  CA  TRP A1416     -28.525 -92.387 -47.808  1.00  0.00           C  
ATOM   1608  C   TRP A1416     -28.654 -91.837 -46.398  1.00  0.00           C  
ATOM   1609  O   TRP A1416     -29.292 -92.438 -45.533  1.00  0.00           O  
ATOM   1610  CB  TRP A1416     -27.962 -93.814 -47.782  1.00  0.00           C  
ATOM   1611  CG  TRP A1416     -26.608 -93.955 -47.153  1.00  0.00           C  
ATOM   1612  CD1 TRP A1416     -26.323 -94.097 -45.822  1.00  0.00           C  
ATOM   1613  CD2 TRP A1416     -25.355 -93.981 -47.837  1.00  0.00           C  
ATOM   1614  NE1 TRP A1416     -24.965 -94.213 -45.635  1.00  0.00           N  
ATOM   1615  CE2 TRP A1416     -24.346 -94.145 -46.858  1.00  0.00           C  
ATOM   1616  CE3 TRP A1416     -24.983 -93.879 -49.186  1.00  0.00           C  
ATOM   1617  CZ2 TRP A1416     -22.990 -94.212 -47.185  1.00  0.00           C  
ATOM   1618  CZ3 TRP A1416     -23.638 -93.944 -49.511  1.00  0.00           C  
ATOM   1619  CH2 TRP A1416     -22.656 -94.110 -48.512  1.00  0.00           C  
ATOM   1620  N   ASP A1418     -28.036 -90.682 -46.180  1.00  0.00           N  
ATOM   1621  CA  ASP A1418     -28.085 -90.006 -44.894  1.00  0.00           C  
ATOM   1622  C   ASP A1418     -28.797 -88.664 -45.034  1.00  0.00           C  
ATOM   1623  O   ASP A1418     -29.168 -88.046 -44.038  1.00  0.00           O  
ATOM   1624  CB  ASP A1418     -26.676 -89.765 -44.352  1.00  0.00           C  
ATOM   1625  CG  ASP A1418     -26.014 -91.032 -43.855  1.00  0.00           C  
ATOM   1626  OD1 ASP A1418     -26.730 -91.888 -43.295  1.00  0.00           O  
ATOM   1627  OD2 ASP A1418     -24.778 -91.164 -44.004  1.00  0.00           O  
ATOM   1628  N   LYS A1437     -28.995 -88.218 -46.270  1.00  0.00           N  
ATOM   1629  CA  LYS A1437     -29.637 -86.936 -46.511  1.00  0.00           C  
ATOM   1630  C   LYS A1437     -31.024 -86.832 -45.901  1.00  0.00           C  
ATOM   1631  O   LYS A1437     -31.694 -87.838 -45.660  1.00  0.00           O  
ATOM   1632  CB  LYS A1437     -29.722 -86.648 -48.008  1.00  0.00           C  
ATOM   1633  CG  LYS A1437     -30.617 -87.593 -48.771  1.00  0.00           C  
ATOM   1634  CD  LYS A1437     -30.561 -87.293 -50.252  1.00  0.00           C  
ATOM   1635  CE  LYS A1437     -31.523 -88.172 -51.019  1.00  0.00           C  
ATOM   1636  NZ  LYS A1437     -31.398 -87.977 -52.489  1.00  0.00           N  
ATOM   1637  N   PHE A1438     -31.443 -85.595 -45.657  1.00  0.00           N  
ATOM   1638  CA  PHE A1438     -32.745 -85.323 -45.076  1.00  0.00           C  
ATOM   1639  C   PHE A1438     -33.803 -86.039 -45.901  1.00  0.00           C  
ATOM   1640  O   PHE A1438     -33.829 -85.947 -47.130  1.00  0.00           O  
ATOM   1641  CB  PHE A1438     -33.016 -83.811 -45.060  1.00  0.00           C  
ATOM   1642  CG  PHE A1438     -34.266 -83.420 -44.319  1.00  0.00           C  
ATOM   1643  CD1 PHE A1438     -34.323 -83.490 -42.933  1.00  0.00           C  
ATOM   1644  CD2 PHE A1438     -35.395 -82.992 -45.011  1.00  0.00           C  
ATOM   1645  CE1 PHE A1438     -35.493 -83.140 -42.239  1.00  0.00           C  
ATOM   1646  CE2 PHE A1438     -36.569 -82.640 -44.332  1.00  0.00           C  
ATOM   1647  CZ  PHE A1438     -36.617 -82.714 -42.943  1.00  0.00           C  
ATOM   1648  N   PRO A1443     -34.691 -86.771 -45.223  1.00  0.00           N  
ATOM   1649  CA  PRO A1443     -35.780 -87.531 -45.833  1.00  0.00           C  
ATOM   1650  C   PRO A1443     -36.532 -86.765 -46.920  1.00  0.00           C  
ATOM   1651  O   PRO A1443     -37.358 -85.895 -46.632  1.00  0.00           O  
ATOM   1652  CB  PRO A1443     -36.667 -87.857 -44.640  1.00  0.00           C  
ATOM   1653  CG  PRO A1443     -35.672 -88.042 -43.546  1.00  0.00           C  
ATOM   1654  CD  PRO A1443     -34.743 -86.875 -43.754  1.00  0.00           C  
ATOM   1655  N   GLY A1444     -36.239 -87.087 -48.173  1.00  0.00           N  
ATOM   1656  CA  GLY A1444     -36.920 -86.429 -49.270  1.00  0.00           C  
ATOM   1657  C   GLY A1444     -36.150 -85.333 -49.973  1.00  0.00           C  
ATOM   1658  O   GLY A1444     -36.576 -84.876 -51.030  1.00  0.00           O  
ATOM   1659  N   SER A1448     -35.018 -84.912 -49.420  1.00  0.00           N  
ATOM   1660  CA  SER A1448     -34.249 -83.839 -50.041  1.00  0.00           C  
ATOM   1661  C   SER A1448     -33.446 -84.294 -51.241  1.00  0.00           C  
ATOM   1662  O   SER A1448     -33.351 -85.485 -51.523  1.00  0.00           O  
ATOM   1663  CB  SER A1448     -33.293 -83.214 -49.030  1.00  0.00           C  
ATOM   1664  OG  SER A1448     -32.360 -84.172 -48.564  1.00  0.00           O  
ATOM   1665  N   GLU A1456     -32.880 -83.321 -51.949  1.00  0.00           N  
ATOM   1666  CA  GLU A1456     -32.039 -83.587 -53.105  1.00  0.00           C  
ATOM   1667  C   GLU A1456     -30.698 -83.934 -52.519  1.00  0.00           C  
ATOM   1668  O   GLU A1456     -30.061 -84.885 -52.936  1.00  0.00           O  
ATOM   1669  CB  GLU A1456     -31.897 -82.348 -53.982  1.00  0.00           C  
ATOM   1670  CG  GLU A1456     -33.142 -82.020 -54.784  1.00  0.00           C  
ATOM   1671  CD  GLU A1456     -33.642 -83.211 -55.589  1.00  0.00           C  
ATOM   1672  OE1 GLU A1456     -32.833 -83.808 -56.336  1.00  0.00           O  
ATOM   1673  OE2 GLU A1456     -34.844 -83.550 -55.478  1.00  0.00           O  
ATOM   1674  N   TYR A1457     -30.278 -83.151 -51.535  1.00  0.00           N  
ATOM   1675  CA  TYR A1457     -29.013 -83.384 -50.859  1.00  0.00           C  
ATOM   1676  C   TYR A1457     -28.938 -82.605 -49.558  1.00  0.00           C  
ATOM   1677  O   TYR A1457     -29.699 -81.668 -49.339  1.00  0.00           O  
ATOM   1678  CB  TYR A1457     -27.844 -83.010 -51.762  1.00  0.00           C  
ATOM   1679  CG  TYR A1457     -27.803 -81.567 -52.177  1.00  0.00           C  
ATOM   1680  CD1 TYR A1457     -27.071 -80.635 -51.454  1.00  0.00           C  
ATOM   1681  CD2 TYR A1457     -28.467 -81.141 -53.316  1.00  0.00           C  
ATOM   1682  CE1 TYR A1457     -26.995 -79.308 -51.865  1.00  0.00           C  
ATOM   1683  CE2 TYR A1457     -28.403 -79.822 -53.733  1.00  0.00           C  
ATOM   1684  CZ  TYR A1457     -27.666 -78.909 -53.007  1.00  0.00           C  
ATOM   1685  OH  TYR A1457     -27.605 -77.601 -53.436  1.00  0.00           O  
ATOM   1686  N   THR A1458     -28.012 -83.008 -48.698  1.00  0.00           N  
ATOM   1687  CA  THR A1458     -27.836 -82.384 -47.403  1.00  0.00           C  
ATOM   1688  C   THR A1458     -26.395 -81.994 -47.189  1.00  0.00           C  
ATOM   1689  O   THR A1458     -25.484 -82.776 -47.439  1.00  0.00           O  
ATOM   1690  CB  THR A1458     -28.220 -83.351 -46.261  1.00  0.00           C  
ATOM   1691  OG1 THR A1458     -29.629 -83.593 -46.283  1.00  0.00           O  
ATOM   1692  CG2 THR A1458     -27.820 -82.779 -44.916  1.00  0.00           C  
ATOM   1693  N   VAL A1459     -26.190 -80.775 -46.725  1.00  0.00           N  
ATOM   1694  CA  VAL A1459     -24.862 -80.308 -46.422  1.00  0.00           C  
ATOM   1695  C   VAL A1459     -24.896 -80.245 -44.918  1.00  0.00           C  
ATOM   1696  O   VAL A1459     -25.877 -79.782 -44.353  1.00  0.00           O  
ATOM   1697  CB  VAL A1459     -24.625 -78.921 -46.978  1.00  0.00           C  
ATOM   1698  CG1 VAL A1459     -23.328 -78.360 -46.425  1.00  0.00           C  
ATOM   1699  CG2 VAL A1459     -24.583 -78.985 -48.488  1.00  0.00           C  
ATOM   1700  N   ALA A1460     -23.841 -80.720 -44.266  1.00  0.00           N  
ATOM   1701  CA  ALA A1460     -23.791 -80.722 -42.810  1.00  0.00           C  
ATOM   1702  C   ALA A1460     -22.526 -80.114 -42.224  1.00  0.00           C  
ATOM   1703  O   ALA A1460     -21.458 -80.134 -42.839  1.00  0.00           O  
ATOM   1704  CB  ALA A1460     -23.954 -82.147 -42.293  1.00  0.00           C  
ATOM   1705  N   PHE A1461     -22.669 -79.556 -41.027  1.00  0.00           N  
ATOM   1706  CA  PHE A1461     -21.552 -78.978 -40.302  1.00  0.00           C  
ATOM   1707  C   PHE A1461     -21.306 -79.954 -39.160  1.00  0.00           C  
ATOM   1708  O   PHE A1461     -22.248 -80.366 -38.483  1.00  0.00           O  
ATOM   1709  CB  PHE A1461     -21.913 -77.612 -39.710  1.00  0.00           C  
ATOM   1710  CG  PHE A1461     -21.860 -76.474 -40.690  1.00  0.00           C  
ATOM   1711  CD1 PHE A1461     -22.744 -76.408 -41.752  1.00  0.00           C  
ATOM   1712  CD2 PHE A1461     -20.944 -75.442 -40.517  1.00  0.00           C  
ATOM   1713  CE1 PHE A1461     -22.722 -75.330 -42.630  1.00  0.00           C  
ATOM   1714  CE2 PHE A1461     -20.913 -74.357 -41.390  1.00  0.00           C  
ATOM   1715  CZ  PHE A1461     -21.806 -74.301 -42.448  1.00  0.00           C  
ATOM   1716  N   ASP A1462     -20.051 -80.337 -38.954  1.00  0.00           N  
ATOM   1717  CA  ASP A1462     -19.700 -81.253 -37.878  1.00  0.00           C  
ATOM   1718  C   ASP A1462     -18.587 -80.606 -37.098  1.00  0.00           C  
ATOM   1719  O   ASP A1462     -17.740 -79.938 -37.678  1.00  0.00           O  
ATOM   1720  CB  ASP A1462     -19.214 -82.586 -38.447  1.00  0.00           C  
ATOM   1721  CG  ASP A1462     -20.338 -83.608 -38.615  1.00  0.00           C  
ATOM   1722  OD1 ASP A1462     -20.745 -84.218 -37.600  1.00  0.00           O  
ATOM   1723  OD2 ASP A1462     -20.816 -83.804 -39.758  1.00  0.00           O  
ATOM   1724  N   THR A1463     -18.599 -80.770 -35.783  1.00  0.00           N  
ATOM   1725  CA  THR A1463     -17.544 -80.205 -34.958  1.00  0.00           C  
ATOM   1726  C   THR A1463     -17.014 -81.336 -34.088  1.00  0.00           C  
ATOM   1727  O   THR A1463     -17.667 -82.373 -33.941  1.00  0.00           O  
ATOM   1728  CB  THR A1463     -18.042 -79.049 -34.078  1.00  0.00           C  
ATOM   1729  OG1 THR A1463     -16.918 -78.289 -33.615  1.00  0.00           O  
ATOM   1730  CG2 THR A1463     -18.805 -79.574 -32.879  1.00  0.00           C  
ATOM   1731  N   LEU A1464     -15.830 -81.143 -33.516  1.00  0.00           N  
ATOM   1732  CA  LEU A1464     -15.206 -82.179 -32.709  1.00  0.00           C  
ATOM   1733  C   LEU A1464     -15.327 -81.926 -31.217  1.00  0.00           C  
ATOM   1734  O   LEU A1464     -15.001 -80.843 -30.734  1.00  0.00           O  
ATOM   1735  CB  LEU A1464     -13.734 -82.294 -33.093  1.00  0.00           C  
ATOM   1736  CG  LEU A1464     -12.985 -83.536 -32.618  1.00  0.00           C  
ATOM   1737  CD1 LEU A1464     -13.357 -84.727 -33.495  1.00  0.00           C  
ATOM   1738  CD2 LEU A1464     -11.496 -83.271 -32.687  1.00  0.00           C  
ATOM   1739  N   MET A1465     -15.790 -82.936 -30.488  1.00  0.00           N  
ATOM   1740  CA  MET A1465     -15.945 -82.816 -29.047  1.00  0.00           C  
ATOM   1741  C   MET A1465     -14.661 -83.250 -28.344  1.00  0.00           C  
ATOM   1742  O   MET A1465     -13.891 -84.040 -28.885  1.00  0.00           O  
ATOM   1743  CB  MET A1465     -17.141 -83.652 -28.585  1.00  0.00           C  
ATOM   1744  CG  MET A1465     -18.475 -83.172 -29.175  1.00  0.00           C  
ATOM   1745  SD  MET A1465     -18.823 -81.416 -28.804  1.00  0.00           S  
ATOM   1746  CE  MET A1465     -19.726 -81.572 -27.265  1.00  0.00           C  
ATOM   1747  N   PRO A1475     -14.408 -82.739 -27.129  1.00  0.00           N  
ATOM   1748  CA  PRO A1475     -13.194 -83.098 -26.391  1.00  0.00           C  
ATOM   1749  C   PRO A1475     -12.974 -84.600 -26.180  1.00  0.00           C  
ATOM   1750  O   PRO A1475     -11.908 -85.019 -25.746  1.00  0.00           O  
ATOM   1751  CB  PRO A1475     -13.362 -82.347 -25.070  1.00  0.00           C  
ATOM   1752  CG  PRO A1475     -14.181 -81.167 -25.455  1.00  0.00           C  
ATOM   1753  CD  PRO A1475     -15.220 -81.799 -26.342  1.00  0.00           C  
ATOM   1754  N   ASP A1689     -13.976 -85.413 -26.475  1.00  0.00           N  
ATOM   1755  CA  ASP A1689     -13.820 -86.839 -26.291  1.00  0.00           C  
ATOM   1756  C   ASP A1689     -13.500 -87.484 -27.624  1.00  0.00           C  
ATOM   1757  O   ASP A1689     -13.708 -88.683 -27.824  1.00  0.00           O  
ATOM   1758  CB  ASP A1689     -15.090 -87.450 -25.696  1.00  0.00           C  
ATOM   1759  CG  ASP A1689     -16.258 -87.434 -26.659  1.00  0.00           C  
ATOM   1760  OD1 ASP A1689     -17.239 -88.158 -26.391  1.00  0.00           O  
ATOM   1761  OD2 ASP A1689     -16.203 -86.703 -27.672  1.00  0.00           O  
ATOM   1762  N   GLY A1690     -13.004 -86.668 -28.545  1.00  0.00           N  
ATOM   1763  CA  GLY A1690     -12.633 -87.165 -29.856  1.00  0.00           C  
ATOM   1764  C   GLY A1690     -13.787 -87.558 -30.748  1.00  0.00           C  
ATOM   1765  O   GLY A1690     -13.569 -87.987 -31.874  1.00  0.00           O  
ATOM   1766  N   LYS A1692     -15.013 -87.425 -30.257  1.00  0.00           N  
ATOM   1767  CA  LYS A1692     -16.176 -87.774 -31.064  1.00  0.00           C  
ATOM   1768  C   LYS A1692     -16.700 -86.549 -31.811  1.00  0.00           C  
ATOM   1769  O   LYS A1692     -16.531 -85.404 -31.369  1.00  0.00           O  
ATOM   1770  CB  LYS A1692     -17.282 -88.364 -30.189  1.00  0.00           C  
ATOM   1771  CG  LYS A1692     -16.937 -89.688 -29.534  1.00  0.00           C  
ATOM   1772  CD  LYS A1692     -18.140 -90.203 -28.765  1.00  0.00           C  
ATOM   1773  CE  LYS A1692     -17.869 -91.530 -28.065  1.00  0.00           C  
ATOM   1774  NZ  LYS A1692     -19.039 -91.926 -27.204  1.00  0.00           N  
ATOM   1775  N   THR A1693     -17.339 -86.799 -32.946  1.00  0.00           N  
ATOM   1776  CA  THR A1693     -17.870 -85.729 -33.767  1.00  0.00           C  
ATOM   1777  C   THR A1693     -19.334 -85.437 -33.435  1.00  0.00           C  
ATOM   1778  O   THR A1693     -20.078 -86.330 -33.013  1.00  0.00           O  
ATOM   1779  CB  THR A1693     -17.723 -86.094 -35.252  1.00  0.00           C  
ATOM   1780  OG1 THR A1693     -17.078 -85.015 -35.929  1.00  0.00           O  
ATOM   1781  CG2 THR A1693     -19.079 -86.367 -35.897  1.00  0.00           C  
ATOM   1782  N   LEU A1700     -19.743 -84.184 -33.630  1.00  0.00           N  
ATOM   1783  CA  LEU A1700     -21.116 -83.757 -33.344  1.00  0.00           C  
ATOM   1784  C   LEU A1700     -21.695 -82.894 -34.448  1.00  0.00           C  
ATOM   1785  O   LEU A1700     -21.175 -81.818 -34.722  1.00  0.00           O  
ATOM   1786  CB  LEU A1700     -21.163 -82.959 -32.039  1.00  0.00           C  
ATOM   1787  CG  LEU A1700     -22.540 -82.412 -31.652  1.00  0.00           C  
ATOM   1788  CD1 LEU A1700     -23.497 -83.568 -31.365  1.00  0.00           C  
ATOM   1789  CD2 LEU A1700     -22.398 -81.510 -30.439  1.00  0.00           C  
ATOM   1790  N   GLN A1701     -22.769 -83.363 -35.075  1.00  0.00           N  
ATOM   1791  CA  GLN A1701     -23.435 -82.606 -36.137  1.00  0.00           C  
ATOM   1792  C   GLN A1701     -24.073 -81.373 -35.497  1.00  0.00           C  
ATOM   1793  O   GLN A1701     -24.943 -81.499 -34.641  1.00  0.00           O  
ATOM   1794  CB  GLN A1701     -24.521 -83.460 -36.770  1.00  0.00           C  
ATOM   1795  CG  GLN A1701     -25.076 -82.940 -38.066  1.00  0.00           C  
ATOM   1796  CD  GLN A1701     -26.143 -83.871 -38.622  1.00  0.00           C  
ATOM   1797  OE1 GLN A1701     -27.290 -83.872 -38.157  1.00  0.00           O  
ATOM   1798  NE2 GLN A1701     -25.763 -84.691 -39.609  1.00  0.00           N  
ATOM   1799  N   ILE A1702     -23.647 -80.182 -35.897  1.00  0.00           N  
ATOM   1800  CA  ILE A1702     -24.203 -78.982 -35.306  1.00  0.00           C  
ATOM   1801  C   ILE A1702     -24.921 -78.085 -36.289  1.00  0.00           C  
ATOM   1802  O   ILE A1702     -25.042 -76.887 -36.056  1.00  0.00           O  
ATOM   1803  CB  ILE A1702     -23.123 -78.155 -34.609  1.00  0.00           C  
ATOM   1804  CG1 ILE A1702     -22.025 -77.786 -35.601  1.00  0.00           C  
ATOM   1805  CG2 ILE A1702     -22.565 -78.931 -33.441  1.00  0.00           C  
ATOM   1806  CD1 ILE A1702     -20.924 -76.946 -34.992  1.00  0.00           C  
ATOM   1807  N   GLY A1703     -25.408 -78.654 -37.380  1.00  0.00           N  
ATOM   1808  CA  GLY A1703     -26.116 -77.850 -38.357  1.00  0.00           C  
ATOM   1809  C   GLY A1703     -26.270 -78.558 -39.683  1.00  0.00           C  
ATOM   1810  O   GLY A1703     -25.369 -79.268 -40.110  1.00  0.00           O  
ATOM   1811  N   THR A1704     -27.413 -78.380 -40.334  1.00  0.00           N  
ATOM   1812  CA  THR A1704     -27.641 -79.005 -41.623  1.00  0.00           C  
ATOM   1813  C   THR A1704     -28.416 -78.063 -42.518  1.00  0.00           C  
ATOM   1814  O   THR A1704     -29.233 -77.275 -42.045  1.00  0.00           O  
ATOM   1815  CB  THR A1704     -28.429 -80.302 -41.487  1.00  0.00           C  
ATOM   1816  OG1 THR A1704     -29.654 -80.038 -40.797  1.00  0.00           O  
ATOM   1817  CG2 THR A1704     -27.632 -81.329 -40.703  1.00  0.00           C  
ATOM   1818  N   VAL A1705     -28.130 -78.133 -43.813  1.00  0.00           N  
ATOM   1819  CA  VAL A1705     -28.796 -77.317 -44.811  1.00  0.00           C  
ATOM   1820  C   VAL A1705     -29.250 -78.322 -45.838  1.00  0.00           C  
ATOM   1821  O   VAL A1705     -28.464 -79.134 -46.290  1.00  0.00           O  
ATOM   1822  CB  VAL A1705     -27.831 -76.325 -45.469  1.00  0.00           C  
ATOM   1823  CG1 VAL A1705     -28.578 -75.456 -46.466  1.00  0.00           C  
ATOM   1824  CG2 VAL A1705     -27.185 -75.457 -44.409  1.00  0.00           C  
ATOM   1825  N   HIS A1706     -30.520 -78.283 -46.196  1.00  0.00           N  
ATOM   1826  CA  HIS A1706     -31.040 -79.232 -47.159  1.00  0.00           C  
ATOM   1827  C   HIS A1706     -31.604 -78.533 -48.370  1.00  0.00           C  
ATOM   1828  O   HIS A1706     -32.189 -77.468 -48.260  1.00  0.00           O  
ATOM   1829  CB  HIS A1706     -32.145 -80.072 -46.524  1.00  0.00           C  
ATOM   1830  CG  HIS A1706     -31.796 -80.587 -45.167  1.00  0.00           C  
ATOM   1831  ND1 HIS A1706     -30.765 -81.475 -44.951  1.00  0.00           N  
ATOM   1832  CD2 HIS A1706     -32.315 -80.308 -43.948  1.00  0.00           C  
ATOM   1833  CE1 HIS A1706     -30.663 -81.720 -43.656  1.00  0.00           C  
ATOM   1834  NE2 HIS A1706     -31.592 -81.024 -43.026  1.00  0.00           N  
ATOM   1835  N   ASN A1707     -31.405 -79.130 -49.534  1.00  0.00           N  
ATOM   1836  CA  ASN A1707     -31.948 -78.577 -50.754  1.00  0.00           C  
ATOM   1837  C   ASN A1707     -33.070 -79.540 -51.076  1.00  0.00           C  
ATOM   1838  O   ASN A1707     -32.826 -80.703 -51.386  1.00  0.00           O  
ATOM   1839  CB  ASN A1707     -30.925 -78.578 -51.870  1.00  0.00           C  
ATOM   1840  CG  ASN A1707     -31.442 -77.891 -53.095  1.00  0.00           C  
ATOM   1841  OD1 ASN A1707     -32.560 -78.166 -53.540  1.00  0.00           O  
ATOM   1842  ND2 ASN A1707     -30.645 -76.983 -53.654  1.00  0.00           N  
ATOM   1843  N   LEU A1708     -34.299 -79.049 -50.974  1.00  0.00           N  
ATOM   1844  CA  LEU A1708     -35.482 -79.864 -51.193  1.00  0.00           C  
ATOM   1845  C   LEU A1708     -35.965 -79.884 -52.632  1.00  0.00           C  
ATOM   1846  O   LEU A1708     -36.935 -80.574 -52.956  1.00  0.00           O  
ATOM   1847  CB  LEU A1708     -36.605 -79.370 -50.277  1.00  0.00           C  
ATOM   1848  CG  LEU A1708     -36.233 -79.188 -48.796  1.00  0.00           C  
ATOM   1849  CD1 LEU A1708     -37.442 -78.669 -48.025  1.00  0.00           C  
ATOM   1850  CD2 LEU A1708     -35.747 -80.510 -48.205  1.00  0.00           C  
ATOM   1851  N   GLY A1709     -35.289 -79.139 -53.498  1.00  0.00           N  
ATOM   1852  CA  GLY A1709     -35.707 -79.105 -54.887  1.00  0.00           C  
ATOM   1853  C   GLY A1709     -37.197 -78.837 -54.946  1.00  0.00           C  
ATOM   1854  O   GLY A1709     -37.686 -77.941 -54.260  1.00  0.00           O  
ATOM   1855  N   GLN A1710     -37.932 -79.609 -55.738  1.00  0.00           N  
ATOM   1856  CA  GLN A1710     -39.373 -79.402 -55.839  1.00  0.00           C  
ATOM   1857  C   GLN A1710     -40.130 -80.585 -55.277  1.00  0.00           C  
ATOM   1858  O   GLN A1710     -41.332 -80.717 -55.492  1.00  0.00           O  
ATOM   1859  CB  GLN A1710     -39.793 -79.202 -57.292  1.00  0.00           C  
ATOM   1860  CG  GLN A1710     -39.028 -78.130 -58.030  1.00  0.00           C  
ATOM   1861  CD  GLN A1710     -39.466 -78.018 -59.478  1.00  0.00           C  
ATOM   1862  OE1 GLN A1710     -39.445 -79.001 -60.228  1.00  0.00           O  
ATOM   1863  NE2 GLN A1710     -39.868 -76.816 -59.882  1.00  0.00           N  
ATOM   1864  N   THR A1711     -39.426 -81.451 -54.560  1.00  0.00           N  
ATOM   1865  CA  THR A1711     -40.056 -82.633 -53.986  1.00  0.00           C  
ATOM   1866  C   THR A1711     -41.253 -82.286 -53.109  1.00  0.00           C  
ATOM   1867  O   THR A1711     -42.356 -82.790 -53.323  1.00  0.00           O  
ATOM   1868  CB  THR A1711     -39.051 -83.440 -53.150  1.00  0.00           C  
ATOM   1869  OG1 THR A1711     -37.952 -83.827 -53.981  1.00  0.00           O  
ATOM   1870  CG2 THR A1711     -39.708 -84.681 -52.577  1.00  0.00           C  
ATOM   1871  N   PHE A1712     -41.039 -81.426 -52.119  1.00  0.00           N  
ATOM   1872  CA  PHE A1712     -42.123 -81.045 -51.222  1.00  0.00           C  
ATOM   1873  C   PHE A1712     -43.160 -80.185 -51.922  1.00  0.00           C  
ATOM   1874  O   PHE A1712     -44.353 -80.272 -51.623  1.00  0.00           O  
ATOM   1875  CB  PHE A1712     -41.575 -80.312 -49.994  1.00  0.00           C  
ATOM   1876  CG  PHE A1712     -40.816 -81.200 -49.053  1.00  0.00           C  
ATOM   1877  CD1 PHE A1712     -39.531 -81.623 -49.357  1.00  0.00           C  
ATOM   1878  CD2 PHE A1712     -41.394 -81.627 -47.866  1.00  0.00           C  
ATOM   1879  CE1 PHE A1712     -38.834 -82.459 -48.490  1.00  0.00           C  
ATOM   1880  CE2 PHE A1712     -40.704 -82.461 -46.996  1.00  0.00           C  
ATOM   1881  CZ  PHE A1712     -39.423 -82.875 -47.309  1.00  0.00           C  
ATOM   1882  N   ALA A1726     -42.706 -79.359 -52.855  1.00  0.00           N  
ATOM   1883  CA  ALA A1726     -43.611 -78.499 -53.597  1.00  0.00           C  
ATOM   1884  C   ALA A1726     -44.710 -79.358 -54.217  1.00  0.00           C  
ATOM   1885  O   ALA A1726     -45.901 -79.103 -54.030  1.00  0.00           O  
ATOM   1886  CB  ALA A1726     -42.849 -77.746 -54.679  1.00  0.00           C  
ATOM   1887  N   ARG A1727     -44.309 -80.393 -54.939  1.00  0.00           N  
ATOM   1888  CA  ARG A1727     -45.274 -81.261 -55.580  1.00  0.00           C  
ATOM   1889  C   ARG A1727     -46.150 -81.972 -54.565  1.00  0.00           C  
ATOM   1890  O   ARG A1727     -47.343 -82.139 -54.774  1.00  0.00           O  
ATOM   1891  CB  ARG A1727     -44.560 -82.287 -56.465  1.00  0.00           C  
ATOM   1892  CG  ARG A1727     -43.819 -81.681 -57.652  1.00  0.00           C  
ATOM   1893  CD  ARG A1727     -43.671 -82.686 -58.792  1.00  0.00           C  
ATOM   1894  NE  ARG A1727     -43.280 -82.038 -60.044  1.00  0.00           N  
ATOM   1895  CZ  ARG A1727     -42.054 -81.600 -60.310  1.00  0.00           C  
ATOM   1896  NH1 ARG A1727     -41.084 -81.744 -59.413  1.00  0.00           N  
ATOM   1897  NH2 ARG A1727     -41.799 -81.007 -61.468  1.00  0.00           N  
ATOM   1898  N   THR A1728     -45.561 -82.381 -53.457  1.00  0.00           N  
ATOM   1899  CA  THR A1728     -46.314 -83.086 -52.436  1.00  0.00           C  
ATOM   1900  C   THR A1728     -47.442 -82.250 -51.844  1.00  0.00           C  
ATOM   1901  O   THR A1728     -48.544 -82.752 -51.621  1.00  0.00           O  
ATOM   1902  CB  THR A1728     -45.399 -83.519 -51.291  1.00  0.00           C  
ATOM   1903  OG1 THR A1728     -44.240 -84.161 -51.833  1.00  0.00           O  
ATOM   1904  CG2 THR A1728     -46.130 -84.479 -50.361  1.00  0.00           C  
ATOM   1905  N   PHE A1729     -47.166 -80.974 -51.589  1.00  0.00           N  
ATOM   1906  CA  PHE A1729     -48.162 -80.093 -50.988  1.00  0.00           C  
ATOM   1907  C   PHE A1729     -48.793 -79.095 -51.938  1.00  0.00           C  
ATOM   1908  O   PHE A1729     -49.509 -78.195 -51.508  1.00  0.00           O  
ATOM   1909  CB  PHE A1729     -47.543 -79.350 -49.808  1.00  0.00           C  
ATOM   1910  CG  PHE A1729     -47.157 -80.247 -48.671  1.00  0.00           C  
ATOM   1911  CD1 PHE A1729     -48.134 -80.862 -47.894  1.00  0.00           C  
ATOM   1912  CD2 PHE A1729     -45.821 -80.485 -48.380  1.00  0.00           C  
ATOM   1913  CE1 PHE A1729     -47.787 -81.698 -46.844  1.00  0.00           C  
ATOM   1914  CE2 PHE A1729     -45.462 -81.319 -47.333  1.00  0.00           C  
ATOM   1915  CZ  PHE A1729     -46.450 -81.929 -46.561  1.00  0.00           C  
ATOM   1916  N   GLU A1730     -48.528 -79.261 -53.227  1.00  0.00           N  
ATOM   1917  CA  GLU A1730     -49.080 -78.379 -54.245  1.00  0.00           C  
ATOM   1918  C   GLU A1730     -48.727 -76.915 -54.026  1.00  0.00           C  
ATOM   1919  O   GLU A1730     -49.610 -76.076 -53.890  1.00  0.00           O  
ATOM   1920  CB  GLU A1730     -50.607 -78.529 -54.314  1.00  0.00           C  
ATOM   1921  CG  GLU A1730     -51.111 -79.895 -54.794  1.00  0.00           C  
ATOM   1922  CD  GLU A1730     -50.467 -80.351 -56.109  1.00  0.00           C  
ATOM   1923  OE1 GLU A1730     -50.121 -79.482 -56.940  1.00  0.00           O  
ATOM   1924  OE2 GLU A1730     -50.315 -81.581 -56.317  1.00  0.00           O  
ATOM   1925  N   ILE A1731     -47.437 -76.607 -53.990  1.00  0.00           N  
ATOM   1926  CA  ILE A1731     -47.004 -75.229 -53.807  1.00  0.00           C  
ATOM   1927  C   ILE A1731     -46.554 -74.712 -55.173  1.00  0.00           C  
ATOM   1928  O   ILE A1731     -45.371 -74.780 -55.514  1.00  0.00           O  
ATOM   1929  CB  ILE A1731     -45.822 -75.134 -52.807  1.00  0.00           C  
ATOM   1930  CG1 ILE A1731     -46.169 -75.868 -51.513  1.00  0.00           C  
ATOM   1931  CG2 ILE A1731     -45.516 -73.677 -52.487  1.00  0.00           C  
ATOM   1932  CD1 ILE A1731     -45.017 -75.941 -50.536  1.00  0.00           C  
ATOM   1933  N   LYS A1732     -47.504 -74.200 -55.953  1.00  0.00           N  
ATOM   1934  CA  LYS A1732     -47.213 -73.694 -57.294  1.00  0.00           C  
ATOM   1935  C   LYS A1732     -47.207 -72.178 -57.301  1.00  0.00           C  
ATOM   1936  O   LYS A1732     -47.728 -71.548 -56.389  1.00  0.00           O  
ATOM   1937  CB  LYS A1732     -48.279 -74.167 -58.279  1.00  0.00           C  
ATOM   1938  CG  LYS A1732     -48.864 -75.542 -57.988  1.00  0.00           C  
ATOM   1939  CD  LYS A1732     -50.323 -75.605 -58.460  1.00  0.00           C  
ATOM   1940  CE  LYS A1732     -50.977 -76.945 -58.150  1.00  0.00           C  
ATOM   1941  NZ  LYS A1732     -50.308 -78.070 -58.872  1.00  0.00           N  
ATOM   1942  N   PHE A1758     -46.626 -71.594 -58.341  1.00  0.00           N  
ATOM   1943  CA  PHE A1758     -46.590 -70.145 -58.463  1.00  0.00           C  
ATOM   1944  C   PHE A1758     -46.718 -69.742 -59.930  1.00  0.00           C  
ATOM   1945  O   PHE A1758     -46.274 -70.468 -60.819  1.00  0.00           O  
ATOM   1946  CB  PHE A1758     -45.295 -69.600 -57.880  1.00  0.00           C  
ATOM   1947  CG  PHE A1758     -44.115 -69.745 -58.785  1.00  0.00           C  
ATOM   1948  CD1 PHE A1758     -43.661 -68.658 -59.529  1.00  0.00           C  
ATOM   1949  CD2 PHE A1758     -43.438 -70.956 -58.878  1.00  0.00           C  
ATOM   1950  CE1 PHE A1758     -42.544 -68.773 -60.350  1.00  0.00           C  
ATOM   1951  CE2 PHE A1758     -42.317 -71.083 -59.697  1.00  0.00           C  
ATOM   1952  CZ  PHE A1758     -41.869 -69.989 -60.435  1.00  0.00           C  
ATOM   1953  N   GLU A1759     -47.326 -68.582 -60.172  1.00  0.00           N  
ATOM   1954  CA  GLU A1759     -47.540 -68.073 -61.524  1.00  0.00           C  
ATOM   1955  C   GLU A1759     -46.334 -67.320 -62.080  1.00  0.00           C  
ATOM   1956  O   GLU A1759     -45.846 -66.366 -61.467  1.00  0.00           O  
ATOM   1957  CB  GLU A1759     -48.768 -67.160 -61.542  1.00  0.00           C  
ATOM   1958  CG  GLU A1759     -49.044 -66.506 -62.892  1.00  0.00           C  
ATOM   1959  CD  GLU A1759     -50.292 -65.626 -62.883  1.00  0.00           C  
ATOM   1960  OE1 GLU A1759     -50.330 -64.644 -62.101  1.00  0.00           O  
ATOM   1961  OE2 GLU A1759     -51.232 -65.918 -63.660  1.00  0.00           O  
ATOM   1962  N   THR A1760     -45.862 -67.752 -63.248  1.00  0.00           N  
ATOM   1963  CA  THR A1760     -44.713 -67.122 -63.890  1.00  0.00           C  
ATOM   1964  C   THR A1760     -45.166 -65.871 -64.622  1.00  0.00           C  
ATOM   1965  O   THR A1760     -46.348 -65.719 -64.926  1.00  0.00           O  
ATOM   1966  CB  THR A1760     -44.060 -68.054 -64.916  1.00  0.00           C  
ATOM   1967  OG1 THR A1760     -44.914 -68.174 -66.059  1.00  0.00           O  
ATOM   1968  CG2 THR A1760     -43.836 -69.425 -64.317  1.00  0.00           C  
ATOM   1969  N   PRO A1764     -44.230 -64.952 -64.916  1.00  0.00           N  
ATOM   1970  CA  PRO A1764     -44.600 -63.722 -65.623  1.00  0.00           C  
ATOM   1971  C   PRO A1764     -45.266 -63.984 -66.978  1.00  0.00           C  
ATOM   1972  O   PRO A1764     -45.881 -63.089 -67.558  1.00  0.00           O  
ATOM   1973  CB  PRO A1764     -43.270 -62.967 -65.733  1.00  0.00           C  
ATOM   1974  CG  PRO A1764     -42.240 -64.052 -65.684  1.00  0.00           C  
ATOM   1975  CD  PRO A1764     -42.785 -64.979 -64.629  1.00  0.00           C  
ATOM   1976  N   GLU A1765     -45.150 -65.214 -67.474  1.00  0.00           N  
ATOM   1977  CA  GLU A1765     -45.766 -65.578 -68.744  1.00  0.00           C  
ATOM   1978  C   GLU A1765     -47.202 -66.041 -68.518  1.00  0.00           C  
ATOM   1979  O   GLU A1765     -48.054 -65.879 -69.386  1.00  0.00           O  
ATOM   1980  CB  GLU A1765     -44.977 -66.692 -69.439  1.00  0.00           C  
ATOM   1981  CG  GLU A1765     -43.602 -66.282 -69.938  1.00  0.00           C  
ATOM   1982  CD  GLU A1765     -42.652 -65.958 -68.807  1.00  0.00           C  
ATOM   1983  OE1 GLU A1765     -42.479 -66.816 -67.912  1.00  0.00           O  
ATOM   1984  OE2 GLU A1765     -42.077 -64.849 -68.813  1.00  0.00           O  
ATOM   1985  N   GLY A1767     -47.469 -66.620 -67.351  1.00  0.00           N  
ATOM   1986  CA  GLY A1767     -48.812 -67.084 -67.053  1.00  0.00           C  
ATOM   1987  C   GLY A1767     -48.871 -68.578 -66.814  1.00  0.00           C  
ATOM   1988  O   GLY A1767     -49.946 -69.174 -66.801  1.00  0.00           O  
ATOM   1989  N   ASP A1768     -47.708 -69.188 -66.619  1.00  0.00           N  
ATOM   1990  CA  ASP A1768     -47.631 -70.623 -66.376  1.00  0.00           C  
ATOM   1991  C   ASP A1768     -47.684 -70.901 -64.882  1.00  0.00           C  
ATOM   1992  O   ASP A1768     -47.614 -69.986 -64.066  1.00  0.00           O  
ATOM   1993  CB  ASP A1768     -46.322 -71.186 -66.931  1.00  0.00           C  
ATOM   1994  CG  ASP A1768     -45.959 -70.601 -68.277  1.00  0.00           C  
ATOM   1995  OD1 ASP A1768     -46.741 -70.784 -69.238  1.00  0.00           O  
ATOM   1996  OD2 ASP A1768     -44.890 -69.956 -68.366  1.00  0.00           O  
ATOM   1997  N   HIS A1770     -47.788 -72.177 -64.533  1.00  0.00           N  
ATOM   1998  CA  HIS A1770     -47.836 -72.586 -63.140  1.00  0.00           C  
ATOM   1999  C   HIS A1770     -46.859 -73.714 -62.833  1.00  0.00           C  
ATOM   2000  O   HIS A1770     -47.163 -74.895 -63.023  1.00  0.00           O  
ATOM   2001  CB  HIS A1770     -49.262 -72.988 -62.770  1.00  0.00           C  
ATOM   2002  CG  HIS A1770     -50.149 -71.818 -62.486  1.00  0.00           C  
ATOM   2003  ND1 HIS A1770     -50.205 -70.715 -63.312  1.00  0.00           N  
ATOM   2004  CD2 HIS A1770     -50.981 -71.558 -61.451  1.00  0.00           C  
ATOM   2005  CE1 HIS A1770     -51.031 -69.823 -62.794  1.00  0.00           C  
ATOM   2006  NE2 HIS A1770     -51.515 -70.309 -61.665  1.00  0.00           N  
ATOM   2007  N   GLU A1771     -45.680 -73.329 -62.351  1.00  0.00           N  
ATOM   2008  CA  GLU A1771     -44.638 -74.285 -62.004  1.00  0.00           C  
ATOM   2009  C   GLU A1771     -44.491 -74.434 -60.488  1.00  0.00           C  
ATOM   2010  O   GLU A1771     -44.883 -73.551 -59.723  1.00  0.00           O  
ATOM   2011  CB  GLU A1771     -43.304 -73.831 -62.588  1.00  0.00           C  
ATOM   2012  CG  GLU A1771     -43.385 -73.334 -64.013  1.00  0.00           C  
ATOM   2013  CD  GLU A1771     -42.019 -72.965 -64.563  1.00  0.00           C  
ATOM   2014  OE1 GLU A1771     -41.273 -72.235 -63.867  1.00  0.00           O  
ATOM   2015  OE2 GLU A1771     -41.692 -73.404 -65.690  1.00  0.00           O  
ATOM   2016  N   TYR A1772     -43.924 -75.558 -60.061  1.00  0.00           N  
ATOM   2017  CA  TYR A1772     -43.707 -75.804 -58.644  1.00  0.00           C  
ATOM   2018  C   TYR A1772     -42.480 -75.034 -58.160  1.00  0.00           C  
ATOM   2019  O   TYR A1772     -41.520 -74.839 -58.906  1.00  0.00           O  
ATOM   2020  CB  TYR A1772     -43.514 -77.292 -58.386  1.00  0.00           C  
ATOM   2021  CG  TYR A1772     -44.753 -78.101 -58.638  1.00  0.00           C  
ATOM   2022  CD1 TYR A1772     -45.022 -78.631 -59.893  1.00  0.00           C  
ATOM   2023  CD2 TYR A1772     -45.668 -78.332 -57.617  1.00  0.00           C  
ATOM   2024  CE1 TYR A1772     -46.175 -79.377 -60.124  1.00  0.00           C  
ATOM   2025  CE2 TYR A1772     -46.823 -79.075 -57.835  1.00  0.00           C  
ATOM   2026  CZ  TYR A1772     -47.072 -79.596 -59.089  1.00  0.00           C  
ATOM   2027  OH  TYR A1772     -48.213 -80.343 -59.296  1.00  0.00           O  
ATOM   2028  N   VAL A1773     -42.515 -74.602 -56.904  1.00  0.00           N  
ATOM   2029  CA  VAL A1773     -41.418 -73.834 -56.328  1.00  0.00           C  
ATOM   2030  C   VAL A1773     -40.237 -74.701 -55.925  1.00  0.00           C  
ATOM   2031  O   VAL A1773     -40.361 -75.917 -55.786  1.00  0.00           O  
ATOM   2032  CB  VAL A1773     -41.883 -73.040 -55.079  1.00  0.00           C  
ATOM   2033  CG1 VAL A1773     -42.958 -72.038 -55.460  1.00  0.00           C  
ATOM   2034  CG2 VAL A1773     -42.408 -73.996 -54.023  1.00  0.00           C  
ATOM   2035  N   HIS A1774     -39.090 -74.053 -55.750  1.00  0.00           N  
ATOM   2036  CA  HIS A1774     -37.870 -74.725 -55.325  1.00  0.00           C  
ATOM   2037  C   HIS A1774     -37.607 -74.324 -53.878  1.00  0.00           C  
ATOM   2038  O   HIS A1774     -37.457 -73.139 -53.570  1.00  0.00           O  
ATOM   2039  CB  HIS A1774     -36.695 -74.316 -56.214  1.00  0.00           C  
ATOM   2040  CG  HIS A1774     -36.838 -74.763 -57.635  1.00  0.00           C  
ATOM   2041  ND1 HIS A1774     -37.329 -73.945 -58.629  1.00  0.00           N  
ATOM   2042  CD2 HIS A1774     -36.593 -75.960 -58.219  1.00  0.00           C  
ATOM   2043  CE1 HIS A1774     -37.380 -74.619 -59.764  1.00  0.00           C  
ATOM   2044  NE2 HIS A1774     -36.939 -75.843 -59.541  1.00  0.00           N  
ATOM   2045  N   GLN A1775     -37.548 -75.317 -52.996  1.00  0.00           N  
ATOM   2046  CA  GLN A1775     -37.351 -75.074 -51.571  1.00  0.00           C  
ATOM   2047  C   GLN A1775     -36.043 -75.576 -50.975  1.00  0.00           C  
ATOM   2048  O   GLN A1775     -35.404 -76.474 -51.510  1.00  0.00           O  
ATOM   2049  CB  GLN A1775     -38.497 -75.717 -50.787  1.00  0.00           C  
ATOM   2050  CG  GLN A1775     -39.869 -75.147 -51.057  1.00  0.00           C  
ATOM   2051  CD  GLN A1775     -40.963 -76.006 -50.461  1.00  0.00           C  
ATOM   2052  OE1 GLN A1775     -41.268 -77.074 -50.976  1.00  0.00           O  
ATOM   2053  NE2 GLN A1775     -41.551 -75.549 -49.361  1.00  0.00           N  
ATOM   2054  N   THR A1776     -35.661 -74.968 -49.853  1.00  0.00           N  
ATOM   2055  CA  THR A1776     -34.481 -75.365 -49.086  1.00  0.00           C  
ATOM   2056  C   THR A1776     -34.821 -75.092 -47.624  1.00  0.00           C  
ATOM   2057  O   THR A1776     -35.673 -74.255 -47.331  1.00  0.00           O  
ATOM   2058  CB  THR A1776     -33.222 -74.549 -49.417  1.00  0.00           C  
ATOM   2059  OG1 THR A1776     -33.096 -73.471 -48.487  1.00  0.00           O  
ATOM   2060  CG2 THR A1776     -33.290 -74.007 -50.815  1.00  0.00           C  
ATOM   2061  N   CYS A1777     -34.177 -75.806 -46.708  1.00  0.00           N  
ATOM   2062  CA  CYS A1777     -34.420 -75.591 -45.290  1.00  0.00           C  
ATOM   2063  C   CYS A1777     -33.168 -75.962 -44.529  1.00  0.00           C  
ATOM   2064  O   CYS A1777     -32.417 -76.819 -44.967  1.00  0.00           O  
ATOM   2065  CB  CYS A1777     -35.614 -76.424 -44.805  1.00  0.00           C  
ATOM   2066  SG  CYS A1777     -35.348 -78.198 -44.691  1.00  0.00           S  
ATOM   2067  N   TYR A1778     -32.934 -75.304 -43.398  1.00  0.00           N  
ATOM   2068  CA  TYR A1778     -31.755 -75.581 -42.588  1.00  0.00           C  
ATOM   2069  C   TYR A1778     -32.015 -75.336 -41.106  1.00  0.00           C  
ATOM   2070  O   TYR A1778     -32.917 -74.582 -40.757  1.00  0.00           O  
ATOM   2071  CB  TYR A1778     -30.583 -74.740 -43.087  1.00  0.00           C  
ATOM   2072  CG  TYR A1778     -30.962 -73.381 -43.616  1.00  0.00           C  
ATOM   2073  CD1 TYR A1778     -30.656 -72.222 -42.902  1.00  0.00           C  
ATOM   2074  CD2 TYR A1778     -31.591 -73.243 -44.851  1.00  0.00           C  
ATOM   2075  CE1 TYR A1778     -30.961 -70.955 -43.411  1.00  0.00           C  
ATOM   2076  CE2 TYR A1778     -31.904 -71.981 -45.369  1.00  0.00           C  
ATOM   2077  CZ  TYR A1778     -31.582 -70.841 -44.644  1.00  0.00           C  
ATOM   2078  OH  TYR A1778     -31.856 -69.586 -45.158  1.00  0.00           O  
ATOM   2079  N   GLY A1779     -31.241 -75.976 -40.233  1.00  0.00           N  
ATOM   2080  CA  GLY A1779     -31.471 -75.793 -38.810  1.00  0.00           C  
ATOM   2081  C   GLY A1779     -30.373 -76.188 -37.837  1.00  0.00           C  
ATOM   2082  O   GLY A1779     -29.484 -76.953 -38.165  1.00  0.00           O  
ATOM   2083  N   LEU A1782     -30.466 -75.655 -36.623  1.00  0.00           N  
ATOM   2084  CA  LEU A1782     -29.517 -75.891 -35.543  1.00  0.00           C  
ATOM   2085  C   LEU A1782     -30.346 -76.275 -34.338  1.00  0.00           C  
ATOM   2086  O   LEU A1782     -31.565 -76.147 -34.368  1.00  0.00           O  
ATOM   2087  CB  LEU A1782     -28.796 -74.600 -35.180  1.00  0.00           C  
ATOM   2088  CG  LEU A1782     -28.436 -73.667 -36.321  1.00  0.00           C  
ATOM   2089  CD1 LEU A1782     -28.053 -72.298 -35.778  1.00  0.00           C  
ATOM   2090  CD2 LEU A1782     -27.308 -74.301 -37.112  1.00  0.00           C  
ATOM   2091  N   SER A1783     -29.690 -76.715 -33.268  1.00  0.00           N  
ATOM   2092  CA  SER A1783     -30.408 -77.065 -32.054  1.00  0.00           C  
ATOM   2093  C   SER A1783     -29.601 -76.681 -30.824  1.00  0.00           C  
ATOM   2094  O   SER A1783     -28.648 -75.915 -30.912  1.00  0.00           O  
ATOM   2095  CB  SER A1783     -30.705 -78.554 -32.023  1.00  0.00           C  
ATOM   2096  OG  SER A1783     -29.549 -79.273 -31.660  1.00  0.00           O  
ATOM   2097  N   ASP A1785     -29.992 -77.215 -29.675  1.00  0.00           N  
ATOM   2098  CA  ASP A1785     -29.301 -76.930 -28.428  1.00  0.00           C  
ATOM   2099  C   ASP A1785     -27.853 -77.370 -28.538  1.00  0.00           C  
ATOM   2100  O   ASP A1785     -27.004 -76.926 -27.764  1.00  0.00           O  
ATOM   2101  CB  ASP A1785     -29.964 -77.676 -27.283  1.00  0.00           C  
ATOM   2102  CG  ASP A1785     -31.463 -77.489 -27.264  1.00  0.00           C  
ATOM   2103  OD1 ASP A1785     -31.980 -76.909 -26.285  1.00  0.00           O  
ATOM   2104  OD2 ASP A1785     -32.126 -77.923 -28.230  1.00  0.00           O  
ATOM   2105  N   ARG A1786     -27.577 -78.250 -29.495  1.00  0.00           N  
ATOM   2106  CA  ARG A1786     -26.223 -78.735 -29.701  1.00  0.00           C  
ATOM   2107  C   ARG A1786     -25.245 -77.597 -29.841  1.00  0.00           C  
ATOM   2108  O   ARG A1786     -24.109 -77.689 -29.401  1.00  0.00           O  
ATOM   2109  CB  ARG A1786     -26.152 -79.620 -30.929  1.00  0.00           C  
ATOM   2110  CG  ARG A1786     -26.662 -81.014 -30.655  1.00  0.00           C  
ATOM   2111  CD  ARG A1786     -26.607 -81.856 -31.890  1.00  0.00           C  
ATOM   2112  NE  ARG A1786     -26.921 -83.246 -31.601  1.00  0.00           N  
ATOM   2113  CZ  ARG A1786     -26.877 -84.213 -32.508  1.00  0.00           C  
ATOM   2114  NH1 ARG A1786     -26.530 -83.930 -33.757  1.00  0.00           N  
ATOM   2115  NH2 ARG A1786     -27.185 -85.455 -32.167  1.00  0.00           N  
ATOM   2116  N   VAL A1787     -25.685 -76.515 -30.454  1.00  0.00           N  
ATOM   2117  CA  VAL A1787     -24.820 -75.369 -30.606  1.00  0.00           C  
ATOM   2118  C   VAL A1787     -24.362 -74.916 -29.225  1.00  0.00           C  
ATOM   2119  O   VAL A1787     -23.209 -74.545 -29.041  1.00  0.00           O  
ATOM   2120  CB  VAL A1787     -25.554 -74.211 -31.297  1.00  0.00           C  
ATOM   2121  CG1 VAL A1787     -24.659 -73.009 -31.378  1.00  0.00           C  
ATOM   2122  CG2 VAL A1787     -25.976 -74.629 -32.683  1.00  0.00           C  
ATOM   2123  N   ILE A1788     -25.259 -74.955 -28.246  1.00  0.00           N  
ATOM   2124  CA  ILE A1788     -24.909 -74.519 -26.899  1.00  0.00           C  
ATOM   2125  C   ILE A1788     -24.027 -75.546 -26.202  1.00  0.00           C  
ATOM   2126  O   ILE A1788     -23.194 -75.202 -25.361  1.00  0.00           O  
ATOM   2127  CB  ILE A1788     -26.179 -74.231 -26.075  1.00  0.00           C  
ATOM   2128  CG1 ILE A1788     -26.921 -73.043 -26.686  1.00  0.00           C  
ATOM   2129  CG2 ILE A1788     -25.823 -73.881 -24.654  1.00  0.00           C  
ATOM   2130  CD1 ILE A1788     -28.266 -72.787 -26.055  1.00  0.00           C  
ATOM   2131  N   ALA A1789     -24.208 -76.813 -26.551  1.00  0.00           N  
ATOM   2132  CA  ALA A1789     -23.376 -77.865 -25.982  1.00  0.00           C  
ATOM   2133  C   ALA A1789     -21.945 -77.587 -26.468  1.00  0.00           C  
ATOM   2134  O   ALA A1789     -20.995 -77.544 -25.681  1.00  0.00           O  
ATOM   2135  CB  ALA A1789     -23.841 -79.225 -26.482  1.00  0.00           C  
ATOM   2136  N   SER A1790     -21.809 -77.380 -27.773  1.00  0.00           N  
ATOM   2137  CA  SER A1790     -20.523 -77.103 -28.386  1.00  0.00           C  
ATOM   2138  C   SER A1790     -19.780 -75.964 -27.717  1.00  0.00           C  
ATOM   2139  O   SER A1790     -18.606 -76.093 -27.382  1.00  0.00           O  
ATOM   2140  CB  SER A1790     -20.717 -76.754 -29.853  1.00  0.00           C  
ATOM   2141  OG  SER A1790     -21.493 -77.745 -30.494  1.00  0.00           O  
ATOM   2142  N   VAL A1791     -20.457 -74.837 -27.538  1.00  0.00           N  
ATOM   2143  CA  VAL A1791     -19.815 -73.689 -26.928  1.00  0.00           C  
ATOM   2144  C   VAL A1791     -19.327 -74.054 -25.546  1.00  0.00           C  
ATOM   2145  O   VAL A1791     -18.220 -73.704 -25.149  1.00  0.00           O  
ATOM   2146  CB  VAL A1791     -20.772 -72.489 -26.868  1.00  0.00           C  
ATOM   2147  CG1 VAL A1791     -20.297 -71.476 -25.864  1.00  0.00           C  
ATOM   2148  CG2 VAL A1791     -20.815 -71.829 -28.225  1.00  0.00           C  
ATOM   2149  N   ILE A1792     -20.144 -74.777 -24.804  1.00  0.00           N  
ATOM   2150  CA  ILE A1792     -19.730 -75.171 -23.475  1.00  0.00           C  
ATOM   2151  C   ILE A1792     -18.546 -76.115 -23.574  1.00  0.00           C  
ATOM   2152  O   ILE A1792     -17.492 -75.861 -23.008  1.00  0.00           O  
ATOM   2153  CB  ILE A1792     -20.877 -75.863 -22.728  1.00  0.00           C  
ATOM   2154  CG1 ILE A1792     -21.883 -74.808 -22.268  1.00  0.00           C  
ATOM   2155  CG2 ILE A1792     -20.332 -76.680 -21.565  1.00  0.00           C  
ATOM   2156  CD1 ILE A1792     -23.098 -75.375 -21.584  1.00  0.00           C  
ATOM   2157  N   ALA A1793     -18.731 -77.196 -24.319  1.00  0.00           N  
ATOM   2158  CA  ALA A1793     -17.707 -78.213 -24.492  1.00  0.00           C  
ATOM   2159  C   ALA A1793     -16.401 -77.748 -25.123  1.00  0.00           C  
ATOM   2160  O   ALA A1793     -15.331 -77.974 -24.572  1.00  0.00           O  
ATOM   2161  CB  ALA A1793     -18.273 -79.363 -25.293  1.00  0.00           C  
ATOM   2162  N   ILE A1794     -16.478 -77.098 -26.274  1.00  0.00           N  
ATOM   2163  CA  ILE A1794     -15.273 -76.672 -26.962  1.00  0.00           C  
ATOM   2164  C   ILE A1794     -14.352 -75.714 -26.242  1.00  0.00           C  
ATOM   2165  O   ILE A1794     -13.145 -75.897 -26.278  1.00  0.00           O  
ATOM   2166  CB  ILE A1794     -15.602 -76.107 -28.339  1.00  0.00           C  
ATOM   2167  CG1 ILE A1794     -15.892 -77.270 -29.291  1.00  0.00           C  
ATOM   2168  CG2 ILE A1794     -14.447 -75.260 -28.854  1.00  0.00           C  
ATOM   2169  CD1 ILE A1794     -16.306 -76.843 -30.688  1.00  0.00           C  
ATOM   2170  N   HIS A1795     -14.896 -74.687 -25.607  1.00  0.00           N  
ATOM   2171  CA  HIS A1795     -14.065 -73.739 -24.885  1.00  0.00           C  
ATOM   2172  C   HIS A1795     -14.067 -74.164 -23.442  1.00  0.00           C  
ATOM   2173  O   HIS A1795     -13.743 -73.394 -22.546  1.00  0.00           O  
ATOM   2174  CB  HIS A1795     -14.620 -72.334 -25.033  1.00  0.00           C  
ATOM   2175  CG  HIS A1795     -14.840 -71.940 -26.456  1.00  0.00           C  
ATOM   2176  ND1 HIS A1795     -13.816 -71.890 -27.375  1.00  0.00           N  
ATOM   2177  CD2 HIS A1795     -15.972 -71.645 -27.136  1.00  0.00           C  
ATOM   2178  CE1 HIS A1795     -14.309 -71.585 -28.562  1.00  0.00           C  
ATOM   2179  NE2 HIS A1795     -15.615 -71.432 -28.444  1.00  0.00           N  
ATOM   2180  N   GLY A1796     -14.443 -75.420 -23.235  1.00  0.00           N  
ATOM   2181  CA  GLY A1796     -14.479 -75.987 -21.902  1.00  0.00           C  
ATOM   2182  C   GLY A1796     -13.172 -75.706 -21.200  1.00  0.00           C  
ATOM   2183  O   GLY A1796     -12.275 -75.111 -21.785  1.00  0.00           O  
ATOM   2184  N   ASP A1797     -13.024 -76.163 -19.966  1.00  0.00           N  
ATOM   2185  CA  ASP A1797     -11.811 -75.848 -19.252  1.00  0.00           C  
ATOM   2186  C   ASP A1797     -11.761 -76.529 -17.901  1.00  0.00           C  
ATOM   2187  O   ASP A1797     -12.769 -77.037 -17.417  1.00  0.00           O  
ATOM   2188  CB  ASP A1797     -11.773 -74.342 -19.084  1.00  0.00           C  
ATOM   2189  CG  ASP A1797     -10.587 -73.884 -18.348  1.00  0.00           C  
ATOM   2190  OD1 ASP A1797      -9.494 -74.334 -18.710  1.00  0.00           O  
ATOM   2191  OD2 ASP A1797     -10.746 -73.070 -17.421  1.00  0.00           O  
ATOM   2192  N   GLU A1798     -10.585 -76.537 -17.289  1.00  0.00           N  
ATOM   2193  CA  GLU A1798     -10.415 -77.166 -15.987  1.00  0.00           C  
ATOM   2194  C   GLU A1798     -11.029 -76.315 -14.888  1.00  0.00           C  
ATOM   2195  O   GLU A1798     -11.431 -76.829 -13.849  1.00  0.00           O  
ATOM   2196  CB  GLU A1798      -8.933 -77.387 -15.703  1.00  0.00           C  
ATOM   2197  CG  GLU A1798      -8.292 -78.480 -16.550  1.00  0.00           C  
ATOM   2198  CD  GLU A1798      -6.763 -78.406 -16.550  1.00  0.00           C  
ATOM   2199  OE1 GLU A1798      -6.154 -78.295 -15.452  1.00  0.00           O  
ATOM   2200  OE2 GLU A1798      -6.171 -78.464 -17.656  1.00  0.00           O  
ATOM   2201  N   SER A1799     -11.102 -75.009 -15.118  1.00  0.00           N  
ATOM   2202  CA  SER A1799     -11.682 -74.100 -14.133  1.00  0.00           C  
ATOM   2203  C   SER A1799     -13.203 -74.044 -14.250  1.00  0.00           C  
ATOM   2204  O   SER A1799     -13.886 -73.587 -13.335  1.00  0.00           O  
ATOM   2205  CB  SER A1799     -11.107 -72.688 -14.292  1.00  0.00           C  
ATOM   2206  OG  SER A1799      -9.749 -72.633 -13.885  1.00  0.00           O  
ATOM   2207  N   GLY A1800     -13.727 -74.509 -15.379  1.00  0.00           N  
ATOM   2208  CA  GLY A1800     -15.163 -74.508 -15.579  1.00  0.00           C  
ATOM   2209  C   GLY A1800     -15.551 -74.034 -16.962  1.00  0.00           C  
ATOM   2210  O   GLY A1800     -15.007 -74.499 -17.957  1.00  0.00           O  
ATOM   2211  N   LEU A1801     -16.498 -73.108 -17.029  1.00  0.00           N  
ATOM   2212  CA  LEU A1801     -16.934 -72.584 -18.305  1.00  0.00           C  
ATOM   2213  C   LEU A1801     -16.051 -71.431 -18.724  1.00  0.00           C  
ATOM   2214  O   LEU A1801     -15.543 -70.693 -17.885  1.00  0.00           O  
ATOM   2215  CB  LEU A1801     -18.380 -72.084 -18.226  1.00  0.00           C  
ATOM   2216  CG  LEU A1801     -19.510 -73.096 -18.063  1.00  0.00           C  
ATOM   2217  CD1 LEU A1801     -20.819 -72.352 -17.965  1.00  0.00           C  
ATOM   2218  CD2 LEU A1801     -19.539 -74.046 -19.236  1.00  0.00           C  
ATOM   2219  N   CYS A1802     -15.869 -71.300 -20.032  1.00  0.00           N  
ATOM   2220  CA  CYS A1802     -15.103 -70.213 -20.622  1.00  0.00           C  
ATOM   2221  C   CYS A1802     -15.908 -69.923 -21.869  1.00  0.00           C  
ATOM   2222  O   CYS A1802     -15.938 -70.725 -22.788  1.00  0.00           O  
ATOM   2223  CB  CYS A1802     -13.693 -70.654 -20.994  1.00  0.00           C  
ATOM   2224  SG  CYS A1802     -12.694 -69.268 -21.563  1.00  0.00           S  
ATOM   2225  N   LEU A1803     -16.565 -68.774 -21.904  1.00  0.00           N  
ATOM   2226  CA  LEU A1803     -17.434 -68.459 -23.025  1.00  0.00           C  
ATOM   2227  C   LEU A1803     -17.095 -67.209 -23.793  1.00  0.00           C  
ATOM   2228  O   LEU A1803     -16.492 -66.282 -23.260  1.00  0.00           O  
ATOM   2229  CB  LEU A1803     -18.869 -68.314 -22.518  1.00  0.00           C  
ATOM   2230  CG  LEU A1803     -19.421 -69.446 -21.657  1.00  0.00           C  
ATOM   2231  CD1 LEU A1803     -20.594 -68.932 -20.832  1.00  0.00           C  
ATOM   2232  CD2 LEU A1803     -19.826 -70.611 -22.547  1.00  0.00           C  
ATOM   2233  N   PRO A1804     -17.492 -67.168 -25.070  1.00  0.00           N  
ATOM   2234  CA  PRO A1804     -17.234 -65.996 -25.904  1.00  0.00           C  
ATOM   2235  C   PRO A1804     -17.943 -64.858 -25.189  1.00  0.00           C  
ATOM   2236  O   PRO A1804     -19.063 -65.028 -24.727  1.00  0.00           O  
ATOM   2237  CB  PRO A1804     -17.918 -66.358 -27.211  1.00  0.00           C  
ATOM   2238  CG  PRO A1804     -17.748 -67.847 -27.264  1.00  0.00           C  
ATOM   2239  CD  PRO A1804     -18.067 -68.269 -25.859  1.00  0.00           C  
ATOM   2240  N   PRO A1805     -17.307 -63.689 -25.077  1.00  0.00           N  
ATOM   2241  CA  PRO A1805     -17.932 -62.551 -24.394  1.00  0.00           C  
ATOM   2242  C   PRO A1805     -19.412 -62.305 -24.710  1.00  0.00           C  
ATOM   2243  O   PRO A1805     -20.194 -61.982 -23.813  1.00  0.00           O  
ATOM   2244  CB  PRO A1805     -17.050 -61.380 -24.809  1.00  0.00           C  
ATOM   2245  CG  PRO A1805     -15.703 -62.014 -24.884  1.00  0.00           C  
ATOM   2246  CD  PRO A1805     -15.988 -63.317 -25.613  1.00  0.00           C  
ATOM   2247  N   ASP A1806     -19.805 -62.462 -25.968  1.00  0.00           N  
ATOM   2248  CA  ASP A1806     -21.192 -62.222 -26.329  1.00  0.00           C  
ATOM   2249  C   ASP A1806     -22.162 -63.342 -25.990  1.00  0.00           C  
ATOM   2250  O   ASP A1806     -23.334 -63.282 -26.363  1.00  0.00           O  
ATOM   2251  CB  ASP A1806     -21.311 -61.893 -27.814  1.00  0.00           C  
ATOM   2252  CG  ASP A1806     -20.740 -60.532 -28.157  1.00  0.00           C  
ATOM   2253  OD1 ASP A1806     -20.656 -59.666 -27.256  1.00  0.00           O  
ATOM   2254  OD2 ASP A1806     -20.392 -60.325 -29.338  1.00  0.00           O  
ATOM   2255  N   VAL A1807     -21.686 -64.360 -25.286  1.00  0.00           N  
ATOM   2256  CA  VAL A1807     -22.547 -65.470 -24.905  1.00  0.00           C  
ATOM   2257  C   VAL A1807     -22.696 -65.545 -23.397  1.00  0.00           C  
ATOM   2258  O   VAL A1807     -23.734 -65.952 -22.890  1.00  0.00           O  
ATOM   2259  CB  VAL A1807     -21.993 -66.803 -25.413  1.00  0.00           C  
ATOM   2260  CG1 VAL A1807     -22.701 -67.952 -24.742  1.00  0.00           C  
ATOM   2261  CG2 VAL A1807     -22.168 -66.890 -26.906  1.00  0.00           C  
ATOM   2262  N   ALA A1808     -21.654 -65.141 -22.683  1.00  0.00           N  
ATOM   2263  CA  ALA A1808     -21.653 -65.168 -21.226  1.00  0.00           C  
ATOM   2264  C   ALA A1808     -22.797 -64.371 -20.615  1.00  0.00           C  
ATOM   2265  O   ALA A1808     -23.233 -63.368 -21.175  1.00  0.00           O  
ATOM   2266  CB  ALA A1808     -20.335 -64.634 -20.711  1.00  0.00           C  
ATOM   2267  N   ALA A1809     -23.267 -64.821 -19.455  1.00  0.00           N  
ATOM   2268  CA  ALA A1809     -24.352 -64.153 -18.751  1.00  0.00           C  
ATOM   2269  C   ALA A1809     -23.934 -62.745 -18.379  1.00  0.00           C  
ATOM   2270  O   ALA A1809     -24.765 -61.855 -18.278  1.00  0.00           O  
ATOM   2271  CB  ALA A1809     -24.724 -64.925 -17.504  1.00  0.00           C  
ATOM   2272  N   HIS A1810     -22.640 -62.554 -18.157  1.00  0.00           N  
ATOM   2273  CA  HIS A1810     -22.084 -61.244 -17.820  1.00  0.00           C  
ATOM   2274  C   HIS A1810     -20.782 -61.122 -18.577  1.00  0.00           C  
ATOM   2275  O   HIS A1810     -20.040 -62.085 -18.688  1.00  0.00           O  
ATOM   2276  CB  HIS A1810     -21.787 -61.130 -16.329  1.00  0.00           C  
ATOM   2277  CG  HIS A1810     -22.989 -61.285 -15.458  1.00  0.00           C  
ATOM   2278  ND1 HIS A1810     -24.098 -60.477 -15.572  1.00  0.00           N  
ATOM   2279  CD2 HIS A1810     -23.250 -62.141 -14.443  1.00  0.00           C  
ATOM   2280  CE1 HIS A1810     -24.989 -60.827 -14.662  1.00  0.00           C  
ATOM   2281  NE2 HIS A1810     -24.499 -61.835 -13.964  1.00  0.00           N  
ATOM   2282  N   GLN A1811     -20.501 -59.945 -19.104  1.00  0.00           N  
ATOM   2283  CA  GLN A1811     -19.268 -59.751 -19.837  1.00  0.00           C  
ATOM   2284  C   GLN A1811     -18.205 -59.252 -18.882  1.00  0.00           C  
ATOM   2285  O   GLN A1811     -17.028 -59.574 -19.023  1.00  0.00           O  
ATOM   2286  CB  GLN A1811     -19.480 -58.741 -20.954  1.00  0.00           C  
ATOM   2287  CG  GLN A1811     -20.521 -59.185 -21.955  1.00  0.00           C  
ATOM   2288  CD  GLN A1811     -20.850 -58.101 -22.941  1.00  0.00           C  
ATOM   2289  OE1 GLN A1811     -21.155 -56.975 -22.557  1.00  0.00           O  
ATOM   2290  NE2 GLN A1811     -20.795 -58.429 -24.224  1.00  0.00           N  
ATOM   2291  N   VAL A1812     -18.635 -58.484 -17.890  1.00  0.00           N  
ATOM   2292  CA  VAL A1812     -17.726 -57.922 -16.911  1.00  0.00           C  
ATOM   2293  C   VAL A1812     -18.315 -58.003 -15.514  1.00  0.00           C  
ATOM   2294  O   VAL A1812     -19.390 -57.475 -15.264  1.00  0.00           O  
ATOM   2295  CB  VAL A1812     -17.438 -56.435 -17.233  1.00  0.00           C  
ATOM   2296  CG1 VAL A1812     -16.558 -55.826 -16.158  1.00  0.00           C  
ATOM   2297  CG2 VAL A1812     -16.774 -56.312 -18.595  1.00  0.00           C  
ATOM   2298  N   VAL A1813     -17.614 -58.668 -14.603  1.00  0.00           N  
ATOM   2299  CA  VAL A1813     -18.070 -58.772 -13.220  1.00  0.00           C  
ATOM   2300  C   VAL A1813     -17.116 -57.958 -12.343  1.00  0.00           C  
ATOM   2301  O   VAL A1813     -15.929 -58.246 -12.281  1.00  0.00           O  
ATOM   2302  CB  VAL A1813     -18.103 -60.243 -12.744  1.00  0.00           C  
ATOM   2303  CG1 VAL A1813     -16.804 -60.927 -13.088  1.00  0.00           C  
ATOM   2304  CG2 VAL A1813     -18.345 -60.305 -11.250  1.00  0.00           C  
ATOM   2305  N   ILE A1814     -17.634 -56.927 -11.683  1.00  0.00           N  
ATOM   2306  CA  ILE A1814     -16.816 -56.076 -10.827  1.00  0.00           C  
ATOM   2307  C   ILE A1814     -16.753 -56.603  -9.404  1.00  0.00           C  
ATOM   2308  O   ILE A1814     -17.777 -56.724  -8.736  1.00  0.00           O  
ATOM   2309  CB  ILE A1814     -17.374 -54.655 -10.755  1.00  0.00           C  
ATOM   2310  CG1 ILE A1814     -17.493 -54.064 -12.153  1.00  0.00           C  
ATOM   2311  CG2 ILE A1814     -16.469 -53.796  -9.904  1.00  0.00           C  
ATOM   2312  CD1 ILE A1814     -18.095 -52.684 -12.157  1.00  0.00           C  
ATOM   2313  N   VAL A1815     -15.550 -56.904  -8.932  1.00  0.00           N  
ATOM   2314  CA  VAL A1815     -15.383 -57.413  -7.576  1.00  0.00           C  
ATOM   2315  C   VAL A1815     -14.587 -56.437  -6.722  1.00  0.00           C  
ATOM   2316  O   VAL A1815     -13.385 -56.278  -6.910  1.00  0.00           O  
ATOM   2317  CB  VAL A1815     -14.638 -58.769  -7.558  1.00  0.00           C  
ATOM   2318  CG1 VAL A1815     -14.510 -59.268  -6.123  1.00  0.00           C  
ATOM   2319  CG2 VAL A1815     -15.374 -59.786  -8.414  1.00  0.00           C  
ATOM   2320  N   PRO A1816     -15.249 -55.754  -5.782  1.00  0.00           N  
ATOM   2321  CA  PRO A1816     -14.540 -54.805  -4.924  1.00  0.00           C  
ATOM   2322  C   PRO A1816     -13.802 -55.537  -3.802  1.00  0.00           C  
ATOM   2323  O   PRO A1816     -14.363 -56.435  -3.168  1.00  0.00           O  
ATOM   2324  CB  PRO A1816     -15.662 -53.922  -4.397  1.00  0.00           C  
ATOM   2325  CG  PRO A1816     -16.779 -54.884  -4.264  1.00  0.00           C  
ATOM   2326  CD  PRO A1816     -16.701 -55.660  -5.567  1.00  0.00           C  
ATOM   2327  N   ILE A1817     -12.544 -55.157  -3.580  1.00  0.00           N  
ATOM   2328  CA  ILE A1817     -11.713 -55.752  -2.532  1.00  0.00           C  
ATOM   2329  C   ILE A1817     -11.731 -54.805  -1.335  1.00  0.00           C  
ATOM   2330  O   ILE A1817     -11.307 -53.651  -1.448  1.00  0.00           O  
ATOM   2331  CB  ILE A1817     -10.260 -55.917  -2.996  1.00  0.00           C  
ATOM   2332  CG1 ILE A1817     -10.221 -56.535  -4.395  1.00  0.00           C  
ATOM   2333  CG2 ILE A1817      -9.510 -56.795  -2.011  1.00  0.00           C  
ATOM   2334  CD1 ILE A1817     -10.817 -57.921  -4.475  1.00  0.00           C  
ATOM   2335  N   ILE A1818     -12.210 -55.294  -0.193  1.00  0.00           N  
ATOM   2336  CA  ILE A1818     -12.318 -54.458   1.000  1.00  0.00           C  
ATOM   2337  C   ILE A1818     -12.025 -55.174   2.320  1.00  0.00           C  
ATOM   2338  O   ILE A1818     -12.414 -56.326   2.519  1.00  0.00           O  
ATOM   2339  CB  ILE A1818     -13.739 -53.829   1.087  1.00  0.00           C  
ATOM   2340  CG1 ILE A1818     -13.951 -52.862  -0.080  1.00  0.00           C  
ATOM   2341  CG2 ILE A1818     -13.930 -53.113   2.419  1.00  0.00           C  
ATOM   2342  CD1 ILE A1818     -15.355 -52.326  -0.179  1.00  0.00           C  
ATOM   2343  N   PHE A1819     -11.334 -54.470   3.214  1.00  0.00           N  
ATOM   2344  CA  PHE A1819     -10.993 -54.995   4.531  1.00  0.00           C  
ATOM   2345  C   PHE A1819     -11.252 -53.933   5.591  1.00  0.00           C  
ATOM   2346  O   PHE A1819     -10.527 -53.853   6.582  1.00  0.00           O  
ATOM   2347  CB  PHE A1819      -9.518 -55.381   4.614  1.00  0.00           C  
ATOM   2348  CG  PHE A1819      -9.111 -56.461   3.669  1.00  0.00           C  
ATOM   2349  CD1 PHE A1819      -8.643 -56.148   2.399  1.00  0.00           C  
ATOM   2350  CD2 PHE A1819      -9.159 -57.794   4.063  1.00  0.00           C  
ATOM   2351  CE1 PHE A1819      -8.223 -57.149   1.534  1.00  0.00           C  
ATOM   2352  CE2 PHE A1819      -8.743 -58.803   3.206  1.00  0.00           C  
ATOM   2353  CZ  PHE A1819      -8.272 -58.482   1.939  1.00  0.00           C  
ATOM   2354  N   LYS A1820     -12.270 -53.107   5.382  1.00  0.00           N  
ATOM   2355  CA  LYS A1820     -12.594 -52.056   6.343  1.00  0.00           C  
ATOM   2356  C   LYS A1820     -11.491 -50.993   6.335  1.00  0.00           C  
ATOM   2357  O   LYS A1820     -10.915 -50.672   7.373  1.00  0.00           O  
ATOM   2358  CB  LYS A1820     -12.731 -52.667   7.744  1.00  0.00           C  
ATOM   2359  CG  LYS A1820     -13.496 -53.990   7.750  1.00  0.00           C  
ATOM   2360  CD  LYS A1820     -13.202 -54.808   8.994  1.00  0.00           C  
ATOM   2361  CE  LYS A1820     -13.768 -56.216   8.871  1.00  0.00           C  
ATOM   2362  NZ  LYS A1820     -13.470 -57.035  10.080  1.00  0.00           N  
ATOM   2363  N   LYS A1821     -11.204 -50.460   5.150  1.00  0.00           N  
ATOM   2364  CA  LYS A1821     -10.179 -49.436   4.971  1.00  0.00           C  
ATOM   2365  C   LYS A1821     -10.498 -48.612   3.727  1.00  0.00           C  
ATOM   2366  O   LYS A1821      -9.997 -48.901   2.642  1.00  0.00           O  
ATOM   2367  CB  LYS A1821      -8.804 -50.083   4.798  1.00  0.00           C  
ATOM   2368  CG  LYS A1821      -8.371 -50.974   5.946  1.00  0.00           C  
ATOM   2369  CD  LYS A1821      -6.932 -51.427   5.765  1.00  0.00           C  
ATOM   2370  CE  LYS A1821      -6.437 -52.190   6.981  1.00  0.00           C  
ATOM   2371  NZ  LYS A1821      -4.973 -52.450   6.902  1.00  0.00           N  
ATOM   2372  N   ALA A1827     -11.323 -47.583   3.896  1.00  0.00           N  
ATOM   2373  CA  ALA A1827     -11.740 -46.715   2.794  1.00  0.00           C  
ATOM   2374  C   ALA A1827     -12.838 -47.418   2.011  1.00  0.00           C  
ATOM   2375  O   ALA A1827     -13.104 -47.086   0.857  1.00  0.00           O  
ATOM   2376  CB  ALA A1827     -10.560 -46.396   1.877  1.00  0.00           C  
ATOM   2377  N   ALA A1828     -13.470 -48.393   2.660  1.00  0.00           N  
ATOM   2378  CA  ALA A1828     -14.547 -49.173   2.063  1.00  0.00           C  
ATOM   2379  C   ALA A1828     -15.552 -48.270   1.369  1.00  0.00           C  
ATOM   2380  O   ALA A1828     -15.790 -48.397   0.171  1.00  0.00           O  
ATOM   2381  CB  ALA A1828     -15.247 -49.998   3.135  1.00  0.00           C  
ATOM   2382  N   GLU A1829     -16.138 -47.356   2.132  1.00  0.00           N  
ATOM   2383  CA  GLU A1829     -17.123 -46.423   1.602  1.00  0.00           C  
ATOM   2384  C   GLU A1829     -16.658 -45.812   0.283  1.00  0.00           C  
ATOM   2385  O   GLU A1829     -17.474 -45.462  -0.567  1.00  0.00           O  
ATOM   2386  CB  GLU A1829     -17.379 -45.309   2.618  1.00  0.00           C  
ATOM   2387  CG  GLU A1829     -17.688 -45.815   4.026  1.00  0.00           C  
ATOM   2388  CD  GLU A1829     -17.850 -44.690   5.041  1.00  0.00           C  
ATOM   2389  OE1 GLU A1829     -16.891 -43.906   5.228  1.00  0.00           O  
ATOM   2390  OE2 GLU A1829     -18.938 -44.593   5.653  1.00  0.00           O  
ATOM   2391  N   GLU A1830     -15.345 -45.696   0.113  1.00  0.00           N  
ATOM   2392  CA  GLU A1830     -14.776 -45.115  -1.097  1.00  0.00           C  
ATOM   2393  C   GLU A1830     -14.552 -46.147  -2.186  1.00  0.00           C  
ATOM   2394  O   GLU A1830     -14.679 -45.844  -3.370  1.00  0.00           O  
ATOM   2395  CB  GLU A1830     -13.459 -44.435  -0.766  1.00  0.00           C  
ATOM   2396  CG  GLU A1830     -13.578 -43.442   0.361  1.00  0.00           C  
ATOM   2397  CD  GLU A1830     -12.248 -42.833   0.725  1.00  0.00           C  
ATOM   2398  OE1 GLU A1830     -11.650 -42.156  -0.142  1.00  0.00           O  
ATOM   2399  OE2 GLU A1830     -11.801 -43.036   1.878  1.00  0.00           O  
ATOM   2400  N   VAL A1831     -14.200 -47.362  -1.784  1.00  0.00           N  
ATOM   2401  CA  VAL A1831     -13.978 -48.439  -2.740  1.00  0.00           C  
ATOM   2402  C   VAL A1831     -15.323 -48.753  -3.384  1.00  0.00           C  
ATOM   2403  O   VAL A1831     -15.444 -48.782  -4.607  1.00  0.00           O  
ATOM   2404  CB  VAL A1831     -13.421 -49.711  -2.045  1.00  0.00           C  
ATOM   2405  CG1 VAL A1831     -13.314 -50.851  -3.041  1.00  0.00           C  
ATOM   2406  CG2 VAL A1831     -12.054 -49.420  -1.450  1.00  0.00           C  
ATOM   2407  N   MET A1832     -16.338 -48.968  -2.551  1.00  0.00           N  
ATOM   2408  CA  MET A1832     -17.675 -49.266  -3.040  1.00  0.00           C  
ATOM   2409  C   MET A1832     -18.156 -48.252  -4.061  1.00  0.00           C  
ATOM   2410  O   MET A1832     -18.406 -48.604  -5.209  1.00  0.00           O  
ATOM   2411  CB  MET A1832     -18.667 -49.325  -1.885  1.00  0.00           C  
ATOM   2412  CG  MET A1832     -18.764 -50.691  -1.251  1.00  0.00           C  
ATOM   2413  SD  MET A1832     -19.139 -51.954  -2.482  1.00  0.00           S  
ATOM   2414  CE  MET A1832     -18.588 -53.428  -1.613  1.00  0.00           C  
ATOM   2415  N   GLU A1833     -18.284 -46.995  -3.648  1.00  0.00           N  
ATOM   2416  CA  GLU A1833     -18.745 -45.951  -4.557  1.00  0.00           C  
ATOM   2417  C   GLU A1833     -17.899 -45.854  -5.820  1.00  0.00           C  
ATOM   2418  O   GLU A1833     -18.308 -45.247  -6.807  1.00  0.00           O  
ATOM   2419  CB  GLU A1833     -18.781 -44.597  -3.844  1.00  0.00           C  
ATOM   2420  CG  GLU A1833     -19.954 -44.447  -2.878  1.00  0.00           C  
ATOM   2421  CD  GLU A1833     -20.023 -43.066  -2.242  1.00  0.00           C  
ATOM   2422  OE1 GLU A1833     -20.062 -42.067  -2.997  1.00  0.00           O  
ATOM   2423  OE2 GLU A1833     -20.040 -42.982  -0.990  1.00  0.00           O  
ATOM   2424  N   ALA A1834     -16.717 -46.455  -5.791  1.00  0.00           N  
ATOM   2425  CA  ALA A1834     -15.847 -46.440  -6.957  1.00  0.00           C  
ATOM   2426  C   ALA A1834     -16.343 -47.516  -7.915  1.00  0.00           C  
ATOM   2427  O   ALA A1834     -16.343 -47.327  -9.129  1.00  0.00           O  
ATOM   2428  CB  ALA A1834     -14.411 -46.720  -6.544  1.00  0.00           C  
ATOM   2429  N   CYS A1835     -16.772 -48.641  -7.351  1.00  0.00           N  
ATOM   2430  CA  CYS A1835     -17.281 -49.761  -8.130  1.00  0.00           C  
ATOM   2431  C   CYS A1835     -18.640 -49.416  -8.721  1.00  0.00           C  
ATOM   2432  O   CYS A1835     -18.854 -49.554  -9.925  1.00  0.00           O  
ATOM   2433  CB  CYS A1835     -17.407 -51.004  -7.248  1.00  0.00           C  
ATOM   2434  SG  CYS A1835     -15.840 -51.634  -6.594  1.00  0.00           S  
ATOM   2435  N   ARG A1836     -19.556 -48.972  -7.869  1.00  0.00           N  
ATOM   2436  CA  ARG A1836     -20.894 -48.601  -8.308  1.00  0.00           C  
ATOM   2437  C   ARG A1836     -20.793 -47.668  -9.496  1.00  0.00           C  
ATOM   2438  O   ARG A1836     -21.382 -47.915 -10.543  1.00  0.00           O  
ATOM   2439  CB  ARG A1836     -21.649 -47.894  -7.183  1.00  0.00           C  
ATOM   2440  CG  ARG A1836     -21.852 -48.742  -5.947  1.00  0.00           C  
ATOM   2441  CD  ARG A1836     -22.425 -47.930  -4.804  1.00  0.00           C  
ATOM   2442  NE  ARG A1836     -22.415 -48.691  -3.558  1.00  0.00           N  
ATOM   2443  CZ  ARG A1836     -22.669 -48.172  -2.358  1.00  0.00           C  
ATOM   2444  NH1 ARG A1836     -22.957 -46.881  -2.238  1.00  0.00           N  
ATOM   2445  NH2 ARG A1836     -22.630 -48.944  -1.277  1.00  0.00           N  
ATOM   2446  N   GLU A1837     -20.038 -46.592  -9.324  1.00  0.00           N  
ATOM   2447  CA  GLU A1837     -19.861 -45.616 -10.386  1.00  0.00           C  
ATOM   2448  C   GLU A1837     -19.427 -46.342 -11.652  1.00  0.00           C  
ATOM   2449  O   GLU A1837     -19.914 -46.047 -12.743  1.00  0.00           O  
ATOM   2450  CB  GLU A1837     -18.810 -44.576  -9.966  1.00  0.00           C  
ATOM   2451  CG  GLU A1837     -18.690 -43.338 -10.868  1.00  0.00           C  
ATOM   2452  CD  GLU A1837     -17.945 -43.607 -12.177  1.00  0.00           C  
ATOM   2453  OE1 GLU A1837     -16.804 -44.127 -12.125  1.00  0.00           O  
ATOM   2454  OE2 GLU A1837     -18.499 -43.290 -13.258  1.00  0.00           O  
ATOM   2455  N   LEU A1838     -18.526 -47.306 -11.501  1.00  0.00           N  
ATOM   2456  CA  LEU A1838     -18.033 -48.062 -12.642  1.00  0.00           C  
ATOM   2457  C   LEU A1838     -19.128 -48.886 -13.305  1.00  0.00           C  
ATOM   2458  O   LEU A1838     -19.283 -48.849 -14.528  1.00  0.00           O  
ATOM   2459  CB  LEU A1838     -16.891 -48.984 -12.221  1.00  0.00           C  
ATOM   2460  CG  LEU A1838     -16.280 -49.789 -13.370  1.00  0.00           C  
ATOM   2461  CD1 LEU A1838     -15.732 -48.846 -14.433  1.00  0.00           C  
ATOM   2462  CD2 LEU A1838     -15.185 -50.691 -12.832  1.00  0.00           C  
ATOM   2463  N   ARG A1839     -19.881 -49.635 -12.505  1.00  0.00           N  
ATOM   2464  CA  ARG A1839     -20.952 -50.456 -13.052  1.00  0.00           C  
ATOM   2465  C   ARG A1839     -21.857 -49.593 -13.920  1.00  0.00           C  
ATOM   2466  O   ARG A1839     -21.996 -49.826 -15.119  1.00  0.00           O  
ATOM   2467  CB  ARG A1839     -21.768 -51.098 -11.932  1.00  0.00           C  
ATOM   2468  CG  ARG A1839     -22.731 -52.162 -12.432  1.00  0.00           C  
ATOM   2469  CD  ARG A1839     -23.596 -52.701 -11.314  1.00  0.00           C  
ATOM   2470  NE  ARG A1839     -24.288 -51.622 -10.621  1.00  0.00           N  
ATOM   2471  CZ  ARG A1839     -25.068 -50.725 -11.220  1.00  0.00           C  
ATOM   2472  NH1 ARG A1839     -25.261 -50.775 -12.530  1.00  0.00           N  
ATOM   2473  NH2 ARG A1839     -25.652 -49.769 -10.509  1.00  0.00           N  
ATOM   2474  N   SER A1840     -22.464 -48.585 -13.308  1.00  0.00           N  
ATOM   2475  CA  SER A1840     -23.346 -47.682 -14.032  1.00  0.00           C  
ATOM   2476  C   SER A1840     -22.697 -47.228 -15.330  1.00  0.00           C  
ATOM   2477  O   SER A1840     -23.298 -47.314 -16.400  1.00  0.00           O  
ATOM   2478  CB  SER A1840     -23.664 -46.456 -13.178  1.00  0.00           C  
ATOM   2479  OG  SER A1840     -24.273 -46.838 -11.959  1.00  0.00           O  
ATOM   2480  N   ARG A1841     -21.462 -46.752 -15.224  1.00  0.00           N  
ATOM   2481  CA  ARG A1841     -20.723 -46.257 -16.376  1.00  0.00           C  
ATOM   2482  C   ARG A1841     -20.589 -47.301 -17.474  1.00  0.00           C  
ATOM   2483  O   ARG A1841     -20.625 -46.972 -18.661  1.00  0.00           O  
ATOM   2484  CB  ARG A1841     -19.335 -45.788 -15.945  1.00  0.00           C  
ATOM   2485  CG  ARG A1841     -18.604 -45.013 -17.016  1.00  0.00           C  
ATOM   2486  CD  ARG A1841     -17.194 -44.679 -16.585  1.00  0.00           C  
ATOM   2487  NE  ARG A1841     -16.506 -43.910 -17.615  1.00  0.00           N  
ATOM   2488  CZ  ARG A1841     -15.191 -43.719 -17.651  1.00  0.00           C  
ATOM   2489  NH1 ARG A1841     -14.420 -44.248 -16.708  1.00  0.00           N  
ATOM   2490  NH2 ARG A1841     -14.645 -43.004 -18.631  1.00  0.00           N  
ATOM   2491  N   LEU A1842     -20.424 -48.558 -17.080  1.00  0.00           N  
ATOM   2492  CA  LEU A1842     -20.299 -49.627 -18.055  1.00  0.00           C  
ATOM   2493  C   LEU A1842     -21.649 -49.931 -18.702  1.00  0.00           C  
ATOM   2494  O   LEU A1842     -21.730 -50.091 -19.919  1.00  0.00           O  
ATOM   2495  CB  LEU A1842     -19.717 -50.884 -17.400  1.00  0.00           C  
ATOM   2496  CG  LEU A1842     -18.201 -50.861 -17.176  1.00  0.00           C  
ATOM   2497  CD1 LEU A1842     -17.730 -52.189 -16.609  1.00  0.00           C  
ATOM   2498  CD2 LEU A1842     -17.505 -50.589 -18.497  1.00  0.00           C  
ATOM   2499  N   GLU A1843     -22.709 -49.995 -17.898  1.00  0.00           N  
ATOM   2500  CA  GLU A1843     -24.039 -50.270 -18.430  1.00  0.00           C  
ATOM   2501  C   GLU A1843     -24.420 -49.296 -19.528  1.00  0.00           C  
ATOM   2502  O   GLU A1843     -24.892 -49.694 -20.589  1.00  0.00           O  
ATOM   2503  CB  GLU A1843     -25.085 -50.188 -17.333  1.00  0.00           C  
ATOM   2504  CG  GLU A1843     -24.979 -51.279 -16.306  1.00  0.00           C  
ATOM   2505  CD  GLU A1843     -26.201 -51.333 -15.409  1.00  0.00           C  
ATOM   2506  OE1 GLU A1843     -26.535 -50.292 -14.797  1.00  0.00           O  
ATOM   2507  OE2 GLU A1843     -26.825 -52.417 -15.321  1.00  0.00           O  
ATOM   2508  N   ALA A1844     -24.221 -48.014 -19.262  1.00  0.00           N  
ATOM   2509  CA  ALA A1844     -24.545 -46.975 -20.225  1.00  0.00           C  
ATOM   2510  C   ALA A1844     -23.711 -47.116 -21.495  1.00  0.00           C  
ATOM   2511  O   ALA A1844     -24.056 -46.568 -22.545  1.00  0.00           O  
ATOM   2512  CB  ALA A1844     -24.325 -45.609 -19.600  1.00  0.00           C  
ATOM   2513  N   ALA A1846     -22.610 -47.851 -21.400  1.00  0.00           N  
ATOM   2514  CA  ALA A1846     -21.749 -48.054 -22.554  1.00  0.00           C  
ATOM   2515  C   ALA A1846     -22.195 -49.292 -23.323  1.00  0.00           C  
ATOM   2516  O   ALA A1846     -21.661 -49.600 -24.390  1.00  0.00           O  
ATOM   2517  CB  ALA A1846     -20.305 -48.206 -22.109  1.00  0.00           C  
ATOM   2518  N   GLY A1847     -23.169 -50.006 -22.764  1.00  0.00           N  
ATOM   2519  CA  GLY A1847     -23.690 -51.197 -23.415  1.00  0.00           C  
ATOM   2520  C   GLY A1847     -23.173 -52.528 -22.903  1.00  0.00           C  
ATOM   2521  O   GLY A1847     -23.332 -53.551 -23.558  1.00  0.00           O  
ATOM   2522  N   PHE A1848     -22.568 -52.534 -21.726  1.00  0.00           N  
ATOM   2523  CA  PHE A1848     -22.036 -53.771 -21.184  1.00  0.00           C  
ATOM   2524  C   PHE A1848     -23.024 -54.552 -20.349  1.00  0.00           C  
ATOM   2525  O   PHE A1848     -23.917 -53.982 -19.733  1.00  0.00           O  
ATOM   2526  CB  PHE A1848     -20.811 -53.490 -20.316  1.00  0.00           C  
ATOM   2527  CG  PHE A1848     -19.611 -53.049 -21.085  1.00  0.00           C  
ATOM   2528  CD1 PHE A1848     -19.563 -51.787 -21.665  1.00  0.00           C  
ATOM   2529  CD2 PHE A1848     -18.519 -53.900 -21.233  1.00  0.00           C  
ATOM   2530  CE1 PHE A1848     -18.442 -51.374 -22.382  1.00  0.00           C  
ATOM   2531  CE2 PHE A1848     -17.396 -53.499 -21.945  1.00  0.00           C  
ATOM   2532  CZ  PHE A1848     -17.355 -52.233 -22.523  1.00  0.00           C  
ATOM   2533  N   ARG A1849     -22.858 -55.868 -20.343  1.00  0.00           N  
ATOM   2534  CA  ARG A1849     -23.683 -56.731 -19.522  1.00  0.00           C  
ATOM   2535  C   ARG A1849     -22.790 -56.921 -18.312  1.00  0.00           C  
ATOM   2536  O   ARG A1849     -22.075 -57.912 -18.209  1.00  0.00           O  
ATOM   2537  CB  ARG A1849     -23.931 -58.073 -20.201  1.00  0.00           C  
ATOM   2538  CG  ARG A1849     -24.865 -58.000 -21.386  1.00  0.00           C  
ATOM   2539  CD  ARG A1849     -25.495 -59.354 -21.641  1.00  0.00           C  
ATOM   2540  NE  ARG A1849     -24.615 -60.251 -22.378  1.00  0.00           N  
ATOM   2541  CZ  ARG A1849     -24.534 -60.290 -23.705  1.00  0.00           C  
ATOM   2542  NH1 ARG A1849     -25.284 -59.481 -24.448  1.00  0.00           N  
ATOM   2543  NH2 ARG A1849     -23.705 -61.148 -24.289  1.00  0.00           N  
ATOM   2544  N   VAL A1850     -22.820 -55.950 -17.408  1.00  0.00           N  
ATOM   2545  CA  VAL A1850     -21.982 -55.980 -16.219  1.00  0.00           C  
ATOM   2546  C   VAL A1850     -22.716 -56.388 -14.942  1.00  0.00           C  
ATOM   2547  O   VAL A1850     -23.937 -56.282 -14.859  1.00  0.00           O  
ATOM   2548  CB  VAL A1850     -21.332 -54.596 -16.014  1.00  0.00           C  
ATOM   2549  CG1 VAL A1850     -22.420 -53.524 -15.930  1.00  0.00           C  
ATOM   2550  CG2 VAL A1850     -20.448 -54.599 -14.763  1.00  0.00           C  
ATOM   2551  N   HIS A1851     -21.964 -56.872 -13.955  1.00  0.00           N  
ATOM   2552  CA  HIS A1851     -22.535 -57.274 -12.675  1.00  0.00           C  
ATOM   2553  C   HIS A1851     -21.581 -56.985 -11.520  1.00  0.00           C  
ATOM   2554  O   HIS A1851     -20.466 -57.495 -11.486  1.00  0.00           O  
ATOM   2555  CB  HIS A1851     -22.875 -58.761 -12.665  1.00  0.00           C  
ATOM   2556  CG  HIS A1851     -23.277 -59.269 -11.314  1.00  0.00           C  
ATOM   2557  ND1 HIS A1851     -24.320 -58.726 -10.596  1.00  0.00           N  
ATOM   2558  CD2 HIS A1851     -22.770 -60.262 -10.545  1.00  0.00           C  
ATOM   2559  CE1 HIS A1851     -24.439 -59.362  -9.443  1.00  0.00           C  
ATOM   2560  NE2 HIS A1851     -23.511 -60.299  -9.387  1.00  0.00           N  
ATOM   2561  N   LEU A1852     -22.028 -56.168 -10.572  1.00  0.00           N  
ATOM   2562  CA  LEU A1852     -21.217 -55.821  -9.413  1.00  0.00           C  
ATOM   2563  C   LEU A1852     -21.463 -56.826  -8.300  1.00  0.00           C  
ATOM   2564  O   LEU A1852     -22.555 -56.889  -7.751  1.00  0.00           O  
ATOM   2565  CB  LEU A1852     -21.571 -54.411  -8.932  1.00  0.00           C  
ATOM   2566  CG  LEU A1852     -20.981 -53.946  -7.597  1.00  0.00           C  
ATOM   2567  CD1 LEU A1852     -19.499 -54.283  -7.533  1.00  0.00           C  
ATOM   2568  CD2 LEU A1852     -21.203 -52.447  -7.447  1.00  0.00           C  
ATOM   2569  N   ASP A1853     -20.455 -57.616  -7.961  1.00  0.00           N  
ATOM   2570  CA  ASP A1853     -20.638 -58.602  -6.915  1.00  0.00           C  
ATOM   2571  C   ASP A1853     -20.218 -58.046  -5.572  1.00  0.00           C  
ATOM   2572  O   ASP A1853     -19.084 -58.239  -5.140  1.00  0.00           O  
ATOM   2573  CB  ASP A1853     -19.835 -59.860  -7.210  1.00  0.00           C  
ATOM   2574  CG  ASP A1853     -20.136 -60.964  -6.234  1.00  0.00           C  
ATOM   2575  OD1 ASP A1853     -20.766 -60.665  -5.202  1.00  0.00           O  
ATOM   2576  OD2 ASP A1853     -19.747 -62.121  -6.484  1.00  0.00           O  
ATOM   2577  N   ASP A1854     -21.144 -57.365  -4.907  1.00  0.00           N  
ATOM   2578  CA  ASP A1854     -20.867 -56.772  -3.607  1.00  0.00           C  
ATOM   2579  C   ASP A1854     -21.302 -57.663  -2.450  1.00  0.00           C  
ATOM   2580  O   ASP A1854     -21.445 -57.198  -1.323  1.00  0.00           O  
ATOM   2581  CB  ASP A1854     -21.544 -55.402  -3.501  1.00  0.00           C  
ATOM   2582  CG  ASP A1854     -23.050 -55.503  -3.410  1.00  0.00           C  
ATOM   2583  OD1 ASP A1854     -23.608 -56.490  -3.938  1.00  0.00           O  
ATOM   2584  OD2 ASP A1854     -23.673 -54.589  -2.819  1.00  0.00           O  
ATOM   2585  N   ARG A1855     -21.515 -58.945  -2.723  1.00  0.00           N  
ATOM   2586  CA  ARG A1855     -21.899 -59.867  -1.664  1.00  0.00           C  
ATOM   2587  C   ARG A1855     -20.836 -59.801  -0.586  1.00  0.00           C  
ATOM   2588  O   ARG A1855     -19.721 -59.334  -0.826  1.00  0.00           O  
ATOM   2589  CB  ARG A1855     -21.978 -61.302  -2.176  1.00  0.00           C  
ATOM   2590  CG  ARG A1855     -23.221 -61.620  -2.973  1.00  0.00           C  
ATOM   2591  CD  ARG A1855     -23.133 -63.033  -3.495  1.00  0.00           C  
ATOM   2592  NE  ARG A1855     -22.028 -63.175  -4.433  1.00  0.00           N  
ATOM   2593  CZ  ARG A1855     -21.510 -64.339  -4.790  1.00  0.00           C  
ATOM   2594  NH1 ARG A1855     -22.004 -65.457  -4.280  1.00  0.00           N  
ATOM   2595  NH2 ARG A1855     -20.499 -64.382  -5.649  1.00  0.00           N  
ATOM   2596  N   ASP A1857     -21.173 -60.286   0.601  1.00  0.00           N  
ATOM   2597  CA  ASP A1857     -20.232 -60.261   1.706  1.00  0.00           C  
ATOM   2598  C   ASP A1857     -19.500 -61.583   1.867  1.00  0.00           C  
ATOM   2599  O   ASP A1857     -19.794 -62.365   2.772  1.00  0.00           O  
ATOM   2600  CB  ASP A1857     -20.958 -59.913   3.006  1.00  0.00           C  
ATOM   2601  CG  ASP A1857     -20.002 -59.596   4.135  1.00  0.00           C  
ATOM   2602  OD1 ASP A1857     -19.207 -60.489   4.516  1.00  0.00           O  
ATOM   2603  OD2 ASP A1857     -20.044 -58.449   4.634  1.00  0.00           O  
ATOM   2604  N   ILE A1859     -18.552 -61.837   0.977  1.00  0.00           N  
ATOM   2605  CA  ILE A1859     -17.774 -63.057   1.060  1.00  0.00           C  
ATOM   2606  C   ILE A1859     -16.365 -62.794   0.587  1.00  0.00           C  
ATOM   2607  O   ILE A1859     -16.077 -61.745   0.012  1.00  0.00           O  
ATOM   2608  CB  ILE A1859     -18.332 -64.165   0.187  1.00  0.00           C  
ATOM   2609  CG1 ILE A1859     -19.846 -64.038   0.082  1.00  0.00           C  
ATOM   2610  CG2 ILE A1859     -17.940 -65.518   0.783  1.00  0.00           C  
ATOM   2611  CD1 ILE A1859     -20.416 -64.855  -1.029  1.00  0.00           C  
ATOM   2612  N   ARG A1860     -15.493 -63.765   0.824  1.00  0.00           N  
ATOM   2613  CA  ARG A1860     -14.100 -63.652   0.434  1.00  0.00           C  
ATOM   2614  C   ARG A1860     -13.943 -63.561  -1.077  1.00  0.00           C  
ATOM   2615  O   ARG A1860     -14.414 -64.421  -1.813  1.00  0.00           O  
ATOM   2616  CB  ARG A1860     -13.322 -64.844   0.988  1.00  0.00           C  
ATOM   2617  CG  ARG A1860     -13.989 -66.181   0.741  1.00  0.00           C  
ATOM   2618  CD  ARG A1860     -13.190 -67.288   1.391  1.00  0.00           C  
ATOM   2619  NE  ARG A1860     -13.152 -67.126   2.840  1.00  0.00           N  
ATOM   2620  CZ  ARG A1860     -12.391 -67.850   3.657  1.00  0.00           C  
ATOM   2621  NH1 ARG A1860     -11.590 -68.794   3.168  1.00  0.00           N  
ATOM   2622  NH2 ARG A1860     -12.438 -67.633   4.967  1.00  0.00           N  
ATOM   2623  N   ALA A1861     -13.275 -62.507  -1.529  1.00  0.00           N  
ATOM   2624  CA  ALA A1861     -13.054 -62.280  -2.950  1.00  0.00           C  
ATOM   2625  C   ALA A1861     -12.565 -63.531  -3.675  1.00  0.00           C  
ATOM   2626  O   ALA A1861     -12.701 -63.652  -4.891  1.00  0.00           O  
ATOM   2627  CB  ALA A1861     -12.058 -61.141  -3.143  1.00  0.00           C  
ATOM   2628  N   GLY A1862     -11.987 -64.463  -2.933  1.00  0.00           N  
ATOM   2629  CA  GLY A1862     -11.506 -65.675  -3.563  1.00  0.00           C  
ATOM   2630  C   GLY A1862     -12.688 -66.459  -4.081  1.00  0.00           C  
ATOM   2631  O   GLY A1862     -12.751 -66.819  -5.253  1.00  0.00           O  
ATOM   2632  N   ARG A1863     -13.634 -66.717  -3.186  1.00  0.00           N  
ATOM   2633  CA  ARG A1863     -14.839 -67.452  -3.529  1.00  0.00           C  
ATOM   2634  C   ARG A1863     -15.545 -66.761  -4.706  1.00  0.00           C  
ATOM   2635  O   ARG A1863     -16.084 -67.425  -5.589  1.00  0.00           O  
ATOM   2636  CB  ARG A1863     -15.755 -67.534  -2.301  1.00  0.00           C  
ATOM   2637  CG  ARG A1863     -17.032 -68.322  -2.525  1.00  0.00           C  
ATOM   2638  CD  ARG A1863     -16.751 -69.769  -2.896  1.00  0.00           C  
ATOM   2639  NE  ARG A1863     -17.840 -70.324  -3.699  1.00  0.00           N  
ATOM   2640  CZ  ARG A1863     -17.904 -71.585  -4.118  1.00  0.00           C  
ATOM   2641  NH1 ARG A1863     -16.935 -72.442  -3.807  1.00  0.00           N  
ATOM   2642  NH2 ARG A1863     -18.931 -71.986  -4.863  1.00  0.00           N  
ATOM   2643  N   LYS A1864     -15.535 -65.433  -4.729  1.00  0.00           N  
ATOM   2644  CA  LYS A1864     -16.160 -64.715  -5.827  1.00  0.00           C  
ATOM   2645  C   LYS A1864     -15.449 -65.052  -7.129  1.00  0.00           C  
ATOM   2646  O   LYS A1864     -16.089 -65.411  -8.113  1.00  0.00           O  
ATOM   2647  CB  LYS A1864     -16.113 -63.203  -5.595  1.00  0.00           C  
ATOM   2648  CG  LYS A1864     -16.899 -62.761  -4.388  1.00  0.00           C  
ATOM   2649  CD  LYS A1864     -17.015 -61.251  -4.305  1.00  0.00           C  
ATOM   2650  CE  LYS A1864     -17.788 -60.845  -3.047  1.00  0.00           C  
ATOM   2651  NZ  LYS A1864     -17.931 -59.368  -2.933  1.00  0.00           N  
ATOM   2652  N   TYR A1865     -14.125 -64.936  -7.136  1.00  0.00           N  
ATOM   2653  CA  TYR A1865     -13.346 -65.232  -8.334  1.00  0.00           C  
ATOM   2654  C   TYR A1865     -13.715 -66.596  -8.898  1.00  0.00           C  
ATOM   2655  O   TYR A1865     -14.034 -66.730 -10.075  1.00  0.00           O  
ATOM   2656  CB  TYR A1865     -11.845 -65.213  -8.023  1.00  0.00           C  
ATOM   2657  CG  TYR A1865     -11.267 -63.851  -7.707  1.00  0.00           C  
ATOM   2658  CD1 TYR A1865      -9.906 -63.700  -7.432  1.00  0.00           C  
ATOM   2659  CD2 TYR A1865     -12.073 -62.718  -7.668  1.00  0.00           C  
ATOM   2660  CE1 TYR A1865      -9.362 -62.457  -7.122  1.00  0.00           C  
ATOM   2661  CE2 TYR A1865     -11.538 -61.469  -7.360  1.00  0.00           C  
ATOM   2662  CZ  TYR A1865     -10.182 -61.346  -7.087  1.00  0.00           C  
ATOM   2663  OH  TYR A1865      -9.662 -60.111  -6.770  1.00  0.00           O  
ATOM   2664  N   TYR A1866     -13.665 -67.608  -8.043  1.00  0.00           N  
ATOM   2665  CA  TYR A1866     -13.985 -68.966  -8.439  1.00  0.00           C  
ATOM   2666  C   TYR A1866     -15.323 -69.046  -9.133  1.00  0.00           C  
ATOM   2667  O   TYR A1866     -15.427 -69.578 -10.233  1.00  0.00           O  
ATOM   2668  CB  TYR A1866     -14.045 -69.872  -7.227  1.00  0.00           C  
ATOM   2669  CG  TYR A1866     -14.442 -71.279  -7.573  1.00  0.00           C  
ATOM   2670  CD1 TYR A1866     -13.518 -72.153  -8.133  1.00  0.00           C  
ATOM   2671  CD2 TYR A1866     -15.740 -71.742  -7.342  1.00  0.00           C  
ATOM   2672  CE1 TYR A1866     -13.862 -73.460  -8.456  1.00  0.00           C  
ATOM   2673  CE2 TYR A1866     -16.104 -73.053  -7.662  1.00  0.00           C  
ATOM   2674  CZ  TYR A1866     -15.150 -73.910  -8.220  1.00  0.00           C  
ATOM   2675  OH  TYR A1866     -15.458 -75.220  -8.539  1.00  0.00           O  
ATOM   2676  N   GLU A1867     -16.352 -68.533  -8.465  1.00  0.00           N  
ATOM   2677  CA  GLU A1867     -17.709 -68.556  -8.995  1.00  0.00           C  
ATOM   2678  C   GLU A1867     -17.828 -67.980 -10.397  1.00  0.00           C  
ATOM   2679  O   GLU A1867     -18.164 -68.696 -11.333  1.00  0.00           O  
ATOM   2680  CB  GLU A1867     -18.664 -67.833  -8.034  1.00  0.00           C  
ATOM   2681  CG  GLU A1867     -19.207 -68.723  -6.901  1.00  0.00           C  
ATOM   2682  CD  GLU A1867     -20.003 -67.944  -5.850  1.00  0.00           C  
ATOM   2683  OE1 GLU A1867     -20.572 -66.890  -6.201  1.00  0.00           O  
ATOM   2684  OE2 GLU A1867     -20.070 -68.385  -4.678  1.00  0.00           O  
ATOM   2685  N   TRP A1878     -17.542 -66.697 -10.552  1.00  0.00           N  
ATOM   2686  CA  TRP A1878     -17.654 -66.072 -11.859  1.00  0.00           C  
ATOM   2687  C   TRP A1878     -16.699 -66.658 -12.870  1.00  0.00           C  
ATOM   2688  O   TRP A1878     -16.856 -66.463 -14.074  1.00  0.00           O  
ATOM   2689  CB  TRP A1878     -17.431 -64.572 -11.739  1.00  0.00           C  
ATOM   2690  CG  TRP A1878     -18.356 -63.986 -10.760  1.00  0.00           C  
ATOM   2691  CD1 TRP A1878     -18.027 -63.391  -9.586  1.00  0.00           C  
ATOM   2692  CD2 TRP A1878     -19.787 -64.010 -10.817  1.00  0.00           C  
ATOM   2693  NE1 TRP A1878     -19.163 -63.044  -8.897  1.00  0.00           N  
ATOM   2694  CE2 TRP A1878     -20.259 -63.413  -9.631  1.00  0.00           C  
ATOM   2695  CE3 TRP A1878     -20.717 -64.483 -11.756  1.00  0.00           C  
ATOM   2696  CZ2 TRP A1878     -21.628 -63.274  -9.354  1.00  0.00           C  
ATOM   2697  CZ3 TRP A1878     -22.077 -64.344 -11.480  1.00  0.00           C  
ATOM   2698  CH2 TRP A1878     -22.515 -63.744 -10.288  1.00  0.00           C  
ATOM   2699  N   GLU A1879     -15.709 -67.389 -12.387  1.00  0.00           N  
ATOM   2700  CA  GLU A1879     -14.745 -67.994 -13.283  1.00  0.00           C  
ATOM   2701  C   GLU A1879     -15.289 -69.321 -13.813  1.00  0.00           C  
ATOM   2702  O   GLU A1879     -15.198 -69.610 -15.005  1.00  0.00           O  
ATOM   2703  CB  GLU A1879     -13.428 -68.213 -12.547  1.00  0.00           C  
ATOM   2704  CG  GLU A1879     -12.202 -67.842 -13.353  1.00  0.00           C  
ATOM   2705  CD  GLU A1879     -10.936 -67.904 -12.525  1.00  0.00           C  
ATOM   2706  OE1 GLU A1879     -10.590 -69.015 -12.054  1.00  0.00           O  
ATOM   2707  OE2 GLU A1879     -10.295 -66.840 -12.341  1.00  0.00           O  
ATOM   2708  N   MET A1880     -15.866 -70.125 -12.929  1.00  0.00           N  
ATOM   2709  CA  MET A1880     -16.407 -71.403 -13.352  1.00  0.00           C  
ATOM   2710  C   MET A1880     -17.690 -71.188 -14.134  1.00  0.00           C  
ATOM   2711  O   MET A1880     -18.179 -72.096 -14.798  1.00  0.00           O  
ATOM   2712  CB  MET A1880     -16.649 -72.314 -12.141  1.00  0.00           C  
ATOM   2713  CG  MET A1880     -17.801 -71.926 -11.235  1.00  0.00           C  
ATOM   2714  SD  MET A1880     -19.378 -72.641 -11.731  1.00  0.00           S  
ATOM   2715  CE  MET A1880     -18.863 -74.198 -12.355  1.00  0.00           C  
ATOM   2716  N   ARG A1881     -18.227 -69.976 -14.063  1.00  0.00           N  
ATOM   2717  CA  ARG A1881     -19.446 -69.654 -14.783  1.00  0.00           C  
ATOM   2718  C   ARG A1881     -19.148 -69.113 -16.163  1.00  0.00           C  
ATOM   2719  O   ARG A1881     -20.031 -69.062 -17.010  1.00  0.00           O  
ATOM   2720  CB  ARG A1881     -20.291 -68.660 -14.003  1.00  0.00           C  
ATOM   2721  CG  ARG A1881     -20.960 -69.295 -12.814  1.00  0.00           C  
ATOM   2722  CD  ARG A1881     -21.965 -68.369 -12.188  1.00  0.00           C  
ATOM   2723  NE  ARG A1881     -22.979 -69.146 -11.488  1.00  0.00           N  
ATOM   2724  CZ  ARG A1881     -24.282 -68.890 -11.550  1.00  0.00           C  
ATOM   2725  NH1 ARG A1881     -24.727 -67.865 -12.277  1.00  0.00           N  
ATOM   2726  NH2 ARG A1881     -25.142 -69.676 -10.912  1.00  0.00           N  
ATOM   2727  N   GLY A1882     -17.908 -68.696 -16.390  1.00  0.00           N  
ATOM   2728  CA  GLY A1882     -17.539 -68.215 -17.706  1.00  0.00           C  
ATOM   2729  C   GLY A1882     -17.477 -66.729 -17.966  1.00  0.00           C  
ATOM   2730  O   GLY A1882     -17.312 -66.331 -19.118  1.00  0.00           O  
ATOM   2731  N   VAL A1883     -17.605 -65.898 -16.936  1.00  0.00           N  
ATOM   2732  CA  VAL A1883     -17.538 -64.457 -17.160  1.00  0.00           C  
ATOM   2733  C   VAL A1883     -16.155 -64.174 -17.733  1.00  0.00           C  
ATOM   2734  O   VAL A1883     -15.147 -64.548 -17.145  1.00  0.00           O  
ATOM   2735  CB  VAL A1883     -17.720 -63.663 -15.852  1.00  0.00           C  
ATOM   2736  CG1 VAL A1883     -17.823 -62.173 -16.158  1.00  0.00           C  
ATOM   2737  CG2 VAL A1883     -18.958 -64.144 -15.115  1.00  0.00           C  
ATOM   2738  N   PRO A1884     -16.090 -63.510 -18.892  1.00  0.00           N  
ATOM   2739  CA  PRO A1884     -14.839 -63.174 -19.572  1.00  0.00           C  
ATOM   2740  C   PRO A1884     -13.881 -62.267 -18.822  1.00  0.00           C  
ATOM   2741  O   PRO A1884     -12.688 -62.536 -18.756  1.00  0.00           O  
ATOM   2742  CB  PRO A1884     -15.313 -62.518 -20.865  1.00  0.00           C  
ATOM   2743  CG  PRO A1884     -16.641 -63.130 -21.089  1.00  0.00           C  
ATOM   2744  CD  PRO A1884     -17.234 -63.094 -19.710  1.00  0.00           C  
ATOM   2745  N   LEU A1885     -14.402 -61.185 -18.263  1.00  0.00           N  
ATOM   2746  CA  LEU A1885     -13.554 -60.235 -17.573  1.00  0.00           C  
ATOM   2747  C   LEU A1885     -13.971 -59.964 -16.147  1.00  0.00           C  
ATOM   2748  O   LEU A1885     -15.152 -59.832 -15.841  1.00  0.00           O  
ATOM   2749  CB  LEU A1885     -13.535 -58.925 -18.349  1.00  0.00           C  
ATOM   2750  CG  LEU A1885     -13.248 -59.127 -19.831  1.00  0.00           C  
ATOM   2751  CD1 LEU A1885     -13.305 -57.794 -20.547  1.00  0.00           C  
ATOM   2752  CD2 LEU A1885     -11.888 -59.780 -20.004  1.00  0.00           C  
ATOM   2753  N   ARG A1886     -12.977 -59.882 -15.275  1.00  0.00           N  
ATOM   2754  CA  ARG A1886     -13.204 -59.603 -13.872  1.00  0.00           C  
ATOM   2755  C   ARG A1886     -12.488 -58.299 -13.606  1.00  0.00           C  
ATOM   2756  O   ARG A1886     -11.335 -58.145 -13.981  1.00  0.00           O  
ATOM   2757  CB  ARG A1886     -12.601 -60.709 -13.018  1.00  0.00           C  
ATOM   2758  CG  ARG A1886     -12.717 -60.482 -11.532  1.00  0.00           C  
ATOM   2759  CD  ARG A1886     -12.226 -61.707 -10.788  1.00  0.00           C  
ATOM   2760  NE  ARG A1886     -10.791 -61.914 -10.951  1.00  0.00           N  
ATOM   2761  CZ  ARG A1886     -10.191 -63.098 -10.884  1.00  0.00           C  
ATOM   2762  NH1 ARG A1886     -10.899 -64.196 -10.664  1.00  0.00           N  
ATOM   2763  NH2 ARG A1886      -8.877 -63.183 -11.026  1.00  0.00           N  
ATOM   2764  N   VAL A1887     -13.170 -57.345 -12.992  1.00  0.00           N  
ATOM   2765  CA  VAL A1887     -12.537 -56.075 -12.689  1.00  0.00           C  
ATOM   2766  C   VAL A1887     -12.454 -55.957 -11.180  1.00  0.00           C  
ATOM   2767  O   VAL A1887     -13.474 -55.910 -10.488  1.00  0.00           O  
ATOM   2768  CB  VAL A1887     -13.328 -54.899 -13.275  1.00  0.00           C  
ATOM   2769  CG1 VAL A1887     -12.609 -53.593 -12.996  1.00  0.00           C  
ATOM   2770  CG2 VAL A1887     -13.477 -55.086 -14.768  1.00  0.00           C  
ATOM   2771  N   GLU A1888     -11.225 -55.937 -10.674  1.00  0.00           N  
ATOM   2772  CA  GLU A1888     -10.975 -55.850  -9.243  1.00  0.00           C  
ATOM   2773  C   GLU A1888     -10.540 -54.449  -8.851  1.00  0.00           C  
ATOM   2774  O   GLU A1888      -9.710 -53.838  -9.526  1.00  0.00           O  
ATOM   2775  CB  GLU A1888      -9.891 -56.852  -8.850  1.00  0.00           C  
ATOM   2776  CG  GLU A1888     -10.256 -58.293  -9.141  1.00  0.00           C  
ATOM   2777  CD  GLU A1888      -9.048 -59.138  -9.500  1.00  0.00           C  
ATOM   2778  OE1 GLU A1888      -8.093 -59.194  -8.698  1.00  0.00           O  
ATOM   2779  OE2 GLU A1888      -9.052 -59.751 -10.589  1.00  0.00           O  
ATOM   2780  N   ILE A1889     -11.110 -53.945  -7.760  1.00  0.00           N  
ATOM   2781  CA  ILE A1889     -10.781 -52.616  -7.265  1.00  0.00           C  
ATOM   2782  C   ILE A1889     -10.546 -52.632  -5.761  1.00  0.00           C  
ATOM   2783  O   ILE A1889     -11.368 -53.133  -4.992  1.00  0.00           O  
ATOM   2784  CB  ILE A1889     -11.896 -51.603  -7.579  1.00  0.00           C  
ATOM   2785  CG1 ILE A1889     -11.951 -51.347  -9.087  1.00  0.00           C  
ATOM   2786  CG2 ILE A1889     -11.654 -50.305  -6.824  1.00  0.00           C  
ATOM   2787  CD1 ILE A1889     -13.033 -50.365  -9.511  1.00  0.00           C  
ATOM   2788  N   GLY A1890      -9.407 -52.076  -5.359  1.00  0.00           N  
ATOM   2789  CA  GLY A1890      -9.052 -52.016  -3.953  1.00  0.00           C  
ATOM   2790  C   GLY A1890      -8.490 -50.657  -3.569  1.00  0.00           C  
ATOM   2791  O   GLY A1890      -8.201 -49.836  -4.443  1.00  0.00           O  
ATOM   2792  N   PRO A1891      -8.313 -50.396  -2.263  1.00  0.00           N  
ATOM   2793  CA  PRO A1891      -7.785 -49.124  -1.764  1.00  0.00           C  
ATOM   2794  C   PRO A1891      -6.634 -48.607  -2.612  1.00  0.00           C  
ATOM   2795  O   PRO A1891      -6.682 -47.492  -3.129  1.00  0.00           O  
ATOM   2796  CB  PRO A1891      -7.349 -49.476  -0.349  1.00  0.00           C  
ATOM   2797  CG  PRO A1891      -8.370 -50.487   0.059  1.00  0.00           C  
ATOM   2798  CD  PRO A1891      -8.448 -51.368  -1.162  1.00  0.00           C  
ATOM   2799  N   ARG A1892      -5.607 -49.437  -2.753  1.00  0.00           N  
ATOM   2800  CA  ARG A1892      -4.426 -49.089  -3.534  1.00  0.00           C  
ATOM   2801  C   ARG A1892      -4.808 -48.555  -4.907  1.00  0.00           C  
ATOM   2802  O   ARG A1892      -4.925 -47.347  -5.100  1.00  0.00           O  
ATOM   2803  CB  ARG A1892      -3.521 -50.314  -3.706  1.00  0.00           C  
ATOM   2804  CG  ARG A1892      -2.997 -50.913  -2.411  1.00  0.00           C  
ATOM   2805  CD  ARG A1892      -2.085 -52.100  -2.699  1.00  0.00           C  
ATOM   2806  NE  ARG A1892      -1.563 -52.711  -1.477  1.00  0.00           N  
ATOM   2807  CZ  ARG A1892      -0.741 -53.758  -1.456  1.00  0.00           C  
ATOM   2808  NH1 ARG A1892      -0.345 -54.314  -2.596  1.00  0.00           N  
ATOM   2809  NH2 ARG A1892      -0.315 -54.251  -0.298  1.00  0.00           N  
ATOM   2810  N   ASP A1893      -4.995 -49.472  -5.853  1.00  0.00           N  
ATOM   2811  CA  ASP A1893      -5.358 -49.140  -7.229  1.00  0.00           C  
ATOM   2812  C   ASP A1893      -6.283 -47.933  -7.289  1.00  0.00           C  
ATOM   2813  O   ASP A1893      -6.072 -47.010  -8.076  1.00  0.00           O  
ATOM   2814  CB  ASP A1893      -6.051 -50.335  -7.888  1.00  0.00           C  
ATOM   2815  CG  ASP A1893      -5.265 -51.622  -7.737  1.00  0.00           C  
ATOM   2816  OD1 ASP A1893      -4.095 -51.660  -8.181  1.00  0.00           O  
ATOM   2817  OD2 ASP A1893      -5.823 -52.594  -7.175  1.00  0.00           O  
ATOM   2818  N   LEU A1894      -7.312 -47.957  -6.452  1.00  0.00           N  
ATOM   2819  CA  LEU A1894      -8.281 -46.877  -6.395  1.00  0.00           C  
ATOM   2820  C   LEU A1894      -7.575 -45.540  -6.224  1.00  0.00           C  
ATOM   2821  O   LEU A1894      -7.789 -44.612  -7.003  1.00  0.00           O  
ATOM   2822  CB  LEU A1894      -9.249 -47.110  -5.236  1.00  0.00           C  
ATOM   2823  CG  LEU A1894     -10.375 -46.088  -5.086  1.00  0.00           C  
ATOM   2824  CD1 LEU A1894     -11.099 -45.921  -6.419  1.00  0.00           C  
ATOM   2825  CD2 LEU A1894     -11.331 -46.548  -3.993  1.00  0.00           C  
ATOM   2826  N   GLU A1895      -6.732 -45.450  -5.199  1.00  0.00           N  
ATOM   2827  CA  GLU A1895      -5.982 -44.229  -4.923  1.00  0.00           C  
ATOM   2828  C   GLU A1895      -4.863 -44.062  -5.947  1.00  0.00           C  
ATOM   2829  O   GLU A1895      -3.708 -43.828  -5.590  1.00  0.00           O  
ATOM   2830  CB  GLU A1895      -5.380 -44.279  -3.515  1.00  0.00           C  
ATOM   2831  CG  GLU A1895      -6.388 -44.536  -2.403  1.00  0.00           C  
ATOM   2832  CD  GLU A1895      -5.784 -44.362  -1.020  1.00  0.00           C  
ATOM   2833  OE1 GLU A1895      -5.416 -43.217  -0.677  1.00  0.00           O  
ATOM   2834  OE2 GLU A1895      -5.671 -45.365  -0.278  1.00  0.00           O  
ATOM   2835  N   LYS A1896      -5.217 -44.187  -7.221  1.00  0.00           N  
ATOM   2836  CA  LYS A1896      -4.257 -44.059  -8.309  1.00  0.00           C  
ATOM   2837  C   LYS A1896      -5.018 -43.942  -9.628  1.00  0.00           C  
ATOM   2838  O   LYS A1896      -4.429 -43.675 -10.677  1.00  0.00           O  
ATOM   2839  CB  LYS A1896      -3.331 -45.282  -8.336  1.00  0.00           C  
ATOM   2840  CG  LYS A1896      -2.268 -45.255  -9.428  1.00  0.00           C  
ATOM   2841  CD  LYS A1896      -1.357 -44.040  -9.295  1.00  0.00           C  
ATOM   2842  CE  LYS A1896      -0.343 -43.977 -10.431  1.00  0.00           C  
ATOM   2843  NZ  LYS A1896       0.479 -42.734 -10.378  1.00  0.00           N  
ATOM   2844  N   GLY A1898      -6.333 -44.143  -9.559  1.00  0.00           N  
ATOM   2845  CA  GLY A1898      -7.173 -44.053 -10.743  1.00  0.00           C  
ATOM   2846  C   GLY A1898      -7.064 -45.237 -11.690  1.00  0.00           C  
ATOM   2847  O   GLY A1898      -7.215 -45.085 -12.906  1.00  0.00           O  
ATOM   2848  N   ALA A1899      -6.810 -46.420 -11.139  1.00  0.00           N  
ATOM   2849  CA  ALA A1899      -6.677 -47.625 -11.952  1.00  0.00           C  
ATOM   2850  C   ALA A1899      -7.247 -48.856 -11.253  1.00  0.00           C  
ATOM   2851  O   ALA A1899      -7.527 -48.827 -10.052  1.00  0.00           O  
ATOM   2852  CB  ALA A1899      -5.209 -47.858 -12.296  1.00  0.00           C  
ATOM   2853  N   ALA A1900      -7.411 -49.935 -12.014  1.00  0.00           N  
ATOM   2854  CA  ALA A1900      -7.941 -51.180 -11.476  1.00  0.00           C  
ATOM   2855  C   ALA A1900      -7.241 -52.377 -12.102  1.00  0.00           C  
ATOM   2856  O   ALA A1900      -6.355 -52.221 -12.940  1.00  0.00           O  
ATOM   2857  CB  ALA A1900      -9.438 -51.260 -11.732  1.00  0.00           C  
ATOM   2858  N   VAL A1901      -7.647 -53.572 -11.690  1.00  0.00           N  
ATOM   2859  CA  VAL A1901      -7.066 -54.797 -12.216  1.00  0.00           C  
ATOM   2860  C   VAL A1901      -8.086 -55.544 -13.063  1.00  0.00           C  
ATOM   2861  O   VAL A1901      -9.215 -55.768 -12.622  1.00  0.00           O  
ATOM   2862  CB  VAL A1901      -6.630 -55.730 -11.088  1.00  0.00           C  
ATOM   2863  CG1 VAL A1901      -6.037 -57.001 -11.675  1.00  0.00           C  
ATOM   2864  CG2 VAL A1901      -5.639 -55.025 -10.192  1.00  0.00           C  
ATOM   2865  N   ILE A1902      -7.684 -55.936 -14.269  1.00  0.00           N  
ATOM   2866  CA  ILE A1902      -8.562 -56.660 -15.179  1.00  0.00           C  
ATOM   2867  C   ILE A1902      -8.013 -58.042 -15.467  1.00  0.00           C  
ATOM   2868  O   ILE A1902      -6.973 -58.182 -16.102  1.00  0.00           O  
ATOM   2869  CB  ILE A1902      -8.702 -55.938 -16.514  1.00  0.00           C  
ATOM   2870  CG1 ILE A1902      -9.209 -54.516 -16.288  1.00  0.00           C  
ATOM   2871  CG2 ILE A1902      -9.656 -56.700 -17.408  1.00  0.00           C  
ATOM   2872  CD1 ILE A1902      -9.396 -53.721 -17.573  1.00  0.00           C  
ATOM   2873  N   SER A1903      -8.725 -59.066 -15.020  1.00  0.00           N  
ATOM   2874  CA  SER A1903      -8.295 -60.438 -15.229  1.00  0.00           C  
ATOM   2875  C   SER A1903      -9.069 -61.088 -16.383  1.00  0.00           C  
ATOM   2876  O   SER A1903     -10.268 -60.869 -16.520  1.00  0.00           O  
ATOM   2877  CB  SER A1903      -8.503 -61.222 -13.933  1.00  0.00           C  
ATOM   2878  OG  SER A1903      -7.913 -62.503 -14.004  1.00  0.00           O  
ATOM   2879  N   ARG A1904      -8.376 -61.870 -17.215  1.00  0.00           N  
ATOM   2880  CA  ARG A1904      -8.993 -62.571 -18.352  1.00  0.00           C  
ATOM   2881  C   ARG A1904      -9.365 -63.981 -17.937  1.00  0.00           C  
ATOM   2882  O   ARG A1904      -8.717 -64.570 -17.073  1.00  0.00           O  
ATOM   2883  CB  ARG A1904      -8.030 -62.677 -19.530  1.00  0.00           C  
ATOM   2884  CG  ARG A1904      -7.699 -61.367 -20.175  1.00  0.00           C  
ATOM   2885  CD  ARG A1904      -6.666 -61.537 -21.278  1.00  0.00           C  
ATOM   2886  NE  ARG A1904      -7.095 -62.474 -22.309  1.00  0.00           N  
ATOM   2887  CZ  ARG A1904      -6.836 -62.320 -23.603  1.00  0.00           C  
ATOM   2888  NH1 ARG A1904      -6.155 -61.264 -24.023  1.00  0.00           N  
ATOM   2889  NH2 ARG A1904      -7.251 -63.225 -24.477  1.00  0.00           N  
ATOM   2890  N   ARG A1905     -10.392 -64.535 -18.566  1.00  0.00           N  
ATOM   2891  CA  ARG A1905     -10.829 -65.879 -18.226  1.00  0.00           C  
ATOM   2892  C   ARG A1905     -10.160 -66.930 -19.089  1.00  0.00           C  
ATOM   2893  O   ARG A1905      -9.882 -68.031 -18.625  1.00  0.00           O  
ATOM   2894  CB  ARG A1905     -12.349 -66.001 -18.370  1.00  0.00           C  
ATOM   2895  CG  ARG A1905     -12.880 -67.407 -18.138  1.00  0.00           C  
ATOM   2896  CD  ARG A1905     -12.592 -67.880 -16.731  1.00  0.00           C  
ATOM   2897  NE  ARG A1905     -12.994 -69.270 -16.518  1.00  0.00           N  
ATOM   2898  CZ  ARG A1905     -12.372 -70.327 -17.035  1.00  0.00           C  
ATOM   2899  NH1 ARG A1905     -11.306 -70.167 -17.802  1.00  0.00           N  
ATOM   2900  NH2 ARG A1905     -12.813 -71.548 -16.780  1.00  0.00           N  
ATOM   2901  N   ASP A1906      -9.904 -66.591 -20.346  1.00  0.00           N  
ATOM   2902  CA  ASP A1906      -9.285 -67.532 -21.267  1.00  0.00           C  
ATOM   2903  C   ASP A1906      -7.820 -67.763 -20.928  1.00  0.00           C  
ATOM   2904  O   ASP A1906      -7.357 -68.902 -20.874  1.00  0.00           O  
ATOM   2905  CB  ASP A1906      -9.437 -67.028 -22.708  1.00  0.00           C  
ATOM   2906  CG  ASP A1906      -8.715 -65.714 -22.954  1.00  0.00           C  
ATOM   2907  OD1 ASP A1906      -8.606 -64.898 -22.017  1.00  0.00           O  
ATOM   2908  OD2 ASP A1906      -8.270 -65.493 -24.098  1.00  0.00           O  
ATOM   2909  N   THR A1907      -7.101 -66.676 -20.678  1.00  0.00           N  
ATOM   2910  CA  THR A1907      -5.685 -66.741 -20.347  1.00  0.00           C  
ATOM   2911  C   THR A1907      -5.431 -66.809 -18.853  1.00  0.00           C  
ATOM   2912  O   THR A1907      -4.983 -67.820 -18.335  1.00  0.00           O  
ATOM   2913  CB  THR A1907      -4.953 -65.521 -20.882  1.00  0.00           C  
ATOM   2914  OG1 THR A1907      -4.803 -65.642 -22.299  1.00  0.00           O  
ATOM   2915  CG2 THR A1907      -3.603 -65.404 -20.236  1.00  0.00           C  
ATOM   2916  N   GLY A1909      -5.717 -65.714 -18.168  1.00  0.00           N  
ATOM   2917  CA  GLY A1909      -5.504 -65.654 -16.737  1.00  0.00           C  
ATOM   2918  C   GLY A1909      -4.791 -64.351 -16.479  1.00  0.00           C  
ATOM   2919  O   GLY A1909      -4.706 -63.880 -15.353  1.00  0.00           O  
ATOM   2920  N   GLU A1912      -4.293 -63.766 -17.559  1.00  0.00           N  
ATOM   2921  CA  GLU A1912      -3.570 -62.509 -17.499  1.00  0.00           C  
ATOM   2922  C   GLU A1912      -4.304 -61.399 -16.778  1.00  0.00           C  
ATOM   2923  O   GLU A1912      -5.352 -60.940 -17.225  1.00  0.00           O  
ATOM   2924  CB  GLU A1912      -3.244 -62.015 -18.903  1.00  0.00           C  
ATOM   2925  CG  GLU A1912      -2.059 -62.669 -19.557  1.00  0.00           C  
ATOM   2926  CD  GLU A1912      -2.240 -62.759 -21.064  1.00  0.00           C  
ATOM   2927  OE1 GLU A1912      -2.916 -61.869 -21.635  1.00  0.00           O  
ATOM   2928  OE2 GLU A1912      -1.705 -63.713 -21.677  1.00  0.00           O  
ATOM   2929  N   LYS A1913      -3.746 -60.966 -15.658  1.00  0.00           N  
ATOM   2930  CA  LYS A1913      -4.324 -59.865 -14.927  1.00  0.00           C  
ATOM   2931  C   LYS A1913      -3.486 -58.691 -15.382  1.00  0.00           C  
ATOM   2932  O   LYS A1913      -2.267 -58.737 -15.296  1.00  0.00           O  
ATOM   2933  CB  LYS A1913      -4.162 -60.050 -13.422  1.00  0.00           C  
ATOM   2934  CG  LYS A1913      -4.862 -61.261 -12.856  1.00  0.00           C  
ATOM   2935  CD  LYS A1913      -4.859 -61.215 -11.339  1.00  0.00           C  
ATOM   2936  CE  LYS A1913      -5.658 -62.368 -10.739  1.00  0.00           C  
ATOM   2937  NZ  LYS A1913      -5.819 -62.217  -9.256  1.00  0.00           N  
ATOM   2938  N   VAL A1914      -4.125 -57.657 -15.906  1.00  0.00           N  
ATOM   2939  CA  VAL A1914      -3.389 -56.481 -16.337  1.00  0.00           C  
ATOM   2940  C   VAL A1914      -3.894 -55.319 -15.491  1.00  0.00           C  
ATOM   2941  O   VAL A1914      -4.831 -55.476 -14.706  1.00  0.00           O  
ATOM   2942  CB  VAL A1914      -3.624 -56.171 -17.828  1.00  0.00           C  
ATOM   2943  CG1 VAL A1914      -3.473 -57.439 -18.649  1.00  0.00           C  
ATOM   2944  CG2 VAL A1914      -4.996 -55.556 -18.024  1.00  0.00           C  
ATOM   2945  N   THR A1915      -3.272 -54.158 -15.638  1.00  0.00           N  
ATOM   2946  CA  THR A1915      -3.686 -52.994 -14.871  1.00  0.00           C  
ATOM   2947  C   THR A1915      -4.013 -51.879 -15.841  1.00  0.00           C  
ATOM   2948  O   THR A1915      -3.176 -51.504 -16.660  1.00  0.00           O  
ATOM   2949  CB  THR A1915      -2.570 -52.542 -13.918  1.00  0.00           C  
ATOM   2950  OG1 THR A1915      -2.212 -53.632 -13.058  1.00  0.00           O  
ATOM   2951  CG2 THR A1915      -3.036 -51.369 -13.070  1.00  0.00           C  
ATOM   2952  N   ALA A1916      -5.236 -51.362 -15.758  1.00  0.00           N  
ATOM   2953  CA  ALA A1916      -5.668 -50.295 -16.653  1.00  0.00           C  
ATOM   2954  C   ALA A1916      -6.204 -49.092 -15.899  1.00  0.00           C  
ATOM   2955  O   ALA A1916      -6.484 -49.169 -14.702  1.00  0.00           O  
ATOM   2956  CB  ALA A1916      -6.723 -50.814 -17.613  1.00  0.00           C  
ATOM   2957  N   ASP A1917      -6.349 -47.983 -16.622  1.00  0.00           N  
ATOM   2958  CA  ASP A1917      -6.838 -46.732 -16.053  1.00  0.00           C  
ATOM   2959  C   ASP A1917      -8.347 -46.642 -16.124  1.00  0.00           C  
ATOM   2960  O   ASP A1917      -8.927 -46.606 -17.207  1.00  0.00           O  
ATOM   2961  CB  ASP A1917      -6.238 -45.537 -16.800  1.00  0.00           C  
ATOM   2962  CG  ASP A1917      -4.722 -45.511 -16.738  1.00  0.00           C  
ATOM   2963  OD1 ASP A1917      -4.174 -45.395 -15.617  1.00  0.00           O  
ATOM   2964  OD2 ASP A1917      -4.082 -45.610 -17.812  1.00  0.00           O  
ATOM   2965  N   LEU A1918      -8.978 -46.590 -14.960  1.00  0.00           N  
ATOM   2966  CA  LEU A1918     -10.423 -46.495 -14.880  1.00  0.00           C  
ATOM   2967  C   LEU A1918     -10.943 -45.362 -15.760  1.00  0.00           C  
ATOM   2968  O   LEU A1918     -12.146 -45.238 -15.976  1.00  0.00           O  
ATOM   2969  CB  LEU A1918     -10.836 -46.248 -13.431  1.00  0.00           C  
ATOM   2970  CG  LEU A1918     -10.407 -47.303 -12.407  1.00  0.00           C  
ATOM   2971  CD1 LEU A1918     -10.571 -46.756 -10.993  1.00  0.00           C  
ATOM   2972  CD2 LEU A1918     -11.235 -48.566 -12.601  1.00  0.00           C  
ATOM   2973  N   GLN A1929     -10.027 -44.549 -16.277  1.00  0.00           N  
ATOM   2974  CA  GLN A1929     -10.383 -43.401 -17.103  1.00  0.00           C  
ATOM   2975  C   GLN A1929     -10.868 -43.722 -18.511  1.00  0.00           C  
ATOM   2976  O   GLN A1929     -11.776 -43.065 -19.018  1.00  0.00           O  
ATOM   2977  CB  GLN A1929      -9.200 -42.429 -17.161  1.00  0.00           C  
ATOM   2978  CG  GLN A1929      -8.703 -42.015 -15.769  1.00  0.00           C  
ATOM   2979  CD  GLN A1929      -7.698 -40.870 -15.796  1.00  0.00           C  
ATOM   2980  OE1 GLN A1929      -6.683 -40.932 -16.495  1.00  0.00           O  
ATOM   2981  NE2 GLN A1929      -7.976 -39.819 -15.021  1.00  0.00           N  
ATOM   2982  N   GLY A1930     -10.270 -44.719 -19.148  1.00  0.00           N  
ATOM   2983  CA  GLY A1930     -10.698 -45.080 -20.490  1.00  0.00           C  
ATOM   2984  C   GLY A1930     -10.991 -46.564 -20.577  1.00  0.00           C  
ATOM   2985  O   GLY A1930     -11.132 -47.126 -21.665  1.00  0.00           O  
ATOM   2986  N   ILE A1931     -11.100 -47.186 -19.407  1.00  0.00           N  
ATOM   2987  CA  ILE A1931     -11.347 -48.616 -19.275  1.00  0.00           C  
ATOM   2988  C   ILE A1931     -12.382 -49.209 -20.233  1.00  0.00           C  
ATOM   2989  O   ILE A1931     -12.241 -50.350 -20.659  1.00  0.00           O  
ATOM   2990  CB  ILE A1931     -11.736 -48.952 -17.821  1.00  0.00           C  
ATOM   2991  CG1 ILE A1931     -11.560 -50.446 -17.564  1.00  0.00           C  
ATOM   2992  CG2 ILE A1931     -13.164 -48.526 -17.552  1.00  0.00           C  
ATOM   2993  CD1 ILE A1931     -11.760 -50.835 -16.116  1.00  0.00           C  
ATOM   2994  N   GLU A1934     -13.416 -48.451 -20.579  1.00  0.00           N  
ATOM   2995  CA  GLU A1934     -14.424 -48.969 -21.493  1.00  0.00           C  
ATOM   2996  C   GLU A1934     -13.781 -49.545 -22.737  1.00  0.00           C  
ATOM   2997  O   GLU A1934     -14.044 -50.685 -23.102  1.00  0.00           O  
ATOM   2998  CB  GLU A1934     -15.414 -47.879 -21.901  1.00  0.00           C  
ATOM   2999  CG  GLU A1934     -16.477 -47.602 -20.857  1.00  0.00           C  
ATOM   3000  CD  GLU A1934     -16.360 -46.218 -20.248  1.00  0.00           C  
ATOM   3001  OE1 GLU A1934     -15.241 -45.848 -19.825  1.00  0.00           O  
ATOM   3002  OE2 GLU A1934     -17.390 -45.505 -20.187  1.00  0.00           O  
ATOM   3003  N   GLU A1950     -12.932 -48.757 -23.387  1.00  0.00           N  
ATOM   3004  CA  GLU A1950     -12.261 -49.207 -24.603  1.00  0.00           C  
ATOM   3005  C   GLU A1950     -11.279 -50.328 -24.331  1.00  0.00           C  
ATOM   3006  O   GLU A1950     -11.058 -51.191 -25.179  1.00  0.00           O  
ATOM   3007  CB  GLU A1950     -11.530 -48.049 -25.284  1.00  0.00           C  
ATOM   3008  CG  GLU A1950     -12.463 -47.044 -25.938  1.00  0.00           C  
ATOM   3009  CD  GLU A1950     -13.510 -47.718 -26.818  1.00  0.00           C  
ATOM   3010  OE1 GLU A1950     -13.123 -48.433 -27.775  1.00  0.00           O  
ATOM   3011  OE2 GLU A1950     -14.721 -47.536 -26.546  1.00  0.00           O  
ATOM   3012  N   THR A1951     -10.683 -50.304 -23.146  1.00  0.00           N  
ATOM   3013  CA  THR A1951      -9.731 -51.332 -22.764  1.00  0.00           C  
ATOM   3014  C   THR A1951     -10.471 -52.657 -22.748  1.00  0.00           C  
ATOM   3015  O   THR A1951      -9.976 -53.666 -23.250  1.00  0.00           O  
ATOM   3016  CB  THR A1951      -9.153 -51.072 -21.360  1.00  0.00           C  
ATOM   3017  OG1 THR A1951      -8.403 -49.853 -21.367  1.00  0.00           O  
ATOM   3018  CG2 THR A1951      -8.249 -52.213 -20.935  1.00  0.00           C  
ATOM   3019  N   LEU A1952     -11.669 -52.640 -22.174  1.00  0.00           N  
ATOM   3020  CA  LEU A1952     -12.490 -53.834 -22.079  1.00  0.00           C  
ATOM   3021  C   LEU A1952     -12.974 -54.303 -23.446  1.00  0.00           C  
ATOM   3022  O   LEU A1952     -12.823 -55.476 -23.788  1.00  0.00           O  
ATOM   3023  CB  LEU A1952     -13.677 -53.575 -21.151  1.00  0.00           C  
ATOM   3024  CG  LEU A1952     -13.306 -53.307 -19.691  1.00  0.00           C  
ATOM   3025  CD1 LEU A1952     -14.546 -52.967 -18.895  1.00  0.00           C  
ATOM   3026  CD2 LEU A1952     -12.624 -54.528 -19.107  1.00  0.00           C  
ATOM   3027  N   ARG A1953     -13.549 -53.397 -24.232  1.00  0.00           N  
ATOM   3028  CA  ARG A1953     -14.031 -53.771 -25.559  1.00  0.00           C  
ATOM   3029  C   ARG A1953     -12.948 -54.519 -26.314  1.00  0.00           C  
ATOM   3030  O   ARG A1953     -13.196 -55.575 -26.890  1.00  0.00           O  
ATOM   3031  CB  ARG A1953     -14.452 -52.540 -26.369  1.00  0.00           C  
ATOM   3032  CG  ARG A1953     -15.740 -51.903 -25.901  1.00  0.00           C  
ATOM   3033  CD  ARG A1953     -16.395 -51.086 -27.004  1.00  0.00           C  
ATOM   3034  NE  ARG A1953     -17.698 -50.572 -26.584  1.00  0.00           N  
ATOM   3035  CZ  ARG A1953     -17.874 -49.561 -25.733  1.00  0.00           C  
ATOM   3036  NH1 ARG A1953     -16.825 -48.937 -25.207  1.00  0.00           N  
ATOM   3037  NH2 ARG A1953     -19.102 -49.183 -25.391  1.00  0.00           N  
ATOM   3038  N   GLU A1954     -11.740 -53.970 -26.302  1.00  0.00           N  
ATOM   3039  CA  GLU A1954     -10.625 -54.600 -26.992  1.00  0.00           C  
ATOM   3040  C   GLU A1954     -10.342 -55.977 -26.415  1.00  0.00           C  
ATOM   3041  O   GLU A1954     -10.237 -56.958 -27.152  1.00  0.00           O  
ATOM   3042  CB  GLU A1954      -9.372 -53.723 -26.897  1.00  0.00           C  
ATOM   3043  CG  GLU A1954      -9.517 -52.370 -27.591  1.00  0.00           C  
ATOM   3044  CD  GLU A1954     -10.136 -52.487 -28.987  1.00  0.00           C  
ATOM   3045  OE1 GLU A1954      -9.609 -53.271 -29.814  1.00  0.00           O  
ATOM   3046  OE2 GLU A1954     -11.150 -51.795 -29.253  1.00  0.00           O  
ATOM   3047  N   LEU A1955     -10.226 -56.047 -25.093  1.00  0.00           N  
ATOM   3048  CA  LEU A1955      -9.954 -57.311 -24.427  1.00  0.00           C  
ATOM   3049  C   LEU A1955     -10.926 -58.396 -24.865  1.00  0.00           C  
ATOM   3050  O   LEU A1955     -10.525 -59.538 -25.096  1.00  0.00           O  
ATOM   3051  CB  LEU A1955     -10.001 -57.126 -22.910  1.00  0.00           C  
ATOM   3052  CG  LEU A1955      -8.654 -56.745 -22.292  1.00  0.00           C  
ATOM   3053  CD1 LEU A1955      -8.816 -56.408 -20.818  1.00  0.00           C  
ATOM   3054  CD2 LEU A1955      -7.686 -57.906 -22.472  1.00  0.00           C  
ATOM   3055  N   MET A1956     -12.200 -58.033 -24.992  1.00  0.00           N  
ATOM   3056  CA  MET A1956     -13.228 -58.975 -25.416  1.00  0.00           C  
ATOM   3057  C   MET A1956     -12.953 -59.501 -26.820  1.00  0.00           C  
ATOM   3058  O   MET A1956     -13.020 -60.708 -27.056  1.00  0.00           O  
ATOM   3059  CB  MET A1956     -14.609 -58.317 -25.376  1.00  0.00           C  
ATOM   3060  CG  MET A1956     -15.081 -57.954 -23.980  1.00  0.00           C  
ATOM   3061  SD  MET A1956     -16.847 -57.571 -23.898  1.00  0.00           S  
ATOM   3062  CE  MET A1956     -16.843 -55.831 -24.266  1.00  0.00           C  
ATOM   3063  N   LYS A1957     -12.650 -58.598 -27.750  1.00  0.00           N  
ATOM   3064  CA  LYS A1957     -12.358 -58.996 -29.124  1.00  0.00           C  
ATOM   3065  C   LYS A1957     -11.210 -59.984 -29.120  1.00  0.00           C  
ATOM   3066  O   LYS A1957     -11.212 -60.959 -29.870  1.00  0.00           O  
ATOM   3067  CB  LYS A1957     -11.965 -57.787 -29.976  1.00  0.00           C  
ATOM   3068  CG  LYS A1957     -13.078 -56.780 -30.198  1.00  0.00           C  
ATOM   3069  CD  LYS A1957     -12.613 -55.602 -31.056  1.00  0.00           C  
ATOM   3070  CE  LYS A1957     -13.701 -54.528 -31.182  1.00  0.00           C  
ATOM   3071  NZ  LYS A1957     -13.233 -53.302 -31.903  1.00  0.00           N  
ATOM   3072  N   ASP A1958     -10.234 -59.724 -28.256  1.00  0.00           N  
ATOM   3073  CA  ASP A1958      -9.053 -60.566 -28.142  1.00  0.00           C  
ATOM   3074  C   ASP A1958      -9.409 -61.977 -27.683  1.00  0.00           C  
ATOM   3075  O   ASP A1958      -8.980 -62.966 -28.280  1.00  0.00           O  
ATOM   3076  CB  ASP A1958      -8.057 -59.920 -27.168  1.00  0.00           C  
ATOM   3077  CG  ASP A1958      -6.609 -60.357 -27.420  1.00  0.00           C  
ATOM   3078  OD1 ASP A1958      -6.212 -61.463 -26.974  1.00  0.00           O  
ATOM   3079  OD2 ASP A1958      -5.870 -59.585 -28.076  1.00  0.00           O  
ATOM   3080  N   ILE A1959     -10.204 -62.066 -26.626  1.00  0.00           N  
ATOM   3081  CA  ILE A1959     -10.607 -63.360 -26.093  1.00  0.00           C  
ATOM   3082  C   ILE A1959     -11.331 -64.259 -27.106  1.00  0.00           C  
ATOM   3083  O   ILE A1959     -11.101 -65.469 -27.136  1.00  0.00           O  
ATOM   3084  CB  ILE A1959     -11.497 -63.181 -24.858  1.00  0.00           C  
ATOM   3085  CG1 ILE A1959     -10.750 -62.349 -23.815  1.00  0.00           C  
ATOM   3086  CG2 ILE A1959     -11.878 -64.542 -24.296  1.00  0.00           C  
ATOM   3087  CD1 ILE A1959     -11.549 -62.045 -22.560  1.00  0.00           C  
ATOM   3088  N   LEU A1960     -12.199 -63.681 -27.934  1.00  0.00           N  
ATOM   3089  CA  LEU A1960     -12.921 -64.483 -28.913  1.00  0.00           C  
ATOM   3090  C   LEU A1960     -11.942 -65.084 -29.898  1.00  0.00           C  
ATOM   3091  O   LEU A1960     -11.927 -66.299 -30.117  1.00  0.00           O  
ATOM   3092  CB  LEU A1960     -13.951 -63.639 -29.672  1.00  0.00           C  
ATOM   3093  CG  LEU A1960     -14.726 -64.387 -30.770  1.00  0.00           C  
ATOM   3094  CD1 LEU A1960     -15.387 -65.623 -30.184  1.00  0.00           C  
ATOM   3095  CD2 LEU A1960     -15.768 -63.482 -31.389  1.00  0.00           C  
ATOM   3096  N   GLU A1961     -11.125 -64.216 -30.490  1.00  0.00           N  
ATOM   3097  CA  GLU A1961     -10.120 -64.624 -31.467  1.00  0.00           C  
ATOM   3098  C   GLU A1961      -9.222 -65.712 -30.912  1.00  0.00           C  
ATOM   3099  O   GLU A1961      -8.904 -66.681 -31.602  1.00  0.00           O  
ATOM   3100  CB  GLU A1961      -9.281 -63.421 -31.894  1.00  0.00           C  
ATOM   3101  CG  GLU A1961      -9.821 -62.710 -33.127  1.00  0.00           C  
ATOM   3102  CD  GLU A1961      -9.282 -61.295 -33.274  1.00  0.00           C  
ATOM   3103  OE1 GLU A1961      -8.043 -61.114 -33.223  1.00  0.00           O  
ATOM   3104  OE2 GLU A1961     -10.103 -60.363 -33.447  1.00  0.00           O  
ATOM   3105  N   ASN A1962      -8.812 -65.560 -29.661  1.00  0.00           N  
ATOM   3106  CA  ASN A1962      -7.963 -66.565 -29.066  1.00  0.00           C  
ATOM   3107  C   ASN A1962      -8.730 -67.871 -28.991  1.00  0.00           C  
ATOM   3108  O   ASN A1962      -8.292 -68.874 -29.538  1.00  0.00           O  
ATOM   3109  CB  ASN A1962      -7.520 -66.153 -27.665  1.00  0.00           C  
ATOM   3110  CG  ASN A1962      -6.555 -67.154 -27.048  1.00  0.00           C  
ATOM   3111  OD1 ASN A1962      -6.312 -67.140 -25.843  1.00  0.00           O  
ATOM   3112  ND2 ASN A1962      -5.997 -68.027 -27.879  1.00  0.00           N  
ATOM   3113  N   LEU A1963      -9.881 -67.850 -28.319  1.00  0.00           N  
ATOM   3114  CA  LEU A1963     -10.705 -69.044 -28.158  1.00  0.00           C  
ATOM   3115  C   LEU A1963     -11.023 -69.674 -29.497  1.00  0.00           C  
ATOM   3116  O   LEU A1963     -10.982 -70.899 -29.637  1.00  0.00           O  
ATOM   3117  CB  LEU A1963     -12.011 -68.715 -27.430  1.00  0.00           C  
ATOM   3118  CG  LEU A1963     -11.946 -68.309 -25.956  1.00  0.00           C  
ATOM   3119  CD1 LEU A1963     -13.356 -68.158 -25.414  1.00  0.00           C  
ATOM   3120  CD2 LEU A1963     -11.199 -69.352 -25.155  1.00  0.00           C  
ATOM   3121  N   ARG A1964     -11.351 -68.838 -30.477  1.00  0.00           N  
ATOM   3122  CA  ARG A1964     -11.663 -69.337 -31.804  1.00  0.00           C  
ATOM   3123  C   ARG A1964     -10.430 -70.015 -32.411  1.00  0.00           C  
ATOM   3124  O   ARG A1964     -10.514 -71.117 -32.958  1.00  0.00           O  
ATOM   3125  CB  ARG A1964     -12.147 -68.193 -32.702  1.00  0.00           C  
ATOM   3126  CG  ARG A1964     -12.432 -68.613 -34.149  1.00  0.00           C  
ATOM   3127  CD  ARG A1964     -13.271 -67.573 -34.877  1.00  0.00           C  
ATOM   3128  NE  ARG A1964     -12.687 -66.238 -34.791  1.00  0.00           N  
ATOM   3129  CZ  ARG A1964     -13.393 -65.114 -34.679  1.00  0.00           C  
ATOM   3130  NH1 ARG A1964     -14.719 -65.150 -34.634  1.00  0.00           N  
ATOM   3131  NH2 ARG A1964     -12.772 -63.945 -34.612  1.00  0.00           N  
ATOM   3132  N   THR A1965      -9.280 -69.360 -32.302  1.00  0.00           N  
ATOM   3133  CA  THR A1965      -8.049 -69.911 -32.841  1.00  0.00           C  
ATOM   3134  C   THR A1965      -7.714 -71.231 -32.167  1.00  0.00           C  
ATOM   3135  O   THR A1965      -7.678 -72.273 -32.817  1.00  0.00           O  
ATOM   3136  CB  THR A1965      -6.884 -68.936 -32.651  1.00  0.00           C  
ATOM   3137  OG1 THR A1965      -7.125 -67.754 -33.426  1.00  0.00           O  
ATOM   3138  CG2 THR A1965      -5.581 -69.577 -33.103  1.00  0.00           C  
ATOM   3139  N   ARG A1966      -7.465 -71.181 -30.865  1.00  0.00           N  
ATOM   3140  CA  ARG A1966      -7.149 -72.377 -30.103  1.00  0.00           C  
ATOM   3141  C   ARG A1966      -8.031 -73.496 -30.629  1.00  0.00           C  
ATOM   3142  O   ARG A1966      -7.554 -74.553 -31.036  1.00  0.00           O  
ATOM   3143  CB  ARG A1966      -7.469 -72.163 -28.622  1.00  0.00           C  
ATOM   3144  CG  ARG A1966      -6.916 -70.883 -28.018  1.00  0.00           C  
ATOM   3145  CD  ARG A1966      -5.459 -71.024 -27.621  1.00  0.00           C  
ATOM   3146  NE  ARG A1966      -5.287 -71.230 -26.182  1.00  0.00           N  
ATOM   3147  CZ  ARG A1966      -5.733 -72.286 -25.506  1.00  0.00           C  
ATOM   3148  NH1 ARG A1966      -6.392 -73.255 -26.128  1.00  0.00           N  
ATOM   3149  NH2 ARG A1966      -5.509 -72.377 -24.203  1.00  0.00           N  
ATOM   3150  N   ALA A1967      -9.333 -73.234 -30.629  1.00  0.00           N  
ATOM   3151  CA  ALA A1967     -10.329 -74.197 -31.078  1.00  0.00           C  
ATOM   3152  C   ALA A1967     -10.020 -74.794 -32.452  1.00  0.00           C  
ATOM   3153  O   ALA A1967     -10.047 -76.013 -32.628  1.00  0.00           O  
ATOM   3154  CB  ALA A1967     -11.716 -73.540 -31.081  1.00  0.00           C  
ATOM   3155  N   TRP A1968      -9.732 -73.940 -33.426  1.00  0.00           N  
ATOM   3156  CA  TRP A1968      -9.429 -74.429 -34.759  1.00  0.00           C  
ATOM   3157  C   TRP A1968      -8.179 -75.283 -34.784  1.00  0.00           C  
ATOM   3158  O   TRP A1968      -8.124 -76.319 -35.452  1.00  0.00           O  
ATOM   3159  CB  TRP A1968      -9.272 -73.268 -35.725  1.00  0.00           C  
ATOM   3160  CG  TRP A1968     -10.564 -72.811 -36.245  1.00  0.00           C  
ATOM   3161  CD1 TRP A1968     -11.346 -71.827 -35.739  1.00  0.00           C  
ATOM   3162  CD2 TRP A1968     -11.268 -73.357 -37.358  1.00  0.00           C  
ATOM   3163  NE1 TRP A1968     -12.503 -71.720 -36.468  1.00  0.00           N  
ATOM   3164  CE2 TRP A1968     -12.481 -72.650 -37.470  1.00  0.00           C  
ATOM   3165  CE3 TRP A1968     -10.992 -74.380 -38.273  1.00  0.00           C  
ATOM   3166  CZ2 TRP A1968     -13.425 -72.931 -38.467  1.00  0.00           C  
ATOM   3167  CZ3 TRP A1968     -11.931 -74.660 -39.265  1.00  0.00           C  
ATOM   3168  CH2 TRP A1968     -13.132 -73.938 -39.352  1.00  0.00           C  
ATOM   3169  N   GLU A1969      -7.162 -74.839 -34.062  1.00  0.00           N  
ATOM   3170  CA  GLU A1969      -5.938 -75.595 -34.010  1.00  0.00           C  
ATOM   3171  C   GLU A1969      -6.319 -76.962 -33.485  1.00  0.00           C  
ATOM   3172  O   GLU A1969      -6.175 -77.958 -34.185  1.00  0.00           O  
ATOM   3173  CB  GLU A1969      -4.931 -74.917 -33.085  1.00  0.00           C  
ATOM   3174  CG  GLU A1969      -4.591 -73.485 -33.500  1.00  0.00           C  
ATOM   3175  CD  GLU A1969      -3.427 -72.912 -32.711  1.00  0.00           C  
ATOM   3176  OE1 GLU A1969      -2.315 -73.469 -32.834  1.00  0.00           O  
ATOM   3177  OE2 GLU A1969      -3.617 -71.918 -31.971  1.00  0.00           O  
ATOM   3178  N   ARG A1970      -6.847 -77.006 -32.268  1.00  0.00           N  
ATOM   3179  CA  ARG A1970      -7.244 -78.274 -31.671  1.00  0.00           C  
ATOM   3180  C   ARG A1970      -8.003 -79.192 -32.620  1.00  0.00           C  
ATOM   3181  O   ARG A1970      -7.806 -80.402 -32.607  1.00  0.00           O  
ATOM   3182  CB  ARG A1970      -8.099 -78.048 -30.424  1.00  0.00           C  
ATOM   3183  CG  ARG A1970      -7.353 -77.505 -29.224  1.00  0.00           C  
ATOM   3184  CD  ARG A1970      -8.154 -77.753 -27.954  1.00  0.00           C  
ATOM   3185  NE  ARG A1970      -9.364 -76.941 -27.898  1.00  0.00           N  
ATOM   3186  CZ  ARG A1970      -9.380 -75.664 -27.533  1.00  0.00           C  
ATOM   3187  NH1 ARG A1970      -8.250 -75.058 -27.185  1.00  0.00           N  
ATOM   3188  NH2 ARG A1970     -10.523 -74.989 -27.529  1.00  0.00           N  
ATOM   3189  N   MET A1971      -8.869 -78.639 -33.455  1.00  0.00           N  
ATOM   3190  CA  MET A1971      -9.615 -79.516 -34.331  1.00  0.00           C  
ATOM   3191  C   MET A1971      -8.818 -80.029 -35.508  1.00  0.00           C  
ATOM   3192  O   MET A1971      -8.726 -81.235 -35.707  1.00  0.00           O  
ATOM   3193  CB  MET A1971     -10.887 -78.853 -34.851  1.00  0.00           C  
ATOM   3194  CG  MET A1971     -11.735 -79.846 -35.638  1.00  0.00           C  
ATOM   3195  SD  MET A1971     -13.213 -79.189 -36.386  1.00  0.00           S  
ATOM   3196  CE  MET A1971     -14.247 -79.076 -34.943  1.00  0.00           C  
ATOM   3197  N   GLU A1972      -8.247 -79.123 -36.292  1.00  0.00           N  
ATOM   3198  CA  GLU A1972      -7.482 -79.525 -37.465  1.00  0.00           C  
ATOM   3199  C   GLU A1972      -6.379 -80.514 -37.140  1.00  0.00           C  
ATOM   3200  O   GLU A1972      -6.041 -81.377 -37.957  1.00  0.00           O  
ATOM   3201  CB  GLU A1972      -6.910 -78.294 -38.159  1.00  0.00           C  
ATOM   3202  CG  GLU A1972      -8.001 -77.430 -38.751  1.00  0.00           C  
ATOM   3203  CD  GLU A1972      -7.468 -76.270 -39.551  1.00  0.00           C  
ATOM   3204  OE1 GLU A1972      -6.653 -75.498 -38.992  1.00  0.00           O  
ATOM   3205  OE2 GLU A1972      -7.872 -76.133 -40.731  1.00  0.00           O  
ATOM   3206  N   SER A2012      -5.837 -80.400 -35.934  1.00  0.00           N  
ATOM   3207  CA  SER A2012      -4.779 -81.292 -35.498  1.00  0.00           C  
ATOM   3208  C   SER A2012      -5.334 -82.667 -35.153  1.00  0.00           C  
ATOM   3209  O   SER A2012      -4.615 -83.510 -34.629  1.00  0.00           O  
ATOM   3210  CB  SER A2012      -4.060 -80.712 -34.275  1.00  0.00           C  
ATOM   3211  OG  SER A2012      -4.701 -81.095 -33.072  1.00  0.00           O  
ATOM   3212  N   GLU A2013      -6.611 -82.893 -35.439  1.00  0.00           N  
ATOM   3213  CA  GLU A2013      -7.237 -84.180 -35.146  1.00  0.00           C  
ATOM   3214  C   GLU A2013      -7.830 -84.790 -36.397  1.00  0.00           C  
ATOM   3215  O   GLU A2013      -8.457 -85.849 -36.350  1.00  0.00           O  
ATOM   3216  CB  GLU A2013      -8.322 -84.022 -34.088  1.00  0.00           C  
ATOM   3217  CG  GLU A2013      -7.808 -83.522 -32.753  1.00  0.00           C  
ATOM   3218  CD  GLU A2013      -6.767 -84.445 -32.153  1.00  0.00           C  
ATOM   3219  OE1 GLU A2013      -6.983 -85.677 -32.175  1.00  0.00           O  
ATOM   3220  OE2 GLU A2013      -5.741 -83.937 -31.653  1.00  0.00           O  
ATOM   3221  N   ILE A2014      -7.643 -84.103 -37.517  1.00  0.00           N  
ATOM   3222  CA  ILE A2014      -8.121 -84.601 -38.794  1.00  0.00           C  
ATOM   3223  C   ILE A2014      -6.881 -85.229 -39.413  1.00  0.00           C  
ATOM   3224  O   ILE A2014      -5.956 -84.519 -39.807  1.00  0.00           O  
ATOM   3225  CB  ILE A2014      -8.628 -83.462 -39.689  1.00  0.00           C  
ATOM   3226  CG1 ILE A2014      -9.708 -82.671 -38.947  1.00  0.00           C  
ATOM   3227  CG2 ILE A2014      -9.190 -84.030 -40.979  1.00  0.00           C  
ATOM   3228  CD1 ILE A2014     -10.176 -81.430 -39.672  1.00  0.00           C  
ATOM   3229  N   ARG A2015      -6.858 -86.558 -39.476  1.00  0.00           N  
ATOM   3230  CA  ARG A2015      -5.715 -87.294 -40.009  1.00  0.00           C  
ATOM   3231  C   ARG A2015      -6.048 -88.101 -41.261  1.00  0.00           C  
ATOM   3232  O   ARG A2015      -7.090 -88.763 -41.321  1.00  0.00           O  
ATOM   3233  CB  ARG A2015      -5.176 -88.230 -38.931  1.00  0.00           C  
ATOM   3234  CG  ARG A2015      -4.856 -87.524 -37.630  1.00  0.00           C  
ATOM   3235  CD  ARG A2015      -4.432 -88.504 -36.547  1.00  0.00           C  
ATOM   3236  NE  ARG A2015      -3.977 -87.817 -35.339  1.00  0.00           N  
ATOM   3237  CZ  ARG A2015      -4.778 -87.239 -34.447  1.00  0.00           C  
ATOM   3238  NH1 ARG A2015      -6.097 -87.261 -34.611  1.00  0.00           N  
ATOM   3239  NH2 ARG A2015      -4.256 -86.626 -33.392  1.00  0.00           N  
ATOM   3240  N   GLU A2016      -5.148 -88.053 -42.247  1.00  0.00           N  
ATOM   3241  CA  GLU A2016      -5.324 -88.776 -43.506  1.00  0.00           C  
ATOM   3242  C   GLU A2016      -4.994 -90.256 -43.363  1.00  0.00           C  
ATOM   3243  O   GLU A2016      -4.178 -90.646 -42.530  1.00  0.00           O  
ATOM   3244  CB  GLU A2016      -4.447 -88.164 -44.600  1.00  0.00           C  
ATOM   3245  CG  GLU A2016      -4.850 -86.756 -45.022  1.00  0.00           C  
ATOM   3246  CD  GLU A2016      -3.939 -86.172 -46.106  1.00  0.00           C  
ATOM   3247  OE1 GLU A2016      -2.728 -85.979 -45.837  1.00  0.00           O  
ATOM   3248  OE2 GLU A2016      -4.436 -85.904 -47.228  1.00  0.00           O  
ATOM   3249  N   ALA A2017      -5.640 -91.076 -44.181  1.00  0.00           N  
ATOM   3250  CA  ALA A2017      -5.427 -92.512 -44.163  1.00  0.00           C  
ATOM   3251  C   ALA A2017      -5.489 -93.031 -45.588  1.00  0.00           C  
ATOM   3252  O   ALA A2017      -6.364 -92.642 -46.367  1.00  0.00           O  
ATOM   3253  CB  ALA A2017      -6.486 -93.191 -43.315  1.00  0.00           C  
ATOM   3254  N   GLU A2018      -4.552 -93.909 -45.931  1.00  0.00           N  
ATOM   3255  CA  GLU A2018      -4.499 -94.476 -47.270  1.00  0.00           C  
ATOM   3256  C   GLU A2018      -5.007 -95.903 -47.225  1.00  0.00           C  
ATOM   3257  O   GLU A2018      -5.439 -96.444 -48.238  1.00  0.00           O  
ATOM   3258  CB  GLU A2018      -3.066 -94.461 -47.793  1.00  0.00           C  
ATOM   3259  CG  GLU A2018      -2.316 -93.179 -47.479  1.00  0.00           C  
ATOM   3260  CD  GLU A2018      -0.859 -93.225 -47.911  1.00  0.00           C  
ATOM   3261  OE1 GLU A2018      -0.135 -94.169 -47.508  1.00  0.00           O  
ATOM   3262  OE2 GLU A2018      -0.437 -92.309 -48.649  1.00  0.00           O  
ATOM   3263  N   THR A2019      -4.958 -96.508 -46.043  1.00  0.00           N  
ATOM   3264  CA  THR A2019      -5.413 -97.884 -45.883  1.00  0.00           C  
ATOM   3265  C   THR A2019      -6.521 -98.022 -44.857  1.00  0.00           C  
ATOM   3266  O   THR A2019      -6.462 -97.418 -43.786  1.00  0.00           O  
ATOM   3267  CB  THR A2019      -4.282 -98.800 -45.422  1.00  0.00           C  
ATOM   3268  OG1 THR A2019      -3.088 -98.499 -46.153  1.00  0.00           O  
ATOM   3269  CG2 THR A2019      -4.679-100.266 -45.641  1.00  0.00           C  
ATOM   3270  N   LEU A2020      -7.513 -98.845 -45.180  1.00  0.00           N  
ATOM   3271  CA  LEU A2020      -8.635 -99.070 -44.284  1.00  0.00           C  
ATOM   3272  C   LEU A2020      -8.113 -99.534 -42.932  1.00  0.00           C  
ATOM   3273  O   LEU A2020      -8.736 -99.304 -41.897  1.00  0.00           O  
ATOM   3274  CB  LEU A2020      -9.564-100.124 -44.873  1.00  0.00           C  
ATOM   3275  CG  LEU A2020     -10.982-100.107 -44.320  1.00  0.00           C  
ATOM   3276  CD1 LEU A2020     -11.635 -98.790 -44.693  1.00  0.00           C  
ATOM   3277  CD2 LEU A2020     -11.773-101.266 -44.885  1.00  0.00           C  
ATOM   3278  N   GLU A2027      -6.956-100.185 -42.953  1.00  0.00           N  
ATOM   3279  CA  GLU A2027      -6.328-100.685 -41.738  1.00  0.00           C  
ATOM   3280  C   GLU A2027      -5.748 -99.529 -40.955  1.00  0.00           C  
ATOM   3281  O   GLU A2027      -5.903 -99.448 -39.744  1.00  0.00           O  
ATOM   3282  CB  GLU A2027      -5.208-101.661 -42.083  1.00  0.00           C  
ATOM   3283  CG  GLU A2027      -5.661-102.889 -42.841  1.00  0.00           C  
ATOM   3284  CD  GLU A2027      -4.503-103.813 -43.180  1.00  0.00           C  
ATOM   3285  OE1 GLU A2027      -3.613-103.393 -43.957  1.00  0.00           O  
ATOM   3286  OE2 GLU A2027      -4.481-104.956 -42.668  1.00  0.00           O  
ATOM   3287  N   GLU A2028      -5.064 -98.639 -41.660  1.00  0.00           N  
ATOM   3288  CA  GLU A2028      -4.452 -97.474 -41.036  1.00  0.00           C  
ATOM   3289  C   GLU A2028      -5.531 -96.640 -40.349  1.00  0.00           C  
ATOM   3290  O   GLU A2028      -5.312 -96.074 -39.275  1.00  0.00           O  
ATOM   3291  CB  GLU A2028      -3.724 -96.645 -42.098  1.00  0.00           C  
ATOM   3292  CG  GLU A2028      -3.111 -95.353 -41.583  1.00  0.00           C  
ATOM   3293  CD  GLU A2028      -2.292 -94.637 -42.646  1.00  0.00           C  
ATOM   3294  OE1 GLU A2028      -2.763 -94.554 -43.808  1.00  0.00           O  
ATOM   3295  OE2 GLU A2028      -1.182 -94.152 -42.316  1.00  0.00           O  
ATOM   3296  N   ALA A2029      -6.702 -96.581 -40.979  1.00  0.00           N  
ATOM   3297  CA  ALA A2029      -7.828 -95.834 -40.441  1.00  0.00           C  
ATOM   3298  C   ALA A2029      -8.201 -96.425 -39.099  1.00  0.00           C  
ATOM   3299  O   ALA A2029      -8.143 -95.746 -38.080  1.00  0.00           O  
ATOM   3300  CB  ALA A2029      -9.013 -95.910 -41.392  1.00  0.00           C  
ATOM   3301  N   SER A2030      -8.572 -97.699 -39.103  1.00  0.00           N  
ATOM   3302  CA  SER A2030      -8.959 -98.382 -37.877  1.00  0.00           C  
ATOM   3303  C   SER A2030      -7.948 -98.178 -36.757  1.00  0.00           C  
ATOM   3304  O   SER A2030      -8.314 -98.093 -35.589  1.00  0.00           O  
ATOM   3305  CB  SER A2030      -9.130 -99.876 -38.137  1.00  0.00           C  
ATOM   3306  OG  SER A2030     -10.087-100.104 -39.153  1.00  0.00           O  
ATOM   3307  N   ARG A2031      -6.672 -98.096 -37.106  1.00  0.00           N  
ATOM   3308  CA  ARG A2031      -5.652 -97.914 -36.087  1.00  0.00           C  
ATOM   3309  C   ARG A2031      -5.719 -96.502 -35.513  1.00  0.00           C  
ATOM   3310  O   ARG A2031      -5.703 -96.320 -34.297  1.00  0.00           O  
ATOM   3311  CB  ARG A2031      -4.254 -98.169 -36.665  1.00  0.00           C  
ATOM   3312  CG  ARG A2031      -3.176 -98.372 -35.595  1.00  0.00           C  
ATOM   3313  CD  ARG A2031      -1.788 -98.013 -36.107  1.00  0.00           C  
ATOM   3314  NE  ARG A2031      -1.716 -96.602 -36.483  1.00  0.00           N  
ATOM   3315  CZ  ARG A2031      -0.640 -96.008 -36.991  1.00  0.00           C  
ATOM   3316  NH1 ARG A2031       0.476 -96.700 -37.188  1.00  0.00           N  
ATOM   3317  NH2 ARG A2031      -0.686 -94.718 -37.307  1.00  0.00           N  
ATOM   3318  N   ILE A2032      -5.803 -95.507 -36.393  1.00  0.00           N  
ATOM   3319  CA  ILE A2032      -5.855 -94.110 -35.968  1.00  0.00           C  
ATOM   3320  C   ILE A2032      -7.113 -93.769 -35.174  1.00  0.00           C  
ATOM   3321  O   ILE A2032      -7.039 -93.114 -34.132  1.00  0.00           O  
ATOM   3322  CB  ILE A2032      -5.781 -93.167 -37.173  1.00  0.00           C  
ATOM   3323  CG1 ILE A2032      -4.613 -93.574 -38.071  1.00  0.00           C  
ATOM   3324  CG2 ILE A2032      -5.614 -91.726 -36.689  1.00  0.00           C  
ATOM   3325  CD1 ILE A2032      -4.578 -92.844 -39.396  1.00  0.00           C  
ATOM   3326  N   VAL A2033      -8.264 -94.204 -35.677  1.00  0.00           N  
ATOM   3327  CA  VAL A2033      -9.533 -93.947 -35.011  1.00  0.00           C  
ATOM   3328  C   VAL A2033      -9.489 -94.490 -33.595  1.00  0.00           C  
ATOM   3329  O   VAL A2033      -9.668 -93.751 -32.633  1.00  0.00           O  
ATOM   3330  CB  VAL A2033     -10.704 -94.635 -35.734  1.00  0.00           C  
ATOM   3331  CG1 VAL A2033     -12.010 -94.262 -35.065  1.00  0.00           C  
ATOM   3332  CG2 VAL A2033     -10.721 -94.243 -37.195  1.00  0.00           C  
ATOM   3333  N   ASP A2034      -9.240 -95.791 -33.487  1.00  0.00           N  
ATOM   3334  CA  ASP A2034      -9.185 -96.481 -32.207  1.00  0.00           C  
ATOM   3335  C   ASP A2034      -8.137 -95.984 -31.220  1.00  0.00           C  
ATOM   3336  O   ASP A2034      -8.304 -96.141 -30.015  1.00  0.00           O  
ATOM   3337  CB  ASP A2034      -8.994 -97.984 -32.436  1.00  0.00           C  
ATOM   3338  CG  ASP A2034     -10.270 -98.673 -32.898  1.00  0.00           C  
ATOM   3339  OD1 ASP A2034     -11.265 -98.635 -32.143  1.00  0.00           O  
ATOM   3340  OD2 ASP A2034     -10.285 -99.256 -34.006  1.00  0.00           O  
ATOM   3341  N   GLU A2035      -7.062 -95.383 -31.711  1.00  0.00           N  
ATOM   3342  CA  GLU A2035      -6.017 -94.903 -30.812  1.00  0.00           C  
ATOM   3343  C   GLU A2035      -6.045 -93.411 -30.541  1.00  0.00           C  
ATOM   3344  O   GLU A2035      -5.749 -92.977 -29.430  1.00  0.00           O  
ATOM   3345  CB  GLU A2035      -4.637 -95.260 -31.354  1.00  0.00           C  
ATOM   3346  CG  GLU A2035      -4.303 -96.733 -31.315  1.00  0.00           C  
ATOM   3347  CD  GLU A2035      -2.899 -97.009 -31.822  1.00  0.00           C  
ATOM   3348  OE1 GLU A2035      -1.944 -96.424 -31.261  1.00  0.00           O  
ATOM   3349  OE2 GLU A2035      -2.752 -97.805 -32.780  1.00  0.00           O  
ATOM   3350  N   LYS A2036      -6.391 -92.623 -31.554  1.00  0.00           N  
ATOM   3351  CA  LYS A2036      -6.417 -91.177 -31.399  1.00  0.00           C  
ATOM   3352  C   LYS A2036      -7.784 -90.530 -31.583  1.00  0.00           C  
ATOM   3353  O   LYS A2036      -7.953 -89.347 -31.284  1.00  0.00           O  
ATOM   3354  CB  LYS A2036      -5.418 -90.545 -32.369  1.00  0.00           C  
ATOM   3355  CG  LYS A2036      -3.974 -90.890 -32.068  1.00  0.00           C  
ATOM   3356  CD  LYS A2036      -3.030 -90.223 -33.057  1.00  0.00           C  
ATOM   3357  CE  LYS A2036      -1.575 -90.406 -32.649  1.00  0.00           C  
ATOM   3358  NZ  LYS A2036      -0.635 -89.752 -33.606  1.00  0.00           N  
ATOM   3359  N   ARG A2037      -8.753 -91.300 -32.068  1.00  0.00           N  
ATOM   3360  CA  ARG A2037     -10.092 -90.773 -32.304  1.00  0.00           C  
ATOM   3361  C   ARG A2037      -9.996 -89.646 -33.330  1.00  0.00           C  
ATOM   3362  O   ARG A2037      -9.140 -89.680 -34.207  1.00  0.00           O  
ATOM   3363  CB  ARG A2037     -10.691 -90.258 -30.994  1.00  0.00           C  
ATOM   3364  CG  ARG A2037     -10.850 -91.337 -29.936  1.00  0.00           C  
ATOM   3365  CD  ARG A2037     -11.391 -90.771 -28.638  1.00  0.00           C  
ATOM   3366  NE  ARG A2037     -11.788 -91.830 -27.710  1.00  0.00           N  
ATOM   3367  CZ  ARG A2037     -12.397 -91.624 -26.543  1.00  0.00           C  
ATOM   3368  NH1 ARG A2037     -12.685 -90.391 -26.148  1.00  0.00           N  
ATOM   3369  NH2 ARG A2037     -12.727 -92.654 -25.772  1.00  0.00           N  
ATOM   3370  N   GLY A2038     -10.865 -88.649 -33.232  1.00  0.00           N  
ATOM   3371  CA  GLY A2038     -10.810 -87.555 -34.185  1.00  0.00           C  
ATOM   3372  C   GLY A2038     -11.408 -87.884 -35.544  1.00  0.00           C  
ATOM   3373  O   GLY A2038     -12.145 -88.865 -35.694  1.00  0.00           O  
ATOM   3374  N   ILE A2039     -11.089 -87.052 -36.533  1.00  0.00           N  
ATOM   3375  CA  ILE A2039     -11.591 -87.225 -37.892  1.00  0.00           C  
ATOM   3376  C   ILE A2039     -10.547 -87.883 -38.776  1.00  0.00           C  
ATOM   3377  O   ILE A2039      -9.351 -87.616 -38.641  1.00  0.00           O  
ATOM   3378  CB  ILE A2039     -11.944 -85.875 -38.553  1.00  0.00           C  
ATOM   3379  CG1 ILE A2039     -12.880 -85.074 -37.651  1.00  0.00           C  
ATOM   3380  CG2 ILE A2039     -12.600 -86.116 -39.913  1.00  0.00           C  
ATOM   3381  CD1 ILE A2039     -14.174 -85.794 -37.335  1.00  0.00           C  
ATOM   3382  N   ILE A2040     -11.016 -88.729 -39.687  1.00  0.00           N  
ATOM   3383  CA  ILE A2040     -10.152 -89.430 -40.618  1.00  0.00           C  
ATOM   3384  C   ILE A2040     -10.452 -88.991 -42.041  1.00  0.00           C  
ATOM   3385  O   ILE A2040     -11.543 -89.227 -42.554  1.00  0.00           O  
ATOM   3386  CB  ILE A2040     -10.360 -90.951 -40.537  1.00  0.00           C  
ATOM   3387  CG1 ILE A2040      -9.927 -91.469 -39.163  1.00  0.00           C  
ATOM   3388  CG2 ILE A2040      -9.593 -91.643 -41.662  1.00  0.00           C  
ATOM   3389  CD1 ILE A2040      -8.476 -91.207 -38.840  1.00  0.00           C  
ATOM   3390  N   SER A2041      -9.476 -88.343 -42.669  1.00  0.00           N  
ATOM   3391  CA  SER A2041      -9.606 -87.881 -44.045  1.00  0.00           C  
ATOM   3392  C   SER A2041      -9.199 -89.034 -44.955  1.00  0.00           C  
ATOM   3393  O   SER A2041      -8.336 -89.825 -44.591  1.00  0.00           O  
ATOM   3394  CB  SER A2041      -8.675 -86.700 -44.289  1.00  0.00           C  
ATOM   3395  OG  SER A2041      -8.640 -86.384 -45.670  1.00  0.00           O  
ATOM   3396  N   PHE A2042      -9.806 -89.134 -46.134  1.00  0.00           N  
ATOM   3397  CA  PHE A2042      -9.466 -90.219 -47.044  1.00  0.00           C  
ATOM   3398  C   PHE A2042     -10.149 -90.072 -48.392  1.00  0.00           C  
ATOM   3399  O   PHE A2042     -11.167 -89.403 -48.498  1.00  0.00           O  
ATOM   3400  CB  PHE A2042      -9.847 -91.562 -46.413  1.00  0.00           C  
ATOM   3401  CG  PHE A2042     -11.323 -91.810 -46.353  1.00  0.00           C  
ATOM   3402  CD1 PHE A2042     -11.961 -92.515 -47.362  1.00  0.00           C  
ATOM   3403  CD2 PHE A2042     -12.078 -91.346 -45.281  1.00  0.00           C  
ATOM   3404  CE1 PHE A2042     -13.329 -92.758 -47.306  1.00  0.00           C  
ATOM   3405  CE2 PHE A2042     -13.448 -91.581 -45.214  1.00  0.00           C  
ATOM   3406  CZ  PHE A2042     -14.076 -92.291 -46.229  1.00  0.00           C  
ATOM   3407  N   MET A2043      -9.582 -90.686 -49.425  1.00  0.00           N  
ATOM   3408  CA  MET A2043     -10.178 -90.611 -50.749  1.00  0.00           C  
ATOM   3409  C   MET A2043     -11.165 -91.755 -50.843  1.00  0.00           C  
ATOM   3410  O   MET A2043     -10.861 -92.863 -50.422  1.00  0.00           O  
ATOM   3411  CB  MET A2043      -9.104 -90.728 -51.819  1.00  0.00           C  
ATOM   3412  CG  MET A2043      -8.120 -89.581 -51.798  1.00  0.00           C  
ATOM   3413  SD  MET A2043      -8.952 -87.987 -51.973  1.00  0.00           S  
ATOM   3414  CE  MET A2043      -9.864 -88.234 -53.525  1.00  0.00           C  
ATOM   3415  N   TRP A2044     -12.343 -91.494 -51.391  1.00  0.00           N  
ATOM   3416  CA  TRP A2044     -13.367 -92.518 -51.461  1.00  0.00           C  
ATOM   3417  C   TRP A2044     -14.083 -92.512 -52.793  1.00  0.00           C  
ATOM   3418  O   TRP A2044     -14.325 -91.458 -53.373  1.00  0.00           O  
ATOM   3419  CB  TRP A2044     -14.359 -92.298 -50.307  1.00  0.00           C  
ATOM   3420  CG  TRP A2044     -15.615 -93.142 -50.337  1.00  0.00           C  
ATOM   3421  CD1 TRP A2044     -15.695 -94.494 -50.504  1.00  0.00           C  
ATOM   3422  CD2 TRP A2044     -16.962 -92.683 -50.157  1.00  0.00           C  
ATOM   3423  NE1 TRP A2044     -17.005 -94.907 -50.441  1.00  0.00           N  
ATOM   3424  CE2 TRP A2044     -17.803 -93.819 -50.226  1.00  0.00           C  
ATOM   3425  CE3 TRP A2044     -17.539 -91.426 -49.942  1.00  0.00           C  
ATOM   3426  CZ2 TRP A2044     -19.196 -93.732 -50.089  1.00  0.00           C  
ATOM   3427  CZ3 TRP A2044     -18.927 -91.341 -49.807  1.00  0.00           C  
ATOM   3428  CH2 TRP A2044     -19.737 -92.490 -49.880  1.00  0.00           C  
ATOM   3429  N   CYS A2045     -14.430 -93.704 -53.269  1.00  0.00           N  
ATOM   3430  CA  CYS A2045     -15.114 -93.836 -54.543  1.00  0.00           C  
ATOM   3431  C   CYS A2045     -16.521 -93.263 -54.492  1.00  0.00           C  
ATOM   3432  O   CYS A2045     -17.064 -92.845 -55.514  1.00  0.00           O  
ATOM   3433  CB  CYS A2045     -15.160 -95.306 -54.979  1.00  0.00           C  
ATOM   3434  SG  CYS A2045     -16.395 -96.351 -54.185  1.00  0.00           S  
ATOM   3435  N   GLY A2046     -17.110 -93.242 -53.301  1.00  0.00           N  
ATOM   3436  CA  GLY A2046     -18.449 -92.708 -53.158  1.00  0.00           C  
ATOM   3437  C   GLY A2046     -19.533 -93.667 -53.602  1.00  0.00           C  
ATOM   3438  O   GLY A2046     -20.446 -93.283 -54.318  1.00  0.00           O  
ATOM   3439  N   GLU A2047     -19.445 -94.919 -53.185  1.00  0.00           N  
ATOM   3440  CA  GLU A2047     -20.456 -95.899 -53.564  1.00  0.00           C  
ATOM   3441  C   GLU A2047     -21.175 -96.417 -52.335  1.00  0.00           C  
ATOM   3442  O   GLU A2047     -20.561 -96.615 -51.286  1.00  0.00           O  
ATOM   3443  CB  GLU A2047     -19.817 -97.069 -54.320  1.00  0.00           C  
ATOM   3444  CG  GLU A2047     -19.359 -96.708 -55.721  1.00  0.00           C  
ATOM   3445  CD  GLU A2047     -20.517 -96.291 -56.623  1.00  0.00           C  
ATOM   3446  OE1 GLU A2047     -20.257 -95.757 -57.730  1.00  0.00           O  
ATOM   3447  OE2 GLU A2047     -21.688 -96.502 -56.225  1.00  0.00           O  
ATOM   3448  N   GLU A2048     -22.478 -96.634 -52.460  1.00  0.00           N  
ATOM   3449  CA  GLU A2048     -23.246 -97.128 -51.333  1.00  0.00           C  
ATOM   3450  C   GLU A2048     -22.564 -98.305 -50.651  1.00  0.00           C  
ATOM   3451  O   GLU A2048     -22.057 -98.181 -49.532  1.00  0.00           O  
ATOM   3452  CB  GLU A2048     -24.646 -97.549 -51.781  1.00  0.00           C  
ATOM   3453  CG  GLU A2048     -25.715 -96.490 -51.573  1.00  0.00           C  
ATOM   3454  CD  GLU A2048     -26.808 -96.939 -50.615  1.00  0.00           C  
ATOM   3455  OE1 GLU A2048     -26.482 -97.378 -49.487  1.00  0.00           O  
ATOM   3456  OE2 GLU A2048     -27.996 -96.846 -50.990  1.00  0.00           O  
ATOM   3457  N   GLU A2052     -22.535 -99.443 -51.340  1.00  0.00           N  
ATOM   3458  CA  GLU A2052     -21.956-100.656 -50.784  1.00  0.00           C  
ATOM   3459  C   GLU A2052     -20.553-100.468 -50.248  1.00  0.00           C  
ATOM   3460  O   GLU A2052     -20.214-101.020 -49.200  1.00  0.00           O  
ATOM   3461  CB  GLU A2052     -21.961-101.782 -51.821  1.00  0.00           C  
ATOM   3462  CG  GLU A2052     -23.289-101.972 -52.536  1.00  0.00           C  
ATOM   3463  CD  GLU A2052     -23.399-101.122 -53.803  1.00  0.00           C  
ATOM   3464  OE1 GLU A2052     -23.152 -99.890 -53.731  1.00  0.00           O  
ATOM   3465  OE2 GLU A2052     -23.737-101.692 -54.873  1.00  0.00           O  
ATOM   3466  N   CYS A2053     -19.737 -99.693 -50.952  1.00  0.00           N  
ATOM   3467  CA  CYS A2053     -18.367 -99.480 -50.498  1.00  0.00           C  
ATOM   3468  C   CYS A2053     -18.354 -98.674 -49.208  1.00  0.00           C  
ATOM   3469  O   CYS A2053     -17.572 -98.955 -48.296  1.00  0.00           O  
ATOM   3470  CB  CYS A2053     -17.533 -98.763 -51.571  1.00  0.00           C  
ATOM   3471  SG  CYS A2053     -15.782 -98.545 -51.108  1.00  0.00           S  
ATOM   3472  N   GLY A2054     -19.230 -97.674 -49.143  1.00  0.00           N  
ATOM   3473  CA  GLY A2054     -19.315 -96.832 -47.965  1.00  0.00           C  
ATOM   3474  C   GLY A2054     -19.753 -97.637 -46.761  1.00  0.00           C  
ATOM   3475  O   GLY A2054     -19.096 -97.617 -45.718  1.00  0.00           O  
ATOM   3476  N   MET A2055     -20.863 -98.352 -46.905  1.00  0.00           N  
ATOM   3477  CA  MET A2055     -21.382 -99.169 -45.818  1.00  0.00           C  
ATOM   3478  C   MET A2055     -20.269-100.080 -45.336  1.00  0.00           C  
ATOM   3479  O   MET A2055     -19.997-100.176 -44.140  1.00  0.00           O  
ATOM   3480  CB  MET A2055     -22.560-100.013 -46.305  1.00  0.00           C  
ATOM   3481  CG  MET A2055     -23.675 -99.205 -46.966  1.00  0.00           C  
ATOM   3482  SD  MET A2055     -24.681 -98.225 -45.821  1.00  0.00           S  
ATOM   3483  CE  MET A2055     -26.352 -98.768 -46.311  1.00  0.00           C  
ATOM   3484  N   ASP A2056     -19.616-100.738 -46.286  1.00  0.00           N  
ATOM   3485  CA  ASP A2056     -18.528-101.649 -45.973  1.00  0.00           C  
ATOM   3486  C   ASP A2056     -17.447-100.937 -45.168  1.00  0.00           C  
ATOM   3487  O   ASP A2056     -16.947-101.475 -44.182  1.00  0.00           O  
ATOM   3488  CB  ASP A2056     -17.947-102.230 -47.267  1.00  0.00           C  
ATOM   3489  CG  ASP A2056     -16.977-103.377 -47.015  1.00  0.00           C  
ATOM   3490  OD1 ASP A2056     -17.346-104.336 -46.295  1.00  0.00           O  
ATOM   3491  OD2 ASP A2056     -15.847-103.317 -47.547  1.00  0.00           O  
ATOM   3492  N   VAL A2057     -17.093 -99.725 -45.581  1.00  0.00           N  
ATOM   3493  CA  VAL A2057     -16.083 -98.965 -44.858  1.00  0.00           C  
ATOM   3494  C   VAL A2057     -16.541 -98.750 -43.423  1.00  0.00           C  
ATOM   3495  O   VAL A2057     -15.793 -99.021 -42.482  1.00  0.00           O  
ATOM   3496  CB  VAL A2057     -15.835 -97.581 -45.493  1.00  0.00           C  
ATOM   3497  CG1 VAL A2057     -14.818 -96.799 -44.659  1.00  0.00           C  
ATOM   3498  CG2 VAL A2057     -15.341 -97.744 -46.918  1.00  0.00           C  
ATOM   3499  N   GLU A2062     -17.777 -98.271 -43.269  1.00  0.00           N  
ATOM   3500  CA  GLU A2062     -18.353 -98.000 -41.951  1.00  0.00           C  
ATOM   3501  C   GLU A2062     -18.337 -99.227 -41.057  1.00  0.00           C  
ATOM   3502  O   GLU A2062     -17.842 -99.176 -39.931  1.00  0.00           O  
ATOM   3503  CB  GLU A2062     -19.795 -97.472 -42.078  1.00  0.00           C  
ATOM   3504  CG  GLU A2062     -19.912 -96.101 -42.757  1.00  0.00           C  
ATOM   3505  CD  GLU A2062     -21.319 -95.504 -42.711  1.00  0.00           C  
ATOM   3506  OE1 GLU A2062     -22.287 -96.196 -43.103  1.00  0.00           O  
ATOM   3507  OE2 GLU A2062     -21.453 -94.329 -42.294  1.00  0.00           O  
ATOM   3508  N   GLU A2063     -18.873-100.332 -41.564  1.00  0.00           N  
ATOM   3509  CA  GLU A2063     -18.927-101.571 -40.800  1.00  0.00           C  
ATOM   3510  C   GLU A2063     -17.557-102.063 -40.366  1.00  0.00           C  
ATOM   3511  O   GLU A2063     -17.324-102.325 -39.188  1.00  0.00           O  
ATOM   3512  CB  GLU A2063     -19.607-102.672 -41.607  1.00  0.00           C  
ATOM   3513  CG  GLU A2063     -19.465-104.042 -40.965  1.00  0.00           C  
ATOM   3514  CD  GLU A2063     -20.046-105.159 -41.816  1.00  0.00           C  
ATOM   3515  OE1 GLU A2063     -19.728-105.213 -43.031  1.00  0.00           O  
ATOM   3516  OE2 GLU A2063     -20.811-105.989 -41.266  1.00  0.00           O  
ATOM   3517  N   LYS A2064     -16.655-102.197 -41.329  1.00  0.00           N  
ATOM   3518  CA  LYS A2064     -15.315-102.679 -41.042  1.00  0.00           C  
ATOM   3519  C   LYS A2064     -14.589-101.841 -40.003  1.00  0.00           C  
ATOM   3520  O   LYS A2064     -13.868-102.373 -39.160  1.00  0.00           O  
ATOM   3521  CB  LYS A2064     -14.488-102.727 -42.326  1.00  0.00           C  
ATOM   3522  CG  LYS A2064     -14.951-103.768 -43.339  1.00  0.00           C  
ATOM   3523  CD  LYS A2064     -14.029-103.783 -44.560  1.00  0.00           C  
ATOM   3524  CE  LYS A2064     -14.414-104.867 -45.553  1.00  0.00           C  
ATOM   3525  NZ  LYS A2064     -13.541-104.825 -46.757  1.00  0.00           N  
ATOM   3526  N   VAL A2065     -14.784-100.530 -40.055  1.00  0.00           N  
ATOM   3527  CA  VAL A2065     -14.113 -99.643 -39.117  1.00  0.00           C  
ATOM   3528  C   VAL A2065     -14.982 -99.276 -37.915  1.00  0.00           C  
ATOM   3529  O   VAL A2065     -14.498 -98.649 -36.964  1.00  0.00           O  
ATOM   3530  CB  VAL A2065     -13.672 -98.350 -39.821  1.00  0.00           C  
ATOM   3531  CG1 VAL A2065     -12.640 -97.619 -38.970  1.00  0.00           C  
ATOM   3532  CG2 VAL A2065     -13.119 -98.675 -41.199  1.00  0.00           C  
ATOM   3533  N   ARG A2068     -16.254 -99.681 -37.951  1.00  0.00           N  
ATOM   3534  CA  ARG A2068     -17.191 -99.367 -36.870  1.00  0.00           C  
ATOM   3535  C   ARG A2068     -17.074 -97.855 -36.723  1.00  0.00           C  
ATOM   3536  O   ARG A2068     -16.525 -97.343 -35.742  1.00  0.00           O  
ATOM   3537  CB  ARG A2068     -16.767-100.075 -35.576  1.00  0.00           C  
ATOM   3538  CG  ARG A2068     -17.867-100.198 -34.518  1.00  0.00           C  
ATOM   3539  CD  ARG A2068     -17.525 -99.420 -33.250  1.00  0.00           C  
ATOM   3540  NE  ARG A2068     -16.225 -99.809 -32.701  1.00  0.00           N  
ATOM   3541  CZ  ARG A2068     -15.661 -99.249 -31.631  1.00  0.00           C  
ATOM   3542  NH1 ARG A2068     -16.283 -98.269 -30.983  1.00  0.00           N  
ATOM   3543  NH2 ARG A2068     -14.466 -99.663 -31.213  1.00  0.00           N  
ATOM   3544  N   VAL A2076     -17.591 -97.148 -37.722  1.00  0.00           N  
ATOM   3545  CA  VAL A2076     -17.486 -95.706 -37.750  1.00  0.00           C  
ATOM   3546  C   VAL A2076     -18.524 -95.162 -38.737  1.00  0.00           C  
ATOM   3547  O   VAL A2076     -19.185 -95.937 -39.428  1.00  0.00           O  
ATOM   3548  CB  VAL A2076     -16.048 -95.338 -38.202  1.00  0.00           C  
ATOM   3549  CG1 VAL A2076     -15.965 -95.313 -39.718  1.00  0.00           C  
ATOM   3550  CG2 VAL A2076     -15.607 -94.041 -37.591  1.00  0.00           C  
ATOM   3551  N   ASP A2077     -18.682 -93.841 -38.796  1.00  0.00           N  
ATOM   3552  CA  ASP A2077     -19.641 -93.249 -39.728  1.00  0.00           C  
ATOM   3553  C   ASP A2077     -18.982 -92.288 -40.721  1.00  0.00           C  
ATOM   3554  O   ASP A2077     -18.091 -91.510 -40.366  1.00  0.00           O  
ATOM   3555  CB  ASP A2077     -20.759 -92.515 -38.974  1.00  0.00           C  
ATOM   3556  CG  ASP A2077     -21.973 -92.221 -39.864  1.00  0.00           C  
ATOM   3557  OD1 ASP A2077     -21.956 -91.229 -40.624  1.00  0.00           O  
ATOM   3558  OD2 ASP A2077     -22.952 -92.999 -39.813  1.00  0.00           O  
ATOM   3559  N   ILE A2078     -19.420 -92.359 -41.971  1.00  0.00           N  
ATOM   3560  CA  ILE A2078     -18.890 -91.490 -43.004  1.00  0.00           C  
ATOM   3561  C   ILE A2078     -19.648 -90.194 -42.892  1.00  0.00           C  
ATOM   3562  O   ILE A2078     -20.831 -90.142 -43.204  1.00  0.00           O  
ATOM   3563  CB  ILE A2078     -19.115 -92.075 -44.417  1.00  0.00           C  
ATOM   3564  CG1 ILE A2078     -18.186 -93.270 -44.648  1.00  0.00           C  
ATOM   3565  CG2 ILE A2078     -18.874 -91.008 -45.471  1.00  0.00           C  
ATOM   3566  CD1 ILE A2078     -18.357 -93.929 -46.010  1.00  0.00           C  
ATOM   3567  N   LEU A2079     -18.967 -89.152 -42.439  1.00  0.00           N  
ATOM   3568  CA  LEU A2079     -19.580 -87.845 -42.278  1.00  0.00           C  
ATOM   3569  C   LEU A2079     -20.089 -87.290 -43.594  1.00  0.00           C  
ATOM   3570  O   LEU A2079     -21.215 -86.813 -43.676  1.00  0.00           O  
ATOM   3571  CB  LEU A2079     -18.575 -86.873 -41.671  1.00  0.00           C  
ATOM   3572  CG  LEU A2079     -17.972 -87.377 -40.361  1.00  0.00           C  
ATOM   3573  CD1 LEU A2079     -17.003 -86.350 -39.801  1.00  0.00           C  
ATOM   3574  CD2 LEU A2079     -19.085 -87.657 -39.371  1.00  0.00           C  
ATOM   3575  N   GLY A2080     -19.261 -87.347 -44.626  1.00  0.00           N  
ATOM   3576  CA  GLY A2080     -19.679 -86.830 -45.915  1.00  0.00           C  
ATOM   3577  C   GLY A2080     -18.494 -86.604 -46.823  1.00  0.00           C  
ATOM   3578  O   GLY A2080     -17.360 -86.893 -46.442  1.00  0.00           O  
ATOM   3579  N   ILE A2081     -18.747 -86.069 -48.012  1.00  0.00           N  
ATOM   3580  CA  ILE A2081     -17.679 -85.841 -48.973  1.00  0.00           C  
ATOM   3581  C   ILE A2081     -17.383 -84.395 -49.297  1.00  0.00           C  
ATOM   3582  O   ILE A2081     -18.089 -83.484 -48.879  1.00  0.00           O  
ATOM   3583  CB  ILE A2081     -17.965 -86.568 -50.301  1.00  0.00           C  
ATOM   3584  CG1 ILE A2081     -19.217 -85.996 -50.973  1.00  0.00           C  
ATOM   3585  CG2 ILE A2081     -18.139 -88.054 -50.041  1.00  0.00           C  
ATOM   3586  CD1 ILE A2081     -18.975 -84.766 -51.796  1.00  0.00           C  
ATOM   3587  N   GLN A2082     -16.315 -84.218 -50.065  1.00  0.00           N  
ATOM   3588  CA  GLN A2082     -15.842 -82.917 -50.519  1.00  0.00           C  
ATOM   3589  C   GLN A2082     -15.164 -83.128 -51.861  1.00  0.00           C  
ATOM   3590  O   GLN A2082     -14.020 -83.585 -51.926  1.00  0.00           O  
ATOM   3591  CB  GLN A2082     -14.833 -82.336 -49.541  1.00  0.00           C  
ATOM   3592  CG  GLN A2082     -15.436 -81.631 -48.379  1.00  0.00           C  
ATOM   3593  CD  GLN A2082     -14.387 -80.957 -47.549  1.00  0.00           C  
ATOM   3594  OE1 GLN A2082     -13.358 -80.542 -48.068  1.00  0.00           O  
ATOM   3595  NE2 GLN A2082     -14.638 -80.827 -46.252  1.00  0.00           N  
ATOM   3596  N   GLU A2083     -15.874 -82.804 -52.931  1.00  0.00           N  
ATOM   3597  CA  GLU A2083     -15.335 -82.976 -54.266  1.00  0.00           C  
ATOM   3598  C   GLU A2083     -13.979 -82.319 -54.441  1.00  0.00           C  
ATOM   3599  O   GLU A2083     -13.762 -81.188 -54.023  1.00  0.00           O  
ATOM   3600  CB  GLU A2083     -16.334 -82.455 -55.297  1.00  0.00           C  
ATOM   3601  CG  GLU A2083     -17.538 -83.380 -55.421  1.00  0.00           C  
ATOM   3602  CD  GLU A2083     -18.653 -82.823 -56.284  1.00  0.00           C  
ATOM   3603  OE1 GLU A2083     -18.356 -82.356 -57.409  1.00  0.00           O  
ATOM   3604  OE2 GLU A2083     -19.826 -82.869 -55.837  1.00  0.00           O  
ATOM   3605  N   GLU A2084     -13.059 -83.064 -55.039  1.00  0.00           N  
ATOM   3606  CA  GLU A2084     -11.715 -82.571 -55.290  1.00  0.00           C  
ATOM   3607  C   GLU A2084     -11.006 -83.501 -56.267  1.00  0.00           C  
ATOM   3608  O   GLU A2084     -11.641 -84.332 -56.924  1.00  0.00           O  
ATOM   3609  CB  GLU A2084     -10.915 -82.494 -53.988  1.00  0.00           C  
ATOM   3610  CG  GLU A2084     -10.545 -83.845 -53.406  1.00  0.00           C  
ATOM   3611  CD  GLU A2084      -9.391 -83.755 -52.417  1.00  0.00           C  
ATOM   3612  OE1 GLU A2084      -9.471 -82.933 -51.474  1.00  0.00           O  
ATOM   3613  OE2 GLU A2084      -8.404 -84.508 -52.583  1.00  0.00           O  
ATOM   3614  N   GLY A2096      -9.687 -83.351 -56.359  1.00  0.00           N  
ATOM   3615  CA  GLY A2096      -8.904 -84.187 -57.252  1.00  0.00           C  
ATOM   3616  C   GLY A2096      -9.151 -85.659 -56.985  1.00  0.00           C  
ATOM   3617  O   GLY A2096      -9.421 -86.062 -55.846  1.00  0.00           O  
ATOM   3618  N   SER A2097      -9.054 -86.469 -58.034  1.00  0.00           N  
ATOM   3619  CA  SER A2097      -9.283 -87.898 -57.904  1.00  0.00           C  
ATOM   3620  C   SER A2097      -8.221 -88.642 -57.099  1.00  0.00           C  
ATOM   3621  O   SER A2097      -7.409 -88.043 -56.387  1.00  0.00           O  
ATOM   3622  CB  SER A2097      -9.436 -88.537 -59.285  1.00  0.00           C  
ATOM   3623  OG  SER A2097     -10.670 -88.160 -59.872  1.00  0.00           O  
ATOM   3624  N   GLY A2098      -8.258 -89.963 -57.213  1.00  0.00           N  
ATOM   3625  CA  GLY A2098      -7.330 -90.813 -56.499  1.00  0.00           C  
ATOM   3626  C   GLY A2098      -7.948 -92.193 -56.487  1.00  0.00           C  
ATOM   3627  O   GLY A2098      -8.734 -92.532 -57.384  1.00  0.00           O  
ATOM   3628  N   THR A2100      -7.613 -92.988 -55.478  1.00  0.00           N  
ATOM   3629  CA  THR A2100      -8.164 -94.330 -55.383  1.00  0.00           C  
ATOM   3630  C   THR A2100      -8.860 -94.545 -54.043  1.00  0.00           C  
ATOM   3631  O   THR A2100      -8.340 -94.168 -52.990  1.00  0.00           O  
ATOM   3632  CB  THR A2100      -7.064 -95.389 -55.581  1.00  0.00           C  
ATOM   3633  OG1 THR A2100      -5.935 -95.067 -54.758  1.00  0.00           O  
ATOM   3634  CG2 THR A2100      -6.629 -95.437 -57.046  1.00  0.00           C  
ATOM   3635  N   CYS A2101     -10.046 -95.146 -54.092  1.00  0.00           N  
ATOM   3636  CA  CYS A2101     -10.817 -95.399 -52.885  1.00  0.00           C  
ATOM   3637  C   CYS A2101     -10.042 -96.243 -51.888  1.00  0.00           C  
ATOM   3638  O   CYS A2101      -9.635 -97.368 -52.180  1.00  0.00           O  
ATOM   3639  CB  CYS A2101     -12.142 -96.086 -53.216  1.00  0.00           C  
ATOM   3640  SG  CYS A2101     -12.958 -96.693 -51.747  1.00  0.00           S  
ATOM   3641  N   ILE A2102      -9.854 -95.682 -50.702  1.00  0.00           N  
ATOM   3642  CA  ILE A2102      -9.133 -96.331 -49.615  1.00  0.00           C  
ATOM   3643  C   ILE A2102      -9.576 -97.778 -49.417  1.00  0.00           C  
ATOM   3644  O   ILE A2102      -8.846 -98.586 -48.850  1.00  0.00           O  
ATOM   3645  CB  ILE A2102      -9.370 -95.556 -48.298  1.00  0.00           C  
ATOM   3646  CG1 ILE A2102      -8.366 -95.979 -47.233  1.00  0.00           C  
ATOM   3647  CG2 ILE A2102     -10.778 -95.833 -47.778  1.00  0.00           C  
ATOM   3648  CD1 ILE A2102      -8.484 -95.157 -45.951  1.00  0.00           C  
ATOM   3649  N   ASN A2103     -10.771 -98.101 -49.897  1.00  0.00           N  
ATOM   3650  CA  ASN A2103     -11.316 -99.435 -49.729  1.00  0.00           C  
ATOM   3651  C   ASN A2103     -11.221-100.323 -50.959  1.00  0.00           C  
ATOM   3652  O   ASN A2103     -10.495-101.313 -50.953  1.00  0.00           O  
ATOM   3653  CB  ASN A2103     -12.781 -99.346 -49.303  1.00  0.00           C  
ATOM   3654  CG  ASN A2103     -13.271-100.614 -48.617  1.00  0.00           C  
ATOM   3655  OD1 ASN A2103     -14.370-101.107 -48.898  1.00  0.00           O  
ATOM   3656  ND2 ASN A2103     -12.463-101.138 -47.699  1.00  0.00           N  
ATOM   3657  N   CYS A2104     -11.961 -99.971 -52.009  1.00  0.00           N  
ATOM   3658  CA  CYS A2104     -11.985-100.772 -53.231  1.00  0.00           C  
ATOM   3659  C   CYS A2104     -10.947-100.375 -54.278  1.00  0.00           C  
ATOM   3660  O   CYS A2104     -10.943-100.900 -55.396  1.00  0.00           O  
ATOM   3661  CB  CYS A2104     -13.378-100.721 -53.854  1.00  0.00           C  
ATOM   3662  SG  CYS A2104     -13.818 -99.097 -54.483  1.00  0.00           S  
ATOM   3663  N   GLY A2105     -10.076 -99.441 -53.915  1.00  0.00           N  
ATOM   3664  CA  GLY A2105      -9.033 -99.005 -54.824  1.00  0.00           C  
ATOM   3665  C   GLY A2105      -9.475 -98.394 -56.141  1.00  0.00           C  
ATOM   3666  O   GLY A2105      -8.631 -97.902 -56.883  1.00  0.00           O  
ATOM   3667  N   ARG A2106     -10.770 -98.422 -56.449  1.00  0.00           N  
ATOM   3668  CA  ARG A2106     -11.251 -97.836 -57.699  1.00  0.00           C  
ATOM   3669  C   ARG A2106     -11.031 -96.324 -57.714  1.00  0.00           C  
ATOM   3670  O   ARG A2106     -10.423 -95.771 -56.795  1.00  0.00           O  
ATOM   3671  CB  ARG A2106     -12.734 -98.152 -57.907  1.00  0.00           C  
ATOM   3672  CG  ARG A2106     -13.011 -99.600 -58.301  1.00  0.00           C  
ATOM   3673  CD  ARG A2106     -14.502 -99.879 -58.433  1.00  0.00           C  
ATOM   3674  NE  ARG A2106     -15.194 -99.702 -57.158  1.00  0.00           N  
ATOM   3675  CZ  ARG A2106     -16.479 -99.978 -56.953  1.00  0.00           C  
ATOM   3676  NH1 ARG A2106     -17.225-100.452 -57.946  1.00  0.00           N  
ATOM   3677  NH2 ARG A2106     -17.018 -99.780 -55.755  1.00  0.00           N  
ATOM   3678  N   GLU A2107     -11.521 -95.652 -58.752  1.00  0.00           N  
ATOM   3679  CA  GLU A2107     -11.333 -94.208 -58.856  1.00  0.00           C  
ATOM   3680  C   GLU A2107     -12.098 -93.462 -57.780  1.00  0.00           C  
ATOM   3681  O   GLU A2107     -13.306 -93.640 -57.627  1.00  0.00           O  
ATOM   3682  CB  GLU A2107     -11.774 -93.693 -60.224  1.00  0.00           C  
ATOM   3683  CG  GLU A2107     -11.114 -92.365 -60.607  1.00  0.00           C  
ATOM   3684  CD  GLU A2107     -11.850 -91.632 -61.725  1.00  0.00           C  
ATOM   3685  OE1 GLU A2107     -12.143 -92.263 -62.771  1.00  0.00           O  
ATOM   3686  OE2 GLU A2107     -12.129 -90.420 -61.554  1.00  0.00           O  
ATOM   3687  N   ALA A2108     -11.380 -92.610 -57.052  1.00  0.00           N  
ATOM   3688  CA  ALA A2108     -11.956 -91.819 -55.965  1.00  0.00           C  
ATOM   3689  C   ALA A2108     -12.175 -90.356 -56.334  1.00  0.00           C  
ATOM   3690  O   ALA A2108     -11.238 -89.567 -56.327  1.00  0.00           O  
ATOM   3691  CB  ALA A2108     -11.057 -91.901 -54.728  1.00  0.00           C  
ATOM   3692  N   PRO A2109     -13.423 -89.978 -56.650  1.00  0.00           N  
ATOM   3693  CA  PRO A2109     -13.782 -88.603 -57.018  1.00  0.00           C  
ATOM   3694  C   PRO A2109     -13.873 -87.670 -55.803  1.00  0.00           C  
ATOM   3695  O   PRO A2109     -13.723 -86.452 -55.925  1.00  0.00           O  
ATOM   3696  CB  PRO A2109     -15.153 -88.765 -57.679  1.00  0.00           C  
ATOM   3697  CG  PRO A2109     -15.193 -90.207 -58.094  1.00  0.00           C  
ATOM   3698  CD  PRO A2109     -14.536 -90.894 -56.942  1.00  0.00           C  
ATOM   3699  N   TYR A2110     -14.097 -88.249 -54.629  1.00  0.00           N  
ATOM   3700  CA  TYR A2110     -14.271 -87.449 -53.434  1.00  0.00           C  
ATOM   3701  C   TYR A2110     -13.292 -87.595 -52.293  1.00  0.00           C  
ATOM   3702  O   TYR A2110     -12.669 -88.641 -52.108  1.00  0.00           O  
ATOM   3703  CB  TYR A2110     -15.652 -87.711 -52.863  1.00  0.00           C  
ATOM   3704  CG  TYR A2110     -16.724 -87.868 -53.901  1.00  0.00           C  
ATOM   3705  CD1 TYR A2110     -16.996 -89.109 -54.465  1.00  0.00           C  
ATOM   3706  CD2 TYR A2110     -17.482 -86.773 -54.311  1.00  0.00           C  
ATOM   3707  CE1 TYR A2110     -18.005 -89.257 -55.415  1.00  0.00           C  
ATOM   3708  CE2 TYR A2110     -18.487 -86.907 -55.254  1.00  0.00           C  
ATOM   3709  CZ  TYR A2110     -18.746 -88.148 -55.800  1.00  0.00           C  
ATOM   3710  OH  TYR A2110     -19.752 -88.270 -56.723  1.00  0.00           O  
ATOM   3711  N   ARG A2111     -13.191 -86.514 -51.523  1.00  0.00           N  
ATOM   3712  CA  ARG A2111     -12.373 -86.458 -50.318  1.00  0.00           C  
ATOM   3713  C   ARG A2111     -13.457 -86.707 -49.267  1.00  0.00           C  
ATOM   3714  O   ARG A2111     -14.470 -86.002 -49.229  1.00  0.00           O  
ATOM   3715  CB  ARG A2111     -11.769 -85.064 -50.143  1.00  0.00           C  
ATOM   3716  CG  ARG A2111     -11.133 -84.801 -48.787  1.00  0.00           C  
ATOM   3717  CD  ARG A2111      -9.634 -85.019 -48.791  1.00  0.00           C  
ATOM   3718  NE  ARG A2111      -9.267 -86.426 -48.943  1.00  0.00           N  
ATOM   3719  CZ  ARG A2111      -8.014 -86.873 -49.030  1.00  0.00           C  
ATOM   3720  NH1 ARG A2111      -6.997 -86.022 -48.983  1.00  0.00           N  
ATOM   3721  NH2 ARG A2111      -7.774 -88.173 -49.161  1.00  0.00           N  
ATOM   3722  N   ALA A2112     -13.273 -87.721 -48.434  1.00  0.00           N  
ATOM   3723  CA  ALA A2112     -14.282 -88.032 -47.439  1.00  0.00           C  
ATOM   3724  C   ALA A2112     -13.716 -88.055 -46.044  1.00  0.00           C  
ATOM   3725  O   ALA A2112     -12.505 -88.169 -45.846  1.00  0.00           O  
ATOM   3726  CB  ALA A2112     -14.929 -89.366 -47.754  1.00  0.00           C  
ATOM   3727  N   TYR A2113     -14.610 -87.927 -45.072  1.00  0.00           N  
ATOM   3728  CA  TYR A2113     -14.212 -87.942 -43.683  1.00  0.00           C  
ATOM   3729  C   TYR A2113     -15.091 -88.926 -42.945  1.00  0.00           C  
ATOM   3730  O   TYR A2113     -16.213 -89.209 -43.363  1.00  0.00           O  
ATOM   3731  CB  TYR A2113     -14.352 -86.551 -43.079  1.00  0.00           C  
ATOM   3732  CG  TYR A2113     -13.676 -85.481 -43.895  1.00  0.00           C  
ATOM   3733  CD1 TYR A2113     -14.240 -85.028 -45.084  1.00  0.00           C  
ATOM   3734  CD2 TYR A2113     -12.468 -84.920 -43.483  1.00  0.00           C  
ATOM   3735  CE1 TYR A2113     -13.624 -84.043 -45.844  1.00  0.00           C  
ATOM   3736  CE2 TYR A2113     -11.841 -83.929 -44.234  1.00  0.00           C  
ATOM   3737  CZ  TYR A2113     -12.427 -83.496 -45.412  1.00  0.00           C  
ATOM   3738  OH  TYR A2113     -11.836 -82.498 -46.150  1.00  0.00           O  
ATOM   3739  N   LEU A2114     -14.560 -89.474 -41.865  1.00  0.00           N  
ATOM   3740  CA  LEU A2114     -15.310 -90.411 -41.061  1.00  0.00           C  
ATOM   3741  C   LEU A2114     -14.862 -90.248 -39.622  1.00  0.00           C  
ATOM   3742  O   LEU A2114     -13.793 -89.683 -39.351  1.00  0.00           O  
ATOM   3743  CB  LEU A2114     -15.088 -91.850 -41.547  1.00  0.00           C  
ATOM   3744  CG  LEU A2114     -13.710 -92.521 -41.520  1.00  0.00           C  
ATOM   3745  CD1 LEU A2114     -13.218 -92.720 -40.090  1.00  0.00           C  
ATOM   3746  CD2 LEU A2114     -13.828 -93.882 -42.204  1.00  0.00           C  
ATOM   3747  N   ALA A2115     -15.688 -90.719 -38.697  1.00  0.00           N  
ATOM   3748  CA  ALA A2115     -15.344 -90.618 -37.293  1.00  0.00           C  
ATOM   3749  C   ALA A2115     -16.395 -91.298 -36.447  1.00  0.00           C  
ATOM   3750  O   ALA A2115     -17.372 -91.826 -36.972  1.00  0.00           O  
ATOM   3751  CB  ALA A2115     -15.217 -89.160 -36.900  1.00  0.00           C  
ATOM   3752  N   ARG A2116     -16.157 -91.316 -35.140  1.00  0.00           N  
ATOM   3753  CA  ARG A2116     -17.093 -91.884 -34.175  1.00  0.00           C  
ATOM   3754  C   ARG A2116     -17.946 -90.668 -33.795  1.00  0.00           C  
ATOM   3755  O   ARG A2116     -17.437 -89.660 -33.289  1.00  0.00           O  
ATOM   3756  CB  ARG A2116     -16.339 -92.432 -32.953  1.00  0.00           C  
ATOM   3757  CG  ARG A2116     -15.414 -93.620 -33.237  1.00  0.00           C  
ATOM   3758  CD  ARG A2116     -16.211 -94.909 -33.419  1.00  0.00           C  
ATOM   3759  NE  ARG A2116     -15.389 -96.050 -33.828  1.00  0.00           N  
ATOM   3760  CZ  ARG A2116     -14.386 -96.569 -33.120  1.00  0.00           C  
ATOM   3761  NH1 ARG A2116     -14.046 -96.064 -31.935  1.00  0.00           N  
ATOM   3762  NH2 ARG A2116     -13.713 -97.599 -33.615  1.00  0.00           N  
ATOM   3763  N   THR A2117     -19.246 -90.767 -34.037  1.00  0.00           N  
ATOM   3764  CA  THR A2117     -20.140 -89.645 -33.800  1.00  0.00           C  
ATOM   3765  C   THR A2117     -21.148 -89.776 -32.675  1.00  0.00           C  
ATOM   3766  O   THR A2117     -21.378 -90.859 -32.146  1.00  0.00           O  
ATOM   3767  CB  THR A2117     -20.937 -89.362 -35.057  1.00  0.00           C  
ATOM   3768  OG1 THR A2117     -21.941 -90.377 -35.206  1.00  0.00           O  
ATOM   3769  CG2 THR A2117     -20.024 -89.389 -36.277  1.00  0.00           C  
ATOM   3770  N   TYR A2118     -21.767 -88.644 -32.349  1.00  0.00           N  
ATOM   3771  CA  TYR A2118     -22.795 -88.557 -31.319  1.00  0.00           C  
ATOM   3772  C   TYR A2118     -24.174 -88.801 -31.936  1.00  0.00           C  
ATOM   3773  O   TYR A2118     -24.314 -88.620 -33.162  1.00  0.00           O  
ATOM   3774  CB  TYR A2118     -22.775 -87.168 -30.692  1.00  0.00           C  
ATOM   3775  CG  TYR A2118     -21.953 -87.066 -29.445  1.00  0.00           C  
ATOM   3776  CD1 TYR A2118     -22.376 -87.667 -28.269  1.00  0.00           C  
ATOM   3777  CD2 TYR A2118     -20.756 -86.358 -29.431  1.00  0.00           C  
ATOM   3778  CE1 TYR A2118     -21.632 -87.567 -27.103  1.00  0.00           C  
ATOM   3779  CE2 TYR A2118     -19.996 -86.250 -28.265  1.00  0.00           C  
ATOM   3780  CZ  TYR A2118     -20.445 -86.859 -27.104  1.00  0.00           C  
ATOM   3781  OH  TYR A2118     -19.717 -86.760 -25.939  1.00  0.00           O  
ATOM   3782  OXT TYR A2118     -25.110 -89.145 -31.183  1.00  0.00           O  
HETATM 3783  N   A5A A 508     -35.916 -79.543 -41.286  1.00  0.00           N  
HETATM 3784  CA  A5A A 508     -34.465 -79.622 -41.180  1.00  0.00           C  
HETATM 3785  CB  A5A A 508     -33.846 -78.226 -41.044  1.00  0.00           C  
HETATM 3786  C   A5A A 508     -34.129 -80.393 -39.939  1.00  0.00           C  
HETATM 3787  O   A5A A 508     -34.920 -80.869 -39.162  1.00  0.00           O  
HETATM 3788  N3S A5A A 508     -32.908 -81.004 -40.050  1.00  0.00           N  
HETATM 3789  S   A5A A 508     -32.320 -82.112 -39.035  1.00  0.00           S  
HETATM 3790  O1S A5A A 508     -33.300 -83.197 -38.833  1.00  0.00           O  
HETATM 3791  O2S A5A A 508     -30.983 -82.467 -39.622  1.00  0.00           O  
HETATM 3792  O5' A5A A 508     -32.041 -81.372 -37.648  1.00  0.00           O  
HETATM 3793  C5' A5A A 508     -31.265 -80.166 -37.623  1.00  0.00           C  
HETATM 3794  C4' A5A A 508     -30.221 -80.182 -36.527  1.00  0.00           C  
HETATM 3795  O4' A5A A 508     -30.829 -80.429 -35.227  1.00  0.00           O  
HETATM 3796  C3' A5A A 508     -29.142 -81.242 -36.644  1.00  0.00           C  
HETATM 3797  O3' A5A A 508     -28.123 -80.814 -37.549  1.00  0.00           O  
HETATM 3798  C2' A5A A 508     -28.664 -81.414 -35.206  1.00  0.00           C  
HETATM 3799  O2' A5A A 508     -27.612 -80.532 -34.832  1.00  0.00           O  
HETATM 3800  C1' A5A A 508     -29.920 -81.144 -34.393  1.00  0.00           C  
HETATM 3801  N9  A5A A 508     -30.608 -82.342 -33.855  1.00  0.00           N  
HETATM 3802  C8  A5A A 508     -31.269 -83.354 -34.529  1.00  0.00           C  
HETATM 3803  N7  A5A A 508     -31.787 -84.276 -33.735  1.00  0.00           N  
HETATM 3804  C5  A5A A 508     -31.451 -83.852 -32.457  1.00  0.00           C  
HETATM 3805  C6  A5A A 508     -31.704 -84.385 -31.147  1.00  0.00           C  
HETATM 3806  N6  A5A A 508     -32.390 -85.513 -30.931  1.00  0.00           N  
HETATM 3807  N1  A5A A 508     -31.218 -83.700 -30.055  1.00  0.00           N  
HETATM 3808  C2  A5A A 508     -30.519 -82.546 -30.255  1.00  0.00           C  
HETATM 3809  N3  A5A A 508     -30.221 -81.951 -31.437  1.00  0.00           N  
HETATM 3810  C4  A5A A 508     -30.718 -82.657 -32.508  1.00  0.00           C  
TER
END
