# Supplementary material for: Backbone Brackets and Arginine Tweezers delineate Class I and Class II aminoacyl tRNA synthetases
Source: PLoS Comput Biol. 2018 Apr 16;14(4):e1006101. doi: 10.1371/journal.pcbi.1006101 (PMC5919687; doi:10.1371/journal.pcbi.1006101)
Supplement: S12 File — All structures of Class II aaRS with residues renumbered according to the MSA. (GZ) [file pcbi.1006101.s024.tar.gz › 1nj8_A_renum.pdb]

ATOM      1  N   MET A 277      77.930  29.535  42.413  1.00  0.00           N  
ATOM      2  CA  MET A 277      77.672  28.374  43.311  1.00  0.00           C  
ATOM      3  C   MET A 277      78.959  27.929  44.007  1.00  0.00           C  
ATOM      4  O   MET A 277      78.951  27.012  44.830  1.00  0.00           O  
ATOM      5  CB  MET A 277      77.090  27.210  42.499  1.00  0.00           C  
ATOM      6  CG  MET A 277      76.604  26.046  43.348  1.00  0.00           C  
ATOM      7  SD  MET A 277      75.358  26.560  44.558  1.00  0.00           S  
ATOM      8  CE  MET A 277      76.352  26.693  46.054  1.00  0.00           C  
ATOM      9  N   LEU A 278      80.063  28.593  43.676  1.00  0.00           N  
ATOM     10  CA  LEU A 278      81.362  28.265  44.254  1.00  0.00           C  
ATOM     11  C   LEU A 278      81.955  29.389  45.106  1.00  0.00           C  
ATOM     12  O   LEU A 278      81.636  30.567  44.924  1.00  0.00           O  
ATOM     13  CB  LEU A 278      82.348  27.873  43.140  1.00  0.00           C  
ATOM     14  CG  LEU A 278      82.055  28.320  41.695  1.00  0.00           C  
ATOM     15  CD1 LEU A 278      81.973  29.842  41.623  1.00  0.00           C  
ATOM     16  CD2 LEU A 278      83.141  27.792  40.746  1.00  0.00           C  
ATOM     17  N   GLU A 279      82.814  29.012  46.048  1.00  0.00           N  
ATOM     18  CA  GLU A 279      83.457  29.980  46.923  1.00  0.00           C  
ATOM     19  C   GLU A 279      84.434  30.798  46.096  1.00  0.00           C  
ATOM     20  O   GLU A 279      84.810  30.403  44.999  1.00  0.00           O  
ATOM     21  CB  GLU A 279      84.196  29.266  48.066  1.00  0.00           C  
ATOM     22  CG  GLU A 279      84.998  30.181  49.016  1.00  0.00           C  
ATOM     23  CD  GLU A 279      84.139  31.180  49.804  1.00  0.00           C  
ATOM     24  OE1 GLU A 279      84.674  31.774  50.768  1.00  0.00           O  
ATOM     25  OE2 GLU A 279      82.948  31.380  49.465  1.00  0.00           O  
ATOM     26  N   PHE A 281      84.838  31.938  46.643  1.00  0.00           N  
ATOM     27  CA  PHE A 281      85.757  32.854  45.989  1.00  0.00           C  
ATOM     28  C   PHE A 281      86.989  32.183  45.420  1.00  0.00           C  
ATOM     29  O   PHE A 281      87.101  32.008  44.213  1.00  0.00           O  
ATOM     30  CB  PHE A 281      86.185  33.926  46.975  1.00  0.00           C  
ATOM     31  CG  PHE A 281      86.985  35.027  46.359  1.00  0.00           C  
ATOM     32  CD1 PHE A 281      86.454  35.794  45.334  1.00  0.00           C  
ATOM     33  CD2 PHE A 281      88.265  35.313  46.817  1.00  0.00           C  
ATOM     34  CE1 PHE A 281      87.187  36.832  44.775  1.00  0.00           C  
ATOM     35  CE2 PHE A 281      89.005  36.349  46.263  1.00  0.00           C  
ATOM     36  CZ  PHE A 281      88.465  37.109  45.241  1.00  0.00           C  
ATOM     37  N   SER A 282      87.905  31.816  46.309  1.00  0.00           N  
ATOM     38  CA  SER A 282      89.170  31.176  45.951  1.00  0.00           C  
ATOM     39  C   SER A 282      89.218  30.515  44.579  1.00  0.00           C  
ATOM     40  O   SER A 282      90.053  30.863  43.739  1.00  0.00           O  
ATOM     41  CB  SER A 282      89.553  30.144  47.015  1.00  0.00           C  
ATOM     42  OG  SER A 282      90.734  29.447  46.650  1.00  0.00           O  
ATOM     43  N   GLU A 283      88.334  29.553  44.344  1.00  0.00           N  
ATOM     44  CA  GLU A 283      88.348  28.887  43.062  1.00  0.00           C  
ATOM     45  C   GLU A 283      87.590  29.645  42.008  1.00  0.00           C  
ATOM     46  O   GLU A 283      87.919  29.545  40.836  1.00  0.00           O  
ATOM     47  CB  GLU A 283      87.834  27.452  43.172  1.00  0.00           C  
ATOM     48  CG  GLU A 283      86.513  27.254  43.865  1.00  0.00           C  
ATOM     49  CD  GLU A 283      86.201  25.773  44.030  1.00  0.00           C  
ATOM     50  OE1 GLU A 283      87.067  25.036  44.560  1.00  0.00           O  
ATOM     51  OE2 GLU A 283      85.097  25.344  43.631  1.00  0.00           O  
ATOM     52  N   TRP A 291      86.580  30.407  42.399  1.00  0.00           N  
ATOM     53  CA  TRP A 291      85.865  31.173  41.392  1.00  0.00           C  
ATOM     54  C   TRP A 291      86.917  32.064  40.760  1.00  0.00           C  
ATOM     55  O   TRP A 291      87.080  32.089  39.543  1.00  0.00           O  
ATOM     56  CB  TRP A 291      84.780  32.056  42.002  1.00  0.00           C  
ATOM     57  CG  TRP A 291      84.294  33.075  41.021  1.00  0.00           C  
ATOM     58  CD1 TRP A 291      83.411  32.875  40.011  1.00  0.00           C  
ATOM     59  CD2 TRP A 291      84.768  34.420  40.881  1.00  0.00           C  
ATOM     60  NE1 TRP A 291      83.310  34.009  39.241  1.00  0.00           N  
ATOM     61  CE2 TRP A 291      84.137  34.969  39.757  1.00  0.00           C  
ATOM     62  CE3 TRP A 291      85.674  35.207  41.594  1.00  0.00           C  
ATOM     63  CZ2 TRP A 291      84.378  36.270  39.331  1.00  0.00           C  
ATOM     64  CZ3 TRP A 291      85.913  36.492  41.170  1.00  0.00           C  
ATOM     65  CH2 TRP A 291      85.271  37.012  40.048  1.00  0.00           C  
ATOM     66  N   TYR A 292      87.625  32.798  41.611  1.00  0.00           N  
ATOM     67  CA  TYR A 292      88.680  33.692  41.172  1.00  0.00           C  
ATOM     68  C   TYR A 292      89.665  32.872  40.343  1.00  0.00           C  
ATOM     69  O   TYR A 292      89.835  33.114  39.150  1.00  0.00           O  
ATOM     70  CB  TYR A 292      89.355  34.311  42.403  1.00  0.00           C  
ATOM     71  CG  TYR A 292      90.572  35.178  42.145  1.00  0.00           C  
ATOM     72  CD1 TYR A 292      90.471  36.395  41.471  1.00  0.00           C  
ATOM     73  CD2 TYR A 292      91.819  34.801  42.631  1.00  0.00           C  
ATOM     74  CE1 TYR A 292      91.590  37.217  41.296  1.00  0.00           C  
ATOM     75  CE2 TYR A 292      92.933  35.606  42.466  1.00  0.00           C  
ATOM     76  CZ  TYR A 292      92.821  36.810  41.806  1.00  0.00           C  
ATOM     77  OH  TYR A 292      93.941  37.609  41.694  1.00  0.00           O  
ATOM     78  N   SER A 293      90.289  31.876  40.955  1.00  0.00           N  
ATOM     79  CA  SER A 293      91.240  31.057  40.220  1.00  0.00           C  
ATOM     80  C   SER A 293      90.681  30.593  38.876  1.00  0.00           C  
ATOM     81  O   SER A 293      91.401  30.486  37.889  1.00  0.00           O  
ATOM     82  CB  SER A 293      91.642  29.847  41.055  1.00  0.00           C  
ATOM     83  OG  SER A 293      92.400  30.253  42.177  1.00  0.00           O  
ATOM     84  N   ASP A 296      89.385  30.332  38.845  1.00  0.00           N  
ATOM     85  CA  ASP A 296      88.733  29.861  37.634  1.00  0.00           C  
ATOM     86  C   ASP A 296      88.620  30.946  36.586  1.00  0.00           C  
ATOM     87  O   ASP A 296      89.277  30.877  35.560  1.00  0.00           O  
ATOM     88  CB  ASP A 296      87.341  29.320  37.970  1.00  0.00           C  
ATOM     89  CG  ASP A 296      86.623  28.755  36.764  1.00  0.00           C  
ATOM     90  OD1 ASP A 296      87.139  27.798  36.150  1.00  0.00           O  
ATOM     91  OD2 ASP A 296      85.533  29.264  36.432  1.00  0.00           O  
ATOM     92  N   ILE A 297      87.789  31.950  36.853  1.00  0.00           N  
ATOM     93  CA  ILE A 297      87.565  33.056  35.914  1.00  0.00           C  
ATOM     94  C   ILE A 297      88.883  33.618  35.399  1.00  0.00           C  
ATOM     95  O   ILE A 297      89.003  34.018  34.240  1.00  0.00           O  
ATOM     96  CB  ILE A 297      86.739  34.197  36.571  1.00  0.00           C  
ATOM     97  CG1 ILE A 297      86.175  35.104  35.484  1.00  0.00           C  
ATOM     98  CG2 ILE A 297      87.601  35.012  37.551  1.00  0.00           C  
ATOM     99  CD1 ILE A 297      85.612  36.389  36.026  1.00  0.00           C  
ATOM    100  N   LEU A 298      89.873  33.617  36.281  1.00  0.00           N  
ATOM    101  CA  LEU A 298      91.221  34.101  35.995  1.00  0.00           C  
ATOM    102  C   LEU A 298      91.864  33.209  34.935  1.00  0.00           C  
ATOM    103  O   LEU A 298      93.077  33.216  34.757  1.00  0.00           O  
ATOM    104  CB  LEU A 298      92.021  34.064  37.297  1.00  0.00           C  
ATOM    105  CG  LEU A 298      93.419  34.626  37.447  1.00  0.00           C  
ATOM    106  CD1 LEU A 298      93.644  35.828  36.558  1.00  0.00           C  
ATOM    107  CD2 LEU A 298      93.572  34.982  38.913  1.00  0.00           C  
ATOM    108  N   GLU A 303      91.024  32.443  34.244  1.00  0.00           N  
ATOM    109  CA  GLU A 303      91.451  31.518  33.205  1.00  0.00           C  
ATOM    110  C   GLU A 303      90.379  31.404  32.138  1.00  0.00           C  
ATOM    111  O   GLU A 303      90.669  31.500  30.949  1.00  0.00           O  
ATOM    112  CB  GLU A 303      91.691  30.124  33.780  1.00  0.00           C  
ATOM    113  CG  GLU A 303      91.963  29.075  32.711  1.00  0.00           C  
ATOM    114  CD  GLU A 303      91.733  27.656  33.198  1.00  0.00           C  
ATOM    115  OE1 GLU A 303      91.926  26.715  32.395  1.00  0.00           O  
ATOM    116  OE2 GLU A 303      91.356  27.480  34.379  1.00  0.00           O  
ATOM    117  N   LYS A 305      89.143  31.172  32.570  1.00  0.00           N  
ATOM    118  CA  LYS A 305      88.023  31.045  31.653  1.00  0.00           C  
ATOM    119  C   LYS A 305      87.874  32.372  30.930  1.00  0.00           C  
ATOM    120  O   LYS A 305      87.272  32.456  29.862  1.00  0.00           O  
ATOM    121  CB  LYS A 305      86.747  30.722  32.425  1.00  0.00           C  
ATOM    122  CG  LYS A 305      85.548  30.365  31.551  1.00  0.00           C  
ATOM    123  CD  LYS A 305      85.738  29.036  30.814  1.00  0.00           C  
ATOM    124  CE  LYS A 305      85.733  27.849  31.767  1.00  0.00           C  
ATOM    125  NZ  LYS A 305      84.423  27.709  32.468  1.00  0.00           N  
ATOM    126  N   ALA A 306      88.448  33.410  31.522  1.00  0.00           N  
ATOM    127  CA  ALA A 306      88.401  34.746  30.956  1.00  0.00           C  
ATOM    128  C   ALA A 306      89.613  34.971  30.071  1.00  0.00           C  
ATOM    129  O   ALA A 306      89.732  36.000  29.410  1.00  0.00           O  
ATOM    130  CB  ALA A 306      88.379  35.763  32.067  1.00  0.00           C  
ATOM    131  N   GLU A 307      90.517  33.998  30.072  1.00  0.00           N  
ATOM    132  CA  GLU A 307      91.736  34.079  29.280  1.00  0.00           C  
ATOM    133  C   GLU A 307      92.547  35.249  29.807  1.00  0.00           C  
ATOM    134  O   GLU A 307      93.188  35.968  29.037  1.00  0.00           O  
ATOM    135  CB  GLU A 307      91.392  34.296  27.803  1.00  0.00           C  
ATOM    136  CG  GLU A 307      90.580  33.171  27.169  1.00  0.00           C  
ATOM    137  CD  GLU A 307      91.438  31.980  26.760  1.00  0.00           C  
ATOM    138  OE1 GLU A 307      92.113  31.386  27.630  1.00  0.00           O  
ATOM    139  OE2 GLU A 307      91.435  31.637  25.558  1.00  0.00           O  
ATOM    140  N   ILE A 308      92.518  35.432  31.126  1.00  0.00           N  
ATOM    141  CA  ILE A 308      93.250  36.533  31.746  1.00  0.00           C  
ATOM    142  C   ILE A 308      94.698  36.267  32.177  1.00  0.00           C  
ATOM    143  O   ILE A 308      95.538  37.161  32.120  1.00  0.00           O  
ATOM    144  CB  ILE A 308      92.476  37.087  32.962  1.00  0.00           C  
ATOM    145  CG1 ILE A 308      91.322  37.953  32.467  1.00  0.00           C  
ATOM    146  CG2 ILE A 308      93.404  37.886  33.875  1.00  0.00           C  
ATOM    147  CD1 ILE A 308      90.511  38.567  33.579  1.00  0.00           C  
ATOM    148  N   TYR A 309      95.008  35.045  32.575  1.00  0.00           N  
ATOM    149  CA  TYR A 309      96.346  34.788  33.043  1.00  0.00           C  
ATOM    150  C   TYR A 309      96.590  33.300  33.219  1.00  0.00           C  
ATOM    151  O   TYR A 309      96.220  32.715  34.226  1.00  0.00           O  
ATOM    152  CB  TYR A 309      96.508  35.549  34.366  1.00  0.00           C  
ATOM    153  CG  TYR A 309      97.795  35.342  35.136  1.00  0.00           C  
ATOM    154  CD1 TYR A 309      99.031  35.747  34.619  1.00  0.00           C  
ATOM    155  CD2 TYR A 309      97.768  34.762  36.403  1.00  0.00           C  
ATOM    156  CE1 TYR A 309     100.200  35.574  35.351  1.00  0.00           C  
ATOM    157  CE2 TYR A 309      98.924  34.587  37.139  1.00  0.00           C  
ATOM    158  CZ  TYR A 309     100.135  34.989  36.615  1.00  0.00           C  
ATOM    159  OH  TYR A 309     101.274  34.776  37.359  1.00  0.00           O  
ATOM    160  N   ASP A 310      97.201  32.682  32.221  1.00  0.00           N  
ATOM    161  CA  ASP A 310      97.501  31.260  32.300  1.00  0.00           C  
ATOM    162  C   ASP A 310      98.526  31.144  33.423  1.00  0.00           C  
ATOM    163  O   ASP A 310      99.418  31.981  33.514  1.00  0.00           O  
ATOM    164  CB  ASP A 310      98.099  30.795  30.972  1.00  0.00           C  
ATOM    165  CG  ASP A 310      98.324  29.301  30.921  1.00  0.00           C  
ATOM    166  OD1 ASP A 310      98.990  28.771  31.836  1.00  0.00           O  
ATOM    167  OD2 ASP A 310      97.841  28.663  29.957  1.00  0.00           O  
ATOM    168  N   VAL A 311      98.400  30.136  34.284  1.00  0.00           N  
ATOM    169  CA  VAL A 311      99.344  29.982  35.395  1.00  0.00           C  
ATOM    170  C   VAL A 311     100.021  28.629  35.425  1.00  0.00           C  
ATOM    171  O   VAL A 311     100.588  28.235  36.433  1.00  0.00           O  
ATOM    172  CB  VAL A 311      98.660  30.186  36.753  1.00  0.00           C  
ATOM    173  CG1 VAL A 311      97.997  31.532  36.793  1.00  0.00           C  
ATOM    174  CG2 VAL A 311      97.653  29.099  36.987  1.00  0.00           C  
ATOM    175  N   ARG A 312      99.974  27.924  34.310  1.00  0.00           N  
ATOM    176  CA  ARG A 312     100.581  26.607  34.224  1.00  0.00           C  
ATOM    177  C   ARG A 312     102.088  26.632  33.930  1.00  0.00           C  
ATOM    178  O   ARG A 312     102.725  25.590  33.807  1.00  0.00           O  
ATOM    179  CB  ARG A 312      99.830  25.788  33.176  1.00  0.00           C  
ATOM    180  CG  ARG A 312      98.355  25.679  33.489  1.00  0.00           C  
ATOM    181  CD  ARG A 312      97.603  25.018  32.353  1.00  0.00           C  
ATOM    182  NE  ARG A 312      97.607  25.827  31.139  1.00  0.00           N  
ATOM    183  CZ  ARG A 312      97.096  25.430  29.982  1.00  0.00           C  
ATOM    184  NH1 ARG A 312      96.541  24.229  29.869  1.00  0.00           N  
ATOM    185  NH2 ARG A 312      97.122  26.248  28.945  1.00  0.00           N  
ATOM    186  N   TYR A 313     102.656  27.821  33.816  1.00  0.00           N  
ATOM    187  CA  TYR A 313     104.082  27.940  33.572  1.00  0.00           C  
ATOM    188  C   TYR A 313     104.759  27.283  34.766  1.00  0.00           C  
ATOM    189  O   TYR A 313     104.528  27.666  35.913  1.00  0.00           O  
ATOM    190  CB  TYR A 313     104.477  29.407  33.468  1.00  0.00           C  
ATOM    191  CG  TYR A 313     105.949  29.654  33.240  1.00  0.00           C  
ATOM    192  CD1 TYR A 313     106.861  29.526  34.266  1.00  0.00           C  
ATOM    193  CD2 TYR A 313     106.413  30.076  32.006  1.00  0.00           C  
ATOM    194  CE1 TYR A 313     108.187  29.818  34.074  1.00  0.00           C  
ATOM    195  CE2 TYR A 313     107.741  30.371  31.805  1.00  0.00           C  
ATOM    196  CZ  TYR A 313     108.623  30.242  32.843  1.00  0.00           C  
ATOM    197  OH  TYR A 313     109.949  30.546  32.645  1.00  0.00           O  
ATOM    198  N   PRO A 314     105.632  26.304  34.499  1.00  0.00           N  
ATOM    199  CA  PRO A 314     106.417  25.480  35.431  1.00  0.00           C  
ATOM    200  C   PRO A 314     107.242  26.157  36.512  1.00  0.00           C  
ATOM    201  O   PRO A 314     108.443  25.916  36.613  1.00  0.00           O  
ATOM    202  CB  PRO A 314     107.296  24.665  34.494  1.00  0.00           C  
ATOM    203  CG  PRO A 314     107.581  25.654  33.403  1.00  0.00           C  
ATOM    204  CD  PRO A 314     106.215  26.233  33.144  1.00  0.00           C  
ATOM    205  N   ILE A 315     106.621  26.990  37.329  1.00  0.00           N  
ATOM    206  CA  ILE A 315     107.380  27.637  38.384  1.00  0.00           C  
ATOM    207  C   ILE A 315     106.531  27.976  39.601  1.00  0.00           C  
ATOM    208  O   ILE A 315     107.049  28.239  40.682  1.00  0.00           O  
ATOM    209  CB  ILE A 315     108.127  28.893  37.839  1.00  0.00           C  
ATOM    210  CG1 ILE A 315     109.420  28.440  37.132  1.00  0.00           C  
ATOM    211  CG2 ILE A 315     108.410  29.890  38.958  1.00  0.00           C  
ATOM    212  CD1 ILE A 315     110.433  29.541  36.894  1.00  0.00           C  
ATOM    213  N   LYS A 316     105.219  27.931  39.441  1.00  0.00           N  
ATOM    214  CA  LYS A 316     104.360  28.225  40.565  1.00  0.00           C  
ATOM    215  C   LYS A 316     104.822  29.580  41.091  1.00  0.00           C  
ATOM    216  O   LYS A 316     105.751  29.676  41.890  1.00  0.00           O  
ATOM    217  CB  LYS A 316     104.517  27.128  41.629  1.00  0.00           C  
ATOM    218  CG  LYS A 316     103.434  27.099  42.709  1.00  0.00           C  
ATOM    219  CD  LYS A 316     103.478  25.782  43.500  1.00  0.00           C  
ATOM    220  CE  LYS A 316     102.445  25.730  44.641  1.00  0.00           C  
ATOM    221  NZ  LYS A 316     102.802  26.605  45.799  1.00  0.00           N  
ATOM    222  N   GLY A 317     104.169  30.628  40.609  1.00  0.00           N  
ATOM    223  CA  GLY A 317     104.514  31.970  41.021  1.00  0.00           C  
ATOM    224  C   GLY A 317     104.838  32.755  39.779  1.00  0.00           C  
ATOM    225  O   GLY A 317     105.070  33.959  39.829  1.00  0.00           O  
ATOM    226  N   CYS A 318     104.849  32.066  38.648  1.00  0.00           N  
ATOM    227  CA  CYS A 318     105.164  32.723  37.392  1.00  0.00           C  
ATOM    228  C   CYS A 318     104.238  32.303  36.275  1.00  0.00           C  
ATOM    229  O   CYS A 318     104.561  31.420  35.486  1.00  0.00           O  
ATOM    230  CB  CYS A 318     106.612  32.435  36.977  1.00  0.00           C  
ATOM    231  SG  CYS A 318     107.880  33.173  38.041  1.00  0.00           S  
ATOM    232  N   GLY A 319     103.076  32.933  36.213  1.00  0.00           N  
ATOM    233  CA  GLY A 319     102.148  32.612  35.151  1.00  0.00           C  
ATOM    234  C   GLY A 319     102.384  33.605  34.040  1.00  0.00           C  
ATOM    235  O   GLY A 319     103.213  34.483  34.188  1.00  0.00           O  
ATOM    236  N   VAL A 320     101.661  33.479  32.936  1.00  0.00           N  
ATOM    237  CA  VAL A 320     101.820  34.392  31.812  1.00  0.00           C  
ATOM    238  C   VAL A 320     100.542  35.162  31.518  1.00  0.00           C  
ATOM    239  O   VAL A 320      99.454  34.592  31.512  1.00  0.00           O  
ATOM    240  CB  VAL A 320     102.262  33.642  30.528  1.00  0.00           C  
ATOM    241  CG1 VAL A 320     102.018  32.150  30.661  1.00  0.00           C  
ATOM    242  CG2 VAL A 320     101.504  34.178  29.334  1.00  0.00           C  
ATOM    243  N   TYR A 321     100.685  36.461  31.268  1.00  0.00           N  
ATOM    244  CA  TYR A 321      99.537  37.308  30.980  1.00  0.00           C  
ATOM    245  C   TYR A 321      99.115  37.087  29.557  1.00  0.00           C  
ATOM    246  O   TYR A 321      99.772  37.543  28.642  1.00  0.00           O  
ATOM    247  CB  TYR A 321      99.873  38.783  31.141  1.00  0.00           C  
ATOM    248  CG  TYR A 321      99.632  39.395  32.508  1.00  0.00           C  
ATOM    249  CD1 TYR A 321     100.643  39.446  33.461  1.00  0.00           C  
ATOM    250  CD2 TYR A 321      98.434  40.027  32.801  1.00  0.00           C  
ATOM    251  CE1 TYR A 321     100.469  40.122  34.660  1.00  0.00           C  
ATOM    252  CE2 TYR A 321      98.250  40.703  33.987  1.00  0.00           C  
ATOM    253  CZ  TYR A 321      99.270  40.753  34.916  1.00  0.00           C  
ATOM    254  OH  TYR A 321      99.097  41.455  36.093  1.00  0.00           O  
ATOM    255  N   LEU A 322      98.014  36.378  29.379  1.00  0.00           N  
ATOM    256  CA  LEU A 322      97.479  36.105  28.061  1.00  0.00           C  
ATOM    257  C   LEU A 322      96.950  37.387  27.459  1.00  0.00           C  
ATOM    258  O   LEU A 322      96.570  38.304  28.165  1.00  0.00           O  
ATOM    259  CB  LEU A 322      96.331  35.116  28.174  1.00  0.00           C  
ATOM    260  CG  LEU A 322      96.726  33.828  28.876  1.00  0.00           C  
ATOM    261  CD1 LEU A 322      95.541  32.877  28.962  1.00  0.00           C  
ATOM    262  CD2 LEU A 322      97.868  33.208  28.098  1.00  0.00           C  
ATOM    263  N   PRO A 323      96.883  37.451  26.137  1.00  0.00           N  
ATOM    264  CA  PRO A 323      96.388  38.641  25.454  1.00  0.00           C  
ATOM    265  C   PRO A 323      95.422  39.499  26.278  1.00  0.00           C  
ATOM    266  O   PRO A 323      95.796  40.568  26.772  1.00  0.00           O  
ATOM    267  CB  PRO A 323      95.738  38.057  24.209  1.00  0.00           C  
ATOM    268  CG  PRO A 323      96.691  36.969  23.856  1.00  0.00           C  
ATOM    269  CD  PRO A 323      96.993  36.321  25.199  1.00  0.00           C  
ATOM    270  N   TYR A 324      94.190  39.026  26.430  1.00  0.00           N  
ATOM    271  CA  TYR A 324      93.164  39.763  27.170  1.00  0.00           C  
ATOM    272  C   TYR A 324      93.713  40.381  28.449  1.00  0.00           C  
ATOM    273  O   TYR A 324      93.642  41.596  28.637  1.00  0.00           O  
ATOM    274  CB  TYR A 324      91.984  38.844  27.509  1.00  0.00           C  
ATOM    275  CG  TYR A 324      90.694  39.579  27.835  1.00  0.00           C  
ATOM    276  CD1 TYR A 324      90.119  40.454  26.911  1.00  0.00           C  
ATOM    277  CD2 TYR A 324      90.040  39.396  29.063  1.00  0.00           C  
ATOM    278  CE1 TYR A 324      88.932  41.128  27.201  1.00  0.00           C  
ATOM    279  CE2 TYR A 324      88.849  40.074  29.358  1.00  0.00           C  
ATOM    280  CZ  TYR A 324      88.314  40.938  28.420  1.00  0.00           C  
ATOM    281  OH  TYR A 324      87.198  41.668  28.700  1.00  0.00           O  
ATOM    282  N   GLY A 325      94.258  39.544  29.325  1.00  0.00           N  
ATOM    283  CA  GLY A 325      94.814  40.054  30.563  1.00  0.00           C  
ATOM    284  C   GLY A 325      95.710  41.256  30.316  1.00  0.00           C  
ATOM    285  O   GLY A 325      95.552  42.314  30.927  1.00  0.00           O  
ATOM    286  N   PHE A 332      96.651  41.101  29.396  1.00  0.00           N  
ATOM    287  CA  PHE A 332      97.567  42.175  29.094  1.00  0.00           C  
ATOM    288  C   PHE A 332      96.790  43.426  28.817  1.00  0.00           C  
ATOM    289  O   PHE A 332      97.038  44.464  29.415  1.00  0.00           O  
ATOM    290  CB  PHE A 332      98.399  41.854  27.869  1.00  0.00           C  
ATOM    291  CG  PHE A 332      99.664  42.646  27.788  1.00  0.00           C  
ATOM    292  CD1 PHE A 332     100.768  42.295  28.564  1.00  0.00           C  
ATOM    293  CD2 PHE A 332      99.748  43.766  26.978  1.00  0.00           C  
ATOM    294  CE1 PHE A 332     101.937  43.054  28.532  1.00  0.00           C  
ATOM    295  CE2 PHE A 332     100.912  44.533  26.944  1.00  0.00           C  
ATOM    296  CZ  PHE A 332     102.006  44.175  27.723  1.00  0.00           C  
ATOM    297  N   LYS A 333      95.839  43.326  27.903  1.00  0.00           N  
ATOM    298  CA  LYS A 333      95.071  44.489  27.538  1.00  0.00           C  
ATOM    299  C   LYS A 333      94.432  45.074  28.759  1.00  0.00           C  
ATOM    300  O   LYS A 333      94.660  46.230  29.080  1.00  0.00           O  
ATOM    301  CB  LYS A 333      94.008  44.131  26.499  1.00  0.00           C  
ATOM    302  CG  LYS A 333      94.549  43.746  25.130  1.00  0.00           C  
ATOM    303  CD  LYS A 333      95.336  44.883  24.519  1.00  0.00           C  
ATOM    304  CE  LYS A 333      96.031  44.441  23.235  1.00  0.00           C  
ATOM    305  NZ  LYS A 333      96.934  45.499  22.681  1.00  0.00           N  
ATOM    306  N   ILE A 334      93.639  44.271  29.455  1.00  0.00           N  
ATOM    307  CA  ILE A 334      92.950  44.737  30.652  1.00  0.00           C  
ATOM    308  C   ILE A 334      93.974  45.113  31.739  1.00  0.00           C  
ATOM    309  O   ILE A 334      93.728  45.014  32.924  1.00  0.00           O  
ATOM    310  CB  ILE A 334      91.895  43.656  31.112  1.00  0.00           C  
ATOM    311  CG1 ILE A 334      91.306  44.006  32.474  1.00  0.00           C  
ATOM    312  CG2 ILE A 334      92.500  42.280  31.107  1.00  0.00           C  
ATOM    313  CD1 ILE A 334      91.942  43.266  33.659  1.00  0.00           C  
ATOM    314  N   ARG A 335      95.131  45.580  31.289  1.00  0.00           N  
ATOM    315  CA  ARG A 335      96.240  45.990  32.143  1.00  0.00           C  
ATOM    316  C   ARG A 335      96.886  47.213  31.481  1.00  0.00           C  
ATOM    317  O   ARG A 335      97.316  48.158  32.151  1.00  0.00           O  
ATOM    318  CB  ARG A 335      97.243  44.840  32.247  1.00  0.00           C  
ATOM    319  CG  ARG A 335      98.712  45.230  32.433  1.00  0.00           C  
ATOM    320  CD  ARG A 335      99.602  44.000  32.243  1.00  0.00           C  
ATOM    321  NE  ARG A 335     100.943  44.163  32.793  1.00  0.00           N  
ATOM    322  CZ  ARG A 335     101.889  44.935  32.269  1.00  0.00           C  
ATOM    323  NH1 ARG A 335     101.639  45.625  31.164  1.00  0.00           N  
ATOM    324  NH2 ARG A 335     103.088  45.011  32.845  1.00  0.00           N  
ATOM    325  N   ARG A 336      96.955  47.184  30.153  1.00  0.00           N  
ATOM    326  CA  ARG A 336      97.515  48.304  29.421  1.00  0.00           C  
ATOM    327  C   ARG A 336      96.643  49.492  29.757  1.00  0.00           C  
ATOM    328  O   ARG A 336      97.126  50.564  30.089  1.00  0.00           O  
ATOM    329  CB  ARG A 336      97.481  48.082  27.905  1.00  0.00           C  
ATOM    330  CG  ARG A 336      98.083  49.264  27.150  1.00  0.00           C  
ATOM    331  CD  ARG A 336      97.913  49.181  25.648  1.00  0.00           C  
ATOM    332  NE  ARG A 336      98.634  48.051  25.068  1.00  0.00           N  
ATOM    333  CZ  ARG A 336      98.633  47.751  23.770  1.00  0.00           C  
ATOM    334  NH1 ARG A 336      97.948  48.507  22.912  1.00  0.00           N  
ATOM    335  NH2 ARG A 336      99.303  46.687  23.330  1.00  0.00           N  
ATOM    336  N   TYR A 337      95.342  49.292  29.677  1.00  0.00           N  
ATOM    337  CA  TYR A 337      94.414  50.360  29.981  1.00  0.00           C  
ATOM    338  C   TYR A 337      94.287  50.524  31.479  1.00  0.00           C  
ATOM    339  O   TYR A 337      93.795  51.536  31.965  1.00  0.00           O  
ATOM    340  CB  TYR A 337      93.055  50.048  29.366  1.00  0.00           C  
ATOM    341  CG  TYR A 337      93.151  49.766  27.891  1.00  0.00           C  
ATOM    342  CD1 TYR A 337      93.430  48.489  27.426  1.00  0.00           C  
ATOM    343  CD2 TYR A 337      93.026  50.793  26.963  1.00  0.00           C  
ATOM    344  CE1 TYR A 337      93.591  48.240  26.065  1.00  0.00           C  
ATOM    345  CE2 TYR A 337      93.182  50.556  25.602  1.00  0.00           C  
ATOM    346  CZ  TYR A 337      93.469  49.277  25.159  1.00  0.00           C  
ATOM    347  OH  TYR A 337      93.671  49.046  23.816  1.00  0.00           O  
ATOM    348  N   THR A 338      94.741  49.519  32.210  1.00  0.00           N  
ATOM    349  CA  THR A 338      94.668  49.559  33.659  1.00  0.00           C  
ATOM    350  C   THR A 338      95.689  50.514  34.227  1.00  0.00           C  
ATOM    351  O   THR A 338      95.384  51.327  35.098  1.00  0.00           O  
ATOM    352  CB  THR A 338      94.945  48.205  34.247  1.00  0.00           C  
ATOM    353  OG1 THR A 338      94.070  47.248  33.641  1.00  0.00           O  
ATOM    354  CG2 THR A 338      94.741  48.246  35.746  1.00  0.00           C  
ATOM    355  N   PHE A 339      96.910  50.409  33.720  1.00  0.00           N  
ATOM    356  CA  PHE A 339      97.994  51.253  34.193  1.00  0.00           C  
ATOM    357  C   PHE A 339      98.108  52.593  33.501  1.00  0.00           C  
ATOM    358  O   PHE A 339      98.656  53.545  34.050  1.00  0.00           O  
ATOM    359  CB  PHE A 339      99.311  50.484  34.113  1.00  0.00           C  
ATOM    360  CG  PHE A 339      99.555  49.630  35.308  1.00  0.00           C  
ATOM    361  CD1 PHE A 339      98.748  48.542  35.560  1.00  0.00           C  
ATOM    362  CD2 PHE A 339     100.509  49.982  36.233  1.00  0.00           C  
ATOM    363  CE1 PHE A 339      98.880  47.822  36.707  1.00  0.00           C  
ATOM    364  CE2 PHE A 339     100.647  49.269  37.375  1.00  0.00           C  
ATOM    365  CZ  PHE A 339      99.821  48.179  37.619  1.00  0.00           C  
ATOM    366  N   GLU A 340      97.585  52.665  32.292  1.00  0.00           N  
ATOM    367  CA  GLU A 340      97.599  53.899  31.536  1.00  0.00           C  
ATOM    368  C   GLU A 340      96.945  54.967  32.428  1.00  0.00           C  
ATOM    369  O   GLU A 340      97.265  56.144  32.335  1.00  0.00           O  
ATOM    370  CB  GLU A 340      96.793  53.703  30.248  1.00  0.00           C  
ATOM    371  CG  GLU A 340      96.979  54.762  29.177  1.00  0.00           C  
ATOM    372  CD  GLU A 340      95.799  54.816  28.212  1.00  0.00           C  
ATOM    373  OE1 GLU A 340      95.303  53.738  27.809  1.00  0.00           O  
ATOM    374  OE2 GLU A 340      95.372  55.939  27.854  1.00  0.00           O  
ATOM    375  N   ILE A 341      96.036  54.550  33.303  1.00  0.00           N  
ATOM    376  CA  ILE A 341      95.354  55.484  34.189  1.00  0.00           C  
ATOM    377  C   ILE A 341      96.311  56.067  35.230  1.00  0.00           C  
ATOM    378  O   ILE A 341      96.316  57.268  35.471  1.00  0.00           O  
ATOM    379  CB  ILE A 341      94.175  54.798  34.919  1.00  0.00           C  
ATOM    380  CG1 ILE A 341      93.094  54.405  33.907  1.00  0.00           C  
ATOM    381  CG2 ILE A 341      93.592  55.721  35.968  1.00  0.00           C  
ATOM    382  CD1 ILE A 341      91.888  53.659  34.517  1.00  0.00           C  
ATOM    383  N   ILE A 342      97.121  55.219  35.853  1.00  0.00           N  
ATOM    384  CA  ILE A 342      98.059  55.693  36.858  1.00  0.00           C  
ATOM    385  C   ILE A 342      99.181  56.434  36.147  1.00  0.00           C  
ATOM    386  O   ILE A 342      99.691  57.428  36.671  1.00  0.00           O  
ATOM    387  CB  ILE A 342      98.659  54.523  37.697  1.00  0.00           C  
ATOM    388  CG1 ILE A 342      99.503  55.055  38.865  1.00  0.00           C  
ATOM    389  CG2 ILE A 342      99.546  53.668  36.821  1.00  0.00           C  
ATOM    390  CD1 ILE A 342      98.714  55.747  39.951  1.00  0.00           C  
ATOM    391  N   ARG A 343      99.566  55.970  34.959  1.00  0.00           N  
ATOM    392  CA  ARG A 343     100.642  56.642  34.233  1.00  0.00           C  
ATOM    393  C   ARG A 343     100.284  58.100  33.987  1.00  0.00           C  
ATOM    394  O   ARG A 343     101.108  58.992  34.168  1.00  0.00           O  
ATOM    395  CB  ARG A 343     100.944  55.964  32.892  1.00  0.00           C  
ATOM    396  CG  ARG A 343     101.723  54.656  32.983  1.00  0.00           C  
ATOM    397  CD  ARG A 343     102.361  54.287  31.631  1.00  0.00           C  
ATOM    398  NE  ARG A 343     103.002  52.970  31.641  1.00  0.00           N  
ATOM    399  CZ  ARG A 343     103.834  52.523  30.700  1.00  0.00           C  
ATOM    400  NH1 ARG A 343     104.142  53.287  29.657  1.00  0.00           N  
ATOM    401  NH2 ARG A 343     104.352  51.301  30.795  1.00  0.00           N  
ATOM    402  N   ASN A 344      99.047  58.343  33.582  1.00  0.00           N  
ATOM    403  CA  ASN A 344      98.598  59.698  33.322  1.00  0.00           C  
ATOM    404  C   ASN A 344      98.509  60.482  34.604  1.00  0.00           C  
ATOM    405  O   ASN A 344      98.957  61.616  34.636  1.00  0.00           O  
ATOM    406  CB  ASN A 344      97.235  59.694  32.647  1.00  0.00           C  
ATOM    407  CG  ASN A 344      97.263  59.047  31.288  1.00  0.00           C  
ATOM    408  OD1 ASN A 344      96.210  58.798  30.696  1.00  0.00           O  
ATOM    409  ND2 ASN A 344      98.468  58.773  30.773  1.00  0.00           N  
ATOM    410  N   LEU A 345      97.933  59.895  35.656  1.00  0.00           N  
ATOM    411  CA  LEU A 345      97.815  60.603  36.935  1.00  0.00           C  
ATOM    412  C   LEU A 345      99.166  60.950  37.515  1.00  0.00           C  
ATOM    413  O   LEU A 345      99.280  61.877  38.303  1.00  0.00           O  
ATOM    414  CB  LEU A 345      97.057  59.787  37.976  1.00  0.00           C  
ATOM    415  CG  LEU A 345      95.635  59.343  37.660  1.00  0.00           C  
ATOM    416  CD1 LEU A 345      94.905  59.139  38.980  1.00  0.00           C  
ATOM    417  CD2 LEU A 345      94.922  60.385  36.792  1.00  0.00           C  
ATOM    418  N   LEU A 347     100.182  60.188  37.135  1.00  0.00           N  
ATOM    419  CA  LEU A 347     101.534  60.431  37.598  1.00  0.00           C  
ATOM    420  C   LEU A 347     102.236  61.436  36.681  1.00  0.00           C  
ATOM    421  O   LEU A 347     103.087  62.208  37.120  1.00  0.00           O  
ATOM    422  CB  LEU A 347     102.310  59.120  37.624  1.00  0.00           C  
ATOM    423  CG  LEU A 347     101.974  58.136  38.738  1.00  0.00           C  
ATOM    424  CD1 LEU A 347     102.762  56.872  38.528  1.00  0.00           C  
ATOM    425  CD2 LEU A 347     102.329  58.734  40.069  1.00  0.00           C  
ATOM    426  N   ASP A 348     101.874  61.426  35.403  1.00  0.00           N  
ATOM    427  CA  ASP A 348     102.476  62.341  34.443  1.00  0.00           C  
ATOM    428  C   ASP A 348     101.939  63.773  34.610  1.00  0.00           C  
ATOM    429  O   ASP A 348     102.689  64.752  34.501  1.00  0.00           O  
ATOM    430  CB  ASP A 348     102.240  61.831  33.006  1.00  0.00           C  
ATOM    431  CG  ASP A 348     103.100  60.600  32.656  1.00  0.00           C  
ATOM    432  OD1 ASP A 348     104.337  60.673  32.783  1.00  0.00           O  
ATOM    433  OD2 ASP A 348     102.547  59.557  32.240  1.00  0.00           O  
ATOM    434  N   GLU A 349     100.641  63.892  34.880  1.00  0.00           N  
ATOM    435  CA  GLU A 349     100.016  65.195  35.074  1.00  0.00           C  
ATOM    436  C   GLU A 349     100.457  65.734  36.425  1.00  0.00           C  
ATOM    437  O   GLU A 349     100.563  66.940  36.614  1.00  0.00           O  
ATOM    438  CB  GLU A 349      98.485  65.082  35.074  1.00  0.00           C  
ATOM    439  CG  GLU A 349      97.852  64.381  33.872  1.00  0.00           C  
ATOM    440  CD  GLU A 349      96.346  64.162  34.055  1.00  0.00           C  
ATOM    441  OE1 GLU A 349      95.747  63.425  33.245  1.00  0.00           O  
ATOM    442  OE2 GLU A 349      95.757  64.726  35.008  1.00  0.00           O  
ATOM    443  N   SER A 352     100.712  64.826  37.362  1.00  0.00           N  
ATOM    444  CA  SER A 352     101.127  65.194  38.710  1.00  0.00           C  
ATOM    445  C   SER A 352     102.579  65.632  38.814  1.00  0.00           C  
ATOM    446  O   SER A 352     103.074  65.891  39.910  1.00  0.00           O  
ATOM    447  CB  SER A 352     100.898  64.031  39.672  1.00  0.00           C  
ATOM    448  OG  SER A 352     101.664  62.901  39.292  1.00  0.00           O  
ATOM    449  N   GLY A 361     103.264  65.688  37.682  1.00  0.00           N  
ATOM    450  CA  GLY A 361     104.646  66.118  37.684  1.00  0.00           C  
ATOM    451  C   GLY A 361     105.670  65.019  37.815  1.00  0.00           C  
ATOM    452  O   GLY A 361     106.823  65.291  38.129  1.00  0.00           O  
ATOM    453  N   HIS A 362     105.271  63.774  37.587  1.00  0.00           N  
ATOM    454  CA  HIS A 362     106.219  62.671  37.697  1.00  0.00           C  
ATOM    455  C   HIS A 362     106.871  62.462  36.365  1.00  0.00           C  
ATOM    456  O   HIS A 362     106.472  63.068  35.373  1.00  0.00           O  
ATOM    457  CB  HIS A 362     105.515  61.390  38.099  1.00  0.00           C  
ATOM    458  CG  HIS A 362     105.132  61.346  39.540  1.00  0.00           C  
ATOM    459  ND1 HIS A 362     104.655  62.444  40.213  1.00  0.00           N  
ATOM    460  CD2 HIS A 362     105.144  60.333  40.435  1.00  0.00           C  
ATOM    461  CE1 HIS A 362     104.391  62.112  41.463  1.00  0.00           C  
ATOM    462  NE2 HIS A 362     104.679  60.836  41.623  1.00  0.00           N  
ATOM    463  N   ASP A 363     107.888  61.615  36.345  1.00  0.00           N  
ATOM    464  CA  ASP A 363     108.583  61.295  35.113  1.00  0.00           C  
ATOM    465  C   ASP A 363     109.047  59.852  35.170  1.00  0.00           C  
ATOM    466  O   ASP A 363     109.935  59.501  35.935  1.00  0.00           O  
ATOM    467  CB  ASP A 363     109.767  62.241  34.884  1.00  0.00           C  
ATOM    468  CG  ASP A 363     109.476  63.288  33.809  1.00  0.00           C  
ATOM    469  OD1 ASP A 363     110.412  64.000  33.386  1.00  0.00           O  
ATOM    470  OD2 ASP A 363     108.303  63.396  33.385  1.00  0.00           O  
ATOM    471  N   GLU A 364     108.410  59.021  34.358  1.00  0.00           N  
ATOM    472  CA  GLU A 364     108.715  57.608  34.288  1.00  0.00           C  
ATOM    473  C   GLU A 364     110.001  57.354  33.542  1.00  0.00           C  
ATOM    474  O   GLU A 364     110.311  58.029  32.570  1.00  0.00           O  
ATOM    475  CB  GLU A 364     107.586  56.875  33.580  1.00  0.00           C  
ATOM    476  CG  GLU A 364     107.838  55.411  33.372  1.00  0.00           C  
ATOM    477  CD  GLU A 364     106.690  54.745  32.664  1.00  0.00           C  
ATOM    478  OE1 GLU A 364     106.381  55.162  31.526  1.00  0.00           O  
ATOM    479  OE2 GLU A 364     106.095  53.812  33.247  1.00  0.00           O  
ATOM    480  N   ALA A 365     110.740  56.365  34.011  1.00  0.00           N  
ATOM    481  CA  ALA A 365     111.993  55.977  33.391  1.00  0.00           C  
ATOM    482  C   ALA A 365     112.167  54.509  33.699  1.00  0.00           C  
ATOM    483  O   ALA A 365     111.385  53.944  34.472  1.00  0.00           O  
ATOM    484  CB  ALA A 365     113.139  56.770  33.969  1.00  0.00           C  
ATOM    485  N   LEU A 366     113.180  53.890  33.104  1.00  0.00           N  
ATOM    486  CA  LEU A 366     113.421  52.474  33.335  1.00  0.00           C  
ATOM    487  C   LEU A 366     114.791  52.177  33.940  1.00  0.00           C  
ATOM    488  O   LEU A 366     115.821  52.612  33.425  1.00  0.00           O  
ATOM    489  CB  LEU A 366     113.265  51.690  32.030  1.00  0.00           C  
ATOM    490  CG  LEU A 366     113.327  50.173  32.229  1.00  0.00           C  
ATOM    491  CD1 LEU A 366     112.139  49.735  33.062  1.00  0.00           C  
ATOM    492  CD2 LEU A 366     113.321  49.455  30.899  1.00  0.00           C  
ATOM    493  N   PHE A 368     114.797  51.426  35.036  1.00  0.00           N  
ATOM    494  CA  PHE A 368     116.048  51.067  35.688  1.00  0.00           C  
ATOM    495  C   PHE A 368     116.390  49.593  35.523  1.00  0.00           C  
ATOM    496  O   PHE A 368     115.518  48.756  35.268  1.00  0.00           O  
ATOM    497  CB  PHE A 368     115.999  51.422  37.164  1.00  0.00           C  
ATOM    498  CG  PHE A 368     115.928  52.892  37.425  1.00  0.00           C  
ATOM    499  CD1 PHE A 368     114.754  53.593  37.189  1.00  0.00           C  
ATOM    500  CD2 PHE A 368     117.039  53.575  37.905  1.00  0.00           C  
ATOM    501  CE1 PHE A 368     114.681  54.951  37.426  1.00  0.00           C  
ATOM    502  CE2 PHE A 368     116.978  54.933  38.147  1.00  0.00           C  
ATOM    503  CZ  PHE A 368     115.795  55.627  37.908  1.00  0.00           C  
ATOM    504  N   PRO A 370     117.673  49.252  35.685  1.00  0.00           N  
ATOM    505  CA  PRO A 370     118.128  47.867  35.540  1.00  0.00           C  
ATOM    506  C   PRO A 370     117.351  46.934  36.441  1.00  0.00           C  
ATOM    507  O   PRO A 370     116.656  47.375  37.356  1.00  0.00           O  
ATOM    508  CB  PRO A 370     119.601  47.942  35.934  1.00  0.00           C  
ATOM    509  CG  PRO A 370     119.960  49.393  35.711  1.00  0.00           C  
ATOM    510  CD  PRO A 370     118.750  50.104  36.212  1.00  0.00           C  
ATOM    511  N   MET A 371     117.458  45.640  36.181  1.00  0.00           N  
ATOM    512  CA  MET A 371     116.775  44.681  37.022  1.00  0.00           C  
ATOM    513  C   MET A 371     117.765  44.008  37.942  1.00  0.00           C  
ATOM    514  O   MET A 371     117.387  43.511  39.000  1.00  0.00           O  
ATOM    515  CB  MET A 371     116.085  43.608  36.204  1.00  0.00           C  
ATOM    516  CG  MET A 371     115.511  42.522  37.096  1.00  0.00           C  
ATOM    517  SD  MET A 371     114.734  41.193  36.200  1.00  0.00           S  
ATOM    518  CE  MET A 371     113.206  41.982  35.769  1.00  0.00           C  
ATOM    519  N   LEU A 372     119.032  43.990  37.539  1.00  0.00           N  
ATOM    520  CA  LEU A 372     120.067  43.345  38.330  1.00  0.00           C  
ATOM    521  C   LEU A 372     120.779  44.244  39.331  1.00  0.00           C  
ATOM    522  O   LEU A 372     121.517  45.142  38.950  1.00  0.00           O  
ATOM    523  CB  LEU A 372     121.084  42.706  37.396  1.00  0.00           C  
ATOM    524  CG  LEU A 372     120.556  41.482  36.660  1.00  0.00           C  
ATOM    525  CD1 LEU A 372     121.660  40.871  35.825  1.00  0.00           C  
ATOM    526  CD2 LEU A 372     120.048  40.463  37.669  1.00  0.00           C  
ATOM    527  N   ILE A 373     120.561  43.993  40.616  1.00  0.00           N  
ATOM    528  CA  ILE A 373     121.196  44.786  41.666  1.00  0.00           C  
ATOM    529  C   ILE A 373     122.351  43.991  42.256  1.00  0.00           C  
ATOM    530  O   ILE A 373     122.155  42.918  42.809  1.00  0.00           O  
ATOM    531  CB  ILE A 373     120.216  45.115  42.795  1.00  0.00           C  
ATOM    532  CG1 ILE A 373     118.959  45.757  42.219  1.00  0.00           C  
ATOM    533  CG2 ILE A 373     120.867  46.059  43.776  1.00  0.00           C  
ATOM    534  CD1 ILE A 373     117.940  46.129  43.255  1.00  0.00           C  
ATOM    535  N   PRO A 374     123.575  44.514  42.150  1.00  0.00           N  
ATOM    536  CA  PRO A 374     124.743  43.816  42.680  1.00  0.00           C  
ATOM    537  C   PRO A 374     124.857  43.840  44.197  1.00  0.00           C  
ATOM    538  O   PRO A 374     124.287  44.704  44.867  1.00  0.00           O  
ATOM    539  CB  PRO A 374     125.896  44.538  42.004  1.00  0.00           C  
ATOM    540  CG  PRO A 374     125.398  45.932  41.958  1.00  0.00           C  
ATOM    541  CD  PRO A 374     123.971  45.769  41.491  1.00  0.00           C  
ATOM    542  N   GLU A 375     125.601  42.875  44.728  1.00  0.00           N  
ATOM    543  CA  GLU A 375     125.821  42.770  46.161  1.00  0.00           C  
ATOM    544  C   GLU A 375     126.108  44.140  46.744  1.00  0.00           C  
ATOM    545  O   GLU A 375     125.513  44.534  47.743  1.00  0.00           O  
ATOM    546  CB  GLU A 375     127.010  41.851  46.455  1.00  0.00           C  
ATOM    547  CG  GLU A 375     126.647  40.455  46.924  1.00  0.00           C  
ATOM    548  CD  GLU A 375     125.809  40.455  48.192  1.00  0.00           C  
ATOM    549  OE1 GLU A 375     125.735  39.394  48.849  1.00  0.00           O  
ATOM    550  OE2 GLU A 375     125.219  41.507  48.528  1.00  0.00           O  
ATOM    551  N   ASP A 376     127.026  44.861  46.108  1.00  0.00           N  
ATOM    552  CA  ASP A 376     127.411  46.189  46.567  1.00  0.00           C  
ATOM    553  C   ASP A 376     126.202  46.975  47.057  1.00  0.00           C  
ATOM    554  O   ASP A 376     125.922  47.054  48.258  1.00  0.00           O  
ATOM    555  CB  ASP A 376     128.089  46.987  45.439  1.00  0.00           C  
ATOM    556  CG  ASP A 376     129.323  46.296  44.873  1.00  0.00           C  
ATOM    557  OD1 ASP A 376     130.191  47.007  44.320  1.00  0.00           O  
ATOM    558  OD2 ASP A 376     129.422  45.053  44.962  1.00  0.00           O  
ATOM    559  N   LEU A 377     125.486  47.555  46.102  1.00  0.00           N  
ATOM    560  CA  LEU A 377     124.320  48.355  46.408  1.00  0.00           C  
ATOM    561  C   LEU A 377     123.314  47.634  47.287  1.00  0.00           C  
ATOM    562  O   LEU A 377     123.004  48.103  48.373  1.00  0.00           O  
ATOM    563  CB  LEU A 377     123.656  48.827  45.113  1.00  0.00           C  
ATOM    564  CG  LEU A 377     124.457  49.811  44.256  1.00  0.00           C  
ATOM    565  CD1 LEU A 377     125.625  49.101  43.590  1.00  0.00           C  
ATOM    566  CD2 LEU A 377     123.541  50.421  43.224  1.00  0.00           C  
ATOM    567  N   LEU A 378     122.807  46.494  46.839  1.00  0.00           N  
ATOM    568  CA  LEU A 378     121.829  45.787  47.652  1.00  0.00           C  
ATOM    569  C   LEU A 378     122.323  45.704  49.093  1.00  0.00           C  
ATOM    570  O   LEU A 378     121.540  45.826  50.034  1.00  0.00           O  
ATOM    571  CB  LEU A 378     121.561  44.384  47.092  1.00  0.00           C  
ATOM    572  CG  LEU A 378     120.303  43.686  47.640  1.00  0.00           C  
ATOM    573  CD1 LEU A 378     119.077  44.572  47.489  1.00  0.00           C  
ATOM    574  CD2 LEU A 378     120.078  42.399  46.900  1.00  0.00           C  
ATOM    575  N   ALA A 388     123.631  45.529  49.252  1.00  0.00           N  
ATOM    576  CA  ALA A 388     124.239  45.436  50.570  1.00  0.00           C  
ATOM    577  C   ALA A 388     123.906  46.652  51.427  1.00  0.00           C  
ATOM    578  O   ALA A 388     123.935  46.577  52.655  1.00  0.00           O  
ATOM    579  CB  ALA A 388     125.742  45.289  50.439  1.00  0.00           C  
ATOM    580  N   LYS A 389     123.601  47.774  50.780  1.00  0.00           N  
ATOM    581  CA  LYS A 389     123.251  48.998  51.497  1.00  0.00           C  
ATOM    582  C   LYS A 389     121.800  48.930  51.939  1.00  0.00           C  
ATOM    583  O   LYS A 389     121.454  49.378  53.030  1.00  0.00           O  
ATOM    584  CB  LYS A 389     123.451  50.238  50.613  1.00  0.00           C  
ATOM    585  CG  LYS A 389     124.896  50.497  50.209  1.00  0.00           C  
ATOM    586  CD  LYS A 389     125.062  51.842  49.515  1.00  0.00           C  
ATOM    587  CE  LYS A 389     126.527  52.108  49.173  1.00  0.00           C  
ATOM    588  NZ  LYS A 389     126.762  53.495  48.667  1.00  0.00           N  
ATOM    589  N   GLU A 396     120.955  48.365  51.084  1.00  0.00           N  
ATOM    590  CA  GLU A 396     119.536  48.237  51.384  1.00  0.00           C  
ATOM    591  C   GLU A 396     119.296  47.741  52.812  1.00  0.00           C  
ATOM    592  O   GLU A 396     118.403  48.224  53.504  1.00  0.00           O  
ATOM    593  CB  GLU A 396     118.874  47.275  50.395  1.00  0.00           C  
ATOM    594  CG  GLU A 396     117.390  47.045  50.654  1.00  0.00           C  
ATOM    595  CD  GLU A 396     116.497  48.039  49.939  1.00  0.00           C  
ATOM    596  OE1 GLU A 396     116.688  49.256  50.127  1.00  0.00           O  
ATOM    597  OE2 GLU A 396     115.599  47.601  49.190  1.00  0.00           O  
ATOM    598  N   ALA A 397     120.090  46.774  53.254  1.00  0.00           N  
ATOM    599  CA  ALA A 397     119.924  46.243  54.595  1.00  0.00           C  
ATOM    600  C   ALA A 397     120.905  46.867  55.580  1.00  0.00           C  
ATOM    601  O   ALA A 397     121.672  47.767  55.234  1.00  0.00           O  
ATOM    602  CB  ALA A 397     120.087  44.738  54.577  1.00  0.00           C  
ATOM    603  N   GLU A 399     120.865  46.379  56.816  1.00  0.00           N  
ATOM    604  CA  GLU A 399     121.740  46.857  57.885  1.00  0.00           C  
ATOM    605  C   GLU A 399     122.716  45.736  58.284  1.00  0.00           C  
ATOM    606  O   GLU A 399     123.935  45.925  58.262  1.00  0.00           O  
ATOM    607  CB  GLU A 399     120.883  47.291  59.073  1.00  0.00           C  
ATOM    608  CG  GLU A 399     119.909  48.410  58.725  1.00  0.00           C  
ATOM    609  CD  GLU A 399     118.637  48.359  59.546  1.00  0.00           C  
ATOM    610  OE1 GLU A 399     118.725  48.295  60.792  1.00  0.00           O  
ATOM    611  OE2 GLU A 399     117.546  48.387  58.940  1.00  0.00           O  
ATOM    612  N   HIS A 404     122.165  44.580  58.655  1.00  0.00           N  
ATOM    613  CA  HIS A 404     122.953  43.394  59.013  1.00  0.00           C  
ATOM    614  C   HIS A 404     122.712  42.464  57.834  1.00  0.00           C  
ATOM    615  O   HIS A 404     123.600  42.192  57.025  1.00  0.00           O  
ATOM    616  CB  HIS A 404     122.403  42.693  60.267  1.00  0.00           C  
ATOM    617  CG  HIS A 404     122.452  43.517  61.517  1.00  0.00           C  
ATOM    618  ND1 HIS A 404     123.613  44.098  61.986  1.00  0.00           N  
ATOM    619  CD2 HIS A 404     121.492  43.806  62.429  1.00  0.00           C  
ATOM    620  CE1 HIS A 404     123.365  44.707  63.133  1.00  0.00           C  
ATOM    621  NE2 HIS A 404     122.086  44.544  63.424  1.00  0.00           N  
ATOM    622  N   ILE A 406     121.466  41.999  57.781  1.00  0.00           N  
ATOM    623  CA  ILE A 406     120.918  41.106  56.765  1.00  0.00           C  
ATOM    624  C   ILE A 406     119.423  41.135  57.090  1.00  0.00           C  
ATOM    625  O   ILE A 406     118.678  40.224  56.737  1.00  0.00           O  
ATOM    626  CB  ILE A 406     121.459  39.646  56.908  1.00  0.00           C  
ATOM    627  CG1 ILE A 406     122.965  39.609  56.613  1.00  0.00           C  
ATOM    628  CG2 ILE A 406     120.726  38.709  55.943  1.00  0.00           C  
ATOM    629  CD1 ILE A 406     123.610  38.244  56.777  1.00  0.00           C  
ATOM    630  N   LYS A 485     119.016  42.206  57.777  1.00  0.00           N  
ATOM    631  CA  LYS A 485     117.635  42.439  58.222  1.00  0.00           C  
ATOM    632  C   LYS A 485     116.593  41.824  57.313  1.00  0.00           C  
ATOM    633  O   LYS A 485     116.875  41.548  56.151  1.00  0.00           O  
ATOM    634  CB  LYS A 485     117.352  43.938  58.327  1.00  0.00           C  
ATOM    635  CG  LYS A 485     117.186  44.632  56.983  1.00  0.00           C  
ATOM    636  CD  LYS A 485     116.978  46.123  57.166  1.00  0.00           C  
ATOM    637  CE  LYS A 485     116.958  46.856  55.835  1.00  0.00           C  
ATOM    638  NZ  LYS A 485     117.157  48.324  56.024  1.00  0.00           N  
ATOM    639  N   GLY A 486     115.387  41.630  57.848  1.00  0.00           N  
ATOM    640  CA  GLY A 486     114.306  41.046  57.071  1.00  0.00           C  
ATOM    641  C   GLY A 486     114.266  41.569  55.647  1.00  0.00           C  
ATOM    642  O   GLY A 486     113.421  42.399  55.307  1.00  0.00           O  
ATOM    643  N   PHE A 487     115.179  41.075  54.814  1.00  0.00           N  
ATOM    644  CA  PHE A 487     115.275  41.497  53.423  1.00  0.00           C  
ATOM    645  C   PHE A 487     115.973  40.448  52.559  1.00  0.00           C  
ATOM    646  O   PHE A 487     115.312  39.620  51.931  1.00  0.00           O  
ATOM    647  CB  PHE A 487     116.032  42.824  53.321  1.00  0.00           C  
ATOM    648  CG  PHE A 487     115.905  43.488  51.982  1.00  0.00           C  
ATOM    649  CD1 PHE A 487     114.694  44.042  51.584  1.00  0.00           C  
ATOM    650  CD2 PHE A 487     116.981  43.527  51.103  1.00  0.00           C  
ATOM    651  CE1 PHE A 487     114.553  44.624  50.329  1.00  0.00           C  
ATOM    652  CE2 PHE A 487     116.851  44.103  49.849  1.00  0.00           C  
ATOM    653  CZ  PHE A 487     115.633  44.653  49.461  1.00  0.00           C  
ATOM    654  N   GLU A 488     117.305  40.482  52.533  1.00  0.00           N  
ATOM    655  CA  GLU A 488     118.085  39.540  51.728  1.00  0.00           C  
ATOM    656  C   GLU A 488     117.557  38.111  51.742  1.00  0.00           C  
ATOM    657  O   GLU A 488     117.735  37.371  50.773  1.00  0.00           O  
ATOM    658  CB  GLU A 488     119.549  39.526  52.175  1.00  0.00           C  
ATOM    659  CG  GLU A 488     120.345  40.753  51.765  1.00  0.00           C  
ATOM    660  CD  GLU A 488     121.846  40.563  51.934  1.00  0.00           C  
ATOM    661  OE1 GLU A 488     122.601  41.527  51.671  1.00  0.00           O  
ATOM    662  OE2 GLU A 488     122.273  39.450  52.325  1.00  0.00           O  
ATOM    663  N   ASP A 495     116.910  37.729  52.841  1.00  0.00           N  
ATOM    664  CA  ASP A 495     116.362  36.383  52.990  1.00  0.00           C  
ATOM    665  C   ASP A 495     115.454  35.962  51.836  1.00  0.00           C  
ATOM    666  O   ASP A 495     115.427  34.787  51.464  1.00  0.00           O  
ATOM    667  CB  ASP A 495     115.608  36.254  54.323  1.00  0.00           C  
ATOM    668  CG  ASP A 495     116.537  35.974  55.506  1.00  0.00           C  
ATOM    669  OD1 ASP A 495     116.017  35.746  56.623  1.00  0.00           O  
ATOM    670  OD2 ASP A 495     117.778  35.980  55.322  1.00  0.00           O  
ATOM    671  N   GLU A 496     114.711  36.909  51.273  1.00  0.00           N  
ATOM    672  CA  GLU A 496     113.828  36.601  50.153  1.00  0.00           C  
ATOM    673  C   GLU A 496     114.300  37.303  48.887  1.00  0.00           C  
ATOM    674  O   GLU A 496     113.672  38.250  48.412  1.00  0.00           O  
ATOM    675  CB  GLU A 496     112.386  37.008  50.472  1.00  0.00           C  
ATOM    676  CG  GLU A 496     111.725  36.140  51.530  1.00  0.00           C  
ATOM    677  CD  GLU A 496     110.212  36.221  51.498  1.00  0.00           C  
ATOM    678  OE1 GLU A 496     109.668  37.328  51.699  1.00  0.00           O  
ATOM    679  OE2 GLU A 496     109.569  35.172  51.271  1.00  0.00           O  
ATOM    680  N   VAL A 497     115.407  36.829  48.334  1.00  0.00           N  
ATOM    681  CA  VAL A 497     115.953  37.442  47.141  1.00  0.00           C  
ATOM    682  C   VAL A 497     116.613  36.450  46.230  1.00  0.00           C  
ATOM    683  O   VAL A 497     117.313  35.555  46.688  1.00  0.00           O  
ATOM    684  CB  VAL A 497     117.020  38.462  47.486  1.00  0.00           C  
ATOM    685  CG1 VAL A 497     117.542  39.103  46.213  1.00  0.00           C  
ATOM    686  CG2 VAL A 497     116.461  39.486  48.444  1.00  0.00           C  
ATOM    687  N   TYR A 498     116.400  36.615  44.932  1.00  0.00           N  
ATOM    688  CA  TYR A 498     117.033  35.731  43.977  1.00  0.00           C  
ATOM    689  C   TYR A 498     118.406  36.299  43.682  1.00  0.00           C  
ATOM    690  O   TYR A 498     118.600  37.514  43.672  1.00  0.00           O  
ATOM    691  CB  TYR A 498     116.227  35.627  42.691  1.00  0.00           C  
ATOM    692  CG  TYR A 498     115.157  34.579  42.754  1.00  0.00           C  
ATOM    693  CD1 TYR A 498     113.920  34.853  43.327  1.00  0.00           C  
ATOM    694  CD2 TYR A 498     115.401  33.294  42.299  1.00  0.00           C  
ATOM    695  CE1 TYR A 498     112.946  33.863  43.451  1.00  0.00           C  
ATOM    696  CE2 TYR A 498     114.445  32.297  42.411  1.00  0.00           C  
ATOM    697  CZ  TYR A 498     113.217  32.581  42.991  1.00  0.00           C  
ATOM    698  OH  TYR A 498     112.275  31.576  43.116  1.00  0.00           O  
ATOM    699  N   TRP A 499     119.367  35.414  43.455  1.00  0.00           N  
ATOM    700  CA  TRP A 499     120.720  35.848  43.184  1.00  0.00           C  
ATOM    701  C   TRP A 499     121.236  35.176  41.947  1.00  0.00           C  
ATOM    702  O   TRP A 499     120.962  33.996  41.717  1.00  0.00           O  
ATOM    703  CB  TRP A 499     121.632  35.488  44.349  1.00  0.00           C  
ATOM    704  CG  TRP A 499     121.167  36.031  45.624  1.00  0.00           C  
ATOM    705  CD1 TRP A 499     120.242  35.484  46.462  1.00  0.00           C  
ATOM    706  CD2 TRP A 499     121.559  37.269  46.201  1.00  0.00           C  
ATOM    707  NE1 TRP A 499     120.029  36.312  47.534  1.00  0.00           N  
ATOM    708  CE2 TRP A 499     120.827  37.418  47.403  1.00  0.00           C  
ATOM    709  CE3 TRP A 499     122.459  38.273  45.822  1.00  0.00           C  
ATOM    710  CZ2 TRP A 499     120.969  38.537  48.238  1.00  0.00           C  
ATOM    711  CZ3 TRP A 499     122.602  39.384  46.644  1.00  0.00           C  
ATOM    712  CH2 TRP A 499     121.857  39.506  47.845  1.00  0.00           C  
ATOM    713  N   VAL A 500     121.969  35.935  41.144  1.00  0.00           N  
ATOM    714  CA  VAL A 500     122.558  35.390  39.945  1.00  0.00           C  
ATOM    715  C   VAL A 500     124.023  35.259  40.298  1.00  0.00           C  
ATOM    716  O   VAL A 500     124.717  36.262  40.441  1.00  0.00           O  
ATOM    717  CB  VAL A 500     122.397  36.326  38.744  1.00  0.00           C  
ATOM    718  CG1 VAL A 500     123.011  35.686  37.519  1.00  0.00           C  
ATOM    719  CG2 VAL A 500     120.932  36.589  38.484  1.00  0.00           C  
ATOM    720  N   THR A 501     124.480  34.019  40.459  1.00  0.00           N  
ATOM    721  CA  THR A 501     125.864  33.753  40.823  1.00  0.00           C  
ATOM    722  C   THR A 501     126.725  33.371  39.634  1.00  0.00           C  
ATOM    723  O   THR A 501     127.883  33.769  39.551  1.00  0.00           O  
ATOM    724  CB  THR A 501     125.964  32.623  41.859  1.00  0.00           C  
ATOM    725  OG1 THR A 501     125.478  31.407  41.285  1.00  0.00           O  
ATOM    726  CG2 THR A 501     125.138  32.951  43.082  1.00  0.00           C  
ATOM    727  N   HIS A 502     126.174  32.593  38.714  1.00  0.00           N  
ATOM    728  CA  HIS A 502     126.957  32.190  37.559  1.00  0.00           C  
ATOM    729  C   HIS A 502     126.776  33.116  36.382  1.00  0.00           C  
ATOM    730  O   HIS A 502     125.656  33.479  36.037  1.00  0.00           O  
ATOM    731  CB  HIS A 502     126.607  30.766  37.128  1.00  0.00           C  
ATOM    732  CG  HIS A 502     127.273  29.710  37.948  1.00  0.00           C  
ATOM    733  ND1 HIS A 502     128.628  29.714  38.202  1.00  0.00           N  
ATOM    734  CD2 HIS A 502     126.776  28.614  38.568  1.00  0.00           C  
ATOM    735  CE1 HIS A 502     128.937  28.667  38.946  1.00  0.00           C  
ATOM    736  NE2 HIS A 502     127.831  27.983  39.182  1.00  0.00           N  
ATOM    737  N   GLY A 503     127.893  33.502  35.774  1.00  0.00           N  
ATOM    738  CA  GLY A 503     127.849  34.364  34.609  1.00  0.00           C  
ATOM    739  C   GLY A 503     127.887  33.440  33.414  1.00  0.00           C  
ATOM    740  O   GLY A 503     128.559  33.697  32.418  1.00  0.00           O  
ATOM    741  N   GLY A 578     127.141  32.349  33.534  1.00  0.00           N  
ATOM    742  CA  GLY A 578     127.094  31.347  32.497  1.00  0.00           C  
ATOM    743  C   GLY A 578     127.589  30.116  33.209  1.00  0.00           C  
ATOM    744  O   GLY A 578     126.964  29.651  34.157  1.00  0.00           O  
ATOM    745  N   LYS A 648     128.724  29.593  32.774  1.00  0.00           N  
ATOM    746  CA  LYS A 648     129.285  28.420  33.426  1.00  0.00           C  
ATOM    747  C   LYS A 648     130.133  28.888  34.612  1.00  0.00           C  
ATOM    748  O   LYS A 648     130.140  28.256  35.671  1.00  0.00           O  
ATOM    749  CB  LYS A 648     130.158  27.622  32.448  1.00  0.00           C  
ATOM    750  CG  LYS A 648     129.413  27.028  31.260  1.00  0.00           C  
ATOM    751  CD  LYS A 648     130.368  26.356  30.271  1.00  0.00           C  
ATOM    752  CE  LYS A 648     130.936  25.059  30.815  1.00  0.00           C  
ATOM    753  NZ  LYS A 648     129.878  24.023  30.956  1.00  0.00           N  
ATOM    754  N   THR A 649     130.832  30.007  34.425  1.00  0.00           N  
ATOM    755  CA  THR A 649     131.704  30.569  35.453  1.00  0.00           C  
ATOM    756  C   THR A 649     130.974  31.323  36.558  1.00  0.00           C  
ATOM    757  O   THR A 649     129.774  31.562  36.469  1.00  0.00           O  
ATOM    758  CB  THR A 649     132.736  31.529  34.827  1.00  0.00           C  
ATOM    759  OG1 THR A 649     132.060  32.500  34.017  1.00  0.00           O  
ATOM    760  CG2 THR A 649     133.730  30.756  33.976  1.00  0.00           C  
ATOM    761  N   GLN A 650     131.709  31.682  37.607  1.00  0.00           N  
ATOM    762  CA  GLN A 650     131.135  32.434  38.712  1.00  0.00           C  
ATOM    763  C   GLN A 650     131.253  33.900  38.308  1.00  0.00           C  
ATOM    764  O   GLN A 650     131.872  34.201  37.289  1.00  0.00           O  
ATOM    765  CB  GLN A 650     131.891  32.153  40.013  1.00  0.00           C  
ATOM    766  CG  GLN A 650     131.241  32.784  41.246  1.00  0.00           C  
ATOM    767  CD  GLN A 650     131.661  32.118  42.548  1.00  0.00           C  
ATOM    768  OE1 GLN A 650     131.379  30.943  42.770  1.00  0.00           O  
ATOM    769  NE2 GLN A 650     132.334  32.870  43.414  1.00  0.00           N  
ATOM    770  N   LEU A 651     130.680  34.811  39.091  1.00  0.00           N  
ATOM    771  CA  LEU A 651     130.709  36.227  38.727  1.00  0.00           C  
ATOM    772  C   LEU A 651     131.574  37.200  39.506  1.00  0.00           C  
ATOM    773  O   LEU A 651     131.785  38.324  39.046  1.00  0.00           O  
ATOM    774  CB  LEU A 651     129.286  36.782  38.711  1.00  0.00           C  
ATOM    775  CG  LEU A 651     128.452  36.484  37.468  1.00  0.00           C  
ATOM    776  CD1 LEU A 651     127.053  37.030  37.654  1.00  0.00           C  
ATOM    777  CD2 LEU A 651     129.105  37.120  36.256  1.00  0.00           C  
ATOM    778  N   ASP A 652     132.074  36.795  40.669  1.00  0.00           N  
ATOM    779  CA  ASP A 652     132.886  37.692  41.499  1.00  0.00           C  
ATOM    780  C   ASP A 652     131.931  38.775  42.016  1.00  0.00           C  
ATOM    781  O   ASP A 652     132.183  39.423  43.035  1.00  0.00           O  
ATOM    782  CB  ASP A 652     134.027  38.347  40.682  1.00  0.00           C  
ATOM    783  CG  ASP A 652     135.256  37.431  40.498  1.00  0.00           C  
ATOM    784  OD1 ASP A 652     136.232  37.875  39.849  1.00  0.00           O  
ATOM    785  OD2 ASP A 652     135.262  36.282  40.995  1.00  0.00           O  
ATOM    786  N   VAL A 653     130.823  38.940  41.297  1.00  0.00           N  
ATOM    787  CA  VAL A 653     129.795  39.921  41.620  1.00  0.00           C  
ATOM    788  C   VAL A 653     128.428  39.232  41.710  1.00  0.00           C  
ATOM    789  O   VAL A 653     127.846  38.869  40.686  1.00  0.00           O  
ATOM    790  CB  VAL A 653     129.712  41.006  40.529  1.00  0.00           C  
ATOM    791  CG1 VAL A 653     129.535  42.366  41.171  1.00  0.00           C  
ATOM    792  CG2 VAL A 653     130.954  40.974  39.651  1.00  0.00           C  
ATOM    793  N   LYS A 654     127.923  39.049  42.930  1.00  0.00           N  
ATOM    794  CA  LYS A 654     126.625  38.409  43.135  1.00  0.00           C  
ATOM    795  C   LYS A 654     125.481  39.319  42.708  1.00  0.00           C  
ATOM    796  O   LYS A 654     124.923  40.043  43.530  1.00  0.00           O  
ATOM    797  CB  LYS A 654     126.417  38.036  44.606  1.00  0.00           C  
ATOM    798  CG  LYS A 654     127.215  36.843  45.107  1.00  0.00           C  
ATOM    799  CD  LYS A 654     126.762  36.399  46.518  1.00  0.00           C  
ATOM    800  CE  LYS A 654     125.352  35.777  46.526  1.00  0.00           C  
ATOM    801  NZ  LYS A 654     124.863  35.321  47.869  1.00  0.00           N  
ATOM    802  N   LEU A 655     125.132  39.291  41.426  1.00  0.00           N  
ATOM    803  CA  LEU A 655     124.032  40.109  40.936  1.00  0.00           C  
ATOM    804  C   LEU A 655     122.730  39.524  41.483  1.00  0.00           C  
ATOM    805  O   LEU A 655     122.595  38.304  41.600  1.00  0.00           O  
ATOM    806  CB  LEU A 655     124.015  40.099  39.415  1.00  0.00           C  
ATOM    807  CG  LEU A 655     125.337  40.505  38.756  1.00  0.00           C  
ATOM    808  CD1 LEU A 655     125.143  40.550  37.248  1.00  0.00           C  
ATOM    809  CD2 LEU A 655     125.806  41.861  39.274  1.00  0.00           C  
ATOM    810  N   ALA A 656     121.772  40.385  41.820  1.00  0.00           N  
ATOM    811  CA  ALA A 656     120.504  39.921  42.390  1.00  0.00           C  
ATOM    812  C   ALA A 656     119.272  40.457  41.661  1.00  0.00           C  
ATOM    813  O   ALA A 656     119.284  41.551  41.109  1.00  0.00           O  
ATOM    814  CB  ALA A 656     120.436  40.298  43.877  1.00  0.00           C  
ATOM    815  N   LEU A 657     118.208  39.670  41.657  1.00  0.00           N  
ATOM    816  CA  LEU A 657     116.994  40.089  41.011  1.00  0.00           C  
ATOM    817  C   LEU A 657     116.255  41.075  41.907  1.00  0.00           C  
ATOM    818  O   LEU A 657     115.838  40.751  43.020  1.00  0.00           O  
ATOM    819  CB  LEU A 657     116.123  38.876  40.691  1.00  0.00           C  
ATOM    820  CG  LEU A 657     116.693  37.866  39.695  1.00  0.00           C  
ATOM    821  CD1 LEU A 657     115.534  37.137  39.088  1.00  0.00           C  
ATOM    822  CD2 LEU A 657     117.477  38.540  38.588  1.00  0.00           C  
ATOM    823  N   ARG A 658     116.085  42.286  41.393  1.00  0.00           N  
ATOM    824  CA  ARG A 658     115.441  43.364  42.131  1.00  0.00           C  
ATOM    825  C   ARG A 658     114.128  43.036  42.816  1.00  0.00           C  
ATOM    826  O   ARG A 658     113.103  42.802  42.181  1.00  0.00           O  
ATOM    827  CB  ARG A 658     115.239  44.586  41.228  1.00  0.00           C  
ATOM    828  CG  ARG A 658     114.273  44.358  40.111  1.00  0.00           C  
ATOM    829  CD  ARG A 658     113.953  45.640  39.384  1.00  0.00           C  
ATOM    830  NE  ARG A 658     113.015  45.362  38.304  1.00  0.00           N  
ATOM    831  CZ  ARG A 658     113.211  45.687  37.034  1.00  0.00           C  
ATOM    832  NH1 ARG A 658     114.314  46.320  36.664  1.00  0.00           N  
ATOM    833  NH2 ARG A 658     112.311  45.342  36.131  1.00  0.00           N  
ATOM    834  N   PRO A 659     114.156  42.996  44.143  1.00  0.00           N  
ATOM    835  CA  PRO A 659     112.935  42.705  44.894  1.00  0.00           C  
ATOM    836  C   PRO A 659     112.101  43.972  44.795  1.00  0.00           C  
ATOM    837  O   PRO A 659     111.017  43.974  44.229  1.00  0.00           O  
ATOM    838  CB  PRO A 659     113.455  42.443  46.305  1.00  0.00           C  
ATOM    839  CG  PRO A 659     114.691  43.282  46.362  1.00  0.00           C  
ATOM    840  CD  PRO A 659     115.329  43.041  45.023  1.00  0.00           C  
ATOM    841  N   THR A 660     112.632  45.052  45.351  1.00  0.00           N  
ATOM    842  CA  THR A 660     111.985  46.347  45.282  1.00  0.00           C  
ATOM    843  C   THR A 660     112.606  46.961  44.026  1.00  0.00           C  
ATOM    844  O   THR A 660     112.272  46.550  42.915  1.00  0.00           O  
ATOM    845  CB  THR A 660     112.314  47.204  46.522  1.00  0.00           C  
ATOM    846  OG1 THR A 660     111.896  48.555  46.293  1.00  0.00           O  
ATOM    847  CG2 THR A 660     113.817  47.167  46.823  1.00  0.00           C  
ATOM    848  N   SER A 661     113.519  47.917  44.201  1.00  0.00           N  
ATOM    849  CA  SER A 661     114.213  48.561  43.082  1.00  0.00           C  
ATOM    850  C   SER A 661     114.742  49.929  43.476  1.00  0.00           C  
ATOM    851  O   SER A 661     115.259  50.667  42.644  1.00  0.00           O  
ATOM    852  CB  SER A 661     113.299  48.704  41.862  1.00  0.00           C  
ATOM    853  OG  SER A 661     114.049  49.057  40.717  1.00  0.00           O  
ATOM    854  N   GLU A 662     114.615  50.264  44.752  1.00  0.00           N  
ATOM    855  CA  GLU A 662     115.092  51.548  45.227  1.00  0.00           C  
ATOM    856  C   GLU A 662     116.608  51.546  45.296  1.00  0.00           C  
ATOM    857  O   GLU A 662     117.260  52.545  44.979  1.00  0.00           O  
ATOM    858  CB  GLU A 662     114.520  51.850  46.612  1.00  0.00           C  
ATOM    859  CG  GLU A 662     114.842  50.801  47.641  1.00  0.00           C  
ATOM    860  CD  GLU A 662     113.601  50.169  48.212  1.00  0.00           C  
ATOM    861  OE1 GLU A 662     113.734  49.225  49.018  1.00  0.00           O  
ATOM    862  OE2 GLU A 662     112.490  50.620  47.858  1.00  0.00           O  
ATOM    863  N   THR A 663     117.167  50.417  45.715  1.00  0.00           N  
ATOM    864  CA  THR A 663     118.608  50.297  45.841  1.00  0.00           C  
ATOM    865  C   THR A 663     119.340  50.884  44.649  1.00  0.00           C  
ATOM    866  O   THR A 663     120.262  51.678  44.821  1.00  0.00           O  
ATOM    867  CB  THR A 663     119.021  48.843  46.007  1.00  0.00           C  
ATOM    868  OG1 THR A 663     118.549  48.365  47.273  1.00  0.00           O  
ATOM    869  CG2 THR A 663     120.525  48.711  45.936  1.00  0.00           C  
ATOM    870  N   PRO A 664     118.937  50.506  43.422  1.00  0.00           N  
ATOM    871  CA  PRO A 664     119.591  51.027  42.220  1.00  0.00           C  
ATOM    872  C   PRO A 664     119.175  52.454  41.840  1.00  0.00           C  
ATOM    873  O   PRO A 664     119.966  53.194  41.261  1.00  0.00           O  
ATOM    874  CB  PRO A 664     119.209  50.001  41.162  1.00  0.00           C  
ATOM    875  CG  PRO A 664     117.844  49.598  41.580  1.00  0.00           C  
ATOM    876  CD  PRO A 664     117.958  49.458  43.072  1.00  0.00           C  
ATOM    877  N   ILE A 665     117.944  52.844  42.170  1.00  0.00           N  
ATOM    878  CA  ILE A 665     117.448  54.187  41.841  1.00  0.00           C  
ATOM    879  C   ILE A 665     118.053  55.252  42.736  1.00  0.00           C  
ATOM    880  O   ILE A 665     118.294  56.380  42.307  1.00  0.00           O  
ATOM    881  CB  ILE A 665     115.895  54.282  41.945  1.00  0.00           C  
ATOM    882  CG1 ILE A 665     115.271  53.294  40.970  1.00  0.00           C  
ATOM    883  CG2 ILE A 665     115.413  55.698  41.636  1.00  0.00           C  
ATOM    884  CD1 ILE A 665     113.883  53.623  40.575  1.00  0.00           C  
ATOM    885  N   TYR A 666     118.293  54.907  43.988  1.00  0.00           N  
ATOM    886  CA  TYR A 666     118.877  55.885  44.876  1.00  0.00           C  
ATOM    887  C   TYR A 666     120.336  56.035  44.506  1.00  0.00           C  
ATOM    888  O   TYR A 666     120.822  57.147  44.331  1.00  0.00           O  
ATOM    889  CB  TYR A 666     118.682  55.451  46.320  1.00  0.00           C  
ATOM    890  CG  TYR A 666     117.215  55.365  46.676  1.00  0.00           C  
ATOM    891  CD1 TYR A 666     116.801  54.869  47.906  1.00  0.00           C  
ATOM    892  CD2 TYR A 666     116.242  55.796  45.782  1.00  0.00           C  
ATOM    893  CE1 TYR A 666     115.456  54.809  48.236  1.00  0.00           C  
ATOM    894  CE2 TYR A 666     114.901  55.741  46.101  1.00  0.00           C  
ATOM    895  CZ  TYR A 666     114.510  55.250  47.328  1.00  0.00           C  
ATOM    896  OH  TYR A 666     113.175  55.211  47.654  1.00  0.00           O  
ATOM    897  N   TYR A 667     121.030  54.915  44.346  1.00  0.00           N  
ATOM    898  CA  TYR A 667     122.436  54.972  43.961  1.00  0.00           C  
ATOM    899  C   TYR A 667     122.534  55.940  42.795  1.00  0.00           C  
ATOM    900  O   TYR A 667     123.540  56.612  42.609  1.00  0.00           O  
ATOM    901  CB  TYR A 667     122.947  53.596  43.513  1.00  0.00           C  
ATOM    902  CG  TYR A 667     124.321  53.639  42.864  1.00  0.00           C  
ATOM    903  CD1 TYR A 667     125.485  53.516  43.620  1.00  0.00           C  
ATOM    904  CD2 TYR A 667     124.456  53.834  41.492  1.00  0.00           C  
ATOM    905  CE1 TYR A 667     126.746  53.584  43.020  1.00  0.00           C  
ATOM    906  CE2 TYR A 667     125.706  53.906  40.892  1.00  0.00           C  
ATOM    907  CZ  TYR A 667     126.845  53.779  41.656  1.00  0.00           C  
ATOM    908  OH  TYR A 667     128.078  53.838  41.045  1.00  0.00           O  
ATOM    909  N   MET A 668     121.468  56.015  42.016  1.00  0.00           N  
ATOM    910  CA  MET A 668     121.463  56.889  40.869  1.00  0.00           C  
ATOM    911  C   MET A 668     121.108  58.331  41.166  1.00  0.00           C  
ATOM    912  O   MET A 668     121.764  59.233  40.649  1.00  0.00           O  
ATOM    913  CB  MET A 668     120.540  56.336  39.796  1.00  0.00           C  
ATOM    914  CG  MET A 668     121.060  55.069  39.141  1.00  0.00           C  
ATOM    915  SD  MET A 668     122.674  55.287  38.375  1.00  0.00           S  
ATOM    916  CE  MET A 668     122.350  56.695  37.344  1.00  0.00           C  
ATOM    917  N   MET A 669     120.086  58.578  41.981  1.00  0.00           N  
ATOM    918  CA  MET A 669     119.740  59.966  42.277  1.00  0.00           C  
ATOM    919  C   MET A 669     120.968  60.736  42.726  1.00  0.00           C  
ATOM    920  O   MET A 669     121.049  61.947  42.521  1.00  0.00           O  
ATOM    921  CB  MET A 669     118.676  60.065  43.347  1.00  0.00           C  
ATOM    922  CG  MET A 669     117.385  59.473  42.932  1.00  0.00           C  
ATOM    923  SD  MET A 669     116.211  59.756  44.224  1.00  0.00           S  
ATOM    924  CE  MET A 669     115.083  60.821  43.388  1.00  0.00           C  
ATOM    925  N   LYS A 670     121.922  60.037  43.342  1.00  0.00           N  
ATOM    926  CA  LYS A 670     123.159  60.683  43.769  1.00  0.00           C  
ATOM    927  C   LYS A 670     123.783  61.304  42.531  1.00  0.00           C  
ATOM    928  O   LYS A 670     124.103  62.493  42.503  1.00  0.00           O  
ATOM    929  CB  LYS A 670     124.145  59.676  44.356  1.00  0.00           C  
ATOM    930  CG  LYS A 670     125.572  60.190  44.330  1.00  0.00           C  
ATOM    931  CD  LYS A 670     126.528  59.309  45.105  1.00  0.00           C  
ATOM    932  CE  LYS A 670     127.940  59.872  45.030  1.00  0.00           C  
ATOM    933  NZ  LYS A 670     128.011  61.301  45.471  1.00  0.00           N  
ATOM    934  N   LEU A 671     123.940  60.483  41.501  1.00  0.00           N  
ATOM    935  CA  LEU A 671     124.519  60.942  40.258  1.00  0.00           C  
ATOM    936  C   LEU A 671     123.676  61.977  39.542  1.00  0.00           C  
ATOM    937  O   LEU A 671     124.008  62.399  38.436  1.00  0.00           O  
ATOM    938  CB  LEU A 671     124.783  59.761  39.335  1.00  0.00           C  
ATOM    939  CG  LEU A 671     126.060  59.005  39.697  1.00  0.00           C  
ATOM    940  CD1 LEU A 671     125.978  58.475  41.120  1.00  0.00           C  
ATOM    941  CD2 LEU A 671     126.268  57.879  38.703  1.00  0.00           C  
ATOM    942  N   TRP A 672     122.584  62.396  40.161  1.00  0.00           N  
ATOM    943  CA  TRP A 672     121.758  63.397  39.521  1.00  0.00           C  
ATOM    944  C   TRP A 672     121.525  64.625  40.390  1.00  0.00           C  
ATOM    945  O   TRP A 672     121.465  65.744  39.877  1.00  0.00           O  
ATOM    946  CB  TRP A 672     120.423  62.789  39.080  1.00  0.00           C  
ATOM    947  CG  TRP A 672     120.589  61.595  38.181  1.00  0.00           C  
ATOM    948  CD1 TRP A 672     121.663  61.307  37.385  1.00  0.00           C  
ATOM    949  CD2 TRP A 672     119.661  60.523  38.003  1.00  0.00           C  
ATOM    950  NE1 TRP A 672     121.465  60.116  36.732  1.00  0.00           N  
ATOM    951  CE2 TRP A 672     120.243  59.612  37.095  1.00  0.00           C  
ATOM    952  CE3 TRP A 672     118.394  60.238  38.527  1.00  0.00           C  
ATOM    953  CZ2 TRP A 672     119.601  58.438  36.697  1.00  0.00           C  
ATOM    954  CZ3 TRP A 672     117.756  59.072  38.130  1.00  0.00           C  
ATOM    955  CH2 TRP A 672     118.362  58.185  37.226  1.00  0.00           C  
ATOM    956  N   VAL A 676     121.417  64.426  41.701  1.00  0.00           N  
ATOM    957  CA  VAL A 676     121.186  65.542  42.614  1.00  0.00           C  
ATOM    958  C   VAL A 676     122.502  66.118  43.134  1.00  0.00           C  
ATOM    959  O   VAL A 676     123.256  65.433  43.835  1.00  0.00           O  
ATOM    960  CB  VAL A 676     120.342  65.108  43.826  1.00  0.00           C  
ATOM    961  CG1 VAL A 676     119.659  66.306  44.439  1.00  0.00           C  
ATOM    962  CG2 VAL A 676     119.328  64.084  43.412  1.00  0.00           C  
ATOM    963  N   LYS A 677     122.772  67.377  42.781  1.00  0.00           N  
ATOM    964  CA  LYS A 677     123.987  68.086  43.211  1.00  0.00           C  
ATOM    965  C   LYS A 677     123.586  69.331  43.992  1.00  0.00           C  
ATOM    966  O   LYS A 677     123.925  69.476  45.160  1.00  0.00           O  
ATOM    967  CB  LYS A 677     124.840  68.494  42.004  1.00  0.00           C  
ATOM    968  CG  LYS A 677     125.281  67.315  41.139  1.00  0.00           C  
ATOM    969  CD  LYS A 677     126.167  67.726  39.961  1.00  0.00           C  
ATOM    970  CE  LYS A 677     126.570  66.498  39.157  1.00  0.00           C  
ATOM    971  NZ  LYS A 677     127.606  66.778  38.140  1.00  0.00           N  
ATOM    972  N   VAL A 678     122.857  70.229  43.340  1.00  0.00           N  
ATOM    973  CA  VAL A 678     122.393  71.450  43.985  1.00  0.00           C  
ATOM    974  C   VAL A 678     120.928  71.310  44.397  1.00  0.00           C  
ATOM    975  O   VAL A 678     120.327  70.255  44.221  1.00  0.00           O  
ATOM    976  CB  VAL A 678     122.534  72.666  43.049  1.00  0.00           C  
ATOM    977  CG1 VAL A 678     124.001  73.049  42.900  1.00  0.00           C  
ATOM    978  CG2 VAL A 678     121.934  72.343  41.689  1.00  0.00           C  
ATOM    979  N   HIS A 681     120.354  72.380  44.934  1.00  0.00           N  
ATOM    980  CA  HIS A 681     118.970  72.364  45.378  1.00  0.00           C  
ATOM    981  C   HIS A 681     117.981  72.548  44.228  1.00  0.00           C  
ATOM    982  O   HIS A 681     116.778  72.374  44.401  1.00  0.00           O  
ATOM    983  CB  HIS A 681     118.772  73.466  46.413  1.00  0.00           C  
ATOM    984  CG  HIS A 681     118.992  74.843  45.870  1.00  0.00           C  
ATOM    985  ND1 HIS A 681     118.051  75.500  45.105  1.00  0.00           N  
ATOM    986  CD2 HIS A 681     120.056  75.675  45.955  1.00  0.00           C  
ATOM    987  CE1 HIS A 681     118.526  76.678  44.742  1.00  0.00           C  
ATOM    988  NE2 HIS A 681     119.741  76.809  45.245  1.00  0.00           N  
ATOM    989  N   THR A 683     118.492  72.905  43.056  1.00  0.00           N  
ATOM    990  CA  THR A 683     117.661  73.117  41.868  1.00  0.00           C  
ATOM    991  C   THR A 683     117.414  71.815  41.097  1.00  0.00           C  
ATOM    992  O   THR A 683     116.561  71.746  40.204  1.00  0.00           O  
ATOM    993  CB  THR A 683     118.323  74.148  40.940  1.00  0.00           C  
ATOM    994  OG1 THR A 683     118.470  75.383  41.651  1.00  0.00           O  
ATOM    995  CG2 THR A 683     117.484  74.379  39.686  1.00  0.00           C  
ATOM    996  N   ASP A 684     118.174  70.785  41.447  1.00  0.00           N  
ATOM    997  CA  ASP A 684     118.032  69.480  40.821  1.00  0.00           C  
ATOM    998  C   ASP A 684     116.784  68.841  41.404  1.00  0.00           C  
ATOM    999  O   ASP A 684     116.176  67.952  40.808  1.00  0.00           O  
ATOM   1000  CB  ASP A 684     119.240  68.608  41.140  1.00  0.00           C  
ATOM   1001  CG  ASP A 684     120.527  69.193  40.625  1.00  0.00           C  
ATOM   1002  OD1 ASP A 684     121.579  68.548  40.797  1.00  0.00           O  
ATOM   1003  OD2 ASP A 684     120.488  70.297  40.048  1.00  0.00           O  
ATOM   1004  N   LEU A 685     116.416  69.306  42.589  1.00  0.00           N  
ATOM   1005  CA  LEU A 685     115.253  68.796  43.271  1.00  0.00           C  
ATOM   1006  C   LEU A 685     114.035  69.584  42.881  1.00  0.00           C  
ATOM   1007  O   LEU A 685     114.141  70.753  42.536  1.00  0.00           O  
ATOM   1008  CB  LEU A 685     115.445  68.878  44.783  1.00  0.00           C  
ATOM   1009  CG  LEU A 685     116.348  67.774  45.334  1.00  0.00           C  
ATOM   1010  CD1 LEU A 685     116.520  67.925  46.827  1.00  0.00           C  
ATOM   1011  CD2 LEU A 685     115.727  66.428  45.000  1.00  0.00           C  
ATOM   1012  N   PRO A 686     112.854  68.944  42.917  1.00  0.00           N  
ATOM   1013  CA  PRO A 686     112.731  67.538  43.309  1.00  0.00           C  
ATOM   1014  C   PRO A 686     112.724  66.673  42.054  1.00  0.00           C  
ATOM   1015  O   PRO A 686     112.610  67.196  40.939  1.00  0.00           O  
ATOM   1016  CB  PRO A 686     111.412  67.515  44.055  1.00  0.00           C  
ATOM   1017  CG  PRO A 686     110.600  68.466  43.264  1.00  0.00           C  
ATOM   1018  CD  PRO A 686     111.541  69.612  42.968  1.00  0.00           C  
ATOM   1019  N   ILE A 687     112.847  65.359  42.230  1.00  0.00           N  
ATOM   1020  CA  ILE A 687     112.870  64.441  41.097  1.00  0.00           C  
ATOM   1021  C   ILE A 687     111.912  63.281  41.219  1.00  0.00           C  
ATOM   1022  O   ILE A 687     112.324  62.135  41.296  1.00  0.00           O  
ATOM   1023  CB  ILE A 687     114.269  63.889  40.889  1.00  0.00           C  
ATOM   1024  CG1 ILE A 687     115.050  64.018  42.197  1.00  0.00           C  
ATOM   1025  CG2 ILE A 687     114.946  64.603  39.711  1.00  0.00           C  
ATOM   1026  CD1 ILE A 687     116.535  63.863  42.031  1.00  0.00           C  
ATOM   1027  N   LYS A 688     110.628  63.596  41.217  1.00  0.00           N  
ATOM   1028  CA  LYS A 688     109.584  62.599  41.320  1.00  0.00           C  
ATOM   1029  C   LYS A 688     109.626  61.666  40.112  1.00  0.00           C  
ATOM   1030  O   LYS A 688     108.895  61.863  39.142  1.00  0.00           O  
ATOM   1031  CB  LYS A 688     108.230  63.299  41.374  1.00  0.00           C  
ATOM   1032  CG  LYS A 688     108.246  64.651  42.080  1.00  0.00           C  
ATOM   1033  CD  LYS A 688     106.845  65.210  42.098  1.00  0.00           C  
ATOM   1034  CE  LYS A 688     106.768  66.550  42.767  1.00  0.00           C  
ATOM   1035  NZ  LYS A 688     105.349  67.019  42.806  1.00  0.00           N  
ATOM   1036  N   ILE A 689     110.476  60.651  40.168  1.00  0.00           N  
ATOM   1037  CA  ILE A 689     110.608  59.700  39.073  1.00  0.00           C  
ATOM   1038  C   ILE A 689     109.908  58.359  39.394  1.00  0.00           C  
ATOM   1039  O   ILE A 689     109.845  57.952  40.559  1.00  0.00           O  
ATOM   1040  CB  ILE A 689     112.100  59.457  38.774  1.00  0.00           C  
ATOM   1041  CG1 ILE A 689     112.249  58.630  37.502  1.00  0.00           C  
ATOM   1042  CG2 ILE A 689     112.757  58.743  39.949  1.00  0.00           C  
ATOM   1043  CD1 ILE A 689     113.659  58.478  37.036  1.00  0.00           C  
ATOM   1044  N   TYR A 690     109.371  57.684  38.371  1.00  0.00           N  
ATOM   1045  CA  TYR A 690     108.694  56.396  38.578  1.00  0.00           C  
ATOM   1046  C   TYR A 690     108.924  55.386  37.437  1.00  0.00           C  
ATOM   1047  O   TYR A 690     109.360  55.745  36.337  1.00  0.00           O  
ATOM   1048  CB  TYR A 690     107.178  56.610  38.795  1.00  0.00           C  
ATOM   1049  CG  TYR A 690     106.332  56.725  37.529  1.00  0.00           C  
ATOM   1050  CD1 TYR A 690     106.106  55.621  36.709  1.00  0.00           C  
ATOM   1051  CD2 TYR A 690     105.793  57.946  37.133  1.00  0.00           C  
ATOM   1052  CE1 TYR A 690     105.379  55.736  35.527  1.00  0.00           C  
ATOM   1053  CE2 TYR A 690     105.059  58.066  35.949  1.00  0.00           C  
ATOM   1054  CZ  TYR A 690     104.864  56.960  35.155  1.00  0.00           C  
ATOM   1055  OH  TYR A 690     104.183  57.079  33.972  1.00  0.00           O  
ATOM   1056  N   GLN A 691     108.631  54.119  37.720  1.00  0.00           N  
ATOM   1057  CA  GLN A 691     108.770  53.060  36.731  1.00  0.00           C  
ATOM   1058  C   GLN A 691     107.803  51.912  37.021  1.00  0.00           C  
ATOM   1059  O   GLN A 691     107.384  51.715  38.153  1.00  0.00           O  
ATOM   1060  CB  GLN A 691     110.198  52.520  36.708  1.00  0.00           C  
ATOM   1061  CG  GLN A 691     110.522  51.530  37.821  1.00  0.00           C  
ATOM   1062  CD  GLN A 691     111.971  51.055  37.787  1.00  0.00           C  
ATOM   1063  OE1 GLN A 691     112.387  50.254  38.619  1.00  0.00           O  
ATOM   1064  NE2 GLN A 691     112.741  51.550  36.824  1.00  0.00           N  
ATOM   1065  N   ILE A 692     107.459  51.164  35.980  1.00  0.00           N  
ATOM   1066  CA  ILE A 692     106.554  50.028  36.071  1.00  0.00           C  
ATOM   1067  C   ILE A 692     107.295  48.785  35.574  1.00  0.00           C  
ATOM   1068  O   ILE A 692     107.100  48.326  34.455  1.00  0.00           O  
ATOM   1069  CB  ILE A 692     105.345  50.284  35.214  1.00  0.00           C  
ATOM   1070  CG1 ILE A 692     104.533  51.425  35.823  1.00  0.00           C  
ATOM   1071  CG2 ILE A 692     104.549  49.022  35.052  1.00  0.00           C  
ATOM   1072  CD1 ILE A 692     103.133  51.618  35.247  1.00  0.00           C  
ATOM   1073  N   VAL A 693     108.162  48.257  36.427  1.00  0.00           N  
ATOM   1074  CA  VAL A 693     108.999  47.107  36.112  1.00  0.00           C  
ATOM   1075  C   VAL A 693     108.425  45.809  36.632  1.00  0.00           C  
ATOM   1076  O   VAL A 693     107.331  45.783  37.176  1.00  0.00           O  
ATOM   1077  CB  VAL A 693     110.379  47.302  36.739  1.00  0.00           C  
ATOM   1078  CG1 VAL A 693     111.233  48.201  35.872  1.00  0.00           C  
ATOM   1079  CG2 VAL A 693     110.219  47.947  38.104  1.00  0.00           C  
ATOM   1080  N   ASN A 695     109.174  44.727  36.459  1.00  0.00           N  
ATOM   1081  CA  ASN A 695     108.751  43.417  36.938  1.00  0.00           C  
ATOM   1082  C   ASN A 695     109.747  42.913  37.966  1.00  0.00           C  
ATOM   1083  O   ASN A 695     110.827  42.455  37.624  1.00  0.00           O  
ATOM   1084  CB  ASN A 695     108.653  42.424  35.779  1.00  0.00           C  
ATOM   1085  CG  ASN A 695     109.999  42.114  35.138  1.00  0.00           C  
ATOM   1086  OD1 ASN A 695     110.544  41.016  35.312  1.00  0.00           O  
ATOM   1087  ND2 ASN A 695     110.537  43.076  34.387  1.00  0.00           N  
ATOM   1088  N   THR A 696     109.387  43.002  39.234  1.00  0.00           N  
ATOM   1089  CA  THR A 696     110.276  42.558  40.299  1.00  0.00           C  
ATOM   1090  C   THR A 696     110.114  41.073  40.557  1.00  0.00           C  
ATOM   1091  O   THR A 696     109.297  40.418  39.915  1.00  0.00           O  
ATOM   1092  CB  THR A 696     109.956  43.261  41.604  1.00  0.00           C  
ATOM   1093  OG1 THR A 696     108.667  42.830  42.063  1.00  0.00           O  
ATOM   1094  CG2 THR A 696     109.942  44.764  41.402  1.00  0.00           C  
ATOM   1095  N   PHE A 697     110.889  40.557  41.511  1.00  0.00           N  
ATOM   1096  CA  PHE A 697     110.826  39.149  41.888  1.00  0.00           C  
ATOM   1097  C   PHE A 697     110.687  39.034  43.385  1.00  0.00           C  
ATOM   1098  O   PHE A 697     110.571  40.040  44.072  1.00  0.00           O  
ATOM   1099  CB  PHE A 697     112.070  38.413  41.410  1.00  0.00           C  
ATOM   1100  CG  PHE A 697     112.187  38.369  39.918  1.00  0.00           C  
ATOM   1101  CD1 PHE A 697     112.573  39.495  39.206  1.00  0.00           C  
ATOM   1102  CD2 PHE A 697     111.843  37.218  39.215  1.00  0.00           C  
ATOM   1103  CE1 PHE A 697     112.614  39.475  37.836  1.00  0.00           C  
ATOM   1104  CE2 PHE A 697     111.883  37.194  37.834  1.00  0.00           C  
ATOM   1105  CZ  PHE A 697     112.267  38.323  37.149  1.00  0.00           C  
ATOM   1106  N   ARG A 698     110.692  37.814  43.897  1.00  0.00           N  
ATOM   1107  CA  ARG A 698     110.551  37.625  45.327  1.00  0.00           C  
ATOM   1108  C   ARG A 698     110.536  36.155  45.685  1.00  0.00           C  
ATOM   1109  O   ARG A 698     109.525  35.485  45.490  1.00  0.00           O  
ATOM   1110  CB  ARG A 698     109.250  38.275  45.799  1.00  0.00           C  
ATOM   1111  CG  ARG A 698     109.447  39.400  46.791  1.00  0.00           C  
ATOM   1112  CD  ARG A 698     109.435  38.889  48.223  1.00  0.00           C  
ATOM   1113  NE  ARG A 698     108.075  38.650  48.700  1.00  0.00           N  
ATOM   1114  CZ  ARG A 698     107.151  39.599  48.835  1.00  0.00           C  
ATOM   1115  NH1 ARG A 698     107.435  40.862  48.529  1.00  0.00           N  
ATOM   1116  NH2 ARG A 698     105.939  39.284  49.276  1.00  0.00           N  
ATOM   1117  N   TYR A 699     111.653  35.646  46.198  1.00  0.00           N  
ATOM   1118  CA  TYR A 699     111.703  34.247  46.602  1.00  0.00           C  
ATOM   1119  C   TYR A 699     110.561  34.071  47.604  1.00  0.00           C  
ATOM   1120  O   TYR A 699     110.705  34.370  48.791  1.00  0.00           O  
ATOM   1121  CB  TYR A 699     113.038  33.919  47.274  1.00  0.00           C  
ATOM   1122  CG  TYR A 699     113.186  32.463  47.684  1.00  0.00           C  
ATOM   1123  CD1 TYR A 699     113.906  32.112  48.825  1.00  0.00           C  
ATOM   1124  CD2 TYR A 699     112.602  31.436  46.935  1.00  0.00           C  
ATOM   1125  CE1 TYR A 699     114.040  30.783  49.217  1.00  0.00           C  
ATOM   1126  CE2 TYR A 699     112.732  30.098  47.319  1.00  0.00           C  
ATOM   1127  CZ  TYR A 699     113.452  29.786  48.463  1.00  0.00           C  
ATOM   1128  OH  TYR A 699     113.576  28.483  48.868  1.00  0.00           O  
ATOM   1129  N   GLU A 700     109.418  33.608  47.111  1.00  0.00           N  
ATOM   1130  CA  GLU A 700     108.253  33.412  47.954  1.00  0.00           C  
ATOM   1131  C   GLU A 700     108.233  32.006  48.526  1.00  0.00           C  
ATOM   1132  O   GLU A 700     108.167  31.023  47.781  1.00  0.00           O  
ATOM   1133  CB  GLU A 700     106.981  33.663  47.154  1.00  0.00           C  
ATOM   1134  CG  GLU A 700     105.786  33.943  48.023  1.00  0.00           C  
ATOM   1135  CD  GLU A 700     106.107  34.961  49.096  1.00  0.00           C  
ATOM   1136  OE1 GLU A 700     106.748  34.579  50.097  1.00  0.00           O  
ATOM   1137  OE2 GLU A 700     105.736  36.144  48.934  1.00  0.00           O  
ATOM   1138  N   THR A 703     108.299  31.927  49.855  1.00  0.00           N  
ATOM   1139  CA  THR A 703     108.296  30.658  50.582  1.00  0.00           C  
ATOM   1140  C   THR A 703     106.870  30.206  50.910  1.00  0.00           C  
ATOM   1141  O   THR A 703     106.588  29.006  50.984  1.00  0.00           O  
ATOM   1142  CB  THR A 703     109.120  30.772  51.889  1.00  0.00           C  
ATOM   1143  OG1 THR A 703     108.847  32.030  52.520  1.00  0.00           O  
ATOM   1144  CG2 THR A 703     110.610  30.675  51.594  1.00  0.00           C  
ATOM   1145  N   LYS A 710     105.977  31.177  51.104  1.00  0.00           N  
ATOM   1146  CA  LYS A 710     104.575  30.895  51.403  1.00  0.00           C  
ATOM   1147  C   LYS A 710     103.903  30.417  50.121  1.00  0.00           C  
ATOM   1148  O   LYS A 710     104.574  30.195  49.109  1.00  0.00           O  
ATOM   1149  CB  LYS A 710     103.866  32.156  51.914  1.00  0.00           C  
ATOM   1150  CG  LYS A 710     103.484  32.121  53.393  1.00  0.00           C  
ATOM   1151  CD  LYS A 710     102.740  33.389  53.822  1.00  0.00           C  
ATOM   1152  CE  LYS A 710     103.608  34.644  53.700  1.00  0.00           C  
ATOM   1153  NZ  LYS A 710     104.790  34.636  54.611  1.00  0.00           N  
ATOM   1154  N   HIS A 711     102.582  30.263  50.163  1.00  0.00           N  
ATOM   1155  CA  HIS A 711     101.842  29.812  48.990  1.00  0.00           C  
ATOM   1156  C   HIS A 711     101.566  30.992  48.072  1.00  0.00           C  
ATOM   1157  O   HIS A 711     101.249  32.086  48.531  1.00  0.00           O  
ATOM   1158  CB  HIS A 711     100.513  29.165  49.396  1.00  0.00           C  
ATOM   1159  CG  HIS A 711     100.180  27.928  48.617  1.00  0.00           C  
ATOM   1160  ND1 HIS A 711      98.893  27.452  48.487  1.00  0.00           N  
ATOM   1161  CD2 HIS A 711     100.974  27.049  47.959  1.00  0.00           C  
ATOM   1162  CE1 HIS A 711      98.909  26.333  47.784  1.00  0.00           C  
ATOM   1163  NE2 HIS A 711     100.160  26.066  47.452  1.00  0.00           N  
ATOM   1164  N   THR A 712     101.688  30.769  46.773  1.00  0.00           N  
ATOM   1165  CA  THR A 712     101.446  31.832  45.826  1.00  0.00           C  
ATOM   1166  C   THR A 712      99.956  31.965  45.582  1.00  0.00           C  
ATOM   1167  O   THR A 712      99.182  31.062  45.872  1.00  0.00           O  
ATOM   1168  CB  THR A 712     102.123  31.550  44.489  1.00  0.00           C  
ATOM   1169  OG1 THR A 712     101.249  30.772  43.662  1.00  0.00           O  
ATOM   1170  CG2 THR A 712     103.415  30.780  44.707  1.00  0.00           C  
ATOM   1171  N   ARG A 713      99.563  33.110  45.049  1.00  0.00           N  
ATOM   1172  CA  ARG A 713      98.176  33.398  44.738  1.00  0.00           C  
ATOM   1173  C   ARG A 713      98.191  34.339  43.539  1.00  0.00           C  
ATOM   1174  O   ARG A 713      98.754  35.436  43.591  1.00  0.00           O  
ATOM   1175  CB  ARG A 713      97.488  34.070  45.925  1.00  0.00           C  
ATOM   1176  CG  ARG A 713      97.262  33.175  47.129  1.00  0.00           C  
ATOM   1177  CD  ARG A 713      96.464  33.913  48.203  1.00  0.00           C  
ATOM   1178  NE  ARG A 713      95.946  33.016  49.237  1.00  0.00           N  
ATOM   1179  CZ  ARG A 713      95.101  32.010  49.010  1.00  0.00           C  
ATOM   1180  NH1 ARG A 713      94.667  31.763  47.777  1.00  0.00           N  
ATOM   1181  NH2 ARG A 713      94.690  31.243  50.015  1.00  0.00           N  
ATOM   1182  N   PRO A 714      97.583  33.911  42.432  1.00  0.00           N  
ATOM   1183  CA  PRO A 714      97.503  34.676  41.188  1.00  0.00           C  
ATOM   1184  C   PRO A 714      97.336  36.191  41.316  1.00  0.00           C  
ATOM   1185  O   PRO A 714      96.541  36.681  42.110  1.00  0.00           O  
ATOM   1186  CB  PRO A 714      96.333  34.014  40.468  1.00  0.00           C  
ATOM   1187  CG  PRO A 714      96.545  32.574  40.813  1.00  0.00           C  
ATOM   1188  CD  PRO A 714      96.879  32.623  42.300  1.00  0.00           C  
ATOM   1189  N   LEU A 715      98.107  36.919  40.519  1.00  0.00           N  
ATOM   1190  CA  LEU A 715      98.047  38.362  40.495  1.00  0.00           C  
ATOM   1191  C   LEU A 715      98.081  38.964  41.877  1.00  0.00           C  
ATOM   1192  O   LEU A 715      97.736  40.126  42.072  1.00  0.00           O  
ATOM   1193  CB  LEU A 715      96.798  38.805  39.752  1.00  0.00           C  
ATOM   1194  CG  LEU A 715      96.828  38.342  38.296  1.00  0.00           C  
ATOM   1195  CD1 LEU A 715      95.507  38.665  37.651  1.00  0.00           C  
ATOM   1196  CD2 LEU A 715      97.982  39.006  37.549  1.00  0.00           C  
ATOM   1197  N   ILE A 716      98.497  38.164  42.843  1.00  0.00           N  
ATOM   1198  CA  ILE A 716      98.613  38.647  44.208  1.00  0.00           C  
ATOM   1199  C   ILE A 716     100.011  38.318  44.735  1.00  0.00           C  
ATOM   1200  O   ILE A 716     100.970  39.078  44.526  1.00  0.00           O  
ATOM   1201  CB  ILE A 716      97.616  37.985  45.140  1.00  0.00           C  
ATOM   1202  CG1 ILE A 716      96.191  38.347  44.750  1.00  0.00           C  
ATOM   1203  CG2 ILE A 716      97.907  38.424  46.552  1.00  0.00           C  
ATOM   1204  CD1 ILE A 716      95.165  37.794  45.723  1.00  0.00           C  
ATOM   1205  N   ARG A 718     100.116  37.183  45.424  1.00  0.00           N  
ATOM   1206  CA  ARG A 718     101.388  36.742  45.962  1.00  0.00           C  
ATOM   1207  C   ARG A 718     102.079  35.964  44.850  1.00  0.00           C  
ATOM   1208  O   ARG A 718     101.764  34.806  44.609  1.00  0.00           O  
ATOM   1209  CB  ARG A 718     101.156  35.861  47.184  1.00  0.00           C  
ATOM   1210  CG  ARG A 718     102.388  35.654  48.020  1.00  0.00           C  
ATOM   1211  CD  ARG A 718     102.011  35.454  49.478  1.00  0.00           C  
ATOM   1212  NE  ARG A 718     101.357  36.618  50.093  1.00  0.00           N  
ATOM   1213  CZ  ARG A 718     101.952  37.777  50.382  1.00  0.00           C  
ATOM   1214  NH1 ARG A 718     103.238  37.965  50.113  1.00  0.00           N  
ATOM   1215  NH2 ARG A 718     101.260  38.749  50.965  1.00  0.00           N  
ATOM   1216  N   LEU A 723     103.018  36.614  44.170  1.00  0.00           N  
ATOM   1217  CA  LEU A 723     103.728  35.990  43.048  1.00  0.00           C  
ATOM   1218  C   LEU A 723     105.242  35.859  43.176  1.00  0.00           C  
ATOM   1219  O   LEU A 723     105.912  36.720  43.716  1.00  0.00           O  
ATOM   1220  CB  LEU A 723     103.440  36.763  41.750  1.00  0.00           C  
ATOM   1221  CG  LEU A 723     102.056  36.665  41.109  1.00  0.00           C  
ATOM   1222  CD1 LEU A 723     101.843  37.820  40.169  1.00  0.00           C  
ATOM   1223  CD2 LEU A 723     101.923  35.356  40.386  1.00  0.00           C  
ATOM   1224  N   ARG A 724     105.775  34.769  42.659  1.00  0.00           N  
ATOM   1225  CA  ARG A 724     107.204  34.591  42.683  1.00  0.00           C  
ATOM   1226  C   ARG A 724     107.728  35.770  41.853  1.00  0.00           C  
ATOM   1227  O   ARG A 724     108.461  36.614  42.360  1.00  0.00           O  
ATOM   1228  CB  ARG A 724     107.577  33.262  42.026  1.00  0.00           C  
ATOM   1229  CG  ARG A 724     108.972  32.755  42.371  1.00  0.00           C  
ATOM   1230  CD  ARG A 724     109.081  32.373  43.845  1.00  0.00           C  
ATOM   1231  NE  ARG A 724     108.200  31.265  44.217  1.00  0.00           N  
ATOM   1232  CZ  ARG A 724     108.334  30.016  43.781  1.00  0.00           C  
ATOM   1233  NH1 ARG A 724     109.319  29.701  42.949  1.00  0.00           N  
ATOM   1234  NH2 ARG A 724     107.484  29.078  44.180  1.00  0.00           N  
ATOM   1235  N   GLU A 725     107.337  35.833  40.581  1.00  0.00           N  
ATOM   1236  CA  GLU A 725     107.761  36.931  39.707  1.00  0.00           C  
ATOM   1237  C   GLU A 725     106.609  37.883  39.431  1.00  0.00           C  
ATOM   1238  O   GLU A 725     105.696  37.559  38.664  1.00  0.00           O  
ATOM   1239  CB  GLU A 725     108.282  36.419  38.364  1.00  0.00           C  
ATOM   1240  CG  GLU A 725     108.699  37.541  37.409  1.00  0.00           C  
ATOM   1241  CD  GLU A 725     108.891  37.062  35.980  1.00  0.00           C  
ATOM   1242  OE1 GLU A 725     109.019  35.839  35.766  1.00  0.00           O  
ATOM   1243  OE2 GLU A 725     108.925  37.910  35.065  1.00  0.00           O  
ATOM   1244  N   ILE A 726     106.669  39.061  40.054  1.00  0.00           N  
ATOM   1245  CA  ILE A 726     105.644  40.089  39.902  1.00  0.00           C  
ATOM   1246  C   ILE A 726     105.683  40.695  38.517  1.00  0.00           C  
ATOM   1247  O   ILE A 726     106.664  41.320  38.125  1.00  0.00           O  
ATOM   1248  CB  ILE A 726     105.818  41.191  40.948  1.00  0.00           C  
ATOM   1249  CG1 ILE A 726     105.404  40.644  42.320  1.00  0.00           C  
ATOM   1250  CG2 ILE A 726     105.015  42.423  40.540  1.00  0.00           C  
ATOM   1251  CD1 ILE A 726     105.537  41.625  43.460  1.00  0.00           C  
ATOM   1252  N   MET A 727     104.589  40.517  37.792  1.00  0.00           N  
ATOM   1253  CA  MET A 727     104.481  40.985  36.420  1.00  0.00           C  
ATOM   1254  C   MET A 727     104.390  42.499  36.207  1.00  0.00           C  
ATOM   1255  O   MET A 727     105.018  43.037  35.284  1.00  0.00           O  
ATOM   1256  CB  MET A 727     103.289  40.284  35.752  1.00  0.00           C  
ATOM   1257  CG  MET A 727     103.459  38.772  35.539  1.00  0.00           C  
ATOM   1258  SD  MET A 727     104.387  38.348  34.006  1.00  0.00           S  
ATOM   1259  CE  MET A 727     106.033  38.214  34.599  1.00  0.00           C  
ATOM   1260  N   THR A 728     103.628  43.194  37.047  1.00  0.00           N  
ATOM   1261  CA  THR A 728     103.479  44.637  36.873  1.00  0.00           C  
ATOM   1262  C   THR A 728     103.645  45.419  38.169  1.00  0.00           C  
ATOM   1263  O   THR A 728     102.727  45.524  38.974  1.00  0.00           O  
ATOM   1264  CB  THR A 728     102.105  44.969  36.270  1.00  0.00           C  
ATOM   1265  OG1 THR A 728     101.907  44.202  35.080  1.00  0.00           O  
ATOM   1266  CG2 THR A 728     102.019  46.433  35.916  1.00  0.00           C  
ATOM   1267  N   PHE A 730     104.818  45.996  38.364  1.00  0.00           N  
ATOM   1268  CA  PHE A 730     105.063  46.729  39.589  1.00  0.00           C  
ATOM   1269  C   PHE A 730     105.494  48.160  39.370  1.00  0.00           C  
ATOM   1270  O   PHE A 730     106.647  48.429  39.043  1.00  0.00           O  
ATOM   1271  CB  PHE A 730     106.114  45.999  40.433  1.00  0.00           C  
ATOM   1272  CG  PHE A 730     106.440  46.694  41.709  1.00  0.00           C  
ATOM   1273  CD1 PHE A 730     105.436  46.987  42.626  1.00  0.00           C  
ATOM   1274  CD2 PHE A 730     107.740  47.077  41.992  1.00  0.00           C  
ATOM   1275  CE1 PHE A 730     105.720  47.659  43.815  1.00  0.00           C  
ATOM   1276  CE2 PHE A 730     108.041  47.750  43.175  1.00  0.00           C  
ATOM   1277  CZ  PHE A 730     107.024  48.043  44.092  1.00  0.00           C  
ATOM   1278  N   LYS A 731     104.556  49.077  39.570  1.00  0.00           N  
ATOM   1279  CA  LYS A 731     104.829  50.494  39.416  1.00  0.00           C  
ATOM   1280  C   LYS A 731     105.303  51.074  40.711  1.00  0.00           C  
ATOM   1281  O   LYS A 731     104.529  51.178  41.650  1.00  0.00           O  
ATOM   1282  CB  LYS A 731     103.583  51.267  39.019  1.00  0.00           C  
ATOM   1283  CG  LYS A 731     103.882  52.729  38.742  1.00  0.00           C  
ATOM   1284  CD  LYS A 731     102.981  53.663  39.491  1.00  0.00           C  
ATOM   1285  CE  LYS A 731     103.439  53.826  40.910  1.00  0.00           C  
ATOM   1286  NZ  LYS A 731     102.660  54.897  41.557  1.00  0.00           N  
ATOM   1287  N   GLU A 732     106.569  51.459  40.761  1.00  0.00           N  
ATOM   1288  CA  GLU A 732     107.113  52.064  41.958  1.00  0.00           C  
ATOM   1289  C   GLU A 732     107.547  53.487  41.620  1.00  0.00           C  
ATOM   1290  O   GLU A 732     108.360  53.723  40.727  1.00  0.00           O  
ATOM   1291  CB  GLU A 732     108.292  51.238  42.494  1.00  0.00           C  
ATOM   1292  CG  GLU A 732     109.547  51.284  41.645  1.00  0.00           C  
ATOM   1293  CD  GLU A 732     110.642  50.365  42.148  1.00  0.00           C  
ATOM   1294  OE1 GLU A 732     110.461  49.132  42.104  1.00  0.00           O  
ATOM   1295  OE2 GLU A 732     111.689  50.878  42.588  1.00  0.00           O  
ATOM   1296  N   ALA A 733     106.974  54.453  42.310  1.00  0.00           N  
ATOM   1297  CA  ALA A 733     107.351  55.821  42.043  1.00  0.00           C  
ATOM   1298  C   ALA A 733     108.334  56.255  43.106  1.00  0.00           C  
ATOM   1299  O   ALA A 733     108.297  55.796  44.250  1.00  0.00           O  
ATOM   1300  CB  ALA A 733     106.130  56.723  42.063  1.00  0.00           C  
ATOM   1301  N   HIS A 734     109.218  57.150  42.713  1.00  0.00           N  
ATOM   1302  CA  HIS A 734     110.209  57.666  43.622  1.00  0.00           C  
ATOM   1303  C   HIS A 734     110.227  59.160  43.447  1.00  0.00           C  
ATOM   1304  O   HIS A 734     109.991  59.669  42.353  1.00  0.00           O  
ATOM   1305  CB  HIS A 734     111.571  57.091  43.281  1.00  0.00           C  
ATOM   1306  CG  HIS A 734     111.648  55.609  43.454  1.00  0.00           C  
ATOM   1307  ND1 HIS A 734     111.563  55.001  44.685  1.00  0.00           N  
ATOM   1308  CD2 HIS A 734     111.773  54.613  42.549  1.00  0.00           C  
ATOM   1309  CE1 HIS A 734     111.631  53.692  44.529  1.00  0.00           C  
ATOM   1310  NE2 HIS A 734     111.758  53.431  43.242  1.00  0.00           N  
ATOM   1311  N   THR A 735     110.472  59.866  44.539  1.00  0.00           N  
ATOM   1312  CA  THR A 735     110.536  61.309  44.490  1.00  0.00           C  
ATOM   1313  C   THR A 735     111.525  61.678  45.555  1.00  0.00           C  
ATOM   1314  O   THR A 735     111.717  60.932  46.511  1.00  0.00           O  
ATOM   1315  CB  THR A 735     109.204  61.967  44.841  1.00  0.00           C  
ATOM   1316  OG1 THR A 735     109.125  62.136  46.259  1.00  0.00           O  
ATOM   1317  CG2 THR A 735     108.034  61.110  44.367  1.00  0.00           C  
ATOM   1318  N   ALA A 736     112.164  62.821  45.369  1.00  0.00           N  
ATOM   1319  CA  ALA A 736     113.145  63.321  46.306  1.00  0.00           C  
ATOM   1320  C   ALA A 736     112.912  64.813  46.385  1.00  0.00           C  
ATOM   1321  O   ALA A 736     112.691  65.486  45.377  1.00  0.00           O  
ATOM   1322  CB  ALA A 736     114.536  63.026  45.822  1.00  0.00           C  
ATOM   1323  N   HIS A 737     112.972  65.327  47.601  1.00  0.00           N  
ATOM   1324  CA  HIS A 737     112.727  66.726  47.833  1.00  0.00           C  
ATOM   1325  C   HIS A 737     113.890  67.330  48.575  1.00  0.00           C  
ATOM   1326  O   HIS A 737     114.866  66.653  48.850  1.00  0.00           O  
ATOM   1327  CB  HIS A 737     111.452  66.838  48.641  1.00  0.00           C  
ATOM   1328  CG  HIS A 737     110.325  66.038  48.071  1.00  0.00           C  
ATOM   1329  ND1 HIS A 737     109.671  66.395  46.913  1.00  0.00           N  
ATOM   1330  CD2 HIS A 737     109.746  64.891  48.490  1.00  0.00           C  
ATOM   1331  CE1 HIS A 737     108.733  65.506  46.648  1.00  0.00           C  
ATOM   1332  NE2 HIS A 737     108.759  64.582  47.588  1.00  0.00           N  
ATOM   1333  N   SER A 738     113.782  68.611  48.895  1.00  0.00           N  
ATOM   1334  CA  SER A 738     114.844  69.289  49.618  1.00  0.00           C  
ATOM   1335  C   SER A 738     114.481  69.506  51.074  1.00  0.00           C  
ATOM   1336  O   SER A 738     115.291  70.026  51.830  1.00  0.00           O  
ATOM   1337  CB  SER A 738     115.148  70.640  48.979  1.00  0.00           C  
ATOM   1338  OG  SER A 738     114.022  71.495  49.052  1.00  0.00           O  
ATOM   1339  N   THR A 739     113.284  69.094  51.483  1.00  0.00           N  
ATOM   1340  CA  THR A 739     112.886  69.305  52.869  1.00  0.00           C  
ATOM   1341  C   THR A 739     111.852  68.351  53.438  1.00  0.00           C  
ATOM   1342  O   THR A 739     110.991  67.853  52.726  1.00  0.00           O  
ATOM   1343  CB  THR A 739     112.336  70.711  53.053  1.00  0.00           C  
ATOM   1344  OG1 THR A 739     111.804  70.854  54.377  1.00  0.00           O  
ATOM   1345  CG2 THR A 739     111.246  70.969  52.037  1.00  0.00           C  
ATOM   1346  N   LYS A 741     111.937  68.131  54.746  1.00  0.00           N  
ATOM   1347  CA  LYS A 741     111.016  67.255  55.448  1.00  0.00           C  
ATOM   1348  C   LYS A 741     109.574  67.657  55.152  1.00  0.00           C  
ATOM   1349  O   LYS A 741     108.690  66.811  55.078  1.00  0.00           O  
ATOM   1350  CB  LYS A 741     111.287  67.322  56.957  1.00  0.00           C  
ATOM   1351  CG  LYS A 741     110.488  66.320  57.794  1.00  0.00           C  
ATOM   1352  CD  LYS A 741     110.808  66.429  59.285  1.00  0.00           C  
ATOM   1353  CE  LYS A 741     110.052  65.381  60.103  1.00  0.00           C  
ATOM   1354  NZ  LYS A 741     108.576  65.577  60.118  1.00  0.00           N  
ATOM   1355  N   GLU A 742     109.346  68.951  54.971  1.00  0.00           N  
ATOM   1356  CA  GLU A 742     108.008  69.463  54.695  1.00  0.00           C  
ATOM   1357  C   GLU A 742     107.555  69.089  53.281  1.00  0.00           C  
ATOM   1358  O   GLU A 742     106.441  68.603  53.097  1.00  0.00           O  
ATOM   1359  CB  GLU A 742     107.984  70.987  54.880  1.00  0.00           C  
ATOM   1360  CG  GLU A 742     106.595  71.619  54.954  1.00  0.00           C  
ATOM   1361  CD  GLU A 742     106.634  73.150  55.082  1.00  0.00           C  
ATOM   1362  OE1 GLU A 742     105.563  73.751  55.312  1.00  0.00           O  
ATOM   1363  OE2 GLU A 742     107.723  73.760  54.949  1.00  0.00           O  
ATOM   1364  N   GLU A 743     108.418  69.311  52.288  1.00  0.00           N  
ATOM   1365  CA  GLU A 743     108.102  68.988  50.884  1.00  0.00           C  
ATOM   1366  C   GLU A 743     107.784  67.501  50.750  1.00  0.00           C  
ATOM   1367  O   GLU A 743     106.840  67.116  50.068  1.00  0.00           O  
ATOM   1368  CB  GLU A 743     109.287  69.345  49.969  1.00  0.00           C  
ATOM   1369  CG  GLU A 743     109.065  70.537  49.028  1.00  0.00           C  
ATOM   1370  CD  GLU A 743     110.340  70.968  48.290  1.00  0.00           C  
ATOM   1371  OE1 GLU A 743     110.928  70.137  47.557  1.00  0.00           O  
ATOM   1372  OE2 GLU A 743     110.753  72.144  48.447  1.00  0.00           O  
ATOM   1373  N   ALA A 786     108.591  66.673  51.405  1.00  0.00           N  
ATOM   1374  CA  ALA A 786     108.395  65.232  51.387  1.00  0.00           C  
ATOM   1375  C   ALA A 786     107.021  64.940  51.954  1.00  0.00           C  
ATOM   1376  O   ALA A 786     106.177  64.362  51.282  1.00  0.00           O  
ATOM   1377  CB  ALA A 786     109.464  64.546  52.224  1.00  0.00           C  
ATOM   1378  N   GLU A 787     106.812  65.353  53.201  1.00  0.00           N  
ATOM   1379  CA  GLU A 787     105.544  65.156  53.888  1.00  0.00           C  
ATOM   1380  C   GLU A 787     104.376  65.464  52.957  1.00  0.00           C  
ATOM   1381  O   GLU A 787     103.451  64.661  52.809  1.00  0.00           O  
ATOM   1382  CB  GLU A 787     105.470  66.058  55.127  1.00  0.00           C  
ATOM   1383  CG  GLU A 787     104.108  66.064  55.837  1.00  0.00           C  
ATOM   1384  CD  GLU A 787     103.903  64.865  56.749  1.00  0.00           C  
ATOM   1385  OE1 GLU A 787     102.758  64.662  57.219  1.00  0.00           O  
ATOM   1386  OE2 GLU A 787     104.890  64.136  56.999  1.00  0.00           O  
ATOM   1387  N   ASN A 788     104.411  66.628  52.323  1.00  0.00           N  
ATOM   1388  CA  ASN A 788     103.329  66.983  51.428  1.00  0.00           C  
ATOM   1389  C   ASN A 788     103.270  66.033  50.250  1.00  0.00           C  
ATOM   1390  O   ASN A 788     102.193  65.608  49.852  1.00  0.00           O  
ATOM   1391  CB  ASN A 788     103.459  68.436  50.970  1.00  0.00           C  
ATOM   1392  CG  ASN A 788     102.618  69.383  51.817  1.00  0.00           C  
ATOM   1393  OD1 ASN A 788     101.389  69.332  51.780  1.00  0.00           O  
ATOM   1394  ND2 ASN A 788     103.275  70.239  52.595  1.00  0.00           N  
ATOM   1395  N   GLN A 789     104.422  65.667  49.708  1.00  0.00           N  
ATOM   1396  CA  GLN A 789     104.441  64.749  48.574  1.00  0.00           C  
ATOM   1397  C   GLN A 789     103.661  63.461  48.872  1.00  0.00           C  
ATOM   1398  O   GLN A 789     103.054  62.861  47.991  1.00  0.00           O  
ATOM   1399  CB  GLN A 789     105.884  64.409  48.189  1.00  0.00           C  
ATOM   1400  CG  GLN A 789     105.989  63.570  46.927  1.00  0.00           C  
ATOM   1401  CD  GLN A 789     105.187  64.151  45.777  1.00  0.00           C  
ATOM   1402  OE1 GLN A 789     105.383  65.297  45.388  1.00  0.00           O  
ATOM   1403  NE2 GLN A 789     104.278  63.358  45.231  1.00  0.00           N  
ATOM   1404  N   VAL A 790     103.682  63.030  50.121  1.00  0.00           N  
ATOM   1405  CA  VAL A 790     102.960  61.834  50.490  1.00  0.00           C  
ATOM   1406  C   VAL A 790     101.484  62.071  50.271  1.00  0.00           C  
ATOM   1407  O   VAL A 790     100.802  61.254  49.676  1.00  0.00           O  
ATOM   1408  CB  VAL A 790     103.195  61.473  51.960  1.00  0.00           C  
ATOM   1409  CG1 VAL A 790     102.241  60.359  52.383  1.00  0.00           C  
ATOM   1410  CG2 VAL A 790     104.650  61.049  52.146  1.00  0.00           C  
ATOM   1411  N   LYS A 791     100.996  63.203  50.750  1.00  0.00           N  
ATOM   1412  CA  LYS A 791      99.583  63.533  50.611  1.00  0.00           C  
ATOM   1413  C   LYS A 791      99.160  63.701  49.143  1.00  0.00           C  
ATOM   1414  O   LYS A 791      98.013  63.451  48.786  1.00  0.00           O  
ATOM   1415  CB  LYS A 791      99.267  64.799  51.415  1.00  0.00           C  
ATOM   1416  CG  LYS A 791      99.695  64.720  52.881  1.00  0.00           C  
ATOM   1417  CD  LYS A 791      99.262  65.947  53.684  1.00  0.00           C  
ATOM   1418  CE  LYS A 791      99.829  67.235  53.101  1.00  0.00           C  
ATOM   1419  NZ  LYS A 791      99.459  68.444  53.894  1.00  0.00           N  
ATOM   1420  N   GLU A 792     100.081  64.130  48.293  1.00  0.00           N  
ATOM   1421  CA  GLU A 792      99.760  64.282  46.887  1.00  0.00           C  
ATOM   1422  C   GLU A 792      99.571  62.865  46.375  1.00  0.00           C  
ATOM   1423  O   GLU A 792      98.567  62.552  45.755  1.00  0.00           O  
ATOM   1424  CB  GLU A 792     100.914  64.950  46.141  1.00  0.00           C  
ATOM   1425  CG  GLU A 792     100.650  65.221  44.660  1.00  0.00           C  
ATOM   1426  CD  GLU A 792     100.076  66.603  44.403  1.00  0.00           C  
ATOM   1427  OE1 GLU A 792      98.929  66.867  44.825  1.00  0.00           O  
ATOM   1428  OE2 GLU A 792     100.780  67.431  43.778  1.00  0.00           O  
ATOM   1429  N   ALA A 793     100.545  62.006  46.655  1.00  0.00           N  
ATOM   1430  CA  ALA A 793     100.501  60.609  46.231  1.00  0.00           C  
ATOM   1431  C   ALA A 793      99.187  59.969  46.653  1.00  0.00           C  
ATOM   1432  O   ALA A 793      98.428  59.463  45.823  1.00  0.00           O  
ATOM   1433  CB  ALA A 793     101.665  59.844  46.840  1.00  0.00           C  
ATOM   1434  N   ILE A 794      98.941  59.985  47.959  1.00  0.00           N  
ATOM   1435  CA  ILE A 794      97.719  59.441  48.539  1.00  0.00           C  
ATOM   1436  C   ILE A 794      96.544  59.961  47.736  1.00  0.00           C  
ATOM   1437  O   ILE A 794      95.570  59.252  47.486  1.00  0.00           O  
ATOM   1438  CB  ILE A 794      97.546  59.891  49.997  1.00  0.00           C  
ATOM   1439  CG1 ILE A 794      98.577  59.184  50.879  1.00  0.00           C  
ATOM   1440  CG2 ILE A 794      96.127  59.614  50.463  1.00  0.00           C  
ATOM   1441  CD1 ILE A 794      98.544  59.596  52.352  1.00  0.00           C  
ATOM   1442  N   SER A 795      96.638  61.218  47.336  1.00  0.00           N  
ATOM   1443  CA  SER A 795      95.583  61.809  46.530  1.00  0.00           C  
ATOM   1444  C   SER A 795      95.549  61.126  45.168  1.00  0.00           C  
ATOM   1445  O   SER A 795      94.475  60.814  44.657  1.00  0.00           O  
ATOM   1446  CB  SER A 795      95.818  63.301  46.332  1.00  0.00           C  
ATOM   1447  OG  SER A 795      94.860  63.832  45.430  1.00  0.00           O  
ATOM   1448  N   ILE A 796      96.721  60.896  44.579  1.00  0.00           N  
ATOM   1449  CA  ILE A 796      96.768  60.237  43.294  1.00  0.00           C  
ATOM   1450  C   ILE A 796      96.131  58.871  43.431  1.00  0.00           C  
ATOM   1451  O   ILE A 796      95.080  58.611  42.850  1.00  0.00           O  
ATOM   1452  CB  ILE A 796      98.194  60.024  42.775  1.00  0.00           C  
ATOM   1453  CG1 ILE A 796      99.055  61.263  42.994  1.00  0.00           C  
ATOM   1454  CG2 ILE A 796      98.136  59.753  41.289  1.00  0.00           C  
ATOM   1455  CD1 ILE A 796      98.721  62.417  42.097  1.00  0.00           C  
ATOM   1456  N   TYR A 797      96.746  57.998  44.218  1.00  0.00           N  
ATOM   1457  CA  TYR A 797      96.202  56.655  44.372  1.00  0.00           C  
ATOM   1458  C   TYR A 797      94.719  56.655  44.652  1.00  0.00           C  
ATOM   1459  O   TYR A 797      93.979  55.813  44.164  1.00  0.00           O  
ATOM   1460  CB  TYR A 797      96.939  55.890  45.468  1.00  0.00           C  
ATOM   1461  CG  TYR A 797      98.317  55.432  45.051  1.00  0.00           C  
ATOM   1462  CD1 TYR A 797      98.655  55.325  43.705  1.00  0.00           C  
ATOM   1463  CD2 TYR A 797      99.263  55.072  45.989  1.00  0.00           C  
ATOM   1464  CE1 TYR A 797      99.889  54.878  43.311  1.00  0.00           C  
ATOM   1465  CE2 TYR A 797     100.503  54.620  45.603  1.00  0.00           C  
ATOM   1466  CZ  TYR A 797     100.809  54.526  44.260  1.00  0.00           C  
ATOM   1467  OH  TYR A 797     102.046  54.075  43.869  1.00  0.00           O  
ATOM   1468  N   LYS A 798      94.282  57.611  45.450  1.00  0.00           N  
ATOM   1469  CA  LYS A 798      92.878  57.708  45.762  1.00  0.00           C  
ATOM   1470  C   LYS A 798      92.172  57.879  44.420  1.00  0.00           C  
ATOM   1471  O   LYS A 798      91.571  56.955  43.914  1.00  0.00           O  
ATOM   1472  CB  LYS A 798      92.637  58.908  46.677  1.00  0.00           C  
ATOM   1473  CG  LYS A 798      91.763  58.583  47.877  1.00  0.00           C  
ATOM   1474  CD  LYS A 798      91.499  59.795  48.761  1.00  0.00           C  
ATOM   1475  CE  LYS A 798      92.743  60.149  49.566  1.00  0.00           C  
ATOM   1476  NZ  LYS A 798      92.559  61.364  50.409  1.00  0.00           N  
ATOM   1477  N   LYS A 799      92.298  59.058  43.831  1.00  0.00           N  
ATOM   1478  CA  LYS A 799      91.676  59.371  42.555  1.00  0.00           C  
ATOM   1479  C   LYS A 799      91.865  58.269  41.513  1.00  0.00           C  
ATOM   1480  O   LYS A 799      91.047  58.136  40.599  1.00  0.00           O  
ATOM   1481  CB  LYS A 799      92.236  60.699  42.049  1.00  0.00           C  
ATOM   1482  CG  LYS A 799      91.543  61.289  40.838  1.00  0.00           C  
ATOM   1483  CD  LYS A 799      91.972  62.749  40.641  1.00  0.00           C  
ATOM   1484  CE  LYS A 799      93.492  62.921  40.759  1.00  0.00           C  
ATOM   1485  NZ  LYS A 799      93.968  64.319  40.544  1.00  0.00           N  
ATOM   1486  N   PHE A 800      92.931  57.483  41.651  1.00  0.00           N  
ATOM   1487  CA  PHE A 800      93.186  56.390  40.715  1.00  0.00           C  
ATOM   1488  C   PHE A 800      92.149  55.292  40.944  1.00  0.00           C  
ATOM   1489  O   PHE A 800      91.328  54.991  40.082  1.00  0.00           O  
ATOM   1490  CB  PHE A 800      94.583  55.814  40.926  1.00  0.00           C  
ATOM   1491  CG  PHE A 800      94.806  54.501  40.229  1.00  0.00           C  
ATOM   1492  CD1 PHE A 800      94.700  54.410  38.848  1.00  0.00           C  
ATOM   1493  CD2 PHE A 800      95.141  53.356  40.953  1.00  0.00           C  
ATOM   1494  CE1 PHE A 800      94.927  53.202  38.192  1.00  0.00           C  
ATOM   1495  CE2 PHE A 800      95.374  52.141  40.314  1.00  0.00           C  
ATOM   1496  CZ  PHE A 800      95.267  52.065  38.928  1.00  0.00           C  
ATOM   1497  N   PHE A 801      92.193  54.690  42.121  1.00  0.00           N  
ATOM   1498  CA  PHE A 801      91.253  53.643  42.470  1.00  0.00           C  
ATOM   1499  C   PHE A 801      89.849  54.053  42.103  1.00  0.00           C  
ATOM   1500  O   PHE A 801      89.093  53.271  41.567  1.00  0.00           O  
ATOM   1501  CB  PHE A 801      91.336  53.351  43.969  1.00  0.00           C  
ATOM   1502  CG  PHE A 801      92.591  52.659  44.365  1.00  0.00           C  
ATOM   1503  CD1 PHE A 801      93.312  53.076  45.474  1.00  0.00           C  
ATOM   1504  CD2 PHE A 801      93.062  51.589  43.615  1.00  0.00           C  
ATOM   1505  CE1 PHE A 801      94.489  52.438  45.832  1.00  0.00           C  
ATOM   1506  CE2 PHE A 801      94.227  50.946  43.959  1.00  0.00           C  
ATOM   1507  CZ  PHE A 801      94.946  51.371  45.072  1.00  0.00           C  
ATOM   1508  N   ASP A 802      89.511  55.295  42.393  1.00  0.00           N  
ATOM   1509  CA  ASP A 802      88.190  55.803  42.100  1.00  0.00           C  
ATOM   1510  C   ASP A 802      87.807  55.582  40.649  1.00  0.00           C  
ATOM   1511  O   ASP A 802      86.738  55.040  40.368  1.00  0.00           O  
ATOM   1512  CB  ASP A 802      88.110  57.295  42.425  1.00  0.00           C  
ATOM   1513  CG  ASP A 802      88.169  57.570  43.914  1.00  0.00           C  
ATOM   1514  OD1 ASP A 802      88.142  58.758  44.299  1.00  0.00           O  
ATOM   1515  OD2 ASP A 802      88.237  56.601  44.696  1.00  0.00           O  
ATOM   1516  N   THR A 803      88.666  55.995  39.720  1.00  0.00           N  
ATOM   1517  CA  THR A 803      88.332  55.823  38.311  1.00  0.00           C  
ATOM   1518  C   THR A 803      88.287  54.335  37.972  1.00  0.00           C  
ATOM   1519  O   THR A 803      87.815  53.940  36.900  1.00  0.00           O  
ATOM   1520  CB  THR A 803      89.326  56.571  37.381  1.00  0.00           C  
ATOM   1521  OG1 THR A 803      90.638  56.036  37.537  1.00  0.00           O  
ATOM   1522  CG2 THR A 803      89.357  58.051  37.714  1.00  0.00           C  
ATOM   1523  N   LEU A 807      88.774  53.510  38.897  1.00  0.00           N  
ATOM   1524  CA  LEU A 807      88.759  52.068  38.715  1.00  0.00           C  
ATOM   1525  C   LEU A 807      87.589  51.504  39.522  1.00  0.00           C  
ATOM   1526  O   LEU A 807      87.165  50.367  39.324  1.00  0.00           O  
ATOM   1527  CB  LEU A 807      90.084  51.454  39.187  1.00  0.00           C  
ATOM   1528  CG  LEU A 807      91.197  51.233  38.158  1.00  0.00           C  
ATOM   1529  CD1 LEU A 807      92.281  50.334  38.753  1.00  0.00           C  
ATOM   1530  CD2 LEU A 807      90.617  50.570  36.919  1.00  0.00           C  
ATOM   1531  N   GLY A 808      87.067  52.323  40.429  1.00  0.00           N  
ATOM   1532  CA  GLY A 808      85.950  51.925  41.272  1.00  0.00           C  
ATOM   1533  C   GLY A 808      86.301  50.917  42.346  1.00  0.00           C  
ATOM   1534  O   GLY A 808      85.548  49.986  42.576  1.00  0.00           O  
ATOM   1535  N   ILE A1153      87.429  51.102  43.018  1.00  0.00           N  
ATOM   1536  CA  ILE A1153      87.843  50.159  44.041  1.00  0.00           C  
ATOM   1537  C   ILE A1153      87.715  50.667  45.453  1.00  0.00           C  
ATOM   1538  O   ILE A1153      88.385  51.607  45.861  1.00  0.00           O  
ATOM   1539  CB  ILE A1153      89.303  49.716  43.862  1.00  0.00           C  
ATOM   1540  CG1 ILE A1153      89.432  48.755  42.682  1.00  0.00           C  
ATOM   1541  CG2 ILE A1153      89.800  49.080  45.136  1.00  0.00           C  
ATOM   1542  CD1 ILE A1153      89.317  49.413  41.346  1.00  0.00           C  
ATOM   1543  N   PRO A1154      86.850  50.036  46.231  1.00  0.00           N  
ATOM   1544  CA  PRO A1154      86.641  50.418  47.617  1.00  0.00           C  
ATOM   1545  C   PRO A1154      87.960  50.313  48.360  1.00  0.00           C  
ATOM   1546  O   PRO A1154      88.545  49.235  48.438  1.00  0.00           O  
ATOM   1547  CB  PRO A1154      85.650  49.372  48.097  1.00  0.00           C  
ATOM   1548  CG  PRO A1154      84.836  49.136  46.895  1.00  0.00           C  
ATOM   1549  CD  PRO A1154      85.893  48.995  45.839  1.00  0.00           C  
ATOM   1550  N   TYR A1155      88.439  51.422  48.905  1.00  0.00           N  
ATOM   1551  CA  TYR A1155      89.689  51.374  49.641  1.00  0.00           C  
ATOM   1552  C   TYR A1155      89.531  51.949  51.026  1.00  0.00           C  
ATOM   1553  O   TYR A1155      88.637  52.745  51.275  1.00  0.00           O  
ATOM   1554  CB  TYR A1155      90.789  52.138  48.897  1.00  0.00           C  
ATOM   1555  CG  TYR A1155      90.422  53.552  48.555  1.00  0.00           C  
ATOM   1556  CD1 TYR A1155      90.062  54.449  49.553  1.00  0.00           C  
ATOM   1557  CD2 TYR A1155      90.391  53.986  47.226  1.00  0.00           C  
ATOM   1558  CE1 TYR A1155      89.669  55.741  49.247  1.00  0.00           C  
ATOM   1559  CE2 TYR A1155      90.004  55.281  46.907  1.00  0.00           C  
ATOM   1560  CZ  TYR A1155      89.640  56.152  47.926  1.00  0.00           C  
ATOM   1561  OH  TYR A1155      89.236  57.434  47.644  1.00  0.00           O  
ATOM   1562  N   LEU A1156      90.400  51.518  51.927  1.00  0.00           N  
ATOM   1563  CA  LEU A1156      90.419  52.003  53.295  1.00  0.00           C  
ATOM   1564  C   LEU A1156      91.884  52.411  53.440  1.00  0.00           C  
ATOM   1565  O   LEU A1156      92.788  51.586  53.268  1.00  0.00           O  
ATOM   1566  CB  LEU A1156      90.068  50.875  54.255  1.00  0.00           C  
ATOM   1567  CG  LEU A1156      89.608  51.251  55.657  1.00  0.00           C  
ATOM   1568  CD1 LEU A1156      89.444  49.962  56.446  1.00  0.00           C  
ATOM   1569  CD2 LEU A1156      90.607  52.172  56.341  1.00  0.00           C  
ATOM   1570  N   ILE A1157      92.118  53.686  53.727  1.00  0.00           N  
ATOM   1571  CA  ILE A1157      93.473  54.210  53.846  1.00  0.00           C  
ATOM   1572  C   ILE A1157      94.032  54.173  55.258  1.00  0.00           C  
ATOM   1573  O   ILE A1157      93.487  54.791  56.171  1.00  0.00           O  
ATOM   1574  CB  ILE A1157      93.529  55.648  53.355  1.00  0.00           C  
ATOM   1575  CG1 ILE A1157      92.810  55.755  52.006  1.00  0.00           C  
ATOM   1576  CG2 ILE A1157      94.984  56.099  53.266  1.00  0.00           C  
ATOM   1577  CD1 ILE A1157      92.856  57.134  51.381  1.00  0.00           C  
ATOM   1578  N   SER A1158      95.147  53.479  55.432  1.00  0.00           N  
ATOM   1579  CA  SER A1158      95.728  53.358  56.759  1.00  0.00           C  
ATOM   1580  C   SER A1158      97.181  53.809  56.919  1.00  0.00           C  
ATOM   1581  O   SER A1158      97.883  54.102  55.950  1.00  0.00           O  
ATOM   1582  CB  SER A1158      95.594  51.907  57.244  1.00  0.00           C  
ATOM   1583  OG  SER A1158      94.244  51.460  57.209  1.00  0.00           O  
ATOM   1584  N   LYS A1159      97.608  53.849  58.179  1.00  0.00           N  
ATOM   1585  CA  LYS A1159      98.950  54.251  58.572  1.00  0.00           C  
ATOM   1586  C   LYS A1159      99.572  53.081  59.342  1.00  0.00           C  
ATOM   1587  O   LYS A1159      99.495  52.988  60.565  1.00  0.00           O  
ATOM   1588  CB  LYS A1159      98.865  55.508  59.450  1.00  0.00           C  
ATOM   1589  CG  LYS A1159     100.163  56.274  59.672  1.00  0.00           C  
ATOM   1590  CD  LYS A1159      99.892  57.526  60.518  1.00  0.00           C  
ATOM   1591  CE  LYS A1159     101.158  58.336  60.806  1.00  0.00           C  
ATOM   1592  NZ  LYS A1159     102.112  57.633  61.706  1.00  0.00           N  
ATOM   1593  N   ARG A1160     100.169  52.172  58.591  1.00  0.00           N  
ATOM   1594  CA  ARG A1160     100.809  51.009  59.155  1.00  0.00           C  
ATOM   1595  C   ARG A1160     101.487  51.321  60.471  1.00  0.00           C  
ATOM   1596  O   ARG A1160     102.326  52.210  60.551  1.00  0.00           O  
ATOM   1597  CB  ARG A1160     101.847  50.480  58.173  1.00  0.00           C  
ATOM   1598  CG  ARG A1160     101.479  49.187  57.491  1.00  0.00           C  
ATOM   1599  CD  ARG A1160     100.045  49.207  57.028  1.00  0.00           C  
ATOM   1600  NE  ARG A1160      99.747  48.127  56.098  1.00  0.00           N  
ATOM   1601  CZ  ARG A1160      98.514  47.773  55.773  1.00  0.00           C  
ATOM   1602  NH1 ARG A1160      97.487  48.415  56.313  1.00  0.00           N  
ATOM   1603  NH2 ARG A1160      98.310  46.790  54.907  1.00  0.00           N  
ATOM   1604  N   PRO A1161     101.135  50.583  61.528  1.00  0.00           N  
ATOM   1605  CA  PRO A1161     101.735  50.794  62.848  1.00  0.00           C  
ATOM   1606  C   PRO A1161     103.256  50.928  62.791  1.00  0.00           C  
ATOM   1607  O   PRO A1161     103.891  50.475  61.840  1.00  0.00           O  
ATOM   1608  CB  PRO A1161     101.275  49.563  63.644  1.00  0.00           C  
ATOM   1609  CG  PRO A1161     100.863  48.564  62.590  1.00  0.00           C  
ATOM   1610  CD  PRO A1161     100.216  49.435  61.553  1.00  0.00           C  
ATOM   1611  N   GLU A1162     103.835  51.553  63.812  1.00  0.00           N  
ATOM   1612  CA  GLU A1162     105.279  51.751  63.852  1.00  0.00           C  
ATOM   1613  C   GLU A1162     106.040  50.441  64.036  1.00  0.00           C  
ATOM   1614  O   GLU A1162     107.101  50.423  64.654  1.00  0.00           O  
ATOM   1615  CB  GLU A1162     105.662  52.725  64.978  1.00  0.00           C  
ATOM   1616  CG  GLU A1162     107.066  53.328  64.835  1.00  0.00           C  
ATOM   1617  CD  GLU A1162     107.087  54.594  63.979  1.00  0.00           C  
ATOM   1618  OE1 GLU A1162     106.342  54.659  62.972  1.00  0.00           O  
ATOM   1619  OE2 GLU A1162     107.860  55.523  64.311  1.00  0.00           O  
ATOM   1620  N   TRP A1416     105.505  49.347  63.506  1.00  0.00           N  
ATOM   1621  CA  TRP A1416     106.169  48.058  63.628  1.00  0.00           C  
ATOM   1622  C   TRP A1416     105.900  47.194  62.404  1.00  0.00           C  
ATOM   1623  O   TRP A1416     106.229  46.013  62.370  1.00  0.00           O  
ATOM   1624  CB  TRP A1416     105.729  47.346  64.922  1.00  0.00           C  
ATOM   1625  CG  TRP A1416     104.308  46.825  64.962  1.00  0.00           C  
ATOM   1626  CD1 TRP A1416     103.828  45.687  64.367  1.00  0.00           C  
ATOM   1627  CD2 TRP A1416     103.200  47.404  65.665  1.00  0.00           C  
ATOM   1628  NE1 TRP A1416     102.494  45.523  64.659  1.00  0.00           N  
ATOM   1629  CE2 TRP A1416     102.082  46.562  65.452  1.00  0.00           C  
ATOM   1630  CE3 TRP A1416     103.042  48.553  66.455  1.00  0.00           C  
ATOM   1631  CZ2 TRP A1416     100.818  46.835  66.001  1.00  0.00           C  
ATOM   1632  CZ3 TRP A1416     101.780  48.824  67.003  1.00  0.00           C  
ATOM   1633  CH2 TRP A1416     100.688  47.967  66.770  1.00  0.00           C  
ATOM   1634  N   ASP A1418     105.296  47.805  61.395  1.00  0.00           N  
ATOM   1635  CA  ASP A1418     104.988  47.128  60.143  1.00  0.00           C  
ATOM   1636  C   ASP A1418     105.531  48.056  59.063  1.00  0.00           C  
ATOM   1637  O   ASP A1418     105.074  48.067  57.917  1.00  0.00           O  
ATOM   1638  CB  ASP A1418     103.477  46.953  59.995  1.00  0.00           C  
ATOM   1639  CG  ASP A1418     103.111  46.086  58.818  1.00  0.00           C  
ATOM   1640  OD1 ASP A1418     103.657  44.968  58.726  1.00  0.00           O  
ATOM   1641  OD2 ASP A1418     102.282  46.512  57.987  1.00  0.00           O  
ATOM   1642  N   LYS A1437     106.530  48.830  59.472  1.00  0.00           N  
ATOM   1643  CA  LYS A1437     107.203  49.821  58.640  1.00  0.00           C  
ATOM   1644  C   LYS A1437     108.027  49.248  57.488  1.00  0.00           C  
ATOM   1645  O   LYS A1437     108.601  48.163  57.592  1.00  0.00           O  
ATOM   1646  CB  LYS A1437     108.128  50.669  59.525  1.00  0.00           C  
ATOM   1647  CG  LYS A1437     109.406  49.925  59.963  1.00  0.00           C  
ATOM   1648  CD  LYS A1437     110.163  50.618  61.104  1.00  0.00           C  
ATOM   1649  CE  LYS A1437     109.728  50.096  62.472  1.00  0.00           C  
ATOM   1650  NZ  LYS A1437     109.980  48.636  62.622  1.00  0.00           N  
ATOM   1651  N   PHE A1438     108.090  50.003  56.396  1.00  0.00           N  
ATOM   1652  CA  PHE A1438     108.875  49.633  55.225  1.00  0.00           C  
ATOM   1653  C   PHE A1438     110.289  49.557  55.820  1.00  0.00           C  
ATOM   1654  O   PHE A1438     110.495  49.922  56.978  1.00  0.00           O  
ATOM   1655  CB  PHE A1438     108.767  50.763  54.186  1.00  0.00           C  
ATOM   1656  CG  PHE A1438     109.053  50.347  52.759  1.00  0.00           C  
ATOM   1657  CD1 PHE A1438     108.374  49.282  52.170  1.00  0.00           C  
ATOM   1658  CD2 PHE A1438     109.965  51.067  51.983  1.00  0.00           C  
ATOM   1659  CE1 PHE A1438     108.593  48.945  50.827  1.00  0.00           C  
ATOM   1660  CE2 PHE A1438     110.190  50.738  50.642  1.00  0.00           C  
ATOM   1661  CZ  PHE A1438     109.502  49.676  50.065  1.00  0.00           C  
ATOM   1662  N   PRO A1443     111.275  49.074  55.055  1.00  0.00           N  
ATOM   1663  CA  PRO A1443     112.620  49.005  55.626  1.00  0.00           C  
ATOM   1664  C   PRO A1443     113.026  50.287  56.349  1.00  0.00           C  
ATOM   1665  O   PRO A1443     112.916  50.390  57.573  1.00  0.00           O  
ATOM   1666  CB  PRO A1443     113.488  48.732  54.404  1.00  0.00           C  
ATOM   1667  CG  PRO A1443     112.616  47.858  53.587  1.00  0.00           C  
ATOM   1668  CD  PRO A1443     111.268  48.539  53.682  1.00  0.00           C  
ATOM   1669  N   GLY A1444     113.498  51.261  55.579  1.00  0.00           N  
ATOM   1670  CA  GLY A1444     113.923  52.520  56.156  1.00  0.00           C  
ATOM   1671  C   GLY A1444     112.934  53.639  55.895  1.00  0.00           C  
ATOM   1672  O   GLY A1444     113.273  54.646  55.272  1.00  0.00           O  
ATOM   1673  N   ALA A1448     111.706  53.467  56.370  1.00  0.00           N  
ATOM   1674  CA  ALA A1448     110.684  54.482  56.186  1.00  0.00           C  
ATOM   1675  C   ALA A1448     110.295  55.060  57.531  1.00  0.00           C  
ATOM   1676  O   ALA A1448     110.298  54.362  58.542  1.00  0.00           O  
ATOM   1677  CB  ALA A1448     109.468  53.886  55.499  1.00  0.00           C  
ATOM   1678  N   GLU A1456     109.971  56.346  57.533  1.00  0.00           N  
ATOM   1679  CA  GLU A1456     109.568  57.039  58.748  1.00  0.00           C  
ATOM   1680  C   GLU A1456     108.220  56.509  59.209  1.00  0.00           C  
ATOM   1681  O   GLU A1456     107.993  56.276  60.389  1.00  0.00           O  
ATOM   1682  CB  GLU A1456     109.478  58.540  58.477  1.00  0.00           C  
ATOM   1683  CG  GLU A1456     110.829  59.201  58.309  1.00  0.00           C  
ATOM   1684  CD  GLU A1456     111.665  59.080  59.562  1.00  0.00           C  
ATOM   1685  OE1 GLU A1456     111.320  59.740  60.568  1.00  0.00           O  
ATOM   1686  OE2 GLU A1456     112.655  58.315  59.544  1.00  0.00           O  
ATOM   1687  N   TYR A1457     107.323  56.330  58.256  1.00  0.00           N  
ATOM   1688  CA  TYR A1457     106.010  55.807  58.551  1.00  0.00           C  
ATOM   1689  C   TYR A1457     105.432  55.368  57.214  1.00  0.00           C  
ATOM   1690  O   TYR A1457     105.962  55.724  56.155  1.00  0.00           O  
ATOM   1691  CB  TYR A1457     105.157  56.889  59.188  1.00  0.00           C  
ATOM   1692  CG  TYR A1457     104.875  58.057  58.277  1.00  0.00           C  
ATOM   1693  CD1 TYR A1457     103.825  58.012  57.360  1.00  0.00           C  
ATOM   1694  CD2 TYR A1457     105.656  59.207  58.325  1.00  0.00           C  
ATOM   1695  CE1 TYR A1457     103.556  59.085  56.513  1.00  0.00           C  
ATOM   1696  CE2 TYR A1457     105.398  60.285  57.484  1.00  0.00           C  
ATOM   1697  CZ  TYR A1457     104.347  60.216  56.580  1.00  0.00           C  
ATOM   1698  OH  TYR A1457     104.094  61.269  55.735  1.00  0.00           O  
ATOM   1699  N   THR A1458     104.354  54.597  57.250  1.00  0.00           N  
ATOM   1700  CA  THR A1458     103.772  54.125  56.013  1.00  0.00           C  
ATOM   1701  C   THR A1458     102.267  54.272  55.978  1.00  0.00           C  
ATOM   1702  O   THR A1458     101.604  54.044  56.984  1.00  0.00           O  
ATOM   1703  CB  THR A1458     104.133  52.651  55.782  1.00  0.00           C  
ATOM   1704  OG1 THR A1458     105.554  52.526  55.713  1.00  0.00           O  
ATOM   1705  CG2 THR A1458     103.545  52.142  54.482  1.00  0.00           C  
ATOM   1706  N   MET A1459     101.756  54.674  54.810  1.00  0.00           N  
ATOM   1707  CA  MET A1459     100.327  54.837  54.539  1.00  0.00           C  
ATOM   1708  C   MET A1459     100.043  53.726  53.550  1.00  0.00           C  
ATOM   1709  O   MET A1459     100.910  53.397  52.739  1.00  0.00           O  
ATOM   1710  CB  MET A1459     100.051  56.170  53.862  1.00  0.00           C  
ATOM   1711  CG  MET A1459     100.441  57.354  54.686  1.00  0.00           C  
ATOM   1712  SD  MET A1459      99.468  57.367  56.160  1.00  0.00           S  
ATOM   1713  CE  MET A1459      98.721  58.976  55.977  1.00  0.00           C  
ATOM   1714  N   ALA A1460      98.846  53.146  53.594  1.00  0.00           N  
ATOM   1715  CA  ALA A1460      98.535  52.053  52.681  1.00  0.00           C  
ATOM   1716  C   ALA A1460      97.059  51.860  52.447  1.00  0.00           C  
ATOM   1717  O   ALA A1460      96.273  51.819  53.400  1.00  0.00           O  
ATOM   1718  CB  ALA A1460      99.118  50.775  53.211  1.00  0.00           C  
ATOM   1719  N   PHE A1461      96.689  51.712  51.178  1.00  0.00           N  
ATOM   1720  CA  PHE A1461      95.295  51.497  50.814  1.00  0.00           C  
ATOM   1721  C   PHE A1461      94.982  50.012  50.900  1.00  0.00           C  
ATOM   1722  O   PHE A1461      95.693  49.202  50.318  1.00  0.00           O  
ATOM   1723  CB  PHE A1461      95.039  51.960  49.386  1.00  0.00           C  
ATOM   1724  CG  PHE A1461      95.404  53.382  49.139  1.00  0.00           C  
ATOM   1725  CD1 PHE A1461      96.715  53.810  49.282  1.00  0.00           C  
ATOM   1726  CD2 PHE A1461      94.440  54.298  48.754  1.00  0.00           C  
ATOM   1727  CE1 PHE A1461      97.057  55.135  49.042  1.00  0.00           C  
ATOM   1728  CE2 PHE A1461      94.772  55.626  48.514  1.00  0.00           C  
ATOM   1729  CZ  PHE A1461      96.077  56.045  48.657  1.00  0.00           C  
ATOM   1730  N   ASP A1462      93.925  49.653  51.622  1.00  0.00           N  
ATOM   1731  CA  ASP A1462      93.538  48.247  51.757  1.00  0.00           C  
ATOM   1732  C   ASP A1462      92.096  48.087  51.347  1.00  0.00           C  
ATOM   1733  O   ASP A1462      91.267  48.927  51.665  1.00  0.00           O  
ATOM   1734  CB  ASP A1462      93.669  47.784  53.208  1.00  0.00           C  
ATOM   1735  CG  ASP A1462      95.049  47.998  53.763  1.00  0.00           C  
ATOM   1736  OD1 ASP A1462      95.921  47.127  53.530  1.00  0.00           O  
ATOM   1737  OD2 ASP A1462      95.252  49.046  54.420  1.00  0.00           O  
ATOM   1738  N   THR A1463      91.791  47.018  50.635  1.00  0.00           N  
ATOM   1739  CA  THR A1463      90.416  46.781  50.237  1.00  0.00           C  
ATOM   1740  C   THR A1463      90.061  45.387  50.658  1.00  0.00           C  
ATOM   1741  O   THR A1463      90.932  44.552  50.849  1.00  0.00           O  
ATOM   1742  CB  THR A1463      90.191  46.882  48.729  1.00  0.00           C  
ATOM   1743  OG1 THR A1463      88.880  46.379  48.434  1.00  0.00           O  
ATOM   1744  CG2 THR A1463      91.236  46.072  47.955  1.00  0.00           C  
ATOM   1745  N   ILE A1464      88.774  45.126  50.787  1.00  0.00           N  
ATOM   1746  CA  ILE A1464      88.322  43.822  51.221  1.00  0.00           C  
ATOM   1747  C   ILE A1464      87.691  43.049  50.084  1.00  0.00           C  
ATOM   1748  O   ILE A1464      86.621  43.416  49.604  1.00  0.00           O  
ATOM   1749  CB  ILE A1464      87.295  43.973  52.308  1.00  0.00           C  
ATOM   1750  CG1 ILE A1464      87.699  45.105  53.240  1.00  0.00           C  
ATOM   1751  CG2 ILE A1464      87.193  42.699  53.075  1.00  0.00           C  
ATOM   1752  CD1 ILE A1464      86.610  45.464  54.191  1.00  0.00           C  
ATOM   1753  N   PHE A1465      88.356  41.985  49.644  1.00  0.00           N  
ATOM   1754  CA  PHE A1465      87.836  41.156  48.565  1.00  0.00           C  
ATOM   1755  C   PHE A1465      86.540  40.513  49.060  1.00  0.00           C  
ATOM   1756  O   PHE A1465      86.273  40.476  50.260  1.00  0.00           O  
ATOM   1757  CB  PHE A1465      88.839  40.056  48.191  1.00  0.00           C  
ATOM   1758  CG  PHE A1465      89.936  40.510  47.292  1.00  0.00           C  
ATOM   1759  CD1 PHE A1465      90.908  41.374  47.741  1.00  0.00           C  
ATOM   1760  CD2 PHE A1465      89.996  40.072  45.980  1.00  0.00           C  
ATOM   1761  CE1 PHE A1465      91.930  41.796  46.881  1.00  0.00           C  
ATOM   1762  CE2 PHE A1465      91.012  40.488  45.122  1.00  0.00           C  
ATOM   1763  CZ  PHE A1465      91.977  41.349  45.571  1.00  0.00           C  
ATOM   1764  N   PRO A1475      85.735  39.972  48.134  1.00  0.00           N  
ATOM   1765  CA  PRO A1475      84.455  39.318  48.423  1.00  0.00           C  
ATOM   1766  C   PRO A1475      84.511  38.251  49.498  1.00  0.00           C  
ATOM   1767  O   PRO A1475      83.474  37.733  49.898  1.00  0.00           O  
ATOM   1768  CB  PRO A1475      84.066  38.706  47.079  1.00  0.00           C  
ATOM   1769  CG  PRO A1475      84.700  39.636  46.076  1.00  0.00           C  
ATOM   1770  CD  PRO A1475      86.055  39.884  46.694  1.00  0.00           C  
ATOM   1771  N   ASP A1689      85.699  37.920  49.984  1.00  0.00           N  
ATOM   1772  CA  ASP A1689      85.801  36.852  50.971  1.00  0.00           C  
ATOM   1773  C   ASP A1689      85.944  37.300  52.412  1.00  0.00           C  
ATOM   1774  O   ASP A1689      86.077  36.468  53.313  1.00  0.00           O  
ATOM   1775  CB  ASP A1689      86.976  35.935  50.622  1.00  0.00           C  
ATOM   1776  CG  ASP A1689      88.285  36.436  51.183  1.00  0.00           C  
ATOM   1777  OD1 ASP A1689      88.698  37.566  50.840  1.00  0.00           O  
ATOM   1778  OD2 ASP A1689      88.895  35.696  51.981  1.00  0.00           O  
ATOM   1779  N   GLY A1690      85.936  38.606  52.632  1.00  0.00           N  
ATOM   1780  CA  GLY A1690      86.080  39.111  53.986  1.00  0.00           C  
ATOM   1781  C   GLY A1690      87.521  39.415  54.333  1.00  0.00           C  
ATOM   1782  O   GLY A1690      87.806  40.159  55.276  1.00  0.00           O  
ATOM   1783  N   ARG A1692      88.425  38.829  53.554  1.00  0.00           N  
ATOM   1784  CA  ARG A1692      89.859  39.010  53.727  1.00  0.00           C  
ATOM   1785  C   ARG A1692      90.217  40.363  53.121  1.00  0.00           C  
ATOM   1786  O   ARG A1692      89.638  40.768  52.117  1.00  0.00           O  
ATOM   1787  CB  ARG A1692      90.607  37.889  52.994  1.00  0.00           C  
ATOM   1788  CG  ARG A1692      91.589  37.076  53.838  1.00  0.00           C  
ATOM   1789  CD  ARG A1692      91.238  35.575  53.846  1.00  0.00           C  
ATOM   1790  NE  ARG A1692      91.290  34.950  52.525  1.00  0.00           N  
ATOM   1791  CZ  ARG A1692      90.867  33.714  52.258  1.00  0.00           C  
ATOM   1792  NH1 ARG A1692      90.355  32.952  53.221  1.00  0.00           N  
ATOM   1793  NH2 ARG A1692      90.953  33.236  51.020  1.00  0.00           N  
ATOM   1794  N   THR A1693      91.156  41.073  53.733  1.00  0.00           N  
ATOM   1795  CA  THR A1693      91.553  42.364  53.204  1.00  0.00           C  
ATOM   1796  C   THR A1693      92.807  42.170  52.394  1.00  0.00           C  
ATOM   1797  O   THR A1693      93.483  41.155  52.512  1.00  0.00           O  
ATOM   1798  CB  THR A1693      91.890  43.358  54.287  1.00  0.00           C  
ATOM   1799  OG1 THR A1693      93.243  43.146  54.703  1.00  0.00           O  
ATOM   1800  CG2 THR A1693      90.953  43.188  55.462  1.00  0.00           C  
ATOM   1801  N   MET A1700      93.129  43.169  51.587  1.00  0.00           N  
ATOM   1802  CA  MET A1700      94.293  43.107  50.736  1.00  0.00           C  
ATOM   1803  C   MET A1700      94.829  44.469  50.401  1.00  0.00           C  
ATOM   1804  O   MET A1700      94.197  45.223  49.663  1.00  0.00           O  
ATOM   1805  CB  MET A1700      93.937  42.403  49.447  1.00  0.00           C  
ATOM   1806  CG  MET A1700      94.841  42.751  48.323  1.00  0.00           C  
ATOM   1807  SD  MET A1700      94.886  41.374  47.258  1.00  0.00           S  
ATOM   1808  CE  MET A1700      95.955  40.354  48.136  1.00  0.00           C  
ATOM   1809  N   GLN A1701      95.998  44.787  50.938  1.00  0.00           N  
ATOM   1810  CA  GLN A1701      96.597  46.074  50.641  1.00  0.00           C  
ATOM   1811  C   GLN A1701      96.930  46.062  49.138  1.00  0.00           C  
ATOM   1812  O   GLN A1701      97.483  45.101  48.618  1.00  0.00           O  
ATOM   1813  CB  GLN A1701      97.844  46.297  51.516  1.00  0.00           C  
ATOM   1814  CG  GLN A1701      99.170  46.138  50.802  1.00  0.00           C  
ATOM   1815  CD  GLN A1701     100.308  46.764  51.566  1.00  0.00           C  
ATOM   1816  OE1 GLN A1701     101.410  46.919  51.033  1.00  0.00           O  
ATOM   1817  NE2 GLN A1701     100.053  47.131  52.827  1.00  0.00           N  
ATOM   1818  N   ILE A1702      96.573  47.132  48.444  1.00  0.00           N  
ATOM   1819  CA  ILE A1702      96.793  47.229  47.006  1.00  0.00           C  
ATOM   1820  C   ILE A1702      97.671  48.411  46.625  1.00  0.00           C  
ATOM   1821  O   ILE A1702      98.356  48.389  45.605  1.00  0.00           O  
ATOM   1822  CB  ILE A1702      95.447  47.380  46.277  1.00  0.00           C  
ATOM   1823  CG1 ILE A1702      94.633  48.463  46.991  1.00  0.00           C  
ATOM   1824  CG2 ILE A1702      94.709  46.027  46.221  1.00  0.00           C  
ATOM   1825  CD1 ILE A1702      93.228  48.629  46.516  1.00  0.00           C  
ATOM   1826  N   ALA A1703      97.639  49.449  47.445  1.00  0.00           N  
ATOM   1827  CA  ALA A1703      98.422  50.638  47.187  1.00  0.00           C  
ATOM   1828  C   ALA A1703      99.260  50.934  48.399  1.00  0.00           C  
ATOM   1829  O   ALA A1703      98.881  50.576  49.513  1.00  0.00           O  
ATOM   1830  CB  ALA A1703      97.513  51.794  46.913  1.00  0.00           C  
ATOM   1831  N   THR A1704     100.386  51.611  48.187  1.00  0.00           N  
ATOM   1832  CA  THR A1704     101.271  51.937  49.297  1.00  0.00           C  
ATOM   1833  C   THR A1704     102.138  53.179  49.133  1.00  0.00           C  
ATOM   1834  O   THR A1704     102.696  53.430  48.071  1.00  0.00           O  
ATOM   1835  CB  THR A1704     102.183  50.781  49.591  1.00  0.00           C  
ATOM   1836  OG1 THR A1704     101.404  49.584  49.713  1.00  0.00           O  
ATOM   1837  CG2 THR A1704     102.919  51.036  50.862  1.00  0.00           C  
ATOM   1838  N   VAL A1705     102.240  53.947  50.211  1.00  0.00           N  
ATOM   1839  CA  VAL A1705     103.039  55.154  50.228  1.00  0.00           C  
ATOM   1840  C   VAL A1705     103.874  55.137  51.493  1.00  0.00           C  
ATOM   1841  O   VAL A1705     103.379  54.827  52.578  1.00  0.00           O  
ATOM   1842  CB  VAL A1705     102.162  56.401  50.248  1.00  0.00           C  
ATOM   1843  CG1 VAL A1705     103.028  57.645  50.314  1.00  0.00           C  
ATOM   1844  CG2 VAL A1705     101.283  56.427  49.022  1.00  0.00           C  
ATOM   1845  N   HIS A1706     105.150  55.466  51.349  1.00  0.00           N  
ATOM   1846  CA  HIS A1706     106.060  55.495  52.488  1.00  0.00           C  
ATOM   1847  C   HIS A1706     106.746  56.844  52.484  1.00  0.00           C  
ATOM   1848  O   HIS A1706     106.944  57.436  51.423  1.00  0.00           O  
ATOM   1849  CB  HIS A1706     107.187  54.454  52.343  1.00  0.00           C  
ATOM   1850  CG  HIS A1706     106.734  53.080  51.960  1.00  0.00           C  
ATOM   1851  ND1 HIS A1706     105.913  52.313  52.758  1.00  0.00           N  
ATOM   1852  CD2 HIS A1706     107.036  52.314  50.884  1.00  0.00           C  
ATOM   1853  CE1 HIS A1706     105.732  51.134  52.191  1.00  0.00           C  
ATOM   1854  NE2 HIS A1706     106.402  51.109  51.052  1.00  0.00           N  
ATOM   1855  N   ASN A1707     107.116  57.333  53.656  1.00  0.00           N  
ATOM   1856  CA  ASN A1707     107.876  58.568  53.709  1.00  0.00           C  
ATOM   1857  C   ASN A1707     109.229  58.116  54.237  1.00  0.00           C  
ATOM   1858  O   ASN A1707     109.315  57.486  55.292  1.00  0.00           O  
ATOM   1859  CB  ASN A1707     107.253  59.593  54.639  1.00  0.00           C  
ATOM   1860  CG  ASN A1707     108.007  60.894  54.626  1.00  0.00           C  
ATOM   1861  OD1 ASN A1707     107.508  61.921  55.091  1.00  0.00           O  
ATOM   1862  ND2 ASN A1707     109.232  60.861  54.093  1.00  0.00           N  
ATOM   1863  N   LEU A1708     110.283  58.435  53.497  1.00  0.00           N  
ATOM   1864  CA  LEU A1708     111.617  57.986  53.857  1.00  0.00           C  
ATOM   1865  C   LEU A1708     112.557  59.019  54.466  1.00  0.00           C  
ATOM   1866  O   LEU A1708     113.583  58.663  55.059  1.00  0.00           O  
ATOM   1867  CB  LEU A1708     112.285  57.379  52.623  1.00  0.00           C  
ATOM   1868  CG  LEU A1708     111.472  56.365  51.830  1.00  0.00           C  
ATOM   1869  CD1 LEU A1708     112.302  55.798  50.696  1.00  0.00           C  
ATOM   1870  CD2 LEU A1708     111.021  55.268  52.751  1.00  0.00           C  
ATOM   1871  N   GLY A1709     112.230  60.294  54.317  1.00  0.00           N  
ATOM   1872  CA  GLY A1709     113.106  61.304  54.873  1.00  0.00           C  
ATOM   1873  C   GLY A1709     114.504  61.151  54.319  1.00  0.00           C  
ATOM   1874  O   GLY A1709     114.700  61.246  53.114  1.00  0.00           O  
ATOM   1875  N   GLN A1710     115.482  60.890  55.177  1.00  0.00           N  
ATOM   1876  CA  GLN A1710     116.858  60.769  54.690  1.00  0.00           C  
ATOM   1877  C   GLN A1710     117.493  59.405  54.899  1.00  0.00           C  
ATOM   1878  O   GLN A1710     118.625  59.168  54.461  1.00  0.00           O  
ATOM   1879  CB  GLN A1710     117.726  61.833  55.353  1.00  0.00           C  
ATOM   1880  CG  GLN A1710     117.253  63.240  55.062  1.00  0.00           C  
ATOM   1881  CD  GLN A1710     117.791  64.251  56.034  1.00  0.00           C  
ATOM   1882  OE1 GLN A1710     117.642  65.449  55.829  1.00  0.00           O  
ATOM   1883  NE2 GLN A1710     118.413  63.774  57.113  1.00  0.00           N  
ATOM   1884  N   ASN A1711     116.748  58.518  55.559  1.00  0.00           N  
ATOM   1885  CA  ASN A1711     117.213  57.174  55.872  1.00  0.00           C  
ATOM   1886  C   ASN A1711     117.978  56.565  54.725  1.00  0.00           C  
ATOM   1887  O   ASN A1711     118.982  55.884  54.935  1.00  0.00           O  
ATOM   1888  CB  ASN A1711     116.034  56.294  56.263  1.00  0.00           C  
ATOM   1889  CG  ASN A1711     115.368  56.764  57.534  1.00  0.00           C  
ATOM   1890  OD1 ASN A1711     114.404  56.165  58.003  1.00  0.00           O  
ATOM   1891  ND2 ASN A1711     115.881  57.847  58.102  1.00  0.00           N  
ATOM   1892  N   PHE A1712     117.522  56.819  53.510  1.00  0.00           N  
ATOM   1893  CA  PHE A1712     118.217  56.286  52.353  1.00  0.00           C  
ATOM   1894  C   PHE A1712     119.251  57.280  51.865  1.00  0.00           C  
ATOM   1895  O   PHE A1712     120.412  56.941  51.666  1.00  0.00           O  
ATOM   1896  CB  PHE A1712     117.220  55.968  51.236  1.00  0.00           C  
ATOM   1897  CG  PHE A1712     116.469  54.687  51.451  1.00  0.00           C  
ATOM   1898  CD1 PHE A1712     117.154  53.470  51.516  1.00  0.00           C  
ATOM   1899  CD2 PHE A1712     115.089  54.691  51.620  1.00  0.00           C  
ATOM   1900  CE1 PHE A1712     116.475  52.281  51.751  1.00  0.00           C  
ATOM   1901  CE2 PHE A1712     114.402  53.509  51.854  1.00  0.00           C  
ATOM   1902  CZ  PHE A1712     115.098  52.300  51.921  1.00  0.00           C  
ATOM   1903  N   SER A1726     118.809  58.517  51.688  1.00  0.00           N  
ATOM   1904  CA  SER A1726     119.655  59.593  51.204  1.00  0.00           C  
ATOM   1905  C   SER A1726     121.032  59.549  51.828  1.00  0.00           C  
ATOM   1906  O   SER A1726     122.035  59.828  51.170  1.00  0.00           O  
ATOM   1907  CB  SER A1726     118.983  60.920  51.506  1.00  0.00           C  
ATOM   1908  OG  SER A1726     117.621  60.836  51.139  1.00  0.00           O  
ATOM   1909  N   LYS A1727     121.084  59.205  53.104  1.00  0.00           N  
ATOM   1910  CA  LYS A1727     122.366  59.122  53.768  1.00  0.00           C  
ATOM   1911  C   LYS A1727     123.120  57.946  53.169  1.00  0.00           C  
ATOM   1912  O   LYS A1727     124.052  58.140  52.389  1.00  0.00           O  
ATOM   1913  CB  LYS A1727     122.170  58.957  55.271  1.00  0.00           C  
ATOM   1914  CG  LYS A1727     121.501  60.180  55.895  1.00  0.00           C  
ATOM   1915  CD  LYS A1727     121.483  60.156  57.422  1.00  0.00           C  
ATOM   1916  CE  LYS A1727     120.848  61.429  57.991  1.00  0.00           C  
ATOM   1917  NZ  LYS A1727     120.747  61.421  59.482  1.00  0.00           N  
ATOM   1918  N   THR A1728     122.695  56.732  53.503  1.00  0.00           N  
ATOM   1919  CA  THR A1728     123.328  55.515  52.992  1.00  0.00           C  
ATOM   1920  C   THR A1728     123.741  55.601  51.517  1.00  0.00           C  
ATOM   1921  O   THR A1728     124.643  54.893  51.081  1.00  0.00           O  
ATOM   1922  CB  THR A1728     122.392  54.289  53.150  1.00  0.00           C  
ATOM   1923  OG1 THR A1728     121.161  54.537  52.454  1.00  0.00           O  
ATOM   1924  CG2 THR A1728     122.097  54.011  54.621  1.00  0.00           C  
ATOM   1925  N   PHE A1729     123.088  56.462  50.746  1.00  0.00           N  
ATOM   1926  CA  PHE A1729     123.410  56.587  49.330  1.00  0.00           C  
ATOM   1927  C   PHE A1729     124.095  57.893  48.931  1.00  0.00           C  
ATOM   1928  O   PHE A1729     124.156  58.236  47.746  1.00  0.00           O  
ATOM   1929  CB  PHE A1729     122.144  56.389  48.502  1.00  0.00           C  
ATOM   1930  CG  PHE A1729     121.695  54.982  48.458  1.00  0.00           C  
ATOM   1931  CD1 PHE A1729     121.971  54.193  47.349  1.00  0.00           C  
ATOM   1932  CD2 PHE A1729     121.068  54.406  49.562  1.00  0.00           C  
ATOM   1933  CE1 PHE A1729     121.633  52.836  47.335  1.00  0.00           C  
ATOM   1934  CE2 PHE A1729     120.725  53.057  49.567  1.00  0.00           C  
ATOM   1935  CZ  PHE A1729     121.009  52.265  48.450  1.00  0.00           C  
ATOM   1936  N   GLU A1730     124.627  58.613  49.911  1.00  0.00           N  
ATOM   1937  CA  GLU A1730     125.295  59.874  49.629  1.00  0.00           C  
ATOM   1938  C   GLU A1730     124.542  60.712  48.597  1.00  0.00           C  
ATOM   1939  O   GLU A1730     125.131  61.256  47.660  1.00  0.00           O  
ATOM   1940  CB  GLU A1730     126.739  59.628  49.163  1.00  0.00           C  
ATOM   1941  CG  GLU A1730     127.738  59.426  50.313  1.00  0.00           C  
ATOM   1942  CD  GLU A1730     129.194  59.384  49.851  1.00  0.00           C  
ATOM   1943  OE1 GLU A1730     130.097  59.332  50.717  1.00  0.00           O  
ATOM   1944  OE2 GLU A1730     129.436  59.401  48.624  1.00  0.00           O  
ATOM   1945  N   ILE A1731     123.227  60.796  48.767  1.00  0.00           N  
ATOM   1946  CA  ILE A1731     122.408  61.599  47.882  1.00  0.00           C  
ATOM   1947  C   ILE A1731     122.316  62.903  48.624  1.00  0.00           C  
ATOM   1948  O   ILE A1731     121.353  63.136  49.349  1.00  0.00           O  
ATOM   1949  CB  ILE A1731     120.982  61.068  47.747  1.00  0.00           C  
ATOM   1950  CG1 ILE A1731     120.996  59.594  47.353  1.00  0.00           C  
ATOM   1951  CG2 ILE A1731     120.248  61.877  46.697  1.00  0.00           C  
ATOM   1952  CD1 ILE A1731     119.626  58.938  47.369  1.00  0.00           C  
ATOM   1953  N   ILE A1732     123.335  63.737  48.470  1.00  0.00           N  
ATOM   1954  CA  ILE A1732     123.374  65.026  49.151  1.00  0.00           C  
ATOM   1955  C   ILE A1732     123.055  66.117  48.170  1.00  0.00           C  
ATOM   1956  O   ILE A1732     122.801  65.853  47.004  1.00  0.00           O  
ATOM   1957  CB  ILE A1732     124.768  65.316  49.751  1.00  0.00           C  
ATOM   1958  CG1 ILE A1732     125.843  65.196  48.667  1.00  0.00           C  
ATOM   1959  CG2 ILE A1732     125.062  64.349  50.889  1.00  0.00           C  
ATOM   1960  CD1 ILE A1732     125.924  66.373  47.707  1.00  0.00           C  
ATOM   1961  N   PHE A1758     123.087  67.349  48.642  1.00  0.00           N  
ATOM   1962  CA  PHE A1758     122.808  68.471  47.775  1.00  0.00           C  
ATOM   1963  C   PHE A1758     123.098  69.780  48.501  1.00  0.00           C  
ATOM   1964  O   PHE A1758     123.138  69.817  49.735  1.00  0.00           O  
ATOM   1965  CB  PHE A1758     121.359  68.421  47.332  1.00  0.00           C  
ATOM   1966  CG  PHE A1758     120.383  68.756  48.412  1.00  0.00           C  
ATOM   1967  CD1 PHE A1758     120.244  70.066  48.865  1.00  0.00           C  
ATOM   1968  CD2 PHE A1758     119.557  67.776  48.941  1.00  0.00           C  
ATOM   1969  CE1 PHE A1758     119.291  70.396  49.824  1.00  0.00           C  
ATOM   1970  CE2 PHE A1758     118.595  68.098  49.905  1.00  0.00           C  
ATOM   1971  CZ  PHE A1758     118.461  69.415  50.347  1.00  0.00           C  
ATOM   1972  N   GLU A1759     123.297  70.850  47.735  1.00  0.00           N  
ATOM   1973  CA  GLU A1759     123.592  72.153  48.314  1.00  0.00           C  
ATOM   1974  C   GLU A1759     122.336  72.948  48.608  1.00  0.00           C  
ATOM   1975  O   GLU A1759     121.668  73.414  47.687  1.00  0.00           O  
ATOM   1976  CB  GLU A1759     124.497  72.961  47.383  1.00  0.00           C  
ATOM   1977  CG  GLU A1759     125.975  72.672  47.569  1.00  0.00           C  
ATOM   1978  CD  GLU A1759     126.854  73.420  46.582  1.00  0.00           C  
ATOM   1979  OE1 GLU A1759     128.093  73.396  46.760  1.00  0.00           O  
ATOM   1980  OE2 GLU A1759     126.311  74.022  45.628  1.00  0.00           O  
ATOM   1981  N   THR A1760     122.018  73.096  49.894  1.00  0.00           N  
ATOM   1982  CA  THR A1760     120.852  73.857  50.306  1.00  0.00           C  
ATOM   1983  C   THR A1760     120.998  75.210  49.633  1.00  0.00           C  
ATOM   1984  O   THR A1760     122.099  75.614  49.264  1.00  0.00           O  
ATOM   1985  CB  THR A1760     120.804  74.042  51.840  1.00  0.00           C  
ATOM   1986  OG1 THR A1760     122.001  74.685  52.288  1.00  0.00           O  
ATOM   1987  CG2 THR A1760     120.679  72.703  52.541  1.00  0.00           C  
ATOM   1988  N   PRO A1764     119.892  75.930  49.449  1.00  0.00           N  
ATOM   1989  CA  PRO A1764     120.003  77.239  48.799  1.00  0.00           C  
ATOM   1990  C   PRO A1764     120.920  78.210  49.539  1.00  0.00           C  
ATOM   1991  O   PRO A1764     121.084  79.358  49.119  1.00  0.00           O  
ATOM   1992  CB  PRO A1764     118.557  77.723  48.771  1.00  0.00           C  
ATOM   1993  CG  PRO A1764     117.984  77.125  50.032  1.00  0.00           C  
ATOM   1994  CD  PRO A1764     118.531  75.714  49.971  1.00  0.00           C  
ATOM   1995  N   THR A1765     121.524  77.736  50.626  1.00  0.00           N  
ATOM   1996  CA  THR A1765     122.392  78.557  51.458  1.00  0.00           C  
ATOM   1997  C   THR A1765     123.843  78.160  51.374  1.00  0.00           C  
ATOM   1998  O   THR A1765     124.693  78.807  51.967  1.00  0.00           O  
ATOM   1999  CB  THR A1765     121.970  78.474  52.924  1.00  0.00           C  
ATOM   2000  OG1 THR A1765     122.658  77.392  53.569  1.00  0.00           O  
ATOM   2001  CG2 THR A1765     120.464  78.226  53.010  1.00  0.00           C  
ATOM   2002  N   GLY A1767     124.123  77.096  50.635  1.00  0.00           N  
ATOM   2003  CA  GLY A1767     125.493  76.629  50.490  1.00  0.00           C  
ATOM   2004  C   GLY A1767     125.745  75.350  51.267  1.00  0.00           C  
ATOM   2005  O   GLY A1767     126.266  74.369  50.732  1.00  0.00           O  
ATOM   2006  N   ASP A1768     125.367  75.372  52.540  1.00  0.00           N  
ATOM   2007  CA  ASP A1768     125.518  74.233  53.436  1.00  0.00           C  
ATOM   2008  C   ASP A1768     125.004  72.972  52.747  1.00  0.00           C  
ATOM   2009  O   ASP A1768     124.313  73.052  51.743  1.00  0.00           O  
ATOM   2010  CB  ASP A1768     124.722  74.499  54.719  1.00  0.00           C  
ATOM   2011  CG  ASP A1768     124.974  75.895  55.289  1.00  0.00           C  
ATOM   2012  OD1 ASP A1768     124.207  76.323  56.180  1.00  0.00           O  
ATOM   2013  OD2 ASP A1768     125.940  76.562  54.849  1.00  0.00           O  
ATOM   2014  N   LYS A1770     125.335  71.811  53.291  1.00  0.00           N  
ATOM   2015  CA  LYS A1770     124.907  70.553  52.694  1.00  0.00           C  
ATOM   2016  C   LYS A1770     123.794  69.848  53.457  1.00  0.00           C  
ATOM   2017  O   LYS A1770     123.775  69.835  54.682  1.00  0.00           O  
ATOM   2018  CB  LYS A1770     126.100  69.600  52.570  1.00  0.00           C  
ATOM   2019  CG  LYS A1770     127.181  70.037  51.580  1.00  0.00           C  
ATOM   2020  CD  LYS A1770     126.598  70.260  50.187  1.00  0.00           C  
ATOM   2021  CE  LYS A1770     127.686  70.300  49.127  1.00  0.00           C  
ATOM   2022  NZ  LYS A1770     128.373  68.986  48.995  1.00  0.00           N  
ATOM   2023  N   ASP A1771     122.863  69.253  52.723  1.00  0.00           N  
ATOM   2024  CA  ASP A1771     121.775  68.524  53.352  1.00  0.00           C  
ATOM   2025  C   ASP A1771     121.384  67.311  52.517  1.00  0.00           C  
ATOM   2026  O   ASP A1771     121.296  67.389  51.292  1.00  0.00           O  
ATOM   2027  CB  ASP A1771     120.572  69.434  53.559  1.00  0.00           C  
ATOM   2028  CG  ASP A1771     119.604  68.877  54.580  1.00  0.00           C  
ATOM   2029  OD1 ASP A1771     120.006  67.977  55.348  1.00  0.00           O  
ATOM   2030  OD2 ASP A1771     118.449  69.345  54.633  1.00  0.00           O  
ATOM   2031  N   TYR A1772     121.177  66.182  53.189  1.00  0.00           N  
ATOM   2032  CA  TYR A1772     120.807  64.950  52.514  1.00  0.00           C  
ATOM   2033  C   TYR A1772     119.357  65.096  52.128  1.00  0.00           C  
ATOM   2034  O   TYR A1772     118.572  65.646  52.912  1.00  0.00           O  
ATOM   2035  CB  TYR A1772     120.973  63.747  53.446  1.00  0.00           C  
ATOM   2036  CG  TYR A1772     122.402  63.472  53.896  1.00  0.00           C  
ATOM   2037  CD1 TYR A1772     123.075  64.353  54.746  1.00  0.00           C  
ATOM   2038  CD2 TYR A1772     123.070  62.319  53.492  1.00  0.00           C  
ATOM   2039  CE1 TYR A1772     124.375  64.088  55.180  1.00  0.00           C  
ATOM   2040  CE2 TYR A1772     124.367  62.048  53.921  1.00  0.00           C  
ATOM   2041  CZ  TYR A1772     125.012  62.934  54.763  1.00  0.00           C  
ATOM   2042  OH  TYR A1772     126.293  62.662  55.182  1.00  0.00           O  
ATOM   2043  N   ALA A1773     119.014  64.599  50.936  1.00  0.00           N  
ATOM   2044  CA  ALA A1773     117.657  64.662  50.387  1.00  0.00           C  
ATOM   2045  C   ALA A1773     116.575  63.912  51.163  1.00  0.00           C  
ATOM   2046  O   ALA A1773     116.844  62.937  51.848  1.00  0.00           O  
ATOM   2047  CB  ALA A1773     117.669  64.160  48.959  1.00  0.00           C  
ATOM   2048  N   TYR A1774     115.338  64.368  51.046  1.00  0.00           N  
ATOM   2049  CA  TYR A1774     114.241  63.700  51.715  1.00  0.00           C  
ATOM   2050  C   TYR A1774     113.433  62.885  50.699  1.00  0.00           C  
ATOM   2051  O   TYR A1774     112.644  63.418  49.925  1.00  0.00           O  
ATOM   2052  CB  TYR A1774     113.336  64.711  52.399  1.00  0.00           C  
ATOM   2053  CG  TYR A1774     113.927  65.363  53.620  1.00  0.00           C  
ATOM   2054  CD1 TYR A1774     114.969  66.271  53.515  1.00  0.00           C  
ATOM   2055  CD2 TYR A1774     113.405  65.105  54.880  1.00  0.00           C  
ATOM   2056  CE1 TYR A1774     115.469  66.911  54.632  1.00  0.00           C  
ATOM   2057  CE2 TYR A1774     113.896  65.735  56.003  1.00  0.00           C  
ATOM   2058  CZ  TYR A1774     114.927  66.640  55.879  1.00  0.00           C  
ATOM   2059  OH  TYR A1774     115.407  67.280  57.007  1.00  0.00           O  
ATOM   2060  N   GLN A1775     113.643  61.580  50.721  1.00  0.00           N  
ATOM   2061  CA  GLN A1775     112.976  60.660  49.822  1.00  0.00           C  
ATOM   2062  C   GLN A1775     111.538  60.384  50.227  1.00  0.00           C  
ATOM   2063  O   GLN A1775     111.061  60.830  51.271  1.00  0.00           O  
ATOM   2064  CB  GLN A1775     113.731  59.332  49.808  1.00  0.00           C  
ATOM   2065  CG  GLN A1775     115.196  59.412  49.410  1.00  0.00           C  
ATOM   2066  CD  GLN A1775     115.362  59.547  47.922  1.00  0.00           C  
ATOM   2067  OE1 GLN A1775     116.022  58.727  47.281  1.00  0.00           O  
ATOM   2068  NE2 GLN A1775     114.757  60.582  47.354  1.00  0.00           N  
ATOM   2069  N   THR A1776     110.864  59.624  49.374  1.00  0.00           N  
ATOM   2070  CA  THR A1776     109.491  59.196  49.586  1.00  0.00           C  
ATOM   2071  C   THR A1776     109.089  58.421  48.354  1.00  0.00           C  
ATOM   2072  O   THR A1776     109.258  58.895  47.227  1.00  0.00           O  
ATOM   2073  CB  THR A1776     108.522  60.360  49.767  1.00  0.00           C  
ATOM   2074  OG1 THR A1776     107.246  59.844  50.153  1.00  0.00           O  
ATOM   2075  CG2 THR A1776     108.356  61.134  48.483  1.00  0.00           C  
ATOM   2076  N   CYS A1777     108.576  57.216  48.566  1.00  0.00           N  
ATOM   2077  CA  CYS A1777     108.163  56.385  47.451  1.00  0.00           C  
ATOM   2078  C   CYS A1777     106.810  55.736  47.680  1.00  0.00           C  
ATOM   2079  O   CYS A1777     106.349  55.586  48.816  1.00  0.00           O  
ATOM   2080  CB  CYS A1777     109.211  55.309  47.181  1.00  0.00           C  
ATOM   2081  SG  CYS A1777     109.471  54.153  48.541  1.00  0.00           S  
ATOM   2082  N   TYR A1778     106.166  55.389  46.572  1.00  0.00           N  
ATOM   2083  CA  TYR A1778     104.874  54.729  46.601  1.00  0.00           C  
ATOM   2084  C   TYR A1778     104.742  53.768  45.434  1.00  0.00           C  
ATOM   2085  O   TYR A1778     105.293  54.003  44.352  1.00  0.00           O  
ATOM   2086  CB  TYR A1778     103.722  55.739  46.603  1.00  0.00           C  
ATOM   2087  CG  TYR A1778     103.955  57.028  45.847  1.00  0.00           C  
ATOM   2088  CD1 TYR A1778     103.198  57.340  44.720  1.00  0.00           C  
ATOM   2089  CD2 TYR A1778     104.863  57.979  46.315  1.00  0.00           C  
ATOM   2090  CE1 TYR A1778     103.328  58.565  44.085  1.00  0.00           C  
ATOM   2091  CE2 TYR A1778     105.001  59.208  45.688  1.00  0.00           C  
ATOM   2092  CZ  TYR A1778     104.225  59.495  44.575  1.00  0.00           C  
ATOM   2093  OH  TYR A1778     104.324  60.725  43.978  1.00  0.00           O  
ATOM   2094  N   GLY A1779     104.026  52.672  45.676  1.00  0.00           N  
ATOM   2095  CA  GLY A1779     103.847  51.662  44.654  1.00  0.00           C  
ATOM   2096  C   GLY A1779     102.540  50.904  44.703  1.00  0.00           C  
ATOM   2097  O   GLY A1779     101.835  50.876  45.706  1.00  0.00           O  
ATOM   2098  N   ILE A1782     102.229  50.295  43.569  1.00  0.00           N  
ATOM   2099  CA  ILE A1782     101.029  49.493  43.384  1.00  0.00           C  
ATOM   2100  C   ILE A1782     101.501  48.284  42.594  1.00  0.00           C  
ATOM   2101  O   ILE A1782     102.507  48.360  41.897  1.00  0.00           O  
ATOM   2102  CB  ILE A1782      99.997  50.218  42.520  1.00  0.00           C  
ATOM   2103  CG1 ILE A1782     100.630  50.533  41.167  1.00  0.00           C  
ATOM   2104  CG2 ILE A1782      99.491  51.470  43.234  1.00  0.00           C  
ATOM   2105  CD1 ILE A1782      99.699  51.165  40.175  1.00  0.00           C  
ATOM   2106  N   SER A1783     100.787  47.172  42.693  1.00  0.00           N  
ATOM   2107  CA  SER A1783     101.183  45.984  41.948  1.00  0.00           C  
ATOM   2108  C   SER A1783      99.993  45.342  41.243  1.00  0.00           C  
ATOM   2109  O   SER A1783      98.891  45.896  41.206  1.00  0.00           O  
ATOM   2110  CB  SER A1783     101.856  44.962  42.875  1.00  0.00           C  
ATOM   2111  OG  SER A1783     100.989  44.535  43.914  1.00  0.00           O  
ATOM   2112  N   ASP A1785     100.228  44.167  40.682  1.00  0.00           N  
ATOM   2113  CA  ASP A1785      99.186  43.456  39.979  1.00  0.00           C  
ATOM   2114  C   ASP A1785      98.002  43.281  40.921  1.00  0.00           C  
ATOM   2115  O   ASP A1785      96.877  43.039  40.495  1.00  0.00           O  
ATOM   2116  CB  ASP A1785      99.711  42.097  39.511  1.00  0.00           C  
ATOM   2117  CG  ASP A1785     100.972  42.211  38.652  1.00  0.00           C  
ATOM   2118  OD1 ASP A1785     101.448  41.181  38.128  1.00  0.00           O  
ATOM   2119  OD2 ASP A1785     101.500  43.326  38.500  1.00  0.00           O  
ATOM   2120  N   ARG A1786      98.251  43.434  42.212  1.00  0.00           N  
ATOM   2121  CA  ARG A1786      97.182  43.273  43.174  1.00  0.00           C  
ATOM   2122  C   ARG A1786      95.961  44.088  42.785  1.00  0.00           C  
ATOM   2123  O   ARG A1786      94.844  43.755  43.190  1.00  0.00           O  
ATOM   2124  CB  ARG A1786      97.646  43.648  44.585  1.00  0.00           C  
ATOM   2125  CG  ARG A1786      98.647  42.679  45.187  1.00  0.00           C  
ATOM   2126  CD  ARG A1786      98.803  42.897  46.679  1.00  0.00           C  
ATOM   2127  NE  ARG A1786      99.903  42.119  47.244  1.00  0.00           N  
ATOM   2128  CZ  ARG A1786     100.087  41.917  48.547  1.00  0.00           C  
ATOM   2129  NH1 ARG A1786      99.241  42.426  49.431  1.00  0.00           N  
ATOM   2130  NH2 ARG A1786     101.127  41.217  48.975  1.00  0.00           N  
ATOM   2131  N   VAL A1787      96.151  45.151  42.008  1.00  0.00           N  
ATOM   2132  CA  VAL A1787      94.994  45.940  41.594  1.00  0.00           C  
ATOM   2133  C   VAL A1787      94.197  45.104  40.638  1.00  0.00           C  
ATOM   2134  O   VAL A1787      93.060  44.755  40.914  1.00  0.00           O  
ATOM   2135  CB  VAL A1787      95.352  47.250  40.874  1.00  0.00           C  
ATOM   2136  CG1 VAL A1787      95.835  48.270  41.875  1.00  0.00           C  
ATOM   2137  CG2 VAL A1787      96.402  46.995  39.811  1.00  0.00           C  
ATOM   2138  N   ILE A1788      94.799  44.758  39.515  1.00  0.00           N  
ATOM   2139  CA  ILE A1788      94.103  43.955  38.543  1.00  0.00           C  
ATOM   2140  C   ILE A1788      93.454  42.721  39.188  1.00  0.00           C  
ATOM   2141  O   ILE A1788      92.397  42.263  38.745  1.00  0.00           O  
ATOM   2142  CB  ILE A1788      95.037  43.570  37.387  1.00  0.00           C  
ATOM   2143  CG1 ILE A1788      94.847  42.104  37.026  1.00  0.00           C  
ATOM   2144  CG2 ILE A1788      96.452  43.878  37.739  1.00  0.00           C  
ATOM   2145  CD1 ILE A1788      95.654  41.676  35.829  1.00  0.00           C  
ATOM   2146  N   ALA A1789      94.062  42.194  40.244  1.00  0.00           N  
ATOM   2147  CA  ALA A1789      93.465  41.044  40.932  1.00  0.00           C  
ATOM   2148  C   ALA A1789      92.185  41.558  41.530  1.00  0.00           C  
ATOM   2149  O   ALA A1789      91.125  40.964  41.391  1.00  0.00           O  
ATOM   2150  CB  ALA A1789      94.378  40.516  42.068  1.00  0.00           C  
ATOM   2151  N   SER A1790      92.302  42.690  42.197  1.00  0.00           N  
ATOM   2152  CA  SER A1790      91.162  43.283  42.849  1.00  0.00           C  
ATOM   2153  C   SER A1790      90.155  43.784  41.833  1.00  0.00           C  
ATOM   2154  O   SER A1790      88.951  43.717  42.065  1.00  0.00           O  
ATOM   2155  CB  SER A1790      91.619  44.422  43.762  1.00  0.00           C  
ATOM   2156  OG  SER A1790      92.189  45.465  43.002  1.00  0.00           O  
ATOM   2157  N   ILE A1791      90.636  44.293  40.707  1.00  0.00           N  
ATOM   2158  CA  ILE A1791      89.721  44.781  39.690  1.00  0.00           C  
ATOM   2159  C   ILE A1791      88.899  43.587  39.328  1.00  0.00           C  
ATOM   2160  O   ILE A1791      87.676  43.670  39.230  1.00  0.00           O  
ATOM   2161  CB  ILE A1791      90.420  45.218  38.417  1.00  0.00           C  
ATOM   2162  CG1 ILE A1791      91.195  46.505  38.671  1.00  0.00           C  
ATOM   2163  CG2 ILE A1791      89.390  45.379  37.304  1.00  0.00           C  
ATOM   2164  CD1 ILE A1791      92.070  46.915  37.512  1.00  0.00           C  
ATOM   2165  N   ILE A1792      89.584  42.468  39.125  1.00  0.00           N  
ATOM   2166  CA  ILE A1792      88.892  41.244  38.780  1.00  0.00           C  
ATOM   2167  C   ILE A1792      87.849  40.893  39.826  1.00  0.00           C  
ATOM   2168  O   ILE A1792      86.659  40.928  39.536  1.00  0.00           O  
ATOM   2169  CB  ILE A1792      89.871  40.081  38.595  1.00  0.00           C  
ATOM   2170  CG1 ILE A1792      90.643  40.296  37.280  1.00  0.00           C  
ATOM   2171  CG2 ILE A1792      89.125  38.763  38.628  1.00  0.00           C  
ATOM   2172  CD1 ILE A1792      91.461  39.115  36.790  1.00  0.00           C  
ATOM   2173  N   ALA A1793      88.290  40.579  41.040  1.00  0.00           N  
ATOM   2174  CA  ALA A1793      87.376  40.221  42.123  1.00  0.00           C  
ATOM   2175  C   ALA A1793      86.285  41.274  42.351  1.00  0.00           C  
ATOM   2176  O   ALA A1793      85.208  41.219  41.751  1.00  0.00           O  
ATOM   2177  CB  ALA A1793      88.154  40.019  43.392  1.00  0.00           C  
ATOM   2178  N   ILE A1794      86.571  42.218  43.238  1.00  0.00           N  
ATOM   2179  CA  ILE A1794      85.652  43.296  43.561  1.00  0.00           C  
ATOM   2180  C   ILE A1794      84.418  43.428  42.655  1.00  0.00           C  
ATOM   2181  O   ILE A1794      83.292  43.458  43.144  1.00  0.00           O  
ATOM   2182  CB  ILE A1794      86.389  44.643  43.546  1.00  0.00           C  
ATOM   2183  CG1 ILE A1794      87.480  44.671  44.623  1.00  0.00           C  
ATOM   2184  CG2 ILE A1794      85.397  45.765  43.735  1.00  0.00           C  
ATOM   2185  CD1 ILE A1794      86.966  44.568  46.038  1.00  0.00           C  
ATOM   2186  N   HIS A1795      84.625  43.518  41.342  1.00  0.00           N  
ATOM   2187  CA  HIS A1795      83.517  43.680  40.391  1.00  0.00           C  
ATOM   2188  C   HIS A1795      82.997  42.379  39.806  1.00  0.00           C  
ATOM   2189  O   HIS A1795      81.788  42.204  39.652  1.00  0.00           O  
ATOM   2190  CB  HIS A1795      83.923  44.573  39.209  1.00  0.00           C  
ATOM   2191  CG  HIS A1795      84.458  45.908  39.605  1.00  0.00           C  
ATOM   2192  ND1 HIS A1795      83.783  46.760  40.455  1.00  0.00           N  
ATOM   2193  CD2 HIS A1795      85.610  46.536  39.277  1.00  0.00           C  
ATOM   2194  CE1 HIS A1795      84.500  47.852  40.637  1.00  0.00           C  
ATOM   2195  NE2 HIS A1795      85.614  47.742  39.933  1.00  0.00           N  
ATOM   2196  N   GLY A1796      83.917  41.491  39.435  1.00  0.00           N  
ATOM   2197  CA  GLY A1796      83.537  40.213  38.852  1.00  0.00           C  
ATOM   2198  C   GLY A1796      82.364  39.552  39.546  1.00  0.00           C  
ATOM   2199  O   GLY A1796      82.199  39.677  40.756  1.00  0.00           O  
ATOM   2200  N   ASP A1797      81.544  38.850  38.781  1.00  0.00           N  
ATOM   2201  CA  ASP A1797      80.390  38.182  39.342  1.00  0.00           C  
ATOM   2202  C   ASP A1797      80.348  36.740  38.857  1.00  0.00           C  
ATOM   2203  O   ASP A1797      81.130  36.349  37.987  1.00  0.00           O  
ATOM   2204  CB  ASP A1797      79.115  38.919  38.936  1.00  0.00           C  
ATOM   2205  CG  ASP A1797      78.768  38.731  37.470  1.00  0.00           C  
ATOM   2206  OD1 ASP A1797      79.664  38.374  36.680  1.00  0.00           O  
ATOM   2207  OD2 ASP A1797      77.595  38.954  37.103  1.00  0.00           O  
ATOM   2208  N   GLU A1798      79.434  35.957  39.424  1.00  0.00           N  
ATOM   2209  CA  GLU A1798      79.281  34.549  39.074  1.00  0.00           C  
ATOM   2210  C   GLU A1798      79.472  34.260  37.594  1.00  0.00           C  
ATOM   2211  O   GLU A1798      80.191  33.337  37.227  1.00  0.00           O  
ATOM   2212  CB  GLU A1798      77.913  34.045  39.543  1.00  0.00           C  
ATOM   2213  CG  GLU A1798      77.877  33.551  41.012  1.00  0.00           C  
ATOM   2214  CD  GLU A1798      78.285  34.606  42.062  1.00  0.00           C  
ATOM   2215  OE1 GLU A1798      78.290  34.268  43.274  1.00  0.00           O  
ATOM   2216  OE2 GLU A1798      78.597  35.760  41.686  1.00  0.00           O  
ATOM   2217  N   LYS A1799      78.850  35.055  36.740  1.00  0.00           N  
ATOM   2218  CA  LYS A1799      78.985  34.841  35.302  1.00  0.00           C  
ATOM   2219  C   LYS A1799      80.382  35.242  34.805  1.00  0.00           C  
ATOM   2220  O   LYS A1799      80.683  35.108  33.616  1.00  0.00           O  
ATOM   2221  CB  LYS A1799      77.908  35.629  34.526  1.00  0.00           C  
ATOM   2222  CG  LYS A1799      76.781  34.791  33.866  1.00  0.00           C  
ATOM   2223  CD  LYS A1799      75.700  34.337  34.861  1.00  0.00           C  
ATOM   2224  CE  LYS A1799      74.601  33.508  34.185  1.00  0.00           C  
ATOM   2225  NZ  LYS A1799      73.607  32.962  35.157  1.00  0.00           N  
ATOM   2226  N   GLY A1800      81.227  35.734  35.711  1.00  0.00           N  
ATOM   2227  CA  GLY A1800      82.572  36.128  35.326  1.00  0.00           C  
ATOM   2228  C   GLY A1800      82.819  37.615  35.414  1.00  0.00           C  
ATOM   2229  O   GLY A1800      82.060  38.304  36.058  1.00  0.00           O  
ATOM   2230  N   LEU A1801      83.875  38.106  34.769  1.00  0.00           N  
ATOM   2231  CA  LEU A1801      84.225  39.519  34.778  1.00  0.00           C  
ATOM   2232  C   LEU A1801      83.089  40.514  34.697  1.00  0.00           C  
ATOM   2233  O   LEU A1801      81.936  40.165  34.533  1.00  0.00           O  
ATOM   2234  CB  LEU A1801      85.194  39.832  33.649  1.00  0.00           C  
ATOM   2235  CG  LEU A1801      86.689  39.605  33.878  1.00  0.00           C  
ATOM   2236  CD1 LEU A1801      87.017  39.283  35.323  1.00  0.00           C  
ATOM   2237  CD2 LEU A1801      87.114  38.484  32.999  1.00  0.00           C  
ATOM   2238  N   ILE A1802      83.453  41.782  34.797  1.00  0.00           N  
ATOM   2239  CA  ILE A1802      82.518  42.906  34.769  1.00  0.00           C  
ATOM   2240  C   ILE A1802      83.367  44.171  34.627  1.00  0.00           C  
ATOM   2241  O   ILE A1802      82.871  45.246  34.302  1.00  0.00           O  
ATOM   2242  CB  ILE A1802      81.683  42.955  36.085  1.00  0.00           C  
ATOM   2243  CG1 ILE A1802      80.414  42.141  35.902  1.00  0.00           C  
ATOM   2244  CG2 ILE A1802      81.316  44.370  36.461  1.00  0.00           C  
ATOM   2245  CD1 ILE A1802      79.572  42.103  37.136  1.00  0.00           C  
ATOM   2246  N   LEU A1803      84.657  43.996  34.865  1.00  0.00           N  
ATOM   2247  CA  LEU A1803      85.654  45.042  34.789  1.00  0.00           C  
ATOM   2248  C   LEU A1803      85.138  46.368  34.270  1.00  0.00           C  
ATOM   2249  O   LEU A1803      84.498  46.430  33.228  1.00  0.00           O  
ATOM   2250  CB  LEU A1803      86.842  44.548  33.947  1.00  0.00           C  
ATOM   2251  CG  LEU A1803      86.641  44.095  32.499  1.00  0.00           C  
ATOM   2252  CD1 LEU A1803      86.751  45.307  31.602  1.00  0.00           C  
ATOM   2253  CD2 LEU A1803      87.702  43.069  32.111  1.00  0.00           C  
ATOM   2254  N   PRO A1804      85.417  47.451  35.006  1.00  0.00           N  
ATOM   2255  CA  PRO A1804      85.019  48.830  34.703  1.00  0.00           C  
ATOM   2256  C   PRO A1804      85.244  49.149  33.236  1.00  0.00           C  
ATOM   2257  O   PRO A1804      86.163  48.608  32.625  1.00  0.00           O  
ATOM   2258  CB  PRO A1804      85.922  49.645  35.604  1.00  0.00           C  
ATOM   2259  CG  PRO A1804      86.131  48.729  36.792  1.00  0.00           C  
ATOM   2260  CD  PRO A1804      86.354  47.407  36.144  1.00  0.00           C  
ATOM   2261  N   PRO A1805      84.432  50.049  32.650  1.00  0.00           N  
ATOM   2262  CA  PRO A1805      84.577  50.406  31.235  1.00  0.00           C  
ATOM   2263  C   PRO A1805      85.849  51.183  30.947  1.00  0.00           C  
ATOM   2264  O   PRO A1805      86.300  51.250  29.806  1.00  0.00           O  
ATOM   2265  CB  PRO A1805      83.326  51.246  30.959  1.00  0.00           C  
ATOM   2266  CG  PRO A1805      82.388  50.873  32.050  1.00  0.00           C  
ATOM   2267  CD  PRO A1805      83.304  50.784  33.229  1.00  0.00           C  
ATOM   2268  N   ILE A1806      86.417  51.770  31.991  1.00  0.00           N  
ATOM   2269  CA  ILE A1806      87.620  52.555  31.840  1.00  0.00           C  
ATOM   2270  C   ILE A1806      88.760  51.627  31.530  1.00  0.00           C  
ATOM   2271  O   ILE A1806      89.822  52.075  31.093  1.00  0.00           O  
ATOM   2272  CB  ILE A1806      87.953  53.353  33.115  1.00  0.00           C  
ATOM   2273  CG1 ILE A1806      86.705  54.113  33.608  1.00  0.00           C  
ATOM   2274  CG2 ILE A1806      89.062  54.371  32.807  1.00  0.00           C  
ATOM   2275  CD1 ILE A1806      85.481  53.242  33.980  1.00  0.00           C  
ATOM   2276  N   VAL A1807      88.533  50.331  31.741  1.00  0.00           N  
ATOM   2277  CA  VAL A1807      89.559  49.326  31.470  1.00  0.00           C  
ATOM   2278  C   VAL A1807      89.118  48.181  30.544  1.00  0.00           C  
ATOM   2279  O   VAL A1807      89.865  47.246  30.305  1.00  0.00           O  
ATOM   2280  CB  VAL A1807      90.086  48.700  32.772  1.00  0.00           C  
ATOM   2281  CG1 VAL A1807      90.500  49.789  33.747  1.00  0.00           C  
ATOM   2282  CG2 VAL A1807      89.043  47.783  33.355  1.00  0.00           C  
ATOM   2283  N   ALA A1808      87.916  48.242  30.005  1.00  0.00           N  
ATOM   2284  CA  ALA A1808      87.487  47.170  29.127  1.00  0.00           C  
ATOM   2285  C   ALA A1808      88.347  47.084  27.868  1.00  0.00           C  
ATOM   2286  O   ALA A1808      88.329  47.988  27.040  1.00  0.00           O  
ATOM   2287  CB  ALA A1808      86.031  47.368  28.750  1.00  0.00           C  
ATOM   2288  N   PRO A1809      89.128  46.002  27.713  1.00  0.00           N  
ATOM   2289  CA  PRO A1809      89.955  45.891  26.508  1.00  0.00           C  
ATOM   2290  C   PRO A1809      89.039  46.084  25.314  1.00  0.00           C  
ATOM   2291  O   PRO A1809      89.483  46.373  24.209  1.00  0.00           O  
ATOM   2292  CB  PRO A1809      90.507  44.482  26.605  1.00  0.00           C  
ATOM   2293  CG  PRO A1809      90.680  44.324  28.081  1.00  0.00           C  
ATOM   2294  CD  PRO A1809      89.387  44.881  28.629  1.00  0.00           C  
ATOM   2295  N   ILE A1810      87.750  45.904  25.572  1.00  0.00           N  
ATOM   2296  CA  ILE A1810      86.689  46.102  24.595  1.00  0.00           C  
ATOM   2297  C   ILE A1810      85.527  46.604  25.414  1.00  0.00           C  
ATOM   2298  O   ILE A1810      84.927  45.846  26.173  1.00  0.00           O  
ATOM   2299  CB  ILE A1810      86.222  44.820  23.936  1.00  0.00           C  
ATOM   2300  CG1 ILE A1810      87.308  44.270  23.028  1.00  0.00           C  
ATOM   2301  CG2 ILE A1810      84.956  45.100  23.145  1.00  0.00           C  
ATOM   2302  CD1 ILE A1810      86.953  42.933  22.445  1.00  0.00           C  
ATOM   2303  N   GLN A1811      85.218  47.883  25.265  1.00  0.00           N  
ATOM   2304  CA  GLN A1811      84.132  48.490  26.014  1.00  0.00           C  
ATOM   2305  C   GLN A1811      82.802  48.070  25.434  1.00  0.00           C  
ATOM   2306  O   GLN A1811      81.828  47.881  26.156  1.00  0.00           O  
ATOM   2307  CB  GLN A1811      84.264  50.015  25.984  1.00  0.00           C  
ATOM   2308  CG  GLN A1811      85.470  50.529  26.745  1.00  0.00           C  
ATOM   2309  CD  GLN A1811      85.772  51.979  26.458  1.00  0.00           C  
ATOM   2310  OE1 GLN A1811      85.938  52.371  25.297  1.00  0.00           O  
ATOM   2311  NE2 GLN A1811      85.862  52.790  27.515  1.00  0.00           N  
ATOM   2312  N   VAL A1812      82.770  47.915  24.123  1.00  0.00           N  
ATOM   2313  CA  VAL A1812      81.552  47.523  23.457  1.00  0.00           C  
ATOM   2314  C   VAL A1812      81.778  46.436  22.404  1.00  0.00           C  
ATOM   2315  O   VAL A1812      82.660  46.552  21.540  1.00  0.00           O  
ATOM   2316  CB  VAL A1812      80.916  48.711  22.773  1.00  0.00           C  
ATOM   2317  CG1 VAL A1812      79.556  48.314  22.259  1.00  0.00           C  
ATOM   2318  CG2 VAL A1812      80.823  49.862  23.718  1.00  0.00           C  
ATOM   2319  N   VAL A1813      80.963  45.387  22.473  1.00  0.00           N  
ATOM   2320  CA  VAL A1813      81.061  44.277  21.539  1.00  0.00           C  
ATOM   2321  C   VAL A1813      79.891  44.278  20.583  1.00  0.00           C  
ATOM   2322  O   VAL A1813      78.738  44.342  21.005  1.00  0.00           O  
ATOM   2323  CB  VAL A1813      81.052  42.930  22.256  1.00  0.00           C  
ATOM   2324  CG1 VAL A1813      80.727  41.828  21.277  1.00  0.00           C  
ATOM   2325  CG2 VAL A1813      82.397  42.663  22.873  1.00  0.00           C  
ATOM   2326  N   ILE A1814      80.185  44.200  19.290  1.00  0.00           N  
ATOM   2327  CA  ILE A1814      79.130  44.176  18.296  1.00  0.00           C  
ATOM   2328  C   ILE A1814      78.996  42.779  17.728  1.00  0.00           C  
ATOM   2329  O   ILE A1814      79.912  42.264  17.068  1.00  0.00           O  
ATOM   2330  CB  ILE A1814      79.392  45.176  17.165  1.00  0.00           C  
ATOM   2331  CG1 ILE A1814      78.903  46.556  17.588  1.00  0.00           C  
ATOM   2332  CG2 ILE A1814      78.656  44.761  15.914  1.00  0.00           C  
ATOM   2333  CD1 ILE A1814      79.556  47.089  18.845  1.00  0.00           C  
ATOM   2334  N   VAL A1815      77.837  42.178  18.006  1.00  0.00           N  
ATOM   2335  CA  VAL A1815      77.510  40.831  17.567  1.00  0.00           C  
ATOM   2336  C   VAL A1815      76.582  40.779  16.375  1.00  0.00           C  
ATOM   2337  O   VAL A1815      75.375  40.991  16.495  1.00  0.00           O  
ATOM   2338  CB  VAL A1815      76.860  40.026  18.679  1.00  0.00           C  
ATOM   2339  CG1 VAL A1815      76.393  38.693  18.135  1.00  0.00           C  
ATOM   2340  CG2 VAL A1815      77.859  39.810  19.800  1.00  0.00           C  
ATOM   2341  N   PRO A1816      77.142  40.505  15.199  1.00  0.00           N  
ATOM   2342  CA  PRO A1816      76.335  40.419  13.991  1.00  0.00           C  
ATOM   2343  C   PRO A1816      75.688  39.038  13.962  1.00  0.00           C  
ATOM   2344  O   PRO A1816      76.370  38.022  13.817  1.00  0.00           O  
ATOM   2345  CB  PRO A1816      77.364  40.609  12.887  1.00  0.00           C  
ATOM   2346  CG  PRO A1816      78.561  39.918  13.448  1.00  0.00           C  
ATOM   2347  CD  PRO A1816      78.578  40.428  14.877  1.00  0.00           C  
ATOM   2348  N   LEU A1817      74.372  39.007  14.125  1.00  0.00           N  
ATOM   2349  CA  LEU A1817      73.624  37.757  14.106  1.00  0.00           C  
ATOM   2350  C   LEU A1817      73.305  37.360  12.660  1.00  0.00           C  
ATOM   2351  O   LEU A1817      72.412  37.929  12.029  1.00  0.00           O  
ATOM   2352  CB  LEU A1817      72.330  37.912  14.910  1.00  0.00           C  
ATOM   2353  CG  LEU A1817      72.488  38.291  16.387  1.00  0.00           C  
ATOM   2354  CD1 LEU A1817      72.908  39.742  16.507  1.00  0.00           C  
ATOM   2355  CD2 LEU A1817      71.174  38.092  17.110  1.00  0.00           C  
ATOM   2356  N   ILE A1818      74.038  36.379  12.144  1.00  0.00           N  
ATOM   2357  CA  ILE A1818      73.851  35.923  10.771  1.00  0.00           C  
ATOM   2358  C   ILE A1818      72.677  34.969  10.580  1.00  0.00           C  
ATOM   2359  O   ILE A1818      72.619  33.903  11.189  1.00  0.00           O  
ATOM   2360  CB  ILE A1818      75.125  35.242  10.254  1.00  0.00           C  
ATOM   2361  CG1 ILE A1818      75.530  34.114  11.212  1.00  0.00           C  
ATOM   2362  CG2 ILE A1818      76.240  36.274  10.116  1.00  0.00           C  
ATOM   2363  CD1 ILE A1818      76.779  33.347  10.797  1.00  0.00           C  
ATOM   2364  N   PHE A1819      71.751  35.367   9.715  1.00  0.00           N  
ATOM   2365  CA  PHE A1819      70.569  34.575   9.408  1.00  0.00           C  
ATOM   2366  C   PHE A1819      70.513  34.201   7.928  1.00  0.00           C  
ATOM   2367  O   PHE A1819      71.017  34.934   7.080  1.00  0.00           O  
ATOM   2368  CB  PHE A1819      69.318  35.362   9.792  1.00  0.00           C  
ATOM   2369  CG  PHE A1819      68.986  35.292  11.249  1.00  0.00           C  
ATOM   2370  CD1 PHE A1819      68.091  36.189  11.812  1.00  0.00           C  
ATOM   2371  CD2 PHE A1819      69.541  34.305  12.054  1.00  0.00           C  
ATOM   2372  CE1 PHE A1819      67.751  36.107  13.157  1.00  0.00           C  
ATOM   2373  CE2 PHE A1819      69.208  34.212  13.398  1.00  0.00           C  
ATOM   2374  CZ  PHE A1819      68.309  35.116  13.952  1.00  0.00           C  
ATOM   2375  N   LYS A1820      69.894  33.061   7.624  1.00  0.00           N  
ATOM   2376  CA  LYS A1820      69.761  32.571   6.248  1.00  0.00           C  
ATOM   2377  C   LYS A1820      69.469  33.687   5.242  1.00  0.00           C  
ATOM   2378  O   LYS A1820      69.967  33.662   4.114  1.00  0.00           O  
ATOM   2379  CB  LYS A1820      68.649  31.517   6.175  1.00  0.00           C  
ATOM   2380  CG  LYS A1820      68.364  30.954   4.778  1.00  0.00           C  
ATOM   2381  CD  LYS A1820      69.500  30.078   4.265  1.00  0.00           C  
ATOM   2382  CE  LYS A1820      69.110  29.357   2.976  1.00  0.00           C  
ATOM   2383  NZ  LYS A1820      67.974  28.405   3.170  1.00  0.00           N  
ATOM   2384  N   GLY A1821      68.657  34.658   5.656  1.00  0.00           N  
ATOM   2385  CA  GLY A1821      68.312  35.768   4.785  1.00  0.00           C  
ATOM   2386  C   GLY A1821      68.861  37.091   5.286  1.00  0.00           C  
ATOM   2387  O   GLY A1821      68.763  37.409   6.471  1.00  0.00           O  
ATOM   2388  N   LYS A1827      69.437  37.870   4.378  1.00  0.00           N  
ATOM   2389  CA  LYS A1827      70.014  39.158   4.737  1.00  0.00           C  
ATOM   2390  C   LYS A1827      71.184  38.956   5.695  1.00  0.00           C  
ATOM   2391  O   LYS A1827      71.177  39.454   6.820  1.00  0.00           O  
ATOM   2392  CB  LYS A1827      68.969  40.059   5.404  1.00  0.00           C  
ATOM   2393  CG  LYS A1827      67.735  40.370   4.565  1.00  0.00           C  
ATOM   2394  CD  LYS A1827      66.536  39.550   5.021  1.00  0.00           C  
ATOM   2395  CE  LYS A1827      65.266  39.996   4.316  1.00  0.00           C  
ATOM   2396  NZ  LYS A1827      65.386  39.900   2.832  1.00  0.00           N  
ATOM   2397  N   GLU A1828      72.184  38.208   5.252  1.00  0.00           N  
ATOM   2398  CA  GLU A1828      73.355  37.971   6.082  1.00  0.00           C  
ATOM   2399  C   GLU A1828      74.251  39.181   5.918  1.00  0.00           C  
ATOM   2400  O   GLU A1828      74.849  39.669   6.871  1.00  0.00           O  
ATOM   2401  CB  GLU A1828      74.120  36.731   5.611  1.00  0.00           C  
ATOM   2402  CG  GLU A1828      73.267  35.493   5.449  1.00  0.00           C  
ATOM   2403  CD  GLU A1828      72.347  35.577   4.250  1.00  0.00           C  
ATOM   2404  OE1 GLU A1828      72.821  35.361   3.117  1.00  0.00           O  
ATOM   2405  OE2 GLU A1828      71.151  35.872   4.440  1.00  0.00           O  
ATOM   2406  N   ASP A1829      74.321  39.666   4.687  1.00  0.00           N  
ATOM   2407  CA  ASP A1829      75.158  40.800   4.359  1.00  0.00           C  
ATOM   2408  C   ASP A1829      74.773  42.069   5.104  1.00  0.00           C  
ATOM   2409  O   ASP A1829      75.581  42.628   5.837  1.00  0.00           O  
ATOM   2410  CB  ASP A1829      75.121  41.042   2.850  1.00  0.00           C  
ATOM   2411  CG  ASP A1829      76.327  41.809   2.358  1.00  0.00           C  
ATOM   2412  OD1 ASP A1829      76.526  42.943   2.831  1.00  0.00           O  
ATOM   2413  OD2 ASP A1829      77.072  41.276   1.507  1.00  0.00           O  
ATOM   2414  N   ILE A1830      73.539  42.519   4.924  1.00  0.00           N  
ATOM   2415  CA  ILE A1830      73.083  43.742   5.570  1.00  0.00           C  
ATOM   2416  C   ILE A1830      73.507  43.864   7.028  1.00  0.00           C  
ATOM   2417  O   ILE A1830      74.012  44.909   7.450  1.00  0.00           O  
ATOM   2418  CB  ILE A1830      71.563  43.874   5.499  1.00  0.00           C  
ATOM   2419  CG1 ILE A1830      71.137  45.202   6.124  1.00  0.00           C  
ATOM   2420  CG2 ILE A1830      70.912  42.714   6.210  1.00  0.00           C  
ATOM   2421  CD1 ILE A1830      69.655  45.492   6.015  1.00  0.00           C  
ATOM   2422  N   VAL A1831      73.298  42.808   7.803  1.00  0.00           N  
ATOM   2423  CA  VAL A1831      73.686  42.834   9.208  1.00  0.00           C  
ATOM   2424  C   VAL A1831      75.148  43.267   9.337  1.00  0.00           C  
ATOM   2425  O   VAL A1831      75.435  44.337   9.873  1.00  0.00           O  
ATOM   2426  CB  VAL A1831      73.520  41.454   9.863  1.00  0.00           C  
ATOM   2427  CG1 VAL A1831      74.105  41.473  11.255  1.00  0.00           C  
ATOM   2428  CG2 VAL A1831      72.055  41.078   9.919  1.00  0.00           C  
ATOM   2429  N   MET A1832      76.060  42.435   8.836  1.00  0.00           N  
ATOM   2430  CA  MET A1832      77.488  42.732   8.884  1.00  0.00           C  
ATOM   2431  C   MET A1832      77.743  44.171   8.470  1.00  0.00           C  
ATOM   2432  O   MET A1832      78.728  44.777   8.893  1.00  0.00           O  
ATOM   2433  CB  MET A1832      78.270  41.797   7.962  1.00  0.00           C  
ATOM   2434  CG  MET A1832      78.307  40.355   8.419  1.00  0.00           C  
ATOM   2435  SD  MET A1832      79.211  39.304   7.261  1.00  0.00           S  
ATOM   2436  CE  MET A1832      77.865  38.537   6.360  1.00  0.00           C  
ATOM   2437  N   GLU A1833      76.865  44.717   7.636  1.00  0.00           N  
ATOM   2438  CA  GLU A1833      77.020  46.097   7.214  1.00  0.00           C  
ATOM   2439  C   GLU A1833      76.667  46.952   8.417  1.00  0.00           C  
ATOM   2440  O   GLU A1833      77.433  47.837   8.805  1.00  0.00           O  
ATOM   2441  CB  GLU A1833      76.093  46.429   6.044  1.00  0.00           C  
ATOM   2442  CG  GLU A1833      76.264  47.850   5.505  1.00  0.00           C  
ATOM   2443  CD  GLU A1833      75.684  48.913   6.427  1.00  0.00           C  
ATOM   2444  OE1 GLU A1833      76.061  50.097   6.291  1.00  0.00           O  
ATOM   2445  OE2 GLU A1833      74.841  48.567   7.280  1.00  0.00           O  
ATOM   2446  N   LYS A1834      75.510  46.684   9.015  1.00  0.00           N  
ATOM   2447  CA  LYS A1834      75.098  47.446  10.188  1.00  0.00           C  
ATOM   2448  C   LYS A1834      76.158  47.396  11.276  1.00  0.00           C  
ATOM   2449  O   LYS A1834      76.413  48.395  11.944  1.00  0.00           O  
ATOM   2450  CB  LYS A1834      73.767  46.934  10.730  1.00  0.00           C  
ATOM   2451  CG  LYS A1834      72.563  47.580  10.066  1.00  0.00           C  
ATOM   2452  CD  LYS A1834      72.554  49.089  10.295  1.00  0.00           C  
ATOM   2453  CE  LYS A1834      71.431  49.767   9.522  1.00  0.00           C  
ATOM   2454  NZ  LYS A1834      71.452  51.243   9.701  1.00  0.00           N  
ATOM   2455  N   ALA A1835      76.775  46.232  11.451  1.00  0.00           N  
ATOM   2456  CA  ALA A1835      77.826  46.076  12.446  1.00  0.00           C  
ATOM   2457  C   ALA A1835      78.829  47.192  12.225  1.00  0.00           C  
ATOM   2458  O   ALA A1835      79.060  48.024  13.114  1.00  0.00           O  
ATOM   2459  CB  ALA A1835      78.513  44.728  12.288  1.00  0.00           C  
ATOM   2460  N   LYS A1836      79.409  47.215  11.026  1.00  0.00           N  
ATOM   2461  CA  LYS A1836      80.392  48.228  10.691  1.00  0.00           C  
ATOM   2462  C   LYS A1836      79.859  49.618  10.967  1.00  0.00           C  
ATOM   2463  O   LYS A1836      80.481  50.382  11.679  1.00  0.00           O  
ATOM   2464  CB  LYS A1836      80.822  48.121   9.227  1.00  0.00           C  
ATOM   2465  CG  LYS A1836      81.746  46.950   8.903  1.00  0.00           C  
ATOM   2466  CD  LYS A1836      82.345  47.124   7.509  1.00  0.00           C  
ATOM   2467  CE  LYS A1836      83.265  45.970   7.120  1.00  0.00           C  
ATOM   2468  NZ  LYS A1836      82.537  44.677   6.951  1.00  0.00           N  
ATOM   2469  N   GLU A1837      78.703  49.953  10.421  1.00  0.00           N  
ATOM   2470  CA  GLU A1837      78.163  51.289  10.664  1.00  0.00           C  
ATOM   2471  C   GLU A1837      78.306  51.626  12.153  1.00  0.00           C  
ATOM   2472  O   GLU A1837      78.796  52.696  12.535  1.00  0.00           O  
ATOM   2473  CB  GLU A1837      76.685  51.367  10.263  1.00  0.00           C  
ATOM   2474  CG  GLU A1837      76.120  52.786  10.291  1.00  0.00           C  
ATOM   2475  CD  GLU A1837      74.614  52.812  10.446  1.00  0.00           C  
ATOM   2476  OE1 GLU A1837      73.912  52.203   9.607  1.00  0.00           O  
ATOM   2477  OE2 GLU A1837      74.133  53.444  11.411  1.00  0.00           O  
ATOM   2478  N   ILE A1838      77.886  50.689  12.990  1.00  0.00           N  
ATOM   2479  CA  ILE A1838      77.952  50.875  14.423  1.00  0.00           C  
ATOM   2480  C   ILE A1838      79.396  50.969  14.876  1.00  0.00           C  
ATOM   2481  O   ILE A1838      79.735  51.808  15.713  1.00  0.00           O  
ATOM   2482  CB  ILE A1838      77.238  49.735  15.141  1.00  0.00           C  
ATOM   2483  CG1 ILE A1838      75.828  49.578  14.558  1.00  0.00           C  
ATOM   2484  CG2 ILE A1838      77.142  50.049  16.629  1.00  0.00           C  
ATOM   2485  CD1 ILE A1838      75.058  48.408  15.110  1.00  0.00           C  
ATOM   2486  N   TYR A1839      80.246  50.109  14.323  1.00  0.00           N  
ATOM   2487  CA  TYR A1839      81.673  50.142  14.647  1.00  0.00           C  
ATOM   2488  C   TYR A1839      82.125  51.590  14.427  1.00  0.00           C  
ATOM   2489  O   TYR A1839      82.211  52.377  15.360  1.00  0.00           O  
ATOM   2490  CB  TYR A1839      82.455  49.210  13.706  1.00  0.00           C  
ATOM   2491  CG  TYR A1839      83.936  49.110  14.003  1.00  0.00           C  
ATOM   2492  CD1 TYR A1839      84.740  50.248  14.055  1.00  0.00           C  
ATOM   2493  CD2 TYR A1839      84.531  47.872  14.265  1.00  0.00           C  
ATOM   2494  CE1 TYR A1839      86.106  50.163  14.371  1.00  0.00           C  
ATOM   2495  CE2 TYR A1839      85.898  47.774  14.581  1.00  0.00           C  
ATOM   2496  CZ  TYR A1839      86.677  48.928  14.635  1.00  0.00           C  
ATOM   2497  OH  TYR A1839      88.013  48.852  14.976  1.00  0.00           O  
ATOM   2498  N   GLU A1840      82.383  51.928  13.169  1.00  0.00           N  
ATOM   2499  CA  GLU A1840      82.813  53.264  12.793  1.00  0.00           C  
ATOM   2500  C   GLU A1840      82.194  54.356  13.654  1.00  0.00           C  
ATOM   2501  O   GLU A1840      82.873  55.295  14.040  1.00  0.00           O  
ATOM   2502  CB  GLU A1840      82.487  53.537  11.321  1.00  0.00           C  
ATOM   2503  CG  GLU A1840      83.219  52.656  10.302  1.00  0.00           C  
ATOM   2504  CD  GLU A1840      84.723  52.894  10.255  1.00  0.00           C  
ATOM   2505  OE1 GLU A1840      85.157  54.065  10.378  1.00  0.00           O  
ATOM   2506  OE2 GLU A1840      85.470  51.905  10.072  1.00  0.00           O  
ATOM   2507  N   LYS A1841      80.914  54.259  13.970  1.00  0.00           N  
ATOM   2508  CA  LYS A1841      80.330  55.314  14.780  1.00  0.00           C  
ATOM   2509  C   LYS A1841      80.931  55.339  16.185  1.00  0.00           C  
ATOM   2510  O   LYS A1841      81.366  56.392  16.661  1.00  0.00           O  
ATOM   2511  CB  LYS A1841      78.812  55.167  14.848  1.00  0.00           C  
ATOM   2512  CG  LYS A1841      78.061  56.400  14.333  1.00  0.00           C  
ATOM   2513  CD  LYS A1841      78.454  57.669  15.101  1.00  0.00           C  
ATOM   2514  CE  LYS A1841      77.700  58.906  14.603  1.00  0.00           C  
ATOM   2515  NZ  LYS A1841      78.111  60.159  15.316  1.00  0.00           N  
ATOM   2516  N   LEU A1842      80.971  54.178  16.836  1.00  0.00           N  
ATOM   2517  CA  LEU A1842      81.525  54.057  18.186  1.00  0.00           C  
ATOM   2518  C   LEU A1842      83.053  54.071  18.205  1.00  0.00           C  
ATOM   2519  O   LEU A1842      83.663  54.416  19.207  1.00  0.00           O  
ATOM   2520  CB  LEU A1842      81.050  52.759  18.821  1.00  0.00           C  
ATOM   2521  CG  LEU A1842      79.554  52.626  19.037  1.00  0.00           C  
ATOM   2522  CD1 LEU A1842      79.173  51.160  19.125  1.00  0.00           C  
ATOM   2523  CD2 LEU A1842      79.169  53.369  20.293  1.00  0.00           C  
ATOM   2524  N   LYS A1843      83.654  53.683  17.087  1.00  0.00           N  
ATOM   2525  CA  LYS A1843      85.105  53.604  16.920  1.00  0.00           C  
ATOM   2526  C   LYS A1843      85.936  54.755  17.459  1.00  0.00           C  
ATOM   2527  O   LYS A1843      87.045  54.551  17.951  1.00  0.00           O  
ATOM   2528  CB  LYS A1843      85.433  53.436  15.435  1.00  0.00           C  
ATOM   2529  CG  LYS A1843      86.903  53.484  15.104  1.00  0.00           C  
ATOM   2530  CD  LYS A1843      87.111  53.413  13.607  1.00  0.00           C  
ATOM   2531  CE  LYS A1843      88.593  53.286  13.242  1.00  0.00           C  
ATOM   2532  NZ  LYS A1843      89.220  51.998  13.687  1.00  0.00           N  
ATOM   2533  N   GLY A1846      85.411  55.966  17.350  1.00  0.00           N  
ATOM   2534  CA  GLY A1846      86.158  57.128  17.800  1.00  0.00           C  
ATOM   2535  C   GLY A1846      86.436  57.263  19.284  1.00  0.00           C  
ATOM   2536  O   GLY A1846      87.591  57.283  19.705  1.00  0.00           O  
ATOM   2537  N   LYS A1847      85.372  57.368  20.072  1.00  0.00           N  
ATOM   2538  CA  LYS A1847      85.483  57.534  21.511  1.00  0.00           C  
ATOM   2539  C   LYS A1847      85.607  56.207  22.252  1.00  0.00           C  
ATOM   2540  O   LYS A1847      86.126  56.156  23.360  1.00  0.00           O  
ATOM   2541  CB  LYS A1847      84.253  58.310  22.014  1.00  0.00           C  
ATOM   2542  CG  LYS A1847      84.141  58.467  23.521  1.00  0.00           C  
ATOM   2543  CD  LYS A1847      85.339  59.202  24.098  1.00  0.00           C  
ATOM   2544  CE  LYS A1847      85.181  59.472  25.596  1.00  0.00           C  
ATOM   2545  NZ  LYS A1847      85.021  58.232  26.416  1.00  0.00           N  
ATOM   2546  N   PHE A1848      85.168  55.128  21.621  1.00  0.00           N  
ATOM   2547  CA  PHE A1848      85.176  53.834  22.276  1.00  0.00           C  
ATOM   2548  C   PHE A1848      85.945  52.673  21.651  1.00  0.00           C  
ATOM   2549  O   PHE A1848      86.329  52.694  20.475  1.00  0.00           O  
ATOM   2550  CB  PHE A1848      83.731  53.388  22.484  1.00  0.00           C  
ATOM   2551  CG  PHE A1848      82.907  54.359  23.265  1.00  0.00           C  
ATOM   2552  CD1 PHE A1848      81.655  54.735  22.815  1.00  0.00           C  
ATOM   2553  CD2 PHE A1848      83.385  54.904  24.454  1.00  0.00           C  
ATOM   2554  CE1 PHE A1848      80.891  55.642  23.535  1.00  0.00           C  
ATOM   2555  CE2 PHE A1848      82.634  55.809  25.183  1.00  0.00           C  
ATOM   2556  CZ  PHE A1848      81.387  56.181  24.726  1.00  0.00           C  
ATOM   2557  N   ARG A1849      86.143  51.647  22.481  1.00  0.00           N  
ATOM   2558  CA  ARG A1849      86.821  50.421  22.096  1.00  0.00           C  
ATOM   2559  C   ARG A1849      85.758  49.401  21.722  1.00  0.00           C  
ATOM   2560  O   ARG A1849      85.118  48.824  22.603  1.00  0.00           O  
ATOM   2561  CB  ARG A1849      87.658  49.887  23.257  1.00  0.00           C  
ATOM   2562  CG  ARG A1849      89.032  50.533  23.368  1.00  0.00           C  
ATOM   2563  CD  ARG A1849      89.937  49.810  24.364  1.00  0.00           C  
ATOM   2564  NE  ARG A1849      89.660  50.190  25.743  1.00  0.00           N  
ATOM   2565  CZ  ARG A1849      89.975  51.368  26.269  1.00  0.00           C  
ATOM   2566  NH1 ARG A1849      90.586  52.287  25.525  1.00  0.00           N  
ATOM   2567  NH2 ARG A1849      89.682  51.623  27.540  1.00  0.00           N  
ATOM   2568  N   VAL A1850      85.571  49.189  20.418  1.00  0.00           N  
ATOM   2569  CA  VAL A1850      84.576  48.243  19.918  1.00  0.00           C  
ATOM   2570  C   VAL A1850      85.214  47.065  19.197  1.00  0.00           C  
ATOM   2571  O   VAL A1850      86.311  47.175  18.671  1.00  0.00           O  
ATOM   2572  CB  VAL A1850      83.609  48.929  18.938  1.00  0.00           C  
ATOM   2573  CG1 VAL A1850      82.876  50.056  19.627  1.00  0.00           C  
ATOM   2574  CG2 VAL A1850      84.374  49.462  17.744  1.00  0.00           C  
ATOM   2575  N   HIS A1851      84.512  45.940  19.187  1.00  0.00           N  
ATOM   2576  CA  HIS A1851      84.979  44.726  18.514  1.00  0.00           C  
ATOM   2577  C   HIS A1851      83.781  43.953  18.025  1.00  0.00           C  
ATOM   2578  O   HIS A1851      82.739  43.924  18.687  1.00  0.00           O  
ATOM   2579  CB  HIS A1851      85.777  43.835  19.463  1.00  0.00           C  
ATOM   2580  CG  HIS A1851      86.247  42.546  18.847  1.00  0.00           C  
ATOM   2581  ND1 HIS A1851      87.001  42.499  17.694  1.00  0.00           N  
ATOM   2582  CD2 HIS A1851      86.134  41.263  19.271  1.00  0.00           C  
ATOM   2583  CE1 HIS A1851      87.337  41.246  17.440  1.00  0.00           C  
ATOM   2584  NE2 HIS A1851      86.825  40.477  18.383  1.00  0.00           N  
ATOM   2585  N   ILE A1852      83.933  43.310  16.874  1.00  0.00           N  
ATOM   2586  CA  ILE A1852      82.828  42.565  16.300  1.00  0.00           C  
ATOM   2587  C   ILE A1852      83.140  41.080  16.231  1.00  0.00           C  
ATOM   2588  O   ILE A1852      84.292  40.691  16.039  1.00  0.00           O  
ATOM   2589  CB  ILE A1852      82.502  43.111  14.908  1.00  0.00           C  
ATOM   2590  CG1 ILE A1852      82.432  44.644  14.972  1.00  0.00           C  
ATOM   2591  CG2 ILE A1852      81.183  42.553  14.437  1.00  0.00           C  
ATOM   2592  CD1 ILE A1852      81.858  45.318  13.756  1.00  0.00           C  
ATOM   2593  N   ASP A1853      82.120  40.247  16.407  1.00  0.00           N  
ATOM   2594  CA  ASP A1853      82.343  38.819  16.362  1.00  0.00           C  
ATOM   2595  C   ASP A1853      82.000  38.236  15.005  1.00  0.00           C  
ATOM   2596  O   ASP A1853      80.940  37.644  14.817  1.00  0.00           O  
ATOM   2597  CB  ASP A1853      81.537  38.120  17.446  1.00  0.00           C  
ATOM   2598  CG  ASP A1853      82.416  37.529  18.531  1.00  0.00           C  
ATOM   2599  OD1 ASP A1853      83.099  38.305  19.240  1.00  0.00           O  
ATOM   2600  OD2 ASP A1853      82.425  36.287  18.665  1.00  0.00           O  
ATOM   2601  N   ASP A1854      82.908  38.414  14.053  1.00  0.00           N  
ATOM   2602  CA  ASP A1854      82.708  37.896  12.706  1.00  0.00           C  
ATOM   2603  C   ASP A1854      82.473  36.397  12.860  1.00  0.00           C  
ATOM   2604  O   ASP A1854      81.559  35.830  12.266  1.00  0.00           O  
ATOM   2605  CB  ASP A1854      83.963  38.122  11.841  1.00  0.00           C  
ATOM   2606  CG  ASP A1854      84.506  39.548  11.927  1.00  0.00           C  
ATOM   2607  OD1 ASP A1854      83.735  40.505  11.689  1.00  0.00           O  
ATOM   2608  OD2 ASP A1854      85.713  39.707  12.219  1.00  0.00           O  
ATOM   2609  N   ARG A1855      83.323  35.793  13.684  1.00  0.00           N  
ATOM   2610  CA  ARG A1855      83.337  34.366  13.997  1.00  0.00           C  
ATOM   2611  C   ARG A1855      82.059  33.610  13.677  1.00  0.00           C  
ATOM   2612  O   ARG A1855      80.969  34.175  13.703  1.00  0.00           O  
ATOM   2613  CB  ARG A1855      83.680  34.177  15.478  1.00  0.00           C  
ATOM   2614  CG  ARG A1855      84.705  35.184  16.011  1.00  0.00           C  
ATOM   2615  CD  ARG A1855      85.404  34.692  17.276  1.00  0.00           C  
ATOM   2616  NE  ARG A1855      84.547  34.692  18.458  1.00  0.00           N  
ATOM   2617  CZ  ARG A1855      84.681  33.842  19.475  1.00  0.00           C  
ATOM   2618  NH1 ARG A1855      85.632  32.917  19.454  1.00  0.00           N  
ATOM   2619  NH2 ARG A1855      83.873  33.916  20.523  1.00  0.00           N  
ATOM   2620  N   ASP A1857      82.198  32.324  13.374  1.00  0.00           N  
ATOM   2621  CA  ASP A1857      81.039  31.496  13.071  1.00  0.00           C  
ATOM   2622  C   ASP A1857      80.735  30.612  14.267  1.00  0.00           C  
ATOM   2623  O   ASP A1857      81.485  29.684  14.569  1.00  0.00           O  
ATOM   2624  CB  ASP A1857      81.289  30.612  11.845  1.00  0.00           C  
ATOM   2625  CG  ASP A1857      80.111  29.684  11.542  1.00  0.00           C  
ATOM   2626  OD1 ASP A1857      79.010  30.194  11.232  1.00  0.00           O  
ATOM   2627  OD2 ASP A1857      80.287  28.447  11.619  1.00  0.00           O  
ATOM   2628  N   ILE A1859      79.635  30.905  14.948  1.00  0.00           N  
ATOM   2629  CA  ILE A1859      79.238  30.123  16.110  1.00  0.00           C  
ATOM   2630  C   ILE A1859      77.938  30.646  16.723  1.00  0.00           C  
ATOM   2631  O   ILE A1859      77.505  31.763  16.423  1.00  0.00           O  
ATOM   2632  CB  ILE A1859      80.365  30.118  17.185  1.00  0.00           C  
ATOM   2633  CG1 ILE A1859      79.935  29.286  18.405  1.00  0.00           C  
ATOM   2634  CG2 ILE A1859      80.716  31.545  17.582  1.00  0.00           C  
ATOM   2635  CD1 ILE A1859      79.655  27.803  18.108  1.00  0.00           C  
ATOM   2636  N   ARG A1860      77.312  29.824  17.565  1.00  0.00           N  
ATOM   2637  CA  ARG A1860      76.067  30.204  18.213  1.00  0.00           C  
ATOM   2638  C   ARG A1860      76.275  31.541  18.891  1.00  0.00           C  
ATOM   2639  O   ARG A1860      77.187  31.698  19.692  1.00  0.00           O  
ATOM   2640  CB  ARG A1860      75.658  29.159  19.265  1.00  0.00           C  
ATOM   2641  CG  ARG A1860      74.145  28.856  19.319  1.00  0.00           C  
ATOM   2642  CD  ARG A1860      73.408  29.302  20.585  1.00  0.00           C  
ATOM   2643  NE  ARG A1860      73.742  28.648  21.806  1.00  0.00           N  
ATOM   2644  CZ  ARG A1860      73.575  29.025  23.070  1.00  0.00           C  
ATOM   2645  NH1 ARG A1860      73.038  30.172  23.477  1.00  0.00           N  
ATOM   2646  NH2 ARG A1860      73.971  28.140  23.961  1.00  0.00           N  
ATOM   2647  N   PRO A1861      75.433  32.529  18.573  1.00  0.00           N  
ATOM   2648  CA  PRO A1861      75.603  33.829  19.213  1.00  0.00           C  
ATOM   2649  C   PRO A1861      75.711  33.579  20.707  1.00  0.00           C  
ATOM   2650  O   PRO A1861      76.312  34.357  21.445  1.00  0.00           O  
ATOM   2651  CB  PRO A1861      74.318  34.559  18.844  1.00  0.00           C  
ATOM   2652  CG  PRO A1861      73.982  33.981  17.505  1.00  0.00           C  
ATOM   2653  CD  PRO A1861      74.234  32.513  17.720  1.00  0.00           C  
ATOM   2654  N   GLY A1862      75.124  32.466  21.135  1.00  0.00           N  
ATOM   2655  CA  GLY A1862      75.132  32.096  22.537  1.00  0.00           C  
ATOM   2656  C   GLY A1862      76.517  32.112  23.124  1.00  0.00           C  
ATOM   2657  O   GLY A1862      76.815  32.942  23.978  1.00  0.00           O  
ATOM   2658  N   ARG A1863      77.358  31.186  22.669  1.00  0.00           N  
ATOM   2659  CA  ARG A1863      78.735  31.097  23.132  1.00  0.00           C  
ATOM   2660  C   ARG A1863      79.307  32.516  23.082  1.00  0.00           C  
ATOM   2661  O   ARG A1863      79.949  32.967  24.020  1.00  0.00           O  
ATOM   2662  CB  ARG A1863      79.539  30.168  22.218  1.00  0.00           C  
ATOM   2663  CG  ARG A1863      80.166  28.917  22.885  1.00  0.00           C  
ATOM   2664  CD  ARG A1863      79.164  27.777  23.246  1.00  0.00           C  
ATOM   2665  NE  ARG A1863      78.074  27.603  22.274  1.00  0.00           N  
ATOM   2666  CZ  ARG A1863      77.495  26.441  21.969  1.00  0.00           C  
ATOM   2667  NH1 ARG A1863      77.906  25.326  22.551  1.00  0.00           N  
ATOM   2668  NH2 ARG A1863      76.484  26.406  21.095  1.00  0.00           N  
ATOM   2669  N   LYS A1864      79.055  33.225  21.987  1.00  0.00           N  
ATOM   2670  CA  LYS A1864      79.538  34.596  21.850  1.00  0.00           C  
ATOM   2671  C   LYS A1864      79.025  35.407  23.025  1.00  0.00           C  
ATOM   2672  O   LYS A1864      79.805  35.867  23.850  1.00  0.00           O  
ATOM   2673  CB  LYS A1864      79.059  35.227  20.532  1.00  0.00           C  
ATOM   2674  CG  LYS A1864      79.815  34.757  19.285  1.00  0.00           C  
ATOM   2675  CD  LYS A1864      79.268  35.408  18.029  1.00  0.00           C  
ATOM   2676  CE  LYS A1864      79.932  34.825  16.793  1.00  0.00           C  
ATOM   2677  NZ  LYS A1864      79.267  35.230  15.504  1.00  0.00           N  
ATOM   2678  N   PHE A1865      77.712  35.576  23.098  1.00  0.00           N  
ATOM   2679  CA  PHE A1865      77.099  36.318  24.190  1.00  0.00           C  
ATOM   2680  C   PHE A1865      77.739  35.899  25.501  1.00  0.00           C  
ATOM   2681  O   PHE A1865      78.060  36.728  26.361  1.00  0.00           O  
ATOM   2682  CB  PHE A1865      75.614  36.003  24.282  1.00  0.00           C  
ATOM   2683  CG  PHE A1865      74.793  36.609  23.199  1.00  0.00           C  
ATOM   2684  CD1 PHE A1865      75.388  37.313  22.164  1.00  0.00           C  
ATOM   2685  CD2 PHE A1865      73.406  36.463  23.210  1.00  0.00           C  
ATOM   2686  CE1 PHE A1865      74.622  37.861  21.158  1.00  0.00           C  
ATOM   2687  CE2 PHE A1865      72.624  37.007  22.208  1.00  0.00           C  
ATOM   2688  CZ  PHE A1865      73.233  37.708  21.178  1.00  0.00           C  
ATOM   2689  N   ASN A1866      77.910  34.590  25.639  1.00  0.00           N  
ATOM   2690  CA  ASN A1866      78.463  33.987  26.837  1.00  0.00           C  
ATOM   2691  C   ASN A1866      79.947  34.256  26.958  1.00  0.00           C  
ATOM   2692  O   ASN A1866      80.425  34.655  28.026  1.00  0.00           O  
ATOM   2693  CB  ASN A1866      78.166  32.487  26.813  1.00  0.00           C  
ATOM   2694  CG  ASN A1866      78.678  31.759  28.036  1.00  0.00           C  
ATOM   2695  OD1 ASN A1866      79.841  31.342  28.084  1.00  0.00           O  
ATOM   2696  ND2 ASN A1866      77.807  31.593  29.034  1.00  0.00           N  
ATOM   2697  N   ASP A1867      80.675  34.065  25.862  1.00  0.00           N  
ATOM   2698  CA  ASP A1867      82.112  34.293  25.871  1.00  0.00           C  
ATOM   2699  C   ASP A1867      82.446  35.735  26.281  1.00  0.00           C  
ATOM   2700  O   ASP A1867      83.379  35.967  27.044  1.00  0.00           O  
ATOM   2701  CB  ASP A1867      82.711  33.933  24.499  1.00  0.00           C  
ATOM   2702  CG  ASP A1867      82.868  32.420  24.305  1.00  0.00           C  
ATOM   2703  OD1 ASP A1867      82.009  31.674  24.801  1.00  0.00           O  
ATOM   2704  OD2 ASP A1867      83.836  31.964  23.659  1.00  0.00           O  
ATOM   2705  N   TRP A1878      81.658  36.695  25.814  1.00  0.00           N  
ATOM   2706  CA  TRP A1878      81.895  38.096  26.131  1.00  0.00           C  
ATOM   2707  C   TRP A1878      81.403  38.491  27.494  1.00  0.00           C  
ATOM   2708  O   TRP A1878      81.874  39.471  28.071  1.00  0.00           O  
ATOM   2709  CB  TRP A1878      81.247  38.989  25.071  1.00  0.00           C  
ATOM   2710  CG  TRP A1878      81.979  38.892  23.805  1.00  0.00           C  
ATOM   2711  CD1 TRP A1878      81.462  38.658  22.578  1.00  0.00           C  
ATOM   2712  CD2 TRP A1878      83.395  38.945  23.645  1.00  0.00           C  
ATOM   2713  NE1 TRP A1878      82.469  38.552  21.649  1.00  0.00           N  
ATOM   2714  CE2 TRP A1878      83.668  38.725  22.281  1.00  0.00           C  
ATOM   2715  CE3 TRP A1878      84.463  39.153  24.527  1.00  0.00           C  
ATOM   2716  CZ2 TRP A1878      84.959  38.707  21.771  1.00  0.00           C  
ATOM   2717  CZ3 TRP A1878      85.743  39.134  24.026  1.00  0.00           C  
ATOM   2718  CH2 TRP A1878      85.985  38.911  22.655  1.00  0.00           C  
ATOM   2719  N   GLU A1879      80.432  37.745  28.002  1.00  0.00           N  
ATOM   2720  CA  GLU A1879      79.905  38.038  29.319  1.00  0.00           C  
ATOM   2721  C   GLU A1879      81.018  37.656  30.306  1.00  0.00           C  
ATOM   2722  O   GLU A1879      81.383  38.435  31.187  1.00  0.00           O  
ATOM   2723  CB  GLU A1879      78.625  37.228  29.565  1.00  0.00           C  
ATOM   2724  CG  GLU A1879      77.854  37.633  30.818  1.00  0.00           C  
ATOM   2725  CD  GLU A1879      76.445  37.057  30.871  1.00  0.00           C  
ATOM   2726  OE1 GLU A1879      76.295  35.813  30.913  1.00  0.00           O  
ATOM   2727  OE2 GLU A1879      75.485  37.855  30.871  1.00  0.00           O  
ATOM   2728  N   ILE A1880      81.582  36.465  30.127  1.00  0.00           N  
ATOM   2729  CA  ILE A1880      82.659  36.003  30.993  1.00  0.00           C  
ATOM   2730  C   ILE A1880      83.808  36.998  30.978  1.00  0.00           C  
ATOM   2731  O   ILE A1880      84.398  37.289  32.008  1.00  0.00           O  
ATOM   2732  CB  ILE A1880      83.225  34.667  30.525  1.00  0.00           C  
ATOM   2733  CG1 ILE A1880      82.083  33.704  30.219  1.00  0.00           C  
ATOM   2734  CG2 ILE A1880      84.180  34.123  31.578  1.00  0.00           C  
ATOM   2735  CD1 ILE A1880      82.547  32.340  29.716  1.00  0.00           C  
ATOM   2736  N   LYS A1881      84.139  37.501  29.797  1.00  0.00           N  
ATOM   2737  CA  LYS A1881      85.224  38.446  29.683  1.00  0.00           C  
ATOM   2738  C   LYS A1881      84.826  39.791  30.260  1.00  0.00           C  
ATOM   2739  O   LYS A1881      85.637  40.713  30.309  1.00  0.00           O  
ATOM   2740  CB  LYS A1881      85.656  38.601  28.222  1.00  0.00           C  
ATOM   2741  CG  LYS A1881      86.446  37.417  27.664  1.00  0.00           C  
ATOM   2742  CD  LYS A1881      87.417  37.877  26.569  1.00  0.00           C  
ATOM   2743  CE  LYS A1881      88.122  36.712  25.858  1.00  0.00           C  
ATOM   2744  NZ  LYS A1881      87.315  36.118  24.753  1.00  0.00           N  
ATOM   2745  N   GLY A1882      83.580  39.907  30.699  1.00  0.00           N  
ATOM   2746  CA  GLY A1882      83.141  41.162  31.281  1.00  0.00           C  
ATOM   2747  C   GLY A1882      83.038  42.373  30.360  1.00  0.00           C  
ATOM   2748  O   GLY A1882      83.130  43.518  30.810  1.00  0.00           O  
ATOM   2749  N   VAL A1883      82.859  42.163  29.069  1.00  0.00           N  
ATOM   2750  CA  VAL A1883      82.724  43.325  28.209  1.00  0.00           C  
ATOM   2751  C   VAL A1883      81.494  44.093  28.715  1.00  0.00           C  
ATOM   2752  O   VAL A1883      80.378  43.582  28.685  1.00  0.00           O  
ATOM   2753  CB  VAL A1883      82.501  42.929  26.724  1.00  0.00           C  
ATOM   2754  CG1 VAL A1883      82.275  44.153  25.885  1.00  0.00           C  
ATOM   2755  CG2 VAL A1883      83.692  42.198  26.202  1.00  0.00           C  
ATOM   2756  N   PRO A1884      81.686  45.322  29.196  1.00  0.00           N  
ATOM   2757  CA  PRO A1884      80.607  46.167  29.708  1.00  0.00           C  
ATOM   2758  C   PRO A1884      79.342  46.136  28.865  1.00  0.00           C  
ATOM   2759  O   PRO A1884      78.315  45.637  29.293  1.00  0.00           O  
ATOM   2760  CB  PRO A1884      81.232  47.546  29.704  1.00  0.00           C  
ATOM   2761  CG  PRO A1884      82.643  47.243  30.038  1.00  0.00           C  
ATOM   2762  CD  PRO A1884      82.954  46.058  29.170  1.00  0.00           C  
ATOM   2763  N   LEU A1885      79.430  46.669  27.654  1.00  0.00           N  
ATOM   2764  CA  LEU A1885      78.285  46.736  26.763  1.00  0.00           C  
ATOM   2765  C   LEU A1885      78.391  45.781  25.591  1.00  0.00           C  
ATOM   2766  O   LEU A1885      79.484  45.454  25.137  1.00  0.00           O  
ATOM   2767  CB  LEU A1885      78.155  48.149  26.236  1.00  0.00           C  
ATOM   2768  CG  LEU A1885      76.763  48.710  26.024  1.00  0.00           C  
ATOM   2769  CD1 LEU A1885      75.915  48.530  27.278  1.00  0.00           C  
ATOM   2770  CD2 LEU A1885      76.894  50.181  25.695  1.00  0.00           C  
ATOM   2771  N   ARG A1886      77.243  45.329  25.104  1.00  0.00           N  
ATOM   2772  CA  ARG A1886      77.202  44.430  23.964  1.00  0.00           C  
ATOM   2773  C   ARG A1886      76.027  44.817  23.104  1.00  0.00           C  
ATOM   2774  O   ARG A1886      74.926  44.982  23.602  1.00  0.00           O  
ATOM   2775  CB  ARG A1886      77.041  42.988  24.394  1.00  0.00           C  
ATOM   2776  CG  ARG A1886      76.652  42.090  23.244  1.00  0.00           C  
ATOM   2777  CD  ARG A1886      75.361  41.339  23.559  1.00  0.00           C  
ATOM   2778  NE  ARG A1886      75.610  40.114  24.309  1.00  0.00           N  
ATOM   2779  CZ  ARG A1886      74.723  39.528  25.100  1.00  0.00           C  
ATOM   2780  NH1 ARG A1886      73.516  40.058  25.253  1.00  0.00           N  
ATOM   2781  NH2 ARG A1886      75.056  38.413  25.735  1.00  0.00           N  
ATOM   2782  N   ILE A1887      76.273  44.957  21.808  1.00  0.00           N  
ATOM   2783  CA  ILE A1887      75.236  45.334  20.870  1.00  0.00           C  
ATOM   2784  C   ILE A1887      74.866  44.179  19.972  1.00  0.00           C  
ATOM   2785  O   ILE A1887      75.720  43.608  19.311  1.00  0.00           O  
ATOM   2786  CB  ILE A1887      75.686  46.499  19.992  1.00  0.00           C  
ATOM   2787  CG1 ILE A1887      75.699  47.781  20.815  1.00  0.00           C  
ATOM   2788  CG2 ILE A1887      74.771  46.631  18.792  1.00  0.00           C  
ATOM   2789  CD1 ILE A1887      76.108  49.005  20.032  1.00  0.00           C  
ATOM   2790  N   GLU A1888      73.589  43.833  19.962  1.00  0.00           N  
ATOM   2791  CA  GLU A1888      73.113  42.760  19.122  1.00  0.00           C  
ATOM   2792  C   GLU A1888      72.635  43.404  17.831  1.00  0.00           C  
ATOM   2793  O   GLU A1888      71.745  44.258  17.842  1.00  0.00           O  
ATOM   2794  CB  GLU A1888      71.957  42.031  19.802  1.00  0.00           C  
ATOM   2795  CG  GLU A1888      72.352  41.150  20.974  1.00  0.00           C  
ATOM   2796  CD  GLU A1888      71.146  40.499  21.643  1.00  0.00           C  
ATOM   2797  OE1 GLU A1888      70.314  39.890  20.938  1.00  0.00           O  
ATOM   2798  OE2 GLU A1888      71.031  40.589  22.880  1.00  0.00           O  
ATOM   2799  N   VAL A1889      73.232  43.001  16.719  1.00  0.00           N  
ATOM   2800  CA  VAL A1889      72.858  43.557  15.434  1.00  0.00           C  
ATOM   2801  C   VAL A1889      71.929  42.590  14.733  1.00  0.00           C  
ATOM   2802  O   VAL A1889      72.383  41.699  14.025  1.00  0.00           O  
ATOM   2803  CB  VAL A1889      74.104  43.798  14.561  1.00  0.00           C  
ATOM   2804  CG1 VAL A1889      73.702  44.207  13.161  1.00  0.00           C  
ATOM   2805  CG2 VAL A1889      74.954  44.885  15.180  1.00  0.00           C  
ATOM   2806  N   GLY A1890      70.625  42.767  14.918  1.00  0.00           N  
ATOM   2807  CA  GLY A1890      69.682  41.857  14.290  1.00  0.00           C  
ATOM   2808  C   GLY A1890      68.867  42.374  13.118  1.00  0.00           C  
ATOM   2809  O   GLY A1890      68.826  43.579  12.870  1.00  0.00           O  
ATOM   2810  N   PRO A1891      68.206  41.466  12.376  1.00  0.00           N  
ATOM   2811  CA  PRO A1891      67.368  41.764  11.214  1.00  0.00           C  
ATOM   2812  C   PRO A1891      66.052  42.435  11.569  1.00  0.00           C  
ATOM   2813  O   PRO A1891      65.807  43.575  11.177  1.00  0.00           O  
ATOM   2814  CB  PRO A1891      67.151  40.393  10.591  1.00  0.00           C  
ATOM   2815  CG  PRO A1891      68.388  39.671  10.955  1.00  0.00           C  
ATOM   2816  CD  PRO A1891      68.516  40.031  12.402  1.00  0.00           C  
ATOM   2817  N   LYS A1892      65.197  41.732  12.301  1.00  0.00           N  
ATOM   2818  CA  LYS A1892      63.921  42.319  12.673  1.00  0.00           C  
ATOM   2819  C   LYS A1892      64.223  43.513  13.570  1.00  0.00           C  
ATOM   2820  O   LYS A1892      63.332  44.289  13.911  1.00  0.00           O  
ATOM   2821  CB  LYS A1892      63.058  41.290  13.412  1.00  0.00           C  
ATOM   2822  CG  LYS A1892      61.549  41.585  13.434  1.00  0.00           C  
ATOM   2823  CD  LYS A1892      61.176  42.685  14.419  1.00  0.00           C  
ATOM   2824  CE  LYS A1892      59.666  42.868  14.523  1.00  0.00           C  
ATOM   2825  NZ  LYS A1892      59.033  43.261  13.232  1.00  0.00           N  
ATOM   2826  N   ASP A1893      65.498  43.668  13.923  1.00  0.00           N  
ATOM   2827  CA  ASP A1893      65.934  44.757  14.796  1.00  0.00           C  
ATOM   2828  C   ASP A1893      66.243  46.068  14.059  1.00  0.00           C  
ATOM   2829  O   ASP A1893      65.934  47.154  14.563  1.00  0.00           O  
ATOM   2830  CB  ASP A1893      67.158  44.310  15.609  1.00  0.00           C  
ATOM   2831  CG  ASP A1893      67.289  45.045  16.939  1.00  0.00           C  
ATOM   2832  OD1 ASP A1893      68.219  44.715  17.707  1.00  0.00           O  
ATOM   2833  OD2 ASP A1893      66.467  45.944  17.218  1.00  0.00           O  
ATOM   2834  N   ILE A1894      66.849  45.983  12.878  1.00  0.00           N  
ATOM   2835  CA  ILE A1894      67.161  47.195  12.136  1.00  0.00           C  
ATOM   2836  C   ILE A1894      65.920  47.696  11.416  1.00  0.00           C  
ATOM   2837  O   ILE A1894      65.754  48.896  11.227  1.00  0.00           O  
ATOM   2838  CB  ILE A1894      68.303  46.970  11.117  1.00  0.00           C  
ATOM   2839  CG1 ILE A1894      67.867  46.001  10.020  1.00  0.00           C  
ATOM   2840  CG2 ILE A1894      69.524  46.435  11.832  1.00  0.00           C  
ATOM   2841  CD1 ILE A1894      67.088  46.640   8.885  1.00  0.00           C  
ATOM   2842  N   GLU A1895      65.047  46.771  11.028  1.00  0.00           N  
ATOM   2843  CA  GLU A1895      63.808  47.108  10.325  1.00  0.00           C  
ATOM   2844  C   GLU A1895      62.956  48.115  11.104  1.00  0.00           C  
ATOM   2845  O   GLU A1895      62.315  48.982  10.506  1.00  0.00           O  
ATOM   2846  CB  GLU A1895      62.993  45.833  10.066  1.00  0.00           C  
ATOM   2847  CG  GLU A1895      61.648  46.044   9.368  1.00  0.00           C  
ATOM   2848  CD  GLU A1895      60.818  44.762   9.273  1.00  0.00           C  
ATOM   2849  OE1 GLU A1895      61.296  43.778   8.664  1.00  0.00           O  
ATOM   2850  OE2 GLU A1895      59.685  44.742   9.809  1.00  0.00           O  
ATOM   2851  N   ASN A1896      62.951  47.994  12.431  1.00  0.00           N  
ATOM   2852  CA  ASN A1896      62.183  48.895  13.291  1.00  0.00           C  
ATOM   2853  C   ASN A1896      62.937  50.191  13.567  1.00  0.00           C  
ATOM   2854  O   ASN A1896      62.441  51.062  14.285  1.00  0.00           O  
ATOM   2855  CB  ASN A1896      61.868  48.224  14.627  1.00  0.00           C  
ATOM   2856  CG  ASN A1896      61.034  46.977  14.473  1.00  0.00           C  
ATOM   2857  OD1 ASN A1896      61.465  45.999  13.869  1.00  0.00           O  
ATOM   2858  ND2 ASN A1896      59.827  47.003  15.028  1.00  0.00           N  
ATOM   2859  N   LYS A1898      64.140  50.298  13.005  1.00  0.00           N  
ATOM   2860  CA  LYS A1898      64.991  51.477  13.160  1.00  0.00           C  
ATOM   2861  C   LYS A1898      65.672  51.533  14.528  1.00  0.00           C  
ATOM   2862  O   LYS A1898      66.210  52.573  14.922  1.00  0.00           O  
ATOM   2863  CB  LYS A1898      64.170  52.756  12.944  1.00  0.00           C  
ATOM   2864  CG  LYS A1898      63.511  52.861  11.573  1.00  0.00           C  
ATOM   2865  CD  LYS A1898      64.527  53.112  10.472  1.00  0.00           C  
ATOM   2866  CE  LYS A1898      65.180  54.476  10.633  1.00  0.00           C  
ATOM   2867  NZ  LYS A1898      66.192  54.734   9.575  1.00  0.00           N  
ATOM   2868  N   LYS A1899      65.657  50.417  15.248  1.00  0.00           N  
ATOM   2869  CA  LYS A1899      66.267  50.382  16.566  1.00  0.00           C  
ATOM   2870  C   LYS A1899      67.449  49.443  16.615  1.00  0.00           C  
ATOM   2871  O   LYS A1899      67.690  48.690  15.676  1.00  0.00           O  
ATOM   2872  CB  LYS A1899      65.239  49.966  17.619  1.00  0.00           C  
ATOM   2873  CG  LYS A1899      64.102  50.960  17.787  1.00  0.00           C  
ATOM   2874  CD  LYS A1899      63.143  50.542  18.884  1.00  0.00           C  
ATOM   2875  CE  LYS A1899      62.017  51.557  19.041  1.00  0.00           C  
ATOM   2876  NZ  LYS A1899      61.162  51.676  17.820  1.00  0.00           N  
ATOM   2877  N   ILE A1900      68.189  49.513  17.717  1.00  0.00           N  
ATOM   2878  CA  ILE A1900      69.358  48.672  17.942  1.00  0.00           C  
ATOM   2879  C   ILE A1900      69.340  48.326  19.423  1.00  0.00           C  
ATOM   2880  O   ILE A1900      69.092  49.189  20.255  1.00  0.00           O  
ATOM   2881  CB  ILE A1900      70.654  49.411  17.568  1.00  0.00           C  
ATOM   2882  CG1 ILE A1900      71.849  48.481  17.739  1.00  0.00           C  
ATOM   2883  CG2 ILE A1900      70.808  50.650  18.410  1.00  0.00           C  
ATOM   2884  CD1 ILE A1900      71.826  47.271  16.819  1.00  0.00           C  
ATOM   2885  N   THR A1901      69.595  47.063  19.746  1.00  0.00           N  
ATOM   2886  CA  THR A1901      69.537  46.589  21.130  1.00  0.00           C  
ATOM   2887  C   THR A1901      70.847  46.362  21.888  1.00  0.00           C  
ATOM   2888  O   THR A1901      71.735  45.645  21.422  1.00  0.00           O  
ATOM   2889  CB  THR A1901      68.736  45.286  21.199  1.00  0.00           C  
ATOM   2890  OG1 THR A1901      68.660  44.853  22.559  1.00  0.00           O  
ATOM   2891  CG2 THR A1901      69.401  44.200  20.355  1.00  0.00           C  
ATOM   2892  N   LEU A1902      70.937  46.942  23.084  1.00  0.00           N  
ATOM   2893  CA  LEU A1902      72.130  46.813  23.909  1.00  0.00           C  
ATOM   2894  C   LEU A1902      71.941  45.879  25.099  1.00  0.00           C  
ATOM   2895  O   LEU A1902      70.831  45.460  25.405  1.00  0.00           O  
ATOM   2896  CB  LEU A1902      72.584  48.187  24.404  1.00  0.00           C  
ATOM   2897  CG  LEU A1902      72.614  49.337  23.392  1.00  0.00           C  
ATOM   2898  CD1 LEU A1902      72.979  48.826  21.998  1.00  0.00           C  
ATOM   2899  CD2 LEU A1902      71.248  49.993  23.364  1.00  0.00           C  
ATOM   2900  N   PHE A1903      73.046  45.573  25.768  1.00  0.00           N  
ATOM   2901  CA  PHE A1903      73.061  44.668  26.908  1.00  0.00           C  
ATOM   2902  C   PHE A1903      74.065  45.185  27.921  1.00  0.00           C  
ATOM   2903  O   PHE A1903      75.214  45.425  27.576  1.00  0.00           O  
ATOM   2904  CB  PHE A1903      73.485  43.277  26.430  1.00  0.00           C  
ATOM   2905  CG  PHE A1903      73.603  42.255  27.525  1.00  0.00           C  
ATOM   2906  CD1 PHE A1903      72.487  41.846  28.246  1.00  0.00           C  
ATOM   2907  CD2 PHE A1903      74.834  41.673  27.817  1.00  0.00           C  
ATOM   2908  CE1 PHE A1903      72.598  40.866  29.242  1.00  0.00           C  
ATOM   2909  CE2 PHE A1903      74.953  40.693  28.813  1.00  0.00           C  
ATOM   2910  CZ  PHE A1903      73.834  40.290  29.523  1.00  0.00           C  
ATOM   2911  N   ARG A1904      73.637  45.360  29.166  1.00  0.00           N  
ATOM   2912  CA  ARG A1904      74.533  45.840  30.211  1.00  0.00           C  
ATOM   2913  C   ARG A1904      75.147  44.682  30.980  1.00  0.00           C  
ATOM   2914  O   ARG A1904      74.592  44.231  31.971  1.00  0.00           O  
ATOM   2915  CB  ARG A1904      73.783  46.715  31.198  1.00  0.00           C  
ATOM   2916  CG  ARG A1904      73.298  48.023  30.663  1.00  0.00           C  
ATOM   2917  CD  ARG A1904      72.534  48.771  31.756  1.00  0.00           C  
ATOM   2918  NE  ARG A1904      73.349  48.981  32.951  1.00  0.00           N  
ATOM   2919  CZ  ARG A1904      72.988  49.739  33.979  1.00  0.00           C  
ATOM   2920  NH1 ARG A1904      71.818  50.368  33.968  1.00  0.00           N  
ATOM   2921  NH2 ARG A1904      73.803  49.871  35.011  1.00  0.00           N  
ATOM   2922  N   ARG A1905      76.299  44.208  30.532  1.00  0.00           N  
ATOM   2923  CA  ARG A1905      76.987  43.104  31.193  1.00  0.00           C  
ATOM   2924  C   ARG A1905      77.162  43.339  32.713  1.00  0.00           C  
ATOM   2925  O   ARG A1905      77.899  42.608  33.387  1.00  0.00           O  
ATOM   2926  CB  ARG A1905      78.342  42.883  30.489  1.00  0.00           C  
ATOM   2927  CG  ARG A1905      79.343  41.892  31.123  1.00  0.00           C  
ATOM   2928  CD  ARG A1905      78.772  40.506  31.334  1.00  0.00           C  
ATOM   2929  NE  ARG A1905      78.142  40.410  32.641  1.00  0.00           N  
ATOM   2930  CZ  ARG A1905      78.685  39.833  33.703  1.00  0.00           C  
ATOM   2931  NH1 ARG A1905      79.877  39.275  33.618  1.00  0.00           N  
ATOM   2932  NH2 ARG A1905      78.037  39.837  34.858  1.00  0.00           N  
ATOM   2933  N   ASP A1906      76.489  44.354  33.257  1.00  0.00           N  
ATOM   2934  CA  ASP A1906      76.593  44.624  34.685  1.00  0.00           C  
ATOM   2935  C   ASP A1906      75.321  44.224  35.424  1.00  0.00           C  
ATOM   2936  O   ASP A1906      75.377  43.505  36.425  1.00  0.00           O  
ATOM   2937  CB  ASP A1906      76.911  46.100  34.955  1.00  0.00           C  
ATOM   2938  CG  ASP A1906      75.770  47.019  34.613  1.00  0.00           C  
ATOM   2939  OD1 ASP A1906      75.662  48.105  35.232  1.00  0.00           O  
ATOM   2940  OD2 ASP A1906      74.985  46.658  33.716  1.00  0.00           O  
ATOM   2941  N   THR A1907      74.175  44.683  34.929  1.00  0.00           N  
ATOM   2942  CA  THR A1907      72.897  44.361  35.540  1.00  0.00           C  
ATOM   2943  C   THR A1907      72.282  43.277  34.700  1.00  0.00           C  
ATOM   2944  O   THR A1907      71.223  42.745  35.020  1.00  0.00           O  
ATOM   2945  CB  THR A1907      71.948  45.537  35.505  1.00  0.00           C  
ATOM   2946  OG1 THR A1907      71.624  45.826  34.145  1.00  0.00           O  
ATOM   2947  CG2 THR A1907      72.589  46.761  36.132  1.00  0.00           C  
ATOM   2948  N   MET A1909      72.966  42.967  33.610  1.00  0.00           N  
ATOM   2949  CA  MET A1909      72.536  41.954  32.659  1.00  0.00           C  
ATOM   2950  C   MET A1909      71.120  42.191  32.159  1.00  0.00           C  
ATOM   2951  O   MET A1909      70.416  41.252  31.802  1.00  0.00           O  
ATOM   2952  CB  MET A1909      72.669  40.559  33.276  1.00  0.00           C  
ATOM   2953  CG  MET A1909      74.087  40.229  33.705  1.00  0.00           C  
ATOM   2954  SD  MET A1909      74.465  38.469  33.624  1.00  0.00           S  
ATOM   2955  CE  MET A1909      73.950  37.932  35.262  1.00  0.00           C  
ATOM   2956  N   GLU A1912      70.705  43.454  32.135  1.00  0.00           N  
ATOM   2957  CA  GLU A1912      69.376  43.795  31.658  1.00  0.00           C  
ATOM   2958  C   GLU A1912      69.554  44.198  30.208  1.00  0.00           C  
ATOM   2959  O   GLU A1912      70.506  44.892  29.885  1.00  0.00           O  
ATOM   2960  CB  GLU A1912      68.775  44.941  32.492  1.00  0.00           C  
ATOM   2961  CG  GLU A1912      69.398  46.317  32.291  1.00  0.00           C  
ATOM   2962  CD  GLU A1912      68.773  47.388  33.187  1.00  0.00           C  
ATOM   2963  OE1 GLU A1912      67.525  47.456  33.269  1.00  0.00           O  
ATOM   2964  OE2 GLU A1912      69.531  48.169  33.803  1.00  0.00           O  
ATOM   2965  N   LYS A1913      68.657  43.745  29.336  1.00  0.00           N  
ATOM   2966  CA  LYS A1913      68.760  44.057  27.912  1.00  0.00           C  
ATOM   2967  C   LYS A1913      67.626  44.918  27.372  1.00  0.00           C  
ATOM   2968  O   LYS A1913      66.455  44.545  27.445  1.00  0.00           O  
ATOM   2969  CB  LYS A1913      68.845  42.765  27.094  1.00  0.00           C  
ATOM   2970  CG  LYS A1913      69.013  42.984  25.596  1.00  0.00           C  
ATOM   2971  CD  LYS A1913      69.146  41.662  24.827  1.00  0.00           C  
ATOM   2972  CE  LYS A1913      67.869  40.826  24.857  1.00  0.00           C  
ATOM   2973  NZ  LYS A1913      67.950  39.654  23.931  1.00  0.00           N  
ATOM   2974  N   PHE A1914      67.998  46.062  26.807  1.00  0.00           N  
ATOM   2975  CA  PHE A1914      67.042  47.004  26.242  1.00  0.00           C  
ATOM   2976  C   PHE A1914      67.348  47.355  24.788  1.00  0.00           C  
ATOM   2977  O   PHE A1914      68.419  47.040  24.257  1.00  0.00           O  
ATOM   2978  CB  PHE A1914      67.036  48.301  27.051  1.00  0.00           C  
ATOM   2979  CG  PHE A1914      68.388  48.967  27.144  1.00  0.00           C  
ATOM   2980  CD1 PHE A1914      68.487  50.336  27.382  1.00  0.00           C  
ATOM   2981  CD2 PHE A1914      69.561  48.228  27.032  1.00  0.00           C  
ATOM   2982  CE1 PHE A1914      69.731  50.957  27.511  1.00  0.00           C  
ATOM   2983  CE2 PHE A1914      70.801  48.833  27.158  1.00  0.00           C  
ATOM   2984  CZ  PHE A1914      70.887  50.201  27.398  1.00  0.00           C  
ATOM   2985  N   GLN A1915      66.383  48.009  24.152  1.00  0.00           N  
ATOM   2986  CA  GLN A1915      66.531  48.459  22.782  1.00  0.00           C  
ATOM   2987  C   GLN A1915      66.535  49.976  22.858  1.00  0.00           C  
ATOM   2988  O   GLN A1915      66.323  50.555  23.925  1.00  0.00           O  
ATOM   2989  CB  GLN A1915      65.359  47.987  21.933  1.00  0.00           C  
ATOM   2990  CG  GLN A1915      65.405  46.526  21.563  1.00  0.00           C  
ATOM   2991  CD  GLN A1915      64.233  46.107  20.683  1.00  0.00           C  
ATOM   2992  OE1 GLN A1915      63.942  46.742  19.662  1.00  0.00           O  
ATOM   2993  NE2 GLN A1915      63.557  45.028  21.072  1.00  0.00           N  
ATOM   2994  N   VAL A1916      66.784  50.623  21.732  1.00  0.00           N  
ATOM   2995  CA  VAL A1916      66.802  52.070  21.701  1.00  0.00           C  
ATOM   2996  C   VAL A1916      66.914  52.511  20.254  1.00  0.00           C  
ATOM   2997  O   VAL A1916      67.320  51.725  19.392  1.00  0.00           O  
ATOM   2998  CB  VAL A1916      67.981  52.633  22.505  1.00  0.00           C  
ATOM   2999  CG1 VAL A1916      69.293  52.325  21.799  1.00  0.00           C  
ATOM   3000  CG2 VAL A1916      67.797  54.125  22.699  1.00  0.00           C  
ATOM   3001  N   ASP A1917      66.551  53.764  19.993  1.00  0.00           N  
ATOM   3002  CA  ASP A1917      66.573  54.317  18.643  1.00  0.00           C  
ATOM   3003  C   ASP A1917      67.979  54.532  18.085  1.00  0.00           C  
ATOM   3004  O   ASP A1917      68.799  55.237  18.679  1.00  0.00           O  
ATOM   3005  CB  ASP A1917      65.784  55.627  18.615  1.00  0.00           C  
ATOM   3006  CG  ASP A1917      64.317  55.426  18.935  1.00  0.00           C  
ATOM   3007  OD1 ASP A1917      63.681  54.586  18.263  1.00  0.00           O  
ATOM   3008  OD2 ASP A1917      63.800  56.104  19.851  1.00  0.00           O  
ATOM   3009  N   GLU A1918      68.238  53.932  16.926  1.00  0.00           N  
ATOM   3010  CA  GLU A1918      69.536  54.016  16.270  1.00  0.00           C  
ATOM   3011  C   GLU A1918      70.075  55.436  16.110  1.00  0.00           C  
ATOM   3012  O   GLU A1918      71.240  55.631  15.766  1.00  0.00           O  
ATOM   3013  CB  GLU A1918      69.470  53.350  14.898  1.00  0.00           C  
ATOM   3014  CG  GLU A1918      70.823  53.250  14.212  1.00  0.00           C  
ATOM   3015  CD  GLU A1918      70.726  52.819  12.763  1.00  0.00           C  
ATOM   3016  OE1 GLU A1918      71.785  52.575  12.148  1.00  0.00           O  
ATOM   3017  OE2 GLU A1918      69.596  52.730  12.237  1.00  0.00           O  
ATOM   3018  N   THR A1929      69.235  56.431  16.354  1.00  0.00           N  
ATOM   3019  CA  THR A1929      69.669  57.811  16.216  1.00  0.00           C  
ATOM   3020  C   THR A1929      70.247  58.382  17.501  1.00  0.00           C  
ATOM   3021  O   THR A1929      70.807  59.476  17.500  1.00  0.00           O  
ATOM   3022  CB  THR A1929      68.511  58.708  15.736  1.00  0.00           C  
ATOM   3023  OG1 THR A1929      67.282  58.267  16.329  1.00  0.00           O  
ATOM   3024  CG2 THR A1929      68.397  58.658  14.216  1.00  0.00           C  
ATOM   3025  N   GLN A1930      70.117  57.636  18.593  1.00  0.00           N  
ATOM   3026  CA  GLN A1930      70.635  58.076  19.886  1.00  0.00           C  
ATOM   3027  C   GLN A1930      71.773  57.174  20.367  1.00  0.00           C  
ATOM   3028  O   GLN A1930      72.237  57.300  21.506  1.00  0.00           O  
ATOM   3029  CB  GLN A1930      69.516  58.086  20.944  1.00  0.00           C  
ATOM   3030  CG  GLN A1930      68.450  59.178  20.782  1.00  0.00           C  
ATOM   3031  CD  GLN A1930      68.961  60.588  21.091  1.00  0.00           C  
ATOM   3032  OE1 GLN A1930      68.184  61.546  21.142  1.00  0.00           O  
ATOM   3033  NE2 GLN A1930      70.268  60.716  21.294  1.00  0.00           N  
ATOM   3034  N   LEU A1931      72.227  56.271  19.501  1.00  0.00           N  
ATOM   3035  CA  LEU A1931      73.296  55.343  19.859  1.00  0.00           C  
ATOM   3036  C   LEU A1931      74.415  56.004  20.642  1.00  0.00           C  
ATOM   3037  O   LEU A1931      74.533  55.816  21.851  1.00  0.00           O  
ATOM   3038  CB  LEU A1931      73.882  54.699  18.610  1.00  0.00           C  
ATOM   3039  CG  LEU A1931      74.971  53.655  18.865  1.00  0.00           C  
ATOM   3040  CD1 LEU A1931      74.426  52.564  19.748  1.00  0.00           C  
ATOM   3041  CD2 LEU A1931      75.446  53.061  17.553  1.00  0.00           C  
ATOM   3042  N   MET A1934      75.235  56.780  19.945  1.00  0.00           N  
ATOM   3043  CA  MET A1934      76.357  57.465  20.571  1.00  0.00           C  
ATOM   3044  C   MET A1934      76.016  57.999  21.959  1.00  0.00           C  
ATOM   3045  O   MET A1934      76.652  57.623  22.936  1.00  0.00           O  
ATOM   3046  CB  MET A1934      76.845  58.610  19.676  1.00  0.00           C  
ATOM   3047  CG  MET A1934      78.131  59.261  20.164  1.00  0.00           C  
ATOM   3048  SD  MET A1934      79.533  58.114  20.255  1.00  0.00           S  
ATOM   3049  CE  MET A1934      80.506  58.664  18.832  1.00  0.00           C  
ATOM   3050  N   GLU A1950      75.016  58.871  22.047  1.00  0.00           N  
ATOM   3051  CA  GLU A1950      74.618  59.438  23.333  1.00  0.00           C  
ATOM   3052  C   GLU A1950      74.376  58.319  24.333  1.00  0.00           C  
ATOM   3053  O   GLU A1950      74.861  58.369  25.470  1.00  0.00           O  
ATOM   3054  CB  GLU A1950      73.345  60.286  23.183  1.00  0.00           C  
ATOM   3055  CG  GLU A1950      72.159  59.837  24.057  1.00  0.00           C  
ATOM   3056  CD  GLU A1950      71.876  60.767  25.232  1.00  0.00           C  
ATOM   3057  OE1 GLU A1950      71.036  60.410  26.086  1.00  0.00           O  
ATOM   3058  OE2 GLU A1950      72.483  61.854  25.298  1.00  0.00           O  
ATOM   3059  N   VAL A1951      73.628  57.307  23.906  1.00  0.00           N  
ATOM   3060  CA  VAL A1951      73.326  56.177  24.776  1.00  0.00           C  
ATOM   3061  C   VAL A1951      74.591  55.461  25.245  1.00  0.00           C  
ATOM   3062  O   VAL A1951      74.901  55.462  26.440  1.00  0.00           O  
ATOM   3063  CB  VAL A1951      72.391  55.174  24.075  1.00  0.00           C  
ATOM   3064  CG1 VAL A1951      72.199  53.930  24.937  1.00  0.00           C  
ATOM   3065  CG2 VAL A1951      71.058  55.833  23.824  1.00  0.00           C  
ATOM   3066  N   VAL A1952      75.315  54.856  24.309  1.00  0.00           N  
ATOM   3067  CA  VAL A1952      76.539  54.156  24.641  1.00  0.00           C  
ATOM   3068  C   VAL A1952      77.349  54.919  25.688  1.00  0.00           C  
ATOM   3069  O   VAL A1952      77.874  54.320  26.625  1.00  0.00           O  
ATOM   3070  CB  VAL A1952      77.385  53.950  23.402  1.00  0.00           C  
ATOM   3071  CG1 VAL A1952      78.668  53.225  23.761  1.00  0.00           C  
ATOM   3072  CG2 VAL A1952      76.592  53.162  22.387  1.00  0.00           C  
ATOM   3073  N   GLU A1953      77.448  56.238  25.538  1.00  0.00           N  
ATOM   3074  CA  GLU A1953      78.173  57.060  26.504  1.00  0.00           C  
ATOM   3075  C   GLU A1953      77.463  56.982  27.844  1.00  0.00           C  
ATOM   3076  O   GLU A1953      77.976  56.404  28.786  1.00  0.00           O  
ATOM   3077  CB  GLU A1953      78.216  58.520  26.049  1.00  0.00           C  
ATOM   3078  CG  GLU A1953      78.646  59.521  27.129  1.00  0.00           C  
ATOM   3079  CD  GLU A1953      80.157  59.663  27.266  1.00  0.00           C  
ATOM   3080  OE1 GLU A1953      80.834  58.670  27.605  1.00  0.00           O  
ATOM   3081  OE2 GLU A1953      80.667  60.782  27.035  1.00  0.00           O  
ATOM   3082  N   LYS A1954      76.269  57.554  27.922  1.00  0.00           N  
ATOM   3083  CA  LYS A1954      75.523  57.546  29.165  1.00  0.00           C  
ATOM   3084  C   LYS A1954      75.414  56.149  29.754  1.00  0.00           C  
ATOM   3085  O   LYS A1954      75.650  55.965  30.943  1.00  0.00           O  
ATOM   3086  CB  LYS A1954      74.136  58.141  28.942  1.00  0.00           C  
ATOM   3087  CG  LYS A1954      73.330  58.360  30.219  1.00  0.00           C  
ATOM   3088  CD  LYS A1954      72.162  59.320  29.981  1.00  0.00           C  
ATOM   3089  CE  LYS A1954      72.625  60.782  29.888  1.00  0.00           C  
ATOM   3090  NZ  LYS A1954      73.626  61.059  28.804  1.00  0.00           N  
ATOM   3091  N   THR A1955      75.064  55.160  28.940  1.00  0.00           N  
ATOM   3092  CA  THR A1955      74.944  53.790  29.441  1.00  0.00           C  
ATOM   3093  C   THR A1955      76.268  53.299  30.017  1.00  0.00           C  
ATOM   3094  O   THR A1955      76.312  52.729  31.108  1.00  0.00           O  
ATOM   3095  CB  THR A1955      74.496  52.809  28.328  1.00  0.00           C  
ATOM   3096  OG1 THR A1955      73.149  53.109  27.952  1.00  0.00           O  
ATOM   3097  CG2 THR A1955      74.571  51.349  28.807  1.00  0.00           C  
ATOM   3098  N   LEU A1956      77.342  53.526  29.271  1.00  0.00           N  
ATOM   3099  CA  LEU A1956      78.686  53.125  29.683  1.00  0.00           C  
ATOM   3100  C   LEU A1956      79.114  53.791  31.001  1.00  0.00           C  
ATOM   3101  O   LEU A1956      79.879  53.215  31.764  1.00  0.00           O  
ATOM   3102  CB  LEU A1956      79.681  53.482  28.578  1.00  0.00           C  
ATOM   3103  CG  LEU A1956      80.725  52.480  28.079  1.00  0.00           C  
ATOM   3104  CD1 LEU A1956      80.102  51.129  27.756  1.00  0.00           C  
ATOM   3105  CD2 LEU A1956      81.360  53.075  26.830  1.00  0.00           C  
ATOM   3106  N   ASN A1957      78.639  55.013  31.248  1.00  0.00           N  
ATOM   3107  CA  ASN A1957      78.950  55.723  32.477  1.00  0.00           C  
ATOM   3108  C   ASN A1957      78.134  55.057  33.549  1.00  0.00           C  
ATOM   3109  O   ASN A1957      78.672  54.468  34.479  1.00  0.00           O  
ATOM   3110  CB  ASN A1957      78.512  57.184  32.428  1.00  0.00           C  
ATOM   3111  CG  ASN A1957      79.394  58.038  31.559  1.00  0.00           C  
ATOM   3112  OD1 ASN A1957      80.620  58.072  31.727  1.00  0.00           O  
ATOM   3113  ND2 ASN A1957      78.772  58.759  30.626  1.00  0.00           N  
ATOM   3114  N   ASN A1958      76.816  55.160  33.410  1.00  0.00           N  
ATOM   3115  CA  ASN A1958      75.904  54.582  34.381  1.00  0.00           C  
ATOM   3116  C   ASN A1958      76.446  53.265  34.907  1.00  0.00           C  
ATOM   3117  O   ASN A1958      76.403  53.004  36.107  1.00  0.00           O  
ATOM   3118  CB  ASN A1958      74.531  54.372  33.763  1.00  0.00           C  
ATOM   3119  CG  ASN A1958      73.609  53.603  34.676  1.00  0.00           C  
ATOM   3120  OD1 ASN A1958      73.797  52.409  34.897  1.00  0.00           O  
ATOM   3121  ND2 ASN A1958      72.612  54.285  35.225  1.00  0.00           N  
ATOM   3122  N   ILE A1959      76.969  52.441  34.009  1.00  0.00           N  
ATOM   3123  CA  ILE A1959      77.527  51.164  34.417  1.00  0.00           C  
ATOM   3124  C   ILE A1959      78.619  51.391  35.462  1.00  0.00           C  
ATOM   3125  O   ILE A1959      78.496  50.962  36.607  1.00  0.00           O  
ATOM   3126  CB  ILE A1959      78.100  50.397  33.215  1.00  0.00           C  
ATOM   3127  CG1 ILE A1959      76.965  49.781  32.402  1.00  0.00           C  
ATOM   3128  CG2 ILE A1959      79.006  49.311  33.691  1.00  0.00           C  
ATOM   3129  CD1 ILE A1959      77.433  48.831  31.329  1.00  0.00           C  
ATOM   3130  N   MET A1960      79.686  52.069  35.067  1.00  0.00           N  
ATOM   3131  CA  MET A1960      80.769  52.371  35.988  1.00  0.00           C  
ATOM   3132  C   MET A1960      80.170  52.845  37.287  1.00  0.00           C  
ATOM   3133  O   MET A1960      80.306  52.186  38.307  1.00  0.00           O  
ATOM   3134  CB  MET A1960      81.658  53.474  35.431  1.00  0.00           C  
ATOM   3135  CG  MET A1960      82.773  53.843  36.365  1.00  0.00           C  
ATOM   3136  SD  MET A1960      83.737  52.378  36.799  1.00  0.00           S  
ATOM   3137  CE  MET A1960      84.824  53.054  38.045  1.00  0.00           C  
ATOM   3138  N   GLU A1961      79.490  53.987  37.238  1.00  0.00           N  
ATOM   3139  CA  GLU A1961      78.854  54.555  38.428  1.00  0.00           C  
ATOM   3140  C   GLU A1961      78.175  53.460  39.248  1.00  0.00           C  
ATOM   3141  O   GLU A1961      78.247  53.458  40.474  1.00  0.00           O  
ATOM   3142  CB  GLU A1961      77.830  55.646  38.043  1.00  0.00           C  
ATOM   3143  CG  GLU A1961      77.124  56.323  39.245  1.00  0.00           C  
ATOM   3144  CD  GLU A1961      76.308  57.584  38.880  1.00  0.00           C  
ATOM   3145  OE1 GLU A1961      76.909  58.665  38.677  1.00  0.00           O  
ATOM   3146  OE2 GLU A1961      75.061  57.495  38.802  1.00  0.00           O  
ATOM   3147  N   ASN A1962      77.535  52.511  38.579  1.00  0.00           N  
ATOM   3148  CA  ASN A1962      76.875  51.444  39.308  1.00  0.00           C  
ATOM   3149  C   ASN A1962      77.880  50.471  39.928  1.00  0.00           C  
ATOM   3150  O   ASN A1962      77.977  50.353  41.162  1.00  0.00           O  
ATOM   3151  CB  ASN A1962      75.921  50.681  38.399  1.00  0.00           C  
ATOM   3152  CG  ASN A1962      75.113  49.663  39.158  1.00  0.00           C  
ATOM   3153  OD1 ASN A1962      74.467  49.992  40.142  1.00  0.00           O  
ATOM   3154  ND2 ASN A1962      75.150  48.417  38.713  1.00  0.00           N  
ATOM   3155  N   ILE A1963      78.634  49.778  39.074  1.00  0.00           N  
ATOM   3156  CA  ILE A1963      79.611  48.810  39.549  1.00  0.00           C  
ATOM   3157  C   ILE A1963      80.428  49.425  40.669  1.00  0.00           C  
ATOM   3158  O   ILE A1963      80.826  48.741  41.603  1.00  0.00           O  
ATOM   3159  CB  ILE A1963      80.551  48.351  38.421  1.00  0.00           C  
ATOM   3160  CG1 ILE A1963      81.920  49.012  38.565  1.00  0.00           C  
ATOM   3161  CG2 ILE A1963      79.968  48.717  37.086  1.00  0.00           C  
ATOM   3162  CD1 ILE A1963      82.863  48.685  37.423  1.00  0.00           C  
ATOM   3163  N   LYS A1964      80.658  50.729  40.578  1.00  0.00           N  
ATOM   3164  CA  LYS A1964      81.426  51.429  41.597  1.00  0.00           C  
ATOM   3165  C   LYS A1964      80.680  51.450  42.913  1.00  0.00           C  
ATOM   3166  O   LYS A1964      81.273  51.261  43.972  1.00  0.00           O  
ATOM   3167  CB  LYS A1964      81.730  52.864  41.171  1.00  0.00           C  
ATOM   3168  CG  LYS A1964      82.530  53.630  42.207  1.00  0.00           C  
ATOM   3169  CD  LYS A1964      83.012  54.983  41.710  1.00  0.00           C  
ATOM   3170  CE  LYS A1964      83.749  55.726  42.818  1.00  0.00           C  
ATOM   3171  NZ  LYS A1964      84.415  56.965  42.331  1.00  0.00           N  
ATOM   3172  N   ASN A1965      79.378  51.683  42.860  1.00  0.00           N  
ATOM   3173  CA  ASN A1965      78.621  51.715  44.090  1.00  0.00           C  
ATOM   3174  C   ASN A1965      78.561  50.305  44.642  1.00  0.00           C  
ATOM   3175  O   ASN A1965      78.932  50.071  45.797  1.00  0.00           O  
ATOM   3176  CB  ASN A1965      77.216  52.242  43.836  1.00  0.00           C  
ATOM   3177  CG  ASN A1965      77.197  53.717  43.473  1.00  0.00           C  
ATOM   3178  OD1 ASN A1965      76.308  54.172  42.752  1.00  0.00           O  
ATOM   3179  ND2 ASN A1965      78.163  54.473  43.984  1.00  0.00           N  
ATOM   3180  N   ARG A1966      78.107  49.362  43.814  1.00  0.00           N  
ATOM   3181  CA  ARG A1966      78.007  47.971  44.248  1.00  0.00           C  
ATOM   3182  C   ARG A1966      79.287  47.642  45.000  1.00  0.00           C  
ATOM   3183  O   ARG A1966      79.260  47.006  46.051  1.00  0.00           O  
ATOM   3184  CB  ARG A1966      77.879  47.037  43.051  1.00  0.00           C  
ATOM   3185  CG  ARG A1966      76.689  47.292  42.168  1.00  0.00           C  
ATOM   3186  CD  ARG A1966      75.476  46.497  42.597  1.00  0.00           C  
ATOM   3187  NE  ARG A1966      74.480  46.463  41.525  1.00  0.00           N  
ATOM   3188  CZ  ARG A1966      74.708  45.969  40.308  1.00  0.00           C  
ATOM   3189  NH1 ARG A1966      75.902  45.467  39.995  1.00  0.00           N  
ATOM   3190  NH2 ARG A1966      73.737  45.965  39.406  1.00  0.00           N  
ATOM   3191  N   ALA A1967      80.405  48.103  44.449  1.00  0.00           N  
ATOM   3192  CA  ALA A1967      81.708  47.875  45.048  1.00  0.00           C  
ATOM   3193  C   ALA A1967      81.771  48.485  46.436  1.00  0.00           C  
ATOM   3194  O   ALA A1967      82.140  47.825  47.407  1.00  0.00           O  
ATOM   3195  CB  ALA A1967      82.782  48.476  44.175  1.00  0.00           C  
ATOM   3196  N   TRP A1968      81.409  49.755  46.522  1.00  0.00           N  
ATOM   3197  CA  TRP A1968      81.439  50.465  47.789  1.00  0.00           C  
ATOM   3198  C   TRP A1968      80.458  49.915  48.804  1.00  0.00           C  
ATOM   3199  O   TRP A1968      80.752  49.876  49.998  1.00  0.00           O  
ATOM   3200  CB  TRP A1968      81.159  51.958  47.579  1.00  0.00           C  
ATOM   3201  CG  TRP A1968      82.360  52.734  47.176  1.00  0.00           C  
ATOM   3202  CD1 TRP A1968      82.668  53.186  45.929  1.00  0.00           C  
ATOM   3203  CD2 TRP A1968      83.449  53.109  48.024  1.00  0.00           C  
ATOM   3204  NE1 TRP A1968      83.887  53.819  45.944  1.00  0.00           N  
ATOM   3205  CE2 TRP A1968      84.390  53.785  47.218  1.00  0.00           C  
ATOM   3206  CE3 TRP A1968      83.722  52.937  49.391  1.00  0.00           C  
ATOM   3207  CZ2 TRP A1968      85.591  54.291  47.731  1.00  0.00           C  
ATOM   3208  CZ3 TRP A1968      84.915  53.439  49.902  1.00  0.00           C  
ATOM   3209  CH2 TRP A1968      85.837  54.109  49.070  1.00  0.00           C  
ATOM   3210  N   GLU A1969      79.289  49.493  48.343  1.00  0.00           N  
ATOM   3211  CA  GLU A1969      78.294  48.973  49.263  1.00  0.00           C  
ATOM   3212  C   GLU A1969      78.798  47.700  49.942  1.00  0.00           C  
ATOM   3213  O   GLU A1969      78.789  47.611  51.172  1.00  0.00           O  
ATOM   3214  CB  GLU A1969      76.983  48.750  48.515  1.00  0.00           C  
ATOM   3215  CG  GLU A1969      76.314  50.064  48.115  1.00  0.00           C  
ATOM   3216  CD  GLU A1969      75.326  49.911  46.970  1.00  0.00           C  
ATOM   3217  OE1 GLU A1969      74.540  48.939  46.986  1.00  0.00           O  
ATOM   3218  OE2 GLU A1969      75.331  50.771  46.059  1.00  0.00           O  
ATOM   3219  N   LYS A1970      79.265  46.736  49.148  1.00  0.00           N  
ATOM   3220  CA  LYS A1970      79.791  45.478  49.684  1.00  0.00           C  
ATOM   3221  C   LYS A1970      80.956  45.788  50.607  1.00  0.00           C  
ATOM   3222  O   LYS A1970      81.242  45.063  51.561  1.00  0.00           O  
ATOM   3223  CB  LYS A1970      80.275  44.561  48.552  1.00  0.00           C  
ATOM   3224  CG  LYS A1970      79.187  43.729  47.880  1.00  0.00           C  
ATOM   3225  CD  LYS A1970      79.099  42.283  48.417  1.00  0.00           C  
ATOM   3226  CE  LYS A1970      78.641  42.166  49.886  1.00  0.00           C  
ATOM   3227  NZ  LYS A1970      79.762  42.048  50.882  1.00  0.00           N  
ATOM   3228  N   PHE A1971      81.635  46.879  50.304  1.00  0.00           N  
ATOM   3229  CA  PHE A1971      82.767  47.297  51.095  1.00  0.00           C  
ATOM   3230  C   PHE A1971      82.265  47.766  52.436  1.00  0.00           C  
ATOM   3231  O   PHE A1971      82.454  47.093  53.431  1.00  0.00           O  
ATOM   3232  CB  PHE A1971      83.502  48.420  50.382  1.00  0.00           C  
ATOM   3233  CG  PHE A1971      84.774  48.804  51.028  1.00  0.00           C  
ATOM   3234  CD1 PHE A1971      85.705  47.844  51.371  1.00  0.00           C  
ATOM   3235  CD2 PHE A1971      85.072  50.130  51.252  1.00  0.00           C  
ATOM   3236  CE1 PHE A1971      86.923  48.195  51.925  1.00  0.00           C  
ATOM   3237  CE2 PHE A1971      86.293  50.499  51.807  1.00  0.00           C  
ATOM   3238  CZ  PHE A1971      87.220  49.530  52.143  1.00  0.00           C  
ATOM   3239  N   GLU A1972      81.601  48.914  52.446  1.00  0.00           N  
ATOM   3240  CA  GLU A1972      81.058  49.510  53.663  1.00  0.00           C  
ATOM   3241  C   GLU A1972      80.277  48.509  54.526  1.00  0.00           C  
ATOM   3242  O   GLU A1972      80.258  48.591  55.768  1.00  0.00           O  
ATOM   3243  CB  GLU A1972      80.170  50.695  53.274  1.00  0.00           C  
ATOM   3244  CG  GLU A1972      80.926  51.755  52.461  1.00  0.00           C  
ATOM   3245  CD  GLU A1972      80.022  52.678  51.643  1.00  0.00           C  
ATOM   3246  OE1 GLU A1972      80.566  53.594  50.981  1.00  0.00           O  
ATOM   3247  OE2 GLU A1972      78.781  52.492  51.655  1.00  0.00           O  
ATOM   3248  N   ASN A2012      79.648  47.555  53.851  1.00  0.00           N  
ATOM   3249  CA  ASN A2012      78.859  46.525  54.508  1.00  0.00           C  
ATOM   3250  C   ASN A2012      79.749  45.601  55.358  1.00  0.00           C  
ATOM   3251  O   ASN A2012      79.293  45.030  56.352  1.00  0.00           O  
ATOM   3252  CB  ASN A2012      78.112  45.708  53.434  1.00  0.00           C  
ATOM   3253  CG  ASN A2012      76.613  45.647  53.669  1.00  0.00           C  
ATOM   3254  OD1 ASN A2012      75.937  46.680  53.736  1.00  0.00           O  
ATOM   3255  ND2 ASN A2012      76.082  44.425  53.788  1.00  0.00           N  
ATOM   3256  N   PHE A2013      81.010  45.453  54.952  1.00  0.00           N  
ATOM   3257  CA  PHE A2013      81.985  44.591  55.640  1.00  0.00           C  
ATOM   3258  C   PHE A2013      82.724  45.310  56.743  1.00  0.00           C  
ATOM   3259  O   PHE A2013      83.483  44.702  57.483  1.00  0.00           O  
ATOM   3260  CB  PHE A2013      83.045  44.085  54.656  1.00  0.00           C  
ATOM   3261  CG  PHE A2013      82.755  42.739  54.073  1.00  0.00           C  
ATOM   3262  CD1 PHE A2013      81.658  41.996  54.502  1.00  0.00           C  
ATOM   3263  CD2 PHE A2013      83.601  42.200  53.117  1.00  0.00           C  
ATOM   3264  CE1 PHE A2013      81.413  40.740  53.986  1.00  0.00           C  
ATOM   3265  CE2 PHE A2013      83.368  40.949  52.596  1.00  0.00           C  
ATOM   3266  CZ  PHE A2013      82.275  40.212  53.027  1.00  0.00           C  
ATOM   3267  N   ILE A2014      82.510  46.613  56.825  1.00  0.00           N  
ATOM   3268  CA  ILE A2014      83.174  47.436  57.800  1.00  0.00           C  
ATOM   3269  C   ILE A2014      82.351  47.605  59.051  1.00  0.00           C  
ATOM   3270  O   ILE A2014      81.250  48.145  58.999  1.00  0.00           O  
ATOM   3271  CB  ILE A2014      83.471  48.787  57.190  1.00  0.00           C  
ATOM   3272  CG1 ILE A2014      84.330  48.569  55.939  1.00  0.00           C  
ATOM   3273  CG2 ILE A2014      84.158  49.684  58.213  1.00  0.00           C  
ATOM   3274  CD1 ILE A2014      84.461  49.769  55.034  1.00  0.00           C  
ATOM   3275  N   THR A2015      82.904  47.132  60.170  1.00  0.00           N  
ATOM   3276  CA  THR A2015      82.268  47.202  61.484  1.00  0.00           C  
ATOM   3277  C   THR A2015      83.005  48.225  62.334  1.00  0.00           C  
ATOM   3278  O   THR A2015      84.198  48.082  62.590  1.00  0.00           O  
ATOM   3279  CB  THR A2015      82.331  45.839  62.191  1.00  0.00           C  
ATOM   3280  OG1 THR A2015      81.770  44.840  61.336  1.00  0.00           O  
ATOM   3281  CG2 THR A2015      81.551  45.862  63.495  1.00  0.00           C  
ATOM   3282  N   ILE A2016      82.280  49.249  62.767  1.00  0.00           N  
ATOM   3283  CA  ILE A2016      82.830  50.329  63.589  1.00  0.00           C  
ATOM   3284  C   ILE A2016      82.504  50.187  65.079  1.00  0.00           C  
ATOM   3285  O   ILE A2016      81.566  50.798  65.578  1.00  0.00           O  
ATOM   3286  CB  ILE A2016      82.288  51.694  63.127  1.00  0.00           C  
ATOM   3287  CG1 ILE A2016      81.450  51.521  61.848  1.00  0.00           C  
ATOM   3288  CG2 ILE A2016      83.438  52.669  62.922  1.00  0.00           C  
ATOM   3289  CD1 ILE A2016      80.138  50.714  62.033  1.00  0.00           C  
ATOM   3290  N   LEU A2017      83.277  49.374  65.783  1.00  0.00           N  
ATOM   3291  CA  LEU A2017      83.065  49.182  67.202  1.00  0.00           C  
ATOM   3292  C   LEU A2017      83.233  50.500  67.918  1.00  0.00           C  
ATOM   3293  O   LEU A2017      83.713  51.472  67.345  1.00  0.00           O  
ATOM   3294  CB  LEU A2017      84.077  48.195  67.769  1.00  0.00           C  
ATOM   3295  CG  LEU A2017      83.515  46.839  68.171  1.00  0.00           C  
ATOM   3296  CD1 LEU A2017      83.037  46.098  66.931  1.00  0.00           C  
ATOM   3297  CD2 LEU A2017      84.591  46.055  68.903  1.00  0.00           C  
ATOM   3298  N   GLU A2018      82.842  50.512  69.184  1.00  0.00           N  
ATOM   3299  CA  GLU A2018      82.944  51.695  70.022  1.00  0.00           C  
ATOM   3300  C   GLU A2018      83.901  51.403  71.160  1.00  0.00           C  
ATOM   3301  O   GLU A2018      84.240  52.289  71.937  1.00  0.00           O  
ATOM   3302  CB  GLU A2018      81.568  52.072  70.575  1.00  0.00           C  
ATOM   3303  CG  GLU A2018      80.572  50.912  70.663  1.00  0.00           C  
ATOM   3304  CD  GLU A2018      81.063  49.745  71.512  1.00  0.00           C  
ATOM   3305  OE1 GLU A2018      82.002  49.034  71.091  1.00  0.00           O  
ATOM   3306  OE2 GLU A2018      80.502  49.536  72.608  1.00  0.00           O  
ATOM   3307  N   ASP A2019      84.337  50.150  71.244  1.00  0.00           N  
ATOM   3308  CA  ASP A2019      85.260  49.728  72.284  1.00  0.00           C  
ATOM   3309  C   ASP A2019      86.096  48.519  71.872  1.00  0.00           C  
ATOM   3310  O   ASP A2019      85.621  47.625  71.171  1.00  0.00           O  
ATOM   3311  CB  ASP A2019      84.498  49.418  73.566  1.00  0.00           C  
ATOM   3312  CG  ASP A2019      85.423  49.153  74.733  1.00  0.00           C  
ATOM   3313  OD1 ASP A2019      86.423  49.900  74.878  1.00  0.00           O  
ATOM   3314  OD2 ASP A2019      85.147  48.208  75.506  1.00  0.00           O  
ATOM   3315  N   ILE A2020      87.337  48.497  72.347  1.00  0.00           N  
ATOM   3316  CA  ILE A2020      88.311  47.453  72.026  1.00  0.00           C  
ATOM   3317  C   ILE A2020      88.258  46.092  72.737  1.00  0.00           C  
ATOM   3318  O   ILE A2020      89.297  45.597  73.163  1.00  0.00           O  
ATOM   3319  CB  ILE A2020      89.738  47.998  72.222  1.00  0.00           C  
ATOM   3320  CG1 ILE A2020      89.860  48.554  73.642  1.00  0.00           C  
ATOM   3321  CG2 ILE A2020      90.044  49.069  71.179  1.00  0.00           C  
ATOM   3322  CD1 ILE A2020      91.247  48.962  74.047  1.00  0.00           C  
ATOM   3323  N   ASN A2025      87.087  45.474  72.870  1.00  0.00           N  
ATOM   3324  CA  ASN A2025      87.037  44.160  73.518  1.00  0.00           C  
ATOM   3325  C   ASN A2025      87.674  43.149  72.571  1.00  0.00           C  
ATOM   3326  O   ASN A2025      87.070  42.766  71.575  1.00  0.00           O  
ATOM   3327  CB  ASN A2025      85.595  43.739  73.803  1.00  0.00           C  
ATOM   3328  CG  ASN A2025      85.478  42.259  74.183  1.00  0.00           C  
ATOM   3329  OD1 ASN A2025      84.377  41.756  74.428  1.00  0.00           O  
ATOM   3330  ND2 ASN A2025      86.611  41.559  74.229  1.00  0.00           N  
ATOM   3331  N   PRO A2026      88.892  42.681  72.885  1.00  0.00           N  
ATOM   3332  CA  PRO A2026      89.596  41.714  72.039  1.00  0.00           C  
ATOM   3333  C   PRO A2026      88.890  40.384  71.843  1.00  0.00           C  
ATOM   3334  O   PRO A2026      88.795  39.887  70.723  1.00  0.00           O  
ATOM   3335  CB  PRO A2026      90.937  41.562  72.742  1.00  0.00           C  
ATOM   3336  CG  PRO A2026      90.565  41.710  74.164  1.00  0.00           C  
ATOM   3337  CD  PRO A2026      89.628  42.896  74.141  1.00  0.00           C  
ATOM   3338  N   ASP A2027      88.389  39.807  72.927  1.00  0.00           N  
ATOM   3339  CA  ASP A2027      87.709  38.520  72.838  1.00  0.00           C  
ATOM   3340  C   ASP A2027      86.453  38.669  71.991  1.00  0.00           C  
ATOM   3341  O   ASP A2027      85.805  37.685  71.637  1.00  0.00           O  
ATOM   3342  CB  ASP A2027      87.331  38.020  74.234  1.00  0.00           C  
ATOM   3343  CG  ASP A2027      87.424  36.505  74.359  1.00  0.00           C  
ATOM   3344  OD1 ASP A2027      88.559  35.977  74.394  1.00  0.00           O  
ATOM   3345  OD2 ASP A2027      86.366  35.841  74.419  1.00  0.00           O  
ATOM   3346  N   GLU A2028      86.127  39.914  71.665  1.00  0.00           N  
ATOM   3347  CA  GLU A2028      84.945  40.241  70.874  1.00  0.00           C  
ATOM   3348  C   GLU A2028      85.265  40.410  69.395  1.00  0.00           C  
ATOM   3349  O   GLU A2028      84.535  39.937  68.524  1.00  0.00           O  
ATOM   3350  CB  GLU A2028      84.326  41.543  71.390  1.00  0.00           C  
ATOM   3351  CG  GLU A2028      83.084  41.984  70.643  1.00  0.00           C  
ATOM   3352  CD  GLU A2028      83.012  43.484  70.461  1.00  0.00           C  
ATOM   3353  OE1 GLU A2028      83.088  44.227  71.464  1.00  0.00           O  
ATOM   3354  OE2 GLU A2028      82.873  43.919  69.301  1.00  0.00           O  
ATOM   3355  N   ILE A2029      86.354  41.115  69.124  1.00  0.00           N  
ATOM   3356  CA  ILE A2029      86.776  41.382  67.764  1.00  0.00           C  
ATOM   3357  C   ILE A2029      87.054  40.087  67.038  1.00  0.00           C  
ATOM   3358  O   ILE A2029      86.481  39.828  65.983  1.00  0.00           O  
ATOM   3359  CB  ILE A2029      88.044  42.238  67.750  1.00  0.00           C  
ATOM   3360  CG1 ILE A2029      87.824  43.494  68.596  1.00  0.00           C  
ATOM   3361  CG2 ILE A2029      88.395  42.618  66.320  1.00  0.00           C  
ATOM   3362  CD1 ILE A2029      89.106  44.206  69.002  1.00  0.00           C  
ATOM   3363  N   LYS A2030      87.937  39.274  67.607  1.00  0.00           N  
ATOM   3364  CA  LYS A2030      88.291  37.999  66.998  1.00  0.00           C  
ATOM   3365  C   LYS A2030      87.025  37.188  66.768  1.00  0.00           C  
ATOM   3366  O   LYS A2030      86.935  36.406  65.824  1.00  0.00           O  
ATOM   3367  CB  LYS A2030      89.269  37.243  67.904  1.00  0.00           C  
ATOM   3368  CG  LYS A2030      88.859  37.250  69.371  1.00  0.00           C  
ATOM   3369  CD  LYS A2030      90.044  37.066  70.327  1.00  0.00           C  
ATOM   3370  CE  LYS A2030      90.655  35.669  70.264  1.00  0.00           C  
ATOM   3371  NZ  LYS A2030      91.704  35.496  71.313  1.00  0.00           N  
ATOM   3372  N   ASN A2031      86.041  37.412  67.632  1.00  0.00           N  
ATOM   3373  CA  ASN A2031      84.747  36.732  67.575  1.00  0.00           C  
ATOM   3374  C   ASN A2031      83.906  37.300  66.432  1.00  0.00           C  
ATOM   3375  O   ASN A2031      83.301  36.563  65.658  1.00  0.00           O  
ATOM   3376  CB  ASN A2031      84.003  36.941  68.902  1.00  0.00           C  
ATOM   3377  CG  ASN A2031      82.759  36.086  69.026  1.00  0.00           C  
ATOM   3378  OD1 ASN A2031      81.946  36.002  68.102  1.00  0.00           O  
ATOM   3379  ND2 ASN A2031      82.594  35.459  70.184  1.00  0.00           N  
ATOM   3380  N   ILE A2032      83.876  38.622  66.340  1.00  0.00           N  
ATOM   3381  CA  ILE A2032      83.108  39.301  65.315  1.00  0.00           C  
ATOM   3382  C   ILE A2032      83.793  39.205  63.952  1.00  0.00           C  
ATOM   3383  O   ILE A2032      83.208  39.540  62.932  1.00  0.00           O  
ATOM   3384  CB  ILE A2032      82.895  40.776  65.724  1.00  0.00           C  
ATOM   3385  CG1 ILE A2032      81.901  41.454  64.790  1.00  0.00           C  
ATOM   3386  CG2 ILE A2032      84.211  41.508  65.726  1.00  0.00           C  
ATOM   3387  CD1 ILE A2032      81.491  42.831  65.264  1.00  0.00           C  
ATOM   3388  N   LEU A2033      85.033  38.725  63.946  1.00  0.00           N  
ATOM   3389  CA  LEU A2033      85.809  38.572  62.720  1.00  0.00           C  
ATOM   3390  C   LEU A2033      85.711  37.162  62.181  1.00  0.00           C  
ATOM   3391  O   LEU A2033      86.150  36.888  61.071  1.00  0.00           O  
ATOM   3392  CB  LEU A2033      87.283  38.881  62.976  1.00  0.00           C  
ATOM   3393  CG  LEU A2033      87.753  40.334  63.056  1.00  0.00           C  
ATOM   3394  CD1 LEU A2033      89.229  40.387  63.424  1.00  0.00           C  
ATOM   3395  CD2 LEU A2033      87.527  40.992  61.719  1.00  0.00           C  
ATOM   3396  N   SER A2034      85.162  36.259  62.981  1.00  0.00           N  
ATOM   3397  CA  SER A2034      85.011  34.870  62.566  1.00  0.00           C  
ATOM   3398  C   SER A2034      83.534  34.560  62.366  1.00  0.00           C  
ATOM   3399  O   SER A2034      83.037  33.512  62.791  1.00  0.00           O  
ATOM   3400  CB  SER A2034      85.603  33.929  63.619  1.00  0.00           C  
ATOM   3401  OG  SER A2034      87.003  34.122  63.741  1.00  0.00           O  
ATOM   3402  N   GLU A2035      82.842  35.488  61.712  1.00  0.00           N  
ATOM   3403  CA  GLU A2035      81.413  35.363  61.437  1.00  0.00           C  
ATOM   3404  C   GLU A2035      81.021  36.475  60.478  1.00  0.00           C  
ATOM   3405  O   GLU A2035      80.366  36.237  59.468  1.00  0.00           O  
ATOM   3406  CB  GLU A2035      80.609  35.508  62.732  1.00  0.00           C  
ATOM   3407  CG  GLU A2035      79.108  35.564  62.532  1.00  0.00           C  
ATOM   3408  CD  GLU A2035      78.381  36.080  63.758  1.00  0.00           C  
ATOM   3409  OE1 GLU A2035      78.674  37.218  64.190  1.00  0.00           O  
ATOM   3410  OE2 GLU A2035      77.514  35.349  64.284  1.00  0.00           O  
ATOM   3411  N   LYS A2036      81.439  37.692  60.813  1.00  0.00           N  
ATOM   3412  CA  LYS A2036      81.151  38.873  60.013  1.00  0.00           C  
ATOM   3413  C   LYS A2036      82.309  39.106  59.034  1.00  0.00           C  
ATOM   3414  O   LYS A2036      82.092  39.271  57.837  1.00  0.00           O  
ATOM   3415  CB  LYS A2036      80.967  40.073  60.952  1.00  0.00           C  
ATOM   3416  CG  LYS A2036      80.130  41.227  60.405  1.00  0.00           C  
ATOM   3417  CD  LYS A2036      79.916  42.300  61.484  1.00  0.00           C  
ATOM   3418  CE  LYS A2036      79.133  43.518  60.981  1.00  0.00           C  
ATOM   3419  NZ  LYS A2036      77.706  43.224  60.669  1.00  0.00           N  
ATOM   3420  N   ARG A2037      83.535  39.091  59.560  1.00  0.00           N  
ATOM   3421  CA  ARG A2037      84.773  39.288  58.785  1.00  0.00           C  
ATOM   3422  C   ARG A2037      84.965  40.699  58.263  1.00  0.00           C  
ATOM   3423  O   ARG A2037      84.554  41.665  58.901  1.00  0.00           O  
ATOM   3424  CB  ARG A2037      84.869  38.295  57.624  1.00  0.00           C  
ATOM   3425  CG  ARG A2037      86.012  37.300  57.783  1.00  0.00           C  
ATOM   3426  CD  ARG A2037      85.877  36.103  56.854  1.00  0.00           C  
ATOM   3427  NE  ARG A2037      84.695  35.286  57.148  1.00  0.00           N  
ATOM   3428  CZ  ARG A2037      83.451  35.558  56.746  1.00  0.00           C  
ATOM   3429  NH1 ARG A2037      83.193  36.633  56.017  1.00  0.00           N  
ATOM   3430  NH2 ARG A2037      82.452  34.748  57.077  1.00  0.00           N  
ATOM   3431  N   GLY A2038      85.598  40.829  57.107  1.00  0.00           N  
ATOM   3432  CA  GLY A2038      85.828  42.159  56.578  1.00  0.00           C  
ATOM   3433  C   GLY A2038      86.780  42.893  57.499  1.00  0.00           C  
ATOM   3434  O   GLY A2038      87.659  42.267  58.093  1.00  0.00           O  
ATOM   3435  N   VAL A2039      86.614  44.206  57.631  1.00  0.00           N  
ATOM   3436  CA  VAL A2039      87.483  44.991  58.500  1.00  0.00           C  
ATOM   3437  C   VAL A2039      86.775  45.478  59.788  1.00  0.00           C  
ATOM   3438  O   VAL A2039      85.557  45.725  59.814  1.00  0.00           O  
ATOM   3439  CB  VAL A2039      88.056  46.195  57.736  1.00  0.00           C  
ATOM   3440  CG1 VAL A2039      86.925  47.019  57.189  1.00  0.00           C  
ATOM   3441  CG2 VAL A2039      88.931  47.046  58.649  1.00  0.00           C  
ATOM   3442  N   ILE A2040      87.559  45.608  60.857  1.00  0.00           N  
ATOM   3443  CA  ILE A2040      87.058  46.037  62.157  1.00  0.00           C  
ATOM   3444  C   ILE A2040      87.711  47.329  62.607  1.00  0.00           C  
ATOM   3445  O   ILE A2040      88.908  47.367  62.875  1.00  0.00           O  
ATOM   3446  CB  ILE A2040      87.326  44.957  63.222  1.00  0.00           C  
ATOM   3447  CG1 ILE A2040      86.415  43.761  62.971  1.00  0.00           C  
ATOM   3448  CG2 ILE A2040      87.115  45.509  64.607  1.00  0.00           C  
ATOM   3449  CD1 ILE A2040      84.996  44.143  62.573  1.00  0.00           C  
ATOM   3450  N   LEU A2041      86.916  48.384  62.693  1.00  0.00           N  
ATOM   3451  CA  LEU A2041      87.412  49.686  63.109  1.00  0.00           C  
ATOM   3452  C   LEU A2041      86.974  49.941  64.528  1.00  0.00           C  
ATOM   3453  O   LEU A2041      85.784  49.904  64.822  1.00  0.00           O  
ATOM   3454  CB  LEU A2041      86.837  50.770  62.215  1.00  0.00           C  
ATOM   3455  CG  LEU A2041      87.802  51.473  61.280  1.00  0.00           C  
ATOM   3456  CD1 LEU A2041      88.742  50.477  60.610  1.00  0.00           C  
ATOM   3457  CD2 LEU A2041      86.977  52.230  60.246  1.00  0.00           C  
ATOM   3458  N   VAL A2042      87.925  50.199  65.413  1.00  0.00           N  
ATOM   3459  CA  VAL A2042      87.586  50.468  66.802  1.00  0.00           C  
ATOM   3460  C   VAL A2042      88.217  51.785  67.166  1.00  0.00           C  
ATOM   3461  O   VAL A2042      89.269  52.126  66.644  1.00  0.00           O  
ATOM   3462  CB  VAL A2042      88.130  49.383  67.736  1.00  0.00           C  
ATOM   3463  CG1 VAL A2042      87.650  48.031  67.272  1.00  0.00           C  
ATOM   3464  CG2 VAL A2042      89.646  49.437  67.771  1.00  0.00           C  
ATOM   3465  N   PRO A2043      87.587  52.542  68.072  1.00  0.00           N  
ATOM   3466  CA  PRO A2043      88.126  53.839  68.487  1.00  0.00           C  
ATOM   3467  C   PRO A2043      89.633  53.782  68.683  1.00  0.00           C  
ATOM   3468  O   PRO A2043      90.172  52.750  69.081  1.00  0.00           O  
ATOM   3469  CB  PRO A2043      87.360  54.139  69.775  1.00  0.00           C  
ATOM   3470  CG  PRO A2043      86.935  52.790  70.258  1.00  0.00           C  
ATOM   3471  CD  PRO A2043      86.531  52.100  68.993  1.00  0.00           C  
ATOM   3472  N   PHE A2044      90.313  54.885  68.386  1.00  0.00           N  
ATOM   3473  CA  PHE A2044      91.762  54.933  68.504  1.00  0.00           C  
ATOM   3474  C   PHE A2044      92.258  55.554  69.784  1.00  0.00           C  
ATOM   3475  O   PHE A2044      91.908  56.680  70.124  1.00  0.00           O  
ATOM   3476  CB  PHE A2044      92.360  55.674  67.313  1.00  0.00           C  
ATOM   3477  CG  PHE A2044      93.798  56.093  67.503  1.00  0.00           C  
ATOM   3478  CD1 PHE A2044      94.725  55.239  68.098  1.00  0.00           C  
ATOM   3479  CD2 PHE A2044      94.236  57.337  67.042  1.00  0.00           C  
ATOM   3480  CE1 PHE A2044      96.060  55.614  68.231  1.00  0.00           C  
ATOM   3481  CE2 PHE A2044      95.568  57.720  67.169  1.00  0.00           C  
ATOM   3482  CZ  PHE A2044      96.481  56.854  67.766  1.00  0.00           C  
ATOM   3483  N   LYS A2045      93.095  54.791  70.475  1.00  0.00           N  
ATOM   3484  CA  LYS A2045      93.699  55.207  71.723  1.00  0.00           C  
ATOM   3485  C   LYS A2045      95.096  54.610  71.789  1.00  0.00           C  
ATOM   3486  O   LYS A2045      95.255  53.398  71.940  1.00  0.00           O  
ATOM   3487  CB  LYS A2045      92.857  54.722  72.907  1.00  0.00           C  
ATOM   3488  CG  LYS A2045      92.338  55.857  73.791  1.00  0.00           C  
ATOM   3489  CD  LYS A2045      91.214  55.409  74.723  1.00  0.00           C  
ATOM   3490  CE  LYS A2045      90.695  56.573  75.568  1.00  0.00           C  
ATOM   3491  NZ  LYS A2045      90.212  57.717  74.740  1.00  0.00           N  
ATOM   3492  N   GLU A2046      96.098  55.472  71.641  1.00  0.00           N  
ATOM   3493  CA  GLU A2046      97.504  55.078  71.696  1.00  0.00           C  
ATOM   3494  C   GLU A2046      97.667  54.023  72.781  1.00  0.00           C  
ATOM   3495  O   GLU A2046      98.394  53.043  72.621  1.00  0.00           O  
ATOM   3496  CB  GLU A2046      98.358  56.301  72.029  1.00  0.00           C  
ATOM   3497  CG  GLU A2046      99.830  56.019  72.229  1.00  0.00           C  
ATOM   3498  CD  GLU A2046     100.571  57.226  72.778  1.00  0.00           C  
ATOM   3499  OE1 GLU A2046     100.260  57.645  73.915  1.00  0.00           O  
ATOM   3500  OE2 GLU A2046     101.458  57.760  72.076  1.00  0.00           O  
ATOM   3501  N   GLU A2047      96.968  54.259  73.885  1.00  0.00           N  
ATOM   3502  CA  GLU A2047      96.934  53.391  75.058  1.00  0.00           C  
ATOM   3503  C   GLU A2047      97.426  51.960  74.832  1.00  0.00           C  
ATOM   3504  O   GLU A2047      98.567  51.624  75.159  1.00  0.00           O  
ATOM   3505  CB  GLU A2047      95.497  53.361  75.588  1.00  0.00           C  
ATOM   3506  CG  GLU A2047      95.244  52.438  76.770  1.00  0.00           C  
ATOM   3507  CD  GLU A2047      93.756  52.218  77.018  1.00  0.00           C  
ATOM   3508  OE1 GLU A2047      93.019  53.220  77.134  1.00  0.00           O  
ATOM   3509  OE2 GLU A2047      93.321  51.046  77.094  1.00  0.00           O  
ATOM   3510  N   ILE A2048      96.550  51.122  74.281  1.00  0.00           N  
ATOM   3511  CA  ILE A2048      96.864  49.720  74.023  1.00  0.00           C  
ATOM   3512  C   ILE A2048      97.047  49.419  72.545  1.00  0.00           C  
ATOM   3513  O   ILE A2048      96.608  48.377  72.049  1.00  0.00           O  
ATOM   3514  CB  ILE A2048      95.759  48.802  74.565  1.00  0.00           C  
ATOM   3515  CG1 ILE A2048      94.387  49.408  74.257  1.00  0.00           C  
ATOM   3516  CG2 ILE A2048      95.948  48.592  76.064  1.00  0.00           C  
ATOM   3517  CD1 ILE A2048      94.130  49.687  72.788  1.00  0.00           C  
ATOM   3518  N   TYR A2053      97.699  50.342  71.851  1.00  0.00           N  
ATOM   3519  CA  TYR A2053      97.958  50.200  70.432  1.00  0.00           C  
ATOM   3520  C   TYR A2053      99.422  49.794  70.239  1.00  0.00           C  
ATOM   3521  O   TYR A2053     100.254  50.593  69.823  1.00  0.00           O  
ATOM   3522  CB  TYR A2053      97.646  51.529  69.733  1.00  0.00           C  
ATOM   3523  CG  TYR A2053      97.872  51.560  68.235  1.00  0.00           C  
ATOM   3524  CD1 TYR A2053      97.999  52.775  67.567  1.00  0.00           C  
ATOM   3525  CD2 TYR A2053      97.996  50.391  67.493  1.00  0.00           C  
ATOM   3526  CE1 TYR A2053      98.250  52.827  66.214  1.00  0.00           C  
ATOM   3527  CE2 TYR A2053      98.246  50.439  66.130  1.00  0.00           C  
ATOM   3528  CZ  TYR A2053      98.372  51.661  65.506  1.00  0.00           C  
ATOM   3529  OH  TYR A2053      98.630  51.727  64.165  1.00  0.00           O  
ATOM   3530  N   ASN A2054      99.723  48.543  70.576  1.00  0.00           N  
ATOM   3531  CA  ASN A2054     101.066  47.986  70.432  1.00  0.00           C  
ATOM   3532  C   ASN A2054     100.922  46.630  69.750  1.00  0.00           C  
ATOM   3533  O   ASN A2054      99.817  46.253  69.368  1.00  0.00           O  
ATOM   3534  CB  ASN A2054     101.738  47.823  71.799  1.00  0.00           C  
ATOM   3535  CG  ASN A2054     100.748  47.884  72.948  1.00  0.00           C  
ATOM   3536  OD1 ASN A2054      99.719  47.208  72.931  1.00  0.00           O  
ATOM   3537  ND2 ASN A2054     101.062  48.692  73.959  1.00  0.00           N  
ATOM   3538  N   GLU A2055     102.017  45.888  69.598  1.00  0.00           N  
ATOM   3539  CA  GLU A2055     101.927  44.596  68.925  1.00  0.00           C  
ATOM   3540  C   GLU A2055     101.132  43.538  69.681  1.00  0.00           C  
ATOM   3541  O   GLU A2055     100.684  42.548  69.092  1.00  0.00           O  
ATOM   3542  CB  GLU A2055     103.314  44.043  68.588  1.00  0.00           C  
ATOM   3543  CG  GLU A2055     103.219  42.742  67.793  1.00  0.00           C  
ATOM   3544  CD  GLU A2055     104.485  42.392  67.039  1.00  0.00           C  
ATOM   3545  OE1 GLU A2055     104.462  41.395  66.282  1.00  0.00           O  
ATOM   3546  OE2 GLU A2055     105.498  43.108  67.201  1.00  0.00           O  
ATOM   3547  N   GLU A2056     100.949  43.731  70.980  1.00  0.00           N  
ATOM   3548  CA  GLU A2056     100.192  42.753  71.744  1.00  0.00           C  
ATOM   3549  C   GLU A2056      98.783  42.701  71.178  1.00  0.00           C  
ATOM   3550  O   GLU A2056      98.260  41.624  70.892  1.00  0.00           O  
ATOM   3551  CB  GLU A2056     100.149  43.125  73.228  1.00  0.00           C  
ATOM   3552  CG  GLU A2056      99.322  42.162  74.066  1.00  0.00           C  
ATOM   3553  CD  GLU A2056      99.422  42.430  75.554  1.00  0.00           C  
ATOM   3554  OE1 GLU A2056      98.677  41.781  76.318  1.00  0.00           O  
ATOM   3555  OE2 GLU A2056     100.244  43.280  75.959  1.00  0.00           O  
ATOM   3556  N   LEU A2057      98.182  43.875  71.008  1.00  0.00           N  
ATOM   3557  CA  LEU A2057      96.834  43.982  70.469  1.00  0.00           C  
ATOM   3558  C   LEU A2057      96.592  42.894  69.431  1.00  0.00           C  
ATOM   3559  O   LEU A2057      95.558  42.232  69.460  1.00  0.00           O  
ATOM   3560  CB  LEU A2057      96.632  45.360  69.841  1.00  0.00           C  
ATOM   3561  CG  LEU A2057      95.306  45.630  69.131  1.00  0.00           C  
ATOM   3562  CD1 LEU A2057      94.146  45.460  70.095  1.00  0.00           C  
ATOM   3563  CD2 LEU A2057      95.333  47.038  68.563  1.00  0.00           C  
ATOM   3564  N   GLU A2062      97.547  42.708  68.520  1.00  0.00           N  
ATOM   3565  CA  GLU A2062      97.424  41.676  67.493  1.00  0.00           C  
ATOM   3566  C   GLU A2062      97.518  40.322  68.156  1.00  0.00           C  
ATOM   3567  O   GLU A2062      96.676  39.464  67.934  1.00  0.00           O  
ATOM   3568  CB  GLU A2062      98.530  41.790  66.449  1.00  0.00           C  
ATOM   3569  CG  GLU A2062      98.149  42.573  65.220  1.00  0.00           C  
ATOM   3570  CD  GLU A2062      99.353  42.912  64.370  1.00  0.00           C  
ATOM   3571  OE1 GLU A2062      99.190  43.646  63.372  1.00  0.00           O  
ATOM   3572  OE2 GLU A2062     100.465  42.445  64.706  1.00  0.00           O  
ATOM   3573  N   GLU A2063      98.546  40.123  68.971  1.00  0.00           N  
ATOM   3574  CA  GLU A2063      98.678  38.848  69.646  1.00  0.00           C  
ATOM   3575  C   GLU A2063      97.540  38.758  70.646  1.00  0.00           C  
ATOM   3576  O   GLU A2063      97.469  37.832  71.452  1.00  0.00           O  
ATOM   3577  CB  GLU A2063     100.026  38.733  70.362  1.00  0.00           C  
ATOM   3578  CG  GLU A2063     100.299  37.319  70.874  1.00  0.00           C  
ATOM   3579  CD  GLU A2063     101.646  37.175  71.558  1.00  0.00           C  
ATOM   3580  OE1 GLU A2063     102.665  37.569  70.946  1.00  0.00           O  
ATOM   3581  OE2 GLU A2063     101.684  36.658  72.701  1.00  0.00           O  
ATOM   3582  N   LYS A2064      96.646  39.737  70.581  1.00  0.00           N  
ATOM   3583  CA  LYS A2064      95.503  39.780  71.468  1.00  0.00           C  
ATOM   3584  C   LYS A2064      94.235  39.484  70.675  1.00  0.00           C  
ATOM   3585  O   LYS A2064      93.549  38.498  70.945  1.00  0.00           O  
ATOM   3586  CB  LYS A2064      95.415  41.148  72.147  1.00  0.00           C  
ATOM   3587  CG  LYS A2064      94.449  41.193  73.326  1.00  0.00           C  
ATOM   3588  CD  LYS A2064      94.772  40.118  74.371  1.00  0.00           C  
ATOM   3589  CE  LYS A2064      93.697  40.045  75.449  1.00  0.00           C  
ATOM   3590  NZ  LYS A2064      93.884  38.881  76.353  1.00  0.00           N  
ATOM   3591  N   VAL A2065      93.926  40.327  69.693  1.00  0.00           N  
ATOM   3592  CA  VAL A2065      92.741  40.117  68.855  1.00  0.00           C  
ATOM   3593  C   VAL A2065      93.036  38.950  67.917  1.00  0.00           C  
ATOM   3594  O   VAL A2065      92.130  38.357  67.333  1.00  0.00           O  
ATOM   3595  CB  VAL A2065      92.414  41.351  67.977  1.00  0.00           C  
ATOM   3596  CG1 VAL A2065      92.304  42.605  68.830  1.00  0.00           C  
ATOM   3597  CG2 VAL A2065      93.482  41.520  66.914  1.00  0.00           C  
ATOM   3598  N   GLU A2068      94.322  38.637  67.784  1.00  0.00           N  
ATOM   3599  CA  GLU A2068      94.798  37.553  66.931  1.00  0.00           C  
ATOM   3600  C   GLU A2068      94.338  37.752  65.495  1.00  0.00           C  
ATOM   3601  O   GLU A2068      93.769  36.860  64.879  1.00  0.00           O  
ATOM   3602  CB  GLU A2068      94.324  36.190  67.471  1.00  0.00           C  
ATOM   3603  CG  GLU A2068      94.759  35.891  68.921  1.00  0.00           C  
ATOM   3604  CD  GLU A2068      94.465  34.458  69.363  1.00  0.00           C  
ATOM   3605  OE1 GLU A2068      95.189  33.534  68.933  1.00  0.00           O  
ATOM   3606  OE2 GLU A2068      93.506  34.256  70.138  1.00  0.00           O  
ATOM   3607  N   ALA A2076      94.596  38.941  64.972  1.00  0.00           N  
ATOM   3608  CA  ALA A2076      94.227  39.290  63.607  1.00  0.00           C  
ATOM   3609  C   ALA A2076      95.432  39.910  62.916  1.00  0.00           C  
ATOM   3610  O   ALA A2076      96.386  39.212  62.577  1.00  0.00           O  
ATOM   3611  CB  ALA A2076      93.081  40.273  63.617  1.00  0.00           C  
ATOM   3612  N   THR A2077      95.375  41.220  62.701  1.00  0.00           N  
ATOM   3613  CA  THR A2077      96.468  41.960  62.083  1.00  0.00           C  
ATOM   3614  C   THR A2077      96.067  43.411  61.942  1.00  0.00           C  
ATOM   3615  O   THR A2077      95.234  43.754  61.117  1.00  0.00           O  
ATOM   3616  CB  THR A2077      96.850  41.398  60.696  1.00  0.00           C  
ATOM   3617  OG1 THR A2077      97.793  40.327  60.856  1.00  0.00           O  
ATOM   3618  CG2 THR A2077      97.472  42.480  59.830  1.00  0.00           C  
ATOM   3619  N   ILE A2078      96.668  44.261  62.759  1.00  0.00           N  
ATOM   3620  CA  ILE A2078      96.370  45.678  62.742  1.00  0.00           C  
ATOM   3621  C   ILE A2078      96.706  46.340  61.419  1.00  0.00           C  
ATOM   3622  O   ILE A2078      97.882  46.450  61.070  1.00  0.00           O  
ATOM   3623  CB  ILE A2078      97.173  46.411  63.801  1.00  0.00           C  
ATOM   3624  CG1 ILE A2078      97.174  45.610  65.097  1.00  0.00           C  
ATOM   3625  CG2 ILE A2078      96.601  47.800  63.999  1.00  0.00           C  
ATOM   3626  CD1 ILE A2078      95.806  45.212  65.561  1.00  0.00           C  
ATOM   3627  N   LEU A2079      95.693  46.790  60.684  1.00  0.00           N  
ATOM   3628  CA  LEU A2079      95.953  47.475  59.426  1.00  0.00           C  
ATOM   3629  C   LEU A2079      96.556  48.823  59.763  1.00  0.00           C  
ATOM   3630  O   LEU A2079      97.106  49.494  58.893  1.00  0.00           O  
ATOM   3631  CB  LEU A2079      94.670  47.672  58.623  1.00  0.00           C  
ATOM   3632  CG  LEU A2079      94.246  46.469  57.777  1.00  0.00           C  
ATOM   3633  CD1 LEU A2079      92.847  46.667  57.306  1.00  0.00           C  
ATOM   3634  CD2 LEU A2079      95.177  46.295  56.595  1.00  0.00           C  
ATOM   3635  N   GLY A2080      96.440  49.206  61.037  1.00  0.00           N  
ATOM   3636  CA  GLY A2080      96.989  50.467  61.506  1.00  0.00           C  
ATOM   3637  C   GLY A2080      95.969  51.523  61.887  1.00  0.00           C  
ATOM   3638  O   GLY A2080      94.816  51.209  62.215  1.00  0.00           O  
ATOM   3639  N   GLU A2081      96.413  52.782  61.854  1.00  0.00           N  
ATOM   3640  CA  GLU A2081      95.571  53.927  62.179  1.00  0.00           C  
ATOM   3641  C   GLU A2081      94.773  54.311  60.952  1.00  0.00           C  
ATOM   3642  O   GLU A2081      95.256  54.218  59.826  1.00  0.00           O  
ATOM   3643  CB  GLU A2081      96.411  55.134  62.594  1.00  0.00           C  
ATOM   3644  CG  GLU A2081      97.327  54.909  63.772  1.00  0.00           C  
ATOM   3645  CD  GLU A2081      98.091  56.165  64.155  1.00  0.00           C  
ATOM   3646  OE1 GLU A2081      98.998  56.075  65.017  1.00  0.00           O  
ATOM   3647  OE2 GLU A2081      97.782  57.243  63.595  1.00  0.00           O  
ATOM   3648  N   THR A2082      93.546  54.752  61.172  1.00  0.00           N  
ATOM   3649  CA  THR A2082      92.697  55.153  60.072  1.00  0.00           C  
ATOM   3650  C   THR A2082      91.613  56.079  60.582  1.00  0.00           C  
ATOM   3651  O   THR A2082      91.233  56.026  61.750  1.00  0.00           O  
ATOM   3652  CB  THR A2082      92.045  53.932  59.389  1.00  0.00           C  
ATOM   3653  OG1 THR A2082      91.079  54.377  58.435  1.00  0.00           O  
ATOM   3654  CG2 THR A2082      91.360  53.057  60.401  1.00  0.00           C  
ATOM   3655  N   GLU A2105      91.144  56.944  59.692  1.00  0.00           N  
ATOM   3656  CA  GLU A2105      90.091  57.902  59.990  1.00  0.00           C  
ATOM   3657  C   GLU A2105      88.914  57.555  59.098  1.00  0.00           C  
ATOM   3658  O   GLU A2105      89.070  57.417  57.886  1.00  0.00           O  
ATOM   3659  CB  GLU A2105      90.565  59.329  59.696  1.00  0.00           C  
ATOM   3660  CG  GLU A2105      91.851  59.432  58.868  1.00  0.00           C  
ATOM   3661  CD  GLU A2105      91.747  58.795  57.487  1.00  0.00           C  
ATOM   3662  OE1 GLU A2105      91.626  57.554  57.399  1.00  0.00           O  
ATOM   3663  OE2 GLU A2105      91.792  59.540  56.484  1.00  0.00           O  
ATOM   3664  N   TYR A2106      87.737  57.400  59.691  1.00  0.00           N  
ATOM   3665  CA  TYR A2106      86.560  57.058  58.905  1.00  0.00           C  
ATOM   3666  C   TYR A2106      85.352  57.879  59.321  1.00  0.00           C  
ATOM   3667  O   TYR A2106      84.559  57.444  60.154  1.00  0.00           O  
ATOM   3668  CB  TYR A2106      86.240  55.566  59.040  1.00  0.00           C  
ATOM   3669  CG  TYR A2106      85.389  55.020  57.913  1.00  0.00           C  
ATOM   3670  CD1 TYR A2106      85.864  55.007  56.601  1.00  0.00           C  
ATOM   3671  CD2 TYR A2106      84.117  54.506  58.157  1.00  0.00           C  
ATOM   3672  CE1 TYR A2106      85.096  54.496  55.561  1.00  0.00           C  
ATOM   3673  CE2 TYR A2106      83.340  53.990  57.121  1.00  0.00           C  
ATOM   3674  CZ  TYR A2106      83.836  53.988  55.828  1.00  0.00           C  
ATOM   3675  OH  TYR A2106      83.073  53.475  54.805  1.00  0.00           O  
ATOM   3676  N   LYS A2107      85.225  59.063  58.726  1.00  0.00           N  
ATOM   3677  CA  LYS A2107      84.121  59.981  58.998  1.00  0.00           C  
ATOM   3678  C   LYS A2107      84.339  60.704  60.332  1.00  0.00           C  
ATOM   3679  O   LYS A2107      83.737  60.352  61.348  1.00  0.00           O  
ATOM   3680  CB  LYS A2107      82.784  59.217  59.024  1.00  0.00           C  
ATOM   3681  CG  LYS A2107      82.578  58.192  57.884  1.00  0.00           C  
ATOM   3682  CD  LYS A2107      82.247  58.842  56.537  1.00  0.00           C  
ATOM   3683  CE  LYS A2107      82.028  57.802  55.422  1.00  0.00           C  
ATOM   3684  NZ  LYS A2107      80.908  56.854  55.700  1.00  0.00           N  
ATOM   3685  N   GLY A2108      85.209  61.710  60.325  1.00  0.00           N  
ATOM   3686  CA  GLY A2108      85.468  62.457  61.542  1.00  0.00           C  
ATOM   3687  C   GLY A2108      86.823  62.180  62.166  1.00  0.00           C  
ATOM   3688  O   GLY A2108      87.839  62.702  61.699  1.00  0.00           O  
ATOM   3689  N   ASN A2109      86.844  61.363  63.220  1.00  0.00           N  
ATOM   3690  CA  ASN A2109      88.092  61.034  63.910  1.00  0.00           C  
ATOM   3691  C   ASN A2109      88.786  59.744  63.447  1.00  0.00           C  
ATOM   3692  O   ASN A2109      88.421  59.159  62.420  1.00  0.00           O  
ATOM   3693  CB  ASN A2109      87.868  60.989  65.433  1.00  0.00           C  
ATOM   3694  CG  ASN A2109      86.400  60.850  65.816  1.00  0.00           C  
ATOM   3695  OD1 ASN A2109      85.746  59.854  65.492  1.00  0.00           O  
ATOM   3696  ND2 ASN A2109      85.879  61.854  66.519  1.00  0.00           N  
ATOM   3697  N   LYS A2110      89.789  59.318  64.218  1.00  0.00           N  
ATOM   3698  CA  LYS A2110      90.575  58.121  63.914  1.00  0.00           C  
ATOM   3699  C   LYS A2110      90.220  56.880  64.746  1.00  0.00           C  
ATOM   3700  O   LYS A2110      89.986  56.967  65.956  1.00  0.00           O  
ATOM   3701  CB  LYS A2110      92.072  58.410  64.098  1.00  0.00           C  
ATOM   3702  CG  LYS A2110      92.630  59.559  63.270  1.00  0.00           C  
ATOM   3703  CD  LYS A2110      92.315  60.919  63.880  1.00  0.00           C  
ATOM   3704  CE  LYS A2110      93.014  62.047  63.123  1.00  0.00           C  
ATOM   3705  NZ  LYS A2110      94.500  61.895  63.106  1.00  0.00           N  
ATOM   3706  N   TYR A2111      90.201  55.725  64.080  1.00  0.00           N  
ATOM   3707  CA  TYR A2111      89.910  54.449  64.719  1.00  0.00           C  
ATOM   3708  C   TYR A2111      91.082  53.539  64.373  1.00  0.00           C  
ATOM   3709  O   TYR A2111      91.997  53.945  63.662  1.00  0.00           O  
ATOM   3710  CB  TYR A2111      88.636  53.820  64.152  1.00  0.00           C  
ATOM   3711  CG  TYR A2111      87.518  54.775  63.773  1.00  0.00           C  
ATOM   3712  CD1 TYR A2111      87.676  55.695  62.738  1.00  0.00           C  
ATOM   3713  CD2 TYR A2111      86.273  54.702  64.400  1.00  0.00           C  
ATOM   3714  CE1 TYR A2111      86.621  56.510  62.335  1.00  0.00           C  
ATOM   3715  CE2 TYR A2111      85.216  55.509  64.004  1.00  0.00           C  
ATOM   3716  CZ  TYR A2111      85.395  56.409  62.972  1.00  0.00           C  
ATOM   3717  OH  TYR A2111      84.342  57.208  62.586  1.00  0.00           O  
ATOM   3718  N   ILE A2112      91.068  52.313  64.880  1.00  0.00           N  
ATOM   3719  CA  ILE A2112      92.127  51.361  64.559  1.00  0.00           C  
ATOM   3720  C   ILE A2112      91.494  50.375  63.600  1.00  0.00           C  
ATOM   3721  O   ILE A2112      90.305  50.068  63.725  1.00  0.00           O  
ATOM   3722  CB  ILE A2112      92.644  50.607  65.800  1.00  0.00           C  
ATOM   3723  CG1 ILE A2112      93.624  51.494  66.580  1.00  0.00           C  
ATOM   3724  CG2 ILE A2112      93.329  49.328  65.370  1.00  0.00           C  
ATOM   3725  CD1 ILE A2112      94.390  50.784  67.692  1.00  0.00           C  
ATOM   3726  N   ALA A2113      92.264  49.890  62.632  1.00  0.00           N  
ATOM   3727  CA  ALA A2113      91.686  48.964  61.671  1.00  0.00           C  
ATOM   3728  C   ALA A2113      92.202  47.566  61.863  1.00  0.00           C  
ATOM   3729  O   ALA A2113      93.359  47.281  61.551  1.00  0.00           O  
ATOM   3730  CB  ALA A2113      91.963  49.422  60.262  1.00  0.00           C  
ATOM   3731  N   ILE A2114      91.337  46.700  62.385  1.00  0.00           N  
ATOM   3732  CA  ILE A2114      91.679  45.305  62.617  1.00  0.00           C  
ATOM   3733  C   ILE A2114      90.989  44.482  61.548  1.00  0.00           C  
ATOM   3734  O   ILE A2114      89.835  44.746  61.212  1.00  0.00           O  
ATOM   3735  CB  ILE A2114      91.179  44.810  63.963  1.00  0.00           C  
ATOM   3736  CG1 ILE A2114      91.482  45.839  65.052  1.00  0.00           C  
ATOM   3737  CG2 ILE A2114      91.863  43.495  64.288  1.00  0.00           C  
ATOM   3738  CD1 ILE A2114      91.009  45.432  66.436  1.00  0.00           C  
ATOM   3739  N   ALA A2115      91.688  43.486  61.014  1.00  0.00           N  
ATOM   3740  CA  ALA A2115      91.102  42.667  59.980  1.00  0.00           C  
ATOM   3741  C   ALA A2115      91.991  41.516  59.557  1.00  0.00           C  
ATOM   3742  O   ALA A2115      93.180  41.477  59.883  1.00  0.00           O  
ATOM   3743  CB  ALA A2115      90.766  43.527  58.786  1.00  0.00           C  
ATOM   3744  N   LYS A2116      91.386  40.584  58.824  1.00  0.00           N  
ATOM   3745  CA  LYS A2116      92.064  39.398  58.321  1.00  0.00           C  
ATOM   3746  C   LYS A2116      92.641  39.778  56.961  1.00  0.00           C  
ATOM   3747  O   LYS A2116      91.932  40.336  56.125  1.00  0.00           O  
ATOM   3748  CB  LYS A2116      91.050  38.260  58.185  1.00  0.00           C  
ATOM   3749  CG  LYS A2116      91.582  36.871  58.547  1.00  0.00           C  
ATOM   3750  CD  LYS A2116      92.060  36.791  59.997  1.00  0.00           C  
ATOM   3751  CE  LYS A2116      92.550  35.384  60.334  1.00  0.00           C  
ATOM   3752  NZ  LYS A2116      93.127  35.287  61.705  1.00  0.00           N  
ATOM   3753  N   THR A2117      93.916  39.467  56.739  1.00  0.00           N  
ATOM   3754  CA  THR A2117      94.591  39.836  55.494  1.00  0.00           C  
ATOM   3755  C   THR A2117      95.023  38.723  54.546  1.00  0.00           C  
ATOM   3756  O   THR A2117      95.168  37.569  54.927  1.00  0.00           O  
ATOM   3757  CB  THR A2117      95.860  40.653  55.783  1.00  0.00           C  
ATOM   3758  OG1 THR A2117      96.988  39.767  55.855  1.00  0.00           O  
ATOM   3759  CG2 THR A2117      95.726  41.392  57.106  1.00  0.00           C  
ATOM   3760  N   TYR A2118      95.250  39.116  53.300  1.00  0.00           N  
ATOM   3761  CA  TYR A2118      95.701  38.214  52.262  1.00  0.00           C  
ATOM   3762  C   TYR A2118      97.229  38.253  52.251  1.00  0.00           C  
ATOM   3763  O   TYR A2118      97.858  37.214  52.547  1.00  0.00           O  
ATOM   3764  CB  TYR A2118      95.177  38.671  50.902  1.00  0.00           C  
ATOM   3765  CG  TYR A2118      93.904  38.009  50.445  1.00  0.00           C  
ATOM   3766  CD1 TYR A2118      93.824  36.629  50.315  1.00  0.00           C  
ATOM   3767  CD2 TYR A2118      92.790  38.765  50.100  1.00  0.00           C  
ATOM   3768  CE1 TYR A2118      92.668  36.015  49.853  1.00  0.00           C  
ATOM   3769  CE2 TYR A2118      91.623  38.163  49.631  1.00  0.00           C  
ATOM   3770  CZ  TYR A2118      91.570  36.785  49.512  1.00  0.00           C  
ATOM   3771  OH  TYR A2118      90.422  36.170  49.060  1.00  0.00           O  
ATOM   3772  OXT TYR A2118      97.781  39.333  51.947  1.00  0.00           O  
TER
END
