# Supplementary material for: Backbone Brackets and Arginine Tweezers delineate Class I and Class II aminoacyl tRNA synthetases
Source: PLoS Comput Biol. 2018 Apr 16;14(4):e1006101. doi: 10.1371/journal.pcbi.1006101 (PMC5919687; doi:10.1371/journal.pcbi.1006101)
Supplement: S12 File — All structures of Class II aaRS with residues renumbered according to the MSA. (GZ) [file pcbi.1006101.s024.tar.gz › 1nj8_B_renum.pdb]

ATOM      1  N   MET B 277     133.161  67.804  13.574  1.00  0.00           N  
ATOM      2  CA  MET B 277     134.504  67.943  14.197  1.00  0.00           C  
ATOM      3  C   MET B 277     134.813  66.734  15.077  1.00  0.00           C  
ATOM      4  O   MET B 277     135.955  66.281  15.131  1.00  0.00           O  
ATOM      5  CB  MET B 277     134.562  69.228  15.039  1.00  0.00           C  
ATOM      6  CG  MET B 277     135.908  69.510  15.738  1.00  0.00           C  
ATOM      7  SD  MET B 277     137.155  70.412  14.757  1.00  0.00           S  
ATOM      8  CE  MET B 277     138.231  69.057  14.187  1.00  0.00           C  
ATOM      9  N   LEU B 278     133.797  66.207  15.756  1.00  0.00           N  
ATOM     10  CA  LEU B 278     133.983  65.064  16.649  1.00  0.00           C  
ATOM     11  C   LEU B 278     133.766  63.723  15.965  1.00  0.00           C  
ATOM     12  O   LEU B 278     133.225  63.662  14.862  1.00  0.00           O  
ATOM     13  CB  LEU B 278     133.044  65.172  17.852  1.00  0.00           C  
ATOM     14  CG  LEU B 278     132.240  66.463  18.015  1.00  0.00           C  
ATOM     15  CD1 LEU B 278     131.126  66.531  16.963  1.00  0.00           C  
ATOM     16  CD2 LEU B 278     131.650  66.506  19.418  1.00  0.00           C  
ATOM     17  N   GLU B 279     134.193  62.651  16.634  1.00  0.00           N  
ATOM     18  CA  GLU B 279     134.059  61.289  16.113  1.00  0.00           C  
ATOM     19  C   GLU B 279     132.776  60.642  16.620  1.00  0.00           C  
ATOM     20  O   GLU B 279     132.409  60.806  17.781  1.00  0.00           O  
ATOM     21  CB  GLU B 279     135.260  60.440  16.538  1.00  0.00           C  
ATOM     22  CG  GLU B 279     135.209  58.984  16.069  1.00  0.00           C  
ATOM     23  CD  GLU B 279     135.338  58.833  14.559  1.00  0.00           C  
ATOM     24  OE1 GLU B 279     135.366  57.678  14.078  1.00  0.00           O  
ATOM     25  OE2 GLU B 279     135.414  59.864  13.855  1.00  0.00           O  
ATOM     26  N   PHE B 281     132.105  59.896  15.748  1.00  0.00           N  
ATOM     27  CA  PHE B 281     130.856  59.239  16.104  1.00  0.00           C  
ATOM     28  C   PHE B 281     130.907  58.477  17.429  1.00  0.00           C  
ATOM     29  O   PHE B 281     129.997  58.579  18.247  1.00  0.00           O  
ATOM     30  CB  PHE B 281     130.438  58.279  14.998  1.00  0.00           C  
ATOM     31  CG  PHE B 281     129.156  57.563  15.285  1.00  0.00           C  
ATOM     32  CD1 PHE B 281     127.940  58.218  15.156  1.00  0.00           C  
ATOM     33  CD2 PHE B 281     129.164  56.242  15.721  1.00  0.00           C  
ATOM     34  CE1 PHE B 281     126.748  57.567  15.459  1.00  0.00           C  
ATOM     35  CE2 PHE B 281     127.981  55.583  16.027  1.00  0.00           C  
ATOM     36  CZ  PHE B 281     126.771  56.246  15.896  1.00  0.00           C  
ATOM     37  N   SER B 282     131.964  57.700  17.631  1.00  0.00           N  
ATOM     38  CA  SER B 282     132.116  56.929  18.857  1.00  0.00           C  
ATOM     39  C   SER B 282     131.633  57.700  20.075  1.00  0.00           C  
ATOM     40  O   SER B 282     130.610  57.364  20.662  1.00  0.00           O  
ATOM     41  CB  SER B 282     133.582  56.537  19.059  1.00  0.00           C  
ATOM     42  OG  SER B 282     133.781  55.945  20.334  1.00  0.00           O  
ATOM     43  N   GLU B 283     132.373  58.741  20.445  1.00  0.00           N  
ATOM     44  CA  GLU B 283     132.021  59.544  21.610  1.00  0.00           C  
ATOM     45  C   GLU B 283     130.835  60.444  21.344  1.00  0.00           C  
ATOM     46  O   GLU B 283     130.095  60.778  22.266  1.00  0.00           O  
ATOM     47  CB  GLU B 283     133.202  60.402  22.081  1.00  0.00           C  
ATOM     48  CG  GLU B 283     133.528  61.584  21.189  1.00  0.00           C  
ATOM     49  CD  GLU B 283     134.313  62.648  21.921  1.00  0.00           C  
ATOM     50  OE1 GLU B 283     135.279  62.289  22.626  1.00  0.00           O  
ATOM     51  OE2 GLU B 283     133.969  63.841  21.792  1.00  0.00           O  
ATOM     52  N   TRP B 291     130.656  60.855  20.093  1.00  0.00           N  
ATOM     53  CA  TRP B 291     129.516  61.707  19.780  1.00  0.00           C  
ATOM     54  C   TRP B 291     128.281  60.996  20.325  1.00  0.00           C  
ATOM     55  O   TRP B 291     127.435  61.599  20.985  1.00  0.00           O  
ATOM     56  CB  TRP B 291     129.358  61.903  18.269  1.00  0.00           C  
ATOM     57  CG  TRP B 291     128.109  62.646  17.953  1.00  0.00           C  
ATOM     58  CD1 TRP B 291     127.934  63.993  17.970  1.00  0.00           C  
ATOM     59  CD2 TRP B 291     126.817  62.075  17.738  1.00  0.00           C  
ATOM     60  NE1 TRP B 291     126.612  64.300  17.790  1.00  0.00           N  
ATOM     61  CE2 TRP B 291     125.904  63.139  17.644  1.00  0.00           C  
ATOM     62  CE3 TRP B 291     126.342  60.761  17.624  1.00  0.00           C  
ATOM     63  CZ2 TRP B 291     124.540  62.935  17.444  1.00  0.00           C  
ATOM     64  CZ3 TRP B 291     124.986  60.557  17.427  1.00  0.00           C  
ATOM     65  CH2 TRP B 291     124.101  61.639  17.339  1.00  0.00           C  
ATOM     66  N   TYR B 292     128.195  59.702  20.038  1.00  0.00           N  
ATOM     67  CA  TYR B 292     127.085  58.890  20.502  1.00  0.00           C  
ATOM     68  C   TYR B 292     127.119  58.959  22.010  1.00  0.00           C  
ATOM     69  O   TYR B 292     126.376  59.715  22.624  1.00  0.00           O  
ATOM     70  CB  TYR B 292     127.265  57.438  20.065  1.00  0.00           C  
ATOM     71  CG  TYR B 292     126.041  56.578  20.257  1.00  0.00           C  
ATOM     72  CD1 TYR B 292     124.918  56.747  19.450  1.00  0.00           C  
ATOM     73  CD2 TYR B 292     126.011  55.581  21.227  1.00  0.00           C  
ATOM     74  CE1 TYR B 292     123.794  55.943  19.597  1.00  0.00           C  
ATOM     75  CE2 TYR B 292     124.892  54.766  21.385  1.00  0.00           C  
ATOM     76  CZ  TYR B 292     123.786  54.953  20.564  1.00  0.00           C  
ATOM     77  OH  TYR B 292     122.678  54.145  20.696  1.00  0.00           O  
ATOM     78  N   SER B 293     128.013  58.177  22.598  1.00  0.00           N  
ATOM     79  CA  SER B 293     128.149  58.130  24.038  1.00  0.00           C  
ATOM     80  C   SER B 293     127.912  59.479  24.696  1.00  0.00           C  
ATOM     81  O   SER B 293     127.186  59.564  25.687  1.00  0.00           O  
ATOM     82  CB  SER B 293     129.531  57.600  24.410  1.00  0.00           C  
ATOM     83  OG  SER B 293     129.684  56.261  23.969  1.00  0.00           O  
ATOM     84  N   ASP B 296     128.496  60.537  24.138  1.00  0.00           N  
ATOM     85  CA  ASP B 296     128.346  61.875  24.717  1.00  0.00           C  
ATOM     86  C   ASP B 296     126.890  62.339  24.780  1.00  0.00           C  
ATOM     87  O   ASP B 296     126.395  62.692  25.851  1.00  0.00           O  
ATOM     88  CB  ASP B 296     129.178  62.905  23.938  1.00  0.00           C  
ATOM     89  CG  ASP B 296     129.720  64.024  24.830  1.00  0.00           C  
ATOM     90  OD1 ASP B 296     130.606  63.748  25.666  1.00  0.00           O  
ATOM     91  OD2 ASP B 296     129.261  65.179  24.700  1.00  0.00           O  
ATOM     92  N   ILE B 297     126.201  62.330  23.642  1.00  0.00           N  
ATOM     93  CA  ILE B 297     124.805  62.770  23.608  1.00  0.00           C  
ATOM     94  C   ILE B 297     123.858  61.830  24.349  1.00  0.00           C  
ATOM     95  O   ILE B 297     122.975  62.278  25.071  1.00  0.00           O  
ATOM     96  CB  ILE B 297     124.297  62.971  22.141  1.00  0.00           C  
ATOM     97  CG1 ILE B 297     122.900  63.591  22.158  1.00  0.00           C  
ATOM     98  CG2 ILE B 297     124.263  61.655  21.391  1.00  0.00           C  
ATOM     99  CD1 ILE B 297     122.429  64.035  20.804  1.00  0.00           C  
ATOM    100  N   LEU B 298     124.056  60.532  24.172  1.00  0.00           N  
ATOM    101  CA  LEU B 298     123.226  59.537  24.817  1.00  0.00           C  
ATOM    102  C   LEU B 298     122.847  60.069  26.174  1.00  0.00           C  
ATOM    103  O   LEU B 298     121.699  59.960  26.614  1.00  0.00           O  
ATOM    104  CB  LEU B 298     124.004  58.243  24.985  1.00  0.00           C  
ATOM    105  CG  LEU B 298     123.196  57.024  24.574  1.00  0.00           C  
ATOM    106  CD1 LEU B 298     122.628  57.265  23.184  1.00  0.00           C  
ATOM    107  CD2 LEU B 298     124.059  55.788  24.567  1.00  0.00           C  
ATOM    108  N   GLU B 303     123.839  60.674  26.819  1.00  0.00           N  
ATOM    109  CA  GLU B 303     123.686  61.242  28.144  1.00  0.00           C  
ATOM    110  C   GLU B 303     123.479  62.746  28.110  1.00  0.00           C  
ATOM    111  O   GLU B 303     122.670  63.276  28.864  1.00  0.00           O  
ATOM    112  CB  GLU B 303     124.918  60.897  28.981  1.00  0.00           C  
ATOM    113  CG  GLU B 303     125.262  61.905  30.058  1.00  0.00           C  
ATOM    114  CD  GLU B 303     126.579  61.595  30.743  1.00  0.00           C  
ATOM    115  OE1 GLU B 303     127.095  62.481  31.456  1.00  0.00           O  
ATOM    116  OE2 GLU B 303     127.096  60.466  30.573  1.00  0.00           O  
ATOM    117  N   LYS B 305     124.200  63.435  27.235  1.00  0.00           N  
ATOM    118  CA  LYS B 305     124.070  64.887  27.156  1.00  0.00           C  
ATOM    119  C   LYS B 305     122.622  65.294  26.921  1.00  0.00           C  
ATOM    120  O   LYS B 305     122.158  66.312  27.440  1.00  0.00           O  
ATOM    121  CB  LYS B 305     124.967  65.459  26.043  1.00  0.00           C  
ATOM    122  CG  LYS B 305     125.103  66.985  26.076  1.00  0.00           C  
ATOM    123  CD  LYS B 305     126.562  67.453  25.969  1.00  0.00           C  
ATOM    124  CE  LYS B 305     127.089  67.433  24.539  1.00  0.00           C  
ATOM    125  NZ  LYS B 305     126.549  68.535  23.690  1.00  0.00           N  
ATOM    126  N   ALA B 306     121.906  64.476  26.158  1.00  0.00           N  
ATOM    127  CA  ALA B 306     120.514  64.747  25.827  1.00  0.00           C  
ATOM    128  C   ALA B 306     119.508  64.096  26.761  1.00  0.00           C  
ATOM    129  O   ALA B 306     118.314  64.163  26.520  1.00  0.00           O  
ATOM    130  CB  ALA B 306     120.240  64.319  24.403  1.00  0.00           C  
ATOM    131  N   GLU B 307     119.985  63.461  27.823  1.00  0.00           N  
ATOM    132  CA  GLU B 307     119.098  62.824  28.791  1.00  0.00           C  
ATOM    133  C   GLU B 307     118.463  61.526  28.281  1.00  0.00           C  
ATOM    134  O   GLU B 307     117.370  61.159  28.720  1.00  0.00           O  
ATOM    135  CB  GLU B 307     117.978  63.793  29.199  1.00  0.00           C  
ATOM    136  CG  GLU B 307     118.428  65.216  29.510  1.00  0.00           C  
ATOM    137  CD  GLU B 307     119.241  65.322  30.785  1.00  0.00           C  
ATOM    138  OE1 GLU B 307     120.306  64.666  30.873  1.00  0.00           O  
ATOM    139  OE2 GLU B 307     118.813  66.067  31.696  1.00  0.00           O  
ATOM    140  N   ILE B 308     119.132  60.822  27.371  1.00  0.00           N  
ATOM    141  CA  ILE B 308     118.574  59.575  26.846  1.00  0.00           C  
ATOM    142  C   ILE B 308     118.834  58.333  27.703  1.00  0.00           C  
ATOM    143  O   ILE B 308     117.933  57.820  28.383  1.00  0.00           O  
ATOM    144  CB  ILE B 308     119.094  59.290  25.429  1.00  0.00           C  
ATOM    145  CG1 ILE B 308     118.626  60.389  24.489  1.00  0.00           C  
ATOM    146  CG2 ILE B 308     118.566  57.949  24.928  1.00  0.00           C  
ATOM    147  CD1 ILE B 308     119.191  60.276  23.108  1.00  0.00           C  
ATOM    148  N   TYR B 309     120.068  57.847  27.645  1.00  0.00           N  
ATOM    149  CA  TYR B 309     120.465  56.666  28.397  1.00  0.00           C  
ATOM    150  C   TYR B 309     121.666  56.997  29.269  1.00  0.00           C  
ATOM    151  O   TYR B 309     122.699  57.423  28.767  1.00  0.00           O  
ATOM    152  CB  TYR B 309     120.825  55.544  27.423  1.00  0.00           C  
ATOM    153  CG  TYR B 309     121.004  54.165  28.031  1.00  0.00           C  
ATOM    154  CD1 TYR B 309     120.015  53.593  28.832  1.00  0.00           C  
ATOM    155  CD2 TYR B 309     122.125  53.394  27.727  1.00  0.00           C  
ATOM    156  CE1 TYR B 309     120.133  52.283  29.311  1.00  0.00           C  
ATOM    157  CE2 TYR B 309     122.259  52.079  28.195  1.00  0.00           C  
ATOM    158  CZ  TYR B 309     121.258  51.527  28.986  1.00  0.00           C  
ATOM    159  OH  TYR B 309     121.378  50.223  29.441  1.00  0.00           O  
ATOM    160  N   ASP B 310     121.529  56.815  30.574  1.00  0.00           N  
ATOM    161  CA  ASP B 310     122.637  57.087  31.479  1.00  0.00           C  
ATOM    162  C   ASP B 310     123.358  55.778  31.786  1.00  0.00           C  
ATOM    163  O   ASP B 310     122.905  55.004  32.632  1.00  0.00           O  
ATOM    164  CB  ASP B 310     122.124  57.692  32.781  1.00  0.00           C  
ATOM    165  CG  ASP B 310     123.241  58.234  33.643  1.00  0.00           C  
ATOM    166  OD1 ASP B 310     124.217  57.496  33.888  1.00  0.00           O  
ATOM    167  OD2 ASP B 310     123.143  59.400  34.076  1.00  0.00           O  
ATOM    168  N   VAL B 311     124.480  55.535  31.114  1.00  0.00           N  
ATOM    169  CA  VAL B 311     125.221  54.300  31.321  1.00  0.00           C  
ATOM    170  C   VAL B 311     126.117  54.244  32.553  1.00  0.00           C  
ATOM    171  O   VAL B 311     126.952  53.346  32.666  1.00  0.00           O  
ATOM    172  CB  VAL B 311     126.097  53.954  30.097  1.00  0.00           C  
ATOM    173  CG1 VAL B 311     125.219  53.663  28.906  1.00  0.00           C  
ATOM    174  CG2 VAL B 311     127.059  55.080  29.798  1.00  0.00           C  
ATOM    175  N   ARG B 312     125.947  55.174  33.486  1.00  0.00           N  
ATOM    176  CA  ARG B 312     126.788  55.183  34.683  1.00  0.00           C  
ATOM    177  C   ARG B 312     126.416  54.142  35.742  1.00  0.00           C  
ATOM    178  O   ARG B 312     127.019  54.112  36.809  1.00  0.00           O  
ATOM    179  CB  ARG B 312     126.794  56.582  35.302  1.00  0.00           C  
ATOM    180  CG  ARG B 312     127.279  57.661  34.344  1.00  0.00           C  
ATOM    181  CD  ARG B 312     127.461  59.009  35.030  1.00  0.00           C  
ATOM    182  NE  ARG B 312     126.245  59.444  35.704  1.00  0.00           N  
ATOM    183  CZ  ARG B 312     125.814  60.698  35.730  1.00  0.00           C  
ATOM    184  NH1 ARG B 312     126.501  61.647  35.115  1.00  0.00           N  
ATOM    185  NH2 ARG B 312     124.693  61.003  36.369  1.00  0.00           N  
ATOM    186  N   TYR B 313     125.431  53.293  35.442  1.00  0.00           N  
ATOM    187  CA  TYR B 313     124.993  52.254  36.369  1.00  0.00           C  
ATOM    188  C   TYR B 313     126.046  51.165  36.394  1.00  0.00           C  
ATOM    189  O   TYR B 313     126.287  50.502  35.390  1.00  0.00           O  
ATOM    190  CB  TYR B 313     123.653  51.675  35.934  1.00  0.00           C  
ATOM    191  CG  TYR B 313     123.105  50.640  36.893  1.00  0.00           C  
ATOM    192  CD1 TYR B 313     123.066  49.287  36.545  1.00  0.00           C  
ATOM    193  CD2 TYR B 313     122.623  51.011  38.149  1.00  0.00           C  
ATOM    194  CE1 TYR B 313     122.560  48.334  37.416  1.00  0.00           C  
ATOM    195  CE2 TYR B 313     122.119  50.064  39.026  1.00  0.00           C  
ATOM    196  CZ  TYR B 313     122.093  48.728  38.649  1.00  0.00           C  
ATOM    197  OH  TYR B 313     121.623  47.780  39.521  1.00  0.00           O  
ATOM    198  N   PRO B 314     126.662  50.951  37.561  1.00  0.00           N  
ATOM    199  CA  PRO B 314     127.726  49.998  37.918  1.00  0.00           C  
ATOM    200  C   PRO B 314     127.694  48.559  37.411  1.00  0.00           C  
ATOM    201  O   PRO B 314     127.984  47.631  38.161  1.00  0.00           O  
ATOM    202  CB  PRO B 314     127.752  50.064  39.444  1.00  0.00           C  
ATOM    203  CG  PRO B 314     126.327  50.366  39.783  1.00  0.00           C  
ATOM    204  CD  PRO B 314     125.982  51.436  38.775  1.00  0.00           C  
ATOM    205  N   ILE B 315     127.354  48.372  36.142  1.00  0.00           N  
ATOM    206  CA  ILE B 315     127.332  47.041  35.534  1.00  0.00           C  
ATOM    207  C   ILE B 315     127.488  47.195  34.027  1.00  0.00           C  
ATOM    208  O   ILE B 315     126.659  47.820  33.367  1.00  0.00           O  
ATOM    209  CB  ILE B 315     126.022  46.267  35.829  1.00  0.00           C  
ATOM    210  CG1 ILE B 315     125.961  45.863  37.307  1.00  0.00           C  
ATOM    211  CG2 ILE B 315     125.950  45.030  34.943  1.00  0.00           C  
ATOM    212  CD1 ILE B 315     124.735  45.063  37.681  1.00  0.00           C  
ATOM    213  N   LYS B 316     128.566  46.629  33.496  1.00  0.00           N  
ATOM    214  CA  LYS B 316     128.863  46.707  32.071  1.00  0.00           C  
ATOM    215  C   LYS B 316     127.555  46.641  31.298  1.00  0.00           C  
ATOM    216  O   LYS B 316     126.732  45.757  31.539  1.00  0.00           O  
ATOM    217  CB  LYS B 316     129.793  45.552  31.664  1.00  0.00           C  
ATOM    218  CG  LYS B 316     130.531  45.715  30.319  1.00  0.00           C  
ATOM    219  CD  LYS B 316     131.579  46.834  30.341  1.00  0.00           C  
ATOM    220  CE  LYS B 316     132.386  46.899  29.040  1.00  0.00           C  
ATOM    221  NZ  LYS B 316     133.219  45.679  28.804  1.00  0.00           N  
ATOM    222  N   GLY B 317     127.362  47.602  30.396  1.00  0.00           N  
ATOM    223  CA  GLY B 317     126.153  47.650  29.591  1.00  0.00           C  
ATOM    224  C   GLY B 317     124.915  47.301  30.389  1.00  0.00           C  
ATOM    225  O   GLY B 317     124.400  46.190  30.293  1.00  0.00           O  
ATOM    226  N   CYS B 318     124.435  48.254  31.179  1.00  0.00           N  
ATOM    227  CA  CYS B 318     123.260  48.030  32.004  1.00  0.00           C  
ATOM    228  C   CYS B 318     122.649  49.345  32.436  1.00  0.00           C  
ATOM    229  O   CYS B 318     121.884  49.383  33.393  1.00  0.00           O  
ATOM    230  CB  CYS B 318     123.638  47.233  33.253  1.00  0.00           C  
ATOM    231  SG  CYS B 318     122.967  45.562  33.362  1.00  0.00           S  
ATOM    232  N   GLY B 319     122.983  50.421  31.737  1.00  0.00           N  
ATOM    233  CA  GLY B 319     122.449  51.729  32.092  1.00  0.00           C  
ATOM    234  C   GLY B 319     120.949  51.860  32.345  1.00  0.00           C  
ATOM    235  O   GLY B 319     120.209  50.886  32.376  1.00  0.00           O  
ATOM    236  N   VAL B 320     120.504  53.096  32.519  1.00  0.00           N  
ATOM    237  CA  VAL B 320     119.107  53.390  32.780  1.00  0.00           C  
ATOM    238  C   VAL B 320     118.591  54.467  31.863  1.00  0.00           C  
ATOM    239  O   VAL B 320     119.192  55.541  31.770  1.00  0.00           O  
ATOM    240  CB  VAL B 320     118.874  53.873  34.268  1.00  0.00           C  
ATOM    241  CG1 VAL B 320     120.123  54.542  34.836  1.00  0.00           C  
ATOM    242  CG2 VAL B 320     117.726  54.880  34.333  1.00  0.00           C  
ATOM    243  N   TYR B 321     117.473  54.175  31.199  1.00  0.00           N  
ATOM    244  CA  TYR B 321     116.808  55.131  30.305  1.00  0.00           C  
ATOM    245  C   TYR B 321     116.290  56.270  31.171  1.00  0.00           C  
ATOM    246  O   TYR B 321     115.580  56.049  32.151  1.00  0.00           O  
ATOM    247  CB  TYR B 321     115.610  54.494  29.613  1.00  0.00           C  
ATOM    248  CG  TYR B 321     115.927  53.550  28.498  1.00  0.00           C  
ATOM    249  CD1 TYR B 321     116.096  52.189  28.734  1.00  0.00           C  
ATOM    250  CD2 TYR B 321     116.040  54.015  27.188  1.00  0.00           C  
ATOM    251  CE1 TYR B 321     116.367  51.305  27.677  1.00  0.00           C  
ATOM    252  CE2 TYR B 321     116.308  53.149  26.137  1.00  0.00           C  
ATOM    253  CZ  TYR B 321     116.467  51.798  26.382  1.00  0.00           C  
ATOM    254  OH  TYR B 321     116.682  50.937  25.335  1.00  0.00           O  
ATOM    255  N   LEU B 322     116.621  57.494  30.825  1.00  0.00           N  
ATOM    256  CA  LEU B 322     116.159  58.590  31.654  1.00  0.00           C  
ATOM    257  C   LEU B 322     114.801  59.030  31.166  1.00  0.00           C  
ATOM    258  O   LEU B 322     114.394  58.660  30.067  1.00  0.00           O  
ATOM    259  CB  LEU B 322     117.188  59.720  31.630  1.00  0.00           C  
ATOM    260  CG  LEU B 322     118.468  59.171  32.277  1.00  0.00           C  
ATOM    261  CD1 LEU B 322     119.584  59.089  31.248  1.00  0.00           C  
ATOM    262  CD2 LEU B 322     118.855  60.039  33.464  1.00  0.00           C  
ATOM    263  N   PRO B 323     114.066  59.808  31.975  1.00  0.00           N  
ATOM    264  CA  PRO B 323     112.750  60.233  31.518  1.00  0.00           C  
ATOM    265  C   PRO B 323     112.678  60.514  30.023  1.00  0.00           C  
ATOM    266  O   PRO B 323     111.944  59.830  29.304  1.00  0.00           O  
ATOM    267  CB  PRO B 323     112.476  61.450  32.384  1.00  0.00           C  
ATOM    268  CG  PRO B 323     113.028  61.002  33.679  1.00  0.00           C  
ATOM    269  CD  PRO B 323     114.372  60.418  33.276  1.00  0.00           C  
ATOM    270  N   TYR B 324     113.447  61.489  29.547  1.00  0.00           N  
ATOM    271  CA  TYR B 324     113.395  61.799  28.133  1.00  0.00           C  
ATOM    272  C   TYR B 324     113.769  60.563  27.355  1.00  0.00           C  
ATOM    273  O   TYR B 324     113.358  60.393  26.210  1.00  0.00           O  
ATOM    274  CB  TYR B 324     114.351  62.920  27.766  1.00  0.00           C  
ATOM    275  CG  TYR B 324     114.085  63.489  26.388  1.00  0.00           C  
ATOM    276  CD1 TYR B 324     112.920  64.202  26.129  1.00  0.00           C  
ATOM    277  CD2 TYR B 324     115.002  63.313  25.344  1.00  0.00           C  
ATOM    278  CE1 TYR B 324     112.674  64.731  24.866  1.00  0.00           C  
ATOM    279  CE2 TYR B 324     114.763  63.837  24.074  1.00  0.00           C  
ATOM    280  CZ  TYR B 324     113.601  64.544  23.844  1.00  0.00           C  
ATOM    281  OH  TYR B 324     113.358  65.062  22.592  1.00  0.00           O  
ATOM    282  N   GLY B 325     114.552  59.695  27.975  1.00  0.00           N  
ATOM    283  CA  GLY B 325     114.944  58.477  27.300  1.00  0.00           C  
ATOM    284  C   GLY B 325     113.772  57.531  27.169  1.00  0.00           C  
ATOM    285  O   GLY B 325     113.481  57.006  26.098  1.00  0.00           O  
ATOM    286  N   PHE B 332     113.078  57.316  28.275  1.00  0.00           N  
ATOM    287  CA  PHE B 332     111.939  56.418  28.261  1.00  0.00           C  
ATOM    288  C   PHE B 332     110.922  56.932  27.249  1.00  0.00           C  
ATOM    289  O   PHE B 332     110.583  56.243  26.288  1.00  0.00           O  
ATOM    290  CB  PHE B 332     111.331  56.330  29.660  1.00  0.00           C  
ATOM    291  CG  PHE B 332     110.398  55.177  29.837  1.00  0.00           C  
ATOM    292  CD1 PHE B 332     110.353  54.498  31.042  1.00  0.00           C  
ATOM    293  CD2 PHE B 332     109.551  54.774  28.803  1.00  0.00           C  
ATOM    294  CE1 PHE B 332     109.478  53.424  31.223  1.00  0.00           C  
ATOM    295  CE2 PHE B 332     108.674  53.707  28.968  1.00  0.00           C  
ATOM    296  CZ  PHE B 332     108.635  53.028  30.181  1.00  0.00           C  
ATOM    297  N   LYS B 333     110.448  58.152  27.472  1.00  0.00           N  
ATOM    298  CA  LYS B 333     109.490  58.775  26.574  1.00  0.00           C  
ATOM    299  C   LYS B 333     109.864  58.504  25.105  1.00  0.00           C  
ATOM    300  O   LYS B 333     109.082  57.918  24.348  1.00  0.00           O  
ATOM    301  CB  LYS B 333     109.439  60.290  26.832  1.00  0.00           C  
ATOM    302  CG  LYS B 333     108.742  60.737  28.120  1.00  0.00           C  
ATOM    303  CD  LYS B 333     107.231  60.846  27.914  1.00  0.00           C  
ATOM    304  CE  LYS B 333     106.530  61.614  29.039  1.00  0.00           C  
ATOM    305  NZ  LYS B 333     105.046  61.719  28.825  1.00  0.00           N  
ATOM    306  N   ILE B 334     111.068  58.903  24.711  1.00  0.00           N  
ATOM    307  CA  ILE B 334     111.490  58.721  23.328  1.00  0.00           C  
ATOM    308  C   ILE B 334     111.319  57.280  22.887  1.00  0.00           C  
ATOM    309  O   ILE B 334     110.913  57.019  21.756  1.00  0.00           O  
ATOM    310  CB  ILE B 334     112.962  59.189  23.112  1.00  0.00           C  
ATOM    311  CG1 ILE B 334     113.292  59.268  21.612  1.00  0.00           C  
ATOM    312  CG2 ILE B 334     113.916  58.259  23.842  1.00  0.00           C  
ATOM    313  CD1 ILE B 334     113.688  57.944  20.973  1.00  0.00           C  
ATOM    314  N   ARG B 335     111.596  56.341  23.777  1.00  0.00           N  
ATOM    315  CA  ARG B 335     111.446  54.945  23.402  1.00  0.00           C  
ATOM    316  C   ARG B 335     109.992  54.462  23.416  1.00  0.00           C  
ATOM    317  O   ARG B 335     109.649  53.501  22.727  1.00  0.00           O  
ATOM    318  CB  ARG B 335     112.346  54.070  24.277  1.00  0.00           C  
ATOM    319  CG  ARG B 335     111.924  52.646  24.424  1.00  0.00           C  
ATOM    320  CD  ARG B 335     111.304  52.491  25.773  1.00  0.00           C  
ATOM    321  NE  ARG B 335     111.345  51.117  26.260  1.00  0.00           N  
ATOM    322  CZ  ARG B 335     111.032  50.773  27.505  1.00  0.00           C  
ATOM    323  NH1 ARG B 335     110.661  51.707  28.380  1.00  0.00           N  
ATOM    324  NH2 ARG B 335     111.077  49.501  27.879  1.00  0.00           N  
ATOM    325  N   ARG B 336     109.131  55.151  24.158  1.00  0.00           N  
ATOM    326  CA  ARG B 336     107.727  54.767  24.221  1.00  0.00           C  
ATOM    327  C   ARG B 336     107.120  54.794  22.827  1.00  0.00           C  
ATOM    328  O   ARG B 336     106.655  53.770  22.313  1.00  0.00           O  
ATOM    329  CB  ARG B 336     106.932  55.718  25.121  1.00  0.00           C  
ATOM    330  CG  ARG B 336     105.464  55.336  25.284  1.00  0.00           C  
ATOM    331  CD  ARG B 336     104.741  56.264  26.250  1.00  0.00           C  
ATOM    332  NE  ARG B 336     105.174  56.095  27.644  1.00  0.00           N  
ATOM    333  CZ  ARG B 336     104.883  56.935  28.644  1.00  0.00           C  
ATOM    334  NH1 ARG B 336     104.152  58.025  28.426  1.00  0.00           N  
ATOM    335  NH2 ARG B 336     105.328  56.691  29.870  1.00  0.00           N  
ATOM    336  N   TYR B 337     107.130  55.976  22.216  1.00  0.00           N  
ATOM    337  CA  TYR B 337     106.561  56.153  20.884  1.00  0.00           C  
ATOM    338  C   TYR B 337     107.411  55.401  19.895  1.00  0.00           C  
ATOM    339  O   TYR B 337     106.914  54.875  18.902  1.00  0.00           O  
ATOM    340  CB  TYR B 337     106.501  57.629  20.508  1.00  0.00           C  
ATOM    341  CG  TYR B 337     106.031  58.509  21.645  1.00  0.00           C  
ATOM    342  CD1 TYR B 337     106.926  58.934  22.636  1.00  0.00           C  
ATOM    343  CD2 TYR B 337     104.700  58.926  21.734  1.00  0.00           C  
ATOM    344  CE1 TYR B 337     106.515  59.754  23.678  1.00  0.00           C  
ATOM    345  CE2 TYR B 337     104.276  59.751  22.783  1.00  0.00           C  
ATOM    346  CZ  TYR B 337     105.197  60.162  23.744  1.00  0.00           C  
ATOM    347  OH  TYR B 337     104.822  61.020  24.747  1.00  0.00           O  
ATOM    348  N   THR B 338     108.702  55.348  20.160  1.00  0.00           N  
ATOM    349  CA  THR B 338     109.556  54.604  19.274  1.00  0.00           C  
ATOM    350  C   THR B 338     108.903  53.237  19.152  1.00  0.00           C  
ATOM    351  O   THR B 338     108.661  52.746  18.048  1.00  0.00           O  
ATOM    352  CB  THR B 338     110.967  54.458  19.861  1.00  0.00           C  
ATOM    353  OG1 THR B 338     111.665  55.700  19.720  1.00  0.00           O  
ATOM    354  CG2 THR B 338     111.739  53.368  19.162  1.00  0.00           C  
ATOM    355  N   PHE B 339     108.565  52.652  20.295  1.00  0.00           N  
ATOM    356  CA  PHE B 339     107.980  51.324  20.294  1.00  0.00           C  
ATOM    357  C   PHE B 339     106.487  51.176  20.178  1.00  0.00           C  
ATOM    358  O   PHE B 339     106.010  50.066  19.979  1.00  0.00           O  
ATOM    359  CB  PHE B 339     108.488  50.531  21.493  1.00  0.00           C  
ATOM    360  CG  PHE B 339     109.791  49.837  21.230  1.00  0.00           C  
ATOM    361  CD1 PHE B 339     110.906  50.559  20.834  1.00  0.00           C  
ATOM    362  CD2 PHE B 339     109.894  48.457  21.321  1.00  0.00           C  
ATOM    363  CE1 PHE B 339     112.106  49.915  20.532  1.00  0.00           C  
ATOM    364  CE2 PHE B 339     111.087  47.808  21.022  1.00  0.00           C  
ATOM    365  CZ  PHE B 339     112.195  48.540  20.626  1.00  0.00           C  
ATOM    366  N   GLU B 340     105.736  52.264  20.305  1.00  0.00           N  
ATOM    367  CA  GLU B 340     104.286  52.166  20.144  1.00  0.00           C  
ATOM    368  C   GLU B 340     104.048  51.869  18.650  1.00  0.00           C  
ATOM    369  O   GLU B 340     103.081  51.218  18.275  1.00  0.00           O  
ATOM    370  CB  GLU B 340     103.581  53.475  20.539  1.00  0.00           C  
ATOM    371  CG  GLU B 340     102.055  53.345  20.690  1.00  0.00           C  
ATOM    372  CD  GLU B 340     101.312  54.683  20.615  1.00  0.00           C  
ATOM    373  OE1 GLU B 340     101.804  55.676  21.194  1.00  0.00           O  
ATOM    374  OE2 GLU B 340     100.226  54.736  19.988  1.00  0.00           O  
ATOM    375  N   ILE B 341     104.941  52.339  17.792  1.00  0.00           N  
ATOM    376  CA  ILE B 341     104.792  52.074  16.377  1.00  0.00           C  
ATOM    377  C   ILE B 341     104.792  50.573  16.147  1.00  0.00           C  
ATOM    378  O   ILE B 341     103.763  49.998  15.804  1.00  0.00           O  
ATOM    379  CB  ILE B 341     105.934  52.703  15.553  1.00  0.00           C  
ATOM    380  CG1 ILE B 341     105.719  54.216  15.445  1.00  0.00           C  
ATOM    381  CG2 ILE B 341     105.979  52.091  14.177  1.00  0.00           C  
ATOM    382  CD1 ILE B 341     106.826  54.954  14.728  1.00  0.00           C  
ATOM    383  N   ILE B 342     105.941  49.931  16.344  1.00  0.00           N  
ATOM    384  CA  ILE B 342     106.049  48.492  16.127  1.00  0.00           C  
ATOM    385  C   ILE B 342     104.880  47.723  16.723  1.00  0.00           C  
ATOM    386  O   ILE B 342     104.428  46.742  16.144  1.00  0.00           O  
ATOM    387  CB  ILE B 342     107.330  47.946  16.727  1.00  0.00           C  
ATOM    388  CG1 ILE B 342     107.337  46.419  16.637  1.00  0.00           C  
ATOM    389  CG2 ILE B 342     107.459  48.410  18.166  1.00  0.00           C  
ATOM    390  CD1 ILE B 342     107.569  45.890  15.245  1.00  0.00           C  
ATOM    391  N   ARG B 343     104.404  48.169  17.887  1.00  0.00           N  
ATOM    392  CA  ARG B 343     103.278  47.532  18.572  1.00  0.00           C  
ATOM    393  C   ARG B 343     102.094  47.532  17.648  1.00  0.00           C  
ATOM    394  O   ARG B 343     101.666  46.482  17.179  1.00  0.00           O  
ATOM    395  CB  ARG B 343     102.885  48.291  19.846  1.00  0.00           C  
ATOM    396  CG  ARG B 343     103.785  48.069  21.050  1.00  0.00           C  
ATOM    397  CD  ARG B 343     103.095  48.461  22.356  1.00  0.00           C  
ATOM    398  NE  ARG B 343     103.859  48.019  23.522  1.00  0.00           N  
ATOM    399  CZ  ARG B 343     103.363  47.918  24.753  1.00  0.00           C  
ATOM    400  NH1 ARG B 343     102.093  48.231  24.990  1.00  0.00           N  
ATOM    401  NH2 ARG B 343     104.132  47.495  25.749  1.00  0.00           N  
ATOM    402  N   ASN B 344     101.569  48.727  17.394  1.00  0.00           N  
ATOM    403  CA  ASN B 344     100.418  48.901  16.519  1.00  0.00           C  
ATOM    404  C   ASN B 344     100.585  48.072  15.257  1.00  0.00           C  
ATOM    405  O   ASN B 344      99.686  47.314  14.899  1.00  0.00           O  
ATOM    406  CB  ASN B 344     100.233  50.382  16.165  1.00  0.00           C  
ATOM    407  CG  ASN B 344      99.826  51.231  17.368  1.00  0.00           C  
ATOM    408  OD1 ASN B 344      99.661  52.447  17.261  1.00  0.00           O  
ATOM    409  ND2 ASN B 344      99.662  50.590  18.517  1.00  0.00           N  
ATOM    410  N   LEU B 345     101.735  48.206  14.596  1.00  0.00           N  
ATOM    411  CA  LEU B 345     102.021  47.444  13.378  1.00  0.00           C  
ATOM    412  C   LEU B 345     101.752  45.968  13.620  1.00  0.00           C  
ATOM    413  O   LEU B 345     101.198  45.274  12.774  1.00  0.00           O  
ATOM    414  CB  LEU B 345     103.480  47.624  12.968  1.00  0.00           C  
ATOM    415  CG  LEU B 345     103.783  48.791  12.040  1.00  0.00           C  
ATOM    416  CD1 LEU B 345     105.270  48.874  11.790  1.00  0.00           C  
ATOM    417  CD2 LEU B 345     103.038  48.593  10.742  1.00  0.00           C  
ATOM    418  N   LEU B 347     102.172  45.503  14.789  1.00  0.00           N  
ATOM    419  CA  LEU B 347     101.990  44.122  15.203  1.00  0.00           C  
ATOM    420  C   LEU B 347     100.515  43.858  15.459  1.00  0.00           C  
ATOM    421  O   LEU B 347      99.937  42.902  14.951  1.00  0.00           O  
ATOM    422  CB  LEU B 347     102.766  43.873  16.492  1.00  0.00           C  
ATOM    423  CG  LEU B 347     104.256  43.605  16.404  1.00  0.00           C  
ATOM    424  CD1 LEU B 347     104.882  43.813  17.757  1.00  0.00           C  
ATOM    425  CD2 LEU B 347     104.469  42.189  15.923  1.00  0.00           C  
ATOM    426  N   ASP B 348      99.915  44.721  16.263  1.00  0.00           N  
ATOM    427  CA  ASP B 348      98.517  44.580  16.614  1.00  0.00           C  
ATOM    428  C   ASP B 348      97.639  44.602  15.366  1.00  0.00           C  
ATOM    429  O   ASP B 348      96.861  43.682  15.130  1.00  0.00           O  
ATOM    430  CB  ASP B 348      98.113  45.703  17.582  1.00  0.00           C  
ATOM    431  CG  ASP B 348      99.046  45.811  18.791  1.00  0.00           C  
ATOM    432  OD1 ASP B 348      99.302  44.783  19.461  1.00  0.00           O  
ATOM    433  OD2 ASP B 348      99.513  46.935  19.073  1.00  0.00           O  
ATOM    434  N   GLU B 349      97.778  45.653  14.568  1.00  0.00           N  
ATOM    435  CA  GLU B 349      97.000  45.808  13.341  1.00  0.00           C  
ATOM    436  C   GLU B 349      97.339  44.743  12.300  1.00  0.00           C  
ATOM    437  O   GLU B 349      96.990  44.886  11.123  1.00  0.00           O  
ATOM    438  CB  GLU B 349      97.254  47.188  12.723  1.00  0.00           C  
ATOM    439  CG  GLU B 349      96.700  48.361  13.512  1.00  0.00           C  
ATOM    440  CD  GLU B 349      97.078  49.695  12.896  1.00  0.00           C  
ATOM    441  OE1 GLU B 349      96.571  50.744  13.363  1.00  0.00           O  
ATOM    442  OE2 GLU B 349      97.889  49.687  11.944  1.00  0.00           O  
ATOM    443  N   SER B 352      98.023  43.683  12.726  1.00  0.00           N  
ATOM    444  CA  SER B 352      98.414  42.629  11.799  1.00  0.00           C  
ATOM    445  C   SER B 352      98.189  41.232  12.343  1.00  0.00           C  
ATOM    446  O   SER B 352      98.920  40.313  11.981  1.00  0.00           O  
ATOM    447  CB  SER B 352      99.890  42.775  11.413  1.00  0.00           C  
ATOM    448  OG  SER B 352     100.741  42.636  12.547  1.00  0.00           O  
ATOM    449  N   GLY B 361      97.199  41.075  13.221  1.00  0.00           N  
ATOM    450  CA  GLY B 361      96.889  39.763  13.774  1.00  0.00           C  
ATOM    451  C   GLY B 361      97.746  39.180  14.895  1.00  0.00           C  
ATOM    452  O   GLY B 361      97.686  37.972  15.143  1.00  0.00           O  
ATOM    453  N   HIS B 362      98.536  40.012  15.574  1.00  0.00           N  
ATOM    454  CA  HIS B 362      99.379  39.545  16.674  1.00  0.00           C  
ATOM    455  C   HIS B 362      98.761  39.964  17.985  1.00  0.00           C  
ATOM    456  O   HIS B 362      97.938  40.883  18.023  1.00  0.00           O  
ATOM    457  CB  HIS B 362     100.771  40.161  16.614  1.00  0.00           C  
ATOM    458  CG  HIS B 362     101.512  39.876  15.351  1.00  0.00           C  
ATOM    459  ND1 HIS B 362     101.394  40.663  14.227  1.00  0.00           N  
ATOM    460  CD2 HIS B 362     102.379  38.887  15.033  1.00  0.00           C  
ATOM    461  CE1 HIS B 362     102.157  40.169  13.269  1.00  0.00           C  
ATOM    462  NE2 HIS B 362     102.764  39.091  13.732  1.00  0.00           N  
ATOM    463  N   ASP B 363      99.171  39.300  19.059  1.00  0.00           N  
ATOM    464  CA  ASP B 363      98.681  39.615  20.396  1.00  0.00           C  
ATOM    465  C   ASP B 363      99.850  39.812  21.351  1.00  0.00           C  
ATOM    466  O   ASP B 363     100.773  38.998  21.396  1.00  0.00           O  
ATOM    467  CB  ASP B 363      97.780  38.492  20.910  1.00  0.00           C  
ATOM    468  CG  ASP B 363      96.364  38.585  20.371  1.00  0.00           C  
ATOM    469  OD1 ASP B 363      95.585  37.624  20.583  1.00  0.00           O  
ATOM    470  OD2 ASP B 363      96.030  39.621  19.748  1.00  0.00           O  
ATOM    471  N   GLU B 364      99.827  40.894  22.113  1.00  0.00           N  
ATOM    472  CA  GLU B 364     100.919  41.110  23.044  1.00  0.00           C  
ATOM    473  C   GLU B 364     100.654  40.391  24.349  1.00  0.00           C  
ATOM    474  O   GLU B 364      99.654  40.634  25.020  1.00  0.00           O  
ATOM    475  CB  GLU B 364     101.133  42.596  23.328  1.00  0.00           C  
ATOM    476  CG  GLU B 364     102.473  42.886  23.969  1.00  0.00           C  
ATOM    477  CD  GLU B 364     102.693  44.359  24.187  1.00  0.00           C  
ATOM    478  OE1 GLU B 364     102.110  45.158  23.421  1.00  0.00           O  
ATOM    479  OE2 GLU B 364     103.455  44.723  25.110  1.00  0.00           O  
ATOM    480  N   ALA B 365     101.565  39.500  24.699  1.00  0.00           N  
ATOM    481  CA  ALA B 365     101.455  38.753  25.926  1.00  0.00           C  
ATOM    482  C   ALA B 365     102.625  39.116  26.827  1.00  0.00           C  
ATOM    483  O   ALA B 365     103.413  39.998  26.515  1.00  0.00           O  
ATOM    484  CB  ALA B 365     101.477  37.280  25.617  1.00  0.00           C  
ATOM    485  N   LEU B 366     102.728  38.441  27.959  1.00  0.00           N  
ATOM    486  CA  LEU B 366     103.831  38.683  28.869  1.00  0.00           C  
ATOM    487  C   LEU B 366     104.105  37.381  29.565  1.00  0.00           C  
ATOM    488  O   LEU B 366     103.233  36.866  30.263  1.00  0.00           O  
ATOM    489  CB  LEU B 366     103.472  39.744  29.897  1.00  0.00           C  
ATOM    490  CG  LEU B 366     104.676  40.238  30.690  1.00  0.00           C  
ATOM    491  CD1 LEU B 366     105.699  40.809  29.735  1.00  0.00           C  
ATOM    492  CD2 LEU B 366     104.252  41.285  31.689  1.00  0.00           C  
ATOM    493  N   PHE B 368     105.307  36.848  29.346  1.00  0.00           N  
ATOM    494  CA  PHE B 368     105.734  35.585  29.941  1.00  0.00           C  
ATOM    495  C   PHE B 368     106.795  35.791  31.013  1.00  0.00           C  
ATOM    496  O   PHE B 368     107.510  36.796  31.020  1.00  0.00           O  
ATOM    497  CB  PHE B 368     106.318  34.657  28.885  1.00  0.00           C  
ATOM    498  CG  PHE B 368     105.368  34.294  27.802  1.00  0.00           C  
ATOM    499  CD1 PHE B 368     104.885  35.260  26.926  1.00  0.00           C  
ATOM    500  CD2 PHE B 368     104.970  32.973  27.633  1.00  0.00           C  
ATOM    501  CE1 PHE B 368     104.011  34.920  25.889  1.00  0.00           C  
ATOM    502  CE2 PHE B 368     104.105  32.621  26.609  1.00  0.00           C  
ATOM    503  CZ  PHE B 368     103.621  33.601  25.732  1.00  0.00           C  
ATOM    504  N   PRO B 370     106.927  34.820  31.920  1.00  0.00           N  
ATOM    505  CA  PRO B 370     107.909  34.894  32.998  1.00  0.00           C  
ATOM    506  C   PRO B 370     109.281  35.158  32.407  1.00  0.00           C  
ATOM    507  O   PRO B 370     109.541  34.842  31.235  1.00  0.00           O  
ATOM    508  CB  PRO B 370     107.836  33.507  33.636  1.00  0.00           C  
ATOM    509  CG  PRO B 370     106.451  33.100  33.388  1.00  0.00           C  
ATOM    510  CD  PRO B 370     106.229  33.531  31.951  1.00  0.00           C  
ATOM    511  N   MET B 371     110.155  35.727  33.227  1.00  0.00           N  
ATOM    512  CA  MET B 371     111.505  36.033  32.810  1.00  0.00           C  
ATOM    513  C   MET B 371     112.465  34.939  33.274  1.00  0.00           C  
ATOM    514  O   MET B 371     113.600  34.871  32.803  1.00  0.00           O  
ATOM    515  CB  MET B 371     111.900  37.375  33.394  1.00  0.00           C  
ATOM    516  CG  MET B 371     113.300  37.819  33.092  1.00  0.00           C  
ATOM    517  SD  MET B 371     113.625  39.409  33.902  1.00  0.00           S  
ATOM    518  CE  MET B 371     112.337  40.455  33.131  1.00  0.00           C  
ATOM    519  N   LEU B 372     112.004  34.072  34.180  1.00  0.00           N  
ATOM    520  CA  LEU B 372     112.855  33.006  34.705  1.00  0.00           C  
ATOM    521  C   LEU B 372     112.589  31.623  34.133  1.00  0.00           C  
ATOM    522  O   LEU B 372     111.559  31.025  34.415  1.00  0.00           O  
ATOM    523  CB  LEU B 372     112.728  32.917  36.223  1.00  0.00           C  
ATOM    524  CG  LEU B 372     113.219  34.063  37.111  1.00  0.00           C  
ATOM    525  CD1 LEU B 372     113.157  33.565  38.552  1.00  0.00           C  
ATOM    526  CD2 LEU B 372     114.636  34.494  36.760  1.00  0.00           C  
ATOM    527  N   ILE B 373     113.530  31.105  33.349  1.00  0.00           N  
ATOM    528  CA  ILE B 373     113.372  29.780  32.770  1.00  0.00           C  
ATOM    529  C   ILE B 373     114.115  28.788  33.630  1.00  0.00           C  
ATOM    530  O   ILE B 373     115.285  28.978  33.927  1.00  0.00           O  
ATOM    531  CB  ILE B 373     113.991  29.670  31.375  1.00  0.00           C  
ATOM    532  CG1 ILE B 373     113.584  30.861  30.517  1.00  0.00           C  
ATOM    533  CG2 ILE B 373     113.546  28.368  30.721  1.00  0.00           C  
ATOM    534  CD1 ILE B 373     114.238  30.868  29.138  1.00  0.00           C  
ATOM    535  N   PRO B 374     113.447  27.713  34.049  1.00  0.00           N  
ATOM    536  CA  PRO B 374     114.130  26.719  34.878  1.00  0.00           C  
ATOM    537  C   PRO B 374     115.079  25.978  33.963  1.00  0.00           C  
ATOM    538  O   PRO B 374     114.832  25.914  32.763  1.00  0.00           O  
ATOM    539  CB  PRO B 374     112.989  25.839  35.354  1.00  0.00           C  
ATOM    540  CG  PRO B 374     112.062  25.868  34.178  1.00  0.00           C  
ATOM    541  CD  PRO B 374     112.051  27.326  33.803  1.00  0.00           C  
ATOM    542  N   GLU B 375     116.154  25.423  34.512  1.00  0.00           N  
ATOM    543  CA  GLU B 375     117.128  24.700  33.696  1.00  0.00           C  
ATOM    544  C   GLU B 375     116.424  23.713  32.775  1.00  0.00           C  
ATOM    545  O   GLU B 375     116.537  23.796  31.548  1.00  0.00           O  
ATOM    546  CB  GLU B 375     118.119  23.939  34.582  1.00  0.00           C  
ATOM    547  CG  GLU B 375     119.408  23.519  33.869  1.00  0.00           C  
ATOM    548  CD  GLU B 375     119.198  22.496  32.759  1.00  0.00           C  
ATOM    549  OE1 GLU B 375     120.052  22.425  31.845  1.00  0.00           O  
ATOM    550  OE2 GLU B 375     118.195  21.754  32.806  1.00  0.00           O  
ATOM    551  N   ASP B 376     115.703  22.778  33.388  1.00  0.00           N  
ATOM    552  CA  ASP B 376     114.964  21.738  32.675  1.00  0.00           C  
ATOM    553  C   ASP B 376     114.668  22.101  31.228  1.00  0.00           C  
ATOM    554  O   ASP B 376     115.034  21.381  30.305  1.00  0.00           O  
ATOM    555  CB  ASP B 376     113.645  21.448  33.397  1.00  0.00           C  
ATOM    556  CG  ASP B 376     113.842  21.113  34.860  1.00  0.00           C  
ATOM    557  OD1 ASP B 376     114.488  20.082  35.156  1.00  0.00           O  
ATOM    558  OD2 ASP B 376     113.350  21.887  35.708  1.00  0.00           O  
ATOM    559  N   LEU B 377     114.007  23.231  31.042  1.00  0.00           N  
ATOM    560  CA  LEU B 377     113.642  23.683  29.713  1.00  0.00           C  
ATOM    561  C   LEU B 377     114.814  24.107  28.836  1.00  0.00           C  
ATOM    562  O   LEU B 377     115.058  23.510  27.787  1.00  0.00           O  
ATOM    563  CB  LEU B 377     112.625  24.828  29.808  1.00  0.00           C  
ATOM    564  CG  LEU B 377     111.168  24.417  30.022  1.00  0.00           C  
ATOM    565  CD1 LEU B 377     111.007  23.696  31.353  1.00  0.00           C  
ATOM    566  CD2 LEU B 377     110.301  25.650  29.969  1.00  0.00           C  
ATOM    567  N   LEU B 378     115.537  25.137  29.257  1.00  0.00           N  
ATOM    568  CA  LEU B 378     116.658  25.629  28.477  1.00  0.00           C  
ATOM    569  C   LEU B 378     117.586  24.485  28.091  1.00  0.00           C  
ATOM    570  O   LEU B 378     118.527  24.671  27.319  1.00  0.00           O  
ATOM    571  CB  LEU B 378     117.419  26.685  29.268  1.00  0.00           C  
ATOM    572  CG  LEU B 378     117.767  27.947  28.484  1.00  0.00           C  
ATOM    573  CD1 LEU B 378     116.507  28.588  27.932  1.00  0.00           C  
ATOM    574  CD2 LEU B 378     118.491  28.911  29.395  1.00  0.00           C  
ATOM    575  N   ALA B 388     117.318  23.303  28.641  1.00  0.00           N  
ATOM    576  CA  ALA B 388     118.100  22.110  28.334  1.00  0.00           C  
ATOM    577  C   ALA B 388     117.674  21.653  26.952  1.00  0.00           C  
ATOM    578  O   ALA B 388     118.462  21.688  26.010  1.00  0.00           O  
ATOM    579  CB  ALA B 388     117.815  21.020  29.344  1.00  0.00           C  
ATOM    580  N   LYS B 389     116.419  21.227  26.841  1.00  0.00           N  
ATOM    581  CA  LYS B 389     115.867  20.789  25.564  1.00  0.00           C  
ATOM    582  C   LYS B 389     116.080  21.922  24.566  1.00  0.00           C  
ATOM    583  O   LYS B 389     115.954  21.740  23.357  1.00  0.00           O  
ATOM    584  CB  LYS B 389     114.368  20.512  25.687  1.00  0.00           C  
ATOM    585  CG  LYS B 389     113.980  19.484  26.731  1.00  0.00           C  
ATOM    586  CD  LYS B 389     112.468  19.503  26.931  1.00  0.00           C  
ATOM    587  CE  LYS B 389     112.024  18.620  28.093  1.00  0.00           C  
ATOM    588  NZ  LYS B 389     110.560  18.768  28.377  1.00  0.00           N  
ATOM    589  N   GLU B 396     116.388  23.102  25.088  1.00  0.00           N  
ATOM    590  CA  GLU B 396     116.640  24.260  24.254  1.00  0.00           C  
ATOM    591  C   GLU B 396     117.967  24.025  23.539  1.00  0.00           C  
ATOM    592  O   GLU B 396     118.548  24.938  22.953  1.00  0.00           O  
ATOM    593  CB  GLU B 396     116.712  25.518  25.125  1.00  0.00           C  
ATOM    594  CG  GLU B 396     117.012  26.810  24.367  1.00  0.00           C  
ATOM    595  CD  GLU B 396     115.960  27.143  23.321  1.00  0.00           C  
ATOM    596  OE1 GLU B 396     115.700  26.281  22.455  1.00  0.00           O  
ATOM    597  OE2 GLU B 396     115.398  28.263  23.358  1.00  0.00           O  
ATOM    598  N   ALA B 397     118.436  22.783  23.595  1.00  0.00           N  
ATOM    599  CA  ALA B 397     119.690  22.392  22.965  1.00  0.00           C  
ATOM    600  C   ALA B 397     119.780  20.872  22.877  1.00  0.00           C  
ATOM    601  O   ALA B 397     119.048  20.155  23.561  1.00  0.00           O  
ATOM    602  CB  ALA B 397     120.859  22.935  23.768  1.00  0.00           C  
ATOM    603  N   GLU B 399     120.670  20.376  22.025  1.00  0.00           N  
ATOM    604  CA  GLU B 399     120.843  18.936  21.896  1.00  0.00           C  
ATOM    605  C   GLU B 399     121.737  18.448  23.034  1.00  0.00           C  
ATOM    606  O   GLU B 399     121.508  17.376  23.594  1.00  0.00           O  
ATOM    607  CB  GLU B 399     121.465  18.574  20.540  1.00  0.00           C  
ATOM    608  CG  GLU B 399     120.536  18.794  19.342  1.00  0.00           C  
ATOM    609  CD  GLU B 399     121.049  18.143  18.062  1.00  0.00           C  
ATOM    610  OE1 GLU B 399     121.156  16.898  18.026  1.00  0.00           O  
ATOM    611  OE2 GLU B 399     121.346  18.874  17.092  1.00  0.00           O  
ATOM    612  N   HIS B 404     122.748  19.251  23.373  1.00  0.00           N  
ATOM    613  CA  HIS B 404     123.691  18.936  24.452  1.00  0.00           C  
ATOM    614  C   HIS B 404     124.036  20.244  25.193  1.00  0.00           C  
ATOM    615  O   HIS B 404     123.253  20.729  26.017  1.00  0.00           O  
ATOM    616  CB  HIS B 404     124.974  18.304  23.874  1.00  0.00           C  
ATOM    617  CG  HIS B 404     124.726  17.204  22.881  1.00  0.00           C  
ATOM    618  ND1 HIS B 404     124.042  16.049  23.198  1.00  0.00           N  
ATOM    619  CD2 HIS B 404     125.070  17.088  21.575  1.00  0.00           C  
ATOM    620  CE1 HIS B 404     123.973  15.271  22.131  1.00  0.00           C  
ATOM    621  NE2 HIS B 404     124.589  15.878  21.133  1.00  0.00           N  
ATOM    622  N   ILE B 406     125.213  20.795  24.894  1.00  0.00           N  
ATOM    623  CA  ILE B 406     125.698  22.061  25.464  1.00  0.00           C  
ATOM    624  C   ILE B 406     126.575  22.727  24.392  1.00  0.00           C  
ATOM    625  O   ILE B 406     127.804  22.801  24.519  1.00  0.00           O  
ATOM    626  CB  ILE B 406     126.540  21.853  26.769  1.00  0.00           C  
ATOM    627  CG1 ILE B 406     125.640  21.375  27.915  1.00  0.00           C  
ATOM    628  CG2 ILE B 406     127.208  23.165  27.183  1.00  0.00           C  
ATOM    629  CD1 ILE B 406     126.342  21.311  29.270  1.00  0.00           C  
ATOM    630  N   LYS B 485     125.923  23.196  23.328  1.00  0.00           N  
ATOM    631  CA  LYS B 485     126.598  23.843  22.205  1.00  0.00           C  
ATOM    632  C   LYS B 485     126.631  25.361  22.346  1.00  0.00           C  
ATOM    633  O   LYS B 485     125.596  26.022  22.224  1.00  0.00           O  
ATOM    634  CB  LYS B 485     125.902  23.464  20.891  1.00  0.00           C  
ATOM    635  CG  LYS B 485     124.412  23.790  20.862  1.00  0.00           C  
ATOM    636  CD  LYS B 485     123.745  23.289  19.589  1.00  0.00           C  
ATOM    637  CE  LYS B 485     122.259  23.629  19.577  1.00  0.00           C  
ATOM    638  NZ  LYS B 485     121.554  23.124  18.362  1.00  0.00           N  
ATOM    639  N   GLY B 486     127.827  25.894  22.600  1.00  0.00           N  
ATOM    640  CA  GLY B 486     128.020  27.329  22.756  1.00  0.00           C  
ATOM    641  C   GLY B 486     126.737  28.140  22.798  1.00  0.00           C  
ATOM    642  O   GLY B 486     126.402  28.856  21.855  1.00  0.00           O  
ATOM    643  N   PHE B 487     126.011  28.029  23.900  1.00  0.00           N  
ATOM    644  CA  PHE B 487     124.762  28.748  24.033  1.00  0.00           C  
ATOM    645  C   PHE B 487     124.404  28.912  25.513  1.00  0.00           C  
ATOM    646  O   PHE B 487     124.094  30.019  25.957  1.00  0.00           O  
ATOM    647  CB  PHE B 487     123.681  28.000  23.230  1.00  0.00           C  
ATOM    648  CG  PHE B 487     122.517  27.527  24.045  1.00  0.00           C  
ATOM    649  CD1 PHE B 487     121.450  28.380  24.318  1.00  0.00           C  
ATOM    650  CD2 PHE B 487     122.486  26.225  24.541  1.00  0.00           C  
ATOM    651  CE1 PHE B 487     120.367  27.944  25.074  1.00  0.00           C  
ATOM    652  CE2 PHE B 487     121.411  25.776  25.300  1.00  0.00           C  
ATOM    653  CZ  PHE B 487     120.347  26.635  25.567  1.00  0.00           C  
ATOM    654  N   GLU B 488     124.473  27.826  26.282  1.00  0.00           N  
ATOM    655  CA  GLU B 488     124.163  27.898  27.708  1.00  0.00           C  
ATOM    656  C   GLU B 488     125.319  28.592  28.422  1.00  0.00           C  
ATOM    657  O   GLU B 488     125.284  28.795  29.633  1.00  0.00           O  
ATOM    658  CB  GLU B 488     123.948  26.494  28.300  1.00  0.00           C  
ATOM    659  CG  GLU B 488     122.586  26.303  28.990  1.00  0.00           C  
ATOM    660  CD  GLU B 488     122.446  24.969  29.729  1.00  0.00           C  
ATOM    661  OE1 GLU B 488     121.331  24.679  30.214  1.00  0.00           O  
ATOM    662  OE2 GLU B 488     123.440  24.213  29.836  1.00  0.00           O  
ATOM    663  N   ASP B 495     126.341  28.959  27.652  1.00  0.00           N  
ATOM    664  CA  ASP B 495     127.521  29.633  28.190  1.00  0.00           C  
ATOM    665  C   ASP B 495     127.232  31.099  28.475  1.00  0.00           C  
ATOM    666  O   ASP B 495     127.671  31.643  29.488  1.00  0.00           O  
ATOM    667  CB  ASP B 495     128.691  29.554  27.201  1.00  0.00           C  
ATOM    668  CG  ASP B 495     129.138  28.128  26.925  1.00  0.00           C  
ATOM    669  OD1 ASP B 495     130.130  27.951  26.185  1.00  0.00           O  
ATOM    670  OD2 ASP B 495     128.502  27.184  27.443  1.00  0.00           O  
ATOM    671  N   GLU B 496     126.498  31.733  27.567  1.00  0.00           N  
ATOM    672  CA  GLU B 496     126.161  33.138  27.715  1.00  0.00           C  
ATOM    673  C   GLU B 496     124.767  33.334  28.294  1.00  0.00           C  
ATOM    674  O   GLU B 496     123.989  34.146  27.803  1.00  0.00           O  
ATOM    675  CB  GLU B 496     126.280  33.841  26.364  1.00  0.00           C  
ATOM    676  CG  GLU B 496     127.682  33.781  25.772  1.00  0.00           C  
ATOM    677  CD  GLU B 496     127.802  34.532  24.457  1.00  0.00           C  
ATOM    678  OE1 GLU B 496     127.092  34.166  23.495  1.00  0.00           O  
ATOM    679  OE2 GLU B 496     128.606  35.488  24.385  1.00  0.00           O  
ATOM    680  N   VAL B 497     124.459  32.582  29.345  1.00  0.00           N  
ATOM    681  CA  VAL B 497     123.166  32.684  30.009  1.00  0.00           C  
ATOM    682  C   VAL B 497     123.331  32.935  31.500  1.00  0.00           C  
ATOM    683  O   VAL B 497     124.125  32.274  32.164  1.00  0.00           O  
ATOM    684  CB  VAL B 497     122.345  31.405  29.845  1.00  0.00           C  
ATOM    685  CG1 VAL B 497     121.215  31.396  30.845  1.00  0.00           C  
ATOM    686  CG2 VAL B 497     121.794  31.316  28.439  1.00  0.00           C  
ATOM    687  N   TYR B 498     122.577  33.898  32.019  1.00  0.00           N  
ATOM    688  CA  TYR B 498     122.631  34.218  33.432  1.00  0.00           C  
ATOM    689  C   TYR B 498     121.844  33.164  34.160  1.00  0.00           C  
ATOM    690  O   TYR B 498     120.761  32.802  33.732  1.00  0.00           O  
ATOM    691  CB  TYR B 498     122.018  35.585  33.704  1.00  0.00           C  
ATOM    692  CG  TYR B 498     123.001  36.723  33.603  1.00  0.00           C  
ATOM    693  CD1 TYR B 498     122.926  37.655  32.571  1.00  0.00           C  
ATOM    694  CD2 TYR B 498     124.002  36.873  34.548  1.00  0.00           C  
ATOM    695  CE1 TYR B 498     123.826  38.705  32.494  1.00  0.00           C  
ATOM    696  CE2 TYR B 498     124.901  37.916  34.479  1.00  0.00           C  
ATOM    697  CZ  TYR B 498     124.810  38.828  33.455  1.00  0.00           C  
ATOM    698  OH  TYR B 498     125.707  39.864  33.410  1.00  0.00           O  
ATOM    699  N   TRP B 499     122.388  32.675  35.265  1.00  0.00           N  
ATOM    700  CA  TRP B 499     121.726  31.650  36.046  1.00  0.00           C  
ATOM    701  C   TRP B 499     121.464  32.042  37.480  1.00  0.00           C  
ATOM    702  O   TRP B 499     122.336  32.595  38.155  1.00  0.00           O  
ATOM    703  CB  TRP B 499     122.568  30.391  36.055  1.00  0.00           C  
ATOM    704  CG  TRP B 499     122.586  29.720  34.771  1.00  0.00           C  
ATOM    705  CD1 TRP B 499     123.258  30.104  33.653  1.00  0.00           C  
ATOM    706  CD2 TRP B 499     121.828  28.572  34.412  1.00  0.00           C  
ATOM    707  NE1 TRP B 499     122.959  29.263  32.608  1.00  0.00           N  
ATOM    708  CE2 TRP B 499     122.079  28.311  33.051  1.00  0.00           C  
ATOM    709  CE3 TRP B 499     120.953  27.738  35.109  1.00  0.00           C  
ATOM    710  CZ2 TRP B 499     121.489  27.253  32.374  1.00  0.00           C  
ATOM    711  CZ3 TRP B 499     120.368  26.691  34.441  1.00  0.00           C  
ATOM    712  CH2 TRP B 499     120.636  26.454  33.083  1.00  0.00           C  
ATOM    713  N   VAL B 500     120.262  31.751  37.955  1.00  0.00           N  
ATOM    714  CA  VAL B 500     119.958  32.034  39.343  1.00  0.00           C  
ATOM    715  C   VAL B 500     120.216  30.731  40.087  1.00  0.00           C  
ATOM    716  O   VAL B 500     119.978  29.642  39.554  1.00  0.00           O  
ATOM    717  CB  VAL B 500     118.525  32.475  39.520  1.00  0.00           C  
ATOM    718  CG1 VAL B 500     118.238  32.681  40.989  1.00  0.00           C  
ATOM    719  CG2 VAL B 500     118.310  33.761  38.760  1.00  0.00           C  
ATOM    720  N   THR B 501     120.702  30.833  41.317  1.00  0.00           N  
ATOM    721  CA  THR B 501     121.044  29.636  42.064  1.00  0.00           C  
ATOM    722  C   THR B 501     120.583  29.564  43.509  1.00  0.00           C  
ATOM    723  O   THR B 501     120.373  28.478  44.033  1.00  0.00           O  
ATOM    724  CB  THR B 501     122.548  29.461  42.085  1.00  0.00           C  
ATOM    725  OG1 THR B 501     123.120  30.450  42.949  1.00  0.00           O  
ATOM    726  CG2 THR B 501     123.118  29.655  40.700  1.00  0.00           C  
ATOM    727  N   HIS B 502     120.445  30.701  44.172  1.00  0.00           N  
ATOM    728  CA  HIS B 502     120.040  30.663  45.565  1.00  0.00           C  
ATOM    729  C   HIS B 502     118.829  31.516  45.905  1.00  0.00           C  
ATOM    730  O   HIS B 502     118.394  32.364  45.130  1.00  0.00           O  
ATOM    731  CB  HIS B 502     121.211  31.085  46.456  1.00  0.00           C  
ATOM    732  CG  HIS B 502     122.459  30.286  46.243  1.00  0.00           C  
ATOM    733  ND1 HIS B 502     122.520  28.927  46.458  1.00  0.00           N  
ATOM    734  CD2 HIS B 502     123.701  30.662  45.856  1.00  0.00           C  
ATOM    735  CE1 HIS B 502     123.747  28.499  46.215  1.00  0.00           C  
ATOM    736  NE2 HIS B 502     124.484  29.532  45.848  1.00  0.00           N  
ATOM    737  N   GLY B 503     118.295  31.261  47.090  1.00  0.00           N  
ATOM    738  CA  GLY B 503     117.157  31.993  47.600  1.00  0.00           C  
ATOM    739  C   GLY B 503     117.530  32.346  49.027  1.00  0.00           C  
ATOM    740  O   GLY B 503     117.128  31.672  49.983  1.00  0.00           O  
ATOM    741  N   GLY B 578     118.320  33.404  49.171  1.00  0.00           N  
ATOM    742  CA  GLY B 578     118.768  33.820  50.485  1.00  0.00           C  
ATOM    743  C   GLY B 578     120.131  33.200  50.701  1.00  0.00           C  
ATOM    744  O   GLY B 578     121.164  33.834  50.475  1.00  0.00           O  
ATOM    745  N   LYS B 648     120.135  31.946  51.131  1.00  0.00           N  
ATOM    746  CA  LYS B 648     121.377  31.228  51.359  1.00  0.00           C  
ATOM    747  C   LYS B 648     121.091  29.756  51.116  1.00  0.00           C  
ATOM    748  O   LYS B 648     121.957  28.902  51.296  1.00  0.00           O  
ATOM    749  CB  LYS B 648     121.872  31.464  52.791  1.00  0.00           C  
ATOM    750  CG  LYS B 648     122.065  32.942  53.139  1.00  0.00           C  
ATOM    751  CD  LYS B 648     122.603  33.152  54.552  1.00  0.00           C  
ATOM    752  CE  LYS B 648     124.099  32.896  54.636  1.00  0.00           C  
ATOM    753  NZ  LYS B 648     124.872  33.876  53.824  1.00  0.00           N  
ATOM    754  N   THR B 649     119.859  29.477  50.700  1.00  0.00           N  
ATOM    755  CA  THR B 649     119.420  28.118  50.411  1.00  0.00           C  
ATOM    756  C   THR B 649     119.407  27.917  48.903  1.00  0.00           C  
ATOM    757  O   THR B 649     118.592  28.515  48.212  1.00  0.00           O  
ATOM    758  CB  THR B 649     117.993  27.856  50.952  1.00  0.00           C  
ATOM    759  OG1 THR B 649     117.076  28.790  50.366  1.00  0.00           O  
ATOM    760  CG2 THR B 649     117.958  27.996  52.471  1.00  0.00           C  
ATOM    761  N   GLN B 650     120.313  27.082  48.399  1.00  0.00           N  
ATOM    762  CA  GLN B 650     120.406  26.804  46.968  1.00  0.00           C  
ATOM    763  C   GLN B 650     119.027  26.474  46.415  1.00  0.00           C  
ATOM    764  O   GLN B 650     118.120  26.135  47.171  1.00  0.00           O  
ATOM    765  CB  GLN B 650     121.376  25.646  46.724  1.00  0.00           C  
ATOM    766  CG  GLN B 650     121.597  25.285  45.267  1.00  0.00           C  
ATOM    767  CD  GLN B 650     122.703  24.258  45.095  1.00  0.00           C  
ATOM    768  OE1 GLN B 650     123.860  24.517  45.436  1.00  0.00           O  
ATOM    769  NE2 GLN B 650     122.353  23.086  44.573  1.00  0.00           N  
ATOM    770  N   LEU B 651     118.863  26.572  45.100  1.00  0.00           N  
ATOM    771  CA  LEU B 651     117.564  26.312  44.479  1.00  0.00           C  
ATOM    772  C   LEU B 651     117.360  24.914  43.929  1.00  0.00           C  
ATOM    773  O   LEU B 651     116.230  24.529  43.618  1.00  0.00           O  
ATOM    774  CB  LEU B 651     117.302  27.318  43.353  1.00  0.00           C  
ATOM    775  CG  LEU B 651     116.996  28.761  43.754  1.00  0.00           C  
ATOM    776  CD1 LEU B 651     116.991  29.637  42.511  1.00  0.00           C  
ATOM    777  CD2 LEU B 651     115.657  28.819  44.474  1.00  0.00           C  
ATOM    778  N   ASP B 652     118.446  24.160  43.804  1.00  0.00           N  
ATOM    779  CA  ASP B 652     118.394  22.799  43.271  1.00  0.00           C  
ATOM    780  C   ASP B 652     117.648  22.682  41.940  1.00  0.00           C  
ATOM    781  O   ASP B 652     117.621  21.619  41.327  1.00  0.00           O  
ATOM    782  CB  ASP B 652     117.795  21.817  44.309  1.00  0.00           C  
ATOM    783  CG  ASP B 652     116.395  22.212  44.792  1.00  0.00           C  
ATOM    784  OD1 ASP B 652     116.280  23.136  45.626  1.00  0.00           O  
ATOM    785  OD2 ASP B 652     115.404  21.589  44.344  1.00  0.00           O  
ATOM    786  N   VAL B 653     117.062  23.784  41.485  1.00  0.00           N  
ATOM    787  CA  VAL B 653     116.320  23.787  40.235  1.00  0.00           C  
ATOM    788  C   VAL B 653     116.940  24.699  39.184  1.00  0.00           C  
ATOM    789  O   VAL B 653     116.663  24.553  38.007  1.00  0.00           O  
ATOM    790  CB  VAL B 653     114.865  24.201  40.470  1.00  0.00           C  
ATOM    791  CG1 VAL B 653     114.088  24.116  39.172  1.00  0.00           C  
ATOM    792  CG2 VAL B 653     114.237  23.292  41.525  1.00  0.00           C  
ATOM    793  N   LYS B 654     117.780  25.634  39.609  1.00  0.00           N  
ATOM    794  CA  LYS B 654     118.455  26.546  38.689  1.00  0.00           C  
ATOM    795  C   LYS B 654     117.557  27.223  37.654  1.00  0.00           C  
ATOM    796  O   LYS B 654     117.321  26.693  36.571  1.00  0.00           O  
ATOM    797  CB  LYS B 654     119.590  25.819  37.955  1.00  0.00           C  
ATOM    798  CG  LYS B 654     120.976  25.988  38.574  1.00  0.00           C  
ATOM    799  CD  LYS B 654     122.055  25.238  37.773  1.00  0.00           C  
ATOM    800  CE  LYS B 654     122.862  26.156  36.850  1.00  0.00           C  
ATOM    801  NZ  LYS B 654     123.838  25.412  35.989  1.00  0.00           N  
ATOM    802  N   LEU B 655     117.047  28.395  37.993  1.00  0.00           N  
ATOM    803  CA  LEU B 655     116.230  29.143  37.063  1.00  0.00           C  
ATOM    804  C   LEU B 655     117.241  30.052  36.407  1.00  0.00           C  
ATOM    805  O   LEU B 655     118.243  30.428  37.025  1.00  0.00           O  
ATOM    806  CB  LEU B 655     115.188  29.959  37.802  1.00  0.00           C  
ATOM    807  CG  LEU B 655     114.450  29.064  38.774  1.00  0.00           C  
ATOM    808  CD1 LEU B 655     113.433  29.864  39.535  1.00  0.00           C  
ATOM    809  CD2 LEU B 655     113.801  27.940  38.026  1.00  0.00           C  
ATOM    810  N   ALA B 656     116.992  30.399  35.155  1.00  0.00           N  
ATOM    811  CA  ALA B 656     117.904  31.250  34.419  1.00  0.00           C  
ATOM    812  C   ALA B 656     117.237  32.499  33.861  1.00  0.00           C  
ATOM    813  O   ALA B 656     116.042  32.507  33.563  1.00  0.00           O  
ATOM    814  CB  ALA B 656     118.531  30.453  33.297  1.00  0.00           C  
ATOM    815  N   LEU B 657     118.018  33.563  33.734  1.00  0.00           N  
ATOM    816  CA  LEU B 657     117.499  34.799  33.186  1.00  0.00           C  
ATOM    817  C   LEU B 657     117.326  34.587  31.673  1.00  0.00           C  
ATOM    818  O   LEU B 657     118.261  34.193  30.957  1.00  0.00           O  
ATOM    819  CB  LEU B 657     118.454  35.952  33.502  1.00  0.00           C  
ATOM    820  CG  LEU B 657     118.715  36.164  34.999  1.00  0.00           C  
ATOM    821  CD1 LEU B 657     119.413  37.505  35.226  1.00  0.00           C  
ATOM    822  CD2 LEU B 657     117.403  36.133  35.755  1.00  0.00           C  
ATOM    823  N   ARG B 658     116.107  34.836  31.204  1.00  0.00           N  
ATOM    824  CA  ARG B 658     115.752  34.637  29.811  1.00  0.00           C  
ATOM    825  C   ARG B 658     116.581  35.398  28.809  1.00  0.00           C  
ATOM    826  O   ARG B 658     116.655  36.619  28.858  1.00  0.00           O  
ATOM    827  CB  ARG B 658     114.291  34.984  29.596  1.00  0.00           C  
ATOM    828  CG  ARG B 658     113.974  36.444  29.813  1.00  0.00           C  
ATOM    829  CD  ARG B 658     112.518  36.769  29.449  1.00  0.00           C  
ATOM    830  NE  ARG B 658     112.264  38.197  29.595  1.00  0.00           N  
ATOM    831  CZ  ARG B 658     111.137  38.719  30.066  1.00  0.00           C  
ATOM    832  NH1 ARG B 658     110.129  37.932  30.436  1.00  0.00           N  
ATOM    833  NH2 ARG B 658     111.040  40.035  30.217  1.00  0.00           N  
ATOM    834  N   PRO B 659     117.234  34.671  27.888  1.00  0.00           N  
ATOM    835  CA  PRO B 659     118.073  35.255  26.837  1.00  0.00           C  
ATOM    836  C   PRO B 659     117.261  35.526  25.570  1.00  0.00           C  
ATOM    837  O   PRO B 659     117.363  36.600  24.971  1.00  0.00           O  
ATOM    838  CB  PRO B 659     119.131  34.186  26.617  1.00  0.00           C  
ATOM    839  CG  PRO B 659     118.345  32.928  26.799  1.00  0.00           C  
ATOM    840  CD  PRO B 659     117.520  33.231  28.034  1.00  0.00           C  
ATOM    841  N   THR B 660     116.451  34.544  25.177  1.00  0.00           N  
ATOM    842  CA  THR B 660     115.619  34.653  23.979  1.00  0.00           C  
ATOM    843  C   THR B 660     114.145  34.374  24.278  1.00  0.00           C  
ATOM    844  O   THR B 660     113.332  34.208  23.373  1.00  0.00           O  
ATOM    845  CB  THR B 660     116.120  33.694  22.871  1.00  0.00           C  
ATOM    846  OG1 THR B 660     115.308  33.844  21.699  1.00  0.00           O  
ATOM    847  CG2 THR B 660     116.076  32.262  23.350  1.00  0.00           C  
ATOM    848  N   SER B 661     113.820  34.329  25.563  1.00  0.00           N  
ATOM    849  CA  SER B 661     112.457  34.111  26.036  1.00  0.00           C  
ATOM    850  C   SER B 661     111.577  33.261  25.121  1.00  0.00           C  
ATOM    851  O   SER B 661     110.370  33.475  25.048  1.00  0.00           O  
ATOM    852  CB  SER B 661     111.781  35.470  26.283  1.00  0.00           C  
ATOM    853  OG  SER B 661     110.602  35.350  27.070  1.00  0.00           O  
ATOM    854  N   GLU B 662     112.162  32.293  24.425  1.00  0.00           N  
ATOM    855  CA  GLU B 662     111.359  31.447  23.551  1.00  0.00           C  
ATOM    856  C   GLU B 662     111.025  30.123  24.226  1.00  0.00           C  
ATOM    857  O   GLU B 662     109.883  29.669  24.192  1.00  0.00           O  
ATOM    858  CB  GLU B 662     112.091  31.199  22.238  1.00  0.00           C  
ATOM    859  CG  GLU B 662     113.419  30.523  22.394  1.00  0.00           C  
ATOM    860  CD  GLU B 662     114.264  30.665  21.156  1.00  0.00           C  
ATOM    861  OE1 GLU B 662     115.383  30.106  21.131  1.00  0.00           O  
ATOM    862  OE2 GLU B 662     113.809  31.343  20.208  1.00  0.00           O  
ATOM    863  N   THR B 663     112.026  29.514  24.850  1.00  0.00           N  
ATOM    864  CA  THR B 663     111.836  28.249  25.539  1.00  0.00           C  
ATOM    865  C   THR B 663     110.464  28.195  26.187  1.00  0.00           C  
ATOM    866  O   THR B 663     109.665  27.315  25.872  1.00  0.00           O  
ATOM    867  CB  THR B 663     112.864  28.054  26.640  1.00  0.00           C  
ATOM    868  OG1 THR B 663     114.099  28.668  26.258  1.00  0.00           O  
ATOM    869  CG2 THR B 663     113.086  26.580  26.875  1.00  0.00           C  
ATOM    870  N   PRO B 664     110.169  29.146  27.094  1.00  0.00           N  
ATOM    871  CA  PRO B 664     108.881  29.212  27.797  1.00  0.00           C  
ATOM    872  C   PRO B 664     107.675  29.371  26.856  1.00  0.00           C  
ATOM    873  O   PRO B 664     106.723  28.587  26.907  1.00  0.00           O  
ATOM    874  CB  PRO B 664     109.059  30.416  28.714  1.00  0.00           C  
ATOM    875  CG  PRO B 664     109.935  31.312  27.903  1.00  0.00           C  
ATOM    876  CD  PRO B 664     110.976  30.342  27.401  1.00  0.00           C  
ATOM    877  N   ILE B 665     107.710  30.380  25.995  1.00  0.00           N  
ATOM    878  CA  ILE B 665     106.612  30.587  25.076  1.00  0.00           C  
ATOM    879  C   ILE B 665     106.281  29.313  24.300  1.00  0.00           C  
ATOM    880  O   ILE B 665     105.182  29.171  23.754  1.00  0.00           O  
ATOM    881  CB  ILE B 665     106.936  31.686  24.086  1.00  0.00           C  
ATOM    882  CG1 ILE B 665     107.107  33.006  24.833  1.00  0.00           C  
ATOM    883  CG2 ILE B 665     105.832  31.781  23.047  1.00  0.00           C  
ATOM    884  CD1 ILE B 665     107.587  34.141  23.961  1.00  0.00           C  
ATOM    885  N   TYR B 666     107.231  28.387  24.246  1.00  0.00           N  
ATOM    886  CA  TYR B 666     107.004  27.137  23.541  1.00  0.00           C  
ATOM    887  C   TYR B 666     106.487  26.091  24.506  1.00  0.00           C  
ATOM    888  O   TYR B 666     105.551  25.360  24.192  1.00  0.00           O  
ATOM    889  CB  TYR B 666     108.288  26.690  22.822  1.00  0.00           C  
ATOM    890  CG  TYR B 666     108.594  27.555  21.607  1.00  0.00           C  
ATOM    891  CD1 TYR B 666     109.817  27.484  20.960  1.00  0.00           C  
ATOM    892  CD2 TYR B 666     107.662  28.484  21.141  1.00  0.00           C  
ATOM    893  CE1 TYR B 666     110.110  28.320  19.889  1.00  0.00           C  
ATOM    894  CE2 TYR B 666     107.941  29.319  20.077  1.00  0.00           C  
ATOM    895  CZ  TYR B 666     109.169  29.236  19.458  1.00  0.00           C  
ATOM    896  OH  TYR B 666     109.464  30.114  18.440  1.00  0.00           O  
ATOM    897  N   TYR B 667     107.079  26.018  25.688  1.00  0.00           N  
ATOM    898  CA  TYR B 667     106.584  25.067  26.674  1.00  0.00           C  
ATOM    899  C   TYR B 667     105.104  25.399  26.809  1.00  0.00           C  
ATOM    900  O   TYR B 667     104.279  24.547  27.117  1.00  0.00           O  
ATOM    901  CB  TYR B 667     107.261  25.267  28.035  1.00  0.00           C  
ATOM    902  CG  TYR B 667     106.506  24.616  29.179  1.00  0.00           C  
ATOM    903  CD1 TYR B 667     106.752  23.297  29.548  1.00  0.00           C  
ATOM    904  CD2 TYR B 667     105.488  25.297  29.840  1.00  0.00           C  
ATOM    905  CE1 TYR B 667     105.999  22.672  30.540  1.00  0.00           C  
ATOM    906  CE2 TYR B 667     104.732  24.681  30.826  1.00  0.00           C  
ATOM    907  CZ  TYR B 667     104.989  23.370  31.170  1.00  0.00           C  
ATOM    908  OH  TYR B 667     104.218  22.755  32.129  1.00  0.00           O  
ATOM    909  N   MET B 668     104.782  26.657  26.558  1.00  0.00           N  
ATOM    910  CA  MET B 668     103.424  27.107  26.682  1.00  0.00           C  
ATOM    911  C   MET B 668     102.592  26.695  25.498  1.00  0.00           C  
ATOM    912  O   MET B 668     101.475  26.210  25.657  1.00  0.00           O  
ATOM    913  CB  MET B 668     103.407  28.620  26.848  1.00  0.00           C  
ATOM    914  CG  MET B 668     103.984  29.061  28.162  1.00  0.00           C  
ATOM    915  SD  MET B 668     103.167  28.087  29.394  1.00  0.00           S  
ATOM    916  CE  MET B 668     101.524  28.817  29.283  1.00  0.00           C  
ATOM    917  N   MET B 669     103.124  26.899  24.301  1.00  0.00           N  
ATOM    918  CA  MET B 669     102.384  26.514  23.107  1.00  0.00           C  
ATOM    919  C   MET B 669     102.013  25.049  23.245  1.00  0.00           C  
ATOM    920  O   MET B 669     100.991  24.604  22.742  1.00  0.00           O  
ATOM    921  CB  MET B 669     103.224  26.714  21.842  1.00  0.00           C  
ATOM    922  CG  MET B 669     103.431  28.162  21.465  1.00  0.00           C  
ATOM    923  SD  MET B 669     104.152  28.298  19.827  1.00  0.00           S  
ATOM    924  CE  MET B 669     103.701  29.968  19.376  1.00  0.00           C  
ATOM    925  N   LYS B 670     102.847  24.301  23.949  1.00  0.00           N  
ATOM    926  CA  LYS B 670     102.582  22.897  24.135  1.00  0.00           C  
ATOM    927  C   LYS B 670     101.145  22.704  24.585  1.00  0.00           C  
ATOM    928  O   LYS B 670     100.512  21.704  24.254  1.00  0.00           O  
ATOM    929  CB  LYS B 670     103.538  22.317  25.172  1.00  0.00           C  
ATOM    930  CG  LYS B 670     103.122  20.939  25.646  1.00  0.00           C  
ATOM    931  CD  LYS B 670     104.265  19.940  25.590  1.00  0.00           C  
ATOM    932  CE  LYS B 670     103.746  18.536  25.912  1.00  0.00           C  
ATOM    933  NZ  LYS B 670     102.467  18.243  25.170  1.00  0.00           N  
ATOM    934  N   LEU B 671     100.626  23.678  25.324  1.00  0.00           N  
ATOM    935  CA  LEU B 671      99.268  23.595  25.836  1.00  0.00           C  
ATOM    936  C   LEU B 671      98.205  24.325  25.022  1.00  0.00           C  
ATOM    937  O   LEU B 671      97.064  23.863  24.940  1.00  0.00           O  
ATOM    938  CB  LEU B 671      99.229  24.092  27.280  1.00  0.00           C  
ATOM    939  CG  LEU B 671     100.148  23.383  28.268  1.00  0.00           C  
ATOM    940  CD1 LEU B 671     100.219  21.888  27.946  1.00  0.00           C  
ATOM    941  CD2 LEU B 671     101.512  23.997  28.178  1.00  0.00           C  
ATOM    942  N   TRP B 672      98.550  25.460  24.428  1.00  0.00           N  
ATOM    943  CA  TRP B 672      97.552  26.179  23.651  1.00  0.00           C  
ATOM    944  C   TRP B 672      97.358  25.611  22.251  1.00  0.00           C  
ATOM    945  O   TRP B 672      96.634  26.181  21.434  1.00  0.00           O  
ATOM    946  CB  TRP B 672      97.913  27.648  23.533  1.00  0.00           C  
ATOM    947  CG  TRP B 672      98.209  28.295  24.814  1.00  0.00           C  
ATOM    948  CD1 TRP B 672      97.567  28.105  25.996  1.00  0.00           C  
ATOM    949  CD2 TRP B 672      99.205  29.292  25.045  1.00  0.00           C  
ATOM    950  NE1 TRP B 672      98.104  28.923  26.958  1.00  0.00           N  
ATOM    951  CE2 TRP B 672      99.112  29.663  26.398  1.00  0.00           C  
ATOM    952  CE3 TRP B 672     100.168  29.908  24.237  1.00  0.00           C  
ATOM    953  CZ2 TRP B 672      99.946  30.627  26.961  1.00  0.00           C  
ATOM    954  CZ3 TRP B 672     100.988  30.858  24.792  1.00  0.00           C  
ATOM    955  CH2 TRP B 672     100.876  31.211  26.142  1.00  0.00           C  
ATOM    956  N   VAL B 676      98.013  24.496  21.963  1.00  0.00           N  
ATOM    957  CA  VAL B 676      97.876  23.875  20.659  1.00  0.00           C  
ATOM    958  C   VAL B 676      97.385  22.449  20.862  1.00  0.00           C  
ATOM    959  O   VAL B 676      97.945  21.697  21.663  1.00  0.00           O  
ATOM    960  CB  VAL B 676      99.223  23.855  19.898  1.00  0.00           C  
ATOM    961  CG1 VAL B 676      99.053  23.191  18.564  1.00  0.00           C  
ATOM    962  CG2 VAL B 676      99.726  25.257  19.691  1.00  0.00           C  
ATOM    963  N   LYS B 677      96.319  22.093  20.152  1.00  0.00           N  
ATOM    964  CA  LYS B 677      95.747  20.751  20.232  1.00  0.00           C  
ATOM    965  C   LYS B 677      95.111  20.388  18.897  1.00  0.00           C  
ATOM    966  O   LYS B 677      95.277  19.273  18.403  1.00  0.00           O  
ATOM    967  CB  LYS B 677      94.701  20.666  21.356  1.00  0.00           C  
ATOM    968  CG  LYS B 677      95.281  20.655  22.771  1.00  0.00           C  
ATOM    969  CD  LYS B 677      94.177  20.626  23.828  1.00  0.00           C  
ATOM    970  CE  LYS B 677      94.751  20.654  25.246  1.00  0.00           C  
ATOM    971  NZ  LYS B 677      93.705  20.703  26.318  1.00  0.00           N  
ATOM    972  N   VAL B 678      94.395  21.342  18.312  1.00  0.00           N  
ATOM    973  CA  VAL B 678      93.744  21.118  17.035  1.00  0.00           C  
ATOM    974  C   VAL B 678      94.065  22.253  16.087  1.00  0.00           C  
ATOM    975  O   VAL B 678      94.227  23.391  16.515  1.00  0.00           O  
ATOM    976  CB  VAL B 678      92.216  21.023  17.193  1.00  0.00           C  
ATOM    977  CG1 VAL B 678      91.864  19.926  18.185  1.00  0.00           C  
ATOM    978  CG2 VAL B 678      91.654  22.355  17.650  1.00  0.00           C  
ATOM    979  N   HIS B 681      94.149  21.939  14.800  1.00  0.00           N  
ATOM    980  CA  HIS B 681      94.452  22.937  13.781  1.00  0.00           C  
ATOM    981  C   HIS B 681      93.665  24.222  13.997  1.00  0.00           C  
ATOM    982  O   HIS B 681      94.109  25.303  13.628  1.00  0.00           O  
ATOM    983  CB  HIS B 681      94.166  22.370  12.384  1.00  0.00           C  
ATOM    984  CG  HIS B 681      92.715  22.125  12.099  1.00  0.00           C  
ATOM    985  ND1 HIS B 681      91.907  23.063  11.494  1.00  0.00           N  
ATOM    986  CD2 HIS B 681      91.934  21.040  12.319  1.00  0.00           C  
ATOM    987  CE1 HIS B 681      90.691  22.566  11.351  1.00  0.00           C  
ATOM    988  NE2 HIS B 681      90.681  21.340  11.845  1.00  0.00           N  
ATOM    989  N   THR B 683      92.491  24.088  14.598  1.00  0.00           N  
ATOM    990  CA  THR B 683      91.630  25.222  14.886  1.00  0.00           C  
ATOM    991  C   THR B 683      92.435  26.261  15.653  1.00  0.00           C  
ATOM    992  O   THR B 683      92.310  27.462  15.428  1.00  0.00           O  
ATOM    993  CB  THR B 683      90.445  24.787  15.777  1.00  0.00           C  
ATOM    994  OG1 THR B 683      89.739  23.708  15.151  1.00  0.00           O  
ATOM    995  CG2 THR B 683      89.498  25.948  16.019  1.00  0.00           C  
ATOM    996  N   ASP B 684      93.274  25.767  16.555  1.00  0.00           N  
ATOM    997  CA  ASP B 684      94.098  26.595  17.419  1.00  0.00           C  
ATOM    998  C   ASP B 684      95.326  27.224  16.784  1.00  0.00           C  
ATOM    999  O   ASP B 684      96.201  27.714  17.491  1.00  0.00           O  
ATOM   1000  CB  ASP B 684      94.528  25.771  18.627  1.00  0.00           C  
ATOM   1001  CG  ASP B 684      93.349  25.232  19.406  1.00  0.00           C  
ATOM   1002  OD1 ASP B 684      93.571  24.406  20.314  1.00  0.00           O  
ATOM   1003  OD2 ASP B 684      92.200  25.636  19.115  1.00  0.00           O  
ATOM   1004  N   LEU B 685      95.399  27.212  15.461  1.00  0.00           N  
ATOM   1005  CA  LEU B 685      96.536  27.800  14.764  1.00  0.00           C  
ATOM   1006  C   LEU B 685      96.052  28.443  13.478  1.00  0.00           C  
ATOM   1007  O   LEU B 685      95.095  27.980  12.862  1.00  0.00           O  
ATOM   1008  CB  LEU B 685      97.571  26.727  14.453  1.00  0.00           C  
ATOM   1009  CG  LEU B 685      98.083  25.975  15.681  1.00  0.00           C  
ATOM   1010  CD1 LEU B 685      98.968  24.817  15.244  1.00  0.00           C  
ATOM   1011  CD2 LEU B 685      98.836  26.932  16.588  1.00  0.00           C  
ATOM   1012  N   PRO B 686      96.737  29.492  13.023  1.00  0.00           N  
ATOM   1013  CA  PRO B 686      97.922  30.104  13.620  1.00  0.00           C  
ATOM   1014  C   PRO B 686      97.671  30.962  14.842  1.00  0.00           C  
ATOM   1015  O   PRO B 686      96.581  31.492  15.023  1.00  0.00           O  
ATOM   1016  CB  PRO B 686      98.468  30.939  12.476  1.00  0.00           C  
ATOM   1017  CG  PRO B 686      97.199  31.478  11.875  1.00  0.00           C  
ATOM   1018  CD  PRO B 686      96.322  30.234  11.818  1.00  0.00           C  
ATOM   1019  N   ILE B 687      98.705  31.086  15.673  1.00  0.00           N  
ATOM   1020  CA  ILE B 687      98.673  31.925  16.867  1.00  0.00           C  
ATOM   1021  C   ILE B 687      99.931  32.769  16.831  1.00  0.00           C  
ATOM   1022  O   ILE B 687     101.025  32.271  17.047  1.00  0.00           O  
ATOM   1023  CB  ILE B 687      98.679  31.124  18.190  1.00  0.00           C  
ATOM   1024  CG1 ILE B 687      99.754  30.037  18.143  1.00  0.00           C  
ATOM   1025  CG2 ILE B 687      97.268  30.591  18.491  1.00  0.00           C  
ATOM   1026  CD1 ILE B 687     100.003  29.379  19.490  1.00  0.00           C  
ATOM   1027  N   LYS B 688      99.754  34.049  16.534  1.00  0.00           N  
ATOM   1028  CA  LYS B 688     100.849  35.000  16.445  1.00  0.00           C  
ATOM   1029  C   LYS B 688     100.924  35.755  17.780  1.00  0.00           C  
ATOM   1030  O   LYS B 688     100.121  36.644  18.055  1.00  0.00           O  
ATOM   1031  CB  LYS B 688     100.566  35.941  15.274  1.00  0.00           C  
ATOM   1032  CG  LYS B 688     100.131  35.191  14.005  1.00  0.00           C  
ATOM   1033  CD  LYS B 688      99.545  36.115  12.933  1.00  0.00           C  
ATOM   1034  CE  LYS B 688      98.953  35.317  11.772  1.00  0.00           C  
ATOM   1035  NZ  LYS B 688      98.146  36.176  10.849  1.00  0.00           N  
ATOM   1036  N   ILE B 689     101.896  35.396  18.607  1.00  0.00           N  
ATOM   1037  CA  ILE B 689     102.041  35.991  19.934  1.00  0.00           C  
ATOM   1038  C   ILE B 689     103.388  36.673  20.156  1.00  0.00           C  
ATOM   1039  O   ILE B 689     104.435  36.144  19.774  1.00  0.00           O  
ATOM   1040  CB  ILE B 689     101.801  34.892  21.033  1.00  0.00           C  
ATOM   1041  CG1 ILE B 689     100.652  35.311  21.943  1.00  0.00           C  
ATOM   1042  CG2 ILE B 689     103.041  34.655  21.867  1.00  0.00           C  
ATOM   1043  CD1 ILE B 689     100.294  34.287  22.991  1.00  0.00           C  
ATOM   1044  N   TYR B 690     103.360  37.845  20.782  1.00  0.00           N  
ATOM   1045  CA  TYR B 690     104.588  38.592  21.042  1.00  0.00           C  
ATOM   1046  C   TYR B 690     104.548  39.354  22.356  1.00  0.00           C  
ATOM   1047  O   TYR B 690     103.485  39.635  22.899  1.00  0.00           O  
ATOM   1048  CB  TYR B 690     104.837  39.593  19.921  1.00  0.00           C  
ATOM   1049  CG  TYR B 690     104.039  40.875  20.052  1.00  0.00           C  
ATOM   1050  CD1 TYR B 690     104.538  41.962  20.753  1.00  0.00           C  
ATOM   1051  CD2 TYR B 690     102.782  40.992  19.485  1.00  0.00           C  
ATOM   1052  CE1 TYR B 690     103.802  43.131  20.885  1.00  0.00           C  
ATOM   1053  CE2 TYR B 690     102.038  42.152  19.606  1.00  0.00           C  
ATOM   1054  CZ  TYR B 690     102.550  43.217  20.308  1.00  0.00           C  
ATOM   1055  OH  TYR B 690     101.797  44.362  20.445  1.00  0.00           O  
ATOM   1056  N   GLN B 691     105.722  39.708  22.850  1.00  0.00           N  
ATOM   1057  CA  GLN B 691     105.838  40.466  24.080  1.00  0.00           C  
ATOM   1058  C   GLN B 691     107.078  41.333  23.945  1.00  0.00           C  
ATOM   1059  O   GLN B 691     108.053  40.925  23.327  1.00  0.00           O  
ATOM   1060  CB  GLN B 691     106.001  39.524  25.259  1.00  0.00           C  
ATOM   1061  CG  GLN B 691     107.270  38.689  25.207  1.00  0.00           C  
ATOM   1062  CD  GLN B 691     107.437  37.806  26.428  1.00  0.00           C  
ATOM   1063  OE1 GLN B 691     108.385  37.034  26.522  1.00  0.00           O  
ATOM   1064  NE2 GLN B 691     106.513  37.920  27.372  1.00  0.00           N  
ATOM   1065  N   ILE B 692     107.039  42.539  24.498  1.00  0.00           N  
ATOM   1066  CA  ILE B 692     108.189  43.439  24.420  1.00  0.00           C  
ATOM   1067  C   ILE B 692     108.750  43.469  25.810  1.00  0.00           C  
ATOM   1068  O   ILE B 692     108.376  44.305  26.638  1.00  0.00           O  
ATOM   1069  CB  ILE B 692     107.789  44.857  24.046  1.00  0.00           C  
ATOM   1070  CG1 ILE B 692     107.066  44.862  22.704  1.00  0.00           C  
ATOM   1071  CG2 ILE B 692     109.004  45.716  23.977  1.00  0.00           C  
ATOM   1072  CD1 ILE B 692     106.593  46.216  22.302  1.00  0.00           C  
ATOM   1073  N   VAL B 693     109.660  42.541  26.051  1.00  0.00           N  
ATOM   1074  CA  VAL B 693     110.267  42.371  27.347  1.00  0.00           C  
ATOM   1075  C   VAL B 693     111.709  42.853  27.409  1.00  0.00           C  
ATOM   1076  O   VAL B 693     112.144  43.707  26.636  1.00  0.00           O  
ATOM   1077  CB  VAL B 693     110.216  40.891  27.714  1.00  0.00           C  
ATOM   1078  CG1 VAL B 693     108.782  40.403  27.667  1.00  0.00           C  
ATOM   1079  CG2 VAL B 693     111.049  40.083  26.732  1.00  0.00           C  
ATOM   1080  N   ASN B 695     112.441  42.299  28.362  1.00  0.00           N  
ATOM   1081  CA  ASN B 695     113.841  42.619  28.554  1.00  0.00           C  
ATOM   1082  C   ASN B 695     114.533  41.293  28.805  1.00  0.00           C  
ATOM   1083  O   ASN B 695     114.115  40.515  29.658  1.00  0.00           O  
ATOM   1084  CB  ASN B 695     114.021  43.574  29.746  1.00  0.00           C  
ATOM   1085  CG  ASN B 695     113.425  43.035  31.043  1.00  0.00           C  
ATOM   1086  OD1 ASN B 695     113.952  42.097  31.630  1.00  0.00           O  
ATOM   1087  ND2 ASN B 695     112.321  43.636  31.494  1.00  0.00           N  
ATOM   1088  N   THR B 696     115.574  41.029  28.030  1.00  0.00           N  
ATOM   1089  CA  THR B 696     116.339  39.797  28.148  1.00  0.00           C  
ATOM   1090  C   THR B 696     117.665  40.048  28.881  1.00  0.00           C  
ATOM   1091  O   THR B 696     117.937  41.168  29.303  1.00  0.00           O  
ATOM   1092  CB  THR B 696     116.601  39.221  26.753  1.00  0.00           C  
ATOM   1093  OG1 THR B 696     117.087  40.258  25.891  1.00  0.00           O  
ATOM   1094  CG2 THR B 696     115.324  38.676  26.173  1.00  0.00           C  
ATOM   1095  N   PHE B 697     118.476  39.009  29.059  1.00  0.00           N  
ATOM   1096  CA  PHE B 697     119.756  39.158  29.749  1.00  0.00           C  
ATOM   1097  C   PHE B 697     120.795  38.221  29.179  1.00  0.00           C  
ATOM   1098  O   PHE B 697     120.803  37.028  29.487  1.00  0.00           O  
ATOM   1099  CB  PHE B 697     119.636  38.842  31.238  1.00  0.00           C  
ATOM   1100  CG  PHE B 697     118.746  39.772  31.995  1.00  0.00           C  
ATOM   1101  CD1 PHE B 697     117.368  39.761  31.802  1.00  0.00           C  
ATOM   1102  CD2 PHE B 697     119.288  40.657  32.915  1.00  0.00           C  
ATOM   1103  CE1 PHE B 697     116.547  40.622  32.513  1.00  0.00           C  
ATOM   1104  CE2 PHE B 697     118.474  41.524  33.634  1.00  0.00           C  
ATOM   1105  CZ  PHE B 697     117.102  41.508  33.433  1.00  0.00           C  
ATOM   1106  N   ARG B 698     121.681  38.753  28.353  1.00  0.00           N  
ATOM   1107  CA  ARG B 698     122.725  37.927  27.780  1.00  0.00           C  
ATOM   1108  C   ARG B 698     124.063  38.286  28.394  1.00  0.00           C  
ATOM   1109  O   ARG B 698     124.553  39.398  28.213  1.00  0.00           O  
ATOM   1110  CB  ARG B 698     122.788  38.105  26.265  1.00  0.00           C  
ATOM   1111  CG  ARG B 698     121.615  37.495  25.514  1.00  0.00           C  
ATOM   1112  CD  ARG B 698     122.086  36.845  24.220  1.00  0.00           C  
ATOM   1113  NE  ARG B 698     122.916  37.747  23.420  1.00  0.00           N  
ATOM   1114  CZ  ARG B 698     122.469  38.835  22.797  1.00  0.00           C  
ATOM   1115  NH1 ARG B 698     121.187  39.169  22.869  1.00  0.00           N  
ATOM   1116  NH2 ARG B 698     123.307  39.593  22.105  1.00  0.00           N  
ATOM   1117  N   TYR B 699     124.644  37.345  29.132  1.00  0.00           N  
ATOM   1118  CA  TYR B 699     125.939  37.556  29.763  1.00  0.00           C  
ATOM   1119  C   TYR B 699     126.977  37.784  28.677  1.00  0.00           C  
ATOM   1120  O   TYR B 699     127.439  36.841  28.035  1.00  0.00           O  
ATOM   1121  CB  TYR B 699     126.309  36.343  30.606  1.00  0.00           C  
ATOM   1122  CG  TYR B 699     127.725  36.350  31.114  1.00  0.00           C  
ATOM   1123  CD1 TYR B 699     128.758  35.805  30.359  1.00  0.00           C  
ATOM   1124  CD2 TYR B 699     128.030  36.872  32.364  1.00  0.00           C  
ATOM   1125  CE1 TYR B 699     130.055  35.769  30.841  1.00  0.00           C  
ATOM   1126  CE2 TYR B 699     129.324  36.844  32.856  1.00  0.00           C  
ATOM   1127  CZ  TYR B 699     130.329  36.288  32.091  1.00  0.00           C  
ATOM   1128  OH  TYR B 699     131.605  36.225  32.588  1.00  0.00           O  
ATOM   1129  N   GLU B 700     127.336  39.050  28.484  1.00  0.00           N  
ATOM   1130  CA  GLU B 700     128.288  39.449  27.456  1.00  0.00           C  
ATOM   1131  C   GLU B 700     129.652  39.825  28.007  1.00  0.00           C  
ATOM   1132  O   GLU B 700     129.789  40.783  28.769  1.00  0.00           O  
ATOM   1133  CB  GLU B 700     127.730  40.635  26.671  1.00  0.00           C  
ATOM   1134  CG  GLU B 700     128.323  40.792  25.291  1.00  0.00           C  
ATOM   1135  CD  GLU B 700     127.904  39.671  24.370  1.00  0.00           C  
ATOM   1136  OE1 GLU B 700     128.272  38.508  24.636  1.00  0.00           O  
ATOM   1137  OE2 GLU B 700     127.195  39.951  23.382  1.00  0.00           O  
ATOM   1138  N   THR B 703     130.661  39.065  27.604  1.00  0.00           N  
ATOM   1139  CA  THR B 703     132.030  39.314  28.027  1.00  0.00           C  
ATOM   1140  C   THR B 703     132.551  40.496  27.219  1.00  0.00           C  
ATOM   1141  O   THR B 703     133.201  41.395  27.748  1.00  0.00           O  
ATOM   1142  CB  THR B 703     132.925  38.085  27.751  1.00  0.00           C  
ATOM   1143  OG1 THR B 703     132.924  37.794  26.346  1.00  0.00           O  
ATOM   1144  CG2 THR B 703     132.410  36.868  28.512  1.00  0.00           C  
ATOM   1145  N   LYS B 710     132.240  40.478  25.929  1.00  0.00           N  
ATOM   1146  CA  LYS B 710     132.643  41.511  24.985  1.00  0.00           C  
ATOM   1147  C   LYS B 710     132.386  42.921  25.522  1.00  0.00           C  
ATOM   1148  O   LYS B 710     131.649  43.097  26.491  1.00  0.00           O  
ATOM   1149  CB  LYS B 710     131.875  41.298  23.678  1.00  0.00           C  
ATOM   1150  CG  LYS B 710     132.373  42.097  22.492  1.00  0.00           C  
ATOM   1151  CD  LYS B 710     131.627  41.707  21.221  1.00  0.00           C  
ATOM   1152  CE  LYS B 710     131.819  40.230  20.885  1.00  0.00           C  
ATOM   1153  NZ  LYS B 710     133.256  39.876  20.692  1.00  0.00           N  
ATOM   1154  N   HIS B 711     133.009  43.919  24.898  1.00  0.00           N  
ATOM   1155  CA  HIS B 711     132.826  45.313  25.299  1.00  0.00           C  
ATOM   1156  C   HIS B 711     131.399  45.709  24.935  1.00  0.00           C  
ATOM   1157  O   HIS B 711     130.957  45.479  23.812  1.00  0.00           O  
ATOM   1158  CB  HIS B 711     133.812  46.219  24.552  1.00  0.00           C  
ATOM   1159  CG  HIS B 711     133.661  47.679  24.866  1.00  0.00           C  
ATOM   1160  ND1 HIS B 711     134.103  48.672  24.017  1.00  0.00           N  
ATOM   1161  CD2 HIS B 711     133.139  48.314  25.944  1.00  0.00           C  
ATOM   1162  CE1 HIS B 711     133.861  49.853  24.557  1.00  0.00           C  
ATOM   1163  NE2 HIS B 711     133.277  49.664  25.727  1.00  0.00           N  
ATOM   1164  N   THR B 712     130.680  46.307  25.876  1.00  0.00           N  
ATOM   1165  CA  THR B 712     129.306  46.705  25.613  1.00  0.00           C  
ATOM   1166  C   THR B 712     129.193  48.009  24.845  1.00  0.00           C  
ATOM   1167  O   THR B 712     130.120  48.812  24.784  1.00  0.00           O  
ATOM   1168  CB  THR B 712     128.503  46.868  26.902  1.00  0.00           C  
ATOM   1169  OG1 THR B 712     128.974  48.018  27.617  1.00  0.00           O  
ATOM   1170  CG2 THR B 712     128.639  45.631  27.762  1.00  0.00           C  
ATOM   1171  N   ARG B 713     128.026  48.209  24.261  1.00  0.00           N  
ATOM   1172  CA  ARG B 713     127.752  49.399  23.497  1.00  0.00           C  
ATOM   1173  C   ARG B 713     126.338  49.829  23.866  1.00  0.00           C  
ATOM   1174  O   ARG B 713     125.360  49.178  23.500  1.00  0.00           O  
ATOM   1175  CB  ARG B 713     127.869  49.086  22.008  1.00  0.00           C  
ATOM   1176  CG  ARG B 713     129.284  48.724  21.564  1.00  0.00           C  
ATOM   1177  CD  ARG B 713     129.288  48.210  20.129  1.00  0.00           C  
ATOM   1178  NE  ARG B 713     130.628  48.012  19.578  1.00  0.00           N  
ATOM   1179  CZ  ARG B 713     131.463  48.995  19.254  1.00  0.00           C  
ATOM   1180  NH1 ARG B 713     131.103  50.260  19.426  1.00  0.00           N  
ATOM   1181  NH2 ARG B 713     132.655  48.711  18.745  1.00  0.00           N  
ATOM   1182  N   PRO B 714     126.222  50.926  24.623  1.00  0.00           N  
ATOM   1183  CA  PRO B 714     124.955  51.489  25.078  1.00  0.00           C  
ATOM   1184  C   PRO B 714     123.882  51.438  24.013  1.00  0.00           C  
ATOM   1185  O   PRO B 714     124.059  51.958  22.922  1.00  0.00           O  
ATOM   1186  CB  PRO B 714     125.339  52.908  25.445  1.00  0.00           C  
ATOM   1187  CG  PRO B 714     126.701  52.727  26.017  1.00  0.00           C  
ATOM   1188  CD  PRO B 714     127.345  51.791  25.023  1.00  0.00           C  
ATOM   1189  N   LEU B 715     122.762  50.811  24.349  1.00  0.00           N  
ATOM   1190  CA  LEU B 715     121.630  50.663  23.442  1.00  0.00           C  
ATOM   1191  C   LEU B 715     121.962  49.812  22.225  1.00  0.00           C  
ATOM   1192  O   LEU B 715     121.120  49.624  21.359  1.00  0.00           O  
ATOM   1193  CB  LEU B 715     121.100  52.030  22.999  1.00  0.00           C  
ATOM   1194  CG  LEU B 715     120.613  52.943  24.127  1.00  0.00           C  
ATOM   1195  CD1 LEU B 715     119.879  54.133  23.551  1.00  0.00           C  
ATOM   1196  CD2 LEU B 715     119.690  52.170  25.040  1.00  0.00           C  
ATOM   1197  N   ILE B 716     123.192  49.318  22.144  1.00  0.00           N  
ATOM   1198  CA  ILE B 716     123.575  48.446  21.041  1.00  0.00           C  
ATOM   1199  C   ILE B 716     123.839  47.092  21.673  1.00  0.00           C  
ATOM   1200  O   ILE B 716     122.901  46.330  21.900  1.00  0.00           O  
ATOM   1201  CB  ILE B 716     124.845  48.902  20.306  1.00  0.00           C  
ATOM   1202  CG1 ILE B 716     124.566  50.159  19.505  1.00  0.00           C  
ATOM   1203  CG2 ILE B 716     125.314  47.813  19.370  1.00  0.00           C  
ATOM   1204  CD1 ILE B 716     124.742  51.413  20.286  1.00  0.00           C  
ATOM   1205  N   ARG B 718     125.102  46.783  21.956  1.00  0.00           N  
ATOM   1206  CA  ARG B 718     125.412  45.519  22.597  1.00  0.00           C  
ATOM   1207  C   ARG B 718     125.381  45.795  24.092  1.00  0.00           C  
ATOM   1208  O   ARG B 718     126.256  46.469  24.626  1.00  0.00           O  
ATOM   1209  CB  ARG B 718     126.785  45.006  22.178  1.00  0.00           C  
ATOM   1210  CG  ARG B 718     127.102  43.607  22.705  1.00  0.00           C  
ATOM   1211  CD  ARG B 718     128.293  42.982  21.970  1.00  0.00           C  
ATOM   1212  NE  ARG B 718     128.021  42.713  20.554  1.00  0.00           N  
ATOM   1213  CZ  ARG B 718     127.131  41.827  20.104  1.00  0.00           C  
ATOM   1214  NH1 ARG B 718     126.411  41.107  20.954  1.00  0.00           N  
ATOM   1215  NH2 ARG B 718     126.960  41.656  18.799  1.00  0.00           N  
ATOM   1216  N   LEU B 723     124.346  45.275  24.748  1.00  0.00           N  
ATOM   1217  CA  LEU B 723     124.120  45.453  26.175  1.00  0.00           C  
ATOM   1218  C   LEU B 723     124.154  44.112  26.927  1.00  0.00           C  
ATOM   1219  O   LEU B 723     124.147  43.043  26.319  1.00  0.00           O  
ATOM   1220  CB  LEU B 723     122.761  46.129  26.368  1.00  0.00           C  
ATOM   1221  CG  LEU B 723     122.522  47.451  25.619  1.00  0.00           C  
ATOM   1222  CD1 LEU B 723     121.057  47.574  25.187  1.00  0.00           C  
ATOM   1223  CD2 LEU B 723     122.932  48.624  26.508  1.00  0.00           C  
ATOM   1224  N   ARG B 724     124.208  44.177  28.253  1.00  0.00           N  
ATOM   1225  CA  ARG B 724     124.225  42.979  29.088  1.00  0.00           C  
ATOM   1226  C   ARG B 724     122.761  42.710  29.436  1.00  0.00           C  
ATOM   1227  O   ARG B 724     122.361  41.570  29.662  1.00  0.00           O  
ATOM   1228  CB  ARG B 724     125.035  43.233  30.369  1.00  0.00           C  
ATOM   1229  CG  ARG B 724     125.561  41.981  31.062  1.00  0.00           C  
ATOM   1230  CD  ARG B 724     126.828  41.442  30.398  1.00  0.00           C  
ATOM   1231  NE  ARG B 724     128.067  42.003  30.947  1.00  0.00           N  
ATOM   1232  CZ  ARG B 724     128.599  41.665  32.121  1.00  0.00           C  
ATOM   1233  NH1 ARG B 724     128.008  40.764  32.891  1.00  0.00           N  
ATOM   1234  NH2 ARG B 724     129.735  42.218  32.526  1.00  0.00           N  
ATOM   1235  N   GLU B 725     121.971  43.783  29.478  1.00  0.00           N  
ATOM   1236  CA  GLU B 725     120.542  43.714  29.771  1.00  0.00           C  
ATOM   1237  C   GLU B 725     119.831  44.529  28.689  1.00  0.00           C  
ATOM   1238  O   GLU B 725     119.982  45.748  28.632  1.00  0.00           O  
ATOM   1239  CB  GLU B 725     120.236  44.306  31.158  1.00  0.00           C  
ATOM   1240  CG  GLU B 725     118.799  44.065  31.651  1.00  0.00           C  
ATOM   1241  CD  GLU B 725     118.483  44.737  32.992  1.00  0.00           C  
ATOM   1242  OE1 GLU B 725     119.266  44.578  33.954  1.00  0.00           O  
ATOM   1243  OE2 GLU B 725     117.437  45.416  33.088  1.00  0.00           O  
ATOM   1244  N   ILE B 726     119.074  43.853  27.826  1.00  0.00           N  
ATOM   1245  CA  ILE B 726     118.354  44.522  26.750  1.00  0.00           C  
ATOM   1246  C   ILE B 726     116.970  44.909  27.225  1.00  0.00           C  
ATOM   1247  O   ILE B 726     116.007  44.190  26.986  1.00  0.00           O  
ATOM   1248  CB  ILE B 726     118.197  43.614  25.546  1.00  0.00           C  
ATOM   1249  CG1 ILE B 726     119.438  42.749  25.385  1.00  0.00           C  
ATOM   1250  CG2 ILE B 726     118.001  44.462  24.304  1.00  0.00           C  
ATOM   1251  CD1 ILE B 726     119.470  41.978  24.090  1.00  0.00           C  
ATOM   1252  N   MET B 727     116.874  46.057  27.880  1.00  0.00           N  
ATOM   1253  CA  MET B 727     115.616  46.537  28.434  1.00  0.00           C  
ATOM   1254  C   MET B 727     114.403  46.552  27.496  1.00  0.00           C  
ATOM   1255  O   MET B 727     113.271  46.364  27.938  1.00  0.00           O  
ATOM   1256  CB  MET B 727     115.835  47.924  29.031  1.00  0.00           C  
ATOM   1257  CG  MET B 727     117.057  47.976  29.927  1.00  0.00           C  
ATOM   1258  SD  MET B 727     117.236  49.453  30.908  1.00  0.00           S  
ATOM   1259  CE  MET B 727     116.704  48.838  32.460  1.00  0.00           C  
ATOM   1260  N   THR B 728     114.619  46.764  26.205  1.00  0.00           N  
ATOM   1261  CA  THR B 728     113.499  46.795  25.275  1.00  0.00           C  
ATOM   1262  C   THR B 728     113.721  45.819  24.124  1.00  0.00           C  
ATOM   1263  O   THR B 728     114.275  46.173  23.082  1.00  0.00           O  
ATOM   1264  CB  THR B 728     113.294  48.221  24.727  1.00  0.00           C  
ATOM   1265  OG1 THR B 728     113.126  49.130  25.820  1.00  0.00           O  
ATOM   1266  CG2 THR B 728     112.066  48.294  23.876  1.00  0.00           C  
ATOM   1267  N   PHE B 730     113.274  44.582  24.325  1.00  0.00           N  
ATOM   1268  CA  PHE B 730     113.412  43.516  23.332  1.00  0.00           C  
ATOM   1269  C   PHE B 730     112.072  42.951  22.905  1.00  0.00           C  
ATOM   1270  O   PHE B 730     111.627  41.960  23.466  1.00  0.00           O  
ATOM   1271  CB  PHE B 730     114.235  42.378  23.919  1.00  0.00           C  
ATOM   1272  CG  PHE B 730     114.394  41.211  23.009  1.00  0.00           C  
ATOM   1273  CD1 PHE B 730     115.058  41.350  21.794  1.00  0.00           C  
ATOM   1274  CD2 PHE B 730     113.924  39.962  23.379  1.00  0.00           C  
ATOM   1275  CE1 PHE B 730     115.257  40.252  20.954  1.00  0.00           C  
ATOM   1276  CE2 PHE B 730     114.114  38.853  22.555  1.00  0.00           C  
ATOM   1277  CZ  PHE B 730     114.784  38.996  21.340  1.00  0.00           C  
ATOM   1278  N   LYS B 731     111.429  43.555  21.914  1.00  0.00           N  
ATOM   1279  CA  LYS B 731     110.136  43.048  21.455  1.00  0.00           C  
ATOM   1280  C   LYS B 731     110.289  41.789  20.625  1.00  0.00           C  
ATOM   1281  O   LYS B 731     110.752  41.852  19.486  1.00  0.00           O  
ATOM   1282  CB  LYS B 731     109.406  44.069  20.600  1.00  0.00           C  
ATOM   1283  CG  LYS B 731     108.064  43.545  20.118  1.00  0.00           C  
ATOM   1284  CD  LYS B 731     107.906  43.669  18.607  1.00  0.00           C  
ATOM   1285  CE  LYS B 731     108.583  42.533  17.860  1.00  0.00           C  
ATOM   1286  NZ  LYS B 731     108.433  42.698  16.397  1.00  0.00           N  
ATOM   1287  N   GLU B 732     109.870  40.655  21.182  1.00  0.00           N  
ATOM   1288  CA  GLU B 732     109.979  39.378  20.491  1.00  0.00           C  
ATOM   1289  C   GLU B 732     108.633  38.782  20.101  1.00  0.00           C  
ATOM   1290  O   GLU B 732     107.793  38.499  20.953  1.00  0.00           O  
ATOM   1291  CB  GLU B 732     110.747  38.379  21.360  1.00  0.00           C  
ATOM   1292  CG  GLU B 732     109.938  37.725  22.467  1.00  0.00           C  
ATOM   1293  CD  GLU B 732     110.771  36.771  23.301  1.00  0.00           C  
ATOM   1294  OE1 GLU B 732     111.598  37.256  24.104  1.00  0.00           O  
ATOM   1295  OE2 GLU B 732     110.606  35.538  23.146  1.00  0.00           O  
ATOM   1296  N   ALA B 733     108.431  38.591  18.804  1.00  0.00           N  
ATOM   1297  CA  ALA B 733     107.189  38.014  18.319  1.00  0.00           C  
ATOM   1298  C   ALA B 733     107.403  36.533  18.141  1.00  0.00           C  
ATOM   1299  O   ALA B 733     108.536  36.073  18.037  1.00  0.00           O  
ATOM   1300  CB  ALA B 733     106.795  38.634  16.998  1.00  0.00           C  
ATOM   1301  N   HIS B 734     106.305  35.795  18.095  1.00  0.00           N  
ATOM   1302  CA  HIS B 734     106.359  34.361  17.926  1.00  0.00           C  
ATOM   1303  C   HIS B 734     105.106  33.895  17.220  1.00  0.00           C  
ATOM   1304  O   HIS B 734     104.038  34.428  17.471  1.00  0.00           O  
ATOM   1305  CB  HIS B 734     106.493  33.709  19.293  1.00  0.00           C  
ATOM   1306  CG  HIS B 734     107.893  33.697  19.810  1.00  0.00           C  
ATOM   1307  ND1 HIS B 734     108.874  32.872  19.291  1.00  0.00           N  
ATOM   1308  CD2 HIS B 734     108.485  34.419  20.790  1.00  0.00           C  
ATOM   1309  CE1 HIS B 734     110.008  33.085  19.933  1.00  0.00           C  
ATOM   1310  NE2 HIS B 734     109.800  34.018  20.848  1.00  0.00           N  
ATOM   1311  N   THR B 735     105.243  32.918  16.329  1.00  0.00           N  
ATOM   1312  CA  THR B 735     104.097  32.392  15.593  1.00  0.00           C  
ATOM   1313  C   THR B 735     104.107  30.886  15.391  1.00  0.00           C  
ATOM   1314  O   THR B 735     105.162  30.247  15.358  1.00  0.00           O  
ATOM   1315  CB  THR B 735     103.967  33.028  14.192  1.00  0.00           C  
ATOM   1316  OG1 THR B 735     105.238  33.004  13.544  1.00  0.00           O  
ATOM   1317  CG2 THR B 735     103.480  34.456  14.286  1.00  0.00           C  
ATOM   1318  N   ALA B 736     102.906  30.336  15.244  1.00  0.00           N  
ATOM   1319  CA  ALA B 736     102.716  28.914  15.018  1.00  0.00           C  
ATOM   1320  C   ALA B 736     101.824  28.768  13.794  1.00  0.00           C  
ATOM   1321  O   ALA B 736     100.919  29.567  13.579  1.00  0.00           O  
ATOM   1322  CB  ALA B 736     102.058  28.277  16.221  1.00  0.00           C  
ATOM   1323  N   HIS B 737     102.078  27.746  12.992  1.00  0.00           N  
ATOM   1324  CA  HIS B 737     101.290  27.528  11.791  1.00  0.00           C  
ATOM   1325  C   HIS B 737     101.085  26.032  11.564  1.00  0.00           C  
ATOM   1326  O   HIS B 737     101.958  25.218  11.881  1.00  0.00           O  
ATOM   1327  CB  HIS B 737     102.009  28.153  10.595  1.00  0.00           C  
ATOM   1328  CG  HIS B 737     102.287  29.617  10.753  1.00  0.00           C  
ATOM   1329  ND1 HIS B 737     101.350  30.590  10.473  1.00  0.00           N  
ATOM   1330  CD2 HIS B 737     103.395  30.273  11.177  1.00  0.00           C  
ATOM   1331  CE1 HIS B 737     101.869  31.780  10.717  1.00  0.00           C  
ATOM   1332  NE2 HIS B 737     103.108  31.616  11.147  1.00  0.00           N  
ATOM   1333  N   SER B 738      99.929  25.670  11.017  1.00  0.00           N  
ATOM   1334  CA  SER B 738      99.643  24.268  10.767  1.00  0.00           C  
ATOM   1335  C   SER B 738     100.469  23.779   9.597  1.00  0.00           C  
ATOM   1336  O   SER B 738     100.974  22.663   9.618  1.00  0.00           O  
ATOM   1337  CB  SER B 738      98.158  24.055  10.452  1.00  0.00           C  
ATOM   1338  OG  SER B 738      97.847  24.438   9.122  1.00  0.00           O  
ATOM   1339  N   THR B 739     100.608  24.622   8.579  1.00  0.00           N  
ATOM   1340  CA  THR B 739     101.359  24.256   7.383  1.00  0.00           C  
ATOM   1341  C   THR B 739     102.663  25.011   7.181  1.00  0.00           C  
ATOM   1342  O   THR B 739     102.797  26.166   7.584  1.00  0.00           O  
ATOM   1343  CB  THR B 739     100.521  24.474   6.115  1.00  0.00           C  
ATOM   1344  OG1 THR B 739     101.337  24.249   4.954  1.00  0.00           O  
ATOM   1345  CG2 THR B 739      99.972  25.895   6.087  1.00  0.00           C  
ATOM   1346  N   LYS B 741     103.612  24.353   6.521  1.00  0.00           N  
ATOM   1347  CA  LYS B 741     104.906  24.954   6.243  1.00  0.00           C  
ATOM   1348  C   LYS B 741     104.754  26.268   5.489  1.00  0.00           C  
ATOM   1349  O   LYS B 741     105.380  27.269   5.832  1.00  0.00           O  
ATOM   1350  CB  LYS B 741     105.757  24.003   5.404  1.00  0.00           C  
ATOM   1351  CG  LYS B 741     107.202  24.455   5.223  1.00  0.00           C  
ATOM   1352  CD  LYS B 741     107.996  23.458   4.388  1.00  0.00           C  
ATOM   1353  CE  LYS B 741     109.497  23.567   4.654  1.00  0.00           C  
ATOM   1354  NZ  LYS B 741     110.035  24.935   4.401  1.00  0.00           N  
ATOM   1355  N   GLU B 742     103.920  26.254   4.456  1.00  0.00           N  
ATOM   1356  CA  GLU B 742     103.701  27.434   3.633  1.00  0.00           C  
ATOM   1357  C   GLU B 742     103.161  28.630   4.414  1.00  0.00           C  
ATOM   1358  O   GLU B 742     103.594  29.764   4.205  1.00  0.00           O  
ATOM   1359  CB  GLU B 742     102.750  27.102   2.477  1.00  0.00           C  
ATOM   1360  CG  GLU B 742     102.539  28.258   1.515  1.00  0.00           C  
ATOM   1361  CD  GLU B 742     101.518  27.957   0.442  1.00  0.00           C  
ATOM   1362  OE1 GLU B 742     101.251  28.858  -0.381  1.00  0.00           O  
ATOM   1363  OE2 GLU B 742     100.983  26.827   0.418  1.00  0.00           O  
ATOM   1364  N   GLU B 743     102.217  28.386   5.313  1.00  0.00           N  
ATOM   1365  CA  GLU B 743     101.646  29.480   6.078  1.00  0.00           C  
ATOM   1366  C   GLU B 743     102.757  30.223   6.815  1.00  0.00           C  
ATOM   1367  O   GLU B 743     102.766  31.454   6.861  1.00  0.00           O  
ATOM   1368  CB  GLU B 743     100.599  28.945   7.058  1.00  0.00           C  
ATOM   1369  CG  GLU B 743      99.698  30.010   7.662  1.00  0.00           C  
ATOM   1370  CD  GLU B 743      98.454  29.420   8.305  1.00  0.00           C  
ATOM   1371  OE1 GLU B 743      98.594  28.603   9.240  1.00  0.00           O  
ATOM   1372  OE2 GLU B 743      97.334  29.772   7.871  1.00  0.00           O  
ATOM   1373  N   ALA B 786     103.703  29.477   7.379  1.00  0.00           N  
ATOM   1374  CA  ALA B 786     104.813  30.085   8.098  1.00  0.00           C  
ATOM   1375  C   ALA B 786     105.568  30.980   7.145  1.00  0.00           C  
ATOM   1376  O   ALA B 786     105.808  32.145   7.445  1.00  0.00           O  
ATOM   1377  CB  ALA B 786     105.728  29.022   8.638  1.00  0.00           C  
ATOM   1378  N   GLU B 787     105.935  30.421   5.995  1.00  0.00           N  
ATOM   1379  CA  GLU B 787     106.658  31.153   4.952  1.00  0.00           C  
ATOM   1380  C   GLU B 787     106.082  32.551   4.737  1.00  0.00           C  
ATOM   1381  O   GLU B 787     106.806  33.550   4.794  1.00  0.00           O  
ATOM   1382  CB  GLU B 787     106.601  30.389   3.630  1.00  0.00           C  
ATOM   1383  CG  GLU B 787     107.950  30.143   3.001  1.00  0.00           C  
ATOM   1384  CD  GLU B 787     108.833  29.267   3.864  1.00  0.00           C  
ATOM   1385  OE1 GLU B 787     109.918  28.869   3.388  1.00  0.00           O  
ATOM   1386  OE2 GLU B 787     108.444  28.978   5.018  1.00  0.00           O  
ATOM   1387  N   ASN B 788     104.779  32.615   4.472  1.00  0.00           N  
ATOM   1388  CA  ASN B 788     104.105  33.892   4.266  1.00  0.00           C  
ATOM   1389  C   ASN B 788     104.054  34.708   5.555  1.00  0.00           C  
ATOM   1390  O   ASN B 788     103.735  35.893   5.527  1.00  0.00           O  
ATOM   1391  CB  ASN B 788     102.681  33.666   3.764  1.00  0.00           C  
ATOM   1392  CG  ASN B 788     102.637  33.185   2.330  1.00  0.00           C  
ATOM   1393  OD1 ASN B 788     103.007  33.912   1.408  1.00  0.00           O  
ATOM   1394  ND2 ASN B 788     102.180  31.955   2.133  1.00  0.00           N  
ATOM   1395  N   GLN B 789     104.356  34.072   6.685  1.00  0.00           N  
ATOM   1396  CA  GLN B 789     104.338  34.769   7.959  1.00  0.00           C  
ATOM   1397  C   GLN B 789     105.637  35.513   8.140  1.00  0.00           C  
ATOM   1398  O   GLN B 789     105.679  36.567   8.763  1.00  0.00           O  
ATOM   1399  CB  GLN B 789     104.150  33.797   9.109  1.00  0.00           C  
ATOM   1400  CG  GLN B 789     103.831  34.513  10.390  1.00  0.00           C  
ATOM   1401  CD  GLN B 789     102.791  35.588  10.172  1.00  0.00           C  
ATOM   1402  OE1 GLN B 789     101.731  35.328   9.606  1.00  0.00           O  
ATOM   1403  NE2 GLN B 789     103.086  36.802  10.618  1.00  0.00           N  
ATOM   1404  N   VAL B 790     106.700  34.947   7.588  1.00  0.00           N  
ATOM   1405  CA  VAL B 790     108.016  35.559   7.648  1.00  0.00           C  
ATOM   1406  C   VAL B 790     108.067  36.708   6.652  1.00  0.00           C  
ATOM   1407  O   VAL B 790     108.639  37.766   6.938  1.00  0.00           O  
ATOM   1408  CB  VAL B 790     109.088  34.544   7.285  1.00  0.00           C  
ATOM   1409  CG1 VAL B 790     110.421  35.223   7.169  1.00  0.00           C  
ATOM   1410  CG2 VAL B 790     109.127  33.451   8.340  1.00  0.00           C  
ATOM   1411  N   LYS B 791     107.464  36.485   5.482  1.00  0.00           N  
ATOM   1412  CA  LYS B 791     107.419  37.489   4.427  1.00  0.00           C  
ATOM   1413  C   LYS B 791     106.490  38.599   4.866  1.00  0.00           C  
ATOM   1414  O   LYS B 791     106.440  39.661   4.256  1.00  0.00           O  
ATOM   1415  CB  LYS B 791     106.940  36.866   3.118  1.00  0.00           C  
ATOM   1416  CG  LYS B 791     107.846  35.732   2.637  1.00  0.00           C  
ATOM   1417  CD  LYS B 791     107.630  35.378   1.165  1.00  0.00           C  
ATOM   1418  CE  LYS B 791     106.199  34.928   0.877  1.00  0.00           C  
ATOM   1419  NZ  LYS B 791     106.021  34.459  -0.534  1.00  0.00           N  
ATOM   1420  N   GLU B 792     105.761  38.334   5.943  1.00  0.00           N  
ATOM   1421  CA  GLU B 792     104.842  39.301   6.532  1.00  0.00           C  
ATOM   1422  C   GLU B 792     105.616  40.068   7.603  1.00  0.00           C  
ATOM   1423  O   GLU B 792     105.506  41.291   7.705  1.00  0.00           O  
ATOM   1424  CB  GLU B 792     103.639  38.579   7.153  1.00  0.00           C  
ATOM   1425  CG  GLU B 792     102.805  39.406   8.127  1.00  0.00           C  
ATOM   1426  CD  GLU B 792     102.278  40.695   7.528  1.00  0.00           C  
ATOM   1427  OE1 GLU B 792     103.097  41.573   7.180  1.00  0.00           O  
ATOM   1428  OE2 GLU B 792     101.041  40.833   7.408  1.00  0.00           O  
ATOM   1429  N   ALA B 793     106.407  39.340   8.392  1.00  0.00           N  
ATOM   1430  CA  ALA B 793     107.217  39.946   9.447  1.00  0.00           C  
ATOM   1431  C   ALA B 793     108.059  41.032   8.803  1.00  0.00           C  
ATOM   1432  O   ALA B 793     108.021  42.202   9.195  1.00  0.00           O  
ATOM   1433  CB  ALA B 793     108.123  38.896  10.087  1.00  0.00           C  
ATOM   1434  N   ILE B 794     108.822  40.626   7.800  1.00  0.00           N  
ATOM   1435  CA  ILE B 794     109.664  41.558   7.079  1.00  0.00           C  
ATOM   1436  C   ILE B 794     108.867  42.810   6.762  1.00  0.00           C  
ATOM   1437  O   ILE B 794     109.093  43.863   7.358  1.00  0.00           O  
ATOM   1438  CB  ILE B 794     110.170  40.928   5.775  1.00  0.00           C  
ATOM   1439  CG1 ILE B 794     111.108  39.780   6.123  1.00  0.00           C  
ATOM   1440  CG2 ILE B 794     110.846  41.978   4.895  1.00  0.00           C  
ATOM   1441  CD1 ILE B 794     111.583  39.015   4.936  1.00  0.00           C  
ATOM   1442  N   SER B 795     107.915  42.676   5.839  1.00  0.00           N  
ATOM   1443  CA  SER B 795     107.086  43.800   5.432  1.00  0.00           C  
ATOM   1444  C   SER B 795     106.786  44.673   6.634  1.00  0.00           C  
ATOM   1445  O   SER B 795     107.023  45.874   6.611  1.00  0.00           O  
ATOM   1446  CB  SER B 795     105.782  43.314   4.808  1.00  0.00           C  
ATOM   1447  OG  SER B 795     105.115  44.393   4.177  1.00  0.00           O  
ATOM   1448  N   ILE B 796     106.282  44.068   7.695  1.00  0.00           N  
ATOM   1449  CA  ILE B 796     105.984  44.835   8.883  1.00  0.00           C  
ATOM   1450  C   ILE B 796     107.191  45.657   9.290  1.00  0.00           C  
ATOM   1451  O   ILE B 796     107.124  46.884   9.307  1.00  0.00           O  
ATOM   1452  CB  ILE B 796     105.579  43.933  10.047  1.00  0.00           C  
ATOM   1453  CG1 ILE B 796     104.221  43.293   9.750  1.00  0.00           C  
ATOM   1454  CG2 ILE B 796     105.532  44.741  11.326  1.00  0.00           C  
ATOM   1455  CD1 ILE B 796     103.136  44.299   9.353  1.00  0.00           C  
ATOM   1456  N   TYR B 797     108.295  44.988   9.607  1.00  0.00           N  
ATOM   1457  CA  TYR B 797     109.497  45.709  10.010  1.00  0.00           C  
ATOM   1458  C   TYR B 797     109.849  46.768   8.978  1.00  0.00           C  
ATOM   1459  O   TYR B 797     110.090  47.926   9.306  1.00  0.00           O  
ATOM   1460  CB  TYR B 797     110.679  44.753  10.194  1.00  0.00           C  
ATOM   1461  CG  TYR B 797     110.591  43.896  11.429  1.00  0.00           C  
ATOM   1462  CD1 TYR B 797     110.057  44.396  12.613  1.00  0.00           C  
ATOM   1463  CD2 TYR B 797     111.079  42.595  11.426  1.00  0.00           C  
ATOM   1464  CE1 TYR B 797     110.012  43.614  13.768  1.00  0.00           C  
ATOM   1465  CE2 TYR B 797     111.048  41.803  12.573  1.00  0.00           C  
ATOM   1466  CZ  TYR B 797     110.515  42.314  13.739  1.00  0.00           C  
ATOM   1467  OH  TYR B 797     110.499  41.519  14.865  1.00  0.00           O  
ATOM   1468  N   LYS B 798     109.871  46.358   7.721  1.00  0.00           N  
ATOM   1469  CA  LYS B 798     110.183  47.265   6.632  1.00  0.00           C  
ATOM   1470  C   LYS B 798     109.430  48.574   6.840  1.00  0.00           C  
ATOM   1471  O   LYS B 798     110.030  49.641   6.902  1.00  0.00           O  
ATOM   1472  CB  LYS B 798     109.784  46.613   5.307  1.00  0.00           C  
ATOM   1473  CG  LYS B 798     110.170  47.391   4.076  1.00  0.00           C  
ATOM   1474  CD  LYS B 798     109.945  46.572   2.821  1.00  0.00           C  
ATOM   1475  CE  LYS B 798     110.795  45.305   2.827  1.00  0.00           C  
ATOM   1476  NZ  LYS B 798     110.580  44.469   1.601  1.00  0.00           N  
ATOM   1477  N   LYS B 799     108.113  48.478   6.973  1.00  0.00           N  
ATOM   1478  CA  LYS B 799     107.276  49.652   7.175  1.00  0.00           C  
ATOM   1479  C   LYS B 799     107.508  50.250   8.564  1.00  0.00           C  
ATOM   1480  O   LYS B 799     107.339  51.451   8.783  1.00  0.00           O  
ATOM   1481  CB  LYS B 799     105.797  49.290   6.981  1.00  0.00           C  
ATOM   1482  CG  LYS B 799     104.860  50.492   6.834  1.00  0.00           C  
ATOM   1483  CD  LYS B 799     103.467  50.090   6.318  1.00  0.00           C  
ATOM   1484  CE  LYS B 799     102.764  49.085   7.244  1.00  0.00           C  
ATOM   1485  NZ  LYS B 799     101.396  48.651   6.795  1.00  0.00           N  
ATOM   1486  N   PHE B 800     107.894  49.417   9.515  1.00  0.00           N  
ATOM   1487  CA  PHE B 800     108.162  49.931  10.845  1.00  0.00           C  
ATOM   1488  C   PHE B 800     109.293  50.914  10.689  1.00  0.00           C  
ATOM   1489  O   PHE B 800     109.181  52.072  11.082  1.00  0.00           O  
ATOM   1490  CB  PHE B 800     108.596  48.803  11.782  1.00  0.00           C  
ATOM   1491  CG  PHE B 800     109.323  49.272  13.022  1.00  0.00           C  
ATOM   1492  CD1 PHE B 800     108.766  50.221  13.859  1.00  0.00           C  
ATOM   1493  CD2 PHE B 800     110.550  48.731  13.362  1.00  0.00           C  
ATOM   1494  CE1 PHE B 800     109.416  50.616  15.007  1.00  0.00           C  
ATOM   1495  CE2 PHE B 800     111.200  49.127  14.511  1.00  0.00           C  
ATOM   1496  CZ  PHE B 800     110.633  50.068  15.333  1.00  0.00           C  
ATOM   1497  N   PHE B 801     110.383  50.435  10.098  1.00  0.00           N  
ATOM   1498  CA  PHE B 801     111.567  51.250   9.876  1.00  0.00           C  
ATOM   1499  C   PHE B 801     111.365  52.385   8.873  1.00  0.00           C  
ATOM   1500  O   PHE B 801     112.122  53.357   8.868  1.00  0.00           O  
ATOM   1501  CB  PHE B 801     112.735  50.358   9.452  1.00  0.00           C  
ATOM   1502  CG  PHE B 801     113.316  49.567  10.580  1.00  0.00           C  
ATOM   1503  CD1 PHE B 801     113.295  48.184  10.561  1.00  0.00           C  
ATOM   1504  CD2 PHE B 801     113.862  50.212  11.679  1.00  0.00           C  
ATOM   1505  CE1 PHE B 801     113.810  47.451  11.629  1.00  0.00           C  
ATOM   1506  CE2 PHE B 801     114.376  49.491  12.745  1.00  0.00           C  
ATOM   1507  CZ  PHE B 801     114.350  48.109  12.723  1.00  0.00           C  
ATOM   1508  N   ASP B 802     110.344  52.275   8.033  1.00  0.00           N  
ATOM   1509  CA  ASP B 802     110.081  53.323   7.067  1.00  0.00           C  
ATOM   1510  C   ASP B 802     109.459  54.526   7.756  1.00  0.00           C  
ATOM   1511  O   ASP B 802     109.751  55.660   7.398  1.00  0.00           O  
ATOM   1512  CB  ASP B 802     109.166  52.807   5.956  1.00  0.00           C  
ATOM   1513  CG  ASP B 802     109.874  51.832   5.031  1.00  0.00           C  
ATOM   1514  OD1 ASP B 802     109.225  51.287   4.111  1.00  0.00           O  
ATOM   1515  OD2 ASP B 802     111.088  51.619   5.229  1.00  0.00           O  
ATOM   1516  N   THR B 803     108.607  54.286   8.749  1.00  0.00           N  
ATOM   1517  CA  THR B 803     107.971  55.388   9.477  1.00  0.00           C  
ATOM   1518  C   THR B 803     108.940  55.962  10.513  1.00  0.00           C  
ATOM   1519  O   THR B 803     108.661  56.977  11.154  1.00  0.00           O  
ATOM   1520  CB  THR B 803     106.677  54.931  10.193  1.00  0.00           C  
ATOM   1521  OG1 THR B 803     106.988  53.891  11.124  1.00  0.00           O  
ATOM   1522  CG2 THR B 803     105.666  54.406   9.185  1.00  0.00           C  
ATOM   1523  N   LEU B 807     110.078  55.291  10.663  1.00  0.00           N  
ATOM   1524  CA  LEU B 807     111.116  55.706  11.591  1.00  0.00           C  
ATOM   1525  C   LEU B 807     112.214  56.417  10.831  1.00  0.00           C  
ATOM   1526  O   LEU B 807     113.053  57.097  11.417  1.00  0.00           O  
ATOM   1527  CB  LEU B 807     111.712  54.497  12.299  1.00  0.00           C  
ATOM   1528  CG  LEU B 807     111.085  54.017  13.600  1.00  0.00           C  
ATOM   1529  CD1 LEU B 807     111.787  52.752  14.026  1.00  0.00           C  
ATOM   1530  CD2 LEU B 807     111.219  55.071  14.687  1.00  0.00           C  
ATOM   1531  N   GLY B 808     112.210  56.235   9.517  1.00  0.00           N  
ATOM   1532  CA  GLY B 808     113.207  56.867   8.669  1.00  0.00           C  
ATOM   1533  C   GLY B 808     114.502  56.089   8.513  1.00  0.00           C  
ATOM   1534  O   GLY B 808     115.405  56.514   7.796  1.00  0.00           O  
ATOM   1535  N   ILE B1153     114.606  54.941   9.169  1.00  0.00           N  
ATOM   1536  CA  ILE B1153     115.829  54.170   9.065  1.00  0.00           C  
ATOM   1537  C   ILE B1153     116.011  53.446   7.734  1.00  0.00           C  
ATOM   1538  O   ILE B1153     115.075  52.847   7.190  1.00  0.00           O  
ATOM   1539  CB  ILE B1153     115.955  53.123  10.218  1.00  0.00           C  
ATOM   1540  CG1 ILE B1153     116.058  53.831  11.550  1.00  0.00           C  
ATOM   1541  CG2 ILE B1153     117.194  52.272  10.053  1.00  0.00           C  
ATOM   1542  CD1 ILE B1153     114.738  53.955  12.216  1.00  0.00           C  
ATOM   1543  N   PRO B1154     117.224  53.544   7.169  1.00  0.00           N  
ATOM   1544  CA  PRO B1154     117.629  52.918   5.916  1.00  0.00           C  
ATOM   1545  C   PRO B1154     118.035  51.512   6.305  1.00  0.00           C  
ATOM   1546  O   PRO B1154     118.764  51.339   7.274  1.00  0.00           O  
ATOM   1547  CB  PRO B1154     118.827  53.751   5.498  1.00  0.00           C  
ATOM   1548  CG  PRO B1154     118.509  55.083   6.062  1.00  0.00           C  
ATOM   1549  CD  PRO B1154     118.074  54.712   7.432  1.00  0.00           C  
ATOM   1550  N   TYR B1155     117.563  50.515   5.565  1.00  0.00           N  
ATOM   1551  CA  TYR B1155     117.876  49.126   5.882  1.00  0.00           C  
ATOM   1552  C   TYR B1155     118.321  48.344   4.652  1.00  0.00           C  
ATOM   1553  O   TYR B1155     118.109  48.771   3.514  1.00  0.00           O  
ATOM   1554  CB  TYR B1155     116.649  48.455   6.542  1.00  0.00           C  
ATOM   1555  CG  TYR B1155     115.373  48.585   5.741  1.00  0.00           C  
ATOM   1556  CD1 TYR B1155     115.004  47.607   4.819  1.00  0.00           C  
ATOM   1557  CD2 TYR B1155     114.604  49.742   5.809  1.00  0.00           C  
ATOM   1558  CE1 TYR B1155     113.909  47.779   3.970  1.00  0.00           C  
ATOM   1559  CE2 TYR B1155     113.511  49.928   4.966  1.00  0.00           C  
ATOM   1560  CZ  TYR B1155     113.172  48.941   4.043  1.00  0.00           C  
ATOM   1561  OH  TYR B1155     112.125  49.130   3.170  1.00  0.00           O  
ATOM   1562  N   LEU B1156     118.952  47.202   4.896  1.00  0.00           N  
ATOM   1563  CA  LEU B1156     119.432  46.334   3.830  1.00  0.00           C  
ATOM   1564  C   LEU B1156     119.067  44.930   4.276  1.00  0.00           C  
ATOM   1565  O   LEU B1156     119.758  44.346   5.104  1.00  0.00           O  
ATOM   1566  CB  LEU B1156     120.953  46.455   3.686  1.00  0.00           C  
ATOM   1567  CG  LEU B1156     121.584  46.089   2.344  1.00  0.00           C  
ATOM   1568  CD1 LEU B1156     123.001  45.623   2.576  1.00  0.00           C  
ATOM   1569  CD2 LEU B1156     120.780  44.987   1.668  1.00  0.00           C  
ATOM   1570  N   ILE B1157     117.982  44.397   3.724  1.00  0.00           N  
ATOM   1571  CA  ILE B1157     117.497  43.066   4.099  1.00  0.00           C  
ATOM   1572  C   ILE B1157     118.328  41.911   3.569  1.00  0.00           C  
ATOM   1573  O   ILE B1157     118.082  41.402   2.479  1.00  0.00           O  
ATOM   1574  CB  ILE B1157     116.050  42.840   3.628  1.00  0.00           C  
ATOM   1575  CG1 ILE B1157     115.142  43.915   4.207  1.00  0.00           C  
ATOM   1576  CG2 ILE B1157     115.569  41.464   4.061  1.00  0.00           C  
ATOM   1577  CD1 ILE B1157     113.720  43.821   3.712  1.00  0.00           C  
ATOM   1578  N   SER B1158     119.301  41.480   4.357  1.00  0.00           N  
ATOM   1579  CA  SER B1158     120.151  40.379   3.949  1.00  0.00           C  
ATOM   1580  C   SER B1158     119.353  39.092   4.061  1.00  0.00           C  
ATOM   1581  O   SER B1158     118.145  39.091   3.858  1.00  0.00           O  
ATOM   1582  CB  SER B1158     121.388  40.329   4.846  1.00  0.00           C  
ATOM   1583  OG  SER B1158     122.115  41.548   4.778  1.00  0.00           O  
ATOM   1584  N   LYS B1159     120.041  38.002   4.376  1.00  0.00           N  
ATOM   1585  CA  LYS B1159     119.431  36.694   4.541  1.00  0.00           C  
ATOM   1586  C   LYS B1159     120.488  35.802   5.146  1.00  0.00           C  
ATOM   1587  O   LYS B1159     120.762  34.734   4.618  1.00  0.00           O  
ATOM   1588  CB  LYS B1159     118.990  36.113   3.200  1.00  0.00           C  
ATOM   1589  CG  LYS B1159     118.296  34.751   3.315  1.00  0.00           C  
ATOM   1590  CD  LYS B1159     117.806  34.232   1.954  1.00  0.00           C  
ATOM   1591  CE  LYS B1159     116.960  32.949   2.079  1.00  0.00           C  
ATOM   1592  NZ  LYS B1159     117.711  31.774   2.624  1.00  0.00           N  
ATOM   1593  N   ARG B1160     121.076  36.254   6.255  1.00  0.00           N  
ATOM   1594  CA  ARG B1160     122.135  35.530   6.962  1.00  0.00           C  
ATOM   1595  C   ARG B1160     122.454  34.157   6.396  1.00  0.00           C  
ATOM   1596  O   ARG B1160     121.602  33.276   6.365  1.00  0.00           O  
ATOM   1597  CB  ARG B1160     121.806  35.404   8.451  1.00  0.00           C  
ATOM   1598  CG  ARG B1160     122.509  36.437   9.313  1.00  0.00           C  
ATOM   1599  CD  ARG B1160     121.982  37.816   9.029  1.00  0.00           C  
ATOM   1600  NE  ARG B1160     123.011  38.846   9.108  1.00  0.00           N  
ATOM   1601  CZ  ARG B1160     122.764  40.147   8.963  1.00  0.00           C  
ATOM   1602  NH1 ARG B1160     121.523  40.566   8.740  1.00  0.00           N  
ATOM   1603  NH2 ARG B1160     123.749  41.033   9.016  1.00  0.00           N  
ATOM   1604  N   PRO B1161     123.698  33.961   5.945  1.00  0.00           N  
ATOM   1605  CA  PRO B1161     124.179  32.706   5.368  1.00  0.00           C  
ATOM   1606  C   PRO B1161     124.082  31.537   6.333  1.00  0.00           C  
ATOM   1607  O   PRO B1161     124.275  31.698   7.537  1.00  0.00           O  
ATOM   1608  CB  PRO B1161     125.612  33.039   5.004  1.00  0.00           C  
ATOM   1609  CG  PRO B1161     125.996  34.021   6.067  1.00  0.00           C  
ATOM   1610  CD  PRO B1161     124.804  34.920   6.090  1.00  0.00           C  
ATOM   1611  N   GLU B1162     123.807  30.356   5.790  1.00  0.00           N  
ATOM   1612  CA  GLU B1162     123.642  29.152   6.592  1.00  0.00           C  
ATOM   1613  C   GLU B1162     124.667  28.890   7.698  1.00  0.00           C  
ATOM   1614  O   GLU B1162     124.306  28.793   8.868  1.00  0.00           O  
ATOM   1615  CB  GLU B1162     123.562  27.932   5.675  1.00  0.00           C  
ATOM   1616  CG  GLU B1162     122.252  27.159   5.804  1.00  0.00           C  
ATOM   1617  CD  GLU B1162     121.049  27.947   5.309  1.00  0.00           C  
ATOM   1618  OE1 GLU B1162     120.856  29.099   5.758  1.00  0.00           O  
ATOM   1619  OE2 GLU B1162     120.291  27.410   4.471  1.00  0.00           O  
ATOM   1620  N   TRP B1416     125.938  28.774   7.335  1.00  0.00           N  
ATOM   1621  CA  TRP B1416     126.987  28.491   8.309  1.00  0.00           C  
ATOM   1622  C   TRP B1416     126.891  29.294   9.612  1.00  0.00           C  
ATOM   1623  O   TRP B1416     127.488  28.921  10.626  1.00  0.00           O  
ATOM   1624  CB  TRP B1416     128.358  28.678   7.649  1.00  0.00           C  
ATOM   1625  CG  TRP B1416     128.751  30.102   7.362  1.00  0.00           C  
ATOM   1626  CD1 TRP B1416     129.355  30.972   8.221  1.00  0.00           C  
ATOM   1627  CD2 TRP B1416     128.598  30.807   6.124  1.00  0.00           C  
ATOM   1628  NE1 TRP B1416     129.592  32.172   7.597  1.00  0.00           N  
ATOM   1629  CE2 TRP B1416     129.136  32.099   6.309  1.00  0.00           C  
ATOM   1630  CE3 TRP B1416     128.057  30.474   4.875  1.00  0.00           C  
ATOM   1631  CZ2 TRP B1416     129.151  33.057   5.295  1.00  0.00           C  
ATOM   1632  CZ3 TRP B1416     128.073  31.429   3.863  1.00  0.00           C  
ATOM   1633  CH2 TRP B1416     128.617  32.704   4.082  1.00  0.00           C  
ATOM   1634  N   ASP B1418     126.134  30.387   9.583  1.00  0.00           N  
ATOM   1635  CA  ASP B1418     125.936  31.240  10.757  1.00  0.00           C  
ATOM   1636  C   ASP B1418     124.488  31.037  11.209  1.00  0.00           C  
ATOM   1637  O   ASP B1418     123.591  31.761  10.773  1.00  0.00           O  
ATOM   1638  CB  ASP B1418     126.171  32.705  10.373  1.00  0.00           C  
ATOM   1639  CG  ASP B1418     126.161  33.639  11.571  1.00  0.00           C  
ATOM   1640  OD1 ASP B1418     127.025  33.478  12.460  1.00  0.00           O  
ATOM   1641  OD2 ASP B1418     125.291  34.538  11.618  1.00  0.00           O  
ATOM   1642  N   LYS B1437     124.267  30.065  12.095  1.00  0.00           N  
ATOM   1643  CA  LYS B1437     122.914  29.741  12.546  1.00  0.00           C  
ATOM   1644  C   LYS B1437     122.369  30.308  13.853  1.00  0.00           C  
ATOM   1645  O   LYS B1437     123.049  31.020  14.591  1.00  0.00           O  
ATOM   1646  CB  LYS B1437     122.729  28.217  12.584  1.00  0.00           C  
ATOM   1647  CG  LYS B1437     123.665  27.476  13.529  1.00  0.00           C  
ATOM   1648  CD  LYS B1437     123.024  26.190  14.065  1.00  0.00           C  
ATOM   1649  CE  LYS B1437     122.523  25.263  12.958  1.00  0.00           C  
ATOM   1650  NZ  LYS B1437     123.618  24.749  12.093  1.00  0.00           N  
ATOM   1651  N   PHE B1438     121.106  29.956  14.095  1.00  0.00           N  
ATOM   1652  CA  PHE B1438     120.317  30.329  15.270  1.00  0.00           C  
ATOM   1653  C   PHE B1438     120.064  28.993  15.985  1.00  0.00           C  
ATOM   1654  O   PHE B1438     119.974  27.953  15.329  1.00  0.00           O  
ATOM   1655  CB  PHE B1438     118.986  30.947  14.805  1.00  0.00           C  
ATOM   1656  CG  PHE B1438     118.060  31.377  15.926  1.00  0.00           C  
ATOM   1657  CD1 PHE B1438     118.309  32.537  16.658  1.00  0.00           C  
ATOM   1658  CD2 PHE B1438     116.917  30.633  16.225  1.00  0.00           C  
ATOM   1659  CE1 PHE B1438     117.434  32.951  17.665  1.00  0.00           C  
ATOM   1660  CE2 PHE B1438     116.037  31.039  17.229  1.00  0.00           C  
ATOM   1661  CZ  PHE B1438     116.297  32.200  17.949  1.00  0.00           C  
ATOM   1662  N   PRO B1443     119.951  29.000  17.327  1.00  0.00           N  
ATOM   1663  CA  PRO B1443     119.714  27.765  18.071  1.00  0.00           C  
ATOM   1664  C   PRO B1443     119.002  26.671  17.286  1.00  0.00           C  
ATOM   1665  O   PRO B1443     119.514  25.555  17.160  1.00  0.00           O  
ATOM   1666  CB  PRO B1443     118.913  28.253  19.267  1.00  0.00           C  
ATOM   1667  CG  PRO B1443     119.629  29.514  19.600  1.00  0.00           C  
ATOM   1668  CD  PRO B1443     119.853  30.162  18.231  1.00  0.00           C  
ATOM   1669  N   GLY B1444     117.831  26.990  16.746  1.00  0.00           N  
ATOM   1670  CA  GLY B1444     117.095  25.995  15.989  1.00  0.00           C  
ATOM   1671  C   GLY B1444     116.298  26.592  14.857  1.00  0.00           C  
ATOM   1672  O   GLY B1444     115.096  26.379  14.770  1.00  0.00           O  
ATOM   1673  N   ALA B1448     116.968  27.331  13.982  1.00  0.00           N  
ATOM   1674  CA  ALA B1448     116.296  27.962  12.853  1.00  0.00           C  
ATOM   1675  C   ALA B1448     116.723  27.384  11.520  1.00  0.00           C  
ATOM   1676  O   ALA B1448     117.852  26.939  11.367  1.00  0.00           O  
ATOM   1677  CB  ALA B1448     116.559  29.450  12.860  1.00  0.00           C  
ATOM   1678  N   GLU B1456     115.812  27.395  10.555  1.00  0.00           N  
ATOM   1679  CA  GLU B1456     116.111  26.882   9.227  1.00  0.00           C  
ATOM   1680  C   GLU B1456     116.923  27.938   8.472  1.00  0.00           C  
ATOM   1681  O   GLU B1456     118.102  27.731   8.174  1.00  0.00           O  
ATOM   1682  CB  GLU B1456     114.811  26.556   8.482  1.00  0.00           C  
ATOM   1683  CG  GLU B1456     114.259  25.167   8.768  1.00  0.00           C  
ATOM   1684  CD  GLU B1456     115.068  24.068   8.098  1.00  0.00           C  
ATOM   1685  OE1 GLU B1456     115.051  23.998   6.849  1.00  0.00           O  
ATOM   1686  OE2 GLU B1456     115.726  23.278   8.813  1.00  0.00           O  
ATOM   1687  N   TYR B1457     116.286  29.066   8.165  1.00  0.00           N  
ATOM   1688  CA  TYR B1457     116.954  30.163   7.480  1.00  0.00           C  
ATOM   1689  C   TYR B1457     116.601  31.428   8.251  1.00  0.00           C  
ATOM   1690  O   TYR B1457     115.477  31.586   8.703  1.00  0.00           O  
ATOM   1691  CB  TYR B1457     116.503  30.245   6.021  1.00  0.00           C  
ATOM   1692  CG  TYR B1457     115.068  30.647   5.799  1.00  0.00           C  
ATOM   1693  CD1 TYR B1457     114.692  31.994   5.783  1.00  0.00           C  
ATOM   1694  CD2 TYR B1457     114.086  29.684   5.589  1.00  0.00           C  
ATOM   1695  CE1 TYR B1457     113.362  32.374   5.558  1.00  0.00           C  
ATOM   1696  CE2 TYR B1457     112.757  30.048   5.370  1.00  0.00           C  
ATOM   1697  CZ  TYR B1457     112.396  31.393   5.357  1.00  0.00           C  
ATOM   1698  OH  TYR B1457     111.072  31.744   5.179  1.00  0.00           O  
ATOM   1699  N   THR B1458     117.564  32.328   8.399  1.00  0.00           N  
ATOM   1700  CA  THR B1458     117.356  33.536   9.180  1.00  0.00           C  
ATOM   1701  C   THR B1458     117.535  34.866   8.470  1.00  0.00           C  
ATOM   1702  O   THR B1458     118.657  35.306   8.266  1.00  0.00           O  
ATOM   1703  CB  THR B1458     118.298  33.524  10.396  1.00  0.00           C  
ATOM   1704  OG1 THR B1458     117.914  32.464  11.279  1.00  0.00           O  
ATOM   1705  CG2 THR B1458     118.265  34.858  11.127  1.00  0.00           C  
ATOM   1706  N   MET B1459     116.423  35.509   8.127  1.00  0.00           N  
ATOM   1707  CA  MET B1459     116.425  36.821   7.472  1.00  0.00           C  
ATOM   1708  C   MET B1459     116.768  37.917   8.485  1.00  0.00           C  
ATOM   1709  O   MET B1459     116.561  37.744   9.682  1.00  0.00           O  
ATOM   1710  CB  MET B1459     115.053  37.114   6.872  1.00  0.00           C  
ATOM   1711  CG  MET B1459     114.665  36.196   5.739  1.00  0.00           C  
ATOM   1712  SD  MET B1459     115.543  36.590   4.228  1.00  0.00           S  
ATOM   1713  CE  MET B1459     114.302  37.470   3.325  1.00  0.00           C  
ATOM   1714  N   ALA B1460     117.287  39.044   8.005  1.00  0.00           N  
ATOM   1715  CA  ALA B1460     117.659  40.145   8.886  1.00  0.00           C  
ATOM   1716  C   ALA B1460     117.879  41.466   8.162  1.00  0.00           C  
ATOM   1717  O   ALA B1460     118.273  41.507   6.994  1.00  0.00           O  
ATOM   1718  CB  ALA B1460     118.902  39.785   9.657  1.00  0.00           C  
ATOM   1719  N   PHE B1461     117.620  42.551   8.884  1.00  0.00           N  
ATOM   1720  CA  PHE B1461     117.785  43.903   8.365  1.00  0.00           C  
ATOM   1721  C   PHE B1461     119.065  44.513   8.927  1.00  0.00           C  
ATOM   1722  O   PHE B1461     119.359  44.376  10.119  1.00  0.00           O  
ATOM   1723  CB  PHE B1461     116.611  44.783   8.788  1.00  0.00           C  
ATOM   1724  CG  PHE B1461     115.308  44.405   8.163  1.00  0.00           C  
ATOM   1725  CD1 PHE B1461     114.823  43.107   8.254  1.00  0.00           C  
ATOM   1726  CD2 PHE B1461     114.556  45.357   7.491  1.00  0.00           C  
ATOM   1727  CE1 PHE B1461     113.608  42.760   7.685  1.00  0.00           C  
ATOM   1728  CE2 PHE B1461     113.342  45.021   6.921  1.00  0.00           C  
ATOM   1729  CZ  PHE B1461     112.866  43.715   7.017  1.00  0.00           C  
ATOM   1730  N   ASP B1462     119.814  45.193   8.068  1.00  0.00           N  
ATOM   1731  CA  ASP B1462     121.047  45.838   8.482  1.00  0.00           C  
ATOM   1732  C   ASP B1462     121.000  47.322   8.162  1.00  0.00           C  
ATOM   1733  O   ASP B1462     120.364  47.746   7.204  1.00  0.00           O  
ATOM   1734  CB  ASP B1462     122.237  45.197   7.773  1.00  0.00           C  
ATOM   1735  CG  ASP B1462     122.530  43.796   8.275  1.00  0.00           C  
ATOM   1736  OD1 ASP B1462     122.984  43.657   9.426  1.00  0.00           O  
ATOM   1737  OD2 ASP B1462     122.309  42.830   7.521  1.00  0.00           O  
ATOM   1738  N   THR B1463     121.653  48.112   9.001  1.00  0.00           N  
ATOM   1739  CA  THR B1463     121.731  49.549   8.796  1.00  0.00           C  
ATOM   1740  C   THR B1463     123.196  49.910   8.949  1.00  0.00           C  
ATOM   1741  O   THR B1463     123.983  49.109   9.433  1.00  0.00           O  
ATOM   1742  CB  THR B1463     120.938  50.325   9.836  1.00  0.00           C  
ATOM   1743  OG1 THR B1463     120.952  51.719   9.505  1.00  0.00           O  
ATOM   1744  CG2 THR B1463     121.556  50.148  11.179  1.00  0.00           C  
ATOM   1745  N   ILE B1464     123.573  51.106   8.538  1.00  0.00           N  
ATOM   1746  CA  ILE B1464     124.963  51.478   8.664  1.00  0.00           C  
ATOM   1747  C   ILE B1464     125.122  52.779   9.407  1.00  0.00           C  
ATOM   1748  O   ILE B1464     124.635  53.831   8.977  1.00  0.00           O  
ATOM   1749  CB  ILE B1464     125.625  51.610   7.305  1.00  0.00           C  
ATOM   1750  CG1 ILE B1464     125.372  50.343   6.485  1.00  0.00           C  
ATOM   1751  CG2 ILE B1464     127.118  51.820   7.490  1.00  0.00           C  
ATOM   1752  CD1 ILE B1464     125.748  50.474   5.019  1.00  0.00           C  
ATOM   1753  N   PHE B1465     125.803  52.695  10.543  1.00  0.00           N  
ATOM   1754  CA  PHE B1465     126.031  53.865  11.356  1.00  0.00           C  
ATOM   1755  C   PHE B1465     127.053  54.710  10.630  1.00  0.00           C  
ATOM   1756  O   PHE B1465     127.835  54.199   9.830  1.00  0.00           O  
ATOM   1757  CB  PHE B1465     126.504  53.446  12.750  1.00  0.00           C  
ATOM   1758  CG  PHE B1465     125.382  53.032  13.666  1.00  0.00           C  
ATOM   1759  CD1 PHE B1465     124.282  52.343  13.174  1.00  0.00           C  
ATOM   1760  CD2 PHE B1465     125.413  53.353  15.010  1.00  0.00           C  
ATOM   1761  CE1 PHE B1465     123.233  51.983  14.001  1.00  0.00           C  
ATOM   1762  CE2 PHE B1465     124.365  52.995  15.850  1.00  0.00           C  
ATOM   1763  CZ  PHE B1465     123.271  52.308  15.341  1.00  0.00           C  
ATOM   1764  N   PRO B1475     127.042  56.021  10.876  1.00  0.00           N  
ATOM   1765  CA  PRO B1475     127.956  56.979  10.254  1.00  0.00           C  
ATOM   1766  C   PRO B1475     129.435  56.598  10.290  1.00  0.00           C  
ATOM   1767  O   PRO B1475     130.233  57.151   9.536  1.00  0.00           O  
ATOM   1768  CB  PRO B1475     127.668  58.261  11.022  1.00  0.00           C  
ATOM   1769  CG  PRO B1475     126.217  58.131  11.324  1.00  0.00           C  
ATOM   1770  CD  PRO B1475     126.120  56.706  11.793  1.00  0.00           C  
ATOM   1771  N   ASP B1689     129.806  55.671  11.168  1.00  0.00           N  
ATOM   1772  CA  ASP B1689     131.195  55.243  11.259  1.00  0.00           C  
ATOM   1773  C   ASP B1689     131.429  54.056  10.336  1.00  0.00           C  
ATOM   1774  O   ASP B1689     132.416  53.342  10.460  1.00  0.00           O  
ATOM   1775  CB  ASP B1689     131.547  54.861  12.693  1.00  0.00           C  
ATOM   1776  CG  ASP B1689     130.787  53.647  13.174  1.00  0.00           C  
ATOM   1777  OD1 ASP B1689     129.539  53.691  13.179  1.00  0.00           O  
ATOM   1778  OD2 ASP B1689     131.437  52.647  13.548  1.00  0.00           O  
ATOM   1779  N   GLY B1690     130.497  53.834   9.420  1.00  0.00           N  
ATOM   1780  CA  GLY B1690     130.654  52.753   8.466  1.00  0.00           C  
ATOM   1781  C   GLY B1690     130.513  51.330   8.960  1.00  0.00           C  
ATOM   1782  O   GLY B1690     130.654  50.379   8.180  1.00  0.00           O  
ATOM   1783  N   ARG B1692     130.258  51.165  10.247  1.00  0.00           N  
ATOM   1784  CA  ARG B1692     130.072  49.830  10.767  1.00  0.00           C  
ATOM   1785  C   ARG B1692     128.597  49.534  10.495  1.00  0.00           C  
ATOM   1786  O   ARG B1692     127.772  50.455  10.522  1.00  0.00           O  
ATOM   1787  CB  ARG B1692     130.333  49.816  12.269  1.00  0.00           C  
ATOM   1788  CG  ARG B1692     130.891  48.509  12.819  1.00  0.00           C  
ATOM   1789  CD  ARG B1692     132.397  48.509  12.687  1.00  0.00           C  
ATOM   1790  NE  ARG B1692     132.955  49.772  13.168  1.00  0.00           N  
ATOM   1791  CZ  ARG B1692     134.210  50.164  12.971  1.00  0.00           C  
ATOM   1792  NH1 ARG B1692     135.053  49.388  12.299  1.00  0.00           N  
ATOM   1793  NH2 ARG B1692     134.618  51.340  13.436  1.00  0.00           N  
ATOM   1794  N   THR B1693     128.261  48.279  10.198  1.00  0.00           N  
ATOM   1795  CA  THR B1693     126.859  47.937   9.978  1.00  0.00           C  
ATOM   1796  C   THR B1693     126.236  47.489  11.286  1.00  0.00           C  
ATOM   1797  O   THR B1693     126.867  46.841  12.120  1.00  0.00           O  
ATOM   1798  CB  THR B1693     126.658  46.826   8.961  1.00  0.00           C  
ATOM   1799  OG1 THR B1693     127.654  45.821   9.153  1.00  0.00           O  
ATOM   1800  CG2 THR B1693     126.710  47.386   7.557  1.00  0.00           C  
ATOM   1801  N   MET B1700     124.977  47.854  11.446  1.00  0.00           N  
ATOM   1802  CA  MET B1700     124.228  47.551  12.644  1.00  0.00           C  
ATOM   1803  C   MET B1700     123.081  46.664  12.231  1.00  0.00           C  
ATOM   1804  O   MET B1700     122.508  46.840  11.153  1.00  0.00           O  
ATOM   1805  CB  MET B1700     123.689  48.860  13.237  1.00  0.00           C  
ATOM   1806  CG  MET B1700     123.003  48.763  14.585  1.00  0.00           C  
ATOM   1807  SD  MET B1700     124.185  48.717  15.886  1.00  0.00           S  
ATOM   1808  CE  MET B1700     124.601  46.944  15.819  1.00  0.00           C  
ATOM   1809  N   GLN B1701     122.751  45.708  13.086  1.00  0.00           N  
ATOM   1810  CA  GLN B1701     121.642  44.822  12.795  1.00  0.00           C  
ATOM   1811  C   GLN B1701     120.419  45.267  13.580  1.00  0.00           C  
ATOM   1812  O   GLN B1701     120.362  45.090  14.799  1.00  0.00           O  
ATOM   1813  CB  GLN B1701     121.992  43.387  13.149  1.00  0.00           C  
ATOM   1814  CG  GLN B1701     120.834  42.455  12.993  1.00  0.00           C  
ATOM   1815  CD  GLN B1701     121.245  41.022  13.140  1.00  0.00           C  
ATOM   1816  OE1 GLN B1701     120.414  40.155  13.401  1.00  0.00           O  
ATOM   1817  NE2 GLN B1701     122.533  40.752  12.966  1.00  0.00           N  
ATOM   1818  N   ILE B1702     119.447  45.843  12.871  1.00  0.00           N  
ATOM   1819  CA  ILE B1702     118.231  46.320  13.505  1.00  0.00           C  
ATOM   1820  C   ILE B1702     117.087  45.298  13.537  1.00  0.00           C  
ATOM   1821  O   ILE B1702     116.268  45.304  14.454  1.00  0.00           O  
ATOM   1822  CB  ILE B1702     117.722  47.607  12.832  1.00  0.00           C  
ATOM   1823  CG1 ILE B1702     117.213  47.305  11.433  1.00  0.00           C  
ATOM   1824  CG2 ILE B1702     118.825  48.618  12.756  1.00  0.00           C  
ATOM   1825  CD1 ILE B1702     116.754  48.546  10.677  1.00  0.00           C  
ATOM   1826  N   ALA B1703     117.029  44.409  12.557  1.00  0.00           N  
ATOM   1827  CA  ALA B1703     115.948  43.438  12.543  1.00  0.00           C  
ATOM   1828  C   ALA B1703     116.380  42.033  12.179  1.00  0.00           C  
ATOM   1829  O   ALA B1703     117.249  41.832  11.332  1.00  0.00           O  
ATOM   1830  CB  ALA B1703     114.861  43.899  11.595  1.00  0.00           C  
ATOM   1831  N   THR B1704     115.751  41.063  12.833  1.00  0.00           N  
ATOM   1832  CA  THR B1704     116.032  39.661  12.590  1.00  0.00           C  
ATOM   1833  C   THR B1704     114.708  38.921  12.492  1.00  0.00           C  
ATOM   1834  O   THR B1704     113.741  39.264  13.168  1.00  0.00           O  
ATOM   1835  CB  THR B1704     116.873  39.040  13.723  1.00  0.00           C  
ATOM   1836  OG1 THR B1704     118.022  39.856  13.966  1.00  0.00           O  
ATOM   1837  CG2 THR B1704     117.351  37.650  13.328  1.00  0.00           C  
ATOM   1838  N   VAL B1705     114.675  37.916  11.626  1.00  0.00           N  
ATOM   1839  CA  VAL B1705     113.488  37.104  11.414  1.00  0.00           C  
ATOM   1840  C   VAL B1705     113.898  35.670  11.209  1.00  0.00           C  
ATOM   1841  O   VAL B1705     114.857  35.395  10.511  1.00  0.00           O  
ATOM   1842  CB  VAL B1705     112.724  37.549  10.184  1.00  0.00           C  
ATOM   1843  CG1 VAL B1705     111.711  36.489   9.817  1.00  0.00           C  
ATOM   1844  CG2 VAL B1705     112.029  38.877  10.459  1.00  0.00           C  
ATOM   1845  N   HIS B1706     113.165  34.752  11.809  1.00  0.00           N  
ATOM   1846  CA  HIS B1706     113.500  33.348  11.679  1.00  0.00           C  
ATOM   1847  C   HIS B1706     112.337  32.504  11.210  1.00  0.00           C  
ATOM   1848  O   HIS B1706     111.174  32.875  11.333  1.00  0.00           O  
ATOM   1849  CB  HIS B1706     113.962  32.786  13.016  1.00  0.00           C  
ATOM   1850  CG  HIS B1706     115.071  33.556  13.643  1.00  0.00           C  
ATOM   1851  ND1 HIS B1706     116.393  33.344  13.324  1.00  0.00           N  
ATOM   1852  CD2 HIS B1706     115.059  34.527  14.586  1.00  0.00           C  
ATOM   1853  CE1 HIS B1706     117.150  34.147  14.050  1.00  0.00           C  
ATOM   1854  NE2 HIS B1706     116.365  34.876  14.824  1.00  0.00           N  
ATOM   1855  N   ASN B1707     112.681  31.353  10.665  1.00  0.00           N  
ATOM   1856  CA  ASN B1707     111.712  30.387  10.218  1.00  0.00           C  
ATOM   1857  C   ASN B1707     112.240  29.201  10.980  1.00  0.00           C  
ATOM   1858  O   ASN B1707     113.157  28.519  10.520  1.00  0.00           O  
ATOM   1859  CB  ASN B1707     111.813  30.150   8.714  1.00  0.00           C  
ATOM   1860  CG  ASN B1707     110.901  29.046   8.241  1.00  0.00           C  
ATOM   1861  OD1 ASN B1707     110.743  28.839   7.049  1.00  0.00           O  
ATOM   1862  ND2 ASN B1707     110.300  28.323   9.179  1.00  0.00           N  
ATOM   1863  N   LEU B1708     111.696  29.002  12.174  1.00  0.00           N  
ATOM   1864  CA  LEU B1708     112.107  27.913  13.034  1.00  0.00           C  
ATOM   1865  C   LEU B1708     111.557  26.568  12.565  1.00  0.00           C  
ATOM   1866  O   LEU B1708     111.890  25.517  13.127  1.00  0.00           O  
ATOM   1867  CB  LEU B1708     111.651  28.189  14.463  1.00  0.00           C  
ATOM   1868  CG  LEU B1708     112.167  29.471  15.119  1.00  0.00           C  
ATOM   1869  CD1 LEU B1708     111.458  29.669  16.450  1.00  0.00           C  
ATOM   1870  CD2 LEU B1708     113.675  29.399  15.320  1.00  0.00           C  
ATOM   1871  N   GLY B1709     110.726  26.595  11.530  1.00  0.00           N  
ATOM   1872  CA  GLY B1709     110.167  25.353  11.043  1.00  0.00           C  
ATOM   1873  C   GLY B1709     109.733  24.495  12.215  1.00  0.00           C  
ATOM   1874  O   GLY B1709     109.338  24.998  13.269  1.00  0.00           O  
ATOM   1875  N   GLN B1710     109.830  23.188  12.052  1.00  0.00           N  
ATOM   1876  CA  GLN B1710     109.413  22.290  13.109  1.00  0.00           C  
ATOM   1877  C   GLN B1710     110.506  21.995  14.108  1.00  0.00           C  
ATOM   1878  O   GLN B1710     110.258  21.356  15.130  1.00  0.00           O  
ATOM   1879  CB  GLN B1710     108.925  20.989  12.504  1.00  0.00           C  
ATOM   1880  CG  GLN B1710     107.769  21.173  11.564  1.00  0.00           C  
ATOM   1881  CD  GLN B1710     107.420  19.897  10.857  1.00  0.00           C  
ATOM   1882  OE1 GLN B1710     106.386  19.802  10.206  1.00  0.00           O  
ATOM   1883  NE2 GLN B1710     108.287  18.902  10.975  1.00  0.00           N  
ATOM   1884  N   ASN B1711     111.716  22.448  13.808  1.00  0.00           N  
ATOM   1885  CA  ASN B1711     112.840  22.215  14.699  1.00  0.00           C  
ATOM   1886  C   ASN B1711     112.441  22.317  16.165  1.00  0.00           C  
ATOM   1887  O   ASN B1711     112.904  21.530  16.989  1.00  0.00           O  
ATOM   1888  CB  ASN B1711     113.963  23.208  14.411  1.00  0.00           C  
ATOM   1889  CG  ASN B1711     114.880  22.732  13.329  1.00  0.00           C  
ATOM   1890  OD1 ASN B1711     115.852  23.399  12.987  1.00  0.00           O  
ATOM   1891  ND2 ASN B1711     114.583  21.563  12.780  1.00  0.00           N  
ATOM   1892  N   PHE B1712     111.575  23.278  16.486  1.00  0.00           N  
ATOM   1893  CA  PHE B1712     111.137  23.475  17.862  1.00  0.00           C  
ATOM   1894  C   PHE B1712     109.867  22.740  18.211  1.00  0.00           C  
ATOM   1895  O   PHE B1712     109.741  22.196  19.308  1.00  0.00           O  
ATOM   1896  CB  PHE B1712     110.934  24.951  18.150  1.00  0.00           C  
ATOM   1897  CG  PHE B1712     112.187  25.672  18.541  1.00  0.00           C  
ATOM   1898  CD1 PHE B1712     112.939  25.226  19.615  1.00  0.00           C  
ATOM   1899  CD2 PHE B1712     112.607  26.805  17.837  1.00  0.00           C  
ATOM   1900  CE1 PHE B1712     114.090  25.887  19.986  1.00  0.00           C  
ATOM   1901  CE2 PHE B1712     113.751  27.475  18.195  1.00  0.00           C  
ATOM   1902  CZ  PHE B1712     114.503  27.022  19.271  1.00  0.00           C  
ATOM   1903  N   SER B1726     108.916  22.739  17.289  1.00  0.00           N  
ATOM   1904  CA  SER B1726     107.659  22.052  17.524  1.00  0.00           C  
ATOM   1905  C   SER B1726     107.921  20.643  18.050  1.00  0.00           C  
ATOM   1906  O   SER B1726     107.303  20.212  19.024  1.00  0.00           O  
ATOM   1907  CB  SER B1726     106.863  21.979  16.226  1.00  0.00           C  
ATOM   1908  OG  SER B1726     106.678  23.275  15.688  1.00  0.00           O  
ATOM   1909  N   LYS B1727     108.858  19.946  17.410  1.00  0.00           N  
ATOM   1910  CA  LYS B1727     109.216  18.575  17.773  1.00  0.00           C  
ATOM   1911  C   LYS B1727     109.780  18.375  19.175  1.00  0.00           C  
ATOM   1912  O   LYS B1727     109.450  17.399  19.843  1.00  0.00           O  
ATOM   1913  CB  LYS B1727     110.216  18.011  16.767  1.00  0.00           C  
ATOM   1914  CG  LYS B1727     109.727  17.954  15.330  1.00  0.00           C  
ATOM   1915  CD  LYS B1727     110.766  17.253  14.464  1.00  0.00           C  
ATOM   1916  CE  LYS B1727     110.354  17.138  13.012  1.00  0.00           C  
ATOM   1917  NZ  LYS B1727     111.431  16.460  12.239  1.00  0.00           N  
ATOM   1918  N   THR B1728     110.636  19.284  19.620  1.00  0.00           N  
ATOM   1919  CA  THR B1728     111.244  19.149  20.935  1.00  0.00           C  
ATOM   1920  C   THR B1728     110.291  19.510  22.055  1.00  0.00           C  
ATOM   1921  O   THR B1728     110.317  18.901  23.129  1.00  0.00           O  
ATOM   1922  CB  THR B1728     112.481  20.035  21.068  1.00  0.00           C  
ATOM   1923  OG1 THR B1728     112.156  21.346  20.611  1.00  0.00           O  
ATOM   1924  CG2 THR B1728     113.645  19.478  20.255  1.00  0.00           C  
ATOM   1925  N   PHE B1729     109.452  20.508  21.811  1.00  0.00           N  
ATOM   1926  CA  PHE B1729     108.504  20.943  22.820  1.00  0.00           C  
ATOM   1927  C   PHE B1729     107.168  20.254  22.646  1.00  0.00           C  
ATOM   1928  O   PHE B1729     106.161  20.691  23.193  1.00  0.00           O  
ATOM   1929  CB  PHE B1729     108.339  22.457  22.744  1.00  0.00           C  
ATOM   1930  CG  PHE B1729     109.567  23.210  23.150  1.00  0.00           C  
ATOM   1931  CD1 PHE B1729     110.009  23.172  24.470  1.00  0.00           C  
ATOM   1932  CD2 PHE B1729     110.303  23.930  22.217  1.00  0.00           C  
ATOM   1933  CE1 PHE B1729     111.171  23.839  24.860  1.00  0.00           C  
ATOM   1934  CE2 PHE B1729     111.464  24.601  22.593  1.00  0.00           C  
ATOM   1935  CZ  PHE B1729     111.900  24.555  23.919  1.00  0.00           C  
ATOM   1936  N   GLU B1730     107.171  19.167  21.885  1.00  0.00           N  
ATOM   1937  CA  GLU B1730     105.963  18.397  21.620  1.00  0.00           C  
ATOM   1938  C   GLU B1730     104.779  19.286  21.280  1.00  0.00           C  
ATOM   1939  O   GLU B1730     103.699  19.110  21.828  1.00  0.00           O  
ATOM   1940  CB  GLU B1730     105.583  17.527  22.829  1.00  0.00           C  
ATOM   1941  CG  GLU B1730     106.606  16.473  23.253  1.00  0.00           C  
ATOM   1942  CD  GLU B1730     106.164  15.682  24.489  1.00  0.00           C  
ATOM   1943  OE1 GLU B1730     106.988  14.916  25.040  1.00  0.00           O  
ATOM   1944  OE2 GLU B1730     104.993  15.822  24.909  1.00  0.00           O  
ATOM   1945  N   ILE B1731     104.968  20.260  20.404  1.00  0.00           N  
ATOM   1946  CA  ILE B1731     103.837  21.085  20.033  1.00  0.00           C  
ATOM   1947  C   ILE B1731     103.134  20.367  18.875  1.00  0.00           C  
ATOM   1948  O   ILE B1731     103.411  20.625  17.696  1.00  0.00           O  
ATOM   1949  CB  ILE B1731     104.255  22.484  19.577  1.00  0.00           C  
ATOM   1950  CG1 ILE B1731     105.327  23.034  20.511  1.00  0.00           C  
ATOM   1951  CG2 ILE B1731     103.031  23.418  19.594  1.00  0.00           C  
ATOM   1952  CD1 ILE B1731     105.702  24.489  20.242  1.00  0.00           C  
ATOM   1953  N   ILE B1732     102.240  19.445  19.237  1.00  0.00           N  
ATOM   1954  CA  ILE B1732     101.473  18.661  18.277  1.00  0.00           C  
ATOM   1955  C   ILE B1732     100.099  19.282  18.123  1.00  0.00           C  
ATOM   1956  O   ILE B1732      99.704  20.121  18.925  1.00  0.00           O  
ATOM   1957  CB  ILE B1732     101.301  17.212  18.761  1.00  0.00           C  
ATOM   1958  CG1 ILE B1732     100.481  17.178  20.055  1.00  0.00           C  
ATOM   1959  CG2 ILE B1732     102.652  16.596  19.024  1.00  0.00           C  
ATOM   1960  CD1 ILE B1732      98.961  17.183  19.861  1.00  0.00           C  
ATOM   1961  N   PHE B1758      99.370  18.857  17.101  1.00  0.00           N  
ATOM   1962  CA  PHE B1758      98.035  19.373  16.845  1.00  0.00           C  
ATOM   1963  C   PHE B1758      97.378  18.543  15.756  1.00  0.00           C  
ATOM   1964  O   PHE B1758      97.953  18.340  14.689  1.00  0.00           O  
ATOM   1965  CB  PHE B1758      98.108  20.840  16.401  1.00  0.00           C  
ATOM   1966  CG  PHE B1758      98.585  21.036  14.980  1.00  0.00           C  
ATOM   1967  CD1 PHE B1758      97.678  21.166  13.938  1.00  0.00           C  
ATOM   1968  CD2 PHE B1758      99.936  21.102  14.687  1.00  0.00           C  
ATOM   1969  CE1 PHE B1758      98.116  21.364  12.628  1.00  0.00           C  
ATOM   1970  CE2 PHE B1758     100.378  21.298  13.378  1.00  0.00           C  
ATOM   1971  CZ  PHE B1758      99.469  21.429  12.353  1.00  0.00           C  
ATOM   1972  N   GLU B1759      96.178  18.052  16.024  1.00  0.00           N  
ATOM   1973  CA  GLU B1759      95.470  17.256  15.037  1.00  0.00           C  
ATOM   1974  C   GLU B1759      95.241  18.078  13.784  1.00  0.00           C  
ATOM   1975  O   GLU B1759      94.534  19.086  13.820  1.00  0.00           O  
ATOM   1976  CB  GLU B1759      94.116  16.808  15.579  1.00  0.00           C  
ATOM   1977  CG  GLU B1759      94.174  15.654  16.569  1.00  0.00           C  
ATOM   1978  CD  GLU B1759      92.787  15.145  16.951  1.00  0.00           C  
ATOM   1979  OE1 GLU B1759      92.696  14.081  17.605  1.00  0.00           O  
ATOM   1980  OE2 GLU B1759      91.790  15.816  16.595  1.00  0.00           O  
ATOM   1981  N   THR B1760      95.843  17.655  12.677  1.00  0.00           N  
ATOM   1982  CA  THR B1760      95.670  18.353  11.407  1.00  0.00           C  
ATOM   1983  C   THR B1760      94.213  18.224  11.043  1.00  0.00           C  
ATOM   1984  O   THR B1760      93.451  17.580  11.751  1.00  0.00           O  
ATOM   1985  CB  THR B1760      96.483  17.707  10.269  1.00  0.00           C  
ATOM   1986  OG1 THR B1760      96.318  16.286  10.314  1.00  0.00           O  
ATOM   1987  CG2 THR B1760      97.945  18.049  10.385  1.00  0.00           C  
ATOM   1988  N   PRO B1764      93.793  18.851   9.942  1.00  0.00           N  
ATOM   1989  CA  PRO B1764      92.380  18.710   9.594  1.00  0.00           C  
ATOM   1990  C   PRO B1764      92.126  17.376   8.895  1.00  0.00           C  
ATOM   1991  O   PRO B1764      91.237  17.260   8.056  1.00  0.00           O  
ATOM   1992  CB  PRO B1764      92.120  19.922   8.700  1.00  0.00           C  
ATOM   1993  CG  PRO B1764      93.440  20.154   8.057  1.00  0.00           C  
ATOM   1994  CD  PRO B1764      94.420  19.945   9.183  1.00  0.00           C  
ATOM   1995  N   THR B1765      92.925  16.373   9.254  1.00  0.00           N  
ATOM   1996  CA  THR B1765      92.805  15.036   8.687  1.00  0.00           C  
ATOM   1997  C   THR B1765      93.064  14.012   9.769  1.00  0.00           C  
ATOM   1998  O   THR B1765      93.427  12.877   9.480  1.00  0.00           O  
ATOM   1999  CB  THR B1765      93.830  14.788   7.577  1.00  0.00           C  
ATOM   2000  OG1 THR B1765      95.147  14.762   8.146  1.00  0.00           O  
ATOM   2001  CG2 THR B1765      93.751  15.878   6.522  1.00  0.00           C  
ATOM   2002  N   GLY B1767      92.894  14.423  11.019  1.00  0.00           N  
ATOM   2003  CA  GLY B1767      93.112  13.518  12.134  1.00  0.00           C  
ATOM   2004  C   GLY B1767      94.555  13.091  12.349  1.00  0.00           C  
ATOM   2005  O   GLY B1767      94.850  12.328  13.272  1.00  0.00           O  
ATOM   2006  N   ASP B1768      95.456  13.574  11.499  1.00  0.00           N  
ATOM   2007  CA  ASP B1768      96.867  13.232  11.620  1.00  0.00           C  
ATOM   2008  C   ASP B1768      97.568  14.097  12.658  1.00  0.00           C  
ATOM   2009  O   ASP B1768      97.053  15.134  13.080  1.00  0.00           O  
ATOM   2010  CB  ASP B1768      97.574  13.391  10.272  1.00  0.00           C  
ATOM   2011  CG  ASP B1768      97.240  12.280   9.306  1.00  0.00           C  
ATOM   2012  OD1 ASP B1768      97.764  12.307   8.174  1.00  0.00           O  
ATOM   2013  OD2 ASP B1768      96.460  11.377   9.678  1.00  0.00           O  
ATOM   2014  N   LYS B1770      98.750  13.658  13.070  1.00  0.00           N  
ATOM   2015  CA  LYS B1770      99.534  14.394  14.046  1.00  0.00           C  
ATOM   2016  C   LYS B1770     100.714  15.071  13.346  1.00  0.00           C  
ATOM   2017  O   LYS B1770     101.731  14.436  13.060  1.00  0.00           O  
ATOM   2018  CB  LYS B1770     100.037  13.445  15.139  1.00  0.00           C  
ATOM   2019  CG  LYS B1770      98.942  12.854  16.032  1.00  0.00           C  
ATOM   2020  CD  LYS B1770      98.306  13.910  16.935  1.00  0.00           C  
ATOM   2021  CE  LYS B1770      97.393  13.279  17.981  1.00  0.00           C  
ATOM   2022  NZ  LYS B1770      98.119  12.320  18.875  1.00  0.00           N  
ATOM   2023  N   ASP B1771     100.565  16.363  13.066  1.00  0.00           N  
ATOM   2024  CA  ASP B1771     101.605  17.143  12.399  1.00  0.00           C  
ATOM   2025  C   ASP B1771     102.204  18.117  13.411  1.00  0.00           C  
ATOM   2026  O   ASP B1771     101.495  18.628  14.276  1.00  0.00           O  
ATOM   2027  CB  ASP B1771     100.998  17.924  11.228  1.00  0.00           C  
ATOM   2028  CG  ASP B1771     101.865  17.891   9.979  1.00  0.00           C  
ATOM   2029  OD1 ASP B1771     103.033  18.319  10.052  1.00  0.00           O  
ATOM   2030  OD2 ASP B1771     101.373  17.442   8.919  1.00  0.00           O  
ATOM   2031  N   TYR B1772     103.505  18.366  13.307  1.00  0.00           N  
ATOM   2032  CA  TYR B1772     104.179  19.284  14.217  1.00  0.00           C  
ATOM   2033  C   TYR B1772     104.047  20.705  13.685  1.00  0.00           C  
ATOM   2034  O   TYR B1772     104.286  20.946  12.509  1.00  0.00           O  
ATOM   2035  CB  TYR B1772     105.661  18.923  14.338  1.00  0.00           C  
ATOM   2036  CG  TYR B1772     105.946  17.613  15.028  1.00  0.00           C  
ATOM   2037  CD1 TYR B1772     105.558  16.402  14.465  1.00  0.00           C  
ATOM   2038  CD2 TYR B1772     106.615  17.585  16.243  1.00  0.00           C  
ATOM   2039  CE1 TYR B1772     105.833  15.199  15.099  1.00  0.00           C  
ATOM   2040  CE2 TYR B1772     106.896  16.393  16.884  1.00  0.00           C  
ATOM   2041  CZ  TYR B1772     106.504  15.205  16.312  1.00  0.00           C  
ATOM   2042  OH  TYR B1772     106.777  14.024  16.959  1.00  0.00           O  
ATOM   2043  N   ALA B1773     103.684  21.645  14.553  1.00  0.00           N  
ATOM   2044  CA  ALA B1773     103.509  23.041  14.154  1.00  0.00           C  
ATOM   2045  C   ALA B1773     104.717  23.635  13.448  1.00  0.00           C  
ATOM   2046  O   ALA B1773     105.829  23.140  13.554  1.00  0.00           O  
ATOM   2047  CB  ALA B1773     103.168  23.890  15.367  1.00  0.00           C  
ATOM   2048  N   TYR B1774     104.491  24.704  12.707  1.00  0.00           N  
ATOM   2049  CA  TYR B1774     105.590  25.351  12.035  1.00  0.00           C  
ATOM   2050  C   TYR B1774     105.824  26.674  12.716  1.00  0.00           C  
ATOM   2051  O   TYR B1774     105.031  27.593  12.604  1.00  0.00           O  
ATOM   2052  CB  TYR B1774     105.276  25.557  10.562  1.00  0.00           C  
ATOM   2053  CG  TYR B1774     105.525  24.322   9.733  1.00  0.00           C  
ATOM   2054  CD1 TYR B1774     104.647  23.244   9.772  1.00  0.00           C  
ATOM   2055  CD2 TYR B1774     106.660  24.222   8.928  1.00  0.00           C  
ATOM   2056  CE1 TYR B1774     104.887  22.094   9.027  1.00  0.00           C  
ATOM   2057  CE2 TYR B1774     106.911  23.076   8.187  1.00  0.00           C  
ATOM   2058  CZ  TYR B1774     106.018  22.016   8.240  1.00  0.00           C  
ATOM   2059  OH  TYR B1774     106.265  20.879   7.508  1.00  0.00           O  
ATOM   2060  N   GLN B1775     106.918  26.756  13.446  1.00  0.00           N  
ATOM   2061  CA  GLN B1775     107.256  27.963  14.169  1.00  0.00           C  
ATOM   2062  C   GLN B1775     107.917  28.976  13.244  1.00  0.00           C  
ATOM   2063  O   GLN B1775     108.208  28.678  12.085  1.00  0.00           O  
ATOM   2064  CB  GLN B1775     108.215  27.609  15.294  1.00  0.00           C  
ATOM   2065  CG  GLN B1775     107.700  26.577  16.277  1.00  0.00           C  
ATOM   2066  CD  GLN B1775     107.166  27.221  17.526  1.00  0.00           C  
ATOM   2067  OE1 GLN B1775     107.182  26.630  18.598  1.00  0.00           O  
ATOM   2068  NE2 GLN B1775     106.685  28.449  17.394  1.00  0.00           N  
ATOM   2069  N   THR B1776     108.155  30.173  13.774  1.00  0.00           N  
ATOM   2070  CA  THR B1776     108.802  31.264  13.041  1.00  0.00           C  
ATOM   2071  C   THR B1776     108.749  32.528  13.887  1.00  0.00           C  
ATOM   2072  O   THR B1776     107.747  33.227  13.901  1.00  0.00           O  
ATOM   2073  CB  THR B1776     108.123  31.534  11.673  1.00  0.00           C  
ATOM   2074  OG1 THR B1776     108.409  32.873  11.247  1.00  0.00           O  
ATOM   2075  CG2 THR B1776     106.628  31.347  11.773  1.00  0.00           C  
ATOM   2076  N   CYS B1777     109.845  32.813  14.581  1.00  0.00           N  
ATOM   2077  CA  CYS B1777     109.935  33.962  15.472  1.00  0.00           C  
ATOM   2078  C   CYS B1777     110.743  35.116  14.905  1.00  0.00           C  
ATOM   2079  O   CYS B1777     111.421  34.972  13.895  1.00  0.00           O  
ATOM   2080  CB  CYS B1777     110.583  33.541  16.785  1.00  0.00           C  
ATOM   2081  SG  CYS B1777     112.389  33.475  16.672  1.00  0.00           S  
ATOM   2082  N   TYR B1778     110.670  36.263  15.579  1.00  0.00           N  
ATOM   2083  CA  TYR B1778     111.409  37.455  15.169  1.00  0.00           C  
ATOM   2084  C   TYR B1778     111.251  38.601  16.171  1.00  0.00           C  
ATOM   2085  O   TYR B1778     110.196  38.777  16.768  1.00  0.00           O  
ATOM   2086  CB  TYR B1778     110.970  37.890  13.762  1.00  0.00           C  
ATOM   2087  CG  TYR B1778     109.483  37.910  13.584  1.00  0.00           C  
ATOM   2088  CD1 TYR B1778     108.727  38.997  14.007  1.00  0.00           C  
ATOM   2089  CD2 TYR B1778     108.820  36.825  13.030  1.00  0.00           C  
ATOM   2090  CE1 TYR B1778     107.337  39.007  13.883  1.00  0.00           C  
ATOM   2091  CE2 TYR B1778     107.429  36.820  12.902  1.00  0.00           C  
ATOM   2092  CZ  TYR B1778     106.693  37.916  13.330  1.00  0.00           C  
ATOM   2093  OH  TYR B1778     105.319  37.925  13.188  1.00  0.00           O  
ATOM   2094  N   GLY B1779     112.319  39.364  16.364  1.00  0.00           N  
ATOM   2095  CA  GLY B1779     112.276  40.475  17.290  1.00  0.00           C  
ATOM   2096  C   GLY B1779     113.229  41.592  16.908  1.00  0.00           C  
ATOM   2097  O   GLY B1779     113.936  41.506  15.904  1.00  0.00           O  
ATOM   2098  N   ILE B1782     113.235  42.655  17.702  1.00  0.00           N  
ATOM   2099  CA  ILE B1782     114.107  43.792  17.458  1.00  0.00           C  
ATOM   2100  C   ILE B1782     114.483  44.417  18.791  1.00  0.00           C  
ATOM   2101  O   ILE B1782     113.648  44.538  19.674  1.00  0.00           O  
ATOM   2102  CB  ILE B1782     113.419  44.818  16.577  1.00  0.00           C  
ATOM   2103  CG1 ILE B1782     112.202  45.387  17.272  1.00  0.00           C  
ATOM   2104  CG2 ILE B1782     112.974  44.153  15.309  1.00  0.00           C  
ATOM   2105  CD1 ILE B1782     111.695  46.648  16.647  1.00  0.00           C  
ATOM   2106  N   SER B1783     115.739  44.809  18.957  1.00  0.00           N  
ATOM   2107  CA  SER B1783     116.151  45.372  20.239  1.00  0.00           C  
ATOM   2108  C   SER B1783     116.166  46.890  20.298  1.00  0.00           C  
ATOM   2109  O   SER B1783     115.538  47.567  19.483  1.00  0.00           O  
ATOM   2110  CB  SER B1783     117.531  44.823  20.643  1.00  0.00           C  
ATOM   2111  OG  SER B1783     118.533  45.126  19.684  1.00  0.00           O  
ATOM   2112  N   ASP B1785     116.888  47.409  21.285  1.00  0.00           N  
ATOM   2113  CA  ASP B1785     117.008  48.841  21.492  1.00  0.00           C  
ATOM   2114  C   ASP B1785     117.753  49.459  20.331  1.00  0.00           C  
ATOM   2115  O   ASP B1785     117.708  50.671  20.126  1.00  0.00           O  
ATOM   2116  CB  ASP B1785     117.749  49.125  22.805  1.00  0.00           C  
ATOM   2117  CG  ASP B1785     117.032  48.548  24.025  1.00  0.00           C  
ATOM   2118  OD1 ASP B1785     117.554  48.691  25.152  1.00  0.00           O  
ATOM   2119  OD2 ASP B1785     115.947  47.954  23.858  1.00  0.00           O  
ATOM   2120  N   ARG B1786     118.442  48.612  19.574  1.00  0.00           N  
ATOM   2121  CA  ARG B1786     119.191  49.054  18.403  1.00  0.00           C  
ATOM   2122  C   ARG B1786     118.363  50.082  17.631  1.00  0.00           C  
ATOM   2123  O   ARG B1786     118.901  51.057  17.112  1.00  0.00           O  
ATOM   2124  CB  ARG B1786     119.502  47.867  17.495  1.00  0.00           C  
ATOM   2125  CG  ARG B1786     120.351  46.778  18.149  1.00  0.00           C  
ATOM   2126  CD  ARG B1786     121.843  47.117  18.172  1.00  0.00           C  
ATOM   2127  NE  ARG B1786     122.672  45.978  18.585  1.00  0.00           N  
ATOM   2128  CZ  ARG B1786     122.842  44.858  17.878  1.00  0.00           C  
ATOM   2129  NH1 ARG B1786     122.248  44.699  16.701  1.00  0.00           N  
ATOM   2130  NH2 ARG B1786     123.601  43.881  18.355  1.00  0.00           N  
ATOM   2131  N   VAL B1787     117.054  49.862  17.554  1.00  0.00           N  
ATOM   2132  CA  VAL B1787     116.199  50.810  16.863  1.00  0.00           C  
ATOM   2133  C   VAL B1787     116.402  52.203  17.424  1.00  0.00           C  
ATOM   2134  O   VAL B1787     116.865  53.096  16.720  1.00  0.00           O  
ATOM   2135  CB  VAL B1787     114.699  50.483  17.004  1.00  0.00           C  
ATOM   2136  CG1 VAL B1787     114.266  49.541  15.915  1.00  0.00           C  
ATOM   2137  CG2 VAL B1787     114.433  49.880  18.355  1.00  0.00           C  
ATOM   2138  N   ILE B1788     116.067  52.394  18.695  1.00  0.00           N  
ATOM   2139  CA  ILE B1788     116.196  53.719  19.270  1.00  0.00           C  
ATOM   2140  C   ILE B1788     117.637  54.146  19.145  1.00  0.00           C  
ATOM   2141  O   ILE B1788     117.936  55.338  19.139  1.00  0.00           O  
ATOM   2142  CB  ILE B1788     115.727  53.787  20.763  1.00  0.00           C  
ATOM   2143  CG1 ILE B1788     116.906  53.621  21.705  1.00  0.00           C  
ATOM   2144  CG2 ILE B1788     114.713  52.696  21.055  1.00  0.00           C  
ATOM   2145  CD1 ILE B1788     116.489  53.682  23.117  1.00  0.00           C  
ATOM   2146  N   ALA B1789     118.530  53.172  19.021  1.00  0.00           N  
ATOM   2147  CA  ALA B1789     119.947  53.493  18.885  1.00  0.00           C  
ATOM   2148  C   ALA B1789     120.148  53.992  17.472  1.00  0.00           C  
ATOM   2149  O   ALA B1789     120.672  55.076  17.250  1.00  0.00           O  
ATOM   2150  CB  ALA B1789     120.800  52.266  19.140  1.00  0.00           C  
ATOM   2151  N   SER B1790     119.707  53.184  16.520  1.00  0.00           N  
ATOM   2152  CA  SER B1790     119.776  53.533  15.110  1.00  0.00           C  
ATOM   2153  C   SER B1790     119.002  54.839  14.870  1.00  0.00           C  
ATOM   2154  O   SER B1790     119.282  55.572  13.925  1.00  0.00           O  
ATOM   2155  CB  SER B1790     119.178  52.405  14.264  1.00  0.00           C  
ATOM   2156  OG  SER B1790     117.795  52.246  14.530  1.00  0.00           O  
ATOM   2157  N   ILE B1791     118.020  55.121  15.721  1.00  0.00           N  
ATOM   2158  CA  ILE B1791     117.261  56.355  15.596  1.00  0.00           C  
ATOM   2159  C   ILE B1791     118.219  57.488  15.897  1.00  0.00           C  
ATOM   2160  O   ILE B1791     118.475  58.335  15.051  1.00  0.00           O  
ATOM   2161  CB  ILE B1791     116.100  56.437  16.596  1.00  0.00           C  
ATOM   2162  CG1 ILE B1791     114.934  55.588  16.110  1.00  0.00           C  
ATOM   2163  CG2 ILE B1791     115.665  57.872  16.762  1.00  0.00           C  
ATOM   2164  CD1 ILE B1791     113.664  55.809  16.877  1.00  0.00           C  
ATOM   2165  N   ILE B1792     118.751  57.488  17.112  1.00  0.00           N  
ATOM   2166  CA  ILE B1792     119.687  58.517  17.532  1.00  0.00           C  
ATOM   2167  C   ILE B1792     120.815  58.681  16.529  1.00  0.00           C  
ATOM   2168  O   ILE B1792     120.967  59.735  15.915  1.00  0.00           O  
ATOM   2169  CB  ILE B1792     120.300  58.174  18.898  1.00  0.00           C  
ATOM   2170  CG1 ILE B1792     119.297  58.476  20.005  1.00  0.00           C  
ATOM   2171  CG2 ILE B1792     121.592  58.947  19.110  1.00  0.00           C  
ATOM   2172  CD1 ILE B1792     119.774  58.006  21.342  1.00  0.00           C  
ATOM   2173  N   ALA B1793     121.600  57.623  16.373  1.00  0.00           N  
ATOM   2174  CA  ALA B1793     122.741  57.620  15.473  1.00  0.00           C  
ATOM   2175  C   ALA B1793     122.426  58.138  14.100  1.00  0.00           C  
ATOM   2176  O   ALA B1793     122.870  59.219  13.719  1.00  0.00           O  
ATOM   2177  CB  ALA B1793     123.308  56.226  15.357  1.00  0.00           C  
ATOM   2178  N   ILE B1794     121.648  57.367  13.356  1.00  0.00           N  
ATOM   2179  CA  ILE B1794     121.314  57.734  11.991  1.00  0.00           C  
ATOM   2180  C   ILE B1794     120.854  59.180  11.787  1.00  0.00           C  
ATOM   2181  O   ILE B1794     121.450  59.909  11.005  1.00  0.00           O  
ATOM   2182  CB  ILE B1794     120.276  56.742  11.406  1.00  0.00           C  
ATOM   2183  CG1 ILE B1794     120.800  55.304  11.540  1.00  0.00           C  
ATOM   2184  CG2 ILE B1794     120.038  57.024   9.935  1.00  0.00           C  
ATOM   2185  CD1 ILE B1794     122.128  55.045  10.828  1.00  0.00           C  
ATOM   2186  N   HIS B1795     119.826  59.618  12.498  1.00  0.00           N  
ATOM   2187  CA  HIS B1795     119.339  60.981  12.315  1.00  0.00           C  
ATOM   2188  C   HIS B1795     120.052  62.099  13.075  1.00  0.00           C  
ATOM   2189  O   HIS B1795     119.764  63.279  12.870  1.00  0.00           O  
ATOM   2190  CB  HIS B1795     117.852  61.020  12.625  1.00  0.00           C  
ATOM   2191  CG  HIS B1795     117.025  60.295  11.619  1.00  0.00           C  
ATOM   2192  ND1 HIS B1795     117.025  60.634  10.285  1.00  0.00           N  
ATOM   2193  CD2 HIS B1795     116.191  59.236  11.741  1.00  0.00           C  
ATOM   2194  CE1 HIS B1795     116.227  59.814   9.626  1.00  0.00           C  
ATOM   2195  NE2 HIS B1795     115.708  58.956  10.486  1.00  0.00           N  
ATOM   2196  N   GLY B1796     120.983  61.744  13.946  1.00  0.00           N  
ATOM   2197  CA  GLY B1796     121.683  62.769  14.688  1.00  0.00           C  
ATOM   2198  C   GLY B1796     122.658  63.554  13.830  1.00  0.00           C  
ATOM   2199  O   GLY B1796     123.166  63.046  12.828  1.00  0.00           O  
ATOM   2200  N   ASP B1797     122.921  64.794  14.238  1.00  0.00           N  
ATOM   2201  CA  ASP B1797     123.848  65.670  13.531  1.00  0.00           C  
ATOM   2202  C   ASP B1797     124.708  66.485  14.523  1.00  0.00           C  
ATOM   2203  O   ASP B1797     124.341  66.651  15.692  1.00  0.00           O  
ATOM   2204  CB  ASP B1797     123.068  66.610  12.612  1.00  0.00           C  
ATOM   2205  CG  ASP B1797     122.512  67.816  13.350  1.00  0.00           C  
ATOM   2206  OD1 ASP B1797     122.143  67.675  14.536  1.00  0.00           O  
ATOM   2207  OD2 ASP B1797     122.432  68.906  12.743  1.00  0.00           O  
ATOM   2208  N   GLU B1798     125.848  66.981  14.034  1.00  0.00           N  
ATOM   2209  CA  GLU B1798     126.805  67.776  14.815  1.00  0.00           C  
ATOM   2210  C   GLU B1798     126.218  68.444  16.050  1.00  0.00           C  
ATOM   2211  O   GLU B1798     126.496  68.043  17.174  1.00  0.00           O  
ATOM   2212  CB  GLU B1798     127.432  68.863  13.934  1.00  0.00           C  
ATOM   2213  CG  GLU B1798     128.921  68.695  13.613  1.00  0.00           C  
ATOM   2214  CD  GLU B1798     129.216  67.580  12.609  1.00  0.00           C  
ATOM   2215  OE1 GLU B1798     130.334  67.572  12.043  1.00  0.00           O  
ATOM   2216  OE2 GLU B1798     128.342  66.710  12.387  1.00  0.00           O  
ATOM   2217  N   LYS B1799     125.413  69.475  15.828  1.00  0.00           N  
ATOM   2218  CA  LYS B1799     124.797  70.212  16.921  1.00  0.00           C  
ATOM   2219  C   LYS B1799     124.258  69.279  17.992  1.00  0.00           C  
ATOM   2220  O   LYS B1799     124.813  69.196  19.086  1.00  0.00           O  
ATOM   2221  CB  LYS B1799     123.677  71.120  16.389  1.00  0.00           C  
ATOM   2222  CG  LYS B1799     124.044  72.610  16.309  1.00  0.00           C  
ATOM   2223  CD  LYS B1799     125.307  72.866  15.478  1.00  0.00           C  
ATOM   2224  CE  LYS B1799     125.745  74.325  15.578  1.00  0.00           C  
ATOM   2225  NZ  LYS B1799     127.059  74.598  14.917  1.00  0.00           N  
ATOM   2226  N   GLY B1800     123.187  68.565  17.678  1.00  0.00           N  
ATOM   2227  CA  GLY B1800     122.627  67.664  18.662  1.00  0.00           C  
ATOM   2228  C   GLY B1800     121.909  66.467  18.080  1.00  0.00           C  
ATOM   2229  O   GLY B1800     122.277  65.947  17.030  1.00  0.00           O  
ATOM   2230  N   LEU B1801     120.871  66.039  18.783  1.00  0.00           N  
ATOM   2231  CA  LEU B1801     120.056  64.907  18.393  1.00  0.00           C  
ATOM   2232  C   LEU B1801     118.879  65.392  17.551  1.00  0.00           C  
ATOM   2233  O   LEU B1801     118.323  66.445  17.818  1.00  0.00           O  
ATOM   2234  CB  LEU B1801     119.558  64.243  19.660  1.00  0.00           C  
ATOM   2235  CG  LEU B1801     118.621  63.068  19.554  1.00  0.00           C  
ATOM   2236  CD1 LEU B1801     119.326  61.915  18.847  1.00  0.00           C  
ATOM   2237  CD2 LEU B1801     118.190  62.701  20.957  1.00  0.00           C  
ATOM   2238  N   ILE B1802     118.509  64.637  16.525  1.00  0.00           N  
ATOM   2239  CA  ILE B1802     117.389  65.025  15.672  1.00  0.00           C  
ATOM   2240  C   ILE B1802     116.496  63.834  15.390  1.00  0.00           C  
ATOM   2241  O   ILE B1802     116.436  63.338  14.271  1.00  0.00           O  
ATOM   2242  CB  ILE B1802     117.859  65.560  14.318  1.00  0.00           C  
ATOM   2243  CG1 ILE B1802     119.060  66.492  14.497  1.00  0.00           C  
ATOM   2244  CG2 ILE B1802     116.715  66.286  13.636  1.00  0.00           C  
ATOM   2245  CD1 ILE B1802     119.522  67.128  13.213  1.00  0.00           C  
ATOM   2246  N   LEU B1803     115.800  63.369  16.410  1.00  0.00           N  
ATOM   2247  CA  LEU B1803     114.921  62.225  16.249  1.00  0.00           C  
ATOM   2248  C   LEU B1803     113.669  62.665  15.516  1.00  0.00           C  
ATOM   2249  O   LEU B1803     113.221  63.806  15.688  1.00  0.00           O  
ATOM   2250  CB  LEU B1803     114.563  61.649  17.631  1.00  0.00           C  
ATOM   2251  CG  LEU B1803     114.071  62.622  18.720  1.00  0.00           C  
ATOM   2252  CD1 LEU B1803     112.731  62.127  19.227  1.00  0.00           C  
ATOM   2253  CD2 LEU B1803     115.080  62.699  19.849  1.00  0.00           C  
ATOM   2254  N   PRO B1804     113.110  61.765  14.676  1.00  0.00           N  
ATOM   2255  CA  PRO B1804     111.904  61.909  13.849  1.00  0.00           C  
ATOM   2256  C   PRO B1804     110.691  62.420  14.657  1.00  0.00           C  
ATOM   2257  O   PRO B1804     110.570  62.154  15.846  1.00  0.00           O  
ATOM   2258  CB  PRO B1804     111.686  60.497  13.329  1.00  0.00           C  
ATOM   2259  CG  PRO B1804     113.050  59.959  13.219  1.00  0.00           C  
ATOM   2260  CD  PRO B1804     113.730  60.443  14.464  1.00  0.00           C  
ATOM   2261  N   PRO B1805     109.761  63.138  14.006  1.00  0.00           N  
ATOM   2262  CA  PRO B1805     108.574  63.676  14.678  1.00  0.00           C  
ATOM   2263  C   PRO B1805     107.726  62.581  15.309  1.00  0.00           C  
ATOM   2264  O   PRO B1805     107.269  62.701  16.447  1.00  0.00           O  
ATOM   2265  CB  PRO B1805     107.827  64.399  13.551  1.00  0.00           C  
ATOM   2266  CG  PRO B1805     108.904  64.778  12.619  1.00  0.00           C  
ATOM   2267  CD  PRO B1805     109.765  63.535  12.592  1.00  0.00           C  
ATOM   2268  N   ILE B1806     107.523  61.509  14.559  1.00  0.00           N  
ATOM   2269  CA  ILE B1806     106.730  60.371  15.010  1.00  0.00           C  
ATOM   2270  C   ILE B1806     107.076  60.013  16.442  1.00  0.00           C  
ATOM   2271  O   ILE B1806     106.209  59.944  17.302  1.00  0.00           O  
ATOM   2272  CB  ILE B1806     107.008  59.132  14.138  1.00  0.00           C  
ATOM   2273  CG1 ILE B1806     107.009  59.516  12.649  1.00  0.00           C  
ATOM   2274  CG2 ILE B1806     105.946  58.085  14.378  1.00  0.00           C  
ATOM   2275  CD1 ILE B1806     108.120  60.481  12.233  1.00  0.00           C  
ATOM   2276  N   VAL B1807     108.364  59.810  16.683  1.00  0.00           N  
ATOM   2277  CA  VAL B1807     108.869  59.411  17.990  1.00  0.00           C  
ATOM   2278  C   VAL B1807     109.355  60.564  18.859  1.00  0.00           C  
ATOM   2279  O   VAL B1807     109.908  60.349  19.934  1.00  0.00           O  
ATOM   2280  CB  VAL B1807     110.033  58.447  17.806  1.00  0.00           C  
ATOM   2281  CG1 VAL B1807     109.750  57.542  16.623  1.00  0.00           C  
ATOM   2282  CG2 VAL B1807     111.309  59.214  17.569  1.00  0.00           C  
ATOM   2283  N   ALA B1808     109.164  61.787  18.391  1.00  0.00           N  
ATOM   2284  CA  ALA B1808     109.607  62.949  19.147  1.00  0.00           C  
ATOM   2285  C   ALA B1808     108.882  63.050  20.475  1.00  0.00           C  
ATOM   2286  O   ALA B1808     107.703  63.398  20.518  1.00  0.00           O  
ATOM   2287  CB  ALA B1808     109.385  64.226  18.341  1.00  0.00           C  
ATOM   2288  N   PRO B1809     109.571  62.717  21.578  1.00  0.00           N  
ATOM   2289  CA  PRO B1809     108.947  62.800  22.892  1.00  0.00           C  
ATOM   2290  C   PRO B1809     108.183  64.104  22.958  1.00  0.00           C  
ATOM   2291  O   PRO B1809     107.119  64.194  23.577  1.00  0.00           O  
ATOM   2292  CB  PRO B1809     110.141  62.772  23.812  1.00  0.00           C  
ATOM   2293  CG  PRO B1809     110.997  61.767  23.145  1.00  0.00           C  
ATOM   2294  CD  PRO B1809     110.921  62.142  21.692  1.00  0.00           C  
ATOM   2295  N   ILE B1810     108.751  65.109  22.298  1.00  0.00           N  
ATOM   2296  CA  ILE B1810     108.158  66.437  22.195  1.00  0.00           C  
ATOM   2297  C   ILE B1810     108.303  66.867  20.752  1.00  0.00           C  
ATOM   2298  O   ILE B1810     109.422  67.013  20.252  1.00  0.00           O  
ATOM   2299  CB  ILE B1810     108.870  67.484  23.064  1.00  0.00           C  
ATOM   2300  CG1 ILE B1810     108.509  67.282  24.531  1.00  0.00           C  
ATOM   2301  CG2 ILE B1810     108.458  68.873  22.623  1.00  0.00           C  
ATOM   2302  CD1 ILE B1810     109.070  68.337  25.435  1.00  0.00           C  
ATOM   2303  N   GLN B1811     107.168  67.075  20.091  1.00  0.00           N  
ATOM   2304  CA  GLN B1811     107.159  67.473  18.696  1.00  0.00           C  
ATOM   2305  C   GLN B1811     107.292  68.979  18.534  1.00  0.00           C  
ATOM   2306  O   GLN B1811     107.942  69.440  17.599  1.00  0.00           O  
ATOM   2307  CB  GLN B1811     105.879  66.974  18.018  1.00  0.00           C  
ATOM   2308  CG  GLN B1811     105.728  65.463  18.018  1.00  0.00           C  
ATOM   2309  CD  GLN B1811     104.298  65.022  17.787  1.00  0.00           C  
ATOM   2310  OE1 GLN B1811     103.386  65.456  18.492  1.00  0.00           O  
ATOM   2311  NE2 GLN B1811     104.093  64.150  16.804  1.00  0.00           N  
ATOM   2312  N   VAL B1812     106.702  69.746  19.443  1.00  0.00           N  
ATOM   2313  CA  VAL B1812     106.773  71.203  19.345  1.00  0.00           C  
ATOM   2314  C   VAL B1812     107.004  71.858  20.694  1.00  0.00           C  
ATOM   2315  O   VAL B1812     106.385  71.471  21.683  1.00  0.00           O  
ATOM   2316  CB  VAL B1812     105.465  71.795  18.736  1.00  0.00           C  
ATOM   2317  CG1 VAL B1812     105.562  73.298  18.663  1.00  0.00           C  
ATOM   2318  CG2 VAL B1812     105.224  71.237  17.361  1.00  0.00           C  
ATOM   2319  N   VAL B1813     107.884  72.856  20.735  1.00  0.00           N  
ATOM   2320  CA  VAL B1813     108.156  73.548  21.995  1.00  0.00           C  
ATOM   2321  C   VAL B1813     107.854  75.037  21.942  1.00  0.00           C  
ATOM   2322  O   VAL B1813     108.451  75.775  21.179  1.00  0.00           O  
ATOM   2323  CB  VAL B1813     109.618  73.384  22.457  1.00  0.00           C  
ATOM   2324  CG1 VAL B1813     109.819  74.123  23.754  1.00  0.00           C  
ATOM   2325  CG2 VAL B1813     109.947  71.924  22.673  1.00  0.00           C  
ATOM   2326  N   ILE B1814     106.926  75.470  22.782  1.00  0.00           N  
ATOM   2327  CA  ILE B1814     106.542  76.865  22.846  1.00  0.00           C  
ATOM   2328  C   ILE B1814     107.435  77.537  23.870  1.00  0.00           C  
ATOM   2329  O   ILE B1814     107.308  77.283  25.067  1.00  0.00           O  
ATOM   2330  CB  ILE B1814     105.081  77.024  23.304  1.00  0.00           C  
ATOM   2331  CG1 ILE B1814     104.161  76.148  22.452  1.00  0.00           C  
ATOM   2332  CG2 ILE B1814     104.657  78.474  23.181  1.00  0.00           C  
ATOM   2333  CD1 ILE B1814     104.342  74.661  22.676  1.00  0.00           C  
ATOM   2334  N   VAL B1815     108.349  78.380  23.399  1.00  0.00           N  
ATOM   2335  CA  VAL B1815     109.274  79.106  24.278  1.00  0.00           C  
ATOM   2336  C   VAL B1815     108.755  80.536  24.389  1.00  0.00           C  
ATOM   2337  O   VAL B1815     109.006  81.363  23.518  1.00  0.00           O  
ATOM   2338  CB  VAL B1815     110.711  79.156  23.686  1.00  0.00           C  
ATOM   2339  CG1 VAL B1815     111.701  79.601  24.752  1.00  0.00           C  
ATOM   2340  CG2 VAL B1815     111.098  77.803  23.116  1.00  0.00           C  
ATOM   2341  N   PRO B1816     108.013  80.842  25.456  1.00  0.00           N  
ATOM   2342  CA  PRO B1816     107.488  82.198  25.602  1.00  0.00           C  
ATOM   2343  C   PRO B1816     108.498  83.213  26.131  1.00  0.00           C  
ATOM   2344  O   PRO B1816     108.542  83.482  27.330  1.00  0.00           O  
ATOM   2345  CB  PRO B1816     106.308  81.991  26.539  1.00  0.00           C  
ATOM   2346  CG  PRO B1816     106.803  80.915  27.431  1.00  0.00           C  
ATOM   2347  CD  PRO B1816     107.442  79.946  26.473  1.00  0.00           C  
ATOM   2348  N   LEU B1817     109.298  83.777  25.225  1.00  0.00           N  
ATOM   2349  CA  LEU B1817     110.310  84.769  25.583  1.00  0.00           C  
ATOM   2350  C   LEU B1817     109.628  85.885  26.345  1.00  0.00           C  
ATOM   2351  O   LEU B1817     108.899  86.675  25.767  1.00  0.00           O  
ATOM   2352  CB  LEU B1817     110.961  85.352  24.331  1.00  0.00           C  
ATOM   2353  CG  LEU B1817     111.432  84.387  23.239  1.00  0.00           C  
ATOM   2354  CD1 LEU B1817     110.225  83.827  22.517  1.00  0.00           C  
ATOM   2355  CD2 LEU B1817     112.331  85.113  22.245  1.00  0.00           C  
ATOM   2356  N   ILE B1818     109.874  85.951  27.644  1.00  0.00           N  
ATOM   2357  CA  ILE B1818     109.250  86.958  28.486  1.00  0.00           C  
ATOM   2358  C   ILE B1818     110.157  88.134  28.836  1.00  0.00           C  
ATOM   2359  O   ILE B1818     111.284  87.950  29.303  1.00  0.00           O  
ATOM   2360  CB  ILE B1818     108.742  86.315  29.781  1.00  0.00           C  
ATOM   2361  CG1 ILE B1818     109.894  85.594  30.490  1.00  0.00           C  
ATOM   2362  CG2 ILE B1818     107.620  85.341  29.459  1.00  0.00           C  
ATOM   2363  CD1 ILE B1818     109.487  84.837  31.744  1.00  0.00           C  
ATOM   2364  N   PHE B1819     109.645  89.344  28.612  1.00  0.00           N  
ATOM   2365  CA  PHE B1819     110.381  90.569  28.899  1.00  0.00           C  
ATOM   2366  C   PHE B1819     109.693  91.431  29.957  1.00  0.00           C  
ATOM   2367  O   PHE B1819     108.515  91.235  30.257  1.00  0.00           O  
ATOM   2368  CB  PHE B1819     110.577  91.373  27.616  1.00  0.00           C  
ATOM   2369  CG  PHE B1819     111.429  90.677  26.603  1.00  0.00           C  
ATOM   2370  CD1 PHE B1819     110.933  89.595  25.887  1.00  0.00           C  
ATOM   2371  CD2 PHE B1819     112.746  91.074  26.389  1.00  0.00           C  
ATOM   2372  CE1 PHE B1819     111.736  88.914  24.969  1.00  0.00           C  
ATOM   2373  CE2 PHE B1819     113.558  90.400  25.476  1.00  0.00           C  
ATOM   2374  CZ  PHE B1819     113.052  89.318  24.764  1.00  0.00           C  
ATOM   2375  N   LYS B1820     110.444  92.379  30.519  1.00  0.00           N  
ATOM   2376  CA  LYS B1820     109.938  93.279  31.555  1.00  0.00           C  
ATOM   2377  C   LYS B1820     108.535  93.781  31.230  1.00  0.00           C  
ATOM   2378  O   LYS B1820     107.659  93.801  32.095  1.00  0.00           O  
ATOM   2379  CB  LYS B1820     110.894  94.465  31.726  1.00  0.00           C  
ATOM   2380  CG  LYS B1820     110.532  95.427  32.859  1.00  0.00           C  
ATOM   2381  CD  LYS B1820     110.609  94.770  34.242  1.00  0.00           C  
ATOM   2382  CE  LYS B1820     110.294  95.765  35.369  1.00  0.00           C  
ATOM   2383  NZ  LYS B1820     111.281  96.884  35.471  1.00  0.00           N  
ATOM   2384  N   GLY B1821     108.328  94.178  29.978  1.00  0.00           N  
ATOM   2385  CA  GLY B1821     107.025  94.667  29.553  1.00  0.00           C  
ATOM   2386  C   GLY B1821     106.223  93.618  28.798  1.00  0.00           C  
ATOM   2387  O   GLY B1821     106.793  92.765  28.115  1.00  0.00           O  
ATOM   2388  N   LYS B1827     104.900  93.678  28.910  1.00  0.00           N  
ATOM   2389  CA  LYS B1827     104.052  92.710  28.236  1.00  0.00           C  
ATOM   2390  C   LYS B1827     104.526  91.326  28.637  1.00  0.00           C  
ATOM   2391  O   LYS B1827     105.227  90.659  27.886  1.00  0.00           O  
ATOM   2392  CB  LYS B1827     104.155  92.881  26.721  1.00  0.00           C  
ATOM   2393  CG  LYS B1827     103.428  94.098  26.191  1.00  0.00           C  
ATOM   2394  CD  LYS B1827     104.004  95.380  26.747  1.00  0.00           C  
ATOM   2395  CE  LYS B1827     103.071  96.551  26.493  1.00  0.00           C  
ATOM   2396  NZ  LYS B1827     101.758  96.382  27.184  1.00  0.00           N  
ATOM   2397  N   GLU B1828     104.140  90.907  29.835  1.00  0.00           N  
ATOM   2398  CA  GLU B1828     104.535  89.608  30.369  1.00  0.00           C  
ATOM   2399  C   GLU B1828     103.398  88.599  30.206  1.00  0.00           C  
ATOM   2400  O   GLU B1828     103.471  87.712  29.360  1.00  0.00           O  
ATOM   2401  CB  GLU B1828     104.905  89.744  31.851  1.00  0.00           C  
ATOM   2402  CG  GLU B1828     105.685  91.015  32.209  1.00  0.00           C  
ATOM   2403  CD  GLU B1828     104.854  92.287  32.051  1.00  0.00           C  
ATOM   2404  OE1 GLU B1828     103.752  92.363  32.638  1.00  0.00           O  
ATOM   2405  OE2 GLU B1828     105.302  93.213  31.345  1.00  0.00           O  
ATOM   2406  N   ASP B1829     102.354  88.732  31.022  1.00  0.00           N  
ATOM   2407  CA  ASP B1829     101.207  87.833  30.939  1.00  0.00           C  
ATOM   2408  C   ASP B1829     100.846  87.668  29.475  1.00  0.00           C  
ATOM   2409  O   ASP B1829     100.780  86.553  28.957  1.00  0.00           O  
ATOM   2410  CB  ASP B1829     100.007  88.419  31.697  1.00  0.00           C  
ATOM   2411  CG  ASP B1829      98.691  87.697  31.379  1.00  0.00           C  
ATOM   2412  OD1 ASP B1829      98.219  87.770  30.220  1.00  0.00           O  
ATOM   2413  OD2 ASP B1829      98.122  87.057  32.290  1.00  0.00           O  
ATOM   2414  N   ILE B1830     100.623  88.799  28.816  1.00  0.00           N  
ATOM   2415  CA  ILE B1830     100.263  88.821  27.410  1.00  0.00           C  
ATOM   2416  C   ILE B1830     101.020  87.751  26.635  1.00  0.00           C  
ATOM   2417  O   ILE B1830     100.481  87.145  25.712  1.00  0.00           O  
ATOM   2418  CB  ILE B1830     100.560  90.199  26.805  1.00  0.00           C  
ATOM   2419  CG1 ILE B1830     100.248  90.201  25.306  1.00  0.00           C  
ATOM   2420  CG2 ILE B1830     101.998  90.557  27.063  1.00  0.00           C  
ATOM   2421  CD1 ILE B1830     100.347  91.571  24.657  1.00  0.00           C  
ATOM   2422  N   VAL B1831     102.267  87.509  27.017  1.00  0.00           N  
ATOM   2423  CA  VAL B1831     103.058  86.502  26.335  1.00  0.00           C  
ATOM   2424  C   VAL B1831     102.619  85.107  26.761  1.00  0.00           C  
ATOM   2425  O   VAL B1831     102.134  84.336  25.929  1.00  0.00           O  
ATOM   2426  CB  VAL B1831     104.564  86.679  26.614  1.00  0.00           C  
ATOM   2427  CG1 VAL B1831     105.360  85.636  25.850  1.00  0.00           C  
ATOM   2428  CG2 VAL B1831     105.007  88.072  26.198  1.00  0.00           C  
ATOM   2429  N   MET B1832     102.770  84.781  28.047  1.00  0.00           N  
ATOM   2430  CA  MET B1832     102.372  83.461  28.534  1.00  0.00           C  
ATOM   2431  C   MET B1832     100.935  83.135  28.159  1.00  0.00           C  
ATOM   2432  O   MET B1832     100.430  82.055  28.467  1.00  0.00           O  
ATOM   2433  CB  MET B1832     102.536  83.354  30.047  1.00  0.00           C  
ATOM   2434  CG  MET B1832     103.961  83.107  30.497  1.00  0.00           C  
ATOM   2435  SD  MET B1832     104.037  82.460  32.184  1.00  0.00           S  
ATOM   2436  CE  MET B1832     103.992  83.992  33.155  1.00  0.00           C  
ATOM   2437  N   GLU B1833     100.282  84.084  27.498  1.00  0.00           N  
ATOM   2438  CA  GLU B1833      98.912  83.913  27.048  1.00  0.00           C  
ATOM   2439  C   GLU B1833      98.961  83.258  25.672  1.00  0.00           C  
ATOM   2440  O   GLU B1833      98.422  82.167  25.479  1.00  0.00           O  
ATOM   2441  CB  GLU B1833      98.206  85.273  26.973  1.00  0.00           C  
ATOM   2442  CG  GLU B1833      96.703  85.205  26.681  1.00  0.00           C  
ATOM   2443  CD  GLU B1833      96.375  85.091  25.198  1.00  0.00           C  
ATOM   2444  OE1 GLU B1833      95.180  84.926  24.866  1.00  0.00           O  
ATOM   2445  OE2 GLU B1833      97.303  85.175  24.364  1.00  0.00           O  
ATOM   2446  N   LYS B1834      99.616  83.918  24.719  1.00  0.00           N  
ATOM   2447  CA  LYS B1834      99.728  83.363  23.375  1.00  0.00           C  
ATOM   2448  C   LYS B1834     100.515  82.072  23.470  1.00  0.00           C  
ATOM   2449  O   LYS B1834     100.631  81.323  22.500  1.00  0.00           O  
ATOM   2450  CB  LYS B1834     100.433  84.335  22.425  1.00  0.00           C  
ATOM   2451  CG  LYS B1834      99.609  85.564  22.063  1.00  0.00           C  
ATOM   2452  CD  LYS B1834      98.320  85.205  21.332  1.00  0.00           C  
ATOM   2453  CE  LYS B1834      97.494  86.454  21.038  1.00  0.00           C  
ATOM   2454  NZ  LYS B1834      96.217  86.158  20.329  1.00  0.00           N  
ATOM   2455  N   ALA B1835     101.061  81.822  24.652  1.00  0.00           N  
ATOM   2456  CA  ALA B1835     101.812  80.605  24.889  1.00  0.00           C  
ATOM   2457  C   ALA B1835     100.796  79.469  24.870  1.00  0.00           C  
ATOM   2458  O   ALA B1835     100.951  78.490  24.136  1.00  0.00           O  
ATOM   2459  CB  ALA B1835     102.509  80.673  26.240  1.00  0.00           C  
ATOM   2460  N   LYS B1836      99.743  79.619  25.672  1.00  0.00           N  
ATOM   2461  CA  LYS B1836      98.695  78.610  25.747  1.00  0.00           C  
ATOM   2462  C   LYS B1836      97.707  78.684  24.593  1.00  0.00           C  
ATOM   2463  O   LYS B1836      97.075  77.684  24.259  1.00  0.00           O  
ATOM   2464  CB  LYS B1836      97.943  78.700  27.079  1.00  0.00           C  
ATOM   2465  CG  LYS B1836      98.676  78.045  28.240  1.00  0.00           C  
ATOM   2466  CD  LYS B1836      97.724  77.658  29.368  1.00  0.00           C  
ATOM   2467  CE  LYS B1836      98.421  76.804  30.429  1.00  0.00           C  
ATOM   2468  NZ  LYS B1836      98.916  75.496  29.903  1.00  0.00           N  
ATOM   2469  N   GLU B1837      97.557  79.856  23.983  1.00  0.00           N  
ATOM   2470  CA  GLU B1837      96.635  79.965  22.858  1.00  0.00           C  
ATOM   2471  C   GLU B1837      97.163  79.047  21.774  1.00  0.00           C  
ATOM   2472  O   GLU B1837      96.407  78.538  20.947  1.00  0.00           O  
ATOM   2473  CB  GLU B1837      96.557  81.398  22.320  1.00  0.00           C  
ATOM   2474  CG  GLU B1837      95.546  81.552  21.179  1.00  0.00           C  
ATOM   2475  CD  GLU B1837      95.316  82.996  20.763  1.00  0.00           C  
ATOM   2476  OE1 GLU B1837      94.997  83.830  21.639  1.00  0.00           O  
ATOM   2477  OE2 GLU B1837      95.443  83.294  19.557  1.00  0.00           O  
ATOM   2478  N   ILE B1838      98.474  78.839  21.797  1.00  0.00           N  
ATOM   2479  CA  ILE B1838      99.131  77.976  20.834  1.00  0.00           C  
ATOM   2480  C   ILE B1838      99.090  76.548  21.349  1.00  0.00           C  
ATOM   2481  O   ILE B1838      99.001  75.597  20.577  1.00  0.00           O  
ATOM   2482  CB  ILE B1838     100.587  78.427  20.610  1.00  0.00           C  
ATOM   2483  CG1 ILE B1838     100.590  79.716  19.794  1.00  0.00           C  
ATOM   2484  CG2 ILE B1838     101.383  77.348  19.899  1.00  0.00           C  
ATOM   2485  CD1 ILE B1838     101.955  80.238  19.498  1.00  0.00           C  
ATOM   2486  N   TYR B1839      99.148  76.402  22.665  1.00  0.00           N  
ATOM   2487  CA  TYR B1839      99.097  75.083  23.274  1.00  0.00           C  
ATOM   2488  C   TYR B1839      97.755  74.460  22.890  1.00  0.00           C  
ATOM   2489  O   TYR B1839      97.693  73.596  22.018  1.00  0.00           O  
ATOM   2490  CB  TYR B1839      99.224  75.203  24.802  1.00  0.00           C  
ATOM   2491  CG  TYR B1839      99.289  73.889  25.567  1.00  0.00           C  
ATOM   2492  CD1 TYR B1839      99.135  72.665  24.919  1.00  0.00           C  
ATOM   2493  CD2 TYR B1839      99.480  73.876  26.949  1.00  0.00           C  
ATOM   2494  CE1 TYR B1839      99.166  71.464  25.620  1.00  0.00           C  
ATOM   2495  CE2 TYR B1839      99.512  72.679  27.660  1.00  0.00           C  
ATOM   2496  CZ  TYR B1839      99.353  71.476  26.987  1.00  0.00           C  
ATOM   2497  OH  TYR B1839      99.377  70.282  27.672  1.00  0.00           O  
ATOM   2498  N   GLU B1840      96.685  74.918  23.533  1.00  0.00           N  
ATOM   2499  CA  GLU B1840      95.347  74.409  23.265  1.00  0.00           C  
ATOM   2500  C   GLU B1840      95.138  74.204  21.770  1.00  0.00           C  
ATOM   2501  O   GLU B1840      94.469  73.263  21.353  1.00  0.00           O  
ATOM   2502  CB  GLU B1840      94.297  75.383  23.805  1.00  0.00           C  
ATOM   2503  CG  GLU B1840      94.361  75.630  25.307  1.00  0.00           C  
ATOM   2504  CD  GLU B1840      94.004  74.402  26.126  1.00  0.00           C  
ATOM   2505  OE1 GLU B1840      92.930  73.805  25.876  1.00  0.00           O  
ATOM   2506  OE2 GLU B1840      94.795  74.040  27.028  1.00  0.00           O  
ATOM   2507  N   LYS B1841      95.719  75.090  20.970  1.00  0.00           N  
ATOM   2508  CA  LYS B1841      95.597  75.009  19.521  1.00  0.00           C  
ATOM   2509  C   LYS B1841      96.214  73.731  18.961  1.00  0.00           C  
ATOM   2510  O   LYS B1841      95.644  73.085  18.081  1.00  0.00           O  
ATOM   2511  CB  LYS B1841      96.279  76.218  18.870  1.00  0.00           C  
ATOM   2512  CG  LYS B1841      95.364  77.394  18.536  1.00  0.00           C  
ATOM   2513  CD  LYS B1841      94.510  77.128  17.294  1.00  0.00           C  
ATOM   2514  CE  LYS B1841      93.799  78.396  16.834  1.00  0.00           C  
ATOM   2515  NZ  LYS B1841      92.960  78.164  15.632  1.00  0.00           N  
ATOM   2516  N   LEU B1842      97.380  73.370  19.481  1.00  0.00           N  
ATOM   2517  CA  LEU B1842      98.103  72.196  19.016  1.00  0.00           C  
ATOM   2518  C   LEU B1842      97.876  70.986  19.909  1.00  0.00           C  
ATOM   2519  O   LEU B1842      97.980  69.839  19.467  1.00  0.00           O  
ATOM   2520  CB  LEU B1842      99.594  72.524  18.956  1.00  0.00           C  
ATOM   2521  CG  LEU B1842      99.944  73.819  18.214  1.00  0.00           C  
ATOM   2522  CD1 LEU B1842     101.424  74.117  18.334  1.00  0.00           C  
ATOM   2523  CD2 LEU B1842      99.535  73.693  16.758  1.00  0.00           C  
ATOM   2524  N   LYS B1843      97.572  71.270  21.169  1.00  0.00           N  
ATOM   2525  CA  LYS B1843      97.319  70.278  22.208  1.00  0.00           C  
ATOM   2526  C   LYS B1843      96.695  68.966  21.726  1.00  0.00           C  
ATOM   2527  O   LYS B1843      97.062  67.888  22.197  1.00  0.00           O  
ATOM   2528  CB  LYS B1843      96.411  70.917  23.257  1.00  0.00           C  
ATOM   2529  CG  LYS B1843      96.178  70.131  24.535  1.00  0.00           C  
ATOM   2530  CD  LYS B1843      95.025  70.767  25.327  1.00  0.00           C  
ATOM   2531  CE  LYS B1843      94.838  70.164  26.721  1.00  0.00           C  
ATOM   2532  NZ  LYS B1843      95.836  70.646  27.723  1.00  0.00           N  
ATOM   2533  N   GLY B1846      95.765  69.059  20.777  1.00  0.00           N  
ATOM   2534  CA  GLY B1846      95.068  67.878  20.289  1.00  0.00           C  
ATOM   2535  C   GLY B1846      95.678  66.997  19.218  1.00  0.00           C  
ATOM   2536  O   GLY B1846      95.576  65.773  19.296  1.00  0.00           O  
ATOM   2537  N   LYS B1847      96.294  67.596  18.210  1.00  0.00           N  
ATOM   2538  CA  LYS B1847      96.883  66.801  17.139  1.00  0.00           C  
ATOM   2539  C   LYS B1847      98.389  66.627  17.284  1.00  0.00           C  
ATOM   2540  O   LYS B1847      99.001  65.810  16.592  1.00  0.00           O  
ATOM   2541  CB  LYS B1847      96.562  67.424  15.774  1.00  0.00           C  
ATOM   2542  CG  LYS B1847      97.114  66.636  14.592  1.00  0.00           C  
ATOM   2543  CD  LYS B1847      96.722  65.162  14.667  1.00  0.00           C  
ATOM   2544  CE  LYS B1847      97.431  64.337  13.599  1.00  0.00           C  
ATOM   2545  NZ  LYS B1847      98.920  64.379  13.715  1.00  0.00           N  
ATOM   2546  N   PHE B1848      98.987  67.393  18.189  1.00  0.00           N  
ATOM   2547  CA  PHE B1848     100.425  67.299  18.408  1.00  0.00           C  
ATOM   2548  C   PHE B1848     100.800  67.276  19.884  1.00  0.00           C  
ATOM   2549  O   PHE B1848     100.005  67.645  20.751  1.00  0.00           O  
ATOM   2550  CB  PHE B1848     101.138  68.463  17.727  1.00  0.00           C  
ATOM   2551  CG  PHE B1848     100.779  68.625  16.288  1.00  0.00           C  
ATOM   2552  CD1 PHE B1848      99.759  69.487  15.908  1.00  0.00           C  
ATOM   2553  CD2 PHE B1848     101.453  67.904  15.307  1.00  0.00           C  
ATOM   2554  CE1 PHE B1848      99.415  69.633  14.575  1.00  0.00           C  
ATOM   2555  CE2 PHE B1848     101.116  68.041  13.963  1.00  0.00           C  
ATOM   2556  CZ  PHE B1848     100.095  68.908  13.598  1.00  0.00           C  
ATOM   2557  N   ARG B1849     102.020  66.832  20.163  1.00  0.00           N  
ATOM   2558  CA  ARG B1849     102.511  66.776  21.528  1.00  0.00           C  
ATOM   2559  C   ARG B1849     103.332  68.047  21.731  1.00  0.00           C  
ATOM   2560  O   ARG B1849     104.375  68.220  21.098  1.00  0.00           O  
ATOM   2561  CB  ARG B1849     103.397  65.538  21.722  1.00  0.00           C  
ATOM   2562  CG  ARG B1849     102.815  64.240  21.163  1.00  0.00           C  
ATOM   2563  CD  ARG B1849     103.600  63.000  21.616  1.00  0.00           C  
ATOM   2564  NE  ARG B1849     104.868  62.796  20.918  1.00  0.00           N  
ATOM   2565  CZ  ARG B1849     105.095  61.794  20.071  1.00  0.00           C  
ATOM   2566  NH1 ARG B1849     104.134  60.905  19.818  1.00  0.00           N  
ATOM   2567  NH2 ARG B1849     106.284  61.671  19.483  1.00  0.00           N  
ATOM   2568  N   VAL B1850     102.868  68.948  22.589  1.00  0.00           N  
ATOM   2569  CA  VAL B1850     103.610  70.183  22.820  1.00  0.00           C  
ATOM   2570  C   VAL B1850     104.072  70.361  24.246  1.00  0.00           C  
ATOM   2571  O   VAL B1850     103.638  69.657  25.151  1.00  0.00           O  
ATOM   2572  CB  VAL B1850     102.795  71.420  22.448  1.00  0.00           C  
ATOM   2573  CG1 VAL B1850     102.695  71.544  20.940  1.00  0.00           C  
ATOM   2574  CG2 VAL B1850     101.424  71.330  23.081  1.00  0.00           C  
ATOM   2575  N   HIS B1851     104.962  71.326  24.431  1.00  0.00           N  
ATOM   2576  CA  HIS B1851     105.518  71.626  25.739  1.00  0.00           C  
ATOM   2577  C   HIS B1851     105.911  73.091  25.827  1.00  0.00           C  
ATOM   2578  O   HIS B1851     106.843  73.534  25.154  1.00  0.00           O  
ATOM   2579  CB  HIS B1851     106.746  70.746  26.001  1.00  0.00           C  
ATOM   2580  CG  HIS B1851     107.493  71.096  27.251  1.00  0.00           C  
ATOM   2581  ND1 HIS B1851     106.881  71.207  28.481  1.00  0.00           N  
ATOM   2582  CD2 HIS B1851     108.806  71.345  27.464  1.00  0.00           C  
ATOM   2583  CE1 HIS B1851     107.784  71.510  29.397  1.00  0.00           C  
ATOM   2584  NE2 HIS B1851     108.961  71.599  28.806  1.00  0.00           N  
ATOM   2585  N   ILE B1852     105.183  73.850  26.633  1.00  0.00           N  
ATOM   2586  CA  ILE B1852     105.515  75.248  26.812  1.00  0.00           C  
ATOM   2587  C   ILE B1852     106.713  75.187  27.742  1.00  0.00           C  
ATOM   2588  O   ILE B1852     106.575  74.803  28.901  1.00  0.00           O  
ATOM   2589  CB  ILE B1852     104.393  76.006  27.517  1.00  0.00           C  
ATOM   2590  CG1 ILE B1852     103.107  75.914  26.705  1.00  0.00           C  
ATOM   2591  CG2 ILE B1852     104.790  77.452  27.712  1.00  0.00           C  
ATOM   2592  CD1 ILE B1852     101.901  76.443  27.447  1.00  0.00           C  
ATOM   2593  N   ASP B1853     107.892  75.533  27.239  1.00  0.00           N  
ATOM   2594  CA  ASP B1853     109.076  75.488  28.076  1.00  0.00           C  
ATOM   2595  C   ASP B1853     109.199  76.734  28.923  1.00  0.00           C  
ATOM   2596  O   ASP B1853     109.735  77.747  28.476  1.00  0.00           O  
ATOM   2597  CB  ASP B1853     110.332  75.321  27.237  1.00  0.00           C  
ATOM   2598  CG  ASP B1853     111.575  75.204  28.092  1.00  0.00           C  
ATOM   2599  OD1 ASP B1853     111.482  74.606  29.187  1.00  0.00           O  
ATOM   2600  OD2 ASP B1853     112.644  75.693  27.675  1.00  0.00           O  
ATOM   2601  N   ASP B1854     108.693  76.641  30.151  1.00  0.00           N  
ATOM   2602  CA  ASP B1854     108.717  77.746  31.103  1.00  0.00           C  
ATOM   2603  C   ASP B1854     110.165  78.065  31.444  1.00  0.00           C  
ATOM   2604  O   ASP B1854     110.895  78.657  30.651  1.00  0.00           O  
ATOM   2605  CB  ASP B1854     107.979  77.356  32.388  1.00  0.00           C  
ATOM   2606  CG  ASP B1854     106.606  76.766  32.128  1.00  0.00           C  
ATOM   2607  OD1 ASP B1854     105.676  77.527  31.789  1.00  0.00           O  
ATOM   2608  OD2 ASP B1854     106.458  75.532  32.263  1.00  0.00           O  
ATOM   2609  N   ARG B1855     110.567  77.659  32.641  1.00  0.00           N  
ATOM   2610  CA  ARG B1855     111.920  77.865  33.124  1.00  0.00           C  
ATOM   2611  C   ARG B1855     112.365  79.322  33.112  1.00  0.00           C  
ATOM   2612  O   ARG B1855     112.503  79.944  32.061  1.00  0.00           O  
ATOM   2613  CB  ARG B1855     112.900  76.990  32.328  1.00  0.00           C  
ATOM   2614  CG  ARG B1855     112.659  75.493  32.534  1.00  0.00           C  
ATOM   2615  CD  ARG B1855     113.893  74.626  32.272  1.00  0.00           C  
ATOM   2616  NE  ARG B1855     114.115  74.327  30.860  1.00  0.00           N  
ATOM   2617  CZ  ARG B1855     115.019  73.454  30.418  1.00  0.00           C  
ATOM   2618  NH1 ARG B1855     115.786  72.793  31.278  1.00  0.00           N  
ATOM   2619  NH2 ARG B1855     115.157  73.236  29.117  1.00  0.00           N  
ATOM   2620  N   ASP B1857     112.577  79.852  34.312  1.00  0.00           N  
ATOM   2621  CA  ASP B1857     113.018  81.225  34.516  1.00  0.00           C  
ATOM   2622  C   ASP B1857     114.480  81.306  34.092  1.00  0.00           C  
ATOM   2623  O   ASP B1857     115.329  81.758  34.858  1.00  0.00           O  
ATOM   2624  CB  ASP B1857     112.879  81.597  36.007  1.00  0.00           C  
ATOM   2625  CG  ASP B1857     113.159  83.073  36.289  1.00  0.00           C  
ATOM   2626  OD1 ASP B1857     112.412  83.939  35.780  1.00  0.00           O  
ATOM   2627  OD2 ASP B1857     114.123  83.366  37.030  1.00  0.00           O  
ATOM   2628  N   ILE B1859     114.775  80.859  32.875  1.00  0.00           N  
ATOM   2629  CA  ILE B1859     116.145  80.893  32.392  1.00  0.00           C  
ATOM   2630  C   ILE B1859     116.305  81.491  30.998  1.00  0.00           C  
ATOM   2631  O   ILE B1859     115.393  81.459  30.163  1.00  0.00           O  
ATOM   2632  CB  ILE B1859     116.775  79.486  32.394  1.00  0.00           C  
ATOM   2633  CG1 ILE B1859     118.285  79.583  32.142  1.00  0.00           C  
ATOM   2634  CG2 ILE B1859     116.150  78.639  31.308  1.00  0.00           C  
ATOM   2635  CD1 ILE B1859     119.062  80.365  33.199  1.00  0.00           C  
ATOM   2636  N   ARG B1860     117.495  82.038  30.773  1.00  0.00           N  
ATOM   2637  CA  ARG B1860     117.865  82.664  29.513  1.00  0.00           C  
ATOM   2638  C   ARG B1860     117.313  81.871  28.342  1.00  0.00           C  
ATOM   2639  O   ARG B1860     117.771  80.770  28.062  1.00  0.00           O  
ATOM   2640  CB  ARG B1860     119.398  82.750  29.402  1.00  0.00           C  
ATOM   2641  CG  ARG B1860     119.910  83.662  28.286  1.00  0.00           C  
ATOM   2642  CD  ARG B1860     120.898  82.959  27.360  1.00  0.00           C  
ATOM   2643  NE  ARG B1860     122.150  82.587  28.015  1.00  0.00           N  
ATOM   2644  CZ  ARG B1860     123.163  81.985  27.396  1.00  0.00           C  
ATOM   2645  NH1 ARG B1860     123.074  81.684  26.107  1.00  0.00           N  
ATOM   2646  NH2 ARG B1860     124.269  81.688  28.064  1.00  0.00           N  
ATOM   2647  N   PRO B1861     116.305  82.415  27.654  1.00  0.00           N  
ATOM   2648  CA  PRO B1861     115.716  81.729  26.507  1.00  0.00           C  
ATOM   2649  C   PRO B1861     116.737  80.996  25.631  1.00  0.00           C  
ATOM   2650  O   PRO B1861     116.558  79.823  25.307  1.00  0.00           O  
ATOM   2651  CB  PRO B1861     115.011  82.862  25.777  1.00  0.00           C  
ATOM   2652  CG  PRO B1861     114.440  83.642  26.934  1.00  0.00           C  
ATOM   2653  CD  PRO B1861     115.600  83.682  27.924  1.00  0.00           C  
ATOM   2654  N   GLY B1862     117.810  81.677  25.254  1.00  0.00           N  
ATOM   2655  CA  GLY B1862     118.818  81.039  24.424  1.00  0.00           C  
ATOM   2656  C   GLY B1862     119.275  79.674  24.915  1.00  0.00           C  
ATOM   2657  O   GLY B1862     119.669  78.829  24.119  1.00  0.00           O  
ATOM   2658  N   ARG B1863     119.233  79.460  26.227  1.00  0.00           N  
ATOM   2659  CA  ARG B1863     119.655  78.191  26.817  1.00  0.00           C  
ATOM   2660  C   ARG B1863     118.677  77.109  26.404  1.00  0.00           C  
ATOM   2661  O   ARG B1863     119.061  75.983  26.080  1.00  0.00           O  
ATOM   2662  CB  ARG B1863     119.668  78.287  28.343  1.00  0.00           C  
ATOM   2663  CG  ARG B1863     120.468  77.182  29.019  1.00  0.00           C  
ATOM   2664  CD  ARG B1863     121.960  77.488  28.974  1.00  0.00           C  
ATOM   2665  NE  ARG B1863     122.280  78.656  29.793  1.00  0.00           N  
ATOM   2666  CZ  ARG B1863     123.468  79.248  29.834  1.00  0.00           C  
ATOM   2667  NH1 ARG B1863     124.470  78.789  29.097  1.00  0.00           N  
ATOM   2668  NH2 ARG B1863     123.652  80.300  30.618  1.00  0.00           N  
ATOM   2669  N   LYS B1864     117.397  77.463  26.444  1.00  0.00           N  
ATOM   2670  CA  LYS B1864     116.342  76.545  26.064  1.00  0.00           C  
ATOM   2671  C   LYS B1864     116.579  76.201  24.602  1.00  0.00           C  
ATOM   2672  O   LYS B1864     116.859  75.053  24.273  1.00  0.00           O  
ATOM   2673  CB  LYS B1864     114.971  77.203  26.226  1.00  0.00           C  
ATOM   2674  CG  LYS B1864     114.683  77.797  27.601  1.00  0.00           C  
ATOM   2675  CD  LYS B1864     113.335  78.517  27.594  1.00  0.00           C  
ATOM   2676  CE  LYS B1864     113.054  79.280  28.868  1.00  0.00           C  
ATOM   2677  NZ  LYS B1864     111.789  80.057  28.741  1.00  0.00           N  
ATOM   2678  N   PHE B1865     116.489  77.206  23.732  1.00  0.00           N  
ATOM   2679  CA  PHE B1865     116.692  77.001  22.304  1.00  0.00           C  
ATOM   2680  C   PHE B1865     117.834  76.022  22.075  1.00  0.00           C  
ATOM   2681  O   PHE B1865     117.717  75.087  21.278  1.00  0.00           O  
ATOM   2682  CB  PHE B1865     116.989  78.333  21.620  1.00  0.00           C  
ATOM   2683  CG  PHE B1865     115.982  79.392  21.923  1.00  0.00           C  
ATOM   2684  CD1 PHE B1865     114.623  79.121  21.836  1.00  0.00           C  
ATOM   2685  CD2 PHE B1865     116.386  80.656  22.332  1.00  0.00           C  
ATOM   2686  CE1 PHE B1865     113.681  80.095  22.160  1.00  0.00           C  
ATOM   2687  CE2 PHE B1865     115.449  81.643  22.659  1.00  0.00           C  
ATOM   2688  CZ  PHE B1865     114.096  81.361  22.575  1.00  0.00           C  
ATOM   2689  N   ASN B1866     118.925  76.236  22.804  1.00  0.00           N  
ATOM   2690  CA  ASN B1866     120.118  75.399  22.722  1.00  0.00           C  
ATOM   2691  C   ASN B1866     119.807  73.997  23.244  1.00  0.00           C  
ATOM   2692  O   ASN B1866     120.084  72.988  22.583  1.00  0.00           O  
ATOM   2693  CB  ASN B1866     121.235  76.034  23.558  1.00  0.00           C  
ATOM   2694  CG  ASN B1866     122.546  75.302  23.435  1.00  0.00           C  
ATOM   2695  OD1 ASN B1866     122.633  74.109  23.716  1.00  0.00           O  
ATOM   2696  ND2 ASN B1866     123.580  76.017  23.016  1.00  0.00           N  
ATOM   2697  N   ASP B1867     119.223  73.956  24.438  1.00  0.00           N  
ATOM   2698  CA  ASP B1867     118.853  72.710  25.098  1.00  0.00           C  
ATOM   2699  C   ASP B1867     117.912  71.864  24.246  1.00  0.00           C  
ATOM   2700  O   ASP B1867     118.119  70.664  24.086  1.00  0.00           O  
ATOM   2701  CB  ASP B1867     118.191  73.020  26.440  1.00  0.00           C  
ATOM   2702  CG  ASP B1867     118.942  72.427  27.606  1.00  0.00           C  
ATOM   2703  OD1 ASP B1867     120.112  72.813  27.816  1.00  0.00           O  
ATOM   2704  OD2 ASP B1867     118.359  71.573  28.308  1.00  0.00           O  
ATOM   2705  N   TRP B1878     116.884  72.510  23.700  1.00  0.00           N  
ATOM   2706  CA  TRP B1878     115.875  71.858  22.862  1.00  0.00           C  
ATOM   2707  C   TRP B1878     116.351  71.409  21.494  1.00  0.00           C  
ATOM   2708  O   TRP B1878     115.744  70.529  20.883  1.00  0.00           O  
ATOM   2709  CB  TRP B1878     114.672  72.778  22.698  1.00  0.00           C  
ATOM   2710  CG  TRP B1878     113.786  72.767  23.903  1.00  0.00           C  
ATOM   2711  CD1 TRP B1878     113.268  73.849  24.558  1.00  0.00           C  
ATOM   2712  CD2 TRP B1878     113.283  71.612  24.577  1.00  0.00           C  
ATOM   2713  NE1 TRP B1878     112.472  73.438  25.597  1.00  0.00           N  
ATOM   2714  CE2 TRP B1878     112.464  72.067  25.630  1.00  0.00           C  
ATOM   2715  CE3 TRP B1878     113.446  70.233  24.392  1.00  0.00           C  
ATOM   2716  CZ2 TRP B1878     111.806  71.194  26.494  1.00  0.00           C  
ATOM   2717  CZ3 TRP B1878     112.792  69.364  25.252  1.00  0.00           C  
ATOM   2718  CH2 TRP B1878     111.982  69.850  26.290  1.00  0.00           C  
ATOM   2719  N   GLU B1879     117.427  72.022  21.016  1.00  0.00           N  
ATOM   2720  CA  GLU B1879     117.998  71.658  19.728  1.00  0.00           C  
ATOM   2721  C   GLU B1879     118.731  70.340  19.932  1.00  0.00           C  
ATOM   2722  O   GLU B1879     118.756  69.481  19.049  1.00  0.00           O  
ATOM   2723  CB  GLU B1879     118.985  72.730  19.256  1.00  0.00           C  
ATOM   2724  CG  GLU B1879     118.799  73.149  17.797  1.00  0.00           C  
ATOM   2725  CD  GLU B1879     119.810  74.188  17.335  1.00  0.00           C  
ATOM   2726  OE1 GLU B1879     120.989  73.821  17.120  1.00  0.00           O  
ATOM   2727  OE2 GLU B1879     119.424  75.372  17.190  1.00  0.00           O  
ATOM   2728  N   ILE B1880     119.325  70.196  21.113  1.00  0.00           N  
ATOM   2729  CA  ILE B1880     120.052  68.987  21.473  1.00  0.00           C  
ATOM   2730  C   ILE B1880     119.128  67.782  21.553  1.00  0.00           C  
ATOM   2731  O   ILE B1880     119.389  66.759  20.935  1.00  0.00           O  
ATOM   2732  CB  ILE B1880     120.735  69.146  22.830  1.00  0.00           C  
ATOM   2733  CG1 ILE B1880     122.028  69.934  22.663  1.00  0.00           C  
ATOM   2734  CG2 ILE B1880     120.987  67.784  23.450  1.00  0.00           C  
ATOM   2735  CD1 ILE B1880     122.758  70.151  23.962  1.00  0.00           C  
ATOM   2736  N   LYS B1881     118.057  67.913  22.332  1.00  0.00           N  
ATOM   2737  CA  LYS B1881     117.089  66.839  22.507  1.00  0.00           C  
ATOM   2738  C   LYS B1881     116.336  66.491  21.235  1.00  0.00           C  
ATOM   2739  O   LYS B1881     115.465  65.622  21.242  1.00  0.00           O  
ATOM   2740  CB  LYS B1881     116.108  67.191  23.627  1.00  0.00           C  
ATOM   2741  CG  LYS B1881     116.624  66.801  25.011  1.00  0.00           C  
ATOM   2742  CD  LYS B1881     115.894  67.506  26.138  1.00  0.00           C  
ATOM   2743  CE  LYS B1881     116.414  67.053  27.486  1.00  0.00           C  
ATOM   2744  NZ  LYS B1881     116.282  68.129  28.512  1.00  0.00           N  
ATOM   2745  N   GLY B1882     116.666  67.175  20.144  1.00  0.00           N  
ATOM   2746  CA  GLY B1882     116.032  66.879  18.873  1.00  0.00           C  
ATOM   2747  C   GLY B1882     114.631  67.375  18.599  1.00  0.00           C  
ATOM   2748  O   GLY B1882     114.079  67.099  17.527  1.00  0.00           O  
ATOM   2749  N   VAL B1883     114.034  68.088  19.543  1.00  0.00           N  
ATOM   2750  CA  VAL B1883     112.705  68.594  19.295  1.00  0.00           C  
ATOM   2751  C   VAL B1883     112.716  69.179  17.887  1.00  0.00           C  
ATOM   2752  O   VAL B1883     113.593  69.985  17.552  1.00  0.00           O  
ATOM   2753  CB  VAL B1883     112.332  69.687  20.288  1.00  0.00           C  
ATOM   2754  CG1 VAL B1883     111.183  70.506  19.732  1.00  0.00           C  
ATOM   2755  CG2 VAL B1883     111.924  69.064  21.593  1.00  0.00           C  
ATOM   2756  N   PRO B1884     111.761  68.750  17.035  1.00  0.00           N  
ATOM   2757  CA  PRO B1884     111.580  69.183  15.639  1.00  0.00           C  
ATOM   2758  C   PRO B1884     111.255  70.686  15.516  1.00  0.00           C  
ATOM   2759  O   PRO B1884     112.107  71.497  15.141  1.00  0.00           O  
ATOM   2760  CB  PRO B1884     110.420  68.318  15.171  1.00  0.00           C  
ATOM   2761  CG  PRO B1884     110.582  67.074  15.980  1.00  0.00           C  
ATOM   2762  CD  PRO B1884     110.842  67.641  17.341  1.00  0.00           C  
ATOM   2763  N   LEU B1885     110.020  71.054  15.838  1.00  0.00           N  
ATOM   2764  CA  LEU B1885     109.618  72.450  15.762  1.00  0.00           C  
ATOM   2765  C   LEU B1885     109.789  73.201  17.078  1.00  0.00           C  
ATOM   2766  O   LEU B1885     109.612  72.646  18.162  1.00  0.00           O  
ATOM   2767  CB  LEU B1885     108.165  72.559  15.303  1.00  0.00           C  
ATOM   2768  CG  LEU B1885     107.972  73.313  13.988  1.00  0.00           C  
ATOM   2769  CD1 LEU B1885     108.718  72.594  12.888  1.00  0.00           C  
ATOM   2770  CD2 LEU B1885     106.493  73.410  13.667  1.00  0.00           C  
ATOM   2771  N   ARG B1886     110.135  74.474  16.974  1.00  0.00           N  
ATOM   2772  CA  ARG B1886     110.327  75.289  18.148  1.00  0.00           C  
ATOM   2773  C   ARG B1886     109.543  76.551  17.957  1.00  0.00           C  
ATOM   2774  O   ARG B1886     109.549  77.138  16.885  1.00  0.00           O  
ATOM   2775  CB  ARG B1886     111.795  75.648  18.338  1.00  0.00           C  
ATOM   2776  CG  ARG B1886     112.056  76.450  19.601  1.00  0.00           C  
ATOM   2777  CD  ARG B1886     113.065  77.570  19.380  1.00  0.00           C  
ATOM   2778  NE  ARG B1886     114.376  77.080  18.967  1.00  0.00           N  
ATOM   2779  CZ  ARG B1886     115.407  77.868  18.686  1.00  0.00           C  
ATOM   2780  NH1 ARG B1886     115.277  79.183  18.775  1.00  0.00           N  
ATOM   2781  NH2 ARG B1886     116.567  77.342  18.319  1.00  0.00           N  
ATOM   2782  N   ILE B1887     108.856  76.964  19.011  1.00  0.00           N  
ATOM   2783  CA  ILE B1887     108.065  78.176  18.974  1.00  0.00           C  
ATOM   2784  C   ILE B1887     108.596  79.181  19.970  1.00  0.00           C  
ATOM   2785  O   ILE B1887     108.862  78.867  21.125  1.00  0.00           O  
ATOM   2786  CB  ILE B1887     106.596  77.927  19.312  1.00  0.00           C  
ATOM   2787  CG1 ILE B1887     105.944  77.067  18.241  1.00  0.00           C  
ATOM   2788  CG2 ILE B1887     105.873  79.246  19.403  1.00  0.00           C  
ATOM   2789  CD1 ILE B1887     104.500  76.757  18.541  1.00  0.00           C  
ATOM   2790  N   GLU B1888     108.758  80.398  19.486  1.00  0.00           N  
ATOM   2791  CA  GLU B1888     109.229  81.495  20.289  1.00  0.00           C  
ATOM   2792  C   GLU B1888     108.125  82.502  20.083  1.00  0.00           C  
ATOM   2793  O   GLU B1888     107.736  82.773  18.950  1.00  0.00           O  
ATOM   2794  CB  GLU B1888     110.556  82.010  19.742  1.00  0.00           C  
ATOM   2795  CG  GLU B1888     111.631  80.940  19.721  1.00  0.00           C  
ATOM   2796  CD  GLU B1888     112.947  81.419  19.144  1.00  0.00           C  
ATOM   2797  OE1 GLU B1888     113.468  82.451  19.618  1.00  0.00           O  
ATOM   2798  OE2 GLU B1888     113.464  80.756  18.221  1.00  0.00           O  
ATOM   2799  N   VAL B1889     107.594  83.030  21.174  1.00  0.00           N  
ATOM   2800  CA  VAL B1889     106.514  83.986  21.070  1.00  0.00           C  
ATOM   2801  C   VAL B1889     106.794  85.239  21.883  1.00  0.00           C  
ATOM   2802  O   VAL B1889     106.416  85.327  23.047  1.00  0.00           O  
ATOM   2803  CB  VAL B1889     105.192  83.355  21.540  1.00  0.00           C  
ATOM   2804  CG1 VAL B1889     104.027  83.979  20.782  1.00  0.00           C  
ATOM   2805  CG2 VAL B1889     105.231  81.850  21.335  1.00  0.00           C  
ATOM   2806  N   GLY B1890     107.464  86.204  21.265  1.00  0.00           N  
ATOM   2807  CA  GLY B1890     107.769  87.447  21.944  1.00  0.00           C  
ATOM   2808  C   GLY B1890     106.616  88.408  21.779  1.00  0.00           C  
ATOM   2809  O   GLY B1890     105.556  88.007  21.314  1.00  0.00           O  
ATOM   2810  N   PRO B1891     106.778  89.680  22.157  1.00  0.00           N  
ATOM   2811  CA  PRO B1891     105.682  90.643  22.012  1.00  0.00           C  
ATOM   2812  C   PRO B1891     105.554  91.254  20.615  1.00  0.00           C  
ATOM   2813  O   PRO B1891     104.653  92.051  20.365  1.00  0.00           O  
ATOM   2814  CB  PRO B1891     106.006  91.701  23.067  1.00  0.00           C  
ATOM   2815  CG  PRO B1891     106.827  90.953  24.064  1.00  0.00           C  
ATOM   2816  CD  PRO B1891     107.730  90.152  23.169  1.00  0.00           C  
ATOM   2817  N   LYS B1892     106.452  90.886  19.710  1.00  0.00           N  
ATOM   2818  CA  LYS B1892     106.415  91.420  18.354  1.00  0.00           C  
ATOM   2819  C   LYS B1892     105.353  90.687  17.542  1.00  0.00           C  
ATOM   2820  O   LYS B1892     104.318  91.253  17.182  1.00  0.00           O  
ATOM   2821  CB  LYS B1892     107.787  91.252  17.687  1.00  0.00           C  
ATOM   2822  CG  LYS B1892     107.988  92.037  16.387  1.00  0.00           C  
ATOM   2823  CD  LYS B1892     109.388  91.793  15.809  1.00  0.00           C  
ATOM   2824  CE  LYS B1892     109.747  92.763  14.676  1.00  0.00           C  
ATOM   2825  NZ  LYS B1892     108.974  92.569  13.417  1.00  0.00           N  
ATOM   2826  N   ASP B1893     105.625  89.415  17.274  1.00  0.00           N  
ATOM   2827  CA  ASP B1893     104.741  88.554  16.498  1.00  0.00           C  
ATOM   2828  C   ASP B1893     103.271  88.681  16.890  1.00  0.00           C  
ATOM   2829  O   ASP B1893     102.385  88.449  16.068  1.00  0.00           O  
ATOM   2830  CB  ASP B1893     105.186  87.096  16.650  1.00  0.00           C  
ATOM   2831  CG  ASP B1893     106.671  86.903  16.379  1.00  0.00           C  
ATOM   2832  OD1 ASP B1893     107.141  85.748  16.448  1.00  0.00           O  
ATOM   2833  OD2 ASP B1893     107.373  87.899  16.102  1.00  0.00           O  
ATOM   2834  N   ILE B1894     103.016  89.048  18.143  1.00  0.00           N  
ATOM   2835  CA  ILE B1894     101.649  89.188  18.633  1.00  0.00           C  
ATOM   2836  C   ILE B1894     100.987  90.460  18.121  1.00  0.00           C  
ATOM   2837  O   ILE B1894      99.805  90.462  17.774  1.00  0.00           O  
ATOM   2838  CB  ILE B1894     101.614  89.182  20.179  1.00  0.00           C  
ATOM   2839  CG1 ILE B1894     102.388  90.378  20.743  1.00  0.00           C  
ATOM   2840  CG2 ILE B1894     102.233  87.904  20.700  1.00  0.00           C  
ATOM   2841  CD1 ILE B1894     101.582  91.673  20.861  1.00  0.00           C  
ATOM   2842  N   GLU B1895     101.760  91.539  18.077  1.00  0.00           N  
ATOM   2843  CA  GLU B1895     101.266  92.825  17.615  1.00  0.00           C  
ATOM   2844  C   GLU B1895     101.217  92.815  16.096  1.00  0.00           C  
ATOM   2845  O   GLU B1895     100.423  93.533  15.490  1.00  0.00           O  
ATOM   2846  CB  GLU B1895     102.186  93.943  18.104  1.00  0.00           C  
ATOM   2847  CG  GLU B1895     101.765  95.345  17.692  1.00  0.00           C  
ATOM   2848  CD  GLU B1895     102.773  96.401  18.120  1.00  0.00           C  
ATOM   2849  OE1 GLU B1895     102.997  96.557  19.341  1.00  0.00           O  
ATOM   2850  OE2 GLU B1895     103.345  97.073  17.235  1.00  0.00           O  
ATOM   2851  N   ASN B1896     102.074  91.997  15.490  1.00  0.00           N  
ATOM   2852  CA  ASN B1896     102.123  91.873  14.038  1.00  0.00           C  
ATOM   2853  C   ASN B1896     101.304  90.678  13.558  1.00  0.00           C  
ATOM   2854  O   ASN B1896     101.389  90.290  12.394  1.00  0.00           O  
ATOM   2855  CB  ASN B1896     103.567  91.728  13.552  1.00  0.00           C  
ATOM   2856  CG  ASN B1896     104.317  93.047  13.541  1.00  0.00           C  
ATOM   2857  OD1 ASN B1896     104.515  93.670  14.583  1.00  0.00           O  
ATOM   2858  ND2 ASN B1896     104.736  93.481  12.356  1.00  0.00           N  
ATOM   2859  N   LYS B1898     100.511  90.103  14.460  1.00  0.00           N  
ATOM   2860  CA  LYS B1898      99.666  88.955  14.129  1.00  0.00           C  
ATOM   2861  C   LYS B1898     100.475  87.865  13.439  1.00  0.00           C  
ATOM   2862  O   LYS B1898      99.946  87.117  12.616  1.00  0.00           O  
ATOM   2863  CB  LYS B1898      98.511  89.389  13.215  1.00  0.00           C  
ATOM   2864  CG  LYS B1898      97.431  90.234  13.893  1.00  0.00           C  
ATOM   2865  CD  LYS B1898      96.266  89.384  14.398  1.00  0.00           C  
ATOM   2866  CE  LYS B1898      95.471  88.780  13.240  1.00  0.00           C  
ATOM   2867  NZ  LYS B1898      94.273  88.020  13.701  1.00  0.00           N  
ATOM   2868  N   LYS B1899     101.756  87.777  13.777  1.00  0.00           N  
ATOM   2869  CA  LYS B1899     102.632  86.783  13.177  1.00  0.00           C  
ATOM   2870  C   LYS B1899     103.147  85.763  14.193  1.00  0.00           C  
ATOM   2871  O   LYS B1899     102.955  85.918  15.398  1.00  0.00           O  
ATOM   2872  CB  LYS B1899     103.807  87.480  12.479  1.00  0.00           C  
ATOM   2873  CG  LYS B1899     103.409  88.344  11.274  1.00  0.00           C  
ATOM   2874  CD  LYS B1899     104.629  88.972  10.590  1.00  0.00           C  
ATOM   2875  CE  LYS B1899     104.262  89.727   9.304  1.00  0.00           C  
ATOM   2876  NZ  LYS B1899     103.440  90.956   9.527  1.00  0.00           N  
ATOM   2877  N   ILE B1900     103.792  84.715  13.684  1.00  0.00           N  
ATOM   2878  CA  ILE B1900     104.349  83.640  14.507  1.00  0.00           C  
ATOM   2879  C   ILE B1900     105.737  83.272  13.968  1.00  0.00           C  
ATOM   2880  O   ILE B1900     105.992  83.400  12.770  1.00  0.00           O  
ATOM   2881  CB  ILE B1900     103.444  82.385  14.460  1.00  0.00           C  
ATOM   2882  CG1 ILE B1900     103.729  81.490  15.662  1.00  0.00           C  
ATOM   2883  CG2 ILE B1900     103.675  81.611  13.166  1.00  0.00           C  
ATOM   2884  CD1 ILE B1900     103.335  82.117  16.969  1.00  0.00           C  
ATOM   2885  N   THR B1901     106.631  82.817  14.842  1.00  0.00           N  
ATOM   2886  CA  THR B1901     107.979  82.450  14.407  1.00  0.00           C  
ATOM   2887  C   THR B1901     108.365  81.014  14.778  1.00  0.00           C  
ATOM   2888  O   THR B1901     108.395  80.649  15.951  1.00  0.00           O  
ATOM   2889  CB  THR B1901     109.027  83.430  14.980  1.00  0.00           C  
ATOM   2890  OG1 THR B1901     110.339  83.029  14.562  1.00  0.00           O  
ATOM   2891  CG2 THR B1901     108.955  83.458  16.490  1.00  0.00           C  
ATOM   2892  N   LEU B1902     108.667  80.208  13.761  1.00  0.00           N  
ATOM   2893  CA  LEU B1902     109.034  78.811  13.962  1.00  0.00           C  
ATOM   2894  C   LEU B1902     110.512  78.520  13.753  1.00  0.00           C  
ATOM   2895  O   LEU B1902     111.250  79.343  13.217  1.00  0.00           O  
ATOM   2896  CB  LEU B1902     108.223  77.912  13.025  1.00  0.00           C  
ATOM   2897  CG  LEU B1902     106.720  77.793  13.274  1.00  0.00           C  
ATOM   2898  CD1 LEU B1902     106.481  77.482  14.742  1.00  0.00           C  
ATOM   2899  CD2 LEU B1902     106.026  79.076  12.879  1.00  0.00           C  
ATOM   2900  N   PHE B1903     110.921  77.327  14.177  1.00  0.00           N  
ATOM   2901  CA  PHE B1903     112.294  76.861  14.059  1.00  0.00           C  
ATOM   2902  C   PHE B1903     112.297  75.390  13.648  1.00  0.00           C  
ATOM   2903  O   PHE B1903     111.583  74.585  14.241  1.00  0.00           O  
ATOM   2904  CB  PHE B1903     113.011  77.013  15.397  1.00  0.00           C  
ATOM   2905  CG  PHE B1903     114.367  76.364  15.429  1.00  0.00           C  
ATOM   2906  CD1 PHE B1903     115.476  76.999  14.879  1.00  0.00           C  
ATOM   2907  CD2 PHE B1903     114.525  75.092  15.964  1.00  0.00           C  
ATOM   2908  CE1 PHE B1903     116.720  76.378  14.856  1.00  0.00           C  
ATOM   2909  CE2 PHE B1903     115.763  74.463  15.944  1.00  0.00           C  
ATOM   2910  CZ  PHE B1903     116.864  75.111  15.386  1.00  0.00           C  
ATOM   2911  N   ARG B1904     113.095  75.035  12.642  1.00  0.00           N  
ATOM   2912  CA  ARG B1904     113.159  73.648  12.184  1.00  0.00           C  
ATOM   2913  C   ARG B1904     114.478  73.042  12.591  1.00  0.00           C  
ATOM   2914  O   ARG B1904     115.525  73.532  12.200  1.00  0.00           O  
ATOM   2915  CB  ARG B1904     113.035  73.568  10.667  1.00  0.00           C  
ATOM   2916  CG  ARG B1904     111.772  74.169  10.113  1.00  0.00           C  
ATOM   2917  CD  ARG B1904     111.707  73.979   8.623  1.00  0.00           C  
ATOM   2918  NE  ARG B1904     111.910  72.584   8.259  1.00  0.00           N  
ATOM   2919  CZ  ARG B1904     111.657  72.089   7.053  1.00  0.00           C  
ATOM   2920  NH1 ARG B1904     111.189  72.881   6.095  1.00  0.00           N  
ATOM   2921  NH2 ARG B1904     111.860  70.801   6.805  1.00  0.00           N  
ATOM   2922  N   ARG B1905     114.426  71.966  13.366  1.00  0.00           N  
ATOM   2923  CA  ARG B1905     115.635  71.306  13.846  1.00  0.00           C  
ATOM   2924  C   ARG B1905     116.468  70.735  12.701  1.00  0.00           C  
ATOM   2925  O   ARG B1905     117.693  70.828  12.688  1.00  0.00           O  
ATOM   2926  CB  ARG B1905     115.245  70.198  14.830  1.00  0.00           C  
ATOM   2927  CG  ARG B1905     116.407  69.553  15.586  1.00  0.00           C  
ATOM   2928  CD  ARG B1905     117.315  70.569  16.306  1.00  0.00           C  
ATOM   2929  NE  ARG B1905     118.605  70.648  15.627  1.00  0.00           N  
ATOM   2930  CZ  ARG B1905     119.523  69.683  15.635  1.00  0.00           C  
ATOM   2931  NH1 ARG B1905     119.309  68.560  16.305  1.00  0.00           N  
ATOM   2932  NH2 ARG B1905     120.638  69.825  14.928  1.00  0.00           N  
ATOM   2933  N   ASP B1906     115.778  70.160  11.732  1.00  0.00           N  
ATOM   2934  CA  ASP B1906     116.406  69.549  10.573  1.00  0.00           C  
ATOM   2935  C   ASP B1906     117.262  70.491   9.724  1.00  0.00           C  
ATOM   2936  O   ASP B1906     118.242  70.068   9.100  1.00  0.00           O  
ATOM   2937  CB  ASP B1906     115.324  68.915   9.697  1.00  0.00           C  
ATOM   2938  CG  ASP B1906     114.166  69.857   9.429  1.00  0.00           C  
ATOM   2939  OD1 ASP B1906     113.232  69.454   8.707  1.00  0.00           O  
ATOM   2940  OD2 ASP B1906     114.189  70.997   9.942  1.00  0.00           O  
ATOM   2941  N   THR B1907     116.897  71.763   9.691  1.00  0.00           N  
ATOM   2942  CA  THR B1907     117.642  72.716   8.890  1.00  0.00           C  
ATOM   2943  C   THR B1907     118.105  73.891   9.731  1.00  0.00           C  
ATOM   2944  O   THR B1907     118.936  74.696   9.313  1.00  0.00           O  
ATOM   2945  CB  THR B1907     116.777  73.220   7.729  1.00  0.00           C  
ATOM   2946  OG1 THR B1907     115.495  73.625   8.230  1.00  0.00           O  
ATOM   2947  CG2 THR B1907     116.586  72.119   6.695  1.00  0.00           C  
ATOM   2948  N   MET B1909     117.566  73.981  10.932  1.00  0.00           N  
ATOM   2949  CA  MET B1909     117.932  75.059  11.814  1.00  0.00           C  
ATOM   2950  C   MET B1909     117.630  76.381  11.133  1.00  0.00           C  
ATOM   2951  O   MET B1909     118.336  77.365  11.304  1.00  0.00           O  
ATOM   2952  CB  MET B1909     119.404  74.935  12.174  1.00  0.00           C  
ATOM   2953  CG  MET B1909     119.719  73.592  12.799  1.00  0.00           C  
ATOM   2954  SD  MET B1909     121.398  73.462  13.408  1.00  0.00           S  
ATOM   2955  CE  MET B1909     122.138  72.452  12.136  1.00  0.00           C  
ATOM   2956  N   GLU B1912     116.568  76.387  10.342  1.00  0.00           N  
ATOM   2957  CA  GLU B1912     116.140  77.598   9.664  1.00  0.00           C  
ATOM   2958  C   GLU B1912     115.101  78.195  10.592  1.00  0.00           C  
ATOM   2959  O   GLU B1912     114.488  77.475  11.376  1.00  0.00           O  
ATOM   2960  CB  GLU B1912     115.485  77.278   8.315  1.00  0.00           C  
ATOM   2961  CG  GLU B1912     114.120  76.596   8.420  1.00  0.00           C  
ATOM   2962  CD  GLU B1912     113.374  76.541   7.093  1.00  0.00           C  
ATOM   2963  OE1 GLU B1912     113.053  77.616   6.536  1.00  0.00           O  
ATOM   2964  OE2 GLU B1912     113.106  75.422   6.606  1.00  0.00           O  
ATOM   2965  N   LYS B1913     114.898  79.501  10.517  1.00  0.00           N  
ATOM   2966  CA  LYS B1913     113.906  80.127  11.369  1.00  0.00           C  
ATOM   2967  C   LYS B1913     113.015  81.043  10.555  1.00  0.00           C  
ATOM   2968  O   LYS B1913     113.278  82.235  10.425  1.00  0.00           O  
ATOM   2969  CB  LYS B1913     114.580  80.903  12.508  1.00  0.00           C  
ATOM   2970  CG  LYS B1913     113.589  81.501  13.506  1.00  0.00           C  
ATOM   2971  CD  LYS B1913     114.190  81.714  14.891  1.00  0.00           C  
ATOM   2972  CE  LYS B1913     115.295  82.745  14.889  1.00  0.00           C  
ATOM   2973  NZ  LYS B1913     115.793  83.019  16.266  1.00  0.00           N  
ATOM   2974  N   PHE B1914     111.962  80.465   9.992  1.00  0.00           N  
ATOM   2975  CA  PHE B1914     111.018  81.226   9.190  1.00  0.00           C  
ATOM   2976  C   PHE B1914     109.809  81.628  10.020  1.00  0.00           C  
ATOM   2977  O   PHE B1914     109.611  81.132  11.129  1.00  0.00           O  
ATOM   2978  CB  PHE B1914     110.552  80.414   7.971  1.00  0.00           C  
ATOM   2979  CG  PHE B1914     109.843  79.117   8.312  1.00  0.00           C  
ATOM   2980  CD1 PHE B1914     109.168  78.410   7.315  1.00  0.00           C  
ATOM   2981  CD2 PHE B1914     109.865  78.588   9.601  1.00  0.00           C  
ATOM   2982  CE1 PHE B1914     108.527  77.197   7.593  1.00  0.00           C  
ATOM   2983  CE2 PHE B1914     109.228  77.379   9.889  1.00  0.00           C  
ATOM   2984  CZ  PHE B1914     108.558  76.683   8.881  1.00  0.00           C  
ATOM   2985  N   GLN B1915     109.013  82.540   9.477  1.00  0.00           N  
ATOM   2986  CA  GLN B1915     107.804  82.997  10.145  1.00  0.00           C  
ATOM   2987  C   GLN B1915     106.613  82.817   9.210  1.00  0.00           C  
ATOM   2988  O   GLN B1915     106.772  82.422   8.049  1.00  0.00           O  
ATOM   2989  CB  GLN B1915     107.931  84.466  10.574  1.00  0.00           C  
ATOM   2990  CG  GLN B1915     108.654  84.661  11.907  1.00  0.00           C  
ATOM   2991  CD  GLN B1915     108.682  86.110  12.376  1.00  0.00           C  
ATOM   2992  OE1 GLN B1915     107.650  86.775  12.434  1.00  0.00           O  
ATOM   2993  NE2 GLN B1915     109.867  86.599  12.724  1.00  0.00           N  
ATOM   2994  N   VAL B1916     105.421  83.098   9.726  1.00  0.00           N  
ATOM   2995  CA  VAL B1916     104.195  82.959   8.955  1.00  0.00           C  
ATOM   2996  C   VAL B1916     103.018  83.433   9.789  1.00  0.00           C  
ATOM   2997  O   VAL B1916     103.048  83.357  11.014  1.00  0.00           O  
ATOM   2998  CB  VAL B1916     103.950  81.486   8.558  1.00  0.00           C  
ATOM   2999  CG1 VAL B1916     103.759  80.641   9.803  1.00  0.00           C  
ATOM   3000  CG2 VAL B1916     102.733  81.381   7.650  1.00  0.00           C  
ATOM   3001  N   ASP B1917     101.983  83.919   9.112  1.00  0.00           N  
ATOM   3002  CA  ASP B1917     100.772  84.405   9.770  1.00  0.00           C  
ATOM   3003  C   ASP B1917     100.388  83.448  10.909  1.00  0.00           C  
ATOM   3004  O   ASP B1917     100.707  82.258  10.861  1.00  0.00           O  
ATOM   3005  CB  ASP B1917      99.623  84.495   8.748  1.00  0.00           C  
ATOM   3006  CG  ASP B1917     100.017  85.238   7.463  1.00  0.00           C  
ATOM   3007  OD1 ASP B1917     100.381  86.434   7.540  1.00  0.00           O  
ATOM   3008  OD2 ASP B1917      99.955  84.621   6.373  1.00  0.00           O  
ATOM   3009  N   GLU B1918      99.706  83.959  11.930  1.00  0.00           N  
ATOM   3010  CA  GLU B1918      99.315  83.109  13.049  1.00  0.00           C  
ATOM   3011  C   GLU B1918      98.106  82.229  12.754  1.00  0.00           C  
ATOM   3012  O   GLU B1918      98.123  81.034  13.043  1.00  0.00           O  
ATOM   3013  CB  GLU B1918      99.028  83.944  14.296  1.00  0.00           C  
ATOM   3014  CG  GLU B1918      98.680  83.086  15.505  1.00  0.00           C  
ATOM   3015  CD  GLU B1918      98.421  83.895  16.755  1.00  0.00           C  
ATOM   3016  OE1 GLU B1918      98.168  83.275  17.809  1.00  0.00           O  
ATOM   3017  OE2 GLU B1918      98.469  85.143  16.686  1.00  0.00           O  
ATOM   3018  N   THR B1929      97.055  82.815  12.189  1.00  0.00           N  
ATOM   3019  CA  THR B1929      95.852  82.055  11.870  1.00  0.00           C  
ATOM   3020  C   THR B1929      96.215  80.796  11.095  1.00  0.00           C  
ATOM   3021  O   THR B1929      95.406  79.878  10.980  1.00  0.00           O  
ATOM   3022  CB  THR B1929      94.853  82.890  11.035  1.00  0.00           C  
ATOM   3023  OG1 THR B1929      95.490  83.350   9.837  1.00  0.00           O  
ATOM   3024  CG2 THR B1929      94.355  84.087  11.838  1.00  0.00           C  
ATOM   3025  N   GLN B1930      97.442  80.762  10.577  1.00  0.00           N  
ATOM   3026  CA  GLN B1930      97.948  79.623   9.811  1.00  0.00           C  
ATOM   3027  C   GLN B1930      98.881  78.729  10.636  1.00  0.00           C  
ATOM   3028  O   GLN B1930      99.863  78.197  10.117  1.00  0.00           O  
ATOM   3029  CB  GLN B1930      98.688  80.118   8.563  1.00  0.00           C  
ATOM   3030  CG  GLN B1930      97.805  80.833   7.553  1.00  0.00           C  
ATOM   3031  CD  GLN B1930      96.798  79.909   6.871  1.00  0.00           C  
ATOM   3032  OE1 GLN B1930      95.957  80.365   6.088  1.00  0.00           O  
ATOM   3033  NE2 GLN B1930      96.882  78.607   7.161  1.00  0.00           N  
ATOM   3034  N   LEU B1931      98.562  78.557  11.915  1.00  0.00           N  
ATOM   3035  CA  LEU B1931      99.379  77.737  12.800  1.00  0.00           C  
ATOM   3036  C   LEU B1931      99.140  76.246  12.582  1.00  0.00           C  
ATOM   3037  O   LEU B1931      99.956  75.565  11.960  1.00  0.00           O  
ATOM   3038  CB  LEU B1931      99.091  78.105  14.257  1.00  0.00           C  
ATOM   3039  CG  LEU B1931      99.908  77.418  15.355  1.00  0.00           C  
ATOM   3040  CD1 LEU B1931     101.388  77.602  15.081  1.00  0.00           C  
ATOM   3041  CD2 LEU B1931      99.535  77.999  16.715  1.00  0.00           C  
ATOM   3042  N   MET B1934      98.020  75.746  13.099  1.00  0.00           N  
ATOM   3043  CA  MET B1934      97.647  74.336  12.973  1.00  0.00           C  
ATOM   3044  C   MET B1934      98.028  73.813  11.592  1.00  0.00           C  
ATOM   3045  O   MET B1934      98.292  72.626  11.411  1.00  0.00           O  
ATOM   3046  CB  MET B1934      96.137  74.187  13.179  1.00  0.00           C  
ATOM   3047  CG  MET B1934      95.629  72.755  13.268  1.00  0.00           C  
ATOM   3048  SD  MET B1934      95.470  72.165  14.970  1.00  0.00           S  
ATOM   3049  CE  MET B1934      93.902  72.936  15.453  1.00  0.00           C  
ATOM   3050  N   GLU B1950      98.047  74.722  10.624  1.00  0.00           N  
ATOM   3051  CA  GLU B1950      98.384  74.407   9.244  1.00  0.00           C  
ATOM   3052  C   GLU B1950      99.878  74.161   9.072  1.00  0.00           C  
ATOM   3053  O   GLU B1950     100.290  73.097   8.610  1.00  0.00           O  
ATOM   3054  CB  GLU B1950      97.941  75.556   8.332  1.00  0.00           C  
ATOM   3055  CG  GLU B1950      98.250  75.348   6.861  1.00  0.00           C  
ATOM   3056  CD  GLU B1950      97.520  74.156   6.278  1.00  0.00           C  
ATOM   3057  OE1 GLU B1950      97.759  73.835   5.094  1.00  0.00           O  
ATOM   3058  OE2 GLU B1950      96.706  73.543   7.002  1.00  0.00           O  
ATOM   3059  N   VAL B1951     100.684  75.153   9.436  1.00  0.00           N  
ATOM   3060  CA  VAL B1951     102.137  75.043   9.320  1.00  0.00           C  
ATOM   3061  C   VAL B1951     102.674  73.795  10.030  1.00  0.00           C  
ATOM   3062  O   VAL B1951     103.111  72.845   9.378  1.00  0.00           O  
ATOM   3063  CB  VAL B1951     102.844  76.307   9.890  1.00  0.00           C  
ATOM   3064  CG1 VAL B1951     104.337  76.058  10.038  1.00  0.00           C  
ATOM   3065  CG2 VAL B1951     102.617  77.489   8.965  1.00  0.00           C  
ATOM   3066  N   VAL B1952     102.639  73.807  11.361  1.00  0.00           N  
ATOM   3067  CA  VAL B1952     103.113  72.684  12.164  1.00  0.00           C  
ATOM   3068  C   VAL B1952     102.783  71.357  11.484  1.00  0.00           C  
ATOM   3069  O   VAL B1952     103.681  70.616  11.098  1.00  0.00           O  
ATOM   3070  CB  VAL B1952     102.487  72.717  13.577  1.00  0.00           C  
ATOM   3071  CG1 VAL B1952     102.835  71.454  14.330  1.00  0.00           C  
ATOM   3072  CG2 VAL B1952     102.994  73.938  14.345  1.00  0.00           C  
ATOM   3073  N   GLU B1953     101.495  71.066  11.330  1.00  0.00           N  
ATOM   3074  CA  GLU B1953     101.058  69.837  10.674  1.00  0.00           C  
ATOM   3075  C   GLU B1953     101.895  69.597   9.425  1.00  0.00           C  
ATOM   3076  O   GLU B1953     102.507  68.543   9.272  1.00  0.00           O  
ATOM   3077  CB  GLU B1953      99.567  69.939  10.302  1.00  0.00           C  
ATOM   3078  CG  GLU B1953      99.136  69.149   9.060  1.00  0.00           C  
ATOM   3079  CD  GLU B1953      98.494  67.806   9.374  1.00  0.00           C  
ATOM   3080  OE1 GLU B1953      99.124  66.985  10.080  1.00  0.00           O  
ATOM   3081  OE2 GLU B1953      97.357  67.570   8.901  1.00  0.00           O  
ATOM   3082  N   LYS B1954     101.934  70.591   8.545  1.00  0.00           N  
ATOM   3083  CA  LYS B1954     102.675  70.490   7.290  1.00  0.00           C  
ATOM   3084  C   LYS B1954     104.185  70.505   7.446  1.00  0.00           C  
ATOM   3085  O   LYS B1954     104.882  69.743   6.777  1.00  0.00           O  
ATOM   3086  CB  LYS B1954     102.259  71.616   6.341  1.00  0.00           C  
ATOM   3087  CG  LYS B1954     103.024  71.636   5.027  1.00  0.00           C  
ATOM   3088  CD  LYS B1954     102.411  72.617   4.035  1.00  0.00           C  
ATOM   3089  CE  LYS B1954     101.072  72.117   3.482  1.00  0.00           C  
ATOM   3090  NZ  LYS B1954      99.996  72.014   4.510  1.00  0.00           N  
ATOM   3091  N   THR B1955     104.686  71.376   8.316  1.00  0.00           N  
ATOM   3092  CA  THR B1955     106.116  71.483   8.543  1.00  0.00           C  
ATOM   3093  C   THR B1955     106.696  70.152   8.992  1.00  0.00           C  
ATOM   3094  O   THR B1955     107.712  69.708   8.466  1.00  0.00           O  
ATOM   3095  CB  THR B1955     106.441  72.526   9.603  1.00  0.00           C  
ATOM   3096  OG1 THR B1955     105.882  73.786   9.227  1.00  0.00           O  
ATOM   3097  CG2 THR B1955     107.929  72.688   9.723  1.00  0.00           C  
ATOM   3098  N   LEU B1956     106.054  69.511   9.965  1.00  0.00           N  
ATOM   3099  CA  LEU B1956     106.534  68.220  10.453  1.00  0.00           C  
ATOM   3100  C   LEU B1956     106.612  67.194   9.338  1.00  0.00           C  
ATOM   3101  O   LEU B1956     107.648  66.562   9.151  1.00  0.00           O  
ATOM   3102  CB  LEU B1956     105.646  67.689  11.585  1.00  0.00           C  
ATOM   3103  CG  LEU B1956     106.037  68.190  12.982  1.00  0.00           C  
ATOM   3104  CD1 LEU B1956     105.946  69.701  13.029  1.00  0.00           C  
ATOM   3105  CD2 LEU B1956     105.137  67.579  14.033  1.00  0.00           C  
ATOM   3106  N   ASN B1957     105.527  67.032   8.588  1.00  0.00           N  
ATOM   3107  CA  ASN B1957     105.535  66.066   7.503  1.00  0.00           C  
ATOM   3108  C   ASN B1957     106.729  66.350   6.601  1.00  0.00           C  
ATOM   3109  O   ASN B1957     107.175  65.480   5.853  1.00  0.00           O  
ATOM   3110  CB  ASN B1957     104.219  66.120   6.707  1.00  0.00           C  
ATOM   3111  CG  ASN B1957     103.368  64.851   6.880  1.00  0.00           C  
ATOM   3112  OD1 ASN B1957     103.745  63.754   6.440  1.00  0.00           O  
ATOM   3113  ND2 ASN B1957     102.218  65.001   7.527  1.00  0.00           N  
ATOM   3114  N   ASN B1958     107.260  67.567   6.691  1.00  0.00           N  
ATOM   3115  CA  ASN B1958     108.417  67.951   5.886  1.00  0.00           C  
ATOM   3116  C   ASN B1958     109.685  67.504   6.611  1.00  0.00           C  
ATOM   3117  O   ASN B1958     110.469  66.726   6.075  1.00  0.00           O  
ATOM   3118  CB  ASN B1958     108.447  69.472   5.674  1.00  0.00           C  
ATOM   3119  CG  ASN B1958     109.276  69.883   4.463  1.00  0.00           C  
ATOM   3120  OD1 ASN B1958     110.404  69.427   4.282  1.00  0.00           O  
ATOM   3121  ND2 ASN B1958     108.716  70.759   3.634  1.00  0.00           N  
ATOM   3122  N   ILE B1959     109.866  67.996   7.835  1.00  0.00           N  
ATOM   3123  CA  ILE B1959     111.023  67.656   8.658  1.00  0.00           C  
ATOM   3124  C   ILE B1959     111.334  66.173   8.624  1.00  0.00           C  
ATOM   3125  O   ILE B1959     112.431  65.774   8.257  1.00  0.00           O  
ATOM   3126  CB  ILE B1959     110.792  68.036  10.114  1.00  0.00           C  
ATOM   3127  CG1 ILE B1959     110.586  69.543  10.222  1.00  0.00           C  
ATOM   3128  CG2 ILE B1959     111.966  67.583  10.963  1.00  0.00           C  
ATOM   3129  CD1 ILE B1959     110.176  70.002  11.601  1.00  0.00           C  
ATOM   3130  N   MET B1960     110.370  65.358   9.035  1.00  0.00           N  
ATOM   3131  CA  MET B1960     110.546  63.909   9.033  1.00  0.00           C  
ATOM   3132  C   MET B1960     111.011  63.447   7.655  1.00  0.00           C  
ATOM   3133  O   MET B1960     111.990  62.715   7.525  1.00  0.00           O  
ATOM   3134  CB  MET B1960     109.227  63.222   9.396  1.00  0.00           C  
ATOM   3135  CG  MET B1960     109.200  61.723   9.163  1.00  0.00           C  
ATOM   3136  SD  MET B1960     110.560  60.868   9.954  1.00  0.00           S  
ATOM   3137  CE  MET B1960     110.794  59.484   8.822  1.00  0.00           C  
ATOM   3138  N   GLU B1961     110.303  63.886   6.625  1.00  0.00           N  
ATOM   3139  CA  GLU B1961     110.644  63.518   5.264  1.00  0.00           C  
ATOM   3140  C   GLU B1961     112.079  63.948   4.992  1.00  0.00           C  
ATOM   3141  O   GLU B1961     112.964  63.120   4.770  1.00  0.00           O  
ATOM   3142  CB  GLU B1961     109.690  64.212   4.291  1.00  0.00           C  
ATOM   3143  CG  GLU B1961     109.763  63.710   2.861  1.00  0.00           C  
ATOM   3144  CD  GLU B1961     108.754  64.396   1.966  1.00  0.00           C  
ATOM   3145  OE1 GLU B1961     107.540  64.311   2.259  1.00  0.00           O  
ATOM   3146  OE2 GLU B1961     109.176  65.024   0.972  1.00  0.00           O  
ATOM   3147  N   ASN B1962     112.293  65.256   5.032  1.00  0.00           N  
ATOM   3148  CA  ASN B1962     113.597  65.853   4.796  1.00  0.00           C  
ATOM   3149  C   ASN B1962     114.725  65.061   5.466  1.00  0.00           C  
ATOM   3150  O   ASN B1962     115.766  64.828   4.852  1.00  0.00           O  
ATOM   3151  CB  ASN B1962     113.583  67.294   5.308  1.00  0.00           C  
ATOM   3152  CG  ASN B1962     114.648  68.152   4.672  1.00  0.00           C  
ATOM   3153  OD1 ASN B1962     114.696  68.290   3.450  1.00  0.00           O  
ATOM   3154  ND2 ASN B1962     115.503  68.748   5.499  1.00  0.00           N  
ATOM   3155  N   ILE B1963     114.514  64.638   6.716  1.00  0.00           N  
ATOM   3156  CA  ILE B1963     115.536  63.888   7.455  1.00  0.00           C  
ATOM   3157  C   ILE B1963     115.631  62.443   7.019  1.00  0.00           C  
ATOM   3158  O   ILE B1963     116.694  61.840   7.090  1.00  0.00           O  
ATOM   3159  CB  ILE B1963     115.299  63.883   8.989  1.00  0.00           C  
ATOM   3160  CG1 ILE B1963     114.077  63.046   9.325  1.00  0.00           C  
ATOM   3161  CG2 ILE B1963     115.156  65.291   9.499  1.00  0.00           C  
ATOM   3162  CD1 ILE B1963     113.767  62.979  10.792  1.00  0.00           C  
ATOM   3163  N   LYS B1964     114.521  61.877   6.578  1.00  0.00           N  
ATOM   3164  CA  LYS B1964     114.552  60.496   6.146  1.00  0.00           C  
ATOM   3165  C   LYS B1964     115.320  60.440   4.841  1.00  0.00           C  
ATOM   3166  O   LYS B1964     116.203  59.608   4.670  1.00  0.00           O  
ATOM   3167  CB  LYS B1964     113.130  59.956   5.949  1.00  0.00           C  
ATOM   3168  CG  LYS B1964     113.063  58.465   5.624  1.00  0.00           C  
ATOM   3169  CD  LYS B1964     111.671  58.053   5.166  1.00  0.00           C  
ATOM   3170  CE  LYS B1964     111.662  56.624   4.635  1.00  0.00           C  
ATOM   3171  NZ  LYS B1964     110.362  56.272   3.987  1.00  0.00           N  
ATOM   3172  N   ASN B1965     114.988  61.345   3.926  1.00  0.00           N  
ATOM   3173  CA  ASN B1965     115.648  61.386   2.627  1.00  0.00           C  
ATOM   3174  C   ASN B1965     117.153  61.548   2.800  1.00  0.00           C  
ATOM   3175  O   ASN B1965     117.936  60.952   2.061  1.00  0.00           O  
ATOM   3176  CB  ASN B1965     115.077  62.524   1.768  1.00  0.00           C  
ATOM   3177  CG  ASN B1965     113.609  62.305   1.393  1.00  0.00           C  
ATOM   3178  OD1 ASN B1965     112.999  63.139   0.723  1.00  0.00           O  
ATOM   3179  ND2 ASN B1965     113.043  61.183   1.824  1.00  0.00           N  
ATOM   3180  N   ARG B1966     117.554  62.356   3.776  1.00  0.00           N  
ATOM   3181  CA  ARG B1966     118.967  62.563   4.060  1.00  0.00           C  
ATOM   3182  C   ARG B1966     119.551  61.192   4.369  1.00  0.00           C  
ATOM   3183  O   ARG B1966     120.481  60.732   3.717  1.00  0.00           O  
ATOM   3184  CB  ARG B1966     119.143  63.457   5.290  1.00  0.00           C  
ATOM   3185  CG  ARG B1966     118.646  64.884   5.147  1.00  0.00           C  
ATOM   3186  CD  ARG B1966     119.707  65.787   4.547  1.00  0.00           C  
ATOM   3187  NE  ARG B1966     119.264  67.177   4.446  1.00  0.00           N  
ATOM   3188  CZ  ARG B1966     118.942  67.946   5.484  1.00  0.00           C  
ATOM   3189  NH1 ARG B1966     119.007  67.466   6.720  1.00  0.00           N  
ATOM   3190  NH2 ARG B1966     118.556  69.201   5.285  1.00  0.00           N  
ATOM   3191  N   ALA B1967     118.977  60.546   5.375  1.00  0.00           N  
ATOM   3192  CA  ALA B1967     119.405  59.230   5.823  1.00  0.00           C  
ATOM   3193  C   ALA B1967     119.697  58.274   4.679  1.00  0.00           C  
ATOM   3194  O   ALA B1967     120.804  57.754   4.574  1.00  0.00           O  
ATOM   3195  CB  ALA B1967     118.353  58.634   6.733  1.00  0.00           C  
ATOM   3196  N   TRP B1968     118.708  58.025   3.827  1.00  0.00           N  
ATOM   3197  CA  TRP B1968     118.931  57.120   2.710  1.00  0.00           C  
ATOM   3198  C   TRP B1968     120.121  57.610   1.921  1.00  0.00           C  
ATOM   3199  O   TRP B1968     121.022  56.831   1.610  1.00  0.00           O  
ATOM   3200  CB  TRP B1968     117.695  57.011   1.807  1.00  0.00           C  
ATOM   3201  CG  TRP B1968     116.812  55.851   2.193  1.00  0.00           C  
ATOM   3202  CD1 TRP B1968     115.790  55.861   3.104  1.00  0.00           C  
ATOM   3203  CD2 TRP B1968     116.950  54.487   1.762  1.00  0.00           C  
ATOM   3204  NE1 TRP B1968     115.291  54.590   3.273  1.00  0.00           N  
ATOM   3205  CE2 TRP B1968     115.982  53.728   2.463  1.00  0.00           C  
ATOM   3206  CE3 TRP B1968     117.799  53.833   0.855  1.00  0.00           C  
ATOM   3207  CZ2 TRP B1968     115.840  52.345   2.285  1.00  0.00           C  
ATOM   3208  CZ3 TRP B1968     117.657  52.457   0.679  1.00  0.00           C  
ATOM   3209  CH2 TRP B1968     116.682  51.729   1.393  1.00  0.00           C  
ATOM   3210  N   GLU B1969     120.136  58.904   1.612  1.00  0.00           N  
ATOM   3211  CA  GLU B1969     121.253  59.474   0.871  1.00  0.00           C  
ATOM   3212  C   GLU B1969     122.522  58.873   1.465  1.00  0.00           C  
ATOM   3213  O   GLU B1969     123.159  58.015   0.852  1.00  0.00           O  
ATOM   3214  CB  GLU B1969     121.283  61.006   1.010  1.00  0.00           C  
ATOM   3215  CG  GLU B1969     122.438  61.685   0.262  1.00  0.00           C  
ATOM   3216  CD  GLU B1969     122.487  63.201   0.452  1.00  0.00           C  
ATOM   3217  OE1 GLU B1969     122.652  63.663   1.603  1.00  0.00           O  
ATOM   3218  OE2 GLU B1969     122.366  63.934  -0.555  1.00  0.00           O  
ATOM   3219  N   LYS B1970     122.857  59.296   2.679  1.00  0.00           N  
ATOM   3220  CA  LYS B1970     124.050  58.808   3.346  1.00  0.00           C  
ATOM   3221  C   LYS B1970     124.185  57.303   3.230  1.00  0.00           C  
ATOM   3222  O   LYS B1970     125.236  56.792   2.865  1.00  0.00           O  
ATOM   3223  CB  LYS B1970     124.035  59.204   4.818  1.00  0.00           C  
ATOM   3224  CG  LYS B1970     124.018  60.701   5.057  1.00  0.00           C  
ATOM   3225  CD  LYS B1970     124.352  61.036   6.500  1.00  0.00           C  
ATOM   3226  CE  LYS B1970     125.799  60.688   6.825  1.00  0.00           C  
ATOM   3227  NZ  LYS B1970     126.113  59.240   6.617  1.00  0.00           N  
ATOM   3228  N   PHE B1971     123.116  56.589   3.543  1.00  0.00           N  
ATOM   3229  CA  PHE B1971     123.148  55.140   3.470  1.00  0.00           C  
ATOM   3230  C   PHE B1971     123.674  54.707   2.100  1.00  0.00           C  
ATOM   3231  O   PHE B1971     124.672  53.995   2.012  1.00  0.00           O  
ATOM   3232  CB  PHE B1971     121.742  54.583   3.720  1.00  0.00           C  
ATOM   3233  CG  PHE B1971     121.684  53.084   3.785  1.00  0.00           C  
ATOM   3234  CD1 PHE B1971     122.472  52.389   4.688  1.00  0.00           C  
ATOM   3235  CD2 PHE B1971     120.848  52.366   2.929  1.00  0.00           C  
ATOM   3236  CE1 PHE B1971     122.431  51.009   4.736  1.00  0.00           C  
ATOM   3237  CE2 PHE B1971     120.802  50.981   2.972  1.00  0.00           C  
ATOM   3238  CZ  PHE B1971     121.592  50.303   3.873  1.00  0.00           C  
ATOM   3239  N   GLU B1972     123.009  55.167   1.043  1.00  0.00           N  
ATOM   3240  CA  GLU B1972     123.377  54.842  -0.335  1.00  0.00           C  
ATOM   3241  C   GLU B1972     124.839  55.173  -0.627  1.00  0.00           C  
ATOM   3242  O   GLU B1972     125.450  54.610  -1.535  1.00  0.00           O  
ATOM   3243  CB  GLU B1972     122.482  55.621  -1.305  1.00  0.00           C  
ATOM   3244  CG  GLU B1972     120.988  55.467  -1.046  1.00  0.00           C  
ATOM   3245  CD  GLU B1972     120.157  56.544  -1.728  1.00  0.00           C  
ATOM   3246  OE1 GLU B1972     118.925  56.576  -1.511  1.00  0.00           O  
ATOM   3247  OE2 GLU B1972     120.736  57.360  -2.478  1.00  0.00           O  
ATOM   3248  N   ASN B2012     125.391  56.096   0.150  1.00  0.00           N  
ATOM   3249  CA  ASN B2012     126.771  56.529  -0.025  1.00  0.00           C  
ATOM   3250  C   ASN B2012     127.742  55.722   0.818  1.00  0.00           C  
ATOM   3251  O   ASN B2012     128.910  56.082   0.943  1.00  0.00           O  
ATOM   3252  CB  ASN B2012     126.893  58.016   0.322  1.00  0.00           C  
ATOM   3253  CG  ASN B2012     127.149  58.878  -0.895  1.00  0.00           C  
ATOM   3254  OD1 ASN B2012     126.722  58.548  -2.000  1.00  0.00           O  
ATOM   3255  ND2 ASN B2012     127.839  59.996  -0.696  1.00  0.00           N  
ATOM   3256  N   PHE B2013     127.253  54.639   1.406  1.00  0.00           N  
ATOM   3257  CA  PHE B2013     128.095  53.778   2.226  1.00  0.00           C  
ATOM   3258  C   PHE B2013     128.072  52.381   1.658  1.00  0.00           C  
ATOM   3259  O   PHE B2013     128.805  51.496   2.103  1.00  0.00           O  
ATOM   3260  CB  PHE B2013     127.611  53.761   3.672  1.00  0.00           C  
ATOM   3261  CG  PHE B2013     128.331  54.731   4.548  1.00  0.00           C  
ATOM   3262  CD1 PHE B2013     128.229  56.094   4.326  1.00  0.00           C  
ATOM   3263  CD2 PHE B2013     129.136  54.280   5.582  1.00  0.00           C  
ATOM   3264  CE1 PHE B2013     128.921  56.997   5.120  1.00  0.00           C  
ATOM   3265  CE2 PHE B2013     129.832  55.173   6.382  1.00  0.00           C  
ATOM   3266  CZ  PHE B2013     129.726  56.534   6.152  1.00  0.00           C  
ATOM   3267  N   ILE B2014     127.217  52.203   0.661  1.00  0.00           N  
ATOM   3268  CA  ILE B2014     127.072  50.928  -0.007  1.00  0.00           C  
ATOM   3269  C   ILE B2014     127.834  51.023  -1.316  1.00  0.00           C  
ATOM   3270  O   ILE B2014     127.521  51.839  -2.179  1.00  0.00           O  
ATOM   3271  CB  ILE B2014     125.602  50.616  -0.296  1.00  0.00           C  
ATOM   3272  CG1 ILE B2014     124.770  50.807   0.972  1.00  0.00           C  
ATOM   3273  CG2 ILE B2014     125.468  49.189  -0.772  1.00  0.00           C  
ATOM   3274  CD1 ILE B2014     123.282  50.647   0.759  1.00  0.00           C  
ATOM   3275  N   THR B2015     128.850  50.184  -1.446  1.00  0.00           N  
ATOM   3276  CA  THR B2015     129.682  50.168  -2.629  1.00  0.00           C  
ATOM   3277  C   THR B2015     129.487  48.838  -3.336  1.00  0.00           C  
ATOM   3278  O   THR B2015     129.664  47.777  -2.735  1.00  0.00           O  
ATOM   3279  CB  THR B2015     131.151  50.323  -2.238  1.00  0.00           C  
ATOM   3280  OG1 THR B2015     131.290  51.429  -1.337  1.00  0.00           O  
ATOM   3281  CG2 THR B2015     132.000  50.562  -3.469  1.00  0.00           C  
ATOM   3282  N   ILE B2016     129.118  48.899  -4.613  1.00  0.00           N  
ATOM   3283  CA  ILE B2016     128.887  47.690  -5.399  1.00  0.00           C  
ATOM   3284  C   ILE B2016     130.071  47.344  -6.296  1.00  0.00           C  
ATOM   3285  O   ILE B2016     130.621  48.211  -6.981  1.00  0.00           O  
ATOM   3286  CB  ILE B2016     127.647  47.820  -6.315  1.00  0.00           C  
ATOM   3287  CG1 ILE B2016     126.453  48.378  -5.540  1.00  0.00           C  
ATOM   3288  CG2 ILE B2016     127.302  46.460  -6.892  1.00  0.00           C  
ATOM   3289  CD1 ILE B2016     126.537  49.869  -5.267  1.00  0.00           C  
ATOM   3290  N   LEU B2017     130.450  46.071  -6.297  1.00  0.00           N  
ATOM   3291  CA  LEU B2017     131.557  45.606  -7.119  1.00  0.00           C  
ATOM   3292  C   LEU B2017     131.028  44.846  -8.326  1.00  0.00           C  
ATOM   3293  O   LEU B2017     129.910  45.089  -8.782  1.00  0.00           O  
ATOM   3294  CB  LEU B2017     132.485  44.699  -6.306  1.00  0.00           C  
ATOM   3295  CG  LEU B2017     133.426  45.382  -5.311  1.00  0.00           C  
ATOM   3296  CD1 LEU B2017     132.629  46.152  -4.274  1.00  0.00           C  
ATOM   3297  CD2 LEU B2017     134.297  44.333  -4.645  1.00  0.00           C  
ATOM   3298  N   GLU B2018     131.839  43.931  -8.843  1.00  0.00           N  
ATOM   3299  CA  GLU B2018     131.453  43.128  -9.992  1.00  0.00           C  
ATOM   3300  C   GLU B2018     132.250  41.837 -10.044  1.00  0.00           C  
ATOM   3301  O   GLU B2018     131.942  40.942 -10.833  1.00  0.00           O  
ATOM   3302  CB  GLU B2018     131.643  43.922 -11.289  1.00  0.00           C  
ATOM   3303  CG  GLU B2018     132.734  44.990 -11.246  1.00  0.00           C  
ATOM   3304  CD  GLU B2018     134.128  44.427 -11.021  1.00  0.00           C  
ATOM   3305  OE1 GLU B2018     134.375  43.863  -9.935  1.00  0.00           O  
ATOM   3306  OE2 GLU B2018     134.979  44.554 -11.929  1.00  0.00           O  
ATOM   3307  N   ASP B2019     133.266  41.741  -9.187  1.00  0.00           N  
ATOM   3308  CA  ASP B2019     134.113  40.554  -9.131  1.00  0.00           C  
ATOM   3309  C   ASP B2019     134.355  40.030  -7.719  1.00  0.00           C  
ATOM   3310  O   ASP B2019     134.501  40.796  -6.764  1.00  0.00           O  
ATOM   3311  CB  ASP B2019     135.467  40.826  -9.799  1.00  0.00           C  
ATOM   3312  CG  ASP B2019     136.413  39.631  -9.716  1.00  0.00           C  
ATOM   3313  OD1 ASP B2019     136.042  38.532 -10.185  1.00  0.00           O  
ATOM   3314  OD2 ASP B2019     137.531  39.794  -9.181  1.00  0.00           O  
ATOM   3315  N   ILE B2020     134.402  38.707  -7.615  1.00  0.00           N  
ATOM   3316  CA  ILE B2020     134.634  38.005  -6.361  1.00  0.00           C  
ATOM   3317  C   ILE B2020     136.095  38.150  -5.944  1.00  0.00           C  
ATOM   3318  O   ILE B2020     136.751  37.159  -5.615  1.00  0.00           O  
ATOM   3319  CB  ILE B2020     134.329  36.504  -6.529  1.00  0.00           C  
ATOM   3320  CG1 ILE B2020     135.172  35.934  -7.684  1.00  0.00           C  
ATOM   3321  CG2 ILE B2020     132.842  36.306  -6.795  1.00  0.00           C  
ATOM   3322  CD1 ILE B2020     135.029  34.439  -7.904  1.00  0.00           C  
ATOM   3323  N   ASN B2025     136.606  39.378  -5.954  1.00  0.00           N  
ATOM   3324  CA  ASN B2025     138.000  39.608  -5.592  1.00  0.00           C  
ATOM   3325  C   ASN B2025     138.162  40.065  -4.144  1.00  0.00           C  
ATOM   3326  O   ASN B2025     137.964  41.236  -3.815  1.00  0.00           O  
ATOM   3327  CB  ASN B2025     138.628  40.622  -6.553  1.00  0.00           C  
ATOM   3328  CG  ASN B2025     140.122  40.420  -6.714  1.00  0.00           C  
ATOM   3329  OD1 ASN B2025     140.722  40.867  -7.690  1.00  0.00           O  
ATOM   3330  ND2 ASN B2025     140.732  39.747  -5.749  1.00  0.00           N  
ATOM   3331  N   PRO B2026     138.536  39.127  -3.258  1.00  0.00           N  
ATOM   3332  CA  PRO B2026     138.735  39.385  -1.833  1.00  0.00           C  
ATOM   3333  C   PRO B2026     139.815  40.416  -1.594  1.00  0.00           C  
ATOM   3334  O   PRO B2026     139.562  41.467  -1.007  1.00  0.00           O  
ATOM   3335  CB  PRO B2026     139.117  38.013  -1.288  1.00  0.00           C  
ATOM   3336  CG  PRO B2026     139.854  37.405  -2.425  1.00  0.00           C  
ATOM   3337  CD  PRO B2026     138.966  37.759  -3.594  1.00  0.00           C  
ATOM   3338  N   ASP B2027     141.020  40.111  -2.058  1.00  0.00           N  
ATOM   3339  CA  ASP B2027     142.142  41.014  -1.890  1.00  0.00           C  
ATOM   3340  C   ASP B2027     141.723  42.421  -2.300  1.00  0.00           C  
ATOM   3341  O   ASP B2027     142.421  43.393  -2.016  1.00  0.00           O  
ATOM   3342  CB  ASP B2027     143.332  40.532  -2.724  1.00  0.00           C  
ATOM   3343  CG  ASP B2027     143.709  39.082  -2.425  1.00  0.00           C  
ATOM   3344  OD1 ASP B2027     142.936  38.170  -2.794  1.00  0.00           O  
ATOM   3345  OD2 ASP B2027     144.777  38.855  -1.815  1.00  0.00           O  
ATOM   3346  N   GLU B2028     140.571  42.520  -2.960  1.00  0.00           N  
ATOM   3347  CA  GLU B2028     140.040  43.807  -3.388  1.00  0.00           C  
ATOM   3348  C   GLU B2028     139.062  44.378  -2.364  1.00  0.00           C  
ATOM   3349  O   GLU B2028     139.277  45.469  -1.832  1.00  0.00           O  
ATOM   3350  CB  GLU B2028     139.315  43.686  -4.724  1.00  0.00           C  
ATOM   3351  CG  GLU B2028     138.859  45.033  -5.278  1.00  0.00           C  
ATOM   3352  CD  GLU B2028     137.827  44.903  -6.383  1.00  0.00           C  
ATOM   3353  OE1 GLU B2028     138.073  44.156  -7.353  1.00  0.00           O  
ATOM   3354  OE2 GLU B2028     136.768  45.557  -6.284  1.00  0.00           O  
ATOM   3355  N   ILE B2029     137.980  43.645  -2.101  1.00  0.00           N  
ATOM   3356  CA  ILE B2029     136.967  44.092  -1.145  1.00  0.00           C  
ATOM   3357  C   ILE B2029     137.618  44.617   0.123  1.00  0.00           C  
ATOM   3358  O   ILE B2029     137.601  45.814   0.390  1.00  0.00           O  
ATOM   3359  CB  ILE B2029     136.018  42.955  -0.746  1.00  0.00           C  
ATOM   3360  CG1 ILE B2029     135.404  42.330  -1.996  1.00  0.00           C  
ATOM   3361  CG2 ILE B2029     134.922  43.495   0.167  1.00  0.00           C  
ATOM   3362  CD1 ILE B2029     134.440  41.213  -1.693  1.00  0.00           C  
ATOM   3363  N   LYS B2030     138.183  43.706   0.902  1.00  0.00           N  
ATOM   3364  CA  LYS B2030     138.857  44.062   2.143  1.00  0.00           C  
ATOM   3365  C   LYS B2030     139.495  45.447   2.050  1.00  0.00           C  
ATOM   3366  O   LYS B2030     139.313  46.292   2.925  1.00  0.00           O  
ATOM   3367  CB  LYS B2030     139.925  43.010   2.453  1.00  0.00           C  
ATOM   3368  CG  LYS B2030     140.944  42.819   1.338  1.00  0.00           C  
ATOM   3369  CD  LYS B2030     141.459  41.387   1.269  1.00  0.00           C  
ATOM   3370  CE  LYS B2030     142.215  40.978   2.518  1.00  0.00           C  
ATOM   3371  NZ  LYS B2030     142.657  39.554   2.436  1.00  0.00           N  
ATOM   3372  N   ASN B2031     140.231  45.667   0.967  1.00  0.00           N  
ATOM   3373  CA  ASN B2031     140.913  46.932   0.722  1.00  0.00           C  
ATOM   3374  C   ASN B2031     139.890  48.065   0.654  1.00  0.00           C  
ATOM   3375  O   ASN B2031     139.967  49.030   1.414  1.00  0.00           O  
ATOM   3376  CB  ASN B2031     141.696  46.848  -0.601  1.00  0.00           C  
ATOM   3377  CG  ASN B2031     142.862  47.826  -0.669  1.00  0.00           C  
ATOM   3378  OD1 ASN B2031     142.691  49.044  -0.558  1.00  0.00           O  
ATOM   3379  ND2 ASN B2031     144.058  47.289  -0.863  1.00  0.00           N  
ATOM   3380  N   ILE B2032     138.922  47.932  -0.250  1.00  0.00           N  
ATOM   3381  CA  ILE B2032     137.898  48.953  -0.430  1.00  0.00           C  
ATOM   3382  C   ILE B2032     137.164  49.272   0.869  1.00  0.00           C  
ATOM   3383  O   ILE B2032     136.401  50.235   0.943  1.00  0.00           O  
ATOM   3384  CB  ILE B2032     136.879  48.543  -1.524  1.00  0.00           C  
ATOM   3385  CG1 ILE B2032     136.098  49.773  -1.986  1.00  0.00           C  
ATOM   3386  CG2 ILE B2032     135.920  47.493  -0.992  1.00  0.00           C  
ATOM   3387  CD1 ILE B2032     135.225  49.528  -3.194  1.00  0.00           C  
ATOM   3388  N   LEU B2033     137.392  48.463   1.898  1.00  0.00           N  
ATOM   3389  CA  LEU B2033     136.759  48.719   3.178  1.00  0.00           C  
ATOM   3390  C   LEU B2033     137.583  49.764   3.910  1.00  0.00           C  
ATOM   3391  O   LEU B2033     137.103  50.864   4.157  1.00  0.00           O  
ATOM   3392  CB  LEU B2033     136.655  47.438   4.008  1.00  0.00           C  
ATOM   3393  CG  LEU B2033     135.469  46.529   3.676  1.00  0.00           C  
ATOM   3394  CD1 LEU B2033     135.460  45.343   4.621  1.00  0.00           C  
ATOM   3395  CD2 LEU B2033     134.170  47.305   3.810  1.00  0.00           C  
ATOM   3396  N   SER B2034     138.828  49.430   4.240  1.00  0.00           N  
ATOM   3397  CA  SER B2034     139.709  50.369   4.935  1.00  0.00           C  
ATOM   3398  C   SER B2034     140.089  51.529   4.012  1.00  0.00           C  
ATOM   3399  O   SER B2034     141.266  51.886   3.875  1.00  0.00           O  
ATOM   3400  CB  SER B2034     140.972  49.658   5.434  1.00  0.00           C  
ATOM   3401  OG  SER B2034     140.675  48.761   6.492  1.00  0.00           O  
ATOM   3402  N   GLU B2035     139.066  52.105   3.386  1.00  0.00           N  
ATOM   3403  CA  GLU B2035     139.217  53.227   2.469  1.00  0.00           C  
ATOM   3404  C   GLU B2035     137.847  53.856   2.203  1.00  0.00           C  
ATOM   3405  O   GLU B2035     137.752  54.986   1.710  1.00  0.00           O  
ATOM   3406  CB  GLU B2035     139.855  52.752   1.154  1.00  0.00           C  
ATOM   3407  CG  GLU B2035     139.912  53.804   0.045  1.00  0.00           C  
ATOM   3408  CD  GLU B2035     140.791  53.379  -1.118  1.00  0.00           C  
ATOM   3409  OE1 GLU B2035     140.676  52.217  -1.564  1.00  0.00           O  
ATOM   3410  OE2 GLU B2035     141.593  54.212  -1.590  1.00  0.00           O  
ATOM   3411  N   LYS B2036     136.787  53.124   2.540  1.00  0.00           N  
ATOM   3412  CA  LYS B2036     135.434  53.622   2.337  1.00  0.00           C  
ATOM   3413  C   LYS B2036     134.450  53.024   3.340  1.00  0.00           C  
ATOM   3414  O   LYS B2036     133.406  53.612   3.620  1.00  0.00           O  
ATOM   3415  CB  LYS B2036     134.971  53.313   0.913  1.00  0.00           C  
ATOM   3416  CG  LYS B2036     133.769  54.126   0.460  1.00  0.00           C  
ATOM   3417  CD  LYS B2036     133.381  53.778  -0.968  1.00  0.00           C  
ATOM   3418  CE  LYS B2036     132.325  54.730  -1.505  1.00  0.00           C  
ATOM   3419  NZ  LYS B2036     132.845  56.121  -1.593  1.00  0.00           N  
ATOM   3420  N   ARG B2037     134.790  51.859   3.882  1.00  0.00           N  
ATOM   3421  CA  ARG B2037     133.938  51.176   4.854  1.00  0.00           C  
ATOM   3422  C   ARG B2037     132.519  50.998   4.346  1.00  0.00           C  
ATOM   3423  O   ARG B2037     132.285  50.913   3.140  1.00  0.00           O  
ATOM   3424  CB  ARG B2037     133.909  51.939   6.176  1.00  0.00           C  
ATOM   3425  CG  ARG B2037     135.158  51.779   7.010  1.00  0.00           C  
ATOM   3426  CD  ARG B2037     135.168  52.714   8.212  1.00  0.00           C  
ATOM   3427  NE  ARG B2037     135.421  54.113   7.854  1.00  0.00           N  
ATOM   3428  CZ  ARG B2037     134.537  54.931   7.283  1.00  0.00           C  
ATOM   3429  NH1 ARG B2037     133.317  54.507   6.992  1.00  0.00           N  
ATOM   3430  NH2 ARG B2037     134.872  56.184   7.006  1.00  0.00           N  
ATOM   3431  N   GLY B2038     131.565  50.953   5.267  1.00  0.00           N  
ATOM   3432  CA  GLY B2038     130.189  50.758   4.867  1.00  0.00           C  
ATOM   3433  C   GLY B2038     130.015  49.280   4.599  1.00  0.00           C  
ATOM   3434  O   GLY B2038     130.747  48.460   5.150  1.00  0.00           O  
ATOM   3435  N   VAL B2039     129.059  48.931   3.752  1.00  0.00           N  
ATOM   3436  CA  VAL B2039     128.821  47.535   3.441  1.00  0.00           C  
ATOM   3437  C   VAL B2039     129.128  47.306   1.978  1.00  0.00           C  
ATOM   3438  O   VAL B2039     128.978  48.210   1.165  1.00  0.00           O  
ATOM   3439  CB  VAL B2039     127.358  47.141   3.723  1.00  0.00           C  
ATOM   3440  CG1 VAL B2039     126.424  47.901   2.799  1.00  0.00           C  
ATOM   3441  CG2 VAL B2039     127.183  45.646   3.555  1.00  0.00           C  
ATOM   3442  N   ILE B2040     129.558  46.096   1.643  1.00  0.00           N  
ATOM   3443  CA  ILE B2040     129.891  45.772   0.267  1.00  0.00           C  
ATOM   3444  C   ILE B2040     128.970  44.733  -0.354  1.00  0.00           C  
ATOM   3445  O   ILE B2040     128.587  43.757   0.287  1.00  0.00           O  
ATOM   3446  CB  ILE B2040     131.338  45.272   0.159  1.00  0.00           C  
ATOM   3447  CG1 ILE B2040     132.295  46.436   0.396  1.00  0.00           C  
ATOM   3448  CG2 ILE B2040     131.569  44.627  -1.195  1.00  0.00           C  
ATOM   3449  CD1 ILE B2040     131.986  47.642  -0.458  1.00  0.00           C  
ATOM   3450  N   LEU B2041     128.609  44.962  -1.609  1.00  0.00           N  
ATOM   3451  CA  LEU B2041     127.757  44.041  -2.336  1.00  0.00           C  
ATOM   3452  C   LEU B2041     128.601  43.486  -3.467  1.00  0.00           C  
ATOM   3453  O   LEU B2041     129.492  44.165  -3.967  1.00  0.00           O  
ATOM   3454  CB  LEU B2041     126.532  44.768  -2.895  1.00  0.00           C  
ATOM   3455  CG  LEU B2041     125.364  45.044  -1.941  1.00  0.00           C  
ATOM   3456  CD1 LEU B2041     125.871  45.657  -0.649  1.00  0.00           C  
ATOM   3457  CD2 LEU B2041     124.352  45.959  -2.624  1.00  0.00           C  
ATOM   3458  N   VAL B2042     128.335  42.245  -3.854  1.00  0.00           N  
ATOM   3459  CA  VAL B2042     129.078  41.603  -4.929  1.00  0.00           C  
ATOM   3460  C   VAL B2042     128.172  40.571  -5.583  1.00  0.00           C  
ATOM   3461  O   VAL B2042     127.436  39.868  -4.895  1.00  0.00           O  
ATOM   3462  CB  VAL B2042     130.345  40.901  -4.390  1.00  0.00           C  
ATOM   3463  CG1 VAL B2042     131.254  41.913  -3.746  1.00  0.00           C  
ATOM   3464  CG2 VAL B2042     129.975  39.830  -3.379  1.00  0.00           C  
ATOM   3465  N   PRO B2043     128.205  40.470  -6.921  1.00  0.00           N  
ATOM   3466  CA  PRO B2043     127.355  39.495  -7.613  1.00  0.00           C  
ATOM   3467  C   PRO B2043     127.352  38.101  -6.980  1.00  0.00           C  
ATOM   3468  O   PRO B2043     128.401  37.504  -6.725  1.00  0.00           O  
ATOM   3469  CB  PRO B2043     127.893  39.513  -9.049  1.00  0.00           C  
ATOM   3470  CG  PRO B2043     129.282  40.071  -8.912  1.00  0.00           C  
ATOM   3471  CD  PRO B2043     129.114  41.133  -7.866  1.00  0.00           C  
ATOM   3472  N   PHE B2044     126.148  37.602  -6.725  1.00  0.00           N  
ATOM   3473  CA  PHE B2044     125.939  36.302  -6.103  1.00  0.00           C  
ATOM   3474  C   PHE B2044     126.328  35.128  -6.985  1.00  0.00           C  
ATOM   3475  O   PHE B2044     125.837  34.976  -8.100  1.00  0.00           O  
ATOM   3476  CB  PHE B2044     124.471  36.162  -5.685  1.00  0.00           C  
ATOM   3477  CG  PHE B2044     124.116  34.804  -5.152  1.00  0.00           C  
ATOM   3478  CD1 PHE B2044     124.708  34.324  -3.989  1.00  0.00           C  
ATOM   3479  CD2 PHE B2044     123.192  33.999  -5.821  1.00  0.00           C  
ATOM   3480  CE1 PHE B2044     124.389  33.060  -3.497  1.00  0.00           C  
ATOM   3481  CE2 PHE B2044     122.865  32.732  -5.339  1.00  0.00           C  
ATOM   3482  CZ  PHE B2044     123.465  32.262  -4.174  1.00  0.00           C  
ATOM   3483  N   LYS B2045     127.215  34.293  -6.465  1.00  0.00           N  
ATOM   3484  CA  LYS B2045     127.662  33.119  -7.187  1.00  0.00           C  
ATOM   3485  C   LYS B2045     127.801  32.001  -6.162  1.00  0.00           C  
ATOM   3486  O   LYS B2045     128.799  31.914  -5.452  1.00  0.00           O  
ATOM   3487  CB  LYS B2045     128.999  33.407  -7.879  1.00  0.00           C  
ATOM   3488  CG  LYS B2045     129.175  32.673  -9.201  1.00  0.00           C  
ATOM   3489  CD  LYS B2045     130.369  33.194  -9.990  1.00  0.00           C  
ATOM   3490  CE  LYS B2045     130.412  32.583 -11.389  1.00  0.00           C  
ATOM   3491  NZ  LYS B2045     129.187  32.899 -12.190  1.00  0.00           N  
ATOM   3492  N   GLU B2046     126.774  31.165  -6.076  1.00  0.00           N  
ATOM   3493  CA  GLU B2046     126.744  30.050  -5.135  1.00  0.00           C  
ATOM   3494  C   GLU B2046     128.123  29.445  -4.921  1.00  0.00           C  
ATOM   3495  O   GLU B2046     128.482  29.062  -3.810  1.00  0.00           O  
ATOM   3496  CB  GLU B2046     125.783  28.976  -5.647  1.00  0.00           C  
ATOM   3497  CG  GLU B2046     125.596  27.791  -4.717  1.00  0.00           C  
ATOM   3498  CD  GLU B2046     124.604  26.782  -5.264  1.00  0.00           C  
ATOM   3499  OE1 GLU B2046     124.901  26.149  -6.301  1.00  0.00           O  
ATOM   3500  OE2 GLU B2046     123.524  26.629  -4.659  1.00  0.00           O  
ATOM   3501  N   GLU B2047     128.886  29.367  -6.003  1.00  0.00           N  
ATOM   3502  CA  GLU B2047     130.237  28.819  -5.989  1.00  0.00           C  
ATOM   3503  C   GLU B2047     131.026  29.225  -4.744  1.00  0.00           C  
ATOM   3504  O   GLU B2047     131.422  28.372  -3.943  1.00  0.00           O  
ATOM   3505  CB  GLU B2047     130.981  29.281  -7.253  1.00  0.00           C  
ATOM   3506  CG  GLU B2047     132.403  28.749  -7.418  1.00  0.00           C  
ATOM   3507  CD  GLU B2047     133.077  29.271  -8.681  1.00  0.00           C  
ATOM   3508  OE1 GLU B2047     132.521  29.066  -9.784  1.00  0.00           O  
ATOM   3509  OE2 GLU B2047     134.162  29.885  -8.570  1.00  0.00           O  
ATOM   3510  N   ILE B2048     131.240  30.530  -4.585  1.00  0.00           N  
ATOM   3511  CA  ILE B2048     131.999  31.060  -3.456  1.00  0.00           C  
ATOM   3512  C   ILE B2048     131.192  31.763  -2.367  1.00  0.00           C  
ATOM   3513  O   ILE B2048     131.586  32.823  -1.881  1.00  0.00           O  
ATOM   3514  CB  ILE B2048     133.109  32.029  -3.939  1.00  0.00           C  
ATOM   3515  CG1 ILE B2048     132.671  32.738  -5.221  1.00  0.00           C  
ATOM   3516  CG2 ILE B2048     134.411  31.267  -4.151  1.00  0.00           C  
ATOM   3517  CD1 ILE B2048     131.443  33.592  -5.061  1.00  0.00           C  
ATOM   3518  N   TYR B2053     130.069  31.169  -1.980  1.00  0.00           N  
ATOM   3519  CA  TYR B2053     129.233  31.732  -0.924  1.00  0.00           C  
ATOM   3520  C   TYR B2053     129.316  30.788   0.273  1.00  0.00           C  
ATOM   3521  O   TYR B2053     128.310  30.233   0.720  1.00  0.00           O  
ATOM   3522  CB  TYR B2053     127.783  31.857  -1.396  1.00  0.00           C  
ATOM   3523  CG  TYR B2053     126.838  32.392  -0.347  1.00  0.00           C  
ATOM   3524  CD1 TYR B2053     125.481  32.100  -0.402  1.00  0.00           C  
ATOM   3525  CD2 TYR B2053     127.301  33.178   0.707  1.00  0.00           C  
ATOM   3526  CE1 TYR B2053     124.607  32.569   0.565  1.00  0.00           C  
ATOM   3527  CE2 TYR B2053     126.437  33.655   1.680  1.00  0.00           C  
ATOM   3528  CZ  TYR B2053     125.090  33.346   1.605  1.00  0.00           C  
ATOM   3529  OH  TYR B2053     124.221  33.804   2.569  1.00  0.00           O  
ATOM   3530  N   ASN B2054     130.533  30.610   0.778  1.00  0.00           N  
ATOM   3531  CA  ASN B2054     130.789  29.728   1.911  1.00  0.00           C  
ATOM   3532  C   ASN B2054     131.548  30.442   3.020  1.00  0.00           C  
ATOM   3533  O   ASN B2054     132.012  31.568   2.839  1.00  0.00           O  
ATOM   3534  CB  ASN B2054     131.588  28.513   1.447  1.00  0.00           C  
ATOM   3535  CG  ASN B2054     132.712  28.891   0.507  1.00  0.00           C  
ATOM   3536  OD1 ASN B2054     133.548  29.740   0.829  1.00  0.00           O  
ATOM   3537  ND2 ASN B2054     132.737  28.264  -0.666  1.00  0.00           N  
ATOM   3538  N   GLU B2055     131.684  29.772   4.162  1.00  0.00           N  
ATOM   3539  CA  GLU B2055     132.368  30.349   5.314  1.00  0.00           C  
ATOM   3540  C   GLU B2055     133.769  30.868   4.985  1.00  0.00           C  
ATOM   3541  O   GLU B2055     134.227  31.845   5.582  1.00  0.00           O  
ATOM   3542  CB  GLU B2055     132.436  29.326   6.462  1.00  0.00           C  
ATOM   3543  CG  GLU B2055     132.845  29.929   7.814  1.00  0.00           C  
ATOM   3544  CD  GLU B2055     132.626  28.988   8.995  1.00  0.00           C  
ATOM   3545  OE1 GLU B2055     132.854  29.423  10.144  1.00  0.00           O  
ATOM   3546  OE2 GLU B2055     132.227  27.821   8.783  1.00  0.00           O  
ATOM   3547  N   GLU B2056     134.446  30.226   4.037  1.00  0.00           N  
ATOM   3548  CA  GLU B2056     135.788  30.655   3.661  1.00  0.00           C  
ATOM   3549  C   GLU B2056     135.806  32.112   3.229  1.00  0.00           C  
ATOM   3550  O   GLU B2056     136.661  32.879   3.667  1.00  0.00           O  
ATOM   3551  CB  GLU B2056     136.347  29.790   2.529  1.00  0.00           C  
ATOM   3552  CG  GLU B2056     137.604  30.386   1.894  1.00  0.00           C  
ATOM   3553  CD  GLU B2056     138.280  29.460   0.901  1.00  0.00           C  
ATOM   3554  OE1 GLU B2056     139.234  29.910   0.230  1.00  0.00           O  
ATOM   3555  OE2 GLU B2056     137.866  28.285   0.795  1.00  0.00           O  
ATOM   3556  N   LEU B2057     134.866  32.483   2.364  1.00  0.00           N  
ATOM   3557  CA  LEU B2057     134.778  33.853   1.876  1.00  0.00           C  
ATOM   3558  C   LEU B2057     135.002  34.851   3.009  1.00  0.00           C  
ATOM   3559  O   LEU B2057     135.627  35.890   2.812  1.00  0.00           O  
ATOM   3560  CB  LEU B2057     133.416  34.101   1.228  1.00  0.00           C  
ATOM   3561  CG  LEU B2057     133.152  35.544   0.793  1.00  0.00           C  
ATOM   3562  CD1 LEU B2057     134.237  36.015  -0.156  1.00  0.00           C  
ATOM   3563  CD2 LEU B2057     131.787  35.626   0.133  1.00  0.00           C  
ATOM   3564  N   GLU B2062     134.489  34.543   4.195  1.00  0.00           N  
ATOM   3565  CA  GLU B2062     134.687  35.431   5.328  1.00  0.00           C  
ATOM   3566  C   GLU B2062     136.175  35.497   5.618  1.00  0.00           C  
ATOM   3567  O   GLU B2062     136.782  36.564   5.530  1.00  0.00           O  
ATOM   3568  CB  GLU B2062     133.943  34.925   6.569  1.00  0.00           C  
ATOM   3569  CG  GLU B2062     132.500  35.389   6.650  1.00  0.00           C  
ATOM   3570  CD  GLU B2062     131.835  35.082   7.981  1.00  0.00           C  
ATOM   3571  OE1 GLU B2062     130.657  35.467   8.149  1.00  0.00           O  
ATOM   3572  OE2 GLU B2062     132.479  34.462   8.854  1.00  0.00           O  
ATOM   3573  N   GLU B2063     136.759  34.346   5.947  1.00  0.00           N  
ATOM   3574  CA  GLU B2063     138.183  34.266   6.257  1.00  0.00           C  
ATOM   3575  C   GLU B2063     139.031  34.767   5.089  1.00  0.00           C  
ATOM   3576  O   GLU B2063     140.239  34.975   5.229  1.00  0.00           O  
ATOM   3577  CB  GLU B2063     138.570  32.824   6.614  1.00  0.00           C  
ATOM   3578  CG  GLU B2063     140.014  32.669   7.098  1.00  0.00           C  
ATOM   3579  CD  GLU B2063     140.322  31.281   7.638  1.00  0.00           C  
ATOM   3580  OE1 GLU B2063     139.674  30.873   8.625  1.00  0.00           O  
ATOM   3581  OE2 GLU B2063     141.213  30.604   7.079  1.00  0.00           O  
ATOM   3582  N   LYS B2064     138.391  34.970   3.941  1.00  0.00           N  
ATOM   3583  CA  LYS B2064     139.078  35.453   2.745  1.00  0.00           C  
ATOM   3584  C   LYS B2064     139.165  36.980   2.782  1.00  0.00           C  
ATOM   3585  O   LYS B2064     140.116  37.570   2.271  1.00  0.00           O  
ATOM   3586  CB  LYS B2064     138.319  35.007   1.491  1.00  0.00           C  
ATOM   3587  CG  LYS B2064     139.102  35.105   0.188  1.00  0.00           C  
ATOM   3588  CD  LYS B2064     139.988  33.890  -0.035  1.00  0.00           C  
ATOM   3589  CE  LYS B2064     140.633  33.943  -1.412  1.00  0.00           C  
ATOM   3590  NZ  LYS B2064     141.464  32.742  -1.689  1.00  0.00           N  
ATOM   3591  N   VAL B2065     138.163  37.612   3.389  1.00  0.00           N  
ATOM   3592  CA  VAL B2065     138.120  39.066   3.509  1.00  0.00           C  
ATOM   3593  C   VAL B2065     138.236  39.457   4.974  1.00  0.00           C  
ATOM   3594  O   VAL B2065     138.071  40.622   5.330  1.00  0.00           O  
ATOM   3595  CB  VAL B2065     136.794  39.648   2.969  1.00  0.00           C  
ATOM   3596  CG1 VAL B2065     136.700  39.456   1.465  1.00  0.00           C  
ATOM   3597  CG2 VAL B2065     135.626  38.977   3.662  1.00  0.00           C  
ATOM   3598  N   GLU B2068     138.524  38.470   5.815  1.00  0.00           N  
ATOM   3599  CA  GLU B2068     138.654  38.685   7.250  1.00  0.00           C  
ATOM   3600  C   GLU B2068     137.668  39.748   7.723  1.00  0.00           C  
ATOM   3601  O   GLU B2068     138.017  40.664   8.476  1.00  0.00           O  
ATOM   3602  CB  GLU B2068     140.092  39.082   7.608  1.00  0.00           C  
ATOM   3603  CG  GLU B2068     141.116  37.971   7.374  1.00  0.00           C  
ATOM   3604  CD  GLU B2068     142.476  38.283   7.978  1.00  0.00           C  
ATOM   3605  OE1 GLU B2068     142.564  38.416   9.219  1.00  0.00           O  
ATOM   3606  OE2 GLU B2068     143.457  38.393   7.210  1.00  0.00           O  
ATOM   3607  N   ALA B2076     136.429  39.606   7.259  1.00  0.00           N  
ATOM   3608  CA  ALA B2076     135.342  40.515   7.604  1.00  0.00           C  
ATOM   3609  C   ALA B2076     134.107  39.708   8.004  1.00  0.00           C  
ATOM   3610  O   ALA B2076     134.173  38.835   8.872  1.00  0.00           O  
ATOM   3611  CB  ALA B2076     135.018  41.410   6.414  1.00  0.00           C  
ATOM   3612  N   THR B2077     132.980  39.999   7.366  1.00  0.00           N  
ATOM   3613  CA  THR B2077     131.747  39.286   7.662  1.00  0.00           C  
ATOM   3614  C   THR B2077     130.746  39.403   6.518  1.00  0.00           C  
ATOM   3615  O   THR B2077     130.646  40.447   5.868  1.00  0.00           O  
ATOM   3616  CB  THR B2077     131.093  39.829   8.924  1.00  0.00           C  
ATOM   3617  OG1 THR B2077     132.079  39.955   9.955  1.00  0.00           O  
ATOM   3618  CG2 THR B2077     129.994  38.892   9.378  1.00  0.00           C  
ATOM   3619  N   ILE B2078     130.007  38.327   6.273  1.00  0.00           N  
ATOM   3620  CA  ILE B2078     129.018  38.333   5.207  1.00  0.00           C  
ATOM   3621  C   ILE B2078     127.641  38.423   5.842  1.00  0.00           C  
ATOM   3622  O   ILE B2078     127.356  37.713   6.808  1.00  0.00           O  
ATOM   3623  CB  ILE B2078     129.050  37.037   4.377  1.00  0.00           C  
ATOM   3624  CG1 ILE B2078     130.399  36.339   4.517  1.00  0.00           C  
ATOM   3625  CG2 ILE B2078     128.766  37.356   2.920  1.00  0.00           C  
ATOM   3626  CD1 ILE B2078     131.563  37.119   3.969  1.00  0.00           C  
ATOM   3627  N   LEU B2079     126.787  39.286   5.306  1.00  0.00           N  
ATOM   3628  CA  LEU B2079     125.447  39.426   5.838  1.00  0.00           C  
ATOM   3629  C   LEU B2079     124.504  38.503   5.083  1.00  0.00           C  
ATOM   3630  O   LEU B2079     123.363  38.324   5.484  1.00  0.00           O  
ATOM   3631  CB  LEU B2079     124.969  40.864   5.703  1.00  0.00           C  
ATOM   3632  CG  LEU B2079     125.928  41.946   6.180  1.00  0.00           C  
ATOM   3633  CD1 LEU B2079     125.268  43.297   6.084  1.00  0.00           C  
ATOM   3634  CD2 LEU B2079     126.325  41.665   7.597  1.00  0.00           C  
ATOM   3635  N   GLY B2080     124.979  37.925   3.984  1.00  0.00           N  
ATOM   3636  CA  GLY B2080     124.153  37.018   3.200  1.00  0.00           C  
ATOM   3637  C   GLY B2080     123.707  37.571   1.856  1.00  0.00           C  
ATOM   3638  O   GLY B2080     124.183  38.617   1.423  1.00  0.00           O  
ATOM   3639  N   GLU B2081     122.801  36.861   1.185  1.00  0.00           N  
ATOM   3640  CA  GLU B2081     122.285  37.308  -0.102  1.00  0.00           C  
ATOM   3641  C   GLU B2081     121.553  38.604   0.181  1.00  0.00           C  
ATOM   3642  O   GLU B2081     121.432  39.002   1.331  1.00  0.00           O  
ATOM   3643  CB  GLU B2081     121.307  36.283  -0.670  1.00  0.00           C  
ATOM   3644  CG  GLU B2081     121.851  34.865  -0.705  1.00  0.00           C  
ATOM   3645  CD  GLU B2081     120.873  33.876  -1.320  1.00  0.00           C  
ATOM   3646  OE1 GLU B2081     121.180  32.661  -1.347  1.00  0.00           O  
ATOM   3647  OE2 GLU B2081     119.797  34.319  -1.780  1.00  0.00           O  
ATOM   3648  N   THR B2082     121.061  39.268  -0.852  1.00  0.00           N  
ATOM   3649  CA  THR B2082     120.345  40.518  -0.645  1.00  0.00           C  
ATOM   3650  C   THR B2082     119.878  41.118  -1.948  1.00  0.00           C  
ATOM   3651  O   THR B2082     120.683  41.370  -2.835  1.00  0.00           O  
ATOM   3652  CB  THR B2082     121.220  41.545   0.077  1.00  0.00           C  
ATOM   3653  OG1 THR B2082     120.713  42.857  -0.165  1.00  0.00           O  
ATOM   3654  CG2 THR B2082     122.636  41.465  -0.407  1.00  0.00           C  
ATOM   3655  N   GLU B2105     118.577  41.364  -2.060  1.00  0.00           N  
ATOM   3656  CA  GLU B2105     118.016  41.923  -3.286  1.00  0.00           C  
ATOM   3657  C   GLU B2105     117.950  43.453  -3.372  1.00  0.00           C  
ATOM   3658  O   GLU B2105     116.871  44.045  -3.321  1.00  0.00           O  
ATOM   3659  CB  GLU B2105     116.625  41.319  -3.546  1.00  0.00           C  
ATOM   3660  CG  GLU B2105     115.735  41.138  -2.310  1.00  0.00           C  
ATOM   3661  CD  GLU B2105     115.338  42.450  -1.654  1.00  0.00           C  
ATOM   3662  OE1 GLU B2105     116.219  43.121  -1.082  1.00  0.00           O  
ATOM   3663  OE2 GLU B2105     114.143  42.813  -1.711  1.00  0.00           O  
ATOM   3664  N   TYR B2106     119.113  44.085  -3.515  1.00  0.00           N  
ATOM   3665  CA  TYR B2106     119.196  45.535  -3.644  1.00  0.00           C  
ATOM   3666  C   TYR B2106     119.314  45.848  -5.135  1.00  0.00           C  
ATOM   3667  O   TYR B2106     120.302  45.491  -5.773  1.00  0.00           O  
ATOM   3668  CB  TYR B2106     120.416  46.071  -2.886  1.00  0.00           C  
ATOM   3669  CG  TYR B2106     120.521  47.582  -2.856  1.00  0.00           C  
ATOM   3670  CD1 TYR B2106     119.487  48.363  -2.332  1.00  0.00           C  
ATOM   3671  CD2 TYR B2106     121.656  48.234  -3.345  1.00  0.00           C  
ATOM   3672  CE1 TYR B2106     119.581  49.760  -2.296  1.00  0.00           C  
ATOM   3673  CE2 TYR B2106     121.759  49.631  -3.314  1.00  0.00           C  
ATOM   3674  CZ  TYR B2106     120.721  50.386  -2.791  1.00  0.00           C  
ATOM   3675  OH  TYR B2106     120.818  51.762  -2.764  1.00  0.00           O  
ATOM   3676  N   LYS B2107     118.291  46.499  -5.682  1.00  0.00           N  
ATOM   3677  CA  LYS B2107     118.250  46.848  -7.098  1.00  0.00           C  
ATOM   3678  C   LYS B2107     118.012  45.615  -7.959  1.00  0.00           C  
ATOM   3679  O   LYS B2107     118.198  45.645  -9.176  1.00  0.00           O  
ATOM   3680  CB  LYS B2107     119.547  47.536  -7.530  1.00  0.00           C  
ATOM   3681  CG  LYS B2107     119.740  48.926  -6.937  1.00  0.00           C  
ATOM   3682  CD  LYS B2107     118.573  49.836  -7.295  1.00  0.00           C  
ATOM   3683  CE  LYS B2107     118.770  51.236  -6.737  1.00  0.00           C  
ATOM   3684  NZ  LYS B2107     117.613  52.116  -7.073  1.00  0.00           N  
ATOM   3685  N   GLY B2108     117.595  44.530  -7.319  1.00  0.00           N  
ATOM   3686  CA  GLY B2108     117.325  43.305  -8.048  1.00  0.00           C  
ATOM   3687  C   GLY B2108     118.494  42.342  -8.098  1.00  0.00           C  
ATOM   3688  O   GLY B2108     118.460  41.294  -7.462  1.00  0.00           O  
ATOM   3689  N   ASN B2109     119.519  42.709  -8.860  1.00  0.00           N  
ATOM   3690  CA  ASN B2109     120.727  41.912  -9.058  1.00  0.00           C  
ATOM   3691  C   ASN B2109     121.053  40.750  -8.110  1.00  0.00           C  
ATOM   3692  O   ASN B2109     121.699  39.780  -8.522  1.00  0.00           O  
ATOM   3693  CB  ASN B2109     121.930  42.847  -9.154  1.00  0.00           C  
ATOM   3694  CG  ASN B2109     121.883  43.720 -10.396  1.00  0.00           C  
ATOM   3695  OD1 ASN B2109     121.947  43.220 -11.521  1.00  0.00           O  
ATOM   3696  ND2 ASN B2109     121.769  45.031 -10.199  1.00  0.00           N  
ATOM   3697  N   LYS B2110     120.637  40.837  -6.851  1.00  0.00           N  
ATOM   3698  CA  LYS B2110     120.890  39.764  -5.884  1.00  0.00           C  
ATOM   3699  C   LYS B2110     122.382  39.659  -5.576  1.00  0.00           C  
ATOM   3700  O   LYS B2110     123.074  38.827  -6.149  1.00  0.00           O  
ATOM   3701  CB  LYS B2110     120.388  38.415  -6.429  1.00  0.00           C  
ATOM   3702  CG  LYS B2110     119.321  37.695  -5.586  1.00  0.00           C  
ATOM   3703  CD  LYS B2110     117.906  38.223  -5.842  1.00  0.00           C  
ATOM   3704  CE  LYS B2110     116.851  37.329  -5.195  1.00  0.00           C  
ATOM   3705  NZ  LYS B2110     116.921  35.926  -5.696  1.00  0.00           N  
ATOM   3706  N   TYR B2111     122.870  40.493  -4.660  1.00  0.00           N  
ATOM   3707  CA  TYR B2111     124.282  40.491  -4.293  1.00  0.00           C  
ATOM   3708  C   TYR B2111     124.631  39.707  -3.049  1.00  0.00           C  
ATOM   3709  O   TYR B2111     123.876  38.858  -2.585  1.00  0.00           O  
ATOM   3710  CB  TYR B2111     124.777  41.913  -4.084  1.00  0.00           C  
ATOM   3711  CG  TYR B2111     124.493  42.835  -5.225  1.00  0.00           C  
ATOM   3712  CD1 TYR B2111     123.272  43.478  -5.332  1.00  0.00           C  
ATOM   3713  CD2 TYR B2111     125.458  43.084  -6.191  1.00  0.00           C  
ATOM   3714  CE1 TYR B2111     123.015  44.359  -6.372  1.00  0.00           C  
ATOM   3715  CE2 TYR B2111     125.216  43.958  -7.239  1.00  0.00           C  
ATOM   3716  CZ  TYR B2111     123.994  44.596  -7.322  1.00  0.00           C  
ATOM   3717  OH  TYR B2111     123.758  45.486  -8.342  1.00  0.00           O  
ATOM   3718  N   ILE B2112     125.806  40.020  -2.524  1.00  0.00           N  
ATOM   3719  CA  ILE B2112     126.320  39.405  -1.321  1.00  0.00           C  
ATOM   3720  C   ILE B2112     126.871  40.533  -0.465  1.00  0.00           C  
ATOM   3721  O   ILE B2112     127.940  41.067  -0.744  1.00  0.00           O  
ATOM   3722  CB  ILE B2112     127.457  38.411  -1.624  1.00  0.00           C  
ATOM   3723  CG1 ILE B2112     126.879  37.020  -1.893  1.00  0.00           C  
ATOM   3724  CG2 ILE B2112     128.452  38.364  -0.462  1.00  0.00           C  
ATOM   3725  CD1 ILE B2112     127.950  35.916  -1.977  1.00  0.00           C  
ATOM   3726  N   ALA B2113     126.125  40.908   0.566  1.00  0.00           N  
ATOM   3727  CA  ALA B2113     126.553  41.967   1.461  1.00  0.00           C  
ATOM   3728  C   ALA B2113     127.682  41.450   2.362  1.00  0.00           C  
ATOM   3729  O   ALA B2113     127.627  40.346   2.910  1.00  0.00           O  
ATOM   3730  CB  ALA B2113     125.375  42.452   2.294  1.00  0.00           C  
ATOM   3731  N   ILE B2114     128.718  42.263   2.487  1.00  0.00           N  
ATOM   3732  CA  ILE B2114     129.874  41.931   3.291  1.00  0.00           C  
ATOM   3733  C   ILE B2114     130.240  43.219   3.967  1.00  0.00           C  
ATOM   3734  O   ILE B2114     130.189  44.265   3.336  1.00  0.00           O  
ATOM   3735  CB  ILE B2114     131.045  41.506   2.411  1.00  0.00           C  
ATOM   3736  CG1 ILE B2114     130.631  40.326   1.535  1.00  0.00           C  
ATOM   3737  CG2 ILE B2114     132.234  41.145   3.272  1.00  0.00           C  
ATOM   3738  CD1 ILE B2114     131.666  39.939   0.502  1.00  0.00           C  
ATOM   3739  N   ALA B2115     130.603  43.156   5.241  1.00  0.00           N  
ATOM   3740  CA  ALA B2115     130.969  44.370   5.950  1.00  0.00           C  
ATOM   3741  C   ALA B2115     131.437  44.114   7.363  1.00  0.00           C  
ATOM   3742  O   ALA B2115     131.327  43.005   7.870  1.00  0.00           O  
ATOM   3743  CB  ALA B2115     129.796  45.325   5.968  1.00  0.00           C  
ATOM   3744  N   LYS B2116     131.980  45.154   7.983  1.00  0.00           N  
ATOM   3745  CA  LYS B2116     132.447  45.071   9.358  1.00  0.00           C  
ATOM   3746  C   LYS B2116     131.169  45.355  10.130  1.00  0.00           C  
ATOM   3747  O   LYS B2116     130.339  46.146   9.679  1.00  0.00           O  
ATOM   3748  CB  LYS B2116     133.494  46.157   9.636  1.00  0.00           C  
ATOM   3749  CG  LYS B2116     134.720  45.703  10.436  1.00  0.00           C  
ATOM   3750  CD  LYS B2116     135.667  44.837   9.600  1.00  0.00           C  
ATOM   3751  CE  LYS B2116     136.990  44.593  10.325  1.00  0.00           C  
ATOM   3752  NZ  LYS B2116     137.958  43.783   9.526  1.00  0.00           N  
ATOM   3753  N   THR B2117     130.992  44.717  11.278  1.00  0.00           N  
ATOM   3754  CA  THR B2117     129.771  44.926  12.034  1.00  0.00           C  
ATOM   3755  C   THR B2117     129.991  45.230  13.501  1.00  0.00           C  
ATOM   3756  O   THR B2117     130.983  44.809  14.093  1.00  0.00           O  
ATOM   3757  CB  THR B2117     128.846  43.693  11.946  1.00  0.00           C  
ATOM   3758  OG1 THR B2117     129.489  42.565  12.549  1.00  0.00           O  
ATOM   3759  CG2 THR B2117     128.525  43.366  10.508  1.00  0.00           C  
ATOM   3760  N   TYR B2118     129.044  45.971  14.070  1.00  0.00           N  
ATOM   3761  CA  TYR B2118     129.057  46.325  15.480  1.00  0.00           C  
ATOM   3762  C   TYR B2118     128.982  45.061  16.335  1.00  0.00           C  
ATOM   3763  O   TYR B2118     129.657  45.024  17.385  1.00  0.00           O  
ATOM   3764  CB  TYR B2118     127.863  47.208  15.813  1.00  0.00           C  
ATOM   3765  CG  TYR B2118     128.120  48.685  15.715  1.00  0.00           C  
ATOM   3766  CD1 TYR B2118     128.974  49.322  16.607  1.00  0.00           C  
ATOM   3767  CD2 TYR B2118     127.481  49.451  14.755  1.00  0.00           C  
ATOM   3768  CE1 TYR B2118     129.183  50.688  16.550  1.00  0.00           C  
ATOM   3769  CE2 TYR B2118     127.680  50.816  14.687  1.00  0.00           C  
ATOM   3770  CZ  TYR B2118     128.532  51.430  15.587  1.00  0.00           C  
ATOM   3771  OH  TYR B2118     128.721  52.791  15.518  1.00  0.00           O  
ATOM   3772  OXT TYR B2118     128.231  44.134  15.957  1.00  0.00           O  
TER
END
