# Supplementary material for: Backbone Brackets and Arginine Tweezers delineate Class I and Class II aminoacyl tRNA synthetases
Source: PLoS Comput Biol. 2018 Apr 16;14(4):e1006101. doi: 10.1371/journal.pcbi.1006101 (PMC5919687; doi:10.1371/journal.pcbi.1006101)
Supplement: S12 File — All structures of Class II aaRS with residues renumbered according to the MSA. (GZ) [file pcbi.1006101.s024.tar.gz › 1nj8_C_renum.pdb]

ATOM      1  N   MET C 277      23.386  72.875  49.025  1.00  0.00           N  
ATOM      2  CA  MET C 277      23.137  74.033  48.116  1.00  0.00           C  
ATOM      3  C   MET C 277      24.428  74.478  47.418  1.00  0.00           C  
ATOM      4  O   MET C 277      24.420  75.394  46.594  1.00  0.00           O  
ATOM      5  CB  MET C 277      22.547  75.200  48.914  1.00  0.00           C  
ATOM      6  CG  MET C 277      22.078  76.363  48.060  1.00  0.00           C  
ATOM      7  SD  MET C 277      20.835  75.866  46.866  1.00  0.00           S  
ATOM      8  CE  MET C 277      21.823  75.694  45.368  1.00  0.00           C  
ATOM      9  N   LEU C 278      25.531  73.813  47.746  1.00  0.00           N  
ATOM     10  CA  LEU C 278      26.829  74.137  47.168  1.00  0.00           C  
ATOM     11  C   LEU C 278      27.420  73.009  46.320  1.00  0.00           C  
ATOM     12  O   LEU C 278      27.099  71.834  46.508  1.00  0.00           O  
ATOM     13  CB  LEU C 278      27.810  74.529  48.286  1.00  0.00           C  
ATOM     14  CG  LEU C 278      27.519  74.086  49.730  1.00  0.00           C  
ATOM     15  CD1 LEU C 278      27.443  72.569  49.805  1.00  0.00           C  
ATOM     16  CD2 LEU C 278      28.600  74.620  50.672  1.00  0.00           C  
ATOM     17  N   GLU C 279      28.280  73.382  45.377  1.00  0.00           N  
ATOM     18  CA  GLU C 279      28.927  72.411  44.510  1.00  0.00           C  
ATOM     19  C   GLU C 279      29.902  71.600  45.341  1.00  0.00           C  
ATOM     20  O   GLU C 279      30.274  71.998  46.444  1.00  0.00           O  
ATOM     21  CB  GLU C 279      29.675  73.116  43.374  1.00  0.00           C  
ATOM     22  CG  GLU C 279      30.484  72.193  42.441  1.00  0.00           C  
ATOM     23  CD  GLU C 279      29.630  71.195  41.652  1.00  0.00           C  
ATOM     24  OE1 GLU C 279      30.162  70.609  40.677  1.00  0.00           O  
ATOM     25  OE2 GLU C 279      28.442  70.992  42.002  1.00  0.00           O  
ATOM     26  N   PHE C 281      30.316  70.463  44.794  1.00  0.00           N  
ATOM     27  CA  PHE C 281      31.239  69.554  45.461  1.00  0.00           C  
ATOM     28  C   PHE C 281      32.470  70.234  46.037  1.00  0.00           C  
ATOM     29  O   PHE C 281      32.570  70.435  47.250  1.00  0.00           O  
ATOM     30  CB  PHE C 281      31.676  68.469  44.483  1.00  0.00           C  
ATOM     31  CG  PHE C 281      32.480  67.377  45.110  1.00  0.00           C  
ATOM     32  CD1 PHE C 281      31.950  66.615  46.142  1.00  0.00           C  
ATOM     33  CD2 PHE C 281      33.764  67.095  44.658  1.00  0.00           C  
ATOM     34  CE1 PHE C 281      32.687  65.586  46.715  1.00  0.00           C  
ATOM     35  CE2 PHE C 281      34.509  66.070  45.224  1.00  0.00           C  
ATOM     36  CZ  PHE C 281      33.969  65.314  46.254  1.00  0.00           C  
ATOM     37  N   SER C 282      33.399  70.579  45.147  1.00  0.00           N  
ATOM     38  CA  SER C 282      34.661  71.226  45.506  1.00  0.00           C  
ATOM     39  C   SER C 282      34.701  71.896  46.874  1.00  0.00           C  
ATOM     40  O   SER C 282      35.541  71.558  47.709  1.00  0.00           O  
ATOM     41  CB  SER C 282      35.047  72.251  44.441  1.00  0.00           C  
ATOM     42  OG  SER C 282      36.221  72.953  44.818  1.00  0.00           O  
ATOM     43  N   GLU C 283      33.802  72.848  47.106  1.00  0.00           N  
ATOM     44  CA  GLU C 283      33.805  73.529  48.385  1.00  0.00           C  
ATOM     45  C   GLU C 283      33.053  72.781  49.445  1.00  0.00           C  
ATOM     46  O   GLU C 283      33.374  72.890  50.620  1.00  0.00           O  
ATOM     47  CB  GLU C 283      33.287  74.966  48.268  1.00  0.00           C  
ATOM     48  CG  GLU C 283      31.981  75.162  47.574  1.00  0.00           C  
ATOM     49  CD  GLU C 283      31.677  76.643  47.398  1.00  0.00           C  
ATOM     50  OE1 GLU C 283      32.540  77.371  46.858  1.00  0.00           O  
ATOM     51  OE2 GLU C 283      30.579  77.082  47.799  1.00  0.00           O  
ATOM     52  N   TRP C 291      32.053  72.012  49.054  1.00  0.00           N  
ATOM     53  CA  TRP C 291      31.341  71.251  50.068  1.00  0.00           C  
ATOM     54  C   TRP C 291      32.399  70.371  50.705  1.00  0.00           C  
ATOM     55  O   TRP C 291      32.583  70.370  51.925  1.00  0.00           O  
ATOM     56  CB  TRP C 291      30.256  70.361  49.457  1.00  0.00           C  
ATOM     57  CG  TRP C 291      29.753  69.352  50.438  1.00  0.00           C  
ATOM     58  CD1 TRP C 291      28.853  69.554  51.454  1.00  0.00           C  
ATOM     59  CD2 TRP C 291      30.229  68.016  50.585  1.00  0.00           C  
ATOM     60  NE1 TRP C 291      28.750  68.424  52.226  1.00  0.00           N  
ATOM     61  CE2 TRP C 291      29.586  67.464  51.714  1.00  0.00           C  
ATOM     62  CE3 TRP C 291      31.143  67.231  49.875  1.00  0.00           C  
ATOM     63  CZ2 TRP C 291      29.835  66.167  52.149  1.00  0.00           C  
ATOM     64  CZ3 TRP C 291      31.385  65.946  50.312  1.00  0.00           C  
ATOM     65  CH2 TRP C 291      30.736  65.426  51.436  1.00  0.00           C  
ATOM     66  N   TYR C 292      33.092  69.620  49.854  1.00  0.00           N  
ATOM     67  CA  TYR C 292      34.149  68.729  50.300  1.00  0.00           C  
ATOM     68  C   TYR C 292      35.129  69.552  51.133  1.00  0.00           C  
ATOM     69  O   TYR C 292      35.266  69.325  52.320  1.00  0.00           O  
ATOM     70  CB  TYR C 292      34.821  68.105  49.072  1.00  0.00           C  
ATOM     71  CG  TYR C 292      36.038  67.239  49.323  1.00  0.00           C  
ATOM     72  CD1 TYR C 292      35.940  66.025  49.997  1.00  0.00           C  
ATOM     73  CD2 TYR C 292      37.289  67.619  48.835  1.00  0.00           C  
ATOM     74  CE1 TYR C 292      37.062  65.207  50.172  1.00  0.00           C  
ATOM     75  CE2 TYR C 292      38.412  66.814  49.007  1.00  0.00           C  
ATOM     76  CZ  TYR C 292      38.295  65.612  49.670  1.00  0.00           C  
ATOM     77  OH  TYR C 292      39.409  64.813  49.797  1.00  0.00           O  
ATOM     78  N   SER C 293      35.776  70.536  50.523  1.00  0.00           N  
ATOM     79  CA  SER C 293      36.726  71.366  51.254  1.00  0.00           C  
ATOM     80  C   SER C 293      36.157  71.851  52.580  1.00  0.00           C  
ATOM     81  O   SER C 293      36.883  71.996  53.563  1.00  0.00           O  
ATOM     82  CB  SER C 293      37.132  72.577  50.417  1.00  0.00           C  
ATOM     83  OG  SER C 293      37.887  72.180  49.293  1.00  0.00           O  
ATOM     84  N   ASP C 296      34.853  72.100  52.604  1.00  0.00           N  
ATOM     85  CA  ASP C 296      34.191  72.586  53.809  1.00  0.00           C  
ATOM     86  C   ASP C 296      34.064  71.503  54.873  1.00  0.00           C  
ATOM     87  O   ASP C 296      34.688  71.580  55.931  1.00  0.00           O  
ATOM     88  CB  ASP C 296      32.801  73.135  53.459  1.00  0.00           C  
ATOM     89  CG  ASP C 296      32.074  73.702  54.664  1.00  0.00           C  
ATOM     90  OD1 ASP C 296      32.598  74.666  55.264  1.00  0.00           O  
ATOM     91  OD2 ASP C 296      30.981  73.190  55.007  1.00  0.00           O  
ATOM     92  N   ILE C 297      33.254  70.491  54.584  1.00  0.00           N  
ATOM     93  CA  ILE C 297      33.026  69.404  55.535  1.00  0.00           C  
ATOM     94  C   ILE C 297      34.349  68.848  56.060  1.00  0.00           C  
ATOM     95  O   ILE C 297      34.457  68.453  57.210  1.00  0.00           O  
ATOM     96  CB  ILE C 297      32.179  68.252  54.889  1.00  0.00           C  
ATOM     97  CG1 ILE C 297      31.652  67.335  55.991  1.00  0.00           C  
ATOM     98  CG2 ILE C 297      33.014  67.452  53.860  1.00  0.00           C  
ATOM     99  CD1 ILE C 297      31.113  66.052  55.462  1.00  0.00           C  
ATOM    100  N   LEU C 298      35.348  68.844  55.191  1.00  0.00           N  
ATOM    101  CA  LEU C 298      36.688  68.357  55.484  1.00  0.00           C  
ATOM    102  C   LEU C 298      37.332  69.253  56.520  1.00  0.00           C  
ATOM    103  O   LEU C 298      38.547  69.254  56.679  1.00  0.00           O  
ATOM    104  CB  LEU C 298      37.491  68.382  54.188  1.00  0.00           C  
ATOM    105  CG  LEU C 298      38.893  67.834  54.024  1.00  0.00           C  
ATOM    106  CD1 LEU C 298      39.144  66.648  54.926  1.00  0.00           C  
ATOM    107  CD2 LEU C 298      39.016  67.456  52.572  1.00  0.00           C  
ATOM    108  N   GLU C 303      36.490  70.024  57.207  1.00  0.00           N  
ATOM    109  CA  GLU C 303      36.909  70.962  58.252  1.00  0.00           C  
ATOM    110  C   GLU C 303      35.834  71.071  59.321  1.00  0.00           C  
ATOM    111  O   GLU C 303      36.120  70.965  60.504  1.00  0.00           O  
ATOM    112  CB  GLU C 303      37.146  72.358  57.672  1.00  0.00           C  
ATOM    113  CG  GLU C 303      37.423  73.409  58.734  1.00  0.00           C  
ATOM    114  CD  GLU C 303      37.177  74.824  58.240  1.00  0.00           C  
ATOM    115  OE1 GLU C 303      37.364  75.777  59.033  1.00  0.00           O  
ATOM    116  OE2 GLU C 303      36.793  74.986  57.062  1.00  0.00           O  
ATOM    117  N   LYS C 305      34.599  71.303  58.890  1.00  0.00           N  
ATOM    118  CA  LYS C 305      33.478  71.429  59.813  1.00  0.00           C  
ATOM    119  C   LYS C 305      33.329  70.112  60.555  1.00  0.00           C  
ATOM    120  O   LYS C 305      32.716  70.037  61.610  1.00  0.00           O  
ATOM    121  CB  LYS C 305      32.192  71.738  59.036  1.00  0.00           C  
ATOM    122  CG  LYS C 305      30.984  72.094  59.903  1.00  0.00           C  
ATOM    123  CD  LYS C 305      31.165  73.435  60.627  1.00  0.00           C  
ATOM    124  CE  LYS C 305      31.171  74.620  59.656  1.00  0.00           C  
ATOM    125  NZ  LYS C 305      29.863  74.773  58.960  1.00  0.00           N  
ATOM    126  N   ALA C 306      33.910  69.070  59.981  1.00  0.00           N  
ATOM    127  CA  ALA C 306      33.859  67.733  60.543  1.00  0.00           C  
ATOM    128  C   ALA C 306      35.068  67.519  61.432  1.00  0.00           C  
ATOM    129  O   ALA C 306      35.182  66.504  62.122  1.00  0.00           O  
ATOM    130  CB  ALA C 306      33.853  66.708  59.411  1.00  0.00           C  
ATOM    131  N   GLU C 307      35.977  68.486  61.397  1.00  0.00           N  
ATOM    132  CA  GLU C 307      37.194  68.420  62.187  1.00  0.00           C  
ATOM    133  C   GLU C 307      38.017  67.248  61.657  1.00  0.00           C  
ATOM    134  O   GLU C 307      38.676  66.542  62.412  1.00  0.00           O  
ATOM    135  CB  GLU C 307      36.845  68.207  63.669  1.00  0.00           C  
ATOM    136  CG  GLU C 307      36.035  69.331  64.308  1.00  0.00           C  
ATOM    137  CD  GLU C 307      36.897  70.519  64.728  1.00  0.00           C  
ATOM    138  OE1 GLU C 307      37.590  71.099  63.859  1.00  0.00           O  
ATOM    139  OE2 GLU C 307      36.881  70.872  65.930  1.00  0.00           O  
ATOM    140  N   ILE C 308      37.987  67.050  60.351  1.00  0.00           N  
ATOM    141  CA  ILE C 308      38.720  65.948  59.755  1.00  0.00           C  
ATOM    142  C   ILE C 308      40.160  66.226  59.337  1.00  0.00           C  
ATOM    143  O   ILE C 308      41.002  65.340  59.392  1.00  0.00           O  
ATOM    144  CB  ILE C 308      37.951  65.396  58.525  1.00  0.00           C  
ATOM    145  CG1 ILE C 308      36.796  64.524  59.011  1.00  0.00           C  
ATOM    146  CG2 ILE C 308      38.871  64.620  57.595  1.00  0.00           C  
ATOM    147  CD1 ILE C 308      35.960  63.920  57.890  1.00  0.00           C  
ATOM    148  N   TYR C 309      40.469  67.449  58.943  1.00  0.00           N  
ATOM    149  CA  TYR C 309      41.813  67.707  58.465  1.00  0.00           C  
ATOM    150  C   TYR C 309      42.055  69.196  58.269  1.00  0.00           C  
ATOM    151  O   TYR C 309      41.690  69.778  57.249  1.00  0.00           O  
ATOM    152  CB  TYR C 309      41.986  66.928  57.142  1.00  0.00           C  
ATOM    153  CG  TYR C 309      43.267  67.133  56.361  1.00  0.00           C  
ATOM    154  CD1 TYR C 309      44.497  66.742  56.874  1.00  0.00           C  
ATOM    155  CD2 TYR C 309      43.237  67.701  55.092  1.00  0.00           C  
ATOM    156  CE1 TYR C 309      45.666  66.915  56.141  1.00  0.00           C  
ATOM    157  CE2 TYR C 309      44.401  67.877  54.351  1.00  0.00           C  
ATOM    158  CZ  TYR C 309      45.608  67.485  54.879  1.00  0.00           C  
ATOM    159  OH  TYR C 309      46.753  67.683  54.151  1.00  0.00           O  
ATOM    160  N   ASP C 310      42.656  69.821  59.268  1.00  0.00           N  
ATOM    161  CA  ASP C 310      42.964  71.239  59.184  1.00  0.00           C  
ATOM    162  C   ASP C 310      43.987  71.346  58.058  1.00  0.00           C  
ATOM    163  O   ASP C 310      44.884  70.507  57.978  1.00  0.00           O  
ATOM    164  CB  ASP C 310      43.576  71.699  60.501  1.00  0.00           C  
ATOM    165  CG  ASP C 310      43.794  73.179  60.554  1.00  0.00           C  
ATOM    166  OD1 ASP C 310      44.443  73.711  59.631  1.00  0.00           O  
ATOM    167  OD2 ASP C 310      43.322  73.807  61.527  1.00  0.00           O  
ATOM    168  N   VAL C 311      43.853  72.347  57.183  1.00  0.00           N  
ATOM    169  CA  VAL C 311      44.796  72.498  56.065  1.00  0.00           C  
ATOM    170  C   VAL C 311      45.476  73.853  56.022  1.00  0.00           C  
ATOM    171  O   VAL C 311      46.049  74.238  55.001  1.00  0.00           O  
ATOM    172  CB  VAL C 311      44.109  72.296  54.713  1.00  0.00           C  
ATOM    173  CG1 VAL C 311      43.436  70.937  54.662  1.00  0.00           C  
ATOM    174  CG2 VAL C 311      43.103  73.384  54.499  1.00  0.00           C  
ATOM    175  N   ARG C 312      45.422  74.563  57.143  1.00  0.00           N  
ATOM    176  CA  ARG C 312      46.022  75.881  57.252  1.00  0.00           C  
ATOM    177  C   ARG C 312      47.522  75.857  57.559  1.00  0.00           C  
ATOM    178  O   ARG C 312      48.159  76.897  57.690  1.00  0.00           O  
ATOM    179  CB  ARG C 312      45.259  76.681  58.298  1.00  0.00           C  
ATOM    180  CG  ARG C 312      43.780  76.784  57.971  1.00  0.00           C  
ATOM    181  CD  ARG C 312      43.023  77.468  59.074  1.00  0.00           C  
ATOM    182  NE  ARG C 312      43.026  76.677  60.298  1.00  0.00           N  
ATOM    183  CZ  ARG C 312      42.533  77.093  61.465  1.00  0.00           C  
ATOM    184  NH1 ARG C 312      41.995  78.308  61.580  1.00  0.00           N  
ATOM    185  NH2 ARG C 312      42.565  76.287  62.520  1.00  0.00           N  
ATOM    186  N   TYR C 313      48.091  74.670  57.668  1.00  0.00           N  
ATOM    187  CA  TYR C 313      49.518  74.565  57.903  1.00  0.00           C  
ATOM    188  C   TYR C 313      50.197  75.225  56.697  1.00  0.00           C  
ATOM    189  O   TYR C 313      49.962  74.848  55.550  1.00  0.00           O  
ATOM    190  CB  TYR C 313      49.920  73.098  58.025  1.00  0.00           C  
ATOM    191  CG  TYR C 313      51.392  72.865  58.260  1.00  0.00           C  
ATOM    192  CD1 TYR C 313      52.311  72.992  57.223  1.00  0.00           C  
ATOM    193  CD2 TYR C 313      51.858  72.458  59.503  1.00  0.00           C  
ATOM    194  CE1 TYR C 313      53.657  72.709  57.416  1.00  0.00           C  
ATOM    195  CE2 TYR C 313      53.200  72.170  59.705  1.00  0.00           C  
ATOM    196  CZ  TYR C 313      54.094  72.294  58.657  1.00  0.00           C  
ATOM    197  OH  TYR C 313      55.420  71.987  58.846  1.00  0.00           O  
ATOM    198  N   PRO C 314      51.072  76.204  56.961  1.00  0.00           N  
ATOM    199  CA  PRO C 314      51.852  77.020  56.028  1.00  0.00           C  
ATOM    200  C   PRO C 314      52.680  76.336  54.960  1.00  0.00           C  
ATOM    201  O   PRO C 314      53.876  76.583  54.870  1.00  0.00           O  
ATOM    202  CB  PRO C 314      52.728  77.847  56.958  1.00  0.00           C  
ATOM    203  CG  PRO C 314      53.025  76.873  58.043  1.00  0.00           C  
ATOM    204  CD  PRO C 314      51.655  76.292  58.311  1.00  0.00           C  
ATOM    205  N   ILE C 315      52.073  75.493  54.141  1.00  0.00           N  
ATOM    206  CA  ILE C 315      52.841  74.861  53.085  1.00  0.00           C  
ATOM    207  C   ILE C 315      51.997  74.527  51.868  1.00  0.00           C  
ATOM    208  O   ILE C 315      52.529  74.289  50.785  1.00  0.00           O  
ATOM    209  CB  ILE C 315      53.604  73.615  53.613  1.00  0.00           C  
ATOM    210  CG1 ILE C 315      54.898  74.073  54.298  1.00  0.00           C  
ATOM    211  CG2 ILE C 315      53.934  72.645  52.478  1.00  0.00           C  
ATOM    212  CD1 ILE C 315      55.907  72.974  54.552  1.00  0.00           C  
ATOM    213  N   LYS C 316      50.681  74.550  52.026  1.00  0.00           N  
ATOM    214  CA  LYS C 316      49.814  74.250  50.903  1.00  0.00           C  
ATOM    215  C   LYS C 316      50.268  72.892  50.373  1.00  0.00           C  
ATOM    216  O   LYS C 316      51.186  72.798  49.557  1.00  0.00           O  
ATOM    217  CB  LYS C 316      49.964  75.346  49.839  1.00  0.00           C  
ATOM    218  CG  LYS C 316      48.887  75.365  48.750  1.00  0.00           C  
ATOM    219  CD  LYS C 316      48.927  76.679  47.961  1.00  0.00           C  
ATOM    220  CE  LYS C 316      47.903  76.720  46.827  1.00  0.00           C  
ATOM    221  NZ  LYS C 316      48.272  75.842  45.681  1.00  0.00           N  
ATOM    222  N   GLY C 317      49.622  71.841  50.863  1.00  0.00           N  
ATOM    223  CA  GLY C 317      49.969  70.490  50.464  1.00  0.00           C  
ATOM    224  C   GLY C 317      50.298  69.706  51.716  1.00  0.00           C  
ATOM    225  O   GLY C 317      50.516  68.499  51.684  1.00  0.00           O  
ATOM    226  N   CYS C 318      50.326  70.407  52.840  1.00  0.00           N  
ATOM    227  CA  CYS C 318      50.631  69.760  54.096  1.00  0.00           C  
ATOM    228  C   CYS C 318      49.690  70.188  55.206  1.00  0.00           C  
ATOM    229  O   CYS C 318      49.997  71.087  55.979  1.00  0.00           O  
ATOM    230  CB  CYS C 318      52.073  70.057  54.496  1.00  0.00           C  
ATOM    231  SG  CYS C 318      53.320  69.289  53.430  1.00  0.00           S  
ATOM    232  N   GLY C 319      48.536  69.542  55.279  1.00  0.00           N  
ATOM    233  CA  GLY C 319      47.588  69.877  56.316  1.00  0.00           C  
ATOM    234  C   GLY C 319      47.830  68.880  57.415  1.00  0.00           C  
ATOM    235  O   GLY C 319      48.659  67.996  57.245  1.00  0.00           O  
ATOM    236  N   VAL C 320      47.113  69.005  58.526  1.00  0.00           N  
ATOM    237  CA  VAL C 320      47.277  68.095  59.649  1.00  0.00           C  
ATOM    238  C   VAL C 320      46.001  67.321  59.943  1.00  0.00           C  
ATOM    239  O   VAL C 320      44.906  67.878  59.941  1.00  0.00           O  
ATOM    240  CB  VAL C 320      47.734  68.861  60.944  1.00  0.00           C  
ATOM    241  CG1 VAL C 320      47.509  70.373  60.786  1.00  0.00           C  
ATOM    242  CG2 VAL C 320      46.971  68.328  62.174  1.00  0.00           C  
ATOM    243  N   TYR C 321      46.151  66.028  60.200  1.00  0.00           N  
ATOM    244  CA  TYR C 321      45.003  65.195  60.508  1.00  0.00           C  
ATOM    245  C   TYR C 321      44.576  65.438  61.926  1.00  0.00           C  
ATOM    246  O   TYR C 321      45.244  65.012  62.857  1.00  0.00           O  
ATOM    247  CB  TYR C 321      45.342  63.721  60.370  1.00  0.00           C  
ATOM    248  CG  TYR C 321      45.109  63.110  59.007  1.00  0.00           C  
ATOM    249  CD1 TYR C 321      46.127  63.045  58.064  1.00  0.00           C  
ATOM    250  CD2 TYR C 321      43.896  62.497  58.704  1.00  0.00           C  
ATOM    251  CE1 TYR C 321      45.948  62.372  56.867  1.00  0.00           C  
ATOM    252  CE2 TYR C 321      43.711  61.824  57.504  1.00  0.00           C  
ATOM    253  CZ  TYR C 321      44.744  61.759  56.592  1.00  0.00           C  
ATOM    254  OH  TYR C 321      44.586  61.040  55.427  1.00  0.00           O  
ATOM    255  N   LEU C 322      43.462  66.129  62.087  1.00  0.00           N  
ATOM    256  CA  LEU C 322      42.920  66.408  63.407  1.00  0.00           C  
ATOM    257  C   LEU C 322      42.385  65.122  64.023  1.00  0.00           C  
ATOM    258  O   LEU C 322      41.988  64.200  63.310  1.00  0.00           O  
ATOM    259  CB  LEU C 322      41.777  67.399  63.288  1.00  0.00           C  
ATOM    260  CG  LEU C 322      42.183  68.679  62.587  1.00  0.00           C  
ATOM    261  CD1 LEU C 322      40.995  69.614  62.471  1.00  0.00           C  
ATOM    262  CD2 LEU C 322      43.305  69.312  63.389  1.00  0.00           C  
ATOM    263  N   PRO C 323      42.331  65.063  65.360  1.00  0.00           N  
ATOM    264  CA  PRO C 323      41.839  63.882  66.062  1.00  0.00           C  
ATOM    265  C   PRO C 323      40.886  63.018  65.251  1.00  0.00           C  
ATOM    266  O   PRO C 323      41.267  61.939  64.792  1.00  0.00           O  
ATOM    267  CB  PRO C 323      41.174  64.480  67.289  1.00  0.00           C  
ATOM    268  CG  PRO C 323      42.114  65.575  67.634  1.00  0.00           C  
ATOM    269  CD  PRO C 323      42.432  66.205  66.285  1.00  0.00           C  
ATOM    270  N   TYR C 324      39.659  63.504  65.063  1.00  0.00           N  
ATOM    271  CA  TYR C 324      38.637  62.758  64.334  1.00  0.00           C  
ATOM    272  C   TYR C 324      39.179  62.130  63.056  1.00  0.00           C  
ATOM    273  O   TYR C 324      39.102  60.914  62.866  1.00  0.00           O  
ATOM    274  CB  TYR C 324      37.444  63.666  64.010  1.00  0.00           C  
ATOM    275  CG  TYR C 324      36.157  62.921  63.684  1.00  0.00           C  
ATOM    276  CD1 TYR C 324      35.586  62.047  64.603  1.00  0.00           C  
ATOM    277  CD2 TYR C 324      35.512  63.095  62.457  1.00  0.00           C  
ATOM    278  CE1 TYR C 324      34.422  61.369  64.316  1.00  0.00           C  
ATOM    279  CE2 TYR C 324      34.339  62.409  62.165  1.00  0.00           C  
ATOM    280  CZ  TYR C 324      33.806  61.547  63.103  1.00  0.00           C  
ATOM    281  OH  TYR C 324      32.674  60.830  62.810  1.00  0.00           O  
ATOM    282  N   GLY C 325      39.738  62.956  62.184  1.00  0.00           N  
ATOM    283  CA  GLY C 325      40.272  62.431  60.945  1.00  0.00           C  
ATOM    284  C   GLY C 325      41.157  61.231  61.198  1.00  0.00           C  
ATOM    285  O   GLY C 325      40.973  60.169  60.607  1.00  0.00           O  
ATOM    286  N   PHE C 332      42.119  61.399  62.096  1.00  0.00           N  
ATOM    287  CA  PHE C 332      43.038  60.319  62.422  1.00  0.00           C  
ATOM    288  C   PHE C 332      42.273  59.058  62.729  1.00  0.00           C  
ATOM    289  O   PHE C 332      42.534  58.006  62.159  1.00  0.00           O  
ATOM    290  CB  PHE C 332      43.869  60.649  63.645  1.00  0.00           C  
ATOM    291  CG  PHE C 332      45.125  59.854  63.725  1.00  0.00           C  
ATOM    292  CD1 PHE C 332      46.218  60.190  62.929  1.00  0.00           C  
ATOM    293  CD2 PHE C 332      45.213  58.758  64.561  1.00  0.00           C  
ATOM    294  CE1 PHE C 332      47.375  59.449  62.963  1.00  0.00           C  
ATOM    295  CE2 PHE C 332      46.371  57.999  64.606  1.00  0.00           C  
ATOM    296  CZ  PHE C 332      47.459  58.346  63.803  1.00  0.00           C  
ATOM    297  N   LYS C 333      41.335  59.161  63.660  1.00  0.00           N  
ATOM    298  CA  LYS C 333      40.561  58.002  64.015  1.00  0.00           C  
ATOM    299  C   LYS C 333      39.922  57.431  62.758  1.00  0.00           C  
ATOM    300  O   LYS C 333      40.176  56.287  62.395  1.00  0.00           O  
ATOM    301  CB  LYS C 333      39.498  58.375  65.034  1.00  0.00           C  
ATOM    302  CG  LYS C 333      40.061  58.799  66.359  1.00  0.00           C  
ATOM    303  CD  LYS C 333      40.839  57.657  66.997  1.00  0.00           C  
ATOM    304  CE  LYS C 333      41.505  58.084  68.300  1.00  0.00           C  
ATOM    305  NZ  LYS C 333      42.381  57.012  68.847  1.00  0.00           N  
ATOM    306  N   ILE C 334      39.118  58.234  62.074  1.00  0.00           N  
ATOM    307  CA  ILE C 334      38.437  57.764  60.875  1.00  0.00           C  
ATOM    308  C   ILE C 334      39.453  57.383  59.802  1.00  0.00           C  
ATOM    309  O   ILE C 334      39.201  57.464  58.606  1.00  0.00           O  
ATOM    310  CB  ILE C 334      37.376  58.841  60.389  1.00  0.00           C  
ATOM    311  CG1 ILE C 334      36.781  58.473  59.033  1.00  0.00           C  
ATOM    312  CG2 ILE C 334      38.001  60.224  60.351  1.00  0.00           C  
ATOM    313  CD1 ILE C 334      37.404  59.210  57.870  1.00  0.00           C  
ATOM    314  N   ARG C 335      40.607  56.928  60.269  1.00  0.00           N  
ATOM    315  CA  ARG C 335      41.712  56.509  59.414  1.00  0.00           C  
ATOM    316  C   ARG C 335      42.350  55.291  60.076  1.00  0.00           C  
ATOM    317  O   ARG C 335      42.759  54.346  59.392  1.00  0.00           O  
ATOM    318  CB  ARG C 335      42.724  57.657  59.287  1.00  0.00           C  
ATOM    319  CG  ARG C 335      44.188  57.266  59.083  1.00  0.00           C  
ATOM    320  CD  ARG C 335      45.072  58.491  59.307  1.00  0.00           C  
ATOM    321  NE  ARG C 335      46.419  58.342  58.765  1.00  0.00           N  
ATOM    322  CZ  ARG C 335      47.374  57.589  59.300  1.00  0.00           C  
ATOM    323  NH1 ARG C 335      47.137  56.899  60.413  1.00  0.00           N  
ATOM    324  NH2 ARG C 335      48.572  57.530  58.720  1.00  0.00           N  
ATOM    325  N   ARG C 336      42.428  55.322  61.408  1.00  0.00           N  
ATOM    326  CA  ARG C 336      43.000  54.212  62.141  1.00  0.00           C  
ATOM    327  C   ARG C 336      42.141  53.018  61.809  1.00  0.00           C  
ATOM    328  O   ARG C 336      42.636  51.944  61.475  1.00  0.00           O  
ATOM    329  CB  ARG C 336      42.960  54.443  63.646  1.00  0.00           C  
ATOM    330  CG  ARG C 336      43.573  53.267  64.418  1.00  0.00           C  
ATOM    331  CD  ARG C 336      43.403  53.350  65.920  1.00  0.00           C  
ATOM    332  NE  ARG C 336      44.117  54.482  66.493  1.00  0.00           N  
ATOM    333  CZ  ARG C 336      44.103  54.792  67.785  1.00  0.00           C  
ATOM    334  NH1 ARG C 336      43.411  54.047  68.643  1.00  0.00           N  
ATOM    335  NH2 ARG C 336      44.772  55.851  68.217  1.00  0.00           N  
ATOM    336  N   TYR C 337      40.837  53.209  61.905  1.00  0.00           N  
ATOM    337  CA  TYR C 337      39.908  52.142  61.587  1.00  0.00           C  
ATOM    338  C   TYR C 337      39.793  51.988  60.055  1.00  0.00           C  
ATOM    339  O   TYR C 337      39.326  50.975  59.528  1.00  0.00           O  
ATOM    340  CB  TYR C 337      38.543  52.459  62.199  1.00  0.00           C  
ATOM    341  CG  TYR C 337      38.629  52.748  63.658  1.00  0.00           C  
ATOM    342  CD1 TYR C 337      38.904  54.024  64.113  1.00  0.00           C  
ATOM    343  CD2 TYR C 337      38.496  51.725  64.586  1.00  0.00           C  
ATOM    344  CE1 TYR C 337      39.053  54.286  65.480  1.00  0.00           C  
ATOM    345  CE2 TYR C 337      38.641  51.964  65.955  1.00  0.00           C  
ATOM    346  CZ  TYR C 337      38.924  53.246  66.399  1.00  0.00           C  
ATOM    347  OH  TYR C 337      39.110  53.468  67.747  1.00  0.00           O  
ATOM    348  N   THR C 338      40.237  52.999  59.334  1.00  0.00           N  
ATOM    349  CA  THR C 338      40.157  52.939  57.900  1.00  0.00           C  
ATOM    350  C   THR C 338      41.172  51.975  57.354  1.00  0.00           C  
ATOM    351  O   THR C 338      40.851  51.144  56.517  1.00  0.00           O  
ATOM    352  CB  THR C 338      40.430  54.287  57.301  1.00  0.00           C  
ATOM    353  OG1 THR C 338      39.535  55.246  57.878  1.00  0.00           O  
ATOM    354  CG2 THR C 338      40.238  54.225  55.811  1.00  0.00           C  
ATOM    355  N   PHE C 339      42.403  52.097  57.831  1.00  0.00           N  
ATOM    356  CA  PHE C 339      43.479  51.248  57.366  1.00  0.00           C  
ATOM    357  C   PHE C 339      43.599  49.918  58.064  1.00  0.00           C  
ATOM    358  O   PHE C 339      44.172  48.977  57.514  1.00  0.00           O  
ATOM    359  CB  PHE C 339      44.795  52.004  57.446  1.00  0.00           C  
ATOM    360  CG  PHE C 339      45.041  52.860  56.259  1.00  0.00           C  
ATOM    361  CD1 PHE C 339      44.248  53.967  56.015  1.00  0.00           C  
ATOM    362  CD2 PHE C 339      45.993  52.497  55.318  1.00  0.00           C  
ATOM    363  CE1 PHE C 339      44.388  54.689  54.856  1.00  0.00           C  
ATOM    364  CE2 PHE C 339      46.138  53.213  54.159  1.00  0.00           C  
ATOM    365  CZ  PHE C 339      45.329  54.313  53.928  1.00  0.00           C  
ATOM    366  N   GLU C 340      43.072  49.845  59.280  1.00  0.00           N  
ATOM    367  CA  GLU C 340      43.095  48.615  60.052  1.00  0.00           C  
ATOM    368  C   GLU C 340      42.450  47.536  59.172  1.00  0.00           C  
ATOM    369  O   GLU C 340      42.781  46.364  59.279  1.00  0.00           O  
ATOM    370  CB  GLU C 340      42.288  48.808  61.341  1.00  0.00           C  
ATOM    371  CG  GLU C 340      42.478  47.741  62.404  1.00  0.00           C  
ATOM    372  CD  GLU C 340      41.308  47.690  63.367  1.00  0.00           C  
ATOM    373  OE1 GLU C 340      40.801  48.774  63.740  1.00  0.00           O  
ATOM    374  OE2 GLU C 340      40.899  46.568  63.752  1.00  0.00           O  
ATOM    375  N   ILE C 341      41.534  47.942  58.296  1.00  0.00           N  
ATOM    376  CA  ILE C 341      40.860  47.006  57.398  1.00  0.00           C  
ATOM    377  C   ILE C 341      41.824  46.402  56.375  1.00  0.00           C  
ATOM    378  O   ILE C 341      41.853  45.186  56.195  1.00  0.00           O  
ATOM    379  CB  ILE C 341      39.683  47.699  56.652  1.00  0.00           C  
ATOM    380  CG1 ILE C 341      38.588  48.070  57.656  1.00  0.00           C  
ATOM    381  CG2 ILE C 341      39.103  46.782  55.581  1.00  0.00           C  
ATOM    382  CD1 ILE C 341      37.391  48.784  57.041  1.00  0.00           C  
ATOM    383  N   ILE C 342      42.606  47.249  55.707  1.00  0.00           N  
ATOM    384  CA  ILE C 342      43.569  46.774  54.716  1.00  0.00           C  
ATOM    385  C   ILE C 342      44.712  46.047  55.423  1.00  0.00           C  
ATOM    386  O   ILE C 342      45.241  45.081  54.878  1.00  0.00           O  
ATOM    387  CB  ILE C 342      44.157  47.930  53.891  1.00  0.00           C  
ATOM    388  CG1 ILE C 342      44.995  47.390  52.734  1.00  0.00           C  
ATOM    389  CG2 ILE C 342      45.038  48.795  54.779  1.00  0.00           C  
ATOM    390  CD1 ILE C 342      44.209  46.719  51.664  1.00  0.00           C  
ATOM    391  N   ARG C 343      45.097  46.506  56.624  1.00  0.00           N  
ATOM    392  CA  ARG C 343      46.168  45.850  57.386  1.00  0.00           C  
ATOM    393  C   ARG C 343      45.805  44.395  57.650  1.00  0.00           C  
ATOM    394  O   ARG C 343      46.629  43.503  57.499  1.00  0.00           O  
ATOM    395  CB  ARG C 343      46.436  46.546  58.728  1.00  0.00           C  
ATOM    396  CG  ARG C 343      47.205  47.847  58.628  1.00  0.00           C  
ATOM    397  CD  ARG C 343      47.850  48.223  59.969  1.00  0.00           C  
ATOM    398  NE  ARG C 343      48.499  49.543  59.953  1.00  0.00           N  
ATOM    399  CZ  ARG C 343      49.330  49.998  60.894  1.00  0.00           C  
ATOM    400  NH1 ARG C 343      49.637  49.245  61.945  1.00  0.00           N  
ATOM    401  NH2 ARG C 343      49.853  51.215  60.788  1.00  0.00           N  
ATOM    402  N   ASN C 344      44.566  44.150  58.041  1.00  0.00           N  
ATOM    403  CA  ASN C 344      44.124  42.791  58.298  1.00  0.00           C  
ATOM    404  C   ASN C 344      44.034  41.999  56.992  1.00  0.00           C  
ATOM    405  O   ASN C 344      44.494  40.863  56.939  1.00  0.00           O  
ATOM    406  CB  ASN C 344      42.753  42.789  58.980  1.00  0.00           C  
ATOM    407  CG  ASN C 344      42.771  43.448  60.349  1.00  0.00           C  
ATOM    408  OD1 ASN C 344      41.713  43.705  60.939  1.00  0.00           O  
ATOM    409  ND2 ASN C 344      43.971  43.719  60.866  1.00  0.00           N  
ATOM    410  N   LEU C 345      43.450  42.580  55.943  1.00  0.00           N  
ATOM    411  CA  LEU C 345      43.331  41.853  54.689  1.00  0.00           C  
ATOM    412  C   LEU C 345      44.681  41.496  54.119  1.00  0.00           C  
ATOM    413  O   LEU C 345      44.796  40.558  53.337  1.00  0.00           O  
ATOM    414  CB  LEU C 345      42.580  42.658  53.641  1.00  0.00           C  
ATOM    415  CG  LEU C 345      41.162  43.111  53.940  1.00  0.00           C  
ATOM    416  CD1 LEU C 345      40.453  43.308  52.602  1.00  0.00           C  
ATOM    417  CD2 LEU C 345      40.444  42.086  54.828  1.00  0.00           C  
ATOM    418  N   LEU C 347      45.696  42.271  54.483  1.00  0.00           N  
ATOM    419  CA  LEU C 347      47.060  42.037  54.021  1.00  0.00           C  
ATOM    420  C   LEU C 347      47.765  41.045  54.951  1.00  0.00           C  
ATOM    421  O   LEU C 347      48.633  40.285  54.516  1.00  0.00           O  
ATOM    422  CB  LEU C 347      47.837  43.349  53.993  1.00  0.00           C  
ATOM    423  CG  LEU C 347      47.508  44.336  52.887  1.00  0.00           C  
ATOM    424  CD1 LEU C 347      48.311  45.591  53.116  1.00  0.00           C  
ATOM    425  CD2 LEU C 347      47.861  43.750  51.540  1.00  0.00           C  
ATOM    426  N   ASP C 348      47.391  41.055  56.230  1.00  0.00           N  
ATOM    427  CA  ASP C 348      47.990  40.150  57.201  1.00  0.00           C  
ATOM    428  C   ASP C 348      47.452  38.717  57.033  1.00  0.00           C  
ATOM    429  O   ASP C 348      48.205  37.739  57.120  1.00  0.00           O  
ATOM    430  CB  ASP C 348      47.748  40.672  58.628  1.00  0.00           C  
ATOM    431  CG  ASP C 348      48.605  41.906  58.965  1.00  0.00           C  
ATOM    432  OD1 ASP C 348      49.846  41.838  58.833  1.00  0.00           O  
ATOM    433  OD2 ASP C 348      48.044  42.945  59.377  1.00  0.00           O  
ATOM    434  N   GLU C 349      46.155  38.599  56.772  1.00  0.00           N  
ATOM    435  CA  GLU C 349      45.538  37.292  56.578  1.00  0.00           C  
ATOM    436  C   GLU C 349      45.986  36.743  55.228  1.00  0.00           C  
ATOM    437  O   GLU C 349      46.098  35.537  55.050  1.00  0.00           O  
ATOM    438  CB  GLU C 349      44.009  37.398  56.571  1.00  0.00           C  
ATOM    439  CG  GLU C 349      43.378  38.107  57.761  1.00  0.00           C  
ATOM    440  CD  GLU C 349      41.878  38.327  57.576  1.00  0.00           C  
ATOM    441  OE1 GLU C 349      41.280  39.070  58.384  1.00  0.00           O  
ATOM    442  OE2 GLU C 349      41.293  37.757  56.625  1.00  0.00           O  
ATOM    443  N   SER C 352      46.234  37.642  54.279  1.00  0.00           N  
ATOM    444  CA  SER C 352      46.655  37.269  52.924  1.00  0.00           C  
ATOM    445  C   SER C 352      48.114  36.838  52.819  1.00  0.00           C  
ATOM    446  O   SER C 352      48.616  36.576  51.721  1.00  0.00           O  
ATOM    447  CB  SER C 352      46.420  38.432  51.963  1.00  0.00           C  
ATOM    448  OG  SER C 352      47.182  39.571  52.335  1.00  0.00           O  
ATOM    449  N   GLY C 361      48.803  36.787  53.952  1.00  0.00           N  
ATOM    450  CA  GLY C 361      50.186  36.367  53.929  1.00  0.00           C  
ATOM    451  C   GLY C 361      51.203  37.473  53.804  1.00  0.00           C  
ATOM    452  O   GLY C 361      52.355  37.205  53.487  1.00  0.00           O  
ATOM    453  N   HIS C 362      50.800  38.712  54.053  1.00  0.00           N  
ATOM    454  CA  HIS C 362      51.742  39.816  53.952  1.00  0.00           C  
ATOM    455  C   HIS C 362      52.384  40.040  55.297  1.00  0.00           C  
ATOM    456  O   HIS C 362      51.985  39.439  56.291  1.00  0.00           O  
ATOM    457  CB  HIS C 362      51.041  41.094  53.526  1.00  0.00           C  
ATOM    458  CG  HIS C 362      50.655  41.125  52.080  1.00  0.00           C  
ATOM    459  ND1 HIS C 362      50.159  40.027  51.417  1.00  0.00           N  
ATOM    460  CD2 HIS C 362      50.665  42.134  51.179  1.00  0.00           C  
ATOM    461  CE1 HIS C 362      49.881  40.355  50.168  1.00  0.00           C  
ATOM    462  NE2 HIS C 362      50.179  41.628  49.999  1.00  0.00           N  
ATOM    463  N   ASP C 363      53.393  40.897  55.323  1.00  0.00           N  
ATOM    464  CA  ASP C 363      54.085  41.221  56.558  1.00  0.00           C  
ATOM    465  C   ASP C 363      54.563  42.662  56.484  1.00  0.00           C  
ATOM    466  O   ASP C 363      55.466  43.014  55.718  1.00  0.00           O  
ATOM    467  CB  ASP C 363      55.267  40.271  56.797  1.00  0.00           C  
ATOM    468  CG  ASP C 363      54.971  39.225  57.860  1.00  0.00           C  
ATOM    469  OD1 ASP C 363      55.904  38.504  58.264  1.00  0.00           O  
ATOM    470  OD2 ASP C 363      53.805  39.123  58.293  1.00  0.00           O  
ATOM    471  N   GLU C 364      53.925  43.495  57.291  1.00  0.00           N  
ATOM    472  CA  GLU C 364      54.225  44.912  57.356  1.00  0.00           C  
ATOM    473  C   GLU C 364      55.493  45.191  58.116  1.00  0.00           C  
ATOM    474  O   GLU C 364      55.775  44.564  59.138  1.00  0.00           O  
ATOM    475  CB  GLU C 364      53.087  45.643  58.043  1.00  0.00           C  
ATOM    476  CG  GLU C 364      53.335  47.104  58.240  1.00  0.00           C  
ATOM    477  CD  GLU C 364      52.183  47.767  58.946  1.00  0.00           C  
ATOM    478  OE1 GLU C 364      51.861  47.343  60.078  1.00  0.00           O  
ATOM    479  OE2 GLU C 364      51.599  48.709  58.370  1.00  0.00           O  
ATOM    480  N   ALA C 365      56.240  46.161  57.617  1.00  0.00           N  
ATOM    481  CA  ALA C 365      57.489  46.561  58.236  1.00  0.00           C  
ATOM    482  C   ALA C 365      57.655  48.018  57.915  1.00  0.00           C  
ATOM    483  O   ALA C 365      56.881  48.571  57.130  1.00  0.00           O  
ATOM    484  CB  ALA C 365      58.654  45.763  57.665  1.00  0.00           C  
ATOM    485  N   LEU C 366      58.664  48.641  58.511  1.00  0.00           N  
ATOM    486  CA  LEU C 366      58.903  50.056  58.272  1.00  0.00           C  
ATOM    487  C   LEU C 366      60.276  50.346  57.667  1.00  0.00           C  
ATOM    488  O   LEU C 366      61.304  49.914  58.194  1.00  0.00           O  
ATOM    489  CB  LEU C 366      58.755  50.837  59.576  1.00  0.00           C  
ATOM    490  CG  LEU C 366      58.808  52.349  59.362  1.00  0.00           C  
ATOM    491  CD1 LEU C 366      57.624  52.757  58.512  1.00  0.00           C  
ATOM    492  CD2 LEU C 366      58.791  53.088  60.691  1.00  0.00           C  
ATOM    493  N   PHE C 368      60.290  51.085  56.565  1.00  0.00           N  
ATOM    494  CA  PHE C 368      61.543  51.440  55.923  1.00  0.00           C  
ATOM    495  C   PHE C 368      61.890  52.925  56.077  1.00  0.00           C  
ATOM    496  O   PHE C 368      61.014  53.766  56.326  1.00  0.00           O  
ATOM    497  CB  PHE C 368      61.490  51.077  54.456  1.00  0.00           C  
ATOM    498  CG  PHE C 368      61.415  49.620  54.211  1.00  0.00           C  
ATOM    499  CD1 PHE C 368      60.238  48.933  54.427  1.00  0.00           C  
ATOM    500  CD2 PHE C 368      62.528  48.928  53.747  1.00  0.00           C  
ATOM    501  CE1 PHE C 368      60.166  47.561  54.177  1.00  0.00           C  
ATOM    502  CE2 PHE C 368      62.472  47.562  53.496  1.00  0.00           C  
ATOM    503  CZ  PHE C 368      61.288  46.874  53.709  1.00  0.00           C  
ATOM    504  N   PRO C 370      63.179  53.269  55.916  1.00  0.00           N  
ATOM    505  CA  PRO C 370      63.635  54.657  56.046  1.00  0.00           C  
ATOM    506  C   PRO C 370      62.862  55.587  55.122  1.00  0.00           C  
ATOM    507  O   PRO C 370      62.186  55.136  54.191  1.00  0.00           O  
ATOM    508  CB  PRO C 370      65.105  54.578  55.655  1.00  0.00           C  
ATOM    509  CG  PRO C 370      65.460  53.132  55.886  1.00  0.00           C  
ATOM    510  CD  PRO C 370      64.260  52.409  55.407  1.00  0.00           C  
ATOM    511  N   MET C 371      62.959  56.886  55.375  1.00  0.00           N  
ATOM    512  CA  MET C 371      62.271  57.836  54.531  1.00  0.00           C  
ATOM    513  C   MET C 371      63.256  58.513  53.621  1.00  0.00           C  
ATOM    514  O   MET C 371      62.889  59.022  52.569  1.00  0.00           O  
ATOM    515  CB  MET C 371      61.573  58.902  55.348  1.00  0.00           C  
ATOM    516  CG  MET C 371      61.001  60.001  54.474  1.00  0.00           C  
ATOM    517  SD  MET C 371      60.236  61.318  55.426  1.00  0.00           S  
ATOM    518  CE  MET C 371      58.683  60.538  55.806  1.00  0.00           C  
ATOM    519  N   LEU C 372      64.515  58.525  54.027  1.00  0.00           N  
ATOM    520  CA  LEU C 372      65.544  59.173  53.230  1.00  0.00           C  
ATOM    521  C   LEU C 372      66.258  58.258  52.240  1.00  0.00           C  
ATOM    522  O   LEU C 372      66.979  57.344  52.623  1.00  0.00           O  
ATOM    523  CB  LEU C 372      66.566  59.835  54.153  1.00  0.00           C  
ATOM    524  CG  LEU C 372      66.031  61.051  54.898  1.00  0.00           C  
ATOM    525  CD1 LEU C 372      67.124  61.660  55.744  1.00  0.00           C  
ATOM    526  CD2 LEU C 372      65.525  62.064  53.887  1.00  0.00           C  
ATOM    527  N   ILE C 373      66.058  58.514  50.957  1.00  0.00           N  
ATOM    528  CA  ILE C 373      66.702  57.715  49.929  1.00  0.00           C  
ATOM    529  C   ILE C 373      67.850  58.515  49.345  1.00  0.00           C  
ATOM    530  O   ILE C 373      67.647  59.599  48.816  1.00  0.00           O  
ATOM    531  CB  ILE C 373      65.732  57.362  48.800  1.00  0.00           C  
ATOM    532  CG1 ILE C 373      64.480  56.714  49.379  1.00  0.00           C  
ATOM    533  CG2 ILE C 373      66.396  56.421  47.839  1.00  0.00           C  
ATOM    534  CD1 ILE C 373      63.462  56.337  48.333  1.00  0.00           C  
ATOM    535  N   PRO C 374      69.079  57.991  49.440  1.00  0.00           N  
ATOM    536  CA  PRO C 374      70.252  58.683  48.910  1.00  0.00           C  
ATOM    537  C   PRO C 374      70.366  58.650  47.384  1.00  0.00           C  
ATOM    538  O   PRO C 374      69.803  57.777  46.713  1.00  0.00           O  
ATOM    539  CB  PRO C 374      71.401  57.952  49.590  1.00  0.00           C  
ATOM    540  CG  PRO C 374      70.903  56.563  49.635  1.00  0.00           C  
ATOM    541  CD  PRO C 374      69.481  56.744  50.114  1.00  0.00           C  
ATOM    542  N   GLU C 375      71.101  59.620  46.850  1.00  0.00           N  
ATOM    543  CA  GLU C 375      71.323  59.721  45.418  1.00  0.00           C  
ATOM    544  C   GLU C 375      71.608  58.350  44.846  1.00  0.00           C  
ATOM    545  O   GLU C 375      71.014  57.950  43.854  1.00  0.00           O  
ATOM    546  CB  GLU C 375      72.513  60.637  45.125  1.00  0.00           C  
ATOM    547  CG  GLU C 375      72.146  62.033  44.651  1.00  0.00           C  
ATOM    548  CD  GLU C 375      71.309  62.024  43.380  1.00  0.00           C  
ATOM    549  OE1 GLU C 375      71.237  63.077  42.712  1.00  0.00           O  
ATOM    550  OE2 GLU C 375      70.717  60.972  43.053  1.00  0.00           O  
ATOM    551  N   ASP C 376      72.524  57.636  45.489  1.00  0.00           N  
ATOM    552  CA  ASP C 376      72.910  56.304  45.042  1.00  0.00           C  
ATOM    553  C   ASP C 376      71.709  55.507  44.551  1.00  0.00           C  
ATOM    554  O   ASP C 376      71.438  55.416  43.353  1.00  0.00           O  
ATOM    555  CB  ASP C 376      73.589  55.514  46.177  1.00  0.00           C  
ATOM    556  CG  ASP C 376      74.819  56.210  46.740  1.00  0.00           C  
ATOM    557  OD1 ASP C 376      75.680  55.496  47.300  1.00  0.00           O  
ATOM    558  OD2 ASP C 376      74.919  57.456  46.640  1.00  0.00           O  
ATOM    559  N   LEU C 377      70.990  54.929  45.499  1.00  0.00           N  
ATOM    560  CA  LEU C 377      69.835  54.118  45.184  1.00  0.00           C  
ATOM    561  C   LEU C 377      68.827  54.840  44.301  1.00  0.00           C  
ATOM    562  O   LEU C 377      68.516  54.369  43.215  1.00  0.00           O  
ATOM    563  CB  LEU C 377      69.174  53.629  46.480  1.00  0.00           C  
ATOM    564  CG  LEU C 377      69.974  52.649  47.360  1.00  0.00           C  
ATOM    565  CD1 LEU C 377      71.148  53.359  48.052  1.00  0.00           C  
ATOM    566  CD2 LEU C 377      69.041  52.047  48.394  1.00  0.00           C  
ATOM    567  N   LEU C 378      68.319  55.985  44.741  1.00  0.00           N  
ATOM    568  CA  LEU C 378      67.342  56.683  43.924  1.00  0.00           C  
ATOM    569  C   LEU C 378      67.849  56.770  42.492  1.00  0.00           C  
ATOM    570  O   LEU C 378      67.083  56.663  41.548  1.00  0.00           O  
ATOM    571  CB  LEU C 378      67.068  58.082  44.484  1.00  0.00           C  
ATOM    572  CG  LEU C 378      65.809  58.778  43.937  1.00  0.00           C  
ATOM    573  CD1 LEU C 378      64.585  57.890  44.111  1.00  0.00           C  
ATOM    574  CD2 LEU C 378      65.593  60.086  44.658  1.00  0.00           C  
ATOM    575  N   ALA C 388      69.154  56.938  42.335  1.00  0.00           N  
ATOM    576  CA  ALA C 388      69.757  57.029  41.013  1.00  0.00           C  
ATOM    577  C   ALA C 388      69.436  55.810  40.160  1.00  0.00           C  
ATOM    578  O   ALA C 388      69.481  55.877  38.932  1.00  0.00           O  
ATOM    579  CB  ALA C 388      71.256  57.179  41.138  1.00  0.00           C  
ATOM    580  N   LYS C 389      69.127  54.692  40.814  1.00  0.00           N  
ATOM    581  CA  LYS C 389      68.786  53.459  40.103  1.00  0.00           C  
ATOM    582  C   LYS C 389      67.333  53.517  39.654  1.00  0.00           C  
ATOM    583  O   LYS C 389      66.997  53.061  38.563  1.00  0.00           O  
ATOM    584  CB  LYS C 389      68.987  52.223  40.995  1.00  0.00           C  
ATOM    585  CG  LYS C 389      70.431  51.966  41.414  1.00  0.00           C  
ATOM    586  CD  LYS C 389      70.598  50.627  42.120  1.00  0.00           C  
ATOM    587  CE  LYS C 389      72.061  50.365  42.484  1.00  0.00           C  
ATOM    588  NZ  LYS C 389      72.305  48.975  42.984  1.00  0.00           N  
ATOM    589  N   GLU C 396      66.478  54.084  40.502  1.00  0.00           N  
ATOM    590  CA  GLU C 396      65.059  54.204  40.195  1.00  0.00           C  
ATOM    591  C   GLU C 396      64.825  54.701  38.774  1.00  0.00           C  
ATOM    592  O   GLU C 396      63.932  54.216  38.079  1.00  0.00           O  
ATOM    593  CB  GLU C 396      64.380  55.163  41.174  1.00  0.00           C  
ATOM    594  CG  GLU C 396      62.887  55.383  40.905  1.00  0.00           C  
ATOM    595  CD  GLU C 396      61.987  54.394  41.634  1.00  0.00           C  
ATOM    596  OE1 GLU C 396      62.174  53.175  41.456  1.00  0.00           O  
ATOM    597  OE2 GLU C 396      61.087  54.838  42.381  1.00  0.00           O  
ATOM    598  N   ALA C 397      65.618  55.671  38.339  1.00  0.00           N  
ATOM    599  CA  ALA C 397      65.459  56.198  36.993  1.00  0.00           C  
ATOM    600  C   ALA C 397      66.442  55.566  36.011  1.00  0.00           C  
ATOM    601  O   ALA C 397      67.211  54.669  36.361  1.00  0.00           O  
ATOM    602  CB  ALA C 397      65.627  57.705  37.006  1.00  0.00           C  
ATOM    603  N   GLU C 399      66.402  56.045  34.774  1.00  0.00           N  
ATOM    604  CA  GLU C 399      67.278  55.559  33.711  1.00  0.00           C  
ATOM    605  C   GLU C 399      68.251  56.679  33.311  1.00  0.00           C  
ATOM    606  O   GLU C 399      69.470  56.494  33.340  1.00  0.00           O  
ATOM    607  CB  GLU C 399      66.424  55.119  32.521  1.00  0.00           C  
ATOM    608  CG  GLU C 399      65.450  53.997  32.865  1.00  0.00           C  
ATOM    609  CD  GLU C 399      64.183  54.038  32.031  1.00  0.00           C  
ATOM    610  OE1 GLU C 399      64.282  54.091  30.783  1.00  0.00           O  
ATOM    611  OE2 GLU C 399      63.086  54.013  32.633  1.00  0.00           O  
ATOM    612  N   HIS C 404      67.698  57.831  32.928  1.00  0.00           N  
ATOM    613  CA  HIS C 404      68.482  59.020  32.567  1.00  0.00           C  
ATOM    614  C   HIS C 404      68.237  59.959  33.745  1.00  0.00           C  
ATOM    615  O   HIS C 404      69.125  60.244  34.554  1.00  0.00           O  
ATOM    616  CB  HIS C 404      67.936  59.716  31.305  1.00  0.00           C  
ATOM    617  CG  HIS C 404      67.990  58.888  30.058  1.00  0.00           C  
ATOM    618  ND1 HIS C 404      69.152  58.305  29.596  1.00  0.00           N  
ATOM    619  CD2 HIS C 404      67.034  58.593  29.145  1.00  0.00           C  
ATOM    620  CE1 HIS C 404      68.909  57.689  28.453  1.00  0.00           C  
ATOM    621  NE2 HIS C 404      67.631  57.848  28.157  1.00  0.00           N  
ATOM    622  N   ILE C 406      66.989  60.417  33.799  1.00  0.00           N  
ATOM    623  CA  ILE C 406      66.437  61.315  34.808  1.00  0.00           C  
ATOM    624  C   ILE C 406      64.940  61.281  34.473  1.00  0.00           C  
ATOM    625  O   ILE C 406      64.190  62.194  34.817  1.00  0.00           O  
ATOM    626  CB  ILE C 406      66.981  62.778  34.659  1.00  0.00           C  
ATOM    627  CG1 ILE C 406      68.485  62.817  34.954  1.00  0.00           C  
ATOM    628  CG2 ILE C 406      66.251  63.719  35.618  1.00  0.00           C  
ATOM    629  CD1 ILE C 406      69.124  64.179  34.790  1.00  0.00           C  
ATOM    630  N   LYS C 485      64.537  60.205  33.790  1.00  0.00           N  
ATOM    631  CA  LYS C 485      63.157  59.971  33.344  1.00  0.00           C  
ATOM    632  C   LYS C 485      62.111  60.593  34.248  1.00  0.00           C  
ATOM    633  O   LYS C 485      62.388  60.882  35.408  1.00  0.00           O  
ATOM    634  CB  LYS C 485      62.873  58.472  33.245  1.00  0.00           C  
ATOM    635  CG  LYS C 485      62.711  57.782  34.592  1.00  0.00           C  
ATOM    636  CD  LYS C 485      62.505  56.289  34.419  1.00  0.00           C  
ATOM    637  CE  LYS C 485      62.490  55.564  35.752  1.00  0.00           C  
ATOM    638  NZ  LYS C 485      62.699  54.098  35.574  1.00  0.00           N  
ATOM    639  N   GLY C 486      60.907  60.778  33.711  1.00  0.00           N  
ATOM    640  CA  GLY C 486      59.824  61.365  34.481  1.00  0.00           C  
ATOM    641  C   GLY C 486      59.784  60.846  35.906  1.00  0.00           C  
ATOM    642  O   GLY C 486      58.941  60.012  36.251  1.00  0.00           O  
ATOM    643  N   PHE C 487      60.697  61.348  36.735  1.00  0.00           N  
ATOM    644  CA  PHE C 487      60.792  60.930  38.125  1.00  0.00           C  
ATOM    645  C   PHE C 487      61.484  61.983  38.986  1.00  0.00           C  
ATOM    646  O   PHE C 487      60.816  62.812  39.608  1.00  0.00           O  
ATOM    647  CB  PHE C 487      61.553  59.605  38.232  1.00  0.00           C  
ATOM    648  CG  PHE C 487      61.421  58.943  39.571  1.00  0.00           C  
ATOM    649  CD1 PHE C 487      60.203  58.393  39.971  1.00  0.00           C  
ATOM    650  CD2 PHE C 487      62.494  58.911  40.453  1.00  0.00           C  
ATOM    651  CE1 PHE C 487      60.053  57.821  41.235  1.00  0.00           C  
ATOM    652  CE2 PHE C 487      62.360  58.345  41.718  1.00  0.00           C  
ATOM    653  CZ  PHE C 487      61.134  57.799  42.111  1.00  0.00           C  
ATOM    654  N   GLU C 488      62.817  61.953  39.019  1.00  0.00           N  
ATOM    655  CA  GLU C 488      63.591  62.902  39.827  1.00  0.00           C  
ATOM    656  C   GLU C 488      63.055  64.330  39.803  1.00  0.00           C  
ATOM    657  O   GLU C 488      63.219  65.072  40.772  1.00  0.00           O  
ATOM    658  CB  GLU C 488      65.060  62.920  39.390  1.00  0.00           C  
ATOM    659  CG  GLU C 488      65.858  61.697  39.806  1.00  0.00           C  
ATOM    660  CD  GLU C 488      67.360  61.888  39.640  1.00  0.00           C  
ATOM    661  OE1 GLU C 488      68.117  60.928  39.905  1.00  0.00           O  
ATOM    662  OE2 GLU C 488      67.786  62.997  39.248  1.00  0.00           O  
ATOM    663  N   ASP C 495      62.417  64.707  38.696  1.00  0.00           N  
ATOM    664  CA  ASP C 495      61.862  66.050  38.537  1.00  0.00           C  
ATOM    665  C   ASP C 495      60.956  66.477  39.690  1.00  0.00           C  
ATOM    666  O   ASP C 495      60.929  67.654  40.057  1.00  0.00           O  
ATOM    667  CB  ASP C 495      61.102  66.169  37.205  1.00  0.00           C  
ATOM    668  CG  ASP C 495      62.024  66.457  36.024  1.00  0.00           C  
ATOM    669  OD1 ASP C 495      61.504  66.683  34.914  1.00  0.00           O  
ATOM    670  OD2 ASP C 495      63.264  66.463  36.203  1.00  0.00           O  
ATOM    671  N   GLU C 496      60.216  65.528  40.258  1.00  0.00           N  
ATOM    672  CA  GLU C 496      59.329  65.834  41.378  1.00  0.00           C  
ATOM    673  C   GLU C 496      59.800  65.130  42.638  1.00  0.00           C  
ATOM    674  O   GLU C 496      59.180  64.178  43.103  1.00  0.00           O  
ATOM    675  CB  GLU C 496      57.885  65.428  41.060  1.00  0.00           C  
ATOM    676  CG  GLU C 496      57.222  66.294  40.000  1.00  0.00           C  
ATOM    677  CD  GLU C 496      55.707  66.213  40.043  1.00  0.00           C  
ATOM    678  OE1 GLU C 496      55.160  65.103  39.854  1.00  0.00           O  
ATOM    679  OE2 GLU C 496      55.065  67.264  40.268  1.00  0.00           O  
ATOM    680  N   VAL C 497      60.902  65.612  43.194  1.00  0.00           N  
ATOM    681  CA  VAL C 497      61.450  65.010  44.392  1.00  0.00           C  
ATOM    682  C   VAL C 497      62.099  66.014  45.301  1.00  0.00           C  
ATOM    683  O   VAL C 497      62.793  66.911  44.837  1.00  0.00           O  
ATOM    684  CB  VAL C 497      62.526  64.002  44.052  1.00  0.00           C  
ATOM    685  CG1 VAL C 497      63.048  63.367  45.326  1.00  0.00           C  
ATOM    686  CG2 VAL C 497      61.978  62.975  43.095  1.00  0.00           C  
ATOM    687  N   TYR C 498      61.885  65.858  46.599  1.00  0.00           N  
ATOM    688  CA  TYR C 498      62.520  66.753  47.546  1.00  0.00           C  
ATOM    689  C   TYR C 498      63.891  66.188  47.829  1.00  0.00           C  
ATOM    690  O   TYR C 498      64.087  64.976  47.819  1.00  0.00           O  
ATOM    691  CB  TYR C 498      61.726  66.863  48.846  1.00  0.00           C  
ATOM    692  CG  TYR C 498      60.648  67.906  48.776  1.00  0.00           C  
ATOM    693  CD1 TYR C 498      59.407  67.624  48.199  1.00  0.00           C  
ATOM    694  CD2 TYR C 498      60.889  69.197  49.221  1.00  0.00           C  
ATOM    695  CE1 TYR C 498      58.435  68.610  48.064  1.00  0.00           C  
ATOM    696  CE2 TYR C 498      59.926  70.191  49.093  1.00  0.00           C  
ATOM    697  CZ  TYR C 498      58.701  69.893  48.512  1.00  0.00           C  
ATOM    698  OH  TYR C 498      57.758  70.889  48.370  1.00  0.00           O  
ATOM    699  N   TRP C 499      64.844  67.074  48.068  1.00  0.00           N  
ATOM    700  CA  TRP C 499      66.200  66.653  48.349  1.00  0.00           C  
ATOM    701  C   TRP C 499      66.710  67.339  49.585  1.00  0.00           C  
ATOM    702  O   TRP C 499      66.443  68.523  49.799  1.00  0.00           O  
ATOM    703  CB  TRP C 499      67.115  67.007  47.184  1.00  0.00           C  
ATOM    704  CG  TRP C 499      66.652  66.447  45.904  1.00  0.00           C  
ATOM    705  CD1 TRP C 499      65.728  66.985  45.060  1.00  0.00           C  
ATOM    706  CD2 TRP C 499      67.046  65.200  45.332  1.00  0.00           C  
ATOM    707  NE1 TRP C 499      65.520  66.148  43.991  1.00  0.00           N  
ATOM    708  CE2 TRP C 499      66.319  65.043  44.136  1.00  0.00           C  
ATOM    709  CE3 TRP C 499      67.941  64.196  45.718  1.00  0.00           C  
ATOM    710  CZ2 TRP C 499      66.463  63.923  43.322  1.00  0.00           C  
ATOM    711  CZ3 TRP C 499      68.083  63.086  44.915  1.00  0.00           C  
ATOM    712  CH2 TRP C 499      67.349  62.957  43.730  1.00  0.00           C  
ATOM    713  N   VAL C 500      67.433  66.585  50.402  1.00  0.00           N  
ATOM    714  CA  VAL C 500      68.032  67.135  51.606  1.00  0.00           C  
ATOM    715  C   VAL C 500      69.494  67.266  51.242  1.00  0.00           C  
ATOM    716  O   VAL C 500      70.189  66.266  51.093  1.00  0.00           O  
ATOM    717  CB  VAL C 500      67.889  66.194  52.821  1.00  0.00           C  
ATOM    718  CG1 VAL C 500      68.502  66.834  54.035  1.00  0.00           C  
ATOM    719  CG2 VAL C 500      66.425  65.915  53.096  1.00  0.00           C  
ATOM    720  N   THR C 501      69.950  68.502  51.073  1.00  0.00           N  
ATOM    721  CA  THR C 501      71.335  68.757  50.703  1.00  0.00           C  
ATOM    722  C   THR C 501      72.199  69.145  51.900  1.00  0.00           C  
ATOM    723  O   THR C 501      73.360  68.747  51.988  1.00  0.00           O  
ATOM    724  CB  THR C 501      71.433  69.884  49.648  1.00  0.00           C  
ATOM    725  OG1 THR C 501      70.943  71.108  50.206  1.00  0.00           O  
ATOM    726  CG2 THR C 501      70.606  69.545  48.423  1.00  0.00           C  
ATOM    727  N   HIS C 502      71.642  69.922  52.821  1.00  0.00           N  
ATOM    728  CA  HIS C 502      72.418  70.335  53.974  1.00  0.00           C  
ATOM    729  C   HIS C 502      72.231  69.414  55.153  1.00  0.00           C  
ATOM    730  O   HIS C 502      71.109  69.039  55.484  1.00  0.00           O  
ATOM    731  CB  HIS C 502      72.069  71.766  54.392  1.00  0.00           C  
ATOM    732  CG  HIS C 502      72.735  72.815  53.559  1.00  0.00           C  
ATOM    733  ND1 HIS C 502      74.092  72.820  53.313  1.00  0.00           N  
ATOM    734  CD2 HIS C 502      72.235  73.902  52.924  1.00  0.00           C  
ATOM    735  CE1 HIS C 502      74.398  73.863  52.562  1.00  0.00           C  
ATOM    736  NE2 HIS C 502      73.289  74.536  52.313  1.00  0.00           N  
ATOM    737  N   GLY C 503      73.349  69.045  55.771  1.00  0.00           N  
ATOM    738  CA  GLY C 503      73.312  68.185  56.936  1.00  0.00           C  
ATOM    739  C   GLY C 503      73.345  69.115  58.120  1.00  0.00           C  
ATOM    740  O   GLY C 503      74.014  68.867  59.116  1.00  0.00           O  
ATOM    741  N   GLY C 578      72.596  70.201  57.991  1.00  0.00           N  
ATOM    742  CA  GLY C 578      72.545  71.209  59.022  1.00  0.00           C  
ATOM    743  C   GLY C 578      73.042  72.439  58.311  1.00  0.00           C  
ATOM    744  O   GLY C 578      72.408  72.904  57.362  1.00  0.00           O  
ATOM    745  N   LYS C 648      74.181  72.964  58.746  1.00  0.00           N  
ATOM    746  CA  LYS C 648      74.748  74.135  58.094  1.00  0.00           C  
ATOM    747  C   LYS C 648      75.593  73.659  56.914  1.00  0.00           C  
ATOM    748  O   LYS C 648      75.590  74.275  55.845  1.00  0.00           O  
ATOM    749  CB  LYS C 648      75.621  74.938  59.067  1.00  0.00           C  
ATOM    750  CG  LYS C 648      74.868  75.544  60.237  1.00  0.00           C  
ATOM    751  CD  LYS C 648      75.811  76.226  61.218  1.00  0.00           C  
ATOM    752  CE  LYS C 648      76.372  77.519  60.661  1.00  0.00           C  
ATOM    753  NZ  LYS C 648      75.314  78.553  60.536  1.00  0.00           N  
ATOM    754  N   THR C 649      76.296  72.545  57.109  1.00  0.00           N  
ATOM    755  CA  THR C 649      77.166  71.987  56.079  1.00  0.00           C  
ATOM    756  C   THR C 649      76.441  71.232  54.977  1.00  0.00           C  
ATOM    757  O   THR C 649      75.240  70.997  55.066  1.00  0.00           O  
ATOM    758  CB  THR C 649      78.191  71.035  56.699  1.00  0.00           C  
ATOM    759  OG1 THR C 649      77.510  70.060  57.497  1.00  0.00           O  
ATOM    760  CG2 THR C 649      79.172  71.807  57.567  1.00  0.00           C  
ATOM    761  N   GLN C 650      77.180  70.867  53.931  1.00  0.00           N  
ATOM    762  CA  GLN C 650      76.608  70.109  52.828  1.00  0.00           C  
ATOM    763  C   GLN C 650      76.728  68.646  53.237  1.00  0.00           C  
ATOM    764  O   GLN C 650      77.354  68.351  54.257  1.00  0.00           O  
ATOM    765  CB  GLN C 650      77.368  70.381  51.529  1.00  0.00           C  
ATOM    766  CG  GLN C 650      76.723  69.742  50.301  1.00  0.00           C  
ATOM    767  CD  GLN C 650      77.142  70.398  48.995  1.00  0.00           C  
ATOM    768  OE1 GLN C 650      76.855  71.575  48.758  1.00  0.00           O  
ATOM    769  NE2 GLN C 650      77.821  69.638  48.139  1.00  0.00           N  
ATOM    770  N   LEU C 651      76.153  67.732  52.456  1.00  0.00           N  
ATOM    771  CA  LEU C 651      76.184  66.313  52.820  1.00  0.00           C  
ATOM    772  C   LEU C 651      77.059  65.335  52.045  1.00  0.00           C  
ATOM    773  O   LEU C 651      77.281  64.213  52.511  1.00  0.00           O  
ATOM    774  CB  LEU C 651      74.758  65.756  52.834  1.00  0.00           C  
ATOM    775  CG  LEU C 651      73.920  66.055  54.076  1.00  0.00           C  
ATOM    776  CD1 LEU C 651      72.515  65.505  53.888  1.00  0.00           C  
ATOM    777  CD2 LEU C 651      74.585  65.429  55.302  1.00  0.00           C  
ATOM    778  N   ASP C 652      77.556  65.738  50.881  1.00  0.00           N  
ATOM    779  CA  ASP C 652      78.370  64.840  50.060  1.00  0.00           C  
ATOM    780  C   ASP C 652      77.419  63.750  49.550  1.00  0.00           C  
ATOM    781  O   ASP C 652      77.676  63.093  48.536  1.00  0.00           O  
ATOM    782  CB  ASP C 652      79.507  64.194  50.884  1.00  0.00           C  
ATOM    783  CG  ASP C 652      80.734  65.104  51.053  1.00  0.00           C  
ATOM    784  OD1 ASP C 652      81.709  64.665  51.704  1.00  0.00           O  
ATOM    785  OD2 ASP C 652      80.736  66.245  50.542  1.00  0.00           O  
ATOM    786  N   VAL C 653      76.311  63.585  50.270  1.00  0.00           N  
ATOM    787  CA  VAL C 653      75.284  62.598  49.953  1.00  0.00           C  
ATOM    788  C   VAL C 653      73.912  63.277  49.859  1.00  0.00           C  
ATOM    789  O   VAL C 653      73.326  63.633  50.884  1.00  0.00           O  
ATOM    790  CB  VAL C 653      75.200  61.519  51.048  1.00  0.00           C  
ATOM    791  CG1 VAL C 653      75.022  60.155  50.408  1.00  0.00           C  
ATOM    792  CG2 VAL C 653      76.442  61.559  51.932  1.00  0.00           C  
ATOM    793  N   LYS C 654      73.414  63.458  48.635  1.00  0.00           N  
ATOM    794  CA  LYS C 654      72.112  64.086  48.412  1.00  0.00           C  
ATOM    795  C   LYS C 654      70.962  63.176  48.846  1.00  0.00           C  
ATOM    796  O   LYS C 654      70.404  62.444  48.036  1.00  0.00           O  
ATOM    797  CB  LYS C 654      71.918  64.441  46.931  1.00  0.00           C  
ATOM    798  CG  LYS C 654      72.710  65.634  46.420  1.00  0.00           C  
ATOM    799  CD  LYS C 654      72.257  66.075  45.005  1.00  0.00           C  
ATOM    800  CE  LYS C 654      70.862  66.718  44.994  1.00  0.00           C  
ATOM    801  NZ  LYS C 654      70.388  67.159  43.640  1.00  0.00           N  
ATOM    802  N   LEU C 655      70.610  63.214  50.122  1.00  0.00           N  
ATOM    803  CA  LEU C 655      69.516  62.396  50.607  1.00  0.00           C  
ATOM    804  C   LEU C 655      68.220  62.972  50.033  1.00  0.00           C  
ATOM    805  O   LEU C 655      68.094  64.182  49.855  1.00  0.00           O  
ATOM    806  CB  LEU C 655      69.495  62.420  52.134  1.00  0.00           C  
ATOM    807  CG  LEU C 655      70.813  62.012  52.804  1.00  0.00           C  
ATOM    808  CD1 LEU C 655      70.619  61.974  54.322  1.00  0.00           C  
ATOM    809  CD2 LEU C 655      71.279  60.645  52.288  1.00  0.00           C  
ATOM    810  N   ALA C 656      67.257  62.110  49.734  1.00  0.00           N  
ATOM    811  CA  ALA C 656      65.997  62.571  49.164  1.00  0.00           C  
ATOM    812  C   ALA C 656      64.760  62.038  49.889  1.00  0.00           C  
ATOM    813  O   ALA C 656      64.769  60.939  50.444  1.00  0.00           O  
ATOM    814  CB  ALA C 656      65.934  62.191  47.697  1.00  0.00           C  
ATOM    815  N   LEU C 657      63.692  62.827  49.882  1.00  0.00           N  
ATOM    816  CA  LEU C 657      62.471  62.413  50.531  1.00  0.00           C  
ATOM    817  C   LEU C 657      61.744  61.424  49.635  1.00  0.00           C  
ATOM    818  O   LEU C 657      61.339  61.754  48.523  1.00  0.00           O  
ATOM    819  CB  LEU C 657      61.593  63.621  50.824  1.00  0.00           C  
ATOM    820  CG  LEU C 657      62.169  64.640  51.795  1.00  0.00           C  
ATOM    821  CD1 LEU C 657      60.987  65.363  52.394  1.00  0.00           C  
ATOM    822  CD2 LEU C 657      62.996  63.988  52.904  1.00  0.00           C  
ATOM    823  N   ARG C 658      61.576  60.208  50.150  1.00  0.00           N  
ATOM    824  CA  ARG C 658      60.938  59.117  49.420  1.00  0.00           C  
ATOM    825  C   ARG C 658      59.633  59.438  48.740  1.00  0.00           C  
ATOM    826  O   ARG C 658      58.622  59.673  49.384  1.00  0.00           O  
ATOM    827  CB  ARG C 658      60.727  57.904  50.334  1.00  0.00           C  
ATOM    828  CG  ARG C 658      59.743  58.133  51.454  1.00  0.00           C  
ATOM    829  CD  ARG C 658      59.415  56.847  52.180  1.00  0.00           C  
ATOM    830  NE  ARG C 658      58.484  57.131  53.261  1.00  0.00           N  
ATOM    831  CZ  ARG C 658      58.688  56.825  54.538  1.00  0.00           C  
ATOM    832  NH1 ARG C 658      59.798  56.204  54.919  1.00  0.00           N  
ATOM    833  NH2 ARG C 658      57.792  57.178  55.444  1.00  0.00           N  
ATOM    834  N   PRO C 659      59.645  59.465  47.414  1.00  0.00           N  
ATOM    835  CA  PRO C 659      58.428  59.754  46.661  1.00  0.00           C  
ATOM    836  C   PRO C 659      57.613  58.489  46.765  1.00  0.00           C  
ATOM    837  O   PRO C 659      56.533  58.480  47.339  1.00  0.00           O  
ATOM    838  CB  PRO C 659      58.942  60.017  45.252  1.00  0.00           C  
ATOM    839  CG  PRO C 659      60.177  59.190  45.186  1.00  0.00           C  
ATOM    840  CD  PRO C 659      60.817  59.405  46.533  1.00  0.00           C  
ATOM    841  N   THR C 660      58.153  57.410  46.218  1.00  0.00           N  
ATOM    842  CA  THR C 660      57.506  56.113  46.292  1.00  0.00           C  
ATOM    843  C   THR C 660      58.116  55.505  47.550  1.00  0.00           C  
ATOM    844  O   THR C 660      57.757  55.908  48.653  1.00  0.00           O  
ATOM    845  CB  THR C 660      57.829  55.251  45.049  1.00  0.00           C  
ATOM    846  OG1 THR C 660      57.415  53.898  45.280  1.00  0.00           O  
ATOM    847  CG2 THR C 660      59.323  55.293  44.739  1.00  0.00           C  
ATOM    848  N   SER C 661      59.044  54.562  47.387  1.00  0.00           N  
ATOM    849  CA  SER C 661      59.736  53.923  48.509  1.00  0.00           C  
ATOM    850  C   SER C 661      60.264  52.552  48.134  1.00  0.00           C  
ATOM    851  O   SER C 661      60.759  51.819  48.978  1.00  0.00           O  
ATOM    852  CB  SER C 661      58.821  53.781  49.724  1.00  0.00           C  
ATOM    853  OG  SER C 661      59.567  53.409  50.866  1.00  0.00           O  
ATOM    854  N   GLU C 662      60.146  52.205  46.860  1.00  0.00           N  
ATOM    855  CA  GLU C 662      60.620  50.913  46.388  1.00  0.00           C  
ATOM    856  C   GLU C 662      62.134  50.927  46.307  1.00  0.00           C  
ATOM    857  O   GLU C 662      62.794  49.935  46.612  1.00  0.00           O  
ATOM    858  CB  GLU C 662      60.037  50.603  45.009  1.00  0.00           C  
ATOM    859  CG  GLU C 662      60.355  51.649  43.966  1.00  0.00           C  
ATOM    860  CD  GLU C 662      59.111  52.289  43.395  1.00  0.00           C  
ATOM    861  OE1 GLU C 662      59.247  53.233  42.584  1.00  0.00           O  
ATOM    862  OE2 GLU C 662      57.998  51.843  43.757  1.00  0.00           O  
ATOM    863  N   THR C 663      62.684  52.063  45.901  1.00  0.00           N  
ATOM    864  CA  THR C 663      64.119  52.180  45.769  1.00  0.00           C  
ATOM    865  C   THR C 663      64.838  51.596  46.964  1.00  0.00           C  
ATOM    866  O   THR C 663      65.750  50.797  46.806  1.00  0.00           O  
ATOM    867  CB  THR C 663      64.548  53.633  45.602  1.00  0.00           C  
ATOM    868  OG1 THR C 663      64.072  54.126  44.352  1.00  0.00           O  
ATOM    869  CG2 THR C 663      66.046  53.742  45.624  1.00  0.00           C  
ATOM    870  N   PRO C 664      64.430  51.977  48.181  1.00  0.00           N  
ATOM    871  CA  PRO C 664      65.079  51.459  49.392  1.00  0.00           C  
ATOM    872  C   PRO C 664      64.662  50.045  49.798  1.00  0.00           C  
ATOM    873  O   PRO C 664      65.441  49.317  50.409  1.00  0.00           O  
ATOM    874  CB  PRO C 664      64.711  52.495  50.441  1.00  0.00           C  
ATOM    875  CG  PRO C 664      63.343  52.899  50.014  1.00  0.00           C  
ATOM    876  CD  PRO C 664      63.439  53.015  48.512  1.00  0.00           C  
ATOM    877  N   ILE C 665      63.438  49.652  49.456  1.00  0.00           N  
ATOM    878  CA  ILE C 665      62.953  48.314  49.791  1.00  0.00           C  
ATOM    879  C   ILE C 665      63.568  47.249  48.902  1.00  0.00           C  
ATOM    880  O   ILE C 665      63.833  46.139  49.346  1.00  0.00           O  
ATOM    881  CB  ILE C 665      61.418  48.208  49.684  1.00  0.00           C  
ATOM    882  CG1 ILE C 665      60.773  49.210  50.629  1.00  0.00           C  
ATOM    883  CG2 ILE C 665      60.960  46.802  50.040  1.00  0.00           C  
ATOM    884  CD1 ILE C 665      59.431  48.826  51.073  1.00  0.00           C  
ATOM    885  N   TYR C 666      63.802  47.577  47.641  1.00  0.00           N  
ATOM    886  CA  TYR C 666      64.405  46.601  46.753  1.00  0.00           C  
ATOM    887  C   TYR C 666      65.865  46.438  47.128  1.00  0.00           C  
ATOM    888  O   TYR C 666      66.338  45.316  47.327  1.00  0.00           O  
ATOM    889  CB  TYR C 666      64.222  47.046  45.311  1.00  0.00           C  
ATOM    890  CG  TYR C 666      62.756  47.103  44.946  1.00  0.00           C  
ATOM    891  CD1 TYR C 666      62.343  47.560  43.702  1.00  0.00           C  
ATOM    892  CD2 TYR C 666      61.781  46.696  45.861  1.00  0.00           C  
ATOM    893  CE1 TYR C 666      61.002  47.616  43.370  1.00  0.00           C  
ATOM    894  CE2 TYR C 666      60.442  46.747  45.546  1.00  0.00           C  
ATOM    895  CZ  TYR C 666      60.047  47.208  44.293  1.00  0.00           C  
ATOM    896  OH  TYR C 666      58.698  47.248  43.963  1.00  0.00           O  
ATOM    897  N   TYR C 667      66.569  47.559  47.258  1.00  0.00           N  
ATOM    898  CA  TYR C 667      67.971  47.517  47.652  1.00  0.00           C  
ATOM    899  C   TYR C 667      68.061  46.561  48.823  1.00  0.00           C  
ATOM    900  O   TYR C 667      69.072  45.898  49.006  1.00  0.00           O  
ATOM    901  CB  TYR C 667      68.470  48.896  48.107  1.00  0.00           C  
ATOM    902  CG  TYR C 667      69.840  48.857  48.757  1.00  0.00           C  
ATOM    903  CD1 TYR C 667      71.010  48.965  47.997  1.00  0.00           C  
ATOM    904  CD2 TYR C 667      69.972  48.676  50.135  1.00  0.00           C  
ATOM    905  CE1 TYR C 667      72.277  48.895  48.598  1.00  0.00           C  
ATOM    906  CE2 TYR C 667      71.226  48.602  50.739  1.00  0.00           C  
ATOM    907  CZ  TYR C 667      72.372  48.715  49.967  1.00  0.00           C  
ATOM    908  OH  TYR C 667      73.599  48.664  50.581  1.00  0.00           O  
ATOM    909  N   MET C 668      66.994  46.488  49.611  1.00  0.00           N  
ATOM    910  CA  MET C 668      66.991  45.619  50.766  1.00  0.00           C  
ATOM    911  C   MET C 668      66.643  44.172  50.476  1.00  0.00           C  
ATOM    912  O   MET C 668      67.299  43.279  51.005  1.00  0.00           O  
ATOM    913  CB  MET C 668      66.060  46.178  51.833  1.00  0.00           C  
ATOM    914  CG  MET C 668      66.582  47.448  52.486  1.00  0.00           C  
ATOM    915  SD  MET C 668      68.219  47.209  53.217  1.00  0.00           S  
ATOM    916  CE  MET C 668      67.869  45.820  54.335  1.00  0.00           C  
ATOM    917  N   MET C 669      65.635  43.915  49.643  1.00  0.00           N  
ATOM    918  CA  MET C 669      65.283  42.527  49.356  1.00  0.00           C  
ATOM    919  C   MET C 669      66.512  41.754  48.930  1.00  0.00           C  
ATOM    920  O   MET C 669      66.602  40.543  49.149  1.00  0.00           O  
ATOM    921  CB  MET C 669      64.242  42.433  48.267  1.00  0.00           C  
ATOM    922  CG  MET C 669      62.934  42.969  48.691  1.00  0.00           C  
ATOM    923  SD  MET C 669      61.734  42.707  47.414  1.00  0.00           S  
ATOM    924  CE  MET C 669      60.614  41.655  48.268  1.00  0.00           C  
ATOM    925  N   LYS C 670      67.459  42.453  48.311  1.00  0.00           N  
ATOM    926  CA  LYS C 670      68.697  41.813  47.893  1.00  0.00           C  
ATOM    927  C   LYS C 670      69.307  41.199  49.135  1.00  0.00           C  
ATOM    928  O   LYS C 670      69.594  40.005  49.174  1.00  0.00           O  
ATOM    929  CB  LYS C 670      69.679  42.823  47.305  1.00  0.00           C  
ATOM    930  CG  LYS C 670      71.102  42.312  47.338  1.00  0.00           C  
ATOM    931  CD  LYS C 670      72.058  43.182  46.560  1.00  0.00           C  
ATOM    932  CE  LYS C 670      73.474  42.616  46.645  1.00  0.00           C  
ATOM    933  NZ  LYS C 670      73.557  41.187  46.202  1.00  0.00           N  
ATOM    934  N   LEU C 671      69.486  42.027  50.157  1.00  0.00           N  
ATOM    935  CA  LEU C 671      70.064  41.566  51.410  1.00  0.00           C  
ATOM    936  C   LEU C 671      69.224  40.529  52.138  1.00  0.00           C  
ATOM    937  O   LEU C 671      69.567  40.116  53.246  1.00  0.00           O  
ATOM    938  CB  LEU C 671      70.332  42.747  52.341  1.00  0.00           C  
ATOM    939  CG  LEU C 671      71.610  43.506  51.990  1.00  0.00           C  
ATOM    940  CD1 LEU C 671      71.528  44.026  50.551  1.00  0.00           C  
ATOM    941  CD2 LEU C 671      71.814  44.640  52.982  1.00  0.00           C  
ATOM    942  N   TRP C 672      68.125  40.101  51.527  1.00  0.00           N  
ATOM    943  CA  TRP C 672      67.292  39.103  52.170  1.00  0.00           C  
ATOM    944  C   TRP C 672      67.064  37.879  51.294  1.00  0.00           C  
ATOM    945  O   TRP C 672      67.001  36.760  51.799  1.00  0.00           O  
ATOM    946  CB  TRP C 672      65.955  39.718  52.596  1.00  0.00           C  
ATOM    947  CG  TRP C 672      66.114  40.919  53.489  1.00  0.00           C  
ATOM    948  CD1 TRP C 672      67.181  41.214  54.285  1.00  0.00           C  
ATOM    949  CD2 TRP C 672      65.185  41.994  53.654  1.00  0.00           C  
ATOM    950  NE1 TRP C 672      66.980  42.409  54.931  1.00  0.00           N  
ATOM    951  CE2 TRP C 672      65.763  42.910  54.564  1.00  0.00           C  
ATOM    952  CE3 TRP C 672      63.920  42.273  53.124  1.00  0.00           C  
ATOM    953  CZ2 TRP C 672      65.125  44.084  54.948  1.00  0.00           C  
ATOM    954  CZ3 TRP C 672      63.285  43.441  53.508  1.00  0.00           C  
ATOM    955  CH2 TRP C 672      63.890  44.334  54.415  1.00  0.00           C  
ATOM    956  N   VAL C 676      66.965  38.080  49.985  1.00  0.00           N  
ATOM    957  CA  VAL C 676      66.737  36.963  49.081  1.00  0.00           C  
ATOM    958  C   VAL C 676      68.052  36.376  48.581  1.00  0.00           C  
ATOM    959  O   VAL C 676      68.816  37.050  47.901  1.00  0.00           O  
ATOM    960  CB  VAL C 676      65.892  37.396  47.858  1.00  0.00           C  
ATOM    961  CG1 VAL C 676      65.210  36.192  47.240  1.00  0.00           C  
ATOM    962  CG2 VAL C 676      64.870  38.410  48.270  1.00  0.00           C  
ATOM    963  N   LYS C 677      68.305  35.119  48.928  1.00  0.00           N  
ATOM    964  CA  LYS C 677      69.518  34.419  48.508  1.00  0.00           C  
ATOM    965  C   LYS C 677      69.136  33.173  47.722  1.00  0.00           C  
ATOM    966  O   LYS C 677      69.501  33.026  46.561  1.00  0.00           O  
ATOM    967  CB  LYS C 677      70.365  34.015  49.725  1.00  0.00           C  
ATOM    968  CG  LYS C 677      70.828  35.200  50.566  1.00  0.00           C  
ATOM    969  CD  LYS C 677      71.718  34.791  51.731  1.00  0.00           C  
ATOM    970  CE  LYS C 677      72.120  36.019  52.541  1.00  0.00           C  
ATOM    971  NZ  LYS C 677      73.157  35.738  53.577  1.00  0.00           N  
ATOM    972  N   VAL C 678      68.404  32.276  48.372  1.00  0.00           N  
ATOM    973  CA  VAL C 678      67.955  31.049  47.734  1.00  0.00           C  
ATOM    974  C   VAL C 678      66.494  31.189  47.312  1.00  0.00           C  
ATOM    975  O   VAL C 678      65.903  32.256  47.472  1.00  0.00           O  
ATOM    976  CB  VAL C 678      68.098  29.832  48.687  1.00  0.00           C  
ATOM    977  CG1 VAL C 678      69.566  29.464  48.855  1.00  0.00           C  
ATOM    978  CG2 VAL C 678      67.486  30.153  50.036  1.00  0.00           C  
ATOM    979  N   HIS C 681      65.921  30.111  46.777  1.00  0.00           N  
ATOM    980  CA  HIS C 681      64.531  30.106  46.333  1.00  0.00           C  
ATOM    981  C   HIS C 681      63.532  29.916  47.487  1.00  0.00           C  
ATOM    982  O   HIS C 681      62.328  30.070  47.309  1.00  0.00           O  
ATOM    983  CB  HIS C 681      64.339  29.001  45.306  1.00  0.00           C  
ATOM    984  CG  HIS C 681      64.557  27.629  45.857  1.00  0.00           C  
ATOM    985  ND1 HIS C 681      63.614  26.975  46.620  1.00  0.00           N  
ATOM    986  CD2 HIS C 681      65.621  26.798  45.782  1.00  0.00           C  
ATOM    987  CE1 HIS C 681      64.088  25.798  46.989  1.00  0.00           C  
ATOM    988  NE2 HIS C 681      65.304  25.666  46.494  1.00  0.00           N  
ATOM    989  N   THR C 683      64.042  29.580  48.666  1.00  0.00           N  
ATOM    990  CA  THR C 683      63.209  29.367  49.847  1.00  0.00           C  
ATOM    991  C   THR C 683      62.963  30.679  50.601  1.00  0.00           C  
ATOM    992  O   THR C 683      62.096  30.764  51.477  1.00  0.00           O  
ATOM    993  CB  THR C 683      63.875  28.345  50.783  1.00  0.00           C  
ATOM    994  OG1 THR C 683      64.032  27.108  50.081  1.00  0.00           O  
ATOM    995  CG2 THR C 683      63.036  28.113  52.036  1.00  0.00           C  
ATOM    996  N   ASP C 684      63.737  31.700  50.254  1.00  0.00           N  
ATOM    997  CA  ASP C 684      63.592  33.005  50.876  1.00  0.00           C  
ATOM    998  C   ASP C 684      62.343  33.641  50.305  1.00  0.00           C  
ATOM    999  O   ASP C 684      61.739  34.520  50.925  1.00  0.00           O  
ATOM   1000  CB  ASP C 684      64.798  33.886  50.557  1.00  0.00           C  
ATOM   1001  CG  ASP C 684      66.092  33.309  51.084  1.00  0.00           C  
ATOM   1002  OD1 ASP C 684      67.144  33.961  50.918  1.00  0.00           O  
ATOM   1003  OD2 ASP C 684      66.052  32.204  51.664  1.00  0.00           O  
ATOM   1004  N   LEU C 685      61.974  33.187  49.112  1.00  0.00           N  
ATOM   1005  CA  LEU C 685      60.799  33.689  48.426  1.00  0.00           C  
ATOM   1006  C   LEU C 685      59.580  32.893  48.815  1.00  0.00           C  
ATOM   1007  O   LEU C 685      59.680  31.723  49.155  1.00  0.00           O  
ATOM   1008  CB  LEU C 685      60.986  33.606  46.918  1.00  0.00           C  
ATOM   1009  CG  LEU C 685      61.887  34.696  46.368  1.00  0.00           C  
ATOM   1010  CD1 LEU C 685      62.072  34.521  44.874  1.00  0.00           C  
ATOM   1011  CD2 LEU C 685      61.267  36.036  46.697  1.00  0.00           C  
ATOM   1012  N   PRO C 686      58.406  33.527  48.774  1.00  0.00           N  
ATOM   1013  CA  PRO C 686      58.283  34.931  48.378  1.00  0.00           C  
ATOM   1014  C   PRO C 686      58.279  35.798  49.626  1.00  0.00           C  
ATOM   1015  O   PRO C 686      58.175  35.270  50.738  1.00  0.00           O  
ATOM   1016  CB  PRO C 686      56.956  34.953  47.631  1.00  0.00           C  
ATOM   1017  CG  PRO C 686      56.147  33.995  48.416  1.00  0.00           C  
ATOM   1018  CD  PRO C 686      57.101  32.849  48.694  1.00  0.00           C  
ATOM   1019  N   ILE C 687      58.396  37.116  49.443  1.00  0.00           N  
ATOM   1020  CA  ILE C 687      58.416  38.055  50.573  1.00  0.00           C  
ATOM   1021  C   ILE C 687      57.453  39.228  50.449  1.00  0.00           C  
ATOM   1022  O   ILE C 687      57.864  40.381  50.387  1.00  0.00           O  
ATOM   1023  CB  ILE C 687      59.812  38.612  50.784  1.00  0.00           C  
ATOM   1024  CG1 ILE C 687      60.590  38.486  49.477  1.00  0.00           C  
ATOM   1025  CG2 ILE C 687      60.482  37.902  51.969  1.00  0.00           C  
ATOM   1026  CD1 ILE C 687      62.075  38.636  49.647  1.00  0.00           C  
ATOM   1027  N   LYS C 688      56.165  38.910  50.436  1.00  0.00           N  
ATOM   1028  CA  LYS C 688      55.104  39.892  50.325  1.00  0.00           C  
ATOM   1029  C   LYS C 688      55.140  40.842  51.517  1.00  0.00           C  
ATOM   1030  O   LYS C 688      54.385  40.670  52.479  1.00  0.00           O  
ATOM   1031  CB  LYS C 688      53.757  39.167  50.299  1.00  0.00           C  
ATOM   1032  CG  LYS C 688      53.776  37.823  49.581  1.00  0.00           C  
ATOM   1033  CD  LYS C 688      52.386  37.246  49.553  1.00  0.00           C  
ATOM   1034  CE  LYS C 688      52.328  35.911  48.863  1.00  0.00           C  
ATOM   1035  NZ  LYS C 688      50.915  35.438  48.862  1.00  0.00           N  
ATOM   1036  N   ILE C 689      56.004  41.847  51.452  1.00  0.00           N  
ATOM   1037  CA  ILE C 689      56.133  42.809  52.545  1.00  0.00           C  
ATOM   1038  C   ILE C 689      55.433  44.145  52.236  1.00  0.00           C  
ATOM   1039  O   ILE C 689      55.371  44.556  51.084  1.00  0.00           O  
ATOM   1040  CB  ILE C 689      57.631  43.051  52.865  1.00  0.00           C  
ATOM   1041  CG1 ILE C 689      57.763  43.872  54.132  1.00  0.00           C  
ATOM   1042  CG2 ILE C 689      58.304  43.769  51.717  1.00  0.00           C  
ATOM   1043  CD1 ILE C 689      59.179  44.055  54.575  1.00  0.00           C  
ATOM   1044  N   TYR C 690      54.893  44.813  53.258  1.00  0.00           N  
ATOM   1045  CA  TYR C 690      54.213  46.093  53.046  1.00  0.00           C  
ATOM   1046  C   TYR C 690      54.442  47.105  54.169  1.00  0.00           C  
ATOM   1047  O   TYR C 690      54.898  46.749  55.268  1.00  0.00           O  
ATOM   1048  CB  TYR C 690      52.697  45.875  52.835  1.00  0.00           C  
ATOM   1049  CG  TYR C 690      51.856  45.761  54.094  1.00  0.00           C  
ATOM   1050  CD1 TYR C 690      51.615  46.872  54.898  1.00  0.00           C  
ATOM   1051  CD2 TYR C 690      51.334  44.536  54.501  1.00  0.00           C  
ATOM   1052  CE1 TYR C 690      50.886  46.768  56.083  1.00  0.00           C  
ATOM   1053  CE2 TYR C 690      50.600  44.417  55.683  1.00  0.00           C  
ATOM   1054  CZ  TYR C 690      50.388  45.539  56.470  1.00  0.00           C  
ATOM   1055  OH  TYR C 690      49.720  45.432  57.667  1.00  0.00           O  
ATOM   1056  N   GLN C 691      54.133  48.368  53.874  1.00  0.00           N  
ATOM   1057  CA  GLN C 691      54.273  49.438  54.852  1.00  0.00           C  
ATOM   1058  C   GLN C 691      53.299  50.582  54.571  1.00  0.00           C  
ATOM   1059  O   GLN C 691      52.851  50.764  53.450  1.00  0.00           O  
ATOM   1060  CB  GLN C 691      55.706  49.970  54.868  1.00  0.00           C  
ATOM   1061  CG  GLN C 691      56.028  50.963  53.761  1.00  0.00           C  
ATOM   1062  CD  GLN C 691      57.467  51.433  53.808  1.00  0.00           C  
ATOM   1063  OE1 GLN C 691      57.883  52.257  53.002  1.00  0.00           O  
ATOM   1064  NE2 GLN C 691      58.238  50.906  54.755  1.00  0.00           N  
ATOM   1065  N   ILE C 692      52.979  51.341  55.608  1.00  0.00           N  
ATOM   1066  CA  ILE C 692      52.066  52.465  55.522  1.00  0.00           C  
ATOM   1067  C   ILE C 692      52.797  53.712  56.012  1.00  0.00           C  
ATOM   1068  O   ILE C 692      52.578  54.195  57.121  1.00  0.00           O  
ATOM   1069  CB  ILE C 692      50.844  52.202  56.394  1.00  0.00           C  
ATOM   1070  CG1 ILE C 692      50.020  51.084  55.763  1.00  0.00           C  
ATOM   1071  CG2 ILE C 692      50.040  53.468  56.587  1.00  0.00           C  
ATOM   1072  CD1 ILE C 692      48.629  50.906  56.344  1.00  0.00           C  
ATOM   1073  N   VAL C 693      53.671  54.222  55.155  1.00  0.00           N  
ATOM   1074  CA  VAL C 693      54.506  55.381  55.444  1.00  0.00           C  
ATOM   1075  C   VAL C 693      53.935  56.680  54.912  1.00  0.00           C  
ATOM   1076  O   VAL C 693      52.849  56.697  54.330  1.00  0.00           O  
ATOM   1077  CB  VAL C 693      55.882  55.186  54.808  1.00  0.00           C  
ATOM   1078  CG1 VAL C 693      56.743  54.306  55.682  1.00  0.00           C  
ATOM   1079  CG2 VAL C 693      55.714  54.533  53.447  1.00  0.00           C  
ATOM   1080  N   ASN C 695      54.685  57.765  55.103  1.00  0.00           N  
ATOM   1081  CA  ASN C 695      54.269  59.074  54.630  1.00  0.00           C  
ATOM   1082  C   ASN C 695      55.256  59.571  53.589  1.00  0.00           C  
ATOM   1083  O   ASN C 695      56.338  60.013  53.921  1.00  0.00           O  
ATOM   1084  CB  ASN C 695      54.159  60.065  55.806  1.00  0.00           C  
ATOM   1085  CG  ASN C 695      55.508  60.399  56.453  1.00  0.00           C  
ATOM   1086  OD1 ASN C 695      56.045  61.511  56.284  1.00  0.00           O  
ATOM   1087  ND2 ASN C 695      56.056  59.443  57.205  1.00  0.00           N  
ATOM   1088  N   THR C 696      54.883  59.496  52.321  1.00  0.00           N  
ATOM   1089  CA  THR C 696      55.773  59.932  51.257  1.00  0.00           C  
ATOM   1090  C   THR C 696      55.608  61.416  51.001  1.00  0.00           C  
ATOM   1091  O   THR C 696      54.802  62.078  51.647  1.00  0.00           O  
ATOM   1092  CB  THR C 696      55.454  59.226  49.954  1.00  0.00           C  
ATOM   1093  OG1 THR C 696      54.164  59.653  49.507  1.00  0.00           O  
ATOM   1094  CG2 THR C 696      55.445  57.721  50.143  1.00  0.00           C  
ATOM   1095  N   PHE C 697      56.379  61.928  50.046  1.00  0.00           N  
ATOM   1096  CA  PHE C 697      56.311  63.330  49.657  1.00  0.00           C  
ATOM   1097  C   PHE C 697      56.171  63.440  48.144  1.00  0.00           C  
ATOM   1098  O   PHE C 697      56.038  62.434  47.455  1.00  0.00           O  
ATOM   1099  CB  PHE C 697      57.551  64.073  50.131  1.00  0.00           C  
ATOM   1100  CG  PHE C 697      57.668  64.130  51.610  1.00  0.00           C  
ATOM   1101  CD1 PHE C 697      58.059  63.011  52.327  1.00  0.00           C  
ATOM   1102  CD2 PHE C 697      57.321  65.286  52.300  1.00  0.00           C  
ATOM   1103  CE1 PHE C 697      58.100  63.034  53.712  1.00  0.00           C  
ATOM   1104  CE2 PHE C 697      57.359  65.322  53.688  1.00  0.00           C  
ATOM   1105  CZ  PHE C 697      57.749  64.190  54.397  1.00  0.00           C  
ATOM   1106  N   ARG C 698      56.197  64.656  47.622  1.00  0.00           N  
ATOM   1107  CA  ARG C 698      56.050  64.835  46.191  1.00  0.00           C  
ATOM   1108  C   ARG C 698      56.019  66.303  45.824  1.00  0.00           C  
ATOM   1109  O   ARG C 698      55.003  66.967  46.009  1.00  0.00           O  
ATOM   1110  CB  ARG C 698      54.754  64.174  45.724  1.00  0.00           C  
ATOM   1111  CG  ARG C 698      54.959  63.052  44.729  1.00  0.00           C  
ATOM   1112  CD  ARG C 698      54.934  63.556  43.295  1.00  0.00           C  
ATOM   1113  NE  ARG C 698      53.573  63.790  42.821  1.00  0.00           N  
ATOM   1114  CZ  ARG C 698      52.650  62.840  42.694  1.00  0.00           C  
ATOM   1115  NH1 ARG C 698      52.934  61.580  43.003  1.00  0.00           N  
ATOM   1116  NH2 ARG C 698      51.437  63.152  42.260  1.00  0.00           N  
ATOM   1117  N   TYR C 699      57.132  66.815  45.311  1.00  0.00           N  
ATOM   1118  CA  TYR C 699      57.179  68.210  44.905  1.00  0.00           C  
ATOM   1119  C   TYR C 699      56.043  68.374  43.903  1.00  0.00           C  
ATOM   1120  O   TYR C 699      56.186  68.054  42.724  1.00  0.00           O  
ATOM   1121  CB  TYR C 699      58.520  68.540  44.243  1.00  0.00           C  
ATOM   1122  CG  TYR C 699      58.670  69.992  43.831  1.00  0.00           C  
ATOM   1123  CD1 TYR C 699      59.389  70.337  42.687  1.00  0.00           C  
ATOM   1124  CD2 TYR C 699      58.090  71.022  44.576  1.00  0.00           C  
ATOM   1125  CE1 TYR C 699      59.523  71.666  42.290  1.00  0.00           C  
ATOM   1126  CE2 TYR C 699      58.220  72.357  44.189  1.00  0.00           C  
ATOM   1127  CZ  TYR C 699      58.936  72.667  43.044  1.00  0.00           C  
ATOM   1128  OH  TYR C 699      59.063  73.971  42.636  1.00  0.00           O  
ATOM   1129  N   GLU C 700      54.905  68.850  44.390  1.00  0.00           N  
ATOM   1130  CA  GLU C 700      53.743  69.038  43.544  1.00  0.00           C  
ATOM   1131  C   GLU C 700      53.727  70.434  42.960  1.00  0.00           C  
ATOM   1132  O   GLU C 700      53.677  71.424  43.686  1.00  0.00           O  
ATOM   1133  CB  GLU C 700      52.464  68.792  44.341  1.00  0.00           C  
ATOM   1134  CG  GLU C 700      51.264  68.500  43.465  1.00  0.00           C  
ATOM   1135  CD  GLU C 700      51.581  67.479  42.390  1.00  0.00           C  
ATOM   1136  OE1 GLU C 700      52.220  67.862  41.386  1.00  0.00           O  
ATOM   1137  OE2 GLU C 700      51.210  66.295  42.556  1.00  0.00           O  
ATOM   1138  N   THR C 703      53.778  70.499  41.634  1.00  0.00           N  
ATOM   1139  CA  THR C 703      53.773  71.764  40.907  1.00  0.00           C  
ATOM   1140  C   THR C 703      52.345  72.208  40.575  1.00  0.00           C  
ATOM   1141  O   THR C 703      52.057  73.408  40.496  1.00  0.00           O  
ATOM   1142  CB  THR C 703      54.602  71.649  39.598  1.00  0.00           C  
ATOM   1143  OG1 THR C 703      54.322  70.396  38.955  1.00  0.00           O  
ATOM   1144  CG2 THR C 703      56.098  71.743  39.902  1.00  0.00           C  
ATOM   1145  N   LYS C 710      51.457  71.233  40.384  1.00  0.00           N  
ATOM   1146  CA  LYS C 710      50.058  71.513  40.079  1.00  0.00           C  
ATOM   1147  C   LYS C 710      49.385  72.005  41.344  1.00  0.00           C  
ATOM   1148  O   LYS C 710      50.054  72.246  42.346  1.00  0.00           O  
ATOM   1149  CB  LYS C 710      49.349  70.249  39.585  1.00  0.00           C  
ATOM   1150  CG  LYS C 710      48.959  70.279  38.110  1.00  0.00           C  
ATOM   1151  CD  LYS C 710      48.229  69.006  37.692  1.00  0.00           C  
ATOM   1152  CE  LYS C 710      49.113  67.759  37.825  1.00  0.00           C  
ATOM   1153  NZ  LYS C 710      50.301  67.759  36.909  1.00  0.00           N  
ATOM   1154  N   HIS C 711      48.063  72.153  41.302  1.00  0.00           N  
ATOM   1155  CA  HIS C 711      47.323  72.617  42.474  1.00  0.00           C  
ATOM   1156  C   HIS C 711      47.045  71.439  43.407  1.00  0.00           C  
ATOM   1157  O   HIS C 711      46.733  70.338  42.957  1.00  0.00           O  
ATOM   1158  CB  HIS C 711      45.996  73.265  42.062  1.00  0.00           C  
ATOM   1159  CG  HIS C 711      45.662  74.506  42.837  1.00  0.00           C  
ATOM   1160  ND1 HIS C 711      44.374  74.978  42.970  1.00  0.00           N  
ATOM   1161  CD2 HIS C 711      46.456  75.394  43.483  1.00  0.00           C  
ATOM   1162  CE1 HIS C 711      44.388  76.103  43.664  1.00  0.00           C  
ATOM   1163  NE2 HIS C 711      45.639  76.378  43.986  1.00  0.00           N  
ATOM   1164  N   THR C 712      47.156  71.665  44.708  1.00  0.00           N  
ATOM   1165  CA  THR C 712      46.915  70.594  45.642  1.00  0.00           C  
ATOM   1166  C   THR C 712      45.430  70.475  45.882  1.00  0.00           C  
ATOM   1167  O   THR C 712      44.656  71.382  45.580  1.00  0.00           O  
ATOM   1168  CB  THR C 712      47.596  70.857  46.980  1.00  0.00           C  
ATOM   1169  OG1 THR C 712      46.721  71.622  47.823  1.00  0.00           O  
ATOM   1170  CG2 THR C 712      48.886  71.633  46.763  1.00  0.00           C  
ATOM   1171  N   ARG C 713      45.043  69.334  46.429  1.00  0.00           N  
ATOM   1172  CA  ARG C 713      43.660  69.043  46.757  1.00  0.00           C  
ATOM   1173  C   ARG C 713      43.698  68.110  47.969  1.00  0.00           C  
ATOM   1174  O   ARG C 713      44.293  67.032  47.920  1.00  0.00           O  
ATOM   1175  CB  ARG C 713      42.956  68.357  45.580  1.00  0.00           C  
ATOM   1176  CG  ARG C 713      42.732  69.238  44.363  1.00  0.00           C  
ATOM   1177  CD  ARG C 713      41.955  68.499  43.266  1.00  0.00           C  
ATOM   1178  NE  ARG C 713      41.447  69.400  42.233  1.00  0.00           N  
ATOM   1179  CZ  ARG C 713      40.594  70.397  42.464  1.00  0.00           C  
ATOM   1180  NH1 ARG C 713      40.144  70.629  43.692  1.00  0.00           N  
ATOM   1181  NH2 ARG C 713      40.185  71.165  41.466  1.00  0.00           N  
ATOM   1182  N   PRO C 714      43.081  68.528  49.082  1.00  0.00           N  
ATOM   1183  CA  PRO C 714      43.004  67.786  50.340  1.00  0.00           C  
ATOM   1184  C   PRO C 714      42.825  66.276  50.217  1.00  0.00           C  
ATOM   1185  O   PRO C 714      42.021  65.790  49.420  1.00  0.00           O  
ATOM   1186  CB  PRO C 714      41.831  68.443  51.032  1.00  0.00           C  
ATOM   1187  CG  PRO C 714      42.021  69.864  50.667  1.00  0.00           C  
ATOM   1188  CD  PRO C 714      42.343  69.798  49.195  1.00  0.00           C  
ATOM   1189  N   LEU C 715      43.585  65.542  51.021  1.00  0.00           N  
ATOM   1190  CA  LEU C 715      43.528  64.091  51.032  1.00  0.00           C  
ATOM   1191  C   LEU C 715      43.570  63.473  49.643  1.00  0.00           C  
ATOM   1192  O   LEU C 715      43.245  62.300  49.468  1.00  0.00           O  
ATOM   1193  CB  LEU C 715      42.279  63.637  51.774  1.00  0.00           C  
ATOM   1194  CG  LEU C 715      42.307  64.112  53.225  1.00  0.00           C  
ATOM   1195  CD1 LEU C 715      41.010  63.802  53.885  1.00  0.00           C  
ATOM   1196  CD2 LEU C 715      43.444  63.448  53.969  1.00  0.00           C  
ATOM   1197  N   ILE C 716      43.959  64.270  48.656  1.00  0.00           N  
ATOM   1198  CA  ILE C 716      44.093  63.785  47.297  1.00  0.00           C  
ATOM   1199  C   ILE C 716      45.499  64.118  46.783  1.00  0.00           C  
ATOM   1200  O   ILE C 716      46.463  63.364  47.013  1.00  0.00           O  
ATOM   1201  CB  ILE C 716      43.088  64.430  46.359  1.00  0.00           C  
ATOM   1202  CG1 ILE C 716      41.668  64.040  46.747  1.00  0.00           C  
ATOM   1203  CG2 ILE C 716      43.385  64.000  44.943  1.00  0.00           C  
ATOM   1204  CD1 ILE C 716      40.624  64.564  45.796  1.00  0.00           C  
ATOM   1205  N   ARG C 718      45.609  65.250  46.092  1.00  0.00           N  
ATOM   1206  CA  ARG C 718      46.880  65.690  45.548  1.00  0.00           C  
ATOM   1207  C   ARG C 718      47.558  66.477  46.640  1.00  0.00           C  
ATOM   1208  O   ARG C 718      47.233  67.639  46.858  1.00  0.00           O  
ATOM   1209  CB  ARG C 718      46.646  66.569  44.328  1.00  0.00           C  
ATOM   1210  CG  ARG C 718      47.876  66.762  43.477  1.00  0.00           C  
ATOM   1211  CD  ARG C 718      47.492  66.963  42.011  1.00  0.00           C  
ATOM   1212  NE  ARG C 718      46.839  65.799  41.399  1.00  0.00           N  
ATOM   1213  CZ  ARG C 718      47.433  64.637  41.128  1.00  0.00           C  
ATOM   1214  NH1 ARG C 718      48.717  64.447  41.415  1.00  0.00           N  
ATOM   1215  NH2 ARG C 718      46.744  63.666  40.542  1.00  0.00           N  
ATOM   1216  N   LEU C 723      48.501  65.835  47.326  1.00  0.00           N  
ATOM   1217  CA  LEU C 723      49.204  66.459  48.444  1.00  0.00           C  
ATOM   1218  C   LEU C 723      50.713  66.599  48.311  1.00  0.00           C  
ATOM   1219  O   LEU C 723      51.375  65.740  47.765  1.00  0.00           O  
ATOM   1220  CB  LEU C 723      48.912  65.673  49.730  1.00  0.00           C  
ATOM   1221  CG  LEU C 723      47.539  65.796  50.374  1.00  0.00           C  
ATOM   1222  CD1 LEU C 723      47.300  64.647  51.324  1.00  0.00           C  
ATOM   1223  CD2 LEU C 723      47.450  67.118  51.097  1.00  0.00           C  
ATOM   1224  N   ARG C 724      51.252  67.691  48.826  1.00  0.00           N  
ATOM   1225  CA  ARG C 724      52.684  67.874  48.814  1.00  0.00           C  
ATOM   1226  C   ARG C 724      53.207  66.700  49.659  1.00  0.00           C  
ATOM   1227  O   ARG C 724      53.942  65.857  49.169  1.00  0.00           O  
ATOM   1228  CB  ARG C 724      53.045  69.207  49.467  1.00  0.00           C  
ATOM   1229  CG  ARG C 724      54.435  69.713  49.136  1.00  0.00           C  
ATOM   1230  CD  ARG C 724      54.546  70.091  47.663  1.00  0.00           C  
ATOM   1231  NE  ARG C 724      53.665  71.195  47.280  1.00  0.00           N  
ATOM   1232  CZ  ARG C 724      53.793  72.447  47.710  1.00  0.00           C  
ATOM   1233  NH1 ARG C 724      54.772  72.767  48.545  1.00  0.00           N  
ATOM   1234  NH2 ARG C 724      52.943  73.383  47.303  1.00  0.00           N  
ATOM   1235  N   GLU C 725      52.808  66.635  50.925  1.00  0.00           N  
ATOM   1236  CA  GLU C 725      53.242  65.547  51.796  1.00  0.00           C  
ATOM   1237  C   GLU C 725      52.092  64.594  52.069  1.00  0.00           C  
ATOM   1238  O   GLU C 725      51.171  64.918  52.823  1.00  0.00           O  
ATOM   1239  CB  GLU C 725      53.761  66.074  53.136  1.00  0.00           C  
ATOM   1240  CG  GLU C 725      54.162  64.956  54.109  1.00  0.00           C  
ATOM   1241  CD  GLU C 725      54.362  65.441  55.538  1.00  0.00           C  
ATOM   1242  OE1 GLU C 725      54.499  66.670  55.733  1.00  0.00           O  
ATOM   1243  OE2 GLU C 725      54.393  64.589  56.461  1.00  0.00           O  
ATOM   1244  N   ILE C 726      52.159  63.415  51.461  1.00  0.00           N  
ATOM   1245  CA  ILE C 726      51.133  62.390  51.623  1.00  0.00           C  
ATOM   1246  C   ILE C 726      51.168  61.794  53.017  1.00  0.00           C  
ATOM   1247  O   ILE C 726      52.142  61.168  53.411  1.00  0.00           O  
ATOM   1248  CB  ILE C 726      51.309  61.279  50.585  1.00  0.00           C  
ATOM   1249  CG1 ILE C 726      50.882  61.807  49.214  1.00  0.00           C  
ATOM   1250  CG2 ILE C 726      50.511  60.054  50.994  1.00  0.00           C  
ATOM   1251  CD1 ILE C 726      51.021  60.819  48.098  1.00  0.00           C  
ATOM   1252  N   MET C 727      50.081  61.980  53.749  1.00  0.00           N  
ATOM   1253  CA  MET C 727      49.989  61.509  55.114  1.00  0.00           C  
ATOM   1254  C   MET C 727      49.896  59.996  55.326  1.00  0.00           C  
ATOM   1255  O   MET C 727      50.520  59.464  56.241  1.00  0.00           O  
ATOM   1256  CB  MET C 727      48.809  62.205  55.789  1.00  0.00           C  
ATOM   1257  CG  MET C 727      48.975  63.717  55.963  1.00  0.00           C  
ATOM   1258  SD  MET C 727      49.861  64.180  57.476  1.00  0.00           S  
ATOM   1259  CE  MET C 727      51.511  64.285  56.923  1.00  0.00           C  
ATOM   1260  N   THR C 728      49.139  59.291  54.496  1.00  0.00           N  
ATOM   1261  CA  THR C 728      48.992  57.850  54.692  1.00  0.00           C  
ATOM   1262  C   THR C 728      49.142  57.065  53.399  1.00  0.00           C  
ATOM   1263  O   THR C 728      48.207  56.950  52.604  1.00  0.00           O  
ATOM   1264  CB  THR C 728      47.621  57.527  55.307  1.00  0.00           C  
ATOM   1265  OG1 THR C 728      47.435  58.296  56.498  1.00  0.00           O  
ATOM   1266  CG2 THR C 728      47.529  56.067  55.656  1.00  0.00           C  
ATOM   1267  N   PHE C 730      50.325  56.505  53.197  1.00  0.00           N  
ATOM   1268  CA  PHE C 730      50.572  55.756  51.985  1.00  0.00           C  
ATOM   1269  C   PHE C 730      51.009  54.321  52.217  1.00  0.00           C  
ATOM   1270  O   PHE C 730      52.160  54.055  52.550  1.00  0.00           O  
ATOM   1271  CB  PHE C 730      51.611  56.474  51.130  1.00  0.00           C  
ATOM   1272  CG  PHE C 730      51.931  55.756  49.857  1.00  0.00           C  
ATOM   1273  CD1 PHE C 730      50.927  55.435  48.957  1.00  0.00           C  
ATOM   1274  CD2 PHE C 730      53.237  55.387  49.562  1.00  0.00           C  
ATOM   1275  CE1 PHE C 730      51.219  54.758  47.783  1.00  0.00           C  
ATOM   1276  CE2 PHE C 730      53.539  54.710  48.390  1.00  0.00           C  
ATOM   1277  CZ  PHE C 730      52.529  54.395  47.501  1.00  0.00           C  
ATOM   1278  N   LYS C 731      50.075  53.396  52.031  1.00  0.00           N  
ATOM   1279  CA  LYS C 731      50.361  51.979  52.191  1.00  0.00           C  
ATOM   1280  C   LYS C 731      50.829  51.404  50.875  1.00  0.00           C  
ATOM   1281  O   LYS C 731      50.054  51.326  49.916  1.00  0.00           O  
ATOM   1282  CB  LYS C 731      49.119  51.200  52.601  1.00  0.00           C  
ATOM   1283  CG  LYS C 731      49.418  49.739  52.866  1.00  0.00           C  
ATOM   1284  CD  LYS C 731      48.499  48.817  52.129  1.00  0.00           C  
ATOM   1285  CE  LYS C 731      48.934  48.620  50.699  1.00  0.00           C  
ATOM   1286  NZ  LYS C 731      48.113  47.554  50.037  1.00  0.00           N  
ATOM   1287  N   GLU C 732      52.088  50.996  50.825  1.00  0.00           N  
ATOM   1288  CA  GLU C 732      52.626  50.395  49.621  1.00  0.00           C  
ATOM   1289  C   GLU C 732      53.075  48.982  49.973  1.00  0.00           C  
ATOM   1290  O   GLU C 732      53.918  48.772  50.854  1.00  0.00           O  
ATOM   1291  CB  GLU C 732      53.801  51.222  49.092  1.00  0.00           C  
ATOM   1292  CG  GLU C 732      55.071  51.173  49.940  1.00  0.00           C  
ATOM   1293  CD  GLU C 732      56.163  52.087  49.411  1.00  0.00           C  
ATOM   1294  OE1 GLU C 732      55.994  53.325  49.465  1.00  0.00           O  
ATOM   1295  OE2 GLU C 732      57.193  51.572  48.936  1.00  0.00           O  
ATOM   1296  N   ALA C 733      52.487  47.999  49.313  1.00  0.00           N  
ATOM   1297  CA  ALA C 733      52.878  46.632  49.585  1.00  0.00           C  
ATOM   1298  C   ALA C 733      53.845  46.209  48.510  1.00  0.00           C  
ATOM   1299  O   ALA C 733      53.794  46.676  47.359  1.00  0.00           O  
ATOM   1300  CB  ALA C 733      51.684  45.719  49.589  1.00  0.00           C  
ATOM   1301  N   HIS C 734      54.741  45.321  48.899  1.00  0.00           N  
ATOM   1302  CA  HIS C 734      55.743  44.801  47.997  1.00  0.00           C  
ATOM   1303  C   HIS C 734      55.772  43.305  48.175  1.00  0.00           C  
ATOM   1304  O   HIS C 734      55.577  42.792  49.277  1.00  0.00           O  
ATOM   1305  CB  HIS C 734      57.101  45.384  48.344  1.00  0.00           C  
ATOM   1306  CG  HIS C 734      57.174  46.863  48.166  1.00  0.00           C  
ATOM   1307  ND1 HIS C 734      57.128  47.465  46.928  1.00  0.00           N  
ATOM   1308  CD2 HIS C 734      57.269  47.865  49.067  1.00  0.00           C  
ATOM   1309  CE1 HIS C 734      57.194  48.775  47.077  1.00  0.00           C  
ATOM   1310  NE2 HIS C 734      57.279  49.044  48.366  1.00  0.00           N  
ATOM   1311  N   THR C 735      55.985  42.596  47.081  1.00  0.00           N  
ATOM   1312  CA  THR C 735      56.064  41.153  47.156  1.00  0.00           C  
ATOM   1313  C   THR C 735      57.057  40.778  46.094  1.00  0.00           C  
ATOM   1314  O   THR C 735      57.265  41.531  45.139  1.00  0.00           O  
ATOM   1315  CB  THR C 735      54.750  40.477  46.831  1.00  0.00           C  
ATOM   1316  OG1 THR C 735      54.681  40.270  45.418  1.00  0.00           O  
ATOM   1317  CG2 THR C 735      53.572  41.332  47.291  1.00  0.00           C  
ATOM   1318  N   ALA C 736      57.687  39.629  46.286  1.00  0.00           N  
ATOM   1319  CA  ALA C 736      58.675  39.132  45.346  1.00  0.00           C  
ATOM   1320  C   ALA C 736      58.447  37.642  45.268  1.00  0.00           C  
ATOM   1321  O   ALA C 736      58.203  36.978  46.277  1.00  0.00           O  
ATOM   1322  CB  ALA C 736      60.080  39.435  45.835  1.00  0.00           C  
ATOM   1323  N   HIS C 737      58.533  37.121  44.061  1.00  0.00           N  
ATOM   1324  CA  HIS C 737      58.283  35.726  43.846  1.00  0.00           C  
ATOM   1325  C   HIS C 737      59.442  35.122  43.116  1.00  0.00           C  
ATOM   1326  O   HIS C 737      60.419  35.804  42.835  1.00  0.00           O  
ATOM   1327  CB  HIS C 737      57.016  35.603  43.017  1.00  0.00           C  
ATOM   1328  CG  HIS C 737      55.870  36.393  43.567  1.00  0.00           C  
ATOM   1329  ND1 HIS C 737      55.199  36.028  44.716  1.00  0.00           N  
ATOM   1330  CD2 HIS C 737      55.309  37.553  43.153  1.00  0.00           C  
ATOM   1331  CE1 HIS C 737      54.275  36.933  44.986  1.00  0.00           C  
ATOM   1332  NE2 HIS C 737      54.322  37.869  44.054  1.00  0.00           N  
ATOM   1333  N   SER C 738      59.337  33.839  42.800  1.00  0.00           N  
ATOM   1334  CA  SER C 738      60.404  33.165  42.080  1.00  0.00           C  
ATOM   1335  C   SER C 738      60.047  32.949  40.604  1.00  0.00           C  
ATOM   1336  O   SER C 738      60.854  32.435  39.834  1.00  0.00           O  
ATOM   1337  CB  SER C 738      60.715  31.822  42.748  1.00  0.00           C  
ATOM   1338  OG  SER C 738      59.592  30.963  42.715  1.00  0.00           O  
ATOM   1339  N   THR C 739      58.857  33.364  40.190  1.00  0.00           N  
ATOM   1340  CA  THR C 739      58.479  33.133  38.812  1.00  0.00           C  
ATOM   1341  C   THR C 739      57.442  34.080  38.241  1.00  0.00           C  
ATOM   1342  O   THR C 739      56.583  34.580  38.958  1.00  0.00           O  
ATOM   1343  CB  THR C 739      57.937  31.723  38.649  1.00  0.00           C  
ATOM   1344  OG1 THR C 739      57.400  31.570  37.327  1.00  0.00           O  
ATOM   1345  CG2 THR C 739      56.836  31.468  39.667  1.00  0.00           C  
ATOM   1346  N   LYS C 741      57.516  34.283  36.928  1.00  0.00           N  
ATOM   1347  CA  LYS C 741      56.594  35.147  36.214  1.00  0.00           C  
ATOM   1348  C   LYS C 741      55.155  34.742  36.506  1.00  0.00           C  
ATOM   1349  O   LYS C 741      54.269  35.592  36.569  1.00  0.00           O  
ATOM   1350  CB  LYS C 741      56.865  35.073  34.710  1.00  0.00           C  
ATOM   1351  CG  LYS C 741      56.050  36.065  33.877  1.00  0.00           C  
ATOM   1352  CD  LYS C 741      56.381  35.961  32.387  1.00  0.00           C  
ATOM   1353  CE  LYS C 741      55.639  37.002  31.549  1.00  0.00           C  
ATOM   1354  NZ  LYS C 741      54.163  36.803  31.532  1.00  0.00           N  
ATOM   1355  N   GLU C 742      54.925  33.444  36.686  1.00  0.00           N  
ATOM   1356  CA  GLU C 742      53.584  32.931  36.984  1.00  0.00           C  
ATOM   1357  C   GLU C 742      53.123  33.312  38.412  1.00  0.00           C  
ATOM   1358  O   GLU C 742      52.005  33.793  38.602  1.00  0.00           O  
ATOM   1359  CB  GLU C 742      53.570  31.410  36.811  1.00  0.00           C  
ATOM   1360  CG  GLU C 742      52.184  30.782  36.728  1.00  0.00           C  
ATOM   1361  CD  GLU C 742      52.222  29.252  36.623  1.00  0.00           C  
ATOM   1362  OE1 GLU C 742      51.155  28.649  36.377  1.00  0.00           O  
ATOM   1363  OE2 GLU C 742      53.310  28.650  36.790  1.00  0.00           O  
ATOM   1364  N   GLU C 743      53.985  33.100  39.406  1.00  0.00           N  
ATOM   1365  CA  GLU C 743      53.669  33.432  40.794  1.00  0.00           C  
ATOM   1366  C   GLU C 743      53.344  34.924  40.921  1.00  0.00           C  
ATOM   1367  O   GLU C 743      52.402  35.324  41.615  1.00  0.00           O  
ATOM   1368  CB  GLU C 743      54.862  33.085  41.704  1.00  0.00           C  
ATOM   1369  CG  GLU C 743      54.625  31.914  42.673  1.00  0.00           C  
ATOM   1370  CD  GLU C 743      55.883  31.487  43.436  1.00  0.00           C  
ATOM   1371  OE1 GLU C 743      56.464  32.328  44.160  1.00  0.00           O  
ATOM   1372  OE2 GLU C 743      56.287  30.303  43.313  1.00  0.00           O  
ATOM   1373  N   ALA C 786      54.147  35.742  40.252  1.00  0.00           N  
ATOM   1374  CA  ALA C 786      53.955  37.181  40.265  1.00  0.00           C  
ATOM   1375  C   ALA C 786      52.575  37.468  39.705  1.00  0.00           C  
ATOM   1376  O   ALA C 786      51.721  38.036  40.390  1.00  0.00           O  
ATOM   1377  CB  ALA C 786      55.013  37.854  39.408  1.00  0.00           C  
ATOM   1378  N   GLU C 787      52.372  37.062  38.452  1.00  0.00           N  
ATOM   1379  CA  GLU C 787      51.106  37.248  37.757  1.00  0.00           C  
ATOM   1380  C   GLU C 787      49.944  36.942  38.693  1.00  0.00           C  
ATOM   1381  O   GLU C 787      49.033  37.759  38.864  1.00  0.00           O  
ATOM   1382  CB  GLU C 787      51.036  36.329  36.537  1.00  0.00           C  
ATOM   1383  CG  GLU C 787      49.678  36.325  35.826  1.00  0.00           C  
ATOM   1384  CD  GLU C 787      49.476  37.520  34.900  1.00  0.00           C  
ATOM   1385  OE1 GLU C 787      48.334  37.709  34.415  1.00  0.00           O  
ATOM   1386  OE2 GLU C 787      50.461  38.259  34.653  1.00  0.00           O  
ATOM   1387  N   ASN C 788      49.969  35.768  39.307  1.00  0.00           N  
ATOM   1388  CA  ASN C 788      48.896  35.425  40.220  1.00  0.00           C  
ATOM   1389  C   ASN C 788      48.848  36.379  41.408  1.00  0.00           C  
ATOM   1390  O   ASN C 788      47.765  36.768  41.840  1.00  0.00           O  
ATOM   1391  CB  ASN C 788      49.027  33.977  40.689  1.00  0.00           C  
ATOM   1392  CG  ASN C 788      48.201  33.026  39.848  1.00  0.00           C  
ATOM   1393  OD1 ASN C 788      46.969  33.072  39.879  1.00  0.00           O  
ATOM   1394  ND2 ASN C 788      48.870  32.164  39.086  1.00  0.00           N  
ATOM   1395  N   GLN C 789      50.004  36.777  41.930  1.00  0.00           N  
ATOM   1396  CA  GLN C 789      50.017  37.691  43.067  1.00  0.00           C  
ATOM   1397  C   GLN C 789      49.232  38.968  42.775  1.00  0.00           C  
ATOM   1398  O   GLN C 789      48.623  39.558  43.668  1.00  0.00           O  
ATOM   1399  CB  GLN C 789      51.447  38.053  43.444  1.00  0.00           C  
ATOM   1400  CG  GLN C 789      51.544  38.894  44.701  1.00  0.00           C  
ATOM   1401  CD  GLN C 789      50.756  38.308  45.861  1.00  0.00           C  
ATOM   1402  OE1 GLN C 789      50.963  37.165  46.256  1.00  0.00           O  
ATOM   1403  NE2 GLN C 789      49.850  39.098  46.413  1.00  0.00           N  
ATOM   1404  N   VAL C 790      49.248  39.395  41.520  1.00  0.00           N  
ATOM   1405  CA  VAL C 790      48.517  40.587  41.131  1.00  0.00           C  
ATOM   1406  C   VAL C 790      47.028  40.362  41.352  1.00  0.00           C  
ATOM   1407  O   VAL C 790      46.346  41.183  41.951  1.00  0.00           O  
ATOM   1408  CB  VAL C 790      48.748  40.920  39.653  1.00  0.00           C  
ATOM   1409  CG1 VAL C 790      47.809  42.036  39.229  1.00  0.00           C  
ATOM   1410  CG2 VAL C 790      50.208  41.328  39.432  1.00  0.00           C  
ATOM   1411  N   LYS C 791      46.532  39.234  40.864  1.00  0.00           N  
ATOM   1412  CA  LYS C 791      45.121  38.891  41.015  1.00  0.00           C  
ATOM   1413  C   LYS C 791      44.710  38.737  42.484  1.00  0.00           C  
ATOM   1414  O   LYS C 791      43.568  39.018  42.838  1.00  0.00           O  
ATOM   1415  CB  LYS C 791      44.806  37.612  40.230  1.00  0.00           C  
ATOM   1416  CG  LYS C 791      45.237  37.685  38.765  1.00  0.00           C  
ATOM   1417  CD  LYS C 791      44.810  36.457  37.966  1.00  0.00           C  
ATOM   1418  CE  LYS C 791      45.392  35.172  38.547  1.00  0.00           C  
ATOM   1419  NZ  LYS C 791      45.029  33.953  37.764  1.00  0.00           N  
ATOM   1420  N   GLU C 792      45.629  38.289  43.338  1.00  0.00           N  
ATOM   1421  CA  GLU C 792      45.321  38.150  44.758  1.00  0.00           C  
ATOM   1422  C   GLU C 792      45.133  39.568  45.279  1.00  0.00           C  
ATOM   1423  O   GLU C 792      44.127  39.886  45.912  1.00  0.00           O  
ATOM   1424  CB  GLU C 792      46.477  37.490  45.503  1.00  0.00           C  
ATOM   1425  CG  GLU C 792      46.213  37.214  46.988  1.00  0.00           C  
ATOM   1426  CD  GLU C 792      45.640  35.827  47.246  1.00  0.00           C  
ATOM   1427  OE1 GLU C 792      44.496  35.559  46.814  1.00  0.00           O  
ATOM   1428  OE2 GLU C 792      46.343  35.003  47.878  1.00  0.00           O  
ATOM   1429  N   ALA C 793      46.113  40.419  44.996  1.00  0.00           N  
ATOM   1430  CA  ALA C 793      46.063  41.814  45.410  1.00  0.00           C  
ATOM   1431  C   ALA C 793      44.743  42.449  44.988  1.00  0.00           C  
ATOM   1432  O   ALA C 793      43.990  42.954  45.832  1.00  0.00           O  
ATOM   1433  CB  ALA C 793      47.215  42.570  44.784  1.00  0.00           C  
ATOM   1434  N   ILE C 794      44.491  42.425  43.676  1.00  0.00           N  
ATOM   1435  CA  ILE C 794      43.276  42.972  43.087  1.00  0.00           C  
ATOM   1436  C   ILE C 794      42.111  42.460  43.884  1.00  0.00           C  
ATOM   1437  O   ILE C 794      41.147  43.183  44.125  1.00  0.00           O  
ATOM   1438  CB  ILE C 794      43.101  42.522  41.628  1.00  0.00           C  
ATOM   1439  CG1 ILE C 794      44.093  43.266  40.730  1.00  0.00           C  
ATOM   1440  CG2 ILE C 794      41.679  42.772  41.170  1.00  0.00           C  
ATOM   1441  CD1 ILE C 794      44.072  42.825  39.270  1.00  0.00           C  
ATOM   1442  N   SER C 795      42.204  41.201  44.293  1.00  0.00           N  
ATOM   1443  CA  SER C 795      41.146  40.607  45.086  1.00  0.00           C  
ATOM   1444  C   SER C 795      41.091  41.307  46.425  1.00  0.00           C  
ATOM   1445  O   SER C 795      40.013  41.635  46.909  1.00  0.00           O  
ATOM   1446  CB  SER C 795      41.390  39.117  45.298  1.00  0.00           C  
ATOM   1447  OG  SER C 795      40.422  38.582  46.193  1.00  0.00           O  
ATOM   1448  N   ILE C 796      42.258  41.539  47.019  1.00  0.00           N  
ATOM   1449  CA  ILE C 796      42.297  42.204  48.299  1.00  0.00           C  
ATOM   1450  C   ILE C 796      41.644  43.561  48.167  1.00  0.00           C  
ATOM   1451  O   ILE C 796      40.587  43.807  48.737  1.00  0.00           O  
ATOM   1452  CB  ILE C 796      43.733  42.427  48.815  1.00  0.00           C  
ATOM   1453  CG1 ILE C 796      44.589  41.176  48.595  1.00  0.00           C  
ATOM   1454  CG2 ILE C 796      43.687  42.716  50.332  1.00  0.00           C  
ATOM   1455  CD1 ILE C 796      44.256  40.026  49.532  1.00  0.00           C  
ATOM   1456  N   TYR C 797      42.273  44.445  47.404  1.00  0.00           N  
ATOM   1457  CA  TYR C 797      41.731  45.789  47.234  1.00  0.00           C  
ATOM   1458  C   TYR C 797      40.250  45.790  46.956  1.00  0.00           C  
ATOM   1459  O   TYR C 797      39.521  46.651  47.448  1.00  0.00           O  
ATOM   1460  CB  TYR C 797      42.464  46.540  46.125  1.00  0.00           C  
ATOM   1461  CG  TYR C 797      43.844  46.993  46.546  1.00  0.00           C  
ATOM   1462  CD1 TYR C 797      44.178  47.117  47.906  1.00  0.00           C  
ATOM   1463  CD2 TYR C 797      44.803  47.334  45.602  1.00  0.00           C  
ATOM   1464  CE1 TYR C 797      45.424  47.565  48.305  1.00  0.00           C  
ATOM   1465  CE2 TYR C 797      46.054  47.789  46.000  1.00  0.00           C  
ATOM   1466  CZ  TYR C 797      46.353  47.899  47.347  1.00  0.00           C  
ATOM   1467  OH  TYR C 797      47.589  48.347  47.725  1.00  0.00           O  
ATOM   1468  N   LYS C 798      39.803  44.816  46.168  1.00  0.00           N  
ATOM   1469  CA  LYS C 798      38.387  44.701  45.841  1.00  0.00           C  
ATOM   1470  C   LYS C 798      37.650  44.550  47.165  1.00  0.00           C  
ATOM   1471  O   LYS C 798      36.999  45.479  47.631  1.00  0.00           O  
ATOM   1472  CB  LYS C 798      38.155  43.483  44.949  1.00  0.00           C  
ATOM   1473  CG  LYS C 798      37.319  43.792  43.732  1.00  0.00           C  
ATOM   1474  CD  LYS C 798      37.111  42.565  42.868  1.00  0.00           C  
ATOM   1475  CE  LYS C 798      38.365  42.234  42.097  1.00  0.00           C  
ATOM   1476  NZ  LYS C 798      38.187  41.016  41.284  1.00  0.00           N  
ATOM   1477  N   LYS C 799      37.803  43.383  47.778  1.00  0.00           N  
ATOM   1478  CA  LYS C 799      37.184  43.064  49.068  1.00  0.00           C  
ATOM   1479  C   LYS C 799      37.386  44.163  50.114  1.00  0.00           C  
ATOM   1480  O   LYS C 799      36.591  44.282  51.049  1.00  0.00           O  
ATOM   1481  CB  LYS C 799      37.747  41.737  49.577  1.00  0.00           C  
ATOM   1482  CG  LYS C 799      37.052  41.143  50.780  1.00  0.00           C  
ATOM   1483  CD  LYS C 799      37.491  39.685  50.974  1.00  0.00           C  
ATOM   1484  CE  LYS C 799      39.016  39.520  50.869  1.00  0.00           C  
ATOM   1485  NZ  LYS C 799      39.499  38.127  51.109  1.00  0.00           N  
ATOM   1486  N   PHE C 800      38.444  44.958  49.957  1.00  0.00           N  
ATOM   1487  CA  PHE C 800      38.706  46.061  50.873  1.00  0.00           C  
ATOM   1488  C   PHE C 800      37.672  47.153  50.640  1.00  0.00           C  
ATOM   1489  O   PHE C 800      36.856  47.460  51.521  1.00  0.00           O  
ATOM   1490  CB  PHE C 800      40.095  46.651  50.643  1.00  0.00           C  
ATOM   1491  CG  PHE C 800      40.328  47.966  51.358  1.00  0.00           C  
ATOM   1492  CD1 PHE C 800      40.215  48.060  52.747  1.00  0.00           C  
ATOM   1493  CD2 PHE C 800      40.667  49.102  50.649  1.00  0.00           C  
ATOM   1494  CE1 PHE C 800      40.440  49.270  53.410  1.00  0.00           C  
ATOM   1495  CE2 PHE C 800      40.893  50.308  51.295  1.00  0.00           C  
ATOM   1496  CZ  PHE C 800      40.779  50.394  52.679  1.00  0.00           C  
ATOM   1497  N   PHE C 801      37.712  47.745  49.450  1.00  0.00           N  
ATOM   1498  CA  PHE C 801      36.769  48.797  49.096  1.00  0.00           C  
ATOM   1499  C   PHE C 801      35.357  48.398  49.456  1.00  0.00           C  
ATOM   1500  O   PHE C 801      34.590  49.202  49.986  1.00  0.00           O  
ATOM   1501  CB  PHE C 801      36.857  49.089  47.612  1.00  0.00           C  
ATOM   1502  CG  PHE C 801      38.123  49.779  47.227  1.00  0.00           C  
ATOM   1503  CD1 PHE C 801      38.852  49.360  46.121  1.00  0.00           C  
ATOM   1504  CD2 PHE C 801      38.597  50.846  47.986  1.00  0.00           C  
ATOM   1505  CE1 PHE C 801      40.027  49.988  45.782  1.00  0.00           C  
ATOM   1506  CE2 PHE C 801      39.767  51.478  47.651  1.00  0.00           C  
ATOM   1507  CZ  PHE C 801      40.485  51.048  46.546  1.00  0.00           C  
ATOM   1508  N   ASP C 802      35.025  47.144  49.173  1.00  0.00           N  
ATOM   1509  CA  ASP C 802      33.706  46.621  49.476  1.00  0.00           C  
ATOM   1510  C   ASP C 802      33.331  46.848  50.928  1.00  0.00           C  
ATOM   1511  O   ASP C 802      32.260  47.385  51.213  1.00  0.00           O  
ATOM   1512  CB  ASP C 802      33.638  45.126  49.165  1.00  0.00           C  
ATOM   1513  CG  ASP C 802      33.719  44.838  47.681  1.00  0.00           C  
ATOM   1514  OD1 ASP C 802      33.700  43.642  47.309  1.00  0.00           O  
ATOM   1515  OD2 ASP C 802      33.796  45.806  46.889  1.00  0.00           O  
ATOM   1516  N   THR C 803      34.197  46.451  51.856  1.00  0.00           N  
ATOM   1517  CA  THR C 803      33.856  46.627  53.257  1.00  0.00           C  
ATOM   1518  C   THR C 803      33.809  48.109  53.599  1.00  0.00           C  
ATOM   1519  O   THR C 803      33.332  48.502  54.670  1.00  0.00           O  
ATOM   1520  CB  THR C 803      34.840  45.895  54.167  1.00  0.00           C  
ATOM   1521  OG1 THR C 803      36.143  46.446  53.988  1.00  0.00           O  
ATOM   1522  CG2 THR C 803      34.880  44.398  53.829  1.00  0.00           C  
ATOM   1523  N   LEU C 807      34.306  48.927  52.674  1.00  0.00           N  
ATOM   1524  CA  LEU C 807      34.288  50.382  52.828  1.00  0.00           C  
ATOM   1525  C   LEU C 807      33.105  50.948  52.009  1.00  0.00           C  
ATOM   1526  O   LEU C 807      32.656  52.083  52.207  1.00  0.00           O  
ATOM   1527  CB  LEU C 807      35.617  50.988  52.350  1.00  0.00           C  
ATOM   1528  CG  LEU C 807      36.720  51.217  53.397  1.00  0.00           C  
ATOM   1529  CD1 LEU C 807      37.807  52.122  52.839  1.00  0.00           C  
ATOM   1530  CD2 LEU C 807      36.132  51.880  54.627  1.00  0.00           C  
ATOM   1531  N   GLY C 808      32.601  50.123  51.097  1.00  0.00           N  
ATOM   1532  CA  GLY C 808      31.479  50.507  50.262  1.00  0.00           C  
ATOM   1533  C   GLY C 808      31.827  51.510  49.186  1.00  0.00           C  
ATOM   1534  O   GLY C 808      31.074  52.434  48.938  1.00  0.00           O  
ATOM   1535  N   ILE C1153      32.958  51.333  48.533  1.00  0.00           N  
ATOM   1536  CA  ILE C1153      33.365  52.277  47.512  1.00  0.00           C  
ATOM   1537  C   ILE C1153      33.236  51.749  46.106  1.00  0.00           C  
ATOM   1538  O   ILE C1153      33.914  50.811  45.703  1.00  0.00           O  
ATOM   1539  CB  ILE C1153      34.822  52.712  47.696  1.00  0.00           C  
ATOM   1540  CG1 ILE C1153      34.935  53.685  48.867  1.00  0.00           C  
ATOM   1541  CG2 ILE C1153      35.354  53.311  46.428  1.00  0.00           C  
ATOM   1542  CD1 ILE C1153      34.812  53.026  50.226  1.00  0.00           C  
ATOM   1543  N   PRO C1154      32.366  52.365  45.328  1.00  0.00           N  
ATOM   1544  CA  PRO C1154      32.164  51.950  43.953  1.00  0.00           C  
ATOM   1545  C   PRO C1154      33.499  52.054  43.226  1.00  0.00           C  
ATOM   1546  O   PRO C1154      34.111  53.124  43.189  1.00  0.00           O  
ATOM   1547  CB  PRO C1154      31.165  52.978  43.454  1.00  0.00           C  
ATOM   1548  CG  PRO C1154      30.363  53.261  44.660  1.00  0.00           C  
ATOM   1549  CD  PRO C1154      31.427  53.430  45.693  1.00  0.00           C  
ATOM   1550  N   TYR C1155      33.969  50.954  42.661  1.00  0.00           N  
ATOM   1551  CA  TYR C1155      35.218  51.017  41.933  1.00  0.00           C  
ATOM   1552  C   TYR C1155      35.066  50.435  40.540  1.00  0.00           C  
ATOM   1553  O   TYR C1155      34.179  49.623  40.285  1.00  0.00           O  
ATOM   1554  CB  TYR C1155      36.314  50.267  42.685  1.00  0.00           C  
ATOM   1555  CG  TYR C1155      35.968  48.843  43.016  1.00  0.00           C  
ATOM   1556  CD1 TYR C1155      35.610  47.940  42.015  1.00  0.00           C  
ATOM   1557  CD2 TYR C1155      35.942  48.409  44.339  1.00  0.00           C  
ATOM   1558  CE1 TYR C1155      35.221  46.642  42.320  1.00  0.00           C  
ATOM   1559  CE2 TYR C1155      35.556  47.111  44.661  1.00  0.00           C  
ATOM   1560  CZ  TYR C1155      35.192  46.235  43.644  1.00  0.00           C  
ATOM   1561  OH  TYR C1155      34.773  44.963  43.947  1.00  0.00           O  
ATOM   1562  N   LEU C1156      35.930  50.870  39.635  1.00  0.00           N  
ATOM   1563  CA  LEU C1156      35.939  50.366  38.280  1.00  0.00           C  
ATOM   1564  C   LEU C1156      37.398  49.965  38.141  1.00  0.00           C  
ATOM   1565  O   LEU C1156      38.292  50.804  38.320  1.00  0.00           O  
ATOM   1566  CB  LEU C1156      35.589  51.483  37.302  1.00  0.00           C  
ATOM   1567  CG  LEU C1156      35.141  51.118  35.879  1.00  0.00           C  
ATOM   1568  CD1 LEU C1156      34.998  52.409  35.101  1.00  0.00           C  
ATOM   1569  CD2 LEU C1156      36.142  50.195  35.176  1.00  0.00           C  
ATOM   1570  N   ILE C1157      37.637  48.691  37.840  1.00  0.00           N  
ATOM   1571  CA  ILE C1157      38.999  48.163  37.723  1.00  0.00           C  
ATOM   1572  C   ILE C1157      39.559  48.205  36.317  1.00  0.00           C  
ATOM   1573  O   ILE C1157      39.007  47.588  35.416  1.00  0.00           O  
ATOM   1574  CB  ILE C1157      39.059  46.710  38.218  1.00  0.00           C  
ATOM   1575  CG1 ILE C1157      38.362  46.611  39.580  1.00  0.00           C  
ATOM   1576  CG2 ILE C1157      40.506  46.257  38.325  1.00  0.00           C  
ATOM   1577  CD1 ILE C1157      38.406  45.239  40.196  1.00  0.00           C  
ATOM   1578  N   SER C1158      40.673  48.900  36.134  1.00  0.00           N  
ATOM   1579  CA  SER C1158      41.264  49.010  34.809  1.00  0.00           C  
ATOM   1580  C   SER C1158      42.721  48.560  34.660  1.00  0.00           C  
ATOM   1581  O   SER C1158      43.428  48.286  35.633  1.00  0.00           O  
ATOM   1582  CB  SER C1158      41.138  50.451  34.315  1.00  0.00           C  
ATOM   1583  OG  SER C1158      39.797  50.891  34.376  1.00  0.00           O  
ATOM   1584  N   LYS C1159      43.148  48.507  33.402  1.00  0.00           N  
ATOM   1585  CA  LYS C1159      44.493  48.105  33.018  1.00  0.00           C  
ATOM   1586  C   LYS C1159      45.110  49.279  32.242  1.00  0.00           C  
ATOM   1587  O   LYS C1159      45.024  49.362  31.015  1.00  0.00           O  
ATOM   1588  CB  LYS C1159      44.411  46.851  32.143  1.00  0.00           C  
ATOM   1589  CG  LYS C1159      45.715  46.101  31.920  1.00  0.00           C  
ATOM   1590  CD  LYS C1159      45.457  44.844  31.076  1.00  0.00           C  
ATOM   1591  CE  LYS C1159      46.726  44.035  30.811  1.00  0.00           C  
ATOM   1592  NZ  LYS C1159      47.679  44.736  29.903  1.00  0.00           N  
ATOM   1593  N   ARG C1160      45.714  50.196  32.985  1.00  0.00           N  
ATOM   1594  CA  ARG C1160      46.352  51.369  32.422  1.00  0.00           C  
ATOM   1595  C   ARG C1160      47.031  51.052  31.116  1.00  0.00           C  
ATOM   1596  O   ARG C1160      47.870  50.160  31.046  1.00  0.00           O  
ATOM   1597  CB  ARG C1160      47.384  51.899  33.406  1.00  0.00           C  
ATOM   1598  CG  ARG C1160      47.001  53.193  34.091  1.00  0.00           C  
ATOM   1599  CD  ARG C1160      45.577  53.184  34.538  1.00  0.00           C  
ATOM   1600  NE  ARG C1160      45.288  54.272  35.450  1.00  0.00           N  
ATOM   1601  CZ  ARG C1160      44.056  54.629  35.781  1.00  0.00           C  
ATOM   1602  NH1 ARG C1160      43.023  53.982  35.261  1.00  0.00           N  
ATOM   1603  NH2 ARG C1160      43.851  55.618  36.637  1.00  0.00           N  
ATOM   1604  N   PRO C1161      46.677  51.779  30.057  1.00  0.00           N  
ATOM   1605  CA  PRO C1161      47.282  51.558  28.739  1.00  0.00           C  
ATOM   1606  C   PRO C1161      48.811  51.425  28.792  1.00  0.00           C  
ATOM   1607  O   PRO C1161      49.451  51.884  29.742  1.00  0.00           O  
ATOM   1608  CB  PRO C1161      46.821  52.783  27.934  1.00  0.00           C  
ATOM   1609  CG  PRO C1161      46.403  53.791  28.992  1.00  0.00           C  
ATOM   1610  CD  PRO C1161      45.758  52.924  30.025  1.00  0.00           C  
ATOM   1611  N   GLU C1162      49.392  50.799  27.772  1.00  0.00           N  
ATOM   1612  CA  GLU C1162      50.835  50.608  27.737  1.00  0.00           C  
ATOM   1613  C   GLU C1162      51.590  51.915  27.532  1.00  0.00           C  
ATOM   1614  O   GLU C1162      52.639  51.928  26.895  1.00  0.00           O  
ATOM   1615  CB  GLU C1162      51.227  49.628  26.630  1.00  0.00           C  
ATOM   1616  CG  GLU C1162      52.634  49.035  26.800  1.00  0.00           C  
ATOM   1617  CD  GLU C1162      52.657  47.772  27.668  1.00  0.00           C  
ATOM   1618  OE1 GLU C1162      51.899  47.714  28.661  1.00  0.00           O  
ATOM   1619  OE2 GLU C1162      53.443  46.841  27.361  1.00  0.00           O  
ATOM   1620  N   TRP C1416      51.059  53.012  28.064  1.00  0.00           N  
ATOM   1621  CA  TRP C1416      51.717  54.306  27.937  1.00  0.00           C  
ATOM   1622  C   TRP C1416      51.437  55.170  29.153  1.00  0.00           C  
ATOM   1623  O   TRP C1416      51.766  56.351  29.181  1.00  0.00           O  
ATOM   1624  CB  TRP C1416      51.286  55.021  26.642  1.00  0.00           C  
ATOM   1625  CG  TRP C1416      49.856  55.536  26.594  1.00  0.00           C  
ATOM   1626  CD1 TRP C1416      49.374  56.677  27.174  1.00  0.00           C  
ATOM   1627  CD2 TRP C1416      48.744  54.940  25.904  1.00  0.00           C  
ATOM   1628  NE1 TRP C1416      48.038  56.830  26.887  1.00  0.00           N  
ATOM   1629  CE2 TRP C1416      47.625  55.778  26.112  1.00  0.00           C  
ATOM   1630  CE3 TRP C1416      48.586  53.782  25.131  1.00  0.00           C  
ATOM   1631  CZ2 TRP C1416      46.361  55.492  25.573  1.00  0.00           C  
ATOM   1632  CZ3 TRP C1416      47.332  53.502  24.596  1.00  0.00           C  
ATOM   1633  CH2 TRP C1416      46.235  54.356  24.822  1.00  0.00           C  
ATOM   1634  N   ASP C1418      50.822  54.561  30.159  1.00  0.00           N  
ATOM   1635  CA  ASP C1418      50.512  55.235  31.415  1.00  0.00           C  
ATOM   1636  C   ASP C1418      51.060  54.313  32.509  1.00  0.00           C  
ATOM   1637  O   ASP C1418      50.606  54.313  33.658  1.00  0.00           O  
ATOM   1638  CB  ASP C1418      49.002  55.413  31.568  1.00  0.00           C  
ATOM   1639  CG  ASP C1418      48.638  56.289  32.748  1.00  0.00           C  
ATOM   1640  OD1 ASP C1418      49.177  57.409  32.840  1.00  0.00           O  
ATOM   1641  OD2 ASP C1418      47.811  55.867  33.583  1.00  0.00           O  
ATOM   1642  N   LYS C1437      52.063  53.535  32.107  1.00  0.00           N  
ATOM   1643  CA  LYS C1437      52.740  52.551  32.946  1.00  0.00           C  
ATOM   1644  C   LYS C1437      53.560  53.137  34.094  1.00  0.00           C  
ATOM   1645  O   LYS C1437      54.134  54.224  33.985  1.00  0.00           O  
ATOM   1646  CB  LYS C1437      53.671  51.704  32.066  1.00  0.00           C  
ATOM   1647  CG  LYS C1437      54.942  52.454  31.631  1.00  0.00           C  
ATOM   1648  CD  LYS C1437      55.702  51.763  30.500  1.00  0.00           C  
ATOM   1649  CE  LYS C1437      55.274  52.289  29.132  1.00  0.00           C  
ATOM   1650  NZ  LYS C1437      55.542  53.745  28.973  1.00  0.00           N  
ATOM   1651  N   PHE C1438      53.620  52.390  35.191  1.00  0.00           N  
ATOM   1652  CA  PHE C1438      54.403  52.771  36.361  1.00  0.00           C  
ATOM   1653  C   PHE C1438      55.818  52.855  35.772  1.00  0.00           C  
ATOM   1654  O   PHE C1438      56.023  52.501  34.609  1.00  0.00           O  
ATOM   1655  CB  PHE C1438      54.302  51.648  37.407  1.00  0.00           C  
ATOM   1656  CG  PHE C1438      54.589  52.075  38.829  1.00  0.00           C  
ATOM   1657  CD1 PHE C1438      53.907  53.142  39.410  1.00  0.00           C  
ATOM   1658  CD2 PHE C1438      55.502  51.363  39.609  1.00  0.00           C  
ATOM   1659  CE1 PHE C1438      54.126  53.488  40.749  1.00  0.00           C  
ATOM   1660  CE2 PHE C1438      55.727  51.700  40.946  1.00  0.00           C  
ATOM   1661  CZ  PHE C1438      55.038  52.763  41.518  1.00  0.00           C  
ATOM   1662  N   PRO C1443      56.806  53.331  36.546  1.00  0.00           N  
ATOM   1663  CA  PRO C1443      58.153  53.404  35.970  1.00  0.00           C  
ATOM   1664  C   PRO C1443      58.578  52.122  35.249  1.00  0.00           C  
ATOM   1665  O   PRO C1443      58.489  52.023  34.023  1.00  0.00           O  
ATOM   1666  CB  PRO C1443      59.019  53.699  37.188  1.00  0.00           C  
ATOM   1667  CG  PRO C1443      58.131  54.577  38.004  1.00  0.00           C  
ATOM   1668  CD  PRO C1443      56.794  53.881  37.915  1.00  0.00           C  
ATOM   1669  N   GLY C1444      59.039  51.145  36.022  1.00  0.00           N  
ATOM   1670  CA  GLY C1444      59.471  49.888  35.448  1.00  0.00           C  
ATOM   1671  C   GLY C1444      58.488  48.766  35.711  1.00  0.00           C  
ATOM   1672  O   GLY C1444      58.830  47.762  36.340  1.00  0.00           O  
ATOM   1673  N   ALA C1448      57.260  48.933  35.234  1.00  0.00           N  
ATOM   1674  CA  ALA C1448      56.234  47.918  35.416  1.00  0.00           C  
ATOM   1675  C   ALA C1448      55.833  47.330  34.076  1.00  0.00           C  
ATOM   1676  O   ALA C1448      55.806  48.023  33.057  1.00  0.00           O  
ATOM   1677  CB  ALA C1448      55.020  48.510  36.106  1.00  0.00           C  
ATOM   1678  N   GLU C1456      55.528  46.040  34.086  1.00  0.00           N  
ATOM   1679  CA  GLU C1456      55.124  45.345  32.878  1.00  0.00           C  
ATOM   1680  C   GLU C1456      53.786  45.869  32.411  1.00  0.00           C  
ATOM   1681  O   GLU C1456      53.566  46.073  31.235  1.00  0.00           O  
ATOM   1682  CB  GLU C1456      55.038  43.845  33.149  1.00  0.00           C  
ATOM   1683  CG  GLU C1456      56.387  43.196  33.326  1.00  0.00           C  
ATOM   1684  CD  GLU C1456      57.236  43.309  32.073  1.00  0.00           C  
ATOM   1685  OE1 GLU C1456      56.904  42.636  31.068  1.00  0.00           O  
ATOM   1686  OE2 GLU C1456      58.227  44.079  32.089  1.00  0.00           O  
ATOM   1687  N   TYR C1457      52.892  46.084  33.356  1.00  0.00           N  
ATOM   1688  CA  TYR C1457      51.579  46.599  33.059  1.00  0.00           C  
ATOM   1689  C   TYR C1457      51.005  47.036  34.395  1.00  0.00           C  
ATOM   1690  O   TYR C1457      51.529  46.670  35.452  1.00  0.00           O  
ATOM   1691  CB  TYR C1457      50.724  45.507  32.426  1.00  0.00           C  
ATOM   1692  CG  TYR C1457      50.426  44.332  33.337  1.00  0.00           C  
ATOM   1693  CD1 TYR C1457      49.366  44.375  34.245  1.00  0.00           C  
ATOM   1694  CD2 TYR C1457      51.209  43.181  33.297  1.00  0.00           C  
ATOM   1695  CE1 TYR C1457      49.094  43.301  35.093  1.00  0.00           C  
ATOM   1696  CE2 TYR C1457      50.947  42.100  34.141  1.00  0.00           C  
ATOM   1697  CZ  TYR C1457      49.890  42.168  35.037  1.00  0.00           C  
ATOM   1698  OH  TYR C1457      49.641  41.109  35.884  1.00  0.00           O  
ATOM   1699  N   THR C1458      49.932  47.817  34.359  1.00  0.00           N  
ATOM   1700  CA  THR C1458      49.324  48.298  35.592  1.00  0.00           C  
ATOM   1701  C   THR C1458      47.808  48.135  35.629  1.00  0.00           C  
ATOM   1702  O   THR C1458      47.133  48.353  34.619  1.00  0.00           O  
ATOM   1703  CB  THR C1458      49.664  49.775  35.807  1.00  0.00           C  
ATOM   1704  OG1 THR C1458      51.079  49.926  35.850  1.00  0.00           O  
ATOM   1705  CG2 THR C1458      49.100  50.272  37.100  1.00  0.00           C  
ATOM   1706  N   MET C1459      47.301  47.733  36.802  1.00  0.00           N  
ATOM   1707  CA  MET C1459      45.875  47.554  37.071  1.00  0.00           C  
ATOM   1708  C   MET C1459      45.579  48.663  38.043  1.00  0.00           C  
ATOM   1709  O   MET C1459      46.434  48.993  38.861  1.00  0.00           O  
ATOM   1710  CB  MET C1459      45.619  46.223  37.753  1.00  0.00           C  
ATOM   1711  CG  MET C1459      46.007  45.039  36.921  1.00  0.00           C  
ATOM   1712  SD  MET C1459      45.043  45.000  35.443  1.00  0.00           S  
ATOM   1713  CE  MET C1459      44.277  43.409  35.640  1.00  0.00           C  
ATOM   1714  N   ALA C1460      44.388  49.245  37.973  1.00  0.00           N  
ATOM   1715  CA  ALA C1460      44.068  50.343  38.873  1.00  0.00           C  
ATOM   1716  C   ALA C1460      42.591  50.525  39.116  1.00  0.00           C  
ATOM   1717  O   ALA C1460      41.808  50.542  38.169  1.00  0.00           O  
ATOM   1718  CB  ALA C1460      44.631  51.624  38.320  1.00  0.00           C  
ATOM   1719  N   PHE C1461      42.218  50.690  40.384  1.00  0.00           N  
ATOM   1720  CA  PHE C1461      40.822  50.910  40.755  1.00  0.00           C  
ATOM   1721  C   PHE C1461      40.510  52.400  40.672  1.00  0.00           C  
ATOM   1722  O   PHE C1461      41.209  53.210  41.275  1.00  0.00           O  
ATOM   1723  CB  PHE C1461      40.563  50.445  42.177  1.00  0.00           C  
ATOM   1724  CG  PHE C1461      40.932  49.019  42.423  1.00  0.00           C  
ATOM   1725  CD1 PHE C1461      42.244  48.592  42.282  1.00  0.00           C  
ATOM   1726  CD2 PHE C1461      39.973  48.106  42.825  1.00  0.00           C  
ATOM   1727  CE1 PHE C1461      42.588  47.284  42.540  1.00  0.00           C  
ATOM   1728  CE2 PHE C1461      40.307  46.799  43.084  1.00  0.00           C  
ATOM   1729  CZ  PHE C1461      41.610  46.383  42.944  1.00  0.00           C  
ATOM   1730  N   ASP C1462      39.469  52.760  39.922  1.00  0.00           N  
ATOM   1731  CA  ASP C1462      39.072  54.160  39.787  1.00  0.00           C  
ATOM   1732  C   ASP C1462      37.624  54.309  40.197  1.00  0.00           C  
ATOM   1733  O   ASP C1462      36.796  53.459  39.882  1.00  0.00           O  
ATOM   1734  CB  ASP C1462      39.187  54.617  38.346  1.00  0.00           C  
ATOM   1735  CG  ASP C1462      40.566  54.403  37.775  1.00  0.00           C  
ATOM   1736  OD1 ASP C1462      41.437  55.279  38.004  1.00  0.00           O  
ATOM   1737  OD2 ASP C1462      40.771  53.357  37.102  1.00  0.00           O  
ATOM   1738  N   THR C1463      37.313  55.377  40.909  1.00  0.00           N  
ATOM   1739  CA  THR C1463      35.941  55.609  41.305  1.00  0.00           C  
ATOM   1740  C   THR C1463      35.573  56.998  40.858  1.00  0.00           C  
ATOM   1741  O   THR C1463      36.433  57.845  40.628  1.00  0.00           O  
ATOM   1742  CB  THR C1463      35.723  55.521  42.831  1.00  0.00           C  
ATOM   1743  OG1 THR C1463      34.403  55.991  43.139  1.00  0.00           O  
ATOM   1744  CG2 THR C1463      36.748  56.373  43.585  1.00  0.00           C  
ATOM   1745  N   ILE C1464      34.286  57.249  40.760  1.00  0.00           N  
ATOM   1746  CA  ILE C1464      33.851  58.549  40.314  1.00  0.00           C  
ATOM   1747  C   ILE C1464      33.219  59.310  41.470  1.00  0.00           C  
ATOM   1748  O   ILE C1464      32.182  58.910  41.992  1.00  0.00           O  
ATOM   1749  CB  ILE C1464      32.825  58.405  39.160  1.00  0.00           C  
ATOM   1750  CG1 ILE C1464      33.259  57.297  38.212  1.00  0.00           C  
ATOM   1751  CG2 ILE C1464      32.743  59.678  38.377  1.00  0.00           C  
ATOM   1752  CD1 ILE C1464      32.165  56.851  37.307  1.00  0.00           C  
ATOM   1753  N   PHE C1465      33.863  60.399  41.872  1.00  0.00           N  
ATOM   1754  CA  PHE C1465      33.340  61.234  42.935  1.00  0.00           C  
ATOM   1755  C   PHE C1465      32.042  61.873  42.441  1.00  0.00           C  
ATOM   1756  O   PHE C1465      31.756  61.883  41.243  1.00  0.00           O  
ATOM   1757  CB  PHE C1465      34.338  62.332  43.304  1.00  0.00           C  
ATOM   1758  CG  PHE C1465      35.437  61.879  44.212  1.00  0.00           C  
ATOM   1759  CD1 PHE C1465      36.422  61.031  43.762  1.00  0.00           C  
ATOM   1760  CD2 PHE C1465      35.478  62.307  45.530  1.00  0.00           C  
ATOM   1761  CE1 PHE C1465      37.433  60.616  44.615  1.00  0.00           C  
ATOM   1762  CE2 PHE C1465      36.487  61.899  46.394  1.00  0.00           C  
ATOM   1763  CZ  PHE C1465      37.466  61.053  45.939  1.00  0.00           C  
ATOM   1764  N   PRO C1475      31.249  62.437  43.365  1.00  0.00           N  
ATOM   1765  CA  PRO C1475      29.970  63.088  43.078  1.00  0.00           C  
ATOM   1766  C   PRO C1475      30.002  64.148  42.001  1.00  0.00           C  
ATOM   1767  O   PRO C1475      28.958  64.648  41.613  1.00  0.00           O  
ATOM   1768  CB  PRO C1475      29.585  63.695  44.422  1.00  0.00           C  
ATOM   1769  CG  PRO C1475      30.195  62.756  45.402  1.00  0.00           C  
ATOM   1770  CD  PRO C1475      31.555  62.529  44.803  1.00  0.00           C  
ATOM   1771  N   ASP C1689      31.187  64.483  41.507  1.00  0.00           N  
ATOM   1772  CA  ASP C1689      31.305  65.539  40.506  1.00  0.00           C  
ATOM   1773  C   ASP C1689      31.454  65.081  39.062  1.00  0.00           C  
ATOM   1774  O   ASP C1689      31.566  65.912  38.157  1.00  0.00           O  
ATOM   1775  CB  ASP C1689      32.477  66.454  40.857  1.00  0.00           C  
ATOM   1776  CG  ASP C1689      33.785  65.950  40.301  1.00  0.00           C  
ATOM   1777  OD1 ASP C1689      34.205  64.827  40.652  1.00  0.00           O  
ATOM   1778  OD2 ASP C1689      34.391  66.681  39.498  1.00  0.00           O  
ATOM   1779  N   GLY C1690      31.466  63.770  38.850  1.00  0.00           N  
ATOM   1780  CA  GLY C1690      31.590  63.241  37.501  1.00  0.00           C  
ATOM   1781  C   GLY C1690      33.029  62.941  37.149  1.00  0.00           C  
ATOM   1782  O   GLY C1690      33.319  62.203  36.195  1.00  0.00           O  
ATOM   1783  N   ARG C1692      33.930  63.532  37.931  1.00  0.00           N  
ATOM   1784  CA  ARG C1692      35.369  63.360  37.761  1.00  0.00           C  
ATOM   1785  C   ARG C1692      35.733  62.016  38.389  1.00  0.00           C  
ATOM   1786  O   ARG C1692      35.169  61.622  39.414  1.00  0.00           O  
ATOM   1787  CB  ARG C1692      36.110  64.492  38.485  1.00  0.00           C  
ATOM   1788  CG  ARG C1692      37.080  65.306  37.634  1.00  0.00           C  
ATOM   1789  CD  ARG C1692      36.728  66.800  37.626  1.00  0.00           C  
ATOM   1790  NE  ARG C1692      36.785  67.424  38.951  1.00  0.00           N  
ATOM   1791  CZ  ARG C1692      36.361  68.662  39.221  1.00  0.00           C  
ATOM   1792  NH1 ARG C1692      35.842  69.422  38.258  1.00  0.00           N  
ATOM   1793  NH2 ARG C1692      36.451  69.142  40.458  1.00  0.00           N  
ATOM   1794  N   THR C1693      36.663  61.301  37.775  1.00  0.00           N  
ATOM   1795  CA  THR C1693      37.067  60.018  38.323  1.00  0.00           C  
ATOM   1796  C   THR C1693      38.319  60.218  39.144  1.00  0.00           C  
ATOM   1797  O   THR C1693      39.000  61.236  39.039  1.00  0.00           O  
ATOM   1798  CB  THR C1693      37.404  59.006  37.236  1.00  0.00           C  
ATOM   1799  OG1 THR C1693      38.755  59.214  36.801  1.00  0.00           O  
ATOM   1800  CG2 THR C1693      36.469  59.173  36.062  1.00  0.00           C  
ATOM   1801  N   MET C1700      38.635  59.219  39.945  1.00  0.00           N  
ATOM   1802  CA  MET C1700      39.799  59.289  40.784  1.00  0.00           C  
ATOM   1803  C   MET C1700      40.332  57.920  41.117  1.00  0.00           C  
ATOM   1804  O   MET C1700      39.683  57.157  41.840  1.00  0.00           O  
ATOM   1805  CB  MET C1700      39.450  60.006  42.071  1.00  0.00           C  
ATOM   1806  CG  MET C1700      40.361  59.657  43.216  1.00  0.00           C  
ATOM   1807  SD  MET C1700      40.410  61.020  44.324  1.00  0.00           S  
ATOM   1808  CE  MET C1700      41.464  62.055  43.399  1.00  0.00           C  
ATOM   1809  N   GLN C1701      41.513  57.605  40.597  1.00  0.00           N  
ATOM   1810  CA  GLN C1701      42.118  56.318  40.892  1.00  0.00           C  
ATOM   1811  C   GLN C1701      42.445  56.344  42.387  1.00  0.00           C  
ATOM   1812  O   GLN C1701      42.983  57.318  42.892  1.00  0.00           O  
ATOM   1813  CB  GLN C1701      43.371  56.111  40.036  1.00  0.00           C  
ATOM   1814  CG  GLN C1701      44.694  56.289  40.741  1.00  0.00           C  
ATOM   1815  CD  GLN C1701      45.829  55.643  39.962  1.00  0.00           C  
ATOM   1816  OE1 GLN C1701      46.933  55.464  40.475  1.00  0.00           O  
ATOM   1817  NE2 GLN C1701      45.557  55.284  38.712  1.00  0.00           N  
ATOM   1818  N   ILE C1702      42.092  55.276  43.086  1.00  0.00           N  
ATOM   1819  CA  ILE C1702      42.299  55.192  44.522  1.00  0.00           C  
ATOM   1820  C   ILE C1702      43.177  54.012  44.924  1.00  0.00           C  
ATOM   1821  O   ILE C1702      43.858  54.050  45.962  1.00  0.00           O  
ATOM   1822  CB  ILE C1702      40.941  55.053  45.235  1.00  0.00           C  
ATOM   1823  CG1 ILE C1702      40.114  53.981  44.522  1.00  0.00           C  
ATOM   1824  CG2 ILE C1702      40.220  56.398  45.267  1.00  0.00           C  
ATOM   1825  CD1 ILE C1702      38.733  53.826  45.036  1.00  0.00           C  
ATOM   1826  N   ALA C1703      43.145  52.964  44.107  1.00  0.00           N  
ATOM   1827  CA  ALA C1703      43.926  51.774  44.372  1.00  0.00           C  
ATOM   1828  C   ALA C1703      44.776  51.472  43.169  1.00  0.00           C  
ATOM   1829  O   ALA C1703      44.407  51.831  42.060  1.00  0.00           O  
ATOM   1830  CB  ALA C1703      43.021  50.623  44.651  1.00  0.00           C  
ATOM   1831  N   THR C1704      45.902  50.796  43.382  1.00  0.00           N  
ATOM   1832  CA  THR C1704      46.790  50.471  42.274  1.00  0.00           C  
ATOM   1833  C   THR C1704      47.666  49.238  42.440  1.00  0.00           C  
ATOM   1834  O   THR C1704      48.260  49.012  43.487  1.00  0.00           O  
ATOM   1835  CB  THR C1704      47.709  51.632  41.984  1.00  0.00           C  
ATOM   1836  OG1 THR C1704      46.930  52.829  41.881  1.00  0.00           O  
ATOM   1837  CG2 THR C1704      48.461  51.387  40.705  1.00  0.00           C  
ATOM   1838  N   VAL C1705      47.754  48.457  41.374  1.00  0.00           N  
ATOM   1839  CA  VAL C1705      48.562  47.248  41.359  1.00  0.00           C  
ATOM   1840  C   VAL C1705      49.410  47.256  40.101  1.00  0.00           C  
ATOM   1841  O   VAL C1705      48.905  47.541  39.017  1.00  0.00           O  
ATOM   1842  CB  VAL C1705      47.686  45.998  41.332  1.00  0.00           C  
ATOM   1843  CG1 VAL C1705      48.547  44.751  41.292  1.00  0.00           C  
ATOM   1844  CG2 VAL C1705      46.798  45.983  42.554  1.00  0.00           C  
ATOM   1845  N   HIS C1706      50.696  46.952  40.249  1.00  0.00           N  
ATOM   1846  CA  HIS C1706      51.605  46.921  39.120  1.00  0.00           C  
ATOM   1847  C   HIS C1706      52.289  45.582  39.146  1.00  0.00           C  
ATOM   1848  O   HIS C1706      52.485  45.011  40.218  1.00  0.00           O  
ATOM   1849  CB  HIS C1706      52.725  47.958  39.256  1.00  0.00           C  
ATOM   1850  CG  HIS C1706      52.268  49.334  39.623  1.00  0.00           C  
ATOM   1851  ND1 HIS C1706      51.465  50.100  38.807  1.00  0.00           N  
ATOM   1852  CD2 HIS C1706      52.545  50.100  40.704  1.00  0.00           C  
ATOM   1853  CE1 HIS C1706      51.268  51.279  39.368  1.00  0.00           C  
ATOM   1854  NE2 HIS C1706      51.913  51.304  40.520  1.00  0.00           N  
ATOM   1855  N   ASN C1707      52.655  45.074  37.974  1.00  0.00           N  
ATOM   1856  CA  ASN C1707      53.416  43.834  37.923  1.00  0.00           C  
ATOM   1857  C   ASN C1707      54.772  44.282  37.407  1.00  0.00           C  
ATOM   1858  O   ASN C1707      54.858  44.915  36.344  1.00  0.00           O  
ATOM   1859  CB  ASN C1707      52.805  42.815  36.983  1.00  0.00           C  
ATOM   1860  CG  ASN C1707      53.565  41.517  36.999  1.00  0.00           C  
ATOM   1861  OD1 ASN C1707      53.071  40.482  36.548  1.00  0.00           O  
ATOM   1862  ND2 ASN C1707      54.787  41.561  37.520  1.00  0.00           N  
ATOM   1863  N   LEU C1708      55.828  43.967  38.156  1.00  0.00           N  
ATOM   1864  CA  LEU C1708      57.156  44.426  37.775  1.00  0.00           C  
ATOM   1865  C   LEU C1708      58.117  43.400  37.182  1.00  0.00           C  
ATOM   1866  O   LEU C1708      59.163  43.766  36.633  1.00  0.00           O  
ATOM   1867  CB  LEU C1708      57.811  45.076  38.981  1.00  0.00           C  
ATOM   1868  CG  LEU C1708      56.974  46.071  39.775  1.00  0.00           C  
ATOM   1869  CD1 LEU C1708      57.789  46.633  40.938  1.00  0.00           C  
ATOM   1870  CD2 LEU C1708      56.529  47.169  38.861  1.00  0.00           C  
ATOM   1871  N   GLY C1709      57.783  42.121  37.298  1.00  0.00           N  
ATOM   1872  CA  GLY C1709      58.668  41.114  36.751  1.00  0.00           C  
ATOM   1873  C   GLY C1709      60.061  41.283  37.321  1.00  0.00           C  
ATOM   1874  O   GLY C1709      60.244  41.222  38.533  1.00  0.00           O  
ATOM   1875  N   GLN C1710      61.045  41.533  36.469  1.00  0.00           N  
ATOM   1876  CA  GLN C1710      62.411  41.662  36.958  1.00  0.00           C  
ATOM   1877  C   GLN C1710      63.035  43.023  36.733  1.00  0.00           C  
ATOM   1878  O   GLN C1710      64.171  43.271  37.155  1.00  0.00           O  
ATOM   1879  CB  GLN C1710      63.273  40.597  36.303  1.00  0.00           C  
ATOM   1880  CG  GLN C1710      62.790  39.186  36.579  1.00  0.00           C  
ATOM   1881  CD  GLN C1710      63.375  38.168  35.619  1.00  0.00           C  
ATOM   1882  OE1 GLN C1710      63.235  36.963  35.817  1.00  0.00           O  
ATOM   1883  NE2 GLN C1710      64.025  38.649  34.565  1.00  0.00           N  
ATOM   1884  N   ASN C1711      62.285  43.901  36.072  1.00  0.00           N  
ATOM   1885  CA  ASN C1711      62.760  45.238  35.760  1.00  0.00           C  
ATOM   1886  C   ASN C1711      63.525  45.850  36.914  1.00  0.00           C  
ATOM   1887  O   ASN C1711      64.532  46.535  36.706  1.00  0.00           O  
ATOM   1888  CB  ASN C1711      61.591  46.122  35.359  1.00  0.00           C  
ATOM   1889  CG  ASN C1711      60.915  45.631  34.104  1.00  0.00           C  
ATOM   1890  OD1 ASN C1711      59.954  46.226  33.614  1.00  0.00           O  
ATOM   1891  ND2 ASN C1711      61.416  44.532  33.570  1.00  0.00           N  
ATOM   1892  N   PHE C1712      63.066  45.600  38.133  1.00  0.00           N  
ATOM   1893  CA  PHE C1712      63.753  46.145  39.287  1.00  0.00           C  
ATOM   1894  C   PHE C1712      64.779  45.158  39.798  1.00  0.00           C  
ATOM   1895  O   PHE C1712      65.938  45.510  40.004  1.00  0.00           O  
ATOM   1896  CB  PHE C1712      62.758  46.481  40.391  1.00  0.00           C  
ATOM   1897  CG  PHE C1712      62.013  47.764  40.160  1.00  0.00           C  
ATOM   1898  CD1 PHE C1712      62.692  48.973  40.092  1.00  0.00           C  
ATOM   1899  CD2 PHE C1712      60.636  47.766  39.999  1.00  0.00           C  
ATOM   1900  CE1 PHE C1712      62.005  50.161  39.865  1.00  0.00           C  
ATOM   1901  CE2 PHE C1712      59.945  48.946  39.774  1.00  0.00           C  
ATOM   1902  CZ  PHE C1712      60.632  50.144  39.706  1.00  0.00           C  
ATOM   1903  N   SER C1726      64.342  43.920  39.993  1.00  0.00           N  
ATOM   1904  CA  SER C1726      65.202  42.850  40.475  1.00  0.00           C  
ATOM   1905  C   SER C1726      66.577  42.887  39.830  1.00  0.00           C  
ATOM   1906  O   SER C1726      67.585  42.589  40.468  1.00  0.00           O  
ATOM   1907  CB  SER C1726      64.540  41.524  40.188  1.00  0.00           C  
ATOM   1908  OG  SER C1726      63.177  41.626  40.540  1.00  0.00           O  
ATOM   1909  N   LYS C1727      66.624  43.243  38.556  1.00  0.00           N  
ATOM   1910  CA  LYS C1727      67.906  43.325  37.893  1.00  0.00           C  
ATOM   1911  C   LYS C1727      68.658  44.504  38.488  1.00  0.00           C  
ATOM   1912  O   LYS C1727      69.591  44.313  39.260  1.00  0.00           O  
ATOM   1913  CB  LYS C1727      67.718  43.477  36.379  1.00  0.00           C  
ATOM   1914  CG  LYS C1727      67.075  42.244  35.753  1.00  0.00           C  
ATOM   1915  CD  LYS C1727      67.061  42.268  34.228  1.00  0.00           C  
ATOM   1916  CE  LYS C1727      66.419  40.993  33.669  1.00  0.00           C  
ATOM   1917  NZ  LYS C1727      66.298  40.987  32.189  1.00  0.00           N  
ATOM   1918  N   THR C1728      68.225  45.715  38.157  1.00  0.00           N  
ATOM   1919  CA  THR C1728      68.853  46.937  38.657  1.00  0.00           C  
ATOM   1920  C   THR C1728      69.263  46.873  40.131  1.00  0.00           C  
ATOM   1921  O   THR C1728      70.145  47.608  40.559  1.00  0.00           O  
ATOM   1922  CB  THR C1728      67.920  48.168  38.483  1.00  0.00           C  
ATOM   1923  OG1 THR C1728      66.688  47.931  39.172  1.00  0.00           O  
ATOM   1924  CG2 THR C1728      67.622  48.428  37.007  1.00  0.00           C  
ATOM   1925  N   PHE C1729      68.631  45.996  40.903  1.00  0.00           N  
ATOM   1926  CA  PHE C1729      68.944  45.876  42.320  1.00  0.00           C  
ATOM   1927  C   PHE C1729      69.620  44.578  42.717  1.00  0.00           C  
ATOM   1928  O   PHE C1729      69.661  44.240  43.899  1.00  0.00           O  
ATOM   1929  CB  PHE C1729      67.673  46.063  43.140  1.00  0.00           C  
ATOM   1930  CG  PHE C1729      67.211  47.479  43.191  1.00  0.00           C  
ATOM   1931  CD1 PHE C1729      67.507  48.284  44.290  1.00  0.00           C  
ATOM   1932  CD2 PHE C1729      66.563  48.045  42.098  1.00  0.00           C  
ATOM   1933  CE1 PHE C1729      67.173  49.637  44.297  1.00  0.00           C  
ATOM   1934  CE2 PHE C1729      66.225  49.400  42.092  1.00  0.00           C  
ATOM   1935  CZ  PHE C1729      66.533  50.199  43.196  1.00  0.00           C  
ATOM   1936  N   GLU C1730      70.165  43.857  41.743  1.00  0.00           N  
ATOM   1937  CA  GLU C1730      70.836  42.595  42.026  1.00  0.00           C  
ATOM   1938  C   GLU C1730      70.094  41.760  43.064  1.00  0.00           C  
ATOM   1939  O   GLU C1730      70.690  41.225  44.002  1.00  0.00           O  
ATOM   1940  CB  GLU C1730      72.280  42.834  42.493  1.00  0.00           C  
ATOM   1941  CG  GLU C1730      73.284  43.036  41.353  1.00  0.00           C  
ATOM   1942  CD  GLU C1730      74.736  43.077  41.826  1.00  0.00           C  
ATOM   1943  OE1 GLU C1730      75.639  43.122  40.960  1.00  0.00           O  
ATOM   1944  OE2 GLU C1730      74.975  43.067  43.055  1.00  0.00           O  
ATOM   1945  N   ILE C1731      68.780  41.679  42.900  1.00  0.00           N  
ATOM   1946  CA  ILE C1731      67.954  40.874  43.781  1.00  0.00           C  
ATOM   1947  C   ILE C1731      67.864  39.570  43.025  1.00  0.00           C  
ATOM   1948  O   ILE C1731      66.904  39.345  42.287  1.00  0.00           O  
ATOM   1949  CB  ILE C1731      66.533  41.405  43.916  1.00  0.00           C  
ATOM   1950  CG1 ILE C1731      66.555  42.871  44.323  1.00  0.00           C  
ATOM   1951  CG2 ILE C1731      65.792  40.594  44.944  1.00  0.00           C  
ATOM   1952  CD1 ILE C1731      65.185  43.520  44.317  1.00  0.00           C  
ATOM   1953  N   ILE C1732      68.885  38.733  43.183  1.00  0.00           N  
ATOM   1954  CA  ILE C1732      68.933  37.444  42.511  1.00  0.00           C  
ATOM   1955  C   ILE C1732      68.617  36.359  43.500  1.00  0.00           C  
ATOM   1956  O   ILE C1732      68.359  36.630  44.671  1.00  0.00           O  
ATOM   1957  CB  ILE C1732      70.324  37.161  41.935  1.00  0.00           C  
ATOM   1958  CG1 ILE C1732      71.385  37.288  43.037  1.00  0.00           C  
ATOM   1959  CG2 ILE C1732      70.620  38.124  40.788  1.00  0.00           C  
ATOM   1960  CD1 ILE C1732      71.473  36.101  43.999  1.00  0.00           C  
ATOM   1961  N   PHE C1758      68.655  35.123  43.027  1.00  0.00           N  
ATOM   1962  CA  PHE C1758      68.375  33.999  43.897  1.00  0.00           C  
ATOM   1963  C   PHE C1758      68.665  32.682  43.192  1.00  0.00           C  
ATOM   1964  O   PHE C1758      68.693  32.628  41.968  1.00  0.00           O  
ATOM   1965  CB  PHE C1758      66.922  34.057  44.327  1.00  0.00           C  
ATOM   1966  CG  PHE C1758      65.957  33.725  43.238  1.00  0.00           C  
ATOM   1967  CD1 PHE C1758      65.809  32.410  42.799  1.00  0.00           C  
ATOM   1968  CD2 PHE C1758      65.134  34.700  42.709  1.00  0.00           C  
ATOM   1969  CE1 PHE C1758      64.844  32.065  41.855  1.00  0.00           C  
ATOM   1970  CE2 PHE C1758      64.170  34.363  41.767  1.00  0.00           C  
ATOM   1971  CZ  PHE C1758      64.025  33.034  41.341  1.00  0.00           C  
ATOM   1972  N   GLU C1759      68.872  31.623  43.967  1.00  0.00           N  
ATOM   1973  CA  GLU C1759      69.167  30.317  43.403  1.00  0.00           C  
ATOM   1974  C   GLU C1759      67.920  29.513  43.113  1.00  0.00           C  
ATOM   1975  O   GLU C1759      67.254  29.039  44.029  1.00  0.00           O  
ATOM   1976  CB  GLU C1759      70.069  29.522  44.346  1.00  0.00           C  
ATOM   1977  CG  GLU C1759      71.552  29.811  44.165  1.00  0.00           C  
ATOM   1978  CD  GLU C1759      72.437  29.058  45.146  1.00  0.00           C  
ATOM   1979  OE1 GLU C1759      73.675  29.075  44.955  1.00  0.00           O  
ATOM   1980  OE2 GLU C1759      71.899  28.457  46.105  1.00  0.00           O  
ATOM   1981  N   THR C1760      67.607  29.366  41.831  1.00  0.00           N  
ATOM   1982  CA  THR C1760      66.446  28.597  41.425  1.00  0.00           C  
ATOM   1983  C   THR C1760      66.591  27.250  42.112  1.00  0.00           C  
ATOM   1984  O   THR C1760      67.689  26.853  42.498  1.00  0.00           O  
ATOM   1985  CB  THR C1760      66.394  28.408  39.884  1.00  0.00           C  
ATOM   1986  OG1 THR C1760      67.584  27.756  39.424  1.00  0.00           O  
ATOM   1987  CG2 THR C1760      66.289  29.750  39.194  1.00  0.00           C  
ATOM   1988  N   PRO C1764      65.486  26.526  42.285  1.00  0.00           N  
ATOM   1989  CA  PRO C1764      65.597  25.226  42.951  1.00  0.00           C  
ATOM   1990  C   PRO C1764      66.514  24.262  42.208  1.00  0.00           C  
ATOM   1991  O   PRO C1764      66.681  23.116  42.627  1.00  0.00           O  
ATOM   1992  CB  PRO C1764      64.144  24.742  42.997  1.00  0.00           C  
ATOM   1993  CG  PRO C1764      63.571  25.320  41.723  1.00  0.00           C  
ATOM   1994  CD  PRO C1764      64.130  26.735  41.742  1.00  0.00           C  
ATOM   1995  N   THR C1765      67.116  24.740  41.123  1.00  0.00           N  
ATOM   1996  CA  THR C1765      67.976  23.906  40.303  1.00  0.00           C  
ATOM   1997  C   THR C1765      69.424  24.299  40.378  1.00  0.00           C  
ATOM   1998  O   THR C1765      70.266  23.655  39.756  1.00  0.00           O  
ATOM   1999  CB  THR C1765      67.546  23.966  38.832  1.00  0.00           C  
ATOM   2000  OG1 THR C1765      68.224  25.042  38.163  1.00  0.00           O  
ATOM   2001  CG2 THR C1765      66.044  24.214  38.750  1.00  0.00           C  
ATOM   2002  N   GLY C1767      69.714  25.356  41.132  1.00  0.00           N  
ATOM   2003  CA  GLY C1767      71.085  25.832  41.268  1.00  0.00           C  
ATOM   2004  C   GLY C1767      71.325  27.113  40.487  1.00  0.00           C  
ATOM   2005  O   GLY C1767      71.822  28.099  41.023  1.00  0.00           O  
ATOM   2006  N   ASP C1768      70.962  27.082  39.209  1.00  0.00           N  
ATOM   2007  CA  ASP C1768      71.099  28.219  38.307  1.00  0.00           C  
ATOM   2008  C   ASP C1768      70.579  29.483  38.998  1.00  0.00           C  
ATOM   2009  O   ASP C1768      69.891  29.406  40.016  1.00  0.00           O  
ATOM   2010  CB  ASP C1768      70.303  27.946  37.029  1.00  0.00           C  
ATOM   2011  CG  ASP C1768      70.571  26.555  36.461  1.00  0.00           C  
ATOM   2012  OD1 ASP C1768      69.811  26.113  35.571  1.00  0.00           O  
ATOM   2013  OD2 ASP C1768      71.545  25.901  36.902  1.00  0.00           O  
ATOM   2014  N   LYS C1770      70.907  30.647  38.444  1.00  0.00           N  
ATOM   2015  CA  LYS C1770      70.483  31.913  39.034  1.00  0.00           C  
ATOM   2016  C   LYS C1770      69.379  32.603  38.256  1.00  0.00           C  
ATOM   2017  O   LYS C1770      69.363  32.583  37.032  1.00  0.00           O  
ATOM   2018  CB  LYS C1770      71.672  32.868  39.147  1.00  0.00           C  
ATOM   2019  CG  LYS C1770      72.746  32.435  40.133  1.00  0.00           C  
ATOM   2020  CD  LYS C1770      72.164  32.222  41.526  1.00  0.00           C  
ATOM   2021  CE  LYS C1770      73.254  32.188  42.587  1.00  0.00           C  
ATOM   2022  NZ  LYS C1770      73.931  33.503  42.718  1.00  0.00           N  
ATOM   2023  N   ASP C1771      68.450  33.214  38.978  1.00  0.00           N  
ATOM   2024  CA  ASP C1771      67.365  33.940  38.343  1.00  0.00           C  
ATOM   2025  C   ASP C1771      66.973  35.149  39.192  1.00  0.00           C  
ATOM   2026  O   ASP C1771      66.916  35.081  40.432  1.00  0.00           O  
ATOM   2027  CB  ASP C1771      66.166  33.021  38.115  1.00  0.00           C  
ATOM   2028  CG  ASP C1771      65.190  33.580  37.099  1.00  0.00           C  
ATOM   2029  OD1 ASP C1771      65.586  34.479  36.321  1.00  0.00           O  
ATOM   2030  OD2 ASP C1771      64.035  33.105  37.068  1.00  0.00           O  
ATOM   2031  N   TYR C1772      66.741  36.268  38.506  1.00  0.00           N  
ATOM   2032  CA  TYR C1772      66.356  37.507  39.163  1.00  0.00           C  
ATOM   2033  C   TYR C1772      64.901  37.362  39.550  1.00  0.00           C  
ATOM   2034  O   TYR C1772      64.120  36.813  38.783  1.00  0.00           O  
ATOM   2035  CB  TYR C1772      66.530  38.695  38.218  1.00  0.00           C  
ATOM   2036  CG  TYR C1772      67.957  38.959  37.776  1.00  0.00           C  
ATOM   2037  CD1 TYR C1772      68.628  38.075  36.931  1.00  0.00           C  
ATOM   2038  CD2 TYR C1772      68.627  40.114  38.183  1.00  0.00           C  
ATOM   2039  CE1 TYR C1772      69.938  38.339  36.495  1.00  0.00           C  
ATOM   2040  CE2 TYR C1772      69.933  40.389  37.755  1.00  0.00           C  
ATOM   2041  CZ  TYR C1772      70.582  39.501  36.910  1.00  0.00           C  
ATOM   2042  OH  TYR C1772      71.864  39.778  36.470  1.00  0.00           O  
ATOM   2043  N   ALA C1773      64.552  37.859  40.740  1.00  0.00           N  
ATOM   2044  CA  ALA C1773      63.194  37.775  41.314  1.00  0.00           C  
ATOM   2045  C   ALA C1773      62.133  38.525  40.543  1.00  0.00           C  
ATOM   2046  O   ALA C1773      62.429  39.492  39.859  1.00  0.00           O  
ATOM   2047  CB  ALA C1773      63.208  38.272  42.739  1.00  0.00           C  
ATOM   2048  N   TYR C1774      60.892  38.070  40.642  1.00  0.00           N  
ATOM   2049  CA  TYR C1774      59.793  38.735  39.956  1.00  0.00           C  
ATOM   2050  C   TYR C1774      58.985  39.555  40.962  1.00  0.00           C  
ATOM   2051  O   TYR C1774      58.193  39.024  41.744  1.00  0.00           O  
ATOM   2052  CB  TYR C1774      58.892  37.721  39.272  1.00  0.00           C  
ATOM   2053  CG  TYR C1774      59.493  37.075  38.055  1.00  0.00           C  
ATOM   2054  CD1 TYR C1774      60.532  36.168  38.166  1.00  0.00           C  
ATOM   2055  CD2 TYR C1774      58.977  37.327  36.790  1.00  0.00           C  
ATOM   2056  CE1 TYR C1774      61.037  35.515  37.043  1.00  0.00           C  
ATOM   2057  CE2 TYR C1774      59.470  36.684  35.662  1.00  0.00           C  
ATOM   2058  CZ  TYR C1774      60.498  35.776  35.794  1.00  0.00           C  
ATOM   2059  OH  TYR C1774      60.967  35.115  34.680  1.00  0.00           O  
ATOM   2060  N   GLN C1775      59.207  40.860  40.938  1.00  0.00           N  
ATOM   2061  CA  GLN C1775      58.532  41.786  41.830  1.00  0.00           C  
ATOM   2062  C   GLN C1775      57.082  42.067  41.417  1.00  0.00           C  
ATOM   2063  O   GLN C1775      56.612  41.655  40.357  1.00  0.00           O  
ATOM   2064  CB  GLN C1775      59.290  43.120  41.841  1.00  0.00           C  
ATOM   2065  CG  GLN C1775      60.753  43.048  42.218  1.00  0.00           C  
ATOM   2066  CD  GLN C1775      60.940  42.911  43.710  1.00  0.00           C  
ATOM   2067  OE1 GLN C1775      61.636  43.712  44.341  1.00  0.00           O  
ATOM   2068  NE2 GLN C1775      60.314  41.892  44.290  1.00  0.00           N  
ATOM   2069  N   THR C1776      56.396  42.801  42.279  1.00  0.00           N  
ATOM   2070  CA  THR C1776      55.029  43.225  42.047  1.00  0.00           C  
ATOM   2071  C   THR C1776      54.610  44.008  43.270  1.00  0.00           C  
ATOM   2072  O   THR C1776      54.767  43.543  44.394  1.00  0.00           O  
ATOM   2073  CB  THR C1776      54.080  42.058  41.842  1.00  0.00           C  
ATOM   2074  OG1 THR C1776      52.809  42.571  41.442  1.00  0.00           O  
ATOM   2075  CG2 THR C1776      53.906  41.269  43.105  1.00  0.00           C  
ATOM   2076  N   CYS C1777      54.103  45.213  43.056  1.00  0.00           N  
ATOM   2077  CA  CYS C1777      53.695  46.043  44.175  1.00  0.00           C  
ATOM   2078  C   CYS C1777      52.343  46.700  43.944  1.00  0.00           C  
ATOM   2079  O   CYS C1777      51.891  46.868  42.805  1.00  0.00           O  
ATOM   2080  CB  CYS C1777      54.752  47.120  44.443  1.00  0.00           C  
ATOM   2081  SG  CYS C1777      55.009  48.248  43.057  1.00  0.00           S  
ATOM   2082  N   TYR C1778      51.698  47.053  45.047  1.00  0.00           N  
ATOM   2083  CA  TYR C1778      50.411  47.714  44.997  1.00  0.00           C  
ATOM   2084  C   TYR C1778      50.266  48.685  46.161  1.00  0.00           C  
ATOM   2085  O   TYR C1778      50.799  48.455  47.253  1.00  0.00           O  
ATOM   2086  CB  TYR C1778      49.269  46.691  44.989  1.00  0.00           C  
ATOM   2087  CG  TYR C1778      49.500  45.406  45.758  1.00  0.00           C  
ATOM   2088  CD1 TYR C1778      48.741  45.099  46.886  1.00  0.00           C  
ATOM   2089  CD2 TYR C1778      50.407  44.454  45.304  1.00  0.00           C  
ATOM   2090  CE1 TYR C1778      48.874  43.872  47.534  1.00  0.00           C  
ATOM   2091  CE2 TYR C1778      50.548  43.233  45.940  1.00  0.00           C  
ATOM   2092  CZ  TYR C1778      49.778  42.945  47.051  1.00  0.00           C  
ATOM   2093  OH  TYR C1778      49.902  41.720  47.661  1.00  0.00           O  
ATOM   2094  N   GLY C1779      49.561  49.785  45.908  1.00  0.00           N  
ATOM   2095  CA  GLY C1779      49.372  50.788  46.934  1.00  0.00           C  
ATOM   2096  C   GLY C1779      48.063  51.544  46.873  1.00  0.00           C  
ATOM   2097  O   GLY C1779      47.363  51.564  45.855  1.00  0.00           O  
ATOM   2098  N   ILE C1782      47.740  52.163  48.001  1.00  0.00           N  
ATOM   2099  CA  ILE C1782      46.534  52.958  48.160  1.00  0.00           C  
ATOM   2100  C   ILE C1782      47.016  54.169  48.934  1.00  0.00           C  
ATOM   2101  O   ILE C1782      48.040  54.095  49.606  1.00  0.00           O  
ATOM   2102  CB  ILE C1782      45.493  52.240  49.038  1.00  0.00           C  
ATOM   2103  CG1 ILE C1782      46.130  51.930  50.401  1.00  0.00           C  
ATOM   2104  CG2 ILE C1782      44.970  50.980  48.343  1.00  0.00           C  
ATOM   2105  CD1 ILE C1782      45.193  51.308  51.434  1.00  0.00           C  
ATOM   2106  N   SER C1783      46.291  55.278  48.851  1.00  0.00           N  
ATOM   2107  CA  SER C1783      46.687  56.469  49.592  1.00  0.00           C  
ATOM   2108  C   SER C1783      45.499  57.111  50.298  1.00  0.00           C  
ATOM   2109  O   SER C1783      44.407  56.558  50.344  1.00  0.00           O  
ATOM   2110  CB  SER C1783      47.362  57.487  48.663  1.00  0.00           C  
ATOM   2111  OG  SER C1783      46.489  57.920  47.637  1.00  0.00           O  
ATOM   2112  N   ASP C1785      45.728  58.286  50.861  1.00  0.00           N  
ATOM   2113  CA  ASP C1785      44.680  59.001  51.560  1.00  0.00           C  
ATOM   2114  C   ASP C1785      43.498  59.170  50.622  1.00  0.00           C  
ATOM   2115  O   ASP C1785      42.380  59.402  51.062  1.00  0.00           O  
ATOM   2116  CB  ASP C1785      45.201  60.366  52.019  1.00  0.00           C  
ATOM   2117  CG  ASP C1785      46.466  60.256  52.854  1.00  0.00           C  
ATOM   2118  OD1 ASP C1785      46.949  61.284  53.359  1.00  0.00           O  
ATOM   2119  OD2 ASP C1785      46.987  59.138  53.001  1.00  0.00           O  
ATOM   2120  N   ARG C1786      43.741  59.031  49.325  1.00  0.00           N  
ATOM   2121  CA  ARG C1786      42.672  59.178  48.355  1.00  0.00           C  
ATOM   2122  C   ARG C1786      41.446  58.358  48.735  1.00  0.00           C  
ATOM   2123  O   ARG C1786      40.328  58.689  48.328  1.00  0.00           O  
ATOM   2124  CB  ARG C1786      43.150  58.798  46.955  1.00  0.00           C  
ATOM   2125  CG  ARG C1786      44.174  59.757  46.365  1.00  0.00           C  
ATOM   2126  CD  ARG C1786      44.332  59.540  44.877  1.00  0.00           C  
ATOM   2127  NE  ARG C1786      45.425  60.314  44.299  1.00  0.00           N  
ATOM   2128  CZ  ARG C1786      45.593  60.512  42.991  1.00  0.00           C  
ATOM   2129  NH1 ARG C1786      44.738  59.999  42.105  1.00  0.00           N  
ATOM   2130  NH2 ARG C1786      46.632  61.218  42.565  1.00  0.00           N  
ATOM   2131  N   VAL C1787      41.635  57.290  49.507  1.00  0.00           N  
ATOM   2132  CA  VAL C1787      40.484  56.500  49.932  1.00  0.00           C  
ATOM   2133  C   VAL C1787      39.685  57.339  50.884  1.00  0.00           C  
ATOM   2134  O   VAL C1787      38.552  57.700  50.593  1.00  0.00           O  
ATOM   2135  CB  VAL C1787      40.852  55.202  50.674  1.00  0.00           C  
ATOM   2136  CG1 VAL C1787      41.325  54.161  49.666  1.00  0.00           C  
ATOM   2137  CG2 VAL C1787      41.906  55.474  51.757  1.00  0.00           C  
ATOM   2138  N   ILE C1788      40.278  57.670  52.020  1.00  0.00           N  
ATOM   2139  CA  ILE C1788      39.575  58.489  52.986  1.00  0.00           C  
ATOM   2140  C   ILE C1788      38.925  59.728  52.318  1.00  0.00           C  
ATOM   2141  O   ILE C1788      37.858  60.185  52.754  1.00  0.00           O  
ATOM   2142  CB  ILE C1788      40.513  58.887  54.137  1.00  0.00           C  
ATOM   2143  CG1 ILE C1788      40.280  60.344  54.522  1.00  0.00           C  
ATOM   2144  CG2 ILE C1788      41.934  58.593  53.751  1.00  0.00           C  
ATOM   2145  CD1 ILE C1788      41.095  60.794  55.692  1.00  0.00           C  
ATOM   2146  N   ALA C1789      39.540  60.252  51.254  1.00  0.00           N  
ATOM   2147  CA  ALA C1789      38.973  61.405  50.561  1.00  0.00           C  
ATOM   2148  C   ALA C1789      37.709  60.892  49.940  1.00  0.00           C  
ATOM   2149  O   ALA C1789      36.645  61.512  50.045  1.00  0.00           O  
ATOM   2150  CB  ALA C1789      39.900  61.913  49.475  1.00  0.00           C  
ATOM   2151  N   SER C1790      37.835  59.746  49.289  1.00  0.00           N  
ATOM   2152  CA  SER C1790      36.701  59.137  48.651  1.00  0.00           C  
ATOM   2153  C   SER C1790      35.685  58.628  49.670  1.00  0.00           C  
ATOM   2154  O   SER C1790      34.479  58.663  49.405  1.00  0.00           O  
ATOM   2155  CB  SER C1790      37.166  58.003  47.774  1.00  0.00           C  
ATOM   2156  OG  SER C1790      37.717  56.993  48.571  1.00  0.00           O  
ATOM   2157  N   ILE C1791      36.155  58.159  50.828  1.00  0.00           N  
ATOM   2158  CA  ILE C1791      35.235  57.678  51.860  1.00  0.00           C  
ATOM   2159  C   ILE C1791      34.416  58.866  52.230  1.00  0.00           C  
ATOM   2160  O   ILE C1791      33.206  58.788  52.361  1.00  0.00           O  
ATOM   2161  CB  ILE C1791      35.931  57.244  53.117  1.00  0.00           C  
ATOM   2162  CG1 ILE C1791      36.693  55.948  52.869  1.00  0.00           C  
ATOM   2163  CG2 ILE C1791      34.908  57.061  54.208  1.00  0.00           C  
ATOM   2164  CD1 ILE C1791      37.573  55.527  54.011  1.00  0.00           C  
ATOM   2165  N   ILE C1792      35.093  59.985  52.403  1.00  0.00           N  
ATOM   2166  CA  ILE C1792      34.388  61.199  52.735  1.00  0.00           C  
ATOM   2167  C   ILE C1792      33.348  61.560  51.677  1.00  0.00           C  
ATOM   2168  O   ILE C1792      32.160  61.562  51.971  1.00  0.00           O  
ATOM   2169  CB  ILE C1792      35.349  62.364  52.932  1.00  0.00           C  
ATOM   2170  CG1 ILE C1792      36.103  62.171  54.244  1.00  0.00           C  
ATOM   2171  CG2 ILE C1792      34.580  63.672  52.908  1.00  0.00           C  
ATOM   2172  CD1 ILE C1792      36.878  63.351  54.671  1.00  0.00           C  
ATOM   2173  N   ALA C1793      33.786  61.852  50.456  1.00  0.00           N  
ATOM   2174  CA  ALA C1793      32.863  62.195  49.374  1.00  0.00           C  
ATOM   2175  C   ALA C1793      31.789  61.136  49.155  1.00  0.00           C  
ATOM   2176  O   ALA C1793      30.713  61.175  49.752  1.00  0.00           O  
ATOM   2177  CB  ALA C1793      33.620  62.396  48.087  1.00  0.00           C  
ATOM   2178  N   ILE C1794      32.086  60.199  48.269  1.00  0.00           N  
ATOM   2179  CA  ILE C1794      31.166  59.126  47.946  1.00  0.00           C  
ATOM   2180  C   ILE C1794      29.927  59.003  48.846  1.00  0.00           C  
ATOM   2181  O   ILE C1794      28.802  58.988  48.339  1.00  0.00           O  
ATOM   2182  CB  ILE C1794      31.895  57.778  47.960  1.00  0.00           C  
ATOM   2183  CG1 ILE C1794      32.991  57.753  46.891  1.00  0.00           C  
ATOM   2184  CG2 ILE C1794      30.895  56.658  47.750  1.00  0.00           C  
ATOM   2185  CD1 ILE C1794      32.472  57.837  45.508  1.00  0.00           C  
ATOM   2186  N   HIS C1795      30.129  58.906  50.164  1.00  0.00           N  
ATOM   2187  CA  HIS C1795      29.012  58.747  51.105  1.00  0.00           C  
ATOM   2188  C   HIS C1795      28.485  60.049  51.658  1.00  0.00           C  
ATOM   2189  O   HIS C1795      27.279  60.251  51.738  1.00  0.00           O  
ATOM   2190  CB  HIS C1795      29.403  57.850  52.292  1.00  0.00           C  
ATOM   2191  CG  HIS C1795      29.950  56.517  51.892  1.00  0.00           C  
ATOM   2192  ND1 HIS C1795      29.281  55.658  51.048  1.00  0.00           N  
ATOM   2193  CD2 HIS C1795      31.116  55.906  52.198  1.00  0.00           C  
ATOM   2194  CE1 HIS C1795      30.012  54.578  50.849  1.00  0.00           C  
ATOM   2195  NE2 HIS C1795      31.132  54.703  51.536  1.00  0.00           N  
ATOM   2196  N   GLY C1796      29.396  60.920  52.068  1.00  0.00           N  
ATOM   2197  CA  GLY C1796      28.995  62.198  52.631  1.00  0.00           C  
ATOM   2198  C   GLY C1796      27.818  62.851  51.924  1.00  0.00           C  
ATOM   2199  O   GLY C1796      27.641  62.716  50.710  1.00  0.00           O  
ATOM   2200  N   ASP C1797      27.010  63.569  52.692  1.00  0.00           N  
ATOM   2201  CA  ASP C1797      25.856  64.246  52.141  1.00  0.00           C  
ATOM   2202  C   ASP C1797      25.820  65.688  52.617  1.00  0.00           C  
ATOM   2203  O   ASP C1797      26.607  66.088  53.474  1.00  0.00           O  
ATOM   2204  CB  ASP C1797      24.575  63.515  52.547  1.00  0.00           C  
ATOM   2205  CG  ASP C1797      24.226  63.708  54.002  1.00  0.00           C  
ATOM   2206  OD1 ASP C1797      25.124  64.067  54.788  1.00  0.00           O  
ATOM   2207  OD2 ASP C1797      23.049  63.488  54.364  1.00  0.00           O  
ATOM   2208  N   GLU C1798      24.905  66.465  52.046  1.00  0.00           N  
ATOM   2209  CA  GLU C1798      24.754  67.876  52.380  1.00  0.00           C  
ATOM   2210  C   GLU C1798      24.940  68.174  53.870  1.00  0.00           C  
ATOM   2211  O   GLU C1798      25.647  69.106  54.241  1.00  0.00           O  
ATOM   2212  CB  GLU C1798      23.385  68.379  51.897  1.00  0.00           C  
ATOM   2213  CG  GLU C1798      23.350  68.859  50.434  1.00  0.00           C  
ATOM   2214  CD  GLU C1798      23.742  67.790  49.400  1.00  0.00           C  
ATOM   2215  OE1 GLU C1798      23.752  68.105  48.184  1.00  0.00           O  
ATOM   2216  OE2 GLU C1798      24.038  66.642  49.790  1.00  0.00           O  
ATOM   2217  N   LYS C1799      24.318  67.377  54.726  1.00  0.00           N  
ATOM   2218  CA  LYS C1799      24.445  67.592  56.158  1.00  0.00           C  
ATOM   2219  C   LYS C1799      25.845  67.204  56.657  1.00  0.00           C  
ATOM   2220  O   LYS C1799      26.166  67.386  57.833  1.00  0.00           O  
ATOM   2221  CB  LYS C1799      23.367  66.795  56.920  1.00  0.00           C  
ATOM   2222  CG  LYS C1799      22.239  67.634  57.586  1.00  0.00           C  
ATOM   2223  CD  LYS C1799      21.167  68.101  56.591  1.00  0.00           C  
ATOM   2224  CE  LYS C1799      20.069  68.928  57.269  1.00  0.00           C  
ATOM   2225  NZ  LYS C1799      19.068  69.452  56.292  1.00  0.00           N  
ATOM   2226  N   GLY C1800      26.684  66.679  55.770  1.00  0.00           N  
ATOM   2227  CA  GLY C1800      28.022  66.303  56.183  1.00  0.00           C  
ATOM   2228  C   GLY C1800      28.282  64.822  56.060  1.00  0.00           C  
ATOM   2229  O   GLY C1800      27.548  64.123  55.387  1.00  0.00           O  
ATOM   2230  N   LEU C1801      29.333  64.342  56.715  1.00  0.00           N  
ATOM   2231  CA  LEU C1801      29.712  62.933  56.684  1.00  0.00           C  
ATOM   2232  C   LEU C1801      28.582  61.932  56.747  1.00  0.00           C  
ATOM   2233  O   LEU C1801      27.421  62.279  56.867  1.00  0.00           O  
ATOM   2234  CB  LEU C1801      30.668  62.621  57.822  1.00  0.00           C  
ATOM   2235  CG  LEU C1801      32.163  62.847  57.597  1.00  0.00           C  
ATOM   2236  CD1 LEU C1801      32.430  63.201  56.131  1.00  0.00           C  
ATOM   2237  CD2 LEU C1801      32.655  63.931  58.534  1.00  0.00           C  
ATOM   2238  N   ILE C1802      28.959  60.666  56.679  1.00  0.00           N  
ATOM   2239  CA  ILE C1802      28.018  59.552  56.721  1.00  0.00           C  
ATOM   2240  C   ILE C1802      28.868  58.291  56.879  1.00  0.00           C  
ATOM   2241  O   ILE C1802      28.376  57.211  57.220  1.00  0.00           O  
ATOM   2242  CB  ILE C1802      27.174  59.497  55.412  1.00  0.00           C  
ATOM   2243  CG1 ILE C1802      25.909  60.322  55.583  1.00  0.00           C  
ATOM   2244  CG2 ILE C1802      26.797  58.082  55.061  1.00  0.00           C  
ATOM   2245  CD1 ILE C1802      25.047  60.331  54.361  1.00  0.00           C  
ATOM   2246  N   LEU C1803      30.161  58.478  56.649  1.00  0.00           N  
ATOM   2247  CA  LEU C1803      31.154  57.433  56.728  1.00  0.00           C  
ATOM   2248  C   LEU C1803      30.648  56.099  57.263  1.00  0.00           C  
ATOM   2249  O   LEU C1803      30.029  56.034  58.323  1.00  0.00           O  
ATOM   2250  CB  LEU C1803      32.342  57.938  57.550  1.00  0.00           C  
ATOM   2251  CG  LEU C1803      32.129  58.369  59.004  1.00  0.00           C  
ATOM   2252  CD1 LEU C1803      32.235  57.147  59.900  1.00  0.00           C  
ATOM   2253  CD2 LEU C1803      33.189  59.396  59.418  1.00  0.00           C  
ATOM   2254  N   PRO C1804      30.927  55.011  56.522  1.00  0.00           N  
ATOM   2255  CA  PRO C1804      30.539  53.632  56.838  1.00  0.00           C  
ATOM   2256  C   PRO C1804      30.751  53.334  58.321  1.00  0.00           C  
ATOM   2257  O   PRO C1804      31.632  53.920  58.940  1.00  0.00           O  
ATOM   2258  CB  PRO C1804      31.459  52.815  55.949  1.00  0.00           C  
ATOM   2259  CG  PRO C1804      31.659  53.705  54.770  1.00  0.00           C  
ATOM   2260  CD  PRO C1804      31.878  55.038  55.397  1.00  0.00           C  
ATOM   2261  N   PRO C1805      29.953  52.412  58.903  1.00  0.00           N  
ATOM   2262  CA  PRO C1805      30.081  52.069  60.320  1.00  0.00           C  
ATOM   2263  C   PRO C1805      31.351  51.290  60.611  1.00  0.00           C  
ATOM   2264  O   PRO C1805      31.813  51.230  61.751  1.00  0.00           O  
ATOM   2265  CB  PRO C1805      28.833  51.231  60.591  1.00  0.00           C  
ATOM   2266  CG  PRO C1805      27.899  51.590  59.487  1.00  0.00           C  
ATOM   2267  CD  PRO C1805      28.831  51.663  58.318  1.00  0.00           C  
ATOM   2268  N   ILE C1806      31.912  50.688  59.573  1.00  0.00           N  
ATOM   2269  CA  ILE C1806      33.128  49.911  59.726  1.00  0.00           C  
ATOM   2270  C   ILE C1806      34.285  50.845  60.026  1.00  0.00           C  
ATOM   2271  O   ILE C1806      35.358  50.401  60.425  1.00  0.00           O  
ATOM   2272  CB  ILE C1806      33.471  49.119  58.458  1.00  0.00           C  
ATOM   2273  CG1 ILE C1806      32.231  48.359  57.932  1.00  0.00           C  
ATOM   2274  CG2 ILE C1806      34.588  48.127  58.792  1.00  0.00           C  
ATOM   2275  CD1 ILE C1806      31.008  49.230  57.540  1.00  0.00           C  
ATOM   2276  N   VAL C1807      34.056  52.144  59.845  1.00  0.00           N  
ATOM   2277  CA  VAL C1807      35.083  53.155  60.102  1.00  0.00           C  
ATOM   2278  C   VAL C1807      34.628  54.306  61.021  1.00  0.00           C  
ATOM   2279  O   VAL C1807      35.363  55.251  61.247  1.00  0.00           O  
ATOM   2280  CB  VAL C1807      35.588  53.761  58.767  1.00  0.00           C  
ATOM   2281  CG1 VAL C1807      35.985  52.640  57.825  1.00  0.00           C  
ATOM   2282  CG2 VAL C1807      34.512  54.656  58.131  1.00  0.00           C  
ATOM   2283  N   ALA C1808      33.424  54.241  61.559  1.00  0.00           N  
ATOM   2284  CA  ALA C1808      32.981  55.325  62.414  1.00  0.00           C  
ATOM   2285  C   ALA C1808      33.837  55.422  63.671  1.00  0.00           C  
ATOM   2286  O   ALA C1808      33.824  54.517  64.510  1.00  0.00           O  
ATOM   2287  CB  ALA C1808      31.522  55.127  62.798  1.00  0.00           C  
ATOM   2288  N   PRO C1809      34.612  56.507  63.819  1.00  0.00           N  
ATOM   2289  CA  PRO C1809      35.432  56.627  65.023  1.00  0.00           C  
ATOM   2290  C   PRO C1809      34.513  56.419  66.218  1.00  0.00           C  
ATOM   2291  O   PRO C1809      34.954  56.109  67.322  1.00  0.00           O  
ATOM   2292  CB  PRO C1809      35.960  58.043  64.924  1.00  0.00           C  
ATOM   2293  CG  PRO C1809      36.152  58.196  63.450  1.00  0.00           C  
ATOM   2294  CD  PRO C1809      34.875  57.617  62.893  1.00  0.00           C  
ATOM   2295  N   ILE C1810      33.223  56.614  65.965  1.00  0.00           N  
ATOM   2296  CA  ILE C1810      32.157  56.412  66.934  1.00  0.00           C  
ATOM   2297  C   ILE C1810      31.002  55.901  66.108  1.00  0.00           C  
ATOM   2298  O   ILE C1810      30.404  56.652  65.339  1.00  0.00           O  
ATOM   2299  CB  ILE C1810      31.686  57.690  67.581  1.00  0.00           C  
ATOM   2300  CG1 ILE C1810      32.778  58.253  68.481  1.00  0.00           C  
ATOM   2301  CG2 ILE C1810      30.408  57.409  68.370  1.00  0.00           C  
ATOM   2302  CD1 ILE C1810      32.433  59.607  69.046  1.00  0.00           C  
ATOM   2303  N   GLN C1811      30.699  54.619  66.255  1.00  0.00           N  
ATOM   2304  CA  GLN C1811      29.618  53.999  65.504  1.00  0.00           C  
ATOM   2305  C   GLN C1811      28.301  54.418  66.088  1.00  0.00           C  
ATOM   2306  O   GLN C1811      27.344  54.625  65.342  1.00  0.00           O  
ATOM   2307  CB  GLN C1811      29.748  52.480  65.545  1.00  0.00           C  
ATOM   2308  CG  GLN C1811      30.968  51.968  64.803  1.00  0.00           C  
ATOM   2309  CD  GLN C1811      31.254  50.521  65.092  1.00  0.00           C  
ATOM   2310  OE1 GLN C1811      31.383  50.132  66.248  1.00  0.00           O  
ATOM   2311  NE2 GLN C1811      31.363  49.712  64.045  1.00  0.00           N  
ATOM   2312  N   VAL C1812      28.262  54.556  67.415  1.00  0.00           N  
ATOM   2313  CA  VAL C1812      27.046  54.959  68.094  1.00  0.00           C  
ATOM   2314  C   VAL C1812      27.283  56.051  69.120  1.00  0.00           C  
ATOM   2315  O   VAL C1812      28.184  55.947  69.937  1.00  0.00           O  
ATOM   2316  CB  VAL C1812      26.392  53.785  68.795  1.00  0.00           C  
ATOM   2317  CG1 VAL C1812      25.040  54.192  69.278  1.00  0.00           C  
ATOM   2318  CG2 VAL C1812      26.279  52.619  67.864  1.00  0.00           C  
ATOM   2319  N   VAL C1813      26.456  57.096  69.065  1.00  0.00           N  
ATOM   2320  CA  VAL C1813      26.543  58.237  69.982  1.00  0.00           C  
ATOM   2321  C   VAL C1813      25.366  58.237  70.929  1.00  0.00           C  
ATOM   2322  O   VAL C1813      24.212  58.149  70.494  1.00  0.00           O  
ATOM   2323  CB  VAL C1813      26.520  59.582  69.228  1.00  0.00           C  
ATOM   2324  CG1 VAL C1813      26.140  60.708  70.169  1.00  0.00           C  
ATOM   2325  CG2 VAL C1813      27.877  59.857  68.631  1.00  0.00           C  
ATOM   2326  N   ILE C1814      25.652  58.345  72.221  1.00  0.00           N  
ATOM   2327  CA  ILE C1814      24.585  58.361  73.201  1.00  0.00           C  
ATOM   2328  C   ILE C1814      24.436  59.753  73.753  1.00  0.00           C  
ATOM   2329  O   ILE C1814      25.342  60.287  74.373  1.00  0.00           O  
ATOM   2330  CB  ILE C1814      24.840  57.358  74.334  1.00  0.00           C  
ATOM   2331  CG1 ILE C1814      24.340  55.973  73.918  1.00  0.00           C  
ATOM   2332  CG2 ILE C1814      24.107  57.785  75.584  1.00  0.00           C  
ATOM   2333  CD1 ILE C1814      24.973  55.424  72.655  1.00  0.00           C  
ATOM   2334  N   VAL C1815      23.271  60.335  73.488  1.00  0.00           N  
ATOM   2335  CA  VAL C1815      22.947  61.683  73.916  1.00  0.00           C  
ATOM   2336  C   VAL C1815      22.022  61.735  75.114  1.00  0.00           C  
ATOM   2337  O   VAL C1815      20.817  61.518  74.997  1.00  0.00           O  
ATOM   2338  CB  VAL C1815      22.284  62.493  72.785  1.00  0.00           C  
ATOM   2339  CG1 VAL C1815      21.825  63.840  73.315  1.00  0.00           C  
ATOM   2340  CG2 VAL C1815      23.272  62.722  71.665  1.00  0.00           C  
ATOM   2341  N   PRO C1816      22.583  62.014  76.291  1.00  0.00           N  
ATOM   2342  CA  PRO C1816      21.777  62.102  77.501  1.00  0.00           C  
ATOM   2343  C   PRO C1816      21.128  63.484  77.528  1.00  0.00           C  
ATOM   2344  O   PRO C1816      21.821  64.499  77.681  1.00  0.00           O  
ATOM   2345  CB  PRO C1816      22.809  61.929  78.602  1.00  0.00           C  
ATOM   2346  CG  PRO C1816      23.985  62.640  78.037  1.00  0.00           C  
ATOM   2347  CD  PRO C1816      24.014  62.113  76.614  1.00  0.00           C  
ATOM   2348  N   LEU C1817      19.806  63.516  77.363  1.00  0.00           N  
ATOM   2349  CA  LEU C1817      19.051  64.765  77.371  1.00  0.00           C  
ATOM   2350  C   LEU C1817      18.738  65.177  78.813  1.00  0.00           C  
ATOM   2351  O   LEU C1817      17.857  64.613  79.454  1.00  0.00           O  
ATOM   2352  CB  LEU C1817      17.754  64.601  76.566  1.00  0.00           C  
ATOM   2353  CG  LEU C1817      17.905  64.216  75.091  1.00  0.00           C  
ATOM   2354  CD1 LEU C1817      18.337  62.775  74.976  1.00  0.00           C  
ATOM   2355  CD2 LEU C1817      16.595  64.401  74.371  1.00  0.00           C  
ATOM   2356  N   ILE C1818      19.464  66.165  79.318  1.00  0.00           N  
ATOM   2357  CA  ILE C1818      19.272  66.626  80.682  1.00  0.00           C  
ATOM   2358  C   ILE C1818      18.097  67.579  80.864  1.00  0.00           C  
ATOM   2359  O   ILE C1818      18.044  68.650  80.260  1.00  0.00           O  
ATOM   2360  CB  ILE C1818      20.542  67.308  81.201  1.00  0.00           C  
ATOM   2361  CG1 ILE C1818      20.949  68.436  80.240  1.00  0.00           C  
ATOM   2362  CG2 ILE C1818      21.653  66.275  81.348  1.00  0.00           C  
ATOM   2363  CD1 ILE C1818      22.204  69.214  80.647  1.00  0.00           C  
ATOM   2364  N   PHE C1819      17.163  67.175  81.719  1.00  0.00           N  
ATOM   2365  CA  PHE C1819      15.978  67.966  82.027  1.00  0.00           C  
ATOM   2366  C   PHE C1819      15.923  68.353  83.510  1.00  0.00           C  
ATOM   2367  O   PHE C1819      16.431  67.629  84.363  1.00  0.00           O  
ATOM   2368  CB  PHE C1819      14.730  67.177  81.650  1.00  0.00           C  
ATOM   2369  CG  PHE C1819      14.398  67.244  80.198  1.00  0.00           C  
ATOM   2370  CD1 PHE C1819      13.509  66.343  79.635  1.00  0.00           C  
ATOM   2371  CD2 PHE C1819      14.953  68.231  79.390  1.00  0.00           C  
ATOM   2372  CE1 PHE C1819      13.172  66.419  78.285  1.00  0.00           C  
ATOM   2373  CE2 PHE C1819      14.624  68.318  78.035  1.00  0.00           C  
ATOM   2374  CZ  PHE C1819      13.729  67.407  77.484  1.00  0.00           C  
ATOM   2375  N   LYS C1820      15.304  69.496  83.808  1.00  0.00           N  
ATOM   2376  CA  LYS C1820      15.174  69.997  85.183  1.00  0.00           C  
ATOM   2377  C   LYS C1820      14.883  68.889  86.195  1.00  0.00           C  
ATOM   2378  O   LYS C1820      15.376  68.925  87.324  1.00  0.00           O  
ATOM   2379  CB  LYS C1820      14.061  71.052  85.249  1.00  0.00           C  
ATOM   2380  CG  LYS C1820      13.769  71.618  86.641  1.00  0.00           C  
ATOM   2381  CD  LYS C1820      14.898  72.502  87.151  1.00  0.00           C  
ATOM   2382  CE  LYS C1820      14.501  73.231  88.432  1.00  0.00           C  
ATOM   2383  NZ  LYS C1820      13.373  74.186  88.230  1.00  0.00           N  
ATOM   2384  N   GLY C1821      14.079  67.911  85.785  1.00  0.00           N  
ATOM   2385  CA  GLY C1821      13.735  66.804  86.662  1.00  0.00           C  
ATOM   2386  C   GLY C1821      14.279  65.476  86.170  1.00  0.00           C  
ATOM   2387  O   GLY C1821      14.171  65.146  84.989  1.00  0.00           O  
ATOM   2388  N   LYS C1827      14.858  64.704  87.080  1.00  0.00           N  
ATOM   2389  CA  LYS C1827      15.431  63.413  86.732  1.00  0.00           C  
ATOM   2390  C   LYS C1827      16.603  63.616  85.783  1.00  0.00           C  
ATOM   2391  O   LYS C1827      16.598  63.112  84.663  1.00  0.00           O  
ATOM   2392  CB  LYS C1827      14.390  62.513  86.057  1.00  0.00           C  
ATOM   2393  CG  LYS C1827      13.158  62.197  86.889  1.00  0.00           C  
ATOM   2394  CD  LYS C1827      11.955  63.011  86.432  1.00  0.00           C  
ATOM   2395  CE  LYS C1827      10.682  62.566  87.141  1.00  0.00           C  
ATOM   2396  NZ  LYS C1827      10.793  62.671  88.626  1.00  0.00           N  
ATOM   2397  N   GLU C1828      17.602  64.369  86.224  1.00  0.00           N  
ATOM   2398  CA  GLU C1828      18.773  64.605  85.394  1.00  0.00           C  
ATOM   2399  C   GLU C1828      19.669  63.399  85.559  1.00  0.00           C  
ATOM   2400  O   GLU C1828      20.265  62.910  84.604  1.00  0.00           O  
ATOM   2401  CB  GLU C1828      19.535  65.848  85.855  1.00  0.00           C  
ATOM   2402  CG  GLU C1828      18.684  67.084  85.999  1.00  0.00           C  
ATOM   2403  CD  GLU C1828      17.761  67.007  87.196  1.00  0.00           C  
ATOM   2404  OE1 GLU C1828      18.235  67.231  88.330  1.00  0.00           O  
ATOM   2405  OE2 GLU C1828      16.564  66.710  87.005  1.00  0.00           O  
ATOM   2406  N   ASP C1829      19.741  62.916  86.791  1.00  0.00           N  
ATOM   2407  CA  ASP C1829      20.580  61.780  87.128  1.00  0.00           C  
ATOM   2408  C   ASP C1829      20.208  60.500  86.395  1.00  0.00           C  
ATOM   2409  O   ASP C1829      21.027  59.932  85.682  1.00  0.00           O  
ATOM   2410  CB  ASP C1829      20.542  61.544  88.639  1.00  0.00           C  
ATOM   2411  CG  ASP C1829      21.752  60.786  89.136  1.00  0.00           C  
ATOM   2412  OD1 ASP C1829      21.970  59.649  88.668  1.00  0.00           O  
ATOM   2413  OD2 ASP C1829      22.487  61.331  89.990  1.00  0.00           O  
ATOM   2414  N   ILE C1830      18.975  60.045  86.569  1.00  0.00           N  
ATOM   2415  CA  ILE C1830      18.522  58.819  85.927  1.00  0.00           C  
ATOM   2416  C   ILE C1830      18.945  58.695  84.466  1.00  0.00           C  
ATOM   2417  O   ILE C1830      19.449  57.655  84.048  1.00  0.00           O  
ATOM   2418  CB  ILE C1830      17.001  58.686  86.002  1.00  0.00           C  
ATOM   2419  CG1 ILE C1830      16.573  57.363  85.376  1.00  0.00           C  
ATOM   2420  CG2 ILE C1830      16.343  59.846  85.284  1.00  0.00           C  
ATOM   2421  CD1 ILE C1830      15.093  57.079  85.491  1.00  0.00           C  
ATOM   2422  N   VAL C1831      18.736  59.745  83.683  1.00  0.00           N  
ATOM   2423  CA  VAL C1831      19.125  59.712  82.280  1.00  0.00           C  
ATOM   2424  C   VAL C1831      20.590  59.288  82.160  1.00  0.00           C  
ATOM   2425  O   VAL C1831      20.888  58.220  81.635  1.00  0.00           O  
ATOM   2426  CB  VAL C1831      18.949  61.093  81.613  1.00  0.00           C  
ATOM   2427  CG1 VAL C1831      19.544  61.072  80.214  1.00  0.00           C  
ATOM   2428  CG2 VAL C1831      17.471  61.460  81.552  1.00  0.00           C  
ATOM   2429  N   MET C1832      21.496  60.126  82.656  1.00  0.00           N  
ATOM   2430  CA  MET C1832      22.926  59.833  82.608  1.00  0.00           C  
ATOM   2431  C   MET C1832      23.184  58.397  83.014  1.00  0.00           C  
ATOM   2432  O   MET C1832      24.166  57.795  82.588  1.00  0.00           O  
ATOM   2433  CB  MET C1832      23.709  60.768  83.534  1.00  0.00           C  
ATOM   2434  CG  MET C1832      23.752  62.211  83.078  1.00  0.00           C  
ATOM   2435  SD  MET C1832      24.647  63.261  84.233  1.00  0.00           S  
ATOM   2436  CE  MET C1832      23.296  64.027  85.122  1.00  0.00           C  
ATOM   2437  N   GLU C1833      22.307  57.854  83.853  1.00  0.00           N  
ATOM   2438  CA  GLU C1833      22.457  56.477  84.287  1.00  0.00           C  
ATOM   2439  C   GLU C1833      22.106  55.608  83.096  1.00  0.00           C  
ATOM   2440  O   GLU C1833      22.868  54.722  82.723  1.00  0.00           O  
ATOM   2441  CB  GLU C1833      21.529  56.160  85.462  1.00  0.00           C  
ATOM   2442  CG  GLU C1833      21.696  54.743  86.014  1.00  0.00           C  
ATOM   2443  CD  GLU C1833      21.122  53.670  85.095  1.00  0.00           C  
ATOM   2444  OE1 GLU C1833      21.481  52.482  85.262  1.00  0.00           O  
ATOM   2445  OE2 GLU C1833      20.301  54.011  84.215  1.00  0.00           O  
ATOM   2446  N   LYS C1834      20.951  55.862  82.493  1.00  0.00           N  
ATOM   2447  CA  LYS C1834      20.546  55.088  81.329  1.00  0.00           C  
ATOM   2448  C   LYS C1834      21.620  55.139  80.247  1.00  0.00           C  
ATOM   2449  O   LYS C1834      21.892  54.136  79.587  1.00  0.00           O  
ATOM   2450  CB  LYS C1834      19.217  55.603  80.775  1.00  0.00           C  
ATOM   2451  CG  LYS C1834      18.008  54.967  81.427  1.00  0.00           C  
ATOM   2452  CD  LYS C1834      18.003  53.460  81.197  1.00  0.00           C  
ATOM   2453  CE  LYS C1834      16.878  52.782  81.959  1.00  0.00           C  
ATOM   2454  NZ  LYS C1834      16.909  51.304  81.794  1.00  0.00           N  
ATOM   2455  N   ALA C1835      22.232  56.308  80.070  1.00  0.00           N  
ATOM   2456  CA  ALA C1835      23.279  56.463  79.069  1.00  0.00           C  
ATOM   2457  C   ALA C1835      24.273  55.352  79.288  1.00  0.00           C  
ATOM   2458  O   ALA C1835      24.477  54.514  78.412  1.00  0.00           O  
ATOM   2459  CB  ALA C1835      23.972  57.811  79.215  1.00  0.00           C  
ATOM   2460  N   LYS C1836      24.876  55.343  80.473  1.00  0.00           N  
ATOM   2461  CA  LYS C1836      25.857  54.326  80.824  1.00  0.00           C  
ATOM   2462  C   LYS C1836      25.322  52.927  80.567  1.00  0.00           C  
ATOM   2463  O   LYS C1836      25.955  52.143  79.881  1.00  0.00           O  
ATOM   2464  CB  LYS C1836      26.275  54.440  82.294  1.00  0.00           C  
ATOM   2465  CG  LYS C1836      27.190  55.618  82.623  1.00  0.00           C  
ATOM   2466  CD  LYS C1836      27.790  55.458  84.030  1.00  0.00           C  
ATOM   2467  CE  LYS C1836      28.705  56.619  84.426  1.00  0.00           C  
ATOM   2468  NZ  LYS C1836      27.970  57.908  84.596  1.00  0.00           N  
ATOM   2469  N   GLU C1837      24.157  52.601  81.105  1.00  0.00           N  
ATOM   2470  CA  GLU C1837      23.617  51.270  80.883  1.00  0.00           C  
ATOM   2471  C   GLU C1837      23.767  50.939  79.408  1.00  0.00           C  
ATOM   2472  O   GLU C1837      24.278  49.881  79.048  1.00  0.00           O  
ATOM   2473  CB  GLU C1837      22.138  51.206  81.265  1.00  0.00           C  
ATOM   2474  CG  GLU C1837      21.569  49.792  81.263  1.00  0.00           C  
ATOM   2475  CD  GLU C1837      20.062  49.764  81.102  1.00  0.00           C  
ATOM   2476  OE1 GLU C1837      19.360  50.382  81.929  1.00  0.00           O  
ATOM   2477  OE2 GLU C1837      19.580  49.122  80.144  1.00  0.00           O  
ATOM   2478  N   ILE C1838      23.331  51.862  78.558  1.00  0.00           N  
ATOM   2479  CA  ILE C1838      23.410  51.667  77.123  1.00  0.00           C  
ATOM   2480  C   ILE C1838      24.860  51.577  76.662  1.00  0.00           C  
ATOM   2481  O   ILE C1838      25.200  50.750  75.811  1.00  0.00           O  
ATOM   2482  CB  ILE C1838      22.703  52.794  76.400  1.00  0.00           C  
ATOM   2483  CG1 ILE C1838      21.295  52.942  76.972  1.00  0.00           C  
ATOM   2484  CG2 ILE C1838      22.620  52.478  74.921  1.00  0.00           C  
ATOM   2485  CD1 ILE C1838      20.520  54.110  76.419  1.00  0.00           C  
ATOM   2486  N   TYR C1839      25.715  52.429  77.218  1.00  0.00           N  
ATOM   2487  CA  TYR C1839      27.139  52.406  76.888  1.00  0.00           C  
ATOM   2488  C   TYR C1839      27.585  50.966  77.116  1.00  0.00           C  
ATOM   2489  O   TYR C1839      27.676  50.178  76.186  1.00  0.00           O  
ATOM   2490  CB  TYR C1839      27.915  53.337  77.829  1.00  0.00           C  
ATOM   2491  CG  TYR C1839      29.399  53.443  77.545  1.00  0.00           C  
ATOM   2492  CD1 TYR C1839      30.203  52.311  77.500  1.00  0.00           C  
ATOM   2493  CD2 TYR C1839      29.993  54.683  77.282  1.00  0.00           C  
ATOM   2494  CE1 TYR C1839      31.566  52.402  77.191  1.00  0.00           C  
ATOM   2495  CE2 TYR C1839      31.354  54.790  76.969  1.00  0.00           C  
ATOM   2496  CZ  TYR C1839      32.135  53.643  76.920  1.00  0.00           C  
ATOM   2497  OH  TYR C1839      33.469  53.721  76.563  1.00  0.00           O  
ATOM   2498  N   GLU C1840      27.831  50.631  78.377  1.00  0.00           N  
ATOM   2499  CA  GLU C1840      28.268  49.296  78.769  1.00  0.00           C  
ATOM   2500  C   GLU C1840      27.669  48.184  77.923  1.00  0.00           C  
ATOM   2501  O   GLU C1840      28.353  47.237  77.577  1.00  0.00           O  
ATOM   2502  CB  GLU C1840      27.940  49.032  80.241  1.00  0.00           C  
ATOM   2503  CG  GLU C1840      28.676  49.917  81.260  1.00  0.00           C  
ATOM   2504  CD  GLU C1840      30.184  49.681  81.311  1.00  0.00           C  
ATOM   2505  OE1 GLU C1840      30.626  48.513  81.183  1.00  0.00           O  
ATOM   2506  OE2 GLU C1840      30.928  50.670  81.504  1.00  0.00           O  
ATOM   2507  N   LYS C1841      26.395  48.279  77.582  1.00  0.00           N  
ATOM   2508  CA  LYS C1841      25.811  47.216  76.777  1.00  0.00           C  
ATOM   2509  C   LYS C1841      26.412  47.193  75.372  1.00  0.00           C  
ATOM   2510  O   LYS C1841      26.843  46.143  74.894  1.00  0.00           O  
ATOM   2511  CB  LYS C1841      24.286  47.362  76.705  1.00  0.00           C  
ATOM   2512  CG  LYS C1841      23.527  46.138  77.225  1.00  0.00           C  
ATOM   2513  CD  LYS C1841      23.917  44.870  76.457  1.00  0.00           C  
ATOM   2514  CE  LYS C1841      23.165  43.634  76.954  1.00  0.00           C  
ATOM   2515  NZ  LYS C1841      23.582  42.385  76.238  1.00  0.00           N  
ATOM   2516  N   LEU C1842      26.458  48.355  74.727  1.00  0.00           N  
ATOM   2517  CA  LEU C1842      27.003  48.480  73.377  1.00  0.00           C  
ATOM   2518  C   LEU C1842      28.527  48.467  73.344  1.00  0.00           C  
ATOM   2519  O   LEU C1842      29.131  48.117  72.337  1.00  0.00           O  
ATOM   2520  CB  LEU C1842      26.514  49.780  72.753  1.00  0.00           C  
ATOM   2521  CG  LEU C1842      25.009  49.916  72.528  1.00  0.00           C  
ATOM   2522  CD1 LEU C1842      24.620  51.376  72.452  1.00  0.00           C  
ATOM   2523  CD2 LEU C1842      24.624  49.185  71.251  1.00  0.00           C  
ATOM   2524  N   LYS C1843      29.132  48.861  74.461  1.00  0.00           N  
ATOM   2525  CA  LYS C1843      30.586  48.955  74.631  1.00  0.00           C  
ATOM   2526  C   LYS C1843      31.424  47.801  74.105  1.00  0.00           C  
ATOM   2527  O   LYS C1843      32.543  48.000  73.636  1.00  0.00           O  
ATOM   2528  CB  LYS C1843      30.903  49.144  76.113  1.00  0.00           C  
ATOM   2529  CG  LYS C1843      32.368  49.087  76.448  1.00  0.00           C  
ATOM   2530  CD  LYS C1843      32.575  49.164  77.953  1.00  0.00           C  
ATOM   2531  CE  LYS C1843      34.057  49.286  78.317  1.00  0.00           C  
ATOM   2532  NZ  LYS C1843      34.691  50.564  77.853  1.00  0.00           N  
ATOM   2533  N   GLY C1846      30.885  46.594  74.201  1.00  0.00           N  
ATOM   2534  CA  GLY C1846      31.623  45.425  73.772  1.00  0.00           C  
ATOM   2535  C   GLY C1846      31.908  45.288  72.295  1.00  0.00           C  
ATOM   2536  O   GLY C1846      33.064  45.276  71.873  1.00  0.00           O  
ATOM   2537  N   LYS C1847      30.846  45.172  71.512  1.00  0.00           N  
ATOM   2538  CA  LYS C1847      30.964  44.994  70.079  1.00  0.00           C  
ATOM   2539  C   LYS C1847      31.095  46.316  69.332  1.00  0.00           C  
ATOM   2540  O   LYS C1847      31.631  46.367  68.228  1.00  0.00           O  
ATOM   2541  CB  LYS C1847      29.735  44.219  69.578  1.00  0.00           C  
ATOM   2542  CG  LYS C1847      29.632  44.044  68.066  1.00  0.00           C  
ATOM   2543  CD  LYS C1847      30.842  43.305  67.492  1.00  0.00           C  
ATOM   2544  CE  LYS C1847      30.685  43.026  65.991  1.00  0.00           C  
ATOM   2545  NZ  LYS C1847      30.517  44.260  65.161  1.00  0.00           N  
ATOM   2546  N   PHE C1848      30.650  47.397  69.952  1.00  0.00           N  
ATOM   2547  CA  PHE C1848      30.665  48.682  69.277  1.00  0.00           C  
ATOM   2548  C   PHE C1848      31.432  49.842  69.904  1.00  0.00           C  
ATOM   2549  O   PHE C1848      31.814  49.815  71.081  1.00  0.00           O  
ATOM   2550  CB  PHE C1848      29.217  49.123  69.063  1.00  0.00           C  
ATOM   2551  CG  PHE C1848      28.396  48.139  68.309  1.00  0.00           C  
ATOM   2552  CD1 PHE C1848      27.153  47.760  68.773  1.00  0.00           C  
ATOM   2553  CD2 PHE C1848      28.869  47.592  67.122  1.00  0.00           C  
ATOM   2554  CE1 PHE C1848      26.390  46.843  68.058  1.00  0.00           C  
ATOM   2555  CE2 PHE C1848      28.122  46.676  66.398  1.00  0.00           C  
ATOM   2556  CZ  PHE C1848      26.882  46.299  66.862  1.00  0.00           C  
ATOM   2557  N   ARG C1849      31.625  50.873  69.079  1.00  0.00           N  
ATOM   2558  CA  ARG C1849      32.298  52.105  69.470  1.00  0.00           C  
ATOM   2559  C   ARG C1849      31.227  53.126  69.838  1.00  0.00           C  
ATOM   2560  O   ARG C1849      30.571  53.693  68.965  1.00  0.00           O  
ATOM   2561  CB  ARG C1849      33.154  52.641  68.319  1.00  0.00           C  
ATOM   2562  CG  ARG C1849      34.518  51.979  68.193  1.00  0.00           C  
ATOM   2563  CD  ARG C1849      35.410  52.709  67.191  1.00  0.00           C  
ATOM   2564  NE  ARG C1849      35.134  52.325  65.807  1.00  0.00           N  
ATOM   2565  CZ  ARG C1849      35.463  51.148  65.276  1.00  0.00           C  
ATOM   2566  NH1 ARG C1849      36.086  50.231  66.018  1.00  0.00           N  
ATOM   2567  NH2 ARG C1849      35.170  50.889  64.000  1.00  0.00           N  
ATOM   2568  N   VAL C1850      31.048  53.344  71.136  1.00  0.00           N  
ATOM   2569  CA  VAL C1850      30.055  54.282  71.631  1.00  0.00           C  
ATOM   2570  C   VAL C1850      30.697  55.453  72.361  1.00  0.00           C  
ATOM   2571  O   VAL C1850      31.802  55.331  72.896  1.00  0.00           O  
ATOM   2572  CB  VAL C1850      29.091  53.597  72.598  1.00  0.00           C  
ATOM   2573  CG1 VAL C1850      28.377  52.462  71.900  1.00  0.00           C  
ATOM   2574  CG2 VAL C1850      29.850  53.078  73.790  1.00  0.00           C  
ATOM   2575  N   HIS C1851      29.986  56.581  72.373  1.00  0.00           N  
ATOM   2576  CA  HIS C1851      30.429  57.812  73.030  1.00  0.00           C  
ATOM   2577  C   HIS C1851      29.217  58.577  73.512  1.00  0.00           C  
ATOM   2578  O   HIS C1851      28.161  58.594  72.871  1.00  0.00           O  
ATOM   2579  CB  HIS C1851      31.230  58.698  72.070  1.00  0.00           C  
ATOM   2580  CG  HIS C1851      31.698  59.992  72.673  1.00  0.00           C  
ATOM   2581  ND1 HIS C1851      32.452  60.049  73.827  1.00  0.00           N  
ATOM   2582  CD2 HIS C1851      31.580  61.270  72.239  1.00  0.00           C  
ATOM   2583  CE1 HIS C1851      32.784  61.303  74.073  1.00  0.00           C  
ATOM   2584  NE2 HIS C1851      32.269  62.065  73.124  1.00  0.00           N  
ATOM   2585  N   ILE C1852      29.378  59.228  74.649  1.00  0.00           N  
ATOM   2586  CA  ILE C1852      28.283  59.979  75.223  1.00  0.00           C  
ATOM   2587  C   ILE C1852      28.615  61.469  75.267  1.00  0.00           C  
ATOM   2588  O   ILE C1852      29.779  61.852  75.448  1.00  0.00           O  
ATOM   2589  CB  ILE C1852      27.975  59.453  76.634  1.00  0.00           C  
ATOM   2590  CG1 ILE C1852      27.901  57.937  76.578  1.00  0.00           C  
ATOM   2591  CG2 ILE C1852      26.665  60.008  77.144  1.00  0.00           C  
ATOM   2592  CD1 ILE C1852      27.283  57.301  77.800  1.00  0.00           C  
ATOM   2593  N   ASP C1853      27.594  62.305  75.081  1.00  0.00           N  
ATOM   2594  CA  ASP C1853      27.792  63.745  75.117  1.00  0.00           C  
ATOM   2595  C   ASP C1853      27.436  64.327  76.476  1.00  0.00           C  
ATOM   2596  O   ASP C1853      26.376  64.922  76.652  1.00  0.00           O  
ATOM   2597  CB  ASP C1853      26.968  64.427  74.030  1.00  0.00           C  
ATOM   2598  CG  ASP C1853      27.831  64.985  72.916  1.00  0.00           C  
ATOM   2599  OD1 ASP C1853      28.479  64.174  72.220  1.00  0.00           O  
ATOM   2600  OD2 ASP C1853      27.861  66.226  72.740  1.00  0.00           O  
ATOM   2601  N   ASP C1854      28.333  64.141  77.438  1.00  0.00           N  
ATOM   2602  CA  ASP C1854      28.127  64.660  78.776  1.00  0.00           C  
ATOM   2603  C   ASP C1854      27.896  66.156  78.624  1.00  0.00           C  
ATOM   2604  O   ASP C1854      26.998  66.730  79.236  1.00  0.00           O  
ATOM   2605  CB  ASP C1854      29.379  64.443  79.639  1.00  0.00           C  
ATOM   2606  CG  ASP C1854      29.926  63.020  79.559  1.00  0.00           C  
ATOM   2607  OD1 ASP C1854      29.167  62.055  79.799  1.00  0.00           O  
ATOM   2608  OD2 ASP C1854      31.133  62.874  79.267  1.00  0.00           O  
ATOM   2609  N   ARG C1855      28.740  66.758  77.788  1.00  0.00           N  
ATOM   2610  CA  ARG C1855      28.760  68.189  77.473  1.00  0.00           C  
ATOM   2611  C   ARG C1855      27.480  68.946  77.788  1.00  0.00           C  
ATOM   2612  O   ARG C1855      26.390  68.381  77.753  1.00  0.00           O  
ATOM   2613  CB  ARG C1855      29.108  68.380  75.988  1.00  0.00           C  
ATOM   2614  CG  ARG C1855      30.139  67.378  75.459  1.00  0.00           C  
ATOM   2615  CD  ARG C1855      30.844  67.860  74.197  1.00  0.00           C  
ATOM   2616  NE  ARG C1855      29.997  67.831  73.009  1.00  0.00           N  
ATOM   2617  CZ  ARG C1855      30.112  68.685  71.995  1.00  0.00           C  
ATOM   2618  NH1 ARG C1855      31.035  69.644  72.026  1.00  0.00           N  
ATOM   2619  NH2 ARG C1855      29.311  68.574  70.945  1.00  0.00           N  
ATOM   2620  N   ASP C1857      27.615  70.230  78.098  1.00  0.00           N  
ATOM   2621  CA  ASP C1857      26.452  71.059  78.385  1.00  0.00           C  
ATOM   2622  C   ASP C1857      26.146  71.939  77.181  1.00  0.00           C  
ATOM   2623  O   ASP C1857      26.891  72.873  76.885  1.00  0.00           O  
ATOM   2624  CB  ASP C1857      26.694  71.953  79.603  1.00  0.00           C  
ATOM   2625  CG  ASP C1857      25.512  72.880  79.894  1.00  0.00           C  
ATOM   2626  OD1 ASP C1857      24.411  72.371  80.208  1.00  0.00           O  
ATOM   2627  OD2 ASP C1857      25.684  74.117  79.805  1.00  0.00           O  
ATOM   2628  N   ILE C1859      25.051  71.635  76.491  1.00  0.00           N  
ATOM   2629  CA  ILE C1859      24.652  72.409  75.327  1.00  0.00           C  
ATOM   2630  C   ILE C1859      23.357  71.880  74.725  1.00  0.00           C  
ATOM   2631  O   ILE C1859      22.919  70.770  75.033  1.00  0.00           O  
ATOM   2632  CB  ILE C1859      25.779  72.411  74.256  1.00  0.00           C  
ATOM   2633  CG1 ILE C1859      25.354  73.238  73.033  1.00  0.00           C  
ATOM   2634  CG2 ILE C1859      26.142  70.989  73.882  1.00  0.00           C  
ATOM   2635  CD1 ILE C1859      25.077  74.727  73.324  1.00  0.00           C  
ATOM   2636  N   ARG C1860      22.737  72.694  73.877  1.00  0.00           N  
ATOM   2637  CA  ARG C1860      21.496  72.305  73.228  1.00  0.00           C  
ATOM   2638  C   ARG C1860      21.704  70.965  72.547  1.00  0.00           C  
ATOM   2639  O   ARG C1860      22.617  70.804  71.742  1.00  0.00           O  
ATOM   2640  CB  ARG C1860      21.073  73.339  72.178  1.00  0.00           C  
ATOM   2641  CG  ARG C1860      19.561  73.473  72.052  1.00  0.00           C  
ATOM   2642  CD  ARG C1860      19.155  74.079  70.735  1.00  0.00           C  
ATOM   2643  NE  ARG C1860      18.860  73.184  69.663  1.00  0.00           N  
ATOM   2644  CZ  ARG C1860      18.938  73.343  68.343  1.00  0.00           C  
ATOM   2645  NH1 ARG C1860      18.552  72.299  67.642  1.00  0.00           N  
ATOM   2646  NH2 ARG C1860      19.397  74.423  67.711  1.00  0.00           N  
ATOM   2647  N   PRO C1861      20.864  69.978  72.870  1.00  0.00           N  
ATOM   2648  CA  PRO C1861      21.029  68.677  72.232  1.00  0.00           C  
ATOM   2649  C   PRO C1861      21.141  68.921  70.739  1.00  0.00           C  
ATOM   2650  O   PRO C1861      21.756  68.146  70.014  1.00  0.00           O  
ATOM   2651  CB  PRO C1861      19.739  67.958  72.594  1.00  0.00           C  
ATOM   2652  CG  PRO C1861      19.404  68.541  73.923  1.00  0.00           C  
ATOM   2653  CD  PRO C1861      19.656  70.003  73.706  1.00  0.00           C  
ATOM   2654  N   GLY C1862      20.540  70.024  70.297  1.00  0.00           N  
ATOM   2655  CA  GLY C1862      20.559  70.386  68.891  1.00  0.00           C  
ATOM   2656  C   GLY C1862      21.951  70.375  68.304  1.00  0.00           C  
ATOM   2657  O   GLY C1862      22.260  69.547  67.445  1.00  0.00           O  
ATOM   2658  N   ARG C1863      22.785  71.304  68.766  1.00  0.00           N  
ATOM   2659  CA  ARG C1863      24.165  71.404  68.304  1.00  0.00           C  
ATOM   2660  C   ARG C1863      24.732  69.985  68.362  1.00  0.00           C  
ATOM   2661  O   ARG C1863      25.357  69.528  67.410  1.00  0.00           O  
ATOM   2662  CB  ARG C1863      24.974  72.344  69.219  1.00  0.00           C  
ATOM   2663  CG  ARG C1863      25.601  73.601  68.559  1.00  0.00           C  
ATOM   2664  CD  ARG C1863      24.600  74.739  68.196  1.00  0.00           C  
ATOM   2665  NE  ARG C1863      23.492  74.913  69.152  1.00  0.00           N  
ATOM   2666  CZ  ARG C1863      22.921  76.079  69.480  1.00  0.00           C  
ATOM   2667  NH1 ARG C1863      23.349  77.213  68.948  1.00  0.00           N  
ATOM   2668  NH2 ARG C1863      21.893  76.108  70.324  1.00  0.00           N  
ATOM   2669  N   LYS C1864      24.499  69.288  69.475  1.00  0.00           N  
ATOM   2670  CA  LYS C1864      24.971  67.917  69.623  1.00  0.00           C  
ATOM   2671  C   LYS C1864      24.477  67.086  68.452  1.00  0.00           C  
ATOM   2672  O   LYS C1864      25.273  66.603  67.657  1.00  0.00           O  
ATOM   2673  CB  LYS C1864      24.467  67.306  70.930  1.00  0.00           C  
ATOM   2674  CG  LYS C1864      25.223  67.775  72.165  1.00  0.00           C  
ATOM   2675  CD  LYS C1864      24.681  67.139  73.442  1.00  0.00           C  
ATOM   2676  CE  LYS C1864      25.381  67.708  74.683  1.00  0.00           C  
ATOM   2677  NZ  LYS C1864      24.750  67.296  75.974  1.00  0.00           N  
ATOM   2678  N   PHE C1865      23.161  66.922  68.351  1.00  0.00           N  
ATOM   2679  CA  PHE C1865      22.548  66.167  67.257  1.00  0.00           C  
ATOM   2680  C   PHE C1865      23.179  66.585  65.955  1.00  0.00           C  
ATOM   2681  O   PHE C1865      23.500  65.757  65.104  1.00  0.00           O  
ATOM   2682  CB  PHE C1865      21.062  66.473  67.157  1.00  0.00           C  
ATOM   2683  CG  PHE C1865      20.239  65.863  68.240  1.00  0.00           C  
ATOM   2684  CD1 PHE C1865      20.836  65.173  69.294  1.00  0.00           C  
ATOM   2685  CD2 PHE C1865      18.852  66.004  68.222  1.00  0.00           C  
ATOM   2686  CE1 PHE C1865      20.066  64.634  70.322  1.00  0.00           C  
ATOM   2687  CE2 PHE C1865      18.070  65.469  69.245  1.00  0.00           C  
ATOM   2688  CZ  PHE C1865      18.682  64.781  70.303  1.00  0.00           C  
ATOM   2689  N   ASN C1866      23.345  67.895  65.821  1.00  0.00           N  
ATOM   2690  CA  ASN C1866      23.904  68.497  64.630  1.00  0.00           C  
ATOM   2691  C   ASN C1866      25.390  68.217  64.513  1.00  0.00           C  
ATOM   2692  O   ASN C1866      25.863  67.792  63.455  1.00  0.00           O  
ATOM   2693  CB  ASN C1866      23.611  70.003  64.653  1.00  0.00           C  
ATOM   2694  CG  ASN C1866      24.106  70.730  63.409  1.00  0.00           C  
ATOM   2695  OD1 ASN C1866      25.267  71.157  63.344  1.00  0.00           O  
ATOM   2696  ND2 ASN C1866      23.222  70.876  62.412  1.00  0.00           N  
ATOM   2697  N   ASP C1867      26.124  68.433  65.597  1.00  0.00           N  
ATOM   2698  CA  ASP C1867      27.559  68.195  65.595  1.00  0.00           C  
ATOM   2699  C   ASP C1867      27.896  66.754  65.197  1.00  0.00           C  
ATOM   2700  O   ASP C1867      28.834  66.516  64.442  1.00  0.00           O  
ATOM   2701  CB  ASP C1867      28.155  68.559  66.964  1.00  0.00           C  
ATOM   2702  CG  ASP C1867      28.308  70.086  67.154  1.00  0.00           C  
ATOM   2703  OD1 ASP C1867      27.447  70.831  66.631  1.00  0.00           O  
ATOM   2704  OD2 ASP C1867      29.272  70.551  67.822  1.00  0.00           O  
ATOM   2705  N   TRP C1878      27.104  65.797  65.660  1.00  0.00           N  
ATOM   2706  CA  TRP C1878      27.348  64.395  65.346  1.00  0.00           C  
ATOM   2707  C   TRP C1878      26.857  63.983  63.997  1.00  0.00           C  
ATOM   2708  O   TRP C1878      27.309  62.987  63.456  1.00  0.00           O  
ATOM   2709  CB  TRP C1878      26.715  63.499  66.407  1.00  0.00           C  
ATOM   2710  CG  TRP C1878      27.435  63.603  67.673  1.00  0.00           C  
ATOM   2711  CD1 TRP C1878      26.911  63.849  68.892  1.00  0.00           C  
ATOM   2712  CD2 TRP C1878      28.844  63.555  67.837  1.00  0.00           C  
ATOM   2713  NE1 TRP C1878      27.912  63.971  69.825  1.00  0.00           N  
ATOM   2714  CE2 TRP C1878      29.113  63.791  69.200  1.00  0.00           C  
ATOM   2715  CE3 TRP C1878      29.909  63.338  66.963  1.00  0.00           C  
ATOM   2716  CZ2 TRP C1878      30.405  63.817  69.715  1.00  0.00           C  
ATOM   2717  CZ3 TRP C1878      31.192  63.366  67.469  1.00  0.00           C  
ATOM   2718  CH2 TRP C1878      31.432  63.604  68.839  1.00  0.00           C  
ATOM   2719  N   GLU C1879      25.901  64.733  63.471  1.00  0.00           N  
ATOM   2720  CA  GLU C1879      25.365  64.440  62.155  1.00  0.00           C  
ATOM   2721  C   GLU C1879      26.474  64.816  61.183  1.00  0.00           C  
ATOM   2722  O   GLU C1879      26.839  64.030  60.311  1.00  0.00           O  
ATOM   2723  CB  GLU C1879      24.098  65.264  61.892  1.00  0.00           C  
ATOM   2724  CG  GLU C1879      23.320  64.834  60.643  1.00  0.00           C  
ATOM   2725  CD  GLU C1879      21.905  65.410  60.570  1.00  0.00           C  
ATOM   2726  OE1 GLU C1879      21.759  66.653  60.523  1.00  0.00           O  
ATOM   2727  OE2 GLU C1879      20.936  64.613  60.553  1.00  0.00           O  
ATOM   2728  N   ILE C1880      27.033  66.007  61.361  1.00  0.00           N  
ATOM   2729  CA  ILE C1880      28.119  66.468  60.502  1.00  0.00           C  
ATOM   2730  C   ILE C1880      29.270  65.474  60.505  1.00  0.00           C  
ATOM   2731  O   ILE C1880      29.855  65.183  59.464  1.00  0.00           O  
ATOM   2732  CB  ILE C1880      28.678  67.814  60.975  1.00  0.00           C  
ATOM   2733  CG1 ILE C1880      27.524  68.784  61.226  1.00  0.00           C  
ATOM   2734  CG2 ILE C1880      29.663  68.363  59.932  1.00  0.00           C  
ATOM   2735  CD1 ILE C1880      27.968  70.150  61.720  1.00  0.00           C  
ATOM   2736  N   LYS C1881      29.601  64.968  61.688  1.00  0.00           N  
ATOM   2737  CA  LYS C1881      30.684  64.011  61.810  1.00  0.00           C  
ATOM   2738  C   LYS C1881      30.297  62.653  61.242  1.00  0.00           C  
ATOM   2739  O   LYS C1881      31.096  61.725  61.235  1.00  0.00           O  
ATOM   2740  CB  LYS C1881      31.119  63.868  63.269  1.00  0.00           C  
ATOM   2741  CG  LYS C1881      31.898  65.067  63.809  1.00  0.00           C  
ATOM   2742  CD  LYS C1881      32.878  64.630  64.905  1.00  0.00           C  
ATOM   2743  CE  LYS C1881      33.556  65.811  65.625  1.00  0.00           C  
ATOM   2744  NZ  LYS C1881      32.730  66.438  66.713  1.00  0.00           N  
ATOM   2745  N   GLY C1882      29.068  62.540  60.754  1.00  0.00           N  
ATOM   2746  CA  GLY C1882      28.624  61.281  60.181  1.00  0.00           C  
ATOM   2747  C   GLY C1882      28.531  60.081  61.118  1.00  0.00           C  
ATOM   2748  O   GLY C1882      28.656  58.942  60.679  1.00  0.00           O  
ATOM   2749  N   VAL C1883      28.315  60.298  62.407  1.00  0.00           N  
ATOM   2750  CA  VAL C1883      28.186  59.150  63.286  1.00  0.00           C  
ATOM   2751  C   VAL C1883      26.962  58.384  62.793  1.00  0.00           C  
ATOM   2752  O   VAL C1883      25.840  58.889  62.815  1.00  0.00           O  
ATOM   2753  CB  VAL C1883      27.967  59.552  64.753  1.00  0.00           C  
ATOM   2754  CG1 VAL C1883      27.741  58.311  65.596  1.00  0.00           C  
ATOM   2755  CG2 VAL C1883      29.158  60.307  65.264  1.00  0.00           C  
ATOM   2756  N   PRO C1884      27.166  57.154  62.336  1.00  0.00           N  
ATOM   2757  CA  PRO C1884      26.094  56.303  61.827  1.00  0.00           C  
ATOM   2758  C   PRO C1884      24.835  56.335  62.658  1.00  0.00           C  
ATOM   2759  O   PRO C1884      23.804  56.820  62.206  1.00  0.00           O  
ATOM   2760  CB  PRO C1884      26.725  54.925  61.826  1.00  0.00           C  
ATOM   2761  CG  PRO C1884      28.134  55.238  61.484  1.00  0.00           C  
ATOM   2762  CD  PRO C1884      28.434  56.417  62.377  1.00  0.00           C  
ATOM   2763  N   LEU C1885      24.926  55.821  63.877  1.00  0.00           N  
ATOM   2764  CA  LEU C1885      23.772  55.753  64.759  1.00  0.00           C  
ATOM   2765  C   LEU C1885      23.863  56.708  65.932  1.00  0.00           C  
ATOM   2766  O   LEU C1885      24.950  57.039  66.405  1.00  0.00           O  
ATOM   2767  CB  LEU C1885      23.636  54.337  65.282  1.00  0.00           C  
ATOM   2768  CG  LEU C1885      22.239  53.790  65.513  1.00  0.00           C  
ATOM   2769  CD1 LEU C1885      21.389  53.983  64.267  1.00  0.00           C  
ATOM   2770  CD2 LEU C1885      22.360  52.309  65.859  1.00  0.00           C  
ATOM   2771  N   ARG C1886      22.709  57.158  66.403  1.00  0.00           N  
ATOM   2772  CA  ARG C1886      22.661  58.062  67.549  1.00  0.00           C  
ATOM   2773  C   ARG C1886      21.488  57.675  68.398  1.00  0.00           C  
ATOM   2774  O   ARG C1886      20.382  57.501  67.891  1.00  0.00           O  
ATOM   2775  CB  ARG C1886      22.473  59.510  67.122  1.00  0.00           C  
ATOM   2776  CG  ARG C1886      22.044  60.400  68.262  1.00  0.00           C  
ATOM   2777  CD  ARG C1886      20.770  61.141  67.915  1.00  0.00           C  
ATOM   2778  NE  ARG C1886      21.037  62.365  67.165  1.00  0.00           N  
ATOM   2779  CZ  ARG C1886      20.160  62.970  66.367  1.00  0.00           C  
ATOM   2780  NH1 ARG C1886      18.941  62.476  66.192  1.00  0.00           N  
ATOM   2781  NH2 ARG C1886      20.507  64.080  65.736  1.00  0.00           N  
ATOM   2782  N   ILE C1887      21.740  57.549  69.694  1.00  0.00           N  
ATOM   2783  CA  ILE C1887      20.709  57.174  70.643  1.00  0.00           C  
ATOM   2784  C   ILE C1887      20.335  58.335  71.533  1.00  0.00           C  
ATOM   2785  O   ILE C1887      21.187  58.919  72.192  1.00  0.00           O  
ATOM   2786  CB  ILE C1887      21.176  56.010  71.532  1.00  0.00           C  
ATOM   2787  CG1 ILE C1887      21.187  54.722  70.708  1.00  0.00           C  
ATOM   2788  CG2 ILE C1887      20.283  55.882  72.744  1.00  0.00           C  
ATOM   2789  CD1 ILE C1887      21.592  53.502  71.476  1.00  0.00           C  
ATOM   2790  N   GLU C1888      19.054  58.675  71.532  1.00  0.00           N  
ATOM   2791  CA  GLU C1888      18.561  59.747  72.371  1.00  0.00           C  
ATOM   2792  C   GLU C1888      18.079  59.102  73.660  1.00  0.00           C  
ATOM   2793  O   GLU C1888      17.193  58.242  73.647  1.00  0.00           O  
ATOM   2794  CB  GLU C1888      17.400  60.474  71.690  1.00  0.00           C  
ATOM   2795  CG  GLU C1888      17.798  61.357  70.505  1.00  0.00           C  
ATOM   2796  CD  GLU C1888      16.599  62.011  69.825  1.00  0.00           C  
ATOM   2797  OE1 GLU C1888      15.769  62.623  70.532  1.00  0.00           O  
ATOM   2798  OE2 GLU C1888      16.492  61.916  68.583  1.00  0.00           O  
ATOM   2799  N   VAL C1889      18.677  59.504  74.775  1.00  0.00           N  
ATOM   2800  CA  VAL C1889      18.299  58.964  76.075  1.00  0.00           C  
ATOM   2801  C   VAL C1889      17.371  59.946  76.772  1.00  0.00           C  
ATOM   2802  O   VAL C1889      17.823  60.852  77.468  1.00  0.00           O  
ATOM   2803  CB  VAL C1889      19.542  58.728  76.946  1.00  0.00           C  
ATOM   2804  CG1 VAL C1889      19.135  58.329  78.342  1.00  0.00           C  
ATOM   2805  CG2 VAL C1889      20.396  57.638  76.329  1.00  0.00           C  
ATOM   2806  N   GLY C1890      16.069  59.764  76.586  1.00  0.00           N  
ATOM   2807  CA  GLY C1890      15.121  60.680  77.191  1.00  0.00           C  
ATOM   2808  C   GLY C1890      14.306  60.157  78.359  1.00  0.00           C  
ATOM   2809  O   GLY C1890      14.269  58.952  78.604  1.00  0.00           O  
ATOM   2810  N   PRO C1891      13.642  61.058  79.106  1.00  0.00           N  
ATOM   2811  CA  PRO C1891      12.802  60.763  80.270  1.00  0.00           C  
ATOM   2812  C   PRO C1891      11.492  60.078  79.917  1.00  0.00           C  
ATOM   2813  O   PRO C1891      11.249  58.942  80.314  1.00  0.00           O  
ATOM   2814  CB  PRO C1891      12.574  62.140  80.889  1.00  0.00           C  
ATOM   2815  CG  PRO C1891      13.806  62.866  80.531  1.00  0.00           C  
ATOM   2816  CD  PRO C1891      13.961  62.493  79.079  1.00  0.00           C  
ATOM   2817  N   LYS C1892      10.639  60.772  79.177  1.00  0.00           N  
ATOM   2818  CA  LYS C1892       9.360  60.184  78.800  1.00  0.00           C  
ATOM   2819  C   LYS C1892       9.666  58.989  77.904  1.00  0.00           C  
ATOM   2820  O   LYS C1892       8.780  58.210  77.559  1.00  0.00           O  
ATOM   2821  CB  LYS C1892       8.496  61.218  78.055  1.00  0.00           C  
ATOM   2822  CG  LYS C1892       6.985  60.924  78.027  1.00  0.00           C  
ATOM   2823  CD  LYS C1892       6.611  59.817  77.040  1.00  0.00           C  
ATOM   2824  CE  LYS C1892       5.099  59.629  76.928  1.00  0.00           C  
ATOM   2825  NZ  LYS C1892       4.460  59.242  78.219  1.00  0.00           N  
ATOM   2826  N   ASP C1893      10.941  58.838  77.555  1.00  0.00           N  
ATOM   2827  CA  ASP C1893      11.379  57.750  76.684  1.00  0.00           C  
ATOM   2828  C   ASP C1893      11.694  56.441  77.426  1.00  0.00           C  
ATOM   2829  O   ASP C1893      11.393  55.354  76.924  1.00  0.00           O  
ATOM   2830  CB  ASP C1893      12.600  58.204  75.869  1.00  0.00           C  
ATOM   2831  CG  ASP C1893      12.736  57.460  74.547  1.00  0.00           C  
ATOM   2832  OD1 ASP C1893      13.664  57.789  73.777  1.00  0.00           O  
ATOM   2833  OD2 ASP C1893      11.919  56.553  74.277  1.00  0.00           O  
ATOM   2834  N   ILE C1894      12.298  56.531  78.609  1.00  0.00           N  
ATOM   2835  CA  ILE C1894      12.614  55.323  79.361  1.00  0.00           C  
ATOM   2836  C   ILE C1894      11.374  54.823  80.084  1.00  0.00           C  
ATOM   2837  O   ILE C1894      11.215  53.624  80.288  1.00  0.00           O  
ATOM   2838  CB  ILE C1894      13.757  55.556  80.391  1.00  0.00           C  
ATOM   2839  CG1 ILE C1894      13.321  56.525  81.487  1.00  0.00           C  
ATOM   2840  CG2 ILE C1894      14.976  56.110  79.690  1.00  0.00           C  
ATOM   2841  CD1 ILE C1894      12.543  55.888  82.613  1.00  0.00           C  
ATOM   2842  N   GLU C1895      10.494  55.750  80.459  1.00  0.00           N  
ATOM   2843  CA  GLU C1895       9.253  55.422  81.163  1.00  0.00           C  
ATOM   2844  C   GLU C1895       8.413  54.406  80.389  1.00  0.00           C  
ATOM   2845  O   GLU C1895       7.783  53.533  80.990  1.00  0.00           O  
ATOM   2846  CB  GLU C1895       8.433  56.698  81.399  1.00  0.00           C  
ATOM   2847  CG  GLU C1895       7.091  56.488  82.103  1.00  0.00           C  
ATOM   2848  CD  GLU C1895       6.255  57.771  82.186  1.00  0.00           C  
ATOM   2849  OE1 GLU C1895       6.725  58.761  82.795  1.00  0.00           O  
ATOM   2850  OE2 GLU C1895       5.124  57.788  81.642  1.00  0.00           O  
ATOM   2851  N   ASN C1896       8.405  54.527  79.060  1.00  0.00           N  
ATOM   2852  CA  ASN C1896       7.649  53.621  78.191  1.00  0.00           C  
ATOM   2853  C   ASN C1896       8.408  52.324  77.925  1.00  0.00           C  
ATOM   2854  O   ASN C1896       7.915  51.447  77.214  1.00  0.00           O  
ATOM   2855  CB  ASN C1896       7.336  54.288  76.849  1.00  0.00           C  
ATOM   2856  CG  ASN C1896       6.489  55.525  76.999  1.00  0.00           C  
ATOM   2857  OD1 ASN C1896       6.912  56.507  77.602  1.00  0.00           O  
ATOM   2858  ND2 ASN C1896       5.281  55.488  76.448  1.00  0.00           N  
ATOM   2859  N   LYS C1898       9.610  52.221  78.491  1.00  0.00           N  
ATOM   2860  CA  LYS C1898      10.463  51.039  78.350  1.00  0.00           C  
ATOM   2861  C   LYS C1898      11.140  50.972  76.992  1.00  0.00           C  
ATOM   2862  O   LYS C1898      11.677  49.931  76.610  1.00  0.00           O  
ATOM   2863  CB  LYS C1898       9.646  49.759  78.571  1.00  0.00           C  
ATOM   2864  CG  LYS C1898       8.975  49.663  79.945  1.00  0.00           C  
ATOM   2865  CD  LYS C1898       9.987  49.425  81.054  1.00  0.00           C  
ATOM   2866  CE  LYS C1898      10.653  48.067  80.894  1.00  0.00           C  
ATOM   2867  NZ  LYS C1898      11.667  47.815  81.947  1.00  0.00           N  
ATOM   2868  N   LYS C1899      11.119  52.083  76.265  1.00  0.00           N  
ATOM   2869  CA  LYS C1899      11.735  52.116  74.949  1.00  0.00           C  
ATOM   2870  C   LYS C1899      12.920  53.059  74.895  1.00  0.00           C  
ATOM   2871  O   LYS C1899      13.165  53.825  75.828  1.00  0.00           O  
ATOM   2872  CB  LYS C1899      10.709  52.523  73.887  1.00  0.00           C  
ATOM   2873  CG  LYS C1899       9.578  51.522  73.709  1.00  0.00           C  
ATOM   2874  CD  LYS C1899       8.621  51.942  72.607  1.00  0.00           C  
ATOM   2875  CE  LYS C1899       7.489  50.937  72.452  1.00  0.00           C  
ATOM   2876  NZ  LYS C1899       6.634  50.830  73.672  1.00  0.00           N  
ATOM   2877  N   ILE C1900      13.659  52.978  73.794  1.00  0.00           N  
ATOM   2878  CA  ILE C1900      14.819  53.823  73.570  1.00  0.00           C  
ATOM   2879  C   ILE C1900      14.797  54.172  72.079  1.00  0.00           C  
ATOM   2880  O   ILE C1900      14.548  53.303  71.242  1.00  0.00           O  
ATOM   2881  CB  ILE C1900      16.114  53.083  73.955  1.00  0.00           C  
ATOM   2882  CG1 ILE C1900      17.312  54.018  73.801  1.00  0.00           C  
ATOM   2883  CG2 ILE C1900      16.278  51.846  73.109  1.00  0.00           C  
ATOM   2884  CD1 ILE C1900      17.263  55.248  74.709  1.00  0.00           C  
ATOM   2885  N   THR C1901      15.046  55.441  71.752  1.00  0.00           N  
ATOM   2886  CA  THR C1901      14.998  55.906  70.366  1.00  0.00           C  
ATOM   2887  C   THR C1901      16.318  56.130  69.605  1.00  0.00           C  
ATOM   2888  O   THR C1901      17.215  56.841  70.066  1.00  0.00           O  
ATOM   2889  CB  THR C1901      14.199  57.198  70.289  1.00  0.00           C  
ATOM   2890  OG1 THR C1901      14.122  57.625  68.924  1.00  0.00           O  
ATOM   2891  CG2 THR C1901      14.865  58.274  71.129  1.00  0.00           C  
ATOM   2892  N   LEU C1902      16.406  55.546  68.411  1.00  0.00           N  
ATOM   2893  CA  LEU C1902      17.602  55.670  67.588  1.00  0.00           C  
ATOM   2894  C   LEU C1902      17.413  56.583  66.378  1.00  0.00           C  
ATOM   2895  O   LEU C1902      16.304  56.973  66.042  1.00  0.00           O  
ATOM   2896  CB  LEU C1902      18.070  54.292  67.116  1.00  0.00           C  
ATOM   2897  CG  LEU C1902      18.091  53.143  68.129  1.00  0.00           C  
ATOM   2898  CD1 LEU C1902      18.444  53.667  69.519  1.00  0.00           C  
ATOM   2899  CD2 LEU C1902      16.724  52.488  68.165  1.00  0.00           C  
ATOM   2900  N   PHE C1903      18.522  56.905  65.728  1.00  0.00           N  
ATOM   2901  CA  PHE C1903      18.539  57.794  64.584  1.00  0.00           C  
ATOM   2902  C   PHE C1903      19.560  57.276  63.576  1.00  0.00           C  
ATOM   2903  O   PHE C1903      20.710  57.039  63.921  1.00  0.00           O  
ATOM   2904  CB  PHE C1903      18.945  59.191  65.056  1.00  0.00           C  
ATOM   2905  CG  PHE C1903      19.071  60.208  63.952  1.00  0.00           C  
ATOM   2906  CD1 PHE C1903      17.956  60.604  63.213  1.00  0.00           C  
ATOM   2907  CD2 PHE C1903      20.300  60.798  63.673  1.00  0.00           C  
ATOM   2908  CE1 PHE C1903      18.062  61.577  62.212  1.00  0.00           C  
ATOM   2909  CE2 PHE C1903      20.418  61.772  62.675  1.00  0.00           C  
ATOM   2910  CZ  PHE C1903      19.296  62.162  61.943  1.00  0.00           C  
ATOM   2911  N   ARG C1904      19.137  57.098  62.332  1.00  0.00           N  
ATOM   2912  CA  ARG C1904      20.021  56.611  61.280  1.00  0.00           C  
ATOM   2913  C   ARG C1904      20.630  57.773  60.512  1.00  0.00           C  
ATOM   2914  O   ARG C1904      20.060  58.231  59.525  1.00  0.00           O  
ATOM   2915  CB  ARG C1904      19.254  55.734  60.290  1.00  0.00           C  
ATOM   2916  CG  ARG C1904      18.797  54.422  60.833  1.00  0.00           C  
ATOM   2917  CD  ARG C1904      18.030  53.663  59.772  1.00  0.00           C  
ATOM   2918  NE  ARG C1904      18.839  53.454  58.579  1.00  0.00           N  
ATOM   2919  CZ  ARG C1904      18.474  52.690  57.555  1.00  0.00           C  
ATOM   2920  NH1 ARG C1904      17.303  52.062  57.592  1.00  0.00           N  
ATOM   2921  NH2 ARG C1904      19.283  52.550  56.504  1.00  0.00           N  
ATOM   2922  N   ARG C1905      21.791  58.234  60.951  1.00  0.00           N  
ATOM   2923  CA  ARG C1905      22.471  59.340  60.303  1.00  0.00           C  
ATOM   2924  C   ARG C1905      22.641  59.105  58.815  1.00  0.00           C  
ATOM   2925  O   ARG C1905      23.367  59.848  58.157  1.00  0.00           O  
ATOM   2926  CB  ARG C1905      23.828  59.566  60.991  1.00  0.00           C  
ATOM   2927  CG  ARG C1905      24.819  60.568  60.357  1.00  0.00           C  
ATOM   2928  CD  ARG C1905      24.243  61.946  60.158  1.00  0.00           C  
ATOM   2929  NE  ARG C1905      23.593  62.046  58.860  1.00  0.00           N  
ATOM   2930  CZ  ARG C1905      24.123  62.633  57.797  1.00  0.00           C  
ATOM   2931  NH1 ARG C1905      25.313  63.190  57.873  1.00  0.00           N  
ATOM   2932  NH2 ARG C1905      23.471  62.636  56.647  1.00  0.00           N  
ATOM   2933  N   ASP C1906      21.979  58.079  58.273  1.00  0.00           N  
ATOM   2934  CA  ASP C1906      22.075  57.800  56.834  1.00  0.00           C  
ATOM   2935  C   ASP C1906      20.811  58.204  56.064  1.00  0.00           C  
ATOM   2936  O   ASP C1906      20.886  58.914  55.054  1.00  0.00           O  
ATOM   2937  CB  ASP C1906      22.398  56.322  56.573  1.00  0.00           C  
ATOM   2938  CG  ASP C1906      21.262  55.404  56.927  1.00  0.00           C  
ATOM   2939  OD1 ASP C1906      21.160  54.310  56.315  1.00  0.00           O  
ATOM   2940  OD2 ASP C1906      20.475  55.773  57.823  1.00  0.00           O  
ATOM   2941  N   THR C1907      19.655  57.754  56.548  1.00  0.00           N  
ATOM   2942  CA  THR C1907      18.368  58.072  55.926  1.00  0.00           C  
ATOM   2943  C   THR C1907      17.749  59.155  56.782  1.00  0.00           C  
ATOM   2944  O   THR C1907      16.687  59.677  56.473  1.00  0.00           O  
ATOM   2945  CB  THR C1907      17.413  56.873  55.942  1.00  0.00           C  
ATOM   2946  OG1 THR C1907      17.072  56.561  57.296  1.00  0.00           O  
ATOM   2947  CG2 THR C1907      18.068  55.659  55.315  1.00  0.00           C  
ATOM   2948  N   MET C1909      18.436  59.469  57.874  1.00  0.00           N  
ATOM   2949  CA  MET C1909      18.005  60.481  58.825  1.00  0.00           C  
ATOM   2950  C   MET C1909      16.580  60.257  59.326  1.00  0.00           C  
ATOM   2951  O   MET C1909      15.881  61.209  59.686  1.00  0.00           O  
ATOM   2952  CB  MET C1909      18.154  61.878  58.214  1.00  0.00           C  
ATOM   2953  CG  MET C1909      19.582  62.213  57.816  1.00  0.00           C  
ATOM   2954  SD  MET C1909      19.921  63.986  57.886  1.00  0.00           S  
ATOM   2955  CE  MET C1909      19.441  64.504  56.227  1.00  0.00           C  
ATOM   2956  N   GLU C1912      16.161  58.992  59.348  1.00  0.00           N  
ATOM   2957  CA  GLU C1912      14.830  58.635  59.832  1.00  0.00           C  
ATOM   2958  C   GLU C1912      15.004  58.213  61.277  1.00  0.00           C  
ATOM   2959  O   GLU C1912      15.915  57.462  61.592  1.00  0.00           O  
ATOM   2960  CB  GLU C1912      14.222  57.487  59.016  1.00  0.00           C  
ATOM   2961  CG  GLU C1912      14.857  56.120  59.222  1.00  0.00           C  
ATOM   2962  CD  GLU C1912      14.247  55.037  58.328  1.00  0.00           C  
ATOM   2963  OE1 GLU C1912      12.998  54.955  58.265  1.00  0.00           O  
ATOM   2964  OE2 GLU C1912      15.018  54.265  57.701  1.00  0.00           O  
ATOM   2965  N   LYS C1913      14.137  58.706  62.156  1.00  0.00           N  
ATOM   2966  CA  LYS C1913      14.239  58.390  63.576  1.00  0.00           C  
ATOM   2967  C   LYS C1913      13.099  57.530  64.122  1.00  0.00           C  
ATOM   2968  O   LYS C1913      11.922  57.898  64.060  1.00  0.00           O  
ATOM   2969  CB  LYS C1913      14.341  59.686  64.391  1.00  0.00           C  
ATOM   2970  CG  LYS C1913      14.509  59.480  65.895  1.00  0.00           C  
ATOM   2971  CD  LYS C1913      14.627  60.803  66.657  1.00  0.00           C  
ATOM   2972  CE  LYS C1913      13.337  61.626  66.626  1.00  0.00           C  
ATOM   2973  NZ  LYS C1913      13.401  62.821  67.524  1.00  0.00           N  
ATOM   2974  N   PHE C1914      13.474  56.388  64.685  1.00  0.00           N  
ATOM   2975  CA  PHE C1914      12.521  55.450  65.256  1.00  0.00           C  
ATOM   2976  C   PHE C1914      12.827  55.113  66.712  1.00  0.00           C  
ATOM   2977  O   PHE C1914      13.888  55.445  67.246  1.00  0.00           O  
ATOM   2978  CB  PHE C1914      12.521  54.149  64.458  1.00  0.00           C  
ATOM   2979  CG  PHE C1914      13.874  53.486  64.377  1.00  0.00           C  
ATOM   2980  CD1 PHE C1914      13.978  52.119  64.141  1.00  0.00           C  
ATOM   2981  CD2 PHE C1914      15.044  54.227  64.493  1.00  0.00           C  
ATOM   2982  CE1 PHE C1914      15.227  51.501  64.019  1.00  0.00           C  
ATOM   2983  CE2 PHE C1914      16.284  53.623  64.373  1.00  0.00           C  
ATOM   2984  CZ  PHE C1914      16.377  52.255  64.134  1.00  0.00           C  
ATOM   2985  N   GLN C1915      11.868  54.450  67.342  1.00  0.00           N  
ATOM   2986  CA  GLN C1915      12.009  54.014  68.711  1.00  0.00           C  
ATOM   2987  C   GLN C1915      12.015  52.497  68.632  1.00  0.00           C  
ATOM   2988  O   GLN C1915      11.793  51.920  67.564  1.00  0.00           O  
ATOM   2989  CB  GLN C1915      10.829  54.491  69.561  1.00  0.00           C  
ATOM   2990  CG  GLN C1915      10.878  55.957  69.945  1.00  0.00           C  
ATOM   2991  CD  GLN C1915       9.698  56.374  70.811  1.00  0.00           C  
ATOM   2992  OE1 GLN C1915       9.397  55.741  71.821  1.00  0.00           O  
ATOM   2993  NE2 GLN C1915       9.029  57.451  70.421  1.00  0.00           N  
ATOM   2994  N   VAL C1916      12.279  51.853  69.759  1.00  0.00           N  
ATOM   2995  CA  VAL C1916      12.298  50.406  69.805  1.00  0.00           C  
ATOM   2996  C   VAL C1916      12.393  49.978  71.260  1.00  0.00           C  
ATOM   2997  O   VAL C1916      12.778  50.775  72.122  1.00  0.00           O  
ATOM   2998  CB  VAL C1916      13.489  49.843  69.015  1.00  0.00           C  
ATOM   2999  CG1 VAL C1916      14.777  50.159  69.730  1.00  0.00           C  
ATOM   3000  CG2 VAL C1916      13.321  48.350  68.820  1.00  0.00           C  
ATOM   3001  N   ASP C1917      12.036  48.724  71.526  1.00  0.00           N  
ATOM   3002  CA  ASP C1917      12.049  48.181  72.876  1.00  0.00           C  
ATOM   3003  C   ASP C1917      13.454  47.966  73.445  1.00  0.00           C  
ATOM   3004  O   ASP C1917      14.268  47.252  72.859  1.00  0.00           O  
ATOM   3005  CB  ASP C1917      11.261  46.871  72.901  1.00  0.00           C  
ATOM   3006  CG  ASP C1917       9.786  47.073  72.596  1.00  0.00           C  
ATOM   3007  OD1 ASP C1917       9.151  47.910  73.274  1.00  0.00           O  
ATOM   3008  OD2 ASP C1917       9.263  46.394  71.686  1.00  0.00           O  
ATOM   3009  N   GLU C1918      13.715  48.578  74.601  1.00  0.00           N  
ATOM   3010  CA  GLU C1918      15.012  48.495  75.267  1.00  0.00           C  
ATOM   3011  C   GLU C1918      15.555  47.076  75.444  1.00  0.00           C  
ATOM   3012  O   GLU C1918      16.721  46.886  75.800  1.00  0.00           O  
ATOM   3013  CB  GLU C1918      14.940  49.173  76.635  1.00  0.00           C  
ATOM   3014  CG  GLU C1918      16.290  49.284  77.319  1.00  0.00           C  
ATOM   3015  CD  GLU C1918      16.185  49.726  78.764  1.00  0.00           C  
ATOM   3016  OE1 GLU C1918      17.240  49.993  79.380  1.00  0.00           O  
ATOM   3017  OE2 GLU C1918      15.051  49.799  79.285  1.00  0.00           O  
ATOM   3018  N   THR C1929      14.718  46.077  75.201  1.00  0.00           N  
ATOM   3019  CA  THR C1929      15.153  44.697  75.349  1.00  0.00           C  
ATOM   3020  C   THR C1929      15.730  44.117  74.068  1.00  0.00           C  
ATOM   3021  O   THR C1929      16.284  43.019  74.082  1.00  0.00           O  
ATOM   3022  CB  THR C1929      14.003  43.797  75.825  1.00  0.00           C  
ATOM   3023  OG1 THR C1929      12.773  44.232  75.230  1.00  0.00           O  
ATOM   3024  CG2 THR C1929      13.889  43.845  77.337  1.00  0.00           C  
ATOM   3025  N   GLN C1930      15.604  44.855  72.967  1.00  0.00           N  
ATOM   3026  CA  GLN C1930      16.125  44.409  71.672  1.00  0.00           C  
ATOM   3027  C   GLN C1930      17.266  45.304  71.184  1.00  0.00           C  
ATOM   3028  O   GLN C1930      17.738  45.157  70.060  1.00  0.00           O  
ATOM   3029  CB  GLN C1930      15.006  44.400  70.617  1.00  0.00           C  
ATOM   3030  CG  GLN C1930      13.940  43.310  70.786  1.00  0.00           C  
ATOM   3031  CD  GLN C1930      14.460  41.899  70.502  1.00  0.00           C  
ATOM   3032  OE1 GLN C1930      13.688  40.937  70.460  1.00  0.00           O  
ATOM   3033  NE2 GLN C1930      15.769  41.774  70.309  1.00  0.00           N  
ATOM   3034  N   LEU C1931      17.709  46.225  72.036  1.00  0.00           N  
ATOM   3035  CA  LEU C1931      18.779  47.153  71.680  1.00  0.00           C  
ATOM   3036  C   LEU C1931      19.906  46.495  70.898  1.00  0.00           C  
ATOM   3037  O   LEU C1931      20.034  46.692  69.689  1.00  0.00           O  
ATOM   3038  CB  LEU C1931      19.358  47.811  72.936  1.00  0.00           C  
ATOM   3039  CG  LEU C1931      20.460  48.848  72.699  1.00  0.00           C  
ATOM   3040  CD1 LEU C1931      19.934  49.937  71.790  1.00  0.00           C  
ATOM   3041  CD2 LEU C1931      20.915  49.440  74.016  1.00  0.00           C  
ATOM   3042  N   MET C1934      20.722  45.715  71.599  1.00  0.00           N  
ATOM   3043  CA  MET C1934      21.853  45.038  70.983  1.00  0.00           C  
ATOM   3044  C   MET C1934      21.514  44.506  69.592  1.00  0.00           C  
ATOM   3045  O   MET C1934      22.133  44.900  68.607  1.00  0.00           O  
ATOM   3046  CB  MET C1934      22.333  43.895  71.880  1.00  0.00           C  
ATOM   3047  CG  MET C1934      23.622  43.250  71.402  1.00  0.00           C  
ATOM   3048  SD  MET C1934      25.007  44.406  71.324  1.00  0.00           S  
ATOM   3049  CE  MET C1934      25.979  43.869  72.746  1.00  0.00           C  
ATOM   3050  N   GLU C1950      20.525  43.620  69.512  1.00  0.00           N  
ATOM   3051  CA  GLU C1950      20.123  43.052  68.228  1.00  0.00           C  
ATOM   3052  C   GLU C1950      19.890  44.169  67.231  1.00  0.00           C  
ATOM   3053  O   GLU C1950      20.400  44.126  66.124  1.00  0.00           O  
ATOM   3054  CB  GLU C1950      18.846  42.210  68.381  1.00  0.00           C  
ATOM   3055  CG  GLU C1950      17.666  42.656  67.508  1.00  0.00           C  
ATOM   3056  CD  GLU C1950      17.376  41.719  66.343  1.00  0.00           C  
ATOM   3057  OE1 GLU C1950      16.527  42.067  65.490  1.00  0.00           O  
ATOM   3058  OE2 GLU C1950      17.987  40.633  66.281  1.00  0.00           O  
ATOM   3059  N   VAL C1951      19.124  45.174  67.635  1.00  0.00           N  
ATOM   3060  CA  VAL C1951      18.826  46.297  66.754  1.00  0.00           C  
ATOM   3061  C   VAL C1951      20.101  47.006  66.299  1.00  0.00           C  
ATOM   3062  O   VAL C1951      20.436  46.999  65.115  1.00  0.00           O  
ATOM   3063  CB  VAL C1951      17.878  47.310  67.445  1.00  0.00           C  
ATOM   3064  CG1 VAL C1951      17.693  48.545  66.588  1.00  0.00           C  
ATOM   3065  CG2 VAL C1951      16.538  46.661  67.683  1.00  0.00           C  
ATOM   3066  N   VAL C1952      20.818  47.608  67.240  1.00  0.00           N  
ATOM   3067  CA  VAL C1952      22.042  48.313  66.911  1.00  0.00           C  
ATOM   3068  C   VAL C1952      22.834  47.562  65.865  1.00  0.00           C  
ATOM   3069  O   VAL C1952      23.333  48.157  64.918  1.00  0.00           O  
ATOM   3070  CB  VAL C1952      22.888  48.502  68.141  1.00  0.00           C  
ATOM   3071  CG1 VAL C1952      24.151  49.239  67.787  1.00  0.00           C  
ATOM   3072  CG2 VAL C1952      22.086  49.282  69.171  1.00  0.00           C  
ATOM   3073  N   GLU C1953      22.938  46.250  66.028  1.00  0.00           N  
ATOM   3074  CA  GLU C1953      23.657  45.422  65.061  1.00  0.00           C  
ATOM   3075  C   GLU C1953      22.960  45.491  63.707  1.00  0.00           C  
ATOM   3076  O   GLU C1953      23.480  46.051  62.756  1.00  0.00           O  
ATOM   3077  CB  GLU C1953      23.702  43.960  65.528  1.00  0.00           C  
ATOM   3078  CG  GLU C1953      24.145  42.949  64.460  1.00  0.00           C  
ATOM   3079  CD  GLU C1953      25.655  42.813  64.331  1.00  0.00           C  
ATOM   3080  OE1 GLU C1953      26.329  43.803  63.964  1.00  0.00           O  
ATOM   3081  OE2 GLU C1953      26.164  41.701  64.597  1.00  0.00           O  
ATOM   3082  N   LYS C1954      21.771  44.917  63.627  1.00  0.00           N  
ATOM   3083  CA  LYS C1954      21.028  44.911  62.383  1.00  0.00           C  
ATOM   3084  C   LYS C1954      20.919  46.307  61.774  1.00  0.00           C  
ATOM   3085  O   LYS C1954      21.178  46.477  60.593  1.00  0.00           O  
ATOM   3086  CB  LYS C1954      19.638  44.315  62.619  1.00  0.00           C  
ATOM   3087  CG  LYS C1954      18.813  44.111  61.361  1.00  0.00           C  
ATOM   3088  CD  LYS C1954      17.657  43.144  61.608  1.00  0.00           C  
ATOM   3089  CE  LYS C1954      18.131  41.682  61.704  1.00  0.00           C  
ATOM   3090  NZ  LYS C1954      19.139  41.407  62.776  1.00  0.00           N  
ATOM   3091  N   THR C1955      20.549  47.305  62.573  1.00  0.00           N  
ATOM   3092  CA  THR C1955      20.420  48.676  62.072  1.00  0.00           C  
ATOM   3093  C   THR C1955      21.741  49.162  61.508  1.00  0.00           C  
ATOM   3094  O   THR C1955      21.783  49.733  60.418  1.00  0.00           O  
ATOM   3095  CB  THR C1955      19.985  49.666  63.186  1.00  0.00           C  
ATOM   3096  OG1 THR C1955      18.633  49.389  63.576  1.00  0.00           O  
ATOM   3097  CG2 THR C1955      20.086  51.116  62.699  1.00  0.00           C  
ATOM   3098  N   LEU C1956      22.815  48.935  62.266  1.00  0.00           N  
ATOM   3099  CA  LEU C1956      24.170  49.336  61.867  1.00  0.00           C  
ATOM   3100  C   LEU C1956      24.598  48.670  60.551  1.00  0.00           C  
ATOM   3101  O   LEU C1956      25.334  49.257  59.776  1.00  0.00           O  
ATOM   3102  CB  LEU C1956      25.160  48.981  62.984  1.00  0.00           C  
ATOM   3103  CG  LEU C1956      26.199  49.984  63.480  1.00  0.00           C  
ATOM   3104  CD1 LEU C1956      25.570  51.344  63.772  1.00  0.00           C  
ATOM   3105  CD2 LEU C1956      26.826  49.393  64.726  1.00  0.00           C  
ATOM   3106  N   ASN C1957      24.147  47.441  60.316  1.00  0.00           N  
ATOM   3107  CA  ASN C1957      24.461  46.732  59.087  1.00  0.00           C  
ATOM   3108  C   ASN C1957      23.645  47.387  57.998  1.00  0.00           C  
ATOM   3109  O   ASN C1957      24.187  47.974  57.065  1.00  0.00           O  
ATOM   3110  CB  ASN C1957      24.032  45.271  59.151  1.00  0.00           C  
ATOM   3111  CG  ASN C1957      24.924  44.430  60.024  1.00  0.00           C  
ATOM   3112  OD1 ASN C1957      26.141  44.390  59.829  1.00  0.00           O  
ATOM   3113  ND2 ASN C1957      24.320  43.730  60.989  1.00  0.00           N  
ATOM   3114  N   ASN C1958      22.328  47.270  58.125  1.00  0.00           N  
ATOM   3115  CA  ASN C1958      21.416  47.839  57.148  1.00  0.00           C  
ATOM   3116  C   ASN C1958      21.957  49.166  56.633  1.00  0.00           C  
ATOM   3117  O   ASN C1958      21.909  49.439  55.430  1.00  0.00           O  
ATOM   3118  CB  ASN C1958      20.035  48.040  57.759  1.00  0.00           C  
ATOM   3119  CG  ASN C1958      19.114  48.805  56.849  1.00  0.00           C  
ATOM   3120  OD1 ASN C1958      19.299  50.002  56.613  1.00  0.00           O  
ATOM   3121  ND2 ASN C1958      18.116  48.118  56.319  1.00  0.00           N  
ATOM   3122  N   ILE C1959      22.481  49.988  57.538  1.00  0.00           N  
ATOM   3123  CA  ILE C1959      23.032  51.270  57.128  1.00  0.00           C  
ATOM   3124  C   ILE C1959      24.119  51.041  56.080  1.00  0.00           C  
ATOM   3125  O   ILE C1959      23.984  51.465  54.928  1.00  0.00           O  
ATOM   3126  CB  ILE C1959      23.604  52.045  58.331  1.00  0.00           C  
ATOM   3127  CG1 ILE C1959      22.455  52.662  59.133  1.00  0.00           C  
ATOM   3128  CG2 ILE C1959      24.550  53.125  57.855  1.00  0.00           C  
ATOM   3129  CD1 ILE C1959      22.896  53.640  60.225  1.00  0.00           C  
ATOM   3130  N   MET C1960      25.189  50.368  56.484  1.00  0.00           N  
ATOM   3131  CA  MET C1960      26.269  50.070  55.570  1.00  0.00           C  
ATOM   3132  C   MET C1960      25.676  49.576  54.258  1.00  0.00           C  
ATOM   3133  O   MET C1960      25.826  50.213  53.215  1.00  0.00           O  
ATOM   3134  CB  MET C1960      27.167  48.989  56.147  1.00  0.00           C  
ATOM   3135  CG  MET C1960      28.288  48.611  55.218  1.00  0.00           C  
ATOM   3136  SD  MET C1960      29.236  50.069  54.783  1.00  0.00           S  
ATOM   3137  CE  MET C1960      30.324  49.378  53.515  1.00  0.00           C  
ATOM   3138  N   GLU C1961      24.988  48.441  54.320  1.00  0.00           N  
ATOM   3139  CA  GLU C1961      24.372  47.870  53.135  1.00  0.00           C  
ATOM   3140  C   GLU C1961      23.701  48.970  52.317  1.00  0.00           C  
ATOM   3141  O   GLU C1961      23.775  48.982  51.094  1.00  0.00           O  
ATOM   3142  CB  GLU C1961      23.351  46.779  53.525  1.00  0.00           C  
ATOM   3143  CG  GLU C1961      22.638  46.098  52.326  1.00  0.00           C  
ATOM   3144  CD  GLU C1961      21.829  44.838  52.692  1.00  0.00           C  
ATOM   3145  OE1 GLU C1961      22.437  43.759  52.890  1.00  0.00           O  
ATOM   3146  OE2 GLU C1961      20.581  44.931  52.774  1.00  0.00           O  
ATOM   3147  N   ASN C1962      23.066  49.917  52.986  1.00  0.00           N  
ATOM   3148  CA  ASN C1962      22.407  50.978  52.251  1.00  0.00           C  
ATOM   3149  C   ASN C1962      23.400  51.947  51.630  1.00  0.00           C  
ATOM   3150  O   ASN C1962      23.495  52.067  50.413  1.00  0.00           O  
ATOM   3151  CB  ASN C1962      21.449  51.745  53.156  1.00  0.00           C  
ATOM   3152  CG  ASN C1962      20.612  52.745  52.385  1.00  0.00           C  
ATOM   3153  OD1 ASN C1962      19.948  52.392  51.402  1.00  0.00           O  
ATOM   3154  ND2 ASN C1962      20.637  54.001  52.821  1.00  0.00           N  
ATOM   3155  N   ILE C1963      24.142  52.649  52.473  1.00  0.00           N  
ATOM   3156  CA  ILE C1963      25.115  53.615  51.980  1.00  0.00           C  
ATOM   3157  C   ILE C1963      25.932  52.994  50.864  1.00  0.00           C  
ATOM   3158  O   ILE C1963      26.321  53.682  49.925  1.00  0.00           O  
ATOM   3159  CB  ILE C1963      26.049  54.080  53.102  1.00  0.00           C  
ATOM   3160  CG1 ILE C1963      27.411  53.428  52.965  1.00  0.00           C  
ATOM   3161  CG2 ILE C1963      25.459  53.706  54.434  1.00  0.00           C  
ATOM   3162  CD1 ILE C1963      28.341  53.781  54.101  1.00  0.00           C  
ATOM   3163  N   LYS C1964      26.175  51.690  50.965  1.00  0.00           N  
ATOM   3164  CA  LYS C1964      26.946  50.986  49.950  1.00  0.00           C  
ATOM   3165  C   LYS C1964      26.209  50.949  48.615  1.00  0.00           C  
ATOM   3166  O   LYS C1964      26.800  51.120  47.556  1.00  0.00           O  
ATOM   3167  CB  LYS C1964      27.264  49.560  50.401  1.00  0.00           C  
ATOM   3168  CG  LYS C1964      28.029  48.778  49.357  1.00  0.00           C  
ATOM   3169  CD  LYS C1964      28.531  47.439  49.866  1.00  0.00           C  
ATOM   3170  CE  LYS C1964      29.270  46.686  48.753  1.00  0.00           C  
ATOM   3171  NZ  LYS C1964      29.957  45.457  49.247  1.00  0.00           N  
ATOM   3172  N   ASN C1965      24.911  50.720  48.658  1.00  0.00           N  
ATOM   3173  CA  ASN C1965      24.148  50.683  47.426  1.00  0.00           C  
ATOM   3174  C   ASN C1965      24.086  52.099  46.876  1.00  0.00           C  
ATOM   3175  O   ASN C1965      24.464  52.342  45.738  1.00  0.00           O  
ATOM   3176  CB  ASN C1965      22.736  50.149  47.688  1.00  0.00           C  
ATOM   3177  CG  ASN C1965      22.728  48.681  48.092  1.00  0.00           C  
ATOM   3178  OD1 ASN C1965      21.842  48.236  48.822  1.00  0.00           O  
ATOM   3179  ND2 ASN C1965      23.704  47.922  47.608  1.00  0.00           N  
ATOM   3180  N   ARG C1966      23.622  53.036  47.694  1.00  0.00           N  
ATOM   3181  CA  ARG C1966      23.517  54.420  47.258  1.00  0.00           C  
ATOM   3182  C   ARG C1966      24.789  54.749  46.517  1.00  0.00           C  
ATOM   3183  O   ARG C1966      24.763  55.406  45.483  1.00  0.00           O  
ATOM   3184  CB  ARG C1966      23.385  55.366  48.455  1.00  0.00           C  
ATOM   3185  CG  ARG C1966      22.192  55.127  49.349  1.00  0.00           C  
ATOM   3186  CD  ARG C1966      20.984  55.918  48.913  1.00  0.00           C  
ATOM   3187  NE  ARG C1966      19.994  55.958  49.985  1.00  0.00           N  
ATOM   3188  CZ  ARG C1966      20.226  56.457  51.198  1.00  0.00           C  
ATOM   3189  NH1 ARG C1966      21.418  56.963  51.497  1.00  0.00           N  
ATOM   3190  NH2 ARG C1966      19.269  56.452  52.118  1.00  0.00           N  
ATOM   3191  N   ALA C1967      25.904  54.278  47.061  1.00  0.00           N  
ATOM   3192  CA  ALA C1967      27.210  54.522  46.472  1.00  0.00           C  
ATOM   3193  C   ALA C1967      27.294  53.889  45.098  1.00  0.00           C  
ATOM   3194  O   ALA C1967      27.691  54.534  44.126  1.00  0.00           O  
ATOM   3195  CB  ALA C1967      28.291  53.961  47.366  1.00  0.00           C  
ATOM   3196  N   TRP C1968      26.919  52.622  45.019  1.00  0.00           N  
ATOM   3197  CA  TRP C1968      26.959  51.908  43.757  1.00  0.00           C  
ATOM   3198  C   TRP C1968      25.989  52.451  42.730  1.00  0.00           C  
ATOM   3199  O   TRP C1968      26.295  52.491  41.541  1.00  0.00           O  
ATOM   3200  CB  TRP C1968      26.685  50.421  43.972  1.00  0.00           C  
ATOM   3201  CG  TRP C1968      27.891  49.664  44.385  1.00  0.00           C  
ATOM   3202  CD1 TRP C1968      28.198  49.223  45.638  1.00  0.00           C  
ATOM   3203  CD2 TRP C1968      28.982  49.285  43.544  1.00  0.00           C  
ATOM   3204  NE1 TRP C1968      29.418  48.589  45.630  1.00  0.00           N  
ATOM   3205  CE2 TRP C1968      29.922  48.614  44.355  1.00  0.00           C  
ATOM   3206  CE3 TRP C1968      29.259  49.449  42.182  1.00  0.00           C  
ATOM   3207  CZ2 TRP C1968      31.123  48.106  43.849  1.00  0.00           C  
ATOM   3208  CZ3 TRP C1968      30.453  48.944  41.678  1.00  0.00           C  
ATOM   3209  CH2 TRP C1968      31.370  48.281  42.513  1.00  0.00           C  
ATOM   3210  N   GLU C1969      24.814  52.863  43.181  1.00  0.00           N  
ATOM   3211  CA  GLU C1969      23.822  53.384  42.264  1.00  0.00           C  
ATOM   3212  C   GLU C1969      24.323  54.662  41.586  1.00  0.00           C  
ATOM   3213  O   GLU C1969      24.317  54.754  40.354  1.00  0.00           O  
ATOM   3214  CB  GLU C1969      22.513  53.607  43.015  1.00  0.00           C  
ATOM   3215  CG  GLU C1969      21.848  52.296  43.438  1.00  0.00           C  
ATOM   3216  CD  GLU C1969      20.854  52.466  44.585  1.00  0.00           C  
ATOM   3217  OE1 GLU C1969      20.067  53.441  44.576  1.00  0.00           O  
ATOM   3218  OE2 GLU C1969      20.855  51.612  45.497  1.00  0.00           O  
ATOM   3219  N   LYS C1970      24.778  55.631  42.380  1.00  0.00           N  
ATOM   3220  CA  LYS C1970      25.302  56.891  41.845  1.00  0.00           C  
ATOM   3221  C   LYS C1970      26.470  56.577  40.933  1.00  0.00           C  
ATOM   3222  O   LYS C1970      26.740  57.291  39.968  1.00  0.00           O  
ATOM   3223  CB  LYS C1970      25.778  57.810  42.977  1.00  0.00           C  
ATOM   3224  CG  LYS C1970      24.685  58.652  43.655  1.00  0.00           C  
ATOM   3225  CD  LYS C1970      24.608  60.108  43.101  1.00  0.00           C  
ATOM   3226  CE  LYS C1970      24.136  60.227  41.624  1.00  0.00           C  
ATOM   3227  NZ  LYS C1970      25.244  60.337  40.619  1.00  0.00           N  
ATOM   3228  N   PHE C1971      27.166  55.496  41.253  1.00  0.00           N  
ATOM   3229  CA  PHE C1971      28.299  55.068  40.459  1.00  0.00           C  
ATOM   3230  C   PHE C1971      27.801  54.593  39.093  1.00  0.00           C  
ATOM   3231  O   PHE C1971      27.997  55.269  38.085  1.00  0.00           O  
ATOM   3232  CB  PHE C1971      29.026  53.949  41.185  1.00  0.00           C  
ATOM   3233  CG  PHE C1971      30.309  53.566  40.556  1.00  0.00           C  
ATOM   3234  CD1 PHE C1971      31.253  54.526  40.241  1.00  0.00           C  
ATOM   3235  CD2 PHE C1971      30.608  52.245  40.323  1.00  0.00           C  
ATOM   3236  CE1 PHE C1971      32.494  54.172  39.701  1.00  0.00           C  
ATOM   3237  CE2 PHE C1971      31.844  51.875  39.785  1.00  0.00           C  
ATOM   3238  CZ  PHE C1971      32.788  52.842  39.475  1.00  0.00           C  
ATOM   3239  N   GLU C1972      27.135  53.444  39.084  1.00  0.00           N  
ATOM   3240  CA  GLU C1972      26.593  52.844  37.866  1.00  0.00           C  
ATOM   3241  C   GLU C1972      25.809  53.844  37.011  1.00  0.00           C  
ATOM   3242  O   GLU C1972      25.791  53.749  35.775  1.00  0.00           O  
ATOM   3243  CB  GLU C1972      25.707  51.655  38.257  1.00  0.00           C  
ATOM   3244  CG  GLU C1972      26.462  50.603  39.082  1.00  0.00           C  
ATOM   3245  CD  GLU C1972      25.557  49.685  39.897  1.00  0.00           C  
ATOM   3246  OE1 GLU C1972      26.094  48.775  40.567  1.00  0.00           O  
ATOM   3247  OE2 GLU C1972      24.318  49.872  39.876  1.00  0.00           O  
ATOM   3248  N   ASN C2012      25.176  54.804  37.681  1.00  0.00           N  
ATOM   3249  CA  ASN C2012      24.386  55.828  37.017  1.00  0.00           C  
ATOM   3250  C   ASN C2012      25.270  56.754  36.186  1.00  0.00           C  
ATOM   3251  O   ASN C2012      24.805  57.345  35.207  1.00  0.00           O  
ATOM   3252  CB  ASN C2012      23.629  56.648  38.059  1.00  0.00           C  
ATOM   3253  CG  ASN C2012      22.133  56.696  37.801  1.00  0.00           C  
ATOM   3254  OD1 ASN C2012      21.470  55.658  37.738  1.00  0.00           O  
ATOM   3255  ND2 ASN C2012      21.592  57.907  37.660  1.00  0.00           N  
ATOM   3256  N   PHE C2013      26.537  56.887  36.585  1.00  0.00           N  
ATOM   3257  CA  PHE C2013      27.506  57.744  35.889  1.00  0.00           C  
ATOM   3258  C   PHE C2013      28.250  57.011  34.789  1.00  0.00           C  
ATOM   3259  O   PHE C2013      29.038  57.605  34.052  1.00  0.00           O  
ATOM   3260  CB  PHE C2013      28.561  58.271  36.857  1.00  0.00           C  
ATOM   3261  CG  PHE C2013      28.263  59.622  37.417  1.00  0.00           C  
ATOM   3262  CD1 PHE C2013      27.168  60.355  36.984  1.00  0.00           C  
ATOM   3263  CD2 PHE C2013      29.096  60.171  38.379  1.00  0.00           C  
ATOM   3264  CE1 PHE C2013      26.912  61.616  37.502  1.00  0.00           C  
ATOM   3265  CE2 PHE C2013      28.852  61.426  38.902  1.00  0.00           C  
ATOM   3266  CZ  PHE C2013      27.763  62.151  38.466  1.00  0.00           C  
ATOM   3267  N   ILE C2014      28.013  55.714  34.689  1.00  0.00           N  
ATOM   3268  CA  ILE C2014      28.706  54.904  33.711  1.00  0.00           C  
ATOM   3269  C   ILE C2014      27.896  54.726  32.443  1.00  0.00           C  
ATOM   3270  O   ILE C2014      26.791  54.190  32.466  1.00  0.00           O  
ATOM   3271  CB  ILE C2014      29.045  53.549  34.325  1.00  0.00           C  
ATOM   3272  CG1 ILE C2014      29.898  53.779  35.596  1.00  0.00           C  
ATOM   3273  CG2 ILE C2014      29.733  52.675  33.290  1.00  0.00           C  
ATOM   3274  CD1 ILE C2014      30.003  52.603  36.572  1.00  0.00           C  
ATOM   3275  N   THR C2015      28.459  55.194  31.336  1.00  0.00           N  
ATOM   3276  CA  THR C2015      27.821  55.120  30.024  1.00  0.00           C  
ATOM   3277  C   THR C2015      28.555  54.084  29.180  1.00  0.00           C  
ATOM   3278  O   THR C2015      29.753  54.211  28.938  1.00  0.00           O  
ATOM   3279  CB  THR C2015      27.888  56.488  29.306  1.00  0.00           C  
ATOM   3280  OG1 THR C2015      27.337  57.500  30.158  1.00  0.00           O  
ATOM   3281  CG2 THR C2015      27.116  56.455  27.994  1.00  0.00           C  
ATOM   3282  N   ILE C2016      27.823  53.072  28.730  1.00  0.00           N  
ATOM   3283  CA  ILE C2016      28.386  51.981  27.937  1.00  0.00           C  
ATOM   3284  C   ILE C2016      28.070  52.105  26.460  1.00  0.00           C  
ATOM   3285  O   ILE C2016      27.142  51.468  25.965  1.00  0.00           O  
ATOM   3286  CB  ILE C2016      27.840  50.609  28.404  1.00  0.00           C  
ATOM   3287  CG1 ILE C2016      26.982  50.777  29.668  1.00  0.00           C  
ATOM   3288  CG2 ILE C2016      28.996  49.647  28.650  1.00  0.00           C  
ATOM   3289  CD1 ILE C2016      25.671  51.583  29.468  1.00  0.00           C  
ATOM   3290  N   LEU C2017      28.842  52.918  25.752  1.00  0.00           N  
ATOM   3291  CA  LEU C2017      28.625  53.102  24.323  1.00  0.00           C  
ATOM   3292  C   LEU C2017      28.790  51.787  23.616  1.00  0.00           C  
ATOM   3293  O   LEU C2017      29.258  50.813  24.196  1.00  0.00           O  
ATOM   3294  CB  LEU C2017      29.626  54.086  23.734  1.00  0.00           C  
ATOM   3295  CG  LEU C2017      29.071  55.446  23.336  1.00  0.00           C  
ATOM   3296  CD1 LEU C2017      28.580  56.202  24.566  1.00  0.00           C  
ATOM   3297  CD2 LEU C2017      30.164  56.216  22.623  1.00  0.00           C  
ATOM   3298  N   GLU C2018      28.404  51.773  22.352  1.00  0.00           N  
ATOM   3299  CA  GLU C2018      28.508  50.584  21.526  1.00  0.00           C  
ATOM   3300  C   GLU C2018      29.464  50.869  20.385  1.00  0.00           C  
ATOM   3301  O   GLU C2018      29.792  49.981  19.600  1.00  0.00           O  
ATOM   3302  CB  GLU C2018      27.134  50.198  20.975  1.00  0.00           C  
ATOM   3303  CG  GLU C2018      26.133  51.356  20.879  1.00  0.00           C  
ATOM   3304  CD  GLU C2018      26.620  52.519  20.024  1.00  0.00           C  
ATOM   3305  OE1 GLU C2018      27.556  53.232  20.448  1.00  0.00           O  
ATOM   3306  OE2 GLU C2018      26.060  52.722  18.923  1.00  0.00           O  
ATOM   3307  N   ASP C2019      29.908  52.120  20.303  1.00  0.00           N  
ATOM   3308  CA  ASP C2019      30.834  52.538  19.260  1.00  0.00           C  
ATOM   3309  C   ASP C2019      31.664  53.749  19.681  1.00  0.00           C  
ATOM   3310  O   ASP C2019      31.191  54.633  20.394  1.00  0.00           O  
ATOM   3311  CB  ASP C2019      30.072  52.843  17.973  1.00  0.00           C  
ATOM   3312  CG  ASP C2019      30.994  53.097  16.808  1.00  0.00           C  
ATOM   3313  OD1 ASP C2019      31.991  52.347  16.666  1.00  0.00           O  
ATOM   3314  OD2 ASP C2019      30.717  54.037  16.032  1.00  0.00           O  
ATOM   3315  N   ILE C2020      32.902  53.779  19.204  1.00  0.00           N  
ATOM   3316  CA  ILE C2020      33.870  54.826  19.526  1.00  0.00           C  
ATOM   3317  C   ILE C2020      33.814  56.181  18.809  1.00  0.00           C  
ATOM   3318  O   ILE C2020      34.856  56.679  18.399  1.00  0.00           O  
ATOM   3319  CB  ILE C2020      35.294  54.285  19.327  1.00  0.00           C  
ATOM   3320  CG1 ILE C2020      35.414  53.725  17.905  1.00  0.00           C  
ATOM   3321  CG2 ILE C2020      35.602  53.213  20.369  1.00  0.00           C  
ATOM   3322  CD1 ILE C2020      36.796  53.302  17.505  1.00  0.00           C  
ATOM   3323  N   ASN C2025      32.642  56.790  18.653  1.00  0.00           N  
ATOM   3324  CA  ASN C2025      32.591  58.098  17.997  1.00  0.00           C  
ATOM   3325  C   ASN C2025      33.223  59.116  18.940  1.00  0.00           C  
ATOM   3326  O   ASN C2025      32.612  59.504  19.928  1.00  0.00           O  
ATOM   3327  CB  ASN C2025      31.150  58.513  17.700  1.00  0.00           C  
ATOM   3328  CG  ASN C2025      31.030  59.988  17.305  1.00  0.00           C  
ATOM   3329  OD1 ASN C2025      29.930  60.485  17.054  1.00  0.00           O  
ATOM   3330  ND2 ASN C2025      32.160  60.690  17.253  1.00  0.00           N  
ATOM   3331  N   PRO C2026      34.443  59.586  18.628  1.00  0.00           N  
ATOM   3332  CA  PRO C2026      35.144  60.561  19.470  1.00  0.00           C  
ATOM   3333  C   PRO C2026      34.435  61.893  19.650  1.00  0.00           C  
ATOM   3334  O   PRO C2026      34.337  62.400  20.768  1.00  0.00           O  
ATOM   3335  CB  PRO C2026      36.485  60.714  18.767  1.00  0.00           C  
ATOM   3336  CG  PRO C2026      36.108  60.565  17.333  1.00  0.00           C  
ATOM   3337  CD  PRO C2026      35.175  59.374  17.366  1.00  0.00           C  
ATOM   3338  N   ASP C2027      33.940  62.463  18.556  1.00  0.00           N  
ATOM   3339  CA  ASP C2027      33.251  63.747  18.636  1.00  0.00           C  
ATOM   3340  C   ASP C2027      31.991  63.596  19.492  1.00  0.00           C  
ATOM   3341  O   ASP C2027      31.339  64.579  19.847  1.00  0.00           O  
ATOM   3342  CB  ASP C2027      32.877  64.238  17.230  1.00  0.00           C  
ATOM   3343  CG  ASP C2027      32.965  65.756  17.090  1.00  0.00           C  
ATOM   3344  OD1 ASP C2027      34.095  66.289  17.045  1.00  0.00           O  
ATOM   3345  OD2 ASP C2027      31.907  66.418  17.029  1.00  0.00           O  
ATOM   3346  N   GLU C2028      31.670  62.352  19.829  1.00  0.00           N  
ATOM   3347  CA  GLU C2028      30.489  62.030  20.621  1.00  0.00           C  
ATOM   3348  C   GLU C2028      30.803  61.883  22.102  1.00  0.00           C  
ATOM   3349  O   GLU C2028      30.074  62.377  22.960  1.00  0.00           O  
ATOM   3350  CB  GLU C2028      29.879  60.721  20.115  1.00  0.00           C  
ATOM   3351  CG  GLU C2028      28.636  60.285  20.862  1.00  0.00           C  
ATOM   3352  CD  GLU C2028      28.557  58.784  21.043  1.00  0.00           C  
ATOM   3353  OE1 GLU C2028      28.644  58.040  20.041  1.00  0.00           O  
ATOM   3354  OE2 GLU C2028      28.401  58.351  22.202  1.00  0.00           O  
ATOM   3355  N   ILE C2029      31.887  61.172  22.385  1.00  0.00           N  
ATOM   3356  CA  ILE C2029      32.317  60.912  23.744  1.00  0.00           C  
ATOM   3357  C   ILE C2029      32.600  62.211  24.468  1.00  0.00           C  
ATOM   3358  O   ILE C2029      32.040  62.473  25.526  1.00  0.00           O  
ATOM   3359  CB  ILE C2029      33.582  60.061  23.754  1.00  0.00           C  
ATOM   3360  CG1 ILE C2029      33.360  58.797  22.926  1.00  0.00           C  
ATOM   3361  CG2 ILE C2029      33.949  59.702  25.182  1.00  0.00           C  
ATOM   3362  CD1 ILE C2029      34.643  58.080  22.529  1.00  0.00           C  
ATOM   3363  N   LYS C2030      33.477  63.025  23.896  1.00  0.00           N  
ATOM   3364  CA  LYS C2030      33.823  64.305  24.498  1.00  0.00           C  
ATOM   3365  C   LYS C2030      32.548  65.104  24.720  1.00  0.00           C  
ATOM   3366  O   LYS C2030      32.445  65.881  25.669  1.00  0.00           O  
ATOM   3367  CB  LYS C2030      34.792  65.068  23.584  1.00  0.00           C  
ATOM   3368  CG  LYS C2030      34.384  65.060  22.117  1.00  0.00           C  
ATOM   3369  CD  LYS C2030      35.575  65.228  21.166  1.00  0.00           C  
ATOM   3370  CE  LYS C2030      36.189  66.621  21.213  1.00  0.00           C  
ATOM   3371  NZ  LYS C2030      37.246  66.779  20.168  1.00  0.00           N  
ATOM   3372  N   ASN C2031      31.571  64.878  23.844  1.00  0.00           N  
ATOM   3373  CA  ASN C2031      30.275  65.556  23.896  1.00  0.00           C  
ATOM   3374  C   ASN C2031      29.442  65.002  25.039  1.00  0.00           C  
ATOM   3375  O   ASN C2031      28.848  65.750  25.810  1.00  0.00           O  
ATOM   3376  CB  ASN C2031      29.529  65.337  22.577  1.00  0.00           C  
ATOM   3377  CG  ASN C2031      28.288  66.201  22.449  1.00  0.00           C  
ATOM   3378  OD1 ASN C2031      27.490  66.312  23.381  1.00  0.00           O  
ATOM   3379  ND2 ASN C2031      28.111  66.807  21.277  1.00  0.00           N  
ATOM   3380  N   ILE C2032      29.408  63.679  25.136  1.00  0.00           N  
ATOM   3381  CA  ILE C2032      28.644  62.997  26.166  1.00  0.00           C  
ATOM   3382  C   ILE C2032      29.329  63.106  27.529  1.00  0.00           C  
ATOM   3383  O   ILE C2032      28.739  62.778  28.557  1.00  0.00           O  
ATOM   3384  CB  ILE C2032      28.432  61.514  25.762  1.00  0.00           C  
ATOM   3385  CG1 ILE C2032      27.439  60.837  26.699  1.00  0.00           C  
ATOM   3386  CG2 ILE C2032      29.738  60.781  25.777  1.00  0.00           C  
ATOM   3387  CD1 ILE C2032      27.039  59.454  26.243  1.00  0.00           C  
ATOM   3388  N   LEU C2033      30.566  63.594  27.528  1.00  0.00           N  
ATOM   3389  CA  LEU C2033      31.342  63.756  28.753  1.00  0.00           C  
ATOM   3390  C   LEU C2033      31.235  65.164  29.289  1.00  0.00           C  
ATOM   3391  O   LEU C2033      31.666  65.446  30.406  1.00  0.00           O  
ATOM   3392  CB  LEU C2033      32.820  63.451  28.505  1.00  0.00           C  
ATOM   3393  CG  LEU C2033      33.304  62.000  28.442  1.00  0.00           C  
ATOM   3394  CD1 LEU C2033      34.787  61.952  28.092  1.00  0.00           C  
ATOM   3395  CD2 LEU C2033      33.070  61.345  29.785  1.00  0.00           C  
ATOM   3396  N   SER C2034      30.683  66.059  28.482  1.00  0.00           N  
ATOM   3397  CA  SER C2034      30.520  67.450  28.892  1.00  0.00           C  
ATOM   3398  C   SER C2034      29.042  67.759  29.098  1.00  0.00           C  
ATOM   3399  O   SER C2034      28.543  68.806  28.690  1.00  0.00           O  
ATOM   3400  CB  SER C2034      31.116  68.386  27.837  1.00  0.00           C  
ATOM   3401  OG  SER C2034      32.520  68.204  27.720  1.00  0.00           O  
ATOM   3402  N   GLU C2035      28.353  66.827  29.744  1.00  0.00           N  
ATOM   3403  CA  GLU C2035      26.928  66.949  30.022  1.00  0.00           C  
ATOM   3404  C   GLU C2035      26.532  65.840  30.989  1.00  0.00           C  
ATOM   3405  O   GLU C2035      25.855  66.078  31.988  1.00  0.00           O  
ATOM   3406  CB  GLU C2035      26.130  66.803  28.727  1.00  0.00           C  
ATOM   3407  CG  GLU C2035      24.628  66.739  28.924  1.00  0.00           C  
ATOM   3408  CD  GLU C2035      23.908  66.210  27.698  1.00  0.00           C  
ATOM   3409  OE1 GLU C2035      24.207  65.069  27.272  1.00  0.00           O  
ATOM   3410  OE2 GLU C2035      23.043  66.937  27.165  1.00  0.00           O  
ATOM   3411  N   LYS C2036      26.969  64.627  30.668  1.00  0.00           N  
ATOM   3412  CA  LYS C2036      26.684  63.449  31.474  1.00  0.00           C  
ATOM   3413  C   LYS C2036      27.851  63.220  32.454  1.00  0.00           C  
ATOM   3414  O   LYS C2036      27.646  63.044  33.658  1.00  0.00           O  
ATOM   3415  CB  LYS C2036      26.497  62.245  30.537  1.00  0.00           C  
ATOM   3416  CG  LYS C2036      25.663  61.089  31.092  1.00  0.00           C  
ATOM   3417  CD  LYS C2036      25.456  60.013  30.018  1.00  0.00           C  
ATOM   3418  CE  LYS C2036      24.669  58.804  30.531  1.00  0.00           C  
ATOM   3419  NZ  LYS C2036      23.241  59.105  30.841  1.00  0.00           N  
ATOM   3420  N   ARG C2037      29.070  63.239  31.917  1.00  0.00           N  
ATOM   3421  CA  ARG C2037      30.300  63.055  32.683  1.00  0.00           C  
ATOM   3422  C   ARG C2037      30.489  61.647  33.197  1.00  0.00           C  
ATOM   3423  O   ARG C2037      30.085  60.688  32.540  1.00  0.00           O  
ATOM   3424  CB  ARG C2037      30.366  64.050  33.839  1.00  0.00           C  
ATOM   3425  CG  ARG C2037      31.507  65.037  33.678  1.00  0.00           C  
ATOM   3426  CD  ARG C2037      31.375  66.241  34.597  1.00  0.00           C  
ATOM   3427  NE  ARG C2037      30.198  67.057  34.296  1.00  0.00           N  
ATOM   3428  CZ  ARG C2037      28.958  66.783  34.702  1.00  0.00           C  
ATOM   3429  NH1 ARG C2037      28.714  65.705  35.437  1.00  0.00           N  
ATOM   3430  NH2 ARG C2037      27.955  67.593  34.374  1.00  0.00           N  
ATOM   3431  N   GLY C2038      31.110  61.512  34.367  1.00  0.00           N  
ATOM   3432  CA  GLY C2038      31.339  60.187  34.918  1.00  0.00           C  
ATOM   3433  C   GLY C2038      32.296  59.453  33.999  1.00  0.00           C  
ATOM   3434  O   GLY C2038      33.178  60.081  33.404  1.00  0.00           O  
ATOM   3435  N   VAL C2039      32.127  58.139  33.869  1.00  0.00           N  
ATOM   3436  CA  VAL C2039      33.006  57.354  33.011  1.00  0.00           C  
ATOM   3437  C   VAL C2039      32.304  56.845  31.731  1.00  0.00           C  
ATOM   3438  O   VAL C2039      31.094  56.597  31.699  1.00  0.00           O  
ATOM   3439  CB  VAL C2039      33.607  56.178  33.796  1.00  0.00           C  
ATOM   3440  CG1 VAL C2039      32.498  55.371  34.404  1.00  0.00           C  
ATOM   3441  CG2 VAL C2039      34.443  55.307  32.880  1.00  0.00           C  
ATOM   3442  N   ILE C2040      33.092  56.707  30.674  1.00  0.00           N  
ATOM   3443  CA  ILE C2040      32.593  56.276  29.387  1.00  0.00           C  
ATOM   3444  C   ILE C2040      33.253  54.988  28.951  1.00  0.00           C  
ATOM   3445  O   ILE C2040      34.452  54.944  28.690  1.00  0.00           O  
ATOM   3446  CB  ILE C2040      32.860  57.355  28.305  1.00  0.00           C  
ATOM   3447  CG1 ILE C2040      31.939  58.552  28.522  1.00  0.00           C  
ATOM   3448  CG2 ILE C2040      32.686  56.773  26.925  1.00  0.00           C  
ATOM   3449  CD1 ILE C2040      30.529  58.175  28.909  1.00  0.00           C  
ATOM   3450  N   LEU C2041      32.455  53.938  28.866  1.00  0.00           N  
ATOM   3451  CA  LEU C2041      32.951  52.638  28.450  1.00  0.00           C  
ATOM   3452  C   LEU C2041      32.522  52.374  27.017  1.00  0.00           C  
ATOM   3453  O   LEU C2041      31.333  52.415  26.702  1.00  0.00           O  
ATOM   3454  CB  LEU C2041      32.373  51.558  29.356  1.00  0.00           C  
ATOM   3455  CG  LEU C2041      33.343  50.853  30.293  1.00  0.00           C  
ATOM   3456  CD1 LEU C2041      34.275  51.855  30.966  1.00  0.00           C  
ATOM   3457  CD2 LEU C2041      32.526  50.076  31.312  1.00  0.00           C  
ATOM   3458  N   VAL C2042      33.479  52.101  26.144  1.00  0.00           N  
ATOM   3459  CA  VAL C2042      33.147  51.829  24.762  1.00  0.00           C  
ATOM   3460  C   VAL C2042      33.785  50.516  24.400  1.00  0.00           C  
ATOM   3461  O   VAL C2042      34.844  50.180  24.920  1.00  0.00           O  
ATOM   3462  CB  VAL C2042      33.689  52.917  23.833  1.00  0.00           C  
ATOM   3463  CG1 VAL C2042      33.196  54.279  24.305  1.00  0.00           C  
ATOM   3464  CG2 VAL C2042      35.216  52.864  23.800  1.00  0.00           C  
ATOM   3465  N   PRO C2043      33.152  49.756  23.498  1.00  0.00           N  
ATOM   3466  CA  PRO C2043      33.703  48.464  23.089  1.00  0.00           C  
ATOM   3467  C   PRO C2043      35.215  48.536  22.899  1.00  0.00           C  
ATOM   3468  O   PRO C2043      35.745  49.564  22.493  1.00  0.00           O  
ATOM   3469  CB  PRO C2043      32.941  48.154  21.793  1.00  0.00           C  
ATOM   3470  CG  PRO C2043      32.525  49.499  21.298  1.00  0.00           C  
ATOM   3471  CD  PRO C2043      32.095  50.180  22.569  1.00  0.00           C  
ATOM   3472  N   PHE C2044      35.900  47.444  23.217  1.00  0.00           N  
ATOM   3473  CA  PHE C2044      37.347  47.390  23.097  1.00  0.00           C  
ATOM   3474  C   PHE C2044      37.847  46.762  21.809  1.00  0.00           C  
ATOM   3475  O   PHE C2044      37.498  45.631  21.460  1.00  0.00           O  
ATOM   3476  CB  PHE C2044      37.936  46.649  24.294  1.00  0.00           C  
ATOM   3477  CG  PHE C2044      39.370  46.231  24.112  1.00  0.00           C  
ATOM   3478  CD1 PHE C2044      40.294  47.086  23.523  1.00  0.00           C  
ATOM   3479  CD2 PHE C2044      39.804  44.985  24.567  1.00  0.00           C  
ATOM   3480  CE1 PHE C2044      41.626  46.711  23.389  1.00  0.00           C  
ATOM   3481  CE2 PHE C2044      41.137  44.598  24.440  1.00  0.00           C  
ATOM   3482  CZ  PHE C2044      42.049  45.465  23.848  1.00  0.00           C  
ATOM   3483  N   LYS C2045      38.681  47.522  21.114  1.00  0.00           N  
ATOM   3484  CA  LYS C2045      39.274  47.091  19.867  1.00  0.00           C  
ATOM   3485  C   LYS C2045      40.668  47.692  19.808  1.00  0.00           C  
ATOM   3486  O   LYS C2045      40.822  48.908  19.673  1.00  0.00           O  
ATOM   3487  CB  LYS C2045      38.425  47.567  18.678  1.00  0.00           C  
ATOM   3488  CG  LYS C2045      37.916  46.427  17.792  1.00  0.00           C  
ATOM   3489  CD  LYS C2045      36.798  46.868  16.857  1.00  0.00           C  
ATOM   3490  CE  LYS C2045      36.282  45.701  16.022  1.00  0.00           C  
ATOM   3491  NZ  LYS C2045      35.791  44.563  16.857  1.00  0.00           N  
ATOM   3492  N   GLU C2046      41.673  46.830  19.951  1.00  0.00           N  
ATOM   3493  CA  GLU C2046      43.078  47.230  19.904  1.00  0.00           C  
ATOM   3494  C   GLU C2046      43.238  48.280  18.814  1.00  0.00           C  
ATOM   3495  O   GLU C2046      43.959  49.265  18.973  1.00  0.00           O  
ATOM   3496  CB  GLU C2046      43.940  46.008  19.580  1.00  0.00           C  
ATOM   3497  CG  GLU C2046      45.421  46.289  19.377  1.00  0.00           C  
ATOM   3498  CD  GLU C2046      46.172  45.079  18.827  1.00  0.00           C  
ATOM   3499  OE1 GLU C2046      45.864  44.652  17.690  1.00  0.00           O  
ATOM   3500  OE2 GLU C2046      47.065  44.554  19.530  1.00  0.00           O  
ATOM   3501  N   GLU C2047      42.545  48.032  17.706  1.00  0.00           N  
ATOM   3502  CA  GLU C2047      42.513  48.892  16.527  1.00  0.00           C  
ATOM   3503  C   GLU C2047      43.003  50.325  16.750  1.00  0.00           C  
ATOM   3504  O   GLU C2047      44.147  50.664  16.428  1.00  0.00           O  
ATOM   3505  CB  GLU C2047      41.078  48.916  15.987  1.00  0.00           C  
ATOM   3506  CG  GLU C2047      40.834  49.840  14.809  1.00  0.00           C  
ATOM   3507  CD  GLU C2047      39.354  50.057  14.560  1.00  0.00           C  
ATOM   3508  OE1 GLU C2047      38.623  49.051  14.448  1.00  0.00           O  
ATOM   3509  OE2 GLU C2047      38.922  51.230  14.478  1.00  0.00           O  
ATOM   3510  N   ILE C2048      42.123  51.160  17.296  1.00  0.00           N  
ATOM   3511  CA  ILE C2048      42.432  52.563  17.546  1.00  0.00           C  
ATOM   3512  C   ILE C2048      42.607  52.875  19.020  1.00  0.00           C  
ATOM   3513  O   ILE C2048      42.158  53.917  19.506  1.00  0.00           O  
ATOM   3514  CB  ILE C2048      41.326  53.471  16.994  1.00  0.00           C  
ATOM   3515  CG1 ILE C2048      39.959  52.855  17.303  1.00  0.00           C  
ATOM   3516  CG2 ILE C2048      41.514  53.670  15.488  1.00  0.00           C  
ATOM   3517  CD1 ILE C2048      39.700  52.582  18.782  1.00  0.00           C  
ATOM   3518  N   TYR C2053      43.262  51.961  19.724  1.00  0.00           N  
ATOM   3519  CA  TYR C2053      43.519  52.114  21.147  1.00  0.00           C  
ATOM   3520  C   TYR C2053      44.985  52.525  21.342  1.00  0.00           C  
ATOM   3521  O   TYR C2053      45.821  51.733  21.762  1.00  0.00           O  
ATOM   3522  CB  TYR C2053      43.208  50.790  21.851  1.00  0.00           C  
ATOM   3523  CG  TYR C2053      43.444  50.767  23.339  1.00  0.00           C  
ATOM   3524  CD1 TYR C2053      43.567  49.556  24.014  1.00  0.00           C  
ATOM   3525  CD2 TYR C2053      43.569  51.939  24.070  1.00  0.00           C  
ATOM   3526  CE1 TYR C2053      43.816  49.510  25.374  1.00  0.00           C  
ATOM   3527  CE2 TYR C2053      43.817  51.904  25.440  1.00  0.00           C  
ATOM   3528  CZ  TYR C2053      43.941  50.684  26.083  1.00  0.00           C  
ATOM   3529  OH  TYR C2053      44.196  50.637  27.433  1.00  0.00           O  
ATOM   3530  N   ASN C2054      45.283  53.770  20.995  1.00  0.00           N  
ATOM   3531  CA  ASN C2054      46.622  54.327  21.134  1.00  0.00           C  
ATOM   3532  C   ASN C2054      46.473  55.686  21.808  1.00  0.00           C  
ATOM   3533  O   ASN C2054      45.367  56.061  22.188  1.00  0.00           O  
ATOM   3534  CB  ASN C2054      47.298  54.478  19.765  1.00  0.00           C  
ATOM   3535  CG  ASN C2054      46.311  54.417  18.608  1.00  0.00           C  
ATOM   3536  OD1 ASN C2054      45.282  55.098  18.616  1.00  0.00           O  
ATOM   3537  ND2 ASN C2054      46.628  53.604  17.598  1.00  0.00           N  
ATOM   3538  N   GLU C2055      47.564  56.432  21.958  1.00  0.00           N  
ATOM   3539  CA  GLU C2055      47.465  57.726  22.626  1.00  0.00           C  
ATOM   3540  C   GLU C2055      46.678  58.781  21.861  1.00  0.00           C  
ATOM   3541  O   GLU C2055      46.237  59.777  22.445  1.00  0.00           O  
ATOM   3542  CB  GLU C2055      48.847  58.286  22.973  1.00  0.00           C  
ATOM   3543  CG  GLU C2055      48.745  59.590  23.766  1.00  0.00           C  
ATOM   3544  CD  GLU C2055      50.009  59.948  24.515  1.00  0.00           C  
ATOM   3545  OE1 GLU C2055      49.982  60.951  25.260  1.00  0.00           O  
ATOM   3546  OE2 GLU C2055      51.022  59.233  24.362  1.00  0.00           O  
ATOM   3547  N   GLU C2056      46.499  58.582  20.561  1.00  0.00           N  
ATOM   3548  CA  GLU C2056      45.744  59.552  19.786  1.00  0.00           C  
ATOM   3549  C   GLU C2056      44.335  59.604  20.347  1.00  0.00           C  
ATOM   3550  O   GLU C2056      43.813  60.682  20.619  1.00  0.00           O  
ATOM   3551  CB  GLU C2056      45.700  59.166  18.310  1.00  0.00           C  
ATOM   3552  CG  GLU C2056      44.872  60.124  17.472  1.00  0.00           C  
ATOM   3553  CD  GLU C2056      44.978  59.852  15.986  1.00  0.00           C  
ATOM   3554  OE1 GLU C2056      44.228  60.491  15.217  1.00  0.00           O  
ATOM   3555  OE2 GLU C2056      45.814  59.006  15.591  1.00  0.00           O  
ATOM   3556  N   LEU C2057      43.736  58.429  20.529  1.00  0.00           N  
ATOM   3557  CA  LEU C2057      42.386  58.316  21.071  1.00  0.00           C  
ATOM   3558  C   LEU C2057      42.136  59.400  22.111  1.00  0.00           C  
ATOM   3559  O   LEU C2057      41.090  60.042  22.099  1.00  0.00           O  
ATOM   3560  CB  LEU C2057      42.185  56.940  21.699  1.00  0.00           C  
ATOM   3561  CG  LEU C2057      40.855  56.686  22.411  1.00  0.00           C  
ATOM   3562  CD1 LEU C2057      39.701  56.864  21.437  1.00  0.00           C  
ATOM   3563  CD2 LEU C2057      40.864  55.280  22.999  1.00  0.00           C  
ATOM   3564  N   GLU C2062      43.094  59.600  23.013  1.00  0.00           N  
ATOM   3565  CA  GLU C2062      42.964  60.637  24.034  1.00  0.00           C  
ATOM   3566  C   GLU C2062      43.055  61.991  23.363  1.00  0.00           C  
ATOM   3567  O   GLU C2062      42.210  62.847  23.580  1.00  0.00           O  
ATOM   3568  CB  GLU C2062      44.071  60.532  25.078  1.00  0.00           C  
ATOM   3569  CG  GLU C2062      43.696  59.758  26.321  1.00  0.00           C  
ATOM   3570  CD  GLU C2062      44.907  59.424  27.171  1.00  0.00           C  
ATOM   3571  OE1 GLU C2062      44.744  58.716  28.183  1.00  0.00           O  
ATOM   3572  OE2 GLU C2062      46.024  59.867  26.826  1.00  0.00           O  
ATOM   3573  N   GLU C2063      44.084  62.194  22.548  1.00  0.00           N  
ATOM   3574  CA  GLU C2063      44.213  63.467  21.868  1.00  0.00           C  
ATOM   3575  C   GLU C2063      43.081  63.550  20.859  1.00  0.00           C  
ATOM   3576  O   GLU C2063      43.018  64.470  20.046  1.00  0.00           O  
ATOM   3577  CB  GLU C2063      45.561  63.583  21.155  1.00  0.00           C  
ATOM   3578  CG  GLU C2063      45.831  64.995  20.630  1.00  0.00           C  
ATOM   3579  CD  GLU C2063      47.179  65.139  19.949  1.00  0.00           C  
ATOM   3580  OE1 GLU C2063      48.198  64.744  20.556  1.00  0.00           O  
ATOM   3581  OE2 GLU C2063      47.218  65.657  18.811  1.00  0.00           O  
ATOM   3582  N   LYS C2064      42.183  62.574  20.919  1.00  0.00           N  
ATOM   3583  CA  LYS C2064      41.042  62.529  20.020  1.00  0.00           C  
ATOM   3584  C   LYS C2064      39.767  62.821  20.816  1.00  0.00           C  
ATOM   3585  O   LYS C2064      39.076  63.801  20.539  1.00  0.00           O  
ATOM   3586  CB  LYS C2064      40.966  61.159  19.342  1.00  0.00           C  
ATOM   3587  CG  LYS C2064      40.004  61.100  18.181  1.00  0.00           C  
ATOM   3588  CD  LYS C2064      40.323  62.169  17.147  1.00  0.00           C  
ATOM   3589  CE  LYS C2064      39.257  62.217  16.056  1.00  0.00           C  
ATOM   3590  NZ  LYS C2064      39.444  63.377  15.141  1.00  0.00           N  
ATOM   3591  N   VAL C2065      39.465  61.984  21.809  1.00  0.00           N  
ATOM   3592  CA  VAL C2065      38.286  62.184  22.651  1.00  0.00           C  
ATOM   3593  C   VAL C2065      38.576  63.351  23.578  1.00  0.00           C  
ATOM   3594  O   VAL C2065      37.670  63.938  24.155  1.00  0.00           O  
ATOM   3595  CB  VAL C2065      37.972  60.950  23.536  1.00  0.00           C  
ATOM   3596  CG1 VAL C2065      37.884  59.691  22.678  1.00  0.00           C  
ATOM   3597  CG2 VAL C2065      39.026  60.797  24.614  1.00  0.00           C  
ATOM   3598  N   GLU C2068      39.857  63.675  23.709  1.00  0.00           N  
ATOM   3599  CA  GLU C2068      40.320  64.765  24.564  1.00  0.00           C  
ATOM   3600  C   GLU C2068      39.850  64.567  26.004  1.00  0.00           C  
ATOM   3601  O   GLU C2068      39.256  65.453  26.617  1.00  0.00           O  
ATOM   3602  CB  GLU C2068      39.845  66.122  24.013  1.00  0.00           C  
ATOM   3603  CG  GLU C2068      40.286  66.410  22.556  1.00  0.00           C  
ATOM   3604  CD  GLU C2068      39.997  67.845  22.092  1.00  0.00           C  
ATOM   3605  OE1 GLU C2068      40.722  68.778  22.509  1.00  0.00           O  
ATOM   3606  OE2 GLU C2068      39.043  68.040  21.308  1.00  0.00           O  
ATOM   3607  N   ALA C2076      40.126  63.382  26.532  1.00  0.00           N  
ATOM   3608  CA  ALA C2076      39.758  63.038  27.894  1.00  0.00           C  
ATOM   3609  C   ALA C2076      40.968  62.421  28.580  1.00  0.00           C  
ATOM   3610  O   ALA C2076      41.924  63.117  28.911  1.00  0.00           O  
ATOM   3611  CB  ALA C2076      38.604  62.057  27.886  1.00  0.00           C  
ATOM   3612  N   THR C2077      40.919  61.113  28.789  1.00  0.00           N  
ATOM   3613  CA  THR C2077      42.006  60.383  29.424  1.00  0.00           C  
ATOM   3614  C   THR C2077      41.595  58.933  29.581  1.00  0.00           C  
ATOM   3615  O   THR C2077      40.757  58.596  30.406  1.00  0.00           O  
ATOM   3616  CB  THR C2077      42.367  60.965  30.819  1.00  0.00           C  
ATOM   3617  OG1 THR C2077      43.287  62.058  30.663  1.00  0.00           O  
ATOM   3618  CG2 THR C2077      43.002  59.893  31.701  1.00  0.00           C  
ATOM   3619  N   ILE C2078      42.195  58.077  28.772  1.00  0.00           N  
ATOM   3620  CA  ILE C2078      41.905  56.655  28.797  1.00  0.00           C  
ATOM   3621  C   ILE C2078      42.251  56.006  30.134  1.00  0.00           C  
ATOM   3622  O   ILE C2078      43.429  55.907  30.492  1.00  0.00           O  
ATOM   3623  CB  ILE C2078      42.718  55.914  27.730  1.00  0.00           C  
ATOM   3624  CG1 ILE C2078      42.718  56.703  26.426  1.00  0.00           C  
ATOM   3625  CG2 ILE C2078      42.156  54.528  27.535  1.00  0.00           C  
ATOM   3626  CD1 ILE C2078      41.356  57.089  25.934  1.00  0.00           C  
ATOM   3627  N   LEU C2079      41.240  55.560  30.871  1.00  0.00           N  
ATOM   3628  CA  LEU C2079      41.499  54.883  32.131  1.00  0.00           C  
ATOM   3629  C   LEU C2079      42.107  53.530  31.788  1.00  0.00           C  
ATOM   3630  O   LEU C2079      42.675  52.856  32.652  1.00  0.00           O  
ATOM   3631  CB  LEU C2079      40.211  54.691  32.924  1.00  0.00           C  
ATOM   3632  CG  LEU C2079      39.793  55.892  33.760  1.00  0.00           C  
ATOM   3633  CD1 LEU C2079      38.388  55.690  34.225  1.00  0.00           C  
ATOM   3634  CD2 LEU C2079      40.729  56.061  34.943  1.00  0.00           C  
ATOM   3635  N   GLY C2080      41.980  53.145  30.518  1.00  0.00           N  
ATOM   3636  CA  GLY C2080      42.531  51.885  30.050  1.00  0.00           C  
ATOM   3637  C   GLY C2080      41.511  50.817  29.689  1.00  0.00           C  
ATOM   3638  O   GLY C2080      40.348  51.124  29.388  1.00  0.00           O  
ATOM   3639  N   GLU C2081      41.962  49.559  29.713  1.00  0.00           N  
ATOM   3640  CA  GLU C2081      41.118  48.409  29.402  1.00  0.00           C  
ATOM   3641  C   GLU C2081      40.320  48.030  30.627  1.00  0.00           C  
ATOM   3642  O   GLU C2081      40.799  48.129  31.755  1.00  0.00           O  
ATOM   3643  CB  GLU C2081      41.954  47.198  28.993  1.00  0.00           C  
ATOM   3644  CG  GLU C2081      42.878  47.419  27.810  1.00  0.00           C  
ATOM   3645  CD  GLU C2081      43.642  46.162  27.426  1.00  0.00           C  
ATOM   3646  OE1 GLU C2081      44.544  46.246  26.569  1.00  0.00           O  
ATOM   3647  OE2 GLU C2081      43.337  45.085  27.981  1.00  0.00           O  
ATOM   3648  N   THR C2082      39.096  47.586  30.404  1.00  0.00           N  
ATOM   3649  CA  THR C2082      38.253  47.186  31.508  1.00  0.00           C  
ATOM   3650  C   THR C2082      37.175  46.258  31.001  1.00  0.00           C  
ATOM   3651  O   THR C2082      36.800  46.304  29.833  1.00  0.00           O  
ATOM   3652  CB  THR C2082      37.599  48.395  32.175  1.00  0.00           C  
ATOM   3653  OG1 THR C2082      36.616  47.950  33.118  1.00  0.00           O  
ATOM   3654  CG2 THR C2082      36.949  49.276  31.138  1.00  0.00           C  
ATOM   3655  N   GLU C2105      36.702  45.400  31.895  1.00  0.00           N  
ATOM   3656  CA  GLU C2105      35.652  44.442  31.594  1.00  0.00           C  
ATOM   3657  C   GLU C2105      34.468  44.794  32.480  1.00  0.00           C  
ATOM   3658  O   GLU C2105      34.621  44.948  33.688  1.00  0.00           O  
ATOM   3659  CB  GLU C2105      36.130  43.015  31.893  1.00  0.00           C  
ATOM   3660  CG  GLU C2105      37.410  42.912  32.731  1.00  0.00           C  
ATOM   3661  CD  GLU C2105      37.302  43.555  34.115  1.00  0.00           C  
ATOM   3662  OE1 GLU C2105      37.184  44.798  34.200  1.00  0.00           O  
ATOM   3663  OE2 GLU C2105      37.343  42.814  35.122  1.00  0.00           O  
ATOM   3664  N   TYR C2106      33.289  44.937  31.886  1.00  0.00           N  
ATOM   3665  CA  TYR C2106      32.114  45.279  32.674  1.00  0.00           C  
ATOM   3666  C   TYR C2106      30.908  44.458  32.255  1.00  0.00           C  
ATOM   3667  O   TYR C2106      30.116  44.888  31.415  1.00  0.00           O  
ATOM   3668  CB  TYR C2106      31.790  46.769  32.535  1.00  0.00           C  
ATOM   3669  CG  TYR C2106      30.935  47.313  33.658  1.00  0.00           C  
ATOM   3670  CD1 TYR C2106      31.406  47.330  34.971  1.00  0.00           C  
ATOM   3671  CD2 TYR C2106      29.663  47.822  33.410  1.00  0.00           C  
ATOM   3672  CE1 TYR C2106      30.632  47.844  36.009  1.00  0.00           C  
ATOM   3673  CE2 TYR C2106      28.878  48.340  34.442  1.00  0.00           C  
ATOM   3674  CZ  TYR C2106      29.368  48.350  35.737  1.00  0.00           C  
ATOM   3675  OH  TYR C2106      28.605  48.876  36.757  1.00  0.00           O  
ATOM   3676  N   LYS C2107      30.782  43.278  32.856  1.00  0.00           N  
ATOM   3677  CA  LYS C2107      29.681  42.356  32.592  1.00  0.00           C  
ATOM   3678  C   LYS C2107      29.901  41.623  31.263  1.00  0.00           C  
ATOM   3679  O   LYS C2107      29.295  41.964  30.244  1.00  0.00           O  
ATOM   3680  CB  LYS C2107      28.347  43.118  32.558  1.00  0.00           C  
ATOM   3681  CG  LYS C2107      28.137  44.143  33.696  1.00  0.00           C  
ATOM   3682  CD  LYS C2107      27.824  43.495  35.050  1.00  0.00           C  
ATOM   3683  CE  LYS C2107      27.608  44.547  36.148  1.00  0.00           C  
ATOM   3684  NZ  LYS C2107      26.490  45.485  35.849  1.00  0.00           N  
ATOM   3685  N   GLY C2108      30.772  40.618  31.275  1.00  0.00           N  
ATOM   3686  CA  GLY C2108      31.032  39.863  30.064  1.00  0.00           C  
ATOM   3687  C   GLY C2108      32.387  40.142  29.447  1.00  0.00           C  
ATOM   3688  O   GLY C2108      33.398  39.628  29.927  1.00  0.00           O  
ATOM   3689  N   ASN C2109      32.413  40.952  28.387  1.00  0.00           N  
ATOM   3690  CA  ASN C2109      33.665  41.284  27.697  1.00  0.00           C  
ATOM   3691  C   ASN C2109      34.354  42.580  28.153  1.00  0.00           C  
ATOM   3692  O   ASN C2109      33.987  43.171  29.178  1.00  0.00           O  
ATOM   3693  CB  ASN C2109      33.446  41.314  26.168  1.00  0.00           C  
ATOM   3694  CG  ASN C2109      31.980  41.440  25.779  1.00  0.00           C  
ATOM   3695  OD1 ASN C2109      31.320  42.432  26.097  1.00  0.00           O  
ATOM   3696  ND2 ASN C2109      31.467  40.430  25.082  1.00  0.00           N  
ATOM   3697  N   LYS C2110      35.353  43.007  27.377  1.00  0.00           N  
ATOM   3698  CA  LYS C2110      36.132  44.207  27.677  1.00  0.00           C  
ATOM   3699  C   LYS C2110      35.774  45.437  26.835  1.00  0.00           C  
ATOM   3700  O   LYS C2110      35.537  45.342  25.631  1.00  0.00           O  
ATOM   3701  CB  LYS C2110      37.633  43.919  27.505  1.00  0.00           C  
ATOM   3702  CG  LYS C2110      38.196  42.769  28.340  1.00  0.00           C  
ATOM   3703  CD  LYS C2110      37.890  41.401  27.731  1.00  0.00           C  
ATOM   3704  CE  LYS C2110      38.591  40.279  28.491  1.00  0.00           C  
ATOM   3705  NZ  LYS C2110      40.076  40.436  28.501  1.00  0.00           N  
ATOM   3706  N   TYR C2111      35.757  46.594  27.489  1.00  0.00           N  
ATOM   3707  CA  TYR C2111      35.465  47.859  26.835  1.00  0.00           C  
ATOM   3708  C   TYR C2111      36.636  48.778  27.181  1.00  0.00           C  
ATOM   3709  O   TYR C2111      37.550  48.381  27.905  1.00  0.00           O  
ATOM   3710  CB  TYR C2111      34.191  48.491  27.399  1.00  0.00           C  
ATOM   3711  CG  TYR C2111      33.078  47.542  27.796  1.00  0.00           C  
ATOM   3712  CD1 TYR C2111      33.237  46.632  28.844  1.00  0.00           C  
ATOM   3713  CD2 TYR C2111      31.838  47.603  27.169  1.00  0.00           C  
ATOM   3714  CE1 TYR C2111      32.185  45.812  29.253  1.00  0.00           C  
ATOM   3715  CE2 TYR C2111      30.785  46.792  27.572  1.00  0.00           C  
ATOM   3716  CZ  TYR C2111      30.962  45.900  28.612  1.00  0.00           C  
ATOM   3717  OH  TYR C2111      29.914  45.098  29.009  1.00  0.00           O  
ATOM   3718  N   ILE C2112      36.620  49.998  26.659  1.00  0.00           N  
ATOM   3719  CA  ILE C2112      37.662  50.957  26.995  1.00  0.00           C  
ATOM   3720  C   ILE C2112      37.032  51.956  27.967  1.00  0.00           C  
ATOM   3721  O   ILE C2112      35.847  52.282  27.850  1.00  0.00           O  
ATOM   3722  CB  ILE C2112      38.194  51.704  25.758  1.00  0.00           C  
ATOM   3723  CG1 ILE C2112      39.182  50.817  25.000  1.00  0.00           C  
ATOM   3724  CG2 ILE C2112      38.899  52.978  26.193  1.00  0.00           C  
ATOM   3725  CD1 ILE C2112      39.941  51.539  23.890  1.00  0.00           C  
ATOM   3726  N   ALA C2113      37.804  52.429  28.936  1.00  0.00           N  
ATOM   3727  CA  ALA C2113      37.236  53.363  29.886  1.00  0.00           C  
ATOM   3728  C   ALA C2113      37.741  54.770  29.680  1.00  0.00           C  
ATOM   3729  O   ALA C2113      38.887  55.069  29.990  1.00  0.00           O  
ATOM   3730  CB  ALA C2113      37.532  52.916  31.284  1.00  0.00           C  
ATOM   3731  N   ILE C2114      36.881  55.633  29.152  1.00  0.00           N  
ATOM   3732  CA  ILE C2114      37.237  57.023  28.911  1.00  0.00           C  
ATOM   3733  C   ILE C2114      36.543  57.846  29.967  1.00  0.00           C  
ATOM   3734  O   ILE C2114      35.404  57.557  30.322  1.00  0.00           O  
ATOM   3735  CB  ILE C2114      36.742  57.511  27.564  1.00  0.00           C  
ATOM   3736  CG1 ILE C2114      37.049  56.480  26.486  1.00  0.00           C  
ATOM   3737  CG2 ILE C2114      37.402  58.833  27.239  1.00  0.00           C  
ATOM   3738  CD1 ILE C2114      36.572  56.888  25.109  1.00  0.00           C  
ATOM   3739  N   ALA C2115      37.217  58.874  30.463  1.00  0.00           N  
ATOM   3740  CA  ALA C2115      36.634  59.694  31.507  1.00  0.00           C  
ATOM   3741  C   ALA C2115      37.528  60.840  31.937  1.00  0.00           C  
ATOM   3742  O   ALA C2115      38.720  60.865  31.626  1.00  0.00           O  
ATOM   3743  CB  ALA C2115      36.304  58.832  32.714  1.00  0.00           C  
ATOM   3744  N   LYS C2116      36.923  61.779  32.668  1.00  0.00           N  
ATOM   3745  CA  LYS C2116      37.593  62.968  33.180  1.00  0.00           C  
ATOM   3746  C   LYS C2116      38.161  62.590  34.538  1.00  0.00           C  
ATOM   3747  O   LYS C2116      37.450  62.023  35.371  1.00  0.00           O  
ATOM   3748  CB  LYS C2116      36.575  64.098  33.319  1.00  0.00           C  
ATOM   3749  CG  LYS C2116      37.100  65.482  32.951  1.00  0.00           C  
ATOM   3750  CD  LYS C2116      37.572  65.559  31.498  1.00  0.00           C  
ATOM   3751  CE  LYS C2116      38.062  66.965  31.149  1.00  0.00           C  
ATOM   3752  NZ  LYS C2116      38.643  67.050  29.778  1.00  0.00           N  
ATOM   3753  N   THR C2117      39.433  62.913  34.760  1.00  0.00           N  
ATOM   3754  CA  THR C2117      40.106  62.550  36.009  1.00  0.00           C  
ATOM   3755  C   THR C2117      40.528  63.672  36.965  1.00  0.00           C  
ATOM   3756  O   THR C2117      40.649  64.838  36.585  1.00  0.00           O  
ATOM   3757  CB  THR C2117      41.383  61.724  35.720  1.00  0.00           C  
ATOM   3758  OG1 THR C2117      42.520  62.601  35.644  1.00  0.00           O  
ATOM   3759  CG2 THR C2117      41.241  60.975  34.402  1.00  0.00           C  
ATOM   3760  N   TYR C2118      40.763  63.279  38.214  1.00  0.00           N  
ATOM   3761  CA  TYR C2118      41.215  64.186  39.255  1.00  0.00           C  
ATOM   3762  C   TYR C2118      42.746  64.152  39.277  1.00  0.00           C  
ATOM   3763  O   TYR C2118      43.376  65.188  38.987  1.00  0.00           O  
ATOM   3764  CB  TYR C2118      40.692  63.735  40.617  1.00  0.00           C  
ATOM   3765  CG  TYR C2118      39.413  64.399  41.080  1.00  0.00           C  
ATOM   3766  CD1 TYR C2118      39.317  65.781  41.177  1.00  0.00           C  
ATOM   3767  CD2 TYR C2118      38.300  63.639  41.447  1.00  0.00           C  
ATOM   3768  CE1 TYR C2118      38.149  66.386  41.624  1.00  0.00           C  
ATOM   3769  CE2 TYR C2118      37.126  64.241  41.896  1.00  0.00           C  
ATOM   3770  CZ  TYR C2118      37.059  65.611  41.978  1.00  0.00           C  
ATOM   3771  OH  TYR C2118      35.894  66.213  42.392  1.00  0.00           O  
ATOM   3772  OXT TYR C2118      43.304  63.076  39.582  1.00  0.00           O  
TER
END
