# Supplementary material for: Backbone Brackets and Arginine Tweezers delineate Class I and Class II aminoacyl tRNA synthetases
Source: PLoS Comput Biol. 2018 Apr 16;14(4):e1006101. doi: 10.1371/journal.pcbi.1006101 (PMC5919687; doi:10.1371/journal.pcbi.1006101)
Supplement: S12 File — All structures of Class II aaRS with residues renumbered according to the MSA. (GZ) [file pcbi.1006101.s024.tar.gz › 1nj8_D_renum.pdb]

ATOM      1  N   MET D 277      78.661  34.855  78.151  1.00  0.00           N  
ATOM      2  CA  MET D 277      80.007  34.722  77.523  1.00  0.00           C  
ATOM      3  C   MET D 277      80.322  35.928  76.635  1.00  0.00           C  
ATOM      4  O   MET D 277      81.466  36.378  76.575  1.00  0.00           O  
ATOM      5  CB  MET D 277      80.072  33.434  76.687  1.00  0.00           C  
ATOM      6  CG  MET D 277      81.423  33.151  75.998  1.00  0.00           C  
ATOM      7  SD  MET D 277      82.671  32.258  76.991  1.00  0.00           S  
ATOM      8  CE  MET D 277      83.727  33.615  77.543  1.00  0.00           C  
ATOM      9  N   LEU D 278      79.304  36.451  75.956  1.00  0.00           N  
ATOM     10  CA  LEU D 278      79.481  37.594  75.060  1.00  0.00           C  
ATOM     11  C   LEU D 278      79.261  38.947  75.734  1.00  0.00           C  
ATOM     12  O   LEU D 278      78.715  39.025  76.834  1.00  0.00           O  
ATOM     13  CB  LEU D 278      78.538  37.471  73.858  1.00  0.00           C  
ATOM     14  CG  LEU D 278      77.738  36.174  73.697  1.00  0.00           C  
ATOM     15  CD1 LEU D 278      76.620  36.106  74.744  1.00  0.00           C  
ATOM     16  CD2 LEU D 278      77.152  36.122  72.291  1.00  0.00           C  
ATOM     17  N   GLU D 279      79.689  40.011  75.059  1.00  0.00           N  
ATOM     18  CA  GLU D 279      79.550  41.367  75.580  1.00  0.00           C  
ATOM     19  C   GLU D 279      78.269  42.004  75.066  1.00  0.00           C  
ATOM     20  O   GLU D 279      77.907  41.826  73.904  1.00  0.00           O  
ATOM     21  CB  GLU D 279      80.751  42.218  75.156  1.00  0.00           C  
ATOM     22  CG  GLU D 279      80.696  43.678  75.608  1.00  0.00           C  
ATOM     23  CD  GLU D 279      80.822  43.839  77.112  1.00  0.00           C  
ATOM     24  OE1 GLU D 279      80.842  44.997  77.583  1.00  0.00           O  
ATOM     25  OE2 GLU D 279      80.902  42.811  77.821  1.00  0.00           O  
ATOM     26  N   PHE D 281      77.594  42.757  75.930  1.00  0.00           N  
ATOM     27  CA  PHE D 281      76.340  43.412  75.565  1.00  0.00           C  
ATOM     28  C   PHE D 281      76.387  44.169  74.232  1.00  0.00           C  
ATOM     29  O   PHE D 281      75.474  44.063  73.415  1.00  0.00           O  
ATOM     30  CB  PHE D 281      75.913  44.376  76.669  1.00  0.00           C  
ATOM     31  CG  PHE D 281      74.623  45.089  76.376  1.00  0.00           C  
ATOM     32  CD1 PHE D 281      73.406  44.433  76.514  1.00  0.00           C  
ATOM     33  CD2 PHE D 281      74.628  46.408  75.932  1.00  0.00           C  
ATOM     34  CE1 PHE D 281      72.213  45.080  76.217  1.00  0.00           C  
ATOM     35  CE2 PHE D 281      73.443  47.062  75.632  1.00  0.00           C  
ATOM     36  CZ  PHE D 281      72.234  46.397  75.775  1.00  0.00           C  
ATOM     37  N   SER D 282      77.445  44.945  74.027  1.00  0.00           N  
ATOM     38  CA  SER D 282      77.600  45.713  72.797  1.00  0.00           C  
ATOM     39  C   SER D 282      77.122  44.933  71.585  1.00  0.00           C  
ATOM     40  O   SER D 282      76.100  45.265  70.994  1.00  0.00           O  
ATOM     41  CB  SER D 282      79.066  46.102  72.593  1.00  0.00           C  
ATOM     42  OG  SER D 282      79.265  46.692  71.319  1.00  0.00           O  
ATOM     43  N   GLU D 283      77.864  43.891  71.221  1.00  0.00           N  
ATOM     44  CA  GLU D 283      77.509  43.081  70.063  1.00  0.00           C  
ATOM     45  C   GLU D 283      76.331  42.174  70.342  1.00  0.00           C  
ATOM     46  O   GLU D 283      75.608  41.812  69.421  1.00  0.00           O  
ATOM     47  CB  GLU D 283      78.688  42.224  69.593  1.00  0.00           C  
ATOM     48  CG  GLU D 283      79.024  41.044  70.500  1.00  0.00           C  
ATOM     49  CD  GLU D 283      79.824  39.965  69.782  1.00  0.00           C  
ATOM     50  OE1 GLU D 283      80.798  40.317  69.085  1.00  0.00           O  
ATOM     51  OE2 GLU D 283      79.485  38.767  69.917  1.00  0.00           O  
ATOM     52  N   TRP D 291      76.142  41.783  71.596  1.00  0.00           N  
ATOM     53  CA  TRP D 291      75.012  40.926  71.912  1.00  0.00           C  
ATOM     54  C   TRP D 291      73.780  41.622  71.362  1.00  0.00           C  
ATOM     55  O   TRP D 291      72.941  41.009  70.709  1.00  0.00           O  
ATOM     56  CB  TRP D 291      74.846  40.748  73.417  1.00  0.00           C  
ATOM     57  CG  TRP D 291      73.602  40.006  73.731  1.00  0.00           C  
ATOM     58  CD1 TRP D 291      73.430  38.653  73.720  1.00  0.00           C  
ATOM     59  CD2 TRP D 291      72.307  40.571  73.942  1.00  0.00           C  
ATOM     60  NE1 TRP D 291      72.104  38.340  73.899  1.00  0.00           N  
ATOM     61  CE2 TRP D 291      71.392  39.501  74.036  1.00  0.00           C  
ATOM     62  CE3 TRP D 291      71.827  41.882  74.050  1.00  0.00           C  
ATOM     63  CZ2 TRP D 291      70.023  39.701  74.236  1.00  0.00           C  
ATOM     64  CZ3 TRP D 291      70.467  42.081  74.248  1.00  0.00           C  
ATOM     65  CH2 TRP D 291      69.581  40.996  74.337  1.00  0.00           C  
ATOM     66  N   TYR D 292      73.683  42.917  71.642  1.00  0.00           N  
ATOM     67  CA  TYR D 292      72.571  43.724  71.168  1.00  0.00           C  
ATOM     68  C   TYR D 292      72.599  43.649  69.652  1.00  0.00           C  
ATOM     69  O   TYR D 292      71.855  42.891  69.032  1.00  0.00           O  
ATOM     70  CB  TYR D 292      72.753  45.182  71.599  1.00  0.00           C  
ATOM     71  CG  TYR D 292      71.528  46.048  71.399  1.00  0.00           C  
ATOM     72  CD1 TYR D 292      70.387  45.862  72.184  1.00  0.00           C  
ATOM     73  CD2 TYR D 292      71.508  47.061  70.441  1.00  0.00           C  
ATOM     74  CE1 TYR D 292      69.256  46.661  72.026  1.00  0.00           C  
ATOM     75  CE2 TYR D 292      70.379  47.871  70.274  1.00  0.00           C  
ATOM     76  CZ  TYR D 292      69.259  47.663  71.073  1.00  0.00           C  
ATOM     77  OH  TYR D 292      68.144  48.459  70.940  1.00  0.00           O  
ATOM     78  N   SER D 293      73.490  44.439  69.066  1.00  0.00           N  
ATOM     79  CA  SER D 293      73.636  44.484  67.627  1.00  0.00           C  
ATOM     80  C   SER D 293      73.407  43.125  66.980  1.00  0.00           C  
ATOM     81  O   SER D 293      72.681  43.031  65.994  1.00  0.00           O  
ATOM     82  CB  SER D 293      75.022  45.017  67.264  1.00  0.00           C  
ATOM     83  OG  SER D 293      75.173  46.356  67.708  1.00  0.00           O  
ATOM     84  N   ASP D 296      73.998  42.073  67.540  1.00  0.00           N  
ATOM     85  CA  ASP D 296      73.854  40.735  66.976  1.00  0.00           C  
ATOM     86  C   ASP D 296      72.399  40.259  66.919  1.00  0.00           C  
ATOM     87  O   ASP D 296      71.914  39.878  65.854  1.00  0.00           O  
ATOM     88  CB  ASP D 296      74.698  39.719  67.763  1.00  0.00           C  
ATOM     89  CG  ASP D 296      75.240  38.589  66.879  1.00  0.00           C  
ATOM     90  OD1 ASP D 296      76.128  38.862  66.040  1.00  0.00           O  
ATOM     91  OD2 ASP D 296      74.782  37.430  67.016  1.00  0.00           O  
ATOM     92  N   ILE D 297      71.700  40.281  68.051  1.00  0.00           N  
ATOM     93  CA  ILE D 297      70.310  39.823  68.075  1.00  0.00           C  
ATOM     94  C   ILE D 297      69.358  40.760  67.324  1.00  0.00           C  
ATOM     95  O   ILE D 297      68.459  40.311  66.598  1.00  0.00           O  
ATOM     96  CB  ILE D 297      69.800  39.619  69.537  1.00  0.00           C  
ATOM     97  CG1 ILE D 297      68.406  39.006  69.522  1.00  0.00           C  
ATOM     98  CG2 ILE D 297      69.740  40.936  70.289  1.00  0.00           C  
ATOM     99  CD1 ILE D 297      67.939  38.577  70.886  1.00  0.00           C  
ATOM    100  N   LEU D 298      69.569  42.060  67.489  1.00  0.00           N  
ATOM    101  CA  LEU D 298      68.737  43.056  66.835  1.00  0.00           C  
ATOM    102  C   LEU D 298      68.358  42.510  65.483  1.00  0.00           C  
ATOM    103  O   LEU D 298      67.212  42.593  65.054  1.00  0.00           O  
ATOM    104  CB  LEU D 298      69.517  44.357  66.661  1.00  0.00           C  
ATOM    105  CG  LEU D 298      68.696  45.576  67.054  1.00  0.00           C  
ATOM    106  CD1 LEU D 298      68.088  45.348  68.432  1.00  0.00           C  
ATOM    107  CD2 LEU D 298      69.564  46.806  67.042  1.00  0.00           C  
ATOM    108  N   GLU D 303      69.350  41.919  64.835  1.00  0.00           N  
ATOM    109  CA  GLU D 303      69.196  41.341  63.521  1.00  0.00           C  
ATOM    110  C   GLU D 303      68.991  39.832  63.562  1.00  0.00           C  
ATOM    111  O   GLU D 303      68.184  39.302  62.804  1.00  0.00           O  
ATOM    112  CB  GLU D 303      70.425  41.686  62.682  1.00  0.00           C  
ATOM    113  CG  GLU D 303      70.779  40.661  61.623  1.00  0.00           C  
ATOM    114  CD  GLU D 303      72.098  40.966  60.944  1.00  0.00           C  
ATOM    115  OE1 GLU D 303      72.609  40.075  60.235  1.00  0.00           O  
ATOM    116  OE2 GLU D 303      72.618  42.093  61.114  1.00  0.00           O  
ATOM    117  N   LYS D 305      69.710  39.139  64.438  1.00  0.00           N  
ATOM    118  CA  LYS D 305      69.581  37.686  64.523  1.00  0.00           C  
ATOM    119  C   LYS D 305      68.136  37.284  64.764  1.00  0.00           C  
ATOM    120  O   LYS D 305      67.668  36.265  64.248  1.00  0.00           O  
ATOM    121  CB  LYS D 305      70.472  37.116  65.641  1.00  0.00           C  
ATOM    122  CG  LYS D 305      70.596  35.582  65.625  1.00  0.00           C  
ATOM    123  CD  LYS D 305      72.056  35.108  65.731  1.00  0.00           C  
ATOM    124  CE  LYS D 305      72.603  35.155  67.165  1.00  0.00           C  
ATOM    125  NZ  LYS D 305      72.074  34.075  68.062  1.00  0.00           N  
ATOM    126  N   ALA D 306      67.426  38.105  65.531  1.00  0.00           N  
ATOM    127  CA  ALA D 306      66.030  37.834  65.860  1.00  0.00           C  
ATOM    128  C   ALA D 306      65.006  38.474  64.911  1.00  0.00           C  
ATOM    129  O   ALA D 306      63.801  38.386  65.143  1.00  0.00           O  
ATOM    130  CB  ALA D 306      65.752  38.265  67.292  1.00  0.00           C  
ATOM    131  N   GLU D 307      65.483  39.119  63.853  1.00  0.00           N  
ATOM    132  CA  GLU D 307      64.600  39.741  62.879  1.00  0.00           C  
ATOM    133  C   GLU D 307      63.961  41.037  63.377  1.00  0.00           C  
ATOM    134  O   GLU D 307      62.872  41.402  62.935  1.00  0.00           O  
ATOM    135  CB  GLU D 307      63.487  38.763  62.481  1.00  0.00           C  
ATOM    136  CG  GLU D 307      63.949  37.342  62.171  1.00  0.00           C  
ATOM    137  CD  GLU D 307      64.773  37.239  60.896  1.00  0.00           C  
ATOM    138  OE1 GLU D 307      65.832  37.903  60.808  1.00  0.00           O  
ATOM    139  OE2 GLU D 307      64.357  36.490  59.983  1.00  0.00           O  
ATOM    140  N   ILE D 308      64.628  41.741  64.283  1.00  0.00           N  
ATOM    141  CA  ILE D 308      64.072  42.989  64.800  1.00  0.00           C  
ATOM    142  C   ILE D 308      64.337  44.212  63.932  1.00  0.00           C  
ATOM    143  O   ILE D 308      63.445  44.695  63.248  1.00  0.00           O  
ATOM    144  CB  ILE D 308      64.595  43.288  66.218  1.00  0.00           C  
ATOM    145  CG1 ILE D 308      64.129  42.191  67.165  1.00  0.00           C  
ATOM    146  CG2 ILE D 308      64.078  44.635  66.710  1.00  0.00           C  
ATOM    147  CD1 ILE D 308      64.707  42.299  68.543  1.00  0.00           C  
ATOM    148  N   TYR D 309      65.565  44.710  63.979  1.00  0.00           N  
ATOM    149  CA  TYR D 309      65.948  45.889  63.229  1.00  0.00           C  
ATOM    150  C   TYR D 309      67.152  45.549  62.376  1.00  0.00           C  
ATOM    151  O   TYR D 309      68.179  45.099  62.890  1.00  0.00           O  
ATOM    152  CB  TYR D 309      66.298  47.021  64.206  1.00  0.00           C  
ATOM    153  CG  TYR D 309      66.479  48.405  63.599  1.00  0.00           C  
ATOM    154  CD1 TYR D 309      65.494  48.971  62.787  1.00  0.00           C  
ATOM    155  CD2 TYR D 309      67.602  49.178  63.899  1.00  0.00           C  
ATOM    156  CE1 TYR D 309      65.622  50.271  62.297  1.00  0.00           C  
ATOM    157  CE2 TYR D 309      67.741  50.481  63.415  1.00  0.00           C  
ATOM    158  CZ  TYR D 309      66.747  51.025  62.616  1.00  0.00           C  
ATOM    159  OH  TYR D 309      66.870  52.321  62.147  1.00  0.00           O  
ATOM    160  N   ASP D 310      67.025  45.752  61.069  1.00  0.00           N  
ATOM    161  CA  ASP D 310      68.134  45.477  60.168  1.00  0.00           C  
ATOM    162  C   ASP D 310      68.848  46.789  59.857  1.00  0.00           C  
ATOM    163  O   ASP D 310      68.389  47.554  59.016  1.00  0.00           O  
ATOM    164  CB  ASP D 310      67.626  44.853  58.872  1.00  0.00           C  
ATOM    165  CG  ASP D 310      68.749  44.299  58.015  1.00  0.00           C  
ATOM    166  OD1 ASP D 310      69.718  45.041  57.744  1.00  0.00           O  
ATOM    167  OD2 ASP D 310      68.659  43.121  57.612  1.00  0.00           O  
ATOM    168  N   VAL D 311      69.972  47.044  60.524  1.00  0.00           N  
ATOM    169  CA  VAL D 311      70.717  48.286  60.313  1.00  0.00           C  
ATOM    170  C   VAL D 311      71.620  48.331  59.086  1.00  0.00           C  
ATOM    171  O   VAL D 311      72.472  49.208  58.988  1.00  0.00           O  
ATOM    172  CB  VAL D 311      71.593  48.618  61.529  1.00  0.00           C  
ATOM    173  CG1 VAL D 311      70.713  48.923  62.720  1.00  0.00           C  
ATOM    174  CG2 VAL D 311      72.545  47.458  61.826  1.00  0.00           C  
ATOM    175  N   ARG D 312      71.436  47.406  58.149  1.00  0.00           N  
ATOM    176  CA  ARG D 312      72.280  47.373  56.954  1.00  0.00           C  
ATOM    177  C   ARG D 312      71.904  48.400  55.880  1.00  0.00           C  
ATOM    178  O   ARG D 312      72.500  48.416  54.799  1.00  0.00           O  
ATOM    179  CB  ARG D 312      72.291  45.961  56.349  1.00  0.00           C  
ATOM    180  CG  ARG D 312      72.789  44.889  57.318  1.00  0.00           C  
ATOM    181  CD  ARG D 312      72.981  43.537  56.645  1.00  0.00           C  
ATOM    182  NE  ARG D 312      71.774  43.095  55.961  1.00  0.00           N  
ATOM    183  CZ  ARG D 312      71.347  41.837  55.945  1.00  0.00           C  
ATOM    184  NH1 ARG D 312      72.030  40.892  56.581  1.00  0.00           N  
ATOM    185  NH2 ARG D 312      70.236  41.522  55.290  1.00  0.00           N  
ATOM    186  N   TYR D 313      70.923  49.252  56.181  1.00  0.00           N  
ATOM    187  CA  TYR D 313      70.488  50.284  55.249  1.00  0.00           C  
ATOM    188  C   TYR D 313      71.541  51.374  55.220  1.00  0.00           C  
ATOM    189  O   TYR D 313      71.774  52.049  56.217  1.00  0.00           O  
ATOM    190  CB  TYR D 313      69.154  50.865  55.683  1.00  0.00           C  
ATOM    191  CG  TYR D 313      68.614  51.889  54.722  1.00  0.00           C  
ATOM    192  CD1 TYR D 313      68.580  53.239  55.061  1.00  0.00           C  
ATOM    193  CD2 TYR D 313      68.143  51.512  53.472  1.00  0.00           C  
ATOM    194  CE1 TYR D 313      68.088  54.193  54.178  1.00  0.00           C  
ATOM    195  CE2 TYR D 313      67.647  52.453  52.579  1.00  0.00           C  
ATOM    196  CZ  TYR D 313      67.623  53.792  52.936  1.00  0.00           C  
ATOM    197  OH  TYR D 313      67.149  54.728  52.042  1.00  0.00           O  
ATOM    198  N   PRO D 314      72.164  51.578  54.051  1.00  0.00           N  
ATOM    199  CA  PRO D 314      73.230  52.531  53.695  1.00  0.00           C  
ATOM    200  C   PRO D 314      73.202  53.972  54.200  1.00  0.00           C  
ATOM    201  O   PRO D 314      73.519  54.887  53.454  1.00  0.00           O  
ATOM    202  CB  PRO D 314      73.259  52.461  52.171  1.00  0.00           C  
ATOM    203  CG  PRO D 314      71.844  52.136  51.824  1.00  0.00           C  
ATOM    204  CD  PRO D 314      71.505  51.072  52.833  1.00  0.00           C  
ATOM    205  N   ILE D 315      72.842  54.169  55.462  1.00  0.00           N  
ATOM    206  CA  ILE D 315      72.819  55.499  56.066  1.00  0.00           C  
ATOM    207  C   ILE D 315      72.975  55.345  57.575  1.00  0.00           C  
ATOM    208  O   ILE D 315      72.146  54.711  58.229  1.00  0.00           O  
ATOM    209  CB  ILE D 315      71.505  56.263  55.781  1.00  0.00           C  
ATOM    210  CG1 ILE D 315      71.414  56.644  54.300  1.00  0.00           C  
ATOM    211  CG2 ILE D 315      71.450  57.516  56.642  1.00  0.00           C  
ATOM    212  CD1 ILE D 315      70.194  57.476  53.947  1.00  0.00           C  
ATOM    213  N   LYS D 316      74.050  55.921  58.114  1.00  0.00           N  
ATOM    214  CA  LYS D 316      74.354  55.851  59.543  1.00  0.00           C  
ATOM    215  C   LYS D 316      73.052  55.919  60.322  1.00  0.00           C  
ATOM    216  O   LYS D 316      72.233  56.806  60.096  1.00  0.00           O  
ATOM    217  CB  LYS D 316      75.282  57.012  59.942  1.00  0.00           C  
ATOM    218  CG  LYS D 316      76.010  56.862  61.287  1.00  0.00           C  
ATOM    219  CD  LYS D 316      77.054  55.742  61.272  1.00  0.00           C  
ATOM    220  CE  LYS D 316      77.865  55.688  62.574  1.00  0.00           C  
ATOM    221  NZ  LYS D 316      78.705  56.907  62.814  1.00  0.00           N  
ATOM    222  N   GLY D 317      72.857  54.961  61.220  1.00  0.00           N  
ATOM    223  CA  GLY D 317      71.645  54.927  62.020  1.00  0.00           C  
ATOM    224  C   GLY D 317      70.402  55.268  61.225  1.00  0.00           C  
ATOM    225  O   GLY D 317      69.886  56.381  61.323  1.00  0.00           O  
ATOM    226  N   CYS D 318      69.922  54.308  60.439  1.00  0.00           N  
ATOM    227  CA  CYS D 318      68.744  54.524  59.616  1.00  0.00           C  
ATOM    228  C   CYS D 318      68.141  53.209  59.192  1.00  0.00           C  
ATOM    229  O   CYS D 318      67.382  53.162  58.231  1.00  0.00           O  
ATOM    230  CB  CYS D 318      69.110  55.322  58.368  1.00  0.00           C  
ATOM    231  SG  CYS D 318      68.387  56.971  58.275  1.00  0.00           S  
ATOM    232  N   GLY D 319      68.475  52.140  59.904  1.00  0.00           N  
ATOM    233  CA  GLY D 319      67.945  50.833  59.549  1.00  0.00           C  
ATOM    234  C   GLY D 319      66.443  50.705  59.285  1.00  0.00           C  
ATOM    235  O   GLY D 319      65.695  51.684  59.269  1.00  0.00           O  
ATOM    236  N   VAL D 320      66.011  49.466  59.076  1.00  0.00           N  
ATOM    237  CA  VAL D 320      64.617  49.150  58.823  1.00  0.00           C  
ATOM    238  C   VAL D 320      64.107  48.076  59.791  1.00  0.00           C  
ATOM    239  O   VAL D 320      64.739  47.020  59.976  1.00  0.00           O  
ATOM    240  CB  VAL D 320      64.393  48.659  57.336  1.00  0.00           C  
ATOM    241  CG1 VAL D 320      65.630  48.023  56.792  1.00  0.00           C  
ATOM    242  CG2 VAL D 320      63.274  47.635  57.271  1.00  0.00           C  
ATOM    243  N   TYR D 321      62.974  48.372  60.425  1.00  0.00           N  
ATOM    244  CA  TYR D 321      62.319  47.424  61.316  1.00  0.00           C  
ATOM    245  C   TYR D 321      61.803  46.284  60.428  1.00  0.00           C  
ATOM    246  O   TYR D 321      61.111  46.525  59.435  1.00  0.00           O  
ATOM    247  CB  TYR D 321      61.111  48.068  61.994  1.00  0.00           C  
ATOM    248  CG  TYR D 321      61.428  49.015  63.112  1.00  0.00           C  
ATOM    249  CD1 TYR D 321      61.594  50.378  62.873  1.00  0.00           C  
ATOM    250  CD2 TYR D 321      61.533  48.548  64.428  1.00  0.00           C  
ATOM    251  CE1 TYR D 321      61.854  51.259  63.925  1.00  0.00           C  
ATOM    252  CE2 TYR D 321      61.790  49.410  65.476  1.00  0.00           C  
ATOM    253  CZ  TYR D 321      61.949  50.761  65.227  1.00  0.00           C  
ATOM    254  OH  TYR D 321      62.192  51.608  66.286  1.00  0.00           O  
ATOM    255  N   LEU D 322      62.120  45.049  60.774  1.00  0.00           N  
ATOM    256  CA  LEU D 322      61.659  43.944  59.965  1.00  0.00           C  
ATOM    257  C   LEU D 322      60.307  43.510  60.468  1.00  0.00           C  
ATOM    258  O   LEU D 322      59.902  43.898  61.551  1.00  0.00           O  
ATOM    259  CB  LEU D 322      62.685  42.815  60.001  1.00  0.00           C  
ATOM    260  CG  LEU D 322      63.963  43.359  59.335  1.00  0.00           C  
ATOM    261  CD1 LEU D 322      65.102  43.437  60.353  1.00  0.00           C  
ATOM    262  CD2 LEU D 322      64.345  42.494  58.153  1.00  0.00           C  
ATOM    263  N   PRO D 323      59.565  42.730  59.672  1.00  0.00           N  
ATOM    264  CA  PRO D 323      58.248  42.300  60.125  1.00  0.00           C  
ATOM    265  C   PRO D 323      58.178  42.028  61.613  1.00  0.00           C  
ATOM    266  O   PRO D 323      57.443  42.718  62.328  1.00  0.00           O  
ATOM    267  CB  PRO D 323      57.988  41.075  59.268  1.00  0.00           C  
ATOM    268  CG  PRO D 323      58.541  41.516  57.955  1.00  0.00           C  
ATOM    269  CD  PRO D 323      59.870  42.133  58.360  1.00  0.00           C  
ATOM    270  N   TYR D 324      58.951  41.056  62.097  1.00  0.00           N  
ATOM    271  CA  TYR D 324      58.906  40.754  63.528  1.00  0.00           C  
ATOM    272  C   TYR D 324      59.249  41.988  64.316  1.00  0.00           C  
ATOM    273  O   TYR D 324      58.800  42.152  65.432  1.00  0.00           O  
ATOM    274  CB  TYR D 324      59.877  39.654  63.913  1.00  0.00           C  
ATOM    275  CG  TYR D 324      59.599  39.099  65.292  1.00  0.00           C  
ATOM    276  CD1 TYR D 324      58.427  38.383  65.554  1.00  0.00           C  
ATOM    277  CD2 TYR D 324      60.511  39.266  66.332  1.00  0.00           C  
ATOM    278  CE1 TYR D 324      58.176  37.844  66.812  1.00  0.00           C  
ATOM    279  CE2 TYR D 324      60.262  38.731  67.596  1.00  0.00           C  
ATOM    280  CZ  TYR D 324      59.093  38.024  67.820  1.00  0.00           C  
ATOM    281  OH  TYR D 324      58.836  37.504  69.058  1.00  0.00           O  
ATOM    282  N   GLY D 325      60.054  42.857  63.715  1.00  0.00           N  
ATOM    283  CA  GLY D 325      60.449  44.090  64.374  1.00  0.00           C  
ATOM    284  C   GLY D 325      59.283  45.046  64.480  1.00  0.00           C  
ATOM    285  O   GLY D 325      59.023  45.595  65.551  1.00  0.00           O  
ATOM    286  N   PHE D 332      58.575  45.241  63.371  1.00  0.00           N  
ATOM    287  CA  PHE D 332      57.430  46.137  63.368  1.00  0.00           C  
ATOM    288  C   PHE D 332      56.406  45.624  64.372  1.00  0.00           C  
ATOM    289  O   PHE D 332      56.037  46.317  65.312  1.00  0.00           O  
ATOM    290  CB  PHE D 332      56.820  46.202  61.965  1.00  0.00           C  
ATOM    291  CG  PHE D 332      55.882  47.350  61.766  1.00  0.00           C  
ATOM    292  CD1 PHE D 332      55.846  48.024  60.558  1.00  0.00           C  
ATOM    293  CD2 PHE D 332      55.037  47.762  62.792  1.00  0.00           C  
ATOM    294  CE1 PHE D 332      54.985  49.098  60.372  1.00  0.00           C  
ATOM    295  CE2 PHE D 332      54.171  48.831  62.620  1.00  0.00           C  
ATOM    296  CZ  PHE D 332      54.144  49.502  61.407  1.00  0.00           C  
ATOM    297  N   LYS D 333      55.956  44.398  64.164  1.00  0.00           N  
ATOM    298  CA  LYS D 333      54.998  43.779  65.060  1.00  0.00           C  
ATOM    299  C   LYS D 333      55.362  44.046  66.529  1.00  0.00           C  
ATOM    300  O   LYS D 333      54.574  44.603  67.280  1.00  0.00           O  
ATOM    301  CB  LYS D 333      54.955  42.264  64.808  1.00  0.00           C  
ATOM    302  CG  LYS D 333      54.246  41.811  63.516  1.00  0.00           C  
ATOM    303  CD  LYS D 333      52.730  41.712  63.716  1.00  0.00           C  
ATOM    304  CE  LYS D 333      52.041  40.926  62.595  1.00  0.00           C  
ATOM    305  NZ  LYS D 333      50.558  40.811  62.805  1.00  0.00           N  
ATOM    306  N   ILE D 334      56.563  43.659  66.934  1.00  0.00           N  
ATOM    307  CA  ILE D 334      56.984  43.849  68.314  1.00  0.00           C  
ATOM    308  C   ILE D 334      56.809  45.295  68.755  1.00  0.00           C  
ATOM    309  O   ILE D 334      56.384  45.562  69.879  1.00  0.00           O  
ATOM    310  CB  ILE D 334      58.464  43.383  68.521  1.00  0.00           C  
ATOM    311  CG1 ILE D 334      58.806  43.292  70.018  1.00  0.00           C  
ATOM    312  CG2 ILE D 334      59.417  44.320  67.783  1.00  0.00           C  
ATOM    313  CD1 ILE D 334      59.186  44.640  70.681  1.00  0.00           C  
ATOM    314  N   ARG D 335      57.108  46.236  67.878  1.00  0.00           N  
ATOM    315  CA  ARG D 335      56.951  47.630  68.264  1.00  0.00           C  
ATOM    316  C   ARG D 335      55.497  48.112  68.240  1.00  0.00           C  
ATOM    317  O   ARG D 335      55.161  49.076  68.922  1.00  0.00           O  
ATOM    318  CB  ARG D 335      57.839  48.504  67.388  1.00  0.00           C  
ATOM    319  CG  ARG D 335      57.374  49.921  67.197  1.00  0.00           C  
ATOM    320  CD  ARG D 335      56.782  50.044  65.800  1.00  0.00           C  
ATOM    321  NE  ARG D 335      56.823  51.415  65.296  1.00  0.00           N  
ATOM    322  CZ  ARG D 335      56.517  51.757  64.049  1.00  0.00           C  
ATOM    323  NH1 ARG D 335      56.154  50.829  63.189  1.00  0.00           N  
ATOM    324  NH2 ARG D 335      56.567  53.023  63.665  1.00  0.00           N  
ATOM    325  N   ARG D 336      54.636  47.431  67.479  1.00  0.00           N  
ATOM    326  CA  ARG D 336      53.224  47.804  67.399  1.00  0.00           C  
ATOM    327  C   ARG D 336      52.612  47.771  68.780  1.00  0.00           C  
ATOM    328  O   ARG D 336      52.154  48.791  69.279  1.00  0.00           O  
ATOM    329  CB  ARG D 336      52.438  46.851  66.482  1.00  0.00           C  
ATOM    330  CG  ARG D 336      50.959  47.218  66.317  1.00  0.00           C  
ATOM    331  CD  ARG D 336      50.233  46.283  65.350  1.00  0.00           C  
ATOM    332  NE  ARG D 336      50.666  46.449  63.961  1.00  0.00           N  
ATOM    333  CZ  ARG D 336      50.384  45.598  62.972  1.00  0.00           C  
ATOM    334  NH1 ARG D 336      49.663  44.506  63.208  1.00  0.00           N  
ATOM    335  NH2 ARG D 336      50.825  45.834  61.742  1.00  0.00           N  
ATOM    336  N   TYR D 337      52.611  46.592  69.388  1.00  0.00           N  
ATOM    337  CA  TYR D 337      52.045  46.423  70.717  1.00  0.00           C  
ATOM    338  C   TYR D 337      52.878  47.191  71.726  1.00  0.00           C  
ATOM    339  O   TYR D 337      52.372  47.725  72.713  1.00  0.00           O  
ATOM    340  CB  TYR D 337      51.997  44.947  71.086  1.00  0.00           C  
ATOM    341  CG  TYR D 337      51.529  44.072  69.955  1.00  0.00           C  
ATOM    342  CD1 TYR D 337      52.424  43.638  68.980  1.00  0.00           C  
ATOM    343  CD2 TYR D 337      50.198  43.658  69.863  1.00  0.00           C  
ATOM    344  CE1 TYR D 337      52.016  42.804  67.945  1.00  0.00           C  
ATOM    345  CE2 TYR D 337      49.771  42.821  68.823  1.00  0.00           C  
ATOM    346  CZ  TYR D 337      50.691  42.394  67.874  1.00  0.00           C  
ATOM    347  OH  TYR D 337      50.315  41.519  66.886  1.00  0.00           O  
ATOM    348  N   THR D 338      54.174  47.236  71.486  1.00  0.00           N  
ATOM    349  CA  THR D 338      55.023  47.985  72.377  1.00  0.00           C  
ATOM    350  C   THR D 338      54.368  49.347  72.484  1.00  0.00           C  
ATOM    351  O   THR D 338      54.115  49.840  73.582  1.00  0.00           O  
ATOM    352  CB  THR D 338      56.433  48.143  71.784  1.00  0.00           C  
ATOM    353  OG1 THR D 338      57.127  46.890  71.876  1.00  0.00           O  
ATOM    354  CG2 THR D 338      57.216  49.242  72.513  1.00  0.00           C  
ATOM    355  N   PHE D 339      54.053  49.934  71.330  1.00  0.00           N  
ATOM    356  CA  PHE D 339      53.452  51.259  71.310  1.00  0.00           C  
ATOM    357  C   PHE D 339      51.938  51.409  71.419  1.00  0.00           C  
ATOM    358  O   PHE D 339      51.444  52.514  71.628  1.00  0.00           O  
ATOM    359  CB  PHE D 339      53.971  52.037  70.111  1.00  0.00           C  
ATOM    360  CG  PHE D 339      55.267  52.735  70.382  1.00  0.00           C  
ATOM    361  CD1 PHE D 339      56.385  52.018  70.771  1.00  0.00           C  
ATOM    362  CD2 PHE D 339      55.363  54.115  70.289  1.00  0.00           C  
ATOM    363  CE1 PHE D 339      57.581  52.665  71.064  1.00  0.00           C  
ATOM    364  CE2 PHE D 339      56.564  54.770  70.584  1.00  0.00           C  
ATOM    365  CZ  PHE D 339      57.672  54.042  70.970  1.00  0.00           C  
ATOM    366  N   GLU D 340      51.192  50.322  71.285  1.00  0.00           N  
ATOM    367  CA  GLU D 340      49.748  50.426  71.438  1.00  0.00           C  
ATOM    368  C   GLU D 340      49.514  50.726  72.932  1.00  0.00           C  
ATOM    369  O   GLU D 340      48.539  51.377  73.305  1.00  0.00           O  
ATOM    370  CB  GLU D 340      49.049  49.111  71.049  1.00  0.00           C  
ATOM    371  CG  GLU D 340      47.524  49.224  70.877  1.00  0.00           C  
ATOM    372  CD  GLU D 340      46.796  47.878  70.965  1.00  0.00           C  
ATOM    373  OE1 GLU D 340      47.291  46.883  70.388  1.00  0.00           O  
ATOM    374  OE2 GLU D 340      45.717  47.822  71.604  1.00  0.00           O  
ATOM    375  N   ILE D 341      50.415  50.258  73.790  1.00  0.00           N  
ATOM    376  CA  ILE D 341      50.257  50.515  75.211  1.00  0.00           C  
ATOM    377  C   ILE D 341      50.261  52.014  75.446  1.00  0.00           C  
ATOM    378  O   ILE D 341      49.230  52.580  75.813  1.00  0.00           O  
ATOM    379  CB  ILE D 341      51.379  49.887  76.047  1.00  0.00           C  
ATOM    380  CG1 ILE D 341      51.157  48.377  76.181  1.00  0.00           C  
ATOM    381  CG2 ILE D 341      51.404  50.519  77.420  1.00  0.00           C  
ATOM    382  CD1 ILE D 341      52.292  47.641  76.878  1.00  0.00           C  
ATOM    383  N   ILE D 342      51.408  52.661  75.230  1.00  0.00           N  
ATOM    384  CA  ILE D 342      51.511  54.110  75.437  1.00  0.00           C  
ATOM    385  C   ILE D 342      50.336  54.870  74.824  1.00  0.00           C  
ATOM    386  O   ILE D 342      49.858  55.851  75.398  1.00  0.00           O  
ATOM    387  CB  ILE D 342      52.795  54.663  74.835  1.00  0.00           C  
ATOM    388  CG1 ILE D 342      52.808  56.190  74.927  1.00  0.00           C  
ATOM    389  CG2 ILE D 342      52.913  54.209  73.400  1.00  0.00           C  
ATOM    390  CD1 ILE D 342      53.071  56.731  76.307  1.00  0.00           C  
ATOM    391  N   ARG D 343      49.885  54.421  73.652  1.00  0.00           N  
ATOM    392  CA  ARG D 343      48.751  55.042  72.974  1.00  0.00           C  
ATOM    393  C   ARG D 343      47.563  55.045  73.912  1.00  0.00           C  
ATOM    394  O   ARG D 343      47.130  56.096  74.374  1.00  0.00           O  
ATOM    395  CB  ARG D 343      48.361  54.266  71.718  1.00  0.00           C  
ATOM    396  CG  ARG D 343      49.246  54.498  70.518  1.00  0.00           C  
ATOM    397  CD  ARG D 343      48.543  54.098  69.216  1.00  0.00           C  
ATOM    398  NE  ARG D 343      49.306  54.532  68.045  1.00  0.00           N  
ATOM    399  CZ  ARG D 343      48.812  54.627  66.811  1.00  0.00           C  
ATOM    400  NH1 ARG D 343      47.543  54.315  66.577  1.00  0.00           N  
ATOM    401  NH2 ARG D 343      49.582  55.046  65.808  1.00  0.00           N  
ATOM    402  N   ASN D 344      47.045  53.851  74.183  1.00  0.00           N  
ATOM    403  CA  ASN D 344      45.893  53.682  75.065  1.00  0.00           C  
ATOM    404  C   ASN D 344      46.048  54.512  76.326  1.00  0.00           C  
ATOM    405  O   ASN D 344      45.140  55.246  76.693  1.00  0.00           O  
ATOM    406  CB  ASN D 344      45.705  52.200  75.423  1.00  0.00           C  
ATOM    407  CG  ASN D 344      45.300  51.343  74.214  1.00  0.00           C  
ATOM    408  OD1 ASN D 344      45.144  50.122  74.327  1.00  0.00           O  
ATOM    409  ND2 ASN D 344      45.126  51.983  73.054  1.00  0.00           N  
ATOM    410  N   LEU D 345      47.198  54.392  76.986  1.00  0.00           N  
ATOM    411  CA  LEU D 345      47.475  55.157  78.201  1.00  0.00           C  
ATOM    412  C   LEU D 345      47.208  56.628  77.945  1.00  0.00           C  
ATOM    413  O   LEU D 345      46.648  57.327  78.789  1.00  0.00           O  
ATOM    414  CB  LEU D 345      48.928  54.996  78.612  1.00  0.00           C  
ATOM    415  CG  LEU D 345      49.230  53.821  79.522  1.00  0.00           C  
ATOM    416  CD1 LEU D 345      50.716  53.736  79.783  1.00  0.00           C  
ATOM    417  CD2 LEU D 345      48.483  54.012  80.816  1.00  0.00           C  
ATOM    418  N   LEU D 347      47.637  57.088  76.774  1.00  0.00           N  
ATOM    419  CA  LEU D 347      47.446  58.469  76.340  1.00  0.00           C  
ATOM    420  C   LEU D 347      45.963  58.736  76.067  1.00  0.00           C  
ATOM    421  O   LEU D 347      45.389  59.702  76.564  1.00  0.00           O  
ATOM    422  CB  LEU D 347      48.232  58.723  75.053  1.00  0.00           C  
ATOM    423  CG  LEU D 347      49.720  59.001  75.154  1.00  0.00           C  
ATOM    424  CD1 LEU D 347      50.338  58.789  73.825  1.00  0.00           C  
ATOM    425  CD2 LEU D 347      49.944  60.415  75.606  1.00  0.00           C  
ATOM    426  N   ASP D 348      45.359  57.870  75.262  1.00  0.00           N  
ATOM    427  CA  ASP D 348      43.959  57.996  74.912  1.00  0.00           C  
ATOM    428  C   ASP D 348      43.070  57.962  76.157  1.00  0.00           C  
ATOM    429  O   ASP D 348      42.260  58.860  76.372  1.00  0.00           O  
ATOM    430  CB  ASP D 348      43.572  56.871  73.951  1.00  0.00           C  
ATOM    431  CG  ASP D 348      44.525  56.759  72.757  1.00  0.00           C  
ATOM    432  OD1 ASP D 348      44.805  57.783  72.095  1.00  0.00           O  
ATOM    433  OD2 ASP D 348      44.987  55.634  72.470  1.00  0.00           O  
ATOM    434  N   GLU D 349      43.227  56.926  76.973  1.00  0.00           N  
ATOM    435  CA  GLU D 349      42.456  56.776  78.206  1.00  0.00           C  
ATOM    436  C   GLU D 349      42.799  57.844  79.247  1.00  0.00           C  
ATOM    437  O   GLU D 349      42.450  57.708  80.424  1.00  0.00           O  
ATOM    438  CB  GLU D 349      42.719  55.404  78.823  1.00  0.00           C  
ATOM    439  CG  GLU D 349      42.146  54.227  78.046  1.00  0.00           C  
ATOM    440  CD  GLU D 349      42.523  52.891  78.668  1.00  0.00           C  
ATOM    441  OE1 GLU D 349      42.004  51.846  78.208  1.00  0.00           O  
ATOM    442  OE2 GLU D 349      43.345  52.898  79.615  1.00  0.00           O  
ATOM    443  N   SER D 352      43.479  58.902  78.816  1.00  0.00           N  
ATOM    444  CA  SER D 352      43.869  59.968  79.724  1.00  0.00           C  
ATOM    445  C   SER D 352      43.650  61.358  79.168  1.00  0.00           C  
ATOM    446  O   SER D 352      44.386  62.275  79.525  1.00  0.00           O  
ATOM    447  CB  SER D 352      45.335  59.826  80.105  1.00  0.00           C  
ATOM    448  OG  SER D 352      46.169  59.973  78.968  1.00  0.00           O  
ATOM    449  N   GLY D 361      42.664  61.513  78.286  1.00  0.00           N  
ATOM    450  CA  GLY D 361      42.352  62.826  77.732  1.00  0.00           C  
ATOM    451  C   GLY D 361      43.205  63.419  76.616  1.00  0.00           C  
ATOM    452  O   GLY D 361      43.153  64.629  76.377  1.00  0.00           O  
ATOM    453  N   HIS D 362      43.988  62.587  75.934  1.00  0.00           N  
ATOM    454  CA  HIS D 362      44.830  63.046  74.831  1.00  0.00           C  
ATOM    455  C   HIS D 362      44.213  62.617  73.521  1.00  0.00           C  
ATOM    456  O   HIS D 362      43.387  61.706  73.482  1.00  0.00           O  
ATOM    457  CB  HIS D 362      46.222  62.432  74.906  1.00  0.00           C  
ATOM    458  CG  HIS D 362      46.952  62.729  76.175  1.00  0.00           C  
ATOM    459  ND1 HIS D 362      46.816  61.959  77.309  1.00  0.00           N  
ATOM    460  CD2 HIS D 362      47.822  63.715  76.489  1.00  0.00           C  
ATOM    461  CE1 HIS D 362      47.572  62.460  78.268  1.00  0.00           C  
ATOM    462  NE2 HIS D 362      48.193  63.526  77.797  1.00  0.00           N  
ATOM    463  N   ASP D 363      44.626  63.268  72.443  1.00  0.00           N  
ATOM    464  CA  ASP D 363      44.126  62.936  71.109  1.00  0.00           C  
ATOM    465  C   ASP D 363      45.293  62.732  70.151  1.00  0.00           C  
ATOM    466  O   ASP D 363      46.215  63.552  70.086  1.00  0.00           O  
ATOM    467  CB  ASP D 363      43.220  64.050  70.577  1.00  0.00           C  
ATOM    468  CG  ASP D 363      41.817  63.969  71.125  1.00  0.00           C  
ATOM    469  OD1 ASP D 363      41.039  64.923  70.912  1.00  0.00           O  
ATOM    470  OD2 ASP D 363      41.487  62.946  71.759  1.00  0.00           O  
ATOM    471  N   GLU D 364      45.273  61.639  69.403  1.00  0.00           N  
ATOM    472  CA  GLU D 364      46.372  61.424  68.484  1.00  0.00           C  
ATOM    473  C   GLU D 364      46.115  62.139  67.182  1.00  0.00           C  
ATOM    474  O   GLU D 364      45.110  61.897  66.510  1.00  0.00           O  
ATOM    475  CB  GLU D 364      46.589  59.943  68.205  1.00  0.00           C  
ATOM    476  CG  GLU D 364      47.935  59.666  67.551  1.00  0.00           C  
ATOM    477  CD  GLU D 364      48.179  58.195  67.334  1.00  0.00           C  
ATOM    478  OE1 GLU D 364      47.603  57.395  68.097  1.00  0.00           O  
ATOM    479  OE2 GLU D 364      48.949  57.837  66.417  1.00  0.00           O  
ATOM    480  N   ALA D 365      47.030  63.027  66.833  1.00  0.00           N  
ATOM    481  CA  ALA D 365      46.923  63.772  65.596  1.00  0.00           C  
ATOM    482  C   ALA D 365      48.098  63.413  64.692  1.00  0.00           C  
ATOM    483  O   ALA D 365      48.899  62.536  64.998  1.00  0.00           O  
ATOM    484  CB  ALA D 365      46.933  65.253  65.898  1.00  0.00           C  
ATOM    485  N   LEU D 366      48.197  64.091  63.563  1.00  0.00           N  
ATOM    486  CA  LEU D 366      49.300  63.845  62.651  1.00  0.00           C  
ATOM    487  C   LEU D 366      49.568  65.146  61.945  1.00  0.00           C  
ATOM    488  O   LEU D 366      48.693  65.659  61.246  1.00  0.00           O  
ATOM    489  CB  LEU D 366      48.939  62.779  61.627  1.00  0.00           C  
ATOM    490  CG  LEU D 366      50.141  62.291  60.831  1.00  0.00           C  
ATOM    491  CD1 LEU D 366      51.146  61.724  61.794  1.00  0.00           C  
ATOM    492  CD2 LEU D 366      49.723  61.232  59.839  1.00  0.00           C  
ATOM    493  N   PHE D 368      50.773  65.674  62.148  1.00  0.00           N  
ATOM    494  CA  PHE D 368      51.190  66.940  61.557  1.00  0.00           C  
ATOM    495  C   PHE D 368      52.248  66.724  60.481  1.00  0.00           C  
ATOM    496  O   PHE D 368      52.934  65.696  60.455  1.00  0.00           O  
ATOM    497  CB  PHE D 368      51.779  67.869  62.628  1.00  0.00           C  
ATOM    498  CG  PHE D 368      50.820  68.243  63.711  1.00  0.00           C  
ATOM    499  CD1 PHE D 368      50.303  67.278  64.566  1.00  0.00           C  
ATOM    500  CD2 PHE D 368      50.443  69.564  63.887  1.00  0.00           C  
ATOM    501  CE1 PHE D 368      49.421  67.617  65.588  1.00  0.00           C  
ATOM    502  CE2 PHE D 368      49.568  69.916  64.899  1.00  0.00           C  
ATOM    503  CZ  PHE D 368      49.054  68.934  65.756  1.00  0.00           C  
ATOM    504  N   PRO D 370      52.399  67.705  59.581  1.00  0.00           N  
ATOM    505  CA  PRO D 370      53.376  67.633  58.507  1.00  0.00           C  
ATOM    506  C   PRO D 370      54.747  67.378  59.100  1.00  0.00           C  
ATOM    507  O   PRO D 370      55.017  67.711  60.251  1.00  0.00           O  
ATOM    508  CB  PRO D 370      53.299  69.012  57.882  1.00  0.00           C  
ATOM    509  CG  PRO D 370      51.915  69.393  58.104  1.00  0.00           C  
ATOM    510  CD  PRO D 370      51.672  68.977  59.519  1.00  0.00           C  
ATOM    511  N   MET D 371      55.613  66.796  58.288  1.00  0.00           N  
ATOM    512  CA  MET D 371      56.969  66.491  58.687  1.00  0.00           C  
ATOM    513  C   MET D 371      57.921  67.591  58.207  1.00  0.00           C  
ATOM    514  O   MET D 371      59.061  67.677  58.665  1.00  0.00           O  
ATOM    515  CB  MET D 371      57.371  65.153  58.090  1.00  0.00           C  
ATOM    516  CG  MET D 371      58.769  64.687  58.436  1.00  0.00           C  
ATOM    517  SD  MET D 371      59.106  63.097  57.623  1.00  0.00           S  
ATOM    518  CE  MET D 371      57.830  62.057  58.391  1.00  0.00           C  
ATOM    519  N   LEU D 372      57.456  68.446  57.303  1.00  0.00           N  
ATOM    520  CA  LEU D 372      58.311  69.510  56.799  1.00  0.00           C  
ATOM    521  C   LEU D 372      58.043  70.891  57.378  1.00  0.00           C  
ATOM    522  O   LEU D 372      57.004  71.488  57.107  1.00  0.00           O  
ATOM    523  CB  LEU D 372      58.201  69.607  55.282  1.00  0.00           C  
ATOM    524  CG  LEU D 372      58.709  68.469  54.397  1.00  0.00           C  
ATOM    525  CD1 LEU D 372      58.636  68.953  52.955  1.00  0.00           C  
ATOM    526  CD2 LEU D 372      60.145  68.070  54.747  1.00  0.00           C  
ATOM    527  N   ILE D 373      58.987  71.409  58.158  1.00  0.00           N  
ATOM    528  CA  ILE D 373      58.830  72.739  58.728  1.00  0.00           C  
ATOM    529  C   ILE D 373      59.572  73.742  57.858  1.00  0.00           C  
ATOM    530  O   ILE D 373      60.748  73.563  57.555  1.00  0.00           O  
ATOM    531  CB  ILE D 373      59.445  72.856  60.112  1.00  0.00           C  
ATOM    532  CG1 ILE D 373      59.042  71.668  60.980  1.00  0.00           C  
ATOM    533  CG2 ILE D 373      59.009  74.164  60.740  1.00  0.00           C  
ATOM    534  CD1 ILE D 373      59.699  71.670  62.362  1.00  0.00           C  
ATOM    535  N   PRO D 374      58.896  74.811  57.434  1.00  0.00           N  
ATOM    536  CA  PRO D 374      59.578  75.801  56.601  1.00  0.00           C  
ATOM    537  C   PRO D 374      60.524  76.552  57.514  1.00  0.00           C  
ATOM    538  O   PRO D 374      60.279  76.623  58.711  1.00  0.00           O  
ATOM    539  CB  PRO D 374      58.435  76.673  56.113  1.00  0.00           C  
ATOM    540  CG  PRO D 374      57.502  76.655  57.290  1.00  0.00           C  
ATOM    541  CD  PRO D 374      57.496  75.196  57.677  1.00  0.00           C  
ATOM    542  N   GLU D 375      61.595  77.109  56.961  1.00  0.00           N  
ATOM    543  CA  GLU D 375      62.566  77.837  57.767  1.00  0.00           C  
ATOM    544  C   GLU D 375      61.865  78.822  58.683  1.00  0.00           C  
ATOM    545  O   GLU D 375      61.983  78.744  59.908  1.00  0.00           O  
ATOM    546  CB  GLU D 375      63.549  78.598  56.873  1.00  0.00           C  
ATOM    547  CG  GLU D 375      64.836  79.025  57.593  1.00  0.00           C  
ATOM    548  CD  GLU D 375      64.620  80.048  58.708  1.00  0.00           C  
ATOM    549  OE1 GLU D 375      65.474  80.123  59.625  1.00  0.00           O  
ATOM    550  OE2 GLU D 375      63.612  80.788  58.662  1.00  0.00           O  
ATOM    551  N   ASP D 376      61.142  79.753  58.067  1.00  0.00           N  
ATOM    552  CA  ASP D 376      60.404  80.795  58.772  1.00  0.00           C  
ATOM    553  C   ASP D 376      60.106  80.439  60.221  1.00  0.00           C  
ATOM    554  O   ASP D 376      60.478  81.166  61.140  1.00  0.00           O  
ATOM    555  CB  ASP D 376      59.085  81.082  58.049  1.00  0.00           C  
ATOM    556  CG  ASP D 376      59.283  81.410  56.586  1.00  0.00           C  
ATOM    557  OD1 ASP D 376      59.930  82.436  56.285  1.00  0.00           O  
ATOM    558  OD2 ASP D 376      58.792  80.634  55.739  1.00  0.00           O  
ATOM    559  N   LEU D 377      59.435  79.311  60.418  1.00  0.00           N  
ATOM    560  CA  LEU D 377      59.067  78.866  61.753  1.00  0.00           C  
ATOM    561  C   LEU D 377      60.239  78.444  62.636  1.00  0.00           C  
ATOM    562  O   LEU D 377      60.474  79.038  63.690  1.00  0.00           O  
ATOM    563  CB  LEU D 377      58.051  77.720  61.659  1.00  0.00           C  
ATOM    564  CG  LEU D 377      56.593  78.117  61.426  1.00  0.00           C  
ATOM    565  CD1 LEU D 377      56.440  78.811  60.081  1.00  0.00           C  
ATOM    566  CD2 LEU D 377      55.726  76.882  61.492  1.00  0.00           C  
ATOM    567  N   LEU D 378      60.971  77.420  62.213  1.00  0.00           N  
ATOM    568  CA  LEU D 378      62.092  76.930  62.994  1.00  0.00           C  
ATOM    569  C   LEU D 378      63.014  78.075  63.377  1.00  0.00           C  
ATOM    570  O   LEU D 378      63.946  77.893  64.155  1.00  0.00           O  
ATOM    571  CB  LEU D 378      62.850  75.870  62.207  1.00  0.00           C  
ATOM    572  CG  LEU D 378      63.198  74.614  62.998  1.00  0.00           C  
ATOM    573  CD1 LEU D 378      61.935  73.970  63.538  1.00  0.00           C  
ATOM    574  CD2 LEU D 378      63.933  73.649  62.100  1.00  0.00           C  
ATOM    575  N   ALA D 388      62.750  79.253  62.820  1.00  0.00           N  
ATOM    576  CA  ALA D 388      63.528  80.447  63.124  1.00  0.00           C  
ATOM    577  C   ALA D 388      63.098  80.908  64.507  1.00  0.00           C  
ATOM    578  O   ALA D 388      63.880  80.866  65.453  1.00  0.00           O  
ATOM    579  CB  ALA D 388      63.243  81.533  62.106  1.00  0.00           C  
ATOM    580  N   LYS D 389      61.845  81.342  64.615  1.00  0.00           N  
ATOM    581  CA  LYS D 389      61.292  81.789  65.886  1.00  0.00           C  
ATOM    582  C   LYS D 389      61.498  80.660  66.885  1.00  0.00           C  
ATOM    583  O   LYS D 389      61.357  80.850  68.091  1.00  0.00           O  
ATOM    584  CB  LYS D 389      59.794  82.070  65.762  1.00  0.00           C  
ATOM    585  CG  LYS D 389      59.402  83.082  64.700  1.00  0.00           C  
ATOM    586  CD  LYS D 389      57.889  83.052  64.496  1.00  0.00           C  
ATOM    587  CE  LYS D 389      57.446  83.931  63.336  1.00  0.00           C  
ATOM    588  NZ  LYS D 389      55.986  83.783  63.054  1.00  0.00           N  
ATOM    589  N   GLU D 396      61.815  79.477  66.369  1.00  0.00           N  
ATOM    590  CA  GLU D 396      62.063  78.317  67.211  1.00  0.00           C  
ATOM    591  C   GLU D 396      63.391  78.553  67.917  1.00  0.00           C  
ATOM    592  O   GLU D 396      63.976  77.639  68.489  1.00  0.00           O  
ATOM    593  CB  GLU D 396      62.140  77.050  66.352  1.00  0.00           C  
ATOM    594  CG  GLU D 396      62.445  75.767  67.115  1.00  0.00           C  
ATOM    595  CD  GLU D 396      61.382  75.436  68.139  1.00  0.00           C  
ATOM    596  OE1 GLU D 396      61.103  76.301  68.995  1.00  0.00           O  
ATOM    597  OE2 GLU D 396      60.825  74.317  68.092  1.00  0.00           O  
ATOM    598  N   ALA D 397      63.860  79.796  67.862  1.00  0.00           N  
ATOM    599  CA  ALA D 397      65.113  80.199  68.491  1.00  0.00           C  
ATOM    600  C   ALA D 397      65.201  81.726  68.578  1.00  0.00           C  
ATOM    601  O   ALA D 397      64.467  82.444  67.895  1.00  0.00           O  
ATOM    602  CB  ALA D 397      66.286  79.656  67.693  1.00  0.00           C  
ATOM    603  N   GLU D 399      66.089  82.226  69.430  1.00  0.00           N  
ATOM    604  CA  GLU D 399      66.255  83.668  69.554  1.00  0.00           C  
ATOM    605  C   GLU D 399      67.149  84.149  68.415  1.00  0.00           C  
ATOM    606  O   GLU D 399      66.921  85.217  67.848  1.00  0.00           O  
ATOM    607  CB  GLU D 399      66.876  84.039  70.909  1.00  0.00           C  
ATOM    608  CG  GLU D 399      65.952  83.815  72.100  1.00  0.00           C  
ATOM    609  CD  GLU D 399      66.458  84.470  73.371  1.00  0.00           C  
ATOM    610  OE1 GLU D 399      66.552  85.716  73.401  1.00  0.00           O  
ATOM    611  OE2 GLU D 399      66.760  83.739  74.336  1.00  0.00           O  
ATOM    612  N   HIS D 404      68.160  83.347  68.083  1.00  0.00           N  
ATOM    613  CA  HIS D 404      69.102  83.658  67.004  1.00  0.00           C  
ATOM    614  C   HIS D 404      69.450  82.346  66.272  1.00  0.00           C  
ATOM    615  O   HIS D 404      68.670  81.858  65.449  1.00  0.00           O  
ATOM    616  CB  HIS D 404      70.380  84.292  67.579  1.00  0.00           C  
ATOM    617  CG  HIS D 404      70.127  85.395  68.565  1.00  0.00           C  
ATOM    618  ND1 HIS D 404      69.442  86.547  68.241  1.00  0.00           N  
ATOM    619  CD2 HIS D 404      70.473  85.519  69.869  1.00  0.00           C  
ATOM    620  CE1 HIS D 404      69.377  87.332  69.302  1.00  0.00           C  
ATOM    621  NE2 HIS D 404      69.994  86.732  70.303  1.00  0.00           N  
ATOM    622  N   ILE D 406      70.627  81.797  66.575  1.00  0.00           N  
ATOM    623  CA  ILE D 406      71.114  80.528  66.012  1.00  0.00           C  
ATOM    624  C   ILE D 406      71.992  79.872  67.087  1.00  0.00           C  
ATOM    625  O   ILE D 406      73.221  79.805  66.966  1.00  0.00           O  
ATOM    626  CB  ILE D 406      71.957  80.730  64.706  1.00  0.00           C  
ATOM    627  CG1 ILE D 406      71.057  81.203  63.556  1.00  0.00           C  
ATOM    628  CG2 ILE D 406      72.629  79.416  64.299  1.00  0.00           C  
ATOM    629  CD1 ILE D 406      71.757  81.265  62.197  1.00  0.00           C  
ATOM    630  N   LYS D 485      71.338  79.405  68.149  1.00  0.00           N  
ATOM    631  CA  LYS D 485      72.014  78.767  69.275  1.00  0.00           C  
ATOM    632  C   LYS D 485      72.052  77.248  69.140  1.00  0.00           C  
ATOM    633  O   LYS D 485      71.021  76.583  69.254  1.00  0.00           O  
ATOM    634  CB  LYS D 485      71.314  79.154  70.587  1.00  0.00           C  
ATOM    635  CG  LYS D 485      69.823  78.825  70.620  1.00  0.00           C  
ATOM    636  CD  LYS D 485      69.149  79.339  71.888  1.00  0.00           C  
ATOM    637  CE  LYS D 485      67.660  78.993  71.902  1.00  0.00           C  
ATOM    638  NZ  LYS D 485      66.944  79.502  73.108  1.00  0.00           N  
ATOM    639  N   GLY D 486      73.250  76.718  68.898  1.00  0.00           N  
ATOM    640  CA  GLY D 486      73.445  75.284  68.751  1.00  0.00           C  
ATOM    641  C   GLY D 486      72.167  74.470  68.714  1.00  0.00           C  
ATOM    642  O   GLY D 486      71.840  73.754  69.660  1.00  0.00           O  
ATOM    643  N   PHE D 487      71.437  74.577  67.612  1.00  0.00           N  
ATOM    644  CA  PHE D 487      70.190  73.849  67.475  1.00  0.00           C  
ATOM    645  C   PHE D 487      69.827  73.679  65.997  1.00  0.00           C  
ATOM    646  O   PHE D 487      69.503  72.574  65.561  1.00  0.00           O  
ATOM    647  CB  PHE D 487      69.103  74.588  68.265  1.00  0.00           C  
ATOM    648  CG  PHE D 487      67.945  75.049  67.438  1.00  0.00           C  
ATOM    649  CD1 PHE D 487      66.880  74.193  67.168  1.00  0.00           C  
ATOM    650  CD2 PHE D 487      67.908  76.350  66.941  1.00  0.00           C  
ATOM    651  CE1 PHE D 487      65.793  74.627  66.420  1.00  0.00           C  
ATOM    652  CE2 PHE D 487      66.825  76.796  66.189  1.00  0.00           C  
ATOM    653  CZ  PHE D 487      65.764  75.933  65.928  1.00  0.00           C  
ATOM    654  N   GLU D 488      69.901  74.759  65.222  1.00  0.00           N  
ATOM    655  CA  GLU D 488      69.596  74.678  63.797  1.00  0.00           C  
ATOM    656  C   GLU D 488      70.757  73.982  63.088  1.00  0.00           C  
ATOM    657  O   GLU D 488      70.726  73.774  61.879  1.00  0.00           O  
ATOM    658  CB  GLU D 488      69.379  76.081  63.200  1.00  0.00           C  
ATOM    659  CG  GLU D 488      68.018  76.262  62.502  1.00  0.00           C  
ATOM    660  CD  GLU D 488      67.868  77.597  61.777  1.00  0.00           C  
ATOM    661  OE1 GLU D 488      66.750  77.891  61.305  1.00  0.00           O  
ATOM    662  OE2 GLU D 488      68.860  78.351  61.670  1.00  0.00           O  
ATOM    663  N   ASP D 495      71.779  73.623  63.859  1.00  0.00           N  
ATOM    664  CA  ASP D 495      72.960  72.952  63.326  1.00  0.00           C  
ATOM    665  C   ASP D 495      72.676  71.486  63.051  1.00  0.00           C  
ATOM    666  O   ASP D 495      73.129  70.933  62.049  1.00  0.00           O  
ATOM    667  CB  ASP D 495      74.130  73.039  64.314  1.00  0.00           C  
ATOM    668  CG  ASP D 495      74.575  74.462  64.580  1.00  0.00           C  
ATOM    669  OD1 ASP D 495      75.563  74.640  65.322  1.00  0.00           O  
ATOM    670  OD2 ASP D 495      73.943  75.402  64.054  1.00  0.00           O  
ATOM    671  N   GLU D 496      71.932  70.858  63.955  1.00  0.00           N  
ATOM    672  CA  GLU D 496      71.606  69.450  63.816  1.00  0.00           C  
ATOM    673  C   GLU D 496      70.219  69.247  63.232  1.00  0.00           C  
ATOM    674  O   GLU D 496      69.438  68.444  63.726  1.00  0.00           O  
ATOM    675  CB  GLU D 496      71.723  68.754  65.176  1.00  0.00           C  
ATOM    676  CG  GLU D 496      73.132  68.810  65.766  1.00  0.00           C  
ATOM    677  CD  GLU D 496      73.257  68.065  67.085  1.00  0.00           C  
ATOM    678  OE1 GLU D 496      72.555  68.441  68.048  1.00  0.00           O  
ATOM    679  OE2 GLU D 496      74.058  67.106  67.157  1.00  0.00           O  
ATOM    680  N   VAL D 497      69.919  69.983  62.170  1.00  0.00           N  
ATOM    681  CA  VAL D 497      68.626  69.873  61.508  1.00  0.00           C  
ATOM    682  C   VAL D 497      68.786  69.618  60.022  1.00  0.00           C  
ATOM    683  O   VAL D 497      69.567  70.283  59.350  1.00  0.00           O  
ATOM    684  CB  VAL D 497      67.790  71.152  61.670  1.00  0.00           C  
ATOM    685  CG1 VAL D 497      66.656  71.154  60.655  1.00  0.00           C  
ATOM    686  CG2 VAL D 497      67.238  71.239  63.088  1.00  0.00           C  
ATOM    687  N   TYR D 498      68.037  68.651  59.514  1.00  0.00           N  
ATOM    688  CA  TYR D 498      68.097  68.327  58.104  1.00  0.00           C  
ATOM    689  C   TYR D 498      67.314  69.377  57.361  1.00  0.00           C  
ATOM    690  O   TYR D 498      66.232  69.754  57.785  1.00  0.00           O  
ATOM    691  CB  TYR D 498      67.485  66.954  57.841  1.00  0.00           C  
ATOM    692  CG  TYR D 498      68.469  65.813  57.941  1.00  0.00           C  
ATOM    693  CD1 TYR D 498      68.395  64.884  58.976  1.00  0.00           C  
ATOM    694  CD2 TYR D 498      69.474  65.662  56.992  1.00  0.00           C  
ATOM    695  CE1 TYR D 498      69.298  63.835  59.059  1.00  0.00           C  
ATOM    696  CE2 TYR D 498      70.376  64.623  57.065  1.00  0.00           C  
ATOM    697  CZ  TYR D 498      70.285  63.715  58.096  1.00  0.00           C  
ATOM    698  OH  TYR D 498      71.194  62.690  58.152  1.00  0.00           O  
ATOM    699  N   TRP D 499      67.851  69.844  56.245  1.00  0.00           N  
ATOM    700  CA  TRP D 499      67.179  70.873  55.463  1.00  0.00           C  
ATOM    701  C   TRP D 499      66.909  70.488  54.028  1.00  0.00           C  
ATOM    702  O   TRP D 499      67.784  69.957  53.343  1.00  0.00           O  
ATOM    703  CB  TRP D 499      68.012  72.148  55.446  1.00  0.00           C  
ATOM    704  CG  TRP D 499      68.034  72.821  56.722  1.00  0.00           C  
ATOM    705  CD1 TRP D 499      68.721  72.449  57.837  1.00  0.00           C  
ATOM    706  CD2 TRP D 499      67.271  73.962  57.072  1.00  0.00           C  
ATOM    707  NE1 TRP D 499      68.425  73.297  58.874  1.00  0.00           N  
ATOM    708  CE2 TRP D 499      67.535  74.238  58.429  1.00  0.00           C  
ATOM    709  CE3 TRP D 499      66.385  74.780  56.373  1.00  0.00           C  
ATOM    710  CZ2 TRP D 499      66.938  75.302  59.101  1.00  0.00           C  
ATOM    711  CZ3 TRP D 499      65.795  75.830  57.033  1.00  0.00           C  
ATOM    712  CH2 TRP D 499      66.073  76.086  58.388  1.00  0.00           C  
ATOM    713  N   VAL D 500      65.706  70.762  53.557  1.00  0.00           N  
ATOM    714  CA  VAL D 500      65.427  70.471  52.175  1.00  0.00           C  
ATOM    715  C   VAL D 500      65.696  71.766  51.420  1.00  0.00           C  
ATOM    716  O   VAL D 500      65.474  72.857  51.950  1.00  0.00           O  
ATOM    717  CB  VAL D 500      64.005  70.023  51.994  1.00  0.00           C  
ATOM    718  CG1 VAL D 500      63.717  69.808  50.506  1.00  0.00           C  
ATOM    719  CG2 VAL D 500      63.797  68.750  52.768  1.00  0.00           C  
ATOM    720  N   THR D 501      66.166  71.657  50.184  1.00  0.00           N  
ATOM    721  CA  THR D 501      66.512  72.849  49.436  1.00  0.00           C  
ATOM    722  C   THR D 501      66.055  72.928  47.998  1.00  0.00           C  
ATOM    723  O   THR D 501      65.847  74.021  47.472  1.00  0.00           O  
ATOM    724  CB  THR D 501      68.017  73.020  49.409  1.00  0.00           C  
ATOM    725  OG1 THR D 501      68.590  72.015  48.564  1.00  0.00           O  
ATOM    726  CG2 THR D 501      68.586  72.861  50.796  1.00  0.00           C  
ATOM    727  N   HIS D 502      65.920  71.787  47.340  1.00  0.00           N  
ATOM    728  CA  HIS D 502      65.521  71.821  45.943  1.00  0.00           C  
ATOM    729  C   HIS D 502      64.315  70.967  45.609  1.00  0.00           C  
ATOM    730  O   HIS D 502      63.880  70.136  46.402  1.00  0.00           O  
ATOM    731  CB  HIS D 502      66.693  71.400  45.044  1.00  0.00           C  
ATOM    732  CG  HIS D 502      67.943  72.202  45.250  1.00  0.00           C  
ATOM    733  ND1 HIS D 502      68.003  73.560  45.030  1.00  0.00           N  
ATOM    734  CD2 HIS D 502      69.183  71.832  45.648  1.00  0.00           C  
ATOM    735  CE1 HIS D 502      69.226  73.993  45.281  1.00  0.00           C  
ATOM    736  NE2 HIS D 502      69.962  72.964  45.658  1.00  0.00           N  
ATOM    737  N   GLY D 503      63.789  71.203  44.414  1.00  0.00           N  
ATOM    738  CA  GLY D 503      62.648  70.473  43.907  1.00  0.00           C  
ATOM    739  C   GLY D 503      63.023  70.118  42.488  1.00  0.00           C  
ATOM    740  O   GLY D 503      62.625  70.790  41.536  1.00  0.00           O  
ATOM    741  N   GLY D 578      63.813  69.059  42.354  1.00  0.00           N  
ATOM    742  CA  GLY D 578      64.269  68.632  41.047  1.00  0.00           C  
ATOM    743  C   GLY D 578      65.632  69.251  40.823  1.00  0.00           C  
ATOM    744  O   GLY D 578      66.668  68.620  41.048  1.00  0.00           O  
ATOM    745  N   LYS D 648      65.629  70.503  40.385  1.00  0.00           N  
ATOM    746  CA  LYS D 648      66.863  71.228  40.147  1.00  0.00           C  
ATOM    747  C   LYS D 648      66.568  72.704  40.375  1.00  0.00           C  
ATOM    748  O   LYS D 648      67.426  73.565  40.178  1.00  0.00           O  
ATOM    749  CB  LYS D 648      67.359  70.980  38.718  1.00  0.00           C  
ATOM    750  CG  LYS D 648      67.558  69.495  38.384  1.00  0.00           C  
ATOM    751  CD  LYS D 648      68.090  69.270  36.973  1.00  0.00           C  
ATOM    752  CE  LYS D 648      69.583  69.526  36.886  1.00  0.00           C  
ATOM    753  NZ  LYS D 648      70.356  68.554  37.707  1.00  0.00           N  
ATOM    754  N   THR D 649      65.340  72.981  40.802  1.00  0.00           N  
ATOM    755  CA  THR D 649      64.901  74.341  41.080  1.00  0.00           C  
ATOM    756  C   THR D 649      64.885  74.548  42.584  1.00  0.00           C  
ATOM    757  O   THR D 649      64.072  73.950  43.277  1.00  0.00           O  
ATOM    758  CB  THR D 649      63.478  74.592  40.548  1.00  0.00           C  
ATOM    759  OG1 THR D 649      62.572  73.656  41.147  1.00  0.00           O  
ATOM    760  CG2 THR D 649      63.435  74.441  39.029  1.00  0.00           C  
ATOM    761  N   GLN D 650      65.784  75.390  43.084  1.00  0.00           N  
ATOM    762  CA  GLN D 650      65.870  75.668  44.517  1.00  0.00           C  
ATOM    763  C   GLN D 650      64.487  75.993  45.071  1.00  0.00           C  
ATOM    764  O   GLN D 650      63.576  76.319  44.313  1.00  0.00           O  
ATOM    765  CB  GLN D 650      66.840  76.829  44.761  1.00  0.00           C  
ATOM    766  CG  GLN D 650      67.057  77.201  46.222  1.00  0.00           C  
ATOM    767  CD  GLN D 650      68.160  78.231  46.385  1.00  0.00           C  
ATOM    768  OE1 GLN D 650      69.313  77.973  46.033  1.00  0.00           O  
ATOM    769  NE2 GLN D 650      67.812  79.405  46.907  1.00  0.00           N  
ATOM    770  N   LEU D 651      64.329  75.907  46.388  1.00  0.00           N  
ATOM    771  CA  LEU D 651      63.029  76.164  47.008  1.00  0.00           C  
ATOM    772  C   LEU D 651      62.820  77.565  47.554  1.00  0.00           C  
ATOM    773  O   LEU D 651      61.689  77.951  47.871  1.00  0.00           O  
ATOM    774  CB  LEU D 651      62.771  75.161  48.135  1.00  0.00           C  
ATOM    775  CG  LEU D 651      62.474  73.716  47.733  1.00  0.00           C  
ATOM    776  CD1 LEU D 651      62.467  72.830  48.969  1.00  0.00           C  
ATOM    777  CD2 LEU D 651      61.138  73.661  47.016  1.00  0.00           C  
ATOM    778  N   ASP D 652      63.905  78.321  47.668  1.00  0.00           N  
ATOM    779  CA  ASP D 652      63.850  79.683  48.191  1.00  0.00           C  
ATOM    780  C   ASP D 652      63.096  79.803  49.520  1.00  0.00           C  
ATOM    781  O   ASP D 652      63.068  80.873  50.139  1.00  0.00           O  
ATOM    782  CB  ASP D 652      63.244  80.659  47.152  1.00  0.00           C  
ATOM    783  CG  ASP D 652      61.846  80.255  46.675  1.00  0.00           C  
ATOM    784  OD1 ASP D 652      61.736  79.327  45.847  1.00  0.00           O  
ATOM    785  OD2 ASP D 652      60.854  80.868  47.125  1.00  0.00           O  
ATOM    786  N   VAL D 653      62.509  78.699  49.971  1.00  0.00           N  
ATOM    787  CA  VAL D 653      61.761  78.695  51.218  1.00  0.00           C  
ATOM    788  C   VAL D 653      62.378  77.789  52.288  1.00  0.00           C  
ATOM    789  O   VAL D 653      62.078  77.933  53.473  1.00  0.00           O  
ATOM    790  CB  VAL D 653      60.303  78.281  50.977  1.00  0.00           C  
ATOM    791  CG1 VAL D 653      59.519  78.370  52.280  1.00  0.00           C  
ATOM    792  CG2 VAL D 653      59.682  79.191  49.922  1.00  0.00           C  
ATOM    793  N   LYS D 654      63.240  76.866  51.872  1.00  0.00           N  
ATOM    794  CA  LYS D 654      63.917  75.959  52.798  1.00  0.00           C  
ATOM    795  C   LYS D 654      63.024  75.286  53.831  1.00  0.00           C  
ATOM    796  O   LYS D 654      62.789  75.821  54.916  1.00  0.00           O  
ATOM    797  CB  LYS D 654      65.057  76.681  53.539  1.00  0.00           C  
ATOM    798  CG  LYS D 654      66.435  76.528  52.898  1.00  0.00           C  
ATOM    799  CD  LYS D 654      67.529  77.270  53.684  1.00  0.00           C  
ATOM    800  CE  LYS D 654      68.258  76.385  54.678  1.00  0.00           C  
ATOM    801  NZ  LYS D 654      69.265  77.128  55.493  1.00  0.00           N  
ATOM    802  N   LEU D 655      62.522  74.109  53.490  1.00  0.00           N  
ATOM    803  CA  LEU D 655      61.704  73.357  54.417  1.00  0.00           C  
ATOM    804  C   LEU D 655      62.709  72.443  55.076  1.00  0.00           C  
ATOM    805  O   LEU D 655      63.693  72.034  54.454  1.00  0.00           O  
ATOM    806  CB  LEU D 655      60.665  72.548  53.665  1.00  0.00           C  
ATOM    807  CG  LEU D 655      59.922  73.448  52.689  1.00  0.00           C  
ATOM    808  CD1 LEU D 655      58.917  72.644  51.911  1.00  0.00           C  
ATOM    809  CD2 LEU D 655      59.252  74.559  53.467  1.00  0.00           C  
ATOM    810  N   ALA D 656      62.462  72.125  56.336  1.00  0.00           N  
ATOM    811  CA  ALA D 656      63.370  71.284  57.085  1.00  0.00           C  
ATOM    812  C   ALA D 656      62.702  70.037  57.648  1.00  0.00           C  
ATOM    813  O   ALA D 656      61.497  70.031  57.939  1.00  0.00           O  
ATOM    814  CB  ALA D 656      63.977  72.095  58.203  1.00  0.00           C  
ATOM    815  N   LEU D 657      63.487  68.973  57.786  1.00  0.00           N  
ATOM    816  CA  LEU D 657      62.974  67.737  58.347  1.00  0.00           C  
ATOM    817  C   LEU D 657      62.793  67.951  59.858  1.00  0.00           C  
ATOM    818  O   LEU D 657      63.708  68.371  60.577  1.00  0.00           O  
ATOM    819  CB  LEU D 657      63.927  66.585  58.029  1.00  0.00           C  
ATOM    820  CG  LEU D 657      64.177  66.382  56.519  1.00  0.00           C  
ATOM    821  CD1 LEU D 657      64.889  65.047  56.276  1.00  0.00           C  
ATOM    822  CD2 LEU D 657      62.858  66.395  55.757  1.00  0.00           C  
ATOM    823  N   ARG D 658      61.580  67.683  60.318  1.00  0.00           N  
ATOM    824  CA  ARG D 658      61.222  67.891  61.701  1.00  0.00           C  
ATOM    825  C   ARG D 658      62.058  67.146  62.726  1.00  0.00           C  
ATOM    826  O   ARG D 658      62.156  65.930  62.703  1.00  0.00           O  
ATOM    827  CB  ARG D 658      59.749  67.555  61.900  1.00  0.00           C  
ATOM    828  CG  ARG D 658      59.424  66.098  61.689  1.00  0.00           C  
ATOM    829  CD  ARG D 658      57.976  65.780  62.043  1.00  0.00           C  
ATOM    830  NE  ARG D 658      57.732  64.351  61.921  1.00  0.00           N  
ATOM    831  CZ  ARG D 658      56.610  63.821  61.464  1.00  0.00           C  
ATOM    832  NH1 ARG D 658      55.613  64.608  61.081  1.00  0.00           N  
ATOM    833  NH2 ARG D 658      56.503  62.504  61.365  1.00  0.00           N  
ATOM    834  N   PRO D 659      62.689  67.888  63.639  1.00  0.00           N  
ATOM    835  CA  PRO D 659      63.523  67.311  64.693  1.00  0.00           C  
ATOM    836  C   PRO D 659      62.708  67.051  65.957  1.00  0.00           C  
ATOM    837  O   PRO D 659      62.813  65.986  66.572  1.00  0.00           O  
ATOM    838  CB  PRO D 659      64.577  68.384  64.912  1.00  0.00           C  
ATOM    839  CG  PRO D 659      63.783  69.644  64.736  1.00  0.00           C  
ATOM    840  CD  PRO D 659      62.968  69.329  63.488  1.00  0.00           C  
ATOM    841  N   THR D 660      61.897  68.035  66.341  1.00  0.00           N  
ATOM    842  CA  THR D 660      61.069  67.925  67.536  1.00  0.00           C  
ATOM    843  C   THR D 660      59.593  68.196  67.231  1.00  0.00           C  
ATOM    844  O   THR D 660      58.771  68.340  68.137  1.00  0.00           O  
ATOM    845  CB  THR D 660      61.572  68.883  68.640  1.00  0.00           C  
ATOM    846  OG1 THR D 660      60.767  68.728  69.816  1.00  0.00           O  
ATOM    847  CG2 THR D 660      61.526  70.318  68.157  1.00  0.00           C  
ATOM    848  N   SER D 661      59.277  68.260  65.942  1.00  0.00           N  
ATOM    849  CA  SER D 661      57.913  68.463  65.457  1.00  0.00           C  
ATOM    850  C   SER D 661      57.026  69.316  66.359  1.00  0.00           C  
ATOM    851  O   SER D 661      55.816  69.108  66.416  1.00  0.00           O  
ATOM    852  CB  SER D 661      57.247  67.090  65.228  1.00  0.00           C  
ATOM    853  OG  SER D 661      56.052  67.180  64.468  1.00  0.00           O  
ATOM    854  N   GLU D 662      57.610  70.278  67.062  1.00  0.00           N  
ATOM    855  CA  GLU D 662      56.800  71.119  67.934  1.00  0.00           C  
ATOM    856  C   GLU D 662      56.471  72.444  67.256  1.00  0.00           C  
ATOM    857  O   GLU D 662      55.329  72.904  67.304  1.00  0.00           O  
ATOM    858  CB  GLU D 662      57.519  71.367  69.259  1.00  0.00           C  
ATOM    859  CG  GLU D 662      58.847  72.064  69.108  1.00  0.00           C  
ATOM    860  CD  GLU D 662      59.693  71.931  70.353  1.00  0.00           C  
ATOM    861  OE1 GLU D 662      60.813  72.487  70.376  1.00  0.00           O  
ATOM    862  OE2 GLU D 662      59.234  71.262  71.306  1.00  0.00           O  
ATOM    863  N   THR D 663      57.470  73.046  66.616  1.00  0.00           N  
ATOM    864  CA  THR D 663      57.273  74.311  65.918  1.00  0.00           C  
ATOM    865  C   THR D 663      55.901  74.357  65.284  1.00  0.00           C  
ATOM    866  O   THR D 663      55.105  75.230  65.611  1.00  0.00           O  
ATOM    867  CB  THR D 663      58.290  74.515  64.800  1.00  0.00           C  
ATOM    868  OG1 THR D 663      59.539  73.925  65.175  1.00  0.00           O  
ATOM    869  CG2 THR D 663      58.489  75.978  64.557  1.00  0.00           C  
ATOM    870  N   PRO D 664      55.596  73.398  64.386  1.00  0.00           N  
ATOM    871  CA  PRO D 664      54.311  73.314  63.690  1.00  0.00           C  
ATOM    872  C   PRO D 664      53.116  73.181  64.619  1.00  0.00           C  
ATOM    873  O   PRO D 664      52.187  73.975  64.567  1.00  0.00           O  
ATOM    874  CB  PRO D 664      54.488  72.087  62.807  1.00  0.00           C  
ATOM    875  CG  PRO D 664      55.340  71.204  63.647  1.00  0.00           C  
ATOM    876  CD  PRO D 664      56.387  72.185  64.112  1.00  0.00           C  
ATOM    877  N   ILE D 665      53.139  72.167  65.470  1.00  0.00           N  
ATOM    878  CA  ILE D 665      52.044  71.964  66.406  1.00  0.00           C  
ATOM    879  C   ILE D 665      51.690  73.243  67.170  1.00  0.00           C  
ATOM    880  O   ILE D 665      50.581  73.378  67.686  1.00  0.00           O  
ATOM    881  CB  ILE D 665      52.384  70.878  67.412  1.00  0.00           C  
ATOM    882  CG1 ILE D 665      52.575  69.557  66.678  1.00  0.00           C  
ATOM    883  CG2 ILE D 665      51.279  70.757  68.424  1.00  0.00           C  
ATOM    884  CD1 ILE D 665      53.013  68.420  67.563  1.00  0.00           C  
ATOM    885  N   TYR D 666      52.634  74.179  67.241  1.00  0.00           N  
ATOM    886  CA  TYR D 666      52.403  75.437  67.939  1.00  0.00           C  
ATOM    887  C   TYR D 666      51.895  76.487  66.961  1.00  0.00           C  
ATOM    888  O   TYR D 666      50.964  77.237  67.265  1.00  0.00           O  
ATOM    889  CB  TYR D 666      53.686  75.881  68.653  1.00  0.00           C  
ATOM    890  CG  TYR D 666      53.995  75.025  69.866  1.00  0.00           C  
ATOM    891  CD1 TYR D 666      55.226  75.101  70.517  1.00  0.00           C  
ATOM    892  CD2 TYR D 666      53.064  74.097  70.336  1.00  0.00           C  
ATOM    893  CE1 TYR D 666      55.522  74.262  71.603  1.00  0.00           C  
ATOM    894  CE2 TYR D 666      53.354  73.259  71.418  1.00  0.00           C  
ATOM    895  CZ  TYR D 666      54.581  73.347  72.037  1.00  0.00           C  
ATOM    896  OH  TYR D 666      54.863  72.483  73.057  1.00  0.00           O  
ATOM    897  N   TYR D 667      52.491  76.539  65.779  1.00  0.00           N  
ATOM    898  CA  TYR D 667      52.009  77.482  64.781  1.00  0.00           C  
ATOM    899  C   TYR D 667      50.531  77.147  64.628  1.00  0.00           C  
ATOM    900  O   TYR D 667      49.714  77.991  64.279  1.00  0.00           O  
ATOM    901  CB  TYR D 667      52.695  77.274  63.428  1.00  0.00           C  
ATOM    902  CG  TYR D 667      51.934  77.919  62.294  1.00  0.00           C  
ATOM    903  CD1 TYR D 667      52.178  79.239  61.921  1.00  0.00           C  
ATOM    904  CD2 TYR D 667      50.913  77.231  61.645  1.00  0.00           C  
ATOM    905  CE1 TYR D 667      51.421  79.861  60.930  1.00  0.00           C  
ATOM    906  CE2 TYR D 667      50.150  77.843  60.655  1.00  0.00           C  
ATOM    907  CZ  TYR D 667      50.408  79.156  60.302  1.00  0.00           C  
ATOM    908  OH  TYR D 667      49.651  79.750  59.315  1.00  0.00           O  
ATOM    909  N   MET D 668      50.202  75.891  64.894  1.00  0.00           N  
ATOM    910  CA  MET D 668      48.840  75.428  64.775  1.00  0.00           C  
ATOM    911  C   MET D 668      48.024  75.841  65.958  1.00  0.00           C  
ATOM    912  O   MET D 668      46.918  76.336  65.800  1.00  0.00           O  
ATOM    913  CB  MET D 668      48.823  73.915  64.626  1.00  0.00           C  
ATOM    914  CG  MET D 668      49.430  73.475  63.317  1.00  0.00           C  
ATOM    915  SD  MET D 668      48.619  74.456  62.085  1.00  0.00           S  
ATOM    916  CE  MET D 668      46.965  73.700  62.188  1.00  0.00           C  
ATOM    917  N   MET D 669      48.557  75.638  67.153  1.00  0.00           N  
ATOM    918  CA  MET D 669      47.812  76.026  68.337  1.00  0.00           C  
ATOM    919  C   MET D 669      47.429  77.482  68.193  1.00  0.00           C  
ATOM    920  O   MET D 669      46.392  77.912  68.699  1.00  0.00           O  
ATOM    921  CB  MET D 669      48.643  75.846  69.608  1.00  0.00           C  
ATOM    922  CG  MET D 669      48.874  74.403  70.000  1.00  0.00           C  
ATOM    923  SD  MET D 669      49.587  74.293  71.636  1.00  0.00           S  
ATOM    924  CE  MET D 669      49.120  72.633  72.143  1.00  0.00           C  
ATOM    925  N   LYS D 670      48.267  78.236  67.489  1.00  0.00           N  
ATOM    926  CA  LYS D 670      47.991  79.646  67.295  1.00  0.00           C  
ATOM    927  C   LYS D 670      46.553  79.827  66.849  1.00  0.00           C  
ATOM    928  O   LYS D 670      45.899  80.808  67.188  1.00  0.00           O  
ATOM    929  CB  LYS D 670      48.941  80.242  66.254  1.00  0.00           C  
ATOM    930  CG  LYS D 670      48.527  81.620  65.784  1.00  0.00           C  
ATOM    931  CD  LYS D 670      49.676  82.597  65.819  1.00  0.00           C  
ATOM    932  CE  LYS D 670      49.174  84.003  65.503  1.00  0.00           C  
ATOM    933  NZ  LYS D 670      47.904  84.317  66.233  1.00  0.00           N  
ATOM    934  N   LEU D 671      46.055  78.852  66.105  1.00  0.00           N  
ATOM    935  CA  LEU D 671      44.698  78.928  65.593  1.00  0.00           C  
ATOM    936  C   LEU D 671      43.632  78.201  66.410  1.00  0.00           C  
ATOM    937  O   LEU D 671      42.489  78.663  66.487  1.00  0.00           O  
ATOM    938  CB  LEU D 671      44.654  78.427  64.146  1.00  0.00           C  
ATOM    939  CG  LEU D 671      45.575  79.140  63.162  1.00  0.00           C  
ATOM    940  CD1 LEU D 671      45.638  80.638  63.472  1.00  0.00           C  
ATOM    941  CD2 LEU D 671      46.942  78.539  63.267  1.00  0.00           C  
ATOM    942  N   TRP D 672      43.978  77.070  67.014  1.00  0.00           N  
ATOM    943  CA  TRP D 672      42.981  76.357  67.789  1.00  0.00           C  
ATOM    944  C   TRP D 672      42.772  76.941  69.180  1.00  0.00           C  
ATOM    945  O   TRP D 672      42.029  76.384  69.992  1.00  0.00           O  
ATOM    946  CB  TRP D 672      43.355  74.896  67.918  1.00  0.00           C  
ATOM    947  CG  TRP D 672      43.646  74.242  66.641  1.00  0.00           C  
ATOM    948  CD1 TRP D 672      43.001  74.423  65.458  1.00  0.00           C  
ATOM    949  CD2 TRP D 672      44.641  73.247  66.414  1.00  0.00           C  
ATOM    950  NE1 TRP D 672      43.537  73.599  64.499  1.00  0.00           N  
ATOM    951  CE2 TRP D 672      44.548  72.865  65.062  1.00  0.00           C  
ATOM    952  CE3 TRP D 672      45.605  72.636  67.228  1.00  0.00           C  
ATOM    953  CZ2 TRP D 672      45.385  71.901  64.500  1.00  0.00           C  
ATOM    954  CZ3 TRP D 672      46.431  71.682  66.674  1.00  0.00           C  
ATOM    955  CH2 TRP D 672      46.317  71.322  65.319  1.00  0.00           C  
ATOM    956  N   VAL D 676      43.431  78.055  69.465  1.00  0.00           N  
ATOM    957  CA  VAL D 676      43.283  78.685  70.763  1.00  0.00           C  
ATOM    958  C   VAL D 676      42.790  80.104  70.547  1.00  0.00           C  
ATOM    959  O   VAL D 676      43.352  80.848  69.736  1.00  0.00           O  
ATOM    960  CB  VAL D 676      44.629  78.719  71.536  1.00  0.00           C  
ATOM    961  CG1 VAL D 676      44.437  79.365  72.887  1.00  0.00           C  
ATOM    962  CG2 VAL D 676      45.164  77.314  71.724  1.00  0.00           C  
ATOM    963  N   LYS D 677      41.722  80.461  71.255  1.00  0.00           N  
ATOM    964  CA  LYS D 677      41.141  81.802  71.177  1.00  0.00           C  
ATOM    965  C   LYS D 677      40.504  82.170  72.516  1.00  0.00           C  
ATOM    966  O   LYS D 677      40.673  83.282  73.014  1.00  0.00           O  
ATOM    967  CB  LYS D 677      40.095  81.877  70.058  1.00  0.00           C  
ATOM    968  CG  LYS D 677      40.680  81.883  68.645  1.00  0.00           C  
ATOM    969  CD  LYS D 677      39.584  81.911  67.579  1.00  0.00           C  
ATOM    970  CE  LYS D 677      40.171  81.873  66.166  1.00  0.00           C  
ATOM    971  NZ  LYS D 677      39.126  81.814  65.095  1.00  0.00           N  
ATOM    972  N   VAL D 678      39.778  81.223  73.098  1.00  0.00           N  
ATOM    973  CA  VAL D 678      39.130  81.443  74.382  1.00  0.00           C  
ATOM    974  C   VAL D 678      39.447  80.309  75.342  1.00  0.00           C  
ATOM    975  O   VAL D 678      39.591  79.161  74.931  1.00  0.00           O  
ATOM    976  CB  VAL D 678      37.616  81.530  74.227  1.00  0.00           C  
ATOM    977  CG1 VAL D 678      37.274  82.613  73.221  1.00  0.00           C  
ATOM    978  CG2 VAL D 678      37.059  80.190  73.794  1.00  0.00           C  
ATOM    979  N   HIS D 681      39.551  80.638  76.625  1.00  0.00           N  
ATOM    980  CA  HIS D 681      39.853  79.647  77.649  1.00  0.00           C  
ATOM    981  C   HIS D 681      39.061  78.363  77.435  1.00  0.00           C  
ATOM    982  O   HIS D 681      39.497  77.284  77.812  1.00  0.00           O  
ATOM    983  CB  HIS D 681      39.566  80.223  79.045  1.00  0.00           C  
ATOM    984  CG  HIS D 681      38.115  80.466  79.327  1.00  0.00           C  
ATOM    985  ND1 HIS D 681      37.303  79.522  79.918  1.00  0.00           N  
ATOM    986  CD2 HIS D 681      37.333  81.551  79.110  1.00  0.00           C  
ATOM    987  CE1 HIS D 681      36.085  80.015  80.056  1.00  0.00           C  
ATOM    988  NE2 HIS D 681      36.077  81.245  79.573  1.00  0.00           N  
ATOM    989  N   THR D 683      37.892  78.493  76.828  1.00  0.00           N  
ATOM    990  CA  THR D 683      37.039  77.352  76.547  1.00  0.00           C  
ATOM    991  C   THR D 683      37.844  76.308  75.789  1.00  0.00           C  
ATOM    992  O   THR D 683      37.711  75.110  76.026  1.00  0.00           O  
ATOM    993  CB  THR D 683      35.854  77.771  75.651  1.00  0.00           C  
ATOM    994  OG1 THR D 683      35.148  78.856  76.267  1.00  0.00           O  
ATOM    995  CG2 THR D 683      34.906  76.602  75.426  1.00  0.00           C  
ATOM    996  N   ASP D 684      38.686  76.792  74.882  1.00  0.00           N  
ATOM    997  CA  ASP D 684      39.514  75.958  74.018  1.00  0.00           C  
ATOM    998  C   ASP D 684      40.742  75.325  74.657  1.00  0.00           C  
ATOM    999  O   ASP D 684      41.610  74.810  73.960  1.00  0.00           O  
ATOM   1000  CB  ASP D 684      39.946  76.781  72.804  1.00  0.00           C  
ATOM   1001  CG  ASP D 684      38.768  77.320  72.019  1.00  0.00           C  
ATOM   1002  OD1 ASP D 684      38.994  78.140  71.105  1.00  0.00           O  
ATOM   1003  OD2 ASP D 684      37.618  76.920  72.315  1.00  0.00           O  
ATOM   1004  N   LEU D 685      40.818  75.360  75.978  1.00  0.00           N  
ATOM   1005  CA  LEU D 685      41.949  74.780  76.694  1.00  0.00           C  
ATOM   1006  C   LEU D 685      41.461  74.143  77.986  1.00  0.00           C  
ATOM   1007  O   LEU D 685      40.503  74.606  78.601  1.00  0.00           O  
ATOM   1008  CB  LEU D 685      42.988  75.859  77.005  1.00  0.00           C  
ATOM   1009  CG  LEU D 685      43.504  76.608  75.771  1.00  0.00           C  
ATOM   1010  CD1 LEU D 685      44.384  77.779  76.198  1.00  0.00           C  
ATOM   1011  CD2 LEU D 685      44.263  75.638  74.869  1.00  0.00           C  
ATOM   1012  N   PRO D 686      42.146  73.099  78.447  1.00  0.00           N  
ATOM   1013  CA  PRO D 686      43.335  72.492  77.851  1.00  0.00           C  
ATOM   1014  C   PRO D 686      43.093  71.637  76.619  1.00  0.00           C  
ATOM   1015  O   PRO D 686      41.992  71.114  76.421  1.00  0.00           O  
ATOM   1016  CB  PRO D 686      43.880  71.656  78.998  1.00  0.00           C  
ATOM   1017  CG  PRO D 686      42.616  71.127  79.620  1.00  0.00           C  
ATOM   1018  CD  PRO D 686      41.739  72.368  79.663  1.00  0.00           C  
ATOM   1019  N   ILE D 687      44.136  71.508  75.800  1.00  0.00           N  
ATOM   1020  CA  ILE D 687      44.103  70.662  74.608  1.00  0.00           C  
ATOM   1021  C   ILE D 687      45.355  69.807  74.639  1.00  0.00           C  
ATOM   1022  O   ILE D 687      46.455  70.293  74.389  1.00  0.00           O  
ATOM   1023  CB  ILE D 687      44.104  71.455  73.287  1.00  0.00           C  
ATOM   1024  CG1 ILE D 687      45.171  72.543  73.338  1.00  0.00           C  
ATOM   1025  CG2 ILE D 687      42.692  71.990  72.992  1.00  0.00           C  
ATOM   1026  CD1 ILE D 687      45.420  73.204  72.004  1.00  0.00           C  
ATOM   1027  N   LYS D 688      45.171  68.532  74.960  1.00  0.00           N  
ATOM   1028  CA  LYS D 688      46.265  67.577  75.053  1.00  0.00           C  
ATOM   1029  C   LYS D 688      46.351  66.821  73.730  1.00  0.00           C  
ATOM   1030  O   LYS D 688      45.549  65.923  73.463  1.00  0.00           O  
ATOM   1031  CB  LYS D 688      45.972  66.642  76.228  1.00  0.00           C  
ATOM   1032  CG  LYS D 688      45.566  67.408  77.501  1.00  0.00           C  
ATOM   1033  CD  LYS D 688      44.993  66.487  78.571  1.00  0.00           C  
ATOM   1034  CE  LYS D 688      44.384  67.276  79.742  1.00  0.00           C  
ATOM   1035  NZ  LYS D 688      43.569  66.421  80.673  1.00  0.00           N  
ATOM   1036  N   ILE D 689      47.329  67.187  72.907  1.00  0.00           N  
ATOM   1037  CA  ILE D 689      47.481  66.591  71.581  1.00  0.00           C  
ATOM   1038  C   ILE D 689      48.829  65.908  71.362  1.00  0.00           C  
ATOM   1039  O   ILE D 689      49.867  66.443  71.743  1.00  0.00           O  
ATOM   1040  CB  ILE D 689      47.229  67.691  70.478  1.00  0.00           C  
ATOM   1041  CG1 ILE D 689      46.086  67.256  69.562  1.00  0.00           C  
ATOM   1042  CG2 ILE D 689      48.474  67.945  69.640  1.00  0.00           C  
ATOM   1043  CD1 ILE D 689      45.739  68.270  68.490  1.00  0.00           C  
ATOM   1044  N   TYR D 690      48.811  64.731  70.739  1.00  0.00           N  
ATOM   1045  CA  TYR D 690      50.043  63.984  70.483  1.00  0.00           C  
ATOM   1046  C   TYR D 690      49.988  63.210  69.181  1.00  0.00           C  
ATOM   1047  O   TYR D 690      48.909  62.925  68.649  1.00  0.00           O  
ATOM   1048  CB  TYR D 690      50.305  62.987  71.606  1.00  0.00           C  
ATOM   1049  CG  TYR D 690      49.505  61.699  71.476  1.00  0.00           C  
ATOM   1050  CD1 TYR D 690      49.992  60.615  70.730  1.00  0.00           C  
ATOM   1051  CD2 TYR D 690      48.255  61.572  72.085  1.00  0.00           C  
ATOM   1052  CE1 TYR D 690      49.254  59.438  70.601  1.00  0.00           C  
ATOM   1053  CE2 TYR D 690      47.510  60.408  71.958  1.00  0.00           C  
ATOM   1054  CZ  TYR D 690      48.010  59.344  71.216  1.00  0.00           C  
ATOM   1055  OH  TYR D 690      47.246  58.204  71.088  1.00  0.00           O  
ATOM   1056  N   GLN D 691      51.170  62.844  68.703  1.00  0.00           N  
ATOM   1057  CA  GLN D 691      51.312  62.091  67.475  1.00  0.00           C  
ATOM   1058  C   GLN D 691      52.548  61.229  67.611  1.00  0.00           C  
ATOM   1059  O   GLN D 691      53.528  61.645  68.209  1.00  0.00           O  
ATOM   1060  CB  GLN D 691      51.477  63.036  66.286  1.00  0.00           C  
ATOM   1061  CG  GLN D 691      52.705  63.903  66.366  1.00  0.00           C  
ATOM   1062  CD  GLN D 691      52.879  64.755  65.141  1.00  0.00           C  
ATOM   1063  OE1 GLN D 691      53.834  65.528  65.033  1.00  0.00           O  
ATOM   1064  NE2 GLN D 691      51.953  64.619  64.196  1.00  0.00           N  
ATOM   1065  N   ILE D 692      52.498  60.020  67.067  1.00  0.00           N  
ATOM   1066  CA  ILE D 692      53.645  59.123  67.133  1.00  0.00           C  
ATOM   1067  C   ILE D 692      54.205  59.107  65.743  1.00  0.00           C  
ATOM   1068  O   ILE D 692      53.819  58.296  64.914  1.00  0.00           O  
ATOM   1069  CB  ILE D 692      53.248  57.699  67.511  1.00  0.00           C  
ATOM   1070  CG1 ILE D 692      52.521  57.699  68.857  1.00  0.00           C  
ATOM   1071  CG2 ILE D 692      54.488  56.842  67.590  1.00  0.00           C  
ATOM   1072  CD1 ILE D 692      52.083  56.351  69.283  1.00  0.00           C  
ATOM   1073  N   VAL D 693      55.127  60.022  65.508  1.00  0.00           N  
ATOM   1074  CA  VAL D 693      55.728  60.187  64.206  1.00  0.00           C  
ATOM   1075  C   VAL D 693      57.169  59.708  64.132  1.00  0.00           C  
ATOM   1076  O   VAL D 693      57.607  58.859  64.911  1.00  0.00           O  
ATOM   1077  CB  VAL D 693      55.681  61.662  63.828  1.00  0.00           C  
ATOM   1078  CG1 VAL D 693      54.254  62.146  63.852  1.00  0.00           C  
ATOM   1079  CG2 VAL D 693      56.501  62.474  64.820  1.00  0.00           C  
ATOM   1080  N   ASN D 695      57.893  60.254  63.165  1.00  0.00           N  
ATOM   1081  CA  ASN D 695      59.289  59.932  62.988  1.00  0.00           C  
ATOM   1082  C   ASN D 695      59.982  61.261  62.734  1.00  0.00           C  
ATOM   1083  O   ASN D 695      59.555  62.040  61.887  1.00  0.00           O  
ATOM   1084  CB  ASN D 695      59.476  58.960  61.818  1.00  0.00           C  
ATOM   1085  CG  ASN D 695      58.916  59.487  60.520  1.00  0.00           C  
ATOM   1086  OD1 ASN D 695      59.466  60.410  59.932  1.00  0.00           O  
ATOM   1087  ND2 ASN D 695      57.814  58.901  60.062  1.00  0.00           N  
ATOM   1088  N   THR D 696      61.026  61.528  63.510  1.00  0.00           N  
ATOM   1089  CA  THR D 696      61.797  62.759  63.399  1.00  0.00           C  
ATOM   1090  C   THR D 696      63.133  62.511  62.673  1.00  0.00           C  
ATOM   1091  O   THR D 696      63.423  61.387  62.271  1.00  0.00           O  
ATOM   1092  CB  THR D 696      62.040  63.338  64.802  1.00  0.00           C  
ATOM   1093  OG1 THR D 696      62.512  62.304  65.673  1.00  0.00           O  
ATOM   1094  CG2 THR D 696      60.760  63.876  65.368  1.00  0.00           C  
ATOM   1095  N   PHE D 697      63.930  63.559  62.481  1.00  0.00           N  
ATOM   1096  CA  PHE D 697      65.213  63.415  61.799  1.00  0.00           C  
ATOM   1097  C   PHE D 697      66.244  64.356  62.372  1.00  0.00           C  
ATOM   1098  O   PHE D 697      66.233  65.547  62.074  1.00  0.00           O  
ATOM   1099  CB  PHE D 697      65.096  63.722  60.306  1.00  0.00           C  
ATOM   1100  CG  PHE D 697      64.223  62.776  59.550  1.00  0.00           C  
ATOM   1101  CD1 PHE D 697      62.850  62.773  59.746  1.00  0.00           C  
ATOM   1102  CD2 PHE D 697      64.772  61.895  58.629  1.00  0.00           C  
ATOM   1103  CE1 PHE D 697      62.033  61.903  59.032  1.00  0.00           C  
ATOM   1104  CE2 PHE D 697      63.969  61.022  57.908  1.00  0.00           C  
ATOM   1105  CZ  PHE D 697      62.595  61.023  58.108  1.00  0.00           C  
ATOM   1106  N   ARG D 698      67.139  63.824  63.191  1.00  0.00           N  
ATOM   1107  CA  ARG D 698      68.184  64.641  63.773  1.00  0.00           C  
ATOM   1108  C   ARG D 698      69.527  64.284  63.164  1.00  0.00           C  
ATOM   1109  O   ARG D 698      70.029  63.179  63.359  1.00  0.00           O  
ATOM   1110  CB  ARG D 698      68.239  64.457  65.292  1.00  0.00           C  
ATOM   1111  CG  ARG D 698      67.068  65.076  66.040  1.00  0.00           C  
ATOM   1112  CD  ARG D 698      67.542  65.748  67.318  1.00  0.00           C  
ATOM   1113  NE  ARG D 698      68.372  64.854  68.120  1.00  0.00           N  
ATOM   1114  CZ  ARG D 698      67.923  63.769  68.745  1.00  0.00           C  
ATOM   1115  NH1 ARG D 698      66.641  63.434  68.669  1.00  0.00           N  
ATOM   1116  NH2 ARG D 698      68.762  63.010  69.441  1.00  0.00           N  
ATOM   1117  N   TYR D 699      70.099  65.219  62.414  1.00  0.00           N  
ATOM   1118  CA  TYR D 699      71.397  65.010  61.790  1.00  0.00           C  
ATOM   1119  C   TYR D 699      72.431  64.785  62.884  1.00  0.00           C  
ATOM   1120  O   TYR D 699      72.887  65.727  63.533  1.00  0.00           O  
ATOM   1121  CB  TYR D 699      71.765  66.225  60.945  1.00  0.00           C  
ATOM   1122  CG  TYR D 699      73.181  66.222  60.434  1.00  0.00           C  
ATOM   1123  CD1 TYR D 699      74.213  66.774  61.189  1.00  0.00           C  
ATOM   1124  CD2 TYR D 699      73.486  65.695  59.185  1.00  0.00           C  
ATOM   1125  CE1 TYR D 699      75.514  66.809  60.710  1.00  0.00           C  
ATOM   1126  CE2 TYR D 699      74.785  65.723  58.695  1.00  0.00           C  
ATOM   1127  CZ  TYR D 699      75.793  66.285  59.461  1.00  0.00           C  
ATOM   1128  OH  TYR D 699      77.076  66.344  58.966  1.00  0.00           O  
ATOM   1129  N   GLU D 700      72.792  63.520  63.077  1.00  0.00           N  
ATOM   1130  CA  GLU D 700      73.743  63.132  64.109  1.00  0.00           C  
ATOM   1131  C   GLU D 700      75.110  62.762  63.560  1.00  0.00           C  
ATOM   1132  O   GLU D 700      75.248  61.805  62.797  1.00  0.00           O  
ATOM   1133  CB  GLU D 700      73.195  61.946  64.901  1.00  0.00           C  
ATOM   1134  CG  GLU D 700      73.794  61.805  66.281  1.00  0.00           C  
ATOM   1135  CD  GLU D 700      73.370  62.935  67.185  1.00  0.00           C  
ATOM   1136  OE1 GLU D 700      73.743  64.101  66.916  1.00  0.00           O  
ATOM   1137  OE2 GLU D 700      72.648  62.652  68.162  1.00  0.00           O  
ATOM   1138  N   THR D 703      76.117  63.523  63.966  1.00  0.00           N  
ATOM   1139  CA  THR D 703      77.488  63.280  63.542  1.00  0.00           C  
ATOM   1140  C   THR D 703      78.010  62.102  64.353  1.00  0.00           C  
ATOM   1141  O   THR D 703      78.668  61.206  63.828  1.00  0.00           O  
ATOM   1142  CB  THR D 703      78.381  64.516  63.816  1.00  0.00           C  
ATOM   1143  OG1 THR D 703      78.374  64.816  65.220  1.00  0.00           O  
ATOM   1144  CG2 THR D 703      77.865  65.728  63.049  1.00  0.00           C  
ATOM   1145  N   LYS D 710      77.689  62.124  65.642  1.00  0.00           N  
ATOM   1146  CA  LYS D 710      78.092  61.097  66.595  1.00  0.00           C  
ATOM   1147  C   LYS D 710      77.839  59.682  66.062  1.00  0.00           C  
ATOM   1148  O   LYS D 710      77.103  59.501  65.093  1.00  0.00           O  
ATOM   1149  CB  LYS D 710      77.326  61.317  67.906  1.00  0.00           C  
ATOM   1150  CG  LYS D 710      77.833  60.528  69.104  1.00  0.00           C  
ATOM   1151  CD  LYS D 710      77.086  60.917  70.378  1.00  0.00           C  
ATOM   1152  CE  LYS D 710      77.267  62.393  70.704  1.00  0.00           C  
ATOM   1153  NZ  LYS D 710      78.703  62.745  70.889  1.00  0.00           N  
ATOM   1154  N   HIS D 711      78.467  58.688  66.688  1.00  0.00           N  
ATOM   1155  CA  HIS D 711      78.294  57.289  66.295  1.00  0.00           C  
ATOM   1156  C   HIS D 711      76.869  56.892  66.671  1.00  0.00           C  
ATOM   1157  O   HIS D 711      76.429  57.129  67.797  1.00  0.00           O  
ATOM   1158  CB  HIS D 711      79.289  56.392  67.046  1.00  0.00           C  
ATOM   1159  CG  HIS D 711      79.144  54.931  66.741  1.00  0.00           C  
ATOM   1160  ND1 HIS D 711      79.582  53.945  67.601  1.00  0.00           N  
ATOM   1161  CD2 HIS D 711      78.623  54.289  65.669  1.00  0.00           C  
ATOM   1162  CE1 HIS D 711      79.335  52.760  67.072  1.00  0.00           C  
ATOM   1163  NE2 HIS D 711      78.754  52.941  65.900  1.00  0.00           N  
ATOM   1164  N   THR D 712      76.150  56.287  65.732  1.00  0.00           N  
ATOM   1165  CA  THR D 712      74.773  55.886  65.988  1.00  0.00           C  
ATOM   1166  C   THR D 712      74.656  54.588  66.757  1.00  0.00           C  
ATOM   1167  O   THR D 712      75.580  53.777  66.804  1.00  0.00           O  
ATOM   1168  CB  THR D 712      73.984  55.716  64.691  1.00  0.00           C  
ATOM   1169  OG1 THR D 712      74.469  54.568  63.987  1.00  0.00           O  
ATOM   1170  CG2 THR D 712      74.127  56.947  63.823  1.00  0.00           C  
ATOM   1171  N   ARG D 713      73.492  54.400  67.354  1.00  0.00           N  
ATOM   1172  CA  ARG D 713      73.216  53.212  68.123  1.00  0.00           C  
ATOM   1173  C   ARG D 713      71.812  52.777  67.760  1.00  0.00           C  
ATOM   1174  O   ARG D 713      70.837  53.421  68.136  1.00  0.00           O  
ATOM   1175  CB  ARG D 713      73.327  53.524  69.612  1.00  0.00           C  
ATOM   1176  CG  ARG D 713      74.747  53.886  70.063  1.00  0.00           C  
ATOM   1177  CD  ARG D 713      74.747  54.415  71.497  1.00  0.00           C  
ATOM   1178  NE  ARG D 713      76.090  54.621  72.037  1.00  0.00           N  
ATOM   1179  CZ  ARG D 713      76.934  53.641  72.353  1.00  0.00           C  
ATOM   1180  NH1 ARG D 713      76.579  52.371  72.183  1.00  0.00           N  
ATOM   1181  NH2 ARG D 713      78.130  53.928  72.855  1.00  0.00           N  
ATOM   1182  N   PRO D 714      71.699  51.677  66.999  1.00  0.00           N  
ATOM   1183  CA  PRO D 714      70.438  51.102  66.542  1.00  0.00           C  
ATOM   1184  C   PRO D 714      69.364  51.162  67.604  1.00  0.00           C  
ATOM   1185  O   PRO D 714      69.544  50.660  68.707  1.00  0.00           O  
ATOM   1186  CB  PRO D 714      70.829  49.678  66.186  1.00  0.00           C  
ATOM   1187  CG  PRO D 714      72.178  49.854  65.631  1.00  0.00           C  
ATOM   1188  CD  PRO D 714      72.821  50.797  66.626  1.00  0.00           C  
ATOM   1189  N   LEU D 715      68.245  51.784  67.254  1.00  0.00           N  
ATOM   1190  CA  LEU D 715      67.118  51.935  68.156  1.00  0.00           C  
ATOM   1191  C   LEU D 715      67.434  52.804  69.372  1.00  0.00           C  
ATOM   1192  O   LEU D 715      66.573  53.019  70.224  1.00  0.00           O  
ATOM   1193  CB  LEU D 715      66.603  50.562  68.594  1.00  0.00           C  
ATOM   1194  CG  LEU D 715      66.110  49.652  67.460  1.00  0.00           C  
ATOM   1195  CD1 LEU D 715      65.377  48.464  68.056  1.00  0.00           C  
ATOM   1196  CD2 LEU D 715      65.166  50.410  66.535  1.00  0.00           C  
ATOM   1197  N   ILE D 716      68.668  53.291  69.460  1.00  0.00           N  
ATOM   1198  CA  ILE D 716      69.041  54.169  70.552  1.00  0.00           C  
ATOM   1199  C   ILE D 716      69.292  55.517  69.916  1.00  0.00           C  
ATOM   1200  O   ILE D 716      68.352  56.269  69.694  1.00  0.00           O  
ATOM   1201  CB  ILE D 716      70.316  53.709  71.288  1.00  0.00           C  
ATOM   1202  CG1 ILE D 716      70.022  52.455  72.109  1.00  0.00           C  
ATOM   1203  CG2 ILE D 716      70.819  54.813  72.209  1.00  0.00           C  
ATOM   1204  CD1 ILE D 716      70.206  51.176  71.331  1.00  0.00           C  
ATOM   1205  N   ARG D 718      70.550  55.829  69.617  1.00  0.00           N  
ATOM   1206  CA  ARG D 718      70.864  57.098  68.978  1.00  0.00           C  
ATOM   1207  C   ARG D 718      70.855  56.815  67.497  1.00  0.00           C  
ATOM   1208  O   ARG D 718      71.738  56.146  66.979  1.00  0.00           O  
ATOM   1209  CB  ARG D 718      72.229  57.621  69.414  1.00  0.00           C  
ATOM   1210  CG  ARG D 718      72.542  59.017  68.895  1.00  0.00           C  
ATOM   1211  CD  ARG D 718      73.735  59.634  69.622  1.00  0.00           C  
ATOM   1212  NE  ARG D 718      73.470  59.901  71.039  1.00  0.00           N  
ATOM   1213  CZ  ARG D 718      72.575  60.780  71.490  1.00  0.00           C  
ATOM   1214  NH1 ARG D 718      71.847  61.486  70.634  1.00  0.00           N  
ATOM   1215  NH2 ARG D 718      72.409  60.961  72.797  1.00  0.00           N  
ATOM   1216  N   LEU D 723      69.821  57.324  66.835  1.00  0.00           N  
ATOM   1217  CA  LEU D 723      69.597  57.133  65.408  1.00  0.00           C  
ATOM   1218  C   LEU D 723      69.624  58.467  64.656  1.00  0.00           C  
ATOM   1219  O   LEU D 723      69.618  59.536  65.268  1.00  0.00           O  
ATOM   1220  CB  LEU D 723      68.239  56.450  65.210  1.00  0.00           C  
ATOM   1221  CG  LEU D 723      68.008  55.136  65.976  1.00  0.00           C  
ATOM   1222  CD1 LEU D 723      66.544  55.007  66.400  1.00  0.00           C  
ATOM   1223  CD2 LEU D 723      68.441  53.959  65.108  1.00  0.00           C  
ATOM   1224  N   ARG D 724      69.663  58.393  63.329  1.00  0.00           N  
ATOM   1225  CA  ARG D 724      69.682  59.586  62.487  1.00  0.00           C  
ATOM   1226  C   ARG D 724      68.230  59.848  62.125  1.00  0.00           C  
ATOM   1227  O   ARG D 724      67.830  60.977  61.870  1.00  0.00           O  
ATOM   1228  CB  ARG D 724      70.501  59.329  61.214  1.00  0.00           C  
ATOM   1229  CG  ARG D 724      71.037  60.586  60.516  1.00  0.00           C  
ATOM   1230  CD  ARG D 724      72.305  61.136  61.188  1.00  0.00           C  
ATOM   1231  NE  ARG D 724      73.546  60.579  60.643  1.00  0.00           N  
ATOM   1232  CZ  ARG D 724      74.075  60.909  59.463  1.00  0.00           C  
ATOM   1233  NH1 ARG D 724      73.477  61.800  58.684  1.00  0.00           N  
ATOM   1234  NH2 ARG D 724      75.214  60.355  59.062  1.00  0.00           N  
ATOM   1235  N   GLU D 725      67.450  58.775  62.098  1.00  0.00           N  
ATOM   1236  CA  GLU D 725      66.022  58.836  61.798  1.00  0.00           C  
ATOM   1237  C   GLU D 725      65.298  58.037  62.890  1.00  0.00           C  
ATOM   1238  O   GLU D 725      65.432  56.813  62.968  1.00  0.00           O  
ATOM   1239  CB  GLU D 725      65.724  58.224  60.416  1.00  0.00           C  
ATOM   1240  CG  GLU D 725      64.291  58.471  59.915  1.00  0.00           C  
ATOM   1241  CD  GLU D 725      63.978  57.809  58.571  1.00  0.00           C  
ATOM   1242  OE1 GLU D 725      64.769  57.970  57.613  1.00  0.00           O  
ATOM   1243  OE2 GLU D 725      62.926  57.136  58.471  1.00  0.00           O  
ATOM   1244  N   ILE D 726      64.543  58.728  63.739  1.00  0.00           N  
ATOM   1245  CA  ILE D 726      63.826  58.059  64.809  1.00  0.00           C  
ATOM   1246  C   ILE D 726      62.441  57.666  64.335  1.00  0.00           C  
ATOM   1247  O   ILE D 726      61.472  58.383  64.583  1.00  0.00           O  
ATOM   1248  CB  ILE D 726      63.672  58.969  66.024  1.00  0.00           C  
ATOM   1249  CG1 ILE D 726      64.926  59.821  66.202  1.00  0.00           C  
ATOM   1250  CG2 ILE D 726      63.462  58.120  67.274  1.00  0.00           C  
ATOM   1251  CD1 ILE D 726      64.945  60.600  67.505  1.00  0.00           C  
ATOM   1252  N   MET D 727      62.351  56.519  63.671  1.00  0.00           N  
ATOM   1253  CA  MET D 727      61.091  56.020  63.124  1.00  0.00           C  
ATOM   1254  C   MET D 727      59.875  56.009  64.073  1.00  0.00           C  
ATOM   1255  O   MET D 727      58.742  56.207  63.640  1.00  0.00           O  
ATOM   1256  CB  MET D 727      61.319  54.624  62.545  1.00  0.00           C  
ATOM   1257  CG  MET D 727      62.534  54.577  61.641  1.00  0.00           C  
ATOM   1258  SD  MET D 727      62.729  53.104  60.626  1.00  0.00           S  
ATOM   1259  CE  MET D 727      62.249  53.715  59.111  1.00  0.00           C  
ATOM   1260  N   THR D 728      60.095  55.794  65.362  1.00  0.00           N  
ATOM   1261  CA  THR D 728      58.977  55.768  66.294  1.00  0.00           C  
ATOM   1262  C   THR D 728      59.209  56.752  67.438  1.00  0.00           C  
ATOM   1263  O   THR D 728      59.778  56.405  68.472  1.00  0.00           O  
ATOM   1264  CB  THR D 728      58.765  54.337  66.850  1.00  0.00           C  
ATOM   1265  OG1 THR D 728      58.619  53.422  65.760  1.00  0.00           O  
ATOM   1266  CG2 THR D 728      57.522  54.261  67.695  1.00  0.00           C  
ATOM   1267  N   PHE D 730      58.755  57.984  67.226  1.00  0.00           N  
ATOM   1268  CA  PHE D 730      58.880  59.053  68.204  1.00  0.00           C  
ATOM   1269  C   PHE D 730      57.525  59.605  68.619  1.00  0.00           C  
ATOM   1270  O   PHE D 730      57.060  60.570  68.010  1.00  0.00           O  
ATOM   1271  CB  PHE D 730      59.692  60.194  67.613  1.00  0.00           C  
ATOM   1272  CG  PHE D 730      59.847  61.372  68.537  1.00  0.00           C  
ATOM   1273  CD1 PHE D 730      60.508  61.239  69.765  1.00  0.00           C  
ATOM   1274  CD2 PHE D 730      59.372  62.626  68.169  1.00  0.00           C  
ATOM   1275  CE1 PHE D 730      60.695  62.345  70.606  1.00  0.00           C  
ATOM   1276  CE2 PHE D 730      59.556  63.738  69.005  1.00  0.00           C  
ATOM   1277  CZ  PHE D 730      60.218  63.597  70.223  1.00  0.00           C  
ATOM   1278  N   LYS D 731      56.893  59.022  69.642  1.00  0.00           N  
ATOM   1279  CA  LYS D 731      55.591  59.527  70.095  1.00  0.00           C  
ATOM   1280  C   LYS D 731      55.734  60.792  70.926  1.00  0.00           C  
ATOM   1281  O   LYS D 731      56.180  60.725  72.065  1.00  0.00           O  
ATOM   1282  CB  LYS D 731      54.856  58.516  70.950  1.00  0.00           C  
ATOM   1283  CG  LYS D 731      53.523  59.056  71.427  1.00  0.00           C  
ATOM   1284  CD  LYS D 731      53.364  58.942  72.931  1.00  0.00           C  
ATOM   1285  CE  LYS D 731      54.049  60.065  73.689  1.00  0.00           C  
ATOM   1286  NZ  LYS D 731      53.875  59.894  75.165  1.00  0.00           N  
ATOM   1287  N   GLU D 732      55.327  61.930  70.364  1.00  0.00           N  
ATOM   1288  CA  GLU D 732      55.430  63.213  71.051  1.00  0.00           C  
ATOM   1289  C   GLU D 732      54.077  63.811  71.428  1.00  0.00           C  
ATOM   1290  O   GLU D 732      53.234  64.075  70.572  1.00  0.00           O  
ATOM   1291  CB  GLU D 732      56.205  64.206  70.187  1.00  0.00           C  
ATOM   1292  CG  GLU D 732      55.405  64.855  69.078  1.00  0.00           C  
ATOM   1293  CD  GLU D 732      56.245  65.799  68.237  1.00  0.00           C  
ATOM   1294  OE1 GLU D 732      57.072  65.304  67.438  1.00  0.00           O  
ATOM   1295  OE2 GLU D 732      56.082  67.032  68.384  1.00  0.00           O  
ATOM   1296  N   ALA D 733      53.877  64.016  72.726  1.00  0.00           N  
ATOM   1297  CA  ALA D 733      52.634  64.592  73.221  1.00  0.00           C  
ATOM   1298  C   ALA D 733      52.854  66.070  73.394  1.00  0.00           C  
ATOM   1299  O   ALA D 733      53.989  66.524  73.481  1.00  0.00           O  
ATOM   1300  CB  ALA D 733      52.237  63.975  74.548  1.00  0.00           C  
ATOM   1301  N   HIS D 734      51.756  66.811  73.435  1.00  0.00           N  
ATOM   1302  CA  HIS D 734      51.790  68.253  73.585  1.00  0.00           C  
ATOM   1303  C   HIS D 734      50.515  68.710  74.251  1.00  0.00           C  
ATOM   1304  O   HIS D 734      49.431  68.190  73.953  1.00  0.00           O  
ATOM   1305  CB  HIS D 734      51.934  68.914  72.225  1.00  0.00           C  
ATOM   1306  CG  HIS D 734      53.334  68.903  71.703  1.00  0.00           C  
ATOM   1307  ND1 HIS D 734      54.309  69.749  72.187  1.00  0.00           N  
ATOM   1308  CD2 HIS D 734      53.928  68.148  70.747  1.00  0.00           C  
ATOM   1309  CE1 HIS D 734      55.442  69.518  71.547  1.00  0.00           C  
ATOM   1310  NE2 HIS D 734      55.238  68.552  70.669  1.00  0.00           N  
ATOM   1311  N   THR D 735      50.653  69.673  75.166  1.00  0.00           N  
ATOM   1312  CA  THR D 735      49.510  70.210  75.910  1.00  0.00           C  
ATOM   1313  C   THR D 735      49.518  71.718  76.101  1.00  0.00           C  
ATOM   1314  O   THR D 735      50.570  72.371  76.119  1.00  0.00           O  
ATOM   1315  CB  THR D 735      49.405  69.586  77.302  1.00  0.00           C  
ATOM   1316  OG1 THR D 735      50.699  69.577  77.908  1.00  0.00           O  
ATOM   1317  CG2 THR D 735      48.893  68.172  77.216  1.00  0.00           C  
ATOM   1318  N   ALA D 736      48.316  72.257  76.248  1.00  0.00           N  
ATOM   1319  CA  ALA D 736      48.121  73.682  76.453  1.00  0.00           C  
ATOM   1320  C   ALA D 736      47.222  73.831  77.662  1.00  0.00           C  
ATOM   1321  O   ALA D 736      46.301  73.039  77.850  1.00  0.00           O  
ATOM   1322  CB  ALA D 736      47.456  74.302  75.241  1.00  0.00           C  
ATOM   1323  N   HIS D 737      47.484  74.849  78.476  1.00  0.00           N  
ATOM   1324  CA  HIS D 737      46.693  75.083  79.675  1.00  0.00           C  
ATOM   1325  C   HIS D 737      46.486  76.574  79.888  1.00  0.00           C  
ATOM   1326  O   HIS D 737      47.356  77.387  79.570  1.00  0.00           O  
ATOM   1327  CB  HIS D 737      47.409  74.478  80.877  1.00  0.00           C  
ATOM   1328  CG  HIS D 737      47.692  73.016  80.740  1.00  0.00           C  
ATOM   1329  ND1 HIS D 737      46.760  72.046  81.033  1.00  0.00           N  
ATOM   1330  CD2 HIS D 737      48.801  72.360  80.327  1.00  0.00           C  
ATOM   1331  CE1 HIS D 737      47.283  70.855  80.806  1.00  0.00           C  
ATOM   1332  NE2 HIS D 737      48.521  71.017  80.377  1.00  0.00           N  
ATOM   1333  N   SER D 738      45.332  76.935  80.427  1.00  0.00           N  
ATOM   1334  CA  SER D 738      45.045  78.337  80.665  1.00  0.00           C  
ATOM   1335  C   SER D 738      45.864  78.831  81.831  1.00  0.00           C  
ATOM   1336  O   SER D 738      46.368  79.947  81.792  1.00  0.00           O  
ATOM   1337  CB  SER D 738      43.562  78.556  80.980  1.00  0.00           C  
ATOM   1338  OG  SER D 738      43.256  78.186  82.316  1.00  0.00           O  
ATOM   1339  N   THR D 739      45.997  77.998  82.863  1.00  0.00           N  
ATOM   1340  CA  THR D 739      46.745  78.375  84.058  1.00  0.00           C  
ATOM   1341  C   THR D 739      48.044  77.622  84.267  1.00  0.00           C  
ATOM   1342  O   THR D 739      48.176  76.471  83.864  1.00  0.00           O  
ATOM   1343  CB  THR D 739      45.918  78.166  85.309  1.00  0.00           C  
ATOM   1344  OG1 THR D 739      46.738  78.396  86.463  1.00  0.00           O  
ATOM   1345  CG2 THR D 739      45.380  76.749  85.341  1.00  0.00           C  
ATOM   1346  N   LYS D 741      48.990  78.278  84.932  1.00  0.00           N  
ATOM   1347  CA  LYS D 741      50.290  77.685  85.216  1.00  0.00           C  
ATOM   1348  C   LYS D 741      50.144  76.379  85.979  1.00  0.00           C  
ATOM   1349  O   LYS D 741      50.783  75.379  85.656  1.00  0.00           O  
ATOM   1350  CB  LYS D 741      51.140  78.643  86.051  1.00  0.00           C  
ATOM   1351  CG  LYS D 741      52.594  78.206  86.218  1.00  0.00           C  
ATOM   1352  CD  LYS D 741      53.383  79.205  87.062  1.00  0.00           C  
ATOM   1353  CE  LYS D 741      54.881  79.099  86.804  1.00  0.00           C  
ATOM   1354  NZ  LYS D 741      55.415  77.729  87.040  1.00  0.00           N  
ATOM   1355  N   GLU D 742      49.299  76.398  87.000  1.00  0.00           N  
ATOM   1356  CA  GLU D 742      49.087  75.224  87.829  1.00  0.00           C  
ATOM   1357  C   GLU D 742      48.556  74.023  87.058  1.00  0.00           C  
ATOM   1358  O   GLU D 742      48.994  72.894  87.277  1.00  0.00           O  
ATOM   1359  CB  GLU D 742      48.130  75.557  88.976  1.00  0.00           C  
ATOM   1360  CG  GLU D 742      47.925  74.405  89.949  1.00  0.00           C  
ATOM   1361  CD  GLU D 742      46.900  74.712  91.021  1.00  0.00           C  
ATOM   1362  OE1 GLU D 742      46.632  73.818  91.855  1.00  0.00           O  
ATOM   1363  OE2 GLU D 742      46.363  75.842  91.030  1.00  0.00           O  
ATOM   1364  N   GLU D 743      47.610  74.255  86.159  1.00  0.00           N  
ATOM   1365  CA  GLU D 743      47.045  73.153  85.395  1.00  0.00           C  
ATOM   1366  C   GLU D 743      48.162  72.411  84.663  1.00  0.00           C  
ATOM   1367  O   GLU D 743      48.183  71.181  84.633  1.00  0.00           O  
ATOM   1368  CB  GLU D 743      45.996  73.676  84.409  1.00  0.00           C  
ATOM   1369  CG  GLU D 743      45.094  72.602  83.809  1.00  0.00           C  
ATOM   1370  CD  GLU D 743      43.850  73.188  83.162  1.00  0.00           C  
ATOM   1371  OE1 GLU D 743      43.986  74.005  82.225  1.00  0.00           O  
ATOM   1372  OE2 GLU D 743      42.733  72.835  83.595  1.00  0.00           O  
ATOM   1373  N   ALA D 786      49.098  73.156  84.086  1.00  0.00           N  
ATOM   1374  CA  ALA D 786      50.211  72.541  83.379  1.00  0.00           C  
ATOM   1375  C   ALA D 786      50.969  71.657  84.350  1.00  0.00           C  
ATOM   1376  O   ALA D 786      51.216  70.489  84.070  1.00  0.00           O  
ATOM   1377  CB  ALA D 786      51.130  73.603  82.820  1.00  0.00           C  
ATOM   1378  N   GLU D 787      51.335  72.225  85.494  1.00  0.00           N  
ATOM   1379  CA  GLU D 787      52.065  71.494  86.527  1.00  0.00           C  
ATOM   1380  C   GLU D 787      51.484  70.101  86.745  1.00  0.00           C  
ATOM   1381  O   GLU D 787      52.201  69.107  86.694  1.00  0.00           O  
ATOM   1382  CB  GLU D 787      52.013  72.264  87.839  1.00  0.00           C  
ATOM   1383  CG  GLU D 787      53.360  72.509  88.465  1.00  0.00           C  
ATOM   1384  CD  GLU D 787      54.237  73.385  87.602  1.00  0.00           C  
ATOM   1385  OE1 GLU D 787      55.321  73.790  88.076  1.00  0.00           O  
ATOM   1386  OE2 GLU D 787      53.843  73.666  86.449  1.00  0.00           O  
ATOM   1387  N   ASN D 788      50.182  70.037  87.002  1.00  0.00           N  
ATOM   1388  CA  ASN D 788      49.505  68.764  87.218  1.00  0.00           C  
ATOM   1389  C   ASN D 788      49.458  67.936  85.942  1.00  0.00           C  
ATOM   1390  O   ASN D 788      49.124  66.752  85.978  1.00  0.00           O  
ATOM   1391  CB  ASN D 788      48.075  68.993  87.708  1.00  0.00           C  
ATOM   1392  CG  ASN D 788      48.018  69.479  89.137  1.00  0.00           C  
ATOM   1393  OD1 ASN D 788      48.388  68.757  90.066  1.00  0.00           O  
ATOM   1394  ND2 ASN D 788      47.550  70.709  89.326  1.00  0.00           N  
ATOM   1395  N   GLN D 789      49.775  68.563  84.812  1.00  0.00           N  
ATOM   1396  CA  GLN D 789      49.766  67.861  83.534  1.00  0.00           C  
ATOM   1397  C   GLN D 789      51.075  67.119  83.366  1.00  0.00           C  
ATOM   1398  O   GLN D 789      51.137  66.053  82.757  1.00  0.00           O  
ATOM   1399  CB  GLN D 789      49.580  68.834  82.372  1.00  0.00           C  
ATOM   1400  CG  GLN D 789      49.237  68.132  81.088  1.00  0.00           C  
ATOM   1401  CD  GLN D 789      48.185  67.056  81.304  1.00  0.00           C  
ATOM   1402  OE1 GLN D 789      47.126  67.307  81.897  1.00  0.00           O  
ATOM   1403  NE2 GLN D 789      48.472  65.844  80.826  1.00  0.00           N  
ATOM   1404  N   VAL D 790      52.128  67.702  83.917  1.00  0.00           N  
ATOM   1405  CA  VAL D 790      53.446  67.091  83.875  1.00  0.00           C  
ATOM   1406  C   VAL D 790      53.506  65.953  84.890  1.00  0.00           C  
ATOM   1407  O   VAL D 790      54.106  64.911  84.644  1.00  0.00           O  
ATOM   1408  CB  VAL D 790      54.517  68.107  84.226  1.00  0.00           C  
ATOM   1409  CG1 VAL D 790      55.845  67.420  84.350  1.00  0.00           C  
ATOM   1410  CG2 VAL D 790      54.544  69.205  83.175  1.00  0.00           C  
ATOM   1411  N   LYS D 791      52.879  66.175  86.039  1.00  0.00           N  
ATOM   1412  CA  LYS D 791      52.836  65.174  87.092  1.00  0.00           C  
ATOM   1413  C   LYS D 791      51.910  64.048  86.654  1.00  0.00           C  
ATOM   1414  O   LYS D 791      51.860  62.980  87.268  1.00  0.00           O  
ATOM   1415  CB  LYS D 791      52.351  65.807  88.401  1.00  0.00           C  
ATOM   1416  CG  LYS D 791      53.251  66.945  88.877  1.00  0.00           C  
ATOM   1417  CD  LYS D 791      53.030  67.301  90.348  1.00  0.00           C  
ATOM   1418  CE  LYS D 791      51.605  67.747  90.630  1.00  0.00           C  
ATOM   1419  NZ  LYS D 791      51.436  68.238  92.026  1.00  0.00           N  
ATOM   1420  N   GLU D 792      51.179  64.309  85.577  1.00  0.00           N  
ATOM   1421  CA  GLU D 792      50.263  63.339  84.992  1.00  0.00           C  
ATOM   1422  C   GLU D 792      51.048  62.565  83.933  1.00  0.00           C  
ATOM   1423  O   GLU D 792      50.966  61.335  83.857  1.00  0.00           O  
ATOM   1424  CB  GLU D 792      49.065  64.061  84.363  1.00  0.00           C  
ATOM   1425  CG  GLU D 792      48.237  63.223  83.398  1.00  0.00           C  
ATOM   1426  CD  GLU D 792      47.710  61.936  84.011  1.00  0.00           C  
ATOM   1427  OE1 GLU D 792      48.527  61.057  84.356  1.00  0.00           O  
ATOM   1428  OE2 GLU D 792      46.474  61.802  84.143  1.00  0.00           O  
ATOM   1429  N   ALA D 793      51.819  63.300  83.131  1.00  0.00           N  
ATOM   1430  CA  ALA D 793      52.643  62.701  82.086  1.00  0.00           C  
ATOM   1431  C   ALA D 793      53.471  61.618  82.742  1.00  0.00           C  
ATOM   1432  O   ALA D 793      53.419  60.449  82.355  1.00  0.00           O  
ATOM   1433  CB  ALA D 793      53.565  63.752  81.455  1.00  0.00           C  
ATOM   1434  N   ILE D 794      54.233  62.025  83.746  1.00  0.00           N  
ATOM   1435  CA  ILE D 794      55.075  61.100  84.472  1.00  0.00           C  
ATOM   1436  C   ILE D 794      54.287  59.847  84.797  1.00  0.00           C  
ATOM   1437  O   ILE D 794      54.531  58.781  84.226  1.00  0.00           O  
ATOM   1438  CB  ILE D 794      55.576  61.739  85.769  1.00  0.00           C  
ATOM   1439  CG1 ILE D 794      56.545  62.864  85.415  1.00  0.00           C  
ATOM   1440  CG2 ILE D 794      56.222  60.696  86.663  1.00  0.00           C  
ATOM   1441  CD1 ILE D 794      57.020  63.639  86.602  1.00  0.00           C  
ATOM   1442  N   SER D 795      53.327  59.991  85.700  1.00  0.00           N  
ATOM   1443  CA  SER D 795      52.514  58.859  86.108  1.00  0.00           C  
ATOM   1444  C   SER D 795      52.222  57.978  84.912  1.00  0.00           C  
ATOM   1445  O   SER D 795      52.457  56.777  84.940  1.00  0.00           O  
ATOM   1446  CB  SER D 795      51.207  59.331  86.738  1.00  0.00           C  
ATOM   1447  OG  SER D 795      50.546  58.249  87.372  1.00  0.00           O  
ATOM   1448  N   ILE D 796      51.721  58.579  83.848  1.00  0.00           N  
ATOM   1449  CA  ILE D 796      51.425  57.800  82.662  1.00  0.00           C  
ATOM   1450  C   ILE D 796      52.632  56.973  82.256  1.00  0.00           C  
ATOM   1451  O   ILE D 796      52.562  55.746  82.239  1.00  0.00           O  
ATOM   1452  CB  ILE D 796      51.017  58.689  81.490  1.00  0.00           C  
ATOM   1453  CG1 ILE D 796      49.659  59.326  81.785  1.00  0.00           C  
ATOM   1454  CG2 ILE D 796      50.969  57.872  80.221  1.00  0.00           C  
ATOM   1455  CD1 ILE D 796      48.590  58.324  82.186  1.00  0.00           C  
ATOM   1456  N   TYR D 797      53.741  57.635  81.931  1.00  0.00           N  
ATOM   1457  CA  TYR D 797      54.950  56.915  81.538  1.00  0.00           C  
ATOM   1458  C   TYR D 797      55.302  55.868  82.579  1.00  0.00           C  
ATOM   1459  O   TYR D 797      55.538  54.708  82.257  1.00  0.00           O  
ATOM   1460  CB  TYR D 797      56.125  57.877  81.367  1.00  0.00           C  
ATOM   1461  CG  TYR D 797      56.031  58.734  80.122  1.00  0.00           C  
ATOM   1462  CD1 TYR D 797      55.473  58.237  78.943  1.00  0.00           C  
ATOM   1463  CD2 TYR D 797      56.531  60.033  80.113  1.00  0.00           C  
ATOM   1464  CE1 TYR D 797      55.417  59.010  77.791  1.00  0.00           C  
ATOM   1465  CE2 TYR D 797      56.483  60.817  78.967  1.00  0.00           C  
ATOM   1466  CZ  TYR D 797      55.927  60.302  77.809  1.00  0.00           C  
ATOM   1467  OH  TYR D 797      55.899  61.085  76.669  1.00  0.00           O  
ATOM   1468  N   LYS D 798      55.333  56.292  83.834  1.00  0.00           N  
ATOM   1469  CA  LYS D 798      55.640  55.400  84.931  1.00  0.00           C  
ATOM   1470  C   LYS D 798      54.890  54.096  84.722  1.00  0.00           C  
ATOM   1471  O   LYS D 798      55.508  53.036  84.625  1.00  0.00           O  
ATOM   1472  CB  LYS D 798      55.224  56.057  86.250  1.00  0.00           C  
ATOM   1473  CG  LYS D 798      55.591  55.283  87.509  1.00  0.00           C  
ATOM   1474  CD  LYS D 798      55.353  56.114  88.765  1.00  0.00           C  
ATOM   1475  CE  LYS D 798      56.205  57.372  88.759  1.00  0.00           C  
ATOM   1476  NZ  LYS D 798      55.963  58.211  89.964  1.00  0.00           N  
ATOM   1477  N   LYS D 799      53.563  54.180  84.628  1.00  0.00           N  
ATOM   1478  CA  LYS D 799      52.726  52.997  84.425  1.00  0.00           C  
ATOM   1479  C   LYS D 799      52.959  52.391  83.036  1.00  0.00           C  
ATOM   1480  O   LYS D 799      52.794  51.192  82.832  1.00  0.00           O  
ATOM   1481  CB  LYS D 799      51.246  53.353  84.626  1.00  0.00           C  
ATOM   1482  CG  LYS D 799      50.309  52.147  84.759  1.00  0.00           C  
ATOM   1483  CD  LYS D 799      48.911  52.546  85.253  1.00  0.00           C  
ATOM   1484  CE  LYS D 799      48.220  53.556  84.318  1.00  0.00           C  
ATOM   1485  NZ  LYS D 799      46.858  54.003  84.780  1.00  0.00           N  
ATOM   1486  N   PHE D 800      53.349  53.216  82.078  1.00  0.00           N  
ATOM   1487  CA  PHE D 800      53.626  52.698  80.749  1.00  0.00           C  
ATOM   1488  C   PHE D 800      54.762  51.721  80.905  1.00  0.00           C  
ATOM   1489  O   PHE D 800      54.663  50.565  80.500  1.00  0.00           O  
ATOM   1490  CB  PHE D 800      54.063  53.818  79.810  1.00  0.00           C  
ATOM   1491  CG  PHE D 800      54.783  53.339  78.575  1.00  0.00           C  
ATOM   1492  CD1 PHE D 800      54.207  52.394  77.736  1.00  0.00           C  
ATOM   1493  CD2 PHE D 800      56.020  53.880  78.232  1.00  0.00           C  
ATOM   1494  CE1 PHE D 800      54.854  51.997  76.564  1.00  0.00           C  
ATOM   1495  CE2 PHE D 800      56.674  53.498  77.078  1.00  0.00           C  
ATOM   1496  CZ  PHE D 800      56.091  52.554  76.235  1.00  0.00           C  
ATOM   1497  N   PHE D 801      55.843  52.206  81.508  1.00  0.00           N  
ATOM   1498  CA  PHE D 801      57.031  51.404  81.739  1.00  0.00           C  
ATOM   1499  C   PHE D 801      56.831  50.275  82.744  1.00  0.00           C  
ATOM   1500  O   PHE D 801      57.601  49.311  82.762  1.00  0.00           O  
ATOM   1501  CB  PHE D 801      58.187  52.306  82.161  1.00  0.00           C  
ATOM   1502  CG  PHE D 801      58.767  53.089  81.027  1.00  0.00           C  
ATOM   1503  CD1 PHE D 801      58.780  54.473  81.051  1.00  0.00           C  
ATOM   1504  CD2 PHE D 801      59.282  52.436  79.917  1.00  0.00           C  
ATOM   1505  CE1 PHE D 801      59.294  55.200  79.989  1.00  0.00           C  
ATOM   1506  CE2 PHE D 801      59.799  53.149  78.851  1.00  0.00           C  
ATOM   1507  CZ  PHE D 801      59.804  54.538  78.886  1.00  0.00           C  
ATOM   1508  N   ASP D 802      55.799  50.382  83.574  1.00  0.00           N  
ATOM   1509  CA  ASP D 802      55.527  49.332  84.540  1.00  0.00           C  
ATOM   1510  C   ASP D 802      54.907  48.116  83.852  1.00  0.00           C  
ATOM   1511  O   ASP D 802      55.208  46.976  84.209  1.00  0.00           O  
ATOM   1512  CB  ASP D 802      54.609  49.851  85.644  1.00  0.00           C  
ATOM   1513  CG  ASP D 802      55.305  50.827  86.549  1.00  0.00           C  
ATOM   1514  OD1 ASP D 802      54.648  51.390  87.451  1.00  0.00           O  
ATOM   1515  OD2 ASP D 802      56.522  51.022  86.351  1.00  0.00           O  
ATOM   1516  N   THR D 803      54.049  48.350  82.863  1.00  0.00           N  
ATOM   1517  CA  THR D 803      53.427  47.244  82.139  1.00  0.00           C  
ATOM   1518  C   THR D 803      54.397  46.671  81.099  1.00  0.00           C  
ATOM   1519  O   THR D 803      54.120  45.655  80.465  1.00  0.00           O  
ATOM   1520  CB  THR D 803      52.145  47.693  81.430  1.00  0.00           C  
ATOM   1521  OG1 THR D 803      52.460  48.722  80.488  1.00  0.00           O  
ATOM   1522  CG2 THR D 803      51.140  48.226  82.438  1.00  0.00           C  
ATOM   1523  N   LEU D 807      55.530  47.345  80.930  1.00  0.00           N  
ATOM   1524  CA  LEU D 807      56.577  46.920  80.008  1.00  0.00           C  
ATOM   1525  C   LEU D 807      57.684  46.211  80.782  1.00  0.00           C  
ATOM   1526  O   LEU D 807      58.530  45.532  80.200  1.00  0.00           O  
ATOM   1527  CB  LEU D 807      57.178  48.120  79.299  1.00  0.00           C  
ATOM   1528  CG  LEU D 807      56.552  48.612  78.004  1.00  0.00           C  
ATOM   1529  CD1 LEU D 807      57.270  49.860  77.568  1.00  0.00           C  
ATOM   1530  CD2 LEU D 807      56.675  47.559  76.932  1.00  0.00           C  
ATOM   1531  N   GLY D 808      57.676  46.397  82.099  1.00  0.00           N  
ATOM   1532  CA  GLY D 808      58.665  45.775  82.956  1.00  0.00           C  
ATOM   1533  C   GLY D 808      59.941  46.577  83.113  1.00  0.00           C  
ATOM   1534  O   GLY D 808      60.834  46.178  83.861  1.00  0.00           O  
ATOM   1535  N   ILE D1153      60.047  47.711  82.433  1.00  0.00           N  
ATOM   1536  CA  ILE D1153      61.276  48.484  82.549  1.00  0.00           C  
ATOM   1537  C   ILE D1153      61.456  49.225  83.876  1.00  0.00           C  
ATOM   1538  O   ILE D1153      60.528  49.840  84.395  1.00  0.00           O  
ATOM   1539  CB  ILE D1153      61.431  49.519  81.388  1.00  0.00           C  
ATOM   1540  CG1 ILE D1153      61.524  48.801  80.057  1.00  0.00           C  
ATOM   1541  CG2 ILE D1153      62.694  50.357  81.570  1.00  0.00           C  
ATOM   1542  CD1 ILE D1153      60.212  48.670  79.386  1.00  0.00           C  
ATOM   1543  N   PRO D1154      62.659  49.122  84.459  1.00  0.00           N  
ATOM   1544  CA  PRO D1154      63.059  49.763  85.712  1.00  0.00           C  
ATOM   1545  C   PRO D1154      63.474  51.169  85.310  1.00  0.00           C  
ATOM   1546  O   PRO D1154      64.211  51.345  84.332  1.00  0.00           O  
ATOM   1547  CB  PRO D1154      64.256  48.933  86.157  1.00  0.00           C  
ATOM   1548  CG  PRO D1154      63.949  47.586  85.587  1.00  0.00           C  
ATOM   1549  CD  PRO D1154      63.512  47.955  84.202  1.00  0.00           C  
ATOM   1550  N   TYR D1155      63.003  52.168  86.047  1.00  0.00           N  
ATOM   1551  CA  TYR D1155      63.319  53.560  85.723  1.00  0.00           C  
ATOM   1552  C   TYR D1155      63.755  54.353  86.952  1.00  0.00           C  
ATOM   1553  O   TYR D1155      63.522  53.952  88.099  1.00  0.00           O  
ATOM   1554  CB  TYR D1155      62.093  54.229  85.057  1.00  0.00           C  
ATOM   1555  CG  TYR D1155      60.811  54.094  85.863  1.00  0.00           C  
ATOM   1556  CD1 TYR D1155      60.432  55.072  86.771  1.00  0.00           C  
ATOM   1557  CD2 TYR D1155      60.046  52.931  85.802  1.00  0.00           C  
ATOM   1558  CE1 TYR D1155      59.336  54.895  87.605  1.00  0.00           C  
ATOM   1559  CE2 TYR D1155      58.953  52.744  86.638  1.00  0.00           C  
ATOM   1560  CZ  TYR D1155      58.607  53.729  87.541  1.00  0.00           C  
ATOM   1561  OH  TYR D1155      57.563  53.525  88.414  1.00  0.00           O  
ATOM   1562  N   LEU D1156      64.403  55.480  86.699  1.00  0.00           N  
ATOM   1563  CA  LEU D1156      64.868  56.342  87.766  1.00  0.00           C  
ATOM   1564  C   LEU D1156      64.502  57.745  87.310  1.00  0.00           C  
ATOM   1565  O   LEU D1156      65.207  58.324  86.462  1.00  0.00           O  
ATOM   1566  CB  LEU D1156      66.381  56.219  87.902  1.00  0.00           C  
ATOM   1567  CG  LEU D1156      67.004  56.616  89.241  1.00  0.00           C  
ATOM   1568  CD1 LEU D1156      68.435  57.095  88.997  1.00  0.00           C  
ATOM   1569  CD2 LEU D1156      66.185  57.718  89.905  1.00  0.00           C  
ATOM   1570  N   ILE D1157      63.410  58.283  87.861  1.00  0.00           N  
ATOM   1571  CA  ILE D1157      62.926  59.617  87.478  1.00  0.00           C  
ATOM   1572  C   ILE D1157      63.755  60.785  88.000  1.00  0.00           C  
ATOM   1573  O   ILE D1157      63.499  61.319  89.077  1.00  0.00           O  
ATOM   1574  CB  ILE D1157      61.476  59.848  87.938  1.00  0.00           C  
ATOM   1575  CG1 ILE D1157      60.568  58.779  87.348  1.00  0.00           C  
ATOM   1576  CG2 ILE D1157      60.998  61.221  87.489  1.00  0.00           C  
ATOM   1577  CD1 ILE D1157      59.144  58.851  87.859  1.00  0.00           C  
ATOM   1578  N   SER D1158      64.740  61.198  87.224  1.00  0.00           N  
ATOM   1579  CA  SER D1158      65.578  62.306  87.634  1.00  0.00           C  
ATOM   1580  C   SER D1158      64.771  63.589  87.506  1.00  0.00           C  
ATOM   1581  O   SER D1158      63.556  63.588  87.706  1.00  0.00           O  
ATOM   1582  CB  SER D1158      66.832  62.366  86.752  1.00  0.00           C  
ATOM   1583  OG  SER D1158      67.562  61.149  86.821  1.00  0.00           O  
ATOM   1584  N   LYS D1159      65.462  64.676  87.174  1.00  0.00           N  
ATOM   1585  CA  LYS D1159      64.851  65.988  86.995  1.00  0.00           C  
ATOM   1586  C   LYS D1159      65.910  66.889  86.387  1.00  0.00           C  
ATOM   1587  O   LYS D1159      66.175  67.973  86.904  1.00  0.00           O  
ATOM   1588  CB  LYS D1159      64.389  66.573  88.341  1.00  0.00           C  
ATOM   1589  CG  LYS D1159      63.686  67.937  88.225  1.00  0.00           C  
ATOM   1590  CD  LYS D1159      63.186  68.464  89.576  1.00  0.00           C  
ATOM   1591  CE  LYS D1159      62.336  69.748  89.428  1.00  0.00           C  
ATOM   1592  NZ  LYS D1159      63.083  70.927  88.872  1.00  0.00           N  
ATOM   1593  N   ARG D1160      66.512  66.421  85.292  1.00  0.00           N  
ATOM   1594  CA  ARG D1160      67.564  67.145  84.580  1.00  0.00           C  
ATOM   1595  C   ARG D1160      67.870  68.522  85.139  1.00  0.00           C  
ATOM   1596  O   ARG D1160      67.011  69.399  85.171  1.00  0.00           O  
ATOM   1597  CB  ARG D1160      67.227  67.269  83.091  1.00  0.00           C  
ATOM   1598  CG  ARG D1160      67.931  66.228  82.225  1.00  0.00           C  
ATOM   1599  CD  ARG D1160      67.397  64.839  82.517  1.00  0.00           C  
ATOM   1600  NE  ARG D1160      68.423  63.808  82.440  1.00  0.00           N  
ATOM   1601  CZ  ARG D1160      68.174  62.512  82.591  1.00  0.00           C  
ATOM   1602  NH1 ARG D1160      66.938  62.095  82.822  1.00  0.00           N  
ATOM   1603  NH2 ARG D1160      69.160  61.631  82.528  1.00  0.00           N  
ATOM   1604  N   PRO D1161      69.112  68.729  85.584  1.00  0.00           N  
ATOM   1605  CA  PRO D1161      69.586  69.988  86.155  1.00  0.00           C  
ATOM   1606  C   PRO D1161      69.483  71.146  85.170  1.00  0.00           C  
ATOM   1607  O   PRO D1161      69.673  70.968  83.966  1.00  0.00           O  
ATOM   1608  CB  PRO D1161      71.022  69.666  86.527  1.00  0.00           C  
ATOM   1609  CG  PRO D1161      71.417  68.688  85.465  1.00  0.00           C  
ATOM   1610  CD  PRO D1161      70.224  67.776  85.441  1.00  0.00           C  
ATOM   1611  N   GLU D1162      69.195  72.331  85.699  1.00  0.00           N  
ATOM   1612  CA  GLU D1162      69.030  73.536  84.900  1.00  0.00           C  
ATOM   1613  C   GLU D1162      70.060  73.798  83.806  1.00  0.00           C  
ATOM   1614  O   GLU D1162      69.700  73.890  82.636  1.00  0.00           O  
ATOM   1615  CB  GLU D1162      68.951  74.757  85.815  1.00  0.00           C  
ATOM   1616  CG  GLU D1162      67.642  75.530  85.690  1.00  0.00           C  
ATOM   1617  CD  GLU D1162      66.439  74.740  86.186  1.00  0.00           C  
ATOM   1618  OE1 GLU D1162      66.258  73.583  85.748  1.00  0.00           O  
ATOM   1619  OE2 GLU D1162      65.669  75.280  87.012  1.00  0.00           O  
ATOM   1620  N   TRP D1416      71.330  73.928  84.174  1.00  0.00           N  
ATOM   1621  CA  TRP D1416      72.385  74.208  83.196  1.00  0.00           C  
ATOM   1622  C   TRP D1416      72.290  73.396  81.886  1.00  0.00           C  
ATOM   1623  O   TRP D1416      72.873  73.775  80.863  1.00  0.00           O  
ATOM   1624  CB  TRP D1416      73.765  74.023  83.854  1.00  0.00           C  
ATOM   1625  CG  TRP D1416      74.166  72.596  84.153  1.00  0.00           C  
ATOM   1626  CD1 TRP D1416      74.774  71.721  83.299  1.00  0.00           C  
ATOM   1627  CD2 TRP D1416      74.004  71.896  85.395  1.00  0.00           C  
ATOM   1628  NE1 TRP D1416      75.003  70.524  83.930  1.00  0.00           N  
ATOM   1629  CE2 TRP D1416      74.541  70.602  85.216  1.00  0.00           C  
ATOM   1630  CE3 TRP D1416      73.457  72.236  86.641  1.00  0.00           C  
ATOM   1631  CZ2 TRP D1416      74.548  69.645  86.236  1.00  0.00           C  
ATOM   1632  CZ3 TRP D1416      73.466  71.283  87.660  1.00  0.00           C  
ATOM   1633  CH2 TRP D1416      74.009  70.003  87.449  1.00  0.00           C  
ATOM   1634  N   ASP D1418      71.543  72.294  81.923  1.00  0.00           N  
ATOM   1635  CA  ASP D1418      71.346  71.428  80.759  1.00  0.00           C  
ATOM   1636  C   ASP D1418      69.899  71.623  80.306  1.00  0.00           C  
ATOM   1637  O   ASP D1418      69.000  70.903  80.747  1.00  0.00           O  
ATOM   1638  CB  ASP D1418      71.584  69.967  81.162  1.00  0.00           C  
ATOM   1639  CG  ASP D1418      71.586  69.023  79.976  1.00  0.00           C  
ATOM   1640  OD1 ASP D1418      72.448  69.186  79.083  1.00  0.00           O  
ATOM   1641  OD2 ASP D1418      70.726  68.115  79.942  1.00  0.00           O  
ATOM   1642  N   LYS D1437      69.678  72.587  79.413  1.00  0.00           N  
ATOM   1643  CA  LYS D1437      68.324  72.904  78.964  1.00  0.00           C  
ATOM   1644  C   LYS D1437      67.785  72.328  77.660  1.00  0.00           C  
ATOM   1645  O   LYS D1437      68.471  71.611  76.931  1.00  0.00           O  
ATOM   1646  CB  LYS D1437      68.134  74.427  78.917  1.00  0.00           C  
ATOM   1647  CG  LYS D1437      69.073  75.166  77.965  1.00  0.00           C  
ATOM   1648  CD  LYS D1437      68.431  76.452  77.423  1.00  0.00           C  
ATOM   1649  CE  LYS D1437      67.929  77.385  78.528  1.00  0.00           C  
ATOM   1650  NZ  LYS D1437      69.025  77.909  79.392  1.00  0.00           N  
ATOM   1651  N   PHE D1438      66.524  72.682  77.410  1.00  0.00           N  
ATOM   1652  CA  PHE D1438      65.735  72.302  76.236  1.00  0.00           C  
ATOM   1653  C   PHE D1438      65.485  73.634  75.514  1.00  0.00           C  
ATOM   1654  O   PHE D1438      65.396  74.675  76.166  1.00  0.00           O  
ATOM   1655  CB  PHE D1438      64.402  71.687  76.705  1.00  0.00           C  
ATOM   1656  CG  PHE D1438      63.479  71.250  75.588  1.00  0.00           C  
ATOM   1657  CD1 PHE D1438      63.736  70.088  74.858  1.00  0.00           C  
ATOM   1658  CD2 PHE D1438      62.336  71.991  75.282  1.00  0.00           C  
ATOM   1659  CE1 PHE D1438      62.867  69.672  73.844  1.00  0.00           C  
ATOM   1660  CE2 PHE D1438      61.464  71.583  74.271  1.00  0.00           C  
ATOM   1661  CZ  PHE D1438      61.730  70.421  73.552  1.00  0.00           C  
ATOM   1662  N   PRO D1443      65.372  73.621  74.169  1.00  0.00           N  
ATOM   1663  CA  PRO D1443      65.137  74.855  73.415  1.00  0.00           C  
ATOM   1664  C   PRO D1443      64.415  75.955  74.191  1.00  0.00           C  
ATOM   1665  O   PRO D1443      64.921  77.076  74.303  1.00  0.00           O  
ATOM   1666  CB  PRO D1443      64.347  74.360  72.216  1.00  0.00           C  
ATOM   1667  CG  PRO D1443      65.060  73.095  71.899  1.00  0.00           C  
ATOM   1668  CD  PRO D1443      65.272  72.455  73.270  1.00  0.00           C  
ATOM   1669  N   GLY D1444      63.242  75.636  74.734  1.00  0.00           N  
ATOM   1670  CA  GLY D1444      62.497  76.630  75.484  1.00  0.00           C  
ATOM   1671  C   GLY D1444      61.696  76.036  76.617  1.00  0.00           C  
ATOM   1672  O   GLY D1444      60.487  76.239  76.693  1.00  0.00           O  
ATOM   1673  N   ALA D1448      62.368  75.307  77.501  1.00  0.00           N  
ATOM   1674  CA  ALA D1448      61.698  74.683  78.632  1.00  0.00           C  
ATOM   1675  C   ALA D1448      62.135  75.272  79.965  1.00  0.00           C  
ATOM   1676  O   ALA D1448      63.266  75.730  80.115  1.00  0.00           O  
ATOM   1677  CB  ALA D1448      61.955  73.192  78.624  1.00  0.00           C  
ATOM   1678  N   GLU D1456      61.226  75.261  80.933  1.00  0.00           N  
ATOM   1679  CA  GLU D1456      61.520  75.776  82.261  1.00  0.00           C  
ATOM   1680  C   GLU D1456      62.321  74.724  83.013  1.00  0.00           C  
ATOM   1681  O   GLU D1456      63.495  74.929  83.301  1.00  0.00           O  
ATOM   1682  CB  GLU D1456      60.221  76.095  83.005  1.00  0.00           C  
ATOM   1683  CG  GLU D1456      59.666  77.484  82.715  1.00  0.00           C  
ATOM   1684  CD  GLU D1456      60.470  78.593  83.388  1.00  0.00           C  
ATOM   1685  OE1 GLU D1456      60.441  78.675  84.639  1.00  0.00           O  
ATOM   1686  OE2 GLU D1456      61.132  79.380  82.668  1.00  0.00           O  
ATOM   1687  N   TYR D1457      61.685  73.600  83.331  1.00  0.00           N  
ATOM   1688  CA  TYR D1457      62.359  72.509  84.020  1.00  0.00           C  
ATOM   1689  C   TYR D1457      62.023  71.241  83.258  1.00  0.00           C  
ATOM   1690  O   TYR D1457      60.896  71.079  82.801  1.00  0.00           O  
ATOM   1691  CB  TYR D1457      61.894  72.428  85.469  1.00  0.00           C  
ATOM   1692  CG  TYR D1457      60.457  72.022  85.670  1.00  0.00           C  
ATOM   1693  CD1 TYR D1457      60.087  70.676  85.705  1.00  0.00           C  
ATOM   1694  CD2 TYR D1457      59.470  72.982  85.868  1.00  0.00           C  
ATOM   1695  CE1 TYR D1457      58.759  70.294  85.939  1.00  0.00           C  
ATOM   1696  CE2 TYR D1457      58.145  72.617  86.100  1.00  0.00           C  
ATOM   1697  CZ  TYR D1457      57.794  71.272  86.134  1.00  0.00           C  
ATOM   1698  OH  TYR D1457      56.479  70.920  86.344  1.00  0.00           O  
ATOM   1699  N   THR D1458      62.992  70.342  83.122  1.00  0.00           N  
ATOM   1700  CA  THR D1458      62.789  69.119  82.343  1.00  0.00           C  
ATOM   1701  C   THR D1458      62.956  67.779  83.044  1.00  0.00           C  
ATOM   1702  O   THR D1458      64.075  67.309  83.216  1.00  0.00           O  
ATOM   1703  CB  THR D1458      63.734  69.115  81.125  1.00  0.00           C  
ATOM   1704  OG1 THR D1458      63.353  70.162  80.227  1.00  0.00           O  
ATOM   1705  CG2 THR D1458      63.698  67.778  80.407  1.00  0.00           C  
ATOM   1706  N   MET D1459      61.839  67.154  83.403  1.00  0.00           N  
ATOM   1707  CA  MET D1459      61.843  65.845  84.051  1.00  0.00           C  
ATOM   1708  C   MET D1459      62.208  64.749  83.049  1.00  0.00           C  
ATOM   1709  O   MET D1459      62.015  64.910  81.848  1.00  0.00           O  
ATOM   1710  CB  MET D1459      60.464  65.549  84.635  1.00  0.00           C  
ATOM   1711  CG  MET D1459      60.078  66.466  85.780  1.00  0.00           C  
ATOM   1712  SD  MET D1459      60.965  66.100  87.296  1.00  0.00           S  
ATOM   1713  CE  MET D1459      59.708  65.211  88.220  1.00  0.00           C  
ATOM   1714  N   ALA D1460      62.734  63.632  83.543  1.00  0.00           N  
ATOM   1715  CA  ALA D1460      63.109  62.526  82.668  1.00  0.00           C  
ATOM   1716  C   ALA D1460      63.344  61.198  83.391  1.00  0.00           C  
ATOM   1717  O   ALA D1460      63.771  61.162  84.544  1.00  0.00           O  
ATOM   1718  CB  ALA D1460      64.340  62.901  81.872  1.00  0.00           C  
ATOM   1719  N   PHE D1461      63.054  60.110  82.684  1.00  0.00           N  
ATOM   1720  CA  PHE D1461      63.219  58.755  83.200  1.00  0.00           C  
ATOM   1721  C   PHE D1461      64.511  58.141  82.654  1.00  0.00           C  
ATOM   1722  O   PHE D1461      64.820  58.262  81.455  1.00  0.00           O  
ATOM   1723  CB  PHE D1461      62.042  57.873  82.770  1.00  0.00           C  
ATOM   1724  CG  PHE D1461      60.737  58.244  83.398  1.00  0.00           C  
ATOM   1725  CD1 PHE D1461      60.261  59.550  83.336  1.00  0.00           C  
ATOM   1726  CD2 PHE D1461      59.974  57.287  84.051  1.00  0.00           C  
ATOM   1727  CE1 PHE D1461      59.041  59.901  83.920  1.00  0.00           C  
ATOM   1728  CE2 PHE D1461      58.756  57.626  84.637  1.00  0.00           C  
ATOM   1729  CZ  PHE D1461      58.291  58.939  84.569  1.00  0.00           C  
ATOM   1730  N   ASP D1462      65.259  57.479  83.532  1.00  0.00           N  
ATOM   1731  CA  ASP D1462      66.494  56.828  83.126  1.00  0.00           C  
ATOM   1732  C   ASP D1462      66.446  55.349  83.468  1.00  0.00           C  
ATOM   1733  O   ASP D1462      65.813  54.934  84.448  1.00  0.00           O  
ATOM   1734  CB  ASP D1462      67.690  57.473  83.816  1.00  0.00           C  
ATOM   1735  CG  ASP D1462      67.974  58.867  83.298  1.00  0.00           C  
ATOM   1736  OD1 ASP D1462      68.439  58.990  82.144  1.00  0.00           O  
ATOM   1737  OD2 ASP D1462      67.726  59.839  84.040  1.00  0.00           O  
ATOM   1738  N   THR D1463      67.099  54.554  82.633  1.00  0.00           N  
ATOM   1739  CA  THR D1463      67.169  53.118  82.841  1.00  0.00           C  
ATOM   1740  C   THR D1463      68.636  52.764  82.689  1.00  0.00           C  
ATOM   1741  O   THR D1463      69.429  53.580  82.206  1.00  0.00           O  
ATOM   1742  CB  THR D1463      66.376  52.344  81.780  1.00  0.00           C  
ATOM   1743  OG1 THR D1463      66.376  50.950  82.112  1.00  0.00           O  
ATOM   1744  CG2 THR D1463      67.011  52.508  80.419  1.00  0.00           C  
ATOM   1745  N   ILE D1464      69.018  51.561  83.092  1.00  0.00           N  
ATOM   1746  CA  ILE D1464      70.410  51.194  82.953  1.00  0.00           C  
ATOM   1747  C   ILE D1464      70.570  49.893  82.199  1.00  0.00           C  
ATOM   1748  O   ILE D1464      70.087  48.839  82.605  1.00  0.00           O  
ATOM   1749  CB  ILE D1464      71.094  51.079  84.319  1.00  0.00           C  
ATOM   1750  CG1 ILE D1464      70.839  52.345  85.135  1.00  0.00           C  
ATOM   1751  CG2 ILE D1464      72.595  50.890  84.128  1.00  0.00           C  
ATOM   1752  CD1 ILE D1464      71.218  52.215  86.591  1.00  0.00           C  
ATOM   1753  N   PHE D1465      71.251  49.981  81.074  1.00  0.00           N  
ATOM   1754  CA  PHE D1465      71.485  48.804  80.280  1.00  0.00           C  
ATOM   1755  C   PHE D1465      72.515  47.961  81.012  1.00  0.00           C  
ATOM   1756  O   PHE D1465      73.305  48.477  81.802  1.00  0.00           O  
ATOM   1757  CB  PHE D1465      71.957  49.218  78.885  1.00  0.00           C  
ATOM   1758  CG  PHE D1465      70.829  49.606  77.965  1.00  0.00           C  
ATOM   1759  CD1 PHE D1465      69.716  50.283  78.454  1.00  0.00           C  
ATOM   1760  CD2 PHE D1465      70.869  49.285  76.613  1.00  0.00           C  
ATOM   1761  CE1 PHE D1465      68.662  50.629  77.616  1.00  0.00           C  
ATOM   1762  CE2 PHE D1465      69.816  49.631  75.766  1.00  0.00           C  
ATOM   1763  CZ  PHE D1465      68.713  50.303  76.272  1.00  0.00           C  
ATOM   1764  N   PRO D1475      72.505  46.645  80.777  1.00  0.00           N  
ATOM   1765  CA  PRO D1475      73.425  45.695  81.402  1.00  0.00           C  
ATOM   1766  C   PRO D1475      74.902  46.091  81.363  1.00  0.00           C  
ATOM   1767  O   PRO D1475      75.708  45.566  82.126  1.00  0.00           O  
ATOM   1768  CB  PRO D1475      73.142  44.407  80.639  1.00  0.00           C  
ATOM   1769  CG  PRO D1475      71.682  44.525  80.345  1.00  0.00           C  
ATOM   1770  CD  PRO D1475      71.580  45.948  79.867  1.00  0.00           C  
ATOM   1771  N   ASP D1689      75.261  47.010  80.478  1.00  0.00           N  
ATOM   1772  CA  ASP D1689      76.641  47.432  80.390  1.00  0.00           C  
ATOM   1773  C   ASP D1689      76.875  48.614  81.313  1.00  0.00           C  
ATOM   1774  O   ASP D1689      77.875  49.324  81.189  1.00  0.00           O  
ATOM   1775  CB  ASP D1689      77.000  47.806  78.955  1.00  0.00           C  
ATOM   1776  CG  ASP D1689      76.253  49.025  78.470  1.00  0.00           C  
ATOM   1777  OD1 ASP D1689      75.007  48.993  78.483  1.00  0.00           O  
ATOM   1778  OD2 ASP D1689      76.904  50.018  78.073  1.00  0.00           O  
ATOM   1779  N   GLY D1690      75.942  48.839  82.231  1.00  0.00           N  
ATOM   1780  CA  GLY D1690      76.093  49.931  83.184  1.00  0.00           C  
ATOM   1781  C   GLY D1690      75.959  51.363  82.692  1.00  0.00           C  
ATOM   1782  O   GLY D1690      76.106  52.314  83.462  1.00  0.00           O  
ATOM   1783  N   ARG D1692      75.703  51.533  81.407  1.00  0.00           N  
ATOM   1784  CA  ARG D1692      75.528  52.868  80.873  1.00  0.00           C  
ATOM   1785  C   ARG D1692      74.052  53.159  81.152  1.00  0.00           C  
ATOM   1786  O   ARG D1692      73.225  52.234  81.141  1.00  0.00           O  
ATOM   1787  CB  ARG D1692      75.782  52.861  79.356  1.00  0.00           C  
ATOM   1788  CG  ARG D1692      76.347  54.151  78.768  1.00  0.00           C  
ATOM   1789  CD  ARG D1692      77.850  54.161  78.908  1.00  0.00           C  
ATOM   1790  NE  ARG D1692      78.410  52.894  78.448  1.00  0.00           N  
ATOM   1791  CZ  ARG D1692      79.663  52.504  78.663  1.00  0.00           C  
ATOM   1792  NH1 ARG D1692      80.499  53.285  79.336  1.00  0.00           N  
ATOM   1793  NH2 ARG D1692      80.082  51.326  78.213  1.00  0.00           N  
ATOM   1794  N   THR D1693      73.712  54.413  81.436  1.00  0.00           N  
ATOM   1795  CA  THR D1693      72.306  54.743  81.646  1.00  0.00           C  
ATOM   1796  C   THR D1693      71.681  55.188  80.332  1.00  0.00           C  
ATOM   1797  O   THR D1693      72.313  55.856  79.504  1.00  0.00           O  
ATOM   1798  CB  THR D1693      72.103  55.852  82.656  1.00  0.00           C  
ATOM   1799  OG1 THR D1693      73.101  56.861  82.463  1.00  0.00           O  
ATOM   1800  CG2 THR D1693      72.156  55.288  84.054  1.00  0.00           C  
ATOM   1801  N   MET D1700      70.427  54.799  80.158  1.00  0.00           N  
ATOM   1802  CA  MET D1700      69.675  55.092  78.957  1.00  0.00           C  
ATOM   1803  C   MET D1700      68.532  55.984  79.356  1.00  0.00           C  
ATOM   1804  O   MET D1700      67.965  55.828  80.439  1.00  0.00           O  
ATOM   1805  CB  MET D1700      69.129  53.783  78.381  1.00  0.00           C  
ATOM   1806  CG  MET D1700      68.470  53.872  77.015  1.00  0.00           C  
ATOM   1807  SD  MET D1700      69.677  53.924  75.695  1.00  0.00           S  
ATOM   1808  CE  MET D1700      70.074  55.684  75.784  1.00  0.00           C  
ATOM   1809  N   GLN D1701      68.195  56.929  78.495  1.00  0.00           N  
ATOM   1810  CA  GLN D1701      67.085  57.814  78.800  1.00  0.00           C  
ATOM   1811  C   GLN D1701      65.858  57.374  78.015  1.00  0.00           C  
ATOM   1812  O   GLN D1701      65.791  57.562  76.792  1.00  0.00           O  
ATOM   1813  CB  GLN D1701      67.438  59.257  78.460  1.00  0.00           C  
ATOM   1814  CG  GLN D1701      66.273  60.199  78.639  1.00  0.00           C  
ATOM   1815  CD  GLN D1701      66.694  61.630  78.444  1.00  0.00           C  
ATOM   1816  OE1 GLN D1701      65.864  62.509  78.206  1.00  0.00           O  
ATOM   1817  NE2 GLN D1701      67.999  61.878  78.550  1.00  0.00           N  
ATOM   1818  N   ILE D1702      64.893  56.793  78.723  1.00  0.00           N  
ATOM   1819  CA  ILE D1702      63.681  56.316  78.080  1.00  0.00           C  
ATOM   1820  C   ILE D1702      62.538  57.324  78.031  1.00  0.00           C  
ATOM   1821  O   ILE D1702      61.726  57.295  77.103  1.00  0.00           O  
ATOM   1822  CB  ILE D1702      63.169  55.033  78.743  1.00  0.00           C  
ATOM   1823  CG1 ILE D1702      62.642  55.330  80.141  1.00  0.00           C  
ATOM   1824  CG2 ILE D1702      64.285  54.032  78.818  1.00  0.00           C  
ATOM   1825  CD1 ILE D1702      62.205  54.088  80.918  1.00  0.00           C  
ATOM   1826  N   ALA D1703      62.473  58.225  79.006  1.00  0.00           N  
ATOM   1827  CA  ALA D1703      61.388  59.202  79.018  1.00  0.00           C  
ATOM   1828  C   ALA D1703      61.820  60.614  79.375  1.00  0.00           C  
ATOM   1829  O   ALA D1703      62.699  60.825  80.214  1.00  0.00           O  
ATOM   1830  CB  ALA D1703      60.290  58.745  79.972  1.00  0.00           C  
ATOM   1831  N   THR D1704      61.185  61.581  78.722  1.00  0.00           N  
ATOM   1832  CA  THR D1704      61.467  62.988  78.962  1.00  0.00           C  
ATOM   1833  C   THR D1704      60.151  63.738  79.049  1.00  0.00           C  
ATOM   1834  O   THR D1704      59.185  63.411  78.360  1.00  0.00           O  
ATOM   1835  CB  THR D1704      62.292  63.598  77.835  1.00  0.00           C  
ATOM   1836  OG1 THR D1704      63.448  62.785  77.594  1.00  0.00           O  
ATOM   1837  CG2 THR D1704      62.741  64.993  78.218  1.00  0.00           C  
ATOM   1838  N   VAL D1705      60.115  64.742  79.909  1.00  0.00           N  
ATOM   1839  CA  VAL D1705      58.918  65.532  80.095  1.00  0.00           C  
ATOM   1840  C   VAL D1705      59.324  66.955  80.308  1.00  0.00           C  
ATOM   1841  O   VAL D1705      60.273  67.222  81.031  1.00  0.00           O  
ATOM   1842  CB  VAL D1705      58.126  65.092  81.320  1.00  0.00           C  
ATOM   1843  CG1 VAL D1705      57.126  66.170  81.690  1.00  0.00           C  
ATOM   1844  CG2 VAL D1705      57.402  63.773  81.033  1.00  0.00           C  
ATOM   1845  N   HIS D1706      58.596  67.875  79.690  1.00  0.00           N  
ATOM   1846  CA  HIS D1706      58.918  69.285  79.817  1.00  0.00           C  
ATOM   1847  C   HIS D1706      57.755  70.133  80.288  1.00  0.00           C  
ATOM   1848  O   HIS D1706      56.591  69.759  80.165  1.00  0.00           O  
ATOM   1849  CB  HIS D1706      59.381  69.841  78.478  1.00  0.00           C  
ATOM   1850  CG  HIS D1706      60.502  69.076  77.857  1.00  0.00           C  
ATOM   1851  ND1 HIS D1706      61.824  69.312  78.163  1.00  0.00           N  
ATOM   1852  CD2 HIS D1706      60.500  68.090  76.931  1.00  0.00           C  
ATOM   1853  CE1 HIS D1706      62.589  68.507  77.448  1.00  0.00           C  
ATOM   1854  NE2 HIS D1706      61.810  67.755  76.692  1.00  0.00           N  
ATOM   1855  N   ASN D1707      58.104  71.282  80.844  1.00  0.00           N  
ATOM   1856  CA  ASN D1707      57.137  72.258  81.282  1.00  0.00           C  
ATOM   1857  C   ASN D1707      57.663  73.450  80.516  1.00  0.00           C  
ATOM   1858  O   ASN D1707      58.568  74.139  80.974  1.00  0.00           O  
ATOM   1859  CB  ASN D1707      57.231  72.500  82.778  1.00  0.00           C  
ATOM   1860  CG  ASN D1707      56.317  73.608  83.238  1.00  0.00           C  
ATOM   1861  OD1 ASN D1707      56.159  73.840  84.433  1.00  0.00           O  
ATOM   1862  ND2 ASN D1707      55.713  74.309  82.287  1.00  0.00           N  
ATOM   1863  N   LEU D1708      57.125  73.643  79.318  1.00  0.00           N  
ATOM   1864  CA  LEU D1708      57.536  74.725  78.439  1.00  0.00           C  
ATOM   1865  C   LEU D1708      56.977  76.073  78.893  1.00  0.00           C  
ATOM   1866  O   LEU D1708      57.301  77.123  78.320  1.00  0.00           O  
ATOM   1867  CB  LEU D1708      57.071  74.426  77.014  1.00  0.00           C  
ATOM   1868  CG  LEU D1708      57.580  73.132  76.383  1.00  0.00           C  
ATOM   1869  CD1 LEU D1708      56.867  72.892  75.072  1.00  0.00           C  
ATOM   1870  CD2 LEU D1708      59.086  73.220  76.174  1.00  0.00           C  
ATOM   1871  N   GLY D1709      56.142  76.043  79.928  1.00  0.00           N  
ATOM   1872  CA  GLY D1709      55.559  77.276  80.407  1.00  0.00           C  
ATOM   1873  C   GLY D1709      55.133  78.119  79.223  1.00  0.00           C  
ATOM   1874  O   GLY D1709      54.758  77.605  78.166  1.00  0.00           O  
ATOM   1875  N   GLN D1710      55.219  79.427  79.382  1.00  0.00           N  
ATOM   1876  CA  GLN D1710      54.808  80.325  78.324  1.00  0.00           C  
ATOM   1877  C   GLN D1710      55.904  80.618  77.327  1.00  0.00           C  
ATOM   1878  O   GLN D1710      55.663  81.246  76.296  1.00  0.00           O  
ATOM   1879  CB  GLN D1710      54.317  81.625  78.932  1.00  0.00           C  
ATOM   1880  CG  GLN D1710      53.164  81.435  79.877  1.00  0.00           C  
ATOM   1881  CD  GLN D1710      52.815  82.713  80.570  1.00  0.00           C  
ATOM   1882  OE1 GLN D1710      51.773  82.813  81.217  1.00  0.00           O  
ATOM   1883  NE2 GLN D1710      53.691  83.714  80.445  1.00  0.00           N  
ATOM   1884  N   ASN D1711      57.112  80.169  77.638  1.00  0.00           N  
ATOM   1885  CA  ASN D1711      58.236  80.403  76.751  1.00  0.00           C  
ATOM   1886  C   ASN D1711      57.849  80.299  75.295  1.00  0.00           C  
ATOM   1887  O   ASN D1711      58.322  81.083  74.480  1.00  0.00           O  
ATOM   1888  CB  ASN D1711      59.362  79.416  77.045  1.00  0.00           C  
ATOM   1889  CG  ASN D1711      60.288  79.906  78.138  1.00  0.00           C  
ATOM   1890  OD1 ASN D1711      61.278  79.250  78.471  1.00  0.00           O  
ATOM   1891  ND2 ASN D1711      59.975  81.073  78.699  1.00  0.00           N  
ATOM   1892  N   PHE D1712      56.986  79.335  74.978  1.00  0.00           N  
ATOM   1893  CA  PHE D1712      56.543  79.123  73.602  1.00  0.00           C  
ATOM   1894  C   PHE D1712      55.271  79.859  73.246  1.00  0.00           C  
ATOM   1895  O   PHE D1712      55.145  80.398  72.136  1.00  0.00           O  
ATOM   1896  CB  PHE D1712      56.342  77.638  73.319  1.00  0.00           C  
ATOM   1897  CG  PHE D1712      57.595  76.926  72.923  1.00  0.00           C  
ATOM   1898  CD1 PHE D1712      58.359  77.386  71.865  1.00  0.00           C  
ATOM   1899  CD2 PHE D1712      58.005  75.780  73.602  1.00  0.00           C  
ATOM   1900  CE1 PHE D1712      59.519  76.713  71.487  1.00  0.00           C  
ATOM   1901  CE2 PHE D1712      59.161  75.099  73.234  1.00  0.00           C  
ATOM   1902  CZ  PHE D1712      59.921  75.561  72.177  1.00  0.00           C  
ATOM   1903  N   SER D1726      54.322  79.871  74.174  1.00  0.00           N  
ATOM   1904  CA  SER D1726      53.062  80.559  73.936  1.00  0.00           C  
ATOM   1905  C   SER D1726      53.319  81.969  73.394  1.00  0.00           C  
ATOM   1906  O   SER D1726      52.703  82.406  72.413  1.00  0.00           O  
ATOM   1907  CB  SER D1726      52.270  80.638  75.237  1.00  0.00           C  
ATOM   1908  OG  SER D1726      52.094  79.345  75.775  1.00  0.00           O  
ATOM   1909  N   LYS D1727      54.255  82.666  74.033  1.00  0.00           N  
ATOM   1910  CA  LYS D1727      54.608  84.030  73.661  1.00  0.00           C  
ATOM   1911  C   LYS D1727      55.165  84.216  72.259  1.00  0.00           C  
ATOM   1912  O   LYS D1727      54.817  85.175  71.582  1.00  0.00           O  
ATOM   1913  CB  LYS D1727      55.611  84.597  74.658  1.00  0.00           C  
ATOM   1914  CG  LYS D1727      55.123  84.662  76.089  1.00  0.00           C  
ATOM   1915  CD  LYS D1727      56.164  85.366  76.954  1.00  0.00           C  
ATOM   1916  CE  LYS D1727      55.748  85.479  78.412  1.00  0.00           C  
ATOM   1917  NZ  LYS D1727      56.827  86.154  79.186  1.00  0.00           N  
ATOM   1918  N   THR D1728      56.034  83.312  71.824  1.00  0.00           N  
ATOM   1919  CA  THR D1728      56.644  83.429  70.507  1.00  0.00           C  
ATOM   1920  C   THR D1728      55.694  83.064  69.381  1.00  0.00           C  
ATOM   1921  O   THR D1728      55.726  83.671  68.300  1.00  0.00           O  
ATOM   1922  CB  THR D1728      57.875  82.534  70.386  1.00  0.00           C  
ATOM   1923  OG1 THR D1728      57.547  81.224  70.855  1.00  0.00           O  
ATOM   1924  CG2 THR D1728      59.038  83.106  71.182  1.00  0.00           C  
ATOM   1925  N   PHE D1729      54.854  82.065  69.631  1.00  0.00           N  
ATOM   1926  CA  PHE D1729      53.904  81.622  68.625  1.00  0.00           C  
ATOM   1927  C   PHE D1729      52.564  82.310  68.796  1.00  0.00           C  
ATOM   1928  O   PHE D1729      51.557  81.874  68.246  1.00  0.00           O  
ATOM   1929  CB  PHE D1729      53.745  80.108  68.702  1.00  0.00           C  
ATOM   1930  CG  PHE D1729      54.976  79.359  68.288  1.00  0.00           C  
ATOM   1931  CD1 PHE D1729      55.414  79.390  66.959  1.00  0.00           C  
ATOM   1932  CD2 PHE D1729      55.718  78.647  69.225  1.00  0.00           C  
ATOM   1933  CE1 PHE D1729      56.573  78.727  66.570  1.00  0.00           C  
ATOM   1934  CE2 PHE D1729      56.881  77.979  68.848  1.00  0.00           C  
ATOM   1935  CZ  PHE D1729      57.309  78.020  67.517  1.00  0.00           C  
ATOM   1936  N   GLU D1730      52.568  83.396  69.563  1.00  0.00           N  
ATOM   1937  CA  GLU D1730      51.367  84.173  69.815  1.00  0.00           C  
ATOM   1938  C   GLU D1730      50.190  83.279  70.136  1.00  0.00           C  
ATOM   1939  O   GLU D1730      49.120  83.449  69.568  1.00  0.00           O  
ATOM   1940  CB  GLU D1730      50.993  85.034  68.596  1.00  0.00           C  
ATOM   1941  CG  GLU D1730      52.014  86.091  68.166  1.00  0.00           C  
ATOM   1942  CD  GLU D1730      51.574  86.872  66.923  1.00  0.00           C  
ATOM   1943  OE1 GLU D1730      52.397  87.639  66.373  1.00  0.00           O  
ATOM   1944  OE2 GLU D1730      50.405  86.722  66.496  1.00  0.00           O  
ATOM   1945  N   ILE D1731      50.369  82.303  71.014  1.00  0.00           N  
ATOM   1946  CA  ILE D1731      49.226  81.469  71.375  1.00  0.00           C  
ATOM   1947  C   ILE D1731      48.522  82.195  72.527  1.00  0.00           C  
ATOM   1948  O   ILE D1731      48.811  81.949  73.704  1.00  0.00           O  
ATOM   1949  CB  ILE D1731      49.642  80.080  71.845  1.00  0.00           C  
ATOM   1950  CG1 ILE D1731      50.720  79.533  70.926  1.00  0.00           C  
ATOM   1951  CG2 ILE D1731      48.449  79.150  71.810  1.00  0.00           C  
ATOM   1952  CD1 ILE D1731      51.127  78.113  71.250  1.00  0.00           C  
ATOM   1953  N   ILE D1732      47.621  83.110  72.165  1.00  0.00           N  
ATOM   1954  CA  ILE D1732      46.873  83.906  73.126  1.00  0.00           C  
ATOM   1955  C   ILE D1732      45.507  83.289  73.283  1.00  0.00           C  
ATOM   1956  O   ILE D1732      45.116  82.463  72.463  1.00  0.00           O  
ATOM   1957  CB  ILE D1732      46.701  85.345  72.624  1.00  0.00           C  
ATOM   1958  CG1 ILE D1732      45.878  85.362  71.329  1.00  0.00           C  
ATOM   1959  CG2 ILE D1732      48.056  85.963  72.368  1.00  0.00           C  
ATOM   1960  CD1 ILE D1732      44.358  85.369  71.529  1.00  0.00           C  
ATOM   1961  N   PHE D1758      44.786  83.693  74.327  1.00  0.00           N  
ATOM   1962  CA  PHE D1758      43.443  83.180  74.577  1.00  0.00           C  
ATOM   1963  C   PHE D1758      42.775  84.011  75.652  1.00  0.00           C  
ATOM   1964  O   PHE D1758      43.353  84.242  76.708  1.00  0.00           O  
ATOM   1965  CB  PHE D1758      43.503  81.727  75.027  1.00  0.00           C  
ATOM   1966  CG  PHE D1758      43.975  81.546  76.441  1.00  0.00           C  
ATOM   1967  CD1 PHE D1758      43.061  81.419  77.481  1.00  0.00           C  
ATOM   1968  CD2 PHE D1758      45.336  81.490  76.736  1.00  0.00           C  
ATOM   1969  CE1 PHE D1758      43.499  81.235  78.795  1.00  0.00           C  
ATOM   1970  CE2 PHE D1758      45.784  81.306  78.049  1.00  0.00           C  
ATOM   1971  CZ  PHE D1758      44.863  81.177  79.077  1.00  0.00           C  
ATOM   1972  N   GLU D1759      41.562  84.470  75.381  1.00  0.00           N  
ATOM   1973  CA  GLU D1759      40.852  85.279  76.352  1.00  0.00           C  
ATOM   1974  C   GLU D1759      40.636  84.470  77.614  1.00  0.00           C  
ATOM   1975  O   GLU D1759      39.955  83.451  77.585  1.00  0.00           O  
ATOM   1976  CB  GLU D1759      39.494  85.734  75.800  1.00  0.00           C  
ATOM   1977  CG  GLU D1759      39.551  86.895  74.812  1.00  0.00           C  
ATOM   1978  CD  GLU D1759      38.167  87.410  74.448  1.00  0.00           C  
ATOM   1979  OE1 GLU D1759      38.081  88.474  73.790  1.00  0.00           O  
ATOM   1980  OE2 GLU D1759      37.168  86.748  74.819  1.00  0.00           O  
ATOM   1981  N   THR D1760      41.231  84.913  78.717  1.00  0.00           N  
ATOM   1982  CA  THR D1760      41.060  84.230  79.990  1.00  0.00           C  
ATOM   1983  C   THR D1760      39.592  84.363  80.349  1.00  0.00           C  
ATOM   1984  O   THR D1760      38.824  85.000  79.629  1.00  0.00           O  
ATOM   1985  CB  THR D1760      41.876  84.889  81.113  1.00  0.00           C  
ATOM   1986  OG1 THR D1760      41.706  86.310  81.056  1.00  0.00           O  
ATOM   1987  CG2 THR D1760      43.335  84.545  80.991  1.00  0.00           C  
ATOM   1988  N   PRO D1764      39.170  83.750  81.457  1.00  0.00           N  
ATOM   1989  CA  PRO D1764      37.754  83.893  81.800  1.00  0.00           C  
ATOM   1990  C   PRO D1764      37.497  85.233  82.495  1.00  0.00           C  
ATOM   1991  O   PRO D1764      36.607  85.356  83.338  1.00  0.00           O  
ATOM   1992  CB  PRO D1764      37.497  82.685  82.696  1.00  0.00           C  
ATOM   1993  CG  PRO D1764      38.828  82.470  83.361  1.00  0.00           C  
ATOM   1994  CD  PRO D1764      39.804  82.670  82.232  1.00  0.00           C  
ATOM   1995  N   THR D1765      38.297  86.232  82.137  1.00  0.00           N  
ATOM   1996  CA  THR D1765      38.173  87.573  82.695  1.00  0.00           C  
ATOM   1997  C   THR D1765      38.436  88.595  81.597  1.00  0.00           C  
ATOM   1998  O   THR D1765      38.812  89.734  81.874  1.00  0.00           O  
ATOM   1999  CB  THR D1765      39.192  87.823  83.806  1.00  0.00           C  
ATOM   2000  OG1 THR D1765      40.511  87.850  83.244  1.00  0.00           O  
ATOM   2001  CG2 THR D1765      39.108  86.736  84.851  1.00  0.00           C  
ATOM   2002  N   GLY D1767      38.256  88.177  80.349  1.00  0.00           N  
ATOM   2003  CA  GLY D1767      38.478  89.075  79.234  1.00  0.00           C  
ATOM   2004  C   GLY D1767      39.922  89.500  79.032  1.00  0.00           C  
ATOM   2005  O   GLY D1767      40.220  90.263  78.112  1.00  0.00           O  
ATOM   2006  N   ASP D1768      40.825  89.019  79.881  1.00  0.00           N  
ATOM   2007  CA  ASP D1768      42.237  89.370  79.755  1.00  0.00           C  
ATOM   2008  C   ASP D1768      42.948  88.502  78.723  1.00  0.00           C  
ATOM   2009  O   ASP D1768      42.442  87.458  78.319  1.00  0.00           O  
ATOM   2010  CB  ASP D1768      42.948  89.229  81.104  1.00  0.00           C  
ATOM   2011  CG  ASP D1768      42.602  90.345  82.066  1.00  0.00           C  
ATOM   2012  OD1 ASP D1768      43.128  90.329  83.197  1.00  0.00           O  
ATOM   2013  OD2 ASP D1768      41.810  91.238  81.694  1.00  0.00           O  
ATOM   2014  N   LYS D1770      44.125  88.942  78.298  1.00  0.00           N  
ATOM   2015  CA  LYS D1770      44.911  88.196  77.326  1.00  0.00           C  
ATOM   2016  C   LYS D1770      46.091  87.530  78.039  1.00  0.00           C  
ATOM   2017  O   LYS D1770      47.100  88.178  78.346  1.00  0.00           O  
ATOM   2018  CB  LYS D1770      45.423  89.134  76.232  1.00  0.00           C  
ATOM   2019  CG  LYS D1770      44.338  89.724  75.340  1.00  0.00           C  
ATOM   2020  CD  LYS D1770      43.701  88.664  74.451  1.00  0.00           C  
ATOM   2021  CE  LYS D1770      42.784  89.288  73.402  1.00  0.00           C  
ATOM   2022  NZ  LYS D1770      43.508  90.236  72.500  1.00  0.00           N  
ATOM   2023  N   ASP D1771      45.949  86.234  78.309  1.00  0.00           N  
ATOM   2024  CA  ASP D1771      46.989  85.464  78.987  1.00  0.00           C  
ATOM   2025  C   ASP D1771      47.586  84.485  77.979  1.00  0.00           C  
ATOM   2026  O   ASP D1771      46.877  83.969  77.112  1.00  0.00           O  
ATOM   2027  CB  ASP D1771      46.383  84.691  80.171  1.00  0.00           C  
ATOM   2028  CG  ASP D1771      47.256  84.732  81.424  1.00  0.00           C  
ATOM   2029  OD1 ASP D1771      48.432  84.313  81.352  1.00  0.00           O  
ATOM   2030  OD2 ASP D1771      46.756  85.178  82.484  1.00  0.00           O  
ATOM   2031  N   TYR D1772      48.889  84.243  78.087  1.00  0.00           N  
ATOM   2032  CA  TYR D1772      49.573  83.319  77.193  1.00  0.00           C  
ATOM   2033  C   TYR D1772      49.455  81.900  77.743  1.00  0.00           C  
ATOM   2034  O   TYR D1772      49.726  81.664  78.923  1.00  0.00           O  
ATOM   2035  CB  TYR D1772      51.046  83.692  77.082  1.00  0.00           C  
ATOM   2036  CG  TYR D1772      51.318  84.998  76.380  1.00  0.00           C  
ATOM   2037  CD1 TYR D1772      50.926  86.208  76.934  1.00  0.00           C  
ATOM   2038  CD2 TYR D1772      51.997  85.021  75.170  1.00  0.00           C  
ATOM   2039  CE1 TYR D1772      51.206  87.410  76.298  1.00  0.00           C  
ATOM   2040  CE2 TYR D1772      52.284  86.209  74.529  1.00  0.00           C  
ATOM   2041  CZ  TYR D1772      51.888  87.400  75.095  1.00  0.00           C  
ATOM   2042  OH  TYR D1772      52.175  88.581  74.452  1.00  0.00           O  
ATOM   2043  N   ALA D1773      49.068  80.958  76.885  1.00  0.00           N  
ATOM   2044  CA  ALA D1773      48.894  79.557  77.285  1.00  0.00           C  
ATOM   2045  C   ALA D1773      50.098  78.968  77.999  1.00  0.00           C  
ATOM   2046  O   ALA D1773      51.206  79.478  77.895  1.00  0.00           O  
ATOM   2047  CB  ALA D1773      48.567  78.704  76.069  1.00  0.00           C  
ATOM   2048  N   TYR D1774      49.877  77.894  78.738  1.00  0.00           N  
ATOM   2049  CA  TYR D1774      50.979  77.264  79.421  1.00  0.00           C  
ATOM   2050  C   TYR D1774      51.221  75.937  78.751  1.00  0.00           C  
ATOM   2051  O   TYR D1774      50.417  75.011  78.861  1.00  0.00           O  
ATOM   2052  CB  TYR D1774      50.672  77.067  80.897  1.00  0.00           C  
ATOM   2053  CG  TYR D1774      50.919  78.308  81.721  1.00  0.00           C  
ATOM   2054  CD1 TYR D1774      50.039  79.383  81.679  1.00  0.00           C  
ATOM   2055  CD2 TYR D1774      52.055  78.420  82.519  1.00  0.00           C  
ATOM   2056  CE1 TYR D1774      50.282  80.540  82.412  1.00  0.00           C  
ATOM   2057  CE2 TYR D1774      52.308  79.573  83.252  1.00  0.00           C  
ATOM   2058  CZ  TYR D1774      51.418  80.630  83.194  1.00  0.00           C  
ATOM   2059  OH  TYR D1774      51.671  81.780  83.912  1.00  0.00           O  
ATOM   2060  N   GLN D1775      52.333  75.859  78.036  1.00  0.00           N  
ATOM   2061  CA  GLN D1775      52.692  74.655  77.319  1.00  0.00           C  
ATOM   2062  C   GLN D1775      53.349  73.643  78.249  1.00  0.00           C  
ATOM   2063  O   GLN D1775      53.633  73.942  79.403  1.00  0.00           O  
ATOM   2064  CB  GLN D1775      53.652  75.023  76.201  1.00  0.00           C  
ATOM   2065  CG  GLN D1775      53.111  76.033  75.217  1.00  0.00           C  
ATOM   2066  CD  GLN D1775      52.582  75.371  73.979  1.00  0.00           C  
ATOM   2067  OE1 GLN D1775      52.601  75.959  72.901  1.00  0.00           O  
ATOM   2068  NE2 GLN D1775      52.108  74.135  74.121  1.00  0.00           N  
ATOM   2069  N   THR D1776      53.582  72.443  77.728  1.00  0.00           N  
ATOM   2070  CA  THR D1776      54.216  71.352  78.459  1.00  0.00           C  
ATOM   2071  C   THR D1776      54.151  70.081  77.621  1.00  0.00           C  
ATOM   2072  O   THR D1776      53.142  69.371  77.625  1.00  0.00           O  
ATOM   2073  CB  THR D1776      53.540  71.081  79.805  1.00  0.00           C  
ATOM   2074  OG1 THR D1776      53.818  69.737  80.211  1.00  0.00           O  
ATOM   2075  CG2 THR D1776      52.055  71.262  79.701  1.00  0.00           C  
ATOM   2076  N   CYS D1777      55.247  69.808  76.912  1.00  0.00           N  
ATOM   2077  CA  CYS D1777      55.362  68.649  76.033  1.00  0.00           C  
ATOM   2078  C   CYS D1777      56.181  67.489  76.611  1.00  0.00           C  
ATOM   2079  O   CYS D1777      56.870  67.635  77.602  1.00  0.00           O  
ATOM   2080  CB  CYS D1777      56.001  69.091  74.723  1.00  0.00           C  
ATOM   2081  SG  CYS D1777      57.793  69.169  74.797  1.00  0.00           S  
ATOM   2082  N   TYR D1778      56.101  66.336  75.969  1.00  0.00           N  
ATOM   2083  CA  TYR D1778      56.847  65.160  76.386  1.00  0.00           C  
ATOM   2084  C   TYR D1778      56.688  64.003  75.392  1.00  0.00           C  
ATOM   2085  O   TYR D1778      55.632  63.818  74.781  1.00  0.00           O  
ATOM   2086  CB  TYR D1778      56.405  64.729  77.771  1.00  0.00           C  
ATOM   2087  CG  TYR D1778      54.916  64.713  77.935  1.00  0.00           C  
ATOM   2088  CD1 TYR D1778      54.166  63.615  77.534  1.00  0.00           C  
ATOM   2089  CD2 TYR D1778      54.246  65.809  78.464  1.00  0.00           C  
ATOM   2090  CE1 TYR D1778      52.776  63.602  77.654  1.00  0.00           C  
ATOM   2091  CE2 TYR D1778      52.859  65.810  78.587  1.00  0.00           C  
ATOM   2092  CZ  TYR D1778      52.128  64.699  78.180  1.00  0.00           C  
ATOM   2093  OH  TYR D1778      50.754  64.683  78.301  1.00  0.00           O  
ATOM   2094  N   GLY D1779      57.758  63.237  75.220  1.00  0.00           N  
ATOM   2095  CA  GLY D1779      57.715  62.122  74.300  1.00  0.00           C  
ATOM   2096  C   GLY D1779      58.676  61.017  74.686  1.00  0.00           C  
ATOM   2097  O   GLY D1779      59.376  61.115  75.698  1.00  0.00           O  
ATOM   2098  N   ILE D1782      58.704  59.962  73.876  1.00  0.00           N  
ATOM   2099  CA  ILE D1782      59.576  58.819  74.114  1.00  0.00           C  
ATOM   2100  C   ILE D1782      59.944  58.189  72.777  1.00  0.00           C  
ATOM   2101  O   ILE D1782      59.098  58.061  71.897  1.00  0.00           O  
ATOM   2102  CB  ILE D1782      58.875  57.783  75.007  1.00  0.00           C  
ATOM   2103  CG1 ILE D1782      57.660  57.205  74.291  1.00  0.00           C  
ATOM   2104  CG2 ILE D1782      58.424  58.447  76.304  1.00  0.00           C  
ATOM   2105  CD1 ILE D1782      57.159  55.947  74.931  1.00  0.00           C  
ATOM   2106  N   SER D1783      61.201  57.794  72.616  1.00  0.00           N  
ATOM   2107  CA  SER D1783      61.620  57.222  71.344  1.00  0.00           C  
ATOM   2108  C   SER D1783      61.639  55.710  71.303  1.00  0.00           C  
ATOM   2109  O   SER D1783      61.016  55.044  72.122  1.00  0.00           O  
ATOM   2110  CB  SER D1783      62.997  57.766  70.933  1.00  0.00           C  
ATOM   2111  OG  SER D1783      63.998  57.463  71.892  1.00  0.00           O  
ATOM   2112  N   ASP D1785      62.357  55.184  70.318  1.00  0.00           N  
ATOM   2113  CA  ASP D1785      62.473  53.748  70.112  1.00  0.00           C  
ATOM   2114  C   ASP D1785      63.211  53.138  71.284  1.00  0.00           C  
ATOM   2115  O   ASP D1785      63.158  51.927  71.505  1.00  0.00           O  
ATOM   2116  CB  ASP D1785      63.221  53.461  68.797  1.00  0.00           C  
ATOM   2117  CG  ASP D1785      62.511  54.044  67.567  1.00  0.00           C  
ATOM   2118  OD1 ASP D1785      63.037  53.906  66.438  1.00  0.00           O  
ATOM   2119  OD2 ASP D1785      61.425  54.640  67.728  1.00  0.00           O  
ATOM   2120  N   ARG D1786      63.898  53.994  72.035  1.00  0.00           N  
ATOM   2121  CA  ARG D1786      64.648  53.562  73.205  1.00  0.00           C  
ATOM   2122  C   ARG D1786      63.825  52.536  73.972  1.00  0.00           C  
ATOM   2123  O   ARG D1786      64.364  51.571  74.487  1.00  0.00           O  
ATOM   2124  CB  ARG D1786      64.951  54.752  74.110  1.00  0.00           C  
ATOM   2125  CG  ARG D1786      65.809  55.843  73.483  1.00  0.00           C  
ATOM   2126  CD  ARG D1786      67.302  55.498  73.473  1.00  0.00           C  
ATOM   2127  NE  ARG D1786      68.134  56.628  73.037  1.00  0.00           N  
ATOM   2128  CZ  ARG D1786      68.303  57.757  73.723  1.00  0.00           C  
ATOM   2129  NH1 ARG D1786      67.701  57.921  74.897  1.00  0.00           N  
ATOM   2130  NH2 ARG D1786      69.063  58.731  73.227  1.00  0.00           N  
ATOM   2131  N   VAL D1787      62.516  52.740  74.044  1.00  0.00           N  
ATOM   2132  CA  VAL D1787      61.667  51.796  74.752  1.00  0.00           C  
ATOM   2133  C   VAL D1787      61.867  50.410  74.195  1.00  0.00           C  
ATOM   2134  O   VAL D1787      62.333  49.525  74.905  1.00  0.00           O  
ATOM   2135  CB  VAL D1787      60.174  52.116  74.625  1.00  0.00           C  
ATOM   2136  CG1 VAL D1787      59.741  53.068  75.711  1.00  0.00           C  
ATOM   2137  CG2 VAL D1787      59.901  52.711  73.267  1.00  0.00           C  
ATOM   2138  N   ILE D1788      61.527  50.211  72.925  1.00  0.00           N  
ATOM   2139  CA  ILE D1788      61.664  48.884  72.345  1.00  0.00           C  
ATOM   2140  C   ILE D1788      63.114  48.453  72.464  1.00  0.00           C  
ATOM   2141  O   ILE D1788      63.401  47.260  72.490  1.00  0.00           O  
ATOM   2142  CB  ILE D1788      61.190  48.823  70.857  1.00  0.00           C  
ATOM   2143  CG1 ILE D1788      62.371  48.987  69.911  1.00  0.00           C  
ATOM   2144  CG2 ILE D1788      60.175  49.915  70.571  1.00  0.00           C  
ATOM   2145  CD1 ILE D1788      61.973  48.887  68.481  1.00  0.00           C  
ATOM   2146  N   ALA D1789      64.022  49.424  72.547  1.00  0.00           N  
ATOM   2147  CA  ALA D1789      65.440  49.111  72.707  1.00  0.00           C  
ATOM   2148  C   ALA D1789      65.625  48.612  74.144  1.00  0.00           C  
ATOM   2149  O   ALA D1789      66.146  47.516  74.376  1.00  0.00           O  
ATOM   2150  CB  ALA D1789      66.285  50.341  72.467  1.00  0.00           C  
ATOM   2151  N   SER D1790      65.167  49.423  75.096  1.00  0.00           N  
ATOM   2152  CA  SER D1790      65.228  49.095  76.515  1.00  0.00           C  
ATOM   2153  C   SER D1790      64.443  47.805  76.767  1.00  0.00           C  
ATOM   2154  O   SER D1790      64.701  47.087  77.731  1.00  0.00           O  
ATOM   2155  CB  SER D1790      64.641  50.230  77.352  1.00  0.00           C  
ATOM   2156  OG  SER D1790      63.256  50.344  77.110  1.00  0.00           O  
ATOM   2157  N   ILE D1791      63.474  47.515  75.911  1.00  0.00           N  
ATOM   2158  CA  ILE D1791      62.728  46.273  76.043  1.00  0.00           C  
ATOM   2159  C   ILE D1791      63.690  45.128  75.747  1.00  0.00           C  
ATOM   2160  O   ILE D1791      63.929  44.266  76.595  1.00  0.00           O  
ATOM   2161  CB  ILE D1791      61.576  46.169  75.032  1.00  0.00           C  
ATOM   2162  CG1 ILE D1791      60.394  47.016  75.506  1.00  0.00           C  
ATOM   2163  CG2 ILE D1791      61.175  44.714  74.863  1.00  0.00           C  
ATOM   2164  CD1 ILE D1791      59.116  46.807  74.713  1.00  0.00           C  
ATOM   2165  N   ILE D1792      64.231  45.122  74.531  1.00  0.00           N  
ATOM   2166  CA  ILE D1792      65.173  44.093  74.118  1.00  0.00           C  
ATOM   2167  C   ILE D1792      66.299  43.954  75.126  1.00  0.00           C  
ATOM   2168  O   ILE D1792      66.436  42.915  75.779  1.00  0.00           O  
ATOM   2169  CB  ILE D1792      65.788  44.429  72.764  1.00  0.00           C  
ATOM   2170  CG1 ILE D1792      64.779  44.120  71.657  1.00  0.00           C  
ATOM   2171  CG2 ILE D1792      67.097  43.676  72.575  1.00  0.00           C  
ATOM   2172  CD1 ILE D1792      65.245  44.613  70.302  1.00  0.00           C  
ATOM   2173  N   ALA D1793      67.100  45.009  75.246  1.00  0.00           N  
ATOM   2174  CA  ALA D1793      68.233  45.017  76.163  1.00  0.00           C  
ATOM   2175  C   ALA D1793      67.887  44.499  77.539  1.00  0.00           C  
ATOM   2176  O   ALA D1793      68.287  43.402  77.911  1.00  0.00           O  
ATOM   2177  CB  ALA D1793      68.799  46.414  76.287  1.00  0.00           C  
ATOM   2178  N   ILE D1794      67.133  45.287  78.291  1.00  0.00           N  
ATOM   2179  CA  ILE D1794      66.777  44.925  79.654  1.00  0.00           C  
ATOM   2180  C   ILE D1794      66.309  43.479  79.862  1.00  0.00           C  
ATOM   2181  O   ILE D1794      66.889  42.749  80.661  1.00  0.00           O  
ATOM   2182  CB  ILE D1794      65.736  45.921  80.222  1.00  0.00           C  
ATOM   2183  CG1 ILE D1794      66.271  47.350  80.083  1.00  0.00           C  
ATOM   2184  CG2 ILE D1794      65.487  45.655  81.690  1.00  0.00           C  
ATOM   2185  CD1 ILE D1794      67.599  47.597  80.783  1.00  0.00           C  
ATOM   2186  N   HIS D1795      65.295  43.038  79.137  1.00  0.00           N  
ATOM   2187  CA  HIS D1795      64.812  41.678  79.326  1.00  0.00           C  
ATOM   2188  C   HIS D1795      65.523  40.548  78.584  1.00  0.00           C  
ATOM   2189  O   HIS D1795      65.231  39.368  78.808  1.00  0.00           O  
ATOM   2190  CB  HIS D1795      63.330  41.640  79.014  1.00  0.00           C  
ATOM   2191  CG  HIS D1795      62.502  42.359  80.027  1.00  0.00           C  
ATOM   2192  ND1 HIS D1795      62.514  42.026  81.365  1.00  0.00           N  
ATOM   2193  CD2 HIS D1795      61.648  43.401  79.904  1.00  0.00           C  
ATOM   2194  CE1 HIS D1795      61.701  42.833  82.021  1.00  0.00           C  
ATOM   2195  NE2 HIS D1795      61.163  43.676  81.158  1.00  0.00           N  
ATOM   2196  N   GLY D1796      66.457  40.894  77.709  1.00  0.00           N  
ATOM   2197  CA  GLY D1796      67.158  39.860  76.971  1.00  0.00           C  
ATOM   2198  C   GLY D1796      68.140  39.080  77.822  1.00  0.00           C  
ATOM   2199  O   GLY D1796      68.657  39.604  78.816  1.00  0.00           O  
ATOM   2200  N   ASP D1797      68.401  37.833  77.425  1.00  0.00           N  
ATOM   2201  CA  ASP D1797      69.335  36.968  78.139  1.00  0.00           C  
ATOM   2202  C   ASP D1797      70.202  36.156  77.168  1.00  0.00           C  
ATOM   2203  O   ASP D1797      69.843  35.979  76.012  1.00  0.00           O  
ATOM   2204  CB  ASP D1797      68.569  36.021  79.062  1.00  0.00           C  
ATOM   2205  CG  ASP D1797      68.016  34.823  78.332  1.00  0.00           C  
ATOM   2206  OD1 ASP D1797      67.623  34.971  77.164  1.00  0.00           O  
ATOM   2207  OD2 ASP D1797      67.958  33.734  78.926  1.00  0.00           O  
ATOM   2208  N   GLU D1798      71.341  35.672  77.662  1.00  0.00           N  
ATOM   2209  CA  GLU D1798      72.303  34.873  76.894  1.00  0.00           C  
ATOM   2210  C   GLU D1798      71.716  34.197  75.661  1.00  0.00           C  
ATOM   2211  O   GLU D1798      71.994  34.592  74.531  1.00  0.00           O  
ATOM   2212  CB  GLU D1798      72.927  33.791  77.790  1.00  0.00           C  
ATOM   2213  CG  GLU D1798      74.416  33.953  78.111  1.00  0.00           C  
ATOM   2214  CD  GLU D1798      74.714  35.084  79.093  1.00  0.00           C  
ATOM   2215  OE1 GLU D1798      75.830  35.098  79.658  1.00  0.00           O  
ATOM   2216  OE2 GLU D1798      73.845  35.959  79.296  1.00  0.00           O  
ATOM   2217  N   LYS D1799      70.916  33.163  75.888  1.00  0.00           N  
ATOM   2218  CA  LYS D1799      70.307  32.419  74.798  1.00  0.00           C  
ATOM   2219  C   LYS D1799      69.766  33.347  73.719  1.00  0.00           C  
ATOM   2220  O   LYS D1799      70.326  33.431  72.624  1.00  0.00           O  
ATOM   2221  CB  LYS D1799      69.193  31.515  75.337  1.00  0.00           C  
ATOM   2222  CG  LYS D1799      69.567  30.031  75.427  1.00  0.00           C  
ATOM   2223  CD  LYS D1799      70.824  29.780  76.255  1.00  0.00           C  
ATOM   2224  CE  LYS D1799      71.256  28.318  76.156  1.00  0.00           C  
ATOM   2225  NZ  LYS D1799      72.563  28.032  76.820  1.00  0.00           N  
ATOM   2226  N   GLY D1800      68.687  34.057  74.024  1.00  0.00           N  
ATOM   2227  CA  GLY D1800      68.127  34.952  73.036  1.00  0.00           C  
ATOM   2228  C   GLY D1800      67.406  36.149  73.607  1.00  0.00           C  
ATOM   2229  O   GLY D1800      67.759  36.681  74.656  1.00  0.00           O  
ATOM   2230  N   LEU D1801      66.379  36.571  72.889  1.00  0.00           N  
ATOM   2231  CA  LEU D1801      65.560  37.706  73.274  1.00  0.00           C  
ATOM   2232  C   LEU D1801      64.372  37.235  74.111  1.00  0.00           C  
ATOM   2233  O   LEU D1801      63.797  36.194  73.833  1.00  0.00           O  
ATOM   2234  CB  LEU D1801      65.072  38.381  72.015  1.00  0.00           C  
ATOM   2235  CG  LEU D1801      64.124  39.544  72.141  1.00  0.00           C  
ATOM   2236  CD1 LEU D1801      64.805  40.708  72.847  1.00  0.00           C  
ATOM   2237  CD2 LEU D1801      63.687  39.916  70.731  1.00  0.00           C  
ATOM   2238  N   ILE D1802      64.012  37.993  75.141  1.00  0.00           N  
ATOM   2239  CA  ILE D1802      62.890  37.615  76.002  1.00  0.00           C  
ATOM   2240  C   ILE D1802      61.989  38.810  76.275  1.00  0.00           C  
ATOM   2241  O   ILE D1802      61.932  39.318  77.398  1.00  0.00           O  
ATOM   2242  CB  ILE D1802      63.363  37.080  77.368  1.00  0.00           C  
ATOM   2243  CG1 ILE D1802      64.558  36.145  77.190  1.00  0.00           C  
ATOM   2244  CG2 ILE D1802      62.218  36.352  78.051  1.00  0.00           C  
ATOM   2245  CD1 ILE D1802      65.021  35.495  78.484  1.00  0.00           C  
ATOM   2246  N   LEU D1803      61.299  39.276  75.247  1.00  0.00           N  
ATOM   2247  CA  LEU D1803      60.409  40.410  75.410  1.00  0.00           C  
ATOM   2248  C   LEU D1803      59.152  39.952  76.145  1.00  0.00           C  
ATOM   2249  O   LEU D1803      58.716  38.803  75.986  1.00  0.00           O  
ATOM   2250  CB  LEU D1803      60.055  40.978  74.031  1.00  0.00           C  
ATOM   2251  CG  LEU D1803      59.568  40.006  72.940  1.00  0.00           C  
ATOM   2252  CD1 LEU D1803      58.247  40.517  72.418  1.00  0.00           C  
ATOM   2253  CD2 LEU D1803      60.587  39.879  71.810  1.00  0.00           C  
ATOM   2254  N   PRO D1804      58.582  40.843  76.985  1.00  0.00           N  
ATOM   2255  CA  PRO D1804      57.375  40.700  77.820  1.00  0.00           C  
ATOM   2256  C   PRO D1804      56.175  40.199  77.010  1.00  0.00           C  
ATOM   2257  O   PRO D1804      56.071  40.466  75.815  1.00  0.00           O  
ATOM   2258  CB  PRO D1804      57.149  42.118  78.343  1.00  0.00           C  
ATOM   2259  CG  PRO D1804      58.541  42.640  78.474  1.00  0.00           C  
ATOM   2260  CD  PRO D1804      59.213  42.160  77.207  1.00  0.00           C  
ATOM   2261  N   PRO D1805      55.243  39.486  77.660  1.00  0.00           N  
ATOM   2262  CA  PRO D1805      54.047  38.944  76.999  1.00  0.00           C  
ATOM   2263  C   PRO D1805      53.177  40.008  76.343  1.00  0.00           C  
ATOM   2264  O   PRO D1805      52.703  39.852  75.225  1.00  0.00           O  
ATOM   2265  CB  PRO D1805      53.314  38.233  78.138  1.00  0.00           C  
ATOM   2266  CG  PRO D1805      54.398  37.885  79.084  1.00  0.00           C  
ATOM   2267  CD  PRO D1805      55.241  39.129  79.083  1.00  0.00           C  
ATOM   2268  N   ILE D1806      52.979  41.091  77.072  1.00  0.00           N  
ATOM   2269  CA  ILE D1806      52.187  42.223  76.621  1.00  0.00           C  
ATOM   2270  C   ILE D1806      52.547  42.575  75.182  1.00  0.00           C  
ATOM   2271  O   ILE D1806      51.686  42.626  74.303  1.00  0.00           O  
ATOM   2272  CB  ILE D1806      52.467  43.478  77.502  1.00  0.00           C  
ATOM   2273  CG1 ILE D1806      52.475  43.100  78.983  1.00  0.00           C  
ATOM   2274  CG2 ILE D1806      51.399  44.513  77.282  1.00  0.00           C  
ATOM   2275  CD1 ILE D1806      53.599  42.145  79.407  1.00  0.00           C  
ATOM   2276  N   VAL D1807      53.837  42.796  74.955  1.00  0.00           N  
ATOM   2277  CA  VAL D1807      54.344  43.191  73.654  1.00  0.00           C  
ATOM   2278  C   VAL D1807      54.814  42.032  72.786  1.00  0.00           C  
ATOM   2279  O   VAL D1807      55.318  42.240  71.689  1.00  0.00           O  
ATOM   2280  CB  VAL D1807      55.509  44.152  73.846  1.00  0.00           C  
ATOM   2281  CG1 VAL D1807      55.215  45.062  75.020  1.00  0.00           C  
ATOM   2282  CG2 VAL D1807      56.780  43.385  74.117  1.00  0.00           C  
ATOM   2283  N   ALA D1808      54.653  40.810  73.273  1.00  0.00           N  
ATOM   2284  CA  ALA D1808      55.091  39.652  72.515  1.00  0.00           C  
ATOM   2285  C   ALA D1808      54.374  39.550  71.182  1.00  0.00           C  
ATOM   2286  O   ALA D1808      53.204  39.196  71.124  1.00  0.00           O  
ATOM   2287  CB  ALA D1808      54.875  38.373  73.329  1.00  0.00           C  
ATOM   2288  N   PRO D1809      55.062  39.881  70.090  1.00  0.00           N  
ATOM   2289  CA  PRO D1809      54.424  39.791  68.780  1.00  0.00           C  
ATOM   2290  C   PRO D1809      53.681  38.476  68.722  1.00  0.00           C  
ATOM   2291  O   PRO D1809      52.616  38.379  68.111  1.00  0.00           O  
ATOM   2292  CB  PRO D1809      55.607  39.837  67.837  1.00  0.00           C  
ATOM   2293  CG  PRO D1809      56.488  40.839  68.524  1.00  0.00           C  
ATOM   2294  CD  PRO D1809      56.422  40.433  69.974  1.00  0.00           C  
ATOM   2295  N   ILE D1810      54.267  37.467  69.366  1.00  0.00           N  
ATOM   2296  CA  ILE D1810      53.669  36.137  69.472  1.00  0.00           C  
ATOM   2297  C   ILE D1810      53.797  35.697  70.915  1.00  0.00           C  
ATOM   2298  O   ILE D1810      54.906  35.511  71.413  1.00  0.00           O  
ATOM   2299  CB  ILE D1810      54.374  35.081  68.613  1.00  0.00           C  
ATOM   2300  CG1 ILE D1810      54.009  35.263  67.151  1.00  0.00           C  
ATOM   2301  CG2 ILE D1810      53.936  33.694  69.045  1.00  0.00           C  
ATOM   2302  CD1 ILE D1810      54.590  34.200  66.275  1.00  0.00           C  
ATOM   2303  N   GLN D1811      52.660  35.521  71.574  1.00  0.00           N  
ATOM   2304  CA  GLN D1811      52.652  35.115  72.970  1.00  0.00           C  
ATOM   2305  C   GLN D1811      52.778  33.601  73.155  1.00  0.00           C  
ATOM   2306  O   GLN D1811      53.389  33.132  74.121  1.00  0.00           O  
ATOM   2307  CB  GLN D1811      51.374  35.617  73.646  1.00  0.00           C  
ATOM   2308  CG  GLN D1811      51.214  37.134  73.624  1.00  0.00           C  
ATOM   2309  CD  GLN D1811      49.780  37.573  73.877  1.00  0.00           C  
ATOM   2310  OE1 GLN D1811      48.856  37.140  73.188  1.00  0.00           O  
ATOM   2311  NE2 GLN D1811      49.591  38.439  74.864  1.00  0.00           N  
ATOM   2312  N   VAL D1812      52.199  32.835  72.236  1.00  0.00           N  
ATOM   2313  CA  VAL D1812      52.274  31.380  72.330  1.00  0.00           C  
ATOM   2314  C   VAL D1812      52.502  30.712  70.966  1.00  0.00           C  
ATOM   2315  O   VAL D1812      51.881  31.094  69.972  1.00  0.00           O  
ATOM   2316  CB  VAL D1812      50.991  30.808  72.967  1.00  0.00           C  
ATOM   2317  CG1 VAL D1812      51.067  29.280  73.027  1.00  0.00           C  
ATOM   2318  CG2 VAL D1812      50.822  31.377  74.358  1.00  0.00           C  
ATOM   2319  N   VAL D1813      53.389  29.719  70.930  1.00  0.00           N  
ATOM   2320  CA  VAL D1813      53.669  29.030  69.695  1.00  0.00           C  
ATOM   2321  C   VAL D1813      53.361  27.549  69.796  1.00  0.00           C  
ATOM   2322  O   VAL D1813      53.927  26.834  70.626  1.00  0.00           O  
ATOM   2323  CB  VAL D1813      55.145  29.197  69.260  1.00  0.00           C  
ATOM   2324  CG1 VAL D1813      55.407  28.441  67.972  1.00  0.00           C  
ATOM   2325  CG2 VAL D1813      55.451  30.650  69.021  1.00  0.00           C  
ATOM   2326  N   ILE D1814      52.455  27.098  68.928  1.00  0.00           N  
ATOM   2327  CA  ILE D1814      52.064  25.701  68.872  1.00  0.00           C  
ATOM   2328  C   ILE D1814      52.966  25.024  67.849  1.00  0.00           C  
ATOM   2329  O   ILE D1814      52.850  25.283  66.651  1.00  0.00           O  
ATOM   2330  CB  ILE D1814      50.612  25.533  68.405  1.00  0.00           C  
ATOM   2331  CG1 ILE D1814      49.679  26.413  69.234  1.00  0.00           C  
ATOM   2332  CG2 ILE D1814      50.191  24.085  68.561  1.00  0.00           C  
ATOM   2333  CD1 ILE D1814      49.866  27.904  68.998  1.00  0.00           C  
ATOM   2334  N   VAL D1815      53.877  24.180  68.331  1.00  0.00           N  
ATOM   2335  CA  VAL D1815      54.807  23.450  67.471  1.00  0.00           C  
ATOM   2336  C   VAL D1815      54.300  22.018  67.366  1.00  0.00           C  
ATOM   2337  O   VAL D1815      54.575  21.190  68.231  1.00  0.00           O  
ATOM   2338  CB  VAL D1815      56.236  23.416  68.071  1.00  0.00           C  
ATOM   2339  CG1 VAL D1815      57.239  22.965  67.009  1.00  0.00           C  
ATOM   2340  CG2 VAL D1815      56.609  24.783  68.630  1.00  0.00           C  
ATOM   2341  N   PRO D1816      53.535  21.711  66.309  1.00  0.00           N  
ATOM   2342  CA  PRO D1816      53.017  20.352  66.160  1.00  0.00           C  
ATOM   2343  C   PRO D1816      54.046  19.337  65.641  1.00  0.00           C  
ATOM   2344  O   PRO D1816      54.103  19.070  64.439  1.00  0.00           O  
ATOM   2345  CB  PRO D1816      51.843  20.550  65.206  1.00  0.00           C  
ATOM   2346  CG  PRO D1816      52.336  21.610  64.311  1.00  0.00           C  
ATOM   2347  CD  PRO D1816      52.968  22.598  65.279  1.00  0.00           C  
ATOM   2348  N   LEU D1817      54.845  18.776  66.551  1.00  0.00           N  
ATOM   2349  CA  LEU D1817      55.859  17.785  66.194  1.00  0.00           C  
ATOM   2350  C   LEU D1817      55.182  16.663  65.439  1.00  0.00           C  
ATOM   2351  O   LEU D1817      54.450  15.876  66.030  1.00  0.00           O  
ATOM   2352  CB  LEU D1817      56.513  17.204  67.441  1.00  0.00           C  
ATOM   2353  CG  LEU D1817      56.979  18.180  68.520  1.00  0.00           C  
ATOM   2354  CD1 LEU D1817      55.766  18.745  69.235  1.00  0.00           C  
ATOM   2355  CD2 LEU D1817      57.881  17.464  69.522  1.00  0.00           C  
ATOM   2356  N   ILE D1818      55.440  16.587  64.136  1.00  0.00           N  
ATOM   2357  CA  ILE D1818      54.825  15.575  63.284  1.00  0.00           C  
ATOM   2358  C   ILE D1818      55.735  14.406  62.937  1.00  0.00           C  
ATOM   2359  O   ILE D1818      56.860  14.593  62.472  1.00  0.00           O  
ATOM   2360  CB  ILE D1818      54.317  16.208  61.978  1.00  0.00           C  
ATOM   2361  CG1 ILE D1818      55.464  16.933  61.273  1.00  0.00           C  
ATOM   2362  CG2 ILE D1818      53.184  17.177  62.281  1.00  0.00           C  
ATOM   2363  CD1 ILE D1818      55.044  17.685  60.018  1.00  0.00           C  
ATOM   2364  N   PHE D1819      55.226  13.197  63.162  1.00  0.00           N  
ATOM   2365  CA  PHE D1819      55.968  11.975  62.887  1.00  0.00           C  
ATOM   2366  C   PHE D1819      55.279  11.109  61.840  1.00  0.00           C  
ATOM   2367  O   PHE D1819      54.100  11.299  61.544  1.00  0.00           O  
ATOM   2368  CB  PHE D1819      56.157  11.180  64.177  1.00  0.00           C  
ATOM   2369  CG  PHE D1819      57.000  11.886  65.193  1.00  0.00           C  
ATOM   2370  CD1 PHE D1819      56.495  12.965  65.908  1.00  0.00           C  
ATOM   2371  CD2 PHE D1819      58.317  11.499  65.409  1.00  0.00           C  
ATOM   2372  CE1 PHE D1819      57.290  13.649  66.823  1.00  0.00           C  
ATOM   2373  CE2 PHE D1819      59.121  12.177  66.323  1.00  0.00           C  
ATOM   2374  CZ  PHE D1819      58.607  13.255  67.030  1.00  0.00           C  
ATOM   2375  N   LYS D1820      56.029  10.160  61.283  1.00  0.00           N  
ATOM   2376  CA  LYS D1820      55.523   9.252  60.253  1.00  0.00           C  
ATOM   2377  C   LYS D1820      54.119   8.745  60.585  1.00  0.00           C  
ATOM   2378  O   LYS D1820      53.241   8.717  59.720  1.00  0.00           O  
ATOM   2379  CB  LYS D1820      56.484   8.067  60.084  1.00  0.00           C  
ATOM   2380  CG  LYS D1820      56.127   7.097  58.957  1.00  0.00           C  
ATOM   2381  CD  LYS D1820      56.209   7.745  57.577  1.00  0.00           C  
ATOM   2382  CE  LYS D1820      55.904   6.741  56.464  1.00  0.00           C  
ATOM   2383  NZ  LYS D1820      56.902   5.628  56.369  1.00  0.00           N  
ATOM   2384  N   GLY D1821      53.914   8.352  61.839  1.00  0.00           N  
ATOM   2385  CA  GLY D1821      52.615   7.859  62.262  1.00  0.00           C  
ATOM   2386  C   GLY D1821      51.814   8.911  63.007  1.00  0.00           C  
ATOM   2387  O   GLY D1821      52.383   9.767  63.686  1.00  0.00           O  
ATOM   2388  N   LYS D1827      50.491   8.847  62.892  1.00  0.00           N  
ATOM   2389  CA  LYS D1827      49.637   9.817  63.557  1.00  0.00           C  
ATOM   2390  C   LYS D1827      50.109  11.200  63.145  1.00  0.00           C  
ATOM   2391  O   LYS D1827      50.816  11.875  63.892  1.00  0.00           O  
ATOM   2392  CB  LYS D1827      49.731   9.658  65.077  1.00  0.00           C  
ATOM   2393  CG  LYS D1827      48.998   8.443  65.616  1.00  0.00           C  
ATOM   2394  CD  LYS D1827      49.578   7.154  65.066  1.00  0.00           C  
ATOM   2395  CE  LYS D1827      48.656   5.977  65.330  1.00  0.00           C  
ATOM   2396  NZ  LYS D1827      47.350   6.136  64.631  1.00  0.00           N  
ATOM   2397  N   GLU D1828      49.717  11.610  61.945  1.00  0.00           N  
ATOM   2398  CA  GLU D1828      50.105  12.908  61.401  1.00  0.00           C  
ATOM   2399  C   GLU D1828      48.965  13.914  61.561  1.00  0.00           C  
ATOM   2400  O   GLU D1828      49.035  14.803  62.409  1.00  0.00           O  
ATOM   2401  CB  GLU D1828      50.472  12.765  59.917  1.00  0.00           C  
ATOM   2402  CG  GLU D1828      51.253  11.491  59.569  1.00  0.00           C  
ATOM   2403  CD  GLU D1828      50.422  10.216  59.738  1.00  0.00           C  
ATOM   2404  OE1 GLU D1828      49.323  10.140  59.153  1.00  0.00           O  
ATOM   2405  OE2 GLU D1828      50.863   9.289  60.449  1.00  0.00           O  
ATOM   2406  N   ASP D1829      47.923  13.775  60.743  1.00  0.00           N  
ATOM   2407  CA  ASP D1829      46.770  14.670  60.823  1.00  0.00           C  
ATOM   2408  C   ASP D1829      46.409  14.842  62.289  1.00  0.00           C  
ATOM   2409  O   ASP D1829      46.344  15.960  62.802  1.00  0.00           O  
ATOM   2410  CB  ASP D1829      45.572  14.077  60.069  1.00  0.00           C  
ATOM   2411  CG  ASP D1829      44.259  14.796  60.382  1.00  0.00           C  
ATOM   2412  OD1 ASP D1829      43.781  14.718  61.535  1.00  0.00           O  
ATOM   2413  OD2 ASP D1829      43.700  15.441  59.469  1.00  0.00           O  
ATOM   2414  N   ILE D1830      46.187  13.715  62.955  1.00  0.00           N  
ATOM   2415  CA  ILE D1830      45.833  13.704  64.364  1.00  0.00           C  
ATOM   2416  C   ILE D1830      46.586  14.779  65.136  1.00  0.00           C  
ATOM   2417  O   ILE D1830      46.045  15.384  66.058  1.00  0.00           O  
ATOM   2418  CB  ILE D1830      46.134  12.334  64.980  1.00  0.00           C  
ATOM   2419  CG1 ILE D1830      45.820  12.346  66.476  1.00  0.00           C  
ATOM   2420  CG2 ILE D1830      47.571  11.978  64.736  1.00  0.00           C  
ATOM   2421  CD1 ILE D1830      45.923  10.980  67.130  1.00  0.00           C  
ATOM   2422  N   VAL D1831      47.832  15.026  64.755  1.00  0.00           N  
ATOM   2423  CA  VAL D1831      48.619  16.041  65.432  1.00  0.00           C  
ATOM   2424  C   VAL D1831      48.180  17.436  64.997  1.00  0.00           C  
ATOM   2425  O   VAL D1831      47.698  18.210  65.820  1.00  0.00           O  
ATOM   2426  CB  VAL D1831      50.125  15.864  65.159  1.00  0.00           C  
ATOM   2427  CG1 VAL D1831      50.916  16.907  65.926  1.00  0.00           C  
ATOM   2428  CG2 VAL D1831      50.568  14.474  65.574  1.00  0.00           C  
ATOM   2429  N   MET D1832      48.333  17.758  63.713  1.00  0.00           N  
ATOM   2430  CA  MET D1832      47.934  19.075  63.219  1.00  0.00           C  
ATOM   2431  C   MET D1832      46.492  19.395  63.591  1.00  0.00           C  
ATOM   2432  O   MET D1832      45.982  20.473  63.280  1.00  0.00           O  
ATOM   2433  CB  MET D1832      48.099  19.173  61.701  1.00  0.00           C  
ATOM   2434  CG  MET D1832      49.523  19.421  61.250  1.00  0.00           C  
ATOM   2435  SD  MET D1832      49.611  20.057  59.565  1.00  0.00           S  
ATOM   2436  CE  MET D1832      49.561  18.520  58.607  1.00  0.00           C  
ATOM   2437  N   GLU D1833      45.841  18.445  64.254  1.00  0.00           N  
ATOM   2438  CA  GLU D1833      44.466  18.612  64.696  1.00  0.00           C  
ATOM   2439  C   GLU D1833      44.511  19.273  66.063  1.00  0.00           C  
ATOM   2440  O   GLU D1833      43.978  20.365  66.241  1.00  0.00           O  
ATOM   2441  CB  GLU D1833      43.763  17.250  64.777  1.00  0.00           C  
ATOM   2442  CG  GLU D1833      42.263  17.313  65.062  1.00  0.00           C  
ATOM   2443  CD  GLU D1833      41.935  17.433  66.544  1.00  0.00           C  
ATOM   2444  OE1 GLU D1833      40.742  17.596  66.880  1.00  0.00           O  
ATOM   2445  OE2 GLU D1833      42.862  17.355  67.376  1.00  0.00           O  
ATOM   2446  N   LYS D1834      45.160  18.621  67.027  1.00  0.00           N  
ATOM   2447  CA  LYS D1834      45.270  19.186  68.369  1.00  0.00           C  
ATOM   2448  C   LYS D1834      46.052  20.476  68.273  1.00  0.00           C  
ATOM   2449  O   LYS D1834      46.160  21.226  69.240  1.00  0.00           O  
ATOM   2450  CB  LYS D1834      45.980  18.225  69.321  1.00  0.00           C  
ATOM   2451  CG  LYS D1834      45.162  16.994  69.681  1.00  0.00           C  
ATOM   2452  CD  LYS D1834      43.867  17.353  70.402  1.00  0.00           C  
ATOM   2453  CE  LYS D1834      43.045  16.100  70.701  1.00  0.00           C  
ATOM   2454  NZ  LYS D1834      41.766  16.392  71.413  1.00  0.00           N  
ATOM   2455  N   ALA D1835      46.608  20.724  67.094  1.00  0.00           N  
ATOM   2456  CA  ALA D1835      47.361  21.942  66.850  1.00  0.00           C  
ATOM   2457  C   ALA D1835      46.346  23.080  66.856  1.00  0.00           C  
ATOM   2458  O   ALA D1835      46.512  24.069  67.575  1.00  0.00           O  
ATOM   2459  CB  ALA D1835      48.066  21.863  65.499  1.00  0.00           C  
ATOM   2460  N   LYS D1836      45.288  22.921  66.061  1.00  0.00           N  
ATOM   2461  CA  LYS D1836      44.237  23.929  65.973  1.00  0.00           C  
ATOM   2462  C   LYS D1836      43.242  23.859  67.126  1.00  0.00           C  
ATOM   2463  O   LYS D1836      42.605  24.858  67.453  1.00  0.00           O  
ATOM   2464  CB  LYS D1836      43.488  23.829  64.636  1.00  0.00           C  
ATOM   2465  CG  LYS D1836      44.223  24.486  63.475  1.00  0.00           C  
ATOM   2466  CD  LYS D1836      43.276  24.860  62.343  1.00  0.00           C  
ATOM   2467  CE  LYS D1836      43.980  25.709  61.279  1.00  0.00           C  
ATOM   2468  NZ  LYS D1836      44.475  27.021  61.796  1.00  0.00           N  
ATOM   2469  N   GLU D1837      43.096  22.690  67.742  1.00  0.00           N  
ATOM   2470  CA  GLU D1837      42.171  22.580  68.863  1.00  0.00           C  
ATOM   2471  C   GLU D1837      42.692  23.507  69.942  1.00  0.00           C  
ATOM   2472  O   GLU D1837      41.934  24.025  70.757  1.00  0.00           O  
ATOM   2473  CB  GLU D1837      42.103  21.148  69.406  1.00  0.00           C  
ATOM   2474  CG  GLU D1837      41.088  20.996  70.542  1.00  0.00           C  
ATOM   2475  CD  GLU D1837      40.856  19.555  70.964  1.00  0.00           C  
ATOM   2476  OE1 GLU D1837      40.540  18.718  70.090  1.00  0.00           O  
ATOM   2477  OE2 GLU D1837      40.976  19.264  72.173  1.00  0.00           O  
ATOM   2478  N   ILE D1838      44.003  23.711  69.929  1.00  0.00           N  
ATOM   2479  CA  ILE D1838      44.661  24.581  70.887  1.00  0.00           C  
ATOM   2480  C   ILE D1838      44.617  26.010  70.372  1.00  0.00           C  
ATOM   2481  O   ILE D1838      44.525  26.960  71.153  1.00  0.00           O  
ATOM   2482  CB  ILE D1838      46.116  24.132  71.102  1.00  0.00           C  
ATOM   2483  CG1 ILE D1838      46.118  22.844  71.920  1.00  0.00           C  
ATOM   2484  CG2 ILE D1838      46.921  25.223  71.789  1.00  0.00           C  
ATOM   2485  CD1 ILE D1838      47.482  22.314  72.213  1.00  0.00           C  
ATOM   2486  N   TYR D1839      44.678  26.154  69.050  1.00  0.00           N  
ATOM   2487  CA  TYR D1839      44.622  27.468  68.420  1.00  0.00           C  
ATOM   2488  C   TYR D1839      43.280  28.089  68.795  1.00  0.00           C  
ATOM   2489  O   TYR D1839      43.216  28.962  69.658  1.00  0.00           O  
ATOM   2490  CB  TYR D1839      44.739  27.333  66.893  1.00  0.00           C  
ATOM   2491  CG  TYR D1839      44.799  28.643  66.121  1.00  0.00           C  
ATOM   2492  CD1 TYR D1839      44.644  29.870  66.764  1.00  0.00           C  
ATOM   2493  CD2 TYR D1839      44.992  28.648  64.737  1.00  0.00           C  
ATOM   2494  CE1 TYR D1839      44.677  31.069  66.057  1.00  0.00           C  
ATOM   2495  CE2 TYR D1839      45.027  29.843  64.016  1.00  0.00           C  
ATOM   2496  CZ  TYR D1839      44.867  31.050  64.685  1.00  0.00           C  
ATOM   2497  OH  TYR D1839      44.891  32.242  63.992  1.00  0.00           O  
ATOM   2498  N   GLU D1840      42.212  27.621  68.158  1.00  0.00           N  
ATOM   2499  CA  GLU D1840      40.868  28.127  68.429  1.00  0.00           C  
ATOM   2500  C   GLU D1840      40.643  28.342  69.929  1.00  0.00           C  
ATOM   2501  O   GLU D1840      39.954  29.271  70.345  1.00  0.00           O  
ATOM   2502  CB  GLU D1840      39.822  27.147  67.889  1.00  0.00           C  
ATOM   2503  CG  GLU D1840      39.888  26.894  66.385  1.00  0.00           C  
ATOM   2504  CD  GLU D1840      39.531  28.119  65.555  1.00  0.00           C  
ATOM   2505  OE1 GLU D1840      38.453  28.711  65.793  1.00  0.00           O  
ATOM   2506  OE2 GLU D1840      40.324  28.482  64.656  1.00  0.00           O  
ATOM   2507  N   LYS D1841      41.234  27.468  70.735  1.00  0.00           N  
ATOM   2508  CA  LYS D1841      41.116  27.546  72.184  1.00  0.00           C  
ATOM   2509  C   LYS D1841      41.731  28.823  72.731  1.00  0.00           C  
ATOM   2510  O   LYS D1841      41.159  29.470  73.601  1.00  0.00           O  
ATOM   2511  CB  LYS D1841      41.809  26.344  72.832  1.00  0.00           C  
ATOM   2512  CG  LYS D1841      40.897  25.167  73.164  1.00  0.00           C  
ATOM   2513  CD  LYS D1841      40.034  25.438  74.394  1.00  0.00           C  
ATOM   2514  CE  LYS D1841      39.323  24.169  74.863  1.00  0.00           C  
ATOM   2515  NZ  LYS D1841      38.474  24.397  76.070  1.00  0.00           N  
ATOM   2516  N   LEU D1842      42.898  29.180  72.213  1.00  0.00           N  
ATOM   2517  CA  LEU D1842      43.612  30.363  72.669  1.00  0.00           C  
ATOM   2518  C   LEU D1842      43.383  31.574  71.774  1.00  0.00           C  
ATOM   2519  O   LEU D1842      43.485  32.721  72.214  1.00  0.00           O  
ATOM   2520  CB  LEU D1842      45.100  30.045  72.724  1.00  0.00           C  
ATOM   2521  CG  LEU D1842      45.436  28.752  73.469  1.00  0.00           C  
ATOM   2522  CD1 LEU D1842      46.930  28.445  73.335  1.00  0.00           C  
ATOM   2523  CD2 LEU D1842      45.015  28.894  74.935  1.00  0.00           C  
ATOM   2524  N   LYS D1843      43.082  31.288  70.515  1.00  0.00           N  
ATOM   2525  CA  LYS D1843      42.832  32.277  69.471  1.00  0.00           C  
ATOM   2526  C   LYS D1843      42.208  33.595  69.951  1.00  0.00           C  
ATOM   2527  O   LYS D1843      42.589  34.681  69.504  1.00  0.00           O  
ATOM   2528  CB  LYS D1843      41.930  31.624  68.412  1.00  0.00           C  
ATOM   2529  CG  LYS D1843      41.717  32.385  67.117  1.00  0.00           C  
ATOM   2530  CD  LYS D1843      40.561  31.753  66.340  1.00  0.00           C  
ATOM   2531  CE  LYS D1843      40.368  32.353  64.947  1.00  0.00           C  
ATOM   2532  NZ  LYS D1843      41.369  31.868  63.945  1.00  0.00           N  
ATOM   2533  N   GLY D1846      41.266  33.495  70.880  1.00  0.00           N  
ATOM   2534  CA  GLY D1846      40.568  34.676  71.357  1.00  0.00           C  
ATOM   2535  C   GLY D1846      41.180  35.560  72.421  1.00  0.00           C  
ATOM   2536  O   GLY D1846      41.083  36.786  72.319  1.00  0.00           O  
ATOM   2537  N   LYS D1847      41.790  34.969  73.445  1.00  0.00           N  
ATOM   2538  CA  LYS D1847      42.378  35.772  74.509  1.00  0.00           C  
ATOM   2539  C   LYS D1847      43.882  35.947  74.357  1.00  0.00           C  
ATOM   2540  O   LYS D1847      44.492  36.776  75.040  1.00  0.00           O  
ATOM   2541  CB  LYS D1847      42.052  35.161  75.875  1.00  0.00           C  
ATOM   2542  CG  LYS D1847      42.604  35.955  77.056  1.00  0.00           C  
ATOM   2543  CD  LYS D1847      42.210  37.424  76.977  1.00  0.00           C  
ATOM   2544  CE  LYS D1847      42.918  38.246  78.048  1.00  0.00           C  
ATOM   2545  NZ  LYS D1847      44.410  38.205  77.925  1.00  0.00           N  
ATOM   2546  N   PHE D1848      44.484  35.177  73.457  1.00  0.00           N  
ATOM   2547  CA  PHE D1848      45.920  35.281  73.247  1.00  0.00           C  
ATOM   2548  C   PHE D1848      46.298  35.299  71.777  1.00  0.00           C  
ATOM   2549  O   PHE D1848      45.506  34.926  70.914  1.00  0.00           O  
ATOM   2550  CB  PHE D1848      46.642  34.121  73.931  1.00  0.00           C  
ATOM   2551  CG  PHE D1848      46.290  33.958  75.376  1.00  0.00           C  
ATOM   2552  CD1 PHE D1848      45.276  33.090  75.760  1.00  0.00           C  
ATOM   2553  CD2 PHE D1848      46.956  34.693  76.353  1.00  0.00           C  
ATOM   2554  CE1 PHE D1848      44.928  32.955  77.098  1.00  0.00           C  
ATOM   2555  CE2 PHE D1848      46.615  34.565  77.693  1.00  0.00           C  
ATOM   2556  CZ  PHE D1848      45.598  33.695  78.067  1.00  0.00           C  
ATOM   2557  N   ARG D1849      47.519  35.741  71.500  1.00  0.00           N  
ATOM   2558  CA  ARG D1849      48.020  35.791  70.138  1.00  0.00           C  
ATOM   2559  C   ARG D1849      48.846  34.520  69.935  1.00  0.00           C  
ATOM   2560  O   ARG D1849      49.900  34.357  70.557  1.00  0.00           O  
ATOM   2561  CB  ARG D1849      48.904  37.027  69.951  1.00  0.00           C  
ATOM   2562  CG  ARG D1849      48.311  38.321  70.501  1.00  0.00           C  
ATOM   2563  CD  ARG D1849      49.089  39.567  70.050  1.00  0.00           C  
ATOM   2564  NE  ARG D1849      50.351  39.778  70.762  1.00  0.00           N  
ATOM   2565  CZ  ARG D1849      50.574  40.782  71.609  1.00  0.00           C  
ATOM   2566  NH1 ARG D1849      49.624  41.670  71.858  1.00  0.00           N  
ATOM   2567  NH2 ARG D1849      51.750  40.912  72.204  1.00  0.00           N  
ATOM   2568  N   VAL D1850      48.375  33.610  69.086  1.00  0.00           N  
ATOM   2569  CA  VAL D1850      49.120  32.373  68.859  1.00  0.00           C  
ATOM   2570  C   VAL D1850      49.595  32.186  67.432  1.00  0.00           C  
ATOM   2571  O   VAL D1850      49.172  32.890  66.518  1.00  0.00           O  
ATOM   2572  CB  VAL D1850      48.300  31.129  69.239  1.00  0.00           C  
ATOM   2573  CG1 VAL D1850      48.214  30.999  70.749  1.00  0.00           C  
ATOM   2574  CG2 VAL D1850      46.924  31.219  68.619  1.00  0.00           C  
ATOM   2575  N   HIS D1851      50.479  31.215  67.257  1.00  0.00           N  
ATOM   2576  CA  HIS D1851      51.036  30.912  65.958  1.00  0.00           C  
ATOM   2577  C   HIS D1851      51.428  29.448  65.884  1.00  0.00           C  
ATOM   2578  O   HIS D1851      52.347  28.999  66.566  1.00  0.00           O  
ATOM   2579  CB  HIS D1851      52.266  31.790  65.691  1.00  0.00           C  
ATOM   2580  CG  HIS D1851      53.017  31.428  64.442  1.00  0.00           C  
ATOM   2581  ND1 HIS D1851      52.409  31.309  63.209  1.00  0.00           N  
ATOM   2582  CD2 HIS D1851      54.334  31.186  64.233  1.00  0.00           C  
ATOM   2583  CE1 HIS D1851      53.317  31.011  62.295  1.00  0.00           C  
ATOM   2584  NE2 HIS D1851      54.494  30.931  62.890  1.00  0.00           N  
ATOM   2585  N   ILE D1852      50.709  28.690  65.072  1.00  0.00           N  
ATOM   2586  CA  ILE D1852      51.045  27.295  64.900  1.00  0.00           C  
ATOM   2587  C   ILE D1852      52.245  27.357  63.972  1.00  0.00           C  
ATOM   2588  O   ILE D1852      52.103  27.736  62.808  1.00  0.00           O  
ATOM   2589  CB  ILE D1852      49.930  26.538  64.187  1.00  0.00           C  
ATOM   2590  CG1 ILE D1852      48.641  26.617  64.995  1.00  0.00           C  
ATOM   2591  CG2 ILE D1852      50.329  25.096  63.997  1.00  0.00           C  
ATOM   2592  CD1 ILE D1852      47.439  26.081  64.232  1.00  0.00           C  
ATOM   2593  N   ASP D1853      53.426  27.018  64.483  1.00  0.00           N  
ATOM   2594  CA  ASP D1853      54.611  27.056  63.648  1.00  0.00           C  
ATOM   2595  C   ASP D1853      54.727  25.793  62.813  1.00  0.00           C  
ATOM   2596  O   ASP D1853      55.229  24.772  63.283  1.00  0.00           O  
ATOM   2597  CB  ASP D1853      55.868  27.238  64.485  1.00  0.00           C  
ATOM   2598  CG  ASP D1853      57.111  27.357  63.626  1.00  0.00           C  
ATOM   2599  OD1 ASP D1853      57.025  27.950  62.528  1.00  0.00           O  
ATOM   2600  OD2 ASP D1853      58.178  26.870  64.044  1.00  0.00           O  
ATOM   2601  N   ASP D1854      54.245  25.880  61.574  1.00  0.00           N  
ATOM   2602  CA  ASP D1854      54.271  24.770  60.626  1.00  0.00           C  
ATOM   2603  C   ASP D1854      55.718  24.459  60.282  1.00  0.00           C  
ATOM   2604  O   ASP D1854      56.447  23.869  61.070  1.00  0.00           O  
ATOM   2605  CB  ASP D1854      53.527  25.153  59.341  1.00  0.00           C  
ATOM   2606  CG  ASP D1854      52.152  25.749  59.607  1.00  0.00           C  
ATOM   2607  OD1 ASP D1854      51.227  24.995  59.971  1.00  0.00           O  
ATOM   2608  OD2 ASP D1854      52.000  26.981  59.453  1.00  0.00           O  
ATOM   2609  N   ARG D1855      56.120  24.869  59.087  1.00  0.00           N  
ATOM   2610  CA  ARG D1855      57.473  24.667  58.602  1.00  0.00           C  
ATOM   2611  C   ARG D1855      57.919  23.215  58.616  1.00  0.00           C  
ATOM   2612  O   ARG D1855      58.049  22.596  59.672  1.00  0.00           O  
ATOM   2613  CB  ARG D1855      58.448  25.541  59.400  1.00  0.00           C  
ATOM   2614  CG  ARG D1855      58.202  27.038  59.194  1.00  0.00           C  
ATOM   2615  CD  ARG D1855      59.432  27.911  59.450  1.00  0.00           C  
ATOM   2616  NE  ARG D1855      59.649  28.220  60.860  1.00  0.00           N  
ATOM   2617  CZ  ARG D1855      60.550  29.096  61.297  1.00  0.00           C  
ATOM   2618  NH1 ARG D1855      61.318  29.752  60.435  1.00  0.00           N  
ATOM   2619  NH2 ARG D1855      60.686  29.318  62.596  1.00  0.00           N  
ATOM   2620  N   ASP D1857      58.139  22.684  57.418  1.00  0.00           N  
ATOM   2621  CA  ASP D1857      58.579  21.310  57.231  1.00  0.00           C  
ATOM   2622  C   ASP D1857      60.038  21.225  57.657  1.00  0.00           C  
ATOM   2623  O   ASP D1857      60.884  20.766  56.894  1.00  0.00           O  
ATOM   2624  CB  ASP D1857      58.442  20.921  55.750  1.00  0.00           C  
ATOM   2625  CG  ASP D1857      58.733  19.443  55.488  1.00  0.00           C  
ATOM   2626  OD1 ASP D1857      57.980  18.582  56.001  1.00  0.00           O  
ATOM   2627  OD2 ASP D1857      59.710  19.145  54.761  1.00  0.00           O  
ATOM   2628  N   ILE D1859      60.335  21.673  58.874  1.00  0.00           N  
ATOM   2629  CA  ILE D1859      61.708  21.640  59.362  1.00  0.00           C  
ATOM   2630  C   ILE D1859      61.872  21.046  60.753  1.00  0.00           C  
ATOM   2631  O   ILE D1859      60.959  21.087  61.583  1.00  0.00           O  
ATOM   2632  CB  ILE D1859      62.339  23.049  59.367  1.00  0.00           C  
ATOM   2633  CG1 ILE D1859      63.851  22.951  59.621  1.00  0.00           C  
ATOM   2634  CG2 ILE D1859      61.710  23.895  60.458  1.00  0.00           C  
ATOM   2635  CD1 ILE D1859      64.635  22.164  58.565  1.00  0.00           C  
ATOM   2636  N   ARG D1860      63.063  20.498  60.982  1.00  0.00           N  
ATOM   2637  CA  ARG D1860      63.432  19.882  62.246  1.00  0.00           C  
ATOM   2638  C   ARG D1860      62.879  20.687  63.423  1.00  0.00           C  
ATOM   2639  O   ARG D1860      63.353  21.787  63.703  1.00  0.00           O  
ATOM   2640  CB  ARG D1860      64.961  19.798  62.354  1.00  0.00           C  
ATOM   2641  CG  ARG D1860      65.462  18.904  63.487  1.00  0.00           C  
ATOM   2642  CD  ARG D1860      66.447  19.618  64.417  1.00  0.00           C  
ATOM   2643  NE  ARG D1860      67.706  19.987  63.764  1.00  0.00           N  
ATOM   2644  CZ  ARG D1860      68.713  20.603  64.383  1.00  0.00           C  
ATOM   2645  NH1 ARG D1860      68.610  20.920  65.668  1.00  0.00           N  
ATOM   2646  NH2 ARG D1860      69.824  20.899  63.721  1.00  0.00           N  
ATOM   2647  N   PRO D1861      61.855  20.153  64.116  1.00  0.00           N  
ATOM   2648  CA  PRO D1861      61.258  20.842  65.261  1.00  0.00           C  
ATOM   2649  C   PRO D1861      62.274  21.582  66.134  1.00  0.00           C  
ATOM   2650  O   PRO D1861      62.089  22.760  66.445  1.00  0.00           O  
ATOM   2651  CB  PRO D1861      60.552  19.712  65.991  1.00  0.00           C  
ATOM   2652  CG  PRO D1861      59.992  18.933  64.848  1.00  0.00           C  
ATOM   2653  CD  PRO D1861      61.157  18.877  63.865  1.00  0.00           C  
ATOM   2654  N   GLY D1862      63.348  20.900  66.521  1.00  0.00           N  
ATOM   2655  CA  GLY D1862      64.361  21.540  67.345  1.00  0.00           C  
ATOM   2656  C   GLY D1862      64.812  22.911  66.851  1.00  0.00           C  
ATOM   2657  O   GLY D1862      65.179  23.775  67.651  1.00  0.00           O  
ATOM   2658  N   ARG D1863      64.790  23.108  65.532  1.00  0.00           N  
ATOM   2659  CA  ARG D1863      65.200  24.374  64.924  1.00  0.00           C  
ATOM   2660  C   ARG D1863      64.219  25.449  65.346  1.00  0.00           C  
ATOM   2661  O   ARG D1863      64.602  26.575  65.681  1.00  0.00           O  
ATOM   2662  CB  ARG D1863      65.196  24.272  63.395  1.00  0.00           C  
ATOM   2663  CG  ARG D1863      65.994  25.373  62.709  1.00  0.00           C  
ATOM   2664  CD  ARG D1863      67.494  25.075  62.772  1.00  0.00           C  
ATOM   2665  NE  ARG D1863      67.829  23.904  61.959  1.00  0.00           N  
ATOM   2666  CZ  ARG D1863      69.023  23.316  61.927  1.00  0.00           C  
ATOM   2667  NH1 ARG D1863      70.024  23.779  62.669  1.00  0.00           N  
ATOM   2668  NH2 ARG D1863      69.212  22.262  61.143  1.00  0.00           N  
ATOM   2669  N   LYS D1864      62.941  25.088  65.311  1.00  0.00           N  
ATOM   2670  CA  LYS D1864      61.879  26.001  65.691  1.00  0.00           C  
ATOM   2671  C   LYS D1864      62.104  26.369  67.150  1.00  0.00           C  
ATOM   2672  O   LYS D1864      62.351  27.530  67.478  1.00  0.00           O  
ATOM   2673  CB  LYS D1864      60.513  25.327  65.530  1.00  0.00           C  
ATOM   2674  CG  LYS D1864      60.217  24.761  64.133  1.00  0.00           C  
ATOM   2675  CD  LYS D1864      58.872  24.043  64.136  1.00  0.00           C  
ATOM   2676  CE  LYS D1864      58.622  23.269  62.865  1.00  0.00           C  
ATOM   2677  NZ  LYS D1864      57.361  22.472  62.999  1.00  0.00           N  
ATOM   2678  N   PHE D1865      62.039  25.368  68.020  1.00  0.00           N  
ATOM   2679  CA  PHE D1865      62.229  25.591  69.443  1.00  0.00           C  
ATOM   2680  C   PHE D1865      63.372  26.565  69.664  1.00  0.00           C  
ATOM   2681  O   PHE D1865      63.259  27.500  70.450  1.00  0.00           O  
ATOM   2682  CB  PHE D1865      62.515  24.265  70.140  1.00  0.00           C  
ATOM   2683  CG  PHE D1865      61.509  23.192  69.827  1.00  0.00           C  
ATOM   2684  CD1 PHE D1865      60.151  23.455  69.900  1.00  0.00           C  
ATOM   2685  CD2 PHE D1865      61.920  21.922  69.430  1.00  0.00           C  
ATOM   2686  CE1 PHE D1865      59.220  22.473  69.577  1.00  0.00           C  
ATOM   2687  CE2 PHE D1865      60.989  20.931  69.106  1.00  0.00           C  
ATOM   2688  CZ  PHE D1865      59.640  21.209  69.178  1.00  0.00           C  
ATOM   2689  N   ASN D1866      64.464  26.344  68.943  1.00  0.00           N  
ATOM   2690  CA  ASN D1866      65.651  27.188  69.024  1.00  0.00           C  
ATOM   2691  C   ASN D1866      65.351  28.590  68.490  1.00  0.00           C  
ATOM   2692  O   ASN D1866      65.648  29.601  69.140  1.00  0.00           O  
ATOM   2693  CB  ASN D1866      66.769  26.553  68.202  1.00  0.00           C  
ATOM   2694  CG  ASN D1866      68.077  27.303  68.315  1.00  0.00           C  
ATOM   2695  OD1 ASN D1866      68.152  28.500  68.028  1.00  0.00           O  
ATOM   2696  ND2 ASN D1866      69.124  26.597  68.730  1.00  0.00           N  
ATOM   2697  N   ASP D1867      64.763  28.630  67.297  1.00  0.00           N  
ATOM   2698  CA  ASP D1867      64.393  29.871  66.629  1.00  0.00           C  
ATOM   2699  C   ASP D1867      63.438  30.720  67.472  1.00  0.00           C  
ATOM   2700  O   ASP D1867      63.639  31.919  67.627  1.00  0.00           O  
ATOM   2701  CB  ASP D1867      63.740  29.549  65.283  1.00  0.00           C  
ATOM   2702  CG  ASP D1867      64.494  30.145  64.111  1.00  0.00           C  
ATOM   2703  OD1 ASP D1867      65.675  29.773  63.903  1.00  0.00           O  
ATOM   2704  OD2 ASP D1867      63.903  30.991  63.400  1.00  0.00           O  
ATOM   2705  N   TRP D1878      62.403  30.081  68.010  1.00  0.00           N  
ATOM   2706  CA  TRP D1878      61.396  30.740  68.831  1.00  0.00           C  
ATOM   2707  C   TRP D1878      61.878  31.198  70.194  1.00  0.00           C  
ATOM   2708  O   TRP D1878      61.274  32.082  70.801  1.00  0.00           O  
ATOM   2709  CB  TRP D1878      60.200  29.815  69.005  1.00  0.00           C  
ATOM   2710  CG  TRP D1878      59.301  29.813  67.820  1.00  0.00           C  
ATOM   2711  CD1 TRP D1878      58.772  28.725  67.184  1.00  0.00           C  
ATOM   2712  CD2 TRP D1878      58.794  30.960  67.142  1.00  0.00           C  
ATOM   2713  NE1 TRP D1878      57.966  29.128  66.153  1.00  0.00           N  
ATOM   2714  CE2 TRP D1878      57.962  30.497  66.104  1.00  0.00           C  
ATOM   2715  CE3 TRP D1878      58.963  32.340  67.312  1.00  0.00           C  
ATOM   2716  CZ2 TRP D1878      57.299  31.365  65.235  1.00  0.00           C  
ATOM   2717  CZ3 TRP D1878      58.304  33.205  66.450  1.00  0.00           C  
ATOM   2718  CH2 TRP D1878      57.480  32.711  65.422  1.00  0.00           C  
ATOM   2719  N   GLU D1879      62.954  30.585  70.678  1.00  0.00           N  
ATOM   2720  CA  GLU D1879      63.519  30.950  71.970  1.00  0.00           C  
ATOM   2721  C   GLU D1879      64.247  32.265  71.760  1.00  0.00           C  
ATOM   2722  O   GLU D1879      64.281  33.127  72.636  1.00  0.00           O  
ATOM   2723  CB  GLU D1879      64.502  29.878  72.454  1.00  0.00           C  
ATOM   2724  CG  GLU D1879      64.306  29.464  73.920  1.00  0.00           C  
ATOM   2725  CD  GLU D1879      65.319  28.422  74.392  1.00  0.00           C  
ATOM   2726  OE1 GLU D1879      66.494  28.793  74.614  1.00  0.00           O  
ATOM   2727  OE2 GLU D1879      64.942  27.233  74.535  1.00  0.00           O  
ATOM   2728  N   ILE D1880      64.827  32.405  70.574  1.00  0.00           N  
ATOM   2729  CA  ILE D1880      65.555  33.610  70.213  1.00  0.00           C  
ATOM   2730  C   ILE D1880      64.634  34.814  70.136  1.00  0.00           C  
ATOM   2731  O   ILE D1880      64.896  35.840  70.753  1.00  0.00           O  
ATOM   2732  CB  ILE D1880      66.240  33.446  68.864  1.00  0.00           C  
ATOM   2733  CG1 ILE D1880      67.524  32.648  69.042  1.00  0.00           C  
ATOM   2734  CG2 ILE D1880      66.497  34.806  68.244  1.00  0.00           C  
ATOM   2735  CD1 ILE D1880      68.276  32.438  67.761  1.00  0.00           C  
ATOM   2736  N   LYS D1881      63.558  34.681  69.366  1.00  0.00           N  
ATOM   2737  CA  LYS D1881      62.583  35.757  69.190  1.00  0.00           C  
ATOM   2738  C   LYS D1881      61.828  36.100  70.463  1.00  0.00           C  
ATOM   2739  O   LYS D1881      60.954  36.963  70.457  1.00  0.00           O  
ATOM   2740  CB  LYS D1881      61.599  35.409  68.061  1.00  0.00           C  
ATOM   2741  CG  LYS D1881      62.128  35.788  66.672  1.00  0.00           C  
ATOM   2742  CD  LYS D1881      61.435  35.036  65.547  1.00  0.00           C  
ATOM   2743  CE  LYS D1881      61.941  35.500  64.188  1.00  0.00           C  
ATOM   2744  NZ  LYS D1881      61.816  34.424  63.166  1.00  0.00           N  
ATOM   2745  N   GLY D1882      62.159  35.418  71.551  1.00  0.00           N  
ATOM   2746  CA  GLY D1882      61.533  35.721  72.821  1.00  0.00           C  
ATOM   2747  C   GLY D1882      60.138  35.222  73.095  1.00  0.00           C  
ATOM   2748  O   GLY D1882      59.572  35.497  74.156  1.00  0.00           O  
ATOM   2749  N   VAL D1883      59.557  34.499  72.155  1.00  0.00           N  
ATOM   2750  CA  VAL D1883      58.221  33.998  72.411  1.00  0.00           C  
ATOM   2751  C   VAL D1883      58.227  33.423  73.818  1.00  0.00           C  
ATOM   2752  O   VAL D1883      59.106  32.640  74.163  1.00  0.00           O  
ATOM   2753  CB  VAL D1883      57.805  32.888  71.404  1.00  0.00           C  
ATOM   2754  CG1 VAL D1883      56.638  32.079  71.954  1.00  0.00           C  
ATOM   2755  CG2 VAL D1883      57.408  33.521  70.098  1.00  0.00           C  
ATOM   2756  N   PRO D1884      57.267  33.845  74.653  1.00  0.00           N  
ATOM   2757  CA  PRO D1884      57.077  33.421  76.037  1.00  0.00           C  
ATOM   2758  C   PRO D1884      56.768  31.925  76.141  1.00  0.00           C  
ATOM   2759  O   PRO D1884      57.630  31.116  76.467  1.00  0.00           O  
ATOM   2760  CB  PRO D1884      55.894  34.274  76.483  1.00  0.00           C  
ATOM   2761  CG  PRO D1884      56.071  35.521  75.696  1.00  0.00           C  
ATOM   2762  CD  PRO D1884      56.370  34.972  74.345  1.00  0.00           C  
ATOM   2763  N   LEU D1885      55.527  31.561  75.857  1.00  0.00           N  
ATOM   2764  CA  LEU D1885      55.122  30.163  75.936  1.00  0.00           C  
ATOM   2765  C   LEU D1885      55.306  29.405  74.631  1.00  0.00           C  
ATOM   2766  O   LEU D1885      55.129  29.956  73.542  1.00  0.00           O  
ATOM   2767  CB  LEU D1885      53.662  30.048  76.383  1.00  0.00           C  
ATOM   2768  CG  LEU D1885      53.460  29.337  77.726  1.00  0.00           C  
ATOM   2769  CD1 LEU D1885      54.208  30.092  78.818  1.00  0.00           C  
ATOM   2770  CD2 LEU D1885      51.979  29.248  78.066  1.00  0.00           C  
ATOM   2771  N   ARG D1886      55.670  28.134  74.753  1.00  0.00           N  
ATOM   2772  CA  ARG D1886      55.872  27.298  73.595  1.00  0.00           C  
ATOM   2773  C   ARG D1886      55.076  26.025  73.771  1.00  0.00           C  
ATOM   2774  O   ARG D1886      55.077  25.423  74.839  1.00  0.00           O  
ATOM   2775  CB  ARG D1886      57.341  26.947  73.421  1.00  0.00           C  
ATOM   2776  CG  ARG D1886      57.598  26.144  72.154  1.00  0.00           C  
ATOM   2777  CD  ARG D1886      58.599  25.024  72.371  1.00  0.00           C  
ATOM   2778  NE  ARG D1886      59.912  25.522  72.762  1.00  0.00           N  
ATOM   2779  CZ  ARG D1886      60.947  24.738  73.043  1.00  0.00           C  
ATOM   2780  NH1 ARG D1886      60.820  23.419  72.974  1.00  0.00           N  
ATOM   2781  NH2 ARG D1886      62.109  25.272  73.394  1.00  0.00           N  
ATOM   2782  N   ILE D1887      54.377  25.631  72.713  1.00  0.00           N  
ATOM   2783  CA  ILE D1887      53.582  24.419  72.743  1.00  0.00           C  
ATOM   2784  C   ILE D1887      54.114  23.406  71.761  1.00  0.00           C  
ATOM   2785  O   ILE D1887      54.367  23.713  70.601  1.00  0.00           O  
ATOM   2786  CB  ILE D1887      52.123  24.665  72.386  1.00  0.00           C  
ATOM   2787  CG1 ILE D1887      51.461  25.531  73.450  1.00  0.00           C  
ATOM   2788  CG2 ILE D1887      51.399  23.341  72.306  1.00  0.00           C  
ATOM   2789  CD1 ILE D1887      50.015  25.830  73.148  1.00  0.00           C  
ATOM   2790  N   GLU D1888      54.287  22.193  72.258  1.00  0.00           N  
ATOM   2791  CA  GLU D1888      54.764  21.086  71.470  1.00  0.00           C  
ATOM   2792  C   GLU D1888      53.658  20.080  71.683  1.00  0.00           C  
ATOM   2793  O   GLU D1888      53.265  19.811  72.822  1.00  0.00           O  
ATOM   2794  CB  GLU D1888      56.092  20.578  72.029  1.00  0.00           C  
ATOM   2795  CG  GLU D1888      57.161  21.648  72.048  1.00  0.00           C  
ATOM   2796  CD  GLU D1888      58.481  21.174  72.624  1.00  0.00           C  
ATOM   2797  OE1 GLU D1888      59.010  20.142  72.152  1.00  0.00           O  
ATOM   2798  OE2 GLU D1888      58.997  21.843  73.544  1.00  0.00           O  
ATOM   2799  N   VAL D1889      53.129  19.549  70.589  1.00  0.00           N  
ATOM   2800  CA  VAL D1889      52.045  18.588  70.687  1.00  0.00           C  
ATOM   2801  C   VAL D1889      52.323  17.328  69.874  1.00  0.00           C  
ATOM   2802  O   VAL D1889      51.936  17.227  68.707  1.00  0.00           O  
ATOM   2803  CB  VAL D1889      50.719  19.214  70.209  1.00  0.00           C  
ATOM   2804  CG1 VAL D1889      49.556  18.587  70.959  1.00  0.00           C  
ATOM   2805  CG2 VAL D1889      50.754  20.726  70.406  1.00  0.00           C  
ATOM   2806  N   GLY D1890      53.001  16.372  70.498  1.00  0.00           N  
ATOM   2807  CA  GLY D1890      53.307  15.126  69.822  1.00  0.00           C  
ATOM   2808  C   GLY D1890      52.157  14.157  69.993  1.00  0.00           C  
ATOM   2809  O   GLY D1890      51.091  14.554  70.454  1.00  0.00           O  
ATOM   2810  N   PRO D1891      52.330  12.882  69.622  1.00  0.00           N  
ATOM   2811  CA  PRO D1891      51.237  11.917  69.773  1.00  0.00           C  
ATOM   2812  C   PRO D1891      51.102  11.319  71.173  1.00  0.00           C  
ATOM   2813  O   PRO D1891      50.192  10.532  71.428  1.00  0.00           O  
ATOM   2814  CB  PRO D1891      51.568  10.852  68.726  1.00  0.00           C  
ATOM   2815  CG  PRO D1891      52.391  11.599  67.719  1.00  0.00           C  
ATOM   2816  CD  PRO D1891      53.285  12.415  68.608  1.00  0.00           C  
ATOM   2817  N   LYS D1892      52.004  11.687  72.077  1.00  0.00           N  
ATOM   2818  CA  LYS D1892      51.966  11.164  73.444  1.00  0.00           C  
ATOM   2819  C   LYS D1892      50.901  11.898  74.250  1.00  0.00           C  
ATOM   2820  O   LYS D1892      49.866  11.334  74.606  1.00  0.00           O  
ATOM   2821  CB  LYS D1892      53.336  11.343  74.118  1.00  0.00           C  
ATOM   2822  CG  LYS D1892      53.529  10.573  75.427  1.00  0.00           C  
ATOM   2823  CD  LYS D1892      54.930  10.816  75.999  1.00  0.00           C  
ATOM   2824  CE  LYS D1892      55.291   9.848  77.131  1.00  0.00           C  
ATOM   2825  NZ  LYS D1892      54.511  10.043  78.385  1.00  0.00           N  
ATOM   2826  N   ASP D1893      51.173  13.170  74.518  1.00  0.00           N  
ATOM   2827  CA  ASP D1893      50.284  14.033  75.285  1.00  0.00           C  
ATOM   2828  C   ASP D1893      48.814  13.901  74.885  1.00  0.00           C  
ATOM   2829  O   ASP D1893      47.920  14.133  75.696  1.00  0.00           O  
ATOM   2830  CB  ASP D1893      50.731  15.492  75.129  1.00  0.00           C  
ATOM   2831  CG  ASP D1893      52.217  15.689  75.416  1.00  0.00           C  
ATOM   2832  OD1 ASP D1893      52.681  16.847  75.349  1.00  0.00           O  
ATOM   2833  OD2 ASP D1893      52.922  14.694  75.705  1.00  0.00           O  
ATOM   2834  N   ILE D1894      48.569  13.525  73.635  1.00  0.00           N  
ATOM   2835  CA  ILE D1894      47.205  13.382  73.142  1.00  0.00           C  
ATOM   2836  C   ILE D1894      46.542  12.116  73.667  1.00  0.00           C  
ATOM   2837  O   ILE D1894      45.362  12.120  74.027  1.00  0.00           O  
ATOM   2838  CB  ILE D1894      47.172  13.373  71.585  1.00  0.00           C  
ATOM   2839  CG1 ILE D1894      47.954  12.178  71.031  1.00  0.00           C  
ATOM   2840  CG2 ILE D1894      47.786  14.651  71.047  1.00  0.00           C  
ATOM   2841  CD1 ILE D1894      47.154  10.882  70.918  1.00  0.00           C  
ATOM   2842  N   GLU D1895      47.313  11.035  73.705  1.00  0.00           N  
ATOM   2843  CA  GLU D1895      46.819   9.752  74.174  1.00  0.00           C  
ATOM   2844  C   GLU D1895      46.769   9.769  75.692  1.00  0.00           C  
ATOM   2845  O   GLU D1895      45.979   9.048  76.300  1.00  0.00           O  
ATOM   2846  CB  GLU D1895      47.740   8.635  73.686  1.00  0.00           C  
ATOM   2847  CG  GLU D1895      47.328   7.237  74.111  1.00  0.00           C  
ATOM   2848  CD  GLU D1895      48.341   6.184  73.689  1.00  0.00           C  
ATOM   2849  OE1 GLU D1895      48.565   6.026  72.467  1.00  0.00           O  
ATOM   2850  OE2 GLU D1895      48.917   5.517  74.579  1.00  0.00           O  
ATOM   2851  N   ASN D1896      47.618  10.596  76.298  1.00  0.00           N  
ATOM   2852  CA  ASN D1896      47.664  10.723  77.752  1.00  0.00           C  
ATOM   2853  C   ASN D1896      46.838  11.915  78.223  1.00  0.00           C  
ATOM   2854  O   ASN D1896      46.909  12.302  79.390  1.00  0.00           O  
ATOM   2855  CB  ASN D1896      49.108  10.881  78.244  1.00  0.00           C  
ATOM   2856  CG  ASN D1896      49.869   9.567  78.265  1.00  0.00           C  
ATOM   2857  OD1 ASN D1896      50.082   8.943  77.223  1.00  0.00           O  
ATOM   2858  ND2 ASN D1896      50.285   9.139  79.459  1.00  0.00           N  
ATOM   2859  N   LYS D1898      46.054  12.490  77.314  1.00  0.00           N  
ATOM   2860  CA  LYS D1898      45.207  13.635  77.640  1.00  0.00           C  
ATOM   2861  C   LYS D1898      46.011  14.730  78.328  1.00  0.00           C  
ATOM   2862  O   LYS D1898      45.477  15.478  79.150  1.00  0.00           O  
ATOM   2863  CB  LYS D1898      44.057  13.202  78.558  1.00  0.00           C  
ATOM   2864  CG  LYS D1898      42.980  12.354  77.884  1.00  0.00           C  
ATOM   2865  CD  LYS D1898      41.815  13.200  77.366  1.00  0.00           C  
ATOM   2866  CE  LYS D1898      41.011  13.812  78.513  1.00  0.00           C  
ATOM   2867  NZ  LYS D1898      39.814  14.571  78.039  1.00  0.00           N  
ATOM   2868  N   LYS D1899      47.295  14.821  77.990  1.00  0.00           N  
ATOM   2869  CA  LYS D1899      48.171  15.821  78.587  1.00  0.00           C  
ATOM   2870  C   LYS D1899      48.685  16.841  77.568  1.00  0.00           C  
ATOM   2871  O   LYS D1899      48.488  16.686  76.359  1.00  0.00           O  
ATOM   2872  CB  LYS D1899      49.350  15.130  79.287  1.00  0.00           C  
ATOM   2873  CG  LYS D1899      48.949  14.271  80.495  1.00  0.00           C  
ATOM   2874  CD  LYS D1899      50.167  13.643  81.180  1.00  0.00           C  
ATOM   2875  CE  LYS D1899      49.796  12.899  82.470  1.00  0.00           C  
ATOM   2876  NZ  LYS D1899      48.974  11.672  82.250  1.00  0.00           N  
ATOM   2877  N   ILE D1900      49.333  17.889  78.077  1.00  0.00           N  
ATOM   2878  CA  ILE D1900      49.887  18.959  77.250  1.00  0.00           C  
ATOM   2879  C   ILE D1900      51.273  19.327  77.789  1.00  0.00           C  
ATOM   2880  O   ILE D1900      51.527  19.200  78.985  1.00  0.00           O  
ATOM   2881  CB  ILE D1900      48.969  20.214  77.287  1.00  0.00           C  
ATOM   2882  CG1 ILE D1900      49.251  21.106  76.081  1.00  0.00           C  
ATOM   2883  CG2 ILE D1900      49.182  20.995  78.577  1.00  0.00           C  
ATOM   2884  CD1 ILE D1900      48.867  20.467  74.768  1.00  0.00           C  
ATOM   2885  N   THR D1901      52.170  19.779  76.918  1.00  0.00           N  
ATOM   2886  CA  THR D1901      53.514  20.148  77.356  1.00  0.00           C  
ATOM   2887  C   THR D1901      53.895  21.586  76.983  1.00  0.00           C  
ATOM   2888  O   THR D1901      53.926  21.944  75.804  1.00  0.00           O  
ATOM   2889  CB  THR D1901      54.564  19.174  76.780  1.00  0.00           C  
ATOM   2890  OG1 THR D1901      55.873  19.578  77.196  1.00  0.00           O  
ATOM   2891  CG2 THR D1901      54.499  19.151  75.268  1.00  0.00           C  
ATOM   2892  N   LEU D1902      54.187  22.400  77.999  1.00  0.00           N  
ATOM   2893  CA  LEU D1902      54.553  23.803  77.793  1.00  0.00           C  
ATOM   2894  C   LEU D1902      56.029  24.108  77.990  1.00  0.00           C  
ATOM   2895  O   LEU D1902      56.781  23.289  78.507  1.00  0.00           O  
ATOM   2896  CB  LEU D1902      53.747  24.713  78.724  1.00  0.00           C  
ATOM   2897  CG  LEU D1902      52.246  24.833  78.467  1.00  0.00           C  
ATOM   2898  CD1 LEU D1902      51.993  25.140  76.989  1.00  0.00           C  
ATOM   2899  CD2 LEU D1902      51.566  23.542  78.869  1.00  0.00           C  
ATOM   2900  N   PHE D1903      56.426  25.304  77.575  1.00  0.00           N  
ATOM   2901  CA  PHE D1903      57.802  25.759  77.690  1.00  0.00           C  
ATOM   2902  C   PHE D1903      57.794  27.233  78.088  1.00  0.00           C  
ATOM   2903  O   PHE D1903      57.072  28.027  77.498  1.00  0.00           O  
ATOM   2904  CB  PHE D1903      58.533  25.592  76.350  1.00  0.00           C  
ATOM   2905  CG  PHE D1903      59.885  26.255  76.311  1.00  0.00           C  
ATOM   2906  CD1 PHE D1903      60.995  25.636  76.878  1.00  0.00           C  
ATOM   2907  CD2 PHE D1903      60.040  27.521  75.755  1.00  0.00           C  
ATOM   2908  CE1 PHE D1903      62.242  26.267  76.896  1.00  0.00           C  
ATOM   2909  CE2 PHE D1903      61.281  28.158  75.770  1.00  0.00           C  
ATOM   2910  CZ  PHE D1903      62.383  27.527  76.344  1.00  0.00           C  
ATOM   2911  N   ARG D1904      58.593  27.600  79.085  1.00  0.00           N  
ATOM   2912  CA  ARG D1904      58.660  28.991  79.535  1.00  0.00           C  
ATOM   2913  C   ARG D1904      59.991  29.595  79.127  1.00  0.00           C  
ATOM   2914  O   ARG D1904      61.039  29.106  79.528  1.00  0.00           O  
ATOM   2915  CB  ARG D1904      58.532  29.077  81.048  1.00  0.00           C  
ATOM   2916  CG  ARG D1904      57.272  28.466  81.601  1.00  0.00           C  
ATOM   2917  CD  ARG D1904      57.205  28.669  83.100  1.00  0.00           C  
ATOM   2918  NE  ARG D1904      57.426  30.065  83.462  1.00  0.00           N  
ATOM   2919  CZ  ARG D1904      57.169  30.569  84.663  1.00  0.00           C  
ATOM   2920  NH1 ARG D1904      56.680  29.782  85.613  1.00  0.00           N  
ATOM   2921  NH2 ARG D1904      57.390  31.854  84.917  1.00  0.00           N  
ATOM   2922  N   ARG D1905      59.943  30.664  78.337  1.00  0.00           N  
ATOM   2923  CA  ARG D1905      61.151  31.325  77.854  1.00  0.00           C  
ATOM   2924  C   ARG D1905      61.972  31.906  79.000  1.00  0.00           C  
ATOM   2925  O   ARG D1905      63.204  31.816  79.016  1.00  0.00           O  
ATOM   2926  CB  ARG D1905      60.769  32.428  76.864  1.00  0.00           C  
ATOM   2927  CG  ARG D1905      61.933  33.080  76.119  1.00  0.00           C  
ATOM   2928  CD  ARG D1905      62.822  32.067  75.410  1.00  0.00           C  
ATOM   2929  NE  ARG D1905      64.105  31.971  76.098  1.00  0.00           N  
ATOM   2930  CZ  ARG D1905      65.031  32.929  76.107  1.00  0.00           C  
ATOM   2931  NH1 ARG D1905      64.829  34.061  75.444  1.00  0.00           N  
ATOM   2932  NH2 ARG D1905      66.144  32.778  76.820  1.00  0.00           N  
ATOM   2933  N   ASP D1906      61.271  32.485  79.965  1.00  0.00           N  
ATOM   2934  CA  ASP D1906      61.896  33.103  81.125  1.00  0.00           C  
ATOM   2935  C   ASP D1906      62.758  32.172  81.986  1.00  0.00           C  
ATOM   2936  O   ASP D1906      63.737  32.604  82.604  1.00  0.00           O  
ATOM   2937  CB  ASP D1906      60.811  33.738  81.991  1.00  0.00           C  
ATOM   2938  CG  ASP D1906      59.665  32.792  82.266  1.00  0.00           C  
ATOM   2939  OD1 ASP D1906      58.737  33.192  82.998  1.00  0.00           O  
ATOM   2940  OD2 ASP D1906      59.692  31.652  81.751  1.00  0.00           O  
ATOM   2941  N   THR D1907      62.395  30.898  82.030  1.00  0.00           N  
ATOM   2942  CA  THR D1907      63.137  29.944  82.835  1.00  0.00           C  
ATOM   2943  C   THR D1907      63.604  28.761  82.000  1.00  0.00           C  
ATOM   2944  O   THR D1907      64.437  27.960  82.428  1.00  0.00           O  
ATOM   2945  CB  THR D1907      62.267  29.443  83.995  1.00  0.00           C  
ATOM   2946  OG1 THR D1907      60.991  29.031  83.490  1.00  0.00           O  
ATOM   2947  CG2 THR D1907      62.069  30.548  85.024  1.00  0.00           C  
ATOM   2948  N   MET D1909      63.065  28.665  80.794  1.00  0.00           N  
ATOM   2949  CA  MET D1909      63.426  27.586  79.902  1.00  0.00           C  
ATOM   2950  C   MET D1909      63.121  26.264  80.589  1.00  0.00           C  
ATOM   2951  O   MET D1909      63.816  25.267  80.410  1.00  0.00           O  
ATOM   2952  CB  MET D1909      64.900  27.706  79.529  1.00  0.00           C  
ATOM   2953  CG  MET D1909      65.221  29.042  78.881  1.00  0.00           C  
ATOM   2954  SD  MET D1909      66.911  29.173  78.263  1.00  0.00           S  
ATOM   2955  CE  MET D1909      67.650  30.187  79.568  1.00  0.00           C  
ATOM   2956  N   GLU D1912      62.070  26.275  81.396  1.00  0.00           N  
ATOM   2957  CA  GLU D1912      61.642  25.069  82.077  1.00  0.00           C  
ATOM   2958  C   GLU D1912      60.609  24.460  81.149  1.00  0.00           C  
ATOM   2959  O   GLU D1912      59.999  25.170  80.354  1.00  0.00           O  
ATOM   2960  CB  GLU D1912      60.981  25.396  83.421  1.00  0.00           C  
ATOM   2961  CG  GLU D1912      59.614  26.063  83.309  1.00  0.00           C  
ATOM   2962  CD  GLU D1912      58.871  26.121  84.637  1.00  0.00           C  
ATOM   2963  OE1 GLU D1912      58.549  25.050  85.196  1.00  0.00           O  
ATOM   2964  OE2 GLU D1912      58.605  27.238  85.127  1.00  0.00           O  
ATOM   2965  N   LYS D1913      60.413  23.153  81.233  1.00  0.00           N  
ATOM   2966  CA  LYS D1913      59.425  22.519  80.380  1.00  0.00           C  
ATOM   2967  C   LYS D1913      58.535  21.605  81.202  1.00  0.00           C  
ATOM   2968  O   LYS D1913      58.805  20.411  81.341  1.00  0.00           O  
ATOM   2969  CB  LYS D1913      60.103  21.740  79.242  1.00  0.00           C  
ATOM   2970  CG  LYS D1913      59.114  21.127  78.252  1.00  0.00           C  
ATOM   2971  CD  LYS D1913      59.718  20.905  76.868  1.00  0.00           C  
ATOM   2972  CE  LYS D1913      60.832  19.872  76.867  1.00  0.00           C  
ATOM   2973  NZ  LYS D1913      61.344  19.593  75.489  1.00  0.00           N  
ATOM   2974  N   PHE D1914      57.476  22.183  81.759  1.00  0.00           N  
ATOM   2975  CA  PHE D1914      56.530  21.423  82.561  1.00  0.00           C  
ATOM   2976  C   PHE D1914      55.323  21.015  81.735  1.00  0.00           C  
ATOM   2977  O   PHE D1914      55.122  21.508  80.625  1.00  0.00           O  
ATOM   2978  CB  PHE D1914      56.062  22.237  83.777  1.00  0.00           C  
ATOM   2979  CG  PHE D1914      55.350  23.529  83.433  1.00  0.00           C  
ATOM   2980  CD1 PHE D1914      54.672  24.238  84.426  1.00  0.00           C  
ATOM   2981  CD2 PHE D1914      55.372  24.051  82.141  1.00  0.00           C  
ATOM   2982  CE1 PHE D1914      54.030  25.442  84.143  1.00  0.00           C  
ATOM   2983  CE2 PHE D1914      54.732  25.256  81.846  1.00  0.00           C  
ATOM   2984  CZ  PHE D1914      54.060  25.952  82.852  1.00  0.00           C  
ATOM   2985  N   GLN D1915      54.531  20.101  82.279  1.00  0.00           N  
ATOM   2986  CA  GLN D1915      53.326  19.638  81.607  1.00  0.00           C  
ATOM   2987  C   GLN D1915      52.132  19.824  82.534  1.00  0.00           C  
ATOM   2988  O   GLN D1915      52.287  20.234  83.690  1.00  0.00           O  
ATOM   2989  CB  GLN D1915      53.457  18.164  81.189  1.00  0.00           C  
ATOM   2990  CG  GLN D1915      54.184  17.965  79.855  1.00  0.00           C  
ATOM   2991  CD  GLN D1915      54.209  16.518  79.380  1.00  0.00           C  
ATOM   2992  OE1 GLN D1915      53.173  15.854  79.316  1.00  0.00           O  
ATOM   2993  NE2 GLN D1915      55.396  16.030  79.030  1.00  0.00           N  
ATOM   2994  N   VAL D1916      50.943  19.531  82.017  1.00  0.00           N  
ATOM   2995  CA  VAL D1916      49.718  19.669  82.786  1.00  0.00           C  
ATOM   2996  C   VAL D1916      48.541  19.190  81.955  1.00  0.00           C  
ATOM   2997  O   VAL D1916      48.572  19.254  80.728  1.00  0.00           O  
ATOM   2998  CB  VAL D1916      49.472  21.137  83.179  1.00  0.00           C  
ATOM   2999  CG1 VAL D1916      49.289  21.979  81.925  1.00  0.00           C  
ATOM   3000  CG2 VAL D1916      48.253  21.242  84.086  1.00  0.00           C  
ATOM   3001  N   ASP D1917      47.505  18.713  82.635  1.00  0.00           N  
ATOM   3002  CA  ASP D1917      46.297  18.221  81.978  1.00  0.00           C  
ATOM   3003  C   ASP D1917      45.914  19.168  80.837  1.00  0.00           C  
ATOM   3004  O   ASP D1917      46.229  20.356  80.886  1.00  0.00           O  
ATOM   3005  CB  ASP D1917      45.148  18.132  82.999  1.00  0.00           C  
ATOM   3006  CG  ASP D1917      45.544  17.392  84.285  1.00  0.00           C  
ATOM   3007  OD1 ASP D1917      45.906  16.194  84.215  1.00  0.00           O  
ATOM   3008  OD2 ASP D1917      45.485  18.015  85.370  1.00  0.00           O  
ATOM   3009  N   GLU D1918      45.240  18.650  79.813  1.00  0.00           N  
ATOM   3010  CA  GLU D1918      44.845  19.490  78.685  1.00  0.00           C  
ATOM   3011  C   GLU D1918      43.633  20.370  78.968  1.00  0.00           C  
ATOM   3012  O   GLU D1918      43.649  21.562  78.661  1.00  0.00           O  
ATOM   3013  CB  GLU D1918      44.559  18.647  77.443  1.00  0.00           C  
ATOM   3014  CG  GLU D1918      44.211  19.498  76.234  1.00  0.00           C  
ATOM   3015  CD  GLU D1918      43.953  18.683  74.989  1.00  0.00           C  
ATOM   3016  OE1 GLU D1918      43.704  19.295  73.930  1.00  0.00           O  
ATOM   3017  OE2 GLU D1918      43.998  17.437  75.067  1.00  0.00           O  
ATOM   3018  N   THR D1929      42.581  19.788  79.539  1.00  0.00           N  
ATOM   3019  CA  THR D1929      41.370  20.547  79.857  1.00  0.00           C  
ATOM   3020  C   THR D1929      41.723  21.818  80.629  1.00  0.00           C  
ATOM   3021  O   THR D1929      40.908  22.735  80.740  1.00  0.00           O  
ATOM   3022  CB  THR D1929      40.365  19.702  80.697  1.00  0.00           C  
ATOM   3023  OG1 THR D1929      40.993  19.246  81.903  1.00  0.00           O  
ATOM   3024  CG2 THR D1929      39.882  18.499  79.899  1.00  0.00           C  
ATOM   3025  N   GLN D1930      42.950  21.862  81.146  1.00  0.00           N  
ATOM   3026  CA  GLN D1930      43.449  23.003  81.908  1.00  0.00           C  
ATOM   3027  C   GLN D1930      44.387  23.888  81.079  1.00  0.00           C  
ATOM   3028  O   GLN D1930      45.364  24.425  81.598  1.00  0.00           O  
ATOM   3029  CB  GLN D1930      44.187  22.509  83.157  1.00  0.00           C  
ATOM   3030  CG  GLN D1930      43.302  21.796  84.170  1.00  0.00           C  
ATOM   3031  CD  GLN D1930      42.298  22.723  84.841  1.00  0.00           C  
ATOM   3032  OE1 GLN D1930      41.453  22.277  85.618  1.00  0.00           O  
ATOM   3033  NE2 GLN D1930      42.389  24.017  84.547  1.00  0.00           N  
ATOM   3034  N   LEU D1931      44.082  24.046  79.795  1.00  0.00           N  
ATOM   3035  CA  LEU D1931      44.903  24.860  78.902  1.00  0.00           C  
ATOM   3036  C   LEU D1931      44.665  26.356  79.113  1.00  0.00           C  
ATOM   3037  O   LEU D1931      45.482  27.040  79.733  1.00  0.00           O  
ATOM   3038  CB  LEU D1931      44.606  24.484  77.450  1.00  0.00           C  
ATOM   3039  CG  LEU D1931      45.427  25.169  76.358  1.00  0.00           C  
ATOM   3040  CD1 LEU D1931      46.915  25.000  76.639  1.00  0.00           C  
ATOM   3041  CD2 LEU D1931      45.055  24.565  75.007  1.00  0.00           C  
ATOM   3042  N   MET D1934      43.545  26.854  78.588  1.00  0.00           N  
ATOM   3043  CA  MET D1934      43.160  28.264  78.711  1.00  0.00           C  
ATOM   3044  C   MET D1934      43.534  28.790  80.097  1.00  0.00           C  
ATOM   3045  O   MET D1934      43.798  29.974  80.277  1.00  0.00           O  
ATOM   3046  CB  MET D1934      41.646  28.403  78.500  1.00  0.00           C  
ATOM   3047  CG  MET D1934      41.124  29.831  78.409  1.00  0.00           C  
ATOM   3048  SD  MET D1934      40.955  30.423  76.709  1.00  0.00           S  
ATOM   3049  CE  MET D1934      39.410  29.636  76.223  1.00  0.00           C  
ATOM   3050  N   GLU D1950      43.552  27.886  81.069  1.00  0.00           N  
ATOM   3051  CA  GLU D1950      43.884  28.214  82.444  1.00  0.00           C  
ATOM   3052  C   GLU D1950      45.381  28.472  82.613  1.00  0.00           C  
ATOM   3053  O   GLU D1950      45.793  29.546  83.054  1.00  0.00           O  
ATOM   3054  CB  GLU D1950      43.444  27.065  83.360  1.00  0.00           C  
ATOM   3055  CG  GLU D1950      43.751  27.277  84.832  1.00  0.00           C  
ATOM   3056  CD  GLU D1950      43.012  28.466  85.413  1.00  0.00           C  
ATOM   3057  OE1 GLU D1950      43.251  28.793  86.595  1.00  0.00           O  
ATOM   3058  OE2 GLU D1950      42.192  29.071  84.689  1.00  0.00           O  
ATOM   3059  N   VAL D1951      46.190  27.477  82.265  1.00  0.00           N  
ATOM   3060  CA  VAL D1951      47.642  27.587  82.384  1.00  0.00           C  
ATOM   3061  C   VAL D1951      48.165  28.830  81.675  1.00  0.00           C  
ATOM   3062  O   VAL D1951      48.584  29.784  82.329  1.00  0.00           O  
ATOM   3063  CB  VAL D1951      48.351  26.321  81.812  1.00  0.00           C  
ATOM   3064  CG1 VAL D1951      49.846  26.567  81.649  1.00  0.00           C  
ATOM   3065  CG2 VAL D1951      48.123  25.140  82.746  1.00  0.00           C  
ATOM   3066  N   VAL D1952      48.130  28.810  80.342  1.00  0.00           N  
ATOM   3067  CA  VAL D1952      48.598  29.927  79.523  1.00  0.00           C  
ATOM   3068  C   VAL D1952      48.275  31.262  80.191  1.00  0.00           C  
ATOM   3069  O   VAL D1952      49.181  32.016  80.556  1.00  0.00           O  
ATOM   3070  CB  VAL D1952      47.963  29.875  78.111  1.00  0.00           C  
ATOM   3071  CG1 VAL D1952      48.298  31.138  77.340  1.00  0.00           C  
ATOM   3072  CG2 VAL D1952      48.477  28.648  77.357  1.00  0.00           C  
ATOM   3073  N   GLU D1953      46.985  31.542  80.356  1.00  0.00           N  
ATOM   3074  CA  GLU D1953      46.544  32.774  81.000  1.00  0.00           C  
ATOM   3075  C   GLU D1953      47.376  33.027  82.250  1.00  0.00           C  
ATOM   3076  O   GLU D1953      47.981  34.089  82.397  1.00  0.00           O  
ATOM   3077  CB  GLU D1953      45.054  32.671  81.368  1.00  0.00           C  
ATOM   3078  CG  GLU D1953      44.623  33.465  82.610  1.00  0.00           C  
ATOM   3079  CD  GLU D1953      43.979  34.807  82.295  1.00  0.00           C  
ATOM   3080  OE1 GLU D1953      44.618  35.627  81.601  1.00  0.00           O  
ATOM   3081  OE2 GLU D1953      42.835  35.042  82.752  1.00  0.00           O  
ATOM   3082  N   LYS D1954      47.422  32.034  83.136  1.00  0.00           N  
ATOM   3083  CA  LYS D1954      48.164  32.148  84.390  1.00  0.00           C  
ATOM   3084  C   LYS D1954      49.681  32.143  84.238  1.00  0.00           C  
ATOM   3085  O   LYS D1954      50.381  32.918  84.895  1.00  0.00           O  
ATOM   3086  CB  LYS D1954      47.748  31.023  85.339  1.00  0.00           C  
ATOM   3087  CG  LYS D1954      48.505  31.016  86.659  1.00  0.00           C  
ATOM   3088  CD  LYS D1954      47.897  30.033  87.656  1.00  0.00           C  
ATOM   3089  CE  LYS D1954      46.553  30.524  88.199  1.00  0.00           C  
ATOM   3090  NZ  LYS D1954      45.481  30.623  87.164  1.00  0.00           N  
ATOM   3091  N   THR D1955      50.182  31.262  83.379  1.00  0.00           N  
ATOM   3092  CA  THR D1955      51.614  31.153  83.147  1.00  0.00           C  
ATOM   3093  C   THR D1955      52.181  32.487  82.706  1.00  0.00           C  
ATOM   3094  O   THR D1955      53.182  32.939  83.256  1.00  0.00           O  
ATOM   3095  CB  THR D1955      51.941  30.105  82.066  1.00  0.00           C  
ATOM   3096  OG1 THR D1955      51.378  28.841  82.430  1.00  0.00           O  
ATOM   3097  CG2 THR D1955      53.434  29.940  81.935  1.00  0.00           C  
ATOM   3098  N   LEU D1956      51.546  33.117  81.717  1.00  0.00           N  
ATOM   3099  CA  LEU D1956      52.015  34.412  81.224  1.00  0.00           C  
ATOM   3100  C   LEU D1956      52.085  35.451  82.330  1.00  0.00           C  
ATOM   3101  O   LEU D1956      53.118  36.100  82.505  1.00  0.00           O  
ATOM   3102  CB  LEU D1956      51.128  34.932  80.091  1.00  0.00           C  
ATOM   3103  CG  LEU D1956      51.534  34.436  78.704  1.00  0.00           C  
ATOM   3104  CD1 LEU D1956      51.455  32.921  78.671  1.00  0.00           C  
ATOM   3105  CD2 LEU D1956      50.632  35.040  77.647  1.00  0.00           C  
ATOM   3106  N   ASN D1957      51.001  35.613  83.084  1.00  0.00           N  
ATOM   3107  CA  ASN D1957      51.012  36.585  84.165  1.00  0.00           C  
ATOM   3108  C   ASN D1957      52.209  36.301  85.070  1.00  0.00           C  
ATOM   3109  O   ASN D1957      52.663  37.175  85.811  1.00  0.00           O  
ATOM   3110  CB  ASN D1957      49.703  36.533  84.961  1.00  0.00           C  
ATOM   3111  CG  ASN D1957      48.849  37.795  84.779  1.00  0.00           C  
ATOM   3112  OD1 ASN D1957      49.219  38.890  85.219  1.00  0.00           O  
ATOM   3113  ND2 ASN D1957      47.703  37.641  84.123  1.00  0.00           N  
ATOM   3114  N   ASN D1958      52.730  35.079  84.991  1.00  0.00           N  
ATOM   3115  CA  ASN D1958      53.887  34.701  85.792  1.00  0.00           C  
ATOM   3116  C   ASN D1958      55.156  35.154  85.069  1.00  0.00           C  
ATOM   3117  O   ASN D1958      55.935  35.939  85.610  1.00  0.00           O  
ATOM   3118  CB  ASN D1958      53.923  33.182  86.007  1.00  0.00           C  
ATOM   3119  CG  ASN D1958      54.752  32.780  87.225  1.00  0.00           C  
ATOM   3120  OD1 ASN D1958      55.885  33.240  87.406  1.00  0.00           O  
ATOM   3121  ND2 ASN D1958      54.189  31.911  88.063  1.00  0.00           N  
ATOM   3122  N   ILE D1959      55.348  34.659  83.846  1.00  0.00           N  
ATOM   3123  CA  ILE D1959      56.508  34.999  83.018  1.00  0.00           C  
ATOM   3124  C   ILE D1959      56.827  36.481  83.052  1.00  0.00           C  
ATOM   3125  O   ILE D1959      57.925  36.881  83.429  1.00  0.00           O  
ATOM   3126  CB  ILE D1959      56.273  34.613  81.552  1.00  0.00           C  
ATOM   3127  CG1 ILE D1959      56.073  33.103  81.452  1.00  0.00           C  
ATOM   3128  CG2 ILE D1959      57.441  35.078  80.691  1.00  0.00           C  
ATOM   3129  CD1 ILE D1959      55.670  32.627  80.078  1.00  0.00           C  
ATOM   3130  N   MET D1960      55.864  37.291  82.631  1.00  0.00           N  
ATOM   3131  CA  MET D1960      56.033  38.738  82.626  1.00  0.00           C  
ATOM   3132  C   MET D1960      56.494  39.207  84.002  1.00  0.00           C  
ATOM   3133  O   MET D1960      57.476  39.942  84.131  1.00  0.00           O  
ATOM   3134  CB  MET D1960      54.708  39.418  82.259  1.00  0.00           C  
ATOM   3135  CG  MET D1960      54.670  40.927  82.476  1.00  0.00           C  
ATOM   3136  SD  MET D1960      56.018  41.794  81.656  1.00  0.00           S  
ATOM   3137  CE  MET D1960      56.269  43.179  82.802  1.00  0.00           C  
ATOM   3138  N   GLU D1961      55.776  38.774  85.030  1.00  0.00           N  
ATOM   3139  CA  GLU D1961      56.111  39.145  86.392  1.00  0.00           C  
ATOM   3140  C   GLU D1961      57.551  38.718  86.676  1.00  0.00           C  
ATOM   3141  O   GLU D1961      58.436  39.547  86.909  1.00  0.00           O  
ATOM   3142  CB  GLU D1961      55.150  38.452  87.360  1.00  0.00           C  
ATOM   3143  CG  GLU D1961      55.221  38.958  88.789  1.00  0.00           C  
ATOM   3144  CD  GLU D1961      54.211  38.276  89.688  1.00  0.00           C  
ATOM   3145  OE1 GLU D1961      52.996  38.362  89.395  1.00  0.00           O  
ATOM   3146  OE2 GLU D1961      54.632  37.652  90.687  1.00  0.00           O  
ATOM   3147  N   ASN D1962      57.771  37.411  86.638  1.00  0.00           N  
ATOM   3148  CA  ASN D1962      59.076  36.821  86.882  1.00  0.00           C  
ATOM   3149  C   ASN D1962      60.201  37.610  86.212  1.00  0.00           C  
ATOM   3150  O   ASN D1962      61.239  37.849  86.826  1.00  0.00           O  
ATOM   3151  CB  ASN D1962      59.070  35.376  86.373  1.00  0.00           C  
ATOM   3152  CG  ASN D1962      60.140  34.523  87.018  1.00  0.00           C  
ATOM   3153  OD1 ASN D1962      60.203  34.407  88.246  1.00  0.00           O  
ATOM   3154  ND2 ASN D1962      60.984  33.910  86.193  1.00  0.00           N  
ATOM   3155  N   ILE D1963      59.987  38.022  84.960  1.00  0.00           N  
ATOM   3156  CA  ILE D1963      61.006  38.768  84.214  1.00  0.00           C  
ATOM   3157  C   ILE D1963      61.111  40.218  84.644  1.00  0.00           C  
ATOM   3158  O   ILE D1963      62.190  40.810  84.583  1.00  0.00           O  
ATOM   3159  CB  ILE D1963      60.763  38.767  82.671  1.00  0.00           C  
ATOM   3160  CG1 ILE D1963      59.525  39.583  82.327  1.00  0.00           C  
ATOM   3161  CG2 ILE D1963      60.619  37.353  82.157  1.00  0.00           C  
ATOM   3162  CD1 ILE D1963      59.236  39.645  80.845  1.00  0.00           C  
ATOM   3163  N   LYS D1964      59.992  40.799  85.057  1.00  0.00           N  
ATOM   3164  CA  LYS D1964      60.020  42.181  85.486  1.00  0.00           C  
ATOM   3165  C   LYS D1964      60.787  42.245  86.805  1.00  0.00           C  
ATOM   3166  O   LYS D1964      61.672  43.087  86.976  1.00  0.00           O  
ATOM   3167  CB  LYS D1964      58.596  42.713  85.667  1.00  0.00           C  
ATOM   3168  CG  LYS D1964      58.524  44.205  85.996  1.00  0.00           C  
ATOM   3169  CD  LYS D1964      57.128  44.615  86.455  1.00  0.00           C  
ATOM   3170  CE  LYS D1964      57.115  46.040  86.986  1.00  0.00           C  
ATOM   3171  NZ  LYS D1964      55.811  46.378  87.631  1.00  0.00           N  
ATOM   3172  N   ASN D1965      60.455  41.343  87.728  1.00  0.00           N  
ATOM   3173  CA  ASN D1965      61.109  41.311  89.032  1.00  0.00           C  
ATOM   3174  C   ASN D1965      62.616  41.150  88.863  1.00  0.00           C  
ATOM   3175  O   ASN D1965      63.393  41.755  89.604  1.00  0.00           O  
ATOM   3176  CB  ASN D1965      60.541  40.172  89.886  1.00  0.00           C  
ATOM   3177  CG  ASN D1965      59.076  40.387  90.256  1.00  0.00           C  
ATOM   3178  OD1 ASN D1965      58.463  39.552  90.925  1.00  0.00           O  
ATOM   3179  ND2 ASN D1965      58.510  41.509  89.823  1.00  0.00           N  
ATOM   3180  N   ARG D1966      63.021  40.335  87.889  1.00  0.00           N  
ATOM   3181  CA  ARG D1966      64.439  40.120  87.600  1.00  0.00           C  
ATOM   3182  C   ARG D1966      65.021  41.489  87.289  1.00  0.00           C  
ATOM   3183  O   ARG D1966      65.955  41.949  87.942  1.00  0.00           O  
ATOM   3184  CB  ARG D1966      64.617  39.227  86.365  1.00  0.00           C  
ATOM   3185  CG  ARG D1966      64.128  37.797  86.510  1.00  0.00           C  
ATOM   3186  CD  ARG D1966      65.188  36.903  87.133  1.00  0.00           C  
ATOM   3187  NE  ARG D1966      64.745  35.512  87.246  1.00  0.00           N  
ATOM   3188  CZ  ARG D1966      64.423  34.736  86.214  1.00  0.00           C  
ATOM   3189  NH1 ARG D1966      64.490  35.209  84.975  1.00  0.00           N  
ATOM   3190  NH2 ARG D1966      64.039  33.481  86.423  1.00  0.00           N  
ATOM   3191  N   ALA D1967      64.440  42.132  86.280  1.00  0.00           N  
ATOM   3192  CA  ALA D1967      64.860  43.454  85.826  1.00  0.00           C  
ATOM   3193  C   ALA D1967      65.152  44.423  86.960  1.00  0.00           C  
ATOM   3194  O   ALA D1967      66.259  44.957  87.046  1.00  0.00           O  
ATOM   3195  CB  ALA D1967      63.803  44.038  84.914  1.00  0.00           C  
ATOM   3196  N   TRP D1968      64.162  44.667  87.817  1.00  0.00           N  
ATOM   3197  CA  TRP D1968      64.380  45.578  88.932  1.00  0.00           C  
ATOM   3198  C   TRP D1968      65.571  45.094  89.732  1.00  0.00           C  
ATOM   3199  O   TRP D1968      66.468  45.879  90.043  1.00  0.00           O  
ATOM   3200  CB  TRP D1968      63.141  45.690  89.830  1.00  0.00           C  
ATOM   3201  CG  TRP D1968      62.263  46.840  89.436  1.00  0.00           C  
ATOM   3202  CD1 TRP D1968      61.248  46.823  88.523  1.00  0.00           C  
ATOM   3203  CD2 TRP D1968      62.393  48.206  89.862  1.00  0.00           C  
ATOM   3204  NE1 TRP D1968      60.740  48.090  88.347  1.00  0.00           N  
ATOM   3205  CE2 TRP D1968      61.425  48.960  89.155  1.00  0.00           C  
ATOM   3206  CE3 TRP D1968      63.237  48.867  90.769  1.00  0.00           C  
ATOM   3207  CZ2 TRP D1968      61.275  50.346  89.325  1.00  0.00           C  
ATOM   3208  CZ3 TRP D1968      63.088  50.250  90.940  1.00  0.00           C  
ATOM   3209  CH2 TRP D1968      62.112  50.971  90.219  1.00  0.00           C  
ATOM   3210  N   GLU D1969      65.589  43.802  90.051  1.00  0.00           N  
ATOM   3211  CA  GLU D1969      66.705  43.237  90.793  1.00  0.00           C  
ATOM   3212  C   GLU D1969      67.971  43.838  90.192  1.00  0.00           C  
ATOM   3213  O   GLU D1969      68.608  44.702  90.798  1.00  0.00           O  
ATOM   3214  CB  GLU D1969      66.740  41.705  90.658  1.00  0.00           C  
ATOM   3215  CG  GLU D1969      67.903  41.032  91.403  1.00  0.00           C  
ATOM   3216  CD  GLU D1969      67.964  39.516  91.220  1.00  0.00           C  
ATOM   3217  OE1 GLU D1969      68.140  39.053  90.074  1.00  0.00           O  
ATOM   3218  OE2 GLU D1969      67.844  38.784  92.228  1.00  0.00           O  
ATOM   3219  N   LYS D1970      68.309  43.406  88.982  1.00  0.00           N  
ATOM   3220  CA  LYS D1970      69.504  43.894  88.311  1.00  0.00           C  
ATOM   3221  C   LYS D1970      69.646  45.404  88.414  1.00  0.00           C  
ATOM   3222  O   LYS D1970      70.711  45.922  88.753  1.00  0.00           O  
ATOM   3223  CB  LYS D1970      69.492  43.487  86.843  1.00  0.00           C  
ATOM   3224  CG  LYS D1970      69.489  41.991  86.612  1.00  0.00           C  
ATOM   3225  CD  LYS D1970      69.825  41.652  85.169  1.00  0.00           C  
ATOM   3226  CE  LYS D1970      71.274  41.993  84.848  1.00  0.00           C  
ATOM   3227  NZ  LYS D1970      71.590  43.437  85.045  1.00  0.00           N  
ATOM   3228  N   PHE D1971      68.567  46.114  88.118  1.00  0.00           N  
ATOM   3229  CA  PHE D1971      68.591  47.566  88.181  1.00  0.00           C  
ATOM   3230  C   PHE D1971      69.116  48.021  89.546  1.00  0.00           C  
ATOM   3231  O   PHE D1971      70.104  48.757  89.633  1.00  0.00           O  
ATOM   3232  CB  PHE D1971      67.181  48.117  87.930  1.00  0.00           C  
ATOM   3233  CG  PHE D1971      67.122  49.611  87.849  1.00  0.00           C  
ATOM   3234  CD1 PHE D1971      67.914  50.301  86.944  1.00  0.00           C  
ATOM   3235  CD2 PHE D1971      66.298  50.328  88.698  1.00  0.00           C  
ATOM   3236  CE1 PHE D1971      67.886  51.676  86.894  1.00  0.00           C  
ATOM   3237  CE2 PHE D1971      66.262  51.706  88.657  1.00  0.00           C  
ATOM   3238  CZ  PHE D1971      67.058  52.383  87.756  1.00  0.00           C  
ATOM   3239  N   GLU D1972      68.455  47.557  90.603  1.00  0.00           N  
ATOM   3240  CA  GLU D1972      68.821  47.889  91.978  1.00  0.00           C  
ATOM   3241  C   GLU D1972      70.287  47.550  92.268  1.00  0.00           C  
ATOM   3242  O   GLU D1972      70.909  48.121  93.167  1.00  0.00           O  
ATOM   3243  CB  GLU D1972      67.927  47.116  92.952  1.00  0.00           C  
ATOM   3244  CG  GLU D1972      66.433  47.259  92.685  1.00  0.00           C  
ATOM   3245  CD  GLU D1972      65.602  46.174  93.367  1.00  0.00           C  
ATOM   3246  OE1 GLU D1972      64.372  46.127  93.139  1.00  0.00           O  
ATOM   3247  OE2 GLU D1972      66.178  45.367  94.128  1.00  0.00           O  
ATOM   3248  N   ASN D2012      70.832  46.614  91.501  1.00  0.00           N  
ATOM   3249  CA  ASN D2012      72.210  46.192  91.680  1.00  0.00           C  
ATOM   3250  C   ASN D2012      73.179  46.999  90.832  1.00  0.00           C  
ATOM   3251  O   ASN D2012      74.353  46.641  90.714  1.00  0.00           O  
ATOM   3252  CB  ASN D2012      72.342  44.707  91.345  1.00  0.00           C  
ATOM   3253  CG  ASN D2012      72.623  43.864  92.565  1.00  0.00           C  
ATOM   3254  OD1 ASN D2012      72.219  44.212  93.671  1.00  0.00           O  
ATOM   3255  ND2 ASN D2012      73.311  42.746  92.371  1.00  0.00           N  
ATOM   3256  N   PHE D2013      72.687  48.076  90.229  1.00  0.00           N  
ATOM   3257  CA  PHE D2013      73.529  48.941  89.403  1.00  0.00           C  
ATOM   3258  C   PHE D2013      73.513  50.346  89.961  1.00  0.00           C  
ATOM   3259  O   PHE D2013      74.253  51.228  89.508  1.00  0.00           O  
ATOM   3260  CB  PHE D2013      73.045  48.954  87.955  1.00  0.00           C  
ATOM   3261  CG  PHE D2013      73.768  47.980  87.077  1.00  0.00           C  
ATOM   3262  CD1 PHE D2013      73.666  46.612  87.303  1.00  0.00           C  
ATOM   3263  CD2 PHE D2013      74.578  48.426  86.043  1.00  0.00           C  
ATOM   3264  CE1 PHE D2013      74.364  45.706  86.511  1.00  0.00           C  
ATOM   3265  CE2 PHE D2013      75.274  47.530  85.252  1.00  0.00           C  
ATOM   3266  CZ  PHE D2013      75.169  46.168  85.485  1.00  0.00           C  
ATOM   3267  N   ILE D2014      72.653  50.532  90.956  1.00  0.00           N  
ATOM   3268  CA  ILE D2014      72.504  51.806  91.625  1.00  0.00           C  
ATOM   3269  C   ILE D2014      73.262  51.718  92.935  1.00  0.00           C  
ATOM   3270  O   ILE D2014      72.941  50.906  93.803  1.00  0.00           O  
ATOM   3271  CB  ILE D2014      71.035  52.104  91.911  1.00  0.00           C  
ATOM   3272  CG1 ILE D2014      70.209  51.886  90.641  1.00  0.00           C  
ATOM   3273  CG2 ILE D2014      70.892  53.535  92.387  1.00  0.00           C  
ATOM   3274  CD1 ILE D2014      68.723  52.056  90.837  1.00  0.00           C  
ATOM   3275  N   THR D2015      74.280  52.556  93.060  1.00  0.00           N  
ATOM   3276  CA  THR D2015      75.110  52.579  94.248  1.00  0.00           C  
ATOM   3277  C   THR D2015      74.915  53.914  94.949  1.00  0.00           C  
ATOM   3278  O   THR D2015      75.106  54.969  94.341  1.00  0.00           O  
ATOM   3279  CB  THR D2015      76.586  52.419  93.865  1.00  0.00           C  
ATOM   3280  OG1 THR D2015      76.730  51.296  92.986  1.00  0.00           O  
ATOM   3281  CG2 THR D2015      77.431  52.202  95.099  1.00  0.00           C  
ATOM   3282  N   ILE D2016      74.536  53.862  96.225  1.00  0.00           N  
ATOM   3283  CA  ILE D2016      74.302  55.072  97.011  1.00  0.00           C  
ATOM   3284  C   ILE D2016      75.483  55.419  97.907  1.00  0.00           C  
ATOM   3285  O   ILE D2016      76.033  54.558  98.593  1.00  0.00           O  
ATOM   3286  CB  ILE D2016      73.060  54.944  97.931  1.00  0.00           C  
ATOM   3287  CG1 ILE D2016      71.862  54.381  97.161  1.00  0.00           C  
ATOM   3288  CG2 ILE D2016      72.717  56.302  98.509  1.00  0.00           C  
ATOM   3289  CD1 ILE D2016      71.948  52.891  96.885  1.00  0.00           C  
ATOM   3290  N   LEU D2017      75.862  56.691  97.903  1.00  0.00           N  
ATOM   3291  CA  LEU D2017      76.968  57.162  98.726  1.00  0.00           C  
ATOM   3292  C   LEU D2017      76.434  57.925  99.931  1.00  0.00           C  
ATOM   3293  O   LEU D2017      75.322  57.677 100.394  1.00  0.00           O  
ATOM   3294  CB  LEU D2017      77.896  58.069  97.911  1.00  0.00           C  
ATOM   3295  CG  LEU D2017      78.834  57.381  96.916  1.00  0.00           C  
ATOM   3296  CD1 LEU D2017      78.035  56.604  95.880  1.00  0.00           C  
ATOM   3297  CD2 LEU D2017      79.705  58.430  96.247  1.00  0.00           C  
ATOM   3298  N   GLU D2018      77.237  58.854 100.435  1.00  0.00           N  
ATOM   3299  CA  GLU D2018      76.846  59.661 101.579  1.00  0.00           C  
ATOM   3300  C   GLU D2018      77.642  60.956 101.620  1.00  0.00           C  
ATOM   3301  O   GLU D2018      77.329  61.860 102.393  1.00  0.00           O  
ATOM   3302  CB  GLU D2018      77.037  58.872 102.883  1.00  0.00           C  
ATOM   3303  CG  GLU D2018      78.137  57.805 102.855  1.00  0.00           C  
ATOM   3304  CD  GLU D2018      79.531  58.370 102.635  1.00  0.00           C  
ATOM   3305  OE1 GLU D2018      79.782  58.925 101.546  1.00  0.00           O  
ATOM   3306  OE2 GLU D2018      80.376  58.255 103.550  1.00  0.00           O  
ATOM   3307  N   ASP D2019      78.663  61.046 100.771  1.00  0.00           N  
ATOM   3308  CA  ASP D2019      79.505  62.235 100.716  1.00  0.00           C  
ATOM   3309  C   ASP D2019      79.754  62.751  99.305  1.00  0.00           C  
ATOM   3310  O   ASP D2019      79.910  61.978  98.359  1.00  0.00           O  
ATOM   3311  CB  ASP D2019      80.856  61.974 101.392  1.00  0.00           C  
ATOM   3312  CG  ASP D2019      81.799  63.170 101.300  1.00  0.00           C  
ATOM   3313  OD1 ASP D2019      81.429  64.269 101.770  1.00  0.00           O  
ATOM   3314  OD2 ASP D2019      82.913  63.010 100.757  1.00  0.00           O  
ATOM   3315  N   ILE D2020      79.799  64.074  99.194  1.00  0.00           N  
ATOM   3316  CA  ILE D2020      80.034  64.772  97.938  1.00  0.00           C  
ATOM   3317  C   ILE D2020      81.496  64.628  97.524  1.00  0.00           C  
ATOM   3318  O   ILE D2020      82.150  65.619  97.190  1.00  0.00           O  
ATOM   3319  CB  ILE D2020      79.722  66.273  98.094  1.00  0.00           C  
ATOM   3320  CG1 ILE D2020      80.561  66.852  99.242  1.00  0.00           C  
ATOM   3321  CG2 ILE D2020      78.236  66.471  98.362  1.00  0.00           C  
ATOM   3322  CD1 ILE D2020      80.410  68.341  99.446  1.00  0.00           C  
ATOM   3323  N   ASN D2025      82.006  63.399  97.542  1.00  0.00           N  
ATOM   3324  CA  ASN D2025      83.398  63.160  97.179  1.00  0.00           C  
ATOM   3325  C   ASN D2025      83.564  62.697  95.730  1.00  0.00           C  
ATOM   3326  O   ASN D2025      83.377  61.522  95.409  1.00  0.00           O  
ATOM   3327  CB  ASN D2025      84.021  62.144  98.140  1.00  0.00           C  
ATOM   3328  CG  ASN D2025      85.514  62.341  98.305  1.00  0.00           C  
ATOM   3329  OD1 ASN D2025      86.109  61.887  99.281  1.00  0.00           O  
ATOM   3330  ND2 ASN D2025      86.130  63.020  97.344  1.00  0.00           N  
ATOM   3331  N   PRO D2026      83.933  63.633  94.837  1.00  0.00           N  
ATOM   3332  CA  PRO D2026      84.135  63.369  93.412  1.00  0.00           C  
ATOM   3333  C   PRO D2026      85.218  62.336  93.178  1.00  0.00           C  
ATOM   3334  O   PRO D2026      84.970  61.278  92.605  1.00  0.00           O  
ATOM   3335  CB  PRO D2026      84.522  64.738  92.860  1.00  0.00           C  
ATOM   3336  CG  PRO D2026      85.252  65.363  94.002  1.00  0.00           C  
ATOM   3337  CD  PRO D2026      84.352  65.009  95.168  1.00  0.00           C  
ATOM   3338  N   ASP D2027      86.425  62.654  93.628  1.00  0.00           N  
ATOM   3339  CA  ASP D2027      87.550  61.753  93.472  1.00  0.00           C  
ATOM   3340  C   ASP D2027      87.123  60.345  93.888  1.00  0.00           C  
ATOM   3341  O   ASP D2027      87.816  59.368  93.604  1.00  0.00           O  
ATOM   3342  CB  ASP D2027      88.734  62.244  94.317  1.00  0.00           C  
ATOM   3343  CG  ASP D2027      89.113  63.691  94.012  1.00  0.00           C  
ATOM   3344  OD1 ASP D2027      88.340  64.605  94.376  1.00  0.00           O  
ATOM   3345  OD2 ASP D2027      90.182  63.915  93.401  1.00  0.00           O  
ATOM   3346  N   GLU D2028      85.971  60.249  94.549  1.00  0.00           N  
ATOM   3347  CA  GLU D2028      85.443  58.963  94.987  1.00  0.00           C  
ATOM   3348  C   GLU D2028      84.472  58.377  93.970  1.00  0.00           C  
ATOM   3349  O   GLU D2028      84.693  57.286  93.444  1.00  0.00           O  
ATOM   3350  CB  GLU D2028      84.714  59.092  96.323  1.00  0.00           C  
ATOM   3351  CG  GLU D2028      84.262  57.745  96.873  1.00  0.00           C  
ATOM   3352  CD  GLU D2028      83.242  57.870  97.980  1.00  0.00           C  
ATOM   3353  OE1 GLU D2028      83.495  58.618  98.946  1.00  0.00           O  
ATOM   3354  OE2 GLU D2028      82.187  57.212  97.884  1.00  0.00           O  
ATOM   3355  N   ILE D2029      83.387  59.101  93.707  1.00  0.00           N  
ATOM   3356  CA  ILE D2029      82.378  58.642  92.761  1.00  0.00           C  
ATOM   3357  C   ILE D2029      83.034  58.114  91.501  1.00  0.00           C  
ATOM   3358  O   ILE D2029      83.030  56.915  91.245  1.00  0.00           O  
ATOM   3359  CB  ILE D2029      81.429  59.774  92.357  1.00  0.00           C  
ATOM   3360  CG1 ILE D2029      80.813  60.406  93.601  1.00  0.00           C  
ATOM   3361  CG2 ILE D2029      80.335  59.230  91.453  1.00  0.00           C  
ATOM   3362  CD1 ILE D2029      79.842  61.524  93.291  1.00  0.00           C  
ATOM   3363  N   LYS D2030      83.594  59.026  90.716  1.00  0.00           N  
ATOM   3364  CA  LYS D2030      84.270  58.675  89.471  1.00  0.00           C  
ATOM   3365  C   LYS D2030      84.910  57.286  89.573  1.00  0.00           C  
ATOM   3366  O   LYS D2030      84.723  56.427  88.701  1.00  0.00           O  
ATOM   3367  CB  LYS D2030      85.337  59.737  89.157  1.00  0.00           C  
ATOM   3368  CG  LYS D2030      86.361  59.939  90.278  1.00  0.00           C  
ATOM   3369  CD  LYS D2030      86.879  61.369  90.338  1.00  0.00           C  
ATOM   3370  CE  LYS D2030      87.633  61.766  89.085  1.00  0.00           C  
ATOM   3371  NZ  LYS D2030      88.072  63.187  89.161  1.00  0.00           N  
ATOM   3372  N   ASN D2031      85.649  57.077  90.661  1.00  0.00           N  
ATOM   3373  CA  ASN D2031      86.337  55.819  90.913  1.00  0.00           C  
ATOM   3374  C   ASN D2031      85.316  54.690  90.985  1.00  0.00           C  
ATOM   3375  O   ASN D2031      85.396  53.719  90.230  1.00  0.00           O  
ATOM   3376  CB  ASN D2031      87.121  55.910  92.233  1.00  0.00           C  
ATOM   3377  CG  ASN D2031      88.296  54.936  92.299  1.00  0.00           C  
ATOM   3378  OD1 ASN D2031      88.128  53.719  92.184  1.00  0.00           O  
ATOM   3379  ND2 ASN D2031      89.494  55.476  92.493  1.00  0.00           N  
ATOM   3380  N   ILE D2032      84.346  54.833  91.884  1.00  0.00           N  
ATOM   3381  CA  ILE D2032      83.324  53.811  92.064  1.00  0.00           C  
ATOM   3382  C   ILE D2032      82.590  53.490  90.765  1.00  0.00           C  
ATOM   3383  O   ILE D2032      81.814  52.536  90.701  1.00  0.00           O  
ATOM   3384  CB  ILE D2032      82.302  54.218  93.152  1.00  0.00           C  
ATOM   3385  CG1 ILE D2032      81.529  52.982  93.619  1.00  0.00           C  
ATOM   3386  CG2 ILE D2032      81.343  55.264  92.612  1.00  0.00           C  
ATOM   3387  CD1 ILE D2032      80.651  53.224  94.823  1.00  0.00           C  
ATOM   3388  N   LEU D2033      82.829  54.288  89.730  1.00  0.00           N  
ATOM   3389  CA  LEU D2033      82.200  54.022  88.448  1.00  0.00           C  
ATOM   3390  C   LEU D2033      83.025  52.973  87.721  1.00  0.00           C  
ATOM   3391  O   LEU D2033      82.543  51.873  87.470  1.00  0.00           O  
ATOM   3392  CB  LEU D2033      82.098  55.297  87.608  1.00  0.00           C  
ATOM   3393  CG  LEU D2033      80.905  56.202  87.935  1.00  0.00           C  
ATOM   3394  CD1 LEU D2033      80.897  57.386  86.991  1.00  0.00           C  
ATOM   3395  CD2 LEU D2033      79.604  55.422  87.801  1.00  0.00           C  
ATOM   3396  N   SER D2034      84.272  53.306  87.397  1.00  0.00           N  
ATOM   3397  CA  SER D2034      85.156  52.366  86.709  1.00  0.00           C  
ATOM   3398  C   SER D2034      85.535  51.209  87.637  1.00  0.00           C  
ATOM   3399  O   SER D2034      86.712  50.853  87.774  1.00  0.00           O  
ATOM   3400  CB  SER D2034      86.421  53.077  86.210  1.00  0.00           C  
ATOM   3401  OG  SER D2034      86.130  53.972  85.147  1.00  0.00           O  
ATOM   3402  N   GLU D2035      84.514  50.636  88.268  1.00  0.00           N  
ATOM   3403  CA  GLU D2035      84.665  49.515  89.190  1.00  0.00           C  
ATOM   3404  C   GLU D2035      83.294  48.878  89.452  1.00  0.00           C  
ATOM   3405  O   GLU D2035      83.204  47.749  89.945  1.00  0.00           O  
ATOM   3406  CB  GLU D2035      85.298  49.996  90.506  1.00  0.00           C  
ATOM   3407  CG  GLU D2035      85.352  48.945  91.618  1.00  0.00           C  
ATOM   3408  CD  GLU D2035      86.219  49.374  92.792  1.00  0.00           C  
ATOM   3409  OE1 GLU D2035      86.097  50.537  93.231  1.00  0.00           O  
ATOM   3410  OE2 GLU D2035      87.017  48.542  93.281  1.00  0.00           O  
ATOM   3411  N   LYS D2036      82.229  49.599  89.105  1.00  0.00           N  
ATOM   3412  CA  LYS D2036      80.873  49.096  89.308  1.00  0.00           C  
ATOM   3413  C   LYS D2036      79.886  49.689  88.305  1.00  0.00           C  
ATOM   3414  O   LYS D2036      78.837  49.103  88.036  1.00  0.00           O  
ATOM   3415  CB  LYS D2036      80.407  49.409  90.732  1.00  0.00           C  
ATOM   3416  CG  LYS D2036      79.201  48.603  91.189  1.00  0.00           C  
ATOM   3417  CD  LYS D2036      78.813  48.963  92.612  1.00  0.00           C  
ATOM   3418  CE  LYS D2036      77.766  48.011  93.158  1.00  0.00           C  
ATOM   3419  NZ  LYS D2036      78.291  46.620  93.256  1.00  0.00           N  
ATOM   3420  N   ARG D2037      80.229  50.851  87.755  1.00  0.00           N  
ATOM   3421  CA  ARG D2037      79.378  51.533  86.783  1.00  0.00           C  
ATOM   3422  C   ARG D2037      77.956  51.704  87.291  1.00  0.00           C  
ATOM   3423  O   ARG D2037      77.716  51.782  88.494  1.00  0.00           O  
ATOM   3424  CB  ARG D2037      79.354  50.772  85.457  1.00  0.00           C  
ATOM   3425  CG  ARG D2037      80.608  50.927  84.628  1.00  0.00           C  
ATOM   3426  CD  ARG D2037      80.616  49.988  83.434  1.00  0.00           C  
ATOM   3427  NE  ARG D2037      80.869  48.592  83.798  1.00  0.00           N  
ATOM   3428  CZ  ARG D2037      79.984  47.775  84.365  1.00  0.00           C  
ATOM   3429  NH1 ARG D2037      78.763  48.198  84.644  1.00  0.00           N  
ATOM   3430  NH2 ARG D2037      80.319  46.524  84.652  1.00  0.00           N  
ATOM   3431  N   GLY D2038      77.005  51.745  86.371  1.00  0.00           N  
ATOM   3432  CA  GLY D2038      75.631  51.939  86.776  1.00  0.00           C  
ATOM   3433  C   GLY D2038      75.458  53.421  87.027  1.00  0.00           C  
ATOM   3434  O   GLY D2038      76.189  54.241  86.469  1.00  0.00           O  
ATOM   3435  N   VAL D2039      74.498  53.776  87.869  1.00  0.00           N  
ATOM   3436  CA  VAL D2039      74.256  55.177  88.177  1.00  0.00           C  
ATOM   3437  C   VAL D2039      74.558  55.411  89.649  1.00  0.00           C  
ATOM   3438  O   VAL D2039      74.409  54.508  90.474  1.00  0.00           O  
ATOM   3439  CB  VAL D2039      72.792  55.572  87.887  1.00  0.00           C  
ATOM   3440  CG1 VAL D2039      71.856  54.813  88.809  1.00  0.00           C  
ATOM   3441  CG2 VAL D2039      72.613  57.068  88.053  1.00  0.00           C  
ATOM   3442  N   ILE D2040      74.985  56.623  89.975  1.00  0.00           N  
ATOM   3443  CA  ILE D2040      75.316  56.956  91.349  1.00  0.00           C  
ATOM   3444  C   ILE D2040      74.396  57.998  91.952  1.00  0.00           C  
ATOM   3445  O   ILE D2040      74.023  58.972  91.301  1.00  0.00           O  
ATOM   3446  CB  ILE D2040      76.757  57.465  91.452  1.00  0.00           C  
ATOM   3447  CG1 ILE D2040      77.713  56.297  91.247  1.00  0.00           C  
ATOM   3448  CG2 ILE D2040      76.987  58.127  92.787  1.00  0.00           C  
ATOM   3449  CD1 ILE D2040      77.400  55.109  92.137  1.00  0.00           C  
ATOM   3450  N   LEU D2041      74.025  57.774  93.207  1.00  0.00           N  
ATOM   3451  CA  LEU D2041      73.169  58.698  93.931  1.00  0.00           C  
ATOM   3452  C   LEU D2041      74.009  59.264  95.059  1.00  0.00           C  
ATOM   3453  O   LEU D2041      74.905  58.596  95.563  1.00  0.00           O  
ATOM   3454  CB  LEU D2041      71.942  57.974  94.489  1.00  0.00           C  
ATOM   3455  CG  LEU D2041      70.774  57.693  93.529  1.00  0.00           C  
ATOM   3456  CD1 LEU D2041      71.284  57.067  92.244  1.00  0.00           C  
ATOM   3457  CD2 LEU D2041      69.749  56.783  94.208  1.00  0.00           C  
ATOM   3458  N   VAL D2042      73.741  60.506  95.434  1.00  0.00           N  
ATOM   3459  CA  VAL D2042      74.478  61.156  96.508  1.00  0.00           C  
ATOM   3460  C   VAL D2042      73.566  62.187  97.160  1.00  0.00           C  
ATOM   3461  O   VAL D2042      72.821  62.880  96.473  1.00  0.00           O  
ATOM   3462  CB  VAL D2042      75.747  61.855  95.971  1.00  0.00           C  
ATOM   3463  CG1 VAL D2042      76.661  60.840  95.337  1.00  0.00           C  
ATOM   3464  CG2 VAL D2042      75.378  62.918  94.956  1.00  0.00           C  
ATOM   3465  N   PRO D2043      73.603  62.295  98.499  1.00  0.00           N  
ATOM   3466  CA  PRO D2043      72.751  63.267  99.186  1.00  0.00           C  
ATOM   3467  C   PRO D2043      72.749  64.659  98.547  1.00  0.00           C  
ATOM   3468  O   PRO D2043      73.802  65.260  98.295  1.00  0.00           O  
ATOM   3469  CB  PRO D2043      73.291  63.257 100.623  1.00  0.00           C  
ATOM   3470  CG  PRO D2043      74.683  62.717 100.485  1.00  0.00           C  
ATOM   3471  CD  PRO D2043      74.517  61.646  99.450  1.00  0.00           C  
ATOM   3472  N   PHE D2044      71.540  65.151  98.287  1.00  0.00           N  
ATOM   3473  CA  PHE D2044      71.323  66.449  97.663  1.00  0.00           C  
ATOM   3474  C   PHE D2044      71.714  67.628  98.541  1.00  0.00           C  
ATOM   3475  O   PHE D2044      71.224  67.784  99.658  1.00  0.00           O  
ATOM   3476  CB  PHE D2044      69.851  66.585  97.246  1.00  0.00           C  
ATOM   3477  CG  PHE D2044      69.496  67.941  96.695  1.00  0.00           C  
ATOM   3478  CD1 PHE D2044      70.091  68.415  95.525  1.00  0.00           C  
ATOM   3479  CD2 PHE D2044      68.577  68.754  97.357  1.00  0.00           C  
ATOM   3480  CE1 PHE D2044      69.776  69.676  95.025  1.00  0.00           C  
ATOM   3481  CE2 PHE D2044      68.253  70.017  96.867  1.00  0.00           C  
ATOM   3482  CZ  PHE D2044      68.854  70.479  95.698  1.00  0.00           C  
ATOM   3483  N   LYS D2045      72.603  68.459  98.014  1.00  0.00           N  
ATOM   3484  CA  LYS D2045      73.049  69.640  98.722  1.00  0.00           C  
ATOM   3485  C   LYS D2045      73.192  70.753  97.690  1.00  0.00           C  
ATOM   3486  O   LYS D2045      74.197  70.838  96.988  1.00  0.00           O  
ATOM   3487  CB  LYS D2045      74.382  69.363  99.421  1.00  0.00           C  
ATOM   3488  CG  LYS D2045      74.549  70.108 100.743  1.00  0.00           C  
ATOM   3489  CD  LYS D2045      75.746  69.595 101.538  1.00  0.00           C  
ATOM   3490  CE  LYS D2045      75.794  70.212 102.930  1.00  0.00           C  
ATOM   3491  NZ  LYS D2045      74.575  69.890 103.729  1.00  0.00           N  
ATOM   3492  N   GLU D2046      72.160  71.586  97.591  1.00  0.00           N  
ATOM   3493  CA  GLU D2046      72.126  72.703  96.647  1.00  0.00           C  
ATOM   3494  C   GLU D2046      73.507  73.312  96.433  1.00  0.00           C  
ATOM   3495  O   GLU D2046      73.870  73.696  95.319  1.00  0.00           O  
ATOM   3496  CB  GLU D2046      71.160  73.777  97.158  1.00  0.00           C  
ATOM   3497  CG  GLU D2046      70.963  74.959  96.224  1.00  0.00           C  
ATOM   3498  CD  GLU D2046      69.960  75.962  96.767  1.00  0.00           C  
ATOM   3499  OE1 GLU D2046      70.245  76.592  97.807  1.00  0.00           O  
ATOM   3500  OE2 GLU D2046      68.882  76.115  96.157  1.00  0.00           O  
ATOM   3501  N   GLU D2047      74.266  73.394  97.519  1.00  0.00           N  
ATOM   3502  CA  GLU D2047      75.615  73.945  97.507  1.00  0.00           C  
ATOM   3503  C   GLU D2047      76.407  73.532  96.263  1.00  0.00           C  
ATOM   3504  O   GLU D2047      76.804  74.379  95.457  1.00  0.00           O  
ATOM   3505  CB  GLU D2047      76.351  73.492  98.777  1.00  0.00           C  
ATOM   3506  CG  GLU D2047      77.768  74.033  98.951  1.00  0.00           C  
ATOM   3507  CD  GLU D2047      78.439  73.519 100.220  1.00  0.00           C  
ATOM   3508  OE1 GLU D2047      77.886  73.730 101.322  1.00  0.00           O  
ATOM   3509  OE2 GLU D2047      79.521  72.906 100.115  1.00  0.00           O  
ATOM   3510  N   ILE D2048      76.622  72.227  96.110  1.00  0.00           N  
ATOM   3511  CA  ILE D2048      77.386  71.697  94.985  1.00  0.00           C  
ATOM   3512  C   ILE D2048      76.580  70.987  93.901  1.00  0.00           C  
ATOM   3513  O   ILE D2048      76.975  69.923  93.424  1.00  0.00           O  
ATOM   3514  CB  ILE D2048      78.498  70.731  95.476  1.00  0.00           C  
ATOM   3515  CG1 ILE D2048      78.060  70.031  96.766  1.00  0.00           C  
ATOM   3516  CG2 ILE D2048      79.795  71.494  95.684  1.00  0.00           C  
ATOM   3517  CD1 ILE D2048      76.825  69.174  96.616  1.00  0.00           C  
ATOM   3518  N   TYR D2053      75.456  71.577  93.510  1.00  0.00           N  
ATOM   3519  CA  TYR D2053      74.624  71.005  92.455  1.00  0.00           C  
ATOM   3520  C   TYR D2053      74.706  71.946  91.251  1.00  0.00           C  
ATOM   3521  O   TYR D2053      73.701  72.499  90.797  1.00  0.00           O  
ATOM   3522  CB  TYR D2053      73.172  70.871  92.926  1.00  0.00           C  
ATOM   3523  CG  TYR D2053      72.227  70.332  91.875  1.00  0.00           C  
ATOM   3524  CD1 TYR D2053      70.868  70.619  91.927  1.00  0.00           C  
ATOM   3525  CD2 TYR D2053      72.692  69.550  90.821  1.00  0.00           C  
ATOM   3526  CE1 TYR D2053      69.996  70.148  90.957  1.00  0.00           C  
ATOM   3527  CE2 TYR D2053      71.825  69.073  89.846  1.00  0.00           C  
ATOM   3528  CZ  TYR D2053      70.480  69.378  89.922  1.00  0.00           C  
ATOM   3529  OH  TYR D2053      69.613  68.917  88.964  1.00  0.00           O  
ATOM   3530  N   ASN D2054      75.924  72.123  90.749  1.00  0.00           N  
ATOM   3531  CA  ASN D2054      76.184  72.995  89.612  1.00  0.00           C  
ATOM   3532  C   ASN D2054      76.942  72.275  88.500  1.00  0.00           C  
ATOM   3533  O   ASN D2054      77.405  71.148  88.680  1.00  0.00           O  
ATOM   3534  CB  ASN D2054      76.981  74.214  90.073  1.00  0.00           C  
ATOM   3535  CG  ASN D2054      78.110  73.847  91.017  1.00  0.00           C  
ATOM   3536  OD1 ASN D2054      78.949  73.003  90.703  1.00  0.00           O  
ATOM   3537  ND2 ASN D2054      78.135  74.482  92.184  1.00  0.00           N  
ATOM   3538  N   GLU D2055      77.077  72.941  87.357  1.00  0.00           N  
ATOM   3539  CA  GLU D2055      77.760  72.360  86.211  1.00  0.00           C  
ATOM   3540  C   GLU D2055      79.159  71.844  86.544  1.00  0.00           C  
ATOM   3541  O   GLU D2055      79.619  70.865  85.953  1.00  0.00           O  
ATOM   3542  CB  GLU D2055      77.831  73.379  85.065  1.00  0.00           C  
ATOM   3543  CG  GLU D2055      78.234  72.764  83.716  1.00  0.00           C  
ATOM   3544  CD  GLU D2055      78.023  73.698  82.523  1.00  0.00           C  
ATOM   3545  OE1 GLU D2055      78.260  73.257  81.376  1.00  0.00           O  
ATOM   3546  OE2 GLU D2055      77.622  74.866  82.725  1.00  0.00           O  
ATOM   3547  N   GLU D2056      79.836  72.492  87.489  1.00  0.00           N  
ATOM   3548  CA  GLU D2056      81.181  72.065  87.872  1.00  0.00           C  
ATOM   3549  C   GLU D2056      81.202  70.608  88.316  1.00  0.00           C  
ATOM   3550  O   GLU D2056      82.063  69.837  87.893  1.00  0.00           O  
ATOM   3551  CB  GLU D2056      81.743  72.940  89.000  1.00  0.00           C  
ATOM   3552  CG  GLU D2056      83.003  72.350  89.639  1.00  0.00           C  
ATOM   3553  CD  GLU D2056      83.674  73.285  90.627  1.00  0.00           C  
ATOM   3554  OE1 GLU D2056      84.629  72.841  91.304  1.00  0.00           O  
ATOM   3555  OE2 GLU D2056      83.253  74.459  90.719  1.00  0.00           O  
ATOM   3556  N   LEU D2057      80.256  70.239  89.174  1.00  0.00           N  
ATOM   3557  CA  LEU D2057      80.175  68.873  89.672  1.00  0.00           C  
ATOM   3558  C   LEU D2057      80.419  67.874  88.552  1.00  0.00           C  
ATOM   3559  O   LEU D2057      81.061  66.845  88.757  1.00  0.00           O  
ATOM   3560  CB  LEU D2057      78.809  68.617  90.309  1.00  0.00           C  
ATOM   3561  CG  LEU D2057      78.546  67.177  90.760  1.00  0.00           C  
ATOM   3562  CD1 LEU D2057      79.625  66.720  91.724  1.00  0.00           C  
ATOM   3563  CD2 LEU D2057      77.183  67.099  91.417  1.00  0.00           C  
ATOM   3564  N   GLU D2062      79.902  68.175  87.364  1.00  0.00           N  
ATOM   3565  CA  GLU D2062      80.107  67.289  86.227  1.00  0.00           C  
ATOM   3566  C   GLU D2062      81.596  67.224  85.944  1.00  0.00           C  
ATOM   3567  O   GLU D2062      82.210  66.162  86.053  1.00  0.00           O  
ATOM   3568  CB  GLU D2062      79.363  67.792  84.981  1.00  0.00           C  
ATOM   3569  CG  GLU D2062      77.920  67.322  84.904  1.00  0.00           C  
ATOM   3570  CD  GLU D2062      77.256  67.624  83.580  1.00  0.00           C  
ATOM   3571  OE1 GLU D2062      76.082  67.234  83.419  1.00  0.00           O  
ATOM   3572  OE2 GLU D2062      77.899  68.245  82.707  1.00  0.00           O  
ATOM   3573  N   GLU D2063      82.174  68.373  85.603  1.00  0.00           N  
ATOM   3574  CA  GLU D2063      83.599  68.454  85.302  1.00  0.00           C  
ATOM   3575  C   GLU D2063      84.445  67.958  86.478  1.00  0.00           C  
ATOM   3576  O   GLU D2063      85.656  67.760  86.345  1.00  0.00           O  
ATOM   3577  CB  GLU D2063      83.985  69.898  84.943  1.00  0.00           C  
ATOM   3578  CG  GLU D2063      85.430  70.055  84.469  1.00  0.00           C  
ATOM   3579  CD  GLU D2063      85.731  71.440  83.924  1.00  0.00           C  
ATOM   3580  OE1 GLU D2063      85.081  71.849  82.938  1.00  0.00           O  
ATOM   3581  OE2 GLU D2063      86.620  72.118  84.478  1.00  0.00           O  
ATOM   3582  N   LYS D2064      83.795  67.751  87.621  1.00  0.00           N  
ATOM   3583  CA  LYS D2064      84.473  67.278  88.823  1.00  0.00           C  
ATOM   3584  C   LYS D2064      84.567  65.753  88.794  1.00  0.00           C  
ATOM   3585  O   LYS D2064      85.518  65.165  89.312  1.00  0.00           O  
ATOM   3586  CB  LYS D2064      83.706  67.727  90.072  1.00  0.00           C  
ATOM   3587  CG  LYS D2064      84.488  67.637  91.388  1.00  0.00           C  
ATOM   3588  CD  LYS D2064      85.376  68.855  91.616  1.00  0.00           C  
ATOM   3589  CE  LYS D2064      86.027  68.812  92.990  1.00  0.00           C  
ATOM   3590  NZ  LYS D2064      86.853  70.022  93.253  1.00  0.00           N  
ATOM   3591  N   VAL D2065      83.571  65.119  88.187  1.00  0.00           N  
ATOM   3592  CA  VAL D2065      83.546  63.668  88.083  1.00  0.00           C  
ATOM   3593  C   VAL D2065      83.682  63.264  86.625  1.00  0.00           C  
ATOM   3594  O   VAL D2065      83.554  62.090  86.287  1.00  0.00           O  
ATOM   3595  CB  VAL D2065      82.222  63.086  88.616  1.00  0.00           C  
ATOM   3596  CG1 VAL D2065      82.116  63.292  90.114  1.00  0.00           C  
ATOM   3597  CG2 VAL D2065      81.056  63.754  87.920  1.00  0.00           C  
ATOM   3598  N   GLU D2068      83.953  64.248  85.772  1.00  0.00           N  
ATOM   3599  CA  GLU D2068      84.085  64.025  84.332  1.00  0.00           C  
ATOM   3600  C   GLU D2068      83.099  62.961  83.851  1.00  0.00           C  
ATOM   3601  O   GLU D2068      83.452  62.049  83.091  1.00  0.00           O  
ATOM   3602  CB  GLU D2068      85.521  63.630  83.974  1.00  0.00           C  
ATOM   3603  CG  GLU D2068      86.535  64.743  84.202  1.00  0.00           C  
ATOM   3604  CD  GLU D2068      87.892  64.433  83.599  1.00  0.00           C  
ATOM   3605  OE1 GLU D2068      87.975  64.289  82.361  1.00  0.00           O  
ATOM   3606  OE2 GLU D2068      88.877  64.332  84.362  1.00  0.00           O  
ATOM   3607  N   ALA D2076      81.857  63.100  84.313  1.00  0.00           N  
ATOM   3608  CA  ALA D2076      80.767  62.190  83.974  1.00  0.00           C  
ATOM   3609  C   ALA D2076      79.535  62.998  83.579  1.00  0.00           C  
ATOM   3610  O   ALA D2076      79.607  63.874  82.714  1.00  0.00           O  
ATOM   3611  CB  ALA D2076      80.441  61.293  85.169  1.00  0.00           C  
ATOM   3612  N   THR D2077      78.408  62.709  84.222  1.00  0.00           N  
ATOM   3613  CA  THR D2077      77.175  63.415  83.919  1.00  0.00           C  
ATOM   3614  C   THR D2077      76.182  63.296  85.063  1.00  0.00           C  
ATOM   3615  O   THR D2077      76.099  62.257  85.718  1.00  0.00           O  
ATOM   3616  CB  THR D2077      76.514  62.850  82.655  1.00  0.00           C  
ATOM   3617  OG1 THR D2077      77.494  62.699  81.617  1.00  0.00           O  
ATOM   3618  CG2 THR D2077      75.419  63.784  82.185  1.00  0.00           C  
ATOM   3619  N   ILE D2078      75.432  64.367  85.296  1.00  0.00           N  
ATOM   3620  CA  ILE D2078      74.433  64.374  86.356  1.00  0.00           C  
ATOM   3621  C   ILE D2078      73.057  64.288  85.722  1.00  0.00           C  
ATOM   3622  O   ILE D2078      72.771  64.994  84.759  1.00  0.00           O  
ATOM   3623  CB  ILE D2078      74.463  65.671  87.182  1.00  0.00           C  
ATOM   3624  CG1 ILE D2078      75.809  66.380  87.030  1.00  0.00           C  
ATOM   3625  CG2 ILE D2078      74.184  65.346  88.636  1.00  0.00           C  
ATOM   3626  CD1 ILE D2078      76.985  65.613  87.572  1.00  0.00           C  
ATOM   3627  N   LEU D2079      72.204  63.428  86.262  1.00  0.00           N  
ATOM   3628  CA  LEU D2079      70.857  63.278  85.731  1.00  0.00           C  
ATOM   3629  C   LEU D2079      69.903  64.195  86.480  1.00  0.00           C  
ATOM   3630  O   LEU D2079      68.750  64.350  86.086  1.00  0.00           O  
ATOM   3631  CB  LEU D2079      70.379  61.832  85.866  1.00  0.00           C  
ATOM   3632  CG  LEU D2079      71.331  60.746  85.368  1.00  0.00           C  
ATOM   3633  CD1 LEU D2079      70.652  59.395  85.465  1.00  0.00           C  
ATOM   3634  CD2 LEU D2079      71.746  61.031  83.940  1.00  0.00           C  
ATOM   3635  N   GLY D2080      70.385  64.795  87.564  1.00  0.00           N  
ATOM   3636  CA  GLY D2080      69.554  65.697  88.343  1.00  0.00           C  
ATOM   3637  C   GLY D2080      69.110  65.147  89.685  1.00  0.00           C  
ATOM   3638  O   GLY D2080      69.594  64.109  90.133  1.00  0.00           O  
ATOM   3639  N   GLU D2081      68.193  65.852  90.340  1.00  0.00           N  
ATOM   3640  CA  GLU D2081      67.681  65.412  91.633  1.00  0.00           C  
ATOM   3641  C   GLU D2081      66.957  64.115  91.360  1.00  0.00           C  
ATOM   3642  O   GLU D2081      66.836  63.716  90.203  1.00  0.00           O  
ATOM   3643  CB  GLU D2081      66.699  66.436  92.201  1.00  0.00           C  
ATOM   3644  CG  GLU D2081      67.245  67.857  92.233  1.00  0.00           C  
ATOM   3645  CD  GLU D2081      66.266  68.844  92.839  1.00  0.00           C  
ATOM   3646  OE1 GLU D2081      66.576  70.058  92.860  1.00  0.00           O  
ATOM   3647  OE2 GLU D2081      65.187  68.403  93.296  1.00  0.00           O  
ATOM   3648  N   THR D2082      66.472  63.455  92.404  1.00  0.00           N  
ATOM   3649  CA  THR D2082      65.759  62.196  92.213  1.00  0.00           C  
ATOM   3650  C   THR D2082      65.287  61.609  93.526  1.00  0.00           C  
ATOM   3651  O   THR D2082      66.086  61.375  94.426  1.00  0.00           O  
ATOM   3652  CB  THR D2082      66.645  61.158  91.490  1.00  0.00           C  
ATOM   3653  OG1 THR D2082      66.131  59.845  91.729  1.00  0.00           O  
ATOM   3654  CG2 THR D2082      68.072  61.245  91.977  1.00  0.00           C  
ATOM   3655  N   GLU D2105      63.987  61.358  93.630  1.00  0.00           N  
ATOM   3656  CA  GLU D2105      63.421  60.802  94.856  1.00  0.00           C  
ATOM   3657  C   GLU D2105      63.361  59.273  94.947  1.00  0.00           C  
ATOM   3658  O   GLU D2105      62.282  58.677  94.899  1.00  0.00           O  
ATOM   3659  CB  GLU D2105      62.026  61.402  95.112  1.00  0.00           C  
ATOM   3660  CG  GLU D2105      61.137  61.574  93.880  1.00  0.00           C  
ATOM   3661  CD  GLU D2105      60.744  60.258  93.230  1.00  0.00           C  
ATOM   3662  OE1 GLU D2105      61.630  59.585  92.660  1.00  0.00           O  
ATOM   3663  OE2 GLU D2105      59.548  59.896  93.290  1.00  0.00           O  
ATOM   3664  N   TYR D2106      64.529  58.648  95.089  1.00  0.00           N  
ATOM   3665  CA  TYR D2106      64.619  57.198  95.223  1.00  0.00           C  
ATOM   3666  C   TYR D2106      64.738  56.895  96.718  1.00  0.00           C  
ATOM   3667  O   TYR D2106      65.731  57.255  97.356  1.00  0.00           O  
ATOM   3668  CB  TYR D2106      65.845  56.658  94.474  1.00  0.00           C  
ATOM   3669  CG  TYR D2106      65.952  55.143  94.453  1.00  0.00           C  
ATOM   3670  CD1 TYR D2106      64.920  54.356  93.929  1.00  0.00           C  
ATOM   3671  CD2 TYR D2106      67.085  54.493  94.953  1.00  0.00           C  
ATOM   3672  CE1 TYR D2106      65.013  52.955  93.903  1.00  0.00           C  
ATOM   3673  CE2 TYR D2106      67.186  53.093  94.931  1.00  0.00           C  
ATOM   3674  CZ  TYR D2106      66.148  52.333  94.406  1.00  0.00           C  
ATOM   3675  OH  TYR D2106      66.241  50.956  94.381  1.00  0.00           O  
ATOM   3676  N   LYS D2107      63.714  56.242  97.268  1.00  0.00           N  
ATOM   3677  CA  LYS D2107      63.667  55.896  98.689  1.00  0.00           C  
ATOM   3678  C   LYS D2107      63.422  57.135  99.546  1.00  0.00           C  
ATOM   3679  O   LYS D2107      63.609  57.108 100.763  1.00  0.00           O  
ATOM   3680  CB  LYS D2107      64.969  55.209  99.130  1.00  0.00           C  
ATOM   3681  CG  LYS D2107      65.173  53.814  98.548  1.00  0.00           C  
ATOM   3682  CD  LYS D2107      64.005  52.901  98.903  1.00  0.00           C  
ATOM   3683  CE  LYS D2107      64.206  51.500  98.349  1.00  0.00           C  
ATOM   3684  NZ  LYS D2107      63.046  50.624  98.680  1.00  0.00           N  
ATOM   3685  N   GLY D2108      62.994  58.216  98.904  1.00  0.00           N  
ATOM   3686  CA  GLY D2108      62.726  59.439  99.631  1.00  0.00           C  
ATOM   3687  C   GLY D2108      63.894  60.404  99.676  1.00  0.00           C  
ATOM   3688  O   GLY D2108      63.871  61.445  99.026  1.00  0.00           O  
ATOM   3689  N   ASN D2109      64.918  60.047 100.445  1.00  0.00           N  
ATOM   3690  CA  ASN D2109      66.129  60.856 100.637  1.00  0.00           C  
ATOM   3691  C   ASN D2109      66.456  62.013  99.680  1.00  0.00           C  
ATOM   3692  O   ASN D2109      67.100  62.981 100.091  1.00  0.00           O  
ATOM   3693  CB  ASN D2109      67.334  59.926 100.738  1.00  0.00           C  
ATOM   3694  CG  ASN D2109      67.283  59.049 101.984  1.00  0.00           C  
ATOM   3695  OD1 ASN D2109      67.336  59.548 103.115  1.00  0.00           O  
ATOM   3696  ND2 ASN D2109      67.182  57.739 101.785  1.00  0.00           N  
ATOM   3697  N   LYS D2110      66.038  61.923  98.417  1.00  0.00           N  
ATOM   3698  CA  LYS D2110      66.293  62.991  97.440  1.00  0.00           C  
ATOM   3699  C   LYS D2110      67.786  63.105  97.141  1.00  0.00           C  
ATOM   3700  O   LYS D2110      68.475  63.945  97.713  1.00  0.00           O  
ATOM   3701  CB  LYS D2110      65.782  64.336  97.973  1.00  0.00           C  
ATOM   3702  CG  LYS D2110      64.726  65.044  97.115  1.00  0.00           C  
ATOM   3703  CD  LYS D2110      63.315  64.524  97.387  1.00  0.00           C  
ATOM   3704  CE  LYS D2110      62.253  65.416  96.743  1.00  0.00           C  
ATOM   3705  NZ  LYS D2110      62.307  66.819  97.251  1.00  0.00           N  
ATOM   3706  N   TYR D2111      68.272  62.271  96.227  1.00  0.00           N  
ATOM   3707  CA  TYR D2111      69.683  62.272  95.864  1.00  0.00           C  
ATOM   3708  C   TYR D2111      70.030  63.056  94.601  1.00  0.00           C  
ATOM   3709  O   TYR D2111      69.275  63.904  94.126  1.00  0.00           O  
ATOM   3710  CB  TYR D2111      70.184  60.845  95.667  1.00  0.00           C  
ATOM   3711  CG  TYR D2111      69.899  59.915  96.807  1.00  0.00           C  
ATOM   3712  CD1 TYR D2111      68.681  59.248  96.898  1.00  0.00           C  
ATOM   3713  CD2 TYR D2111      70.854  59.689  97.788  1.00  0.00           C  
ATOM   3714  CE1 TYR D2111      68.423  58.371  97.939  1.00  0.00           C  
ATOM   3715  CE2 TYR D2111      70.612  58.817  98.835  1.00  0.00           C  
ATOM   3716  CZ  TYR D2111      69.396  58.158  98.907  1.00  0.00           C  
ATOM   3717  OH  TYR D2111      69.163  57.279  99.940  1.00  0.00           O  
ATOM   3718  N   ILE D2112      71.203  62.735  94.071  1.00  0.00           N  
ATOM   3719  CA  ILE D2112      71.728  63.337  92.868  1.00  0.00           C  
ATOM   3720  C   ILE D2112      72.283  62.204  92.022  1.00  0.00           C  
ATOM   3721  O   ILE D2112      73.364  61.685  92.294  1.00  0.00           O  
ATOM   3722  CB  ILE D2112      72.865  64.325  93.184  1.00  0.00           C  
ATOM   3723  CG1 ILE D2112      72.282  65.710  93.449  1.00  0.00           C  
ATOM   3724  CG2 ILE D2112      73.875  64.367  92.037  1.00  0.00           C  
ATOM   3725  CD1 ILE D2112      73.346  66.815  93.494  1.00  0.00           C  
ATOM   3726  N   ALA D2113      71.533  61.814  91.001  1.00  0.00           N  
ATOM   3727  CA  ALA D2113      71.965  60.751  90.111  1.00  0.00           C  
ATOM   3728  C   ALA D2113      73.082  61.264  89.215  1.00  0.00           C  
ATOM   3729  O   ALA D2113      73.015  62.364  88.661  1.00  0.00           O  
ATOM   3730  CB  ALA D2113      70.799  60.255  89.268  1.00  0.00           C  
ATOM   3731  N   ILE D2114      74.122  60.451  89.099  1.00  0.00           N  
ATOM   3732  CA  ILE D2114      75.290  60.770  88.290  1.00  0.00           C  
ATOM   3733  C   ILE D2114      75.666  59.473  87.600  1.00  0.00           C  
ATOM   3734  O   ILE D2114      75.615  58.405  88.211  1.00  0.00           O  
ATOM   3735  CB  ILE D2114      76.474  61.216  89.172  1.00  0.00           C  
ATOM   3736  CG1 ILE D2114      76.052  62.401  90.048  1.00  0.00           C  
ATOM   3737  CG2 ILE D2114      77.664  61.574  88.296  1.00  0.00           C  
ATOM   3738  CD1 ILE D2114      77.082  62.803  91.081  1.00  0.00           C  
ATOM   3739  N   ALA D2115      76.036  59.550  86.333  1.00  0.00           N  
ATOM   3740  CA  ALA D2115      76.397  58.333  85.642  1.00  0.00           C  
ATOM   3741  C   ALA D2115      76.859  58.584  84.226  1.00  0.00           C  
ATOM   3742  O   ALA D2115      76.732  59.692  83.705  1.00  0.00           O  
ATOM   3743  CB  ALA D2115      75.222  57.379  85.640  1.00  0.00           C  
ATOM   3744  N   LYS D2116      77.420  57.543  83.619  1.00  0.00           N  
ATOM   3745  CA  LYS D2116      77.889  57.617  82.248  1.00  0.00           C  
ATOM   3746  C   LYS D2116      76.606  57.322  81.481  1.00  0.00           C  
ATOM   3747  O   LYS D2116      75.776  56.527  81.938  1.00  0.00           O  
ATOM   3748  CB  LYS D2116      78.942  56.533  81.990  1.00  0.00           C  
ATOM   3749  CG  LYS D2116      80.164  56.984  81.191  1.00  0.00           C  
ATOM   3750  CD  LYS D2116      81.104  57.865  82.017  1.00  0.00           C  
ATOM   3751  CE  LYS D2116      82.433  58.111  81.288  1.00  0.00           C  
ATOM   3752  NZ  LYS D2116      83.408  58.926  82.077  1.00  0.00           N  
ATOM   3753  N   THR D2117      76.430  57.962  80.331  1.00  0.00           N  
ATOM   3754  CA  THR D2117      75.214  57.752  79.561  1.00  0.00           C  
ATOM   3755  C   THR D2117      75.433  57.446  78.085  1.00  0.00           C  
ATOM   3756  O   THR D2117      76.420  57.875  77.480  1.00  0.00           O  
ATOM   3757  CB  THR D2117      74.282  58.985  79.653  1.00  0.00           C  
ATOM   3758  OG1 THR D2117      74.919  60.112  79.038  1.00  0.00           O  
ATOM   3759  CG2 THR D2117      73.957  59.318  81.114  1.00  0.00           C  
ATOM   3760  N   TYR D2118      74.488  56.698  77.521  1.00  0.00           N  
ATOM   3761  CA  TYR D2118      74.507  56.333  76.113  1.00  0.00           C  
ATOM   3762  C   TYR D2118      74.440  57.586  75.246  1.00  0.00           C  
ATOM   3763  O   TYR D2118      75.121  57.618  74.197  1.00  0.00           O  
ATOM   3764  CB  TYR D2118      73.312  55.446  75.785  1.00  0.00           C  
ATOM   3765  CG  TYR D2118      73.574  53.968  75.888  1.00  0.00           C  
ATOM   3766  CD1 TYR D2118      74.431  53.327  74.993  1.00  0.00           C  
ATOM   3767  CD2 TYR D2118      72.942  53.201  76.861  1.00  0.00           C  
ATOM   3768  CE1 TYR D2118      74.647  51.957  75.067  1.00  0.00           C  
ATOM   3769  CE2 TYR D2118      73.150  51.833  76.945  1.00  0.00           C  
ATOM   3770  CZ  TYR D2118      73.999  51.214  76.048  1.00  0.00           C  
ATOM   3771  OH  TYR D2118      74.189  49.853  76.132  1.00  0.00           O  
ATOM   3772  OXT TYR D2118      73.682  58.509  75.615  1.00  0.00           O  
TER
END
