# Supplementary material for: Backbone Brackets and Arginine Tweezers delineate Class I and Class II aminoacyl tRNA synthetases
Source: PLoS Comput Biol. 2018 Apr 16;14(4):e1006101. doi: 10.1371/journal.pcbi.1006101 (PMC5919687; doi:10.1371/journal.pcbi.1006101)
Supplement: S12 File — All structures of Class II aaRS with residues renumbered according to the MSA. (GZ) [file pcbi.1006101.s024.tar.gz › 1nyq_A_renum.pdb]

ATOM      1  N   ILE A  12      -4.037  51.752  -0.429  1.00  0.00           N  
ATOM      2  CA  ILE A  12      -4.197  52.087   1.016  1.00  0.00           C  
ATOM      3  C   ILE A  12      -3.067  52.987   1.525  1.00  0.00           C  
ATOM      4  O   ILE A  12      -2.207  52.559   2.294  1.00  0.00           O  
ATOM      5  CB  ILE A  12      -4.242  50.808   1.856  1.00  0.00           C  
ATOM      6  CG1 ILE A  12      -3.101  49.874   1.435  1.00  0.00           C  
ATOM      7  CG2 ILE A  12      -5.584  50.128   1.677  1.00  0.00           C  
ATOM      8  CD1 ILE A  12      -2.936  48.640   2.319  1.00  0.00           C  
ATOM      9  N   ASN A  13      -3.100  54.243   1.090  1.00  0.00           N  
ATOM     10  CA  ASN A  13      -2.113  55.274   1.430  1.00  0.00           C  
ATOM     11  C   ASN A  13      -1.343  55.118   2.760  1.00  0.00           C  
ATOM     12  O   ASN A  13      -1.711  55.710   3.781  1.00  0.00           O  
ATOM     13  CB  ASN A  13      -2.808  56.644   1.385  1.00  0.00           C  
ATOM     14  CG  ASN A  13      -1.831  57.801   1.472  1.00  0.00           C  
ATOM     15  OD1 ASN A  13      -0.869  57.872   0.699  1.00  0.00           O  
ATOM     16  ND2 ASN A  13      -2.074  58.721   2.410  1.00  0.00           N  
ATOM     17  N   ILE A  14      -0.257  54.345   2.733  1.00  0.00           N  
ATOM     18  CA  ILE A  14       0.565  54.124   3.921  1.00  0.00           C  
ATOM     19  C   ILE A  14       1.732  55.104   4.012  1.00  0.00           C  
ATOM     20  O   ILE A  14       2.520  55.224   3.083  1.00  0.00           O  
ATOM     21  CB  ILE A  14       1.117  52.694   3.939  1.00  0.00           C  
ATOM     22  CG1 ILE A  14      -0.021  51.719   4.198  1.00  0.00           C  
ATOM     23  CG2 ILE A  14       2.170  52.548   5.014  1.00  0.00           C  
ATOM     24  CD1 ILE A  14       0.412  50.291   4.219  1.00  0.00           C  
ATOM     25  N   GLN A  15       1.840  55.786   5.149  1.00  0.00           N  
ATOM     26  CA  GLN A  15       2.893  56.775   5.387  1.00  0.00           C  
ATOM     27  C   GLN A  15       4.090  56.207   6.185  1.00  0.00           C  
ATOM     28  O   GLN A  15       3.954  55.828   7.349  1.00  0.00           O  
ATOM     29  CB  GLN A  15       2.278  57.974   6.117  1.00  0.00           C  
ATOM     30  CG  GLN A  15       3.002  59.294   5.913  1.00  0.00           C  
ATOM     31  CD  GLN A  15       4.098  59.529   6.926  1.00  0.00           C  
ATOM     32  OE1 GLN A  15       3.837  59.648   8.124  1.00  0.00           O  
ATOM     33  NE2 GLN A  15       5.337  59.602   6.450  1.00  0.00           N  
ATOM     34  N   PHE A  16       5.262  56.174   5.556  1.00  0.00           N  
ATOM     35  CA  PHE A  16       6.479  55.639   6.164  1.00  0.00           C  
ATOM     36  C   PHE A  16       7.163  56.475   7.228  1.00  0.00           C  
ATOM     37  O   PHE A  16       6.846  57.644   7.404  1.00  0.00           O  
ATOM     38  CB  PHE A  16       7.487  55.320   5.075  1.00  0.00           C  
ATOM     39  CG  PHE A  16       7.536  53.879   4.725  1.00  0.00           C  
ATOM     40  CD1 PHE A  16       6.363  53.195   4.410  1.00  0.00           C  
ATOM     41  CD2 PHE A  16       8.742  53.193   4.739  1.00  0.00           C  
ATOM     42  CE1 PHE A  16       6.386  51.854   4.103  1.00  0.00           C  
ATOM     43  CE2 PHE A  16       8.781  51.849   4.433  1.00  0.00           C  
ATOM     44  CZ  PHE A  16       7.593  51.171   4.118  1.00  0.00           C  
ATOM     45  N   PRO A  17       8.140  55.879   7.942  1.00  0.00           N  
ATOM     46  CA  PRO A  17       8.906  56.532   9.010  1.00  0.00           C  
ATOM     47  C   PRO A  17       9.612  57.824   8.591  1.00  0.00           C  
ATOM     48  O   PRO A  17       9.653  58.793   9.351  1.00  0.00           O  
ATOM     49  CB  PRO A  17       9.888  55.444   9.428  1.00  0.00           C  
ATOM     50  CG  PRO A  17      10.091  54.675   8.153  1.00  0.00           C  
ATOM     51  CD  PRO A  17       8.685  54.534   7.686  1.00  0.00           C  
ATOM     52  N   ASP A  18      10.179  57.821   7.388  1.00  0.00           N  
ATOM     53  CA  ASP A  18      10.873  58.987   6.839  1.00  0.00           C  
ATOM     54  C   ASP A  18       9.865  59.821   6.049  1.00  0.00           C  
ATOM     55  O   ASP A  18       8.653  59.669   6.217  1.00  0.00           O  
ATOM     56  CB  ASP A  18      11.998  58.546   5.893  1.00  0.00           C  
ATOM     57  CG  ASP A  18      12.822  57.416   6.458  1.00  0.00           C  
ATOM     58  OD1 ASP A  18      13.340  57.563   7.583  1.00  0.00           O  
ATOM     59  OD2 ASP A  18      12.948  56.379   5.775  1.00  0.00           O  
ATOM     60  N   GLY A  19      10.378  60.692   5.184  1.00  0.00           N  
ATOM     61  CA  GLY A  19       9.520  61.530   4.359  1.00  0.00           C  
ATOM     62  C   GLY A  19       9.154  60.818   3.063  1.00  0.00           C  
ATOM     63  O   GLY A  19       9.673  61.140   1.983  1.00  0.00           O  
ATOM     64  N   ASN A  20       8.252  59.843   3.170  1.00  0.00           N  
ATOM     65  CA  ASN A  20       7.822  59.063   2.018  1.00  0.00           C  
ATOM     66  C   ASN A  20       6.465  58.418   2.272  1.00  0.00           C  
ATOM     67  O   ASN A  20       6.098  58.156   3.411  1.00  0.00           O  
ATOM     68  CB  ASN A  20       8.879  57.996   1.712  1.00  0.00           C  
ATOM     69  CG  ASN A  20       9.907  57.848   2.838  1.00  0.00           C  
ATOM     70  OD1 ASN A  20       9.572  57.442   3.950  1.00  0.00           O  
ATOM     71  ND2 ASN A  20      11.161  58.183   2.548  1.00  0.00           N  
ATOM     72  N   LYS A  21       5.713  58.203   1.202  1.00  0.00           N  
ATOM     73  CA  LYS A  21       4.401  57.578   1.282  1.00  0.00           C  
ATOM     74  C   LYS A  21       4.337  56.535   0.174  1.00  0.00           C  
ATOM     75  O   LYS A  21       4.952  56.704  -0.874  1.00  0.00           O  
ATOM     76  CB  LYS A  21       3.273  58.614   1.107  1.00  0.00           C  
ATOM     77  CG  LYS A  21       3.083  59.566   2.295  1.00  0.00           C  
ATOM     78  CD  LYS A  21       1.792  60.387   2.195  1.00  0.00           C  
ATOM     79  CE  LYS A  21       1.834  61.410   1.056  1.00  0.00           C  
ATOM     80  NZ  LYS A  21       0.601  62.268   0.984  1.00  0.00           N  
ATOM     81  N   LYS A  22       3.610  55.448   0.413  1.00  0.00           N  
ATOM     82  CA  LYS A  22       3.489  54.378  -0.576  1.00  0.00           C  
ATOM     83  C   LYS A  22       2.071  53.862  -0.685  1.00  0.00           C  
ATOM     84  O   LYS A  22       1.421  53.579   0.321  1.00  0.00           O  
ATOM     85  CB  LYS A  22       4.398  53.195  -0.223  1.00  0.00           C  
ATOM     86  CG  LYS A  22       5.885  53.439  -0.397  1.00  0.00           C  
ATOM     87  CD  LYS A  22       6.251  53.596  -1.855  1.00  0.00           C  
ATOM     88  CE  LYS A  22       7.726  53.914  -2.000  1.00  0.00           C  
ATOM     89  NZ  LYS A  22       8.068  54.244  -3.413  1.00  0.00           N  
ATOM     90  N   ALA A  23       1.603  53.735  -1.919  1.00  0.00           N  
ATOM     91  CA  ALA A  23       0.268  53.222  -2.186  1.00  0.00           C  
ATOM     92  C   ALA A  23       0.402  51.704  -2.188  1.00  0.00           C  
ATOM     93  O   ALA A  23       1.054  51.136  -3.066  1.00  0.00           O  
ATOM     94  CB  ALA A  23      -0.218  53.711  -3.549  1.00  0.00           C  
ATOM     95  N   PHE A  24      -0.194  51.037  -1.207  1.00  0.00           N  
ATOM     96  CA  PHE A  24      -0.073  49.589  -1.167  1.00  0.00           C  
ATOM     97  C   PHE A  24      -1.356  48.883  -1.536  1.00  0.00           C  
ATOM     98  O   PHE A  24      -2.421  49.504  -1.596  1.00  0.00           O  
ATOM     99  CB  PHE A  24       0.406  49.121   0.215  1.00  0.00           C  
ATOM    100  CG  PHE A  24       1.905  48.997   0.329  1.00  0.00           C  
ATOM    101  CD1 PHE A  24       2.700  50.116   0.570  1.00  0.00           C  
ATOM    102  CD2 PHE A  24       2.524  47.760   0.158  1.00  0.00           C  
ATOM    103  CE1 PHE A  24       4.090  50.001   0.635  1.00  0.00           C  
ATOM    104  CE2 PHE A  24       3.910  47.638   0.222  1.00  0.00           C  
ATOM    105  CZ  PHE A  24       4.695  48.759   0.460  1.00  0.00           C  
ATOM    106  N   ASP A  25      -1.234  47.582  -1.796  1.00  0.00           N  
ATOM    107  CA  ASP A  25      -2.373  46.749  -2.164  1.00  0.00           C  
ATOM    108  C   ASP A  25      -3.225  46.518  -0.921  1.00  0.00           C  
ATOM    109  O   ASP A  25      -2.842  45.752  -0.040  1.00  0.00           O  
ATOM    110  CB  ASP A  25      -1.892  45.399  -2.725  1.00  0.00           C  
ATOM    111  CG  ASP A  25      -2.475  45.079  -4.114  1.00  0.00           C  
ATOM    112  OD1 ASP A  25      -2.106  45.753  -5.102  1.00  0.00           O  
ATOM    113  OD2 ASP A  25      -3.300  44.145  -4.221  1.00  0.00           O  
ATOM    114  N   LYS A  26      -4.371  47.195  -0.859  1.00  0.00           N  
ATOM    115  CA  LYS A  26      -5.307  47.087   0.262  1.00  0.00           C  
ATOM    116  C   LYS A  26      -5.401  45.664   0.800  1.00  0.00           C  
ATOM    117  O   LYS A  26      -5.542  44.717   0.028  1.00  0.00           O  
ATOM    118  CB  LYS A  26      -6.698  47.566  -0.174  1.00  0.00           C  
ATOM    119  CG  LYS A  26      -7.848  47.002   0.649  1.00  0.00           C  
ATOM    120  CD  LYS A  26      -7.861  47.531   2.074  1.00  0.00           C  
ATOM    121  CE  LYS A  26      -8.873  46.777   2.939  1.00  0.00           C  
ATOM    122  NZ  LYS A  26      -8.479  45.349   3.181  1.00  0.00           N  
ATOM    123  N   GLY A  27      -5.330  45.529   2.126  1.00  0.00           N  
ATOM    124  CA  GLY A  27      -5.398  44.221   2.759  1.00  0.00           C  
ATOM    125  C   GLY A  27      -4.012  43.618   2.931  1.00  0.00           C  
ATOM    126  O   GLY A  27      -3.847  42.396   3.030  1.00  0.00           O  
ATOM    127  N   THR A  28      -3.008  44.491   2.944  1.00  0.00           N  
ATOM    128  CA  THR A  28      -1.613  44.086   3.108  1.00  0.00           C  
ATOM    129  C   THR A  28      -1.360  43.855   4.590  1.00  0.00           C  
ATOM    130  O   THR A  28      -2.157  44.262   5.445  1.00  0.00           O  
ATOM    131  CB  THR A  28      -0.621  45.193   2.579  1.00  0.00           C  
ATOM    132  OG1 THR A  28      -0.451  45.064   1.155  1.00  0.00           O  
ATOM    133  CG2 THR A  28       0.742  45.099   3.276  1.00  0.00           C  
ATOM    134  N   THR A  29      -0.263  43.173   4.884  1.00  0.00           N  
ATOM    135  CA  THR A  29       0.111  42.906   6.254  1.00  0.00           C  
ATOM    136  C   THR A  29       1.454  43.587   6.449  1.00  0.00           C  
ATOM    137  O   THR A  29       2.166  43.872   5.480  1.00  0.00           O  
ATOM    138  CB  THR A  29       0.255  41.393   6.517  1.00  0.00           C  
ATOM    139  OG1 THR A  29       1.236  40.832   5.628  1.00  0.00           O  
ATOM    140  CG2 THR A  29      -1.069  40.697   6.304  1.00  0.00           C  
ATOM    141  N   THR A  30       1.781  43.886   7.698  1.00  0.00           N  
ATOM    142  CA  THR A  30       3.050  44.502   7.997  1.00  0.00           C  
ATOM    143  C   THR A  30       4.056  43.574   7.336  1.00  0.00           C  
ATOM    144  O   THR A  30       5.012  44.025   6.728  1.00  0.00           O  
ATOM    145  CB  THR A  30       3.246  44.560   9.499  1.00  0.00           C  
ATOM    146  OG1 THR A  30       2.146  45.271  10.071  1.00  0.00           O  
ATOM    147  CG2 THR A  30       4.519  45.267   9.854  1.00  0.00           C  
ATOM    148  N   GLU A  31       3.804  42.271   7.422  1.00  0.00           N  
ATOM    149  CA  GLU A  31       4.677  41.280   6.818  1.00  0.00           C  
ATOM    150  C   GLU A  31       4.870  41.621   5.363  1.00  0.00           C  
ATOM    151  O   GLU A  31       6.008  41.681   4.876  1.00  0.00           O  
ATOM    152  CB  GLU A  31       4.079  39.878   6.922  1.00  0.00           C  
ATOM    153  CG  GLU A  31       4.780  38.865   6.013  1.00  0.00           C  
ATOM    154  CD  GLU A  31       4.692  37.406   6.489  1.00  0.00           C  
ATOM    155  OE1 GLU A  31       5.322  37.065   7.523  1.00  0.00           O  
ATOM    156  OE2 GLU A  31       3.999  36.599   5.817  1.00  0.00           O  
ATOM    157  N   ASP A  32       3.743  41.841   4.681  1.00  0.00           N  
ATOM    158  CA  ASP A  32       3.706  42.187   3.246  1.00  0.00           C  
ATOM    159  C   ASP A  32       4.505  43.448   2.910  1.00  0.00           C  
ATOM    160  O   ASP A  32       5.283  43.464   1.957  1.00  0.00           O  
ATOM    161  CB  ASP A  32       2.256  42.384   2.766  1.00  0.00           C  
ATOM    162  CG  ASP A  32       1.491  41.076   2.617  1.00  0.00           C  
ATOM    163  OD1 ASP A  32       2.016  40.152   1.947  1.00  0.00           O  
ATOM    164  OD2 ASP A  32       0.359  40.987   3.152  1.00  0.00           O  
ATOM    165  N   ILE A  33       4.288  44.510   3.679  1.00  0.00           N  
ATOM    166  CA  ILE A  33       5.013  45.750   3.466  1.00  0.00           C  
ATOM    167  C   ILE A  33       6.502  45.504   3.635  1.00  0.00           C  
ATOM    168  O   ILE A  33       7.307  45.956   2.829  1.00  0.00           O  
ATOM    169  CB  ILE A  33       4.583  46.802   4.467  1.00  0.00           C  
ATOM    170  CG1 ILE A  33       3.125  47.160   4.199  1.00  0.00           C  
ATOM    171  CG2 ILE A  33       5.524  47.995   4.410  1.00  0.00           C  
ATOM    172  CD1 ILE A  33       2.501  48.027   5.261  1.00  0.00           C  
ATOM    173  N   ALA A  34       6.863  44.780   4.688  1.00  0.00           N  
ATOM    174  CA  ALA A  34       8.261  44.474   4.949  1.00  0.00           C  
ATOM    175  C   ALA A  34       8.857  43.670   3.789  1.00  0.00           C  
ATOM    176  O   ALA A  34       9.974  43.962   3.330  1.00  0.00           O  
ATOM    177  CB  ALA A  34       8.398  43.700   6.268  1.00  0.00           C  
ATOM    178  N   GLN A  35       8.118  42.658   3.324  1.00  0.00           N  
ATOM    179  CA  GLN A  35       8.586  41.837   2.208  1.00  0.00           C  
ATOM    180  C   GLN A  35       8.767  42.738   0.991  1.00  0.00           C  
ATOM    181  O   GLN A  35       9.755  42.610   0.260  1.00  0.00           O  
ATOM    182  CB  GLN A  35       7.593  40.717   1.876  1.00  0.00           C  
ATOM    183  CG  GLN A  35       7.967  39.912   0.626  1.00  0.00           C  
ATOM    184  CD  GLN A  35       9.383  39.321   0.690  1.00  0.00           C  
ATOM    185  OE1 GLN A  35      10.344  40.017   1.022  1.00  0.00           O  
ATOM    186  NE2 GLN A  35       9.513  38.039   0.352  1.00  0.00           N  
ATOM    187  N   SER A  36       7.811  43.652   0.791  1.00  0.00           N  
ATOM    188  CA  SER A  36       7.855  44.602  -0.318  1.00  0.00           C  
ATOM    189  C   SER A  36       9.216  45.301  -0.299  1.00  0.00           C  
ATOM    190  O   SER A  36       9.898  45.368  -1.320  1.00  0.00           O  
ATOM    191  CB  SER A  36       6.745  45.646  -0.182  1.00  0.00           C  
ATOM    192  OG  SER A  36       7.209  46.800   0.501  1.00  0.00           O  
ATOM    193  N   ILE A  37       9.616  45.820   0.860  1.00  0.00           N  
ATOM    194  CA  ILE A  37      10.913  46.477   0.968  1.00  0.00           C  
ATOM    195  C   ILE A  37      12.051  45.470   0.794  1.00  0.00           C  
ATOM    196  O   ILE A  37      13.007  45.732   0.064  1.00  0.00           O  
ATOM    197  CB  ILE A  37      11.107  47.164   2.327  1.00  0.00           C  
ATOM    198  CG1 ILE A  37      10.122  48.319   2.481  1.00  0.00           C  
ATOM    199  CG2 ILE A  37      12.540  47.680   2.441  1.00  0.00           C  
ATOM    200  CD1 ILE A  37      10.339  49.115   3.742  1.00  0.00           C  
ATOM    201  N   SER A  38      11.962  44.331   1.482  1.00  0.00           N  
ATOM    202  CA  SER A  38      12.993  43.295   1.377  1.00  0.00           C  
ATOM    203  C   SER A  38      12.800  42.113   2.330  1.00  0.00           C  
ATOM    204  O   SER A  38      12.092  42.216   3.335  1.00  0.00           O  
ATOM    205  CB  SER A  38      14.401  43.894   1.573  1.00  0.00           C  
ATOM    206  OG  SER A  38      14.602  44.375   2.887  1.00  0.00           O  
ATOM    207  N   PRO A  39      13.433  40.965   2.005  1.00  0.00           N  
ATOM    208  CA  PRO A  39      13.380  39.714   2.772  1.00  0.00           C  
ATOM    209  C   PRO A  39      14.271  39.773   3.996  1.00  0.00           C  
ATOM    210  O   PRO A  39      13.974  39.161   5.019  1.00  0.00           O  
ATOM    211  CB  PRO A  39      13.855  38.660   1.763  1.00  0.00           C  
ATOM    212  CG  PRO A  39      13.617  39.315   0.413  1.00  0.00           C  
ATOM    213  CD  PRO A  39      14.071  40.718   0.701  1.00  0.00           C  
ATOM    214  N   GLY A  40      15.373  40.504   3.882  1.00  0.00           N  
ATOM    215  CA  GLY A  40      16.256  40.635   5.019  1.00  0.00           C  
ATOM    216  C   GLY A  40      15.457  41.293   6.129  1.00  0.00           C  
ATOM    217  O   GLY A  40      15.659  41.000   7.308  1.00  0.00           O  
ATOM    218  N   LEU A  41      14.531  42.172   5.746  1.00  0.00           N  
ATOM    219  CA  LEU A  41      13.704  42.873   6.715  1.00  0.00           C  
ATOM    220  C   LEU A  41      12.469  42.105   7.171  1.00  0.00           C  
ATOM    221  O   LEU A  41      12.120  42.151   8.348  1.00  0.00           O  
ATOM    222  CB  LEU A  41      13.263  44.226   6.179  1.00  0.00           C  
ATOM    223  CG  LEU A  41      12.571  45.038   7.274  1.00  0.00           C  
ATOM    224  CD1 LEU A  41      13.640  45.564   8.182  1.00  0.00           C  
ATOM    225  CD2 LEU A  41      11.759  46.184   6.715  1.00  0.00           C  
ATOM    226  N   ARG A  42      11.778  41.414   6.272  1.00  0.00           N  
ATOM    227  CA  ARG A  42      10.618  40.678   6.750  1.00  0.00           C  
ATOM    228  C   ARG A  42      11.127  39.556   7.661  1.00  0.00           C  
ATOM    229  O   ARG A  42      10.661  39.416   8.791  1.00  0.00           O  
ATOM    230  CB  ARG A  42       9.757  40.104   5.601  1.00  0.00           C  
ATOM    231  CG  ARG A  42      10.442  39.062   4.713  1.00  0.00           C  
ATOM    232  CD  ARG A  42       9.459  38.004   4.172  1.00  0.00           C  
ATOM    233  NE  ARG A  42       9.791  36.667   4.669  1.00  0.00           N  
ATOM    234  CZ  ARG A  42      10.529  35.773   4.012  1.00  0.00           C  
ATOM    235  NH1 ARG A  42      11.010  36.057   2.810  1.00  0.00           N  
ATOM    236  NH2 ARG A  42      10.821  34.602   4.569  1.00  0.00           N  
ATOM    237  N   LYS A  43      12.110  38.790   7.201  1.00  0.00           N  
ATOM    238  CA  LYS A  43      12.642  37.680   7.995  1.00  0.00           C  
ATOM    239  C   LYS A  43      13.229  38.056   9.363  1.00  0.00           C  
ATOM    240  O   LYS A  43      14.039  37.315   9.903  1.00  0.00           O  
ATOM    241  CB  LYS A  43      13.722  36.937   7.204  1.00  0.00           C  
ATOM    242  CG  LYS A  43      13.307  36.486   5.810  1.00  0.00           C  
ATOM    243  CD  LYS A  43      14.514  36.073   4.940  1.00  0.00           C  
ATOM    244  CE  LYS A  43      15.074  34.710   5.332  1.00  0.00           C  
ATOM    245  NZ  LYS A  43      16.118  34.263   4.374  1.00  0.00           N  
ATOM    246  N   LYS A  44      12.844  39.191   9.929  1.00  0.00           N  
ATOM    247  CA  LYS A  44      13.392  39.579  11.222  1.00  0.00           C  
ATOM    248  C   LYS A  44      12.379  40.383  12.004  1.00  0.00           C  
ATOM    249  O   LYS A  44      12.452  40.441  13.229  1.00  0.00           O  
ATOM    250  CB  LYS A  44      14.650  40.429  11.049  1.00  0.00           C  
ATOM    251  CG  LYS A  44      14.349  41.886  10.686  1.00  0.00           C  
ATOM    252  CD  LYS A  44      15.589  42.760  10.614  1.00  0.00           C  
ATOM    253  CE  LYS A  44      16.280  42.895  11.960  1.00  0.00           C  
ATOM    254  NZ  LYS A  44      16.793  41.599  12.516  1.00  0.00           N  
ATOM    255  N   ALA A  45      11.448  41.020  11.295  1.00  0.00           N  
ATOM    256  CA  ALA A  45      10.424  41.833  11.948  1.00  0.00           C  
ATOM    257  C   ALA A  45       9.688  40.987  12.981  1.00  0.00           C  
ATOM    258  O   ALA A  45       9.584  39.772  12.830  1.00  0.00           O  
ATOM    259  CB  ALA A  45       9.452  42.373  10.923  1.00  0.00           C  
ATOM    260  N   VAL A  46       9.197  41.604  14.044  1.00  0.00           N  
ATOM    261  CA  VAL A  46       8.494  40.818  15.043  1.00  0.00           C  
ATOM    262  C   VAL A  46       7.059  41.278  15.090  1.00  0.00           C  
ATOM    263  O   VAL A  46       6.151  40.502  15.386  1.00  0.00           O  
ATOM    264  CB  VAL A  46       9.121  40.947  16.468  1.00  0.00           C  
ATOM    265  CG1 VAL A  46      10.508  40.293  16.515  1.00  0.00           C  
ATOM    266  CG2 VAL A  46       9.191  42.402  16.869  1.00  0.00           C  
ATOM    267  N   ALA A  47       6.848  42.544  14.773  1.00  0.00           N  
ATOM    268  CA  ALA A  47       5.507  43.081  14.789  1.00  0.00           C  
ATOM    269  C   ALA A  47       5.596  44.433  14.158  1.00  0.00           C  
ATOM    270  O   ALA A  47       6.678  44.865  13.809  1.00  0.00           O  
ATOM    271  CB  ALA A  47       5.016  43.194  16.207  1.00  0.00           C  
ATOM    272  N   GLY A  48       4.464  45.101  14.011  1.00  0.00           N  
ATOM    273  CA  GLY A  48       4.475  46.417  13.414  1.00  0.00           C  
ATOM    274  C   GLY A  48       3.692  47.398  14.251  1.00  0.00           C  
ATOM    275  O   GLY A  48       2.796  46.997  14.985  1.00  0.00           O  
ATOM    276  N   LYS A  49       4.036  48.679  14.146  1.00  0.00           N  
ATOM    277  CA  LYS A  49       3.354  49.743  14.887  1.00  0.00           C  
ATOM    278  C   LYS A  49       2.641  50.592  13.834  1.00  0.00           C  
ATOM    279  O   LYS A  49       3.209  51.543  13.298  1.00  0.00           O  
ATOM    280  CB  LYS A  49       4.380  50.584  15.669  1.00  0.00           C  
ATOM    281  CG  LYS A  49       3.842  51.440  16.811  1.00  0.00           C  
ATOM    282  CD  LYS A  49       5.013  51.957  17.653  1.00  0.00           C  
ATOM    283  CE  LYS A  49       4.607  53.024  18.675  1.00  0.00           C  
ATOM    284  NZ  LYS A  49       3.754  52.521  19.801  1.00  0.00           N  
ATOM    285  N   PHE A  50       1.399  50.214  13.537  1.00  0.00           N  
ATOM    286  CA  PHE A  50       0.559  50.882  12.543  1.00  0.00           C  
ATOM    287  C   PHE A  50      -0.301  51.968  13.187  1.00  0.00           C  
ATOM    288  O   PHE A  50      -1.299  51.673  13.847  1.00  0.00           O  
ATOM    289  CB  PHE A  50      -0.338  49.845  11.880  1.00  0.00           C  
ATOM    290  CG  PHE A  50      -1.065  50.353  10.695  1.00  0.00           C  
ATOM    291  CD1 PHE A  50      -0.371  50.941   9.644  1.00  0.00           C  
ATOM    292  CD2 PHE A  50      -2.437  50.207  10.593  1.00  0.00           C  
ATOM    293  CE1 PHE A  50      -1.041  51.377   8.491  1.00  0.00           C  
ATOM    294  CE2 PHE A  50      -3.115  50.638   9.445  1.00  0.00           C  
ATOM    295  CZ  PHE A  50      -2.412  51.223   8.393  1.00  0.00           C  
ATOM    296  N   ASN A  51       0.080  53.222  12.976  1.00  0.00           N  
ATOM    297  CA  ASN A  51      -0.635  54.350  13.564  1.00  0.00           C  
ATOM    298  C   ASN A  51      -0.265  54.358  15.037  1.00  0.00           C  
ATOM    299  O   ASN A  51      -1.121  54.488  15.913  1.00  0.00           O  
ATOM    300  CB  ASN A  51      -2.161  54.201  13.397  1.00  0.00           C  
ATOM    301  CG  ASN A  51      -2.617  54.372  11.942  1.00  0.00           C  
ATOM    302  OD1 ASN A  51      -2.152  53.663  11.049  1.00  0.00           O  
ATOM    303  ND2 ASN A  51      -3.530  55.314  11.707  1.00  0.00           N  
ATOM    304  N   GLY A  52       1.032  54.204  15.289  1.00  0.00           N  
ATOM    305  CA  GLY A  52       1.535  54.183  16.649  1.00  0.00           C  
ATOM    306  C   GLY A  52       0.904  53.098  17.506  1.00  0.00           C  
ATOM    307  O   GLY A  52       1.005  53.149  18.736  1.00  0.00           O  
ATOM    308  N   GLN A  53       0.264  52.117  16.864  1.00  0.00           N  
ATOM    309  CA  GLN A  53      -0.390  51.021  17.577  1.00  0.00           C  
ATOM    310  C   GLN A  53       0.098  49.654  17.124  1.00  0.00           C  
ATOM    311  O   GLN A  53      -0.185  49.213  16.019  1.00  0.00           O  
ATOM    312  CB  GLN A  53      -1.908  51.113  17.404  1.00  0.00           C  
ATOM    313  CG  GLN A  53      -2.659  50.814  18.689  1.00  0.00           C  
ATOM    314  CD  GLN A  53      -2.065  51.565  19.892  1.00  0.00           C  
ATOM    315  OE1 GLN A  53      -2.323  52.764  20.097  1.00  0.00           O  
ATOM    316  NE2 GLN A  53      -1.247  50.858  20.683  1.00  0.00           N  
ATOM    317  N   LEU A  54       0.827  48.987  18.005  1.00  0.00           N  
ATOM    318  CA  LEU A  54       1.392  47.667  17.734  1.00  0.00           C  
ATOM    319  C   LEU A  54       0.408  46.636  17.145  1.00  0.00           C  
ATOM    320  O   LEU A  54      -0.660  46.400  17.699  1.00  0.00           O  
ATOM    321  CB  LEU A  54       2.030  47.125  19.029  1.00  0.00           C  
ATOM    322  CG  LEU A  54       1.863  47.950  20.331  1.00  0.00           C  
ATOM    323  CD1 LEU A  54       0.458  47.752  20.944  1.00  0.00           C  
ATOM    324  CD2 LEU A  54       2.942  47.537  21.340  1.00  0.00           C  
ATOM    325  N   VAL A  55       0.778  46.028  16.018  1.00  0.00           N  
ATOM    326  CA  VAL A  55      -0.052  45.020  15.352  1.00  0.00           C  
ATOM    327  C   VAL A  55       0.872  43.888  14.936  1.00  0.00           C  
ATOM    328  O   VAL A  55       2.082  44.075  14.912  1.00  0.00           O  
ATOM    329  CB  VAL A  55      -0.717  45.571  14.074  1.00  0.00           C  
ATOM    330  CG1 VAL A  55      -1.328  46.942  14.340  1.00  0.00           C  
ATOM    331  CG2 VAL A  55       0.302  45.641  12.950  1.00  0.00           C  
ATOM    332  N   ASP A  56       0.307  42.735  14.578  1.00  0.00           N  
ATOM    333  CA  ASP A  56       1.095  41.557  14.176  1.00  0.00           C  
ATOM    334  C   ASP A  56       1.642  41.599  12.763  1.00  0.00           C  
ATOM    335  O   ASP A  56       1.054  42.209  11.871  1.00  0.00           O  
ATOM    336  CB  ASP A  56       0.266  40.290  14.324  1.00  0.00           C  
ATOM    337  CG  ASP A  56      -0.515  40.271  15.612  1.00  0.00           C  
ATOM    338  OD1 ASP A  56      -1.451  41.103  15.741  1.00  0.00           O  
ATOM    339  OD2 ASP A  56      -0.186  39.440  16.493  1.00  0.00           O  
ATOM    340  N   LEU A  57       2.766  40.934  12.549  1.00  0.00           N  
ATOM    341  CA  LEU A  57       3.337  40.948  11.225  1.00  0.00           C  
ATOM    342  C   LEU A  57       2.303  40.582  10.189  1.00  0.00           C  
ATOM    343  O   LEU A  57       2.346  41.109   9.089  1.00  0.00           O  
ATOM    344  CB  LEU A  57       4.528  40.005  11.115  1.00  0.00           C  
ATOM    345  CG  LEU A  57       5.895  40.687  11.144  1.00  0.00           C  
ATOM    346  CD1 LEU A  57       6.872  39.819  10.399  1.00  0.00           C  
ATOM    347  CD2 LEU A  57       5.835  42.052  10.502  1.00  0.00           C  
ATOM    348  N   THR A  58       1.367  39.695  10.535  1.00  0.00           N  
ATOM    349  CA  THR A  58       0.312  39.275   9.592  1.00  0.00           C  
ATOM    350  C   THR A  58      -1.012  40.067   9.696  1.00  0.00           C  
ATOM    351  O   THR A  58      -1.756  40.148   8.720  1.00  0.00           O  
ATOM    352  CB  THR A  58       0.021  37.733   9.701  1.00  0.00           C  
ATOM    353  OG1 THR A  58      -0.491  37.400  10.999  1.00  0.00           O  
ATOM    354  CG2 THR A  58       1.294  36.950   9.460  1.00  0.00           C  
ATOM    355  N   LYS A  59      -1.286  40.654  10.866  1.00  0.00           N  
ATOM    356  CA  LYS A  59      -2.501  41.447  11.098  1.00  0.00           C  
ATOM    357  C   LYS A  59      -2.828  42.316   9.906  1.00  0.00           C  
ATOM    358  O   LYS A  59      -2.163  43.321   9.658  1.00  0.00           O  
ATOM    359  CB  LYS A  59      -2.339  42.359  12.318  1.00  0.00           C  
ATOM    360  CG  LYS A  59      -3.397  43.473  12.434  1.00  0.00           C  
ATOM    361  CD  LYS A  59      -4.766  42.927  12.838  1.00  0.00           C  
ATOM    362  CE  LYS A  59      -5.794  44.041  13.002  1.00  0.00           C  
ATOM    363  NZ  LYS A  59      -5.305  45.116  13.902  1.00  0.00           N  
ATOM    364  N   PRO A  60      -3.874  41.942   9.160  1.00  0.00           N  
ATOM    365  CA  PRO A  60      -4.315  42.678   7.971  1.00  0.00           C  
ATOM    366  C   PRO A  60      -4.653  44.137   8.282  1.00  0.00           C  
ATOM    367  O   PRO A  60      -5.348  44.435   9.262  1.00  0.00           O  
ATOM    368  CB  PRO A  60      -5.535  41.880   7.505  1.00  0.00           C  
ATOM    369  CG  PRO A  60      -5.242  40.483   7.990  1.00  0.00           C  
ATOM    370  CD  PRO A  60      -4.712  40.745   9.375  1.00  0.00           C  
ATOM    371  N   LEU A  61      -4.150  45.037   7.441  1.00  0.00           N  
ATOM    372  CA  LEU A  61      -4.392  46.466   7.609  1.00  0.00           C  
ATOM    373  C   LEU A  61      -5.311  46.978   6.490  1.00  0.00           C  
ATOM    374  O   LEU A  61      -5.036  46.803   5.298  1.00  0.00           O  
ATOM    375  CB  LEU A  61      -3.060  47.251   7.603  1.00  0.00           C  
ATOM    376  CG  LEU A  61      -1.834  46.699   8.356  1.00  0.00           C  
ATOM    377  CD1 LEU A  61      -0.702  47.693   8.295  1.00  0.00           C  
ATOM    378  CD2 LEU A  61      -2.178  46.411   9.796  1.00  0.00           C  
ATOM    379  N   GLU A  62      -6.423  47.581   6.896  1.00  0.00           N  
ATOM    380  CA  GLU A  62      -7.385  48.144   5.957  1.00  0.00           C  
ATOM    381  C   GLU A  62      -7.046  49.622   5.829  1.00  0.00           C  
ATOM    382  O   GLU A  62      -6.261  50.026   4.964  1.00  0.00           O  
ATOM    383  CB  GLU A  62      -8.820  48.001   6.489  1.00  0.00           C  
ATOM    384  CG  GLU A  62      -9.552  46.740   6.040  1.00  0.00           C  
ATOM    385  CD  GLU A  62      -8.993  45.475   6.661  1.00  0.00           C  
ATOM    386  OE1 GLU A  62      -8.101  45.582   7.530  1.00  0.00           O  
ATOM    387  OE2 GLU A  62      -9.452  44.375   6.285  1.00  0.00           O  
ATOM    388  N   THR A  63      -7.656  50.415   6.707  1.00  0.00           N  
ATOM    389  CA  THR A  63      -7.444  51.858   6.760  1.00  0.00           C  
ATOM    390  C   THR A  63      -5.986  52.205   6.507  1.00  0.00           C  
ATOM    391  O   THR A  63      -5.097  51.579   7.078  1.00  0.00           O  
ATOM    392  CB  THR A  63      -7.805  52.415   8.154  1.00  0.00           C  
ATOM    393  OG1 THR A  63      -7.021  53.592   8.419  1.00  0.00           O  
ATOM    394  CG2 THR A  63      -7.532  51.362   9.239  1.00  0.00           C  
ATOM    395  N   ASP A  64      -5.733  53.197   5.660  1.00  0.00           N  
ATOM    396  CA  ASP A  64      -4.356  53.586   5.410  1.00  0.00           C  
ATOM    397  C   ASP A  64      -3.825  54.383   6.613  1.00  0.00           C  
ATOM    398  O   ASP A  64      -4.605  54.947   7.386  1.00  0.00           O  
ATOM    399  CB  ASP A  64      -4.231  54.374   4.082  1.00  0.00           C  
ATOM    400  CG  ASP A  64      -5.294  55.459   3.907  1.00  0.00           C  
ATOM    401  OD1 ASP A  64      -6.497  55.143   4.008  1.00  0.00           O  
ATOM    402  OD2 ASP A  64      -4.926  56.626   3.641  1.00  0.00           O  
ATOM    403  N   GLY A  65      -2.502  54.388   6.791  1.00  0.00           N  
ATOM    404  CA  GLY A  65      -1.898  55.111   7.900  1.00  0.00           C  
ATOM    405  C   GLY A  65      -0.395  54.916   8.047  1.00  0.00           C  
ATOM    406  O   GLY A  65       0.216  54.172   7.275  1.00  0.00           O  
ATOM    407  N   SER A  66       0.189  55.584   9.049  1.00  0.00           N  
ATOM    408  CA  SER A  66       1.632  55.528   9.359  1.00  0.00           C  
ATOM    409  C   SER A  66       2.104  54.196  10.017  1.00  0.00           C  
ATOM    410  O   SER A  66       1.434  53.644  10.900  1.00  0.00           O  
ATOM    411  CB  SER A  66       1.987  56.734  10.241  1.00  0.00           C  
ATOM    412  OG  SER A  66       0.882  57.097  11.060  1.00  0.00           O  
ATOM    413  N   ILE A  67       3.267  53.694   9.597  1.00  0.00           N  
ATOM    414  CA  ILE A  67       3.763  52.417  10.113  1.00  0.00           C  
ATOM    415  C   ILE A  67       5.300  52.336  10.264  1.00  0.00           C  
ATOM    416  O   ILE A  67       6.042  52.932   9.485  1.00  0.00           O  
ATOM    417  CB  ILE A  67       3.273  51.271   9.178  1.00  0.00           C  
ATOM    418  CG1 ILE A  67       3.258  49.929   9.913  1.00  0.00           C  
ATOM    419  CG2 ILE A  67       4.168  51.198   7.948  1.00  0.00           C  
ATOM    420  CD1 ILE A  67       2.736  48.766   9.082  1.00  0.00           C  
ATOM    421  N   GLU A  68       5.759  51.611  11.288  1.00  0.00           N  
ATOM    422  CA  GLU A  68       7.186  51.392  11.563  1.00  0.00           C  
ATOM    423  C   GLU A  68       7.293  49.882  11.610  1.00  0.00           C  
ATOM    424  O   GLU A  68       6.318  49.213  11.949  1.00  0.00           O  
ATOM    425  CB  GLU A  68       7.586  51.922  12.944  1.00  0.00           C  
ATOM    426  CG  GLU A  68       7.224  53.369  13.230  1.00  0.00           C  
ATOM    427  CD  GLU A  68       7.582  53.791  14.655  1.00  0.00           C  
ATOM    428  OE1 GLU A  68       8.012  52.907  15.432  1.00  0.00           O  
ATOM    429  OE2 GLU A  68       7.434  54.996  15.003  1.00  0.00           O  
ATOM    430  N   ILE A  69       8.445  49.319  11.279  1.00  0.00           N  
ATOM    431  CA  ILE A  69       8.551  47.864  11.359  1.00  0.00           C  
ATOM    432  C   ILE A  69       9.373  47.479  12.573  1.00  0.00           C  
ATOM    433  O   ILE A  69      10.598  47.516  12.544  1.00  0.00           O  
ATOM    434  CB  ILE A  69       9.186  47.263  10.099  1.00  0.00           C  
ATOM    435  CG1 ILE A  69       8.431  47.742   8.866  1.00  0.00           C  
ATOM    436  CG2 ILE A  69       9.129  45.763  10.163  1.00  0.00           C  
ATOM    437  CD1 ILE A  69       6.938  47.608   9.020  1.00  0.00           C  
ATOM    438  N   VAL A  70       8.678  47.131  13.648  1.00  0.00           N  
ATOM    439  CA  VAL A  70       9.303  46.727  14.908  1.00  0.00           C  
ATOM    440  C   VAL A  70      10.322  45.590  14.705  1.00  0.00           C  
ATOM    441  O   VAL A  70       9.961  44.414  14.567  1.00  0.00           O  
ATOM    442  CB  VAL A  70       8.214  46.261  15.908  1.00  0.00           C  
ATOM    443  CG1 VAL A  70       8.746  46.304  17.343  1.00  0.00           C  
ATOM    444  CG2 VAL A  70       6.961  47.121  15.737  1.00  0.00           C  
ATOM    445  N   THR A  71      11.596  45.948  14.673  1.00  0.00           N  
ATOM    446  CA  THR A  71      12.639  44.959  14.494  1.00  0.00           C  
ATOM    447  C   THR A  71      13.333  44.744  15.837  1.00  0.00           C  
ATOM    448  O   THR A  71      13.242  45.599  16.723  1.00  0.00           O  
ATOM    449  CB  THR A  71      13.670  45.420  13.459  1.00  0.00           C  
ATOM    450  OG1 THR A  71      14.961  44.950  13.861  1.00  0.00           O  
ATOM    451  CG2 THR A  71      13.694  46.947  13.339  1.00  0.00           C  
ATOM    452  N   PRO A  72      14.026  43.599  16.019  1.00  0.00           N  
ATOM    453  CA  PRO A  72      14.667  43.435  17.319  1.00  0.00           C  
ATOM    454  C   PRO A  72      15.819  44.404  17.521  1.00  0.00           C  
ATOM    455  O   PRO A  72      16.699  44.539  16.688  1.00  0.00           O  
ATOM    456  CB  PRO A  72      15.058  41.946  17.340  1.00  0.00           C  
ATOM    457  CG  PRO A  72      15.203  41.601  15.934  1.00  0.00           C  
ATOM    458  CD  PRO A  72      14.082  42.342  15.254  1.00  0.00           C  
ATOM    459  N   GLY A  73      15.768  45.087  18.653  1.00  0.00           N  
ATOM    460  CA  GLY A  73      16.750  46.077  19.004  1.00  0.00           C  
ATOM    461  C   GLY A  73      15.913  47.177  19.617  1.00  0.00           C  
ATOM    462  O   GLY A  73      16.427  48.163  20.124  1.00  0.00           O  
ATOM    463  N   SER A  74      14.598  46.983  19.565  1.00  0.00           N  
ATOM    464  CA  SER A  74      13.614  47.932  20.103  1.00  0.00           C  
ATOM    465  C   SER A  74      13.097  47.451  21.475  1.00  0.00           C  
ATOM    466  O   SER A  74      13.141  46.259  21.782  1.00  0.00           O  
ATOM    467  CB  SER A  74      12.413  48.063  19.138  1.00  0.00           C  
ATOM    468  OG  SER A  74      12.785  47.929  17.767  1.00  0.00           O  
ATOM    469  N   GLU A  75      12.604  48.368  22.299  1.00  0.00           N  
ATOM    470  CA  GLU A  75      12.089  47.970  23.599  1.00  0.00           C  
ATOM    471  C   GLU A  75      10.807  47.226  23.277  1.00  0.00           C  
ATOM    472  O   GLU A  75      10.539  46.139  23.799  1.00  0.00           O  
ATOM    473  CB  GLU A  75      11.813  49.210  24.455  1.00  0.00           C  
ATOM    474  CG  GLU A  75      11.297  48.953  25.881  1.00  0.00           C  
ATOM    475  CD  GLU A  75      12.240  48.108  26.757  1.00  0.00           C  
ATOM    476  OE1 GLU A  75      12.418  46.907  26.462  1.00  0.00           O  
ATOM    477  OE2 GLU A  75      12.796  48.639  27.752  1.00  0.00           O  
ATOM    478  N   GLU A  76      10.041  47.817  22.369  1.00  0.00           N  
ATOM    479  CA  GLU A  76       8.771  47.253  21.921  1.00  0.00           C  
ATOM    480  C   GLU A  76       8.948  45.830  21.374  1.00  0.00           C  
ATOM    481  O   GLU A  76       8.172  44.919  21.689  1.00  0.00           O  
ATOM    482  CB  GLU A  76       8.174  48.168  20.859  1.00  0.00           C  
ATOM    483  CG  GLU A  76       8.111  49.623  21.309  1.00  0.00           C  
ATOM    484  CD  GLU A  76       6.912  50.363  20.729  1.00  0.00           C  
ATOM    485  OE1 GLU A  76       5.772  49.842  20.831  1.00  0.00           O  
ATOM    486  OE2 GLU A  76       7.102  51.470  20.178  1.00  0.00           O  
ATOM    487  N   ALA A  77       9.975  45.655  20.549  1.00  0.00           N  
ATOM    488  CA  ALA A  77      10.291  44.354  19.987  1.00  0.00           C  
ATOM    489  C   ALA A  77      10.511  43.412  21.162  1.00  0.00           C  
ATOM    490  O   ALA A  77      10.085  42.249  21.140  1.00  0.00           O  
ATOM    491  CB  ALA A  77      11.559  44.442  19.151  1.00  0.00           C  
ATOM    492  N   LEU A  78      11.164  43.923  22.204  1.00  0.00           N  
ATOM    493  CA  LEU A  78      11.437  43.090  23.360  1.00  0.00           C  
ATOM    494  C   LEU A  78      10.143  42.628  24.010  1.00  0.00           C  
ATOM    495  O   LEU A  78       9.981  41.430  24.278  1.00  0.00           O  
ATOM    496  CB  LEU A  78      12.308  43.823  24.373  1.00  0.00           C  
ATOM    497  CG  LEU A  78      13.401  42.885  24.891  1.00  0.00           C  
ATOM    498  CD1 LEU A  78      14.650  43.085  24.068  1.00  0.00           C  
ATOM    499  CD2 LEU A  78      13.695  43.160  26.326  1.00  0.00           C  
ATOM    500  N   GLU A  79       9.226  43.578  24.241  1.00  0.00           N  
ATOM    501  CA  GLU A  79       7.916  43.300  24.850  1.00  0.00           C  
ATOM    502  C   GLU A  79       7.303  42.104  24.135  1.00  0.00           C  
ATOM    503  O   GLU A  79       6.994  41.096  24.767  1.00  0.00           O  
ATOM    504  CB  GLU A  79       6.965  44.498  24.709  1.00  0.00           C  
ATOM    505  CG  GLU A  79       7.557  45.895  24.998  1.00  0.00           C  
ATOM    506  CD  GLU A  79       7.734  46.228  26.494  1.00  0.00           C  
ATOM    507  OE1 GLU A  79       8.602  45.606  27.163  1.00  0.00           O  
ATOM    508  OE2 GLU A  79       7.009  47.126  26.997  1.00  0.00           O  
ATOM    509  N   VAL A  80       7.138  42.214  22.816  1.00  0.00           N  
ATOM    510  CA  VAL A  80       6.575  41.112  22.033  1.00  0.00           C  
ATOM    511  C   VAL A  80       7.308  39.824  22.361  1.00  0.00           C  
ATOM    512  O   VAL A  80       6.709  38.872  22.846  1.00  0.00           O  
ATOM    513  CB  VAL A  80       6.694  41.325  20.510  1.00  0.00           C  
ATOM    514  CG1 VAL A  80       6.497  40.011  19.788  1.00  0.00           C  
ATOM    515  CG2 VAL A  80       5.663  42.298  20.042  1.00  0.00           C  
ATOM    516  N   LEU A  83       8.604  39.776  22.107  1.00  0.00           N  
ATOM    517  CA  LEU A  83       9.313  38.552  22.400  1.00  0.00           C  
ATOM    518  C   LEU A  83       8.952  38.023  23.786  1.00  0.00           C  
ATOM    519  O   LEU A  83       8.735  36.820  23.979  1.00  0.00           O  
ATOM    520  CB  LEU A  83      10.813  38.787  22.302  1.00  0.00           C  
ATOM    521  CG  LEU A  83      11.730  37.653  22.747  1.00  0.00           C  
ATOM    522  CD1 LEU A  83      11.321  36.315  22.201  1.00  0.00           C  
ATOM    523  CD2 LEU A  83      13.086  37.999  22.274  1.00  0.00           C  
ATOM    524  N   ARG A  84       8.852  38.932  24.747  1.00  0.00           N  
ATOM    525  CA  ARG A  84       8.561  38.542  26.122  1.00  0.00           C  
ATOM    526  C   ARG A  84       7.138  38.050  26.356  1.00  0.00           C  
ATOM    527  O   ARG A  84       6.939  37.126  27.165  1.00  0.00           O  
ATOM    528  CB  ARG A  84       8.887  39.693  27.066  1.00  0.00           C  
ATOM    529  CG  ARG A  84      10.241  40.303  26.806  1.00  0.00           C  
ATOM    530  CD  ARG A  84      11.223  39.999  27.903  1.00  0.00           C  
ATOM    531  NE  ARG A  84      11.705  41.243  28.505  1.00  0.00           N  
ATOM    532  CZ  ARG A  84      12.984  41.531  28.726  1.00  0.00           C  
ATOM    533  NH1 ARG A  84      13.941  40.668  28.398  1.00  0.00           N  
ATOM    534  NH2 ARG A  84      13.306  42.691  29.273  1.00  0.00           N  
ATOM    535  N   HIS A  85       6.154  38.657  25.682  1.00  0.00           N  
ATOM    536  CA  HIS A  85       4.780  38.194  25.827  1.00  0.00           C  
ATOM    537  C   HIS A  85       4.700  36.814  25.174  1.00  0.00           C  
ATOM    538  O   HIS A  85       4.130  35.887  25.727  1.00  0.00           O  
ATOM    539  CB  HIS A  85       3.787  39.145  25.163  1.00  0.00           C  
ATOM    540  CG  HIS A  85       2.385  38.608  25.126  1.00  0.00           C  
ATOM    541  ND1 HIS A  85       1.674  38.290  26.267  1.00  0.00           N  
ATOM    542  CD2 HIS A  85       1.587  38.265  24.083  1.00  0.00           C  
ATOM    543  CE1 HIS A  85       0.505  37.772  25.926  1.00  0.00           C  
ATOM    544  NE2 HIS A  85       0.427  37.746  24.607  1.00  0.00           N  
ATOM    545  N   SER A  86       5.291  36.682  24.000  1.00  0.00           N  
ATOM    546  CA  SER A  86       5.323  35.409  23.306  1.00  0.00           C  
ATOM    547  C   SER A  86       6.040  34.306  24.088  1.00  0.00           C  
ATOM    548  O   SER A  86       5.696  33.126  23.935  1.00  0.00           O  
ATOM    549  CB  SER A  86       6.021  35.555  21.967  1.00  0.00           C  
ATOM    550  OG  SER A  86       5.390  36.544  21.190  1.00  0.00           O  
ATOM    551  N   THR A  87       7.044  34.655  24.900  1.00  0.00           N  
ATOM    552  CA  THR A  87       7.762  33.626  25.673  1.00  0.00           C  
ATOM    553  C   THR A  87       6.933  33.170  26.860  1.00  0.00           C  
ATOM    554  O   THR A  87       6.998  32.008  27.273  1.00  0.00           O  
ATOM    555  CB  THR A  87       9.088  34.136  26.238  1.00  0.00           C  
ATOM    556  OG1 THR A  87       9.764  34.915  25.244  1.00  0.00           O  
ATOM    557  CG2 THR A  87       9.971  32.952  26.671  1.00  0.00           C  
ATOM    558  N   ALA A  88       6.167  34.111  27.413  1.00  0.00           N  
ATOM    559  CA  ALA A  88       5.309  33.839  28.565  1.00  0.00           C  
ATOM    560  C   ALA A  88       4.383  32.745  28.165  1.00  0.00           C  
ATOM    561  O   ALA A  88       4.250  31.761  28.863  1.00  0.00           O  
ATOM    562  CB  ALA A  88       4.517  35.050  28.922  1.00  0.00           C  
ATOM    563  N   HIS A  89       3.733  32.949  27.026  1.00  0.00           N  
ATOM    564  CA  HIS A  89       2.812  31.983  26.482  1.00  0.00           C  
ATOM    565  C   HIS A  89       3.524  30.685  26.309  1.00  0.00           C  
ATOM    566  O   HIS A  89       3.095  29.669  26.824  1.00  0.00           O  
ATOM    567  CB  HIS A  89       2.295  32.423  25.129  1.00  0.00           C  
ATOM    568  CG  HIS A  89       1.063  33.257  25.201  1.00  0.00           C  
ATOM    569  ND1 HIS A  89      -0.042  32.884  25.936  1.00  0.00           N  
ATOM    570  CD2 HIS A  89       0.746  34.433  24.609  1.00  0.00           C  
ATOM    571  CE1 HIS A  89      -0.988  33.797  25.795  1.00  0.00           C  
ATOM    572  NE2 HIS A  89      -0.535  34.746  24.994  1.00  0.00           N  
ATOM    573  N   LEU A  90       4.614  30.697  25.571  1.00  0.00           N  
ATOM    574  CA  LEU A  90       5.316  29.453  25.393  1.00  0.00           C  
ATOM    575  C   LEU A  90       5.503  28.801  26.768  1.00  0.00           C  
ATOM    576  O   LEU A  90       5.265  27.625  26.978  1.00  0.00           O  
ATOM    577  CB  LEU A  90       6.659  29.723  24.737  1.00  0.00           C  
ATOM    578  CG  LEU A  90       7.546  28.484  24.757  1.00  0.00           C  
ATOM    579  CD1 LEU A  90       6.877  27.417  23.986  1.00  0.00           C  
ATOM    580  CD2 LEU A  90       8.916  28.819  24.176  1.00  0.00           C  
ATOM    581  N   MET A  91       5.918  29.609  27.723  1.00  0.00           N  
ATOM    582  CA  MET A  91       6.144  29.123  29.069  1.00  0.00           C  
ATOM    583  C   MET A  91       4.871  28.395  29.564  1.00  0.00           C  
ATOM    584  O   MET A  91       4.928  27.258  30.048  1.00  0.00           O  
ATOM    585  CB  MET A  91       6.505  30.323  29.946  1.00  0.00           C  
ATOM    586  CG  MET A  91       7.580  30.042  30.956  1.00  0.00           C  
ATOM    587  SD  MET A  91       6.977  30.102  32.648  1.00  0.00           S  
ATOM    588  CE  MET A  91       6.800  31.891  32.902  1.00  0.00           C  
ATOM    589  N   ALA A  92       3.735  29.080  29.421  1.00  0.00           N  
ATOM    590  CA  ALA A  92       2.426  28.574  29.802  1.00  0.00           C  
ATOM    591  C   ALA A  92       2.215  27.248  29.062  1.00  0.00           C  
ATOM    592  O   ALA A  92       2.029  26.199  29.672  1.00  0.00           O  
ATOM    593  CB  ALA A  92       1.352  29.589  29.408  1.00  0.00           C  
ATOM    594  N   HIS A  93       2.254  27.305  27.738  1.00  0.00           N  
ATOM    595  CA  HIS A  93       2.093  26.125  26.888  1.00  0.00           C  
ATOM    596  C   HIS A  93       2.901  24.952  27.447  1.00  0.00           C  
ATOM    597  O   HIS A  93       2.416  23.834  27.526  1.00  0.00           O  
ATOM    598  CB  HIS A  93       2.573  26.470  25.469  1.00  0.00           C  
ATOM    599  CG  HIS A  93       2.276  25.426  24.443  1.00  0.00           C  
ATOM    600  ND1 HIS A  93       1.562  25.701  23.298  1.00  0.00           N  
ATOM    601  CD2 HIS A  93       2.582  24.112  24.390  1.00  0.00           C  
ATOM    602  CE1 HIS A  93       1.431  24.598  22.585  1.00  0.00           C  
ATOM    603  NE2 HIS A  93       2.041  23.619  23.226  1.00  0.00           N  
ATOM    604  N   ALA A  94       4.130  25.218  27.859  1.00  0.00           N  
ATOM    605  CA  ALA A  94       4.987  24.163  28.381  1.00  0.00           C  
ATOM    606  C   ALA A  94       4.515  23.637  29.737  1.00  0.00           C  
ATOM    607  O   ALA A  94       4.845  22.520  30.142  1.00  0.00           O  
ATOM    608  CB  ALA A  94       6.420  24.671  28.480  1.00  0.00           C  
ATOM    609  N   ILE A  95       3.753  24.458  30.445  1.00  0.00           N  
ATOM    610  CA  ILE A  95       3.221  24.078  31.748  1.00  0.00           C  
ATOM    611  C   ILE A  95       2.038  23.169  31.488  1.00  0.00           C  
ATOM    612  O   ILE A  95       1.889  22.130  32.110  1.00  0.00           O  
ATOM    613  CB  ILE A  95       2.774  25.333  32.547  1.00  0.00           C  
ATOM    614  CG1 ILE A  95       4.025  26.124  32.966  1.00  0.00           C  
ATOM    615  CG2 ILE A  95       1.857  24.933  33.712  1.00  0.00           C  
ATOM    616  CD1 ILE A  95       5.131  25.251  33.602  1.00  0.00           C  
ATOM    617  N   LYS A  96       1.208  23.573  30.540  1.00  0.00           N  
ATOM    618  CA  LYS A  96       0.045  22.805  30.146  1.00  0.00           C  
ATOM    619  C   LYS A  96       0.541  21.405  29.738  1.00  0.00           C  
ATOM    620  O   LYS A  96       0.014  20.363  30.134  1.00  0.00           O  
ATOM    621  CB  LYS A  96      -0.594  23.521  28.957  1.00  0.00           C  
ATOM    622  CG  LYS A  96      -2.105  23.395  28.802  1.00  0.00           C  
ATOM    623  CD  LYS A  96      -2.537  22.091  28.126  1.00  0.00           C  
ATOM    624  CE  LYS A  96      -3.889  22.258  27.440  1.00  0.00           C  
ATOM    625  NZ  LYS A  96      -3.777  22.939  26.095  1.00  0.00           N  
ATOM    626  N   ARG A 120       1.607  21.406  28.965  1.00  0.00           N  
ATOM    627  CA  ARG A 120       2.175  20.185  28.459  1.00  0.00           C  
ATOM    628  C   ARG A 120       2.806  19.254  29.496  1.00  0.00           C  
ATOM    629  O   ARG A 120       2.962  18.062  29.242  1.00  0.00           O  
ATOM    630  CB  ARG A 120       3.183  20.560  27.363  1.00  0.00           C  
ATOM    631  CG  ARG A 120       3.660  19.400  26.490  1.00  0.00           C  
ATOM    632  CD  ARG A 120       4.111  19.858  25.107  1.00  0.00           C  
ATOM    633  NE  ARG A 120       3.001  20.358  24.312  1.00  0.00           N  
ATOM    634  CZ  ARG A 120       2.976  20.288  22.989  1.00  0.00           C  
ATOM    635  NH1 ARG A 120       4.013  19.739  22.361  1.00  0.00           N  
ATOM    636  NH2 ARG A 120       1.925  20.742  22.301  1.00  0.00           N  
ATOM    637  N   LEU A 121       3.146  19.771  30.673  1.00  0.00           N  
ATOM    638  CA  LEU A 121       3.811  18.942  31.693  1.00  0.00           C  
ATOM    639  C   LEU A 121       2.995  18.463  32.905  1.00  0.00           C  
ATOM    640  O   LEU A 121       3.243  17.369  33.410  1.00  0.00           O  
ATOM    641  CB  LEU A 121       5.073  19.663  32.201  1.00  0.00           C  
ATOM    642  CG  LEU A 121       6.198  19.926  31.190  1.00  0.00           C  
ATOM    643  CD1 LEU A 121       7.041  21.117  31.620  1.00  0.00           C  
ATOM    644  CD2 LEU A 121       7.049  18.681  31.045  1.00  0.00           C  
ATOM    645  N   TYR A 122       2.030  19.260  33.368  1.00  0.00           N  
ATOM    646  CA  TYR A 122       1.241  18.884  34.542  1.00  0.00           C  
ATOM    647  C   TYR A 122      -0.098  18.186  34.338  1.00  0.00           C  
ATOM    648  O   TYR A 122      -0.712  18.254  33.263  1.00  0.00           O  
ATOM    649  CB  TYR A 122       1.069  20.094  35.461  1.00  0.00           C  
ATOM    650  CG  TYR A 122       2.399  20.537  36.000  1.00  0.00           C  
ATOM    651  CD1 TYR A 122       2.995  19.852  37.057  1.00  0.00           C  
ATOM    652  CD2 TYR A 122       3.134  21.540  35.364  1.00  0.00           C  
ATOM    653  CE1 TYR A 122       4.293  20.140  37.459  1.00  0.00           C  
ATOM    654  CE2 TYR A 122       4.436  21.839  35.759  1.00  0.00           C  
ATOM    655  CZ  TYR A 122       5.011  21.130  36.803  1.00  0.00           C  
ATOM    656  OH  TYR A 122       6.314  21.371  37.170  1.00  0.00           O  
ATOM    657  N   GLY A 123      -0.528  17.508  35.402  1.00  0.00           N  
ATOM    658  CA  GLY A 123      -1.759  16.747  35.374  1.00  0.00           C  
ATOM    659  C   GLY A 123      -3.047  17.540  35.452  1.00  0.00           C  
ATOM    660  O   GLY A 123      -3.987  17.256  34.705  1.00  0.00           O  
ATOM    661  N   ASN A 124      -3.097  18.532  36.336  1.00  0.00           N  
ATOM    662  CA  ASN A 124      -4.305  19.344  36.526  1.00  0.00           C  
ATOM    663  C   ASN A 124      -3.966  20.848  36.505  1.00  0.00           C  
ATOM    664  O   ASN A 124      -3.844  21.486  37.556  1.00  0.00           O  
ATOM    665  CB  ASN A 124      -4.959  18.925  37.867  1.00  0.00           C  
ATOM    666  CG  ASN A 124      -5.901  19.983  38.438  1.00  0.00           C  
ATOM    667  OD1 ASN A 124      -6.881  20.378  37.796  1.00  0.00           O  
ATOM    668  ND2 ASN A 124      -5.607  20.439  39.659  1.00  0.00           N  
ATOM    669  N   VAL A 125      -3.827  21.432  35.321  1.00  0.00           N  
ATOM    670  CA  VAL A 125      -3.471  22.838  35.282  1.00  0.00           C  
ATOM    671  C   VAL A 125      -4.553  23.772  34.806  1.00  0.00           C  
ATOM    672  O   VAL A 125      -5.335  23.450  33.914  1.00  0.00           O  
ATOM    673  CB  VAL A 125      -2.223  23.067  34.439  1.00  0.00           C  
ATOM    674  CG1 VAL A 125      -1.780  24.512  34.562  1.00  0.00           C  
ATOM    675  CG2 VAL A 125      -1.130  22.141  34.908  1.00  0.00           C  
ATOM    676  N   LYS A 126      -4.564  24.944  35.429  1.00  0.00           N  
ATOM    677  CA  LYS A 126      -5.515  26.002  35.146  1.00  0.00           C  
ATOM    678  C   LYS A 126      -4.667  27.264  35.130  1.00  0.00           C  
ATOM    679  O   LYS A 126      -3.959  27.548  36.089  1.00  0.00           O  
ATOM    680  CB  LYS A 126      -6.546  26.060  36.268  1.00  0.00           C  
ATOM    681  CG  LYS A 126      -6.889  24.676  36.849  1.00  0.00           C  
ATOM    682  CD  LYS A 126      -7.817  24.766  38.078  1.00  0.00           C  
ATOM    683  CE  LYS A 126      -7.777  23.486  38.948  1.00  0.00           C  
ATOM    684  NZ  LYS A 126      -8.606  23.602  40.200  1.00  0.00           N  
ATOM    685  N   PHE A 127      -4.744  28.021  34.043  1.00  0.00           N  
ATOM    686  CA  PHE A 127      -3.930  29.226  33.890  1.00  0.00           C  
ATOM    687  C   PHE A 127      -4.572  30.536  34.309  1.00  0.00           C  
ATOM    688  O   PHE A 127      -5.782  30.622  34.457  1.00  0.00           O  
ATOM    689  CB  PHE A 127      -3.426  29.322  32.436  1.00  0.00           C  
ATOM    690  CG  PHE A 127      -2.508  28.180  32.038  1.00  0.00           C  
ATOM    691  CD1 PHE A 127      -3.010  26.883  31.862  1.00  0.00           C  
ATOM    692  CD2 PHE A 127      -1.136  28.380  31.922  1.00  0.00           C  
ATOM    693  CE1 PHE A 127      -2.161  25.803  31.584  1.00  0.00           C  
ATOM    694  CE2 PHE A 127      -0.280  27.309  31.647  1.00  0.00           C  
ATOM    695  CZ  PHE A 127      -0.797  26.017  31.479  1.00  0.00           C  
ATOM    696  N   GLY A 128      -3.732  31.548  34.509  1.00  0.00           N  
ATOM    697  CA  GLY A 128      -4.188  32.869  34.917  1.00  0.00           C  
ATOM    698  C   GLY A 128      -3.651  33.899  33.950  1.00  0.00           C  
ATOM    699  O   GLY A 128      -3.882  33.766  32.757  1.00  0.00           O  
ATOM    700  N   VAL A 129      -2.936  34.913  34.435  1.00  0.00           N  
ATOM    701  CA  VAL A 129      -2.373  35.930  33.536  1.00  0.00           C  
ATOM    702  C   VAL A 129      -0.856  35.855  33.294  1.00  0.00           C  
ATOM    703  O   VAL A 129      -0.074  35.492  34.184  1.00  0.00           O  
ATOM    704  CB  VAL A 129      -2.699  37.375  34.002  1.00  0.00           C  
ATOM    705  CG1 VAL A 129      -4.038  37.788  33.457  1.00  0.00           C  
ATOM    706  CG2 VAL A 129      -2.678  37.470  35.523  1.00  0.00           C  
ATOM    707  N   GLY A 134      -0.460  36.205  32.070  1.00  0.00           N  
ATOM    708  CA  GLY A 134       0.942  36.200  31.689  1.00  0.00           C  
ATOM    709  C   GLY A 134       1.340  37.561  31.135  1.00  0.00           C  
ATOM    710  O   GLY A 134       1.267  37.792  29.925  1.00  0.00           O  
ATOM    711  N   PRO A 135       1.733  38.503  32.005  1.00  0.00           N  
ATOM    712  CA  PRO A 135       2.136  39.846  31.548  1.00  0.00           C  
ATOM    713  C   PRO A 135       3.638  40.211  31.389  1.00  0.00           C  
ATOM    714  O   PRO A 135       4.553  39.611  31.976  1.00  0.00           O  
ATOM    715  CB  PRO A 135       1.428  40.759  32.539  1.00  0.00           C  
ATOM    716  CG  PRO A 135       1.526  39.968  33.817  1.00  0.00           C  
ATOM    717  CD  PRO A 135       1.241  38.536  33.398  1.00  0.00           C  
ATOM    718  N   VAL A 136       3.862  41.234  30.577  1.00  0.00           N  
ATOM    719  CA  VAL A 136       5.201  41.719  30.294  1.00  0.00           C  
ATOM    720  C   VAL A 136       5.589  42.745  31.336  1.00  0.00           C  
ATOM    721  O   VAL A 136       4.851  43.702  31.593  1.00  0.00           O  
ATOM    722  CB  VAL A 136       5.272  42.353  28.871  1.00  0.00           C  
ATOM    723  CG1 VAL A 136       6.524  43.176  28.707  1.00  0.00           C  
ATOM    724  CG2 VAL A 136       5.244  41.253  27.818  1.00  0.00           C  
ATOM    725  N   ILE A 137       6.752  42.526  31.943  1.00  0.00           N  
ATOM    726  CA  ILE A 137       7.277  43.429  32.963  1.00  0.00           C  
ATOM    727  C   ILE A 137       8.723  43.818  32.637  1.00  0.00           C  
ATOM    728  O   ILE A 137       9.291  43.373  31.629  1.00  0.00           O  
ATOM    729  CB  ILE A 137       7.205  42.786  34.385  1.00  0.00           C  
ATOM    730  CG1 ILE A 137       8.365  41.806  34.612  1.00  0.00           C  
ATOM    731  CG2 ILE A 137       5.872  42.069  34.538  1.00  0.00           C  
ATOM    732  CD1 ILE A 137       8.268  41.005  35.917  1.00  0.00           C  
ATOM    733  N   GLU A 138       9.287  44.675  33.486  1.00  0.00           N  
ATOM    734  CA  GLU A 138      10.651  45.148  33.343  1.00  0.00           C  
ATOM    735  C   GLU A 138      11.559  43.925  33.267  1.00  0.00           C  
ATOM    736  O   GLU A 138      11.537  43.046  34.141  1.00  0.00           O  
ATOM    737  CB  GLU A 138      11.011  46.015  34.543  1.00  0.00           C  
ATOM    738  CG  GLU A 138      12.373  46.660  34.482  1.00  0.00           C  
ATOM    739  CD  GLU A 138      12.771  47.330  35.802  1.00  0.00           C  
ATOM    740  OE1 GLU A 138      12.953  46.617  36.827  1.00  0.00           O  
ATOM    741  OE2 GLU A 138      12.899  48.578  35.803  1.00  0.00           O  
ATOM    742  N   GLY A 139      12.339  43.862  32.194  1.00  0.00           N  
ATOM    743  CA  GLY A 139      13.245  42.744  32.000  1.00  0.00           C  
ATOM    744  C   GLY A 139      12.653  41.355  32.164  1.00  0.00           C  
ATOM    745  O   GLY A 139      13.293  40.481  32.738  1.00  0.00           O  
ATOM    746  N   GLY A 140      11.438  41.142  31.668  1.00  0.00           N  
ATOM    747  CA  GLY A 140      10.838  39.826  31.795  1.00  0.00           C  
ATOM    748  C   GLY A 140       9.323  39.701  31.760  1.00  0.00           C  
ATOM    749  O   GLY A 140       8.587  40.630  31.410  1.00  0.00           O  
ATOM    750  N   PHE A 141       8.872  38.509  32.129  1.00  0.00           N  
ATOM    751  CA  PHE A 141       7.463  38.174  32.155  1.00  0.00           C  
ATOM    752  C   PHE A 141       7.284  37.176  33.305  1.00  0.00           C  
ATOM    753  O   PHE A 141       8.260  36.583  33.795  1.00  0.00           O  
ATOM    754  CB  PHE A 141       7.057  37.512  30.825  1.00  0.00           C  
ATOM    755  CG  PHE A 141       7.869  36.304  30.504  1.00  0.00           C  
ATOM    756  CD1 PHE A 141       9.075  36.425  29.859  1.00  0.00           C  
ATOM    757  CD2 PHE A 141       7.511  35.065  31.009  1.00  0.00           C  
ATOM    758  CE1 PHE A 141       9.926  35.325  29.739  1.00  0.00           C  
ATOM    759  CE2 PHE A 141       8.357  33.955  30.894  1.00  0.00           C  
ATOM    760  CZ  PHE A 141       9.562  34.088  30.264  1.00  0.00           C  
ATOM    761  N   TYR A 142       6.033  37.010  33.731  1.00  0.00           N  
ATOM    762  CA  TYR A 142       5.665  36.086  34.797  1.00  0.00           C  
ATOM    763  C   TYR A 142       4.361  35.426  34.400  1.00  0.00           C  
ATOM    764  O   TYR A 142       3.685  35.887  33.481  1.00  0.00           O  
ATOM    765  CB  TYR A 142       5.513  36.819  36.144  1.00  0.00           C  
ATOM    766  CG  TYR A 142       4.362  37.827  36.312  1.00  0.00           C  
ATOM    767  CD1 TYR A 142       3.060  37.405  36.608  1.00  0.00           C  
ATOM    768  CD2 TYR A 142       4.610  39.209  36.291  1.00  0.00           C  
ATOM    769  CE1 TYR A 142       2.035  38.336  36.896  1.00  0.00           C  
ATOM    770  CE2 TYR A 142       3.597  40.144  36.574  1.00  0.00           C  
ATOM    771  CZ  TYR A 142       2.316  39.702  36.880  1.00  0.00           C  
ATOM    772  OH  TYR A 142       1.334  40.624  37.190  1.00  0.00           O  
ATOM    773  N   TYR A 143       4.003  34.341  35.076  1.00  0.00           N  
ATOM    774  CA  TYR A 143       2.766  33.654  34.736  1.00  0.00           C  
ATOM    775  C   TYR A 143       2.127  32.969  35.916  1.00  0.00           C  
ATOM    776  O   TYR A 143       2.572  31.901  36.339  1.00  0.00           O  
ATOM    777  CB  TYR A 143       3.006  32.614  33.632  1.00  0.00           C  
ATOM    778  CG  TYR A 143       1.880  32.573  32.625  1.00  0.00           C  
ATOM    779  CD1 TYR A 143       0.604  32.126  32.984  1.00  0.00           C  
ATOM    780  CD2 TYR A 143       2.073  33.039  31.328  1.00  0.00           C  
ATOM    781  CE1 TYR A 143      -0.446  32.148  32.073  1.00  0.00           C  
ATOM    782  CE2 TYR A 143       1.031  33.069  30.416  1.00  0.00           C  
ATOM    783  CZ  TYR A 143      -0.221  32.622  30.790  1.00  0.00           C  
ATOM    784  OH  TYR A 143      -1.232  32.634  29.857  1.00  0.00           O  
ATOM    785  N   ASP A 144       1.075  33.583  36.438  1.00  0.00           N  
ATOM    786  CA  ASP A 144       0.349  33.023  37.563  1.00  0.00           C  
ATOM    787  C   ASP A 144      -0.290  31.706  37.151  1.00  0.00           C  
ATOM    788  O   ASP A 144      -1.025  31.643  36.170  1.00  0.00           O  
ATOM    789  CB  ASP A 144      -0.713  34.013  38.019  1.00  0.00           C  
ATOM    790  CG  ASP A 144      -0.115  35.174  38.788  1.00  0.00           C  
ATOM    791  OD1 ASP A 144       1.038  35.025  39.267  1.00  0.00           O  
ATOM    792  OD2 ASP A 144      -0.799  36.219  38.917  1.00  0.00           O  
ATOM    793  N   PHE A 145       0.001  30.649  37.896  1.00  0.00           N  
ATOM    794  CA  PHE A 145      -0.558  29.347  37.580  1.00  0.00           C  
ATOM    795  C   PHE A 145      -1.501  28.811  38.656  1.00  0.00           C  
ATOM    796  O   PHE A 145      -2.024  29.552  39.491  1.00  0.00           O  
ATOM    797  CB  PHE A 145       0.576  28.356  37.337  1.00  0.00           C  
ATOM    798  CG  PHE A 145       1.336  28.613  36.067  1.00  0.00           C  
ATOM    799  CD1 PHE A 145       0.679  29.055  34.915  1.00  0.00           C  
ATOM    800  CD2 PHE A 145       2.709  28.378  36.002  1.00  0.00           C  
ATOM    801  CE1 PHE A 145       1.382  29.254  33.717  1.00  0.00           C  
ATOM    802  CE2 PHE A 145       3.418  28.578  34.806  1.00  0.00           C  
ATOM    803  CZ  PHE A 145       2.750  29.016  33.661  1.00  0.00           C  
ATOM    804  N   ASP A 146      -1.728  27.508  38.617  1.00  0.00           N  
ATOM    805  CA  ASP A 146      -2.592  26.866  39.585  1.00  0.00           C  
ATOM    806  C   ASP A 146      -2.487  25.380  39.408  1.00  0.00           C  
ATOM    807  O   ASP A 146      -3.313  24.760  38.746  1.00  0.00           O  
ATOM    808  CB  ASP A 146      -4.035  27.281  39.388  1.00  0.00           C  
ATOM    809  CG  ASP A 146      -4.938  26.683  40.430  1.00  0.00           C  
ATOM    810  OD1 ASP A 146      -4.671  25.525  40.844  1.00  0.00           O  
ATOM    811  OD2 ASP A 146      -5.906  27.367  40.827  1.00  0.00           O  
ATOM    812  N   ILE A 147      -1.459  24.812  40.007  1.00  0.00           N  
ATOM    813  CA  ILE A 147      -1.232  23.392  39.899  1.00  0.00           C  
ATOM    814  C   ILE A 147      -1.722  22.648  41.137  1.00  0.00           C  
ATOM    815  O   ILE A 147      -1.810  23.213  42.236  1.00  0.00           O  
ATOM    816  CB  ILE A 147       0.266  23.107  39.681  1.00  0.00           C  
ATOM    817  CG1 ILE A 147       0.758  23.855  38.442  1.00  0.00           C  
ATOM    818  CG2 ILE A 147       0.499  21.622  39.495  1.00  0.00           C  
ATOM    819  CD1 ILE A 147       2.226  23.620  38.128  1.00  0.00           C  
ATOM    820  N   ASP A 148      -2.077  21.380  40.941  1.00  0.00           N  
ATOM    821  CA  ASP A 148      -2.528  20.543  42.041  1.00  0.00           C  
ATOM    822  C   ASP A 148      -1.343  20.610  43.000  1.00  0.00           C  
ATOM    823  O   ASP A 148      -1.502  20.924  44.181  1.00  0.00           O  
ATOM    824  CB  ASP A 148      -2.764  19.104  41.546  1.00  0.00           C  
ATOM    825  CG  ASP A 148      -3.613  18.279  42.507  1.00  0.00           C  
ATOM    826  OD1 ASP A 148      -4.657  18.788  42.963  1.00  0.00           O  
ATOM    827  OD2 ASP A 148      -3.251  17.118  42.795  1.00  0.00           O  
ATOM    828  N   GLN A 149      -0.151  20.375  42.446  1.00  0.00           N  
ATOM    829  CA  GLN A 149       1.102  20.388  43.195  1.00  0.00           C  
ATOM    830  C   GLN A 149       1.949  21.655  42.992  1.00  0.00           C  
ATOM    831  O   GLN A 149       1.610  22.539  42.203  1.00  0.00           O  
ATOM    832  CB  GLN A 149       1.935  19.161  42.826  1.00  0.00           C  
ATOM    833  CG  GLN A 149       2.485  19.204  41.426  1.00  0.00           C  
ATOM    834  CD  GLN A 149       2.925  17.848  40.938  1.00  0.00           C  
ATOM    835  OE1 GLN A 149       3.503  17.063  41.692  1.00  0.00           O  
ATOM    836  NE2 GLN A 149       2.666  17.565  39.666  1.00  0.00           N  
ATOM    837  N   ASN A 150       3.057  21.704  43.729  1.00  0.00           N  
ATOM    838  CA  ASN A 150       4.036  22.801  43.746  1.00  0.00           C  
ATOM    839  C   ASN A 150       4.702  23.124  42.405  1.00  0.00           C  
ATOM    840  O   ASN A 150       4.179  22.803  41.342  1.00  0.00           O  
ATOM    841  CB  ASN A 150       5.127  22.443  44.753  1.00  0.00           C  
ATOM    842  CG  ASN A 150       5.515  20.958  44.677  1.00  0.00           C  
ATOM    843  OD1 ASN A 150       5.834  20.429  43.599  1.00  0.00           O  
ATOM    844  ND2 ASN A 150       5.475  20.279  45.821  1.00  0.00           N  
ATOM    845  N   ILE A 151       5.859  23.779  42.498  1.00  0.00           N  
ATOM    846  CA  ILE A 151       6.721  24.170  41.373  1.00  0.00           C  
ATOM    847  C   ILE A 151       7.792  25.086  41.917  1.00  0.00           C  
ATOM    848  O   ILE A 151       7.513  26.199  42.374  1.00  0.00           O  
ATOM    849  CB  ILE A 151       6.013  24.937  40.243  1.00  0.00           C  
ATOM    850  CG1 ILE A 151       4.942  25.853  40.817  1.00  0.00           C  
ATOM    851  CG2 ILE A 151       5.512  23.973  39.196  1.00  0.00           C  
ATOM    852  CD1 ILE A 151       4.155  26.568  39.746  1.00  0.00           C  
ATOM    853  N   SER A 152       9.028  24.611  41.847  1.00  0.00           N  
ATOM    854  CA  SER A 152      10.157  25.353  42.360  1.00  0.00           C  
ATOM    855  C   SER A 152      11.284  25.537  41.354  1.00  0.00           C  
ATOM    856  O   SER A 152      11.321  24.910  40.288  1.00  0.00           O  
ATOM    857  CB  SER A 152      10.716  24.623  43.563  1.00  0.00           C  
ATOM    858  OG  SER A 152      11.295  23.400  43.137  1.00  0.00           O  
ATOM    859  N   SER A 153      12.214  26.400  41.750  1.00  0.00           N  
ATOM    860  CA  SER A 153      13.409  26.733  40.994  1.00  0.00           C  
ATOM    861  C   SER A 153      14.024  25.446  40.445  1.00  0.00           C  
ATOM    862  O   SER A 153      14.869  25.463  39.550  1.00  0.00           O  
ATOM    863  CB  SER A 153      14.383  27.441  41.941  1.00  0.00           C  
ATOM    864  OG  SER A 153      15.616  27.732  41.322  1.00  0.00           O  
ATOM    865  N   ASP A 154      13.565  24.328  40.991  1.00  0.00           N  
ATOM    866  CA  ASP A 154      14.045  23.013  40.613  1.00  0.00           C  
ATOM    867  C   ASP A 154      13.485  22.481  39.309  1.00  0.00           C  
ATOM    868  O   ASP A 154      14.140  21.678  38.647  1.00  0.00           O  
ATOM    869  CB  ASP A 154      13.742  22.013  41.729  1.00  0.00           C  
ATOM    870  CG  ASP A 154      14.986  21.556  42.454  1.00  0.00           C  
ATOM    871  OD1 ASP A 154      15.750  22.428  42.920  1.00  0.00           O  
ATOM    872  OD2 ASP A 154      15.195  20.326  42.560  1.00  0.00           O  
ATOM    873  N   ASP A 155      12.284  22.910  38.932  1.00  0.00           N  
ATOM    874  CA  ASP A 155      11.679  22.415  37.689  1.00  0.00           C  
ATOM    875  C   ASP A 155      11.988  23.249  36.457  1.00  0.00           C  
ATOM    876  O   ASP A 155      11.622  22.882  35.344  1.00  0.00           O  
ATOM    877  CB  ASP A 155      10.167  22.307  37.845  1.00  0.00           C  
ATOM    878  CG  ASP A 155       9.768  21.331  38.920  1.00  0.00           C  
ATOM    879  OD1 ASP A 155      10.259  20.179  38.872  1.00  0.00           O  
ATOM    880  OD2 ASP A 155       8.964  21.722  39.797  1.00  0.00           O  
ATOM    881  N   PHE A 156      12.668  24.368  36.671  1.00  0.00           N  
ATOM    882  CA  PHE A 156      13.022  25.275  35.598  1.00  0.00           C  
ATOM    883  C   PHE A 156      13.749  24.593  34.440  1.00  0.00           C  
ATOM    884  O   PHE A 156      13.633  25.014  33.297  1.00  0.00           O  
ATOM    885  CB  PHE A 156      13.897  26.417  36.133  1.00  0.00           C  
ATOM    886  CG  PHE A 156      13.164  27.425  36.995  1.00  0.00           C  
ATOM    887  CD1 PHE A 156      11.781  27.521  36.977  1.00  0.00           C  
ATOM    888  CD2 PHE A 156      13.880  28.322  37.787  1.00  0.00           C  
ATOM    889  CE1 PHE A 156      11.127  28.498  37.737  1.00  0.00           C  
ATOM    890  CE2 PHE A 156      13.239  29.294  38.542  1.00  0.00           C  
ATOM    891  CZ  PHE A 156      11.862  29.385  38.519  1.00  0.00           C  
ATOM    892  N   GLU A 157      14.495  23.537  34.713  1.00  0.00           N  
ATOM    893  CA  GLU A 157      15.229  22.896  33.630  1.00  0.00           C  
ATOM    894  C   GLU A 157      14.387  21.883  32.860  1.00  0.00           C  
ATOM    895  O   GLU A 157      14.856  21.245  31.922  1.00  0.00           O  
ATOM    896  CB  GLU A 157      16.487  22.227  34.177  1.00  0.00           C  
ATOM    897  CG  GLU A 157      17.475  21.876  33.108  1.00  0.00           C  
ATOM    898  CD  GLU A 157      18.445  20.810  33.553  1.00  0.00           C  
ATOM    899  OE1 GLU A 157      17.968  19.779  34.091  1.00  0.00           O  
ATOM    900  OE2 GLU A 157      19.674  20.995  33.356  1.00  0.00           O  
ATOM    901  N   GLN A 158      13.136  21.725  33.260  1.00  0.00           N  
ATOM    902  CA  GLN A 158      12.269  20.793  32.568  1.00  0.00           C  
ATOM    903  C   GLN A 158      11.281  21.631  31.810  1.00  0.00           C  
ATOM    904  O   GLN A 158      11.096  21.446  30.623  1.00  0.00           O  
ATOM    905  CB  GLN A 158      11.545  19.882  33.555  1.00  0.00           C  
ATOM    906  CG  GLN A 158      11.892  18.407  33.377  1.00  0.00           C  
ATOM    907  CD  GLN A 158      11.604  17.901  31.970  1.00  0.00           C  
ATOM    908  OE1 GLN A 158      10.609  18.289  31.356  1.00  0.00           O  
ATOM    909  NE2 GLN A 158      12.461  17.015  31.464  1.00  0.00           N  
ATOM    910  N   ILE A 159      10.648  22.562  32.503  1.00  0.00           N  
ATOM    911  CA  ILE A 159       9.703  23.442  31.865  1.00  0.00           C  
ATOM    912  C   ILE A 159      10.416  24.099  30.680  1.00  0.00           C  
ATOM    913  O   ILE A 159       9.824  24.300  29.609  1.00  0.00           O  
ATOM    914  CB  ILE A 159       9.254  24.510  32.839  1.00  0.00           C  
ATOM    915  CG1 ILE A 159       8.588  23.838  34.028  1.00  0.00           C  
ATOM    916  CG2 ILE A 159       8.310  25.483  32.170  1.00  0.00           C  
ATOM    917  CD1 ILE A 159       8.255  24.775  35.170  1.00  0.00           C  
ATOM    918  N   GLU A 160      11.697  24.415  30.865  1.00  0.00           N  
ATOM    919  CA  GLU A 160      12.485  25.058  29.813  1.00  0.00           C  
ATOM    920  C   GLU A 160      12.723  24.100  28.682  1.00  0.00           C  
ATOM    921  O   GLU A 160      12.437  24.412  27.517  1.00  0.00           O  
ATOM    922  CB  GLU A 160      13.831  25.490  30.349  1.00  0.00           C  
ATOM    923  CG  GLU A 160      14.056  26.964  30.345  1.00  0.00           C  
ATOM    924  CD  GLU A 160      15.238  27.311  31.203  1.00  0.00           C  
ATOM    925  OE1 GLU A 160      16.321  26.767  30.915  1.00  0.00           O  
ATOM    926  OE2 GLU A 160      15.083  28.106  32.166  1.00  0.00           O  
ATOM    927  N   LYS A 161      13.275  22.939  29.042  1.00  0.00           N  
ATOM    928  CA  LYS A 161      13.564  21.884  28.075  1.00  0.00           C  
ATOM    929  C   LYS A 161      12.321  21.570  27.226  1.00  0.00           C  
ATOM    930  O   LYS A 161      12.439  21.255  26.036  1.00  0.00           O  
ATOM    931  CB  LYS A 161      14.057  20.612  28.790  1.00  0.00           C  
ATOM    932  CG  LYS A 161      14.061  19.357  27.892  1.00  0.00           C  
ATOM    933  CD  LYS A 161      15.009  18.216  28.372  1.00  0.00           C  
ATOM    934  CE  LYS A 161      16.504  18.408  27.944  1.00  0.00           C  
ATOM    935  NZ  LYS A 161      17.467  17.384  28.515  1.00  0.00           N  
ATOM    936  N   THR A 162      11.138  21.667  27.840  1.00  0.00           N  
ATOM    937  CA  THR A 162       9.886  21.404  27.147  1.00  0.00           C  
ATOM    938  C   THR A 162       9.473  22.605  26.341  1.00  0.00           C  
ATOM    939  O   THR A 162       9.160  22.458  25.164  1.00  0.00           O  
ATOM    940  CB  THR A 162       8.730  21.014  28.116  1.00  0.00           C  
ATOM    941  OG1 THR A 162       8.641  19.588  28.191  1.00  0.00           O  
ATOM    942  CG2 THR A 162       7.391  21.545  27.627  1.00  0.00           C  
ATOM    943  N   MET A 163       9.473  23.798  26.934  1.00  0.00           N  
ATOM    944  CA  MET A 163       9.058  24.920  26.115  1.00  0.00           C  
ATOM    945  C   MET A 163       9.985  24.981  24.918  1.00  0.00           C  
ATOM    946  O   MET A 163       9.698  25.649  23.929  1.00  0.00           O  
ATOM    947  CB  MET A 163       8.969  26.265  26.882  1.00  0.00           C  
ATOM    948  CG  MET A 163      10.106  26.691  27.799  1.00  0.00           C  
ATOM    949  SD  MET A 163       9.590  28.161  28.828  1.00  0.00           S  
ATOM    950  CE  MET A 163       9.364  29.423  27.563  1.00  0.00           C  
ATOM    951  N   LYS A 164      11.081  24.236  24.981  1.00  0.00           N  
ATOM    952  CA  LYS A 164      11.986  24.208  23.839  1.00  0.00           C  
ATOM    953  C   LYS A 164      11.381  23.238  22.813  1.00  0.00           C  
ATOM    954  O   LYS A 164      11.108  23.619  21.677  1.00  0.00           O  
ATOM    955  CB  LYS A 164      13.391  23.760  24.257  1.00  0.00           C  
ATOM    956  CG  LYS A 164      14.456  24.142  23.245  1.00  0.00           C  
ATOM    957  CD  LYS A 164      15.842  23.773  23.744  1.00  0.00           C  
ATOM    958  CE  LYS A 164      16.139  24.405  25.112  1.00  0.00           C  
ATOM    959  NZ  LYS A 164      16.276  25.903  25.100  1.00  0.00           N  
ATOM    960  N   GLN A 165      11.150  21.995  23.243  1.00  0.00           N  
ATOM    961  CA  GLN A 165      10.566  20.955  22.399  1.00  0.00           C  
ATOM    962  C   GLN A 165       9.393  21.507  21.598  1.00  0.00           C  
ATOM    963  O   GLN A 165       9.251  21.185  20.420  1.00  0.00           O  
ATOM    964  CB  GLN A 165      10.095  19.765  23.254  1.00  0.00           C  
ATOM    965  CG  GLN A 165      11.224  18.937  23.877  1.00  0.00           C  
ATOM    966  CD  GLN A 165      10.746  17.959  24.962  1.00  0.00           C  
ATOM    967  OE1 GLN A 165      11.548  17.191  25.532  1.00  0.00           O  
ATOM    968  NE2 GLN A 165       9.438  17.992  25.260  1.00  0.00           N  
ATOM    969  N   ILE A 166       8.564  22.348  22.219  1.00  0.00           N  
ATOM    970  CA  ILE A 166       7.414  22.891  21.513  1.00  0.00           C  
ATOM    971  C   ILE A 166       7.814  23.959  20.478  1.00  0.00           C  
ATOM    972  O   ILE A 166       7.117  24.177  19.481  1.00  0.00           O  
ATOM    973  CB  ILE A 166       6.310  23.427  22.512  1.00  0.00           C  
ATOM    974  CG1 ILE A 166       6.154  24.928  22.360  1.00  0.00           C  
ATOM    975  CG2 ILE A 166       6.609  23.044  23.958  1.00  0.00           C  
ATOM    976  CD1 ILE A 166       5.204  25.338  21.247  1.00  0.00           C  
ATOM    977  N   VAL A 167       8.948  24.612  20.693  1.00  0.00           N  
ATOM    978  CA  VAL A 167       9.408  25.623  19.735  1.00  0.00           C  
ATOM    979  C   VAL A 167       9.900  24.953  18.460  1.00  0.00           C  
ATOM    980  O   VAL A 167       9.722  25.498  17.378  1.00  0.00           O  
ATOM    981  CB  VAL A 167      10.540  26.524  20.341  1.00  0.00           C  
ATOM    982  CG1 VAL A 167      11.309  27.253  19.254  1.00  0.00           C  
ATOM    983  CG2 VAL A 167       9.925  27.541  21.279  1.00  0.00           C  
ATOM    984  N   ASN A 168      10.493  23.766  18.605  1.00  0.00           N  
ATOM    985  CA  ASN A 168      11.029  22.975  17.485  1.00  0.00           C  
ATOM    986  C   ASN A 168       9.908  22.373  16.670  1.00  0.00           C  
ATOM    987  O   ASN A 168      10.044  22.162  15.467  1.00  0.00           O  
ATOM    988  CB  ASN A 168      11.909  21.839  17.992  1.00  0.00           C  
ATOM    989  CG  ASN A 168      12.598  22.185  19.300  1.00  0.00           C  
ATOM    990  OD1 ASN A 168      13.225  23.254  19.426  1.00  0.00           O  
ATOM    991  ND2 ASN A 168      12.486  21.286  20.290  1.00  0.00           N  
ATOM    992  N   GLU A 169       8.799  22.078  17.338  1.00  0.00           N  
ATOM    993  CA  GLU A 169       7.638  21.532  16.651  1.00  0.00           C  
ATOM    994  C   GLU A 169       7.236  22.578  15.616  1.00  0.00           C  
ATOM    995  O   GLU A 169       6.705  22.265  14.558  1.00  0.00           O  
ATOM    996  CB  GLU A 169       6.517  21.265  17.654  1.00  0.00           C  
ATOM    997  CG  GLU A 169       6.680  19.931  18.342  1.00  0.00           C  
ATOM    998  CD  GLU A 169       5.703  19.738  19.455  1.00  0.00           C  
ATOM    999  OE1 GLU A 169       4.597  20.310  19.362  1.00  0.00           O  
ATOM   1000  OE2 GLU A 169       6.040  19.002  20.407  1.00  0.00           O  
ATOM   1001  N   ASN A 170       7.495  23.832  15.940  1.00  0.00           N  
ATOM   1002  CA  ASN A 170       7.228  24.897  15.018  1.00  0.00           C  
ATOM   1003  C   ASN A 170       5.774  25.032  14.621  1.00  0.00           C  
ATOM   1004  O   ASN A 170       5.463  25.150  13.445  1.00  0.00           O  
ATOM   1005  CB  ASN A 170       8.101  24.695  13.779  1.00  0.00           C  
ATOM   1006  CG  ASN A 170       8.003  25.846  12.792  1.00  0.00           C  
ATOM   1007  OD1 ASN A 170       7.855  25.633  11.583  1.00  0.00           O  
ATOM   1008  ND2 ASN A 170       8.098  27.076  13.298  1.00  0.00           N  
ATOM   1009  N   MET A 171       4.871  25.029  15.588  1.00  0.00           N  
ATOM   1010  CA  MET A 171       3.469  25.203  15.240  1.00  0.00           C  
ATOM   1011  C   MET A 171       3.250  26.617  14.731  1.00  0.00           C  
ATOM   1012  O   MET A 171       4.127  27.462  14.817  1.00  0.00           O  
ATOM   1013  CB  MET A 171       2.574  24.941  16.440  1.00  0.00           C  
ATOM   1014  CG  MET A 171       2.302  23.473  16.664  1.00  0.00           C  
ATOM   1015  SD  MET A 171       1.832  23.093  18.356  1.00  0.00           S  
ATOM   1016  CE  MET A 171       3.395  22.580  19.041  1.00  0.00           C  
ATOM   1017  N   LYS A 172       2.076  26.871  14.188  1.00  0.00           N  
ATOM   1018  CA  LYS A 172       1.769  28.184  13.655  1.00  0.00           C  
ATOM   1019  C   LYS A 172       0.772  28.856  14.566  1.00  0.00           C  
ATOM   1020  O   LYS A 172      -0.318  28.345  14.780  1.00  0.00           O  
ATOM   1021  CB  LYS A 172       1.188  28.052  12.233  1.00  0.00           C  
ATOM   1022  CG  LYS A 172      -0.024  28.959  11.903  1.00  0.00           C  
ATOM   1023  CD  LYS A 172       0.339  30.177  11.035  1.00  0.00           C  
ATOM   1024  CE  LYS A 172      -0.875  31.109  10.752  1.00  0.00           C  
ATOM   1025  NZ  LYS A 172      -1.969  30.502   9.919  1.00  0.00           N  
ATOM   1026  N   ILE A 173       1.143  29.999  15.120  1.00  0.00           N  
ATOM   1027  CA  ILE A 173       0.222  30.709  15.987  1.00  0.00           C  
ATOM   1028  C   ILE A 173      -0.830  31.350  15.094  1.00  0.00           C  
ATOM   1029  O   ILE A 173      -0.509  31.989  14.081  1.00  0.00           O  
ATOM   1030  CB  ILE A 173       0.936  31.809  16.832  1.00  0.00           C  
ATOM   1031  CG1 ILE A 173       1.806  31.161  17.912  1.00  0.00           C  
ATOM   1032  CG2 ILE A 173      -0.087  32.706  17.505  1.00  0.00           C  
ATOM   1033  CD1 ILE A 173       2.496  32.163  18.836  1.00  0.00           C  
ATOM   1034  N   GLU A 174      -2.090  31.140  15.464  1.00  0.00           N  
ATOM   1035  CA  GLU A 174      -3.212  31.707  14.737  1.00  0.00           C  
ATOM   1036  C   GLU A 174      -4.083  32.464  15.729  1.00  0.00           C  
ATOM   1037  O   GLU A 174      -4.122  32.128  16.914  1.00  0.00           O  
ATOM   1038  CB  GLU A 174      -4.017  30.604  14.054  1.00  0.00           C  
ATOM   1039  CG  GLU A 174      -3.235  29.875  12.986  1.00  0.00           C  
ATOM   1040  CD  GLU A 174      -4.123  29.071  12.053  1.00  0.00           C  
ATOM   1041  OE1 GLU A 174      -4.819  28.153  12.548  1.00  0.00           O  
ATOM   1042  OE2 GLU A 174      -4.123  29.362  10.829  1.00  0.00           O  
ATOM   1043  N   ARG A 175      -4.772  33.488  15.239  1.00  0.00           N  
ATOM   1044  CA  ARG A 175      -5.637  34.306  16.076  1.00  0.00           C  
ATOM   1045  C   ARG A 175      -7.115  33.993  15.785  1.00  0.00           C  
ATOM   1046  O   ARG A 175      -7.525  33.951  14.629  1.00  0.00           O  
ATOM   1047  CB  ARG A 175      -5.308  35.783  15.816  1.00  0.00           C  
ATOM   1048  CG  ARG A 175      -6.026  36.767  16.707  1.00  0.00           C  
ATOM   1049  CD  ARG A 175      -7.435  37.060  16.201  1.00  0.00           C  
ATOM   1050  NE  ARG A 175      -7.497  38.250  15.354  1.00  0.00           N  
ATOM   1051  CZ  ARG A 175      -7.292  39.496  15.782  1.00  0.00           C  
ATOM   1052  NH1 ARG A 175      -7.007  39.736  17.057  1.00  0.00           N  
ATOM   1053  NH2 ARG A 175      -7.372  40.510  14.931  1.00  0.00           N  
ATOM   1054  N   LYS A 176      -7.901  33.747  16.834  1.00  0.00           N  
ATOM   1055  CA  LYS A 176      -9.332  33.447  16.688  1.00  0.00           C  
ATOM   1056  C   LYS A 176     -10.209  34.563  17.264  1.00  0.00           C  
ATOM   1057  O   LYS A 176      -9.880  35.154  18.295  1.00  0.00           O  
ATOM   1058  CB  LYS A 176      -9.719  32.148  17.411  1.00  0.00           C  
ATOM   1059  CG  LYS A 176      -9.088  30.859  16.908  1.00  0.00           C  
ATOM   1060  CD  LYS A 176      -9.712  29.670  17.646  1.00  0.00           C  
ATOM   1061  CE  LYS A 176      -8.930  28.378  17.465  1.00  0.00           C  
ATOM   1062  NZ  LYS A 176      -9.519  27.293  18.304  1.00  0.00           N  
ATOM   1063  N   VAL A 177     -11.335  34.828  16.603  1.00  0.00           N  
ATOM   1064  CA  VAL A 177     -12.274  35.854  17.049  1.00  0.00           C  
ATOM   1065  C   VAL A 177     -13.659  35.239  17.285  1.00  0.00           C  
ATOM   1066  O   VAL A 177     -14.595  35.498  16.524  1.00  0.00           O  
ATOM   1067  CB  VAL A 177     -12.424  36.998  16.002  1.00  0.00           C  
ATOM   1068  CG1 VAL A 177     -12.176  38.341  16.666  1.00  0.00           C  
ATOM   1069  CG2 VAL A 177     -11.479  36.774  14.816  1.00  0.00           C  
ATOM   1070  N   VAL A 178     -13.784  34.410  18.323  1.00  0.00           N  
ATOM   1071  CA  VAL A 178     -15.066  33.779  18.659  1.00  0.00           C  
ATOM   1072  C   VAL A 178     -15.780  34.618  19.714  1.00  0.00           C  
ATOM   1073  O   VAL A 178     -15.178  35.516  20.310  1.00  0.00           O  
ATOM   1074  CB  VAL A 178     -14.893  32.354  19.226  1.00  0.00           C  
ATOM   1075  CG1 VAL A 178     -15.332  31.324  18.197  1.00  0.00           C  
ATOM   1076  CG2 VAL A 178     -13.449  32.135  19.648  1.00  0.00           C  
ATOM   1077  N   SER A 179     -17.053  34.312  19.961  1.00  0.00           N  
ATOM   1078  CA  SER A 179     -17.840  35.071  20.928  1.00  0.00           C  
ATOM   1079  C   SER A 179     -17.914  34.541  22.360  1.00  0.00           C  
ATOM   1080  O   SER A 179     -17.659  33.366  22.625  1.00  0.00           O  
ATOM   1081  CB  SER A 179     -19.249  35.276  20.382  1.00  0.00           C  
ATOM   1082  OG  SER A 179     -19.218  36.160  19.276  1.00  0.00           O  
ATOM   1083  N   ARG A 180     -18.263  35.443  23.275  1.00  0.00           N  
ATOM   1084  CA  ARG A 180     -18.379  35.129  24.687  1.00  0.00           C  
ATOM   1085  C   ARG A 180     -18.933  33.737  24.880  1.00  0.00           C  
ATOM   1086  O   ARG A 180     -18.336  32.910  25.567  1.00  0.00           O  
ATOM   1087  CB  ARG A 180     -19.285  36.148  25.389  1.00  0.00           C  
ATOM   1088  CG  ARG A 180     -18.590  37.455  25.774  1.00  0.00           C  
ATOM   1089  CD  ARG A 180     -19.567  38.505  26.337  1.00  0.00           C  
ATOM   1090  NE  ARG A 180     -20.527  38.965  25.326  1.00  0.00           N  
ATOM   1091  CZ  ARG A 180     -21.304  40.044  25.443  1.00  0.00           C  
ATOM   1092  NH1 ARG A 180     -21.246  40.796  26.534  1.00  0.00           N  
ATOM   1093  NH2 ARG A 180     -22.136  40.375  24.458  1.00  0.00           N  
ATOM   1094  N   ASP A 181     -20.072  33.477  24.255  1.00  0.00           N  
ATOM   1095  CA  ASP A 181     -20.729  32.181  24.365  1.00  0.00           C  
ATOM   1096  C   ASP A 181     -19.780  30.993  24.144  1.00  0.00           C  
ATOM   1097  O   ASP A 181     -19.576  30.169  25.039  1.00  0.00           O  
ATOM   1098  CB  ASP A 181     -21.902  32.118  23.377  1.00  0.00           C  
ATOM   1099  CG  ASP A 181     -22.822  33.326  23.489  1.00  0.00           C  
ATOM   1100  OD1 ASP A 181     -23.237  33.648  24.624  1.00  0.00           O  
ATOM   1101  OD2 ASP A 181     -23.129  33.951  22.447  1.00  0.00           O  
ATOM   1102  N   GLU A 182     -19.201  30.908  22.951  1.00  0.00           N  
ATOM   1103  CA  GLU A 182     -18.287  29.819  22.628  1.00  0.00           C  
ATOM   1104  C   GLU A 182     -17.157  29.730  23.656  1.00  0.00           C  
ATOM   1105  O   GLU A 182     -16.891  28.667  24.224  1.00  0.00           O  
ATOM   1106  CB  GLU A 182     -17.700  30.018  21.221  1.00  0.00           C  
ATOM   1107  CG  GLU A 182     -18.743  30.159  20.111  1.00  0.00           C  
ATOM   1108  CD  GLU A 182     -19.355  31.553  20.047  1.00  0.00           C  
ATOM   1109  OE1 GLU A 182     -18.671  32.480  19.561  1.00  0.00           O  
ATOM   1110  OE2 GLU A 182     -20.516  31.721  20.486  1.00  0.00           O  
ATOM   1111  N   ALA A 183     -16.504  30.860  23.900  1.00  0.00           N  
ATOM   1112  CA  ALA A 183     -15.401  30.916  24.849  1.00  0.00           C  
ATOM   1113  C   ALA A 183     -15.807  30.475  26.251  1.00  0.00           C  
ATOM   1114  O   ALA A 183     -15.304  29.471  26.756  1.00  0.00           O  
ATOM   1115  CB  ALA A 183     -14.829  32.330  24.891  1.00  0.00           C  
ATOM   1116  N   LYS A 184     -16.718  31.226  26.870  1.00  0.00           N  
ATOM   1117  CA  LYS A 184     -17.181  30.942  28.230  1.00  0.00           C  
ATOM   1118  C   LYS A 184     -17.455  29.452  28.483  1.00  0.00           C  
ATOM   1119  O   LYS A 184     -17.001  28.891  29.488  1.00  0.00           O  
ATOM   1120  CB  LYS A 184     -18.428  31.786  28.546  1.00  0.00           C  
ATOM   1121  CG  LYS A 184     -18.755  31.936  30.041  1.00  0.00           C  
ATOM   1122  CD  LYS A 184     -19.371  30.670  30.659  1.00  0.00           C  
ATOM   1123  CE  LYS A 184     -19.656  30.859  32.148  1.00  0.00           C  
ATOM   1124  NZ  LYS A 184     -20.553  29.807  32.686  1.00  0.00           N  
ATOM   1125  N   GLU A 185     -18.196  28.807  27.589  1.00  0.00           N  
ATOM   1126  CA  GLU A 185     -18.463  27.387  27.772  1.00  0.00           C  
ATOM   1127  C   GLU A 185     -17.113  26.691  27.629  1.00  0.00           C  
ATOM   1128  O   GLU A 185     -16.725  25.864  28.468  1.00  0.00           O  
ATOM   1129  CB  GLU A 185     -19.457  26.867  26.716  1.00  0.00           C  
ATOM   1130  CG  GLU A 185     -20.913  26.684  27.214  1.00  0.00           C  
ATOM   1131  CD  GLU A 185     -21.769  27.944  27.095  1.00  0.00           C  
ATOM   1132  OE1 GLU A 185     -21.975  28.426  25.961  1.00  0.00           O  
ATOM   1133  OE2 GLU A 185     -22.245  28.452  28.131  1.00  0.00           O  
ATOM   1134  N   LEU A 186     -16.396  27.068  26.571  1.00  0.00           N  
ATOM   1135  CA  LEU A 186     -15.073  26.523  26.267  1.00  0.00           C  
ATOM   1136  C   LEU A 186     -14.156  26.439  27.485  1.00  0.00           C  
ATOM   1137  O   LEU A 186     -13.553  25.394  27.744  1.00  0.00           O  
ATOM   1138  CB  LEU A 186     -14.387  27.365  25.186  1.00  0.00           C  
ATOM   1139  CG  LEU A 186     -12.901  27.069  24.978  1.00  0.00           C  
ATOM   1140  CD1 LEU A 186     -12.699  25.588  24.720  1.00  0.00           C  
ATOM   1141  CD2 LEU A 186     -12.379  27.884  23.818  1.00  0.00           C  
ATOM   1142  N   PHE A 187     -14.040  27.540  28.224  1.00  0.00           N  
ATOM   1143  CA  PHE A 187     -13.190  27.559  29.407  1.00  0.00           C  
ATOM   1144  C   PHE A 187     -13.922  27.044  30.636  1.00  0.00           C  
ATOM   1145  O   PHE A 187     -14.273  27.801  31.540  1.00  0.00           O  
ATOM   1146  CB  PHE A 187     -12.642  28.965  29.635  1.00  0.00           C  
ATOM   1147  CG  PHE A 187     -11.788  29.455  28.502  1.00  0.00           C  
ATOM   1148  CD1 PHE A 187     -12.355  30.115  27.420  1.00  0.00           C  
ATOM   1149  CD2 PHE A 187     -10.418  29.203  28.487  1.00  0.00           C  
ATOM   1150  CE1 PHE A 187     -11.570  30.518  26.338  1.00  0.00           C  
ATOM   1151  CE2 PHE A 187      -9.626  29.602  27.408  1.00  0.00           C  
ATOM   1152  CZ  PHE A 187     -10.205  30.259  26.333  1.00  0.00           C  
ATOM   1153  N   SER A 188     -14.147  25.734  30.640  1.00  0.00           N  
ATOM   1154  CA  SER A 188     -14.823  25.055  31.732  1.00  0.00           C  
ATOM   1155  C   SER A 188     -13.945  25.044  32.989  1.00  0.00           C  
ATOM   1156  O   SER A 188     -13.958  26.006  33.761  1.00  0.00           O  
ATOM   1157  CB  SER A 188     -15.180  23.622  31.310  1.00  0.00           C  
ATOM   1158  OG  SER A 188     -15.759  22.892  32.377  1.00  0.00           O  
ATOM   1159  N   ASN A 189     -13.169  23.975  33.180  1.00  0.00           N  
ATOM   1160  CA  ASN A 189     -12.309  23.829  34.362  1.00  0.00           C  
ATOM   1161  C   ASN A 189     -11.412  25.016  34.742  1.00  0.00           C  
ATOM   1162  O   ASN A 189     -10.695  24.960  35.749  1.00  0.00           O  
ATOM   1163  CB  ASN A 189     -11.444  22.556  34.253  1.00  0.00           C  
ATOM   1164  CG  ASN A 189     -12.059  21.353  34.987  1.00  0.00           C  
ATOM   1165  OD1 ASN A 189     -12.841  20.589  34.419  1.00  0.00           O  
ATOM   1166  ND2 ASN A 189     -11.709  21.196  36.260  1.00  0.00           N  
ATOM   1167  N   ASP A 190     -11.444  26.089  33.957  1.00  0.00           N  
ATOM   1168  CA  ASP A 190     -10.625  27.250  34.288  1.00  0.00           C  
ATOM   1169  C   ASP A 190     -11.487  28.437  34.691  1.00  0.00           C  
ATOM   1170  O   ASP A 190     -11.805  29.317  33.886  1.00  0.00           O  
ATOM   1171  CB  ASP A 190      -9.697  27.631  33.127  1.00  0.00           C  
ATOM   1172  CG  ASP A 190      -8.277  27.972  33.599  1.00  0.00           C  
ATOM   1173  OD1 ASP A 190      -8.068  28.187  34.817  1.00  0.00           O  
ATOM   1174  OD2 ASP A 190      -7.366  28.026  32.745  1.00  0.00           O  
ATOM   1175  N   GLU A 191     -11.863  28.425  35.963  1.00  0.00           N  
ATOM   1176  CA  GLU A 191     -12.672  29.468  36.563  1.00  0.00           C  
ATOM   1177  C   GLU A 191     -12.030  30.827  36.306  1.00  0.00           C  
ATOM   1178  O   GLU A 191     -12.719  31.838  36.162  1.00  0.00           O  
ATOM   1179  CB  GLU A 191     -12.785  29.217  38.075  1.00  0.00           C  
ATOM   1180  CG  GLU A 191     -11.446  28.976  38.794  1.00  0.00           C  
ATOM   1181  CD  GLU A 191     -11.026  27.503  38.855  1.00  0.00           C  
ATOM   1182  OE1 GLU A 191     -11.088  26.804  37.816  1.00  0.00           O  
ATOM   1183  OE2 GLU A 191     -10.616  27.050  39.952  1.00  0.00           O  
ATOM   1184  N   TYR A 192     -10.701  30.826  36.240  1.00  0.00           N  
ATOM   1185  CA  TYR A 192      -9.910  32.033  36.019  1.00  0.00           C  
ATOM   1186  C   TYR A 192     -10.127  32.609  34.631  1.00  0.00           C  
ATOM   1187  O   TYR A 192     -10.207  33.823  34.464  1.00  0.00           O  
ATOM   1188  CB  TYR A 192      -8.425  31.722  36.216  1.00  0.00           C  
ATOM   1189  CG  TYR A 192      -8.105  31.048  37.536  1.00  0.00           C  
ATOM   1190  CD1 TYR A 192      -8.496  31.617  38.753  1.00  0.00           C  
ATOM   1191  CD2 TYR A 192      -7.410  29.840  37.569  1.00  0.00           C  
ATOM   1192  CE1 TYR A 192      -8.201  31.006  39.962  1.00  0.00           C  
ATOM   1193  CE2 TYR A 192      -7.113  29.216  38.778  1.00  0.00           C  
ATOM   1194  CZ  TYR A 192      -7.511  29.804  39.963  1.00  0.00           C  
ATOM   1195  OH  TYR A 192      -7.221  29.183  41.146  1.00  0.00           O  
ATOM   1196  N   LYS A 193     -10.217  31.734  33.637  1.00  0.00           N  
ATOM   1197  CA  LYS A 193     -10.425  32.176  32.267  1.00  0.00           C  
ATOM   1198  C   LYS A 193     -11.803  32.807  32.115  1.00  0.00           C  
ATOM   1199  O   LYS A 193     -11.963  33.848  31.466  1.00  0.00           O  
ATOM   1200  CB  LYS A 193     -10.274  30.997  31.302  1.00  0.00           C  
ATOM   1201  CG  LYS A 193      -8.862  30.424  31.231  1.00  0.00           C  
ATOM   1202  CD  LYS A 193      -7.836  31.498  30.865  1.00  0.00           C  
ATOM   1203  CE  LYS A 193      -6.412  30.953  30.923  1.00  0.00           C  
ATOM   1204  NZ  LYS A 193      -5.385  32.015  30.748  1.00  0.00           N  
ATOM   1205  N   LEU A 194     -12.799  32.170  32.718  1.00  0.00           N  
ATOM   1206  CA  LEU A 194     -14.164  32.676  32.662  1.00  0.00           C  
ATOM   1207  C   LEU A 194     -14.167  34.095  33.226  1.00  0.00           C  
ATOM   1208  O   LEU A 194     -14.636  35.032  32.580  1.00  0.00           O  
ATOM   1209  CB  LEU A 194     -15.096  31.788  33.493  1.00  0.00           C  
ATOM   1210  CG  LEU A 194     -15.206  30.295  33.172  1.00  0.00           C  
ATOM   1211  CD1 LEU A 194     -15.959  29.619  34.296  1.00  0.00           C  
ATOM   1212  CD2 LEU A 194     -15.911  30.075  31.850  1.00  0.00           C  
ATOM   1213  N   GLU A 195     -13.634  34.240  34.436  1.00  0.00           N  
ATOM   1214  CA  GLU A 195     -13.566  35.536  35.102  1.00  0.00           C  
ATOM   1215  C   GLU A 195     -13.032  36.586  34.130  1.00  0.00           C  
ATOM   1216  O   GLU A 195     -13.616  37.663  33.975  1.00  0.00           O  
ATOM   1217  CB  GLU A 195     -12.645  35.448  36.321  1.00  0.00           C  
ATOM   1218  CG  GLU A 195     -13.082  34.449  37.387  1.00  0.00           C  
ATOM   1219  CD  GLU A 195     -14.128  35.014  38.323  1.00  0.00           C  
ATOM   1220  OE1 GLU A 195     -13.957  36.177  38.733  1.00  0.00           O  
ATOM   1221  OE2 GLU A 195     -15.103  34.301  38.660  1.00  0.00           O  
ATOM   1222  N   LEU A 196     -11.920  36.255  33.477  1.00  0.00           N  
ATOM   1223  CA  LEU A 196     -11.288  37.151  32.517  1.00  0.00           C  
ATOM   1224  C   LEU A 196     -12.204  37.460  31.344  1.00  0.00           C  
ATOM   1225  O   LEU A 196     -12.500  38.625  31.063  1.00  0.00           O  
ATOM   1226  CB  LEU A 196      -9.983  36.543  31.991  1.00  0.00           C  
ATOM   1227  CG  LEU A 196      -8.687  36.924  32.705  1.00  0.00           C  
ATOM   1228  CD1 LEU A 196      -8.736  36.462  34.146  1.00  0.00           C  
ATOM   1229  CD2 LEU A 196      -7.510  36.304  31.972  1.00  0.00           C  
ATOM   1230  N   ILE A 197     -12.643  36.414  30.654  1.00  0.00           N  
ATOM   1231  CA  ILE A 197     -13.517  36.589  29.508  1.00  0.00           C  
ATOM   1232  C   ILE A 197     -14.741  37.404  29.913  1.00  0.00           C  
ATOM   1233  O   ILE A 197     -15.273  38.191  29.119  1.00  0.00           O  
ATOM   1234  CB  ILE A 197     -13.972  35.214  28.947  1.00  0.00           C  
ATOM   1235  CG1 ILE A 197     -14.904  35.404  27.747  1.00  0.00           C  
ATOM   1236  CG2 ILE A 197     -14.682  34.422  30.012  1.00  0.00           C  
ATOM   1237  CD1 ILE A 197     -14.194  35.795  26.467  1.00  0.00           C  
ATOM   1238  N   ASP A 198     -15.152  37.232  31.169  1.00  0.00           N  
ATOM   1239  CA  ASP A 198     -16.336  37.895  31.720  1.00  0.00           C  
ATOM   1240  C   ASP A 198     -16.409  39.430  31.710  1.00  0.00           C  
ATOM   1241  O   ASP A 198     -15.608  40.134  32.332  1.00  0.00           O  
ATOM   1242  CB  ASP A 198     -16.594  37.392  33.139  1.00  0.00           C  
ATOM   1243  CG  ASP A 198     -17.998  37.683  33.601  1.00  0.00           C  
ATOM   1244  OD1 ASP A 198     -18.941  37.240  32.909  1.00  0.00           O  
ATOM   1245  OD2 ASP A 198     -18.156  38.353  34.644  1.00  0.00           O  
ATOM   1246  N   ALA A 199     -17.423  39.917  31.005  1.00  0.00           N  
ATOM   1247  CA  ALA A 199     -17.708  41.333  30.841  1.00  0.00           C  
ATOM   1248  C   ALA A 199     -18.863  41.336  29.833  1.00  0.00           C  
ATOM   1249  O   ALA A 199     -18.655  41.079  28.642  1.00  0.00           O  
ATOM   1250  CB  ALA A 199     -16.492  42.053  30.269  1.00  0.00           C  
ATOM   1251  N   ILE A 200     -20.076  41.611  30.316  1.00  0.00           N  
ATOM   1252  CA  ILE A 200     -21.277  41.608  29.472  1.00  0.00           C  
ATOM   1253  C   ILE A 200     -21.949  42.974  29.181  1.00  0.00           C  
ATOM   1254  O   ILE A 200     -23.162  43.039  28.955  1.00  0.00           O  
ATOM   1255  CB  ILE A 200     -22.351  40.638  30.076  1.00  0.00           C  
ATOM   1256  CG1 ILE A 200     -21.680  39.335  30.531  1.00  0.00           C  
ATOM   1257  CG2 ILE A 200     -23.439  40.320  29.042  1.00  0.00           C  
ATOM   1258  CD1 ILE A 200     -22.612  38.358  31.209  1.00  0.00           C  
ATOM   1259  N   PRO A 201     -21.176  44.080  29.194  1.00  0.00           N  
ATOM   1260  CA  PRO A 201     -21.766  45.398  28.915  1.00  0.00           C  
ATOM   1261  C   PRO A 201     -22.177  45.537  27.434  1.00  0.00           C  
ATOM   1262  O   PRO A 201     -22.890  44.675  26.918  1.00  0.00           O  
ATOM   1263  CB  PRO A 201     -20.651  46.368  29.320  1.00  0.00           C  
ATOM   1264  CG  PRO A 201     -19.906  45.608  30.383  1.00  0.00           C  
ATOM   1265  CD  PRO A 201     -19.829  44.236  29.769  1.00  0.00           C  
ATOM   1266  N   GLU A 202     -21.732  46.598  26.751  1.00  0.00           N  
ATOM   1267  CA  GLU A 202     -22.094  46.790  25.338  1.00  0.00           C  
ATOM   1268  C   GLU A 202     -20.994  46.507  24.280  1.00  0.00           C  
ATOM   1269  O   GLU A 202     -21.129  45.577  23.473  1.00  0.00           O  
ATOM   1270  CB  GLU A 202     -22.681  48.202  25.103  1.00  0.00           C  
ATOM   1271  CG  GLU A 202     -22.671  49.182  26.299  1.00  0.00           C  
ATOM   1272  CD  GLU A 202     -23.781  48.940  27.331  1.00  0.00           C  
ATOM   1273  OE1 GLU A 202     -24.938  48.668  26.936  1.00  0.00           O  
ATOM   1274  OE2 GLU A 202     -23.500  49.045  28.547  1.00  0.00           O  
ATOM   1275  N   ASP A 203     -19.916  47.295  24.283  1.00  0.00           N  
ATOM   1276  CA  ASP A 203     -18.817  47.145  23.312  1.00  0.00           C  
ATOM   1277  C   ASP A 203     -17.672  46.249  23.793  1.00  0.00           C  
ATOM   1278  O   ASP A 203     -16.995  46.576  24.771  1.00  0.00           O  
ATOM   1279  CB  ASP A 203     -18.244  48.523  22.965  1.00  0.00           C  
ATOM   1280  CG  ASP A 203     -19.321  49.530  22.615  1.00  0.00           C  
ATOM   1281  OD1 ASP A 203     -20.235  49.733  23.448  1.00  0.00           O  
ATOM   1282  OD2 ASP A 203     -19.253  50.120  21.511  1.00  0.00           O  
ATOM   1283  N   GLU A 205     -17.443  45.131  23.103  1.00  0.00           N  
ATOM   1284  CA  GLU A 205     -16.364  44.222  23.496  1.00  0.00           C  
ATOM   1285  C   GLU A 205     -15.959  43.249  22.386  1.00  0.00           C  
ATOM   1286  O   GLU A 205     -16.760  42.912  21.517  1.00  0.00           O  
ATOM   1287  CB  GLU A 205     -16.769  43.434  24.754  1.00  0.00           C  
ATOM   1288  CG  GLU A 205     -15.584  42.982  25.616  1.00  0.00           C  
ATOM   1289  CD  GLU A 205     -15.988  42.547  27.015  1.00  0.00           C  
ATOM   1290  OE1 GLU A 205     -17.190  42.329  27.250  1.00  0.00           O  
ATOM   1291  OE2 GLU A 205     -15.099  42.422  27.881  1.00  0.00           O  
ATOM   1292  N   ASN A 206     -14.705  42.805  22.436  1.00  0.00           N  
ATOM   1293  CA  ASN A 206     -14.143  41.873  21.456  1.00  0.00           C  
ATOM   1294  C   ASN A 206     -13.213  40.830  22.100  1.00  0.00           C  
ATOM   1295  O   ASN A 206     -12.126  41.175  22.571  1.00  0.00           O  
ATOM   1296  CB  ASN A 206     -13.350  42.648  20.393  1.00  0.00           C  
ATOM   1297  CG  ASN A 206     -14.205  43.091  19.223  1.00  0.00           C  
ATOM   1298  OD1 ASN A 206     -13.797  43.953  18.440  1.00  0.00           O  
ATOM   1299  ND2 ASN A 206     -15.393  42.502  19.091  1.00  0.00           N  
ATOM   1300  N   VAL A 207     -13.629  39.562  22.101  1.00  0.00           N  
ATOM   1301  CA  VAL A 207     -12.812  38.493  22.679  1.00  0.00           C  
ATOM   1302  C   VAL A 207     -12.134  37.610  21.630  1.00  0.00           C  
ATOM   1303  O   VAL A 207     -12.801  36.986  20.801  1.00  0.00           O  
ATOM   1304  CB  VAL A 207     -13.644  37.589  23.641  1.00  0.00           C  
ATOM   1305  CG1 VAL A 207     -14.432  38.449  24.602  1.00  0.00           C  
ATOM   1306  CG2 VAL A 207     -14.576  36.664  22.855  1.00  0.00           C  
ATOM   1307  N   THR A 208     -10.803  37.571  21.675  1.00  0.00           N  
ATOM   1308  CA  THR A 208     -10.025  36.770  20.733  1.00  0.00           C  
ATOM   1309  C   THR A 208      -9.187  35.746  21.487  1.00  0.00           C  
ATOM   1310  O   THR A 208      -9.015  35.853  22.701  1.00  0.00           O  
ATOM   1311  CB  THR A 208      -9.085  37.656  19.872  1.00  0.00           C  
ATOM   1312  OG1 THR A 208      -8.193  38.386  20.722  1.00  0.00           O  
ATOM   1313  CG2 THR A 208      -9.893  38.636  19.036  1.00  0.00           C  
ATOM   1314  N   LEU A 209      -8.666  34.756  20.770  1.00  0.00           N  
ATOM   1315  CA  LEU A 209      -7.846  33.723  21.390  1.00  0.00           C  
ATOM   1316  C   LEU A 209      -6.556  33.505  20.622  1.00  0.00           C  
ATOM   1317  O   LEU A 209      -6.562  33.517  19.394  1.00  0.00           O  
ATOM   1318  CB  LEU A 209      -8.592  32.398  21.408  1.00  0.00           C  
ATOM   1319  CG  LEU A 209      -9.954  32.316  22.077  1.00  0.00           C  
ATOM   1320  CD1 LEU A 209     -10.659  31.052  21.617  1.00  0.00           C  
ATOM   1321  CD2 LEU A 209      -9.781  32.331  23.587  1.00  0.00           C  
ATOM   1322  N   TYR A 210      -5.449  33.312  21.336  1.00  0.00           N  
ATOM   1323  CA  TYR A 210      -4.177  33.023  20.673  1.00  0.00           C  
ATOM   1324  C   TYR A 210      -4.127  31.507  20.666  1.00  0.00           C  
ATOM   1325  O   TYR A 210      -4.139  30.870  21.714  1.00  0.00           O  
ATOM   1326  CB  TYR A 210      -2.984  33.594  21.454  1.00  0.00           C  
ATOM   1327  CG  TYR A 210      -1.836  32.615  21.743  1.00  0.00           C  
ATOM   1328  CD1 TYR A 210      -0.793  32.417  20.842  1.00  0.00           C  
ATOM   1329  CD2 TYR A 210      -1.763  31.946  22.969  1.00  0.00           C  
ATOM   1330  CE1 TYR A 210       0.298  31.587  21.172  1.00  0.00           C  
ATOM   1331  CE2 TYR A 210      -0.687  31.118  23.298  1.00  0.00           C  
ATOM   1332  CZ  TYR A 210       0.338  30.946  22.408  1.00  0.00           C  
ATOM   1333  OH  TYR A 210       1.407  30.158  22.790  1.00  0.00           O  
ATOM   1334  N   SER A 211      -4.101  30.914  19.487  1.00  0.00           N  
ATOM   1335  CA  SER A 211      -4.070  29.479  19.449  1.00  0.00           C  
ATOM   1336  C   SER A 211      -2.878  28.930  18.698  1.00  0.00           C  
ATOM   1337  O   SER A 211      -2.628  29.279  17.541  1.00  0.00           O  
ATOM   1338  CB  SER A 211      -5.359  28.953  18.844  1.00  0.00           C  
ATOM   1339  OG  SER A 211      -5.400  27.551  18.969  1.00  0.00           O  
ATOM   1340  N   GLN A 212      -2.128  28.085  19.398  1.00  0.00           N  
ATOM   1341  CA  GLN A 212      -0.969  27.421  18.836  1.00  0.00           C  
ATOM   1342  C   GLN A 212      -1.341  25.933  18.780  1.00  0.00           C  
ATOM   1343  O   GLN A 212      -0.758  25.096  19.473  1.00  0.00           O  
ATOM   1344  CB  GLN A 212       0.298  27.673  19.689  1.00  0.00           C  
ATOM   1345  CG  GLN A 212       1.540  26.830  19.283  1.00  0.00           C  
ATOM   1346  CD  GLN A 212       2.886  27.572  19.354  1.00  0.00           C  
ATOM   1347  OE1 GLN A 212       3.944  27.007  19.046  1.00  0.00           O  
ATOM   1348  NE2 GLN A 212       2.844  28.832  19.746  1.00  0.00           N  
ATOM   1349  N   GLY A 213      -2.349  25.640  17.952  1.00  0.00           N  
ATOM   1350  CA  GLY A 213      -2.833  24.282  17.740  1.00  0.00           C  
ATOM   1351  C   GLY A 213      -3.268  23.506  18.969  1.00  0.00           C  
ATOM   1352  O   GLY A 213      -4.398  23.017  19.033  1.00  0.00           O  
ATOM   1353  N   ASP A 214      -2.356  23.391  19.930  1.00  0.00           N  
ATOM   1354  CA  ASP A 214      -2.565  22.685  21.196  1.00  0.00           C  
ATOM   1355  C   ASP A 214      -3.137  23.629  22.276  1.00  0.00           C  
ATOM   1356  O   ASP A 214      -4.341  23.661  22.554  1.00  0.00           O  
ATOM   1357  CB  ASP A 214      -1.216  22.128  21.654  1.00  0.00           C  
ATOM   1358  CG  ASP A 214      -1.274  21.506  23.013  1.00  0.00           C  
ATOM   1359  OD1 ASP A 214      -2.134  21.911  23.826  1.00  0.00           O  
ATOM   1360  OD2 ASP A 214      -0.441  20.616  23.276  1.00  0.00           O  
ATOM   1361  N   PHE A 215      -2.239  24.392  22.883  1.00  0.00           N  
ATOM   1362  CA  PHE A 215      -2.589  25.351  23.918  1.00  0.00           C  
ATOM   1363  C   PHE A 215      -3.401  26.527  23.351  1.00  0.00           C  
ATOM   1364  O   PHE A 215      -3.076  27.094  22.302  1.00  0.00           O  
ATOM   1365  CB  PHE A 215      -1.297  25.846  24.593  1.00  0.00           C  
ATOM   1366  CG  PHE A 215      -1.500  26.973  25.563  1.00  0.00           C  
ATOM   1367  CD1 PHE A 215      -2.401  26.857  26.608  1.00  0.00           C  
ATOM   1368  CD2 PHE A 215      -0.787  28.152  25.426  1.00  0.00           C  
ATOM   1369  CE1 PHE A 215      -2.593  27.902  27.506  1.00  0.00           C  
ATOM   1370  CE2 PHE A 215      -0.970  29.203  26.315  1.00  0.00           C  
ATOM   1371  CZ  PHE A 215      -1.875  29.079  27.357  1.00  0.00           C  
ATOM   1372  N   THR A 216      -4.477  26.872  24.045  1.00  0.00           N  
ATOM   1373  CA  THR A 216      -5.323  27.977  23.636  1.00  0.00           C  
ATOM   1374  C   THR A 216      -5.479  28.862  24.859  1.00  0.00           C  
ATOM   1375  O   THR A 216      -5.853  28.397  25.933  1.00  0.00           O  
ATOM   1376  CB  THR A 216      -6.694  27.483  23.169  1.00  0.00           C  
ATOM   1377  OG1 THR A 216      -6.511  26.476  22.172  1.00  0.00           O  
ATOM   1378  CG2 THR A 216      -7.504  28.623  22.586  1.00  0.00           C  
ATOM   1379  N   ASP A 217      -5.153  30.136  24.695  1.00  0.00           N  
ATOM   1380  CA  ASP A 217      -5.243  31.105  25.781  1.00  0.00           C  
ATOM   1381  C   ASP A 217      -6.148  32.248  25.330  1.00  0.00           C  
ATOM   1382  O   ASP A 217      -6.460  32.361  24.136  1.00  0.00           O  
ATOM   1383  CB  ASP A 217      -3.842  31.632  26.137  1.00  0.00           C  
ATOM   1384  CG  ASP A 217      -3.842  32.520  27.371  1.00  0.00           C  
ATOM   1385  OD1 ASP A 217      -4.091  32.005  28.483  1.00  0.00           O  
ATOM   1386  OD2 ASP A 217      -3.595  33.737  27.219  1.00  0.00           O  
ATOM   1387  N   LEU A 218      -6.558  33.090  26.281  1.00  0.00           N  
ATOM   1388  CA  LEU A 218      -7.450  34.204  25.982  1.00  0.00           C  
ATOM   1389  C   LEU A 218      -6.767  35.568  26.001  1.00  0.00           C  
ATOM   1390  O   LEU A 218      -7.184  36.466  26.732  1.00  0.00           O  
ATOM   1391  CB  LEU A 218      -8.638  34.192  26.960  1.00  0.00           C  
ATOM   1392  CG  LEU A 218      -9.962  34.782  26.442  1.00  0.00           C  
ATOM   1393  CD1 LEU A 218     -11.125  34.093  27.126  1.00  0.00           C  
ATOM   1394  CD2 LEU A 218     -10.009  36.291  26.653  1.00  0.00           C  
ATOM   1395  N   CYS A 219      -5.716  35.728  25.203  1.00  0.00           N  
ATOM   1396  CA  CYS A 219      -5.029  37.011  25.146  1.00  0.00           C  
ATOM   1397  C   CYS A 219      -5.352  37.733  23.840  1.00  0.00           C  
ATOM   1398  O   CYS A 219      -5.830  37.114  22.881  1.00  0.00           O  
ATOM   1399  CB  CYS A 219      -3.513  36.830  25.278  1.00  0.00           C  
ATOM   1400  SG  CYS A 219      -2.548  38.388  25.063  1.00  0.00           S  
ATOM   1401  N   ARG A 220      -5.085  39.042  23.812  1.00  0.00           N  
ATOM   1402  CA  ARG A 220      -5.339  39.875  22.635  1.00  0.00           C  
ATOM   1403  C   ARG A 220      -4.124  40.710  22.173  1.00  0.00           C  
ATOM   1404  O   ARG A 220      -4.148  41.294  21.073  1.00  0.00           O  
ATOM   1405  CB  ARG A 220      -6.537  40.778  22.920  1.00  0.00           C  
ATOM   1406  CG  ARG A 220      -7.850  40.010  22.972  1.00  0.00           C  
ATOM   1407  CD  ARG A 220      -8.921  40.778  23.710  1.00  0.00           C  
ATOM   1408  NE  ARG A 220      -8.781  40.622  25.155  1.00  0.00           N  
ATOM   1409  CZ  ARG A 220      -9.261  41.482  26.050  1.00  0.00           C  
ATOM   1410  NH1 ARG A 220      -9.912  42.568  25.643  1.00  0.00           N  
ATOM   1411  NH2 ARG A 220      -9.094  41.258  27.349  1.00  0.00           N  
ATOM   1412  N   GLY A 221      -3.074  40.741  23.012  1.00  0.00           N  
ATOM   1413  CA  GLY A 221      -1.841  41.479  22.723  1.00  0.00           C  
ATOM   1414  C   GLY A 221      -0.995  40.837  21.630  1.00  0.00           C  
ATOM   1415  O   GLY A 221      -1.075  39.623  21.431  1.00  0.00           O  
ATOM   1416  N   VAL A 222      -0.170  41.638  20.947  1.00  0.00           N  
ATOM   1417  CA  VAL A 222       0.663  41.169  19.823  1.00  0.00           C  
ATOM   1418  C   VAL A 222       1.768  40.141  20.065  1.00  0.00           C  
ATOM   1419  O   VAL A 222       2.600  40.291  20.959  1.00  0.00           O  
ATOM   1420  CB  VAL A 222       1.309  42.358  19.070  1.00  0.00           C  
ATOM   1421  CG1 VAL A 222       2.355  41.851  18.094  1.00  0.00           C  
ATOM   1422  CG2 VAL A 222       0.254  43.124  18.301  1.00  0.00           C  
ATOM   1423  N   HIS A 223       1.791  39.123  19.209  1.00  0.00           N  
ATOM   1424  CA  HIS A 223       2.766  38.057  19.307  1.00  0.00           C  
ATOM   1425  C   HIS A 223       3.833  38.022  18.264  1.00  0.00           C  
ATOM   1426  O   HIS A 223       3.761  38.684  17.238  1.00  0.00           O  
ATOM   1427  CB  HIS A 223       2.084  36.708  19.284  1.00  0.00           C  
ATOM   1428  CG  HIS A 223       1.192  36.500  20.446  1.00  0.00           C  
ATOM   1429  ND1 HIS A 223       0.044  37.238  20.624  1.00  0.00           N  
ATOM   1430  CD2 HIS A 223       1.323  35.725  21.547  1.00  0.00           C  
ATOM   1431  CE1 HIS A 223      -0.492  36.930  21.790  1.00  0.00           C  
ATOM   1432  NE2 HIS A 223       0.264  36.015  22.371  1.00  0.00           N  
ATOM   1433  N   VAL A 224       4.822  37.193  18.551  1.00  0.00           N  
ATOM   1434  CA  VAL A 224       5.947  36.979  17.682  1.00  0.00           C  
ATOM   1435  C   VAL A 224       5.351  36.357  16.402  1.00  0.00           C  
ATOM   1436  O   VAL A 224       4.295  35.726  16.445  1.00  0.00           O  
ATOM   1437  CB  VAL A 224       6.955  36.045  18.412  1.00  0.00           C  
ATOM   1438  CG1 VAL A 224       6.626  34.591  18.140  1.00  0.00           C  
ATOM   1439  CG2 VAL A 224       8.381  36.407  18.048  1.00  0.00           C  
ATOM   1440  N   PRO A 225       5.993  36.570  15.240  1.00  0.00           N  
ATOM   1441  CA  PRO A 225       5.506  36.023  13.971  1.00  0.00           C  
ATOM   1442  C   PRO A 225       6.037  34.623  13.675  1.00  0.00           C  
ATOM   1443  O   PRO A 225       6.124  34.217  12.519  1.00  0.00           O  
ATOM   1444  CB  PRO A 225       6.007  37.039  12.964  1.00  0.00           C  
ATOM   1445  CG  PRO A 225       7.359  37.336  13.506  1.00  0.00           C  
ATOM   1446  CD  PRO A 225       7.072  37.541  14.989  1.00  0.00           C  
ATOM   1447  N   SER A 226       6.401  33.907  14.733  1.00  0.00           N  
ATOM   1448  CA  SER A 226       6.907  32.545  14.649  1.00  0.00           C  
ATOM   1449  C   SER A 226       7.506  32.240  16.000  1.00  0.00           C  
ATOM   1450  O   SER A 226       8.173  33.088  16.582  1.00  0.00           O  
ATOM   1451  CB  SER A 226       7.989  32.417  13.584  1.00  0.00           C  
ATOM   1452  OG  SER A 226       8.408  31.069  13.449  1.00  0.00           O  
ATOM   1453  N   THR A 227       7.262  31.035  16.505  1.00  0.00           N  
ATOM   1454  CA  THR A 227       7.807  30.631  17.805  1.00  0.00           C  
ATOM   1455  C   THR A 227       9.261  30.136  17.670  1.00  0.00           C  
ATOM   1456  O   THR A 227       9.862  29.703  18.644  1.00  0.00           O  
ATOM   1457  CB  THR A 227       6.931  29.512  18.485  1.00  0.00           C  
ATOM   1458  OG1 THR A 227       7.000  28.299  17.724  1.00  0.00           O  
ATOM   1459  CG2 THR A 227       5.478  29.954  18.582  1.00  0.00           C  
ATOM   1460  N   ALA A 228       9.813  30.199  16.458  1.00  0.00           N  
ATOM   1461  CA  ALA A 228      11.196  29.781  16.205  1.00  0.00           C  
ATOM   1462  C   ALA A 228      12.118  30.965  16.493  1.00  0.00           C  
ATOM   1463  O   ALA A 228      13.349  30.850  16.490  1.00  0.00           O  
ATOM   1464  CB  ALA A 228      11.355  29.332  14.761  1.00  0.00           C  
ATOM   1465  N   LYS A 229      11.497  32.111  16.736  1.00  0.00           N  
ATOM   1466  CA  LYS A 229      12.219  33.324  17.051  1.00  0.00           C  
ATOM   1467  C   LYS A 229      12.407  33.378  18.578  1.00  0.00           C  
ATOM   1468  O   LYS A 229      12.928  34.340  19.126  1.00  0.00           O  
ATOM   1469  CB  LYS A 229      11.416  34.538  16.574  1.00  0.00           C  
ATOM   1470  CG  LYS A 229      11.213  34.637  15.066  1.00  0.00           C  
ATOM   1471  CD  LYS A 229      10.629  36.013  14.710  1.00  0.00           C  
ATOM   1472  CE  LYS A 229      11.508  36.814  13.733  1.00  0.00           C  
ATOM   1473  NZ  LYS A 229      12.856  37.256  14.240  1.00  0.00           N  
ATOM   1474  N   ILE A 230      11.982  32.332  19.265  1.00  0.00           N  
ATOM   1475  CA  ILE A 230      12.088  32.297  20.708  1.00  0.00           C  
ATOM   1476  C   ILE A 230      13.187  31.327  21.116  1.00  0.00           C  
ATOM   1477  O   ILE A 230      12.930  30.139  21.347  1.00  0.00           O  
ATOM   1478  CB  ILE A 230      10.745  31.871  21.310  1.00  0.00           C  
ATOM   1479  CG1 ILE A 230       9.674  32.865  20.890  1.00  0.00           C  
ATOM   1480  CG2 ILE A 230      10.823  31.816  22.801  1.00  0.00           C  
ATOM   1481  CD1 ILE A 230       8.277  32.460  21.262  1.00  0.00           C  
ATOM   1482  N   LYS A 231      14.416  31.841  21.207  1.00  0.00           N  
ATOM   1483  CA  LYS A 231      15.561  31.010  21.568  1.00  0.00           C  
ATOM   1484  C   LYS A 231      16.316  31.387  22.846  1.00  0.00           C  
ATOM   1485  O   LYS A 231      16.753  30.501  23.588  1.00  0.00           O  
ATOM   1486  CB  LYS A 231      16.544  30.942  20.390  1.00  0.00           C  
ATOM   1487  CG  LYS A 231      15.929  30.405  19.070  1.00  0.00           C  
ATOM   1488  CD  LYS A 231      16.997  29.993  18.033  1.00  0.00           C  
ATOM   1489  CE  LYS A 231      17.510  28.540  18.228  1.00  0.00           C  
ATOM   1490  NZ  LYS A 231      18.499  28.295  19.343  1.00  0.00           N  
ATOM   1491  N   GLU A 232      16.476  32.680  23.121  1.00  0.00           N  
ATOM   1492  CA  GLU A 232      17.206  33.067  24.326  1.00  0.00           C  
ATOM   1493  C   GLU A 232      16.313  33.506  25.481  1.00  0.00           C  
ATOM   1494  O   GLU A 232      15.981  34.681  25.613  1.00  0.00           O  
ATOM   1495  CB  GLU A 232      18.208  34.175  24.008  1.00  0.00           C  
ATOM   1496  CG  GLU A 232      19.360  33.786  23.072  1.00  0.00           C  
ATOM   1497  CD  GLU A 232      20.060  32.480  23.439  1.00  0.00           C  
ATOM   1498  OE1 GLU A 232      20.192  32.170  24.643  1.00  0.00           O  
ATOM   1499  OE2 GLU A 232      20.498  31.762  22.510  1.00  0.00           O  
ATOM   1500  N   PHE A 233      15.934  32.564  26.331  1.00  0.00           N  
ATOM   1501  CA  PHE A 233      15.082  32.897  27.455  1.00  0.00           C  
ATOM   1502  C   PHE A 233      15.467  32.027  28.660  1.00  0.00           C  
ATOM   1503  O   PHE A 233      16.159  31.007  28.511  1.00  0.00           O  
ATOM   1504  CB  PHE A 233      13.597  32.710  27.062  1.00  0.00           C  
ATOM   1505  CG  PHE A 233      13.239  31.292  26.663  1.00  0.00           C  
ATOM   1506  CD1 PHE A 233      13.022  30.313  27.628  1.00  0.00           C  
ATOM   1507  CD2 PHE A 233      13.203  30.916  25.324  1.00  0.00           C  
ATOM   1508  CE1 PHE A 233      12.808  28.995  27.269  1.00  0.00           C  
ATOM   1509  CE2 PHE A 233      12.986  29.587  24.968  1.00  0.00           C  
ATOM   1510  CZ  PHE A 233      12.786  28.634  25.940  1.00  0.00           C  
ATOM   1511  N   LYS A 234      15.035  32.436  29.853  1.00  0.00           N  
ATOM   1512  CA  LYS A 234      15.350  31.711  31.087  1.00  0.00           C  
ATOM   1513  C   LYS A 234      14.309  31.949  32.198  1.00  0.00           C  
ATOM   1514  O   LYS A 234      13.747  33.057  32.353  1.00  0.00           O  
ATOM   1515  CB  LYS A 234      16.751  32.123  31.565  1.00  0.00           C  
ATOM   1516  CG  LYS A 234      17.204  31.532  32.882  1.00  0.00           C  
ATOM   1517  CD  LYS A 234      18.501  30.720  32.733  1.00  0.00           C  
ATOM   1518  CE  LYS A 234      19.130  30.373  34.095  1.00  0.00           C  
ATOM   1519  NZ  LYS A 234      18.131  29.839  35.096  1.00  0.00           N  
ATOM   1520  N   LEU A 235      14.031  30.881  32.945  1.00  0.00           N  
ATOM   1521  CA  LEU A 235      13.086  30.950  34.054  1.00  0.00           C  
ATOM   1522  C   LEU A 235      13.912  31.304  35.285  1.00  0.00           C  
ATOM   1523  O   LEU A 235      14.886  30.616  35.624  1.00  0.00           O  
ATOM   1524  CB  LEU A 235      12.359  29.609  34.228  1.00  0.00           C  
ATOM   1525  CG  LEU A 235      11.276  29.275  33.199  1.00  0.00           C  
ATOM   1526  CD1 LEU A 235      10.582  27.987  33.574  1.00  0.00           C  
ATOM   1527  CD2 LEU A 235      10.268  30.407  33.154  1.00  0.00           C  
ATOM   1528  N   LEU A 236      13.511  32.384  35.946  1.00  0.00           N  
ATOM   1529  CA  LEU A 236      14.255  32.902  37.083  1.00  0.00           C  
ATOM   1530  C   LEU A 236      13.850  32.471  38.500  1.00  0.00           C  
ATOM   1531  O   LEU A 236      14.594  31.765  39.193  1.00  0.00           O  
ATOM   1532  CB  LEU A 236      14.267  34.436  36.981  1.00  0.00           C  
ATOM   1533  CG  LEU A 236      14.572  34.985  35.577  1.00  0.00           C  
ATOM   1534  CD1 LEU A 236      14.455  36.500  35.501  1.00  0.00           C  
ATOM   1535  CD2 LEU A 236      15.942  34.541  35.197  1.00  0.00           C  
ATOM   1536  N   SER A 237      12.672  32.894  38.932  1.00  0.00           N  
ATOM   1537  CA  SER A 237      12.211  32.591  40.276  1.00  0.00           C  
ATOM   1538  C   SER A 237      10.792  32.038  40.331  1.00  0.00           C  
ATOM   1539  O   SER A 237      10.043  32.140  39.363  1.00  0.00           O  
ATOM   1540  CB  SER A 237      12.295  33.877  41.091  1.00  0.00           C  
ATOM   1541  OG  SER A 237      12.058  34.993  40.247  1.00  0.00           O  
ATOM   1542  N   THR A 238      10.431  31.453  41.471  1.00  0.00           N  
ATOM   1543  CA  THR A 238       9.080  30.924  41.676  1.00  0.00           C  
ATOM   1544  C   THR A 238       8.491  31.579  42.897  1.00  0.00           C  
ATOM   1545  O   THR A 238       8.885  31.277  44.020  1.00  0.00           O  
ATOM   1546  CB  THR A 238       9.052  29.424  41.952  1.00  0.00           C  
ATOM   1547  OG1 THR A 238      10.231  29.062  42.683  1.00  0.00           O  
ATOM   1548  CG2 THR A 238       8.932  28.634  40.659  1.00  0.00           C  
ATOM   1549  N   ALA A 239       7.554  32.487  42.677  1.00  0.00           N  
ATOM   1550  CA  ALA A 239       6.900  33.169  43.773  1.00  0.00           C  
ATOM   1551  C   ALA A 239       5.538  32.525  43.934  1.00  0.00           C  
ATOM   1552  O   ALA A 239       5.287  31.401  43.469  1.00  0.00           O  
ATOM   1553  CB  ALA A 239       6.740  34.646  43.460  1.00  0.00           C  
ATOM   1554  N   GLY A 240       4.659  33.256  44.599  1.00  0.00           N  
ATOM   1555  CA  GLY A 240       3.315  32.782  44.817  1.00  0.00           C  
ATOM   1556  C   GLY A 240       2.531  34.040  45.068  1.00  0.00           C  
ATOM   1557  O   GLY A 240       3.091  35.028  45.557  1.00  0.00           O  
ATOM   1558  N   ALA A 241       1.255  34.016  44.695  1.00  0.00           N  
ATOM   1559  CA  ALA A 241       0.340  35.143  44.895  1.00  0.00           C  
ATOM   1560  C   ALA A 241      -1.082  34.671  44.616  1.00  0.00           C  
ATOM   1561  O   ALA A 241      -1.311  33.739  43.837  1.00  0.00           O  
ATOM   1562  CB  ALA A 241       0.701  36.337  43.982  1.00  0.00           C  
ATOM   1563  N   TYR A 242      -2.032  35.309  45.280  1.00  0.00           N  
ATOM   1564  CA  TYR A 242      -3.432  34.966  45.117  1.00  0.00           C  
ATOM   1565  C   TYR A 242      -3.998  35.805  43.982  1.00  0.00           C  
ATOM   1566  O   TYR A 242      -3.286  36.610  43.379  1.00  0.00           O  
ATOM   1567  CB  TYR A 242      -4.186  35.237  46.430  1.00  0.00           C  
ATOM   1568  CG  TYR A 242      -3.800  36.548  47.098  1.00  0.00           C  
ATOM   1569  CD1 TYR A 242      -3.839  37.759  46.390  1.00  0.00           C  
ATOM   1570  CD2 TYR A 242      -3.373  36.580  48.431  1.00  0.00           C  
ATOM   1571  CE1 TYR A 242      -3.461  38.967  46.994  1.00  0.00           C  
ATOM   1572  CE2 TYR A 242      -2.992  37.791  49.047  1.00  0.00           C  
ATOM   1573  CZ  TYR A 242      -3.039  38.980  48.322  1.00  0.00           C  
ATOM   1574  OH  TYR A 242      -2.672  40.176  48.917  1.00  0.00           O  
ATOM   1575  N   TRP A 243      -5.282  35.620  43.710  1.00  0.00           N  
ATOM   1576  CA  TRP A 243      -5.967  36.339  42.651  1.00  0.00           C  
ATOM   1577  C   TRP A 243      -6.265  37.803  42.990  1.00  0.00           C  
ATOM   1578  O   TRP A 243      -6.509  38.143  44.137  1.00  0.00           O  
ATOM   1579  CB  TRP A 243      -7.257  35.596  42.323  1.00  0.00           C  
ATOM   1580  CG  TRP A 243      -7.987  36.137  41.155  1.00  0.00           C  
ATOM   1581  CD1 TRP A 243      -8.799  37.242  41.119  1.00  0.00           C  
ATOM   1582  CD2 TRP A 243      -7.968  35.608  39.833  1.00  0.00           C  
ATOM   1583  NE1 TRP A 243      -9.290  37.427  39.848  1.00  0.00           N  
ATOM   1584  CE2 TRP A 243      -8.795  36.437  39.039  1.00  0.00           C  
ATOM   1585  CE3 TRP A 243      -7.335  34.513  39.239  1.00  0.00           C  
ATOM   1586  CZ2 TRP A 243      -9.002  36.200  37.673  1.00  0.00           C  
ATOM   1587  CZ3 TRP A 243      -7.542  34.281  37.884  1.00  0.00           C  
ATOM   1588  CH2 TRP A 243      -8.369  35.118  37.117  1.00  0.00           C  
ATOM   1589  N   ARG A 244      -6.233  38.649  41.965  1.00  0.00           N  
ATOM   1590  CA  ARG A 244      -6.491  40.093  42.046  1.00  0.00           C  
ATOM   1591  C   ARG A 244      -5.908  40.953  43.191  1.00  0.00           C  
ATOM   1592  O   ARG A 244      -5.936  42.188  43.104  1.00  0.00           O  
ATOM   1593  CB  ARG A 244      -8.008  40.367  41.946  1.00  0.00           C  
ATOM   1594  CG  ARG A 244      -8.531  40.546  40.506  1.00  0.00           C  
ATOM   1595  CD  ARG A 244      -9.747  41.491  40.423  1.00  0.00           C  
ATOM   1596  NE  ARG A 244     -11.009  40.873  40.842  1.00  0.00           N  
ATOM   1597  CZ  ARG A 244     -12.159  41.533  40.999  1.00  0.00           C  
ATOM   1598  NH1 ARG A 244     -12.217  42.844  40.778  1.00  0.00           N  
ATOM   1599  NH2 ARG A 244     -13.258  40.883  41.371  1.00  0.00           N  
ATOM   1600  N   GLY A 245      -5.371  40.337  44.241  1.00  0.00           N  
ATOM   1601  CA  GLY A 245      -4.843  41.129  45.343  1.00  0.00           C  
ATOM   1602  C   GLY A 245      -5.760  41.121  46.565  1.00  0.00           C  
ATOM   1603  O   GLY A 245      -5.994  42.155  47.203  1.00  0.00           O  
ATOM   1604  N   ASP A 246      -6.277  39.932  46.877  1.00  0.00           N  
ATOM   1605  CA  ASP A 246      -7.182  39.672  48.008  1.00  0.00           C  
ATOM   1606  C   ASP A 246      -6.728  38.343  48.635  1.00  0.00           C  
ATOM   1607  O   ASP A 246      -6.895  37.274  48.032  1.00  0.00           O  
ATOM   1608  CB  ASP A 246      -8.630  39.550  47.501  1.00  0.00           C  
ATOM   1609  CG  ASP A 246      -9.510  38.705  48.412  1.00  0.00           C  
ATOM   1610  OD1 ASP A 246      -9.971  39.221  49.452  1.00  0.00           O  
ATOM   1611  OD2 ASP A 246      -9.735  37.517  48.086  1.00  0.00           O  
ATOM   1612  N   SER A 247      -6.162  38.416  49.839  1.00  0.00           N  
ATOM   1613  CA  SER A 247      -5.646  37.234  50.531  1.00  0.00           C  
ATOM   1614  C   SER A 247      -6.553  36.022  50.646  1.00  0.00           C  
ATOM   1615  O   SER A 247      -6.109  34.948  51.065  1.00  0.00           O  
ATOM   1616  CB  SER A 247      -5.153  37.611  51.924  1.00  0.00           C  
ATOM   1617  OG  SER A 247      -3.912  38.279  51.835  1.00  0.00           O  
ATOM   1618  N   ASN A 248      -7.811  36.178  50.260  1.00  0.00           N  
ATOM   1619  CA  ASN A 248      -8.747  35.080  50.366  1.00  0.00           C  
ATOM   1620  C   ASN A 248      -8.526  33.982  49.330  1.00  0.00           C  
ATOM   1621  O   ASN A 248      -8.190  32.856  49.693  1.00  0.00           O  
ATOM   1622  CB  ASN A 248     -10.183  35.604  50.269  1.00  0.00           C  
ATOM   1623  CG  ASN A 248     -11.157  34.789  51.104  1.00  0.00           C  
ATOM   1624  OD1 ASN A 248     -12.371  34.852  50.899  1.00  0.00           O  
ATOM   1625  ND2 ASN A 248     -10.629  34.029  52.062  1.00  0.00           N  
ATOM   1626  N   ASN A 249      -8.698  34.316  48.050  1.00  0.00           N  
ATOM   1627  CA  ASN A 249      -8.574  33.341  46.959  1.00  0.00           C  
ATOM   1628  C   ASN A 249      -7.437  32.324  47.058  1.00  0.00           C  
ATOM   1629  O   ASN A 249      -6.677  32.331  48.016  1.00  0.00           O  
ATOM   1630  CB  ASN A 249      -8.520  34.056  45.594  1.00  0.00           C  
ATOM   1631  CG  ASN A 249      -9.829  33.903  44.794  1.00  0.00           C  
ATOM   1632  OD1 ASN A 249     -10.887  34.378  45.220  1.00  0.00           O  
ATOM   1633  ND2 ASN A 249      -9.756  33.231  43.638  1.00  0.00           N  
ATOM   1634  N   LYS A 250      -7.355  31.439  46.063  1.00  0.00           N  
ATOM   1635  CA  LYS A 250      -6.342  30.379  45.995  1.00  0.00           C  
ATOM   1636  C   LYS A 250      -4.913  30.908  45.835  1.00  0.00           C  
ATOM   1637  O   LYS A 250      -4.699  32.019  45.335  1.00  0.00           O  
ATOM   1638  CB  LYS A 250      -6.663  29.447  44.822  1.00  0.00           C  
ATOM   1639  CG  LYS A 250      -5.597  28.398  44.510  1.00  0.00           C  
ATOM   1640  CD  LYS A 250      -5.729  27.153  45.400  1.00  0.00           C  
ATOM   1641  CE  LYS A 250      -4.814  25.995  44.937  1.00  0.00           C  
ATOM   1642  NZ  LYS A 250      -5.062  24.698  45.649  1.00  0.00           N  
ATOM   1643  N   MET A 251      -3.934  30.110  46.261  1.00  0.00           N  
ATOM   1644  CA  MET A 251      -2.526  30.496  46.135  1.00  0.00           C  
ATOM   1645  C   MET A 251      -2.018  30.107  44.739  1.00  0.00           C  
ATOM   1646  O   MET A 251      -1.723  28.932  44.468  1.00  0.00           O  
ATOM   1647  CB  MET A 251      -1.666  29.802  47.208  1.00  0.00           C  
ATOM   1648  CG  MET A 251      -0.166  30.148  47.151  1.00  0.00           C  
ATOM   1649  SD  MET A 251       0.931  28.926  47.962  1.00  0.00           S  
ATOM   1650  CE  MET A 251       1.315  27.799  46.572  1.00  0.00           C  
ATOM   1651  N   LEU A 252      -1.928  31.105  43.863  1.00  0.00           N  
ATOM   1652  CA  LEU A 252      -1.459  30.915  42.490  1.00  0.00           C  
ATOM   1653  C   LEU A 252       0.061  30.984  42.414  1.00  0.00           C  
ATOM   1654  O   LEU A 252       0.652  32.008  42.765  1.00  0.00           O  
ATOM   1655  CB  LEU A 252      -2.057  31.996  41.581  1.00  0.00           C  
ATOM   1656  CG  LEU A 252      -3.348  31.713  40.803  1.00  0.00           C  
ATOM   1657  CD1 LEU A 252      -4.155  30.606  41.474  1.00  0.00           C  
ATOM   1658  CD2 LEU A 252      -4.145  33.022  40.678  1.00  0.00           C  
ATOM   1659  N   GLN A 253       0.683  29.895  41.960  1.00  0.00           N  
ATOM   1660  CA  GLN A 253       2.135  29.836  41.826  1.00  0.00           C  
ATOM   1661  C   GLN A 253       2.601  30.604  40.585  1.00  0.00           C  
ATOM   1662  O   GLN A 253       2.440  30.153  39.445  1.00  0.00           O  
ATOM   1663  CB  GLN A 253       2.585  28.394  41.741  1.00  0.00           C  
ATOM   1664  CG  GLN A 253       2.225  27.592  42.939  1.00  0.00           C  
ATOM   1665  CD  GLN A 253       2.430  26.120  42.701  1.00  0.00           C  
ATOM   1666  OE1 GLN A 253       1.782  25.531  41.842  1.00  0.00           O  
ATOM   1667  NE2 GLN A 253       3.339  25.514  43.455  1.00  0.00           N  
ATOM   1668  N   ARG A 254       3.184  31.773  40.841  1.00  0.00           N  
ATOM   1669  CA  ARG A 254       3.680  32.684  39.814  1.00  0.00           C  
ATOM   1670  C   ARG A 254       5.105  32.293  39.437  1.00  0.00           C  
ATOM   1671  O   ARG A 254       5.878  31.883  40.303  1.00  0.00           O  
ATOM   1672  CB  ARG A 254       3.647  34.126  40.367  1.00  0.00           C  
ATOM   1673  CG  ARG A 254       3.885  35.225  39.357  1.00  0.00           C  
ATOM   1674  CD  ARG A 254       3.905  36.603  40.000  1.00  0.00           C  
ATOM   1675  NE  ARG A 254       2.578  37.211  40.128  1.00  0.00           N  
ATOM   1676  CZ  ARG A 254       2.355  38.531  40.205  1.00  0.00           C  
ATOM   1677  NH1 ARG A 254       3.368  39.391  40.168  1.00  0.00           N  
ATOM   1678  NH2 ARG A 254       1.117  39.010  40.308  1.00  0.00           N  
ATOM   1679  N   ILE A 255       5.429  32.380  38.145  1.00  0.00           N  
ATOM   1680  CA  ILE A 255       6.770  32.083  37.679  1.00  0.00           C  
ATOM   1681  C   ILE A 255       7.381  33.243  36.913  1.00  0.00           C  
ATOM   1682  O   ILE A 255       6.842  33.742  35.925  1.00  0.00           O  
ATOM   1683  CB  ILE A 255       6.842  30.854  36.796  1.00  0.00           C  
ATOM   1684  CG1 ILE A 255       6.694  29.591  37.629  1.00  0.00           C  
ATOM   1685  CG2 ILE A 255       8.205  30.789  36.135  1.00  0.00           C  
ATOM   1686  CD1 ILE A 255       6.978  28.311  36.836  1.00  0.00           C  
ATOM   1687  N   TYR A 256       8.542  33.651  37.401  1.00  0.00           N  
ATOM   1688  CA  TYR A 256       9.301  34.752  36.838  1.00  0.00           C  
ATOM   1689  C   TYR A 256      10.289  34.320  35.788  1.00  0.00           C  
ATOM   1690  O   TYR A 256      11.102  33.415  35.999  1.00  0.00           O  
ATOM   1691  CB  TYR A 256      10.040  35.505  37.954  1.00  0.00           C  
ATOM   1692  CG  TYR A 256       9.107  36.405  38.700  1.00  0.00           C  
ATOM   1693  CD1 TYR A 256       8.789  37.663  38.176  1.00  0.00           C  
ATOM   1694  CD2 TYR A 256       8.444  35.969  39.846  1.00  0.00           C  
ATOM   1695  CE1 TYR A 256       7.840  38.462  38.749  1.00  0.00           C  
ATOM   1696  CE2 TYR A 256       7.484  36.766  40.440  1.00  0.00           C  
ATOM   1697  CZ  TYR A 256       7.186  38.017  39.879  1.00  0.00           C  
ATOM   1698  OH  TYR A 256       6.231  38.845  40.425  1.00  0.00           O  
ATOM   1699  N   GLY A 257      10.224  34.988  34.649  1.00  0.00           N  
ATOM   1700  CA  GLY A 257      11.141  34.657  33.579  1.00  0.00           C  
ATOM   1701  C   GLY A 257      11.448  35.868  32.735  1.00  0.00           C  
ATOM   1702  O   GLY A 257      10.821  36.935  32.881  1.00  0.00           O  
ATOM   1703  N   THR A 258      12.427  35.692  31.857  1.00  0.00           N  
ATOM   1704  CA  THR A 258      12.837  36.752  30.952  1.00  0.00           C  
ATOM   1705  C   THR A 258      13.303  36.099  29.675  1.00  0.00           C  
ATOM   1706  O   THR A 258      13.572  34.902  29.656  1.00  0.00           O  
ATOM   1707  CB  THR A 258      14.013  37.564  31.512  1.00  0.00           C  
ATOM   1708  OG1 THR A 258      14.396  38.573  30.563  1.00  0.00           O  
ATOM   1709  CG2 THR A 258      15.188  36.645  31.786  1.00  0.00           C  
ATOM   1710  N   ALA A 259      13.402  36.891  28.615  1.00  0.00           N  
ATOM   1711  CA  ALA A 259      13.868  36.385  27.339  1.00  0.00           C  
ATOM   1712  C   ALA A 259      14.511  37.538  26.586  1.00  0.00           C  
ATOM   1713  O   ALA A 259      14.140  38.702  26.791  1.00  0.00           O  
ATOM   1714  CB  ALA A 259      12.703  35.813  26.539  1.00  0.00           C  
ATOM   1715  N   PHE A 261      15.491  37.219  25.740  1.00  0.00           N  
ATOM   1716  CA  PHE A 261      16.171  38.225  24.926  1.00  0.00           C  
ATOM   1717  C   PHE A 261      16.328  37.740  23.497  1.00  0.00           C  
ATOM   1718  O   PHE A 261      16.241  36.529  23.210  1.00  0.00           O  
ATOM   1719  CB  PHE A 261      17.562  38.567  25.487  1.00  0.00           C  
ATOM   1720  CG  PHE A 261      17.531  39.478  26.690  1.00  0.00           C  
ATOM   1721  CD1 PHE A 261      17.377  40.857  26.526  1.00  0.00           C  
ATOM   1722  CD2 PHE A 261      17.545  38.953  27.983  1.00  0.00           C  
ATOM   1723  CE1 PHE A 261      17.227  41.691  27.631  1.00  0.00           C  
ATOM   1724  CE2 PHE A 261      17.395  39.788  29.086  1.00  0.00           C  
ATOM   1725  CZ  PHE A 261      17.230  41.157  28.909  1.00  0.00           C  
ATOM   1726  N   PHE A 262      16.555  38.700  22.607  1.00  0.00           N  
ATOM   1727  CA  PHE A 262      16.745  38.403  21.211  1.00  0.00           C  
ATOM   1728  C   PHE A 262      18.151  38.010  21.007  1.00  0.00           C  
ATOM   1729  O   PHE A 262      18.444  37.171  20.189  1.00  0.00           O  
ATOM   1730  CB  PHE A 262      16.484  39.612  20.363  1.00  0.00           C  
ATOM   1731  CG  PHE A 262      15.061  39.804  20.055  1.00  0.00           C  
ATOM   1732  CD1 PHE A 262      14.373  38.835  19.354  1.00  0.00           C  
ATOM   1733  CD2 PHE A 262      14.387  40.930  20.504  1.00  0.00           C  
ATOM   1734  CE1 PHE A 262      13.026  38.976  19.109  1.00  0.00           C  
ATOM   1735  CE2 PHE A 262      13.038  41.091  20.269  1.00  0.00           C  
ATOM   1736  CZ  PHE A 262      12.348  40.112  19.568  1.00  0.00           C  
ATOM   1737  N   ASP A 263      19.029  38.624  21.778  1.00  0.00           N  
ATOM   1738  CA  ASP A 263      20.464  38.383  21.680  1.00  0.00           C  
ATOM   1739  C   ASP A 263      21.043  37.528  22.835  1.00  0.00           C  
ATOM   1740  O   ASP A 263      20.956  37.889  24.009  1.00  0.00           O  
ATOM   1741  CB  ASP A 263      21.128  39.752  21.598  1.00  0.00           C  
ATOM   1742  CG  ASP A 263      22.612  39.689  21.650  1.00  0.00           C  
ATOM   1743  OD1 ASP A 263      23.193  38.580  21.575  1.00  0.00           O  
ATOM   1744  OD2 ASP A 263      23.193  40.786  21.770  1.00  0.00           O  
ATOM   1745  N   LYS A 264      21.633  36.390  22.486  1.00  0.00           N  
ATOM   1746  CA  LYS A 264      22.200  35.500  23.480  1.00  0.00           C  
ATOM   1747  C   LYS A 264      23.063  36.286  24.444  1.00  0.00           C  
ATOM   1748  O   LYS A 264      23.128  35.965  25.630  1.00  0.00           O  
ATOM   1749  CB  LYS A 264      23.041  34.425  22.802  1.00  0.00           C  
ATOM   1750  CG  LYS A 264      23.580  33.389  23.770  1.00  0.00           C  
ATOM   1751  CD  LYS A 264      24.195  32.180  23.045  1.00  0.00           C  
ATOM   1752  CE  LYS A 264      24.641  31.053  24.035  1.00  0.00           C  
ATOM   1753  NZ  LYS A 264      23.561  30.354  24.845  1.00  0.00           N  
ATOM   1754  N   LYS A 266      23.721  37.319  23.920  1.00  0.00           N  
ATOM   1755  CA  LYS A 266      24.610  38.194  24.693  1.00  0.00           C  
ATOM   1756  C   LYS A 266      23.909  38.899  25.840  1.00  0.00           C  
ATOM   1757  O   LYS A 266      24.160  38.617  27.006  1.00  0.00           O  
ATOM   1758  CB  LYS A 266      25.229  39.270  23.786  1.00  0.00           C  
ATOM   1759  CG  LYS A 266      26.740  39.133  23.530  1.00  0.00           C  
ATOM   1760  CD  LYS A 266      27.413  40.487  23.197  1.00  0.00           C  
ATOM   1761  CE  LYS A 266      26.790  41.195  21.978  1.00  0.00           C  
ATOM   1762  NZ  LYS A 266      25.724  42.215  22.280  1.00  0.00           N  
ATOM   1763  N   GLU A 267      23.047  39.841  25.490  1.00  0.00           N  
ATOM   1764  CA  GLU A 267      22.307  40.589  26.478  1.00  0.00           C  
ATOM   1765  C   GLU A 267      21.652  39.684  27.520  1.00  0.00           C  
ATOM   1766  O   GLU A 267      21.325  40.122  28.618  1.00  0.00           O  
ATOM   1767  CB  GLU A 267      21.279  41.459  25.770  1.00  0.00           C  
ATOM   1768  CG  GLU A 267      21.947  42.624  25.076  1.00  0.00           C  
ATOM   1769  CD  GLU A 267      21.013  43.434  24.178  1.00  0.00           C  
ATOM   1770  OE1 GLU A 267      19.973  43.954  24.672  1.00  0.00           O  
ATOM   1771  OE2 GLU A 267      21.342  43.553  22.968  1.00  0.00           O  
ATOM   1772  N   LEU A 268      21.464  38.415  27.188  1.00  0.00           N  
ATOM   1773  CA  LEU A 268      20.874  37.506  28.150  1.00  0.00           C  
ATOM   1774  C   LEU A 268      21.923  37.276  29.225  1.00  0.00           C  
ATOM   1775  O   LEU A 268      21.691  37.599  30.395  1.00  0.00           O  
ATOM   1776  CB  LEU A 268      20.511  36.164  27.521  1.00  0.00           C  
ATOM   1777  CG  LEU A 268      19.752  35.300  28.530  1.00  0.00           C  
ATOM   1778  CD1 LEU A 268      18.284  35.685  28.505  1.00  0.00           C  
ATOM   1779  CD2 LEU A 268      19.932  33.855  28.207  1.00  0.00           C  
ATOM   1780  N   LYS A 269      23.068  36.709  28.823  1.00  0.00           N  
ATOM   1781  CA  LYS A 269      24.189  36.449  29.740  1.00  0.00           C  
ATOM   1782  C   LYS A 269      24.396  37.669  30.637  1.00  0.00           C  
ATOM   1783  O   LYS A 269      24.366  37.575  31.885  1.00  0.00           O  
ATOM   1784  CB  LYS A 269      25.464  36.195  28.943  1.00  0.00           C  
ATOM   1785  CG  LYS A 269      25.682  34.746  28.573  1.00  0.00           C  
ATOM   1786  CD  LYS A 269      26.049  33.924  29.822  1.00  0.00           C  
ATOM   1787  CE  LYS A 269      26.708  32.569  29.485  1.00  0.00           C  
ATOM   1788  NZ  LYS A 269      27.266  31.886  30.705  1.00  0.00           N  
ATOM   1789  N   ALA A 270      24.613  38.804  29.958  1.00  0.00           N  
ATOM   1790  CA  ALA A 270      24.801  40.126  30.550  1.00  0.00           C  
ATOM   1791  C   ALA A 270      23.759  40.342  31.639  1.00  0.00           C  
ATOM   1792  O   ALA A 270      24.078  40.711  32.771  1.00  0.00           O  
ATOM   1793  CB  ALA A 270      24.632  41.180  29.468  1.00  0.00           C  
ATOM   1794  N   HIS A 271      22.505  40.116  31.261  1.00  0.00           N  
ATOM   1795  CA  HIS A 271      21.384  40.256  32.159  1.00  0.00           C  
ATOM   1796  C   HIS A 271      21.533  39.346  33.355  1.00  0.00           C  
ATOM   1797  O   HIS A 271      21.439  39.771  34.499  1.00  0.00           O  
ATOM   1798  CB  HIS A 271      20.103  39.885  31.457  1.00  0.00           C  
ATOM   1799  CG  HIS A 271      18.882  40.289  32.210  1.00  0.00           C  
ATOM   1800  ND1 HIS A 271      18.476  41.604  32.313  1.00  0.00           N  
ATOM   1801  CD2 HIS A 271      17.993  39.562  32.925  1.00  0.00           C  
ATOM   1802  CE1 HIS A 271      17.389  41.667  33.057  1.00  0.00           C  
ATOM   1803  NE2 HIS A 271      17.075  40.442  33.442  1.00  0.00           N  
ATOM   1804  N   LEU A 272      21.763  38.075  33.090  1.00  0.00           N  
ATOM   1805  CA  LEU A 272      21.896  37.128  34.172  1.00  0.00           C  
ATOM   1806  C   LEU A 272      23.079  37.403  35.106  1.00  0.00           C  
ATOM   1807  O   LEU A 272      22.984  37.075  36.293  1.00  0.00           O  
ATOM   1808  CB  LEU A 272      21.956  35.695  33.608  1.00  0.00           C  
ATOM   1809  CG  LEU A 272      20.685  35.023  33.049  1.00  0.00           C  
ATOM   1810  CD1 LEU A 272      20.480  33.664  33.749  1.00  0.00           C  
ATOM   1811  CD2 LEU A 272      19.469  35.926  33.263  1.00  0.00           C  
ATOM   1812  N   GLN A 273      24.181  37.977  34.589  1.00  0.00           N  
ATOM   1813  CA  GLN A 273      25.350  38.302  35.444  1.00  0.00           C  
ATOM   1814  C   GLN A 273      24.848  39.414  36.332  1.00  0.00           C  
ATOM   1815  O   GLN A 273      25.015  39.380  37.542  1.00  0.00           O  
ATOM   1816  CB  GLN A 273      26.576  38.809  34.640  1.00  0.00           C  
ATOM   1817  CG  GLN A 273      27.034  37.848  33.466  1.00  0.00           C  
ATOM   1818  CD  GLN A 273      28.385  38.203  32.747  1.00  0.00           C  
ATOM   1819  OE1 GLN A 273      28.546  39.287  32.133  1.00  0.00           O  
ATOM   1820  NE2 GLN A 273      29.339  37.259  32.808  1.00  0.00           N  
ATOM   1821  N   MET A 274      24.190  40.382  35.709  1.00  0.00           N  
ATOM   1822  CA  MET A 274      23.631  41.502  36.420  1.00  0.00           C  
ATOM   1823  C   MET A 274      22.700  41.078  37.562  1.00  0.00           C  
ATOM   1824  O   MET A 274      22.706  41.673  38.639  1.00  0.00           O  
ATOM   1825  CB  MET A 274      22.892  42.413  35.441  1.00  0.00           C  
ATOM   1826  CG  MET A 274      22.196  43.626  36.084  1.00  0.00           C  
ATOM   1827  SD  MET A 274      20.529  43.261  36.760  1.00  0.00           S  
ATOM   1828  CE  MET A 274      19.531  44.485  35.890  1.00  0.00           C  
ATOM   1829  N   LEU A 275      21.893  40.055  37.360  1.00  0.00           N  
ATOM   1830  CA  LEU A 275      20.993  39.664  38.434  1.00  0.00           C  
ATOM   1831  C   LEU A 275      21.679  38.909  39.564  1.00  0.00           C  
ATOM   1832  O   LEU A 275      21.139  38.777  40.660  1.00  0.00           O  
ATOM   1833  CB  LEU A 275      19.832  38.843  37.865  1.00  0.00           C  
ATOM   1834  CG  LEU A 275      18.720  39.738  37.322  1.00  0.00           C  
ATOM   1835  CD1 LEU A 275      17.705  38.957  36.504  1.00  0.00           C  
ATOM   1836  CD2 LEU A 275      18.062  40.400  38.523  1.00  0.00           C  
ATOM   1837  N   GLU A 276      22.878  38.411  39.297  1.00  0.00           N  
ATOM   1838  CA  GLU A 276      23.602  37.657  40.307  1.00  0.00           C  
ATOM   1839  C   GLU A 276      24.356  38.655  41.148  1.00  0.00           C  
ATOM   1840  O   GLU A 276      24.394  38.519  42.368  1.00  0.00           O  
ATOM   1841  CB  GLU A 276      24.556  36.641  39.657  1.00  0.00           C  
ATOM   1842  CG  GLU A 276      24.307  35.153  40.049  1.00  0.00           C  
ATOM   1843  CD  GLU A 276      22.841  34.698  39.893  1.00  0.00           C  
ATOM   1844  OE1 GLU A 276      22.231  34.923  38.811  1.00  0.00           O  
ATOM   1845  OE2 GLU A 276      22.305  34.102  40.856  1.00  0.00           O  
ATOM   1846  N   GLU A 277      24.947  39.665  40.510  1.00  0.00           N  
ATOM   1847  CA  GLU A 277      25.656  40.684  41.263  1.00  0.00           C  
ATOM   1848  C   GLU A 277      24.614  41.249  42.242  1.00  0.00           C  
ATOM   1849  O   GLU A 277      24.915  41.509  43.417  1.00  0.00           O  
ATOM   1850  CB  GLU A 277      26.184  41.770  40.328  1.00  0.00           C  
ATOM   1851  CG  GLU A 277      27.175  41.273  39.261  1.00  0.00           C  
ATOM   1852  CD  GLU A 277      27.320  42.264  38.083  1.00  0.00           C  
ATOM   1853  OE1 GLU A 277      26.821  43.416  38.201  1.00  0.00           O  
ATOM   1854  OE2 GLU A 277      27.922  41.899  37.038  1.00  0.00           O  
ATOM   1855  N   ARG A 278      23.380  41.413  41.764  1.00  0.00           N  
ATOM   1856  CA  ARG A 278      22.301  41.908  42.607  1.00  0.00           C  
ATOM   1857  C   ARG A 278      22.071  40.985  43.771  1.00  0.00           C  
ATOM   1858  O   ARG A 278      22.069  41.410  44.887  1.00  0.00           O  
ATOM   1859  CB  ARG A 278      21.002  42.010  41.832  1.00  0.00           C  
ATOM   1860  CG  ARG A 278      20.729  43.363  41.223  1.00  0.00           C  
ATOM   1861  CD  ARG A 278      19.341  43.383  40.586  1.00  0.00           C  
ATOM   1862  NE  ARG A 278      19.025  44.659  39.942  1.00  0.00           N  
ATOM   1863  CZ  ARG A 278      17.970  44.851  39.151  1.00  0.00           C  
ATOM   1864  NH1 ARG A 278      17.129  43.848  38.907  1.00  0.00           N  
ATOM   1865  NH2 ARG A 278      17.753  46.043  38.608  1.00  0.00           N  
ATOM   1866  N   LYS A 279      21.864  39.709  43.505  1.00  0.00           N  
ATOM   1867  CA  LYS A 279      21.626  38.736  44.569  1.00  0.00           C  
ATOM   1868  C   LYS A 279      22.685  38.772  45.671  1.00  0.00           C  
ATOM   1869  O   LYS A 279      22.441  38.314  46.797  1.00  0.00           O  
ATOM   1870  CB  LYS A 279      21.577  37.306  44.004  1.00  0.00           C  
ATOM   1871  CG  LYS A 279      20.487  37.022  42.986  1.00  0.00           C  
ATOM   1872  CD  LYS A 279      20.342  35.520  42.759  1.00  0.00           C  
ATOM   1873  CE  LYS A 279      19.193  35.215  41.816  1.00  0.00           C  
ATOM   1874  NZ  LYS A 279      18.984  33.759  41.742  1.00  0.00           N  
ATOM   1875  N   GLU A 281      23.859  39.305  45.346  1.00  0.00           N  
ATOM   1876  CA  GLU A 281      24.953  39.369  46.310  1.00  0.00           C  
ATOM   1877  C   GLU A 281      24.953  40.533  47.301  1.00  0.00           C  
ATOM   1878  O   GLU A 281      25.387  40.376  48.436  1.00  0.00           O  
ATOM   1879  CB  GLU A 281      26.281  39.350  45.584  1.00  0.00           C  
ATOM   1880  CG  GLU A 281      26.878  37.976  45.494  1.00  0.00           C  
ATOM   1881  CD  GLU A 281      28.385  38.032  45.264  1.00  0.00           C  
ATOM   1882  OE1 GLU A 281      28.791  38.431  44.130  1.00  0.00           O  
ATOM   1883  OE2 GLU A 281      29.155  37.692  46.212  1.00  0.00           O  
ATOM   1884  N   ARG A 282      24.491  41.701  46.868  1.00  0.00           N  
ATOM   1885  CA  ARG A 282      24.431  42.865  47.738  1.00  0.00           C  
ATOM   1886  C   ARG A 282      23.165  42.789  48.558  1.00  0.00           C  
ATOM   1887  O   ARG A 282      22.872  43.711  49.304  1.00  0.00           O  
ATOM   1888  CB  ARG A 282      24.362  44.151  46.923  1.00  0.00           C  
ATOM   1889  CG  ARG A 282      25.282  44.206  45.728  1.00  0.00           C  
ATOM   1890  CD  ARG A 282      24.582  44.918  44.627  1.00  0.00           C  
ATOM   1891  NE  ARG A 282      23.551  45.772  45.202  1.00  0.00           N  
ATOM   1892  CZ  ARG A 282      22.639  46.418  44.490  1.00  0.00           C  
ATOM   1893  NH1 ARG A 282      22.644  46.295  43.166  1.00  0.00           N  
ATOM   1894  NH2 ARG A 282      21.734  47.181  45.101  1.00  0.00           N  
ATOM   1895  N   ASP A 283      22.390  41.720  48.423  1.00  0.00           N  
ATOM   1896  CA  ASP A 283      21.161  41.674  49.182  1.00  0.00           C  
ATOM   1897  C   ASP A 283      21.421  41.743  50.667  1.00  0.00           C  
ATOM   1898  O   ASP A 283      22.174  40.943  51.228  1.00  0.00           O  
ATOM   1899  CB  ASP A 283      20.331  40.452  48.870  1.00  0.00           C  
ATOM   1900  CG  ASP A 283      19.037  40.450  49.652  1.00  0.00           C  
ATOM   1901  OD1 ASP A 283      19.106  40.188  50.875  1.00  0.00           O  
ATOM   1902  OD2 ASP A 283      17.968  40.741  49.059  1.00  0.00           O  
ATOM   1903  N   HIS A 291      20.770  42.707  51.309  1.00  0.00           N  
ATOM   1904  CA  HIS A 291      21.001  42.898  52.716  1.00  0.00           C  
ATOM   1905  C   HIS A 291      20.795  41.636  53.501  1.00  0.00           C  
ATOM   1906  O   HIS A 291      21.313  41.497  54.592  1.00  0.00           O  
ATOM   1907  CB  HIS A 291      20.136  44.016  53.268  1.00  0.00           C  
ATOM   1908  CG  HIS A 291      18.730  43.609  53.535  1.00  0.00           C  
ATOM   1909  ND1 HIS A 291      17.863  43.241  52.532  1.00  0.00           N  
ATOM   1910  CD2 HIS A 291      18.019  43.569  54.685  1.00  0.00           C  
ATOM   1911  CE1 HIS A 291      16.672  43.002  53.053  1.00  0.00           C  
ATOM   1912  NE2 HIS A 291      16.741  43.194  54.358  1.00  0.00           N  
ATOM   1913  N   ARG A 292      20.063  40.684  52.964  1.00  0.00           N  
ATOM   1914  CA  ARG A 292      19.892  39.468  53.737  1.00  0.00           C  
ATOM   1915  C   ARG A 292      21.163  38.584  53.815  1.00  0.00           C  
ATOM   1916  O   ARG A 292      21.382  37.873  54.803  1.00  0.00           O  
ATOM   1917  CB  ARG A 292      18.681  38.698  53.217  1.00  0.00           C  
ATOM   1918  CG  ARG A 292      17.378  39.246  53.779  1.00  0.00           C  
ATOM   1919  CD  ARG A 292      16.192  38.762  52.990  1.00  0.00           C  
ATOM   1920  NE  ARG A 292      16.321  39.165  51.592  1.00  0.00           N  
ATOM   1921  CZ  ARG A 292      15.407  38.937  50.653  1.00  0.00           C  
ATOM   1922  NH1 ARG A 292      14.281  38.296  50.954  1.00  0.00           N  
ATOM   1923  NH2 ARG A 292      15.611  39.370  49.416  1.00  0.00           N  
ATOM   1924  N   LYS A 293      22.017  38.644  52.797  1.00  0.00           N  
ATOM   1925  CA  LYS A 293      23.238  37.848  52.819  1.00  0.00           C  
ATOM   1926  C   LYS A 293      24.225  38.633  53.638  1.00  0.00           C  
ATOM   1927  O   LYS A 293      24.760  38.133  54.622  1.00  0.00           O  
ATOM   1928  CB  LYS A 293      23.782  37.643  51.409  1.00  0.00           C  
ATOM   1929  CG  LYS A 293      24.784  36.499  51.280  1.00  0.00           C  
ATOM   1930  CD  LYS A 293      25.153  36.231  49.805  1.00  0.00           C  
ATOM   1931  CE  LYS A 293      25.752  37.466  49.108  1.00  0.00           C  
ATOM   1932  NZ  LYS A 293      27.107  37.857  49.643  1.00  0.00           N  
ATOM   1933  N   ILE A 296      24.442  39.884  53.244  1.00  0.00           N  
ATOM   1934  CA  ILE A 296      25.362  40.743  53.960  1.00  0.00           C  
ATOM   1935  C   ILE A 296      24.946  40.866  55.423  1.00  0.00           C  
ATOM   1936  O   ILE A 296      25.774  41.072  56.296  1.00  0.00           O  
ATOM   1937  CB  ILE A 296      25.406  42.112  53.325  1.00  0.00           C  
ATOM   1938  CG1 ILE A 296      25.706  41.941  51.850  1.00  0.00           C  
ATOM   1939  CG2 ILE A 296      26.492  42.990  53.984  1.00  0.00           C  
ATOM   1940  CD1 ILE A 296      26.170  43.194  51.173  1.00  0.00           C  
ATOM   1941  N   GLY A 297      23.652  40.735  55.684  1.00  0.00           N  
ATOM   1942  CA  GLY A 297      23.163  40.796  57.048  1.00  0.00           C  
ATOM   1943  C   GLY A 297      23.792  39.681  57.852  1.00  0.00           C  
ATOM   1944  O   GLY A 297      24.551  39.924  58.774  1.00  0.00           O  
ATOM   1945  N   LYS A 298      23.490  38.443  57.490  1.00  0.00           N  
ATOM   1946  CA  LYS A 298      24.041  37.298  58.201  1.00  0.00           C  
ATOM   1947  C   LYS A 298      25.561  37.410  58.160  1.00  0.00           C  
ATOM   1948  O   LYS A 298      26.241  37.366  59.191  1.00  0.00           O  
ATOM   1949  CB  LYS A 298      23.586  35.976  57.535  1.00  0.00           C  
ATOM   1950  CG  LYS A 298      23.783  34.700  58.419  1.00  0.00           C  
ATOM   1951  CD  LYS A 298      23.456  33.372  57.693  1.00  0.00           C  
ATOM   1952  CE  LYS A 298      24.286  33.190  56.408  1.00  0.00           C  
ATOM   1953  NZ  LYS A 298      24.158  31.835  55.771  1.00  0.00           N  
ATOM   1954  N   GLU A 303      26.070  37.566  56.944  1.00  0.00           N  
ATOM   1955  CA  GLU A 303      27.497  37.669  56.691  1.00  0.00           C  
ATOM   1956  C   GLU A 303      28.262  38.495  57.745  1.00  0.00           C  
ATOM   1957  O   GLU A 303      29.130  37.985  58.453  1.00  0.00           O  
ATOM   1958  CB  GLU A 303      27.699  38.267  55.299  1.00  0.00           C  
ATOM   1959  CG  GLU A 303      28.665  37.486  54.417  1.00  0.00           C  
ATOM   1960  CD  GLU A 303      28.036  37.023  53.090  1.00  0.00           C  
ATOM   1961  OE1 GLU A 303      27.978  37.867  52.148  1.00  0.00           O  
ATOM   1962  OE2 GLU A 303      27.603  35.832  52.996  1.00  0.00           O  
ATOM   1963  N   LEU A 305      27.911  39.772  57.843  1.00  0.00           N  
ATOM   1964  CA  LEU A 305      28.537  40.706  58.760  1.00  0.00           C  
ATOM   1965  C   LEU A 305      27.847  40.810  60.113  1.00  0.00           C  
ATOM   1966  O   LEU A 305      27.805  41.865  60.709  1.00  0.00           O  
ATOM   1967  CB  LEU A 305      28.563  42.076  58.116  1.00  0.00           C  
ATOM   1968  CG  LEU A 305      29.559  42.315  56.998  1.00  0.00           C  
ATOM   1969  CD1 LEU A 305      29.598  41.159  56.068  1.00  0.00           C  
ATOM   1970  CD2 LEU A 305      29.129  43.559  56.257  1.00  0.00           C  
ATOM   1971  N   GLU A 306      27.297  39.721  60.601  1.00  0.00           N  
ATOM   1972  CA  GLU A 306      26.649  39.745  61.902  1.00  0.00           C  
ATOM   1973  C   GLU A 306      25.810  40.989  62.217  1.00  0.00           C  
ATOM   1974  O   GLU A 306      25.832  41.493  63.342  1.00  0.00           O  
ATOM   1975  CB  GLU A 306      27.703  39.534  62.983  1.00  0.00           C  
ATOM   1976  CG  GLU A 306      28.574  38.318  62.690  1.00  0.00           C  
ATOM   1977  CD  GLU A 306      29.407  37.871  63.883  1.00  0.00           C  
ATOM   1978  OE1 GLU A 306      29.215  38.431  64.994  1.00  0.00           O  
ATOM   1979  OE2 GLU A 306      30.246  36.953  63.716  1.00  0.00           O  
ATOM   1980  N   LEU A 307      25.041  41.458  61.241  1.00  0.00           N  
ATOM   1981  CA  LEU A 307      24.226  42.632  61.457  1.00  0.00           C  
ATOM   1982  C   LEU A 307      22.940  42.317  62.172  1.00  0.00           C  
ATOM   1983  O   LEU A 307      22.500  43.102  63.011  1.00  0.00           O  
ATOM   1984  CB  LEU A 307      23.926  43.330  60.139  1.00  0.00           C  
ATOM   1985  CG  LEU A 307      25.154  43.884  59.419  1.00  0.00           C  
ATOM   1986  CD1 LEU A 307      24.683  44.772  58.317  1.00  0.00           C  
ATOM   1987  CD2 LEU A 307      26.026  44.658  60.362  1.00  0.00           C  
ATOM   1988  N   PHE A 308      22.330  41.172  61.872  1.00  0.00           N  
ATOM   1989  CA  PHE A 308      21.076  40.816  62.544  1.00  0.00           C  
ATOM   1990  C   PHE A 308      20.564  39.488  62.038  1.00  0.00           C  
ATOM   1991  O   PHE A 308      21.069  38.970  61.055  1.00  0.00           O  
ATOM   1992  CB  PHE A 308      20.036  41.856  62.217  1.00  0.00           C  
ATOM   1993  CG  PHE A 308      19.646  41.822  60.791  1.00  0.00           C  
ATOM   1994  CD1 PHE A 308      20.456  42.410  59.843  1.00  0.00           C  
ATOM   1995  CD2 PHE A 308      18.562  41.058  60.375  1.00  0.00           C  
ATOM   1996  CE1 PHE A 308      20.206  42.217  58.498  1.00  0.00           C  
ATOM   1997  CE2 PHE A 308      18.295  40.854  59.038  1.00  0.00           C  
ATOM   1998  CZ  PHE A 308      19.117  41.430  58.089  1.00  0.00           C  
ATOM   1999  N   THR A 309      19.555  38.946  62.718  1.00  0.00           N  
ATOM   2000  CA  THR A 309      18.890  37.687  62.319  1.00  0.00           C  
ATOM   2001  C   THR A 309      17.496  37.690  62.885  1.00  0.00           C  
ATOM   2002  O   THR A 309      17.079  38.659  63.519  1.00  0.00           O  
ATOM   2003  CB  THR A 309      19.531  36.384  62.868  1.00  0.00           C  
ATOM   2004  OG1 THR A 309      19.687  36.511  64.281  1.00  0.00           O  
ATOM   2005  CG2 THR A 309      20.867  36.055  62.155  1.00  0.00           C  
ATOM   2006  N   ASN A 310      16.788  36.586  62.657  1.00  0.00           N  
ATOM   2007  CA  ASN A 310      15.426  36.434  63.158  1.00  0.00           C  
ATOM   2008  C   ASN A 310      15.159  35.015  63.643  1.00  0.00           C  
ATOM   2009  O   ASN A 310      15.060  34.083  62.856  1.00  0.00           O  
ATOM   2010  CB  ASN A 310      14.421  36.841  62.085  1.00  0.00           C  
ATOM   2011  CG  ASN A 310      14.972  36.651  60.706  1.00  0.00           C  
ATOM   2012  OD1 ASN A 310      14.772  37.492  59.824  1.00  0.00           O  
ATOM   2013  ND2 ASN A 310      15.680  35.541  60.501  1.00  0.00           N  
ATOM   2014  N   SER A 311      15.061  34.880  64.962  1.00  0.00           N  
ATOM   2015  CA  SER A 311      14.813  33.607  65.610  1.00  0.00           C  
ATOM   2016  C   SER A 311      13.367  33.304  65.344  1.00  0.00           C  
ATOM   2017  O   SER A 311      12.485  34.108  65.663  1.00  0.00           O  
ATOM   2018  CB  SER A 311      15.059  33.710  67.127  1.00  0.00           C  
ATOM   2019  OG  SER A 311      15.187  32.433  67.755  1.00  0.00           O  
ATOM   2020  N   GLN A 312      13.134  32.143  64.744  1.00  0.00           N  
ATOM   2021  CA  GLN A 312      11.788  31.723  64.427  1.00  0.00           C  
ATOM   2022  C   GLN A 312      10.993  31.338  65.684  1.00  0.00           C  
ATOM   2023  O   GLN A 312       9.803  31.071  65.598  1.00  0.00           O  
ATOM   2024  CB  GLN A 312      11.822  30.573  63.420  1.00  0.00           C  
ATOM   2025  CG  GLN A 312      12.426  29.295  63.953  1.00  0.00           C  
ATOM   2026  CD  GLN A 312      12.104  28.094  63.068  1.00  0.00           C  
ATOM   2027  OE1 GLN A 312      10.967  27.950  62.578  1.00  0.00           O  
ATOM   2028  NE2 GLN A 312      13.099  27.216  62.867  1.00  0.00           N  
ATOM   2029  N   LEU A 313      11.647  31.311  66.843  1.00  0.00           N  
ATOM   2030  CA  LEU A 313      10.965  31.004  68.106  1.00  0.00           C  
ATOM   2031  C   LEU A 313      10.367  32.334  68.595  1.00  0.00           C  
ATOM   2032  O   LEU A 313       9.433  32.374  69.403  1.00  0.00           O  
ATOM   2033  CB  LEU A 313      11.972  30.480  69.148  1.00  0.00           C  
ATOM   2034  CG  LEU A 313      11.540  29.888  70.499  1.00  0.00           C  
ATOM   2035  CD1 LEU A 313      12.758  29.747  71.372  1.00  0.00           C  
ATOM   2036  CD2 LEU A 313      10.556  30.759  71.202  1.00  0.00           C  
ATOM   2037  N   VAL A 314      10.920  33.422  68.071  1.00  0.00           N  
ATOM   2038  CA  VAL A 314      10.511  34.775  68.430  1.00  0.00           C  
ATOM   2039  C   VAL A 314       9.299  35.244  67.636  1.00  0.00           C  
ATOM   2040  O   VAL A 314       8.374  35.845  68.197  1.00  0.00           O  
ATOM   2041  CB  VAL A 314      11.671  35.752  68.177  1.00  0.00           C  
ATOM   2042  CG1 VAL A 314      11.321  37.154  68.662  1.00  0.00           C  
ATOM   2043  CG2 VAL A 314      12.897  35.228  68.850  1.00  0.00           C  
ATOM   2044  N   GLY A 315       9.322  34.965  66.332  1.00  0.00           N  
ATOM   2045  CA  GLY A 315       8.241  35.369  65.447  1.00  0.00           C  
ATOM   2046  C   GLY A 315       8.816  35.859  64.125  1.00  0.00           C  
ATOM   2047  O   GLY A 315       9.943  36.362  64.095  1.00  0.00           O  
ATOM   2048  N   ALA A 316       8.067  35.712  63.034  1.00  0.00           N  
ATOM   2049  CA  ALA A 316       8.564  36.147  61.744  1.00  0.00           C  
ATOM   2050  C   ALA A 316       8.078  37.560  61.473  1.00  0.00           C  
ATOM   2051  O   ALA A 316       6.923  37.885  61.751  1.00  0.00           O  
ATOM   2052  CB  ALA A 316       8.111  35.201  60.664  1.00  0.00           C  
ATOM   2053  N   GLY A 317       8.967  38.397  60.935  1.00  0.00           N  
ATOM   2054  CA  GLY A 317       8.639  39.784  60.671  1.00  0.00           C  
ATOM   2055  C   GLY A 317       9.194  40.567  61.844  1.00  0.00           C  
ATOM   2056  O   GLY A 317       9.027  41.782  61.941  1.00  0.00           O  
ATOM   2057  N   LEU A 318       9.868  39.846  62.735  1.00  0.00           N  
ATOM   2058  CA  LEU A 318      10.458  40.426  63.935  1.00  0.00           C  
ATOM   2059  C   LEU A 318      11.979  40.196  64.073  1.00  0.00           C  
ATOM   2060  O   LEU A 318      12.448  39.405  64.914  1.00  0.00           O  
ATOM   2061  CB  LEU A 318       9.723  39.884  65.156  1.00  0.00           C  
ATOM   2062  CG  LEU A 318       8.214  40.113  65.037  1.00  0.00           C  
ATOM   2063  CD1 LEU A 318       7.508  39.837  66.384  1.00  0.00           C  
ATOM   2064  CD2 LEU A 318       7.973  41.561  64.593  1.00  0.00           C  
ATOM   2065  N   PRO A 319      12.771  40.909  63.248  1.00  0.00           N  
ATOM   2066  CA  PRO A 319      14.209  40.759  63.300  1.00  0.00           C  
ATOM   2067  C   PRO A 319      14.752  41.130  64.655  1.00  0.00           C  
ATOM   2068  O   PRO A 319      14.132  41.904  65.386  1.00  0.00           O  
ATOM   2069  CB  PRO A 319      14.677  41.709  62.202  1.00  0.00           C  
ATOM   2070  CG  PRO A 319      13.668  42.755  62.200  1.00  0.00           C  
ATOM   2071  CD  PRO A 319      12.420  41.943  62.257  1.00  0.00           C  
ATOM   2072  N   LEU A 320      15.916  40.552  64.963  1.00  0.00           N  
ATOM   2073  CA  LEU A 320      16.674  40.786  66.192  1.00  0.00           C  
ATOM   2074  C   LEU A 320      17.980  41.438  65.739  1.00  0.00           C  
ATOM   2075  O   LEU A 320      18.832  40.786  65.125  1.00  0.00           O  
ATOM   2076  CB  LEU A 320      17.025  39.465  66.891  1.00  0.00           C  
ATOM   2077  CG  LEU A 320      15.995  38.506  67.514  1.00  0.00           C  
ATOM   2078  CD1 LEU A 320      16.757  37.361  68.162  1.00  0.00           C  
ATOM   2079  CD2 LEU A 320      15.131  39.219  68.556  1.00  0.00           C  
ATOM   2080  N   TRP A 321      18.119  42.730  66.017  1.00  0.00           N  
ATOM   2081  CA  TRP A 321      19.325  43.482  65.680  1.00  0.00           C  
ATOM   2082  C   TRP A 321      20.532  43.034  66.524  1.00  0.00           C  
ATOM   2083  O   TRP A 321      20.534  43.182  67.754  1.00  0.00           O  
ATOM   2084  CB  TRP A 321      19.103  44.957  65.943  1.00  0.00           C  
ATOM   2085  CG  TRP A 321      18.154  45.614  65.029  1.00  0.00           C  
ATOM   2086  CD1 TRP A 321      16.795  45.593  65.101  1.00  0.00           C  
ATOM   2087  CD2 TRP A 321      18.483  46.501  63.957  1.00  0.00           C  
ATOM   2088  NE1 TRP A 321      16.256  46.429  64.148  1.00  0.00           N  
ATOM   2089  CE2 TRP A 321      17.270  46.993  63.439  1.00  0.00           C  
ATOM   2090  CE3 TRP A 321      19.684  46.931  63.397  1.00  0.00           C  
ATOM   2091  CZ2 TRP A 321      17.232  47.881  62.393  1.00  0.00           C  
ATOM   2092  CZ3 TRP A 321      19.637  47.819  62.349  1.00  0.00           C  
ATOM   2093  CH2 TRP A 321      18.424  48.284  61.862  1.00  0.00           C  
ATOM   2094  N   LEU A 322      21.556  42.485  65.877  1.00  0.00           N  
ATOM   2095  CA  LEU A 322      22.736  42.075  66.626  1.00  0.00           C  
ATOM   2096  C   LEU A 322      23.524  43.343  66.878  1.00  0.00           C  
ATOM   2097  O   LEU A 322      23.268  44.378  66.255  1.00  0.00           O  
ATOM   2098  CB  LEU A 322      23.579  41.094  65.826  1.00  0.00           C  
ATOM   2099  CG  LEU A 322      22.834  39.813  65.505  1.00  0.00           C  
ATOM   2100  CD1 LEU A 322      23.580  39.050  64.483  1.00  0.00           C  
ATOM   2101  CD2 LEU A 322      22.681  39.004  66.729  1.00  0.00           C  
ATOM   2102  N   PRO A 323      24.509  43.282  67.782  1.00  0.00           N  
ATOM   2103  CA  PRO A 323      25.340  44.446  68.123  1.00  0.00           C  
ATOM   2104  C   PRO A 323      25.851  45.283  66.940  1.00  0.00           C  
ATOM   2105  O   PRO A 323      25.769  46.513  66.948  1.00  0.00           O  
ATOM   2106  CB  PRO A 323      26.456  43.822  68.955  1.00  0.00           C  
ATOM   2107  CG  PRO A 323      25.731  42.749  69.682  1.00  0.00           C  
ATOM   2108  CD  PRO A 323      24.940  42.105  68.549  1.00  0.00           C  
ATOM   2109  N   ASN A 324      26.386  44.625  65.929  1.00  0.00           N  
ATOM   2110  CA  ASN A 324      26.832  45.366  64.786  1.00  0.00           C  
ATOM   2111  C   ASN A 324      25.712  46.208  64.169  1.00  0.00           C  
ATOM   2112  O   ASN A 324      25.818  47.435  64.080  1.00  0.00           O  
ATOM   2113  CB  ASN A 324      27.386  44.422  63.757  1.00  0.00           C  
ATOM   2114  CG  ASN A 324      28.694  43.871  64.172  1.00  0.00           C  
ATOM   2115  OD1 ASN A 324      29.334  44.413  65.064  1.00  0.00           O  
ATOM   2116  ND2 ASN A 324      29.127  42.797  63.518  1.00  0.00           N  
ATOM   2117  N   GLY A 325      24.642  45.557  63.727  1.00  0.00           N  
ATOM   2118  CA  GLY A 325      23.538  46.300  63.146  1.00  0.00           C  
ATOM   2119  C   GLY A 325      22.998  47.291  64.153  1.00  0.00           C  
ATOM   2120  O   GLY A 325      22.676  48.420  63.818  1.00  0.00           O  
ATOM   2121  N   ALA A 332      22.896  46.869  65.400  1.00  0.00           N  
ATOM   2122  CA  ALA A 332      22.412  47.767  66.425  1.00  0.00           C  
ATOM   2123  C   ALA A 332      23.267  49.049  66.391  1.00  0.00           C  
ATOM   2124  O   ALA A 332      22.753  50.163  66.293  1.00  0.00           O  
ATOM   2125  CB  ALA A 332      22.505  47.093  67.792  1.00  0.00           C  
ATOM   2126  N   THR A 333      24.581  48.896  66.453  1.00  0.00           N  
ATOM   2127  CA  THR A 333      25.459  50.053  66.432  1.00  0.00           C  
ATOM   2128  C   THR A 333      25.217  51.009  65.270  1.00  0.00           C  
ATOM   2129  O   THR A 333      25.078  52.207  65.468  1.00  0.00           O  
ATOM   2130  CB  THR A 333      26.902  49.599  66.420  1.00  0.00           C  
ATOM   2131  OG1 THR A 333      27.319  49.372  67.771  1.00  0.00           O  
ATOM   2132  CG2 THR A 333      27.783  50.631  65.753  1.00  0.00           C  
ATOM   2133  N   ILE A 334      25.181  50.484  64.055  1.00  0.00           N  
ATOM   2134  CA  ILE A 334      24.958  51.313  62.887  1.00  0.00           C  
ATOM   2135  C   ILE A 334      23.711  52.150  63.112  1.00  0.00           C  
ATOM   2136  O   ILE A 334      23.689  53.335  62.819  1.00  0.00           O  
ATOM   2137  CB  ILE A 334      24.757  50.446  61.651  1.00  0.00           C  
ATOM   2138  CG1 ILE A 334      26.038  49.702  61.327  1.00  0.00           C  
ATOM   2139  CG2 ILE A 334      24.292  51.309  60.481  1.00  0.00           C  
ATOM   2140  CD1 ILE A 334      25.960  49.000  60.030  1.00  0.00           C  
ATOM   2141  N   ARG A 335      22.672  51.505  63.635  1.00  0.00           N  
ATOM   2142  CA  ARG A 335      21.404  52.158  63.925  1.00  0.00           C  
ATOM   2143  C   ARG A 335      21.573  53.324  64.894  1.00  0.00           C  
ATOM   2144  O   ARG A 335      21.217  54.449  64.565  1.00  0.00           O  
ATOM   2145  CB  ARG A 335      20.421  51.139  64.493  1.00  0.00           C  
ATOM   2146  CG  ARG A 335      19.085  51.687  65.034  1.00  0.00           C  
ATOM   2147  CD  ARG A 335      18.101  50.520  65.183  1.00  0.00           C  
ATOM   2148  NE  ARG A 335      16.867  50.845  65.893  1.00  0.00           N  
ATOM   2149  CZ  ARG A 335      15.891  49.965  66.117  1.00  0.00           C  
ATOM   2150  NH1 ARG A 335      15.995  48.709  65.681  1.00  0.00           N  
ATOM   2151  NH2 ARG A 335      14.820  50.324  66.804  1.00  0.00           N  
ATOM   2152  N   ARG A 336      22.108  53.051  66.085  1.00  0.00           N  
ATOM   2153  CA  ARG A 336      22.350  54.087  67.112  1.00  0.00           C  
ATOM   2154  C   ARG A 336      22.938  55.327  66.434  1.00  0.00           C  
ATOM   2155  O   ARG A 336      22.519  56.466  66.658  1.00  0.00           O  
ATOM   2156  CB  ARG A 336      23.351  53.564  68.176  1.00  0.00           C  
ATOM   2157  CG  ARG A 336      23.415  54.392  69.476  1.00  0.00           C  
ATOM   2158  CD  ARG A 336      24.457  53.876  70.455  1.00  0.00           C  
ATOM   2159  NE  ARG A 336      24.550  52.425  70.440  1.00  0.00           N  
ATOM   2160  CZ  ARG A 336      25.577  51.762  69.925  1.00  0.00           C  
ATOM   2161  NH1 ARG A 336      26.599  52.417  69.385  1.00  0.00           N  
ATOM   2162  NH2 ARG A 336      25.589  50.443  69.958  1.00  0.00           N  
ATOM   2163  N   GLU A 337      23.920  55.073  65.595  1.00  0.00           N  
ATOM   2164  CA  GLU A 337      24.553  56.127  64.893  1.00  0.00           C  
ATOM   2165  C   GLU A 337      23.521  56.924  64.119  1.00  0.00           C  
ATOM   2166  O   GLU A 337      23.417  58.136  64.283  1.00  0.00           O  
ATOM   2167  CB  GLU A 337      25.608  55.520  64.000  1.00  0.00           C  
ATOM   2168  CG  GLU A 337      26.873  55.242  64.784  1.00  0.00           C  
ATOM   2169  CD  GLU A 337      27.470  56.538  65.343  1.00  0.00           C  
ATOM   2170  OE1 GLU A 337      26.961  57.634  64.953  1.00  0.00           O  
ATOM   2171  OE2 GLU A 337      28.436  56.467  66.152  1.00  0.00           O  
ATOM   2172  N   ILE A 338      22.745  56.239  63.289  1.00  0.00           N  
ATOM   2173  CA  ILE A 338      21.696  56.870  62.487  1.00  0.00           C  
ATOM   2174  C   ILE A 338      20.633  57.493  63.377  1.00  0.00           C  
ATOM   2175  O   ILE A 338      20.089  58.538  63.079  1.00  0.00           O  
ATOM   2176  CB  ILE A 338      20.991  55.838  61.603  1.00  0.00           C  
ATOM   2177  CG1 ILE A 338      21.968  55.321  60.563  1.00  0.00           C  
ATOM   2178  CG2 ILE A 338      19.761  56.437  60.976  1.00  0.00           C  
ATOM   2179  CD1 ILE A 338      21.379  54.327  59.643  1.00  0.00           C  
ATOM   2180  N   GLU A 339      20.324  56.843  64.483  1.00  0.00           N  
ATOM   2181  CA  GLU A 339      19.297  57.376  65.344  1.00  0.00           C  
ATOM   2182  C   GLU A 339      19.699  58.655  66.019  1.00  0.00           C  
ATOM   2183  O   GLU A 339      18.854  59.522  66.235  1.00  0.00           O  
ATOM   2184  CB  GLU A 339      18.880  56.349  66.387  1.00  0.00           C  
ATOM   2185  CG  GLU A 339      18.069  55.177  65.853  1.00  0.00           C  
ATOM   2186  CD  GLU A 339      17.538  54.376  67.005  1.00  0.00           C  
ATOM   2187  OE1 GLU A 339      18.094  54.624  68.095  1.00  0.00           O  
ATOM   2188  OE2 GLU A 339      16.614  53.528  66.860  1.00  0.00           O  
ATOM   2189  N   ARG A 340      20.979  58.793  66.351  1.00  0.00           N  
ATOM   2190  CA  ARG A 340      21.419  60.014  67.023  1.00  0.00           C  
ATOM   2191  C   ARG A 340      21.601  61.124  66.043  1.00  0.00           C  
ATOM   2192  O   ARG A 340      21.474  62.298  66.370  1.00  0.00           O  
ATOM   2193  CB  ARG A 340      22.707  59.768  67.775  1.00  0.00           C  
ATOM   2194  CG  ARG A 340      22.462  58.832  68.949  1.00  0.00           C  
ATOM   2195  CD  ARG A 340      23.647  58.663  69.860  1.00  0.00           C  
ATOM   2196  NE  ARG A 340      23.219  58.122  71.133  1.00  0.00           N  
ATOM   2197  CZ  ARG A 340      24.066  57.717  72.057  1.00  0.00           C  
ATOM   2198  NH1 ARG A 340      25.374  57.804  71.815  1.00  0.00           N  
ATOM   2199  NH2 ARG A 340      23.604  57.230  73.205  1.00  0.00           N  
ATOM   2200  N   TYR A 341      21.865  60.718  64.812  1.00  0.00           N  
ATOM   2201  CA  TYR A 341      22.087  61.642  63.725  1.00  0.00           C  
ATOM   2202  C   TYR A 341      20.833  62.407  63.473  1.00  0.00           C  
ATOM   2203  O   TYR A 341      20.809  63.635  63.539  1.00  0.00           O  
ATOM   2204  CB  TYR A 341      22.475  60.868  62.493  1.00  0.00           C  
ATOM   2205  CG  TYR A 341      22.253  61.619  61.231  1.00  0.00           C  
ATOM   2206  CD1 TYR A 341      23.113  62.639  60.857  1.00  0.00           C  
ATOM   2207  CD2 TYR A 341      21.216  61.263  60.361  1.00  0.00           C  
ATOM   2208  CE1 TYR A 341      22.965  63.289  59.636  1.00  0.00           C  
ATOM   2209  CE2 TYR A 341      21.060  61.895  59.152  1.00  0.00           C  
ATOM   2210  CZ  TYR A 341      21.943  62.908  58.793  1.00  0.00           C  
ATOM   2211  OH  TYR A 341      21.812  63.524  57.587  1.00  0.00           O  
ATOM   2212  N   ILE A 342      19.787  61.652  63.204  1.00  0.00           N  
ATOM   2213  CA  ILE A 342      18.494  62.199  62.919  1.00  0.00           C  
ATOM   2214  C   ILE A 342      17.979  63.039  64.079  1.00  0.00           C  
ATOM   2215  O   ILE A 342      17.772  64.245  63.954  1.00  0.00           O  
ATOM   2216  CB  ILE A 342      17.487  61.018  62.553  1.00  0.00           C  
ATOM   2217  CG1 ILE A 342      16.529  61.476  61.439  1.00  0.00           C  
ATOM   2218  CG2 ILE A 342      16.711  60.524  63.790  1.00  0.00           C  
ATOM   2219  CD1 ILE A 342      17.225  62.286  60.336  1.00  0.00           C  
ATOM   2220  N   VAL A 343      17.802  62.400  65.219  1.00  0.00           N  
ATOM   2221  CA  VAL A 343      17.255  63.099  66.357  1.00  0.00           C  
ATOM   2222  C   VAL A 343      18.040  64.371  66.614  1.00  0.00           C  
ATOM   2223  O   VAL A 343      17.463  65.424  66.920  1.00  0.00           O  
ATOM   2224  CB  VAL A 343      17.197  62.158  67.608  1.00  0.00           C  
ATOM   2225  CG1 VAL A 343      16.715  62.907  68.863  1.00  0.00           C  
ATOM   2226  CG2 VAL A 343      16.250  61.011  67.307  1.00  0.00           C  
ATOM   2227  N   ASP A 344      19.354  64.290  66.462  1.00  0.00           N  
ATOM   2228  CA  ASP A 344      20.190  65.474  66.661  1.00  0.00           C  
ATOM   2229  C   ASP A 344      19.762  66.539  65.667  1.00  0.00           C  
ATOM   2230  O   ASP A 344      19.421  67.666  66.038  1.00  0.00           O  
ATOM   2231  CB  ASP A 344      21.652  65.120  66.433  1.00  0.00           C  
ATOM   2232  CG  ASP A 344      22.341  64.670  67.701  1.00  0.00           C  
ATOM   2233  OD1 ASP A 344      21.672  64.545  68.764  1.00  0.00           O  
ATOM   2234  OD2 ASP A 344      23.565  64.454  67.609  1.00  0.00           O  
ATOM   2235  N   LYS A 345      19.785  66.152  64.397  1.00  0.00           N  
ATOM   2236  CA  LYS A 345      19.382  67.038  63.326  1.00  0.00           C  
ATOM   2237  C   LYS A 345      18.041  67.631  63.687  1.00  0.00           C  
ATOM   2238  O   LYS A 345      17.959  68.820  63.938  1.00  0.00           O  
ATOM   2239  CB  LYS A 345      19.297  66.277  61.989  1.00  0.00           C  
ATOM   2240  CG  LYS A 345      18.942  67.166  60.781  1.00  0.00           C  
ATOM   2241  CD  LYS A 345      19.306  66.538  59.429  1.00  0.00           C  
ATOM   2242  CE  LYS A 345      20.828  66.572  59.150  1.00  0.00           C  
ATOM   2243  NZ  LYS A 345      21.421  67.928  58.834  1.00  0.00           N  
ATOM   2244  N   GLU A 347      17.003  66.790  63.749  1.00  0.00           N  
ATOM   2245  CA  GLU A 347      15.650  67.245  64.082  1.00  0.00           C  
ATOM   2246  C   GLU A 347      15.679  68.165  65.281  1.00  0.00           C  
ATOM   2247  O   GLU A 347      15.127  69.256  65.247  1.00  0.00           O  
ATOM   2248  CB  GLU A 347      14.722  66.065  64.370  1.00  0.00           C  
ATOM   2249  CG  GLU A 347      14.002  65.578  63.162  1.00  0.00           C  
ATOM   2250  CD  GLU A 347      13.758  64.092  63.202  1.00  0.00           C  
ATOM   2251  OE1 GLU A 347      14.062  63.492  64.247  1.00  0.00           O  
ATOM   2252  OE2 GLU A 347      13.270  63.507  62.207  1.00  0.00           O  
ATOM   2253  N   VAL A 348      16.334  67.748  66.350  1.00  0.00           N  
ATOM   2254  CA  VAL A 348      16.336  68.629  67.484  1.00  0.00           C  
ATOM   2255  C   VAL A 348      16.908  69.960  67.077  1.00  0.00           C  
ATOM   2256  O   VAL A 348      16.266  70.979  67.253  1.00  0.00           O  
ATOM   2257  CB  VAL A 348      17.099  68.059  68.691  1.00  0.00           C  
ATOM   2258  CG1 VAL A 348      17.581  69.185  69.560  1.00  0.00           C  
ATOM   2259  CG2 VAL A 348      16.168  67.162  69.513  1.00  0.00           C  
ATOM   2260  N   SER A 349      18.095  69.969  66.498  1.00  0.00           N  
ATOM   2261  CA  SER A 349      18.672  71.248  66.132  1.00  0.00           C  
ATOM   2262  C   SER A 349      17.814  72.042  65.122  1.00  0.00           C  
ATOM   2263  O   SER A 349      17.969  73.245  64.985  1.00  0.00           O  
ATOM   2264  CB  SER A 349      20.103  71.055  65.614  1.00  0.00           C  
ATOM   2265  OG  SER A 349      20.191  71.418  64.244  1.00  0.00           O  
ATOM   2266  N   MET A 352      16.890  71.390  64.434  1.00  0.00           N  
ATOM   2267  CA  MET A 352      16.054  72.100  63.460  1.00  0.00           C  
ATOM   2268  C   MET A 352      14.675  72.499  64.018  1.00  0.00           C  
ATOM   2269  O   MET A 352      13.695  72.668  63.261  1.00  0.00           O  
ATOM   2270  CB  MET A 352      15.848  71.234  62.218  1.00  0.00           C  
ATOM   2271  CG  MET A 352      16.974  71.255  61.229  1.00  0.00           C  
ATOM   2272  SD  MET A 352      16.602  70.011  59.969  1.00  0.00           S  
ATOM   2273  CE  MET A 352      15.033  70.611  59.246  1.00  0.00           C  
ATOM   2274  N   GLY A 361      14.589  72.630  65.336  1.00  0.00           N  
ATOM   2275  CA  GLY A 361      13.328  72.998  65.928  1.00  0.00           C  
ATOM   2276  C   GLY A 361      12.231  71.948  65.999  1.00  0.00           C  
ATOM   2277  O   GLY A 361      11.052  72.303  65.894  1.00  0.00           O  
ATOM   2278  N   TYR A 362      12.571  70.667  66.149  1.00  0.00           N  
ATOM   2279  CA  TYR A 362      11.528  69.645  66.295  1.00  0.00           C  
ATOM   2280  C   TYR A 362      11.497  69.364  67.776  1.00  0.00           C  
ATOM   2281  O   TYR A 362      12.494  69.515  68.460  1.00  0.00           O  
ATOM   2282  CB  TYR A 362      11.871  68.356  65.588  1.00  0.00           C  
ATOM   2283  CG  TYR A 362      11.578  68.324  64.115  1.00  0.00           C  
ATOM   2284  CD1 TYR A 362      12.324  69.078  63.216  1.00  0.00           C  
ATOM   2285  CD2 TYR A 362      10.636  67.424  63.601  1.00  0.00           C  
ATOM   2286  CE1 TYR A 362      12.157  68.919  61.852  1.00  0.00           C  
ATOM   2287  CE2 TYR A 362      10.460  67.256  62.242  1.00  0.00           C  
ATOM   2288  CZ  TYR A 362      11.228  67.994  61.372  1.00  0.00           C  
ATOM   2289  OH  TYR A 362      11.131  67.730  60.019  1.00  0.00           O  
ATOM   2290  N   ASP A 363      10.352  68.970  68.289  1.00  0.00           N  
ATOM   2291  CA  ASP A 363      10.248  68.691  69.698  1.00  0.00           C  
ATOM   2292  C   ASP A 363      10.112  67.207  69.797  1.00  0.00           C  
ATOM   2293  O   ASP A 363       9.081  66.639  69.428  1.00  0.00           O  
ATOM   2294  CB  ASP A 363       9.020  69.378  70.275  1.00  0.00           C  
ATOM   2295  CG  ASP A 363       9.226  70.871  70.423  1.00  0.00           C  
ATOM   2296  OD1 ASP A 363      10.204  71.228  71.124  1.00  0.00           O  
ATOM   2297  OD2 ASP A 363       8.441  71.685  69.856  1.00  0.00           O  
ATOM   2298  N   HIS A 364      11.155  66.544  70.264  1.00  0.00           N  
ATOM   2299  CA  HIS A 364      11.043  65.106  70.372  1.00  0.00           C  
ATOM   2300  C   HIS A 364      10.300  64.695  71.605  1.00  0.00           C  
ATOM   2301  O   HIS A 364      10.443  65.322  72.669  1.00  0.00           O  
ATOM   2302  CB  HIS A 364      12.411  64.476  70.372  1.00  0.00           C  
ATOM   2303  CG  HIS A 364      12.822  63.993  69.032  1.00  0.00           C  
ATOM   2304  ND1 HIS A 364      12.486  62.745  68.566  1.00  0.00           N  
ATOM   2305  CD2 HIS A 364      13.499  64.603  68.038  1.00  0.00           C  
ATOM   2306  CE1 HIS A 364      12.945  62.604  67.336  1.00  0.00           C  
ATOM   2307  NE2 HIS A 364      13.563  63.716  66.994  1.00  0.00           N  
ATOM   2308  N   VAL A 365       9.503  63.643  71.443  1.00  0.00           N  
ATOM   2309  CA  VAL A 365       8.717  63.071  72.530  1.00  0.00           C  
ATOM   2310  C   VAL A 365       8.825  61.545  72.500  1.00  0.00           C  
ATOM   2311  O   VAL A 365       9.481  60.973  71.635  1.00  0.00           O  
ATOM   2312  CB  VAL A 365       7.229  63.420  72.385  1.00  0.00           C  
ATOM   2313  CG1 VAL A 365       7.081  64.840  71.981  1.00  0.00           C  
ATOM   2314  CG2 VAL A 365       6.582  62.509  71.373  1.00  0.00           C  
ATOM   2315  N   TYR A 366       8.178  60.906  73.467  1.00  0.00           N  
ATOM   2316  CA  TYR A 366       8.109  59.459  73.557  1.00  0.00           C  
ATOM   2317  C   TYR A 366       6.653  59.206  73.934  1.00  0.00           C  
ATOM   2318  O   TYR A 366       6.150  59.815  74.894  1.00  0.00           O  
ATOM   2319  CB  TYR A 366       8.990  58.904  74.669  1.00  0.00           C  
ATOM   2320  CG  TYR A 366      10.471  59.174  74.543  1.00  0.00           C  
ATOM   2321  CD1 TYR A 366      11.006  60.386  74.963  1.00  0.00           C  
ATOM   2322  CD2 TYR A 366      11.344  58.200  74.048  1.00  0.00           C  
ATOM   2323  CE1 TYR A 366      12.361  60.626  74.903  1.00  0.00           C  
ATOM   2324  CE2 TYR A 366      12.704  58.426  73.979  1.00  0.00           C  
ATOM   2325  CZ  TYR A 366      13.215  59.646  74.409  1.00  0.00           C  
ATOM   2326  OH  TYR A 366      14.571  59.919  74.356  1.00  0.00           O  
ATOM   2327  N   THR A 368       5.977  58.332  73.179  1.00  0.00           N  
ATOM   2328  CA  THR A 368       4.571  57.979  73.422  1.00  0.00           C  
ATOM   2329  C   THR A 368       4.431  56.466  73.335  1.00  0.00           C  
ATOM   2330  O   THR A 368       5.182  55.834  72.607  1.00  0.00           O  
ATOM   2331  CB  THR A 368       3.681  58.578  72.364  1.00  0.00           C  
ATOM   2332  OG1 THR A 368       4.205  58.227  71.079  1.00  0.00           O  
ATOM   2333  CG2 THR A 368       3.610  60.089  72.522  1.00  0.00           C  
ATOM   2334  N   PRO A 370       3.450  55.877  74.053  1.00  0.00           N  
ATOM   2335  CA  PRO A 370       3.122  54.442  74.141  1.00  0.00           C  
ATOM   2336  C   PRO A 370       3.069  53.739  72.797  1.00  0.00           C  
ATOM   2337  O   PRO A 370       2.860  54.370  71.762  1.00  0.00           O  
ATOM   2338  CB  PRO A 370       1.777  54.438  74.826  1.00  0.00           C  
ATOM   2339  CG  PRO A 370       1.845  55.641  75.660  1.00  0.00           C  
ATOM   2340  CD  PRO A 370       2.438  56.664  74.765  1.00  0.00           C  
ATOM   2341  N   VAL A 371       3.231  52.428  72.793  1.00  0.00           N  
ATOM   2342  CA  VAL A 371       3.231  51.765  71.518  1.00  0.00           C  
ATOM   2343  C   VAL A 371       1.933  51.009  71.273  1.00  0.00           C  
ATOM   2344  O   VAL A 371       1.829  50.163  70.371  1.00  0.00           O  
ATOM   2345  CB  VAL A 371       4.410  50.841  71.419  1.00  0.00           C  
ATOM   2346  CG1 VAL A 371       4.136  49.607  72.260  1.00  0.00           C  
ATOM   2347  CG2 VAL A 371       4.694  50.522  69.961  1.00  0.00           C  
ATOM   2348  N   LEU A 372       0.936  51.330  72.084  1.00  0.00           N  
ATOM   2349  CA  LEU A 372      -0.379  50.732  71.957  1.00  0.00           C  
ATOM   2350  C   LEU A 372      -1.384  51.691  72.597  1.00  0.00           C  
ATOM   2351  O   LEU A 372      -1.009  52.544  73.397  1.00  0.00           O  
ATOM   2352  CB  LEU A 372      -0.389  49.350  72.612  1.00  0.00           C  
ATOM   2353  CG  LEU A 372       0.034  49.213  74.064  1.00  0.00           C  
ATOM   2354  CD1 LEU A 372      -1.016  49.831  74.958  1.00  0.00           C  
ATOM   2355  CD2 LEU A 372       0.212  47.732  74.387  1.00  0.00           C  
ATOM   2356  N   ALA A 373      -2.655  51.582  72.236  1.00  0.00           N  
ATOM   2357  CA  ALA A 373      -3.644  52.488  72.798  1.00  0.00           C  
ATOM   2358  C   ALA A 373      -5.055  51.962  72.665  1.00  0.00           C  
ATOM   2359  O   ALA A 373      -5.350  51.146  71.798  1.00  0.00           O  
ATOM   2360  CB  ALA A 373      -3.534  53.841  72.122  1.00  0.00           C  
ATOM   2361  N   ASN A 374      -5.925  52.438  73.544  1.00  0.00           N  
ATOM   2362  CA  ASN A 374      -7.332  52.054  73.539  1.00  0.00           C  
ATOM   2363  C   ASN A 374      -7.906  52.257  72.127  1.00  0.00           C  
ATOM   2364  O   ASN A 374      -7.697  53.293  71.499  1.00  0.00           O  
ATOM   2365  CB  ASN A 374      -8.086  52.910  74.570  1.00  0.00           C  
ATOM   2366  CG  ASN A 374      -9.581  52.738  74.488  1.00  0.00           C  
ATOM   2367  OD1 ASN A 374     -10.191  53.026  73.459  1.00  0.00           O  
ATOM   2368  ND2 ASN A 374     -10.184  52.269  75.570  1.00  0.00           N  
ATOM   2369  N   VAL A 375      -8.633  51.275  71.621  1.00  0.00           N  
ATOM   2370  CA  VAL A 375      -9.161  51.408  70.277  1.00  0.00           C  
ATOM   2371  C   VAL A 375      -9.816  52.727  69.902  1.00  0.00           C  
ATOM   2372  O   VAL A 375      -9.690  53.156  68.761  1.00  0.00           O  
ATOM   2373  CB  VAL A 375     -10.162  50.309  69.948  1.00  0.00           C  
ATOM   2374  CG1 VAL A 375     -10.917  50.679  68.693  1.00  0.00           C  
ATOM   2375  CG2 VAL A 375      -9.441  49.001  69.717  1.00  0.00           C  
ATOM   2376  N   ASP A 376     -10.519  53.365  70.833  1.00  0.00           N  
ATOM   2377  CA  ASP A 376     -11.211  54.628  70.531  1.00  0.00           C  
ATOM   2378  C   ASP A 376     -10.333  55.655  69.858  1.00  0.00           C  
ATOM   2379  O   ASP A 376     -10.826  56.492  69.086  1.00  0.00           O  
ATOM   2380  CB  ASP A 376     -11.798  55.254  71.789  1.00  0.00           C  
ATOM   2381  CG  ASP A 376     -12.854  54.389  72.418  1.00  0.00           C  
ATOM   2382  OD1 ASP A 376     -13.865  54.097  71.728  1.00  0.00           O  
ATOM   2383  OD2 ASP A 376     -12.665  54.001  73.599  1.00  0.00           O  
ATOM   2384  N   LEU A 377      -9.038  55.586  70.156  1.00  0.00           N  
ATOM   2385  CA  LEU A 377      -8.073  56.498  69.577  1.00  0.00           C  
ATOM   2386  C   LEU A 377      -7.986  56.332  68.065  1.00  0.00           C  
ATOM   2387  O   LEU A 377      -7.844  57.309  67.341  1.00  0.00           O  
ATOM   2388  CB  LEU A 377      -6.707  56.263  70.176  1.00  0.00           C  
ATOM   2389  CG  LEU A 377      -5.732  57.279  69.612  1.00  0.00           C  
ATOM   2390  CD1 LEU A 377      -6.225  58.700  69.932  1.00  0.00           C  
ATOM   2391  CD2 LEU A 377      -4.347  57.011  70.184  1.00  0.00           C  
ATOM   2392  N   TYR A 378      -8.066  55.097  67.583  1.00  0.00           N  
ATOM   2393  CA  TYR A 378      -8.008  54.860  66.149  1.00  0.00           C  
ATOM   2394  C   TYR A 378      -9.342  55.122  65.488  1.00  0.00           C  
ATOM   2395  O   TYR A 378      -9.408  55.554  64.329  1.00  0.00           O  
ATOM   2396  CB  TYR A 378      -7.468  53.461  65.886  1.00  0.00           C  
ATOM   2397  CG  TYR A 378      -6.049  53.468  66.363  1.00  0.00           C  
ATOM   2398  CD1 TYR A 378      -5.142  54.371  65.807  1.00  0.00           C  
ATOM   2399  CD2 TYR A 378      -5.652  52.761  67.505  1.00  0.00           C  
ATOM   2400  CE1 TYR A 378      -3.899  54.588  66.381  1.00  0.00           C  
ATOM   2401  CE2 TYR A 378      -4.385  52.977  68.091  1.00  0.00           C  
ATOM   2402  CZ  TYR A 378      -3.524  53.901  67.519  1.00  0.00           C  
ATOM   2403  OH  TYR A 378      -2.310  54.208  68.077  1.00  0.00           O  
ATOM   2404  N   LYS A 388     -10.412  54.902  66.239  1.00  0.00           N  
ATOM   2405  CA  LYS A 388     -11.741  55.171  65.730  1.00  0.00           C  
ATOM   2406  C   LYS A 388     -11.707  56.648  65.390  1.00  0.00           C  
ATOM   2407  O   LYS A 388     -11.909  57.049  64.241  1.00  0.00           O  
ATOM   2408  CB  LYS A 388     -12.757  54.925  66.828  1.00  0.00           C  
ATOM   2409  CG  LYS A 388     -12.765  53.507  67.325  1.00  0.00           C  
ATOM   2410  CD  LYS A 388     -13.227  52.558  66.234  1.00  0.00           C  
ATOM   2411  CE  LYS A 388     -14.354  51.665  66.751  1.00  0.00           C  
ATOM   2412  NZ  LYS A 388     -14.051  50.977  68.051  1.00  0.00           N  
ATOM   2413  N   THR A 389     -11.415  57.438  66.417  1.00  0.00           N  
ATOM   2414  CA  THR A 389     -11.332  58.877  66.301  1.00  0.00           C  
ATOM   2415  C   THR A 389     -10.400  59.304  65.193  1.00  0.00           C  
ATOM   2416  O   THR A 389     -10.706  60.250  64.464  1.00  0.00           O  
ATOM   2417  CB  THR A 389     -10.790  59.489  67.577  1.00  0.00           C  
ATOM   2418  OG1 THR A 389     -11.446  58.893  68.695  1.00  0.00           O  
ATOM   2419  CG2 THR A 389     -11.008  60.997  67.585  1.00  0.00           C  
ATOM   2420  N   SER A 390      -9.259  58.612  65.081  1.00  0.00           N  
ATOM   2421  CA  SER A 390      -8.240  58.933  64.079  1.00  0.00           C  
ATOM   2422  C   SER A 390      -8.648  58.524  62.689  1.00  0.00           C  
ATOM   2423  O   SER A 390      -8.310  59.207  61.716  1.00  0.00           O  
ATOM   2424  CB  SER A 390      -6.905  58.273  64.422  1.00  0.00           C  
ATOM   2425  OG  SER A 390      -6.904  56.902  64.090  1.00  0.00           O  
ATOM   2426  N   GLY A 397      -9.376  57.414  62.604  1.00  0.00           N  
ATOM   2427  CA  GLY A 397      -9.843  56.928  61.322  1.00  0.00           C  
ATOM   2428  C   GLY A 397      -9.152  55.656  60.896  1.00  0.00           C  
ATOM   2429  O   GLY A 397      -9.452  55.106  59.847  1.00  0.00           O  
ATOM   2430  N   HIS A 398      -8.218  55.182  61.711  1.00  0.00           N  
ATOM   2431  CA  HIS A 398      -7.495  53.961  61.395  1.00  0.00           C  
ATOM   2432  C   HIS A 398      -8.336  52.721  61.581  1.00  0.00           C  
ATOM   2433  O   HIS A 398      -8.032  51.697  60.991  1.00  0.00           O  
ATOM   2434  CB  HIS A 398      -6.239  53.824  62.252  1.00  0.00           C  
ATOM   2435  CG  HIS A 398      -5.157  54.783  61.885  1.00  0.00           C  
ATOM   2436  ND1 HIS A 398      -5.202  56.120  62.220  1.00  0.00           N  
ATOM   2437  CD2 HIS A 398      -4.003  54.605  61.200  1.00  0.00           C  
ATOM   2438  CE1 HIS A 398      -4.121  56.724  61.760  1.00  0.00           C  
ATOM   2439  NE2 HIS A 398      -3.377  55.827  61.138  1.00  0.00           N  
ATOM   2440  N   TRP A 404      -9.383  52.792  62.394  1.00  0.00           N  
ATOM   2441  CA  TRP A 404     -10.209  51.617  62.612  1.00  0.00           C  
ATOM   2442  C   TRP A 404     -11.118  51.387  61.418  1.00  0.00           C  
ATOM   2443  O   TRP A 404     -11.566  50.264  61.168  1.00  0.00           O  
ATOM   2444  CB  TRP A 404     -11.028  51.784  63.885  1.00  0.00           C  
ATOM   2445  CG  TRP A 404     -11.656  50.512  64.358  1.00  0.00           C  
ATOM   2446  CD1 TRP A 404     -12.950  50.145  64.198  1.00  0.00           C  
ATOM   2447  CD2 TRP A 404     -11.023  49.444  65.095  1.00  0.00           C  
ATOM   2448  NE1 TRP A 404     -13.177  48.920  64.792  1.00  0.00           N  
ATOM   2449  CE2 TRP A 404     -12.013  48.468  65.349  1.00  0.00           C  
ATOM   2450  CE3 TRP A 404      -9.717  49.220  65.563  1.00  0.00           C  
ATOM   2451  CZ2 TRP A 404     -11.747  47.284  66.052  1.00  0.00           C  
ATOM   2452  CZ3 TRP A 404      -9.447  48.039  66.265  1.00  0.00           C  
ATOM   2453  CH2 TRP A 404     -10.463  47.087  66.502  1.00  0.00           C  
ATOM   2454  N   ASP A 406     -11.361  52.461  60.671  1.00  0.00           N  
ATOM   2455  CA  ASP A 406     -12.210  52.416  59.488  1.00  0.00           C  
ATOM   2456  C   ASP A 406     -11.401  52.124  58.246  1.00  0.00           C  
ATOM   2457  O   ASP A 406     -11.973  51.859  57.207  1.00  0.00           O  
ATOM   2458  CB  ASP A 406     -12.931  53.764  59.257  1.00  0.00           C  
ATOM   2459  CG  ASP A 406     -13.974  54.092  60.338  1.00  0.00           C  
ATOM   2460  OD1 ASP A 406     -14.809  53.206  60.639  1.00  0.00           O  
ATOM   2461  OD2 ASP A 406     -13.975  55.235  60.876  1.00  0.00           O  
ATOM   2462  N   HIS A 486     -10.077  52.172  58.323  1.00  0.00           N  
ATOM   2463  CA  HIS A 486      -9.294  51.963  57.106  1.00  0.00           C  
ATOM   2464  C   HIS A 486      -7.977  51.228  57.202  1.00  0.00           C  
ATOM   2465  O   HIS A 486      -7.262  51.134  56.211  1.00  0.00           O  
ATOM   2466  CB  HIS A 486      -9.014  53.308  56.443  1.00  0.00           C  
ATOM   2467  CG  HIS A 486     -10.194  54.227  56.415  1.00  0.00           C  
ATOM   2468  ND1 HIS A 486     -11.045  54.316  55.335  1.00  0.00           N  
ATOM   2469  CD2 HIS A 486     -10.674  55.084  57.348  1.00  0.00           C  
ATOM   2470  CE1 HIS A 486     -11.997  55.190  55.606  1.00  0.00           C  
ATOM   2471  NE2 HIS A 486     -11.796  55.670  56.822  1.00  0.00           N  
ATOM   2472  N   TYR A 487      -7.636  50.718  58.375  1.00  0.00           N  
ATOM   2473  CA  TYR A 487      -6.374  50.003  58.533  1.00  0.00           C  
ATOM   2474  C   TYR A 487      -6.591  48.689  59.262  1.00  0.00           C  
ATOM   2475  O   TYR A 487      -5.676  47.887  59.382  1.00  0.00           O  
ATOM   2476  CB  TYR A 487      -5.375  50.847  59.332  1.00  0.00           C  
ATOM   2477  CG  TYR A 487      -4.032  51.004  58.662  1.00  0.00           C  
ATOM   2478  CD1 TYR A 487      -3.012  50.066  58.870  1.00  0.00           C  
ATOM   2479  CD2 TYR A 487      -3.799  52.050  57.778  1.00  0.00           C  
ATOM   2480  CE1 TYR A 487      -1.801  50.164  58.208  1.00  0.00           C  
ATOM   2481  CE2 TYR A 487      -2.596  52.158  57.112  1.00  0.00           C  
ATOM   2482  CZ  TYR A 487      -1.600  51.209  57.323  1.00  0.00           C  
ATOM   2483  OH  TYR A 487      -0.426  51.284  56.607  1.00  0.00           O  
ATOM   2484  N   GLN A 488      -7.811  48.496  59.753  1.00  0.00           N  
ATOM   2485  CA  GLN A 488      -8.212  47.312  60.496  1.00  0.00           C  
ATOM   2486  C   GLN A 488      -7.455  46.047  60.111  1.00  0.00           C  
ATOM   2487  O   GLN A 488      -7.216  45.176  60.951  1.00  0.00           O  
ATOM   2488  CB  GLN A 488      -9.702  47.082  60.288  1.00  0.00           C  
ATOM   2489  CG  GLN A 488     -10.294  46.071  61.220  1.00  0.00           C  
ATOM   2490  CD  GLN A 488     -10.653  46.691  62.535  1.00  0.00           C  
ATOM   2491  OE1 GLN A 488     -11.650  47.416  62.639  1.00  0.00           O  
ATOM   2492  NE2 GLN A 488      -9.834  46.434  63.552  1.00  0.00           N  
ATOM   2493  N   GLU A 495      -7.088  45.962  58.831  1.00  0.00           N  
ATOM   2494  CA  GLU A 495      -6.371  44.810  58.259  1.00  0.00           C  
ATOM   2495  C   GLU A 495      -4.887  44.692  58.641  1.00  0.00           C  
ATOM   2496  O   GLU A 495      -4.441  43.611  59.057  1.00  0.00           O  
ATOM   2497  CB  GLU A 495      -6.507  44.837  56.725  1.00  0.00           C  
ATOM   2498  CG  GLU A 495      -7.955  44.667  56.217  1.00  0.00           C  
ATOM   2499  CD  GLU A 495      -8.102  44.924  54.707  1.00  0.00           C  
ATOM   2500  OE1 GLU A 495      -7.354  44.303  53.915  1.00  0.00           O  
ATOM   2501  OE2 GLU A 495      -8.974  45.740  54.309  1.00  0.00           O  
ATOM   2502  N   ASP A 496      -4.143  45.800  58.501  1.00  0.00           N  
ATOM   2503  CA  ASP A 496      -2.706  45.867  58.818  1.00  0.00           C  
ATOM   2504  C   ASP A 496      -2.396  46.030  60.309  1.00  0.00           C  
ATOM   2505  O   ASP A 496      -1.229  46.086  60.690  1.00  0.00           O  
ATOM   2506  CB  ASP A 496      -2.028  47.023  58.081  1.00  0.00           C  
ATOM   2507  CG  ASP A 496      -2.691  47.357  56.759  1.00  0.00           C  
ATOM   2508  OD1 ASP A 496      -3.940  47.233  56.636  1.00  0.00           O  
ATOM   2509  OD2 ASP A 496      -1.945  47.773  55.841  1.00  0.00           O  
ATOM   2510  N   MET A 497      -3.435  46.131  61.140  1.00  0.00           N  
ATOM   2511  CA  MET A 497      -3.274  46.258  62.585  1.00  0.00           C  
ATOM   2512  C   MET A 497      -3.368  44.880  63.211  1.00  0.00           C  
ATOM   2513  O   MET A 497      -4.100  44.023  62.740  1.00  0.00           O  
ATOM   2514  CB  MET A 497      -4.363  47.143  63.178  1.00  0.00           C  
ATOM   2515  CG  MET A 497      -4.515  48.463  62.472  1.00  0.00           C  
ATOM   2516  SD  MET A 497      -5.751  49.534  63.229  1.00  0.00           S  
ATOM   2517  CE  MET A 497      -5.567  49.103  65.025  1.00  0.00           C  
ATOM   2518  N   PHE A 498      -2.601  44.664  64.264  1.00  0.00           N  
ATOM   2519  CA  PHE A 498      -2.616  43.400  64.974  1.00  0.00           C  
ATOM   2520  C   PHE A 498      -3.966  43.307  65.707  1.00  0.00           C  
ATOM   2521  O   PHE A 498      -4.703  44.283  65.782  1.00  0.00           O  
ATOM   2522  CB  PHE A 498      -1.446  43.394  65.970  1.00  0.00           C  
ATOM   2523  CG  PHE A 498      -0.115  43.049  65.346  1.00  0.00           C  
ATOM   2524  CD1 PHE A 498       0.328  43.703  64.205  1.00  0.00           C  
ATOM   2525  CD2 PHE A 498       0.669  42.016  65.870  1.00  0.00           C  
ATOM   2526  CE1 PHE A 498       1.530  43.325  63.585  1.00  0.00           C  
ATOM   2527  CE2 PHE A 498       1.866  41.637  65.256  1.00  0.00           C  
ATOM   2528  CZ  PHE A 498       2.297  42.291  64.110  1.00  0.00           C  
ATOM   2529  N   PRO A 499      -4.327  42.127  66.222  1.00  0.00           N  
ATOM   2530  CA  PRO A 499      -5.601  41.984  66.945  1.00  0.00           C  
ATOM   2531  C   PRO A 499      -5.574  42.753  68.277  1.00  0.00           C  
ATOM   2532  O   PRO A 499      -4.525  42.871  68.912  1.00  0.00           O  
ATOM   2533  CB  PRO A 499      -5.708  40.474  67.159  1.00  0.00           C  
ATOM   2534  CG  PRO A 499      -4.275  40.035  67.171  1.00  0.00           C  
ATOM   2535  CD  PRO A 499      -3.680  40.821  66.039  1.00  0.00           C  
ATOM   2536  N   PRO A 500      -6.719  43.294  68.719  1.00  0.00           N  
ATOM   2537  CA  PRO A 500      -6.698  44.032  69.988  1.00  0.00           C  
ATOM   2538  C   PRO A 500      -6.625  43.139  71.224  1.00  0.00           C  
ATOM   2539  O   PRO A 500      -6.558  41.920  71.089  1.00  0.00           O  
ATOM   2540  CB  PRO A 500      -7.976  44.864  69.920  1.00  0.00           C  
ATOM   2541  CG  PRO A 500      -8.874  44.037  69.082  1.00  0.00           C  
ATOM   2542  CD  PRO A 500      -7.971  43.538  67.990  1.00  0.00           C  
ATOM   2543  N   MET A 501      -6.631  43.742  72.416  1.00  0.00           N  
ATOM   2544  CA  MET A 501      -6.555  42.990  73.677  1.00  0.00           C  
ATOM   2545  C   MET A 501      -7.291  43.700  74.841  1.00  0.00           C  
ATOM   2546  O   MET A 501      -7.928  44.728  74.597  1.00  0.00           O  
ATOM   2547  CB  MET A 501      -5.073  42.778  74.033  1.00  0.00           C  
ATOM   2548  CG  MET A 501      -4.089  43.736  73.308  1.00  0.00           C  
ATOM   2549  SD  MET A 501      -2.330  43.640  73.850  1.00  0.00           S  
ATOM   2550  CE  MET A 501      -1.780  42.302  72.965  1.00  0.00           C  
ATOM   2551  N   GLN A 502      -7.243  43.112  76.060  1.00  0.00           N  
ATOM   2552  CA  GLN A 502      -7.800  43.663  77.344  1.00  0.00           C  
ATOM   2553  C   GLN A 502      -8.810  42.962  78.243  1.00  0.00           C  
ATOM   2554  O   GLN A 502      -9.146  41.809  78.017  1.00  0.00           O  
ATOM   2555  CB  GLN A 502      -8.325  45.084  77.171  1.00  0.00           C  
ATOM   2556  CG  GLN A 502      -7.401  46.122  77.775  1.00  0.00           C  
ATOM   2557  CD  GLN A 502      -6.877  45.692  79.123  1.00  0.00           C  
ATOM   2558  OE1 GLN A 502      -7.639  45.541  80.063  1.00  0.00           O  
ATOM   2559  NE2 GLN A 502      -5.566  45.490  79.219  1.00  0.00           N  
ATOM   2560  N   LEU A 503      -9.267  43.703  79.273  1.00  0.00           N  
ATOM   2561  CA  LEU A 503     -10.252  43.255  80.301  1.00  0.00           C  
ATOM   2562  C   LEU A 503     -11.659  43.909  80.249  1.00  0.00           C  
ATOM   2563  O   LEU A 503     -11.938  44.887  80.958  1.00  0.00           O  
ATOM   2564  CB  LEU A 503      -9.705  43.450  81.734  1.00  0.00           C  
ATOM   2565  CG  LEU A 503      -9.091  44.749  82.319  1.00  0.00           C  
ATOM   2566  CD1 LEU A 503      -9.621  45.969  81.674  1.00  0.00           C  
ATOM   2567  CD2 LEU A 503      -9.340  44.807  83.818  1.00  0.00           C  
ATOM   2568  N   ASP A 650     -12.538  43.312  79.437  1.00  0.00           N  
ATOM   2569  CA  ASP A 650     -13.929  43.737  79.191  1.00  0.00           C  
ATOM   2570  C   ASP A 650     -14.384  45.161  79.553  1.00  0.00           C  
ATOM   2571  O   ASP A 650     -14.105  45.679  80.636  1.00  0.00           O  
ATOM   2572  CB  ASP A 650     -14.932  42.692  79.764  1.00  0.00           C  
ATOM   2573  CG  ASP A 650     -14.598  42.228  81.197  1.00  0.00           C  
ATOM   2574  OD1 ASP A 650     -13.466  41.757  81.445  1.00  0.00           O  
ATOM   2575  OD2 ASP A 650     -15.488  42.307  82.075  1.00  0.00           O  
ATOM   2576  N   GLU A 651     -15.100  45.765  78.602  1.00  0.00           N  
ATOM   2577  CA  GLU A 651     -15.656  47.127  78.677  1.00  0.00           C  
ATOM   2578  C   GLU A 651     -14.704  48.201  79.196  1.00  0.00           C  
ATOM   2579  O   GLU A 651     -15.013  49.395  79.166  1.00  0.00           O  
ATOM   2580  CB  GLU A 651     -16.951  47.162  79.517  1.00  0.00           C  
ATOM   2581  CG  GLU A 651     -17.793  48.452  79.300  1.00  0.00           C  
ATOM   2582  CD  GLU A 651     -18.973  48.610  80.267  1.00  0.00           C  
ATOM   2583  OE1 GLU A 651     -19.762  47.643  80.412  1.00  0.00           O  
ATOM   2584  OE2 GLU A 651     -19.114  49.708  80.869  1.00  0.00           O  
ATOM   2585  N   THR A 652     -13.551  47.780  79.681  1.00  0.00           N  
ATOM   2586  CA  THR A 652     -12.581  48.724  80.195  1.00  0.00           C  
ATOM   2587  C   THR A 652     -11.968  49.443  79.004  1.00  0.00           C  
ATOM   2588  O   THR A 652     -12.103  50.667  78.848  1.00  0.00           O  
ATOM   2589  CB  THR A 652     -11.473  47.985  80.959  1.00  0.00           C  
ATOM   2590  OG1 THR A 652     -12.020  47.358  82.132  1.00  0.00           O  
ATOM   2591  CG2 THR A 652     -10.344  48.950  81.341  1.00  0.00           C  
ATOM   2592  N   GLU A 653     -11.303  48.653  78.167  1.00  0.00           N  
ATOM   2593  CA  GLU A 653     -10.651  49.154  76.971  1.00  0.00           C  
ATOM   2594  C   GLU A 653     -10.241  47.928  76.150  1.00  0.00           C  
ATOM   2595  O   GLU A 653     -10.167  46.828  76.686  1.00  0.00           O  
ATOM   2596  CB  GLU A 653      -9.382  49.960  77.334  1.00  0.00           C  
ATOM   2597  CG  GLU A 653      -9.516  51.064  78.438  1.00  0.00           C  
ATOM   2598  CD  GLU A 653      -8.227  51.905  78.624  1.00  0.00           C  
ATOM   2599  OE1 GLU A 653      -7.161  51.314  78.921  1.00  0.00           O  
ATOM   2600  OE2 GLU A 653      -8.280  53.156  78.487  1.00  0.00           O  
ATOM   2601  N   SER A 654     -10.009  48.129  74.852  1.00  0.00           N  
ATOM   2602  CA  SER A 654      -9.541  47.088  73.920  1.00  0.00           C  
ATOM   2603  C   SER A 654      -8.277  47.679  73.263  1.00  0.00           C  
ATOM   2604  O   SER A 654      -8.353  48.461  72.312  1.00  0.00           O  
ATOM   2605  CB  SER A 654     -10.593  46.789  72.854  1.00  0.00           C  
ATOM   2606  OG  SER A 654     -11.209  45.550  73.119  1.00  0.00           O  
ATOM   2607  N   MET A 655      -7.114  47.309  73.786  1.00  0.00           N  
ATOM   2608  CA  MET A 655      -5.862  47.853  73.300  1.00  0.00           C  
ATOM   2609  C   MET A 655      -5.359  47.219  72.019  1.00  0.00           C  
ATOM   2610  O   MET A 655      -5.493  46.018  71.818  1.00  0.00           O  
ATOM   2611  CB  MET A 655      -4.805  47.725  74.396  1.00  0.00           C  
ATOM   2612  CG  MET A 655      -5.248  48.226  75.769  1.00  0.00           C  
ATOM   2613  SD  MET A 655      -5.981  49.877  75.701  1.00  0.00           S  
ATOM   2614  CE  MET A 655      -4.573  50.913  75.877  1.00  0.00           C  
ATOM   2615  N   VAL A 656      -4.769  48.042  71.160  1.00  0.00           N  
ATOM   2616  CA  VAL A 656      -4.221  47.590  69.882  1.00  0.00           C  
ATOM   2617  C   VAL A 656      -2.810  48.133  69.749  1.00  0.00           C  
ATOM   2618  O   VAL A 656      -2.460  49.118  70.403  1.00  0.00           O  
ATOM   2619  CB  VAL A 656      -4.984  48.170  68.669  1.00  0.00           C  
ATOM   2620  CG1 VAL A 656      -5.528  47.064  67.826  1.00  0.00           C  
ATOM   2621  CG2 VAL A 656      -6.073  49.115  69.123  1.00  0.00           C  
ATOM   2622  N   LEU A 657      -2.004  47.510  68.894  1.00  0.00           N  
ATOM   2623  CA  LEU A 657      -0.657  48.000  68.668  1.00  0.00           C  
ATOM   2624  C   LEU A 657      -0.688  49.050  67.563  1.00  0.00           C  
ATOM   2625  O   LEU A 657      -0.984  48.735  66.398  1.00  0.00           O  
ATOM   2626  CB  LEU A 657       0.280  46.868  68.261  1.00  0.00           C  
ATOM   2627  CG  LEU A 657       0.737  45.895  69.343  1.00  0.00           C  
ATOM   2628  CD1 LEU A 657       2.014  45.237  68.867  1.00  0.00           C  
ATOM   2629  CD2 LEU A 657       0.982  46.618  70.674  1.00  0.00           C  
ATOM   2630  N   ARG A 658      -0.374  50.293  67.927  1.00  0.00           N  
ATOM   2631  CA  ARG A 658      -0.349  51.394  66.964  1.00  0.00           C  
ATOM   2632  C   ARG A 658       0.427  51.064  65.673  1.00  0.00           C  
ATOM   2633  O   ARG A 658       1.633  50.794  65.708  1.00  0.00           O  
ATOM   2634  CB  ARG A 658       0.260  52.639  67.606  1.00  0.00           C  
ATOM   2635  CG  ARG A 658       1.705  52.508  68.020  1.00  0.00           C  
ATOM   2636  CD  ARG A 658       2.183  53.818  68.664  1.00  0.00           C  
ATOM   2637  NE  ARG A 658       3.635  53.995  68.609  1.00  0.00           N  
ATOM   2638  CZ  ARG A 658       4.289  55.032  69.125  1.00  0.00           C  
ATOM   2639  NH1 ARG A 658       3.635  55.996  69.746  1.00  0.00           N  
ATOM   2640  NH2 ARG A 658       5.605  55.108  69.011  1.00  0.00           N  
ATOM   2641  N   PRO A 659      -0.261  51.057  64.517  1.00  0.00           N  
ATOM   2642  CA  PRO A 659       0.409  50.762  63.263  1.00  0.00           C  
ATOM   2643  C   PRO A 659       0.842  52.114  62.716  1.00  0.00           C  
ATOM   2644  O   PRO A 659       1.326  52.234  61.594  1.00  0.00           O  
ATOM   2645  CB  PRO A 659      -0.703  50.144  62.454  1.00  0.00           C  
ATOM   2646  CG  PRO A 659      -1.813  51.052  62.780  1.00  0.00           C  
ATOM   2647  CD  PRO A 659      -1.710  51.152  64.291  1.00  0.00           C  
ATOM   2648  N   MET A 660       0.635  53.139  63.526  1.00  0.00           N  
ATOM   2649  CA  MET A 660       1.009  54.483  63.147  1.00  0.00           C  
ATOM   2650  C   MET A 660       1.096  55.397  64.349  1.00  0.00           C  
ATOM   2651  O   MET A 660       0.313  55.283  65.293  1.00  0.00           O  
ATOM   2652  CB  MET A 660       0.014  55.063  62.146  1.00  0.00           C  
ATOM   2653  CG  MET A 660       0.285  54.670  60.700  1.00  0.00           C  
ATOM   2654  SD  MET A 660      -0.444  55.846  59.518  1.00  0.00           S  
ATOM   2655  CE  MET A 660      -0.460  54.830  57.980  1.00  0.00           C  
ATOM   2656  N   ASN A 661       2.049  56.321  64.305  1.00  0.00           N  
ATOM   2657  CA  ASN A 661       2.257  57.261  65.400  1.00  0.00           C  
ATOM   2658  C   ASN A 661       1.354  58.505  65.404  1.00  0.00           C  
ATOM   2659  O   ASN A 661       1.124  59.102  66.457  1.00  0.00           O  
ATOM   2660  CB  ASN A 661       3.719  57.693  65.409  1.00  0.00           C  
ATOM   2661  CG  ASN A 661       4.671  56.517  65.316  1.00  0.00           C  
ATOM   2662  OD1 ASN A 661       4.530  55.526  66.020  1.00  0.00           O  
ATOM   2663  ND2 ASN A 661       5.652  56.632  64.446  1.00  0.00           N  
ATOM   2664  N   CYS A 662       0.834  58.878  64.236  1.00  0.00           N  
ATOM   2665  CA  CYS A 662      -0.017  60.056  64.074  1.00  0.00           C  
ATOM   2666  C   CYS A 662      -0.885  60.340  65.292  1.00  0.00           C  
ATOM   2667  O   CYS A 662      -0.667  61.303  66.032  1.00  0.00           O  
ATOM   2668  CB  CYS A 662      -0.907  59.886  62.844  1.00  0.00           C  
ATOM   2669  SG  CYS A 662      -0.168  58.952  61.456  1.00  0.00           S  
ATOM   2670  N   PRO A 663      -1.874  59.482  65.529  1.00  0.00           N  
ATOM   2671  CA  PRO A 663      -2.805  59.612  66.655  1.00  0.00           C  
ATOM   2672  C   PRO A 663      -2.201  60.077  67.990  1.00  0.00           C  
ATOM   2673  O   PRO A 663      -2.530  61.168  68.473  1.00  0.00           O  
ATOM   2674  CB  PRO A 663      -3.425  58.226  66.735  1.00  0.00           C  
ATOM   2675  CG  PRO A 663      -2.323  57.362  66.230  1.00  0.00           C  
ATOM   2676  CD  PRO A 663      -1.921  58.114  65.001  1.00  0.00           C  
ATOM   2677  N   HIS A 664      -1.341  59.263  68.599  1.00  0.00           N  
ATOM   2678  CA  HIS A 664      -0.729  59.674  69.855  1.00  0.00           C  
ATOM   2679  C   HIS A 664      -0.267  61.102  69.690  1.00  0.00           C  
ATOM   2680  O   HIS A 664      -0.612  61.985  70.482  1.00  0.00           O  
ATOM   2681  CB  HIS A 664       0.496  58.823  70.198  1.00  0.00           C  
ATOM   2682  CG  HIS A 664       0.175  57.413  70.579  1.00  0.00           C  
ATOM   2683  ND1 HIS A 664      -0.161  56.446  69.651  1.00  0.00           N  
ATOM   2684  CD2 HIS A 664       0.137  56.804  71.789  1.00  0.00           C  
ATOM   2685  CE1 HIS A 664      -0.389  55.303  70.279  1.00  0.00           C  
ATOM   2686  NE2 HIS A 664      -0.216  55.492  71.575  1.00  0.00           N  
ATOM   2687  N   HIS A 665       0.503  61.327  68.630  1.00  0.00           N  
ATOM   2688  CA  HIS A 665       1.058  62.647  68.369  1.00  0.00           C  
ATOM   2689  C   HIS A 665       0.050  63.746  68.322  1.00  0.00           C  
ATOM   2690  O   HIS A 665       0.362  64.878  68.679  1.00  0.00           O  
ATOM   2691  CB  HIS A 665       1.900  62.636  67.105  1.00  0.00           C  
ATOM   2692  CG  HIS A 665       3.276  62.098  67.331  1.00  0.00           C  
ATOM   2693  ND1 HIS A 665       4.256  62.114  66.363  1.00  0.00           N  
ATOM   2694  CD2 HIS A 665       3.831  61.524  68.422  1.00  0.00           C  
ATOM   2695  CE1 HIS A 665       5.356  61.573  66.852  1.00  0.00           C  
ATOM   2696  NE2 HIS A 665       5.122  61.206  68.098  1.00  0.00           N  
ATOM   2697  N   MET A 666      -1.154  63.407  67.874  1.00  0.00           N  
ATOM   2698  CA  MET A 666      -2.266  64.345  67.837  1.00  0.00           C  
ATOM   2699  C   MET A 666      -2.487  64.774  69.316  1.00  0.00           C  
ATOM   2700  O   MET A 666      -2.411  65.975  69.682  1.00  0.00           O  
ATOM   2701  CB  MET A 666      -3.494  63.606  67.328  1.00  0.00           C  
ATOM   2702  CG  MET A 666      -4.071  64.125  66.050  1.00  0.00           C  
ATOM   2703  SD  MET A 666      -2.963  63.961  64.682  1.00  0.00           S  
ATOM   2704  CE  MET A 666      -2.574  65.620  64.462  1.00  0.00           C  
ATOM   2705  N   MET A 667      -2.744  63.760  70.152  1.00  0.00           N  
ATOM   2706  CA  MET A 667      -2.971  63.910  71.585  1.00  0.00           C  
ATOM   2707  C   MET A 667      -1.925  64.763  72.245  1.00  0.00           C  
ATOM   2708  O   MET A 667      -2.227  65.565  73.126  1.00  0.00           O  
ATOM   2709  CB  MET A 667      -2.959  62.550  72.216  1.00  0.00           C  
ATOM   2710  CG  MET A 667      -4.031  61.687  71.631  1.00  0.00           C  
ATOM   2711  SD  MET A 667      -5.619  62.463  71.941  1.00  0.00           S  
ATOM   2712  CE  MET A 667      -5.763  62.142  73.760  1.00  0.00           C  
ATOM   2713  N   ILE A 668      -0.679  64.564  71.838  1.00  0.00           N  
ATOM   2714  CA  ILE A 668       0.398  65.359  72.384  1.00  0.00           C  
ATOM   2715  C   ILE A 668       0.087  66.823  72.097  1.00  0.00           C  
ATOM   2716  O   ILE A 668       0.017  67.629  73.020  1.00  0.00           O  
ATOM   2717  CB  ILE A 668       1.765  64.928  71.772  1.00  0.00           C  
ATOM   2718  CG1 ILE A 668       2.321  63.731  72.560  1.00  0.00           C  
ATOM   2719  CG2 ILE A 668       2.766  66.104  71.783  1.00  0.00           C  
ATOM   2720  CD1 ILE A 668       2.982  64.096  73.923  1.00  0.00           C  
ATOM   2721  N   TYR A 669      -0.129  67.145  70.824  1.00  0.00           N  
ATOM   2722  CA  TYR A 669      -0.431  68.504  70.402  1.00  0.00           C  
ATOM   2723  C   TYR A 669      -1.594  69.075  71.210  1.00  0.00           C  
ATOM   2724  O   TYR A 669      -1.564  70.231  71.691  1.00  0.00           O  
ATOM   2725  CB  TYR A 669      -0.811  68.515  68.917  1.00  0.00           C  
ATOM   2726  CG  TYR A 669      -1.242  69.885  68.384  1.00  0.00           C  
ATOM   2727  CD1 TYR A 669      -0.294  70.856  68.064  1.00  0.00           C  
ATOM   2728  CD2 TYR A 669      -2.589  70.238  68.283  1.00  0.00           C  
ATOM   2729  CE1 TYR A 669      -0.667  72.129  67.679  1.00  0.00           C  
ATOM   2730  CE2 TYR A 669      -2.959  71.519  67.894  1.00  0.00           C  
ATOM   2731  CZ  TYR A 669      -1.986  72.452  67.602  1.00  0.00           C  
ATOM   2732  OH  TYR A 669      -2.311  73.731  67.268  1.00  0.00           O  
ATOM   2733  N   ALA A 670      -2.632  68.244  71.324  1.00  0.00           N  
ATOM   2734  CA  ALA A 670      -3.858  68.587  72.046  1.00  0.00           C  
ATOM   2735  C   ALA A 670      -3.587  69.034  73.481  1.00  0.00           C  
ATOM   2736  O   ALA A 670      -4.054  70.065  73.905  1.00  0.00           O  
ATOM   2737  CB  ALA A 670      -4.788  67.399  72.040  1.00  0.00           C  
ATOM   2738  N   ASN A 671      -2.812  68.243  74.203  1.00  0.00           N  
ATOM   2739  CA  ASN A 671      -2.442  68.512  75.591  1.00  0.00           C  
ATOM   2740  C   ASN A 671      -2.665  69.889  76.200  1.00  0.00           C  
ATOM   2741  O   ASN A 671      -3.017  69.985  77.379  1.00  0.00           O  
ATOM   2742  CB  ASN A 671      -0.981  68.179  75.818  1.00  0.00           C  
ATOM   2743  CG  ASN A 671      -0.657  68.073  77.280  1.00  0.00           C  
ATOM   2744  OD1 ASN A 671      -1.179  67.179  77.960  1.00  0.00           O  
ATOM   2745  ND2 ASN A 671       0.194  68.984  77.785  1.00  0.00           N  
ATOM   2746  N   LYS A 672      -2.401  70.941  75.429  1.00  0.00           N  
ATOM   2747  CA  LYS A 672      -2.589  72.309  75.899  1.00  0.00           C  
ATOM   2748  C   LYS A 672      -2.785  73.227  74.711  1.00  0.00           C  
ATOM   2749  O   LYS A 672      -2.454  72.862  73.589  1.00  0.00           O  
ATOM   2750  CB  LYS A 672      -1.384  72.769  76.683  1.00  0.00           C  
ATOM   2751  CG  LYS A 672      -0.195  73.090  75.858  1.00  0.00           C  
ATOM   2752  CD  LYS A 672       0.851  73.782  76.718  1.00  0.00           C  
ATOM   2753  CE  LYS A 672       2.113  74.076  75.924  1.00  0.00           C  
ATOM   2754  NZ  LYS A 672       3.012  75.047  76.592  1.00  0.00           N  
ATOM   2755  N   PRO A 675      -3.307  74.439  74.935  1.00  0.00           N  
ATOM   2756  CA  PRO A 675      -3.562  75.432  73.887  1.00  0.00           C  
ATOM   2757  C   PRO A 675      -2.353  75.689  73.032  1.00  0.00           C  
ATOM   2758  O   PRO A 675      -1.271  75.186  73.317  1.00  0.00           O  
ATOM   2759  CB  PRO A 675      -3.930  76.667  74.669  1.00  0.00           C  
ATOM   2760  CG  PRO A 675      -4.572  76.086  75.855  1.00  0.00           C  
ATOM   2761  CD  PRO A 675      -3.610  75.016  76.243  1.00  0.00           C  
ATOM   2762  N   HIS A 677      -2.532  76.477  71.980  1.00  0.00           N  
ATOM   2763  CA  HIS A 677      -1.429  76.804  71.099  1.00  0.00           C  
ATOM   2764  C   HIS A 677      -1.723  78.044  70.324  1.00  0.00           C  
ATOM   2765  O   HIS A 677      -2.686  78.101  69.563  1.00  0.00           O  
ATOM   2766  CB  HIS A 677      -1.153  75.689  70.092  1.00  0.00           C  
ATOM   2767  CG  HIS A 677      -0.522  74.481  70.689  1.00  0.00           C  
ATOM   2768  ND1 HIS A 677       0.588  74.554  71.500  1.00  0.00           N  
ATOM   2769  CD2 HIS A 677      -0.867  73.174  70.631  1.00  0.00           C  
ATOM   2770  CE1 HIS A 677       0.896  73.341  71.921  1.00  0.00           C  
ATOM   2771  NE2 HIS A 677       0.029  72.485  71.409  1.00  0.00           N  
ATOM   2772  N   SER A 678      -0.874  79.038  70.515  1.00  0.00           N  
ATOM   2773  CA  SER A 678      -1.016  80.268  69.786  1.00  0.00           C  
ATOM   2774  C   SER A 678      -0.643  80.060  68.309  1.00  0.00           C  
ATOM   2775  O   SER A 678       0.288  79.326  67.969  1.00  0.00           O  
ATOM   2776  CB  SER A 678      -0.113  81.315  70.394  1.00  0.00           C  
ATOM   2777  OG  SER A 678      -0.092  82.461  69.577  1.00  0.00           O  
ATOM   2778  N   TYR A 682      -1.387  80.704  67.426  1.00  0.00           N  
ATOM   2779  CA  TYR A 682      -1.102  80.615  66.004  1.00  0.00           C  
ATOM   2780  C   TYR A 682       0.363  81.073  65.815  1.00  0.00           C  
ATOM   2781  O   TYR A 682       0.966  80.855  64.772  1.00  0.00           O  
ATOM   2782  CB  TYR A 682      -2.026  81.575  65.248  1.00  0.00           C  
ATOM   2783  CG  TYR A 682      -1.619  83.007  65.484  1.00  0.00           C  
ATOM   2784  CD1 TYR A 682      -1.764  83.578  66.738  1.00  0.00           C  
ATOM   2785  CD2 TYR A 682      -0.918  83.728  64.507  1.00  0.00           C  
ATOM   2786  CE1 TYR A 682      -1.205  84.810  67.019  1.00  0.00           C  
ATOM   2787  CE2 TYR A 682      -0.356  84.967  64.789  1.00  0.00           C  
ATOM   2788  CZ  TYR A 682      -0.498  85.492  66.047  1.00  0.00           C  
ATOM   2789  OH  TYR A 682       0.106  86.669  66.375  1.00  0.00           O  
ATOM   2790  N   ARG A 683       0.919  81.729  66.827  1.00  0.00           N  
ATOM   2791  CA  ARG A 683       2.277  82.243  66.747  1.00  0.00           C  
ATOM   2792  C   ARG A 683       3.322  81.180  67.060  1.00  0.00           C  
ATOM   2793  O   ARG A 683       4.496  81.374  66.813  1.00  0.00           O  
ATOM   2794  CB  ARG A 683       2.434  83.446  67.699  1.00  0.00           C  
ATOM   2795  CG  ARG A 683       3.308  84.614  67.169  1.00  0.00           C  
ATOM   2796  CD  ARG A 683       3.275  85.862  68.093  1.00  0.00           C  
ATOM   2797  NE  ARG A 683       3.960  85.687  69.389  1.00  0.00           N  
ATOM   2798  CZ  ARG A 683       5.241  86.007  69.639  1.00  0.00           C  
ATOM   2799  NH1 ARG A 683       6.010  86.528  68.681  1.00  0.00           N  
ATOM   2800  NH2 ARG A 683       5.759  85.825  70.860  1.00  0.00           N  
ATOM   2801  N   GLU A 684       2.914  80.047  67.599  1.00  0.00           N  
ATOM   2802  CA  GLU A 684       3.890  79.021  67.905  1.00  0.00           C  
ATOM   2803  C   GLU A 684       3.745  77.874  66.927  1.00  0.00           C  
ATOM   2804  O   GLU A 684       4.577  76.977  66.868  1.00  0.00           O  
ATOM   2805  CB  GLU A 684       3.678  78.526  69.342  1.00  0.00           C  
ATOM   2806  CG  GLU A 684       2.273  77.986  69.651  1.00  0.00           C  
ATOM   2807  CD  GLU A 684       2.095  77.435  71.103  1.00  0.00           C  
ATOM   2808  OE1 GLU A 684       2.771  76.429  71.476  1.00  0.00           O  
ATOM   2809  OE2 GLU A 684       1.264  78.008  71.865  1.00  0.00           O  
ATOM   2810  N   LEU A 685       2.693  77.960  66.125  1.00  0.00           N  
ATOM   2811  CA  LEU A 685       2.315  76.936  65.169  1.00  0.00           C  
ATOM   2812  C   LEU A 685       3.272  76.137  64.302  1.00  0.00           C  
ATOM   2813  O   LEU A 685       2.911  75.011  63.915  1.00  0.00           O  
ATOM   2814  CB  LEU A 685       1.187  77.427  64.293  1.00  0.00           C  
ATOM   2815  CG  LEU A 685       0.078  76.369  64.170  1.00  0.00           C  
ATOM   2816  CD1 LEU A 685       0.298  75.576  62.932  1.00  0.00           C  
ATOM   2817  CD2 LEU A 685       0.017  75.483  65.414  1.00  0.00           C  
ATOM   2818  N   PRO A 686       4.406  76.693  63.843  1.00  0.00           N  
ATOM   2819  CA  PRO A 686       4.910  75.477  63.149  1.00  0.00           C  
ATOM   2820  C   PRO A 686       5.396  74.591  64.359  1.00  0.00           C  
ATOM   2821  O   PRO A 686       6.434  74.844  64.995  1.00  0.00           O  
ATOM   2822  CB  PRO A 686       6.008  76.012  62.242  1.00  0.00           C  
ATOM   2823  CG  PRO A 686       5.444  77.364  61.863  1.00  0.00           C  
ATOM   2824  CD  PRO A 686       4.834  77.927  63.168  1.00  0.00           C  
ATOM   2825  N   ILE A 687       4.558  73.615  64.719  1.00  0.00           N  
ATOM   2826  CA  ILE A 687       4.788  72.729  65.850  1.00  0.00           C  
ATOM   2827  C   ILE A 687       5.072  71.356  65.302  1.00  0.00           C  
ATOM   2828  O   ILE A 687       4.246  70.793  64.549  1.00  0.00           O  
ATOM   2829  CB  ILE A 687       3.539  72.667  66.762  1.00  0.00           C  
ATOM   2830  CG1 ILE A 687       3.614  73.774  67.798  1.00  0.00           C  
ATOM   2831  CG2 ILE A 687       3.433  71.345  67.452  1.00  0.00           C  
ATOM   2832  CD1 ILE A 687       2.475  73.798  68.749  1.00  0.00           C  
ATOM   2833  N   ARG A 688       6.232  70.814  65.693  1.00  0.00           N  
ATOM   2834  CA  ARG A 688       6.664  69.506  65.219  1.00  0.00           C  
ATOM   2835  C   ARG A 688       6.969  68.475  66.267  1.00  0.00           C  
ATOM   2836  O   ARG A 688       7.961  68.576  66.948  1.00  0.00           O  
ATOM   2837  CB  ARG A 688       7.889  69.657  64.321  1.00  0.00           C  
ATOM   2838  CG  ARG A 688       8.454  71.048  64.275  1.00  0.00           C  
ATOM   2839  CD  ARG A 688       8.722  71.491  62.846  1.00  0.00           C  
ATOM   2840  NE  ARG A 688       9.169  72.866  62.877  1.00  0.00           N  
ATOM   2841  CZ  ARG A 688       9.569  73.547  61.820  1.00  0.00           C  
ATOM   2842  NH1 ARG A 688       9.571  72.963  60.629  1.00  0.00           N  
ATOM   2843  NH2 ARG A 688       9.983  74.807  61.958  1.00  0.00           N  
ATOM   2844  N   ILE A 689       6.123  67.465  66.353  1.00  0.00           N  
ATOM   2845  CA  ILE A 689       6.297  66.392  67.297  1.00  0.00           C  
ATOM   2846  C   ILE A 689       7.054  65.325  66.572  1.00  0.00           C  
ATOM   2847  O   ILE A 689       6.581  64.769  65.615  1.00  0.00           O  
ATOM   2848  CB  ILE A 689       4.927  65.867  67.757  1.00  0.00           C  
ATOM   2849  CG1 ILE A 689       4.144  67.020  68.380  1.00  0.00           C  
ATOM   2850  CG2 ILE A 689       5.067  64.706  68.714  1.00  0.00           C  
ATOM   2851  CD1 ILE A 689       5.000  68.019  69.092  1.00  0.00           C  
ATOM   2852  N   ALA A 690       8.265  65.055  67.010  1.00  0.00           N  
ATOM   2853  CA  ALA A 690       9.065  64.025  66.350  1.00  0.00           C  
ATOM   2854  C   ALA A 690       9.201  62.831  67.280  1.00  0.00           C  
ATOM   2855  O   ALA A 690       9.090  62.974  68.509  1.00  0.00           O  
ATOM   2856  CB  ALA A 690      10.466  64.569  65.971  1.00  0.00           C  
ATOM   2857  N   GLU A 691       9.436  61.663  66.696  1.00  0.00           N  
ATOM   2858  CA  GLU A 691       9.579  60.473  67.481  1.00  0.00           C  
ATOM   2859  C   GLU A 691      10.102  59.373  66.601  1.00  0.00           C  
ATOM   2860  O   GLU A 691       9.722  59.257  65.437  1.00  0.00           O  
ATOM   2861  CB  GLU A 691       8.230  60.056  68.086  1.00  0.00           C  
ATOM   2862  CG  GLU A 691       8.338  58.916  69.131  1.00  0.00           C  
ATOM   2863  CD  GLU A 691       7.030  58.587  69.857  1.00  0.00           C  
ATOM   2864  OE1 GLU A 691       5.996  59.183  69.540  1.00  0.00           O  
ATOM   2865  OE2 GLU A 691       7.018  57.723  70.750  1.00  0.00           O  
ATOM   2866  N   LEU A 692      11.006  58.588  67.167  1.00  0.00           N  
ATOM   2867  CA  LEU A 692      11.580  57.453  66.497  1.00  0.00           C  
ATOM   2868  C   LEU A 692      10.595  56.422  67.001  1.00  0.00           C  
ATOM   2869  O   LEU A 692      10.939  55.564  67.784  1.00  0.00           O  
ATOM   2870  CB  LEU A 692      12.975  57.204  67.064  1.00  0.00           C  
ATOM   2871  CG  LEU A 692      14.219  57.473  66.216  1.00  0.00           C  
ATOM   2872  CD1 LEU A 692      14.188  58.877  65.756  1.00  0.00           C  
ATOM   2873  CD2 LEU A 692      15.484  57.246  66.996  1.00  0.00           C  
ATOM   2874  N   GLY A 693       9.354  56.517  66.555  1.00  0.00           N  
ATOM   2875  CA  GLY A 693       8.317  55.611  67.043  1.00  0.00           C  
ATOM   2876  C   GLY A 693       8.177  54.157  66.603  1.00  0.00           C  
ATOM   2877  O   GLY A 693       8.281  53.820  65.410  1.00  0.00           O  
ATOM   2878  N   THR A 695       7.896  53.283  67.568  1.00  0.00           N  
ATOM   2879  CA  THR A 695       7.735  51.861  67.265  1.00  0.00           C  
ATOM   2880  C   THR A 695       6.311  51.552  66.787  1.00  0.00           C  
ATOM   2881  O   THR A 695       5.337  51.882  67.464  1.00  0.00           O  
ATOM   2882  CB  THR A 695       8.046  50.988  68.516  1.00  0.00           C  
ATOM   2883  OG1 THR A 695       9.353  51.290  69.014  1.00  0.00           O  
ATOM   2884  CG2 THR A 695       8.023  49.552  68.165  1.00  0.00           C  
ATOM   2885  N   MET A 696       6.204  50.932  65.613  1.00  0.00           N  
ATOM   2886  CA  MET A 696       4.905  50.537  65.040  1.00  0.00           C  
ATOM   2887  C   MET A 696       4.887  49.060  64.554  1.00  0.00           C  
ATOM   2888  O   MET A 696       5.883  48.539  63.998  1.00  0.00           O  
ATOM   2889  CB  MET A 696       4.526  51.403  63.834  1.00  0.00           C  
ATOM   2890  CG  MET A 696       4.848  52.864  63.899  1.00  0.00           C  
ATOM   2891  SD  MET A 696       4.862  53.566  62.182  1.00  0.00           S  
ATOM   2892  CE  MET A 696       5.444  52.213  61.252  1.00  0.00           C  
ATOM   2893  N   HIS A 697       3.746  48.398  64.759  1.00  0.00           N  
ATOM   2894  CA  HIS A 697       3.571  47.027  64.301  1.00  0.00           C  
ATOM   2895  C   HIS A 697       2.449  46.972  63.280  1.00  0.00           C  
ATOM   2896  O   HIS A 697       1.391  47.577  63.464  1.00  0.00           O  
ATOM   2897  CB  HIS A 697       3.252  46.118  65.455  1.00  0.00           C  
ATOM   2898  CG  HIS A 697       4.362  46.012  66.439  1.00  0.00           C  
ATOM   2899  ND1 HIS A 697       4.581  46.962  67.411  1.00  0.00           N  
ATOM   2900  CD2 HIS A 697       5.309  45.061  66.617  1.00  0.00           C  
ATOM   2901  CE1 HIS A 697       5.611  46.597  68.154  1.00  0.00           C  
ATOM   2902  NE2 HIS A 697       6.070  45.446  67.694  1.00  0.00           N  
ATOM   2903  N   ARG A 698       2.701  46.259  62.191  1.00  0.00           N  
ATOM   2904  CA  ARG A 698       1.736  46.117  61.118  1.00  0.00           C  
ATOM   2905  C   ARG A 698       1.613  44.665  60.693  1.00  0.00           C  
ATOM   2906  O   ARG A 698       2.616  44.012  60.386  1.00  0.00           O  
ATOM   2907  CB  ARG A 698       2.158  46.971  59.926  1.00  0.00           C  
ATOM   2908  CG  ARG A 698       2.172  48.442  60.260  1.00  0.00           C  
ATOM   2909  CD  ARG A 698       2.400  49.284  59.048  1.00  0.00           C  
ATOM   2910  NE  ARG A 698       2.360  50.686  59.409  1.00  0.00           N  
ATOM   2911  CZ  ARG A 698       2.649  51.686  58.581  1.00  0.00           C  
ATOM   2912  NH1 ARG A 698       3.008  51.448  57.322  1.00  0.00           N  
ATOM   2913  NH2 ARG A 698       2.572  52.936  59.017  1.00  0.00           N  
ATOM   2914  N   TYR A 699       0.378  44.169  60.691  1.00  0.00           N  
ATOM   2915  CA  TYR A 699       0.070  42.796  60.304  1.00  0.00           C  
ATOM   2916  C   TYR A 699       0.309  42.604  58.807  1.00  0.00           C  
ATOM   2917  O   TYR A 699      -0.621  42.735  58.013  1.00  0.00           O  
ATOM   2918  CB  TYR A 699      -1.395  42.494  60.607  1.00  0.00           C  
ATOM   2919  CG  TYR A 699      -1.716  41.024  60.619  1.00  0.00           C  
ATOM   2920  CD1 TYR A 699      -1.294  40.190  59.581  1.00  0.00           C  
ATOM   2921  CD2 TYR A 699      -2.361  40.445  61.722  1.00  0.00           C  
ATOM   2922  CE1 TYR A 699      -1.486  38.811  59.641  1.00  0.00           C  
ATOM   2923  CE2 TYR A 699      -2.562  39.069  61.797  1.00  0.00           C  
ATOM   2924  CZ  TYR A 699      -2.115  38.255  60.755  1.00  0.00           C  
ATOM   2925  OH  TYR A 699      -2.253  36.890  60.843  1.00  0.00           O  
ATOM   2926  N   GLU A 700       1.543  42.288  58.415  1.00  0.00           N  
ATOM   2927  CA  GLU A 700       1.863  42.094  56.997  1.00  0.00           C  
ATOM   2928  C   GLU A 700       1.718  40.628  56.636  1.00  0.00           C  
ATOM   2929  O   GLU A 700       2.147  39.755  57.406  1.00  0.00           O  
ATOM   2930  CB  GLU A 700       3.303  42.538  56.693  1.00  0.00           C  
ATOM   2931  CG  GLU A 700       3.610  44.030  56.906  1.00  0.00           C  
ATOM   2932  CD  GLU A 700       3.217  44.913  55.719  1.00  0.00           C  
ATOM   2933  OE1 GLU A 700       3.244  44.425  54.553  1.00  0.00           O  
ATOM   2934  OE2 GLU A 700       2.904  46.105  55.963  1.00  0.00           O  
ATOM   2935  N   ALA A 703       1.110  40.362  55.479  1.00  0.00           N  
ATOM   2936  CA  ALA A 703       0.938  38.986  55.029  1.00  0.00           C  
ATOM   2937  C   ALA A 703       2.308  38.336  55.211  1.00  0.00           C  
ATOM   2938  O   ALA A 703       3.341  38.958  54.925  1.00  0.00           O  
ATOM   2939  CB  ALA A 703       0.499  38.937  53.551  1.00  0.00           C  
ATOM   2940  N   SER A 704       2.305  37.101  55.717  1.00  0.00           N  
ATOM   2941  CA  SER A 704       3.530  36.334  55.979  1.00  0.00           C  
ATOM   2942  C   SER A 704       4.498  36.258  54.789  1.00  0.00           C  
ATOM   2943  O   SER A 704       5.722  36.188  54.974  1.00  0.00           O  
ATOM   2944  CB  SER A 704       3.159  34.918  56.450  1.00  0.00           C  
ATOM   2945  OG  SER A 704       2.091  34.384  55.682  1.00  0.00           O  
ATOM   2946  N   GLY A 710       3.938  36.279  53.580  1.00  0.00           N  
ATOM   2947  CA  GLY A 710       4.740  36.216  52.370  1.00  0.00           C  
ATOM   2948  C   GLY A 710       5.378  37.547  52.018  1.00  0.00           C  
ATOM   2949  O   GLY A 710       6.297  37.605  51.189  1.00  0.00           O  
ATOM   2950  N   ALA A 711       4.880  38.616  52.643  1.00  0.00           N  
ATOM   2951  CA  ALA A 711       5.403  39.965  52.437  1.00  0.00           C  
ATOM   2952  C   ALA A 711       6.637  40.135  53.324  1.00  0.00           C  
ATOM   2953  O   ALA A 711       7.542  40.906  52.997  1.00  0.00           O  
ATOM   2954  CB  ALA A 711       4.355  41.001  52.808  1.00  0.00           C  
ATOM   2955  N   VAL A 712       6.656  39.408  54.445  1.00  0.00           N  
ATOM   2956  CA  VAL A 712       7.764  39.435  55.395  1.00  0.00           C  
ATOM   2957  C   VAL A 712       9.130  39.091  54.786  1.00  0.00           C  
ATOM   2958  O   VAL A 712       9.468  37.929  54.566  1.00  0.00           O  
ATOM   2959  CB  VAL A 712       7.493  38.478  56.568  1.00  0.00           C  
ATOM   2960  CG1 VAL A 712       8.776  38.245  57.375  1.00  0.00           C  
ATOM   2961  CG2 VAL A 712       6.415  39.060  57.462  1.00  0.00           C  
ATOM   2962  N   SER A 713       9.908  40.136  54.532  1.00  0.00           N  
ATOM   2963  CA  SER A 713      11.249  40.032  53.973  1.00  0.00           C  
ATOM   2964  C   SER A 713      12.137  40.802  54.983  1.00  0.00           C  
ATOM   2965  O   SER A 713      12.132  42.042  54.997  1.00  0.00           O  
ATOM   2966  CB  SER A 713      11.258  40.705  52.596  1.00  0.00           C  
ATOM   2967  OG  SER A 713      12.304  40.222  51.778  1.00  0.00           O  
ATOM   2968  N   GLY A 714      12.861  40.056  55.828  1.00  0.00           N  
ATOM   2969  CA  GLY A 714      13.715  40.622  56.870  1.00  0.00           C  
ATOM   2970  C   GLY A 714      14.213  42.048  56.692  1.00  0.00           C  
ATOM   2971  O   GLY A 714      14.639  42.420  55.602  1.00  0.00           O  
ATOM   2972  N   LEU A 715      14.169  42.846  57.762  1.00  0.00           N  
ATOM   2973  CA  LEU A 715      14.610  44.257  57.758  1.00  0.00           C  
ATOM   2974  C   LEU A 715      14.032  45.205  56.714  1.00  0.00           C  
ATOM   2975  O   LEU A 715      14.023  46.413  56.915  1.00  0.00           O  
ATOM   2976  CB  LEU A 715      16.123  44.350  57.640  1.00  0.00           C  
ATOM   2977  CG  LEU A 715      17.018  43.981  58.820  1.00  0.00           C  
ATOM   2978  CD1 LEU A 715      18.323  44.776  58.682  1.00  0.00           C  
ATOM   2979  CD2 LEU A 715      16.343  44.299  60.131  1.00  0.00           C  
ATOM   2980  N   GLN A 716      13.572  44.647  55.599  1.00  0.00           N  
ATOM   2981  CA  GLN A 716      13.031  45.402  54.477  1.00  0.00           C  
ATOM   2982  C   GLN A 716      11.549  45.643  54.604  1.00  0.00           C  
ATOM   2983  O   GLN A 716      11.076  46.736  54.343  1.00  0.00           O  
ATOM   2984  CB  GLN A 716      13.333  44.646  53.192  1.00  0.00           C  
ATOM   2985  CG  GLN A 716      13.282  45.499  51.949  1.00  0.00           C  
ATOM   2986  CD  GLN A 716      11.900  45.563  51.338  1.00  0.00           C  
ATOM   2987  OE1 GLN A 716      10.980  44.875  51.772  1.00  0.00           O  
ATOM   2988  NE2 GLN A 716      11.753  46.381  50.309  1.00  0.00           N  
ATOM   2989  N   ARG A 718      10.826  44.603  54.992  1.00  0.00           N  
ATOM   2990  CA  ARG A 718       9.381  44.659  55.193  1.00  0.00           C  
ATOM   2991  C   ARG A 718       9.234  43.785  56.409  1.00  0.00           C  
ATOM   2992  O   ARG A 718       9.351  42.565  56.304  1.00  0.00           O  
ATOM   2993  CB  ARG A 718       8.644  44.046  53.990  1.00  0.00           C  
ATOM   2994  CG  ARG A 718       7.140  43.715  54.154  1.00  0.00           C  
ATOM   2995  CD  ARG A 718       6.191  44.892  53.975  1.00  0.00           C  
ATOM   2996  NE  ARG A 718       6.111  45.406  52.604  1.00  0.00           N  
ATOM   2997  CZ  ARG A 718       5.380  46.470  52.232  1.00  0.00           C  
ATOM   2998  NH1 ARG A 718       4.642  47.149  53.117  1.00  0.00           N  
ATOM   2999  NH2 ARG A 718       5.418  46.890  50.970  1.00  0.00           N  
ATOM   3000  N   VAL A 723       8.997  44.418  57.557  1.00  0.00           N  
ATOM   3001  CA  VAL A 723       8.881  43.726  58.833  1.00  0.00           C  
ATOM   3002  C   VAL A 723       7.546  43.993  59.476  1.00  0.00           C  
ATOM   3003  O   VAL A 723       6.818  44.846  59.014  1.00  0.00           O  
ATOM   3004  CB  VAL A 723       9.963  44.230  59.795  1.00  0.00           C  
ATOM   3005  CG1 VAL A 723      11.311  44.072  59.181  1.00  0.00           C  
ATOM   3006  CG2 VAL A 723       9.753  45.693  60.093  1.00  0.00           C  
ATOM   3007  N   ARG A 724       7.228  43.278  60.547  1.00  0.00           N  
ATOM   3008  CA  ARG A 724       5.975  43.516  61.259  1.00  0.00           C  
ATOM   3009  C   ARG A 724       6.252  44.575  62.328  1.00  0.00           C  
ATOM   3010  O   ARG A 724       5.564  45.602  62.400  1.00  0.00           O  
ATOM   3011  CB  ARG A 724       5.461  42.222  61.897  1.00  0.00           C  
ATOM   3012  CG  ARG A 724       4.892  41.268  60.892  1.00  0.00           C  
ATOM   3013  CD  ARG A 724       4.630  39.881  61.446  1.00  0.00           C  
ATOM   3014  NE  ARG A 724       3.646  39.199  60.589  1.00  0.00           N  
ATOM   3015  CZ  ARG A 724       3.166  37.971  60.800  1.00  0.00           C  
ATOM   3016  NH1 ARG A 724       3.582  37.255  61.844  1.00  0.00           N  
ATOM   3017  NH2 ARG A 724       2.245  37.473  59.982  1.00  0.00           N  
ATOM   3018  N   GLY A 725       7.259  44.319  63.164  1.00  0.00           N  
ATOM   3019  CA  GLY A 725       7.655  45.288  64.180  1.00  0.00           C  
ATOM   3020  C   GLY A 725       8.676  46.250  63.564  1.00  0.00           C  
ATOM   3021  O   GLY A 725       9.665  45.805  62.985  1.00  0.00           O  
ATOM   3022  N   MET A 726       8.452  47.558  63.672  1.00  0.00           N  
ATOM   3023  CA  MET A 726       9.382  48.509  63.068  1.00  0.00           C  
ATOM   3024  C   MET A 726       9.495  49.832  63.784  1.00  0.00           C  
ATOM   3025  O   MET A 726       8.600  50.231  64.531  1.00  0.00           O  
ATOM   3026  CB  MET A 726       8.939  48.821  61.652  1.00  0.00           C  
ATOM   3027  CG  MET A 726       7.666  49.647  61.628  1.00  0.00           C  
ATOM   3028  SD  MET A 726       6.796  49.509  60.067  1.00  0.00           S  
ATOM   3029  CE  MET A 726       6.019  47.885  60.334  1.00  0.00           C  
ATOM   3030  N   THR A 729      10.591  50.534  63.540  1.00  0.00           N  
ATOM   3031  CA  THR A 729      10.727  51.841  64.154  1.00  0.00           C  
ATOM   3032  C   THR A 729      10.980  52.930  63.159  1.00  0.00           C  
ATOM   3033  O   THR A 729      12.007  52.943  62.485  1.00  0.00           O  
ATOM   3034  CB  THR A 729      11.795  51.895  65.218  1.00  0.00           C  
ATOM   3035  OG1 THR A 729      11.285  51.272  66.396  1.00  0.00           O  
ATOM   3036  CG2 THR A 729      12.116  53.321  65.561  1.00  0.00           C  
ATOM   3037  N   LEU A 730      10.022  53.855  63.126  1.00  0.00           N  
ATOM   3038  CA  LEU A 730      10.013  54.981  62.229  1.00  0.00           C  
ATOM   3039  C   LEU A 730      10.597  56.306  62.698  1.00  0.00           C  
ATOM   3040  O   LEU A 730      10.255  56.779  63.787  1.00  0.00           O  
ATOM   3041  CB  LEU A 730       8.582  55.249  61.808  1.00  0.00           C  
ATOM   3042  CG  LEU A 730       8.516  56.348  60.753  1.00  0.00           C  
ATOM   3043  CD1 LEU A 730       9.238  55.875  59.483  1.00  0.00           C  
ATOM   3044  CD2 LEU A 730       7.083  56.682  60.481  1.00  0.00           C  
ATOM   3045  N   ASN A 731      11.463  56.900  61.867  1.00  0.00           N  
ATOM   3046  CA  ASN A 731      12.022  58.215  62.134  1.00  0.00           C  
ATOM   3047  C   ASN A 731      10.821  59.075  61.744  1.00  0.00           C  
ATOM   3048  O   ASN A 731      10.801  59.731  60.705  1.00  0.00           O  
ATOM   3049  CB  ASN A 731      13.221  58.486  61.216  1.00  0.00           C  
ATOM   3050  CG  ASN A 731      13.515  59.998  61.032  1.00  0.00           C  
ATOM   3051  OD1 ASN A 731      13.385  60.800  61.968  1.00  0.00           O  
ATOM   3052  ND2 ASN A 731      13.918  60.379  59.819  1.00  0.00           N  
ATOM   3053  N   ASP A 732       9.807  59.046  62.593  1.00  0.00           N  
ATOM   3054  CA  ASP A 732       8.556  59.744  62.367  1.00  0.00           C  
ATOM   3055  C   ASP A 732       8.508  61.141  62.994  1.00  0.00           C  
ATOM   3056  O   ASP A 732       9.304  61.459  63.877  1.00  0.00           O  
ATOM   3057  CB  ASP A 732       7.444  58.863  62.956  1.00  0.00           C  
ATOM   3058  CG  ASP A 732       6.047  59.255  62.507  1.00  0.00           C  
ATOM   3059  OD1 ASP A 732       5.900  60.239  61.771  1.00  0.00           O  
ATOM   3060  OD2 ASP A 732       5.086  58.566  62.900  1.00  0.00           O  
ATOM   3061  N   SER A 733       7.581  61.968  62.507  1.00  0.00           N  
ATOM   3062  CA  SER A 733       7.302  63.318  63.021  1.00  0.00           C  
ATOM   3063  C   SER A 733       6.049  63.798  62.310  1.00  0.00           C  
ATOM   3064  O   SER A 733       5.793  63.414  61.172  1.00  0.00           O  
ATOM   3065  CB  SER A 733       8.427  64.338  62.762  1.00  0.00           C  
ATOM   3066  OG  SER A 733       7.955  65.682  62.952  1.00  0.00           O  
ATOM   3067  N   HIS A 734       5.270  64.632  62.995  1.00  0.00           N  
ATOM   3068  CA  HIS A 734       4.042  65.199  62.453  1.00  0.00           C  
ATOM   3069  C   HIS A 734       4.068  66.657  62.753  1.00  0.00           C  
ATOM   3070  O   HIS A 734       3.881  67.063  63.892  1.00  0.00           O  
ATOM   3071  CB  HIS A 734       2.837  64.587  63.112  1.00  0.00           C  
ATOM   3072  CG  HIS A 734       2.714  63.127  62.860  1.00  0.00           C  
ATOM   3073  ND1 HIS A 734       3.208  62.183  63.729  1.00  0.00           N  
ATOM   3074  CD2 HIS A 734       2.136  62.448  61.841  1.00  0.00           C  
ATOM   3075  CE1 HIS A 734       2.928  60.981  63.258  1.00  0.00           C  
ATOM   3076  NE2 HIS A 734       2.276  61.115  62.116  1.00  0.00           N  
ATOM   3077  N   ILE A 735       4.321  67.438  61.716  1.00  0.00           N  
ATOM   3078  CA  ILE A 735       4.404  68.883  61.828  1.00  0.00           C  
ATOM   3079  C   ILE A 735       2.996  69.448  61.784  1.00  0.00           C  
ATOM   3080  O   ILE A 735       2.205  69.062  60.927  1.00  0.00           O  
ATOM   3081  CB  ILE A 735       5.193  69.486  60.647  1.00  0.00           C  
ATOM   3082  CG1 ILE A 735       6.660  69.096  60.709  1.00  0.00           C  
ATOM   3083  CG2 ILE A 735       5.126  70.958  60.707  1.00  0.00           C  
ATOM   3084  CD1 ILE A 735       6.900  67.626  60.873  1.00  0.00           C  
ATOM   3085  N   PHE A 736       2.684  70.343  62.717  1.00  0.00           N  
ATOM   3086  CA  PHE A 736       1.389  71.008  62.750  1.00  0.00           C  
ATOM   3087  C   PHE A 736       1.575  72.417  62.193  1.00  0.00           C  
ATOM   3088  O   PHE A 736       2.347  73.204  62.730  1.00  0.00           O  
ATOM   3089  CB  PHE A 736       0.893  71.074  64.173  1.00  0.00           C  
ATOM   3090  CG  PHE A 736       0.487  69.753  64.715  1.00  0.00           C  
ATOM   3091  CD1 PHE A 736       1.431  68.803  65.017  1.00  0.00           C  
ATOM   3092  CD2 PHE A 736      -0.849  69.440  64.876  1.00  0.00           C  
ATOM   3093  CE1 PHE A 736       1.039  67.560  65.484  1.00  0.00           C  
ATOM   3094  CE2 PHE A 736      -1.238  68.206  65.338  1.00  0.00           C  
ATOM   3095  CZ  PHE A 736      -0.301  67.265  65.634  1.00  0.00           C  
ATOM   3096  N   VAL A 737       0.878  72.726  61.109  1.00  0.00           N  
ATOM   3097  CA  VAL A 737       1.017  74.022  60.474  1.00  0.00           C  
ATOM   3098  C   VAL A 737      -0.321  74.722  60.268  1.00  0.00           C  
ATOM   3099  O   VAL A 737      -1.387  74.124  60.453  1.00  0.00           O  
ATOM   3100  CB  VAL A 737       1.675  73.883  59.089  1.00  0.00           C  
ATOM   3101  CG1 VAL A 737       2.921  73.033  59.191  1.00  0.00           C  
ATOM   3102  CG2 VAL A 737       0.677  73.266  58.081  1.00  0.00           C  
ATOM   3103  N   ARG A 738      -0.240  76.000  59.888  1.00  0.00           N  
ATOM   3104  CA  ARG A 738      -1.409  76.841  59.596  1.00  0.00           C  
ATOM   3105  C   ARG A 738      -1.651  76.813  58.091  1.00  0.00           C  
ATOM   3106  O   ARG A 738      -0.699  76.718  57.313  1.00  0.00           O  
ATOM   3107  CB  ARG A 738      -1.169  78.302  59.992  1.00  0.00           C  
ATOM   3108  CG  ARG A 738      -1.126  78.560  61.455  1.00  0.00           C  
ATOM   3109  CD  ARG A 738      -1.194  80.045  61.717  1.00  0.00           C  
ATOM   3110  NE  ARG A 738       0.071  80.652  62.125  1.00  0.00           N  
ATOM   3111  CZ  ARG A 738       0.879  81.329  61.323  1.00  0.00           C  
ATOM   3112  NH1 ARG A 738       0.561  81.485  60.050  1.00  0.00           N  
ATOM   3113  NH2 ARG A 738       1.982  81.875  61.816  1.00  0.00           N  
ATOM   3114  N   PRO A 739      -2.923  76.969  57.666  1.00  0.00           N  
ATOM   3115  CA  PRO A 739      -3.340  76.961  56.266  1.00  0.00           C  
ATOM   3116  C   PRO A 739      -2.291  77.639  55.446  1.00  0.00           C  
ATOM   3117  O   PRO A 739      -1.897  77.143  54.398  1.00  0.00           O  
ATOM   3118  CB  PRO A 739      -4.608  77.785  56.288  1.00  0.00           C  
ATOM   3119  CG  PRO A 739      -5.181  77.476  57.593  1.00  0.00           C  
ATOM   3120  CD  PRO A 739      -3.977  77.584  58.492  1.00  0.00           C  
ATOM   3121  N   ASP A 742      -1.825  78.769  55.966  1.00  0.00           N  
ATOM   3122  CA  ASP A 742      -0.841  79.597  55.284  1.00  0.00           C  
ATOM   3123  C   ASP A 742       0.590  79.137  55.217  1.00  0.00           C  
ATOM   3124  O   ASP A 742       1.339  79.603  54.375  1.00  0.00           O  
ATOM   3125  CB  ASP A 742      -0.854  81.009  55.880  1.00  0.00           C  
ATOM   3126  CG  ASP A 742      -0.076  81.115  57.199  1.00  0.00           C  
ATOM   3127  OD1 ASP A 742      -0.531  80.557  58.228  1.00  0.00           O  
ATOM   3128  OD2 ASP A 742       0.986  81.777  57.189  1.00  0.00           O  
ATOM   3129  N   GLN A 743       0.992  78.238  56.093  1.00  0.00           N  
ATOM   3130  CA  GLN A 743       2.388  77.808  56.072  1.00  0.00           C  
ATOM   3131  C   GLN A 743       2.671  76.367  55.602  1.00  0.00           C  
ATOM   3132  O   GLN A 743       3.798  75.883  55.734  1.00  0.00           O  
ATOM   3133  CB  GLN A 743       2.978  78.048  57.461  1.00  0.00           C  
ATOM   3134  CG  GLN A 743       2.061  77.553  58.565  1.00  0.00           C  
ATOM   3135  CD  GLN A 743       2.438  78.085  59.923  1.00  0.00           C  
ATOM   3136  OE1 GLN A 743       1.998  77.561  60.950  1.00  0.00           O  
ATOM   3137  NE2 GLN A 743       3.251  79.136  59.943  1.00  0.00           N  
ATOM   3138  N   ILE A 786       1.661  75.708  55.029  1.00  0.00           N  
ATOM   3139  CA  ILE A 786       1.813  74.335  54.567  1.00  0.00           C  
ATOM   3140  C   ILE A 786       2.981  74.155  53.614  1.00  0.00           C  
ATOM   3141  O   ILE A 786       4.050  73.693  53.991  1.00  0.00           O  
ATOM   3142  CB  ILE A 786       0.596  73.819  53.795  1.00  0.00           C  
ATOM   3143  CG1 ILE A 786      -0.661  73.895  54.635  1.00  0.00           C  
ATOM   3144  CG2 ILE A 786       0.847  72.370  53.385  1.00  0.00           C  
ATOM   3145  CD1 ILE A 786      -1.850  73.271  53.933  1.00  0.00           C  
ATOM   3146  N   LYS A 787       2.746  74.518  52.361  1.00  0.00           N  
ATOM   3147  CA  LYS A 787       3.729  74.376  51.308  1.00  0.00           C  
ATOM   3148  C   LYS A 787       5.146  74.781  51.709  1.00  0.00           C  
ATOM   3149  O   LYS A 787       6.103  74.063  51.401  1.00  0.00           O  
ATOM   3150  CB  LYS A 787       3.239  75.130  50.048  1.00  0.00           C  
ATOM   3151  CG  LYS A 787       1.888  74.567  49.500  1.00  0.00           C  
ATOM   3152  CD  LYS A 787       1.709  74.696  47.964  1.00  0.00           C  
ATOM   3153  CE  LYS A 787       1.191  76.085  47.508  1.00  0.00           C  
ATOM   3154  NZ  LYS A 787       1.202  76.288  46.032  1.00  0.00           N  
ATOM   3155  N   GLU A 788       5.283  75.896  52.422  1.00  0.00           N  
ATOM   3156  CA  GLU A 788       6.600  76.375  52.827  1.00  0.00           C  
ATOM   3157  C   GLU A 788       7.255  75.357  53.745  1.00  0.00           C  
ATOM   3158  O   GLU A 788       8.381  74.920  53.509  1.00  0.00           O  
ATOM   3159  CB  GLU A 788       6.476  77.733  53.525  1.00  0.00           C  
ATOM   3160  CG  GLU A 788       7.796  78.328  54.040  1.00  0.00           C  
ATOM   3161  CD  GLU A 788       7.639  79.064  55.399  1.00  0.00           C  
ATOM   3162  OE1 GLU A 788       6.892  78.551  56.288  1.00  0.00           O  
ATOM   3163  OE2 GLU A 788       8.275  80.138  55.584  1.00  0.00           O  
ATOM   3164  N   GLU A 789       6.538  74.986  54.798  1.00  0.00           N  
ATOM   3165  CA  GLU A 789       7.013  73.996  55.753  1.00  0.00           C  
ATOM   3166  C   GLU A 789       7.214  72.695  55.004  1.00  0.00           C  
ATOM   3167  O   GLU A 789       8.150  71.969  55.270  1.00  0.00           O  
ATOM   3168  CB  GLU A 789       5.975  73.789  56.859  1.00  0.00           C  
ATOM   3169  CG  GLU A 789       6.302  72.733  57.896  1.00  0.00           C  
ATOM   3170  CD  GLU A 789       7.697  72.877  58.469  1.00  0.00           C  
ATOM   3171  OE1 GLU A 789       8.197  74.012  58.569  1.00  0.00           O  
ATOM   3172  OE2 GLU A 789       8.305  71.850  58.832  1.00  0.00           O  
ATOM   3173  N   PHE A 790       6.337  72.411  54.049  1.00  0.00           N  
ATOM   3174  CA  PHE A 790       6.411  71.176  53.267  1.00  0.00           C  
ATOM   3175  C   PHE A 790       7.663  71.067  52.423  1.00  0.00           C  
ATOM   3176  O   PHE A 790       8.255  69.998  52.303  1.00  0.00           O  
ATOM   3177  CB  PHE A 790       5.214  71.060  52.343  1.00  0.00           C  
ATOM   3178  CG  PHE A 790       5.077  69.712  51.735  1.00  0.00           C  
ATOM   3179  CD1 PHE A 790       4.540  68.660  52.472  1.00  0.00           C  
ATOM   3180  CD2 PHE A 790       5.504  69.476  50.432  1.00  0.00           C  
ATOM   3181  CE1 PHE A 790       4.429  67.384  51.921  1.00  0.00           C  
ATOM   3182  CE2 PHE A 790       5.400  68.199  49.864  1.00  0.00           C  
ATOM   3183  CZ  PHE A 790       4.863  67.156  50.610  1.00  0.00           C  
ATOM   3184  N   LYS A 791       8.040  72.187  51.822  1.00  0.00           N  
ATOM   3185  CA  LYS A 791       9.219  72.257  50.978  1.00  0.00           C  
ATOM   3186  C   LYS A 791      10.503  72.170  51.820  1.00  0.00           C  
ATOM   3187  O   LYS A 791      11.553  71.751  51.339  1.00  0.00           O  
ATOM   3188  CB  LYS A 791       9.135  73.532  50.134  1.00  0.00           C  
ATOM   3189  CG  LYS A 791       8.056  73.417  49.058  1.00  0.00           C  
ATOM   3190  CD  LYS A 791       7.509  74.758  48.564  1.00  0.00           C  
ATOM   3191  CE  LYS A 791       8.549  75.601  47.825  1.00  0.00           C  
ATOM   3192  NZ  LYS A 791       7.921  76.747  47.117  1.00  0.00           N  
ATOM   3193  N   ARG A 792      10.401  72.544  53.089  1.00  0.00           N  
ATOM   3194  CA  ARG A 792      11.517  72.453  54.028  1.00  0.00           C  
ATOM   3195  C   ARG A 792      11.793  70.942  54.208  1.00  0.00           C  
ATOM   3196  O   ARG A 792      12.900  70.451  54.010  1.00  0.00           O  
ATOM   3197  CB  ARG A 792      11.086  73.062  55.359  1.00  0.00           C  
ATOM   3198  CG  ARG A 792      12.149  73.831  56.104  1.00  0.00           C  
ATOM   3199  CD  ARG A 792      11.799  75.309  56.192  1.00  0.00           C  
ATOM   3200  NE  ARG A 792      10.380  75.460  56.502  1.00  0.00           N  
ATOM   3201  CZ  ARG A 792       9.749  76.626  56.641  1.00  0.00           C  
ATOM   3202  NH1 ARG A 792      10.427  77.777  56.499  1.00  0.00           N  
ATOM   3203  NH2 ARG A 792       8.434  76.635  56.910  1.00  0.00           N  
ATOM   3204  N   VAL A 793      10.750  70.210  54.561  1.00  0.00           N  
ATOM   3205  CA  VAL A 793      10.842  68.786  54.765  1.00  0.00           C  
ATOM   3206  C   VAL A 793      11.478  68.111  53.558  1.00  0.00           C  
ATOM   3207  O   VAL A 793      12.382  67.301  53.691  1.00  0.00           O  
ATOM   3208  CB  VAL A 793       9.445  68.187  54.951  1.00  0.00           C  
ATOM   3209  CG1 VAL A 793       9.505  66.893  55.722  1.00  0.00           C  
ATOM   3210  CG2 VAL A 793       8.566  69.164  55.644  1.00  0.00           C  
ATOM   3211  N   VAL A 794      11.004  68.439  52.367  1.00  0.00           N  
ATOM   3212  CA  VAL A 794      11.527  67.779  51.182  1.00  0.00           C  
ATOM   3213  C   VAL A 794      12.989  68.035  51.046  1.00  0.00           C  
ATOM   3214  O   VAL A 794      13.742  67.099  50.819  1.00  0.00           O  
ATOM   3215  CB  VAL A 794      10.823  68.215  49.871  1.00  0.00           C  
ATOM   3216  CG1 VAL A 794      11.245  67.301  48.731  1.00  0.00           C  
ATOM   3217  CG2 VAL A 794       9.321  68.148  50.037  1.00  0.00           C  
ATOM   3218  N   ASN A 795      13.406  69.286  51.186  1.00  0.00           N  
ATOM   3219  CA  ASN A 795      14.833  69.582  51.068  1.00  0.00           C  
ATOM   3220  C   ASN A 795      15.643  68.790  52.065  1.00  0.00           C  
ATOM   3221  O   ASN A 795      16.704  68.244  51.734  1.00  0.00           O  
ATOM   3222  CB  ASN A 795      15.113  71.065  51.251  1.00  0.00           C  
ATOM   3223  CG  ASN A 795      14.549  71.882  50.127  1.00  0.00           C  
ATOM   3224  OD1 ASN A 795      14.247  71.338  49.059  1.00  0.00           O  
ATOM   3225  ND2 ASN A 795      14.397  73.192  50.348  1.00  0.00           N  
ATOM   3226  N   MET A 796      15.136  68.731  53.289  1.00  0.00           N  
ATOM   3227  CA  MET A 796      15.796  67.967  54.335  1.00  0.00           C  
ATOM   3228  C   MET A 796      16.021  66.520  53.855  1.00  0.00           C  
ATOM   3229  O   MET A 796      17.148  66.030  53.917  1.00  0.00           O  
ATOM   3230  CB  MET A 796      14.955  68.037  55.610  1.00  0.00           C  
ATOM   3231  CG  MET A 796      14.788  66.766  56.369  1.00  0.00           C  
ATOM   3232  SD  MET A 796      14.140  67.099  57.996  1.00  0.00           S  
ATOM   3233  CE  MET A 796      15.638  67.530  58.752  1.00  0.00           C  
ATOM   3234  N   ILE A 797      14.974  65.853  53.356  1.00  0.00           N  
ATOM   3235  CA  ILE A 797      15.114  64.484  52.865  1.00  0.00           C  
ATOM   3236  C   ILE A 797      16.136  64.508  51.761  1.00  0.00           C  
ATOM   3237  O   ILE A 797      16.976  63.623  51.633  1.00  0.00           O  
ATOM   3238  CB  ILE A 797      13.814  63.943  52.290  1.00  0.00           C  
ATOM   3239  CG1 ILE A 797      12.772  63.828  53.399  1.00  0.00           C  
ATOM   3240  CG2 ILE A 797      14.074  62.608  51.607  1.00  0.00           C  
ATOM   3241  CD1 ILE A 797      11.561  63.038  53.034  1.00  0.00           C  
ATOM   3242  N   ILE A 798      16.057  65.540  50.947  1.00  0.00           N  
ATOM   3243  CA  ILE A 798      17.023  65.684  49.877  1.00  0.00           C  
ATOM   3244  C   ILE A 798      18.413  65.833  50.538  1.00  0.00           C  
ATOM   3245  O   ILE A 798      19.366  65.163  50.133  1.00  0.00           O  
ATOM   3246  CB  ILE A 798      16.685  66.928  48.968  1.00  0.00           C  
ATOM   3247  CG1 ILE A 798      15.693  66.530  47.882  1.00  0.00           C  
ATOM   3248  CG2 ILE A 798      17.947  67.523  48.363  1.00  0.00           C  
ATOM   3249  CD1 ILE A 798      14.387  67.266  47.967  1.00  0.00           C  
ATOM   3250  N   ASP A 799      18.534  66.677  51.562  1.00  0.00           N  
ATOM   3251  CA  ASP A 799      19.829  66.840  52.201  1.00  0.00           C  
ATOM   3252  C   ASP A 799      20.325  65.600  52.919  1.00  0.00           C  
ATOM   3253  O   ASP A 799      21.509  65.309  52.865  1.00  0.00           O  
ATOM   3254  CB  ASP A 799      19.821  68.014  53.172  1.00  0.00           C  
ATOM   3255  CG  ASP A 799      19.627  69.343  52.461  1.00  0.00           C  
ATOM   3256  OD1 ASP A 799      19.965  69.416  51.245  1.00  0.00           O  
ATOM   3257  OD2 ASP A 799      19.151  70.313  53.111  1.00  0.00           O  
ATOM   3258  N   VAL A 800      19.445  64.860  53.591  1.00  0.00           N  
ATOM   3259  CA  VAL A 800      19.903  63.660  54.301  1.00  0.00           C  
ATOM   3260  C   VAL A 800      20.473  62.660  53.321  1.00  0.00           C  
ATOM   3261  O   VAL A 800      21.559  62.130  53.551  1.00  0.00           O  
ATOM   3262  CB  VAL A 800      18.790  62.973  55.151  1.00  0.00           C  
ATOM   3263  CG1 VAL A 800      19.294  61.631  55.670  1.00  0.00           C  
ATOM   3264  CG2 VAL A 800      18.407  63.865  56.320  1.00  0.00           C  
ATOM   3265  N   TYR A 801      19.757  62.406  52.233  1.00  0.00           N  
ATOM   3266  CA  TYR A 801      20.260  61.480  51.236  1.00  0.00           C  
ATOM   3267  C   TYR A 801      21.653  61.888  50.765  1.00  0.00           C  
ATOM   3268  O   TYR A 801      22.494  61.047  50.451  1.00  0.00           O  
ATOM   3269  CB  TYR A 801      19.322  61.446  50.050  1.00  0.00           C  
ATOM   3270  CG  TYR A 801      18.135  60.596  50.299  1.00  0.00           C  
ATOM   3271  CD1 TYR A 801      17.566  60.519  51.567  1.00  0.00           C  
ATOM   3272  CD2 TYR A 801      17.556  59.881  49.273  1.00  0.00           C  
ATOM   3273  CE1 TYR A 801      16.444  59.748  51.805  1.00  0.00           C  
ATOM   3274  CE2 TYR A 801      16.428  59.100  49.509  1.00  0.00           C  
ATOM   3275  CZ  TYR A 801      15.876  59.038  50.779  1.00  0.00           C  
ATOM   3276  OH  TYR A 801      14.757  58.253  50.995  1.00  0.00           O  
ATOM   3277  N   LYS A 802      21.886  63.189  50.696  1.00  0.00           N  
ATOM   3278  CA  LYS A 802      23.171  63.689  50.270  1.00  0.00           C  
ATOM   3279  C   LYS A 802      24.161  63.181  51.306  1.00  0.00           C  
ATOM   3280  O   LYS A 802      25.220  62.683  50.975  1.00  0.00           O  
ATOM   3281  CB  LYS A 802      23.136  65.216  50.249  1.00  0.00           C  
ATOM   3282  CG  LYS A 802      24.179  65.897  49.351  1.00  0.00           C  
ATOM   3283  CD  LYS A 802      23.936  67.437  49.258  1.00  0.00           C  
ATOM   3284  CE  LYS A 802      22.627  67.803  48.471  1.00  0.00           C  
ATOM   3285  NZ  LYS A 802      22.102  69.189  48.773  1.00  0.00           N  
ATOM   3286  N   ASP A 803      23.780  63.283  52.569  1.00  0.00           N  
ATOM   3287  CA  ASP A 803      24.612  62.864  53.677  1.00  0.00           C  
ATOM   3288  C   ASP A 803      25.061  61.429  53.649  1.00  0.00           C  
ATOM   3289  O   ASP A 803      26.225  61.163  53.941  1.00  0.00           O  
ATOM   3290  CB  ASP A 803      23.883  63.146  54.962  1.00  0.00           C  
ATOM   3291  CG  ASP A 803      24.000  64.575  55.352  1.00  0.00           C  
ATOM   3292  OD1 ASP A 803      24.980  65.206  54.905  1.00  0.00           O  
ATOM   3293  OD2 ASP A 803      23.140  65.074  56.103  1.00  0.00           O  
ATOM   3294  N   PHE A 804      24.137  60.516  53.318  1.00  0.00           N  
ATOM   3295  CA  PHE A 804      24.392  59.068  53.203  1.00  0.00           C  
ATOM   3296  C   PHE A 804      24.848  58.661  51.792  1.00  0.00           C  
ATOM   3297  O   PHE A 804      24.995  57.473  51.476  1.00  0.00           O  
ATOM   3298  CB  PHE A 804      23.134  58.313  53.551  1.00  0.00           C  
ATOM   3299  CG  PHE A 804      22.817  58.361  54.981  1.00  0.00           C  
ATOM   3300  CD1 PHE A 804      22.176  59.465  55.526  1.00  0.00           C  
ATOM   3301  CD2 PHE A 804      23.189  57.324  55.816  1.00  0.00           C  
ATOM   3302  CE1 PHE A 804      21.908  59.536  56.883  1.00  0.00           C  
ATOM   3303  CE2 PHE A 804      22.925  57.386  57.173  1.00  0.00           C  
ATOM   3304  CZ  PHE A 804      22.279  58.501  57.705  1.00  0.00           C  
ATOM   3305  N   GLY A 808      25.053  59.667  50.946  1.00  0.00           N  
ATOM   3306  CA  GLY A 808      25.493  59.433  49.593  1.00  0.00           C  
ATOM   3307  C   GLY A 808      24.521  58.693  48.702  1.00  0.00           C  
ATOM   3308  O   GLY A 808      24.952  57.995  47.784  1.00  0.00           O  
ATOM   3309  N   PHE A1143      23.221  58.803  48.961  1.00  0.00           N  
ATOM   3310  CA  PHE A1143      22.248  58.151  48.082  1.00  0.00           C  
ATOM   3311  C   PHE A1143      22.068  59.021  46.806  1.00  0.00           C  
ATOM   3312  O   PHE A1143      21.492  60.122  46.857  1.00  0.00           O  
ATOM   3313  CB  PHE A1143      20.914  57.986  48.797  1.00  0.00           C  
ATOM   3314  CG  PHE A1143      20.969  57.085  49.978  1.00  0.00           C  
ATOM   3315  CD1 PHE A1143      22.066  56.301  50.208  1.00  0.00           C  
ATOM   3316  CD2 PHE A1143      19.909  57.034  50.865  1.00  0.00           C  
ATOM   3317  CE1 PHE A1143      22.111  55.478  51.312  1.00  0.00           C  
ATOM   3318  CE2 PHE A1143      19.937  56.218  51.975  1.00  0.00           C  
ATOM   3319  CZ  PHE A1143      21.034  55.436  52.208  1.00  0.00           C  
ATOM   3320  N   GLU A1153      22.572  58.523  45.673  1.00  0.00           N  
ATOM   3321  CA  GLU A1153      22.525  59.240  44.397  1.00  0.00           C  
ATOM   3322  C   GLU A1153      21.354  58.825  43.506  1.00  0.00           C  
ATOM   3323  O   GLU A1153      20.825  59.642  42.737  1.00  0.00           O  
ATOM   3324  CB  GLU A1153      23.837  59.003  43.659  1.00  0.00           C  
ATOM   3325  CG  GLU A1153      25.089  59.483  44.394  1.00  0.00           C  
ATOM   3326  CD  GLU A1153      25.301  60.979  44.274  1.00  0.00           C  
ATOM   3327  OE1 GLU A1153      25.327  61.463  43.119  1.00  0.00           O  
ATOM   3328  OE2 GLU A1153      25.449  61.668  45.315  1.00  0.00           O  
ATOM   3329  N   ASP A1154      20.956  57.553  43.627  1.00  0.00           N  
ATOM   3330  CA  ASP A1154      19.846  56.977  42.854  1.00  0.00           C  
ATOM   3331  C   ASP A1154      18.604  56.822  43.694  1.00  0.00           C  
ATOM   3332  O   ASP A1154      18.572  55.992  44.592  1.00  0.00           O  
ATOM   3333  CB  ASP A1154      20.184  55.574  42.296  1.00  0.00           C  
ATOM   3334  CG  ASP A1154      21.627  55.447  41.834  1.00  0.00           C  
ATOM   3335  OD1 ASP A1154      22.041  56.176  40.886  1.00  0.00           O  
ATOM   3336  OD2 ASP A1154      22.339  54.611  42.449  1.00  0.00           O  
ATOM   3337  N   TYR A1155      17.599  57.629  43.364  1.00  0.00           N  
ATOM   3338  CA  TYR A1155      16.289  57.615  43.997  1.00  0.00           C  
ATOM   3339  C   TYR A1155      15.356  58.420  43.122  1.00  0.00           C  
ATOM   3340  O   TYR A1155      15.807  59.103  42.207  1.00  0.00           O  
ATOM   3341  CB  TYR A1155      16.343  58.220  45.381  1.00  0.00           C  
ATOM   3342  CG  TYR A1155      16.728  59.691  45.455  1.00  0.00           C  
ATOM   3343  CD1 TYR A1155      18.060  60.071  45.544  1.00  0.00           C  
ATOM   3344  CD2 TYR A1155      15.757  60.686  45.549  1.00  0.00           C  
ATOM   3345  CE1 TYR A1155      18.417  61.395  45.734  1.00  0.00           C  
ATOM   3346  CE2 TYR A1155      16.107  62.010  45.740  1.00  0.00           C  
ATOM   3347  CZ  TYR A1155      17.448  62.366  45.833  1.00  0.00           C  
ATOM   3348  OH  TYR A1155      17.826  63.688  46.018  1.00  0.00           O  
ATOM   3349  N   SER A1156      14.057  58.339  43.413  1.00  0.00           N  
ATOM   3350  CA  SER A1156      13.006  59.037  42.647  1.00  0.00           C  
ATOM   3351  C   SER A1156      11.836  59.482  43.524  1.00  0.00           C  
ATOM   3352  O   SER A1156      11.636  58.935  44.616  1.00  0.00           O  
ATOM   3353  CB  SER A1156      12.459  58.097  41.588  1.00  0.00           C  
ATOM   3354  OG  SER A1156      12.286  56.791  42.147  1.00  0.00           O  
ATOM   3355  N   PHE A1157      11.056  60.459  43.038  1.00  0.00           N  
ATOM   3356  CA  PHE A1157       9.857  60.960  43.749  1.00  0.00           C  
ATOM   3357  C   PHE A1157       8.545  60.377  43.160  1.00  0.00           C  
ATOM   3358  O   PHE A1157       8.554  59.706  42.125  1.00  0.00           O  
ATOM   3359  CB  PHE A1157       9.821  62.470  43.673  1.00  0.00           C  
ATOM   3360  CG  PHE A1157      10.948  63.132  44.382  1.00  0.00           C  
ATOM   3361  CD1 PHE A1157      11.334  62.708  45.643  1.00  0.00           C  
ATOM   3362  CD2 PHE A1157      11.595  64.228  43.819  1.00  0.00           C  
ATOM   3363  CE1 PHE A1157      12.353  63.378  46.342  1.00  0.00           C  
ATOM   3364  CE2 PHE A1157      12.620  64.905  44.511  1.00  0.00           C  
ATOM   3365  CZ  PHE A1157      12.993  64.478  45.770  1.00  0.00           C  
ATOM   3366  N   ARG A1158       7.423  60.623  43.823  1.00  0.00           N  
ATOM   3367  CA  ARG A1158       6.122  60.107  43.364  1.00  0.00           C  
ATOM   3368  C   ARG A1158       4.918  60.692  44.119  1.00  0.00           C  
ATOM   3369  O   ARG A1158       4.740  60.461  45.316  1.00  0.00           O  
ATOM   3370  CB  ARG A1158       6.072  58.572  43.481  1.00  0.00           C  
ATOM   3371  CG  ARG A1158       4.685  58.023  43.827  1.00  0.00           C  
ATOM   3372  CD  ARG A1158       4.656  56.514  43.822  1.00  0.00           C  
ATOM   3373  NE  ARG A1158       4.356  55.916  45.129  1.00  0.00           N  
ATOM   3374  CZ  ARG A1158       4.522  54.613  45.401  1.00  0.00           C  
ATOM   3375  NH1 ARG A1158       4.979  53.804  44.458  1.00  0.00           N  
ATOM   3376  NH2 ARG A1158       4.240  54.103  46.601  1.00  0.00           N  
ATOM   3377  N   LEU A1159       4.079  61.451  43.436  1.00  0.00           N  
ATOM   3378  CA  LEU A1159       2.923  61.979  44.118  1.00  0.00           C  
ATOM   3379  C   LEU A1159       1.889  60.861  44.098  1.00  0.00           C  
ATOM   3380  O   LEU A1159       1.416  60.458  43.048  1.00  0.00           O  
ATOM   3381  CB  LEU A1159       2.415  63.214  43.400  1.00  0.00           C  
ATOM   3382  CG  LEU A1159       3.502  64.158  42.850  1.00  0.00           C  
ATOM   3383  CD1 LEU A1159       2.790  65.375  42.341  1.00  0.00           C  
ATOM   3384  CD2 LEU A1159       4.545  64.602  43.879  1.00  0.00           C  
ATOM   3385  N   SER A1160       1.576  60.317  45.264  1.00  0.00           N  
ATOM   3386  CA  SER A1160       0.578  59.254  45.353  1.00  0.00           C  
ATOM   3387  C   SER A1160      -0.816  59.847  45.641  1.00  0.00           C  
ATOM   3388  O   SER A1160      -1.001  60.668  46.573  1.00  0.00           O  
ATOM   3389  CB  SER A1160       0.985  58.230  46.415  1.00  0.00           C  
ATOM   3390  OG  SER A1160       1.838  58.803  47.380  1.00  0.00           O  
ATOM   3391  N   TYR A1161      -1.791  59.407  44.841  1.00  0.00           N  
ATOM   3392  CA  TYR A1161      -3.145  59.938  44.912  1.00  0.00           C  
ATOM   3393  C   TYR A1161      -4.322  59.086  45.406  1.00  0.00           C  
ATOM   3394  O   TYR A1161      -4.346  57.862  45.249  1.00  0.00           O  
ATOM   3395  CB  TYR A1161      -3.489  60.515  43.547  1.00  0.00           C  
ATOM   3396  CG  TYR A1161      -2.574  61.621  43.074  1.00  0.00           C  
ATOM   3397  CD1 TYR A1161      -2.343  62.739  43.855  1.00  0.00           C  
ATOM   3398  CD2 TYR A1161      -2.063  61.611  41.788  1.00  0.00           C  
ATOM   3399  CE1 TYR A1161      -1.636  63.836  43.356  1.00  0.00           C  
ATOM   3400  CE2 TYR A1161      -1.362  62.691  41.275  1.00  0.00           C  
ATOM   3401  CZ  TYR A1161      -1.153  63.800  42.058  1.00  0.00           C  
ATOM   3402  OH  TYR A1161      -0.479  64.884  41.547  1.00  0.00           O  
ATOM   3403  N   ARG A1162      -5.283  59.822  45.986  1.00  0.00           N  
ATOM   3404  CA  ARG A1162      -6.570  59.409  46.597  1.00  0.00           C  
ATOM   3405  C   ARG A1162      -6.971  57.940  46.801  1.00  0.00           C  
ATOM   3406  O   ARG A1162      -7.131  57.185  45.826  1.00  0.00           O  
ATOM   3407  CB  ARG A1162      -7.710  60.121  45.867  1.00  0.00           C  
ATOM   3408  CG  ARG A1162      -9.074  60.014  46.532  1.00  0.00           C  
ATOM   3409  CD  ARG A1162     -10.126  60.166  45.460  1.00  0.00           C  
ATOM   3410  NE  ARG A1162     -11.011  61.305  45.647  1.00  0.00           N  
ATOM   3411  CZ  ARG A1162     -12.131  61.270  46.357  1.00  0.00           C  
ATOM   3412  NH1 ARG A1162     -12.519  60.160  46.971  1.00  0.00           N  
ATOM   3413  NH2 ARG A1162     -12.893  62.344  46.416  1.00  0.00           N  
ATOM   3414  N   ASP A1163      -7.209  57.593  48.078  1.00  0.00           N  
ATOM   3415  CA  ASP A1163      -7.565  56.242  48.528  1.00  0.00           C  
ATOM   3416  C   ASP A1163      -8.698  56.202  49.561  1.00  0.00           C  
ATOM   3417  O   ASP A1163      -9.272  57.241  49.880  1.00  0.00           O  
ATOM   3418  CB  ASP A1163      -6.316  55.588  49.085  1.00  0.00           C  
ATOM   3419  CG  ASP A1163      -5.267  55.360  48.017  1.00  0.00           C  
ATOM   3420  OD1 ASP A1163      -5.495  54.484  47.152  1.00  0.00           O  
ATOM   3421  OD2 ASP A1163      -4.226  56.063  48.033  1.00  0.00           O  
ATOM   3422  N   PRO A1189      -9.018  55.004  50.121  1.00  0.00           N  
ATOM   3423  CA  PRO A1189     -10.110  54.921  51.103  1.00  0.00           C  
ATOM   3424  C   PRO A1189     -10.097  55.899  52.270  1.00  0.00           C  
ATOM   3425  O   PRO A1189      -9.743  55.549  53.389  1.00  0.00           O  
ATOM   3426  CB  PRO A1189     -10.080  53.449  51.549  1.00  0.00           C  
ATOM   3427  CG  PRO A1189      -8.663  53.064  51.357  1.00  0.00           C  
ATOM   3428  CD  PRO A1189      -8.333  53.700  50.023  1.00  0.00           C  
ATOM   3429  N   GLU A1190     -10.505  57.129  51.988  1.00  0.00           N  
ATOM   3430  CA  GLU A1190     -10.586  58.175  52.989  1.00  0.00           C  
ATOM   3431  C   GLU A1190     -12.011  58.176  53.520  1.00  0.00           C  
ATOM   3432  O   GLU A1190     -12.913  57.656  52.862  1.00  0.00           O  
ATOM   3433  CB  GLU A1190     -10.265  59.523  52.350  1.00  0.00           C  
ATOM   3434  CG  GLU A1190     -11.147  60.684  52.811  1.00  0.00           C  
ATOM   3435  CD  GLU A1190     -12.529  60.670  52.168  1.00  0.00           C  
ATOM   3436  OE1 GLU A1190     -12.821  59.725  51.404  1.00  0.00           O  
ATOM   3437  OE2 GLU A1190     -13.324  61.605  52.427  1.00  0.00           O  
ATOM   3438  N   ASP A1191     -12.218  58.758  54.700  1.00  0.00           N  
ATOM   3439  CA  ASP A1191     -13.556  58.819  55.299  1.00  0.00           C  
ATOM   3440  C   ASP A1191     -13.799  60.240  55.824  1.00  0.00           C  
ATOM   3441  O   ASP A1191     -12.860  61.035  55.936  1.00  0.00           O  
ATOM   3442  CB  ASP A1191     -13.679  57.788  56.448  1.00  0.00           C  
ATOM   3443  CG  ASP A1191     -15.003  56.990  56.416  1.00  0.00           C  
ATOM   3444  OD1 ASP A1191     -16.075  57.566  56.712  1.00  0.00           O  
ATOM   3445  OD2 ASP A1191     -14.976  55.778  56.097  1.00  0.00           O  
ATOM   3446  N   LYS A1192     -15.061  60.546  56.125  1.00  0.00           N  
ATOM   3447  CA  LYS A1192     -15.473  61.855  56.639  1.00  0.00           C  
ATOM   3448  C   LYS A1192     -16.509  61.664  57.768  1.00  0.00           C  
ATOM   3449  O   LYS A1192     -16.966  60.543  58.036  1.00  0.00           O  
ATOM   3450  CB  LYS A1192     -16.067  62.700  55.497  1.00  0.00           C  
ATOM   3451  CG  LYS A1192     -16.251  64.192  55.795  1.00  0.00           C  
ATOM   3452  CD  LYS A1192     -16.682  64.947  54.534  1.00  0.00           C  
ATOM   3453  CE  LYS A1192     -16.863  66.447  54.776  1.00  0.00           C  
ATOM   3454  NZ  LYS A1192     -17.230  67.180  53.521  1.00  0.00           N  
ATOM   3455  N   GLU A1325     -16.874  62.765  58.420  1.00  0.00           N  
ATOM   3456  CA  GLU A1325     -17.823  62.751  59.537  1.00  0.00           C  
ATOM   3457  C   GLU A1325     -19.315  62.650  59.182  1.00  0.00           C  
ATOM   3458  O   GLU A1325     -20.098  62.075  59.952  1.00  0.00           O  
ATOM   3459  CB  GLU A1325     -17.590  64.000  60.405  1.00  0.00           C  
ATOM   3460  CG  GLU A1325     -18.848  64.618  61.009  1.00  0.00           C  
ATOM   3461  CD  GLU A1325     -18.603  66.012  61.543  1.00  0.00           C  
ATOM   3462  OE1 GLU A1325     -17.956  66.819  60.834  1.00  0.00           O  
ATOM   3463  OE2 GLU A1325     -19.067  66.304  62.666  1.00  0.00           O  
ATOM   3464  N   LYS A1330     -19.704  63.207  58.031  1.00  0.00           N  
ATOM   3465  CA  LYS A1330     -21.108  63.206  57.600  1.00  0.00           C  
ATOM   3466  C   LYS A1330     -21.386  62.333  56.373  1.00  0.00           C  
ATOM   3467  O   LYS A1330     -21.838  62.832  55.342  1.00  0.00           O  
ATOM   3468  CB  LYS A1330     -21.565  64.647  57.314  1.00  0.00           C  
ATOM   3469  CG  LYS A1330     -22.891  65.056  57.979  1.00  0.00           C  
ATOM   3470  CD  LYS A1330     -24.114  64.458  57.284  1.00  0.00           C  
ATOM   3471  CE  LYS A1330     -25.414  64.860  57.990  1.00  0.00           C  
ATOM   3472  NZ  LYS A1330     -25.594  66.339  58.087  1.00  0.00           N  
ATOM   3473  N   TYR A1334     -21.125  61.033  56.505  1.00  0.00           N  
ATOM   3474  CA  TYR A1334     -21.342  60.042  55.445  1.00  0.00           C  
ATOM   3475  C   TYR A1334     -21.056  60.535  54.008  1.00  0.00           C  
ATOM   3476  O   TYR A1334     -21.826  60.282  53.070  1.00  0.00           O  
ATOM   3477  CB  TYR A1334     -22.771  59.472  55.551  1.00  0.00           C  
ATOM   3478  CG  TYR A1334     -22.896  58.003  55.161  1.00  0.00           C  
ATOM   3479  CD1 TYR A1334     -22.041  57.038  55.705  1.00  0.00           C  
ATOM   3480  CD2 TYR A1334     -23.882  57.578  54.266  1.00  0.00           C  
ATOM   3481  CE1 TYR A1334     -22.163  55.680  55.366  1.00  0.00           C  
ATOM   3482  CE2 TYR A1334     -24.017  56.226  53.920  1.00  0.00           C  
ATOM   3483  CZ  TYR A1334     -23.155  55.284  54.473  1.00  0.00           C  
ATOM   3484  OH  TYR A1334     -23.291  53.956  54.141  1.00  0.00           O  
ATOM   3485  N   PHE A1335     -19.941  61.246  53.860  1.00  0.00           N  
ATOM   3486  CA  PHE A1335     -19.465  61.754  52.569  1.00  0.00           C  
ATOM   3487  C   PHE A1335     -17.982  61.352  52.562  1.00  0.00           C  
ATOM   3488  O   PHE A1335     -17.449  60.960  53.602  1.00  0.00           O  
ATOM   3489  CB  PHE A1335     -19.581  63.292  52.480  1.00  0.00           C  
ATOM   3490  CG  PHE A1335     -20.994  63.806  52.350  1.00  0.00           C  
ATOM   3491  CD1 PHE A1335     -21.761  63.509  51.225  1.00  0.00           C  
ATOM   3492  CD2 PHE A1335     -21.559  64.580  53.357  1.00  0.00           C  
ATOM   3493  CE1 PHE A1335     -23.071  63.979  51.106  1.00  0.00           C  
ATOM   3494  CE2 PHE A1335     -22.864  65.053  53.251  1.00  0.00           C  
ATOM   3495  CZ  PHE A1335     -23.624  64.749  52.123  1.00  0.00           C  
ATOM   3496  N   ASP A1336     -17.315  61.443  51.413  1.00  0.00           N  
ATOM   3497  CA  ASP A1336     -15.896  61.090  51.325  1.00  0.00           C  
ATOM   3498  C   ASP A1336     -15.170  62.343  50.869  1.00  0.00           C  
ATOM   3499  O   ASP A1336     -14.611  62.365  49.785  1.00  0.00           O  
ATOM   3500  CB  ASP A1336     -15.703  59.977  50.299  1.00  0.00           C  
ATOM   3501  CG  ASP A1336     -16.830  58.956  50.330  1.00  0.00           C  
ATOM   3502  OD1 ASP A1336     -17.183  58.465  51.424  1.00  0.00           O  
ATOM   3503  OD2 ASP A1336     -17.367  58.644  49.250  1.00  0.00           O  
ATOM   3504  N   ASP A1384     -15.164  63.362  51.727  1.00  0.00           N  
ATOM   3505  CA  ASP A1384     -14.586  64.668  51.429  1.00  0.00           C  
ATOM   3506  C   ASP A1384     -13.842  64.825  50.104  1.00  0.00           C  
ATOM   3507  O   ASP A1384     -12.623  64.965  50.079  1.00  0.00           O  
ATOM   3508  CB  ASP A1384     -13.701  65.150  52.570  1.00  0.00           C  
ATOM   3509  CG  ASP A1384     -13.855  66.644  52.816  1.00  0.00           C  
ATOM   3510  OD1 ASP A1384     -13.920  67.405  51.825  1.00  0.00           O  
ATOM   3511  OD2 ASP A1384     -13.903  67.067  53.993  1.00  0.00           O  
ATOM   3512  N   ASP A1385     -14.605  64.812  49.008  1.00  0.00           N  
ATOM   3513  CA  ASP A1385     -14.085  64.966  47.642  1.00  0.00           C  
ATOM   3514  C   ASP A1385     -13.339  66.282  47.542  1.00  0.00           C  
ATOM   3515  O   ASP A1385     -12.315  66.401  46.881  1.00  0.00           O  
ATOM   3516  CB  ASP A1385     -15.245  64.971  46.630  1.00  0.00           C  
ATOM   3517  CG  ASP A1385     -15.698  63.571  46.237  1.00  0.00           C  
ATOM   3518  OD1 ASP A1385     -15.834  62.702  47.130  1.00  0.00           O  
ATOM   3519  OD2 ASP A1385     -15.930  63.342  45.028  1.00  0.00           O  
ATOM   3520  N   ASP A1386     -13.898  67.279  48.198  1.00  0.00           N  
ATOM   3521  CA  ASP A1386     -13.314  68.593  48.229  1.00  0.00           C  
ATOM   3522  C   ASP A1386     -11.870  68.449  48.731  1.00  0.00           C  
ATOM   3523  O   ASP A1386     -10.929  68.764  48.010  1.00  0.00           O  
ATOM   3524  CB  ASP A1386     -14.150  69.465  49.168  1.00  0.00           C  
ATOM   3525  CG  ASP A1386     -13.630  70.874  49.267  1.00  0.00           C  
ATOM   3526  OD1 ASP A1386     -13.665  71.578  48.231  1.00  0.00           O  
ATOM   3527  OD2 ASP A1386     -13.186  71.270  50.380  1.00  0.00           O  
ATOM   3528  N   MET A1387     -11.714  67.956  49.964  1.00  0.00           N  
ATOM   3529  CA  MET A1387     -10.410  67.739  50.628  1.00  0.00           C  
ATOM   3530  C   MET A1387      -9.360  67.246  49.649  1.00  0.00           C  
ATOM   3531  O   MET A1387      -8.455  67.986  49.253  1.00  0.00           O  
ATOM   3532  CB  MET A1387     -10.589  66.711  51.757  1.00  0.00           C  
ATOM   3533  CG  MET A1387      -9.358  66.262  52.549  1.00  0.00           C  
ATOM   3534  SD  MET A1387      -9.822  64.812  53.626  1.00  0.00           S  
ATOM   3535  CE  MET A1387     -10.477  65.665  55.173  1.00  0.00           C  
ATOM   3536  N   TRP A1388      -9.504  65.987  49.255  1.00  0.00           N  
ATOM   3537  CA  TRP A1388      -8.583  65.371  48.326  1.00  0.00           C  
ATOM   3538  C   TRP A1388      -8.087  66.277  47.236  1.00  0.00           C  
ATOM   3539  O   TRP A1388      -6.919  66.235  46.892  1.00  0.00           O  
ATOM   3540  CB  TRP A1388      -9.206  64.128  47.715  1.00  0.00           C  
ATOM   3541  CG  TRP A1388      -9.146  63.010  48.659  1.00  0.00           C  
ATOM   3542  CD1 TRP A1388     -10.160  62.527  49.427  1.00  0.00           C  
ATOM   3543  CD2 TRP A1388      -7.976  62.269  49.019  1.00  0.00           C  
ATOM   3544  NE1 TRP A1388      -9.695  61.528  50.247  1.00  0.00           N  
ATOM   3545  CE2 TRP A1388      -8.355  61.352  50.017  1.00  0.00           C  
ATOM   3546  CE3 TRP A1388      -6.641  62.296  48.594  1.00  0.00           C  
ATOM   3547  CZ2 TRP A1388      -7.450  60.469  50.599  1.00  0.00           C  
ATOM   3548  CZ3 TRP A1388      -5.744  61.423  49.171  1.00  0.00           C  
ATOM   3549  CH2 TRP A1388      -6.151  60.521  50.164  1.00  0.00           C  
ATOM   3550  N   ASN A1389      -8.962  67.104  46.687  1.00  0.00           N  
ATOM   3551  CA  ASN A1389      -8.543  68.002  45.620  1.00  0.00           C  
ATOM   3552  C   ASN A1389      -7.653  69.111  46.184  1.00  0.00           C  
ATOM   3553  O   ASN A1389      -6.554  69.354  45.664  1.00  0.00           O  
ATOM   3554  CB  ASN A1389      -9.765  68.596  44.880  1.00  0.00           C  
ATOM   3555  CG  ASN A1389     -10.573  67.532  44.084  1.00  0.00           C  
ATOM   3556  OD1 ASN A1389     -11.429  67.883  43.260  1.00  0.00           O  
ATOM   3557  ND2 ASN A1389     -10.305  66.238  44.338  1.00  0.00           N  
ATOM   3558  N   LYS A1390      -8.113  69.755  47.258  1.00  0.00           N  
ATOM   3559  CA  LYS A1390      -7.355  70.831  47.886  1.00  0.00           C  
ATOM   3560  C   LYS A1390      -5.947  70.369  48.143  1.00  0.00           C  
ATOM   3561  O   LYS A1390      -4.979  71.078  47.857  1.00  0.00           O  
ATOM   3562  CB  LYS A1390      -7.965  71.245  49.222  1.00  0.00           C  
ATOM   3563  CG  LYS A1390      -7.106  72.274  49.946  1.00  0.00           C  
ATOM   3564  CD  LYS A1390      -7.834  73.012  51.087  1.00  0.00           C  
ATOM   3565  CE  LYS A1390      -8.179  72.105  52.280  1.00  0.00           C  
ATOM   3566  NZ  LYS A1390      -8.662  72.875  53.473  1.00  0.00           N  
ATOM   3567  N   ALA A1391      -5.858  69.154  48.678  1.00  0.00           N  
ATOM   3568  CA  ALA A1391      -4.589  68.526  49.040  1.00  0.00           C  
ATOM   3569  C   ALA A1391      -3.713  68.091  47.878  1.00  0.00           C  
ATOM   3570  O   ALA A1391      -2.481  68.232  47.931  1.00  0.00           O  
ATOM   3571  CB  ALA A1391      -4.849  67.337  49.936  1.00  0.00           C  
ATOM   3572  N   GLU A1392      -4.329  67.555  46.831  1.00  0.00           N  
ATOM   3573  CA  GLU A1392      -3.537  67.099  45.726  1.00  0.00           C  
ATOM   3574  C   GLU A1392      -3.110  68.266  44.871  1.00  0.00           C  
ATOM   3575  O   GLU A1392      -1.932  68.360  44.509  1.00  0.00           O  
ATOM   3576  CB  GLU A1392      -4.294  66.038  44.935  1.00  0.00           C  
ATOM   3577  CG  GLU A1392      -4.780  64.896  45.821  1.00  0.00           C  
ATOM   3578  CD  GLU A1392      -5.063  63.604  45.060  1.00  0.00           C  
ATOM   3579  OE1 GLU A1392      -5.399  63.693  43.858  1.00  0.00           O  
ATOM   3580  OE2 GLU A1392      -4.961  62.503  45.662  1.00  0.00           O  
ATOM   3581  N   ASN A1393      -4.024  69.186  44.576  1.00  0.00           N  
ATOM   3582  CA  ASN A1393      -3.626  70.312  43.725  1.00  0.00           C  
ATOM   3583  C   ASN A1393      -2.524  71.066  44.467  1.00  0.00           C  
ATOM   3584  O   ASN A1393      -1.735  71.817  43.879  1.00  0.00           O  
ATOM   3585  CB  ASN A1393      -4.801  71.270  43.438  1.00  0.00           C  
ATOM   3586  CG  ASN A1393      -6.061  70.556  42.930  1.00  0.00           C  
ATOM   3587  OD1 ASN A1393      -5.998  69.465  42.361  1.00  0.00           O  
ATOM   3588  ND2 ASN A1393      -7.220  71.198  43.122  1.00  0.00           N  
ATOM   3589  N   MET A1394      -2.476  70.830  45.774  1.00  0.00           N  
ATOM   3590  CA  MET A1394      -1.515  71.487  46.638  1.00  0.00           C  
ATOM   3591  C   MET A1394      -0.212  70.720  46.715  1.00  0.00           C  
ATOM   3592  O   MET A1394       0.870  71.302  46.570  1.00  0.00           O  
ATOM   3593  CB  MET A1394      -2.126  71.666  48.033  1.00  0.00           C  
ATOM   3594  CG  MET A1394      -1.242  72.406  49.026  1.00  0.00           C  
ATOM   3595  SD  MET A1394      -2.135  73.108  50.447  1.00  0.00           S  
ATOM   3596  CE  MET A1394      -1.378  74.725  50.462  1.00  0.00           C  
ATOM   3597  N   LEU A1395      -0.298  69.419  46.947  1.00  0.00           N  
ATOM   3598  CA  LEU A1395       0.916  68.629  47.022  1.00  0.00           C  
ATOM   3599  C   LEU A1395       1.643  68.774  45.686  1.00  0.00           C  
ATOM   3600  O   LEU A1395       2.846  69.053  45.630  1.00  0.00           O  
ATOM   3601  CB  LEU A1395       0.566  67.176  47.310  1.00  0.00           C  
ATOM   3602  CG  LEU A1395       1.715  66.173  47.249  1.00  0.00           C  
ATOM   3603  CD1 LEU A1395       1.458  65.034  48.226  1.00  0.00           C  
ATOM   3604  CD2 LEU A1395       1.859  65.652  45.832  1.00  0.00           C  
ATOM   3605  N   LYS A1396       0.880  68.624  44.608  1.00  0.00           N  
ATOM   3606  CA  LYS A1396       1.441  68.751  43.286  1.00  0.00           C  
ATOM   3607  C   LYS A1396       2.020  70.148  43.030  1.00  0.00           C  
ATOM   3608  O   LYS A1396       2.992  70.302  42.307  1.00  0.00           O  
ATOM   3609  CB  LYS A1396       0.402  68.414  42.216  1.00  0.00           C  
ATOM   3610  CG  LYS A1396       0.919  68.804  40.812  1.00  0.00           C  
ATOM   3611  CD  LYS A1396       0.145  68.204  39.638  1.00  0.00           C  
ATOM   3612  CE  LYS A1396       0.332  66.688  39.553  1.00  0.00           C  
ATOM   3613  NZ  LYS A1396      -0.610  66.052  38.573  1.00  0.00           N  
ATOM   3614  N   GLU A1397       1.439  71.179  43.617  1.00  0.00           N  
ATOM   3615  CA  GLU A1397       1.965  72.524  43.392  1.00  0.00           C  
ATOM   3616  C   GLU A1397       3.316  72.719  44.013  1.00  0.00           C  
ATOM   3617  O   GLU A1397       4.255  73.169  43.372  1.00  0.00           O  
ATOM   3618  CB  GLU A1397       1.041  73.565  43.988  1.00  0.00           C  
ATOM   3619  CG  GLU A1397      -0.164  73.841  43.179  1.00  0.00           C  
ATOM   3620  CD  GLU A1397      -1.022  74.816  43.864  1.00  0.00           C  
ATOM   3621  OE1 GLU A1397      -0.749  75.061  45.060  1.00  0.00           O  
ATOM   3622  OE2 GLU A1397      -1.957  75.331  43.221  1.00  0.00           O  
ATOM   3623  N   ALA A1398       3.380  72.409  45.300  1.00  0.00           N  
ATOM   3624  CA  ALA A1398       4.602  72.533  46.064  1.00  0.00           C  
ATOM   3625  C   ALA A1398       5.716  71.828  45.295  1.00  0.00           C  
ATOM   3626  O   ALA A1398       6.791  72.394  45.093  1.00  0.00           O  
ATOM   3627  CB  ALA A1398       4.396  71.900  47.412  1.00  0.00           C  
ATOM   3628  N   ALA A1400       5.436  70.593  44.876  1.00  0.00           N  
ATOM   3629  CA  ALA A1400       6.368  69.799  44.090  1.00  0.00           C  
ATOM   3630  C   ALA A1400       6.979  70.635  42.966  1.00  0.00           C  
ATOM   3631  O   ALA A1400       8.195  70.764  42.858  1.00  0.00           O  
ATOM   3632  CB  ALA A1400       5.645  68.597  43.482  1.00  0.00           C  
ATOM   3633  N   ASP A1401       6.125  71.208  42.127  1.00  0.00           N  
ATOM   3634  CA  ASP A1401       6.580  71.999  40.998  1.00  0.00           C  
ATOM   3635  C   ASP A1401       7.241  73.297  41.401  1.00  0.00           C  
ATOM   3636  O   ASP A1401       8.135  73.777  40.730  1.00  0.00           O  
ATOM   3637  CB  ASP A1401       5.408  72.267  40.064  1.00  0.00           C  
ATOM   3638  CG  ASP A1401       4.784  70.983  39.528  1.00  0.00           C  
ATOM   3639  OD1 ASP A1401       5.513  70.168  38.907  1.00  0.00           O  
ATOM   3640  OD2 ASP A1401       3.562  70.785  39.722  1.00  0.00           O  
ATOM   3641  N   GLU A1415       6.806  73.877  42.501  1.00  0.00           N  
ATOM   3642  CA  GLU A1415       7.414  75.119  42.935  1.00  0.00           C  
ATOM   3643  C   GLU A1415       8.852  74.795  43.283  1.00  0.00           C  
ATOM   3644  O   GLU A1415       9.737  75.630  43.171  1.00  0.00           O  
ATOM   3645  CB  GLU A1415       6.698  75.663  44.173  1.00  0.00           C  
ATOM   3646  CG  GLU A1415       5.202  75.817  43.988  1.00  0.00           C  
ATOM   3647  CD  GLU A1415       4.541  76.555  45.133  1.00  0.00           C  
ATOM   3648  OE1 GLU A1415       4.711  76.108  46.293  1.00  0.00           O  
ATOM   3649  OE2 GLU A1415       3.855  77.576  44.877  1.00  0.00           O  
ATOM   3650  N   LEU A1416       9.075  73.558  43.704  1.00  0.00           N  
ATOM   3651  CA  LEU A1416      10.404  73.116  44.101  1.00  0.00           C  
ATOM   3652  C   LEU A1416      11.190  72.743  42.859  1.00  0.00           C  
ATOM   3653  O   LEU A1416      12.370  73.045  42.759  1.00  0.00           O  
ATOM   3654  CB  LEU A1416      10.290  71.924  45.067  1.00  0.00           C  
ATOM   3655  CG  LEU A1416      11.099  71.922  46.368  1.00  0.00           C  
ATOM   3656  CD1 LEU A1416      10.768  73.116  47.205  1.00  0.00           C  
ATOM   3657  CD2 LEU A1416      10.772  70.690  47.154  1.00  0.00           C  
ATOM   3658  N   GLY A1418      10.522  72.088  41.912  1.00  0.00           N  
ATOM   3659  CA  GLY A1418      11.173  71.702  40.673  1.00  0.00           C  
ATOM   3660  C   GLY A1418      11.596  70.254  40.586  1.00  0.00           C  
ATOM   3661  O   GLY A1418      12.666  69.940  40.082  1.00  0.00           O  
ATOM   3662  N   LEU A1419      10.750  69.355  41.048  1.00  0.00           N  
ATOM   3663  CA  LEU A1419      11.098  67.946  41.012  1.00  0.00           C  
ATOM   3664  C   LEU A1419      10.558  67.272  39.753  1.00  0.00           C  
ATOM   3665  O   LEU A1419      10.046  67.922  38.855  1.00  0.00           O  
ATOM   3666  CB  LEU A1419      10.516  67.257  42.246  1.00  0.00           C  
ATOM   3667  CG  LEU A1419      10.928  67.711  43.642  1.00  0.00           C  
ATOM   3668  CD1 LEU A1419      11.267  69.171  43.678  1.00  0.00           C  
ATOM   3669  CD2 LEU A1419       9.794  67.401  44.574  1.00  0.00           C  
ATOM   3670  N   SER A1421      10.680  65.955  39.714  1.00  0.00           N  
ATOM   3671  CA  SER A1421      10.191  65.147  38.613  1.00  0.00           C  
ATOM   3672  C   SER A1421       9.560  63.971  39.328  1.00  0.00           C  
ATOM   3673  O   SER A1421      10.112  63.489  40.308  1.00  0.00           O  
ATOM   3674  CB  SER A1421      11.355  64.665  37.756  1.00  0.00           C  
ATOM   3675  OG  SER A1421      12.295  65.703  37.580  1.00  0.00           O  
ATOM   3676  N   TYR A1422       8.426  63.478  38.861  1.00  0.00           N  
ATOM   3677  CA  TYR A1422       7.802  62.372  39.581  1.00  0.00           C  
ATOM   3678  C   TYR A1422       6.998  61.474  38.720  1.00  0.00           C  
ATOM   3679  O   TYR A1422       7.343  61.187  37.588  1.00  0.00           O  
ATOM   3680  CB  TYR A1422       6.881  62.916  40.644  1.00  0.00           C  
ATOM   3681  CG  TYR A1422       6.213  64.152  40.147  1.00  0.00           C  
ATOM   3682  CD1 TYR A1422       6.878  65.386  40.219  1.00  0.00           C  
ATOM   3683  CD2 TYR A1422       4.936  64.111  39.589  1.00  0.00           C  
ATOM   3684  CE1 TYR A1422       6.285  66.557  39.756  1.00  0.00           C  
ATOM   3685  CE2 TYR A1422       4.324  65.279  39.121  1.00  0.00           C  
ATOM   3686  CZ  TYR A1422       5.003  66.504  39.215  1.00  0.00           C  
ATOM   3687  OH  TYR A1422       4.401  67.694  38.840  1.00  0.00           O  
ATOM   3688  N   GLU A1423       5.909  61.023  39.296  1.00  0.00           N  
ATOM   3689  CA  GLU A1423       5.004  60.154  38.606  1.00  0.00           C  
ATOM   3690  C   GLU A1423       3.708  60.385  39.342  1.00  0.00           C  
ATOM   3691  O   GLU A1423       3.695  60.418  40.562  1.00  0.00           O  
ATOM   3692  CB  GLU A1423       5.398  58.674  38.770  1.00  0.00           C  
ATOM   3693  CG  GLU A1423       6.872  58.339  38.575  1.00  0.00           C  
ATOM   3694  CD  GLU A1423       7.246  58.021  37.136  1.00  0.00           C  
ATOM   3695  OE1 GLU A1423       6.628  57.101  36.557  1.00  0.00           O  
ATOM   3696  OE2 GLU A1423       8.164  58.684  36.586  1.00  0.00           O  
ATOM   3697  N   GLU A1424       2.622  60.596  38.622  1.00  0.00           N  
ATOM   3698  CA  GLU A1424       1.364  60.732  39.297  1.00  0.00           C  
ATOM   3699  C   GLU A1424       1.130  59.266  39.616  1.00  0.00           C  
ATOM   3700  O   GLU A1424       1.792  58.394  39.056  1.00  0.00           O  
ATOM   3701  CB  GLU A1424       0.301  61.235  38.334  1.00  0.00           C  
ATOM   3702  CG  GLU A1424       0.757  62.417  37.538  1.00  0.00           C  
ATOM   3703  CD  GLU A1424       1.140  63.553  38.436  1.00  0.00           C  
ATOM   3704  OE1 GLU A1424       0.867  63.454  39.652  1.00  0.00           O  
ATOM   3705  OE2 GLU A1424       1.705  64.543  37.925  1.00  0.00           O  
ATOM   3706  N   ALA A1425       0.208  58.978  40.515  1.00  0.00           N  
ATOM   3707  CA  ALA A1425      -0.064  57.600  40.838  1.00  0.00           C  
ATOM   3708  C   ALA A1425      -1.298  57.556  41.685  1.00  0.00           C  
ATOM   3709  O   ALA A1425      -1.265  57.945  42.853  1.00  0.00           O  
ATOM   3710  CB  ALA A1425       1.099  57.006  41.584  1.00  0.00           C  
ATOM   3711  N   ILE A1426      -2.402  57.108  41.103  1.00  0.00           N  
ATOM   3712  CA  ILE A1426      -3.621  57.028  41.891  1.00  0.00           C  
ATOM   3713  C   ILE A1426      -3.727  55.645  42.545  1.00  0.00           C  
ATOM   3714  O   ILE A1426      -3.527  54.613  41.914  1.00  0.00           O  
ATOM   3715  CB  ILE A1426      -4.933  57.442  41.046  1.00  0.00           C  
ATOM   3716  CG1 ILE A1426      -6.208  57.028  41.805  1.00  0.00           C  
ATOM   3717  CG2 ILE A1426      -4.882  56.893  39.650  1.00  0.00           C  
ATOM   3718  CD1 ILE A1426      -6.469  57.802  43.139  1.00  0.00           C  
ATOM   3719  N   GLY A1427      -3.989  55.656  43.844  1.00  0.00           N  
ATOM   3720  CA  GLY A1427      -4.113  54.418  44.576  1.00  0.00           C  
ATOM   3721  C   GLY A1427      -2.884  54.155  45.418  1.00  0.00           C  
ATOM   3722  O   GLY A1427      -2.708  53.040  45.925  1.00  0.00           O  
ATOM   3723  N   GLU A1437      -2.031  55.173  45.561  1.00  0.00           N  
ATOM   3724  CA  GLU A1437      -0.802  55.050  46.355  1.00  0.00           C  
ATOM   3725  C   GLU A1437      -0.745  55.974  47.593  1.00  0.00           C  
ATOM   3726  O   GLU A1437       0.237  55.956  48.346  1.00  0.00           O  
ATOM   3727  CB  GLU A1437       0.423  55.315  45.478  1.00  0.00           C  
ATOM   3728  CG  GLU A1437       0.742  54.247  44.461  1.00  0.00           C  
ATOM   3729  CD  GLU A1437       1.037  52.898  45.082  1.00  0.00           C  
ATOM   3730  OE1 GLU A1437       1.673  52.855  46.155  1.00  0.00           O  
ATOM   3731  OE2 GLU A1437       0.652  51.873  44.486  1.00  0.00           O  
ATOM   3732  N   ALA A1438      -1.786  56.775  47.811  1.00  0.00           N  
ATOM   3733  CA  ALA A1438      -1.785  57.672  48.956  1.00  0.00           C  
ATOM   3734  C   ALA A1438      -2.216  57.036  50.272  1.00  0.00           C  
ATOM   3735  O   ALA A1438      -2.443  55.842  50.375  1.00  0.00           O  
ATOM   3736  CB  ALA A1438      -2.636  58.912  48.668  1.00  0.00           C  
ATOM   3737  N   ALA A1443      -2.306  57.883  51.281  1.00  0.00           N  
ATOM   3738  CA  ALA A1443      -2.671  57.484  52.617  1.00  0.00           C  
ATOM   3739  C   ALA A1443      -4.131  57.685  52.767  1.00  0.00           C  
ATOM   3740  O   ALA A1443      -4.697  58.616  52.199  1.00  0.00           O  
ATOM   3741  CB  ALA A1443      -1.955  58.342  53.636  1.00  0.00           C  
ATOM   3742  N   PHE A1444      -4.727  56.830  53.583  1.00  0.00           N  
ATOM   3743  CA  PHE A1444      -6.147  56.911  53.817  1.00  0.00           C  
ATOM   3744  C   PHE A1444      -6.588  58.296  54.318  1.00  0.00           C  
ATOM   3745  O   PHE A1444      -7.780  58.557  54.392  1.00  0.00           O  
ATOM   3746  CB  PHE A1444      -6.575  55.808  54.795  1.00  0.00           C  
ATOM   3747  CG  PHE A1444      -6.526  56.203  56.250  1.00  0.00           C  
ATOM   3748  CD1 PHE A1444      -7.290  57.267  56.736  1.00  0.00           C  
ATOM   3749  CD2 PHE A1444      -5.769  55.464  57.151  1.00  0.00           C  
ATOM   3750  CE1 PHE A1444      -7.309  57.589  58.084  1.00  0.00           C  
ATOM   3751  CE2 PHE A1444      -5.781  55.776  58.512  1.00  0.00           C  
ATOM   3752  CZ  PHE A1444      -6.556  56.844  58.977  1.00  0.00           C  
ATOM   3753  N   TYR A1448      -5.640  59.177  54.640  1.00  0.00           N  
ATOM   3754  CA  TYR A1448      -5.961  60.514  55.165  1.00  0.00           C  
ATOM   3755  C   TYR A1448      -5.387  61.684  54.345  1.00  0.00           C  
ATOM   3756  O   TYR A1448      -5.620  62.859  54.679  1.00  0.00           O  
ATOM   3757  CB  TYR A1448      -5.466  60.624  56.612  1.00  0.00           C  
ATOM   3758  CG  TYR A1448      -4.045  60.081  56.802  1.00  0.00           C  
ATOM   3759  CD1 TYR A1448      -2.925  60.782  56.301  1.00  0.00           C  
ATOM   3760  CD2 TYR A1448      -3.824  58.842  57.427  1.00  0.00           C  
ATOM   3761  CE1 TYR A1448      -1.637  60.259  56.413  1.00  0.00           C  
ATOM   3762  CE2 TYR A1448      -2.539  58.315  57.545  1.00  0.00           C  
ATOM   3763  CZ  TYR A1448      -1.456  59.025  57.036  1.00  0.00           C  
ATOM   3764  OH  TYR A1448      -0.192  58.500  57.147  1.00  0.00           O  
ATOM   3765  N   GLY A1456      -4.634  61.362  53.287  1.00  0.00           N  
ATOM   3766  CA  GLY A1456      -4.054  62.398  52.447  1.00  0.00           C  
ATOM   3767  C   GLY A1456      -3.059  61.890  51.409  1.00  0.00           C  
ATOM   3768  O   GLY A1456      -2.712  60.704  51.379  1.00  0.00           O  
ATOM   3769  N   PRO A1457      -2.620  62.773  50.499  1.00  0.00           N  
ATOM   3770  CA  PRO A1457      -1.651  62.361  49.478  1.00  0.00           C  
ATOM   3771  C   PRO A1457      -0.233  62.543  50.071  1.00  0.00           C  
ATOM   3772  O   PRO A1457      -0.036  63.311  51.020  1.00  0.00           O  
ATOM   3773  CB  PRO A1457      -1.953  63.314  48.319  1.00  0.00           C  
ATOM   3774  CG  PRO A1457      -2.361  64.596  49.046  1.00  0.00           C  
ATOM   3775  CD  PRO A1457      -3.242  64.071  50.153  1.00  0.00           C  
ATOM   3776  N   LYS A1458       0.748  61.841  49.515  1.00  0.00           N  
ATOM   3777  CA  LYS A1458       2.102  61.919  50.028  1.00  0.00           C  
ATOM   3778  C   LYS A1458       3.057  62.281  48.916  1.00  0.00           C  
ATOM   3779  O   LYS A1458       2.709  62.221  47.744  1.00  0.00           O  
ATOM   3780  CB  LYS A1458       2.515  60.557  50.592  1.00  0.00           C  
ATOM   3781  CG  LYS A1458       1.368  59.735  51.113  1.00  0.00           C  
ATOM   3782  CD  LYS A1458       1.799  58.426  51.723  1.00  0.00           C  
ATOM   3783  CE  LYS A1458       2.221  57.403  50.684  1.00  0.00           C  
ATOM   3784  NZ  LYS A1458       3.666  56.932  50.826  1.00  0.00           N  
ATOM   3785  N   LEU A1459       4.262  62.683  49.290  1.00  0.00           N  
ATOM   3786  CA  LEU A1459       5.313  62.959  48.329  1.00  0.00           C  
ATOM   3787  C   LEU A1459       6.275  61.818  48.746  1.00  0.00           C  
ATOM   3788  O   LEU A1459       6.999  61.959  49.736  1.00  0.00           O  
ATOM   3789  CB  LEU A1459       5.938  64.320  48.607  1.00  0.00           C  
ATOM   3790  CG  LEU A1459       6.734  64.942  47.462  1.00  0.00           C  
ATOM   3791  CD1 LEU A1459       7.430  66.163  48.002  1.00  0.00           C  
ATOM   3792  CD2 LEU A1459       7.756  63.980  46.885  1.00  0.00           C  
ATOM   3793  N   ASP A1460       6.250  60.681  48.043  1.00  0.00           N  
ATOM   3794  CA  ASP A1460       7.104  59.538  48.380  1.00  0.00           C  
ATOM   3795  C   ASP A1460       8.444  59.465  47.694  1.00  0.00           C  
ATOM   3796  O   ASP A1460       8.501  59.357  46.470  1.00  0.00           O  
ATOM   3797  CB  ASP A1460       6.398  58.248  48.048  1.00  0.00           C  
ATOM   3798  CG  ASP A1460       5.143  58.100  48.790  1.00  0.00           C  
ATOM   3799  OD1 ASP A1460       4.944  58.934  49.702  1.00  0.00           O  
ATOM   3800  OD2 ASP A1460       4.380  57.161  48.464  1.00  0.00           O  
ATOM   3801  N   VAL A1461       9.527  59.482  48.468  1.00  0.00           N  
ATOM   3802  CA  VAL A1461      10.857  59.371  47.872  1.00  0.00           C  
ATOM   3803  C   VAL A1461      11.154  57.865  47.693  1.00  0.00           C  
ATOM   3804  O   VAL A1461      11.371  57.123  48.663  1.00  0.00           O  
ATOM   3805  CB  VAL A1461      11.894  60.058  48.744  1.00  0.00           C  
ATOM   3806  CG1 VAL A1461      13.171  60.298  47.947  1.00  0.00           C  
ATOM   3807  CG2 VAL A1461      11.324  61.372  49.244  1.00  0.00           C  
ATOM   3808  N   GLN A1462      11.121  57.440  46.425  1.00  0.00           N  
ATOM   3809  CA  GLN A1462      11.296  56.050  46.012  1.00  0.00           C  
ATOM   3810  C   GLN A1462      12.722  55.597  45.764  1.00  0.00           C  
ATOM   3811  O   GLN A1462      13.555  56.301  45.161  1.00  0.00           O  
ATOM   3812  CB  GLN A1462      10.458  55.797  44.764  1.00  0.00           C  
ATOM   3813  CG  GLN A1462       9.029  56.260  44.910  1.00  0.00           C  
ATOM   3814  CD  GLN A1462       8.221  55.428  45.891  1.00  0.00           C  
ATOM   3815  OE1 GLN A1462       7.925  54.246  45.636  1.00  0.00           O  
ATOM   3816  NE2 GLN A1462       7.850  56.039  47.019  1.00  0.00           N  
ATOM   3817  N   VAL A1463      12.982  54.379  46.214  1.00  0.00           N  
ATOM   3818  CA  VAL A1463      14.309  53.800  46.105  1.00  0.00           C  
ATOM   3819  C   VAL A1463      14.147  52.379  45.556  1.00  0.00           C  
ATOM   3820  O   VAL A1463      13.057  51.809  45.649  1.00  0.00           O  
ATOM   3821  CB  VAL A1463      14.991  53.880  47.527  1.00  0.00           C  
ATOM   3822  CG1 VAL A1463      15.356  52.530  48.040  1.00  0.00           C  
ATOM   3823  CG2 VAL A1463      16.166  54.829  47.486  1.00  0.00           C  
ATOM   3824  N   LYS A1464      15.201  51.812  44.974  1.00  0.00           N  
ATOM   3825  CA  LYS A1464      15.071  50.474  44.414  1.00  0.00           C  
ATOM   3826  C   LYS A1464      15.829  49.438  45.225  1.00  0.00           C  
ATOM   3827  O   LYS A1464      17.018  49.572  45.417  1.00  0.00           O  
ATOM   3828  CB  LYS A1464      15.598  50.485  42.969  1.00  0.00           C  
ATOM   3829  CG  LYS A1464      15.296  49.232  42.076  1.00  0.00           C  
ATOM   3830  CD  LYS A1464      16.472  48.911  41.099  1.00  0.00           C  
ATOM   3831  CE  LYS A1464      17.131  50.224  40.509  1.00  0.00           C  
ATOM   3832  NZ  LYS A1464      18.508  50.138  39.839  1.00  0.00           N  
ATOM   3833  N   THR A1465      15.147  48.410  45.706  1.00  0.00           N  
ATOM   3834  CA  THR A1465      15.783  47.332  46.464  1.00  0.00           C  
ATOM   3835  C   THR A1465      16.961  46.752  45.708  1.00  0.00           C  
ATOM   3836  O   THR A1465      17.161  47.056  44.539  1.00  0.00           O  
ATOM   3837  CB  THR A1465      14.792  46.192  46.697  1.00  0.00           C  
ATOM   3838  OG1 THR A1465      13.799  46.636  47.623  1.00  0.00           O  
ATOM   3839  CG2 THR A1465      15.485  44.945  47.246  1.00  0.00           C  
ATOM   3840  N   ALA A1475      17.749  45.912  46.364  1.00  0.00           N  
ATOM   3841  CA  ALA A1475      18.881  45.294  45.681  1.00  0.00           C  
ATOM   3842  C   ALA A1475      18.331  44.266  44.687  1.00  0.00           C  
ATOM   3843  O   ALA A1475      18.895  44.071  43.596  1.00  0.00           O  
ATOM   3844  CB  ALA A1475      19.804  44.622  46.684  1.00  0.00           C  
ATOM   3845  N   MET A1689      17.227  43.620  45.085  1.00  0.00           N  
ATOM   3846  CA  MET A1689      16.541  42.627  44.254  1.00  0.00           C  
ATOM   3847  C   MET A1689      15.761  43.374  43.142  1.00  0.00           C  
ATOM   3848  O   MET A1689      15.083  42.743  42.324  1.00  0.00           O  
ATOM   3849  CB  MET A1689      15.580  41.751  45.106  1.00  0.00           C  
ATOM   3850  CG  MET A1689      14.316  42.490  45.652  1.00  0.00           C  
ATOM   3851  SD  MET A1689      12.996  41.537  46.591  1.00  0.00           S  
ATOM   3852  CE  MET A1689      12.090  42.864  47.499  1.00  0.00           C  
ATOM   3853  N   GLY A1690      15.862  44.710  43.129  1.00  0.00           N  
ATOM   3854  CA  GLY A1690      15.206  45.522  42.107  1.00  0.00           C  
ATOM   3855  C   GLY A1690      13.877  46.191  42.447  1.00  0.00           C  
ATOM   3856  O   GLY A1690      13.495  47.189  41.812  1.00  0.00           O  
ATOM   3857  N   LYS A1692      13.171  45.628  43.432  1.00  0.00           N  
ATOM   3858  CA  LYS A1692      11.875  46.119  43.924  1.00  0.00           C  
ATOM   3859  C   LYS A1692      11.902  47.626  44.197  1.00  0.00           C  
ATOM   3860  O   LYS A1692      12.879  48.159  44.703  1.00  0.00           O  
ATOM   3861  CB  LYS A1692      11.546  45.397  45.236  1.00  0.00           C  
ATOM   3862  CG  LYS A1692      10.270  44.555  45.298  1.00  0.00           C  
ATOM   3863  CD  LYS A1692       8.999  45.393  45.451  1.00  0.00           C  
ATOM   3864  CE  LYS A1692       8.340  45.715  44.085  1.00  0.00           C  
ATOM   3865  NZ  LYS A1692       9.160  46.574  43.159  1.00  0.00           N  
ATOM   3866  N   GLU A1693      10.844  48.335  43.867  1.00  0.00           N  
ATOM   3867  CA  GLU A1693      10.854  49.747  44.174  1.00  0.00           C  
ATOM   3868  C   GLU A1693      10.194  49.907  45.529  1.00  0.00           C  
ATOM   3869  O   GLU A1693       9.239  49.198  45.832  1.00  0.00           O  
ATOM   3870  CB  GLU A1693      10.094  50.514  43.120  1.00  0.00           C  
ATOM   3871  CG  GLU A1693      10.953  50.883  41.953  1.00  0.00           C  
ATOM   3872  CD  GLU A1693      11.000  52.382  41.790  1.00  0.00           C  
ATOM   3873  OE1 GLU A1693       9.897  52.982  41.931  1.00  0.00           O  
ATOM   3874  OE2 GLU A1693      12.111  52.948  41.533  1.00  0.00           O  
ATOM   3875  N   GLU A1700      10.711  50.806  46.363  1.00  0.00           N  
ATOM   3876  CA  GLU A1700      10.127  51.014  47.686  1.00  0.00           C  
ATOM   3877  C   GLU A1700      10.131  52.462  48.126  1.00  0.00           C  
ATOM   3878  O   GLU A1700      10.928  53.290  47.657  1.00  0.00           O  
ATOM   3879  CB  GLU A1700      10.834  50.153  48.758  1.00  0.00           C  
ATOM   3880  CG  GLU A1700      12.376  50.315  48.865  1.00  0.00           C  
ATOM   3881  CD  GLU A1700      12.954  49.702  50.146  1.00  0.00           C  
ATOM   3882  OE1 GLU A1700      12.446  48.665  50.587  1.00  0.00           O  
ATOM   3883  OE2 GLU A1700      13.916  50.243  50.720  1.00  0.00           O  
ATOM   3884  N   THR A1701       9.212  52.764  49.027  1.00  0.00           N  
ATOM   3885  CA  THR A1701       9.125  54.105  49.560  1.00  0.00           C  
ATOM   3886  C   THR A1701      10.122  54.170  50.751  1.00  0.00           C  
ATOM   3887  O   THR A1701      10.049  53.375  51.693  1.00  0.00           O  
ATOM   3888  CB  THR A1701       7.646  54.413  49.979  1.00  0.00           C  
ATOM   3889  OG1 THR A1701       6.854  54.603  48.808  1.00  0.00           O  
ATOM   3890  CG2 THR A1701       7.547  55.674  50.788  1.00  0.00           C  
ATOM   3891  N   LEU A1702      11.081  55.093  50.676  1.00  0.00           N  
ATOM   3892  CA  LEU A1702      12.087  55.250  51.723  1.00  0.00           C  
ATOM   3893  C   LEU A1702      11.661  56.388  52.647  1.00  0.00           C  
ATOM   3894  O   LEU A1702      11.325  56.169  53.799  1.00  0.00           O  
ATOM   3895  CB  LEU A1702      13.449  55.558  51.092  1.00  0.00           C  
ATOM   3896  CG  LEU A1702      14.684  55.248  51.952  1.00  0.00           C  
ATOM   3897  CD1 LEU A1702      14.760  53.749  52.280  1.00  0.00           C  
ATOM   3898  CD2 LEU A1702      15.924  55.707  51.224  1.00  0.00           C  
ATOM   3899  N   SER A1703      11.690  57.608  52.130  1.00  0.00           N  
ATOM   3900  CA  SER A1703      11.257  58.781  52.881  1.00  0.00           C  
ATOM   3901  C   SER A1703       9.827  59.145  52.421  1.00  0.00           C  
ATOM   3902  O   SER A1703       9.367  58.677  51.378  1.00  0.00           O  
ATOM   3903  CB  SER A1703      12.191  59.938  52.588  1.00  0.00           C  
ATOM   3904  OG  SER A1703      13.510  59.466  52.555  1.00  0.00           O  
ATOM   3905  N   THR A1704       9.122  59.976  53.180  1.00  0.00           N  
ATOM   3906  CA  THR A1704       7.767  60.347  52.787  1.00  0.00           C  
ATOM   3907  C   THR A1704       7.265  61.550  53.549  1.00  0.00           C  
ATOM   3908  O   THR A1704       7.455  61.653  54.762  1.00  0.00           O  
ATOM   3909  CB  THR A1704       6.741  59.185  53.013  1.00  0.00           C  
ATOM   3910  OG1 THR A1704       5.476  59.563  52.475  1.00  0.00           O  
ATOM   3911  CG2 THR A1704       6.529  58.892  54.485  1.00  0.00           C  
ATOM   3912  N   ALA A1705       6.618  62.456  52.832  1.00  0.00           N  
ATOM   3913  CA  ALA A1705       6.048  63.643  53.435  1.00  0.00           C  
ATOM   3914  C   ALA A1705       4.618  63.749  52.937  1.00  0.00           C  
ATOM   3915  O   ALA A1705       4.391  64.151  51.807  1.00  0.00           O  
ATOM   3916  CB  ALA A1705       6.842  64.867  53.021  1.00  0.00           C  
ATOM   3917  N   GLN A1706       3.653  63.377  53.764  1.00  0.00           N  
ATOM   3918  CA  GLN A1706       2.260  63.458  53.359  1.00  0.00           C  
ATOM   3919  C   GLN A1706       1.461  64.669  53.934  1.00  0.00           C  
ATOM   3920  O   GLN A1706       1.948  65.382  54.820  1.00  0.00           O  
ATOM   3921  CB  GLN A1706       1.605  62.152  53.714  1.00  0.00           C  
ATOM   3922  CG  GLN A1706       2.100  61.588  55.003  1.00  0.00           C  
ATOM   3923  CD  GLN A1706       2.598  60.169  54.850  1.00  0.00           C  
ATOM   3924  OE1 GLN A1706       3.497  59.899  54.047  1.00  0.00           O  
ATOM   3925  NE2 GLN A1706       2.020  59.247  55.626  1.00  0.00           N  
ATOM   3926  N   LEU A1707       0.249  64.901  53.411  1.00  0.00           N  
ATOM   3927  CA  LEU A1707      -0.632  66.017  53.823  1.00  0.00           C  
ATOM   3928  C   LEU A1707      -1.967  65.580  54.448  1.00  0.00           C  
ATOM   3929  O   LEU A1707      -2.786  64.879  53.811  1.00  0.00           O  
ATOM   3930  CB  LEU A1707      -0.932  66.910  52.623  1.00  0.00           C  
ATOM   3931  CG  LEU A1707       0.003  68.079  52.378  1.00  0.00           C  
ATOM   3932  CD1 LEU A1707       0.405  68.176  50.903  1.00  0.00           C  
ATOM   3933  CD2 LEU A1707      -0.720  69.328  52.853  1.00  0.00           C  
ATOM   3934  N   ASP A1708      -2.196  66.022  55.686  1.00  0.00           N  
ATOM   3935  CA  ASP A1708      -3.403  65.657  56.411  1.00  0.00           C  
ATOM   3936  C   ASP A1708      -4.255  66.809  56.905  1.00  0.00           C  
ATOM   3937  O   ASP A1708      -3.825  67.610  57.738  1.00  0.00           O  
ATOM   3938  CB  ASP A1708      -3.063  64.752  57.586  1.00  0.00           C  
ATOM   3939  CG  ASP A1708      -4.296  64.185  58.241  1.00  0.00           C  
ATOM   3940  OD1 ASP A1708      -5.285  63.913  57.515  1.00  0.00           O  
ATOM   3941  OD2 ASP A1708      -4.288  63.995  59.474  1.00  0.00           O  
ATOM   3942  N   PHE A1709      -5.485  66.849  56.380  1.00  0.00           N  
ATOM   3943  CA  PHE A1709      -6.503  67.859  56.692  1.00  0.00           C  
ATOM   3944  C   PHE A1709      -7.621  67.247  57.550  1.00  0.00           C  
ATOM   3945  O   PHE A1709      -8.354  67.960  58.242  1.00  0.00           O  
ATOM   3946  CB  PHE A1709      -7.106  68.369  55.393  1.00  0.00           C  
ATOM   3947  CG  PHE A1709      -6.197  69.267  54.606  1.00  0.00           C  
ATOM   3948  CD1 PHE A1709      -6.177  70.643  54.843  1.00  0.00           C  
ATOM   3949  CD2 PHE A1709      -5.404  68.757  53.584  1.00  0.00           C  
ATOM   3950  CE1 PHE A1709      -5.391  71.496  54.071  1.00  0.00           C  
ATOM   3951  CE2 PHE A1709      -4.608  69.614  52.802  1.00  0.00           C  
ATOM   3952  CZ  PHE A1709      -4.610  70.988  53.051  1.00  0.00           C  
ATOM   3953  N   LEU A1710      -7.701  65.919  57.486  1.00  0.00           N  
ATOM   3954  CA  LEU A1710      -8.681  65.054  58.160  1.00  0.00           C  
ATOM   3955  C   LEU A1710      -8.670  65.018  59.716  1.00  0.00           C  
ATOM   3956  O   LEU A1710      -9.577  65.544  60.389  1.00  0.00           O  
ATOM   3957  CB  LEU A1710      -8.469  63.617  57.613  1.00  0.00           C  
ATOM   3958  CG  LEU A1710      -9.480  62.466  57.705  1.00  0.00           C  
ATOM   3959  CD1 LEU A1710     -10.631  62.777  56.780  1.00  0.00           C  
ATOM   3960  CD2 LEU A1710      -8.837  61.148  57.273  1.00  0.00           C  
ATOM   3961  N   LEU A1725      -7.646  64.348  60.256  1.00  0.00           N  
ATOM   3962  CA  LEU A1725      -7.445  64.157  61.689  1.00  0.00           C  
ATOM   3963  C   LEU A1725      -7.566  65.431  62.490  1.00  0.00           C  
ATOM   3964  O   LEU A1725      -7.993  65.418  63.644  1.00  0.00           O  
ATOM   3965  CB  LEU A1725      -6.080  63.536  61.940  1.00  0.00           C  
ATOM   3966  CG  LEU A1725      -5.913  62.052  61.660  1.00  0.00           C  
ATOM   3967  CD1 LEU A1725      -6.338  61.703  60.255  1.00  0.00           C  
ATOM   3968  CD2 LEU A1725      -4.460  61.721  61.887  1.00  0.00           C  
ATOM   3969  N   PRO A1726      -7.146  66.548  61.909  1.00  0.00           N  
ATOM   3970  CA  PRO A1726      -7.293  67.748  62.717  1.00  0.00           C  
ATOM   3971  C   PRO A1726      -8.791  67.999  62.971  1.00  0.00           C  
ATOM   3972  O   PRO A1726      -9.171  68.673  63.922  1.00  0.00           O  
ATOM   3973  CB  PRO A1726      -6.618  68.803  61.854  1.00  0.00           C  
ATOM   3974  CG  PRO A1726      -5.515  68.025  61.191  1.00  0.00           C  
ATOM   3975  CD  PRO A1726      -6.249  66.782  60.765  1.00  0.00           C  
ATOM   3976  N   GLU A1727      -9.635  67.438  62.107  1.00  0.00           N  
ATOM   3977  CA  GLU A1727     -11.088  67.548  62.260  1.00  0.00           C  
ATOM   3978  C   GLU A1727     -11.475  66.442  63.224  1.00  0.00           C  
ATOM   3979  O   GLU A1727     -12.127  66.680  64.241  1.00  0.00           O  
ATOM   3980  CB  GLU A1727     -11.817  67.304  60.934  1.00  0.00           C  
ATOM   3981  CG  GLU A1727     -12.609  68.512  60.408  1.00  0.00           C  
ATOM   3982  CD  GLU A1727     -13.435  69.177  61.491  1.00  0.00           C  
ATOM   3983  OE1 GLU A1727     -14.250  68.461  62.137  1.00  0.00           O  
ATOM   3984  OE2 GLU A1727     -13.263  70.408  61.685  1.00  0.00           O  
ATOM   3985  N   ARG A1728     -11.053  65.230  62.884  1.00  0.00           N  
ATOM   3986  CA  ARG A1728     -11.312  64.060  63.706  1.00  0.00           C  
ATOM   3987  C   ARG A1728     -10.928  64.252  65.191  1.00  0.00           C  
ATOM   3988  O   ARG A1728     -11.570  63.686  66.081  1.00  0.00           O  
ATOM   3989  CB  ARG A1728     -10.531  62.877  63.158  1.00  0.00           C  
ATOM   3990  CG  ARG A1728     -10.552  62.761  61.656  1.00  0.00           C  
ATOM   3991  CD  ARG A1728     -11.753  61.970  61.220  1.00  0.00           C  
ATOM   3992  NE  ARG A1728     -11.804  60.671  61.884  1.00  0.00           N  
ATOM   3993  CZ  ARG A1728     -12.756  59.770  61.673  1.00  0.00           C  
ATOM   3994  NH1 ARG A1728     -13.731  60.035  60.814  1.00  0.00           N  
ATOM   3995  NH2 ARG A1728     -12.740  58.613  62.324  1.00  0.00           N  
ATOM   3996  N   PHE A1729      -9.873  65.011  65.478  1.00  0.00           N  
ATOM   3997  CA  PHE A1729      -9.483  65.198  66.870  1.00  0.00           C  
ATOM   3998  C   PHE A1729      -9.940  66.524  67.391  1.00  0.00           C  
ATOM   3999  O   PHE A1729      -9.542  66.958  68.467  1.00  0.00           O  
ATOM   4000  CB  PHE A1729      -7.968  65.052  67.033  1.00  0.00           C  
ATOM   4001  CG  PHE A1729      -7.510  63.632  66.969  1.00  0.00           C  
ATOM   4002  CD1 PHE A1729      -7.381  62.985  65.743  1.00  0.00           C  
ATOM   4003  CD2 PHE A1729      -7.349  62.892  68.141  1.00  0.00           C  
ATOM   4004  CE1 PHE A1729      -7.115  61.637  65.689  1.00  0.00           C  
ATOM   4005  CE2 PHE A1729      -7.083  61.530  68.091  1.00  0.00           C  
ATOM   4006  CZ  PHE A1729      -6.969  60.903  66.863  1.00  0.00           C  
ATOM   4007  N   ASP A1752     -10.788  67.176  66.614  1.00  0.00           N  
ATOM   4008  CA  ASP A1752     -11.298  68.465  67.019  1.00  0.00           C  
ATOM   4009  C   ASP A1752     -10.081  69.288  67.460  1.00  0.00           C  
ATOM   4010  O   ASP A1752     -10.060  69.876  68.539  1.00  0.00           O  
ATOM   4011  CB  ASP A1752     -12.314  68.245  68.154  1.00  0.00           C  
ATOM   4012  CG  ASP A1752     -12.951  69.540  68.659  1.00  0.00           C  
ATOM   4013  OD1 ASP A1752     -13.057  70.511  67.857  1.00  0.00           O  
ATOM   4014  OD2 ASP A1752     -13.353  69.556  69.864  1.00  0.00           O  
ATOM   4015  N   LEU A1753      -9.052  69.317  66.618  1.00  0.00           N  
ATOM   4016  CA  LEU A1753      -7.854  70.081  66.947  1.00  0.00           C  
ATOM   4017  C   LEU A1753      -7.982  71.555  66.595  1.00  0.00           C  
ATOM   4018  O   LEU A1753      -8.924  71.972  65.917  1.00  0.00           O  
ATOM   4019  CB  LEU A1753      -6.620  69.487  66.278  1.00  0.00           C  
ATOM   4020  CG  LEU A1753      -6.229  68.120  66.834  1.00  0.00           C  
ATOM   4021  CD1 LEU A1753      -4.839  67.720  66.283  1.00  0.00           C  
ATOM   4022  CD2 LEU A1753      -6.252  68.178  68.354  1.00  0.00           C  
ATOM   4023  N   THR A1757      -7.013  72.348  67.034  1.00  0.00           N  
ATOM   4024  CA  THR A1757      -7.120  73.776  66.812  1.00  0.00           C  
ATOM   4025  C   THR A1757      -5.889  74.580  67.274  1.00  0.00           C  
ATOM   4026  O   THR A1757      -5.150  74.135  68.140  1.00  0.00           O  
ATOM   4027  CB  THR A1757      -8.423  74.266  67.576  1.00  0.00           C  
ATOM   4028  OG1 THR A1757      -8.362  75.668  67.851  1.00  0.00           O  
ATOM   4029  CG2 THR A1757      -8.580  73.500  68.909  1.00  0.00           C  
ATOM   4030  N   TYR A1758      -5.647  75.733  66.653  1.00  0.00           N  
ATOM   4031  CA  TYR A1758      -4.588  76.619  67.103  1.00  0.00           C  
ATOM   4032  C   TYR A1758      -5.390  77.873  67.470  1.00  0.00           C  
ATOM   4033  O   TYR A1758      -6.602  77.883  67.310  1.00  0.00           O  
ATOM   4034  CB  TYR A1758      -3.494  76.862  66.027  1.00  0.00           C  
ATOM   4035  CG  TYR A1758      -3.829  77.603  64.730  1.00  0.00           C  
ATOM   4036  CD1 TYR A1758      -3.710  78.982  64.652  1.00  0.00           C  
ATOM   4037  CD2 TYR A1758      -4.215  76.914  63.566  1.00  0.00           C  
ATOM   4038  CE1 TYR A1758      -3.968  79.664  63.476  1.00  0.00           C  
ATOM   4039  CE2 TYR A1758      -4.475  77.602  62.351  1.00  0.00           C  
ATOM   4040  CZ  TYR A1758      -4.353  78.985  62.327  1.00  0.00           C  
ATOM   4041  OH  TYR A1758      -4.656  79.713  61.187  1.00  0.00           O  
ATOM   4042  N   ILE A1759      -4.767  78.920  67.986  1.00  0.00           N  
ATOM   4043  CA  ILE A1759      -5.554  80.090  68.363  1.00  0.00           C  
ATOM   4044  C   ILE A1759      -5.146  81.395  67.721  1.00  0.00           C  
ATOM   4045  O   ILE A1759      -3.977  81.816  67.777  1.00  0.00           O  
ATOM   4046  CB  ILE A1759      -5.577  80.241  69.883  1.00  0.00           C  
ATOM   4047  CG1 ILE A1759      -6.739  79.433  70.426  1.00  0.00           C  
ATOM   4048  CG2 ILE A1759      -5.678  81.681  70.288  1.00  0.00           C  
ATOM   4049  CD1 ILE A1759      -6.425  78.797  71.744  1.00  0.00           C  
ATOM   4050  N   GLY A1760      -6.150  82.045  67.140  1.00  0.00           N  
ATOM   4051  CA  GLY A1760      -5.949  83.299  66.441  1.00  0.00           C  
ATOM   4052  C   GLY A1760      -5.502  84.557  67.167  1.00  0.00           C  
ATOM   4053  O   GLY A1760      -5.386  84.629  68.399  1.00  0.00           O  
ATOM   4054  N   GLN A1764      -5.257  85.565  66.337  1.00  0.00           N  
ATOM   4055  CA  GLN A1764      -4.810  86.891  66.745  1.00  0.00           C  
ATOM   4056  C   GLN A1764      -5.699  87.493  67.823  1.00  0.00           C  
ATOM   4057  O   GLN A1764      -5.205  88.098  68.783  1.00  0.00           O  
ATOM   4058  CB  GLN A1764      -4.786  87.789  65.506  1.00  0.00           C  
ATOM   4059  CG  GLN A1764      -4.433  89.246  65.735  1.00  0.00           C  
ATOM   4060  CD  GLN A1764      -4.052  89.930  64.430  1.00  0.00           C  
ATOM   4061  OE1 GLN A1764      -4.589  89.603  63.360  1.00  0.00           O  
ATOM   4062  NE2 GLN A1764      -3.124  90.880  64.508  1.00  0.00           N  
ATOM   4063  N   ASP A1765      -7.008  87.329  67.647  1.00  0.00           N  
ATOM   4064  CA  ASP A1765      -7.981  87.840  68.602  1.00  0.00           C  
ATOM   4065  C   ASP A1765      -8.330  86.719  69.568  1.00  0.00           C  
ATOM   4066  O   ASP A1765      -8.065  86.827  70.764  1.00  0.00           O  
ATOM   4067  CB  ASP A1765      -9.232  88.356  67.881  1.00  0.00           C  
ATOM   4068  CG  ASP A1765      -8.906  89.465  66.882  1.00  0.00           C  
ATOM   4069  OD1 ASP A1765      -8.285  90.465  67.300  1.00  0.00           O  
ATOM   4070  OD2 ASP A1765      -9.258  89.343  65.681  1.00  0.00           O  
ATOM   4071  N   GLY A1767      -8.903  85.634  69.071  1.00  0.00           N  
ATOM   4072  CA  GLY A1767      -9.213  84.556  69.977  1.00  0.00           C  
ATOM   4073  C   GLY A1767      -9.792  83.380  69.249  1.00  0.00           C  
ATOM   4074  O   GLY A1767      -9.849  82.283  69.792  1.00  0.00           O  
ATOM   4075  N   GLU A1768     -10.211  83.613  68.010  1.00  0.00           N  
ATOM   4076  CA  GLU A1768     -10.831  82.594  67.165  1.00  0.00           C  
ATOM   4077  C   GLU A1768     -10.058  81.306  67.008  1.00  0.00           C  
ATOM   4078  O   GLU A1768      -8.822  81.287  67.002  1.00  0.00           O  
ATOM   4079  CB  GLU A1768     -11.107  83.161  65.778  1.00  0.00           C  
ATOM   4080  CG  GLU A1768     -10.553  84.547  65.574  1.00  0.00           C  
ATOM   4081  CD  GLU A1768      -9.038  84.588  65.529  1.00  0.00           C  
ATOM   4082  OE1 GLU A1768      -8.476  84.250  64.467  1.00  0.00           O  
ATOM   4083  OE2 GLU A1768      -8.414  84.955  66.554  1.00  0.00           O  
ATOM   4084  N   HIS A1770     -10.804  80.221  66.870  1.00  0.00           N  
ATOM   4085  CA  HIS A1770     -10.191  78.935  66.695  1.00  0.00           C  
ATOM   4086  C   HIS A1770      -9.967  78.598  65.235  1.00  0.00           C  
ATOM   4087  O   HIS A1770     -10.810  78.863  64.369  1.00  0.00           O  
ATOM   4088  CB  HIS A1770     -11.025  77.869  67.384  1.00  0.00           C  
ATOM   4089  CG  HIS A1770     -10.780  77.812  68.855  1.00  0.00           C  
ATOM   4090  ND1 HIS A1770     -11.420  76.920  69.691  1.00  0.00           N  
ATOM   4091  CD2 HIS A1770      -9.951  78.544  69.643  1.00  0.00           C  
ATOM   4092  CE1 HIS A1770     -10.995  77.108  70.931  1.00  0.00           C  
ATOM   4093  NE2 HIS A1770     -10.105  78.087  70.929  1.00  0.00           N  
ATOM   4094  N   HIS A1771      -8.801  78.027  64.963  1.00  0.00           N  
ATOM   4095  CA  HIS A1771      -8.447  77.632  63.626  1.00  0.00           C  
ATOM   4096  C   HIS A1771      -8.007  76.205  63.621  1.00  0.00           C  
ATOM   4097  O   HIS A1771      -7.224  75.784  64.476  1.00  0.00           O  
ATOM   4098  CB  HIS A1771      -7.331  78.490  63.141  1.00  0.00           C  
ATOM   4099  CG  HIS A1771      -7.762  79.868  62.812  1.00  0.00           C  
ATOM   4100  ND1 HIS A1771      -8.405  80.173  61.635  1.00  0.00           N  
ATOM   4101  CD2 HIS A1771      -7.673  81.021  63.512  1.00  0.00           C  
ATOM   4102  CE1 HIS A1771      -8.693  81.463  61.623  1.00  0.00           C  
ATOM   4103  NE2 HIS A1771      -8.260  81.999  62.751  1.00  0.00           N  
ATOM   4104  N   ARG A1772      -8.521  75.451  62.656  1.00  0.00           N  
ATOM   4105  CA  ARG A1772      -8.153  74.054  62.531  1.00  0.00           C  
ATOM   4106  C   ARG A1772      -6.761  74.066  61.850  1.00  0.00           C  
ATOM   4107  O   ARG A1772      -6.577  74.704  60.804  1.00  0.00           O  
ATOM   4108  CB  ARG A1772      -9.214  73.346  61.698  1.00  0.00           C  
ATOM   4109  CG  ARG A1772      -9.391  71.904  62.058  1.00  0.00           C  
ATOM   4110  CD  ARG A1772     -10.815  71.573  62.511  1.00  0.00           C  
ATOM   4111  NE  ARG A1772     -11.087  71.990  63.891  1.00  0.00           N  
ATOM   4112  CZ  ARG A1772     -11.792  71.279  64.779  1.00  0.00           C  
ATOM   4113  NH1 ARG A1772     -12.309  70.097  64.436  1.00  0.00           N  
ATOM   4114  NH2 ARG A1772     -11.967  71.737  66.018  1.00  0.00           N  
ATOM   4115  N   PRO A1773      -5.749  73.423  62.467  1.00  0.00           N  
ATOM   4116  CA  PRO A1773      -4.411  73.409  61.861  1.00  0.00           C  
ATOM   4117  C   PRO A1773      -4.304  72.302  60.829  1.00  0.00           C  
ATOM   4118  O   PRO A1773      -5.205  71.486  60.702  1.00  0.00           O  
ATOM   4119  CB  PRO A1773      -3.509  73.138  63.045  1.00  0.00           C  
ATOM   4120  CG  PRO A1773      -4.339  72.124  63.816  1.00  0.00           C  
ATOM   4121  CD  PRO A1773      -5.732  72.764  63.787  1.00  0.00           C  
ATOM   4122  N   VAL A1774      -3.204  72.273  60.088  1.00  0.00           N  
ATOM   4123  CA  VAL A1774      -2.998  71.220  59.090  1.00  0.00           C  
ATOM   4124  C   VAL A1774      -1.733  70.439  59.436  1.00  0.00           C  
ATOM   4125  O   VAL A1774      -0.770  71.006  59.950  1.00  0.00           O  
ATOM   4126  CB  VAL A1774      -2.893  71.787  57.656  1.00  0.00           C  
ATOM   4127  CG1 VAL A1774      -2.576  70.666  56.692  1.00  0.00           C  
ATOM   4128  CG2 VAL A1774      -4.211  72.466  57.271  1.00  0.00           C  
ATOM   4129  N   VAL A1775      -1.744  69.141  59.151  1.00  0.00           N  
ATOM   4130  CA  VAL A1775      -0.616  68.265  59.482  1.00  0.00           C  
ATOM   4131  C   VAL A1775       0.222  67.653  58.341  1.00  0.00           C  
ATOM   4132  O   VAL A1775      -0.306  67.103  57.396  1.00  0.00           O  
ATOM   4133  CB  VAL A1775      -1.124  67.107  60.448  1.00  0.00           C  
ATOM   4134  CG1 VAL A1775      -0.367  65.818  60.237  1.00  0.00           C  
ATOM   4135  CG2 VAL A1775      -0.932  67.528  61.882  1.00  0.00           C  
ATOM   4136  N   ILE A1776       1.536  67.765  58.434  1.00  0.00           N  
ATOM   4137  CA  ILE A1776       2.392  67.135  57.456  1.00  0.00           C  
ATOM   4138  C   ILE A1776       3.005  65.935  58.179  1.00  0.00           C  
ATOM   4139  O   ILE A1776       3.490  66.109  59.301  1.00  0.00           O  
ATOM   4140  CB  ILE A1776       3.507  68.054  57.059  1.00  0.00           C  
ATOM   4141  CG1 ILE A1776       2.907  69.268  56.376  1.00  0.00           C  
ATOM   4142  CG2 ILE A1776       4.518  67.308  56.192  1.00  0.00           C  
ATOM   4143  CD1 ILE A1776       3.912  70.316  56.024  1.00  0.00           C  
ATOM   4144  N   HIS A1777       2.941  64.727  57.599  1.00  0.00           N  
ATOM   4145  CA  HIS A1777       3.568  63.558  58.236  1.00  0.00           C  
ATOM   4146  C   HIS A1777       4.794  63.297  57.380  1.00  0.00           C  
ATOM   4147  O   HIS A1777       4.704  63.280  56.159  1.00  0.00           O  
ATOM   4148  CB  HIS A1777       2.735  62.267  58.184  1.00  0.00           C  
ATOM   4149  CG  HIS A1777       1.318  62.398  58.641  1.00  0.00           C  
ATOM   4150  ND1 HIS A1777       0.640  61.351  59.234  1.00  0.00           N  
ATOM   4151  CD2 HIS A1777       0.411  63.390  58.492  1.00  0.00           C  
ATOM   4152  CE1 HIS A1777      -0.624  61.692  59.427  1.00  0.00           C  
ATOM   4153  NE2 HIS A1777      -0.791  62.924  58.983  1.00  0.00           N  
ATOM   4154  N   ARG A1778       5.941  63.103  58.010  1.00  0.00           N  
ATOM   4155  CA  ARG A1778       7.153  62.828  57.264  1.00  0.00           C  
ATOM   4156  C   ARG A1778       8.040  61.832  57.945  1.00  0.00           C  
ATOM   4157  O   ARG A1778       8.124  61.783  59.164  1.00  0.00           O  
ATOM   4158  CB  ARG A1778       7.962  64.120  56.982  1.00  0.00           C  
ATOM   4159  CG  ARG A1778       8.053  65.126  58.103  1.00  0.00           C  
ATOM   4160  CD  ARG A1778       8.541  64.469  59.354  1.00  0.00           C  
ATOM   4161  NE  ARG A1778      10.001  64.383  59.462  1.00  0.00           N  
ATOM   4162  CZ  ARG A1778      10.643  63.445  60.160  1.00  0.00           C  
ATOM   4163  NH1 ARG A1778       9.972  62.495  60.806  1.00  0.00           N  
ATOM   4164  NH2 ARG A1778      11.958  63.473  60.246  1.00  0.00           N  
ATOM   4165  N   GLY A1779       8.698  61.021  57.139  1.00  0.00           N  
ATOM   4166  CA  GLY A1779       9.630  60.049  57.675  1.00  0.00           C  
ATOM   4167  C   GLY A1779      10.914  60.292  56.906  1.00  0.00           C  
ATOM   4168  O   GLY A1779      11.094  59.705  55.839  1.00  0.00           O  
ATOM   4169  N   VAL A1780      11.804  61.141  57.419  1.00  0.00           N  
ATOM   4170  CA  VAL A1780      13.013  61.455  56.678  1.00  0.00           C  
ATOM   4171  C   VAL A1780      13.945  60.293  56.380  1.00  0.00           C  
ATOM   4172  O   VAL A1780      14.256  59.991  55.232  1.00  0.00           O  
ATOM   4173  CB  VAL A1780      13.817  62.530  57.376  1.00  0.00           C  
ATOM   4174  CG1 VAL A1780      15.189  62.607  56.754  1.00  0.00           C  
ATOM   4175  CG2 VAL A1780      13.106  63.874  57.270  1.00  0.00           C  
ATOM   4176  N   VAL A1781      14.397  59.630  57.419  1.00  0.00           N  
ATOM   4177  CA  VAL A1781      15.318  58.532  57.218  1.00  0.00           C  
ATOM   4178  C   VAL A1781      14.622  57.158  57.430  1.00  0.00           C  
ATOM   4179  O   VAL A1781      15.218  56.174  57.886  1.00  0.00           O  
ATOM   4180  CB  VAL A1781      16.544  58.774  58.139  1.00  0.00           C  
ATOM   4181  CG1 VAL A1781      16.252  58.321  59.598  1.00  0.00           C  
ATOM   4182  CG2 VAL A1781      17.747  58.142  57.523  1.00  0.00           C  
ATOM   4183  N   SER A1782      13.339  57.136  57.075  1.00  0.00           N  
ATOM   4184  CA  SER A1782      12.469  55.962  57.147  1.00  0.00           C  
ATOM   4185  C   SER A1782      12.431  55.163  58.435  1.00  0.00           C  
ATOM   4186  O   SER A1782      12.661  55.701  59.507  1.00  0.00           O  
ATOM   4187  CB  SER A1782      12.808  55.019  56.027  1.00  0.00           C  
ATOM   4188  OG  SER A1782      11.862  53.994  56.038  1.00  0.00           O  
ATOM   4189  N   THR A1783      12.077  53.889  58.338  1.00  0.00           N  
ATOM   4190  CA  THR A1783      12.086  53.012  59.500  1.00  0.00           C  
ATOM   4191  C   THR A1783      13.544  52.547  59.608  1.00  0.00           C  
ATOM   4192  O   THR A1783      14.188  52.294  58.596  1.00  0.00           O  
ATOM   4193  CB  THR A1783      11.206  51.760  59.297  1.00  0.00           C  
ATOM   4194  OG1 THR A1783      11.363  51.288  57.948  1.00  0.00           O  
ATOM   4195  CG2 THR A1783       9.737  52.061  59.579  1.00  0.00           C  
ATOM   4196  N   MET A1784      14.070  52.444  60.827  1.00  0.00           N  
ATOM   4197  CA  MET A1784      15.456  52.014  61.017  1.00  0.00           C  
ATOM   4198  C   MET A1784      15.685  50.779  60.196  1.00  0.00           C  
ATOM   4199  O   MET A1784      16.605  50.715  59.376  1.00  0.00           O  
ATOM   4200  CB  MET A1784      15.730  51.705  62.482  1.00  0.00           C  
ATOM   4201  CG  MET A1784      15.513  52.905  63.366  1.00  0.00           C  
ATOM   4202  SD  MET A1784      15.964  54.514  62.559  1.00  0.00           S  
ATOM   4203  CE  MET A1784      17.601  54.110  62.106  1.00  0.00           C  
ATOM   4204  N   GLU A1785      14.821  49.799  60.421  1.00  0.00           N  
ATOM   4205  CA  GLU A1785      14.888  48.547  59.711  1.00  0.00           C  
ATOM   4206  C   GLU A1785      14.935  48.762  58.183  1.00  0.00           C  
ATOM   4207  O   GLU A1785      15.916  48.423  57.520  1.00  0.00           O  
ATOM   4208  CB  GLU A1785      13.697  47.675  60.119  1.00  0.00           C  
ATOM   4209  CG  GLU A1785      13.708  47.238  61.587  1.00  0.00           C  
ATOM   4210  CD  GLU A1785      13.041  48.240  62.524  1.00  0.00           C  
ATOM   4211  OE1 GLU A1785      12.472  49.225  61.995  1.00  0.00           O  
ATOM   4212  OE2 GLU A1785      13.058  48.054  63.777  1.00  0.00           O  
ATOM   4213  N   ARG A1786      13.896  49.351  57.612  1.00  0.00           N  
ATOM   4214  CA  ARG A1786      13.930  49.527  56.193  1.00  0.00           C  
ATOM   4215  C   ARG A1786      15.125  50.374  55.815  1.00  0.00           C  
ATOM   4216  O   ARG A1786      15.804  50.050  54.851  1.00  0.00           O  
ATOM   4217  CB  ARG A1786      12.651  50.162  55.657  1.00  0.00           C  
ATOM   4218  CG  ARG A1786      12.621  50.054  54.126  1.00  0.00           C  
ATOM   4219  CD  ARG A1786      11.631  50.984  53.431  1.00  0.00           C  
ATOM   4220  NE  ARG A1786      10.546  50.288  52.745  1.00  0.00           N  
ATOM   4221  CZ  ARG A1786       9.803  49.359  53.326  1.00  0.00           C  
ATOM   4222  NH1 ARG A1786      10.048  49.024  54.587  1.00  0.00           N  
ATOM   4223  NH2 ARG A1786       8.807  48.782  52.666  1.00  0.00           N  
ATOM   4224  N   PHE A1787      15.424  51.430  56.577  1.00  0.00           N  
ATOM   4225  CA  PHE A1787      16.549  52.310  56.225  1.00  0.00           C  
ATOM   4226  C   PHE A1787      17.924  51.657  56.198  1.00  0.00           C  
ATOM   4227  O   PHE A1787      18.727  51.964  55.304  1.00  0.00           O  
ATOM   4228  CB  PHE A1787      16.624  53.525  57.128  1.00  0.00           C  
ATOM   4229  CG  PHE A1787      17.553  54.561  56.613  1.00  0.00           C  
ATOM   4230  CD1 PHE A1787      17.142  55.461  55.648  1.00  0.00           C  
ATOM   4231  CD2 PHE A1787      18.875  54.593  57.020  1.00  0.00           C  
ATOM   4232  CE1 PHE A1787      18.031  56.372  55.078  1.00  0.00           C  
ATOM   4233  CE2 PHE A1787      19.780  55.505  56.454  1.00  0.00           C  
ATOM   4234  CZ  PHE A1787      19.350  56.396  55.480  1.00  0.00           C  
ATOM   4235  N   VAL A1788      18.214  50.773  57.163  1.00  0.00           N  
ATOM   4236  CA  VAL A1788      19.519  50.092  57.193  1.00  0.00           C  
ATOM   4237  C   VAL A1788      19.641  49.034  56.108  1.00  0.00           C  
ATOM   4238  O   VAL A1788      20.732  48.827  55.565  1.00  0.00           O  
ATOM   4239  CB  VAL A1788      19.813  49.396  58.549  1.00  0.00           C  
ATOM   4240  CG1 VAL A1788      21.008  48.440  58.416  1.00  0.00           C  
ATOM   4241  CG2 VAL A1788      20.114  50.412  59.569  1.00  0.00           C  
ATOM   4242  N   ALA A1789      18.527  48.358  55.821  1.00  0.00           N  
ATOM   4243  CA  ALA A1789      18.506  47.320  54.799  1.00  0.00           C  
ATOM   4244  C   ALA A1789      18.907  47.989  53.499  1.00  0.00           C  
ATOM   4245  O   ALA A1789      19.752  47.475  52.750  1.00  0.00           O  
ATOM   4246  CB  ALA A1789      17.123  46.716  54.676  1.00  0.00           C  
ATOM   4247  N   PHE A1790      18.313  49.146  53.227  1.00  0.00           N  
ATOM   4248  CA  PHE A1790      18.693  49.839  52.023  1.00  0.00           C  
ATOM   4249  C   PHE A1790      20.164  50.269  52.161  1.00  0.00           C  
ATOM   4250  O   PHE A1790      20.984  49.987  51.281  1.00  0.00           O  
ATOM   4251  CB  PHE A1790      17.814  51.052  51.789  1.00  0.00           C  
ATOM   4252  CG  PHE A1790      18.160  51.788  50.546  1.00  0.00           C  
ATOM   4253  CD1 PHE A1790      17.995  51.194  49.310  1.00  0.00           C  
ATOM   4254  CD2 PHE A1790      18.692  53.068  50.606  1.00  0.00           C  
ATOM   4255  CE1 PHE A1790      18.362  51.868  48.145  1.00  0.00           C  
ATOM   4256  CE2 PHE A1790      19.074  53.765  49.429  1.00  0.00           C  
ATOM   4257  CZ  PHE A1790      18.905  53.162  48.206  1.00  0.00           C  
ATOM   4258  N   LEU A1791      20.514  50.928  53.269  1.00  0.00           N  
ATOM   4259  CA  LEU A1791      21.902  51.354  53.435  1.00  0.00           C  
ATOM   4260  C   LEU A1791      22.876  50.171  53.260  1.00  0.00           C  
ATOM   4261  O   LEU A1791      23.938  50.306  52.655  1.00  0.00           O  
ATOM   4262  CB  LEU A1791      22.123  52.023  54.798  1.00  0.00           C  
ATOM   4263  CG  LEU A1791      23.582  52.410  55.114  1.00  0.00           C  
ATOM   4264  CD1 LEU A1791      23.967  53.692  54.468  1.00  0.00           C  
ATOM   4265  CD2 LEU A1791      23.732  52.545  56.591  1.00  0.00           C  
ATOM   4266  N   THR A1792      22.537  49.006  53.776  1.00  0.00           N  
ATOM   4267  CA  THR A1792      23.464  47.912  53.580  1.00  0.00           C  
ATOM   4268  C   THR A1792      23.598  47.616  52.075  1.00  0.00           C  
ATOM   4269  O   THR A1792      24.711  47.634  51.533  1.00  0.00           O  
ATOM   4270  CB  THR A1792      23.035  46.637  54.381  1.00  0.00           C  
ATOM   4271  OG1 THR A1792      23.081  46.931  55.785  1.00  0.00           O  
ATOM   4272  CG2 THR A1792      23.974  45.481  54.115  1.00  0.00           C  
ATOM   4273  N   GLU A1793      22.474  47.396  51.388  1.00  0.00           N  
ATOM   4274  CA  GLU A1793      22.512  47.071  49.956  1.00  0.00           C  
ATOM   4275  C   GLU A1793      23.221  48.155  49.161  1.00  0.00           C  
ATOM   4276  O   GLU A1793      24.088  47.897  48.343  1.00  0.00           O  
ATOM   4277  CB  GLU A1793      21.098  46.857  49.431  1.00  0.00           C  
ATOM   4278  CG  GLU A1793      20.407  45.699  50.097  1.00  0.00           C  
ATOM   4279  CD  GLU A1793      18.929  45.664  49.813  1.00  0.00           C  
ATOM   4280  OE1 GLU A1793      18.310  46.739  49.685  1.00  0.00           O  
ATOM   4281  OE2 GLU A1793      18.367  44.556  49.733  1.00  0.00           O  
ATOM   4282  N   GLU A1794      22.864  49.388  49.432  1.00  0.00           N  
ATOM   4283  CA  GLU A1794      23.470  50.507  48.745  1.00  0.00           C  
ATOM   4284  C   GLU A1794      24.996  50.529  48.954  1.00  0.00           C  
ATOM   4285  O   GLU A1794      25.741  51.101  48.154  1.00  0.00           O  
ATOM   4286  CB  GLU A1794      22.828  51.799  49.288  1.00  0.00           C  
ATOM   4287  CG  GLU A1794      22.778  52.938  48.301  1.00  0.00           C  
ATOM   4288  CD  GLU A1794      22.031  52.571  47.030  1.00  0.00           C  
ATOM   4289  OE1 GLU A1794      21.432  51.466  46.979  1.00  0.00           O  
ATOM   4290  OE2 GLU A1794      22.045  53.395  46.079  1.00  0.00           O  
ATOM   4291  N   THR A1795      25.452  49.879  50.019  1.00  0.00           N  
ATOM   4292  CA  THR A1795      26.864  49.906  50.371  1.00  0.00           C  
ATOM   4293  C   THR A1795      27.625  48.559  50.386  1.00  0.00           C  
ATOM   4294  O   THR A1795      28.804  48.496  50.763  1.00  0.00           O  
ATOM   4295  CB  THR A1795      26.993  50.594  51.729  1.00  0.00           C  
ATOM   4296  OG1 THR A1795      28.369  50.822  52.010  1.00  0.00           O  
ATOM   4297  CG2 THR A1795      26.403  49.728  52.815  1.00  0.00           C  
ATOM   4298  N   LYS A1796      26.938  47.505  49.936  1.00  0.00           N  
ATOM   4299  CA  LYS A1796      27.447  46.119  49.887  1.00  0.00           C  
ATOM   4300  C   LYS A1796      28.229  45.741  51.154  1.00  0.00           C  
ATOM   4301  O   LYS A1796      29.006  44.799  51.134  1.00  0.00           O  
ATOM   4302  CB  LYS A1796      28.310  45.876  48.635  1.00  0.00           C  
ATOM   4303  CG  LYS A1796      27.827  46.666  47.414  1.00  0.00           C  
ATOM   4304  CD  LYS A1796      28.617  46.373  46.122  1.00  0.00           C  
ATOM   4305  CE  LYS A1796      28.366  47.416  45.013  1.00  0.00           C  
ATOM   4306  NZ  LYS A1796      29.166  48.695  45.147  1.00  0.00           N  
ATOM   4307  N   GLY A1797      28.007  46.470  52.248  1.00  0.00           N  
ATOM   4308  CA  GLY A1797      28.688  46.174  53.494  1.00  0.00           C  
ATOM   4309  C   GLY A1797      29.779  47.171  53.871  1.00  0.00           C  
ATOM   4310  O   GLY A1797      30.112  47.349  55.067  1.00  0.00           O  
ATOM   4311  N   ALA A1798      30.344  47.822  52.854  1.00  0.00           N  
ATOM   4312  CA  ALA A1798      31.408  48.798  53.087  1.00  0.00           C  
ATOM   4313  C   ALA A1798      30.822  50.098  53.609  1.00  0.00           C  
ATOM   4314  O   ALA A1798      30.817  51.132  52.934  1.00  0.00           O  
ATOM   4315  CB  ALA A1798      32.205  49.051  51.803  1.00  0.00           C  
ATOM   4316  N   PHE A1799      30.322  50.028  54.826  1.00  0.00           N  
ATOM   4317  CA  PHE A1799      29.740  51.178  55.454  1.00  0.00           C  
ATOM   4318  C   PHE A1799      30.766  52.278  55.618  1.00  0.00           C  
ATOM   4319  O   PHE A1799      31.931  52.016  55.870  1.00  0.00           O  
ATOM   4320  CB  PHE A1799      29.214  50.790  56.832  1.00  0.00           C  
ATOM   4321  CG  PHE A1799      28.007  49.909  56.789  1.00  0.00           C  
ATOM   4322  CD1 PHE A1799      26.803  50.393  56.341  1.00  0.00           C  
ATOM   4323  CD2 PHE A1799      28.088  48.578  57.162  1.00  0.00           C  
ATOM   4324  CE1 PHE A1799      25.711  49.569  56.264  1.00  0.00           C  
ATOM   4325  CE2 PHE A1799      26.986  47.751  57.084  1.00  0.00           C  
ATOM   4326  CZ  PHE A1799      25.805  48.241  56.637  1.00  0.00           C  
ATOM   4327  N   PRO A1800      30.353  53.532  55.428  1.00  0.00           N  
ATOM   4328  CA  PRO A1800      31.285  54.647  55.600  1.00  0.00           C  
ATOM   4329  C   PRO A1800      31.781  54.620  57.052  1.00  0.00           C  
ATOM   4330  O   PRO A1800      31.023  54.261  57.949  1.00  0.00           O  
ATOM   4331  CB  PRO A1800      30.413  55.863  55.309  1.00  0.00           C  
ATOM   4332  CG  PRO A1800      28.979  55.318  55.392  1.00  0.00           C  
ATOM   4333  CD  PRO A1800      29.114  53.989  54.789  1.00  0.00           C  
ATOM   4334  N   THR A1801      33.029  54.999  57.300  1.00  0.00           N  
ATOM   4335  CA  THR A1801      33.543  54.953  58.652  1.00  0.00           C  
ATOM   4336  C   THR A1801      32.602  55.391  59.768  1.00  0.00           C  
ATOM   4337  O   THR A1801      32.420  54.653  60.725  1.00  0.00           O  
ATOM   4338  CB  THR A1801      34.795  55.753  58.801  1.00  0.00           C  
ATOM   4339  OG1 THR A1801      35.757  55.312  57.848  1.00  0.00           O  
ATOM   4340  CG2 THR A1801      35.363  55.551  60.180  1.00  0.00           C  
ATOM   4341  N   TRP A1802      32.002  56.572  59.696  1.00  0.00           N  
ATOM   4342  CA  TRP A1802      31.121  56.938  60.798  1.00  0.00           C  
ATOM   4343  C   TRP A1802      30.102  55.849  61.139  1.00  0.00           C  
ATOM   4344  O   TRP A1802      29.927  55.508  62.302  1.00  0.00           O  
ATOM   4345  CB  TRP A1802      30.385  58.259  60.545  1.00  0.00           C  
ATOM   4346  CG  TRP A1802      29.337  58.280  59.461  1.00  0.00           C  
ATOM   4347  CD1 TRP A1802      29.544  58.132  58.117  1.00  0.00           C  
ATOM   4348  CD2 TRP A1802      27.949  58.638  59.609  1.00  0.00           C  
ATOM   4349  NE1 TRP A1802      28.385  58.389  57.424  1.00  0.00           N  
ATOM   4350  CE2 TRP A1802      27.394  58.695  58.311  1.00  0.00           C  
ATOM   4351  CE3 TRP A1802      27.129  58.917  60.706  1.00  0.00           C  
ATOM   4352  CZ2 TRP A1802      26.050  59.035  58.088  1.00  0.00           C  
ATOM   4353  CZ3 TRP A1802      25.792  59.260  60.481  1.00  0.00           C  
ATOM   4354  CH2 TRP A1802      25.270  59.309  59.181  1.00  0.00           C  
ATOM   4355  N   LEU A1803      29.445  55.277  60.137  1.00  0.00           N  
ATOM   4356  CA  LEU A1803      28.439  54.252  60.393  1.00  0.00           C  
ATOM   4357  C   LEU A1803      28.997  52.857  60.680  1.00  0.00           C  
ATOM   4358  O   LEU A1803      28.304  52.035  61.294  1.00  0.00           O  
ATOM   4359  CB  LEU A1803      27.475  54.175  59.209  1.00  0.00           C  
ATOM   4360  CG  LEU A1803      26.704  55.469  58.966  1.00  0.00           C  
ATOM   4361  CD1 LEU A1803      25.744  55.337  57.775  1.00  0.00           C  
ATOM   4362  CD2 LEU A1803      25.944  55.817  60.238  1.00  0.00           C  
ATOM   4363  N   ALA A1804      30.234  52.599  60.237  1.00  0.00           N  
ATOM   4364  CA  ALA A1804      30.906  51.297  60.378  1.00  0.00           C  
ATOM   4365  C   ALA A1804      30.930  50.760  61.795  1.00  0.00           C  
ATOM   4366  O   ALA A1804      31.421  51.441  62.658  1.00  0.00           O  
ATOM   4367  CB  ALA A1804      32.301  51.419  59.873  1.00  0.00           C  
ATOM   4368  N   PRO A1805      30.421  49.525  62.041  1.00  0.00           N  
ATOM   4369  CA  PRO A1805      30.369  48.877  63.354  1.00  0.00           C  
ATOM   4370  C   PRO A1805      31.647  48.916  64.142  1.00  0.00           C  
ATOM   4371  O   PRO A1805      31.619  49.143  65.344  1.00  0.00           O  
ATOM   4372  CB  PRO A1805      29.934  47.469  63.012  1.00  0.00           C  
ATOM   4373  CG  PRO A1805      28.929  47.714  61.988  1.00  0.00           C  
ATOM   4374  CD  PRO A1805      29.673  48.700  61.076  1.00  0.00           C  
ATOM   4375  N   LYS A1806      32.760  48.655  63.465  1.00  0.00           N  
ATOM   4376  CA  LYS A1806      34.098  48.702  64.073  1.00  0.00           C  
ATOM   4377  C   LYS A1806      34.835  49.454  63.007  1.00  0.00           C  
ATOM   4378  O   LYS A1806      34.752  49.085  61.833  1.00  0.00           O  
ATOM   4379  CB  LYS A1806      34.677  47.307  64.269  1.00  0.00           C  
ATOM   4380  CG  LYS A1806      36.187  47.185  64.139  1.00  0.00           C  
ATOM   4381  CD  LYS A1806      36.651  45.756  64.513  1.00  0.00           C  
ATOM   4382  CE  LYS A1806      36.484  45.509  66.013  1.00  0.00           C  
ATOM   4383  NZ  LYS A1806      36.729  44.100  66.412  1.00  0.00           N  
ATOM   4384  N   GLN A1807      35.507  50.526  63.419  1.00  0.00           N  
ATOM   4385  CA  GLN A1807      36.191  51.440  62.505  1.00  0.00           C  
ATOM   4386  C   GLN A1807      37.638  51.114  62.219  1.00  0.00           C  
ATOM   4387  O   GLN A1807      38.139  51.329  61.094  1.00  0.00           O  
ATOM   4388  CB  GLN A1807      36.090  52.884  63.038  1.00  0.00           C  
ATOM   4389  CG  GLN A1807      34.650  53.432  63.053  1.00  0.00           C  
ATOM   4390  CD  GLN A1807      34.468  54.681  63.909  1.00  0.00           C  
ATOM   4391  OE1 GLN A1807      35.021  54.780  65.011  1.00  0.00           O  
ATOM   4392  NE2 GLN A1807      33.670  55.630  63.415  1.00  0.00           N  
ATOM   4393  N   VAL A1808      38.312  50.578  63.229  1.00  0.00           N  
ATOM   4394  CA  VAL A1808      39.708  50.269  63.072  1.00  0.00           C  
ATOM   4395  C   VAL A1808      40.073  48.974  63.721  1.00  0.00           C  
ATOM   4396  O   VAL A1808      39.665  48.700  64.850  1.00  0.00           O  
ATOM   4397  CB  VAL A1808      40.588  51.351  63.711  1.00  0.00           C  
ATOM   4398  CG1 VAL A1808      42.016  51.080  63.397  1.00  0.00           C  
ATOM   4399  CG2 VAL A1808      40.207  52.713  63.206  1.00  0.00           C  
ATOM   4400  N   GLN A1809      40.846  48.177  62.995  1.00  0.00           N  
ATOM   4401  CA  GLN A1809      41.359  46.934  63.527  1.00  0.00           C  
ATOM   4402  C   GLN A1809      42.873  47.072  63.568  1.00  0.00           C  
ATOM   4403  O   GLN A1809      43.499  47.188  62.515  1.00  0.00           O  
ATOM   4404  CB  GLN A1809      41.014  45.758  62.632  1.00  0.00           C  
ATOM   4405  CG  GLN A1809      41.388  44.416  63.272  1.00  0.00           C  
ATOM   4406  CD  GLN A1809      40.702  44.203  64.617  1.00  0.00           C  
ATOM   4407  OE1 GLN A1809      40.905  44.969  65.548  1.00  0.00           O  
ATOM   4408  NE2 GLN A1809      39.881  43.167  64.715  1.00  0.00           N  
ATOM   4409  N   ILE A1810      43.459  47.111  64.765  1.00  0.00           N  
ATOM   4410  CA  ILE A1810      44.920  47.174  64.870  1.00  0.00           C  
ATOM   4411  C   ILE A1810      45.428  45.734  65.053  1.00  0.00           C  
ATOM   4412  O   ILE A1810      45.028  45.023  65.981  1.00  0.00           O  
ATOM   4413  CB  ILE A1810      45.434  47.999  66.075  1.00  0.00           C  
ATOM   4414  CG1 ILE A1810      44.401  49.027  66.533  1.00  0.00           C  
ATOM   4415  CG2 ILE A1810      46.707  48.706  65.666  1.00  0.00           C  
ATOM   4416  CD1 ILE A1810      44.853  49.876  67.734  1.00  0.00           C  
ATOM   4417  N   ILE A1811      46.293  45.293  64.156  1.00  0.00           N  
ATOM   4418  CA  ILE A1811      46.826  43.952  64.241  1.00  0.00           C  
ATOM   4419  C   ILE A1811      48.332  44.113  64.408  1.00  0.00           C  
ATOM   4420  O   ILE A1811      49.025  44.568  63.488  1.00  0.00           O  
ATOM   4421  CB  ILE A1811      46.543  43.189  62.956  1.00  0.00           C  
ATOM   4422  CG1 ILE A1811      45.075  43.343  62.572  1.00  0.00           C  
ATOM   4423  CG2 ILE A1811      46.854  41.741  63.145  1.00  0.00           C  
ATOM   4424  CD1 ILE A1811      44.799  43.060  61.091  1.00  0.00           C  
ATOM   4425  N   PRO A1812      48.864  43.759  65.591  1.00  0.00           N  
ATOM   4426  CA  PRO A1812      50.304  43.896  65.800  1.00  0.00           C  
ATOM   4427  C   PRO A1812      51.063  42.748  65.160  1.00  0.00           C  
ATOM   4428  O   PRO A1812      50.488  41.708  64.793  1.00  0.00           O  
ATOM   4429  CB  PRO A1812      50.430  43.875  67.312  1.00  0.00           C  
ATOM   4430  CG  PRO A1812      49.421  42.868  67.689  1.00  0.00           C  
ATOM   4431  CD  PRO A1812      48.216  43.199  66.793  1.00  0.00           C  
ATOM   4432  N   VAL A1813      52.368  42.960  65.034  1.00  0.00           N  
ATOM   4433  CA  VAL A1813      53.289  41.986  64.472  1.00  0.00           C  
ATOM   4434  C   VAL A1813      53.582  40.952  65.558  1.00  0.00           C  
ATOM   4435  O   VAL A1813      53.315  39.768  65.387  1.00  0.00           O  
ATOM   4436  CB  VAL A1813      54.549  42.705  64.023  1.00  0.00           C  
ATOM   4437  CG1 VAL A1813      55.666  41.730  63.822  1.00  0.00           C  
ATOM   4438  CG2 VAL A1813      54.253  43.475  62.738  1.00  0.00           C  
ATOM   4439  N   ASN A1814      54.120  41.407  66.681  1.00  0.00           N  
ATOM   4440  CA  ASN A1814      54.383  40.521  67.806  1.00  0.00           C  
ATOM   4441  C   ASN A1814      53.475  41.030  68.922  1.00  0.00           C  
ATOM   4442  O   ASN A1814      53.653  42.134  69.447  1.00  0.00           O  
ATOM   4443  CB  ASN A1814      55.861  40.578  68.210  1.00  0.00           C  
ATOM   4444  CG  ASN A1814      56.132  39.961  69.586  1.00  0.00           C  
ATOM   4445  OD1 ASN A1814      57.272  39.635  69.903  1.00  0.00           O  
ATOM   4446  ND2 ASN A1814      55.096  39.825  70.413  1.00  0.00           N  
ATOM   4447  N   VAL A1815      52.501  40.199  69.271  1.00  0.00           N  
ATOM   4448  CA  VAL A1815      51.496  40.523  70.277  1.00  0.00           C  
ATOM   4449  C   VAL A1815      51.986  40.759  71.718  1.00  0.00           C  
ATOM   4450  O   VAL A1815      51.180  40.990  72.625  1.00  0.00           O  
ATOM   4451  CB  VAL A1815      50.324  39.451  70.196  1.00  0.00           C  
ATOM   4452  CG1 VAL A1815      50.800  38.218  69.380  1.00  0.00           C  
ATOM   4453  CG2 VAL A1815      49.823  39.044  71.593  1.00  0.00           C  
ATOM   4454  N   ASP A1816      53.303  40.736  71.922  1.00  0.00           N  
ATOM   4455  CA  ASP A1816      53.892  40.976  73.249  1.00  0.00           C  
ATOM   4456  C   ASP A1816      54.833  42.168  73.126  1.00  0.00           C  
ATOM   4457  O   ASP A1816      54.859  43.082  73.955  1.00  0.00           O  
ATOM   4458  CB  ASP A1816      54.695  39.758  73.722  1.00  0.00           C  
ATOM   4459  CG  ASP A1816      53.812  38.644  74.259  1.00  0.00           C  
ATOM   4460  OD1 ASP A1816      52.941  38.964  75.092  1.00  0.00           O  
ATOM   4461  OD2 ASP A1816      53.988  37.461  73.865  1.00  0.00           O  
ATOM   4462  N   LEU A1817      55.609  42.118  72.056  1.00  0.00           N  
ATOM   4463  CA  LEU A1817      56.581  43.131  71.707  1.00  0.00           C  
ATOM   4464  C   LEU A1817      55.830  44.438  71.360  1.00  0.00           C  
ATOM   4465  O   LEU A1817      55.948  45.455  72.062  1.00  0.00           O  
ATOM   4466  CB  LEU A1817      57.352  42.609  70.490  1.00  0.00           C  
ATOM   4467  CG  LEU A1817      58.791  42.959  70.125  1.00  0.00           C  
ATOM   4468  CD1 LEU A1817      59.710  42.484  71.215  1.00  0.00           C  
ATOM   4469  CD2 LEU A1817      59.149  42.296  68.811  1.00  0.00           C  
ATOM   4470  N   HIS A1818      55.037  44.368  70.286  1.00  0.00           N  
ATOM   4471  CA  HIS A1818      54.251  45.484  69.744  1.00  0.00           C  
ATOM   4472  C   HIS A1818      52.917  45.864  70.407  1.00  0.00           C  
ATOM   4473  O   HIS A1818      52.346  46.903  70.105  1.00  0.00           O  
ATOM   4474  CB  HIS A1818      53.995  45.187  68.285  1.00  0.00           C  
ATOM   4475  CG  HIS A1818      55.231  44.832  67.534  1.00  0.00           C  
ATOM   4476  ND1 HIS A1818      55.257  43.864  66.552  1.00  0.00           N  
ATOM   4477  CD2 HIS A1818      56.478  45.351  67.586  1.00  0.00           C  
ATOM   4478  CE1 HIS A1818      56.469  43.808  66.029  1.00  0.00           C  
ATOM   4479  NE2 HIS A1818      57.227  44.700  66.637  1.00  0.00           N  
ATOM   4480  N   TYR A1819      52.424  45.036  71.311  1.00  0.00           N  
ATOM   4481  CA  TYR A1819      51.153  45.309  71.957  1.00  0.00           C  
ATOM   4482  C   TYR A1819      51.002  46.669  72.589  1.00  0.00           C  
ATOM   4483  O   TYR A1819      50.350  47.533  72.031  1.00  0.00           O  
ATOM   4484  CB  TYR A1819      50.857  44.279  73.024  1.00  0.00           C  
ATOM   4485  CG  TYR A1819      49.461  44.399  73.549  1.00  0.00           C  
ATOM   4486  CD1 TYR A1819      48.406  43.784  72.888  1.00  0.00           C  
ATOM   4487  CD2 TYR A1819      49.191  45.121  74.710  1.00  0.00           C  
ATOM   4488  CE1 TYR A1819      47.096  43.877  73.372  1.00  0.00           C  
ATOM   4489  CE2 TYR A1819      47.892  45.218  75.208  1.00  0.00           C  
ATOM   4490  CZ  TYR A1819      46.846  44.591  74.535  1.00  0.00           C  
ATOM   4491  OH  TYR A1819      45.561  44.649  75.030  1.00  0.00           O  
ATOM   4492  N   ASP A1820      51.574  46.850  73.772  1.00  0.00           N  
ATOM   4493  CA  ASP A1820      51.448  48.125  74.469  1.00  0.00           C  
ATOM   4494  C   ASP A1820      51.384  49.348  73.579  1.00  0.00           C  
ATOM   4495  O   ASP A1820      50.676  50.292  73.906  1.00  0.00           O  
ATOM   4496  CB  ASP A1820      52.560  48.305  75.492  1.00  0.00           C  
ATOM   4497  CG  ASP A1820      52.290  47.536  76.766  1.00  0.00           C  
ATOM   4498  OD1 ASP A1820      51.704  46.427  76.665  1.00  0.00           O  
ATOM   4499  OD2 ASP A1820      52.664  48.040  77.858  1.00  0.00           O  
ATOM   4500  N   TYR A1821      52.118  49.353  72.468  1.00  0.00           N  
ATOM   4501  CA  TYR A1821      52.048  50.493  71.558  1.00  0.00           C  
ATOM   4502  C   TYR A1821      50.638  50.533  70.960  1.00  0.00           C  
ATOM   4503  O   TYR A1821      49.992  51.596  70.906  1.00  0.00           O  
ATOM   4504  CB  TYR A1821      53.079  50.367  70.434  1.00  0.00           C  
ATOM   4505  CG  TYR A1821      52.986  51.450  69.360  1.00  0.00           C  
ATOM   4506  CD1 TYR A1821      53.076  52.821  69.682  1.00  0.00           C  
ATOM   4507  CD2 TYR A1821      52.890  51.101  68.018  1.00  0.00           C  
ATOM   4508  CE1 TYR A1821      53.082  53.808  68.682  1.00  0.00           C  
ATOM   4509  CE2 TYR A1821      52.899  52.065  67.013  1.00  0.00           C  
ATOM   4510  CZ  TYR A1821      52.999  53.411  67.339  1.00  0.00           C  
ATOM   4511  OH  TYR A1821      53.051  54.323  66.295  1.00  0.00           O  
ATOM   4512  N   ALA A1822      50.181  49.356  70.523  1.00  0.00           N  
ATOM   4513  CA  ALA A1822      48.860  49.159  69.929  1.00  0.00           C  
ATOM   4514  C   ALA A1822      47.772  49.568  70.901  1.00  0.00           C  
ATOM   4515  O   ALA A1822      46.874  50.330  70.547  1.00  0.00           O  
ATOM   4516  CB  ALA A1822      48.676  47.714  69.541  1.00  0.00           C  
ATOM   4517  N   ARG A1830      47.847  49.069  72.126  1.00  0.00           N  
ATOM   4518  CA  ARG A1830      46.843  49.433  73.114  1.00  0.00           C  
ATOM   4519  C   ARG A1830      46.820  50.950  73.248  1.00  0.00           C  
ATOM   4520  O   ARG A1830      45.754  51.559  73.329  1.00  0.00           O  
ATOM   4521  CB  ARG A1830      47.150  48.789  74.469  1.00  0.00           C  
ATOM   4522  CG  ARG A1830      45.913  48.619  75.344  1.00  0.00           C  
ATOM   4523  CD  ARG A1830      45.560  49.900  76.078  1.00  0.00           C  
ATOM   4524  NE  ARG A1830      44.176  49.960  76.569  1.00  0.00           N  
ATOM   4525  CZ  ARG A1830      43.535  48.987  77.220  1.00  0.00           C  
ATOM   4526  NH1 ARG A1830      44.133  47.820  77.480  1.00  0.00           N  
ATOM   4527  NH2 ARG A1830      42.287  49.193  77.636  1.00  0.00           N  
ATOM   4528  N   GLN A1831      48.008  51.552  73.262  1.00  0.00           N  
ATOM   4529  CA  GLN A1831      48.163  53.002  73.375  1.00  0.00           C  
ATOM   4530  C   GLN A1831      47.374  53.653  72.247  1.00  0.00           C  
ATOM   4531  O   GLN A1831      46.470  54.452  72.485  1.00  0.00           O  
ATOM   4532  CB  GLN A1831      49.638  53.371  73.259  1.00  0.00           C  
ATOM   4533  CG  GLN A1831      49.911  54.856  73.228  1.00  0.00           C  
ATOM   4534  CD  GLN A1831      51.289  55.185  72.641  1.00  0.00           C  
ATOM   4535  OE1 GLN A1831      51.593  56.352  72.366  1.00  0.00           O  
ATOM   4536  NE2 GLN A1831      52.124  54.162  72.448  1.00  0.00           N  
ATOM   4537  N   LEU A1832      47.729  53.308  71.016  1.00  0.00           N  
ATOM   4538  CA  LEU A1832      47.026  53.830  69.850  1.00  0.00           C  
ATOM   4539  C   LEU A1832      45.524  53.682  70.059  1.00  0.00           C  
ATOM   4540  O   LEU A1832      44.760  54.642  69.916  1.00  0.00           O  
ATOM   4541  CB  LEU A1832      47.424  53.046  68.603  1.00  0.00           C  
ATOM   4542  CG  LEU A1832      46.541  53.262  67.378  1.00  0.00           C  
ATOM   4543  CD1 LEU A1832      46.802  54.618  66.773  1.00  0.00           C  
ATOM   4544  CD2 LEU A1832      46.838  52.180  66.362  1.00  0.00           C  
ATOM   4545  N   GLN A1833      45.120  52.455  70.380  1.00  0.00           N  
ATOM   4546  CA  GLN A1833      43.727  52.158  70.624  1.00  0.00           C  
ATOM   4547  C   GLN A1833      43.205  53.230  71.554  1.00  0.00           C  
ATOM   4548  O   GLN A1833      42.371  54.032  71.169  1.00  0.00           O  
ATOM   4549  CB  GLN A1833      43.552  50.783  71.283  1.00  0.00           C  
ATOM   4550  CG  GLN A1833      42.083  50.317  71.327  1.00  0.00           C  
ATOM   4551  CD  GLN A1833      41.816  49.114  72.220  1.00  0.00           C  
ATOM   4552  OE1 GLN A1833      42.182  49.108  73.395  1.00  0.00           O  
ATOM   4553  NE2 GLN A1833      41.154  48.097  71.666  1.00  0.00           N  
ATOM   4554  N   ASP A1834      43.712  53.259  72.775  1.00  0.00           N  
ATOM   4555  CA  ASP A1834      43.266  54.248  73.738  1.00  0.00           C  
ATOM   4556  C   ASP A1834      43.189  55.660  73.202  1.00  0.00           C  
ATOM   4557  O   ASP A1834      42.290  56.410  73.561  1.00  0.00           O  
ATOM   4558  CB  ASP A1834      44.161  54.231  74.963  1.00  0.00           C  
ATOM   4559  CG  ASP A1834      43.847  53.081  75.877  1.00  0.00           C  
ATOM   4560  OD1 ASP A1834      42.990  52.247  75.501  1.00  0.00           O  
ATOM   4561  OD2 ASP A1834      44.452  53.009  76.967  1.00  0.00           O  
ATOM   4562  N   GLU A1835      44.136  56.036  72.353  1.00  0.00           N  
ATOM   4563  CA  GLU A1835      44.117  57.380  71.793  1.00  0.00           C  
ATOM   4564  C   GLU A1835      42.826  57.483  71.000  1.00  0.00           C  
ATOM   4565  O   GLU A1835      41.963  58.290  71.328  1.00  0.00           O  
ATOM   4566  CB  GLU A1835      45.333  57.611  70.888  1.00  0.00           C  
ATOM   4567  CG  GLU A1835      46.131  58.870  71.230  1.00  0.00           C  
ATOM   4568  CD  GLU A1835      47.644  58.735  70.925  1.00  0.00           C  
ATOM   4569  OE1 GLU A1835      48.363  57.969  71.625  1.00  0.00           O  
ATOM   4570  OE2 GLU A1835      48.120  59.399  69.973  1.00  0.00           O  
ATOM   4571  N   LEU A1836      42.686  56.631  69.983  1.00  0.00           N  
ATOM   4572  CA  LEU A1836      41.495  56.622  69.136  1.00  0.00           C  
ATOM   4573  C   LEU A1836      40.224  56.575  69.948  1.00  0.00           C  
ATOM   4574  O   LEU A1836      39.325  57.385  69.773  1.00  0.00           O  
ATOM   4575  CB  LEU A1836      41.518  55.414  68.231  1.00  0.00           C  
ATOM   4576  CG  LEU A1836      42.708  55.315  67.302  1.00  0.00           C  
ATOM   4577  CD1 LEU A1836      43.061  53.858  67.112  1.00  0.00           C  
ATOM   4578  CD2 LEU A1836      42.379  55.990  65.984  1.00  0.00           C  
ATOM   4579  N   LYS A1837      40.169  55.592  70.836  1.00  0.00           N  
ATOM   4580  CA  LYS A1837      39.021  55.347  71.696  1.00  0.00           C  
ATOM   4581  C   LYS A1837      38.565  56.576  72.460  1.00  0.00           C  
ATOM   4582  O   LYS A1837      37.400  56.689  72.843  1.00  0.00           O  
ATOM   4583  CB  LYS A1837      39.353  54.223  72.664  1.00  0.00           C  
ATOM   4584  CG  LYS A1837      38.293  53.996  73.680  1.00  0.00           C  
ATOM   4585  CD  LYS A1837      38.382  52.600  74.287  1.00  0.00           C  
ATOM   4586  CE  LYS A1837      38.191  51.521  73.219  1.00  0.00           C  
ATOM   4587  NZ  LYS A1837      38.069  50.181  73.845  1.00  0.00           N  
ATOM   4588  N   SER A1838      39.485  57.510  72.669  1.00  0.00           N  
ATOM   4589  CA  SER A1838      39.169  58.722  73.409  1.00  0.00           C  
ATOM   4590  C   SER A1838      38.614  59.762  72.485  1.00  0.00           C  
ATOM   4591  O   SER A1838      38.304  60.856  72.911  1.00  0.00           O  
ATOM   4592  CB  SER A1838      40.406  59.268  74.096  1.00  0.00           C  
ATOM   4593  OG  SER A1838      41.404  59.517  73.131  1.00  0.00           O  
ATOM   4594  N   GLN A1839      38.513  59.442  71.208  1.00  0.00           N  
ATOM   4595  CA  GLN A1839      37.946  60.401  70.296  1.00  0.00           C  
ATOM   4596  C   GLN A1839      36.770  59.803  69.576  1.00  0.00           C  
ATOM   4597  O   GLN A1839      36.457  60.161  68.446  1.00  0.00           O  
ATOM   4598  CB  GLN A1839      38.997  60.926  69.348  1.00  0.00           C  
ATOM   4599  CG  GLN A1839      39.485  62.252  69.849  1.00  0.00           C  
ATOM   4600  CD  GLN A1839      40.528  62.859  68.961  1.00  0.00           C  
ATOM   4601  OE1 GLN A1839      41.714  62.491  69.020  1.00  0.00           O  
ATOM   4602  NE2 GLN A1839      40.102  63.797  68.115  1.00  0.00           N  
ATOM   4603  N   GLY A1840      36.121  58.882  70.288  1.00  0.00           N  
ATOM   4604  CA  GLY A1840      34.936  58.201  69.806  1.00  0.00           C  
ATOM   4605  C   GLY A1840      35.174  57.143  68.756  1.00  0.00           C  
ATOM   4606  O   GLY A1840      34.234  56.720  68.063  1.00  0.00           O  
ATOM   4607  N   VAL A1841      36.418  56.705  68.626  1.00  0.00           N  
ATOM   4608  CA  VAL A1841      36.702  55.706  67.626  1.00  0.00           C  
ATOM   4609  C   VAL A1841      36.452  54.278  68.123  1.00  0.00           C  
ATOM   4610  O   VAL A1841      36.761  53.926  69.279  1.00  0.00           O  
ATOM   4611  CB  VAL A1841      38.140  55.869  67.093  1.00  0.00           C  
ATOM   4612  CG1 VAL A1841      38.347  55.007  65.819  1.00  0.00           C  
ATOM   4613  CG2 VAL A1841      38.391  57.325  66.799  1.00  0.00           C  
ATOM   4614  N   ARG A1842      35.842  53.492  67.228  1.00  0.00           N  
ATOM   4615  CA  ARG A1842      35.509  52.095  67.452  1.00  0.00           C  
ATOM   4616  C   ARG A1842      36.651  51.313  66.830  1.00  0.00           C  
ATOM   4617  O   ARG A1842      36.698  51.118  65.605  1.00  0.00           O  
ATOM   4618  CB  ARG A1842      34.181  51.806  66.797  1.00  0.00           C  
ATOM   4619  CG  ARG A1842      33.077  52.035  67.772  1.00  0.00           C  
ATOM   4620  CD  ARG A1842      31.751  51.928  67.143  1.00  0.00           C  
ATOM   4621  NE  ARG A1842      31.312  53.196  66.609  1.00  0.00           N  
ATOM   4622  CZ  ARG A1842      30.904  53.357  65.357  1.00  0.00           C  
ATOM   4623  NH1 ARG A1842      30.892  52.327  64.547  1.00  0.00           N  
ATOM   4624  NH2 ARG A1842      30.509  54.535  64.911  1.00  0.00           N  
ATOM   4625  N   VAL A1843      37.570  50.883  67.702  1.00  0.00           N  
ATOM   4626  CA  VAL A1843      38.822  50.212  67.333  1.00  0.00           C  
ATOM   4627  C   VAL A1843      39.144  49.132  68.330  1.00  0.00           C  
ATOM   4628  O   VAL A1843      38.753  49.226  69.484  1.00  0.00           O  
ATOM   4629  CB  VAL A1843      39.990  51.243  67.398  1.00  0.00           C  
ATOM   4630  CG1 VAL A1843      39.961  51.936  68.760  1.00  0.00           C  
ATOM   4631  CG2 VAL A1843      41.333  50.579  67.204  1.00  0.00           C  
ATOM   4632  N   SER A1844      39.885  48.121  67.901  1.00  0.00           N  
ATOM   4633  CA  SER A1844      40.280  47.043  68.803  1.00  0.00           C  
ATOM   4634  C   SER A1844      41.612  46.437  68.406  1.00  0.00           C  
ATOM   4635  O   SER A1844      42.045  46.517  67.257  1.00  0.00           O  
ATOM   4636  CB  SER A1844      39.218  45.948  68.843  1.00  0.00           C  
ATOM   4637  OG  SER A1844      38.922  45.461  67.552  1.00  0.00           O  
ATOM   4638  N   ILE A1845      42.283  45.840  69.370  1.00  0.00           N  
ATOM   4639  CA  ILE A1845      43.550  45.231  69.065  1.00  0.00           C  
ATOM   4640  C   ILE A1845      43.265  43.767  68.821  1.00  0.00           C  
ATOM   4641  O   ILE A1845      42.762  43.101  69.710  1.00  0.00           O  
ATOM   4642  CB  ILE A1845      44.547  45.364  70.253  1.00  0.00           C  
ATOM   4643  CG1 ILE A1845      45.007  46.813  70.412  1.00  0.00           C  
ATOM   4644  CG2 ILE A1845      45.741  44.462  70.042  1.00  0.00           C  
ATOM   4645  CD1 ILE A1845      44.178  47.592  71.385  1.00  0.00           C  
ATOM   4646  N   ASP A1847      43.544  43.274  67.617  1.00  0.00           N  
ATOM   4647  CA  ASP A1847      43.348  41.855  67.346  1.00  0.00           C  
ATOM   4648  C   ASP A1847      44.602  41.153  67.862  1.00  0.00           C  
ATOM   4649  O   ASP A1847      45.559  40.924  67.120  1.00  0.00           O  
ATOM   4650  CB  ASP A1847      43.174  41.594  65.846  1.00  0.00           C  
ATOM   4651  CG  ASP A1847      43.036  40.102  65.533  1.00  0.00           C  
ATOM   4652  OD1 ASP A1847      43.348  39.294  66.439  1.00  0.00           O  
ATOM   4653  OD2 ASP A1847      42.627  39.746  64.398  1.00  0.00           O  
ATOM   4654  N   ASP A1848      44.595  40.820  69.147  1.00  0.00           N  
ATOM   4655  CA  ASP A1848      45.762  40.200  69.784  1.00  0.00           C  
ATOM   4656  C   ASP A1848      45.621  38.710  69.985  1.00  0.00           C  
ATOM   4657  O   ASP A1848      46.077  38.149  70.990  1.00  0.00           O  
ATOM   4658  CB  ASP A1848      46.017  40.834  71.136  1.00  0.00           C  
ATOM   4659  CG  ASP A1848      44.945  40.511  72.109  1.00  0.00           C  
ATOM   4660  OD1 ASP A1848      43.983  39.843  71.695  1.00  0.00           O  
ATOM   4661  OD2 ASP A1848      45.059  40.926  73.276  1.00  0.00           O  
ATOM   4662  N   ARG A1849      44.988  38.071  69.017  1.00  0.00           N  
ATOM   4663  CA  ARG A1849      44.796  36.650  69.097  1.00  0.00           C  
ATOM   4664  C   ARG A1849      46.027  35.932  68.621  1.00  0.00           C  
ATOM   4665  O   ARG A1849      46.821  36.454  67.831  1.00  0.00           O  
ATOM   4666  CB  ARG A1849      43.609  36.230  68.251  1.00  0.00           C  
ATOM   4667  CG  ARG A1849      42.331  36.882  68.677  1.00  0.00           C  
ATOM   4668  CD  ARG A1849      41.248  36.470  67.724  1.00  0.00           C  
ATOM   4669  NE  ARG A1849      41.589  36.803  66.347  1.00  0.00           N  
ATOM   4670  CZ  ARG A1849      40.863  36.429  65.305  1.00  0.00           C  
ATOM   4671  NH1 ARG A1849      39.768  35.704  65.499  1.00  0.00           N  
ATOM   4672  NH2 ARG A1849      41.213  36.800  64.085  1.00  0.00           N  
ATOM   4673  N   ASN A1850      46.156  34.712  69.129  1.00  0.00           N  
ATOM   4674  CA  ASN A1850      47.247  33.820  68.795  1.00  0.00           C  
ATOM   4675  C   ASN A1850      47.004  33.137  67.446  1.00  0.00           C  
ATOM   4676  O   ASN A1850      46.792  31.924  67.391  1.00  0.00           O  
ATOM   4677  CB  ASN A1850      47.380  32.746  69.856  1.00  0.00           C  
ATOM   4678  CG  ASN A1850      48.498  31.811  69.552  1.00  0.00           C  
ATOM   4679  OD1 ASN A1850      48.489  30.667  69.978  1.00  0.00           O  
ATOM   4680  ND2 ASN A1850      49.486  32.295  68.802  1.00  0.00           N  
ATOM   4681  N   GLU A1869      47.001  33.919  66.372  1.00  0.00           N  
ATOM   4682  CA  GLU A1869      46.809  33.364  65.050  1.00  0.00           C  
ATOM   4683  C   GLU A1869      47.633  34.157  64.041  1.00  0.00           C  
ATOM   4684  O   GLU A1869      48.097  35.267  64.339  1.00  0.00           O  
ATOM   4685  CB  GLU A1869      45.322  33.302  64.706  1.00  0.00           C  
ATOM   4686  CG  GLU A1869      44.632  32.260  65.578  1.00  0.00           C  
ATOM   4687  CD  GLU A1869      43.193  31.951  65.189  1.00  0.00           C  
ATOM   4688  OE1 GLU A1869      42.950  31.696  63.989  1.00  0.00           O  
ATOM   4689  OE2 GLU A1869      42.306  31.938  66.085  1.00  0.00           O  
ATOM   4690  N   LYS A1870      47.837  33.564  62.863  1.00  0.00           N  
ATOM   4691  CA  LYS A1870      48.668  34.137  61.810  1.00  0.00           C  
ATOM   4692  C   LYS A1870      48.260  35.425  61.124  1.00  0.00           C  
ATOM   4693  O   LYS A1870      47.272  35.482  60.414  1.00  0.00           O  
ATOM   4694  CB  LYS A1870      48.935  33.062  60.750  1.00  0.00           C  
ATOM   4695  CG  LYS A1870      49.666  31.866  61.336  1.00  0.00           C  
ATOM   4696  CD  LYS A1870      50.222  30.878  60.310  1.00  0.00           C  
ATOM   4697  CE  LYS A1870      51.388  30.082  60.930  1.00  0.00           C  
ATOM   4698  NZ  LYS A1870      51.096  29.542  62.305  1.00  0.00           N  
ATOM   4699  N   MET A1871      49.059  36.457  61.332  1.00  0.00           N  
ATOM   4700  CA  MET A1871      48.841  37.759  60.708  1.00  0.00           C  
ATOM   4701  C   MET A1871      47.967  37.636  59.460  1.00  0.00           C  
ATOM   4702  O   MET A1871      46.871  38.164  59.424  1.00  0.00           O  
ATOM   4703  CB  MET A1871      50.206  38.380  60.350  1.00  0.00           C  
ATOM   4704  CG  MET A1871      50.189  39.648  59.497  1.00  0.00           C  
ATOM   4705  SD  MET A1871      49.695  41.123  60.410  1.00  0.00           S  
ATOM   4706  CE  MET A1871      50.749  41.002  61.887  1.00  0.00           C  
ATOM   4707  N   GLY A1872      48.439  36.928  58.446  1.00  0.00           N  
ATOM   4708  CA  GLY A1872      47.648  36.790  57.236  1.00  0.00           C  
ATOM   4709  C   GLY A1872      46.190  36.532  57.546  1.00  0.00           C  
ATOM   4710  O   GLY A1872      45.295  37.135  56.953  1.00  0.00           O  
ATOM   4711  N   TYR A1873      45.966  35.617  58.480  1.00  0.00           N  
ATOM   4712  CA  TYR A1873      44.633  35.243  58.926  1.00  0.00           C  
ATOM   4713  C   TYR A1873      43.931  36.480  59.495  1.00  0.00           C  
ATOM   4714  O   TYR A1873      42.840  36.843  59.047  1.00  0.00           O  
ATOM   4715  CB  TYR A1873      44.746  34.150  59.993  1.00  0.00           C  
ATOM   4716  CG  TYR A1873      43.436  33.723  60.611  1.00  0.00           C  
ATOM   4717  CD1 TYR A1873      42.562  32.856  59.943  1.00  0.00           C  
ATOM   4718  CD2 TYR A1873      43.070  34.183  61.875  1.00  0.00           C  
ATOM   4719  CE1 TYR A1873      41.350  32.454  60.531  1.00  0.00           C  
ATOM   4720  CE2 TYR A1873      41.862  33.790  62.473  1.00  0.00           C  
ATOM   4721  CZ  TYR A1873      41.008  32.925  61.804  1.00  0.00           C  
ATOM   4722  OH  TYR A1873      39.843  32.518  62.434  1.00  0.00           O  
ATOM   4723  N   LYS A1874      44.569  37.118  60.481  1.00  0.00           N  
ATOM   4724  CA  LYS A1874      44.060  38.335  61.121  1.00  0.00           C  
ATOM   4725  C   LYS A1874      43.765  39.442  60.101  1.00  0.00           C  
ATOM   4726  O   LYS A1874      42.814  40.204  60.252  1.00  0.00           O  
ATOM   4727  CB  LYS A1874      45.077  38.851  62.137  1.00  0.00           C  
ATOM   4728  CG  LYS A1874      45.135  38.070  63.415  1.00  0.00           C  
ATOM   4729  CD  LYS A1874      46.168  38.661  64.370  1.00  0.00           C  
ATOM   4730  CE  LYS A1874      46.034  38.109  65.801  1.00  0.00           C  
ATOM   4731  NZ  LYS A1874      47.081  38.627  66.725  1.00  0.00           N  
ATOM   4732  N   ILE A1875      44.592  39.524  59.067  1.00  0.00           N  
ATOM   4733  CA  ILE A1875      44.435  40.519  58.018  1.00  0.00           C  
ATOM   4734  C   ILE A1875      43.395  40.115  57.000  1.00  0.00           C  
ATOM   4735  O   ILE A1875      42.983  40.919  56.184  1.00  0.00           O  
ATOM   4736  CB  ILE A1875      45.772  40.774  57.300  1.00  0.00           C  
ATOM   4737  CG1 ILE A1875      46.681  41.553  58.250  1.00  0.00           C  
ATOM   4738  CG2 ILE A1875      45.563  41.520  55.992  1.00  0.00           C  
ATOM   4739  CD1 ILE A1875      47.994  42.036  57.641  1.00  0.00           C  
ATOM   4740  N   ARG A1876      42.965  38.868  57.028  1.00  0.00           N  
ATOM   4741  CA  ARG A1876      41.957  38.466  56.071  1.00  0.00           C  
ATOM   4742  C   ARG A1876      40.613  38.386  56.764  1.00  0.00           C  
ATOM   4743  O   ARG A1876      39.561  38.573  56.152  1.00  0.00           O  
ATOM   4744  CB  ARG A1876      42.311  37.120  55.442  1.00  0.00           C  
ATOM   4745  CG  ARG A1876      41.279  36.623  54.423  1.00  0.00           C  
ATOM   4746  CD  ARG A1876      41.798  35.397  53.711  1.00  0.00           C  
ATOM   4747  NE  ARG A1876      40.737  34.462  53.337  1.00  0.00           N  
ATOM   4748  CZ  ARG A1876      39.809  33.986  54.168  1.00  0.00           C  
ATOM   4749  NH1 ARG A1876      39.781  34.361  55.446  1.00  0.00           N  
ATOM   4750  NH2 ARG A1876      38.926  33.098  53.722  1.00  0.00           N  
ATOM   4751  N   GLU A1877      40.648  38.105  58.053  1.00  0.00           N  
ATOM   4752  CA  GLU A1877      39.414  38.027  58.781  1.00  0.00           C  
ATOM   4753  C   GLU A1877      38.815  39.414  58.778  1.00  0.00           C  
ATOM   4754  O   GLU A1877      37.600  39.569  58.798  1.00  0.00           O  
ATOM   4755  CB  GLU A1877      39.646  37.572  60.221  1.00  0.00           C  
ATOM   4756  CG  GLU A1877      38.341  37.439  61.007  1.00  0.00           C  
ATOM   4757  CD  GLU A1877      38.515  36.823  62.390  1.00  0.00           C  
ATOM   4758  OE1 GLU A1877      39.098  35.718  62.480  1.00  0.00           O  
ATOM   4759  OE2 GLU A1877      38.056  37.439  63.381  1.00  0.00           O  
ATOM   4760  N   ALA A1878      39.665  40.430  58.734  1.00  0.00           N  
ATOM   4761  CA  ALA A1878      39.164  41.794  58.759  1.00  0.00           C  
ATOM   4762  C   ALA A1878      38.689  42.320  57.402  1.00  0.00           C  
ATOM   4763  O   ALA A1878      37.736  43.095  57.348  1.00  0.00           O  
ATOM   4764  CB  ALA A1878      40.215  42.719  59.352  1.00  0.00           C  
ATOM   4765  N   GLN A1879      39.334  41.917  56.309  1.00  0.00           N  
ATOM   4766  CA  GLN A1879      38.911  42.391  54.997  1.00  0.00           C  
ATOM   4767  C   GLN A1879      37.608  41.656  54.679  1.00  0.00           C  
ATOM   4768  O   GLN A1879      36.819  42.081  53.839  1.00  0.00           O  
ATOM   4769  CB  GLN A1879      39.991  42.108  53.946  1.00  0.00           C  
ATOM   4770  CG  GLN A1879      41.400  42.555  54.370  1.00  0.00           C  
ATOM   4771  CD  GLN A1879      41.886  43.886  53.762  1.00  0.00           C  
ATOM   4772  OE1 GLN A1879      42.389  43.927  52.628  1.00  0.00           O  
ATOM   4773  NE2 GLN A1879      41.749  44.975  54.524  1.00  0.00           N  
ATOM   4774  N   MET A1880      37.377  40.550  55.373  1.00  0.00           N  
ATOM   4775  CA  MET A1880      36.147  39.786  55.189  1.00  0.00           C  
ATOM   4776  C   MET A1880      35.030  40.551  55.944  1.00  0.00           C  
ATOM   4777  O   MET A1880      33.935  40.750  55.427  1.00  0.00           O  
ATOM   4778  CB  MET A1880      36.340  38.372  55.753  1.00  0.00           C  
ATOM   4779  CG  MET A1880      35.291  37.318  55.375  1.00  0.00           C  
ATOM   4780  SD  MET A1880      34.845  36.256  56.829  1.00  0.00           S  
ATOM   4781  CE  MET A1880      33.017  36.665  57.020  1.00  0.00           C  
ATOM   4782  N   GLN A1881      35.331  40.996  57.162  1.00  0.00           N  
ATOM   4783  CA  GLN A1881      34.389  41.754  57.984  1.00  0.00           C  
ATOM   4784  C   GLN A1881      34.264  43.201  57.494  1.00  0.00           C  
ATOM   4785  O   GLN A1881      33.648  44.023  58.153  1.00  0.00           O  
ATOM   4786  CB  GLN A1881      34.860  41.747  59.438  1.00  0.00           C  
ATOM   4787  CG  GLN A1881      35.187  40.342  59.919  1.00  0.00           C  
ATOM   4788  CD  GLN A1881      35.821  40.268  61.326  1.00  0.00           C  
ATOM   4789  OE1 GLN A1881      36.205  41.286  61.926  1.00  0.00           O  
ATOM   4790  NE2 GLN A1881      35.938  39.041  61.849  1.00  0.00           N  
ATOM   4791  N   LYS A1882      34.851  43.499  56.338  1.00  0.00           N  
ATOM   4792  CA  LYS A1882      34.832  44.837  55.734  1.00  0.00           C  
ATOM   4793  C   LYS A1882      35.079  46.016  56.678  1.00  0.00           C  
ATOM   4794  O   LYS A1882      34.371  47.036  56.642  1.00  0.00           O  
ATOM   4795  CB  LYS A1882      33.524  45.059  54.985  1.00  0.00           C  
ATOM   4796  CG  LYS A1882      33.240  44.042  53.912  1.00  0.00           C  
ATOM   4797  CD  LYS A1882      32.040  44.439  53.093  1.00  0.00           C  
ATOM   4798  CE  LYS A1882      31.648  43.324  52.141  1.00  0.00           C  
ATOM   4799  NZ  LYS A1882      31.267  43.823  50.776  1.00  0.00           N  
ATOM   4800  N   ILE A1883      36.108  45.881  57.509  1.00  0.00           N  
ATOM   4801  CA  ILE A1883      36.476  46.923  58.453  1.00  0.00           C  
ATOM   4802  C   ILE A1883      37.147  48.050  57.712  1.00  0.00           C  
ATOM   4803  O   ILE A1883      38.067  47.820  56.960  1.00  0.00           O  
ATOM   4804  CB  ILE A1883      37.426  46.387  59.482  1.00  0.00           C  
ATOM   4805  CG1 ILE A1883      36.789  45.195  60.177  1.00  0.00           C  
ATOM   4806  CG2 ILE A1883      37.754  47.464  60.485  1.00  0.00           C  
ATOM   4807  CD1 ILE A1883      37.555  44.740  61.355  1.00  0.00           C  
ATOM   4808  N   PRO A1884      36.690  49.293  57.922  1.00  0.00           N  
ATOM   4809  CA  PRO A1884      37.246  50.481  57.261  1.00  0.00           C  
ATOM   4810  C   PRO A1884      38.751  50.579  57.262  1.00  0.00           C  
ATOM   4811  O   PRO A1884      39.336  50.831  56.236  1.00  0.00           O  
ATOM   4812  CB  PRO A1884      36.613  51.636  58.031  1.00  0.00           C  
ATOM   4813  CG  PRO A1884      35.294  51.087  58.403  1.00  0.00           C  
ATOM   4814  CD  PRO A1884      35.619  49.681  58.857  1.00  0.00           C  
ATOM   4815  N   TYR A1885      39.356  50.384  58.429  1.00  0.00           N  
ATOM   4816  CA  TYR A1885      40.797  50.489  58.607  1.00  0.00           C  
ATOM   4817  C   TYR A1885      41.448  49.344  59.366  1.00  0.00           C  
ATOM   4818  O   TYR A1885      41.092  49.028  60.513  1.00  0.00           O  
ATOM   4819  CB  TYR A1885      41.137  51.780  59.353  1.00  0.00           C  
ATOM   4820  CG  TYR A1885      40.842  53.010  58.559  1.00  0.00           C  
ATOM   4821  CD1 TYR A1885      41.761  53.497  57.635  1.00  0.00           C  
ATOM   4822  CD2 TYR A1885      39.593  53.624  58.647  1.00  0.00           C  
ATOM   4823  CE1 TYR A1885      41.438  54.547  56.815  1.00  0.00           C  
ATOM   4824  CE2 TYR A1885      39.258  54.679  57.829  1.00  0.00           C  
ATOM   4825  CZ  TYR A1885      40.181  55.135  56.914  1.00  0.00           C  
ATOM   4826  OH  TYR A1885      39.836  56.174  56.084  1.00  0.00           O  
ATOM   4827  N   GLN A1886      42.438  48.753  58.714  1.00  0.00           N  
ATOM   4828  CA  GLN A1886      43.222  47.657  59.258  1.00  0.00           C  
ATOM   4829  C   GLN A1886      44.603  48.270  59.455  1.00  0.00           C  
ATOM   4830  O   GLN A1886      45.351  48.493  58.489  1.00  0.00           O  
ATOM   4831  CB  GLN A1886      43.260  46.526  58.232  1.00  0.00           C  
ATOM   4832  CG  GLN A1886      44.208  45.379  58.505  1.00  0.00           C  
ATOM   4833  CD  GLN A1886      44.272  44.458  57.311  1.00  0.00           C  
ATOM   4834  OE1 GLN A1886      43.277  43.864  56.919  1.00  0.00           O  
ATOM   4835  NE2 GLN A1886      45.439  44.357  56.708  1.00  0.00           N  
ATOM   4836  N   ILE A1887      44.912  48.582  60.704  1.00  0.00           N  
ATOM   4837  CA  ILE A1887      46.186  49.188  61.048  1.00  0.00           C  
ATOM   4838  C   ILE A1887      47.135  48.112  61.514  1.00  0.00           C  
ATOM   4839  O   ILE A1887      46.874  47.468  62.521  1.00  0.00           O  
ATOM   4840  CB  ILE A1887      46.022  50.214  62.213  1.00  0.00           C  
ATOM   4841  CG1 ILE A1887      45.039  51.316  61.815  1.00  0.00           C  
ATOM   4842  CG2 ILE A1887      47.367  50.805  62.604  1.00  0.00           C  
ATOM   4843  CD1 ILE A1887      45.384  52.010  60.525  1.00  0.00           C  
ATOM   4844  N   VAL A1888      48.227  47.903  60.786  1.00  0.00           N  
ATOM   4845  CA  VAL A1888      49.220  46.908  61.200  1.00  0.00           C  
ATOM   4846  C   VAL A1888      50.409  47.593  61.920  1.00  0.00           C  
ATOM   4847  O   VAL A1888      51.043  48.522  61.401  1.00  0.00           O  
ATOM   4848  CB  VAL A1888      49.759  46.100  60.024  1.00  0.00           C  
ATOM   4849  CG1 VAL A1888      50.738  45.099  60.557  1.00  0.00           C  
ATOM   4850  CG2 VAL A1888      48.642  45.377  59.302  1.00  0.00           C  
ATOM   4851  N   VAL A1889      50.720  47.128  63.118  1.00  0.00           N  
ATOM   4852  CA  VAL A1889      51.777  47.760  63.854  1.00  0.00           C  
ATOM   4853  C   VAL A1889      52.947  46.836  64.230  1.00  0.00           C  
ATOM   4854  O   VAL A1889      52.822  45.936  65.068  1.00  0.00           O  
ATOM   4855  CB  VAL A1889      51.130  48.481  65.046  1.00  0.00           C  
ATOM   4856  CG1 VAL A1889      51.809  48.151  66.375  1.00  0.00           C  
ATOM   4857  CG2 VAL A1889      51.121  49.948  64.749  1.00  0.00           C  
ATOM   4858  N   GLY A1890      54.082  47.082  63.560  1.00  0.00           N  
ATOM   4859  CA  GLY A1890      55.306  46.318  63.753  1.00  0.00           C  
ATOM   4860  C   GLY A1890      56.380  47.045  64.548  1.00  0.00           C  
ATOM   4861  O   GLY A1890      56.093  47.672  65.574  1.00  0.00           O  
ATOM   4862  N   ASP A1891      57.626  46.966  64.087  1.00  0.00           N  
ATOM   4863  CA  ASP A1891      58.737  47.610  64.792  1.00  0.00           C  
ATOM   4864  C   ASP A1891      59.073  48.928  64.155  1.00  0.00           C  
ATOM   4865  O   ASP A1891      59.303  49.926  64.840  1.00  0.00           O  
ATOM   4866  CB  ASP A1891      59.973  46.710  64.783  1.00  0.00           C  
ATOM   4867  CG  ASP A1891      60.339  46.208  66.173  1.00  0.00           C  
ATOM   4868  OD1 ASP A1891      59.501  45.544  66.819  1.00  0.00           O  
ATOM   4869  OD2 ASP A1891      61.475  46.475  66.622  1.00  0.00           O  
ATOM   4870  N   LYS A1892      59.127  48.927  62.831  1.00  0.00           N  
ATOM   4871  CA  LYS A1892      59.398  50.166  62.141  1.00  0.00           C  
ATOM   4872  C   LYS A1892      58.413  51.154  62.789  1.00  0.00           C  
ATOM   4873  O   LYS A1892      58.754  52.297  63.088  1.00  0.00           O  
ATOM   4874  CB  LYS A1892      59.108  50.020  60.640  1.00  0.00           C  
ATOM   4875  CG  LYS A1892      59.130  51.350  59.887  1.00  0.00           C  
ATOM   4876  CD  LYS A1892      58.174  51.393  58.678  1.00  0.00           C  
ATOM   4877  CE  LYS A1892      58.713  50.677  57.433  1.00  0.00           C  
ATOM   4878  NZ  LYS A1892      57.810  50.872  56.246  1.00  0.00           N  
ATOM   4879  N   GLU A1893      57.196  50.672  63.041  1.00  0.00           N  
ATOM   4880  CA  GLU A1893      56.128  51.471  63.637  1.00  0.00           C  
ATOM   4881  C   GLU A1893      56.336  51.864  65.094  1.00  0.00           C  
ATOM   4882  O   GLU A1893      56.518  53.036  65.404  1.00  0.00           O  
ATOM   4883  CB  GLU A1893      54.801  50.736  63.525  1.00  0.00           C  
ATOM   4884  CG  GLU A1893      54.180  50.741  62.153  1.00  0.00           C  
ATOM   4885  CD  GLU A1893      54.881  49.829  61.182  1.00  0.00           C  
ATOM   4886  OE1 GLU A1893      55.304  48.724  61.615  1.00  0.00           O  
ATOM   4887  OE2 GLU A1893      54.984  50.218  59.988  1.00  0.00           O  
ATOM   4888  N   VAL A1894      56.291  50.895  65.995  1.00  0.00           N  
ATOM   4889  CA  VAL A1894      56.467  51.213  67.403  1.00  0.00           C  
ATOM   4890  C   VAL A1894      57.659  52.137  67.664  1.00  0.00           C  
ATOM   4891  O   VAL A1894      57.609  53.011  68.541  1.00  0.00           O  
ATOM   4892  CB  VAL A1894      56.676  49.951  68.244  1.00  0.00           C  
ATOM   4893  CG1 VAL A1894      56.729  50.325  69.740  1.00  0.00           C  
ATOM   4894  CG2 VAL A1894      55.572  48.959  67.957  1.00  0.00           C  
ATOM   4895  N   GLU A1895      58.725  51.925  66.897  1.00  0.00           N  
ATOM   4896  CA  GLU A1895      59.965  52.689  67.017  1.00  0.00           C  
ATOM   4897  C   GLU A1895      59.785  54.117  66.510  1.00  0.00           C  
ATOM   4898  O   GLU A1895      59.857  55.087  67.275  1.00  0.00           O  
ATOM   4899  CB  GLU A1895      61.053  51.988  66.205  1.00  0.00           C  
ATOM   4900  CG  GLU A1895      62.467  52.474  66.442  1.00  0.00           C  
ATOM   4901  CD  GLU A1895      63.370  52.114  65.278  1.00  0.00           C  
ATOM   4902  OE1 GLU A1895      63.302  50.954  64.801  1.00  0.00           O  
ATOM   4903  OE2 GLU A1895      64.143  52.994  64.837  1.00  0.00           O  
ATOM   4904  N   ASN A1896      59.550  54.227  65.207  1.00  0.00           N  
ATOM   4905  CA  ASN A1896      59.350  55.510  64.557  1.00  0.00           C  
ATOM   4906  C   ASN A1896      58.083  56.248  64.979  1.00  0.00           C  
ATOM   4907  O   ASN A1896      57.886  57.394  64.585  1.00  0.00           O  
ATOM   4908  CB  ASN A1896      59.315  55.326  63.044  1.00  0.00           C  
ATOM   4909  CG  ASN A1896      60.692  55.193  62.446  1.00  0.00           C  
ATOM   4910  OD1 ASN A1896      61.414  54.229  62.712  1.00  0.00           O  
ATOM   4911  ND2 ASN A1896      61.072  56.170  61.634  1.00  0.00           N  
ATOM   4912  N   ASN A1898      57.219  55.608  65.760  1.00  0.00           N  
ATOM   4913  CA  ASN A1898      55.981  56.254  66.192  1.00  0.00           C  
ATOM   4914  C   ASN A1898      55.018  56.560  65.024  1.00  0.00           C  
ATOM   4915  O   ASN A1898      54.498  57.674  64.889  1.00  0.00           O  
ATOM   4916  CB  ASN A1898      56.304  57.541  66.968  1.00  0.00           C  
ATOM   4917  CG  ASN A1898      56.045  57.412  68.468  1.00  0.00           C  
ATOM   4918  OD1 ASN A1898      56.374  58.315  69.251  1.00  0.00           O  
ATOM   4919  ND2 ASN A1898      55.443  56.295  68.874  1.00  0.00           N  
ATOM   4920  N   GLN A1899      54.796  55.555  64.183  1.00  0.00           N  
ATOM   4921  CA  GLN A1899      53.884  55.670  63.053  1.00  0.00           C  
ATOM   4922  C   GLN A1899      53.025  54.406  62.943  1.00  0.00           C  
ATOM   4923  O   GLN A1899      53.089  53.541  63.817  1.00  0.00           O  
ATOM   4924  CB  GLN A1899      54.642  55.931  61.745  1.00  0.00           C  
ATOM   4925  CG  GLN A1899      55.787  54.981  61.435  1.00  0.00           C  
ATOM   4926  CD  GLN A1899      56.470  55.304  60.099  1.00  0.00           C  
ATOM   4927  OE1 GLN A1899      56.856  56.448  59.846  1.00  0.00           O  
ATOM   4928  NE2 GLN A1899      56.626  54.289  59.243  1.00  0.00           N  
ATOM   4929  N   VAL A1900      52.217  54.316  61.884  1.00  0.00           N  
ATOM   4930  CA  VAL A1900      51.322  53.188  61.693  1.00  0.00           C  
ATOM   4931  C   VAL A1900      51.216  52.766  60.250  1.00  0.00           C  
ATOM   4932  O   VAL A1900      51.246  53.594  59.351  1.00  0.00           O  
ATOM   4933  CB  VAL A1900      49.904  53.510  62.176  1.00  0.00           C  
ATOM   4934  CG1 VAL A1900      49.916  53.838  63.633  1.00  0.00           C  
ATOM   4935  CG2 VAL A1900      49.346  54.664  61.407  1.00  0.00           C  
ATOM   4936  N   ASN A1901      51.092  51.467  60.028  1.00  0.00           N  
ATOM   4937  CA  ASN A1901      50.966  50.941  58.684  1.00  0.00           C  
ATOM   4938  C   ASN A1901      49.473  50.799  58.434  1.00  0.00           C
[truncated: 24,957 more chars]
