# Supplementary material for: Backbone Brackets and Arginine Tweezers delineate Class I and Class II aminoacyl tRNA synthetases
Source: PLoS Comput Biol. 2018 Apr 16;14(4):e1006101. doi: 10.1371/journal.pcbi.1006101 (PMC5919687; doi:10.1371/journal.pcbi.1006101)
Supplement: S12 File — All structures of Class II aaRS with residues renumbered according to the MSA. (GZ) [file pcbi.1006101.s024.tar.gz › 1nyq_B_renum.pdb]

ATOM      1  N   MET B   9       1.659  35.809 150.293  1.00  0.00           N  
ATOM      2  CA  MET B   9       1.095  34.726 149.437  1.00  0.00           C  
ATOM      3  C   MET B   9       1.448  34.948 147.960  1.00  0.00           C  
ATOM      4  O   MET B   9       0.565  34.997 147.099  1.00  0.00           O  
ATOM      5  CB  MET B   9      -0.433  34.648 149.628  1.00  0.00           C  
ATOM      6  CG  MET B   9      -1.273  35.796 149.014  1.00  0.00           C  
ATOM      7  SD  MET B   9      -0.919  37.498 149.584  1.00  0.00           S  
ATOM      8  CE  MET B   9      -1.606  37.478 151.260  1.00  0.00           C  
ATOM      9  N   GLU B  10       2.748  35.072 147.676  1.00  0.00           N  
ATOM     10  CA  GLU B  10       3.243  35.297 146.309  1.00  0.00           C  
ATOM     11  C   GLU B  10       4.351  34.342 145.815  1.00  0.00           C  
ATOM     12  O   GLU B  10       5.540  34.546 146.073  1.00  0.00           O  
ATOM     13  CB  GLU B  10       3.685  36.769 146.150  1.00  0.00           C  
ATOM     14  CG  GLU B  10       4.129  37.486 147.444  1.00  0.00           C  
ATOM     15  CD  GLU B  10       3.718  38.965 147.478  1.00  0.00           C  
ATOM     16  OE1 GLU B  10       4.032  39.703 146.512  1.00  0.00           O  
ATOM     17  OE2 GLU B  10       3.082  39.382 148.476  1.00  0.00           O  
ATOM     18  N   GLN B  11       3.925  33.308 145.085  1.00  0.00           N  
ATOM     19  CA  GLN B  11       4.800  32.275 144.523  1.00  0.00           C  
ATOM     20  C   GLN B  11       4.820  32.345 142.987  1.00  0.00           C  
ATOM     21  O   GLN B  11       3.778  32.261 142.334  1.00  0.00           O  
ATOM     22  CB  GLN B  11       4.326  30.878 144.984  1.00  0.00           C  
ATOM     23  CG  GLN B  11       2.969  30.374 144.408  1.00  0.00           C  
ATOM     24  CD  GLN B  11       1.713  31.152 144.872  1.00  0.00           C  
ATOM     25  OE1 GLN B  11       1.290  31.068 146.032  1.00  0.00           O  
ATOM     26  NE2 GLN B  11       1.114  31.900 143.948  1.00  0.00           N  
ATOM     27  N   ILE B  12       6.014  32.508 142.421  1.00  0.00           N  
ATOM     28  CA  ILE B  12       6.228  32.604 140.967  1.00  0.00           C  
ATOM     29  C   ILE B  12       7.676  33.069 140.830  1.00  0.00           C  
ATOM     30  O   ILE B  12       8.516  32.803 141.700  1.00  0.00           O  
ATOM     31  CB  ILE B  12       5.337  33.689 140.302  1.00  0.00           C  
ATOM     32  CG1 ILE B  12       5.356  33.555 138.780  1.00  0.00           C  
ATOM     33  CG2 ILE B  12       5.881  35.064 140.635  1.00  0.00           C  
ATOM     34  CD1 ILE B  12       4.546  34.624 138.081  1.00  0.00           C  
ATOM     35  N   ASN B  13       7.960  33.777 139.747  1.00  0.00           N  
ATOM     36  CA  ASN B  13       9.289  34.301 139.527  1.00  0.00           C  
ATOM     37  C   ASN B  13       9.097  35.314 138.413  1.00  0.00           C  
ATOM     38  O   ASN B  13       8.138  35.199 137.646  1.00  0.00           O  
ATOM     39  CB  ASN B  13      10.232  33.165 139.108  1.00  0.00           C  
ATOM     40  CG  ASN B  13      11.620  33.308 139.702  1.00  0.00           C  
ATOM     41  OD1 ASN B  13      11.770  33.731 140.848  1.00  0.00           O  
ATOM     42  ND2 ASN B  13      12.640  32.937 138.933  1.00  0.00           N  
ATOM     43  N   ILE B  14       9.970  36.320 138.356  1.00  0.00           N  
ATOM     44  CA  ILE B  14       9.912  37.353 137.325  1.00  0.00           C  
ATOM     45  C   ILE B  14      11.247  38.071 137.189  1.00  0.00           C  
ATOM     46  O   ILE B  14      11.793  38.587 138.172  1.00  0.00           O  
ATOM     47  CB  ILE B  14       8.790  38.381 137.601  1.00  0.00           C  
ATOM     48  CG1 ILE B  14       7.550  38.014 136.778  1.00  0.00           C  
ATOM     49  CG2 ILE B  14       9.250  39.778 137.238  1.00  0.00           C  
ATOM     50  CD1 ILE B  14       6.416  39.016 136.857  1.00  0.00           C  
ATOM     51  N   GLN B  15      11.748  38.097 135.952  1.00  0.00           N  
ATOM     52  CA  GLN B  15      13.035  38.705 135.602  1.00  0.00           C  
ATOM     53  C   GLN B  15      12.963  40.140 135.020  1.00  0.00           C  
ATOM     54  O   GLN B  15      12.362  40.374 133.958  1.00  0.00           O  
ATOM     55  CB  GLN B  15      13.785  37.780 134.615  1.00  0.00           C  
ATOM     56  CG  GLN B  15      14.581  36.582 135.228  1.00  0.00           C  
ATOM     57  CD  GLN B  15      13.721  35.444 135.818  1.00  0.00           C  
ATOM     58  OE1 GLN B  15      12.762  34.979 135.196  1.00  0.00           O  
ATOM     59  NE2 GLN B  15      14.090  34.979 137.017  1.00  0.00           N  
ATOM     60  N   PHE B  16      13.595  41.086 135.724  1.00  0.00           N  
ATOM     61  CA  PHE B  16      13.638  42.497 135.322  1.00  0.00           C  
ATOM     62  C   PHE B  16      14.834  42.776 134.424  1.00  0.00           C  
ATOM     63  O   PHE B  16      15.924  42.255 134.660  1.00  0.00           O  
ATOM     64  CB  PHE B  16      13.731  43.407 136.550  1.00  0.00           C  
ATOM     65  CG  PHE B  16      12.459  43.499 137.338  1.00  0.00           C  
ATOM     66  CD1 PHE B  16      11.284  43.934 136.739  1.00  0.00           C  
ATOM     67  CD2 PHE B  16      12.432  43.144 138.679  1.00  0.00           C  
ATOM     68  CE1 PHE B  16      10.098  44.007 137.458  1.00  0.00           C  
ATOM     69  CE2 PHE B  16      11.246  43.215 139.407  1.00  0.00           C  
ATOM     70  CZ  PHE B  16      10.079  43.649 138.793  1.00  0.00           C  
ATOM     71  N   PRO B  17      14.657  43.632 133.403  1.00  0.00           N  
ATOM     72  CA  PRO B  17      15.720  43.985 132.460  1.00  0.00           C  
ATOM     73  C   PRO B  17      16.977  44.586 133.092  1.00  0.00           C  
ATOM     74  O   PRO B  17      17.807  45.166 132.388  1.00  0.00           O  
ATOM     75  CB  PRO B  17      15.023  44.954 131.514  1.00  0.00           C  
ATOM     76  CG  PRO B  17      14.077  45.644 132.421  1.00  0.00           C  
ATOM     77  CD  PRO B  17      13.483  44.490 133.184  1.00  0.00           C  
ATOM     78  N   ASP B  18      17.111  44.449 134.412  1.00  0.00           N  
ATOM     79  CA  ASP B  18      18.286  44.959 135.120  1.00  0.00           C  
ATOM     80  C   ASP B  18      19.071  43.853 135.813  1.00  0.00           C  
ATOM     81  O   ASP B  18      20.266  44.002 136.048  1.00  0.00           O  
ATOM     82  CB  ASP B  18      17.909  46.045 136.151  1.00  0.00           C  
ATOM     83  CG  ASP B  18      17.019  45.528 137.276  1.00  0.00           C  
ATOM     84  OD1 ASP B  18      15.838  45.230 137.015  1.00  0.00           O  
ATOM     85  OD2 ASP B  18      17.494  45.428 138.425  1.00  0.00           O  
ATOM     86  N   GLY B  19      18.413  42.743 136.132  1.00  0.00           N  
ATOM     87  CA  GLY B  19      19.113  41.656 136.795  1.00  0.00           C  
ATOM     88  C   GLY B  19      18.375  41.086 137.991  1.00  0.00           C  
ATOM     89  O   GLY B  19      18.079  39.894 138.012  1.00  0.00           O  
ATOM     90  N   ASN B  20      18.090  41.921 138.993  1.00  0.00           N  
ATOM     91  CA  ASN B  20      17.360  41.473 140.182  1.00  0.00           C  
ATOM     92  C   ASN B  20      15.996  40.882 139.782  1.00  0.00           C  
ATOM     93  O   ASN B  20      15.620  40.882 138.603  1.00  0.00           O  
ATOM     94  CB  ASN B  20      17.120  42.641 141.148  1.00  0.00           C  
ATOM     95  CG  ASN B  20      18.402  43.228 141.701  1.00  0.00           C  
ATOM     96  OD1 ASN B  20      19.271  42.506 142.200  1.00  0.00           O  
ATOM     97  ND2 ASN B  20      18.518  44.552 141.636  1.00  0.00           N  
ATOM     98  N   LYS B  21      15.250  40.384 140.763  1.00  0.00           N  
ATOM     99  CA  LYS B  21      13.940  39.815 140.483  1.00  0.00           C  
ATOM    100  C   LYS B  21      13.230  39.504 141.790  1.00  0.00           C  
ATOM    101  O   LYS B  21      13.855  39.235 142.800  1.00  0.00           O  
ATOM    102  CB  LYS B  21      14.088  38.551 139.635  1.00  0.00           C  
ATOM    103  CG  LYS B  21      13.988  37.234 140.404  1.00  0.00           C  
ATOM    104  CD  LYS B  21      15.111  37.011 141.419  1.00  0.00           C  
ATOM    105  CE  LYS B  21      14.865  35.727 142.224  1.00  0.00           C  
ATOM    106  NZ  LYS B  21      13.518  35.681 142.884  1.00  0.00           N  
ATOM    107  N   LYS B  22      11.912  39.548 141.765  1.00  0.00           N  
ATOM    108  CA  LYS B  22      11.130  39.285 142.956  1.00  0.00           C  
ATOM    109  C   LYS B  22       9.988  38.380 142.525  1.00  0.00           C  
ATOM    110  O   LYS B  22       9.781  38.153 141.328  1.00  0.00           O  
ATOM    111  CB  LYS B  22      10.570  40.600 143.530  1.00  0.00           C  
ATOM    112  CG  LYS B  22      11.593  41.729 143.764  1.00  0.00           C  
ATOM    113  CD  LYS B  22      10.858  43.038 144.133  1.00  0.00           C  
ATOM    114  CE  LYS B  22      11.751  44.302 144.082  1.00  0.00           C  
ATOM    115  NZ  LYS B  22      12.742  44.407 145.193  1.00  0.00           N  
ATOM    116  N   ALA B  23       9.245  37.875 143.504  1.00  0.00           N  
ATOM    117  CA  ALA B  23       8.119  36.988 143.248  1.00  0.00           C  
ATOM    118  C   ALA B  23       6.787  37.713 143.327  1.00  0.00           C  
ATOM    119  O   ALA B  23       6.591  38.616 144.147  1.00  0.00           O  
ATOM    120  CB  ALA B  23       8.131  35.847 144.241  1.00  0.00           C  
ATOM    121  N   PHE B  24       5.871  37.313 142.460  1.00  0.00           N  
ATOM    122  CA  PHE B  24       4.541  37.898 142.427  1.00  0.00           C  
ATOM    123  C   PHE B  24       3.587  36.726 142.213  1.00  0.00           C  
ATOM    124  O   PHE B  24       3.642  36.077 141.178  1.00  0.00           O  
ATOM    125  CB  PHE B  24       4.431  38.912 141.270  1.00  0.00           C  
ATOM    126  CG  PHE B  24       5.393  40.070 141.378  1.00  0.00           C  
ATOM    127  CD1 PHE B  24       6.746  39.903 141.096  1.00  0.00           C  
ATOM    128  CD2 PHE B  24       4.955  41.319 141.818  1.00  0.00           C  
ATOM    129  CE1 PHE B  24       7.645  40.966 141.260  1.00  0.00           C  
ATOM    130  CE2 PHE B  24       5.849  42.384 141.984  1.00  0.00           C  
ATOM    131  CZ  PHE B  24       7.192  42.207 141.707  1.00  0.00           C  
ATOM    132  N   ASP B  25       2.725  36.432 143.178  1.00  0.00           N  
ATOM    133  CA  ASP B  25       1.808  35.300 143.019  1.00  0.00           C  
ATOM    134  C   ASP B  25       1.306  35.118 141.566  1.00  0.00           C  
ATOM    135  O   ASP B  25       1.083  36.111 140.859  1.00  0.00           O  
ATOM    136  CB  ASP B  25       0.621  35.450 143.979  1.00  0.00           C  
ATOM    137  CG  ASP B  25       0.357  36.893 144.363  1.00  0.00           C  
ATOM    138  OD1 ASP B  25       0.661  37.788 143.541  1.00  0.00           O  
ATOM    139  OD2 ASP B  25      -0.165  37.119 145.481  1.00  0.00           O  
ATOM    140  N   LYS B  26       1.138  33.864 141.123  1.00  0.00           N  
ATOM    141  CA  LYS B  26       0.674  33.587 139.756  1.00  0.00           C  
ATOM    142  C   LYS B  26      -0.513  34.482 139.464  1.00  0.00           C  
ATOM    143  O   LYS B  26      -1.316  34.727 140.344  1.00  0.00           O  
ATOM    144  CB  LYS B  26       0.236  32.119 139.613  1.00  0.00           C  
ATOM    145  CG  LYS B  26      -0.108  31.658 138.172  1.00  0.00           C  
ATOM    146  CD  LYS B  26      -0.772  30.256 138.093  1.00  0.00           C  
ATOM    147  CE  LYS B  26      -2.285  30.293 138.395  1.00  0.00           C  
ATOM    148  NZ  LYS B  26      -3.019  29.021 138.049  1.00  0.00           N  
ATOM    149  N   GLY B  27      -0.628  34.974 138.238  1.00  0.00           N  
ATOM    150  CA  GLY B  27      -1.751  35.827 137.903  1.00  0.00           C  
ATOM    151  C   GLY B  27      -1.363  37.284 137.768  1.00  0.00           C  
ATOM    152  O   GLY B  27      -1.805  37.960 136.833  1.00  0.00           O  
ATOM    153  N   THR B  28      -0.545  37.765 138.707  1.00  0.00           N  
ATOM    154  CA  THR B  28      -0.067  39.143 138.712  1.00  0.00           C  
ATOM    155  C   THR B  28       0.063  39.673 137.304  1.00  0.00           C  
ATOM    156  O   THR B  28       0.805  39.135 136.496  1.00  0.00           O  
ATOM    157  CB  THR B  28       1.295  39.242 139.355  1.00  0.00           C  
ATOM    158  OG1 THR B  28       1.238  38.632 140.645  1.00  0.00           O  
ATOM    159  CG2 THR B  28       1.709  40.694 139.507  1.00  0.00           C  
ATOM    160  N   THR B  29      -0.668  40.738 137.014  1.00  0.00           N  
ATOM    161  CA  THR B  29      -0.638  41.343 135.693  1.00  0.00           C  
ATOM    162  C   THR B  29       0.577  42.274 135.497  1.00  0.00           C  
ATOM    163  O   THR B  29       1.262  42.653 136.463  1.00  0.00           O  
ATOM    164  CB  THR B  29      -1.969  42.110 135.415  1.00  0.00           C  
ATOM    165  OG1 THR B  29      -2.204  43.101 136.421  1.00  0.00           O  
ATOM    166  CG2 THR B  29      -3.126  41.148 135.440  1.00  0.00           C  
ATOM    167  N   THR B  30       0.858  42.615 134.240  1.00  0.00           N  
ATOM    168  CA  THR B  30       1.970  43.501 133.917  1.00  0.00           C  
ATOM    169  C   THR B  30       1.744  44.803 134.665  1.00  0.00           C  
ATOM    170  O   THR B  30       2.665  45.361 135.255  1.00  0.00           O  
ATOM    171  CB  THR B  30       1.990  43.795 132.444  1.00  0.00           C  
ATOM    172  OG1 THR B  30       1.567  42.615 131.737  1.00  0.00           O  
ATOM    173  CG2 THR B  30       3.388  44.226 132.025  1.00  0.00           C  
ATOM    174  N   GLU B  31       0.498  45.269 134.628  1.00  0.00           N  
ATOM    175  CA  GLU B  31       0.068  46.487 135.303  1.00  0.00           C  
ATOM    176  C   GLU B  31       0.526  46.540 136.742  1.00  0.00           C  
ATOM    177  O   GLU B  31       1.062  47.552 137.191  1.00  0.00           O  
ATOM    178  CB  GLU B  31      -1.453  46.567 135.277  1.00  0.00           C  
ATOM    179  CG  GLU B  31      -2.023  47.548 136.258  1.00  0.00           C  
ATOM    180  CD  GLU B  31      -3.253  48.234 135.727  1.00  0.00           C  
ATOM    181  OE1 GLU B  31      -3.155  48.951 134.699  1.00  0.00           O  
ATOM    182  OE2 GLU B  31      -4.319  48.053 136.346  1.00  0.00           O  
ATOM    183  N   ASP B  32       0.275  45.440 137.450  1.00  0.00           N  
ATOM    184  CA  ASP B  32       0.620  45.257 138.859  1.00  0.00           C  
ATOM    185  C   ASP B  32       2.084  45.501 139.126  1.00  0.00           C  
ATOM    186  O   ASP B  32       2.450  46.254 140.039  1.00  0.00           O  
ATOM    187  CB  ASP B  32       0.327  43.822 139.305  1.00  0.00           C  
ATOM    188  CG  ASP B  32      -1.152  43.515 139.391  1.00  0.00           C  
ATOM    189  OD1 ASP B  32      -1.914  44.344 139.948  1.00  0.00           O  
ATOM    190  OD2 ASP B  32      -1.543  42.426 138.917  1.00  0.00           O  
ATOM    191  N   ILE B  33       2.904  44.801 138.343  1.00  0.00           N  
ATOM    192  CA  ILE B  33       4.351  44.881 138.433  1.00  0.00           C  
ATOM    193  C   ILE B  33       4.760  46.334 138.249  1.00  0.00           C  
ATOM    194  O   ILE B  33       5.549  46.871 139.031  1.00  0.00           O  
ATOM    195  CB  ILE B  33       5.000  43.975 137.366  1.00  0.00           C  
ATOM    196  CG1 ILE B  33       4.176  42.682 137.237  1.00  0.00           C  
ATOM    197  CG2 ILE B  33       6.434  43.644 137.774  1.00  0.00           C  
ATOM    198  CD1 ILE B  33       4.721  41.656 136.290  1.00  0.00           C  
ATOM    199  N   ALA B  34       4.192  46.970 137.227  1.00  0.00           N  
ATOM    200  CA  ALA B  34       4.448  48.384 136.931  1.00  0.00           C  
ATOM    201  C   ALA B  34       4.196  49.170 138.209  1.00  0.00           C  
ATOM    202  O   ALA B  34       5.069  49.870 138.728  1.00  0.00           O  
ATOM    203  CB  ALA B  34       3.486  48.877 135.835  1.00  0.00           C  
ATOM    204  N   GLN B  35       2.963  49.025 138.687  1.00  0.00           N  
ATOM    205  CA  GLN B  35       2.452  49.656 139.892  1.00  0.00           C  
ATOM    206  C   GLN B  35       3.348  49.465 141.084  1.00  0.00           C  
ATOM    207  O   GLN B  35       3.599  50.406 141.818  1.00  0.00           O  
ATOM    208  CB  GLN B  35       1.085  49.070 140.215  1.00  0.00           C  
ATOM    209  CG  GLN B  35       0.479  49.608 141.464  1.00  0.00           C  
ATOM    210  CD  GLN B  35       0.082  51.043 141.332  1.00  0.00           C  
ATOM    211  OE1 GLN B  35      -0.519  51.605 142.230  1.00  0.00           O  
ATOM    212  NE2 GLN B  35       0.420  51.651 140.213  1.00  0.00           N  
ATOM    213  N   SER B  36       3.810  48.233 141.269  1.00  0.00           N  
ATOM    214  CA  SER B  36       4.660  47.862 142.397  1.00  0.00           C  
ATOM    215  C   SER B  36       5.983  48.560 142.343  1.00  0.00           C  
ATOM    216  O   SER B  36       6.670  48.678 143.348  1.00  0.00           O  
ATOM    217  CB  SER B  36       4.945  46.383 142.370  1.00  0.00           C  
ATOM    218  OG  SER B  36       5.899  46.137 141.349  1.00  0.00           O  
ATOM    219  N   ILE B  37       6.348  48.978 141.140  1.00  0.00           N  
ATOM    220  CA  ILE B  37       7.607  49.667 140.900  1.00  0.00           C  
ATOM    221  C   ILE B  37       7.416  51.167 140.946  1.00  0.00           C  
ATOM    222  O   ILE B  37       8.354  51.906 141.202  1.00  0.00           O  
ATOM    223  CB  ILE B  37       8.187  49.251 139.537  1.00  0.00           C  
ATOM    224  CG1 ILE B  37       8.634  47.783 139.632  1.00  0.00           C  
ATOM    225  CG2 ILE B  37       9.321  50.203 139.109  1.00  0.00           C  
ATOM    226  CD1 ILE B  37       9.061  47.170 138.313  1.00  0.00           C  
ATOM    227  N   SER B  38       6.187  51.600 140.694  1.00  0.00           N  
ATOM    228  CA  SER B  38       5.819  53.006 140.714  1.00  0.00           C  
ATOM    229  C   SER B  38       4.444  53.235 140.124  1.00  0.00           C  
ATOM    230  O   SER B  38       4.023  52.535 139.204  1.00  0.00           O  
ATOM    231  CB  SER B  38       6.815  53.840 139.933  1.00  0.00           C  
ATOM    232  OG  SER B  38       6.230  55.082 139.616  1.00  0.00           O  
ATOM    233  N   PRO B  39       3.717  54.214 140.664  1.00  0.00           N  
ATOM    234  CA  PRO B  39       2.372  54.566 140.198  1.00  0.00           C  
ATOM    235  C   PRO B  39       2.519  55.318 138.879  1.00  0.00           C  
ATOM    236  O   PRO B  39       1.877  54.989 137.877  1.00  0.00           O  
ATOM    237  CB  PRO B  39       1.849  55.474 141.309  1.00  0.00           C  
ATOM    238  CG  PRO B  39       2.602  54.997 142.505  1.00  0.00           C  
ATOM    239  CD  PRO B  39       3.987  54.845 141.959  1.00  0.00           C  
ATOM    240  N   GLY B  40       3.383  56.328 138.902  1.00  0.00           N  
ATOM    241  CA  GLY B  40       3.638  57.122 137.725  1.00  0.00           C  
ATOM    242  C   GLY B  40       4.002  56.196 136.605  1.00  0.00           C  
ATOM    243  O   GLY B  40       3.543  56.405 135.501  1.00  0.00           O  
ATOM    244  N   LEU B  41       4.817  55.177 136.880  1.00  0.00           N  
ATOM    245  CA  LEU B  41       5.216  54.210 135.847  1.00  0.00           C  
ATOM    246  C   LEU B  41       3.978  53.514 135.281  1.00  0.00           C  
ATOM    247  O   LEU B  41       3.805  53.420 134.069  1.00  0.00           O  
ATOM    248  CB  LEU B  41       6.162  53.139 136.413  1.00  0.00           C  
ATOM    249  CG  LEU B  41       6.648  52.064 135.416  1.00  0.00           C  
ATOM    250  CD1 LEU B  41       7.760  52.638 134.598  1.00  0.00           C  
ATOM    251  CD2 LEU B  41       7.152  50.803 136.131  1.00  0.00           C  
ATOM    252  N   ARG B  42       3.133  53.021 136.180  1.00  0.00           N  
ATOM    253  CA  ARG B  42       1.903  52.361 135.804  1.00  0.00           C  
ATOM    254  C   ARG B  42       1.022  53.333 135.015  1.00  0.00           C  
ATOM    255  O   ARG B  42       0.599  53.028 133.893  1.00  0.00           O  
ATOM    256  CB  ARG B  42       1.160  51.917 137.050  1.00  0.00           C  
ATOM    257  CG  ARG B  42       0.040  50.960 136.751  1.00  0.00           C  
ATOM    258  CD  ARG B  42      -1.036  51.098 137.773  1.00  0.00           C  
ATOM    259  NE  ARG B  42      -1.810  52.319 137.579  1.00  0.00           N  
ATOM    260  CZ  ARG B  42      -1.974  53.259 138.508  1.00  0.00           C  
ATOM    261  NH1 ARG B  42      -1.403  53.129 139.697  1.00  0.00           N  
ATOM    262  NH2 ARG B  42      -2.749  54.311 138.268  1.00  0.00           N  
ATOM    263  N   LYS B  43       0.731  54.494 135.603  1.00  0.00           N  
ATOM    264  CA  LYS B  43      -0.078  55.512 134.933  1.00  0.00           C  
ATOM    265  C   LYS B  43       0.417  55.761 133.499  1.00  0.00           C  
ATOM    266  O   LYS B  43      -0.363  56.123 132.608  1.00  0.00           O  
ATOM    267  CB  LYS B  43      -0.037  56.819 135.718  1.00  0.00           C  
ATOM    268  CG  LYS B  43      -0.991  56.883 136.895  1.00  0.00           C  
ATOM    269  CD  LYS B  43      -0.385  57.674 138.051  1.00  0.00           C  
ATOM    270  CE  LYS B  43      -1.407  58.047 139.114  1.00  0.00           C  
ATOM    271  NZ  LYS B  43      -2.463  58.925 138.537  1.00  0.00           N  
ATOM    272  N   LYS B  44       1.716  55.541 133.288  1.00  0.00           N  
ATOM    273  CA  LYS B  44       2.363  55.729 131.998  1.00  0.00           C  
ATOM    274  C   LYS B  44       2.476  54.425 131.209  1.00  0.00           C  
ATOM    275  O   LYS B  44       2.306  54.427 129.994  1.00  0.00           O  
ATOM    276  CB  LYS B  44       3.753  56.298 132.218  1.00  0.00           C  
ATOM    277  CG  LYS B  44       4.298  57.103 131.049  1.00  0.00           C  
ATOM    278  CD  LYS B  44       5.751  57.543 131.294  1.00  0.00           C  
ATOM    279  CE  LYS B  44       6.683  56.336 131.409  1.00  0.00           C  
ATOM    280  NZ  LYS B  44       8.075  56.693 131.812  1.00  0.00           N  
ATOM    281  N   ALA B  45       2.758  53.312 131.892  1.00  0.00           N  
ATOM    282  CA  ALA B  45       2.918  51.994 131.234  1.00  0.00           C  
ATOM    283  C   ALA B  45       1.875  51.811 130.172  1.00  0.00           C  
ATOM    284  O   ALA B  45       0.800  52.395 130.258  1.00  0.00           O  
ATOM    285  CB  ALA B  45       2.831  50.843 132.262  1.00  0.00           C  
ATOM    286  N   VAL B  46       2.171  50.987 129.180  1.00  0.00           N  
ATOM    287  CA  VAL B  46       1.213  50.795 128.097  1.00  0.00           C  
ATOM    288  C   VAL B  46       1.029  49.320 127.662  1.00  0.00           C  
ATOM    289  O   VAL B  46       0.019  48.947 127.076  1.00  0.00           O  
ATOM    290  CB  VAL B  46       1.615  51.737 126.891  1.00  0.00           C  
ATOM    291  CG1 VAL B  46       0.652  51.600 125.738  1.00  0.00           C  
ATOM    292  CG2 VAL B  46       1.612  53.186 127.355  1.00  0.00           C  
ATOM    293  N   ALA B  47       1.989  48.476 127.986  1.00  0.00           N  
ATOM    294  CA  ALA B  47       1.897  47.079 127.626  1.00  0.00           C  
ATOM    295  C   ALA B  47       3.150  46.429 128.130  1.00  0.00           C  
ATOM    296  O   ALA B  47       4.031  47.101 128.657  1.00  0.00           O  
ATOM    297  CB  ALA B  47       1.817  46.935 126.158  1.00  0.00           C  
ATOM    298  N   GLY B  48       3.258  45.125 127.961  1.00  0.00           N  
ATOM    299  CA  GLY B  48       4.449  44.466 128.450  1.00  0.00           C  
ATOM    300  C   GLY B  48       5.070  43.521 127.450  1.00  0.00           C  
ATOM    301  O   GLY B  48       4.575  43.346 126.336  1.00  0.00           O  
ATOM    302  N   LYS B  49       6.180  42.922 127.850  1.00  0.00           N  
ATOM    303  CA  LYS B  49       6.872  41.980 127.005  1.00  0.00           C  
ATOM    304  C   LYS B  49       7.356  40.908 127.940  1.00  0.00           C  
ATOM    305  O   LYS B  49       8.538  40.843 128.279  1.00  0.00           O  
ATOM    306  CB  LYS B  49       8.049  42.651 126.290  1.00  0.00           C  
ATOM    307  CG  LYS B  49       7.630  43.583 125.164  1.00  0.00           C  
ATOM    308  CD  LYS B  49       8.829  44.242 124.497  1.00  0.00           C  
ATOM    309  CE  LYS B  49       9.615  43.299 123.573  1.00  0.00           C  
ATOM    310  NZ  LYS B  49      10.827  43.957 122.945  1.00  0.00           N  
ATOM    311  N   PHE B  50       6.420  40.083 128.392  1.00  0.00           N  
ATOM    312  CA  PHE B  50       6.763  38.998 129.303  1.00  0.00           C  
ATOM    313  C   PHE B  50       7.471  37.958 128.445  1.00  0.00           C  
ATOM    314  O   PHE B  50       6.844  37.283 127.624  1.00  0.00           O  
ATOM    315  CB  PHE B  50       5.499  38.402 129.943  1.00  0.00           C  
ATOM    316  CG  PHE B  50       5.776  37.545 131.148  1.00  0.00           C  
ATOM    317  CD1 PHE B  50       6.484  38.053 132.232  1.00  0.00           C  
ATOM    318  CD2 PHE B  50       5.319  36.232 131.206  1.00  0.00           C  
ATOM    319  CE1 PHE B  50       6.733  37.268 133.360  1.00  0.00           C  
ATOM    320  CE2 PHE B  50       5.563  35.437 132.331  1.00  0.00           C  
ATOM    321  CZ  PHE B  50       6.270  35.958 133.408  1.00  0.00           C  
ATOM    322  N   ASN B  51       8.782  37.839 128.628  1.00  0.00           N  
ATOM    323  CA  ASN B  51       9.562  36.902 127.834  1.00  0.00           C  
ATOM    324  C   ASN B  51       9.294  37.179 126.360  1.00  0.00           C  
ATOM    325  O   ASN B  51       8.972  36.259 125.610  1.00  0.00           O  
ATOM    326  CB  ASN B  51       9.172  35.455 128.139  1.00  0.00           C  
ATOM    327  CG  ASN B  51       9.537  35.030 129.543  1.00  0.00           C  
ATOM    328  OD1 ASN B  51      10.707  35.098 129.960  1.00  0.00           O  
ATOM    329  ND2 ASN B  51       8.533  34.567 130.282  1.00  0.00           N  
ATOM    330  N   GLY B  52       9.401  38.443 125.958  1.00  0.00           N  
ATOM    331  CA  GLY B  52       9.184  38.796 124.569  1.00  0.00           C  
ATOM    332  C   GLY B  52       7.889  38.312 123.934  1.00  0.00           C  
ATOM    333  O   GLY B  52       7.858  37.303 123.212  1.00  0.00           O  
ATOM    334  N   GLN B  53       6.817  39.046 124.210  1.00  0.00           N  
ATOM    335  CA  GLN B  53       5.477  38.785 123.680  1.00  0.00           C  
ATOM    336  C   GLN B  53       4.832  40.114 123.976  1.00  0.00           C  
ATOM    337  O   GLN B  53       5.019  40.655 125.065  1.00  0.00           O  
ATOM    338  CB  GLN B  53       4.738  37.697 124.478  1.00  0.00           C  
ATOM    339  CG  GLN B  53       4.358  36.407 123.719  1.00  0.00           C  
ATOM    340  CD  GLN B  53       3.478  36.638 122.487  1.00  0.00           C  
ATOM    341  OE1 GLN B  53       3.968  37.055 121.434  1.00  0.00           O  
ATOM    342  NE2 GLN B  53       2.176  36.363 122.615  1.00  0.00           N  
ATOM    343  N   LEU B  54       4.095  40.666 123.024  1.00  0.00           N  
ATOM    344  CA  LEU B  54       3.461  41.948 123.281  1.00  0.00           C  
ATOM    345  C   LEU B  54       2.285  41.678 124.196  1.00  0.00           C  
ATOM    346  O   LEU B  54       1.147  42.008 123.866  1.00  0.00           O  
ATOM    347  CB  LEU B  54       2.982  42.608 121.978  1.00  0.00           C  
ATOM    348  CG  LEU B  54       2.640  44.107 122.052  1.00  0.00           C  
ATOM    349  CD1 LEU B  54       3.840  44.905 122.536  1.00  0.00           C  
ATOM    350  CD2 LEU B  54       2.206  44.593 120.678  1.00  0.00           C  
ATOM    351  N   VAL B  55       2.576  41.065 125.346  1.00  0.00           N  
ATOM    352  CA  VAL B  55       1.554  40.735 126.338  1.00  0.00           C  
ATOM    353  C   VAL B  55       0.785  41.998 126.714  1.00  0.00           C  
ATOM    354  O   VAL B  55       1.353  42.983 127.185  1.00  0.00           O  
ATOM    355  CB  VAL B  55       2.177  40.056 127.624  1.00  0.00           C  
ATOM    356  CG1 VAL B  55       3.590  39.566 127.333  1.00  0.00           C  
ATOM    357  CG2 VAL B  55       2.166  41.000 128.809  1.00  0.00           C  
ATOM    358  N   ASP B  56      -0.513  41.972 126.459  1.00  0.00           N  
ATOM    359  CA  ASP B  56      -1.362  43.098 126.774  1.00  0.00           C  
ATOM    360  C   ASP B  56      -1.089  43.483 128.226  1.00  0.00           C  
ATOM    361  O   ASP B  56      -0.612  42.653 128.997  1.00  0.00           O  
ATOM    362  CB  ASP B  56      -2.803  42.682 126.597  1.00  0.00           C  
ATOM    363  CG  ASP B  56      -3.744  43.827 126.751  1.00  0.00           C  
ATOM    364  OD1 ASP B  56      -3.774  44.437 127.848  1.00  0.00           O  
ATOM    365  OD2 ASP B  56      -4.452  44.114 125.765  1.00  0.00           O  
ATOM    366  N   LEU B  57      -1.392  44.722 128.614  1.00  0.00           N  
ATOM    367  CA  LEU B  57      -1.118  45.180 129.988  1.00  0.00           C  
ATOM    368  C   LEU B  57      -1.856  44.441 131.116  1.00  0.00           C  
ATOM    369  O   LEU B  57      -1.250  44.008 132.109  1.00  0.00           O  
ATOM    370  CB  LEU B  57      -1.394  46.688 130.117  1.00  0.00           C  
ATOM    371  CG  LEU B  57      -0.243  47.518 130.713  1.00  0.00           C  
ATOM    372  CD1 LEU B  57      -0.802  48.782 131.376  1.00  0.00           C  
ATOM    373  CD2 LEU B  57       0.535  46.687 131.741  1.00  0.00           C  
ATOM    374  N   THR B  58      -3.167  44.314 130.947  1.00  0.00           N  
ATOM    375  CA  THR B  58      -4.033  43.660 131.918  1.00  0.00           C  
ATOM    376  C   THR B  58      -3.903  42.145 131.882  1.00  0.00           C  
ATOM    377  O   THR B  58      -4.270  41.464 132.829  1.00  0.00           O  
ATOM    378  CB  THR B  58      -5.489  44.047 131.653  1.00  0.00           C  
ATOM    379  OG1 THR B  58      -5.599  45.474 131.682  1.00  0.00           O  
ATOM    380  CG2 THR B  58      -6.412  43.442 132.694  1.00  0.00           C  
ATOM    381  N   LYS B  59      -3.388  41.612 130.784  1.00  0.00           N  
ATOM    382  CA  LYS B  59      -3.234  40.172 130.695  1.00  0.00           C  
ATOM    383  C   LYS B  59      -2.490  39.704 131.933  1.00  0.00           C  
ATOM    384  O   LYS B  59      -1.408  40.228 132.263  1.00  0.00           O  
ATOM    385  CB  LYS B  59      -2.437  39.751 129.431  1.00  0.00           C  
ATOM    386  CG  LYS B  59      -2.185  38.214 129.292  1.00  0.00           C  
ATOM    387  CD  LYS B  59      -0.972  37.855 128.432  1.00  0.00           C  
ATOM    388  CE  LYS B  59      -0.527  36.435 128.755  1.00  0.00           C  
ATOM    389  NZ  LYS B  59       0.770  36.020 128.156  1.00  0.00           N  
ATOM    390  N   PRO B  60      -3.081  38.729 132.648  1.00  0.00           N  
ATOM    391  CA  PRO B  60      -2.519  38.137 133.862  1.00  0.00           C  
ATOM    392  C   PRO B  60      -1.386  37.227 133.432  1.00  0.00           C  
ATOM    393  O   PRO B  60      -1.531  36.455 132.487  1.00  0.00           O  
ATOM    394  CB  PRO B  60      -3.692  37.343 134.440  1.00  0.00           C  
ATOM    395  CG  PRO B  60      -4.888  38.051 133.915  1.00  0.00           C  
ATOM    396  CD  PRO B  60      -4.484  38.317 132.489  1.00  0.00           C  
ATOM    397  N   LEU B  61      -0.251  37.339 134.100  1.00  0.00           N  
ATOM    398  CA  LEU B  61       0.876  36.497 133.757  1.00  0.00           C  
ATOM    399  C   LEU B  61       0.709  35.251 134.628  1.00  0.00           C  
ATOM    400  O   LEU B  61       0.893  35.312 135.840  1.00  0.00           O  
ATOM    401  CB  LEU B  61       2.203  37.224 134.061  1.00  0.00           C  
ATOM    402  CG  LEU B  61       2.454  38.672 133.591  1.00  0.00           C  
ATOM    403  CD1 LEU B  61       3.821  39.101 134.098  1.00  0.00           C  
ATOM    404  CD2 LEU B  61       2.371  38.814 132.064  1.00  0.00           C  
ATOM    405  N   GLU B  62       0.343  34.128 134.013  1.00  0.00           N  
ATOM    406  CA  GLU B  62       0.120  32.895 134.762  1.00  0.00           C  
ATOM    407  C   GLU B  62       1.356  32.007 134.937  1.00  0.00           C  
ATOM    408  O   GLU B  62       1.254  30.888 135.451  1.00  0.00           O  
ATOM    409  CB  GLU B  62      -1.034  32.097 134.131  1.00  0.00           C  
ATOM    410  CG  GLU B  62      -2.414  32.827 134.102  1.00  0.00           C  
ATOM    411  CD  GLU B  62      -3.201  32.812 135.441  1.00  0.00           C  
ATOM    412  OE1 GLU B  62      -2.745  32.182 136.428  1.00  0.00           O  
ATOM    413  OE2 GLU B  62      -4.292  33.434 135.496  1.00  0.00           O  
ATOM    414  N   THR B  63       2.524  32.505 134.530  1.00  0.00           N  
ATOM    415  CA  THR B  63       3.770  31.748 134.690  1.00  0.00           C  
ATOM    416  C   THR B  63       4.988  32.584 135.064  1.00  0.00           C  
ATOM    417  O   THR B  63       4.872  33.694 135.594  1.00  0.00           O  
ATOM    418  CB  THR B  63       4.154  30.961 133.423  1.00  0.00           C  
ATOM    419  OG1 THR B  63       3.946  31.784 132.266  1.00  0.00           O  
ATOM    420  CG2 THR B  63       3.361  29.652 133.342  1.00  0.00           C  
ATOM    421  N   ASP B  64       6.161  32.026 134.774  1.00  0.00           N  
ATOM    422  CA  ASP B  64       7.421  32.681 135.066  1.00  0.00           C  
ATOM    423  C   ASP B  64       8.040  33.249 133.783  1.00  0.00           C  
ATOM    424  O   ASP B  64       7.783  32.738 132.690  1.00  0.00           O  
ATOM    425  CB  ASP B  64       8.356  31.679 135.746  1.00  0.00           C  
ATOM    426  CG  ASP B  64       9.716  32.271 136.066  1.00  0.00           C  
ATOM    427  OD1 ASP B  64       9.818  33.511 136.197  1.00  0.00           O  
ATOM    428  OD2 ASP B  64      10.688  31.493 136.201  1.00  0.00           O  
ATOM    429  N   GLY B  65       8.824  34.322 133.924  1.00  0.00           N  
ATOM    430  CA  GLY B  65       9.463  34.957 132.776  1.00  0.00           C  
ATOM    431  C   GLY B  65      10.241  36.246 133.036  1.00  0.00           C  
ATOM    432  O   GLY B  65      10.664  36.503 134.173  1.00  0.00           O  
ATOM    433  N   SER B  66      10.432  37.053 131.982  1.00  0.00           N  
ATOM    434  CA  SER B  66      11.175  38.333 132.054  1.00  0.00           C  
ATOM    435  C   SER B  66      10.416  39.506 131.413  1.00  0.00           C  
ATOM    436  O   SER B  66      10.106  39.476 130.217  1.00  0.00           O  
ATOM    437  CB  SER B  66      12.544  38.189 131.373  1.00  0.00           C  
ATOM    438  OG  SER B  66      12.402  37.770 130.024  1.00  0.00           O  
ATOM    439  N   ILE B  67      10.143  40.544 132.208  1.00  0.00           N  
ATOM    440  CA  ILE B  67       9.391  41.710 131.726  1.00  0.00           C  
ATOM    441  C   ILE B  67      10.170  42.922 131.290  1.00  0.00           C  
ATOM    442  O   ILE B  67      11.326  43.140 131.654  1.00  0.00           O  
ATOM    443  CB  ILE B  67       8.388  42.266 132.763  1.00  0.00           C  
ATOM    444  CG1 ILE B  67       9.030  42.224 134.146  1.00  0.00           C  
ATOM    445  CG2 ILE B  67       7.048  41.565 132.655  1.00  0.00           C  
ATOM    446  CD1 ILE B  67       8.138  42.709 135.245  1.00  0.00           C  
ATOM    447  N   GLU B  68       9.464  43.722 130.512  1.00  0.00           N  
ATOM    448  CA  GLU B  68       9.960  44.963 129.976  1.00  0.00           C  
ATOM    449  C   GLU B  68       8.648  45.740 130.007  1.00  0.00           C  
ATOM    450  O   GLU B  68       7.606  45.199 129.601  1.00  0.00           O  
ATOM    451  CB  GLU B  68      10.449  44.730 128.545  1.00  0.00           C  
ATOM    452  CG  GLU B  68      11.445  45.751 128.013  1.00  0.00           C  
ATOM    453  CD  GLU B  68      12.092  45.294 126.703  1.00  0.00           C  
ATOM    454  OE1 GLU B  68      11.832  44.143 126.269  1.00  0.00           O  
ATOM    455  OE2 GLU B  68      12.863  46.084 126.110  1.00  0.00           O  
ATOM    456  N   ILE B  69       8.673  46.966 130.533  1.00  0.00           N  
ATOM    457  CA  ILE B  69       7.455  47.776 130.614  1.00  0.00           C  
ATOM    458  C   ILE B  69       7.368  48.628 129.352  1.00  0.00           C  
ATOM    459  O   ILE B  69       8.258  49.433 129.076  1.00  0.00           O  
ATOM    460  CB  ILE B  69       7.461  48.706 131.893  1.00  0.00           C  
ATOM    461  CG1 ILE B  69       7.497  47.863 133.178  1.00  0.00           C  
ATOM    462  CG2 ILE B  69       6.209  49.608 131.922  1.00  0.00           C  
ATOM    463  CD1 ILE B  69       6.173  47.321 133.613  1.00  0.00           C  
ATOM    464  N   VAL B  70       6.315  48.432 128.569  1.00  0.00           N  
ATOM    465  CA  VAL B  70       6.166  49.215 127.356  1.00  0.00           C  
ATOM    466  C   VAL B  70       5.746  50.612 127.756  1.00  0.00           C  
ATOM    467  O   VAL B  70       4.784  50.793 128.514  1.00  0.00           O  
ATOM    468  CB  VAL B  70       5.126  48.603 126.396  1.00  0.00           C  
ATOM    469  CG1 VAL B  70       4.686  49.629 125.359  1.00  0.00           C  
ATOM    470  CG2 VAL B  70       5.736  47.405 125.702  1.00  0.00           C  
ATOM    471  N   THR B  71       6.476  51.595 127.235  1.00  0.00           N  
ATOM    472  CA  THR B  71       6.234  52.990 127.546  1.00  0.00           C  
ATOM    473  C   THR B  71       6.284  53.877 126.306  1.00  0.00           C  
ATOM    474  O   THR B  71       7.137  53.696 125.438  1.00  0.00           O  
ATOM    475  CB  THR B  71       7.266  53.439 128.554  1.00  0.00           C  
ATOM    476  OG1 THR B  71       8.384  52.548 128.481  1.00  0.00           O  
ATOM    477  CG2 THR B  71       6.696  53.390 129.958  1.00  0.00           C  
ATOM    478  N   PRO B  72       5.372  54.866 126.224  1.00  0.00           N  
ATOM    479  CA  PRO B  72       5.267  55.808 125.105  1.00  0.00           C  
ATOM    480  C   PRO B  72       6.570  56.107 124.396  1.00  0.00           C  
ATOM    481  O   PRO B  72       7.581  56.380 125.033  1.00  0.00           O  
ATOM    482  CB  PRO B  72       4.632  57.052 125.745  1.00  0.00           C  
ATOM    483  CG  PRO B  72       4.753  56.829 127.233  1.00  0.00           C  
ATOM    484  CD  PRO B  72       4.576  55.353 127.361  1.00  0.00           C  
ATOM    485  N   GLY B  73       6.535  56.049 123.069  1.00  0.00           N  
ATOM    486  CA  GLY B  73       7.732  56.304 122.289  1.00  0.00           C  
ATOM    487  C   GLY B  73       8.560  55.037 122.177  1.00  0.00           C  
ATOM    488  O   GLY B  73       9.574  54.852 122.865  1.00  0.00           O  
ATOM    489  N   SER B  74       8.106  54.146 121.309  1.00  0.00           N  
ATOM    490  CA  SER B  74       8.777  52.876 121.082  1.00  0.00           C  
ATOM    491  C   SER B  74       8.118  52.332 119.831  1.00  0.00           C  
ATOM    492  O   SER B  74       6.905  52.480 119.665  1.00  0.00           O  
ATOM    493  CB  SER B  74       8.546  51.930 122.265  1.00  0.00           C  
ATOM    494  OG  SER B  74       9.240  50.714 122.077  1.00  0.00           O  
ATOM    495  N   GLU B  75       8.898  51.730 118.937  1.00  0.00           N  
ATOM    496  CA  GLU B  75       8.304  51.207 117.712  1.00  0.00           C  
ATOM    497  C   GLU B  75       7.061  50.440 118.168  1.00  0.00           C  
ATOM    498  O   GLU B  75       5.916  50.839 117.891  1.00  0.00           O  
ATOM    499  CB  GLU B  75       9.290  50.274 116.971  1.00  0.00           C  
ATOM    500  CG  GLU B  75       8.777  49.739 115.601  1.00  0.00           C  
ATOM    501  CD  GLU B  75       8.935  48.209 115.434  1.00  0.00           C  
ATOM    502  OE1 GLU B  75      10.048  47.680 115.686  1.00  0.00           O  
ATOM    503  OE2 GLU B  75       7.941  47.539 115.046  1.00  0.00           O  
ATOM    504  N   GLU B  76       7.317  49.376 118.922  1.00  0.00           N  
ATOM    505  CA  GLU B  76       6.290  48.500 119.442  1.00  0.00           C  
ATOM    506  C   GLU B  76       5.193  49.219 120.207  1.00  0.00           C  
ATOM    507  O   GLU B  76       4.018  48.869 120.095  1.00  0.00           O  
ATOM    508  CB  GLU B  76       6.948  47.449 120.320  1.00  0.00           C  
ATOM    509  CG  GLU B  76       8.025  48.001 121.234  1.00  0.00           C  
ATOM    510  CD  GLU B  76       8.907  46.898 121.790  1.00  0.00           C  
ATOM    511  OE1 GLU B  76       8.640  45.718 121.456  1.00  0.00           O  
ATOM    512  OE2 GLU B  76       9.858  47.202 122.551  1.00  0.00           O  
ATOM    513  N   ALA B  77       5.568  50.226 120.980  1.00  0.00           N  
ATOM    514  CA  ALA B  77       4.587  50.970 121.750  1.00  0.00           C  
ATOM    515  C   ALA B  77       3.654  51.858 120.904  1.00  0.00           C  
ATOM    516  O   ALA B  77       2.512  52.109 121.289  1.00  0.00           O  
ATOM    517  CB  ALA B  77       5.300  51.810 122.804  1.00  0.00           C  
ATOM    518  N   LEU B  78       4.123  52.334 119.752  1.00  0.00           N  
ATOM    519  CA  LEU B  78       3.288  53.208 118.929  1.00  0.00           C  
ATOM    520  C   LEU B  78       2.137  52.425 118.330  1.00  0.00           C  
ATOM    521  O   LEU B  78       0.986  52.859 118.408  1.00  0.00           O  
ATOM    522  CB  LEU B  78       4.117  53.899 117.826  1.00  0.00           C  
ATOM    523  CG  LEU B  78       4.088  55.452 117.823  1.00  0.00           C  
ATOM    524  CD1 LEU B  78       5.087  55.973 116.810  1.00  0.00           C  
ATOM    525  CD2 LEU B  78       2.694  55.998 117.498  1.00  0.00           C  
ATOM    526  N   GLU B  79       2.462  51.273 117.743  1.00  0.00           N  
ATOM    527  CA  GLU B  79       1.481  50.373 117.134  1.00  0.00           C  
ATOM    528  C   GLU B  79       0.311  50.230 118.084  1.00  0.00           C  
ATOM    529  O   GLU B  79      -0.835  50.558 117.750  1.00  0.00           O  
ATOM    530  CB  GLU B  79       2.112  49.009 116.930  1.00  0.00           C  
ATOM    531  CG  GLU B  79       3.627  49.081 116.943  1.00  0.00           C  
ATOM    532  CD  GLU B  79       4.299  47.772 116.571  1.00  0.00           C  
ATOM    533  OE1 GLU B  79       4.000  46.744 117.234  1.00  0.00           O  
ATOM    534  OE2 GLU B  79       5.127  47.787 115.620  1.00  0.00           O  
ATOM    535  N   VAL B  80       0.626  49.735 119.278  1.00  0.00           N  
ATOM    536  CA  VAL B  80      -0.350  49.552 120.336  1.00  0.00           C  
ATOM    537  C   VAL B  80      -1.291  50.761 120.476  1.00  0.00           C  
ATOM    538  O   VAL B  80      -2.506  50.589 120.420  1.00  0.00           O  
ATOM    539  CB  VAL B  80       0.365  49.271 121.663  1.00  0.00           C  
ATOM    540  CG1 VAL B  80      -0.636  49.161 122.787  1.00  0.00           C  
ATOM    541  CG2 VAL B  80       1.166  47.989 121.541  1.00  0.00           C  
ATOM    542  N   LEU B  83      -0.750  51.971 120.652  1.00  0.00           N  
ATOM    543  CA  LEU B  83      -1.606  53.159 120.768  1.00  0.00           C  
ATOM    544  C   LEU B  83      -2.411  53.342 119.507  1.00  0.00           C  
ATOM    545  O   LEU B  83      -3.556  53.784 119.553  1.00  0.00           O  
ATOM    546  CB  LEU B  83      -0.810  54.456 120.971  1.00  0.00           C  
ATOM    547  CG  LEU B  83      -1.629  55.725 120.607  1.00  0.00           C  
ATOM    548  CD1 LEU B  83      -2.757  55.950 121.595  1.00  0.00           C  
ATOM    549  CD2 LEU B  83      -0.755  56.946 120.600  1.00  0.00           C  
ATOM    550  N   ARG B  84      -1.801  53.027 118.372  1.00  0.00           N  
ATOM    551  CA  ARG B  84      -2.497  53.195 117.116  1.00  0.00           C  
ATOM    552  C   ARG B  84      -3.489  52.089 116.820  1.00  0.00           C  
ATOM    553  O   ARG B  84      -4.539  52.338 116.227  1.00  0.00           O  
ATOM    554  CB  ARG B  84      -1.494  53.412 115.981  1.00  0.00           C  
ATOM    555  CG  ARG B  84      -0.952  54.833 116.060  1.00  0.00           C  
ATOM    556  CD  ARG B  84      -0.466  55.366 114.760  1.00  0.00           C  
ATOM    557  NE  ARG B  84       0.816  54.773 114.420  1.00  0.00           N  
ATOM    558  CZ  ARG B  84       1.929  55.470 114.222  1.00  0.00           C  
ATOM    559  NH1 ARG B  84       1.915  56.799 114.331  1.00  0.00           N  
ATOM    560  NH2 ARG B  84       3.050  54.832 113.913  1.00  0.00           N  
ATOM    561  N   HIS B  85      -3.195  50.872 117.247  1.00  0.00           N  
ATOM    562  CA  HIS B  85      -4.165  49.824 117.020  1.00  0.00           C  
ATOM    563  C   HIS B  85      -5.439  50.212 117.780  1.00  0.00           C  
ATOM    564  O   HIS B  85      -6.553  50.028 117.285  1.00  0.00           O  
ATOM    565  CB  HIS B  85      -3.654  48.492 117.529  1.00  0.00           C  
ATOM    566  CG  HIS B  85      -4.601  47.372 117.271  1.00  0.00           C  
ATOM    567  ND1 HIS B  85      -4.313  46.066 117.594  1.00  0.00           N  
ATOM    568  CD2 HIS B  85      -5.839  47.362 116.718  1.00  0.00           C  
ATOM    569  CE1 HIS B  85      -5.331  45.298 117.251  1.00  0.00           C  
ATOM    570  NE2 HIS B  85      -6.271  46.059 116.717  1.00  0.00           N  
ATOM    571  N   SER B  86      -5.248  50.758 118.983  1.00  0.00           N  
ATOM    572  CA  SER B  86      -6.339  51.215 119.858  1.00  0.00           C  
ATOM    573  C   SER B  86      -6.918  52.560 119.412  1.00  0.00           C  
ATOM    574  O   SER B  86      -7.609  53.245 120.176  1.00  0.00           O  
ATOM    575  CB  SER B  86      -5.865  51.338 121.316  1.00  0.00           C  
ATOM    576  OG  SER B  86      -5.631  50.070 121.907  1.00  0.00           O  
ATOM    577  N   THR B  87      -6.592  52.946 118.182  1.00  0.00           N  
ATOM    578  CA  THR B  87      -7.113  54.168 117.594  1.00  0.00           C  
ATOM    579  C   THR B  87      -7.862  53.614 116.380  1.00  0.00           C  
ATOM    580  O   THR B  87      -8.773  54.248 115.849  1.00  0.00           O  
ATOM    581  CB  THR B  87      -5.982  55.144 117.168  1.00  0.00           C  
ATOM    582  OG1 THR B  87      -5.005  55.221 118.212  1.00  0.00           O  
ATOM    583  CG2 THR B  87      -6.541  56.558 116.942  1.00  0.00           C  
ATOM    584  N   ALA B  88      -7.479  52.404 115.967  1.00  0.00           N  
ATOM    585  CA  ALA B  88      -8.134  51.728 114.849  1.00  0.00           C  
ATOM    586  C   ALA B  88      -9.559  51.533 115.335  1.00  0.00           C  
ATOM    587  O   ALA B  88     -10.528  51.888 114.653  1.00  0.00           O  
ATOM    588  CB  ALA B  88      -7.474  50.371 114.580  1.00  0.00           C  
ATOM    589  N   HIS B  89      -9.664  50.990 116.545  1.00  0.00           N  
ATOM    590  CA  HIS B  89     -10.943  50.741 117.187  1.00  0.00           C  
ATOM    591  C   HIS B  89     -11.734  52.024 117.509  1.00  0.00           C  
ATOM    592  O   HIS B  89     -12.892  52.138 117.117  1.00  0.00           O  
ATOM    593  CB  HIS B  89     -10.730  49.933 118.474  1.00  0.00           C  
ATOM    594  CG  HIS B  89     -11.468  50.488 119.656  1.00  0.00           C  
ATOM    595  ND1 HIS B  89     -12.836  50.670 119.665  1.00  0.00           N  
ATOM    596  CD2 HIS B  89     -11.022  50.958 120.847  1.00  0.00           C  
ATOM    597  CE1 HIS B  89     -13.201  51.228 120.807  1.00  0.00           C  
ATOM    598  NE2 HIS B  89     -12.120  51.413 121.543  1.00  0.00           N  
ATOM    599  N   LEU B  90     -11.119  52.979 118.217  1.00  0.00           N  
ATOM    600  CA  LEU B  90     -11.805  54.225 118.611  1.00  0.00           C  
ATOM    601  C   LEU B  90     -12.449  54.989 117.463  1.00  0.00           C  
ATOM    602  O   LEU B  90     -13.420  55.725 117.669  1.00  0.00           O  
ATOM    603  CB  LEU B  90     -10.853  55.174 119.366  1.00  0.00           C  
ATOM    604  CG  LEU B  90     -11.381  56.560 119.801  1.00  0.00           C  
ATOM    605  CD1 LEU B  90     -12.616  56.440 120.688  1.00  0.00           C  
ATOM    606  CD2 LEU B  90     -10.279  57.297 120.539  1.00  0.00           C  
ATOM    607  N   MET B  91     -11.902  54.829 116.262  1.00  0.00           N  
ATOM    608  CA  MET B  91     -12.450  55.504 115.096  1.00  0.00           C  
ATOM    609  C   MET B  91     -13.698  54.735 114.669  1.00  0.00           C  
ATOM    610  O   MET B  91     -14.737  55.328 114.352  1.00  0.00           O  
ATOM    611  CB  MET B  91     -11.425  55.523 113.963  1.00  0.00           C  
ATOM    612  CG  MET B  91     -11.865  56.329 112.750  1.00  0.00           C  
ATOM    613  SD  MET B  91     -10.681  56.267 111.403  1.00  0.00           S  
ATOM    614  CE  MET B  91     -10.756  54.519 110.988  1.00  0.00           C  
ATOM    615  N   ALA B  92     -13.586  53.408 114.676  1.00  0.00           N  
ATOM    616  CA  ALA B  92     -14.699  52.540 114.312  1.00  0.00           C  
ATOM    617  C   ALA B  92     -15.819  52.642 115.356  1.00  0.00           C  
ATOM    618  O   ALA B  92     -17.000  52.464 115.037  1.00  0.00           O  
ATOM    619  CB  ALA B  92     -14.211  51.096 114.201  1.00  0.00           C  
ATOM    620  N   HIS B  93     -15.440  52.940 116.600  1.00  0.00           N  
ATOM    621  CA  HIS B  93     -16.395  53.052 117.703  1.00  0.00           C  
ATOM    622  C   HIS B  93     -16.980  54.452 117.846  1.00  0.00           C  
ATOM    623  O   HIS B  93     -17.895  54.673 118.639  1.00  0.00           O  
ATOM    624  CB  HIS B  93     -15.736  52.652 119.027  1.00  0.00           C  
ATOM    625  CG  HIS B  93     -16.715  52.324 120.113  1.00  0.00           C  
ATOM    626  ND1 HIS B  93     -16.338  52.137 121.427  1.00  0.00           N  
ATOM    627  CD2 HIS B  93     -18.055  52.123 120.075  1.00  0.00           C  
ATOM    628  CE1 HIS B  93     -17.403  51.836 122.149  1.00  0.00           C  
ATOM    629  NE2 HIS B  93     -18.457  51.820 121.353  1.00  0.00           N  
ATOM    630  N   ALA B  94     -16.445  55.404 117.092  1.00  0.00           N  
ATOM    631  CA  ALA B  94     -16.957  56.764 117.148  1.00  0.00           C  
ATOM    632  C   ALA B  94     -18.099  56.846 116.158  1.00  0.00           C  
ATOM    633  O   ALA B  94     -18.956  57.717 116.263  1.00  0.00           O  
ATOM    634  CB  ALA B  94     -15.874  57.750 116.771  1.00  0.00           C  
ATOM    635  N   ILE B  95     -18.099  55.908 115.211  1.00  0.00           N  
ATOM    636  CA  ILE B  95     -19.099  55.826 114.146  1.00  0.00           C  
ATOM    637  C   ILE B  95     -20.361  55.052 114.530  1.00  0.00           C  
ATOM    638  O   ILE B  95     -21.391  55.146 113.860  1.00  0.00           O  
ATOM    639  CB  ILE B  95     -18.486  55.173 112.897  1.00  0.00           C  
ATOM    640  CG1 ILE B  95     -17.194  55.902 112.519  1.00  0.00           C  
ATOM    641  CG2 ILE B  95     -19.482  55.197 111.747  1.00  0.00           C  
ATOM    642  CD1 ILE B  95     -17.377  57.345 112.139  1.00  0.00           C  
ATOM    643  N   LYS B  96     -20.273  54.279 115.604  1.00  0.00           N  
ATOM    644  CA  LYS B  96     -21.410  53.505 116.082  1.00  0.00           C  
ATOM    645  C   LYS B  96     -22.290  54.387 116.981  1.00  0.00           C  
ATOM    646  O   LYS B  96     -23.416  54.013 117.307  1.00  0.00           O  
ATOM    647  CB  LYS B  96     -20.905  52.280 116.852  1.00  0.00           C  
ATOM    648  CG  LYS B  96     -21.985  51.337 117.344  1.00  0.00           C  
ATOM    649  CD  LYS B  96     -21.375  50.176 118.125  1.00  0.00           C  
ATOM    650  CE  LYS B  96     -22.448  49.256 118.702  1.00  0.00           C  
ATOM    651  NZ  LYS B  96     -21.872  48.138 119.508  1.00  0.00           N  
ATOM    652  N   ARG B 120     -21.771  55.560 117.358  1.00  0.00           N  
ATOM    653  CA  ARG B 120     -22.480  56.519 118.218  1.00  0.00           C  
ATOM    654  C   ARG B 120     -23.823  56.999 117.652  1.00  0.00           C  
ATOM    655  O   ARG B 120     -24.817  57.051 118.380  1.00  0.00           O  
ATOM    656  CB  ARG B 120     -21.581  57.730 118.528  1.00  0.00           C  
ATOM    657  CG  ARG B 120     -22.317  58.912 119.171  1.00  0.00           C  
ATOM    658  CD  ARG B 120     -21.377  59.967 119.763  1.00  0.00           C  
ATOM    659  NE  ARG B 120     -20.959  59.643 121.128  1.00  0.00           N  
ATOM    660  CZ  ARG B 120     -20.292  60.472 121.928  1.00  0.00           C  
ATOM    661  NH1 ARG B 120     -19.960  61.685 121.509  1.00  0.00           N  
ATOM    662  NH2 ARG B 120     -19.963  60.091 123.155  1.00  0.00           N  
ATOM    663  N   LEU B 121     -23.848  57.368 116.370  1.00  0.00           N  
ATOM    664  CA  LEU B 121     -25.083  57.811 115.703  1.00  0.00           C  
ATOM    665  C   LEU B 121     -24.849  58.226 114.238  1.00  0.00           C  
ATOM    666  O   LEU B 121     -25.770  58.700 113.570  1.00  0.00           O  
ATOM    667  CB  LEU B 121     -25.756  58.964 116.483  1.00  0.00           C  
ATOM    668  CG  LEU B 121     -27.176  59.412 116.076  1.00  0.00           C  
ATOM    669  CD1 LEU B 121     -28.137  58.231 116.084  1.00  0.00           C  
ATOM    670  CD2 LEU B 121     -27.666  60.496 117.025  1.00  0.00           C  
ATOM    671  N   TYR B 122     -23.622  58.030 113.747  1.00  0.00           N  
ATOM    672  CA  TYR B 122     -23.259  58.361 112.363  1.00  0.00           C  
ATOM    673  C   TYR B 122     -23.315  57.083 111.506  1.00  0.00           C  
ATOM    674  O   TYR B 122     -22.297  56.586 111.013  1.00  0.00           O  
ATOM    675  CB  TYR B 122     -21.851  58.996 112.318  1.00  0.00           C  
ATOM    676  CG  TYR B 122     -21.425  59.589 110.970  1.00  0.00           C  
ATOM    677  CD1 TYR B 122     -21.798  58.993 109.761  1.00  0.00           C  
ATOM    678  CD2 TYR B 122     -20.626  60.737 110.912  1.00  0.00           C  
ATOM    679  CE1 TYR B 122     -21.391  59.518 108.529  1.00  0.00           C  
ATOM    680  CE2 TYR B 122     -20.214  61.277 109.684  1.00  0.00           C  
ATOM    681  CZ  TYR B 122     -20.602  60.660 108.498  1.00  0.00           C  
ATOM    682  OH  TYR B 122     -20.220  61.185 107.286  1.00  0.00           O  
ATOM    683  N   GLY B 123     -24.525  56.554 111.344  1.00  0.00           N  
ATOM    684  CA  GLY B 123     -24.725  55.352 110.552  1.00  0.00           C  
ATOM    685  C   GLY B 123     -24.540  54.055 111.322  1.00  0.00           C  
ATOM    686  O   GLY B 123     -23.777  53.990 112.285  1.00  0.00           O  
ATOM    687  N   ASN B 124     -25.246  53.015 110.887  1.00  0.00           N  
ATOM    688  CA  ASN B 124     -25.159  51.695 111.503  1.00  0.00           C  
ATOM    689  C   ASN B 124     -24.423  50.782 110.511  1.00  0.00           C  
ATOM    690  O   ASN B 124     -25.035  50.058 109.724  1.00  0.00           O  
ATOM    691  CB  ASN B 124     -26.566  51.157 111.801  1.00  0.00           C  
ATOM    692  CG  ASN B 124     -27.404  52.124 112.629  1.00  0.00           C  
ATOM    693  OD1 ASN B 124     -27.128  52.362 113.808  1.00  0.00           O  
ATOM    694  ND2 ASN B 124     -28.434  52.688 112.007  1.00  0.00           N  
ATOM    695  N   VAL B 125     -23.096  50.833 110.570  1.00  0.00           N  
ATOM    696  CA  VAL B 125     -22.235  50.072 109.674  1.00  0.00           C  
ATOM    697  C   VAL B 125     -21.668  48.761 110.232  1.00  0.00           C  
ATOM    698  O   VAL B 125     -22.050  48.311 111.313  1.00  0.00           O  
ATOM    699  CB  VAL B 125     -21.050  50.961 109.203  1.00  0.00           C  
ATOM    700  CG1 VAL B 125     -21.574  52.283 108.647  1.00  0.00           C  
ATOM    701  CG2 VAL B 125     -20.088  51.210 110.363  1.00  0.00           C  
ATOM    702  N   LYS B 126     -20.757  48.160 109.463  1.00  0.00           N  
ATOM    703  CA  LYS B 126     -20.090  46.910 109.832  1.00  0.00           C  
ATOM    704  C   LYS B 126     -18.594  46.973 109.492  1.00  0.00           C  
ATOM    705  O   LYS B 126     -18.197  47.404 108.408  1.00  0.00           O  
ATOM    706  CB  LYS B 126     -20.745  45.715 109.131  1.00  0.00           C  
ATOM    707  CG  LYS B 126     -22.196  45.496 109.542  1.00  0.00           C  
ATOM    708  CD  LYS B 126     -23.160  46.111 108.542  1.00  0.00           C  
ATOM    709  CE  LYS B 126     -23.385  45.162 107.379  1.00  0.00           C  
ATOM    710  NZ  LYS B 126     -22.100  44.667 106.801  1.00  0.00           N  
ATOM    711  N   PHE B 127     -17.779  46.517 110.438  1.00  0.00           N  
ATOM    712  CA  PHE B 127     -16.328  46.550 110.325  1.00  0.00           C  
ATOM    713  C   PHE B 127     -15.683  45.229 109.909  1.00  0.00           C  
ATOM    714  O   PHE B 127     -15.607  44.278 110.689  1.00  0.00           O  
ATOM    715  CB  PHE B 127     -15.758  47.036 111.663  1.00  0.00           C  
ATOM    716  CG  PHE B 127     -16.657  48.024 112.378  1.00  0.00           C  
ATOM    717  CD1 PHE B 127     -17.733  47.579 113.146  1.00  0.00           C  
ATOM    718  CD2 PHE B 127     -16.465  49.394 112.239  1.00  0.00           C  
ATOM    719  CE1 PHE B 127     -18.602  48.485 113.761  1.00  0.00           C  
ATOM    720  CE2 PHE B 127     -17.332  50.305 112.853  1.00  0.00           C  
ATOM    721  CZ  PHE B 127     -18.400  49.849 113.611  1.00  0.00           C  
ATOM    722  N   GLY B 128     -15.208  45.200 108.666  1.00  0.00           N  
ATOM    723  CA  GLY B 128     -14.569  44.017 108.114  1.00  0.00           C  
ATOM    724  C   GLY B 128     -13.102  43.878 108.476  1.00  0.00           C  
ATOM    725  O   GLY B 128     -12.739  42.974 109.214  1.00  0.00           O  
ATOM    726  N   VAL B 129     -12.246  44.751 107.955  1.00  0.00           N  
ATOM    727  CA  VAL B 129     -10.822  44.685 108.280  1.00  0.00           C  
ATOM    728  C   VAL B 129     -10.220  46.080 108.498  1.00  0.00           C  
ATOM    729  O   VAL B 129     -10.798  47.086 108.068  1.00  0.00           O  
ATOM    730  CB  VAL B 129     -10.035  43.936 107.178  1.00  0.00           C  
ATOM    731  CG1 VAL B 129     -10.268  42.436 107.302  1.00  0.00           C  
ATOM    732  CG2 VAL B 129     -10.469  44.424 105.804  1.00  0.00           C  
ATOM    733  N   GLY B 134      -9.075  46.145 109.184  1.00  0.00           N  
ATOM    734  CA  GLY B 134      -8.438  47.435 109.426  1.00  0.00           C  
ATOM    735  C   GLY B 134      -7.281  47.495 110.420  1.00  0.00           C  
ATOM    736  O   GLY B 134      -7.452  48.018 111.526  1.00  0.00           O  
ATOM    737  N   PRO B 135      -6.087  46.992 110.053  1.00  0.00           N  
ATOM    738  CA  PRO B 135      -4.922  47.005 110.942  1.00  0.00           C  
ATOM    739  C   PRO B 135      -4.125  48.305 110.824  1.00  0.00           C  
ATOM    740  O   PRO B 135      -4.490  49.194 110.056  1.00  0.00           O  
ATOM    741  CB  PRO B 135      -4.124  45.810 110.452  1.00  0.00           C  
ATOM    742  CG  PRO B 135      -4.303  45.929 108.971  1.00  0.00           C  
ATOM    743  CD  PRO B 135      -5.786  46.237 108.821  1.00  0.00           C  
ATOM    744  N   VAL B 136      -3.046  48.417 111.598  1.00  0.00           N  
ATOM    745  CA  VAL B 136      -2.188  49.597 111.534  1.00  0.00           C  
ATOM    746  C   VAL B 136      -1.240  49.354 110.373  1.00  0.00           C  
ATOM    747  O   VAL B 136      -1.170  48.239 109.840  1.00  0.00           O  
ATOM    748  CB  VAL B 136      -1.343  49.805 112.822  1.00  0.00           C  
ATOM    749  CG1 VAL B 136      -2.160  50.522 113.878  1.00  0.00           C  
ATOM    750  CG2 VAL B 136      -0.851  48.467 113.350  1.00  0.00           C  
ATOM    751  N   ILE B 137      -0.507  50.392 109.989  1.00  0.00           N  
ATOM    752  CA  ILE B 137       0.431  50.298 108.874  1.00  0.00           C  
ATOM    753  C   ILE B 137       1.784  50.823 109.316  1.00  0.00           C  
ATOM    754  O   ILE B 137       2.476  50.203 110.121  1.00  0.00           O  
ATOM    755  CB  ILE B 137      -0.089  51.128 107.672  1.00  0.00           C  
ATOM    756  CG1 ILE B 137      -1.335  51.920 108.101  1.00  0.00           C  
ATOM    757  CG2 ILE B 137      -0.408  50.207 106.498  1.00  0.00           C  
ATOM    758  CD1 ILE B 137      -2.164  52.492 106.965  1.00  0.00           C  
ATOM    759  N   GLU B 138       2.158  51.966 108.763  1.00  0.00           N  
ATOM    760  CA  GLU B 138       3.399  52.626 109.111  1.00  0.00           C  
ATOM    761  C   GLU B 138       3.054  54.092 108.990  1.00  0.00           C  
ATOM    762  O   GLU B 138       3.053  54.644 107.897  1.00  0.00           O  
ATOM    763  CB  GLU B 138       4.514  52.280 108.133  1.00  0.00           C  
ATOM    764  CG  GLU B 138       5.804  52.973 108.475  1.00  0.00           C  
ATOM    765  CD  GLU B 138       6.766  53.001 107.320  1.00  0.00           C  
ATOM    766  OE1 GLU B 138       6.337  53.363 106.208  1.00  0.00           O  
ATOM    767  OE2 GLU B 138       7.954  52.674 107.520  1.00  0.00           O  
ATOM    768  N   GLY B 139       2.737  54.714 110.117  1.00  0.00           N  
ATOM    769  CA  GLY B 139       2.368  56.112 110.107  1.00  0.00           C  
ATOM    770  C   GLY B 139       0.933  56.208 110.558  1.00  0.00           C  
ATOM    771  O   GLY B 139       0.346  57.280 110.591  1.00  0.00           O  
ATOM    772  N   GLY B 140       0.364  55.065 110.908  1.00  0.00           N  
ATOM    773  CA  GLY B 140      -1.008  55.057 111.359  1.00  0.00           C  
ATOM    774  C   GLY B 140      -1.731  53.743 111.159  1.00  0.00           C  
ATOM    775  O   GLY B 140      -1.197  52.663 111.438  1.00  0.00           O  
ATOM    776  N   PHE B 141      -2.956  53.857 110.653  1.00  0.00           N  
ATOM    777  CA  PHE B 141      -3.838  52.719 110.413  1.00  0.00           C  
ATOM    778  C   PHE B 141      -4.921  53.113 109.402  1.00  0.00           C  
ATOM    779  O   PHE B 141      -4.860  54.178 108.780  1.00  0.00           O  
ATOM    780  CB  PHE B 141      -4.538  52.342 111.713  1.00  0.00           C  
ATOM    781  CG  PHE B 141      -5.317  53.485 112.314  1.00  0.00           C  
ATOM    782  CD1 PHE B 141      -4.692  54.409 113.149  1.00  0.00           C  
ATOM    783  CD2 PHE B 141      -6.655  53.686 111.983  1.00  0.00           C  
ATOM    784  CE1 PHE B 141      -5.385  55.517 113.646  1.00  0.00           C  
ATOM    785  CE2 PHE B 141      -7.355  54.791 112.473  1.00  0.00           C  
ATOM    786  CZ  PHE B 141      -6.716  55.707 113.306  1.00  0.00           C  
ATOM    787  N   TYR B 142      -5.922  52.242 109.277  1.00  0.00           N  
ATOM    788  CA  TYR B 142      -7.076  52.429 108.396  1.00  0.00           C  
ATOM    789  C   TYR B 142      -8.096  51.366 108.792  1.00  0.00           C  
ATOM    790  O   TYR B 142      -7.718  50.262 109.175  1.00  0.00           O  
ATOM    791  CB  TYR B 142      -6.683  52.260 106.920  1.00  0.00           C  
ATOM    792  CG  TYR B 142      -6.305  50.853 106.504  1.00  0.00           C  
ATOM    793  CD1 TYR B 142      -7.262  49.844 106.431  1.00  0.00           C  
ATOM    794  CD2 TYR B 142      -4.989  50.532 106.167  1.00  0.00           C  
ATOM    795  CE1 TYR B 142      -6.922  48.545 106.032  1.00  0.00           C  
ATOM    796  CE2 TYR B 142      -4.639  49.233 105.765  1.00  0.00           C  
ATOM    797  CZ  TYR B 142      -5.614  48.248 105.700  1.00  0.00           C  
ATOM    798  OH  TYR B 142      -5.295  46.977 105.289  1.00  0.00           O  
ATOM    799  N   TYR B 143      -9.381  51.689 108.712  1.00  0.00           N  
ATOM    800  CA  TYR B 143     -10.412  50.723 109.082  1.00  0.00           C  
ATOM    801  C   TYR B 143     -11.558  50.732 108.071  1.00  0.00           C  
ATOM    802  O   TYR B 143     -12.264  51.733 107.927  1.00  0.00           O  
ATOM    803  CB  TYR B 143     -10.949  51.035 110.486  1.00  0.00           C  
ATOM    804  CG  TYR B 143     -11.277  49.808 111.318  1.00  0.00           C  
ATOM    805  CD1 TYR B 143     -11.305  48.538 110.743  1.00  0.00           C  
ATOM    806  CD2 TYR B 143     -11.580  49.923 112.677  1.00  0.00           C  
ATOM    807  CE1 TYR B 143     -11.625  47.417 111.493  1.00  0.00           C  
ATOM    808  CE2 TYR B 143     -11.906  48.804 113.437  1.00  0.00           C  
ATOM    809  CZ  TYR B 143     -11.926  47.557 112.835  1.00  0.00           C  
ATOM    810  OH  TYR B 143     -12.263  46.444 113.559  1.00  0.00           O  
ATOM    811  N   ASP B 144     -11.733  49.612 107.375  1.00  0.00           N  
ATOM    812  CA  ASP B 144     -12.781  49.479 106.370  1.00  0.00           C  
ATOM    813  C   ASP B 144     -14.179  49.621 106.993  1.00  0.00           C  
ATOM    814  O   ASP B 144     -14.500  48.956 107.978  1.00  0.00           O  
ATOM    815  CB  ASP B 144     -12.644  48.123 105.655  1.00  0.00           C  
ATOM    816  CG  ASP B 144     -11.337  47.991 104.864  1.00  0.00           C  
ATOM    817  OD1 ASP B 144     -10.614  48.997 104.703  1.00  0.00           O  
ATOM    818  OD2 ASP B 144     -11.034  46.874 104.392  1.00  0.00           O  
ATOM    819  N   PHE B 145     -14.996  50.501 106.408  1.00  0.00           N  
ATOM    820  CA  PHE B 145     -16.370  50.774 106.868  1.00  0.00           C  
ATOM    821  C   PHE B 145     -17.466  50.276 105.909  1.00  0.00           C  
ATOM    822  O   PHE B 145     -17.196  49.587 104.919  1.00  0.00           O  
ATOM    823  CB  PHE B 145     -16.595  52.286 107.061  1.00  0.00           C  
ATOM    824  CG  PHE B 145     -16.216  52.808 108.424  1.00  0.00           C  
ATOM    825  CD1 PHE B 145     -16.434  52.045 109.572  1.00  0.00           C  
ATOM    826  CD2 PHE B 145     -15.690  54.093 108.564  1.00  0.00           C  
ATOM    827  CE1 PHE B 145     -16.134  52.555 110.834  1.00  0.00           C  
ATOM    828  CE2 PHE B 145     -15.389  54.611 109.823  1.00  0.00           C  
ATOM    829  CZ  PHE B 145     -15.613  53.837 110.958  1.00  0.00           C  
ATOM    830  N   ASP B 146     -18.707  50.647 106.219  1.00  0.00           N  
ATOM    831  CA  ASP B 146     -19.862  50.284 105.402  1.00  0.00           C  
ATOM    832  C   ASP B 146     -20.410  51.587 104.803  1.00  0.00           C  
ATOM    833  O   ASP B 146     -21.422  52.114 105.276  1.00  0.00           O  
ATOM    834  CB  ASP B 146     -20.953  49.617 106.260  1.00  0.00           C  
ATOM    835  CG  ASP B 146     -21.386  48.247 105.726  1.00  0.00           C  
ATOM    836  OD1 ASP B 146     -20.602  47.596 105.002  1.00  0.00           O  
ATOM    837  OD2 ASP B 146     -22.514  47.813 106.049  1.00  0.00           O  
ATOM    838  N   ILE B 147     -19.730  52.107 103.778  1.00  0.00           N  
ATOM    839  CA  ILE B 147     -20.148  53.347 103.114  1.00  0.00           C  
ATOM    840  C   ILE B 147     -21.320  53.116 102.154  1.00  0.00           C  
ATOM    841  O   ILE B 147     -21.179  52.485 101.102  1.00  0.00           O  
ATOM    842  CB  ILE B 147     -18.968  54.025 102.310  1.00  0.00           C  
ATOM    843  CG1 ILE B 147     -17.993  54.747 103.257  1.00  0.00           C  
ATOM    844  CG2 ILE B 147     -19.529  55.015 101.280  1.00  0.00           C  
ATOM    845  CD1 ILE B 147     -18.294  56.230 103.495  1.00  0.00           C  
ATOM    846  N   ASP B 148     -22.480  53.624 102.551  1.00  0.00           N  
ATOM    847  CA  ASP B 148     -23.694  53.548 101.749  1.00  0.00           C  
ATOM    848  C   ASP B 148     -24.036  55.014 101.513  1.00  0.00           C  
ATOM    849  O   ASP B 148     -24.739  55.371 100.560  1.00  0.00           O  
ATOM    850  CB  ASP B 148     -24.808  52.859 102.532  1.00  0.00           C  
ATOM    851  CG  ASP B 148     -24.433  52.622 103.971  1.00  0.00           C  
ATOM    852  OD1 ASP B 148     -24.213  53.612 104.701  1.00  0.00           O  
ATOM    853  OD2 ASP B 148     -24.349  51.443 104.365  1.00  0.00           O  
ATOM    854  N   GLN B 149     -23.510  55.848 102.411  1.00  0.00           N  
ATOM    855  CA  GLN B 149     -23.684  57.294 102.364  1.00  0.00           C  
ATOM    856  C   GLN B 149     -22.295  57.934 102.362  1.00  0.00           C  
ATOM    857  O   GLN B 149     -21.531  57.804 103.316  1.00  0.00           O  
ATOM    858  CB  GLN B 149     -24.500  57.784 103.570  1.00  0.00           C  
ATOM    859  CG  GLN B 149     -25.938  57.265 103.605  1.00  0.00           C  
ATOM    860  CD  GLN B 149     -26.769  57.882 104.718  1.00  0.00           C  
ATOM    861  OE1 GLN B 149     -26.453  57.743 105.904  1.00  0.00           O  
ATOM    862  NE2 GLN B 149     -27.841  58.568 104.339  1.00  0.00           N  
ATOM    863  N   ASN B 150     -21.976  58.611 101.267  1.00  0.00           N  
ATOM    864  CA  ASN B 150     -20.687  59.273 101.091  1.00  0.00           C  
ATOM    865  C   ASN B 150     -20.404  60.252 102.247  1.00  0.00           C  
ATOM    866  O   ASN B 150     -21.286  60.547 103.066  1.00  0.00           O  
ATOM    867  CB  ASN B 150     -20.685  59.999  99.728  1.00  0.00           C  
ATOM    868  CG  ASN B 150     -19.294  60.110  99.104  1.00  0.00           C  
ATOM    869  OD1 ASN B 150     -18.499  60.974  99.472  1.00  0.00           O  
ATOM    870  ND2 ASN B 150     -19.002  59.232  98.150  1.00  0.00           N  
ATOM    871  N   ILE B 151     -19.161  60.735 102.305  1.00  0.00           N  
ATOM    872  CA  ILE B 151     -18.703  61.679 103.329  1.00  0.00           C  
ATOM    873  C   ILE B 151     -17.896  62.822 102.688  1.00  0.00           C  
ATOM    874  O   ILE B 151     -18.326  63.421 101.694  1.00  0.00           O  
ATOM    875  CB  ILE B 151     -17.814  60.962 104.377  1.00  0.00           C  
ATOM    876  CG1 ILE B 151     -16.679  60.215 103.667  1.00  0.00           C  
ATOM    877  CG2 ILE B 151     -18.653  59.999 105.204  1.00  0.00           C  
ATOM    878  CD1 ILE B 151     -15.743  59.489 104.596  1.00  0.00           C  
ATOM    879  N   SER B 152     -16.733  63.122 103.266  1.00  0.00           N  
ATOM    880  CA  SER B 152     -15.854  64.174 102.759  1.00  0.00           C  
ATOM    881  C   SER B 152     -14.747  64.537 103.749  1.00  0.00           C  
ATOM    882  O   SER B 152     -14.651  63.965 104.837  1.00  0.00           O  
ATOM    883  CB  SER B 152     -16.660  65.434 102.399  1.00  0.00           C  
ATOM    884  OG  SER B 152     -17.417  65.906 103.496  1.00  0.00           O  
ATOM    885  N   SER B 153     -13.909  65.488 103.344  1.00  0.00           N  
ATOM    886  CA  SER B 153     -12.802  65.970 104.164  1.00  0.00           C  
ATOM    887  C   SER B 153     -13.301  67.155 104.987  1.00  0.00           C  
ATOM    888  O   SER B 153     -12.546  68.084 105.283  1.00  0.00           O  
ATOM    889  CB  SER B 153     -11.628  66.403 103.270  1.00  0.00           C  
ATOM    890  OG  SER B 153     -10.507  66.823 104.032  1.00  0.00           O  
ATOM    891  N   ASP B 154     -14.586  67.113 105.338  1.00  0.00           N  
ATOM    892  CA  ASP B 154     -15.220  68.164 106.138  1.00  0.00           C  
ATOM    893  C   ASP B 154     -15.979  67.612 107.355  1.00  0.00           C  
ATOM    894  O   ASP B 154     -16.001  68.243 108.419  1.00  0.00           O  
ATOM    895  CB  ASP B 154     -16.181  68.994 105.274  1.00  0.00           C  
ATOM    896  CG  ASP B 154     -15.470  70.072 104.478  1.00  0.00           C  
ATOM    897  OD1 ASP B 154     -14.732  70.873 105.093  1.00  0.00           O  
ATOM    898  OD2 ASP B 154     -15.655  70.124 103.244  1.00  0.00           O  
ATOM    899  N   ASP B 155     -16.592  66.437 107.195  1.00  0.00           N  
ATOM    900  CA  ASP B 155     -17.355  65.808 108.274  1.00  0.00           C  
ATOM    901  C   ASP B 155     -16.523  64.893 109.185  1.00  0.00           C  
ATOM    902  O   ASP B 155     -17.062  64.260 110.095  1.00  0.00           O  
ATOM    903  CB  ASP B 155     -18.557  65.050 107.693  1.00  0.00           C  
ATOM    904  CG  ASP B 155     -18.164  64.066 106.607  1.00  0.00           C  
ATOM    905  OD1 ASP B 155     -17.346  64.434 105.735  1.00  0.00           O  
ATOM    906  OD2 ASP B 155     -18.684  62.928 106.616  1.00  0.00           O  
ATOM    907  N   PHE B 156     -15.217  64.815 108.933  1.00  0.00           N  
ATOM    908  CA  PHE B 156     -14.333  64.020 109.778  1.00  0.00           C  
ATOM    909  C   PHE B 156     -14.394  64.741 111.115  1.00  0.00           C  
ATOM    910  O   PHE B 156     -14.232  64.132 112.166  1.00  0.00           O  
ATOM    911  CB  PHE B 156     -12.877  64.072 109.286  1.00  0.00           C  
ATOM    912  CG  PHE B 156     -12.571  63.166 108.120  1.00  0.00           C  
ATOM    913  CD1 PHE B 156     -12.680  61.787 108.240  1.00  0.00           C  
ATOM    914  CD2 PHE B 156     -12.124  63.696 106.912  1.00  0.00           C  
ATOM    915  CE1 PHE B 156     -12.349  60.950 107.179  1.00  0.00           C  
ATOM    916  CE2 PHE B 156     -11.791  62.866 105.845  1.00  0.00           C  
ATOM    917  CZ  PHE B 156     -11.903  61.493 105.980  1.00  0.00           C  
ATOM    918  N   GLU B 157     -14.648  66.050 111.041  1.00  0.00           N  
ATOM    919  CA  GLU B 157     -14.709  66.938 112.201  1.00  0.00           C  
ATOM    920  C   GLU B 157     -15.696  66.573 113.305  1.00  0.00           C  
ATOM    921  O   GLU B 157     -15.747  67.225 114.349  1.00  0.00           O  
ATOM    922  CB  GLU B 157     -14.956  68.381 111.752  1.00  0.00           C  
ATOM    923  CG  GLU B 157     -14.727  69.388 112.869  1.00  0.00           C  
ATOM    924  CD  GLU B 157     -13.500  69.044 113.712  1.00  0.00           C  
ATOM    925  OE1 GLU B 157     -12.389  68.962 113.139  1.00  0.00           O  
ATOM    926  OE2 GLU B 157     -13.645  68.849 114.942  1.00  0.00           O  
ATOM    927  N   GLN B 158     -16.491  65.541 113.070  1.00  0.00           N  
ATOM    928  CA  GLN B 158     -17.422  65.071 114.086  1.00  0.00           C  
ATOM    929  C   GLN B 158     -16.785  63.787 114.626  1.00  0.00           C  
ATOM    930  O   GLN B 158     -16.593  63.631 115.834  1.00  0.00           O  
ATOM    931  CB  GLN B 158     -18.806  64.784 113.475  1.00  0.00           C  
ATOM    932  CG  GLN B 158     -19.705  66.018 113.291  1.00  0.00           C  
ATOM    933  CD  GLN B 158     -20.538  66.348 114.528  1.00  0.00           C  
ATOM    934  OE1 GLN B 158     -21.391  65.565 114.941  1.00  0.00           O  
ATOM    935  NE2 GLN B 158     -20.294  67.514 115.117  1.00  0.00           N  
ATOM    936  N   ILE B 159     -16.427  62.886 113.716  1.00  0.00           N  
ATOM    937  CA  ILE B 159     -15.803  61.629 114.096  1.00  0.00           C  
ATOM    938  C   ILE B 159     -14.482  61.943 114.767  1.00  0.00           C  
ATOM    939  O   ILE B 159     -14.012  61.185 115.607  1.00  0.00           O  
ATOM    940  CB  ILE B 159     -15.514  60.749 112.871  1.00  0.00           C  
ATOM    941  CG1 ILE B 159     -16.756  60.661 111.985  1.00  0.00           C  
ATOM    942  CG2 ILE B 159     -15.085  59.362 113.326  1.00  0.00           C  
ATOM    943  CD1 ILE B 159     -16.513  59.958 110.674  1.00  0.00           C  
ATOM    944  N   GLU B 160     -13.893  63.074 114.388  1.00  0.00           N  
ATOM    945  CA  GLU B 160     -12.608  63.509 114.933  1.00  0.00           C  
ATOM    946  C   GLU B 160     -12.706  64.119 116.332  1.00  0.00           C  
ATOM    947  O   GLU B 160     -11.689  64.297 117.011  1.00  0.00           O  
ATOM    948  CB  GLU B 160     -11.932  64.508 113.980  1.00  0.00           C  
ATOM    949  CG  GLU B 160     -10.569  64.999 114.452  1.00  0.00           C  
ATOM    950  CD  GLU B 160      -9.775  65.659 113.349  1.00  0.00           C  
ATOM    951  OE1 GLU B 160      -9.467  64.964 112.356  1.00  0.00           O  
ATOM    952  OE2 GLU B 160      -9.462  66.863 113.476  1.00  0.00           O  
ATOM    953  N   LYS B 161     -13.919  64.452 116.762  1.00  0.00           N  
ATOM    954  CA  LYS B 161     -14.098  65.008 118.098  1.00  0.00           C  
ATOM    955  C   LYS B 161     -15.191  64.216 118.827  1.00  0.00           C  
ATOM    956  O   LYS B 161     -15.613  64.568 119.933  1.00  0.00           O  
ATOM    957  CB  LYS B 161     -14.427  66.507 118.025  1.00  0.00           C  
ATOM    958  CG  LYS B 161     -14.329  67.235 119.368  1.00  0.00           C  
ATOM    959  CD  LYS B 161     -14.309  68.743 119.190  1.00  0.00           C  
ATOM    960  CE  LYS B 161     -14.796  69.436 120.439  1.00  0.00           C  
ATOM    961  NZ  LYS B 161     -16.215  69.070 120.708  1.00  0.00           N  
ATOM    962  N   THR B 162     -15.636  63.138 118.179  1.00  0.00           N  
ATOM    963  CA  THR B 162     -16.629  62.227 118.738  1.00  0.00           C  
ATOM    964  C   THR B 162     -15.818  61.198 119.509  1.00  0.00           C  
ATOM    965  O   THR B 162     -16.273  60.661 120.519  1.00  0.00           O  
ATOM    966  CB  THR B 162     -17.414  61.494 117.644  1.00  0.00           C  
ATOM    967  OG1 THR B 162     -18.326  62.404 117.027  1.00  0.00           O  
ATOM    968  CG2 THR B 162     -18.188  60.320 118.232  1.00  0.00           C  
ATOM    969  N   MET B 163     -14.614  60.928 119.001  1.00  0.00           N  
ATOM    970  CA  MET B 163     -13.681  59.991 119.620  1.00  0.00           C  
ATOM    971  C   MET B 163     -13.110  60.698 120.835  1.00  0.00           C  
ATOM    972  O   MET B 163     -12.831  60.065 121.852  1.00  0.00           O  
ATOM    973  CB  MET B 163     -12.549  59.625 118.652  1.00  0.00           C  
ATOM    974  CG  MET B 163     -12.997  58.852 117.423  1.00  0.00           C  
ATOM    975  SD  MET B 163     -11.635  58.354 116.367  1.00  0.00           S  
ATOM    976  CE  MET B 163     -11.586  59.706 115.226  1.00  0.00           C  
ATOM    977  N   LYS B 164     -12.930  62.015 120.709  1.00  0.00           N  
ATOM    978  CA  LYS B 164     -12.433  62.845 121.808  1.00  0.00           C  
ATOM    979  C   LYS B 164     -13.665  63.306 122.587  1.00  0.00           C  
ATOM    980  O   LYS B 164     -13.690  64.386 123.187  1.00  0.00           O  
ATOM    981  CB  LYS B 164     -11.642  64.062 121.290  1.00  0.00           C  
ATOM    982  CG  LYS B 164     -10.151  64.051 121.696  1.00  0.00           C  
ATOM    983  CD  LYS B 164      -9.481  65.426 121.576  1.00  0.00           C  
ATOM    984  CE  LYS B 164      -9.403  65.933 120.134  1.00  0.00           C  
ATOM    985  NZ  LYS B 164      -8.696  67.247 120.036  1.00  0.00           N  
ATOM    986  N   GLN B 165     -14.690  62.455 122.540  1.00  0.00           N  
ATOM    987  CA  GLN B 165     -15.967  62.665 123.217  1.00  0.00           C  
ATOM    988  C   GLN B 165     -16.278  61.318 123.869  1.00  0.00           C  
ATOM    989  O   GLN B 165     -16.987  61.243 124.872  1.00  0.00           O  
ATOM    990  CB  GLN B 165     -17.066  63.007 122.203  1.00  0.00           C  
ATOM    991  CG  GLN B 165     -18.118  64.012 122.684  1.00  0.00           C  
ATOM    992  CD  GLN B 165     -18.523  63.827 124.138  1.00  0.00           C  
ATOM    993  OE1 GLN B 165     -17.818  64.265 125.053  1.00  0.00           O  
ATOM    994  NE2 GLN B 165     -19.663  63.172 124.360  1.00  0.00           N  
ATOM    995  N   ILE B 166     -15.733  60.257 123.276  1.00  0.00           N  
ATOM    996  CA  ILE B 166     -15.908  58.888 123.759  1.00  0.00           C  
ATOM    997  C   ILE B 166     -14.734  58.529 124.675  1.00  0.00           C  
ATOM    998  O   ILE B 166     -14.651  57.424 125.226  1.00  0.00           O  
ATOM    999  CB  ILE B 166     -15.989  57.911 122.563  1.00  0.00           C  
ATOM   1000  CG1 ILE B 166     -17.228  58.256 121.727  1.00  0.00           C  
ATOM   1001  CG2 ILE B 166     -16.059  56.470 123.048  1.00  0.00           C  
ATOM   1002  CD1 ILE B 166     -17.301  57.561 120.388  1.00  0.00           C  
ATOM   1003  N   VAL B 167     -13.831  59.493 124.833  1.00  0.00           N  
ATOM   1004  CA  VAL B 167     -12.661  59.342 125.689  1.00  0.00           C  
ATOM   1005  C   VAL B 167     -13.085  59.699 127.100  1.00  0.00           C  
ATOM   1006  O   VAL B 167     -13.080  58.854 127.998  1.00  0.00           O  
ATOM   1007  CB  VAL B 167     -11.531  60.298 125.259  1.00  0.00           C  
ATOM   1008  CG1 VAL B 167     -10.512  60.456 126.387  1.00  0.00           C  
ATOM   1009  CG2 VAL B 167     -10.856  59.760 124.005  1.00  0.00           C  
ATOM   1010  N   ASN B 168     -13.463  60.963 127.262  1.00  0.00           N  
ATOM   1011  CA  ASN B 168     -13.912  61.522 128.527  1.00  0.00           C  
ATOM   1012  C   ASN B 168     -14.696  60.518 129.355  1.00  0.00           C  
ATOM   1013  O   ASN B 168     -14.819  60.677 130.564  1.00  0.00           O  
ATOM   1014  CB  ASN B 168     -14.789  62.752 128.260  1.00  0.00           C  
ATOM   1015  CG  ASN B 168     -14.175  63.699 127.244  1.00  0.00           C  
ATOM   1016  OD1 ASN B 168     -14.854  64.586 126.716  1.00  0.00           O  
ATOM   1017  ND2 ASN B 168     -12.888  63.519 126.966  1.00  0.00           N  
ATOM   1018  N   GLU B 169     -15.221  59.487 128.696  1.00  0.00           N  
ATOM   1019  CA  GLU B 169     -16.018  58.454 129.359  1.00  0.00           C  
ATOM   1020  C   GLU B 169     -15.169  57.435 130.115  1.00  0.00           C  
ATOM   1021  O   GLU B 169     -15.696  56.468 130.673  1.00  0.00           O  
ATOM   1022  CB  GLU B 169     -16.906  57.737 128.338  1.00  0.00           C  
ATOM   1023  CG  GLU B 169     -17.729  58.713 127.485  1.00  0.00           C  
ATOM   1024  CD  GLU B 169     -18.777  58.026 126.630  1.00  0.00           C  
ATOM   1025  OE1 GLU B 169     -18.489  56.944 126.069  1.00  0.00           O  
ATOM   1026  OE2 GLU B 169     -19.882  58.590 126.488  1.00  0.00           O  
ATOM   1027  N   ASN B 170     -13.858  57.673 130.140  1.00  0.00           N  
ATOM   1028  CA  ASN B 170     -12.894  56.816 130.835  1.00  0.00           C  
ATOM   1029  C   ASN B 170     -13.395  55.393 131.004  1.00  0.00           C  
ATOM   1030  O   ASN B 170     -13.619  54.920 132.124  1.00  0.00           O  
ATOM   1031  CB  ASN B 170     -12.561  57.411 132.203  1.00  0.00           C  
ATOM   1032  CG  ASN B 170     -11.846  58.742 132.092  1.00  0.00           C  
ATOM   1033  OD1 ASN B 170     -10.708  58.801 131.632  1.00  0.00           O  
ATOM   1034  ND2 ASN B 170     -12.516  59.821 132.492  1.00  0.00           N  
ATOM   1035  N   MET B 171     -13.568  54.726 129.868  1.00  0.00           N  
ATOM   1036  CA  MET B 171     -14.031  53.349 129.822  1.00  0.00           C  
ATOM   1037  C   MET B 171     -12.820  52.449 129.682  1.00  0.00           C  
ATOM   1038  O   MET B 171     -11.710  52.931 129.473  1.00  0.00           O  
ATOM   1039  CB  MET B 171     -14.962  53.155 128.627  1.00  0.00           C  
ATOM   1040  CG  MET B 171     -16.191  54.041 128.672  1.00  0.00           C  
ATOM   1041  SD  MET B 171     -17.053  54.100 127.104  1.00  0.00           S  
ATOM   1042  CE  MET B 171     -16.061  55.313 126.264  1.00  0.00           C  
ATOM   1043  N   LYS B 172     -13.032  51.143 129.796  1.00  0.00           N  
ATOM   1044  CA  LYS B 172     -11.934  50.198 129.683  1.00  0.00           C  
ATOM   1045  C   LYS B 172     -12.134  49.301 128.474  1.00  0.00           C  
ATOM   1046  O   LYS B 172     -12.974  49.565 127.622  1.00  0.00           O  
ATOM   1047  CB  LYS B 172     -11.836  49.340 130.949  1.00  0.00           C  
ATOM   1048  CG  LYS B 172     -10.586  48.465 131.013  1.00  0.00           C  
ATOM   1049  CD  LYS B 172     -10.637  47.455 132.146  1.00  0.00           C  
ATOM   1050  CE  LYS B 172     -11.883  46.577 132.062  1.00  0.00           C  
ATOM   1051  NZ  LYS B 172     -11.989  45.800 130.796  1.00  0.00           N  
ATOM   1052  N   ILE B 173     -11.343  48.238 128.418  1.00  0.00           N  
ATOM   1053  CA  ILE B 173     -11.386  47.254 127.348  1.00  0.00           C  
ATOM   1054  C   ILE B 173     -11.121  45.877 127.961  1.00  0.00           C  
ATOM   1055  O   ILE B 173      -9.982  45.549 128.299  1.00  0.00           O  
ATOM   1056  CB  ILE B 173     -10.313  47.571 126.251  1.00  0.00           C  
ATOM   1057  CG1 ILE B 173      -9.661  46.284 125.723  1.00  0.00           C  
ATOM   1058  CG2 ILE B 173      -9.240  48.485 126.820  1.00  0.00           C  
ATOM   1059  CD1 ILE B 173     -10.632  45.263 125.157  1.00  0.00           C  
ATOM   1060  N   GLU B 174     -12.173  45.076 128.112  1.00  0.00           N  
ATOM   1061  CA  GLU B 174     -12.017  43.741 128.681  1.00  0.00           C  
ATOM   1062  C   GLU B 174     -11.709  42.701 127.589  1.00  0.00           C  
ATOM   1063  O   GLU B 174     -12.550  42.403 126.733  1.00  0.00           O  
ATOM   1064  CB  GLU B 174     -13.277  43.336 129.468  1.00  0.00           C  
ATOM   1065  CG  GLU B 174     -14.519  43.122 128.610  1.00  0.00           C  
ATOM   1066  CD  GLU B 174     -15.571  42.274 129.298  1.00  0.00           C  
ATOM   1067  OE1 GLU B 174     -15.232  41.169 129.774  1.00  0.00           O  
ATOM   1068  OE2 GLU B 174     -16.740  42.708 129.353  1.00  0.00           O  
ATOM   1069  N   ARG B 175     -10.489  42.167 127.621  1.00  0.00           N  
ATOM   1070  CA  ARG B 175     -10.053  41.161 126.659  1.00  0.00           C  
ATOM   1071  C   ARG B 175     -10.594  39.813 127.123  1.00  0.00           C  
ATOM   1072  O   ARG B 175     -10.489  39.464 128.300  1.00  0.00           O  
ATOM   1073  CB  ARG B 175      -8.523  41.138 126.589  1.00  0.00           C  
ATOM   1074  CG  ARG B 175      -7.934  40.377 125.407  1.00  0.00           C  
ATOM   1075  CD  ARG B 175      -6.462  40.746 125.227  1.00  0.00           C  
ATOM   1076  NE  ARG B 175      -5.803  40.017 124.145  1.00  0.00           N  
ATOM   1077  CZ  ARG B 175      -4.541  40.216 123.776  1.00  0.00           C  
ATOM   1078  NH1 ARG B 175      -3.806  41.123 124.399  1.00  0.00           N  
ATOM   1079  NH2 ARG B 175      -4.009  39.504 122.792  1.00  0.00           N  
ATOM   1080  N   LYS B 176     -11.179  39.060 126.197  1.00  0.00           N  
ATOM   1081  CA  LYS B 176     -11.761  37.765 126.530  1.00  0.00           C  
ATOM   1082  C   LYS B 176     -11.492  36.680 125.480  1.00  0.00           C  
ATOM   1083  O   LYS B 176     -11.990  36.759 124.356  1.00  0.00           O  
ATOM   1084  CB  LYS B 176     -13.273  37.937 126.728  1.00  0.00           C  
ATOM   1085  CG  LYS B 176     -14.025  36.646 127.019  1.00  0.00           C  
ATOM   1086  CD  LYS B 176     -15.512  36.890 127.295  1.00  0.00           C  
ATOM   1087  CE  LYS B 176     -16.234  37.503 126.102  1.00  0.00           C  
ATOM   1088  NZ  LYS B 176     -17.697  37.609 126.346  1.00  0.00           N  
ATOM   1089  N   VAL B 177     -10.701  35.673 125.850  1.00  0.00           N  
ATOM   1090  CA  VAL B 177     -10.398  34.568 124.942  1.00  0.00           C  
ATOM   1091  C   VAL B 177     -11.602  33.615 125.006  1.00  0.00           C  
ATOM   1092  O   VAL B 177     -11.704  32.790 125.916  1.00  0.00           O  
ATOM   1093  CB  VAL B 177      -9.102  33.809 125.368  1.00  0.00           C  
ATOM   1094  CG1 VAL B 177      -8.740  32.764 124.328  1.00  0.00           C  
ATOM   1095  CG2 VAL B 177      -7.949  34.787 125.544  1.00  0.00           C  
ATOM   1096  N   VAL B 178     -12.512  33.753 124.039  1.00  0.00           N  
ATOM   1097  CA  VAL B 178     -13.739  32.947 123.953  1.00  0.00           C  
ATOM   1098  C   VAL B 178     -13.631  31.749 122.990  1.00  0.00           C  
ATOM   1099  O   VAL B 178     -12.893  31.802 122.005  1.00  0.00           O  
ATOM   1100  CB  VAL B 178     -14.936  33.832 123.492  1.00  0.00           C  
ATOM   1101  CG1 VAL B 178     -16.206  33.014 123.435  1.00  0.00           C  
ATOM   1102  CG2 VAL B 178     -15.113  35.000 124.430  1.00  0.00           C  
ATOM   1103  N   SER B 179     -14.369  30.673 123.281  1.00  0.00           N  
ATOM   1104  CA  SER B 179     -14.372  29.479 122.429  1.00  0.00           C  
ATOM   1105  C   SER B 179     -14.891  29.918 121.066  1.00  0.00           C  
ATOM   1106  O   SER B 179     -15.829  30.715 120.990  1.00  0.00           O  
ATOM   1107  CB  SER B 179     -15.307  28.409 122.997  1.00  0.00           C  
ATOM   1108  OG  SER B 179     -14.999  28.124 124.347  1.00  0.00           O  
ATOM   1109  N   ARG B 180     -14.297  29.401 119.994  1.00  0.00           N  
ATOM   1110  CA  ARG B 180     -14.708  29.786 118.641  1.00  0.00           C  
ATOM   1111  C   ARG B 180     -16.219  29.713 118.414  1.00  0.00           C  
ATOM   1112  O   ARG B 180     -16.739  30.334 117.481  1.00  0.00           O  
ATOM   1113  CB  ARG B 180     -13.969  28.929 117.598  1.00  0.00           C  
ATOM   1114  CG  ARG B 180     -14.236  27.432 117.674  1.00  0.00           C  
ATOM   1115  CD  ARG B 180     -15.555  27.046 117.024  1.00  0.00           C  
ATOM   1116  NE  ARG B 180     -15.724  27.663 115.713  1.00  0.00           N  
ATOM   1117  CZ  ARG B 180     -14.816  27.633 114.746  1.00  0.00           C  
ATOM   1118  NH1 ARG B 180     -13.659  27.018 114.933  1.00  0.00           N  
ATOM   1119  NH2 ARG B 180     -15.070  28.214 113.587  1.00  0.00           N  
ATOM   1120  N   ASP B 181     -16.909  28.966 119.280  1.00  0.00           N  
ATOM   1121  CA  ASP B 181     -18.363  28.782 119.196  1.00  0.00           C  
ATOM   1122  C   ASP B 181     -19.203  29.971 119.704  1.00  0.00           C  
ATOM   1123  O   ASP B 181     -20.213  30.329 119.085  1.00  0.00           O  
ATOM   1124  CB  ASP B 181     -18.779  27.497 119.942  1.00  0.00           C  
ATOM   1125  CG  ASP B 181     -18.952  26.294 119.009  1.00  0.00           C  
ATOM   1126  OD1 ASP B 181     -17.978  25.891 118.335  1.00  0.00           O  
ATOM   1127  OD2 ASP B 181     -20.074  25.747 118.953  1.00  0.00           O  
ATOM   1128  N   GLU B 182     -18.805  30.578 120.821  1.00  0.00           N  
ATOM   1129  CA  GLU B 182     -19.554  31.717 121.351  1.00  0.00           C  
ATOM   1130  C   GLU B 182     -19.298  32.938 120.481  1.00  0.00           C  
ATOM   1131  O   GLU B 182     -20.213  33.709 120.190  1.00  0.00           O  
ATOM   1132  CB  GLU B 182     -19.134  32.044 122.786  1.00  0.00           C  
ATOM   1133  CG  GLU B 182     -19.940  33.182 123.412  1.00  0.00           C  
ATOM   1134  CD  GLU B 182     -19.170  33.942 124.476  1.00  0.00           C  
ATOM   1135  OE1 GLU B 182     -18.654  33.308 125.417  1.00  0.00           O  
ATOM   1136  OE2 GLU B 182     -19.080  35.182 124.375  1.00  0.00           O  
ATOM   1137  N   ALA B 183     -18.043  33.102 120.071  1.00  0.00           N  
ATOM   1138  CA  ALA B 183     -17.629  34.228 119.239  1.00  0.00           C  
ATOM   1139  C   ALA B 183     -18.209  34.163 117.823  1.00  0.00           C  
ATOM   1140  O   ALA B 183     -18.631  35.184 117.262  1.00  0.00           O  
ATOM   1141  CB  ALA B 183     -16.100  34.288 119.178  1.00  0.00           C  
ATOM   1142  N   LYS B 184     -18.222  32.961 117.251  1.00  0.00           N  
ATOM   1143  CA  LYS B 184     -18.740  32.758 115.905  1.00  0.00           C  
ATOM   1144  C   LYS B 184     -20.098  33.445 115.739  1.00  0.00           C  
ATOM   1145  O   LYS B 184     -20.243  34.346 114.908  1.00  0.00           O  
ATOM   1146  CB  LYS B 184     -18.861  31.253 115.606  1.00  0.00           C  
ATOM   1147  CG  LYS B 184     -18.952  30.909 114.120  1.00  0.00           C  
ATOM   1148  CD  LYS B 184     -20.268  30.232 113.769  1.00  0.00           C  
ATOM   1149  CE  LYS B 184     -20.422  30.065 112.270  1.00  0.00           C  
ATOM   1150  NZ  LYS B 184     -21.778  29.576 111.926  1.00  0.00           N  
ATOM   1151  N   GLU B 185     -21.077  33.046 116.549  1.00  0.00           N  
ATOM   1152  CA  GLU B 185     -22.419  33.616 116.453  1.00  0.00           C  
ATOM   1153  C   GLU B 185     -22.596  35.060 116.937  1.00  0.00           C  
ATOM   1154  O   GLU B 185     -23.091  35.891 116.176  1.00  0.00           O  
ATOM   1155  CB  GLU B 185     -23.440  32.713 117.168  1.00  0.00           C  
ATOM   1156  CG  GLU B 185     -24.898  33.139 116.935  1.00  0.00           C  
ATOM   1157  CD  GLU B 185     -25.916  32.233 117.609  1.00  0.00           C  
ATOM   1158  OE1 GLU B 185     -25.834  32.057 118.841  1.00  0.00           O  
ATOM   1159  OE2 GLU B 185     -26.806  31.705 116.907  1.00  0.00           O  
ATOM   1160  N   LEU B 186     -22.199  35.357 118.180  1.00  0.00           N  
ATOM   1161  CA  LEU B 186     -22.350  36.701 118.764  1.00  0.00           C  
ATOM   1162  C   LEU B 186     -22.561  37.791 117.726  1.00  0.00           C  
ATOM   1163  O   LEU B 186     -23.444  38.640 117.877  1.00  0.00           O  
ATOM   1164  CB  LEU B 186     -21.145  37.065 119.632  1.00  0.00           C  
ATOM   1165  CG  LEU B 186     -21.192  38.496 120.180  1.00  0.00           C  
ATOM   1166  CD1 LEU B 186     -22.517  38.755 120.870  1.00  0.00           C  
ATOM   1167  CD2 LEU B 186     -20.044  38.711 121.139  1.00  0.00           C  
ATOM   1168  N   PHE B 187     -21.726  37.767 116.690  1.00  0.00           N  
ATOM   1169  CA  PHE B 187     -21.815  38.706 115.576  1.00  0.00           C  
ATOM   1170  C   PHE B 187     -21.920  37.889 114.276  1.00  0.00           C  
ATOM   1171  O   PHE B 187     -20.924  37.362 113.779  1.00  0.00           O  
ATOM   1172  CB  PHE B 187     -20.575  39.618 115.505  1.00  0.00           C  
ATOM   1173  CG  PHE B 187     -20.574  40.766 116.500  1.00  0.00           C  
ATOM   1174  CD1 PHE B 187     -20.098  40.591 117.800  1.00  0.00           C  
ATOM   1175  CD2 PHE B 187     -21.026  42.034 116.123  1.00  0.00           C  
ATOM   1176  CE1 PHE B 187     -20.068  41.662 118.709  1.00  0.00           C  
ATOM   1177  CE2 PHE B 187     -21.000  43.110 117.026  1.00  0.00           C  
ATOM   1178  CZ  PHE B 187     -20.520  42.921 118.319  1.00  0.00           C  
ATOM   1179  N   SER B 188     -23.131  37.776 113.737  1.00  0.00           N  
ATOM   1180  CA  SER B 188     -23.354  37.036 112.500  1.00  0.00           C  
ATOM   1181  C   SER B 188     -23.629  38.012 111.358  1.00  0.00           C  
ATOM   1182  O   SER B 188     -23.587  37.633 110.186  1.00  0.00           O  
ATOM   1183  CB  SER B 188     -24.545  36.089 112.658  1.00  0.00           C  
ATOM   1184  OG  SER B 188     -25.731  36.813 112.933  1.00  0.00           O  
ATOM   1185  N   ASN B 189     -23.898  39.270 111.720  1.00  0.00           N  
ATOM   1186  CA  ASN B 189     -24.206  40.345 110.767  1.00  0.00           C  
ATOM   1187  C   ASN B 189     -22.992  41.064 110.172  1.00  0.00           C  
ATOM   1188  O   ASN B 189     -23.115  41.757 109.158  1.00  0.00           O  
ATOM   1189  CB  ASN B 189     -25.111  41.391 111.433  1.00  0.00           C  
ATOM   1190  CG  ASN B 189     -26.458  40.828 111.840  1.00  0.00           C  
ATOM   1191  OD1 ASN B 189     -27.278  40.473 110.992  1.00  0.00           O  
ATOM   1192  ND2 ASN B 189     -26.694  40.741 113.145  1.00  0.00           N  
ATOM   1193  N   ASP B 190     -21.831  40.919 110.805  1.00  0.00           N  
ATOM   1194  CA  ASP B 190     -20.616  41.560 110.315  1.00  0.00           C  
ATOM   1195  C   ASP B 190     -19.789  40.622 109.440  1.00  0.00           C  
ATOM   1196  O   ASP B 190     -19.541  39.466 109.799  1.00  0.00           O  
ATOM   1197  CB  ASP B 190     -19.778  42.073 111.488  1.00  0.00           C  
ATOM   1198  CG  ASP B 190     -20.289  43.394 112.034  1.00  0.00           C  
ATOM   1199  OD1 ASP B 190     -21.501  43.508 112.304  1.00  0.00           O  
ATOM   1200  OD2 ASP B 190     -19.477  44.325 112.197  1.00  0.00           O  
ATOM   1201  N   GLU B 191     -19.382  41.142 108.283  1.00  0.00           N  
ATOM   1202  CA  GLU B 191     -18.590  40.412 107.295  1.00  0.00           C  
ATOM   1203  C   GLU B 191     -17.420  39.669 107.926  1.00  0.00           C  
ATOM   1204  O   GLU B 191     -17.362  38.439 107.900  1.00  0.00           O  
ATOM   1205  CB  GLU B 191     -18.057  41.390 106.244  1.00  0.00           C  
ATOM   1206  CG  GLU B 191     -19.135  42.189 105.531  1.00  0.00           C  
ATOM   1207  CD  GLU B 191     -18.581  43.413 104.829  1.00  0.00           C  
ATOM   1208  OE1 GLU B 191     -17.608  43.269 104.059  1.00  0.00           O  
ATOM   1209  OE2 GLU B 191     -19.121  44.519 105.047  1.00  0.00           O  
ATOM   1210  N   TYR B 192     -16.489  40.432 108.486  1.00  0.00           N  
ATOM   1211  CA  TYR B 192     -15.306  39.873 109.126  1.00  0.00           C  
ATOM   1212  C   TYR B 192     -15.671  38.769 110.108  1.00  0.00           C  
ATOM   1213  O   TYR B 192     -15.410  37.587 109.877  1.00  0.00           O  
ATOM   1214  CB  TYR B 192     -14.557  40.970 109.878  1.00  0.00           C  
ATOM   1215  CG  TYR B 192     -13.207  40.539 110.406  1.00  0.00           C  
ATOM   1216  CD1 TYR B 192     -12.189  40.147 109.532  1.00  0.00           C  
ATOM   1217  CD2 TYR B 192     -12.937  40.542 111.775  1.00  0.00           C  
ATOM   1218  CE1 TYR B 192     -10.938  39.773 110.005  1.00  0.00           C  
ATOM   1219  CE2 TYR B 192     -11.686  40.167 112.260  1.00  0.00           C  
ATOM   1220  CZ  TYR B 192     -10.692  39.784 111.368  1.00  0.00           C  
ATOM   1221  OH  TYR B 192      -9.452  39.415 111.836  1.00  0.00           O  
ATOM   1222  N   LYS B 193     -16.273  39.190 111.213  1.00  0.00           N  
ATOM   1223  CA  LYS B 193     -16.699  38.309 112.288  1.00  0.00           C  
ATOM   1224  C   LYS B 193     -17.362  37.030 111.779  1.00  0.00           C  
ATOM   1225  O   LYS B 193     -17.366  36.000 112.457  1.00  0.00           O  
ATOM   1226  CB  LYS B 193     -17.639  39.100 113.194  1.00  0.00           C  
ATOM   1227  CG  LYS B 193     -17.051  40.463 113.561  1.00  0.00           C  
ATOM   1228  CD  LYS B 193     -17.984  41.283 114.423  1.00  0.00           C  
ATOM   1229  CE  LYS B 193     -17.402  42.658 114.705  1.00  0.00           C  
ATOM   1230  NZ  LYS B 193     -18.364  43.536 115.431  1.00  0.00           N  
ATOM   1231  N   LEU B 194     -17.912  37.107 110.573  1.00  0.00           N  
ATOM   1232  CA  LEU B 194     -18.569  35.974 109.943  1.00  0.00           C  
ATOM   1233  C   LEU B 194     -17.528  35.170 109.156  1.00  0.00           C  
ATOM   1234  O   LEU B 194     -17.296  33.994 109.438  1.00  0.00           O  
ATOM   1235  CB  LEU B 194     -19.684  36.490 109.018  1.00  0.00           C  
ATOM   1236  CG  LEU B 194     -20.600  35.558 108.213  1.00  0.00           C  
ATOM   1237  CD1 LEU B 194     -21.818  36.346 107.763  1.00  0.00           C  
ATOM   1238  CD2 LEU B 194     -19.867  34.972 107.009  1.00  0.00           C  
ATOM   1239  N   GLU B 195     -16.887  35.830 108.194  1.00  0.00           N  
ATOM   1240  CA  GLU B 195     -15.879  35.211 107.330  1.00  0.00           C  
ATOM   1241  C   GLU B 195     -14.637  34.643 108.034  1.00  0.00           C  
ATOM   1242  O   GLU B 195     -14.102  33.622 107.601  1.00  0.00           O  
ATOM   1243  CB  GLU B 195     -15.431  36.215 106.256  1.00  0.00           C  
ATOM   1244  CG  GLU B 195     -16.563  36.800 105.406  1.00  0.00           C  
ATOM   1245  CD  GLU B 195     -16.942  35.937 104.211  1.00  0.00           C  
ATOM   1246  OE1 GLU B 195     -16.146  35.860 103.248  1.00  0.00           O  
ATOM   1247  OE2 GLU B 195     -18.037  35.336 104.234  1.00  0.00           O  
ATOM   1248  N   LEU B 196     -14.170  35.291 109.102  1.00  0.00           N  
ATOM   1249  CA  LEU B 196     -12.976  34.806 109.800  1.00  0.00           C  
ATOM   1250  C   LEU B 196     -13.237  33.718 110.834  1.00  0.00           C  
ATOM   1251  O   LEU B 196     -12.497  32.734 110.884  1.00  0.00           O  
ATOM   1252  CB  LEU B 196     -12.217  35.948 110.486  1.00  0.00           C  
ATOM   1253  CG  LEU B 196     -10.924  35.470 111.170  1.00  0.00           C  
ATOM   1254  CD1 LEU B 196      -9.892  35.092 110.110  1.00  0.00           C  
ATOM   1255  CD2 LEU B 196     -10.372  36.550 112.084  1.00  0.00           C  
ATOM   1256  N   ILE B 197     -14.259  33.891 111.673  1.00  0.00           N  
ATOM   1257  CA  ILE B 197     -14.556  32.874 112.681  1.00  0.00           C  
ATOM   1258  C   ILE B 197     -15.077  31.611 111.989  1.00  0.00           C  
ATOM   1259  O   ILE B 197     -15.206  30.554 112.612  1.00  0.00           O  
ATOM   1260  CB  ILE B 197     -15.611  33.343 113.704  1.00  0.00           C  
ATOM   1261  CG1 ILE B 197     -15.274  34.737 114.222  1.00  0.00           C  
ATOM   1262  CG2 ILE B 197     -15.634  32.383 114.892  1.00  0.00           C  
ATOM   1263  CD1 ILE B 197     -16.319  35.271 115.161  1.00  0.00           C  
ATOM   1264  N   ASP B 198     -15.386  31.733 110.699  1.00  0.00           N  
ATOM   1265  CA  ASP B 198     -15.861  30.601 109.906  1.00  0.00           C  
ATOM   1266  C   ASP B 198     -14.617  29.759 109.613  1.00  0.00           C  
ATOM   1267  O   ASP B 198     -13.819  30.106 108.740  1.00  0.00           O  
ATOM   1268  CB  ASP B 198     -16.495  31.115 108.595  1.00  0.00           C  
ATOM   1269  CG  ASP B 198     -17.287  30.036 107.837  1.00  0.00           C  
ATOM   1270  OD1 ASP B 198     -18.193  29.424 108.441  1.00  0.00           O  
ATOM   1271  OD2 ASP B 198     -17.013  29.812 106.633  1.00  0.00           O  
ATOM   1272  N   ALA B 199     -14.434  28.670 110.358  1.00  0.00           N  
ATOM   1273  CA  ALA B 199     -13.268  27.807 110.154  1.00  0.00           C  
ATOM   1274  C   ALA B 199     -13.347  26.501 110.950  1.00  0.00           C  
ATOM   1275  O   ALA B 199     -14.068  26.410 111.944  1.00  0.00           O  
ATOM   1276  CB  ALA B 199     -11.985  28.566 110.525  1.00  0.00           C  
ATOM   1277  N   ILE B 200     -12.603  25.493 110.495  1.00  0.00           N  
ATOM   1278  CA  ILE B 200     -12.558  24.197 111.155  1.00  0.00           C  
ATOM   1279  C   ILE B 200     -11.145  23.571 111.192  1.00  0.00           C  
ATOM   1280  O   ILE B 200     -11.001  22.350 111.071  1.00  0.00           O  
ATOM   1281  CB  ILE B 200     -13.537  23.180 110.487  1.00  0.00           C  
ATOM   1282  CG1 ILE B 200     -14.878  23.852 110.176  1.00  0.00           C  
ATOM   1283  CG2 ILE B 200     -13.790  21.995 111.418  1.00  0.00           C  
ATOM   1284  CD1 ILE B 200     -15.868  22.968 109.437  1.00  0.00           C  
ATOM   1285  N   PRO B 201     -10.082  24.396 111.332  1.00  0.00           N  
ATOM   1286  CA  PRO B 201      -8.720  23.845 111.388  1.00  0.00           C  
ATOM   1287  C   PRO B 201      -8.361  23.552 112.848  1.00  0.00           C  
ATOM   1288  O   PRO B 201      -8.887  24.197 113.752  1.00  0.00           O  
ATOM   1289  CB  PRO B 201      -7.851  24.969 110.802  1.00  0.00           C  
ATOM   1290  CG  PRO B 201      -8.848  25.946 110.177  1.00  0.00           C  
ATOM   1291  CD  PRO B 201     -10.016  25.847 111.111  1.00  0.00           C  
ATOM   1292  N   GLU B 202      -7.464  22.599 113.079  1.00  0.00           N  
ATOM   1293  CA  GLU B 202      -7.075  22.250 114.444  1.00  0.00           C  
ATOM   1294  C   GLU B 202      -6.351  23.379 115.177  1.00  0.00           C  
ATOM   1295  O   GLU B 202      -5.372  23.928 114.673  1.00  0.00           O  
ATOM   1296  CB  GLU B 202      -6.203  20.986 114.439  1.00  0.00           C  
ATOM   1297  CG  GLU B 202      -5.534  20.654 115.780  1.00  0.00           C  
ATOM   1298  CD  GLU B 202      -4.976  19.236 115.836  1.00  0.00           C  
ATOM   1299  OE1 GLU B 202      -4.455  18.752 114.809  1.00  0.00           O  
ATOM   1300  OE2 GLU B 202      -5.052  18.609 116.915  1.00  0.00           O  
ATOM   1301  N   ASP B 203      -6.860  23.718 116.364  1.00  0.00           N  
ATOM   1302  CA  ASP B 203      -6.286  24.756 117.229  1.00  0.00           C  
ATOM   1303  C   ASP B 203      -6.578  26.212 116.822  1.00  0.00           C  
ATOM   1304  O   ASP B 203      -5.652  26.975 116.549  1.00  0.00           O  
ATOM   1305  CB  ASP B 203      -4.763  24.544 117.344  1.00  0.00           C  
ATOM   1306  CG  ASP B 203      -4.094  25.494 118.333  1.00  0.00           C  
ATOM   1307  OD1 ASP B 203      -4.452  25.478 119.532  1.00  0.00           O  
ATOM   1308  OD2 ASP B 203      -3.197  26.257 117.911  1.00  0.00           O  
ATOM   1309  N   GLU B 205      -7.855  26.601 116.789  1.00  0.00           N  
ATOM   1310  CA  GLU B 205      -8.226  27.982 116.446  1.00  0.00           C  
ATOM   1311  C   GLU B 205      -8.893  28.679 117.645  1.00  0.00           C  
ATOM   1312  O   GLU B 205     -10.031  28.381 118.011  1.00  0.00           O  
ATOM   1313  CB  GLU B 205      -9.144  28.018 115.203  1.00  0.00           C  
ATOM   1314  CG  GLU B 205     -10.650  27.991 115.467  1.00  0.00           C  
ATOM   1315  CD  GLU B 205     -11.114  26.707 116.124  1.00  0.00           C  
ATOM   1316  OE1 GLU B 205     -10.928  25.633 115.518  1.00  0.00           O  
ATOM   1317  OE2 GLU B 205     -11.669  26.771 117.240  1.00  0.00           O  
ATOM   1318  N   ASN B 206      -8.169  29.605 118.265  1.00  0.00           N  
ATOM   1319  CA  ASN B 206      -8.693  30.313 119.426  1.00  0.00           C  
ATOM   1320  C   ASN B 206      -8.833  31.811 119.158  1.00  0.00           C  
ATOM   1321  O   ASN B 206      -7.842  32.540 119.173  1.00  0.00           O  
ATOM   1322  CB  ASN B 206      -7.768  30.100 120.629  1.00  0.00           C  
ATOM   1323  CG  ASN B 206      -7.339  28.652 120.790  1.00  0.00           C  
ATOM   1324  OD1 ASN B 206      -6.614  28.110 119.957  1.00  0.00           O  
ATOM   1325  ND2 ASN B 206      -7.786  28.020 121.865  1.00  0.00           N  
ATOM   1326  N   VAL B 207     -10.061  32.264 118.913  1.00  0.00           N  
ATOM   1327  CA  VAL B 207     -10.328  33.681 118.654  1.00  0.00           C  
ATOM   1328  C   VAL B 207     -10.856  34.358 119.927  1.00  0.00           C  
ATOM   1329  O   VAL B 207     -11.684  33.785 120.639  1.00  0.00           O  
ATOM   1330  CB  VAL B 207     -11.378  33.871 117.505  1.00  0.00           C  
ATOM   1331  CG1 VAL B 207     -10.898  33.185 116.234  1.00  0.00           C  
ATOM   1332  CG2 VAL B 207     -12.738  33.323 117.919  1.00  0.00           C  
ATOM   1333  N   THR B 208     -10.378  35.568 120.220  1.00  0.00           N  
ATOM   1334  CA  THR B 208     -10.825  36.290 121.415  1.00  0.00           C  
ATOM   1335  C   THR B 208     -11.891  37.338 121.083  1.00  0.00           C  
ATOM   1336  O   THR B 208     -12.670  37.161 120.145  1.00  0.00           O  
ATOM   1337  CB  THR B 208      -9.644  36.988 122.133  1.00  0.00           C  
ATOM   1338  OG1 THR B 208      -9.076  37.979 121.268  1.00  0.00           O  
ATOM   1339  CG2 THR B 208      -8.576  35.974 122.518  1.00  0.00           C  
ATOM   1340  N   LEU B 209     -11.929  38.424 121.854  1.00  0.00           N  
ATOM   1341  CA  LEU B 209     -12.908  39.481 121.619  1.00  0.00           C  
ATOM   1342  C   LEU B 209     -12.663  40.780 122.379  1.00  0.00           C  
ATOM   1343  O   LEU B 209     -12.688  40.811 123.608  1.00  0.00           O  
ATOM   1344  CB  LEU B 209     -14.320  38.985 121.946  1.00  0.00           C  
ATOM   1345  CG  LEU B 209     -15.229  38.642 120.764  1.00  0.00           C  
ATOM   1346  CD1 LEU B 209     -16.611  38.281 121.272  1.00  0.00           C  
ATOM   1347  CD2 LEU B 209     -15.320  39.830 119.826  1.00  0.00           C  
ATOM   1348  N   TYR B 210     -12.433  41.852 121.629  1.00  0.00           N  
ATOM   1349  CA  TYR B 210     -12.222  43.177 122.199  1.00  0.00           C  
ATOM   1350  C   TYR B 210     -13.603  43.697 122.597  1.00  0.00           C  
ATOM   1351  O   TYR B 210     -14.603  43.300 122.005  1.00  0.00           O  
ATOM   1352  CB  TYR B 210     -11.618  44.108 121.142  1.00  0.00           C  
ATOM   1353  CG  TYR B 210     -11.507  45.556 121.577  1.00  0.00           C  
ATOM   1354  CD1 TYR B 210     -12.641  46.371 121.662  1.00  0.00           C  
ATOM   1355  CD2 TYR B 210     -10.282  46.093 121.975  1.00  0.00           C  
ATOM   1356  CE1 TYR B 210     -12.561  47.677 122.147  1.00  0.00           C  
ATOM   1357  CE2 TYR B 210     -10.189  47.402 122.458  1.00  0.00           C  
ATOM   1358  CZ  TYR B 210     -11.333  48.184 122.548  1.00  0.00           C  
ATOM   1359  OH  TYR B 210     -11.251  49.451 123.088  1.00  0.00           O  
ATOM   1360  N   SER B 211     -13.667  44.580 123.588  1.00  0.00           N  
ATOM   1361  CA  SER B 211     -14.949  45.138 124.007  1.00  0.00           C  
ATOM   1362  C   SER B 211     -14.779  46.389 124.856  1.00  0.00           C  
ATOM   1363  O   SER B 211     -14.129  46.351 125.897  1.00  0.00           O  
ATOM   1364  CB  SER B 211     -15.749  44.102 124.796  1.00  0.00           C  
ATOM   1365  OG  SER B 211     -17.020  44.618 125.156  1.00  0.00           O  
ATOM   1366  N   GLN B 212     -15.371  47.495 124.409  1.00  0.00           N  
ATOM   1367  CA  GLN B 212     -15.290  48.764 125.136  1.00  0.00           C  
ATOM   1368  C   GLN B 212     -16.682  49.188 125.610  1.00  0.00           C  
ATOM   1369  O   GLN B 212     -17.116  50.313 125.363  1.00  0.00           O  
ATOM   1370  CB  GLN B 212     -14.697  49.858 124.235  1.00  0.00           C  
ATOM   1371  CG  GLN B 212     -13.955  50.973 124.983  1.00  0.00           C  
ATOM   1372  CD  GLN B 212     -14.748  52.266 125.132  1.00  0.00           C  
ATOM   1373  OE1 GLN B 212     -14.295  53.213 125.777  1.00  0.00           O  
ATOM   1374  NE2 GLN B 212     -15.926  52.314 124.532  1.00  0.00           N  
ATOM   1375  N   GLY B 213     -17.379  48.284 126.293  1.00  0.00           N  
ATOM   1376  CA  GLY B 213     -18.714  48.596 126.772  1.00  0.00           C  
ATOM   1377  C   GLY B 213     -19.776  48.208 125.755  1.00  0.00           C  
ATOM   1378  O   GLY B 213     -20.461  47.195 125.921  1.00  0.00           O  
ATOM   1379  N   ASP B 214     -19.908  49.020 124.705  1.00  0.00           N  
ATOM   1380  CA  ASP B 214     -20.877  48.798 123.632  1.00  0.00           C  
ATOM   1381  C   ASP B 214     -20.236  48.109 122.436  1.00  0.00           C  
ATOM   1382  O   ASP B 214     -20.752  47.115 121.921  1.00  0.00           O  
ATOM   1383  CB  ASP B 214     -21.479  50.130 123.184  1.00  0.00           C  
ATOM   1384  CG  ASP B 214     -22.855  50.366 123.764  1.00  0.00           C  
ATOM   1385  OD1 ASP B 214     -22.963  50.498 125.003  1.00  0.00           O  
ATOM   1386  OD2 ASP B 214     -23.835  50.410 122.984  1.00  0.00           O  
ATOM   1387  N   PHE B 215     -19.104  48.649 121.997  1.00  0.00           N  
ATOM   1388  CA  PHE B 215     -18.353  48.094 120.867  1.00  0.00           C  
ATOM   1389  C   PHE B 215     -17.735  46.742 121.230  1.00  0.00           C  
ATOM   1390  O   PHE B 215     -17.594  46.401 122.406  1.00  0.00           O  
ATOM   1391  CB  PHE B 215     -17.237  49.063 120.486  1.00  0.00           C  
ATOM   1392  CG  PHE B 215     -16.742  48.920 119.080  1.00  0.00           C  
ATOM   1393  CD1 PHE B 215     -17.466  49.450 118.018  1.00  0.00           C  
ATOM   1394  CD2 PHE B 215     -15.529  48.291 118.816  1.00  0.00           C  
ATOM   1395  CE1 PHE B 215     -16.987  49.356 116.712  1.00  0.00           C  
ATOM   1396  CE2 PHE B 215     -15.044  48.194 117.511  1.00  0.00           C  
ATOM   1397  CZ  PHE B 215     -15.768  48.724 116.464  1.00  0.00           C  
ATOM   1398  N   THR B 216     -17.356  45.989 120.205  1.00  0.00           N  
ATOM   1399  CA  THR B 216     -16.742  44.684 120.383  1.00  0.00           C  
ATOM   1400  C   THR B 216     -16.109  44.292 119.055  1.00  0.00           C  
ATOM   1401  O   THR B 216     -16.807  43.923 118.110  1.00  0.00           O  
ATOM   1402  CB  THR B 216     -17.784  43.618 120.801  1.00  0.00           C  
ATOM   1403  OG1 THR B 216     -18.304  43.944 122.093  1.00  0.00           O  
ATOM   1404  CG2 THR B 216     -17.155  42.242 120.863  1.00  0.00           C  
ATOM   1405  N   ASP B 217     -14.784  44.396 118.986  1.00  0.00           N  
ATOM   1406  CA  ASP B 217     -14.015  44.071 117.782  1.00  0.00           C  
ATOM   1407  C   ASP B 217     -13.437  42.661 117.923  1.00  0.00           C  
ATOM   1408  O   ASP B 217     -12.953  42.287 118.991  1.00  0.00           O  
ATOM   1409  CB  ASP B 217     -12.871  45.082 117.618  1.00  0.00           C  
ATOM   1410  CG  ASP B 217     -12.720  45.586 116.192  1.00  0.00           C  
ATOM   1411  OD1 ASP B 217     -13.538  46.429 115.760  1.00  0.00           O  
ATOM   1412  OD2 ASP B 217     -11.775  45.138 115.505  1.00  0.00           O  
ATOM   1413  N   LEU B 218     -13.477  41.884 116.849  1.00  0.00           N  
ATOM   1414  CA  LEU B 218     -12.959  40.522 116.897  1.00  0.00           C  
ATOM   1415  C   LEU B 218     -11.460  40.430 116.655  1.00  0.00           C  
ATOM   1416  O   LEU B 218     -10.910  39.344 116.456  1.00  0.00           O  
ATOM   1417  CB  LEU B 218     -13.710  39.642 115.898  1.00  0.00           C  
ATOM   1418  CG  LEU B 218     -14.895  38.894 116.521  1.00  0.00           C  
ATOM   1419  CD1 LEU B 218     -15.742  38.257 115.447  1.00  0.00           C  
ATOM   1420  CD2 LEU B 218     -14.365  37.830 117.484  1.00  0.00           C  
ATOM   1421  N   CYS B 219     -10.804  41.582 116.684  1.00  0.00           N  
ATOM   1422  CA  CYS B 219      -9.361  41.667 116.489  1.00  0.00           C  
ATOM   1423  C   CYS B 219      -8.662  40.824 117.577  1.00  0.00           C  
ATOM   1424  O   CYS B 219      -9.330  40.197 118.407  1.00  0.00           O  
ATOM   1425  CB  CYS B 219      -8.942  43.140 116.591  1.00  0.00           C  
ATOM   1426  SG  CYS B 219      -7.277  43.522 116.043  1.00  0.00           S  
ATOM   1427  N   ARG B 220      -7.328  40.791 117.566  1.00  0.00           N  
ATOM   1428  CA  ARG B 220      -6.577  40.035 118.576  1.00  0.00           C  
ATOM   1429  C   ARG B 220      -5.185  40.609 118.860  1.00  0.00           C  
ATOM   1430  O   ARG B 220      -4.216  39.867 119.033  1.00  0.00           O  
ATOM   1431  CB  ARG B 220      -6.462  38.548 118.185  1.00  0.00           C  
ATOM   1432  CG  ARG B 220      -7.419  37.627 118.959  1.00  0.00           C  
ATOM   1433  CD  ARG B 220      -7.321  36.171 118.511  1.00  0.00           C  
ATOM   1434  NE  ARG B 220      -6.083  35.508 118.927  1.00  0.00           N  
ATOM   1435  CZ  ARG B 220      -5.961  34.738 120.008  1.00  0.00           C  
ATOM   1436  NH1 ARG B 220      -7.003  34.526 120.797  1.00  0.00           N  
ATOM   1437  NH2 ARG B 220      -4.798  34.159 120.295  1.00  0.00           N  
ATOM   1438  N   GLY B 221      -5.094  41.935 118.904  1.00  0.00           N  
ATOM   1439  CA  GLY B 221      -3.829  42.581 119.201  1.00  0.00           C  
ATOM   1440  C   GLY B 221      -3.864  43.036 120.651  1.00  0.00           C  
ATOM   1441  O   GLY B 221      -4.796  42.684 121.380  1.00  0.00           O  
ATOM   1442  N   VAL B 222      -2.868  43.810 121.080  1.00  0.00           N  
ATOM   1443  CA  VAL B 222      -2.829  44.300 122.456  1.00  0.00           C  
ATOM   1444  C   VAL B 222      -3.373  45.713 122.447  1.00  0.00           C  
ATOM   1445  O   VAL B 222      -3.146  46.456 121.497  1.00  0.00           O  
ATOM   1446  CB  VAL B 222      -1.403  44.303 123.001  1.00  0.00           C  
ATOM   1447  CG1 VAL B 222      -0.634  43.158 122.389  1.00  0.00           C  
ATOM   1448  CG2 VAL B 222      -0.732  45.621 122.709  1.00  0.00           C  
ATOM   1449  N   HIS B 223      -4.078  46.093 123.504  1.00  0.00           N  
ATOM   1450  CA  HIS B 223      -4.672  47.418 123.541  1.00  0.00           C  
ATOM   1451  C   HIS B 223      -4.442  48.290 124.764  1.00  0.00           C  
ATOM   1452  O   HIS B 223      -4.340  47.819 125.893  1.00  0.00           O  
ATOM   1453  CB  HIS B 223      -6.179  47.306 123.291  1.00  0.00           C  
ATOM   1454  CG  HIS B 223      -6.527  46.783 121.932  1.00  0.00           C  
ATOM   1455  ND1 HIS B 223      -6.113  45.548 121.481  1.00  0.00           N  
ATOM   1456  CD2 HIS B 223      -7.250  47.327 120.924  1.00  0.00           C  
ATOM   1457  CE1 HIS B 223      -6.566  45.354 120.255  1.00  0.00           C  
ATOM   1458  NE2 HIS B 223      -7.259  46.419 119.893  1.00  0.00           N  
ATOM   1459  N   VAL B 224      -4.377  49.588 124.495  1.00  0.00           N  
ATOM   1460  CA  VAL B 224      -4.193  50.612 125.510  1.00  0.00           C  
ATOM   1461  C   VAL B 224      -5.200  50.406 126.633  1.00  0.00           C  
ATOM   1462  O   VAL B 224      -6.370  50.773 126.506  1.00  0.00           O  
ATOM   1463  CB  VAL B 224      -4.419  52.018 124.912  1.00  0.00           C  
ATOM   1464  CG1 VAL B 224      -4.292  53.087 125.990  1.00  0.00           C  
ATOM   1465  CG2 VAL B 224      -3.429  52.258 123.804  1.00  0.00           C  
ATOM   1466  N   PRO B 225      -4.750  49.838 127.757  1.00  0.00           N  
ATOM   1467  CA  PRO B 225      -5.603  49.576 128.921  1.00  0.00           C  
ATOM   1468  C   PRO B 225      -6.928  50.359 129.003  1.00  0.00           C  
ATOM   1469  O   PRO B 225      -7.963  49.783 129.326  1.00  0.00           O  
ATOM   1470  CB  PRO B 225      -4.665  49.856 130.105  1.00  0.00           C  
ATOM   1471  CG  PRO B 225      -3.419  50.520 129.464  1.00  0.00           C  
ATOM   1472  CD  PRO B 225      -3.336  49.836 128.150  1.00  0.00           C  
ATOM   1473  N   SER B 226      -6.897  51.660 128.718  1.00  0.00           N  
ATOM   1474  CA  SER B 226      -8.106  52.476 128.763  1.00  0.00           C  
ATOM   1475  C   SER B 226      -8.187  53.438 127.608  1.00  0.00           C  
ATOM   1476  O   SER B 226      -7.189  54.042 127.236  1.00  0.00           O  
ATOM   1477  CB  SER B 226      -8.180  53.280 130.054  1.00  0.00           C  
ATOM   1478  OG  SER B 226      -8.611  52.469 131.128  1.00  0.00           O  
ATOM   1479  N   THR B 227      -9.393  53.586 127.063  1.00  0.00           N  
ATOM   1480  CA  THR B 227      -9.656  54.476 125.935  1.00  0.00           C  
ATOM   1481  C   THR B 227      -9.593  55.919 126.381  1.00  0.00           C  
ATOM   1482  O   THR B 227     -10.362  56.763 125.921  1.00  0.00           O  
ATOM   1483  CB  THR B 227     -11.048  54.242 125.326  1.00  0.00           C  
ATOM   1484  OG1 THR B 227     -12.050  54.863 126.151  1.00  0.00           O  
ATOM   1485  CG2 THR B 227     -11.317  52.742 125.193  1.00  0.00           C  
ATOM   1486  N   ALA B 228      -8.679  56.180 127.304  1.00  0.00           N  
ATOM   1487  CA  ALA B 228      -8.458  57.516 127.825  1.00  0.00           C  
ATOM   1488  C   ALA B 228      -7.003  57.872 127.478  1.00  0.00           C  
ATOM   1489  O   ALA B 228      -6.664  59.041 127.241  1.00  0.00           O  
ATOM   1490  CB  ALA B 228      -8.681  57.524 129.337  1.00  0.00           C  
ATOM   1491  N   LYS B 229      -6.164  56.834 127.429  1.00  0.00           N  
ATOM   1492  CA  LYS B 229      -4.746  56.965 127.114  1.00  0.00           C  
ATOM   1493  C   LYS B 229      -4.534  56.973 125.582  1.00  0.00           C  
ATOM   1494  O   LYS B 229      -3.791  56.149 125.035  1.00  0.00           O  
ATOM   1495  CB  LYS B 229      -3.975  55.811 127.783  1.00  0.00           C  
ATOM   1496  CG  LYS B 229      -2.455  56.003 127.877  1.00  0.00           C  
ATOM   1497  CD  LYS B 229      -1.772  54.946 128.771  1.00  0.00           C  
ATOM   1498  CE  LYS B 229      -2.106  55.124 130.264  1.00  0.00           C  
ATOM   1499  NZ  LYS B 229      -1.443  54.116 131.164  1.00  0.00           N  
ATOM   1500  N   ILE B 230      -5.210  57.915 124.912  1.00  0.00           N  
ATOM   1501  CA  ILE B 230      -5.155  58.116 123.451  1.00  0.00           C  
ATOM   1502  C   ILE B 230      -5.275  59.627 123.201  1.00  0.00           C  
ATOM   1503  O   ILE B 230      -6.314  60.104 122.733  1.00  0.00           O  
ATOM   1504  CB  ILE B 230      -6.350  57.436 122.719  1.00  0.00           C  
ATOM   1505  CG1 ILE B 230      -6.398  55.943 123.032  1.00  0.00           C  
ATOM   1506  CG2 ILE B 230      -6.219  57.628 121.219  1.00  0.00           C  
ATOM   1507  CD1 ILE B 230      -7.561  55.230 122.375  1.00  0.00           C  
ATOM   1508  N   LYS B 231      -4.209  60.368 123.499  1.00  0.00           N  
ATOM   1509  CA  LYS B 231      -4.199  61.832 123.365  1.00  0.00           C  
ATOM   1510  C   LYS B 231      -4.277  62.438 121.961  1.00  0.00           C  
ATOM   1511  O   LYS B 231      -5.155  63.261 121.687  1.00  0.00           O  
ATOM   1512  CB  LYS B 231      -2.976  62.412 124.100  1.00  0.00           C  
ATOM   1513  CG  LYS B 231      -3.010  62.260 125.630  1.00  0.00           C  
ATOM   1514  CD  LYS B 231      -2.956  60.790 126.070  1.00  0.00           C  
ATOM   1515  CE  LYS B 231      -3.048  60.651 127.582  1.00  0.00           C  
ATOM   1516  NZ  LYS B 231      -1.953  61.388 128.260  1.00  0.00           N  
ATOM   1517  N   GLU B 232      -3.358  62.047 121.082  1.00  0.00           N  
ATOM   1518  CA  GLU B 232      -3.334  62.583 119.723  1.00  0.00           C  
ATOM   1519  C   GLU B 232      -3.682  61.562 118.643  1.00  0.00           C  
ATOM   1520  O   GLU B 232      -3.340  60.385 118.753  1.00  0.00           O  
ATOM   1521  CB  GLU B 232      -1.968  63.200 119.441  1.00  0.00           C  
ATOM   1522  CG  GLU B 232      -1.675  64.377 120.332  1.00  0.00           C  
ATOM   1523  CD  GLU B 232      -2.829  65.352 120.350  1.00  0.00           C  
ATOM   1524  OE1 GLU B 232      -3.148  65.914 119.277  1.00  0.00           O  
ATOM   1525  OE2 GLU B 232      -3.421  65.550 121.434  1.00  0.00           O  
ATOM   1526  N   PHE B 233      -4.357  62.028 117.595  1.00  0.00           N  
ATOM   1527  CA  PHE B 233      -4.792  61.168 116.496  1.00  0.00           C  
ATOM   1528  C   PHE B 233      -5.487  62.047 115.460  1.00  0.00           C  
ATOM   1529  O   PHE B 233      -6.201  62.989 115.816  1.00  0.00           O  
ATOM   1530  CB  PHE B 233      -5.775  60.112 117.020  1.00  0.00           C  
ATOM   1531  CG  PHE B 233      -7.031  60.700 117.620  1.00  0.00           C  
ATOM   1532  CD1 PHE B 233      -6.956  61.686 118.606  1.00  0.00           C  
ATOM   1533  CD2 PHE B 233      -8.285  60.295 117.179  1.00  0.00           C  
ATOM   1534  CE1 PHE B 233      -8.102  62.264 119.139  1.00  0.00           C  
ATOM   1535  CE2 PHE B 233      -9.440  60.868 117.707  1.00  0.00           C  
ATOM   1536  CZ  PHE B 233      -9.343  61.858 118.690  1.00  0.00           C  
ATOM   1537  N   LYS B 234      -5.284  61.744 114.181  1.00  0.00           N  
ATOM   1538  CA  LYS B 234      -5.900  62.532 113.115  1.00  0.00           C  
ATOM   1539  C   LYS B 234      -6.510  61.653 112.030  1.00  0.00           C  
ATOM   1540  O   LYS B 234      -6.027  60.552 111.749  1.00  0.00           O  
ATOM   1541  CB  LYS B 234      -4.869  63.484 112.480  1.00  0.00           C  
ATOM   1542  CG  LYS B 234      -5.350  64.925 112.335  1.00  0.00           C  
ATOM   1543  CD  LYS B 234      -5.729  65.495 113.694  1.00  0.00           C  
ATOM   1544  CE  LYS B 234      -6.385  66.862 113.584  1.00  0.00           C  
ATOM   1545  NZ  LYS B 234      -6.972  67.272 114.897  1.00  0.00           N  
ATOM   1546  N   LEU B 235      -7.590  62.153 111.440  1.00  0.00           N  
ATOM   1547  CA  LEU B 235      -8.290  61.465 110.367  1.00  0.00           C  
ATOM   1548  C   LEU B 235      -7.711  62.075 109.112  1.00  0.00           C  
ATOM   1549  O   LEU B 235      -7.624  63.295 109.006  1.00  0.00           O  
ATOM   1550  CB  LEU B 235      -9.780  61.745 110.478  1.00  0.00           C  
ATOM   1551  CG  LEU B 235     -10.236  61.383 111.888  1.00  0.00           C  
ATOM   1552  CD1 LEU B 235     -11.606  61.938 112.153  1.00  0.00           C  
ATOM   1553  CD2 LEU B 235     -10.210  59.875 112.051  1.00  0.00           C  
ATOM   1554  N   LEU B 236      -7.312  61.235 108.165  1.00  0.00           N  
ATOM   1555  CA  LEU B 236      -6.690  61.738 106.951  1.00  0.00           C  
ATOM   1556  C   LEU B 236      -7.522  61.690 105.665  1.00  0.00           C  
ATOM   1557  O   LEU B 236      -7.624  62.702 104.975  1.00  0.00           O  
ATOM   1558  CB  LEU B 236      -5.351  61.020 106.740  1.00  0.00           C  
ATOM   1559  CG  LEU B 236      -4.427  60.976 107.967  1.00  0.00           C  
ATOM   1560  CD1 LEU B 236      -3.143  60.218 107.645  1.00  0.00           C  
ATOM   1561  CD2 LEU B 236      -4.107  62.387 108.414  1.00  0.00           C  
ATOM   1562  N   SER B 237      -8.118  60.543 105.338  1.00  0.00           N  
ATOM   1563  CA  SER B 237      -8.903  60.452 104.107  1.00  0.00           C  
ATOM   1564  C   SER B 237      -9.707  59.163 103.935  1.00  0.00           C  
ATOM   1565  O   SER B 237      -9.930  58.436 104.904  1.00  0.00           O  
ATOM   1566  CB  SER B 237      -7.976  60.631 102.904  1.00  0.00           C  
ATOM   1567  OG  SER B 237      -6.828  59.820 103.056  1.00  0.00           O  
ATOM   1568  N   THR B 238     -10.147  58.899 102.698  1.00  0.00           N  
ATOM   1569  CA  THR B 238     -10.923  57.698 102.350  1.00  0.00           C  
ATOM   1570  C   THR B 238     -10.413  57.112 101.026  1.00  0.00           C  
ATOM   1571  O   THR B 238      -9.904  57.838 100.174  1.00  0.00           O  
ATOM   1572  CB  THR B 238     -12.420  58.012 102.173  1.00  0.00           C  
ATOM   1573  OG1 THR B 238     -12.706  58.184 100.782  1.00  0.00           O  
ATOM   1574  CG2 THR B 238     -12.801  59.284 102.915  1.00  0.00           C  
ATOM   1575  N   ALA B 239     -10.571  55.804 100.854  1.00  0.00           N  
ATOM   1576  CA  ALA B 239     -10.121  55.130  99.640  1.00  0.00           C  
ATOM   1577  C   ALA B 239     -10.972  53.896  99.300  1.00  0.00           C  
ATOM   1578  O   ALA B 239     -12.202  53.979  99.190  1.00  0.00           O  
ATOM   1579  CB  ALA B 239      -8.649  54.728  99.788  1.00  0.00           C  
ATOM   1580  N   GLY B 240     -10.305  52.757  99.129  1.00  0.00           N  
ATOM   1581  CA  GLY B 240     -10.998  51.520  98.812  1.00  0.00           C  
ATOM   1582  C   GLY B 240     -10.044  50.403  98.427  1.00  0.00           C  
ATOM   1583  O   GLY B 240      -8.900  50.667  98.056  1.00  0.00           O  
ATOM   1584  N   ALA B 241     -10.512  49.158  98.526  1.00  0.00           N  
ATOM   1585  CA  ALA B 241      -9.715  47.978  98.173  1.00  0.00           C  
ATOM   1586  C   ALA B 241     -10.417  46.681  98.584  1.00  0.00           C  
ATOM   1587  O   ALA B 241     -10.996  46.588  99.666  1.00  0.00           O  
ATOM   1588  CB  ALA B 241      -8.331  48.048  98.825  1.00  0.00           C  
ATOM   1589  N   TYR B 242     -10.367  45.681  97.708  1.00  0.00           N  
ATOM   1590  CA  TYR B 242     -10.987  44.391  97.986  1.00  0.00           C  
ATOM   1591  C   TYR B 242     -10.044  43.522  98.814  1.00  0.00           C  
ATOM   1592  O   TYR B 242      -8.979  43.982  99.231  1.00  0.00           O  
ATOM   1593  CB  TYR B 242     -11.370  43.696  96.673  1.00  0.00           C  
ATOM   1594  CG  TYR B 242     -10.346  43.823  95.558  1.00  0.00           C  
ATOM   1595  CD1 TYR B 242      -9.201  43.016  95.530  1.00  0.00           C  
ATOM   1596  CD2 TYR B 242     -10.528  44.748  94.521  1.00  0.00           C  
ATOM   1597  CE1 TYR B 242      -8.264  43.127  94.495  1.00  0.00           C  
ATOM   1598  CE2 TYR B 242      -9.598  44.867  93.486  1.00  0.00           C  
ATOM   1599  CZ  TYR B 242      -8.471  44.053  93.481  1.00  0.00           C  
ATOM   1600  OH  TYR B 242      -7.551  44.166  92.467  1.00  0.00           O  
ATOM   1601  N   TRP B 243     -10.437  42.275  99.062  1.00  0.00           N  
ATOM   1602  CA  TRP B 243      -9.623  41.357  99.861  1.00  0.00           C  
ATOM   1603  C   TRP B 243      -8.346  40.944  99.117  1.00  0.00           C  
ATOM   1604  O   TRP B 243      -7.702  41.775  98.474  1.00  0.00           O  
ATOM   1605  CB  TRP B 243     -10.445  40.113 100.229  1.00  0.00           C  
ATOM   1606  CG  TRP B 243     -11.739  40.402 100.961  1.00  0.00           C  
ATOM   1607  CD1 TRP B 243     -12.696  41.318 100.611  1.00  0.00           C  
ATOM   1608  CD2 TRP B 243     -12.240  39.730 102.127  1.00  0.00           C  
ATOM   1609  NE1 TRP B 243     -13.759  41.254 101.481  1.00  0.00           N  
ATOM   1610  CE2 TRP B 243     -13.507  40.289 102.421  1.00  0.00           C  
ATOM   1611  CE3 TRP B 243     -11.745  38.707 102.950  1.00  0.00           C  
ATOM   1612  CZ2 TRP B 243     -14.284  39.860 103.504  1.00  0.00           C  
ATOM   1613  CZ3 TRP B 243     -12.520  38.281 104.028  1.00  0.00           C  
ATOM   1614  CH2 TRP B 243     -13.776  38.858 104.293  1.00  0.00           C  
ATOM   1615  N   ARG B 244      -7.979  39.666  99.211  1.00  0.00           N  
ATOM   1616  CA  ARG B 244      -6.786  39.153  98.540  1.00  0.00           C  
ATOM   1617  C   ARG B 244      -6.696  39.695  97.113  1.00  0.00           C  
ATOM   1618  O   ARG B 244      -7.661  40.261  96.593  1.00  0.00           O  
ATOM   1619  CB  ARG B 244      -6.805  37.616  98.533  1.00  0.00           C  
ATOM   1620  CG  ARG B 244      -8.124  36.996  98.086  1.00  0.00           C  
ATOM   1621  CD  ARG B 244      -8.097  35.475  98.176  1.00  0.00           C  
ATOM   1622  NE  ARG B 244      -6.994  34.902  97.407  1.00  0.00           N  
ATOM   1623  CZ  ARG B 244      -6.791  33.598  97.232  1.00  0.00           C  
ATOM   1624  NH1 ARG B 244      -7.620  32.714  97.771  1.00  0.00           N  
ATOM   1625  NH2 ARG B 244      -5.753  33.175  96.519  1.00  0.00           N  
ATOM   1626  N   GLY B 245      -5.539  39.531  96.481  1.00  0.00           N  
ATOM   1627  CA  GLY B 245      -5.369  40.033  95.126  1.00  0.00           C  
ATOM   1628  C   GLY B 245      -6.029  39.207  94.032  1.00  0.00           C  
ATOM   1629  O   GLY B 245      -5.338  38.536  93.264  1.00  0.00           O  
ATOM   1630  N   ASP B 246      -7.359  39.261  93.950  1.00  0.00           N  
ATOM   1631  CA  ASP B 246      -8.112  38.509  92.940  1.00  0.00           C  
ATOM   1632  C   ASP B 246      -9.436  39.202  92.565  1.00  0.00           C  
ATOM   1633  O   ASP B 246      -9.705  40.330  92.991  1.00  0.00           O  
ATOM   1634  CB  ASP B 246      -8.417  37.077  93.438  1.00  0.00           C  
ATOM   1635  CG  ASP B 246      -7.182  36.174  93.478  1.00  0.00           C  
ATOM   1636  OD1 ASP B 246      -6.295  36.394  94.328  1.00  0.00           O  
ATOM   1637  OD2 ASP B 246      -7.102  35.235  92.657  1.00  0.00           O  
ATOM   1638  N   SER B 247     -10.244  38.508  91.758  1.00  0.00           N  
ATOM   1639  CA  SER B 247     -11.558  38.985  91.311  1.00  0.00           C  
ATOM   1640  C   SER B 247     -12.584  38.478  92.326  1.00  0.00           C  
ATOM   1641  O   SER B 247     -13.552  39.168  92.652  1.00  0.00           O  
ATOM   1642  CB  SER B 247     -11.908  38.400  89.936  1.00  0.00           C  
ATOM   1643  OG  SER B 247     -10.830  38.506  89.024  1.00  0.00           O  
ATOM   1644  N   ASN B 248     -12.344  37.253  92.801  1.00  0.00           N  
ATOM   1645  CA  ASN B 248     -13.178  36.558  93.786  1.00  0.00           C  
ATOM   1646  C   ASN B 248     -13.406  37.370  95.061  1.00  0.00           C  
ATOM   1647  O   ASN B 248     -12.795  37.057  96.078  1.00  0.00           O  
ATOM   1648  CB  ASN B 248     -12.514  35.232  94.202  1.00  0.00           C  
ATOM   1649  CG  ASN B 248     -13.166  34.014  93.577  1.00  0.00           C  
ATOM   1650  OD1 ASN B 248     -14.391  33.902  93.523  1.00  0.00           O  
ATOM   1651  ND2 ASN B 248     -12.344  33.076  93.126  1.00  0.00           N  
ATOM   1652  N   ASN B 249     -14.275  38.385  95.014  1.00  0.00           N  
ATOM   1653  CA  ASN B 249     -14.582  39.222  96.189  1.00  0.00           C  
ATOM   1654  C   ASN B 249     -15.316  40.531  95.874  1.00  0.00           C  
ATOM   1655  O   ASN B 249     -15.755  40.767  94.745  1.00  0.00           O  
ATOM   1656  CB  ASN B 249     -13.300  39.573  96.967  1.00  0.00           C  
ATOM   1657  CG  ASN B 249     -12.982  38.568  98.075  1.00  0.00           C  
ATOM   1658  OD1 ASN B 249     -13.826  38.273  98.924  1.00  0.00           O  
ATOM   1659  ND2 ASN B 249     -11.755  38.047  98.073  1.00  0.00           N  
ATOM   1660  N   LYS B 250     -15.446  41.368  96.904  1.00  0.00           N  
ATOM   1661  CA  LYS B 250     -16.078  42.680  96.796  1.00  0.00           C  
ATOM   1662  C   LYS B 250     -15.148  43.722  97.445  1.00  0.00           C  
ATOM   1663  O   LYS B 250     -14.596  43.484  98.526  1.00  0.00           O  
ATOM   1664  CB  LYS B 250     -17.447  42.689  97.493  1.00  0.00           C  
ATOM   1665  CG  LYS B 250     -18.174  44.026  97.379  1.00  0.00           C  
ATOM   1666  CD  LYS B 250     -18.268  44.475  95.920  1.00  0.00           C  
ATOM   1667  CE  LYS B 250     -18.690  45.928  95.790  1.00  0.00           C  
ATOM   1668  NZ  LYS B 250     -20.030  46.182  96.378  1.00  0.00           N  
ATOM   1669  N   MET B 251     -14.965  44.864  96.778  1.00  0.00           N  
ATOM   1670  CA  MET B 251     -14.097  45.932  97.290  1.00  0.00           C  
ATOM   1671  C   MET B 251     -14.835  46.813  98.307  1.00  0.00           C  
ATOM   1672  O   MET B 251     -16.039  47.052  98.178  1.00  0.00           O  
ATOM   1673  CB  MET B 251     -13.564  46.785  96.123  1.00  0.00           C  
ATOM   1674  CG  MET B 251     -14.588  47.690  95.431  1.00  0.00           C  
ATOM   1675  SD  MET B 251     -14.750  49.318  96.208  1.00  0.00           S  
ATOM   1676  CE  MET B 251     -16.493  49.367  96.606  1.00  0.00           C  
ATOM   1677  N   LEU B 252     -14.114  47.293  99.317  1.00  0.00           N  
ATOM   1678  CA  LEU B 252     -14.730  48.122 100.349  1.00  0.00           C  
ATOM   1679  C   LEU B 252     -14.180  49.550 100.439  1.00  0.00           C  
ATOM   1680  O   LEU B 252     -13.226  49.907  99.742  1.00  0.00           O  
ATOM   1681  CB  LEU B 252     -14.627  47.417 101.713  1.00  0.00           C  
ATOM   1682  CG  LEU B 252     -13.341  46.655 102.064  1.00  0.00           C  
ATOM   1683  CD1 LEU B 252     -13.211  45.408 101.196  1.00  0.00           C  
ATOM   1684  CD2 LEU B 252     -12.142  47.570 101.887  1.00  0.00           C  
ATOM   1685  N   GLN B 253     -14.809  50.354 101.300  1.00  0.00           N  
ATOM   1686  CA  GLN B 253     -14.446  51.759 101.529  1.00  0.00           C  
ATOM   1687  C   GLN B 253     -13.602  51.903 102.807  1.00  0.00           C  
ATOM   1688  O   GLN B 253     -14.121  51.856 103.925  1.00  0.00           O  
ATOM   1689  CB  GLN B 253     -15.708  52.625 101.655  1.00  0.00           C  
ATOM   1690  CG  GLN B 253     -16.791  52.319 100.629  1.00  0.00           C  
ATOM   1691  CD  GLN B 253     -17.599  51.069 100.968  1.00  0.00           C  
ATOM   1692  OE1 GLN B 253     -17.080  49.952 100.977  1.00  0.00           O  
ATOM   1693  NE2 GLN B 253     -18.883  51.261 101.250  1.00  0.00           N  
ATOM   1694  N   ARG B 254     -12.301  52.104 102.615  1.00  0.00           N  
ATOM   1695  CA  ARG B 254     -11.330  52.226 103.697  1.00  0.00           C  
ATOM   1696  C   ARG B 254     -11.014  53.669 104.090  1.00  0.00           C  
ATOM   1697  O   ARG B 254     -10.936  54.544 103.224  1.00  0.00           O  
ATOM   1698  CB  ARG B 254     -10.056  51.521 103.245  1.00  0.00           C  
ATOM   1699  CG  ARG B 254      -8.845  51.740 104.084  1.00  0.00           C  
ATOM   1700  CD  ARG B 254      -7.716  51.031 103.411  1.00  0.00           C  
ATOM   1701  NE  ARG B 254      -8.122  49.678 103.061  1.00  0.00           N  
ATOM   1702  CZ  ARG B 254      -7.321  48.770 102.517  1.00  0.00           C  
ATOM   1703  NH1 ARG B 254      -6.052  49.062 102.252  1.00  0.00           N  
ATOM   1704  NH2 ARG B 254      -7.789  47.562 102.246  1.00  0.00           N  
ATOM   1705  N   ILE B 255     -10.847  53.914 105.394  1.00  0.00           N  
ATOM   1706  CA  ILE B 255     -10.494  55.251 105.903  1.00  0.00           C  
ATOM   1707  C   ILE B 255      -9.178  55.198 106.683  1.00  0.00           C  
ATOM   1708  O   ILE B 255      -9.000  54.356 107.559  1.00  0.00           O  
ATOM   1709  CB  ILE B 255     -11.606  55.867 106.816  1.00  0.00           C  
ATOM   1710  CG1 ILE B 255     -12.518  56.791 105.992  1.00  0.00           C  
ATOM   1711  CG2 ILE B 255     -10.980  56.715 107.925  1.00  0.00           C  
ATOM   1712  CD1 ILE B 255     -13.227  56.127 104.811  1.00  0.00           C  
ATOM   1713  N   TYR B 256      -8.255  56.096 106.345  1.00  0.00           N  
ATOM   1714  CA  TYR B 256      -6.961  56.145 107.007  1.00  0.00           C  
ATOM   1715  C   TYR B 256      -6.948  57.230 108.080  1.00  0.00           C  
ATOM   1716  O   TYR B 256      -7.874  58.044 108.178  1.00  0.00           O  
ATOM   1717  CB  TYR B 256      -5.836  56.397 105.986  1.00  0.00           C  
ATOM   1718  CG  TYR B 256      -5.662  55.300 104.943  1.00  0.00           C  
ATOM   1719  CD1 TYR B 256      -6.609  55.112 103.925  1.00  0.00           C  
ATOM   1720  CD2 TYR B 256      -4.556  54.440 104.977  1.00  0.00           C  
ATOM   1721  CE1 TYR B 256      -6.461  54.092 102.965  1.00  0.00           C  
ATOM   1722  CE2 TYR B 256      -4.396  53.418 104.024  1.00  0.00           C  
ATOM   1723  CZ  TYR B 256      -5.354  53.251 103.025  1.00  0.00           C  
ATOM   1724  OH  TYR B 256      -5.218  52.237 102.104  1.00  0.00           O  
ATOM   1725  N   GLY B 257      -5.886  57.215 108.885  1.00  0.00           N  
ATOM   1726  CA  GLY B 257      -5.699  58.171 109.964  1.00  0.00           C  
ATOM   1727  C   GLY B 257      -4.440  57.774 110.710  1.00  0.00           C  
ATOM   1728  O   GLY B 257      -3.897  56.695 110.474  1.00  0.00           O  
ATOM   1729  N   THR B 258      -3.952  58.632 111.596  1.00  0.00           N  
ATOM   1730  CA  THR B 258      -2.752  58.291 112.355  1.00  0.00           C  
ATOM   1731  C   THR B 258      -2.984  58.440 113.853  1.00  0.00           C  
ATOM   1732  O   THR B 258      -4.111  58.664 114.307  1.00  0.00           O  
ATOM   1733  CB  THR B 258      -1.550  59.175 111.968  1.00  0.00           C  
ATOM   1734  OG1 THR B 258      -0.373  58.664 112.600  1.00  0.00           O  
ATOM   1735  CG2 THR B 258      -1.763  60.615 112.419  1.00  0.00           C  
ATOM   1736  N   ALA B 259      -1.913  58.307 114.626  1.00  0.00           N  
ATOM   1737  CA  ALA B 259      -2.018  58.455 116.069  1.00  0.00           C  
ATOM   1738  C   ALA B 259      -0.653  58.555 116.738  1.00  0.00           C  
ATOM   1739  O   ALA B 259       0.308  57.893 116.328  1.00  0.00           O  
ATOM   1740  CB  ALA B 259      -2.826  57.300 116.657  1.00  0.00           C  
ATOM   1741  N   PHE B 261      -0.591  59.395 117.771  1.00  0.00           N  
ATOM   1742  CA  PHE B 261       0.633  59.631 118.526  1.00  0.00           C  
ATOM   1743  C   PHE B 261       0.479  59.760 120.052  1.00  0.00           C  
ATOM   1744  O   PHE B 261      -0.609  59.656 120.619  1.00  0.00           O  
ATOM   1745  CB  PHE B 261       1.342  60.889 117.991  1.00  0.00           C  
ATOM   1746  CG  PHE B 261       1.997  60.699 116.656  1.00  0.00           C  
ATOM   1747  CD1 PHE B 261       3.032  59.777 116.500  1.00  0.00           C  
ATOM   1748  CD2 PHE B 261       1.559  61.408 115.551  1.00  0.00           C  
ATOM   1749  CE1 PHE B 261       3.614  59.564 115.263  1.00  0.00           C  
ATOM   1750  CE2 PHE B 261       2.134  61.205 114.311  1.00  0.00           C  
ATOM   1751  CZ  PHE B 261       3.164  60.278 114.166  1.00  0.00           C  
ATOM   1752  N   PHE B 262       1.613  59.997 120.694  1.00  0.00           N  
ATOM   1753  CA  PHE B 262       1.702  60.160 122.129  1.00  0.00           C  
ATOM   1754  C   PHE B 262       1.991  61.614 122.509  1.00  0.00           C  
ATOM   1755  O   PHE B 262       2.650  61.862 123.522  1.00  0.00           O  
ATOM   1756  CB  PHE B 262       2.823  59.276 122.678  1.00  0.00           C  
ATOM   1757  CG  PHE B 262       2.477  57.821 122.749  1.00  0.00           C  
ATOM   1758  CD1 PHE B 262       1.287  57.403 123.338  1.00  0.00           C  
ATOM   1759  CD2 PHE B 262       3.363  56.863 122.254  1.00  0.00           C  
ATOM   1760  CE1 PHE B 262       0.977  56.054 123.439  1.00  0.00           C  
ATOM   1761  CE2 PHE B 262       3.068  55.506 122.345  1.00  0.00           C  
ATOM   1762  CZ  PHE B 262       1.866  55.097 122.943  1.00  0.00           C  
ATOM   1763  N   ASP B 263       1.517  62.565 121.703  1.00  0.00           N  
ATOM   1764  CA  ASP B 263       1.728  63.995 121.975  1.00  0.00           C  
ATOM   1765  C   ASP B 263       1.640  64.892 120.743  1.00  0.00           C  
ATOM   1766  O   ASP B 263       2.313  64.664 119.740  1.00  0.00           O  
ATOM   1767  CB  ASP B 263       3.093  64.236 122.629  1.00  0.00           C  
ATOM   1768  CG  ASP B 263       4.249  63.974 121.680  1.00  0.00           C  
ATOM   1769  OD1 ASP B 263       4.370  62.826 121.181  1.00  0.00           O  
ATOM   1770  OD2 ASP B 263       5.033  64.921 121.439  1.00  0.00           O  
ATOM   1771  N   LYS B 264       0.828  65.934 120.846  1.00  0.00           N  
ATOM   1772  CA  LYS B 264       0.645  66.894 119.760  1.00  0.00           C  
ATOM   1773  C   LYS B 264       1.966  67.279 119.068  1.00  0.00           C  
ATOM   1774  O   LYS B 264       1.984  67.567 117.866  1.00  0.00           O  
ATOM   1775  CB  LYS B 264      -0.036  68.173 120.299  1.00  0.00           C  
ATOM   1776  CG  LYS B 264      -1.391  67.956 121.000  1.00  0.00           C  
ATOM   1777  CD  LYS B 264      -1.935  69.240 121.635  1.00  0.00           C  
ATOM   1778  CE  LYS B 264      -3.257  68.987 122.369  1.00  0.00           C  
ATOM   1779  NZ  LYS B 264      -4.395  68.706 121.439  1.00  0.00           N  
ATOM   1780  N   LYS B 266       3.062  67.287 119.824  1.00  0.00           N  
ATOM   1781  CA  LYS B 266       4.357  67.666 119.274  1.00  0.00           C  
ATOM   1782  C   LYS B 266       4.831  66.750 118.163  1.00  0.00           C  
ATOM   1783  O   LYS B 266       5.268  67.241 117.128  1.00  0.00           O  
ATOM   1784  CB  LYS B 266       5.418  67.715 120.369  1.00  0.00           C  
ATOM   1785  CG  LYS B 266       6.764  68.266 119.895  1.00  0.00           C  
ATOM   1786  CD  LYS B 266       7.790  68.381 121.042  1.00  0.00           C  
ATOM   1787  CE  LYS B 266       9.110  69.073 120.608  1.00  0.00           C  
ATOM   1788  NZ  LYS B 266      10.056  68.252 119.774  1.00  0.00           N  
ATOM   1789  N   GLU B 267       4.754  65.431 118.372  1.00  0.00           N  
ATOM   1790  CA  GLU B 267       5.189  64.468 117.356  1.00  0.00           C  
ATOM   1791  C   GLU B 267       4.177  64.258 116.243  1.00  0.00           C  
ATOM   1792  O   GLU B 267       4.473  63.597 115.250  1.00  0.00           O  
ATOM   1793  CB  GLU B 267       5.538  63.116 117.982  1.00  0.00           C  
ATOM   1794  CG  GLU B 267       7.042  62.887 118.073  1.00  0.00           C  
ATOM   1795  CD  GLU B 267       7.435  61.540 118.678  1.00  0.00           C  
ATOM   1796  OE1 GLU B 267       6.571  60.635 118.746  1.00  0.00           O  
ATOM   1797  OE2 GLU B 267       8.620  61.387 119.076  1.00  0.00           O  
ATOM   1798  N   LEU B 268       2.982  64.816 116.406  1.00  0.00           N  
ATOM   1799  CA  LEU B 268       1.950  64.692 115.384  1.00  0.00           C  
ATOM   1800  C   LEU B 268       2.008  65.859 114.407  1.00  0.00           C  
ATOM   1801  O   LEU B 268       1.855  65.655 113.203  1.00  0.00           O  
ATOM   1802  CB  LEU B 268       0.557  64.626 116.008  1.00  0.00           C  
ATOM   1803  CG  LEU B 268      -0.566  64.608 114.972  1.00  0.00           C  
ATOM   1804  CD1 LEU B 268      -0.303  63.541 113.937  1.00  0.00           C  
ATOM   1805  CD2 LEU B 268      -1.886  64.366 115.659  1.00  0.00           C  
ATOM   1806  N   LYS B 269       2.225  67.074 114.922  1.00  0.00           N  
ATOM   1807  CA  LYS B 269       2.304  68.260 114.070  1.00  0.00           C  
ATOM   1808  C   LYS B 269       3.449  68.137 113.091  1.00  0.00           C  
ATOM   1809  O   LYS B 269       3.331  68.560 111.947  1.00  0.00           O  
ATOM   1810  CB  LYS B 269       2.513  69.540 114.876  1.00  0.00           C  
ATOM   1811  CG  LYS B 269       2.670  70.775 113.968  1.00  0.00           C  
ATOM   1812  CD  LYS B 269       3.093  72.043 114.718  1.00  0.00           C  
ATOM   1813  CE  LYS B 269       2.022  72.522 115.713  1.00  0.00           C  
ATOM   1814  NZ  LYS B 269       2.527  73.566 116.680  1.00  0.00           N  
ATOM   1815  N   ALA B 270       4.558  67.562 113.551  1.00  0.00           N  
ATOM   1816  CA  ALA B 270       5.738  67.383 112.714  1.00  0.00           C  
ATOM   1817  C   ALA B 270       5.546  66.251 111.706  1.00  0.00           C  
ATOM   1818  O   ALA B 270       6.286  66.147 110.725  1.00  0.00           O  
ATOM   1819  CB  ALA B 270       6.965  67.114 113.585  1.00  0.00           C  
ATOM   1820  N   HIS B 271       4.547  65.407 111.942  1.00  0.00           N  
ATOM   1821  CA  HIS B 271       4.276  64.294 111.044  1.00  0.00           C  
ATOM   1822  C   HIS B 271       3.127  64.624 110.120  1.00  0.00           C  
ATOM   1823  O   HIS B 271       2.446  63.741 109.629  1.00  0.00           O  
ATOM   1824  CB  HIS B 271       3.962  63.022 111.835  1.00  0.00           C  
ATOM   1825  CG  HIS B 271       3.783  61.807 110.976  1.00  0.00           C  
ATOM   1826  ND1 HIS B 271       2.572  61.464 110.409  1.00  0.00           N  
ATOM   1827  CD2 HIS B 271       4.674  60.874 110.556  1.00  0.00           C  
ATOM   1828  CE1 HIS B 271       2.722  60.374 109.677  1.00  0.00           C  
ATOM   1829  NE2 HIS B 271       3.988  59.996 109.749  1.00  0.00           N  
ATOM   1830  N   LEU B 272       2.898  65.908 109.902  1.00  0.00           N  
ATOM   1831  CA  LEU B 272       1.840  66.343 109.005  1.00  0.00           C  
ATOM   1832  C   LEU B 272       2.447  67.410 108.124  1.00  0.00           C  
ATOM   1833  O   LEU B 272       2.107  67.530 106.951  1.00  0.00           O  
ATOM   1834  CB  LEU B 272       0.641  66.906 109.775  1.00  0.00           C  
ATOM   1835  CG  LEU B 272      -0.155  65.944 110.671  1.00  0.00           C  
ATOM   1836  CD1 LEU B 272      -1.546  66.533 110.917  1.00  0.00           C  
ATOM   1837  CD2 LEU B 272      -0.285  64.586 110.017  1.00  0.00           C  
ATOM   1838  N   GLN B 273       3.349  68.192 108.706  1.00  0.00           N  
ATOM   1839  CA  GLN B 273       4.044  69.225 107.957  1.00  0.00           C  
ATOM   1840  C   GLN B 273       4.849  68.359 107.003  1.00  0.00           C  
ATOM   1841  O   GLN B 273       5.031  68.688 105.833  1.00  0.00           O  
ATOM   1842  CB  GLN B 273       4.991  70.011 108.873  1.00  0.00           C  
ATOM   1843  CG  GLN B 273       5.150  71.514 108.559  1.00  0.00           C  
ATOM   1844  CD  GLN B 273       5.747  71.816 107.180  1.00  0.00           C  
ATOM   1845  OE1 GLN B 273       5.071  71.693 106.150  1.00  0.00           O  
ATOM   1846  NE2 GLN B 273       7.023  72.218 107.160  1.00  0.00           N  
ATOM   1847  N   MET B 274       5.310  67.229 107.525  1.00  0.00           N  
ATOM   1848  CA  MET B 274       6.087  66.285 106.741  1.00  0.00           C  
ATOM   1849  C   MET B 274       5.216  65.659 105.649  1.00  0.00           C  
ATOM   1850  O   MET B 274       5.611  65.607 104.493  1.00  0.00           O  
ATOM   1851  CB  MET B 274       6.689  65.214 107.670  1.00  0.00           C  
ATOM   1852  CG  MET B 274       7.253  64.003 106.967  1.00  0.00           C  
ATOM   1853  SD  MET B 274       5.889  62.993 106.382  1.00  0.00           S  
ATOM   1854  CE  MET B 274       6.254  61.438 107.222  1.00  0.00           C  
ATOM   1855  N   LEU B 275       4.030  65.186 106.011  1.00  0.00           N  
ATOM   1856  CA  LEU B 275       3.131  64.596 105.025  1.00  0.00           C  
ATOM   1857  C   LEU B 275       2.745  65.618 103.956  1.00  0.00           C  
ATOM   1858  O   LEU B 275       2.307  65.265 102.856  1.00  0.00           O  
ATOM   1859  CB  LEU B 275       1.851  64.079 105.696  1.00  0.00           C  
ATOM   1860  CG  LEU B 275       1.899  62.692 106.323  1.00  0.00           C  
ATOM   1861  CD1 LEU B 275       0.510  62.075 106.292  1.00  0.00           C  
ATOM   1862  CD2 LEU B 275       2.861  61.830 105.537  1.00  0.00           C  
ATOM   1863  N   GLU B 276       2.915  66.892 104.286  1.00  0.00           N  
ATOM   1864  CA  GLU B 276       2.564  67.963 103.371  1.00  0.00           C  
ATOM   1865  C   GLU B 276       3.740  68.368 102.473  1.00  0.00           C  
ATOM   1866  O   GLU B 276       3.529  68.762 101.326  1.00  0.00           O  
ATOM   1867  CB  GLU B 276       2.031  69.162 104.176  1.00  0.00           C  
ATOM   1868  CG  GLU B 276       0.759  69.826 103.595  1.00  0.00           C  
ATOM   1869  CD  GLU B 276      -0.430  68.876 103.466  1.00  0.00           C  
ATOM   1870  OE1 GLU B 276      -0.345  67.732 103.974  1.00  0.00           O  
ATOM   1871  OE2 GLU B 276      -1.447  69.281 102.856  1.00  0.00           O  
ATOM   1872  N   GLU B 277       4.968  68.259 102.986  1.00  0.00           N  
ATOM   1873  CA  GLU B 277       6.178  68.600 102.213  1.00  0.00           C  
ATOM   1874  C   GLU B 277       6.383  67.579 101.078  1.00  0.00           C  
ATOM   1875  O   GLU B 277       6.953  67.904 100.028  1.00  0.00           O  
ATOM   1876  CB  GLU B 277       7.429  68.646 103.134  1.00  0.00           C  
ATOM   1877  CG  GLU B 277       7.502  69.862 104.119  1.00  0.00           C  
ATOM   1878  CD  GLU B 277       8.616  69.759 105.196  1.00  0.00           C  
ATOM   1879  OE1 GLU B 277       9.321  68.722 105.260  1.00  0.00           O  
ATOM   1880  OE2 GLU B 277       8.786  70.721 105.989  1.00  0.00           O  
ATOM   1881  N   ARG B 278       5.896  66.353 101.303  1.00  0.00           N  
ATOM   1882  CA  ARG B 278       5.979  65.252 100.332  1.00  0.00           C  
ATOM   1883  C   ARG B 278       4.759  65.242  99.430  1.00  0.00           C  
ATOM   1884  O   ARG B 278       4.578  64.322  98.650  1.00  0.00           O  
ATOM   1885  CB  ARG B 278       6.073  63.879 101.031  1.00  0.00           C  
ATOM   1886  CG  ARG B 278       4.799  63.421 101.800  1.00  0.00           C  
ATOM   1887  CD  ARG B 278       4.893  61.955 102.348  1.00  0.00           C  
ATOM   1888  NE  ARG B 278       6.226  61.629 102.896  1.00  0.00           N  
ATOM   1889  CZ  ARG B 278       6.554  60.510 103.551  1.00  0.00           C  
ATOM   1890  NH1 ARG B 278       5.649  59.558 103.773  1.00  0.00           N  
ATOM   1891  NH2 ARG B 278       7.805  60.342 103.973  1.00  0.00           N  
ATOM   1892  N   LYS B 279       3.907  66.248  99.549  1.00  0.00           N  
ATOM   1893  CA  LYS B 279       2.728  66.310  98.706  1.00  0.00           C  
ATOM   1894  C   LYS B 279       3.061  67.324  97.615  1.00  0.00           C  
ATOM   1895  O   LYS B 279       2.745  67.145  96.432  1.00  0.00           O  
ATOM   1896  CB  LYS B 279       1.510  66.760  99.526  1.00  0.00           C  
ATOM   1897  CG  LYS B 279       0.177  66.151  99.067  1.00  0.00           C  
ATOM   1898  CD  LYS B 279      -1.027  66.802  99.773  1.00  0.00           C  
ATOM   1899  CE  LYS B 279      -1.157  66.431 101.262  1.00  0.00           C  
ATOM   1900  NZ  LYS B 279      -1.634  65.026 101.522  1.00  0.00           N  
ATOM   1901  N   GLU B 281       3.726  68.387  98.042  1.00  0.00           N  
ATOM   1902  CA  GLU B 281       4.142  69.446  97.145  1.00  0.00           C  
ATOM   1903  C   GLU B 281       5.431  69.000  96.458  1.00  0.00           C  
ATOM   1904  O   GLU B 281       6.138  69.796  95.838  1.00  0.00           O  
ATOM   1905  CB  GLU B 281       4.359  70.769  97.929  1.00  0.00           C  
ATOM   1906  CG  GLU B 281       4.974  70.609  99.354  1.00  0.00           C  
ATOM   1907  CD  GLU B 281       5.492  71.927  99.979  1.00  0.00           C  
ATOM   1908  OE1 GLU B 281       5.502  72.965  99.269  1.00  0.00           O  
ATOM   1909  OE2 GLU B 281       5.899  71.913 101.175  1.00  0.00           O  
ATOM   1910  N   ARG B 282       5.738  67.716  96.546  1.00  0.00           N  
ATOM   1911  CA  ARG B 282       6.963  67.246  95.936  1.00  0.00           C  
ATOM   1912  C   ARG B 282       6.724  66.048  95.041  1.00  0.00           C  
ATOM   1913  O   ARG B 282       7.554  65.749  94.197  1.00  0.00           O  
ATOM   1914  CB  ARG B 282       7.968  66.889  97.026  1.00  0.00           C  
ATOM   1915  CG  ARG B 282       9.392  66.729  96.548  1.00  0.00           C  
ATOM   1916  CD  ARG B 282      10.283  66.226  97.678  1.00  0.00           C  
ATOM   1917  NE  ARG B 282       9.710  65.029  98.296  1.00  0.00           N  
ATOM   1918  CZ  ARG B 282      10.397  63.923  98.586  1.00  0.00           C  
ATOM   1919  NH1 ARG B 282      11.702  63.854  98.316  1.00  0.00           N  
ATOM   1920  NH2 ARG B 282       9.776  62.875  99.131  1.00  0.00           N  
ATOM   1921  N   ASP B 283       5.594  65.364  95.213  1.00  0.00           N  
ATOM   1922  CA  ASP B 283       5.297  64.195  94.399  1.00  0.00           C  
ATOM   1923  C   ASP B 283       5.502  64.451  92.899  1.00  0.00           C  
ATOM   1924  O   ASP B 283       5.143  65.515  92.384  1.00  0.00           O  
ATOM   1925  CB  ASP B 283       3.873  63.734  94.655  1.00  0.00           C  
ATOM   1926  CG  ASP B 283       3.504  62.519  93.825  1.00  0.00           C  
ATOM   1927  OD1 ASP B 283       3.053  62.717  92.676  1.00  0.00           O  
ATOM   1928  OD2 ASP B 283       3.683  61.367  94.306  1.00  0.00           O  
ATOM   1929  N   HIS B 291       6.061  63.476  92.185  1.00  0.00           N  
ATOM   1930  CA  HIS B 291       6.321  63.665  90.766  1.00  0.00           C  
ATOM   1931  C   HIS B 291       5.114  63.990  89.900  1.00  0.00           C  
ATOM   1932  O   HIS B 291       5.229  64.766  88.957  1.00  0.00           O  
ATOM   1933  CB  HIS B 291       7.087  62.461  90.193  1.00  0.00           C  
ATOM   1934  CG  HIS B 291       6.230  61.313  89.747  1.00  0.00           C  
ATOM   1935  ND1 HIS B 291       5.453  60.576  90.612  1.00  0.00           N  
ATOM   1936  CD2 HIS B 291       6.113  60.710  88.538  1.00  0.00           C  
ATOM   1937  CE1 HIS B 291       4.901  59.566  89.958  1.00  0.00           C  
ATOM   1938  NE2 HIS B 291       5.286  59.624  88.697  1.00  0.00           N  
ATOM   1939  N   ARG B 292       3.956  63.423  90.224  1.00  0.00           N  
ATOM   1940  CA  ARG B 292       2.743  63.657  89.441  1.00  0.00           C  
ATOM   1941  C   ARG B 292       2.262  65.113  89.415  1.00  0.00           C  
ATOM   1942  O   ARG B 292       1.662  65.553  88.428  1.00  0.00           O  
ATOM   1943  CB  ARG B 292       1.608  62.767  89.954  1.00  0.00           C  
ATOM   1944  CG  ARG B 292       1.921  61.275  89.987  1.00  0.00           C  
ATOM   1945  CD  ARG B 292       0.710  60.454  90.439  1.00  0.00           C  
ATOM   1946  NE  ARG B 292       0.210  60.910  91.735  1.00  0.00           N  
ATOM   1947  CZ  ARG B 292       0.509  60.352  92.904  1.00  0.00           C  
ATOM   1948  NH1 ARG B 292       1.307  59.294  92.952  1.00  0.00           N  
ATOM   1949  NH2 ARG B 292       0.024  60.869  94.032  1.00  0.00           N  
ATOM   1950  N   LYS B 293       2.514  65.854  90.495  1.00  0.00           N  
ATOM   1951  CA  LYS B 293       2.088  67.251  90.568  1.00  0.00           C  
ATOM   1952  C   LYS B 293       3.153  68.114  89.928  1.00  0.00           C  
ATOM   1953  O   LYS B 293       2.832  69.060  89.218  1.00  0.00           O  
ATOM   1954  CB  LYS B 293       1.855  67.719  92.019  1.00  0.00           C  
ATOM   1955  CG  LYS B 293       1.324  66.644  93.026  1.00  0.00           C  
ATOM   1956  CD  LYS B 293       0.007  65.890  92.616  1.00  0.00           C  
ATOM   1957  CE  LYS B 293      -0.293  64.701  93.595  1.00  0.00           C  
ATOM   1958  NZ  LYS B 293      -1.383  63.762  93.153  1.00  0.00           N  
ATOM   1959  N   ILE B 296       4.420  67.789  90.185  1.00  0.00           N  
ATOM   1960  CA  ILE B 296       5.542  68.529  89.597  1.00  0.00           C  
ATOM   1961  C   ILE B 296       5.515  68.448  88.067  1.00  0.00           C  
ATOM   1962  O   ILE B 296       5.510  69.473  87.387  1.00  0.00           O  
ATOM   1963  CB  ILE B 296       6.891  67.969  90.096  1.00  0.00           C  
ATOM   1964  CG1 ILE B 296       7.135  68.442  91.516  1.00  0.00           C  
ATOM   1965  CG2 ILE B 296       8.037  68.439  89.210  1.00  0.00           C  
ATOM   1966  CD1 ILE B 296       7.311  69.934  91.604  1.00  0.00           C  
ATOM   1967  N   GLY B 297       5.489  67.216  87.558  1.00  0.00           N  
ATOM   1968  CA  GLY B 297       5.470  66.951  86.133  1.00  0.00           C  
ATOM   1969  C   GLY B 297       4.321  67.547  85.336  1.00  0.00           C  
ATOM   1970  O   GLY B 297       4.427  67.726  84.123  1.00  0.00           O  
ATOM   1971  N   LYS B 298       3.200  67.830  85.979  1.00  0.00           N  
ATOM   1972  CA  LYS B 298       2.093  68.441  85.251  1.00  0.00           C  
ATOM   1973  C   LYS B 298       2.545  69.879  85.129  1.00  0.00           C  
ATOM   1974  O   LYS B 298       2.672  70.422  84.046  1.00  0.00           O  
ATOM   1975  CB  LYS B 298       0.812  68.365  86.078  1.00  0.00           C  
ATOM   1976  CG  LYS B 298      -0.409  69.046  85.482  1.00  0.00           C  
ATOM   1977  CD  LYS B 298      -1.537  69.105  86.525  1.00  0.00           C  
ATOM   1978  CE  LYS B 298      -2.897  69.478  85.915  1.00  0.00           C  
ATOM   1979  NZ  LYS B 298      -3.644  68.277  85.391  1.00  0.00           N  
ATOM   1980  N   GLU B 303       2.818  70.459  86.287  1.00  0.00           N  
ATOM   1981  CA  GLU B 303       3.278  71.821  86.450  1.00  0.00           C  
ATOM   1982  C   GLU B 303       4.441  72.126  85.499  1.00  0.00           C  
ATOM   1983  O   GLU B 303       4.515  73.199  84.912  1.00  0.00           O  
ATOM   1984  CB  GLU B 303       3.711  71.992  87.914  1.00  0.00           C  
ATOM   1985  CG  GLU B 303       3.945  73.429  88.409  1.00  0.00           C  
ATOM   1986  CD  GLU B 303       4.829  73.488  89.680  1.00  0.00           C  
ATOM   1987  OE1 GLU B 303       4.894  72.482  90.448  1.00  0.00           O  
ATOM   1988  OE2 GLU B 303       5.463  74.557  89.898  1.00  0.00           O  
ATOM   1989  N   LEU B 305       5.360  71.184  85.349  1.00  0.00           N  
ATOM   1990  CA  LEU B 305       6.497  71.396  84.456  1.00  0.00           C  
ATOM   1991  C   LEU B 305       6.304  70.769  83.078  1.00  0.00           C  
ATOM   1992  O   LEU B 305       7.254  70.621  82.300  1.00  0.00           O  
ATOM   1993  CB  LEU B 305       7.787  70.863  85.080  1.00  0.00           C  
ATOM   1994  CG  LEU B 305       8.658  71.932  85.720  1.00  0.00           C  
ATOM   1995  CD1 LEU B 305       8.322  73.250  85.110  1.00  0.00           C  
ATOM   1996  CD2 LEU B 305       8.421  71.997  87.192  1.00  0.00           C  
ATOM   1997  N   GLU B 306       5.069  70.391  82.784  1.00  0.00           N  
ATOM   1998  CA  GLU B 306       4.750  69.806  81.495  1.00  0.00           C  
ATOM   1999  C   GLU B 306       5.698  68.693  81.057  1.00  0.00           C  
ATOM   2000  O   GLU B 306       6.024  68.589  79.880  1.00  0.00           O  
ATOM   2001  CB  GLU B 306       4.726  70.919  80.437  1.00  0.00           C  
ATOM   2002  CG  GLU B 306       3.691  72.018  80.730  1.00  0.00           C  
ATOM   2003  CD  GLU B 306       3.406  72.923  79.545  1.00  0.00           C  
ATOM   2004  OE1 GLU B 306       3.444  72.454  78.387  1.00  0.00           O  
ATOM   2005  OE2 GLU B 306       3.111  74.102  79.778  1.00  0.00           O  
ATOM   2006  N   LEU B 307       6.113  67.853  81.999  1.00  0.00           N  
ATOM   2007  CA  LEU B 307       7.039  66.767  81.708  1.00  0.00           C  
ATOM   2008  C   LEU B 307       6.366  65.605  81.080  1.00  0.00           C  
ATOM   2009  O   LEU B 307       6.887  65.026  80.148  1.00  0.00           O  
ATOM   2010  CB  LEU B 307       7.731  66.276  82.973  1.00  0.00           C  
ATOM   2011  CG  LEU B 307       8.693  67.278  83.610  1.00  0.00           C  
ATOM   2012  CD1 LEU B 307       9.286  66.719  84.898  1.00  0.00           C  
ATOM   2013  CD2 LEU B 307       9.782  67.602  82.596  1.00  0.00           C  
ATOM   2014  N   PHE B 308       5.207  65.242  81.596  1.00  0.00           N  
ATOM   2015  CA  PHE B 308       4.501  64.096  81.046  1.00  0.00           C  
ATOM   2016  C   PHE B 308       2.991  64.223  81.214  1.00  0.00           C  
ATOM   2017  O   PHE B 308       2.502  65.188  81.797  1.00  0.00           O  
ATOM   2018  CB  PHE B 308       4.979  62.836  81.731  1.00  0.00           C  
ATOM   2019  CG  PHE B 308       4.526  62.727  83.138  1.00  0.00           C  
ATOM   2020  CD1 PHE B 308       3.284  62.179  83.434  1.00  0.00           C  
ATOM   2021  CD2 PHE B 308       5.319  63.211  84.168  1.00  0.00           C  
ATOM   2022  CE1 PHE B 308       2.833  62.124  84.742  1.00  0.00           C  
ATOM   2023  CE2 PHE B 308       4.883  63.164  85.483  1.00  0.00           C  
ATOM   2024  CZ  PHE B 308       3.644  62.622  85.778  1.00  0.00           C  
ATOM   2025  N   THR B 309       2.252  63.239  80.721  1.00  0.00           N  
ATOM   2026  CA  THR B 309       0.812  63.306  80.813  1.00  0.00           C  
ATOM   2027  C   THR B 309       0.175  61.964  80.522  1.00  0.00           C  
ATOM   2028  O   THR B 309       0.784  61.078  79.906  1.00  0.00           O  
ATOM   2029  CB  THR B 309       0.253  64.373  79.832  1.00  0.00           C  
ATOM   2030  OG1 THR B 309      -0.844  65.051  80.447  1.00  0.00           O  
ATOM   2031  CG2 THR B 309      -0.242  63.735  78.533  1.00  0.00           C  
ATOM   2032  N   ASN B 310      -1.064  61.835  80.982  1.00  0.00           N  
ATOM   2033  CA  ASN B 310      -1.859  60.635  80.814  1.00  0.00           C  
ATOM   2034  C   ASN B 310      -3.042  61.044  79.947  1.00  0.00           C  
ATOM   2035  O   ASN B 310      -3.249  62.234  79.717  1.00  0.00           O  
ATOM   2036  CB  ASN B 310      -2.326  60.134  82.183  1.00  0.00           C  
ATOM   2037  CG  ASN B 310      -1.180  59.514  83.017  1.00  0.00           C  
ATOM   2038  OD1 ASN B 310      -0.642  58.452  82.652  1.00  0.00           O  
ATOM   2039  ND2 ASN B 310      -0.808  60.172  84.139  1.00  0.00           N  
ATOM   2040  N   SER B 311      -3.791  60.062  79.449  1.00  0.00           N  
ATOM   2041  CA  SER B 311      -4.961  60.287  78.587  1.00  0.00           C  
ATOM   2042  C   SER B 311      -5.769  59.017  78.624  1.00  0.00           C  
ATOM   2043  O   SER B 311      -5.226  57.936  78.363  1.00  0.00           O  
ATOM   2044  CB  SER B 311      -4.570  60.519  77.123  1.00  0.00           C  
ATOM   2045  OG  SER B 311      -3.862  61.718  76.945  1.00  0.00           O  
ATOM   2046  N   GLN B 312      -7.061  59.150  78.916  1.00  0.00           N  
ATOM   2047  CA  GLN B 312      -7.959  57.995  78.992  1.00  0.00           C  
ATOM   2048  C   GLN B 312      -8.371  57.497  77.590  1.00  0.00           C  
ATOM   2049  O   GLN B 312      -8.924  56.389  77.433  1.00  0.00           O  
ATOM   2050  CB  GLN B 312      -9.194  58.345  79.848  1.00  0.00           C  
ATOM   2051  CG  GLN B 312     -10.078  57.141  80.229  1.00  0.00           C  
ATOM   2052  CD  GLN B 312      -9.348  56.054  81.046  1.00  0.00           C  
ATOM   2053  OE1 GLN B 312      -8.314  55.504  80.621  1.00  0.00           O  
ATOM   2054  NE2 GLN B 312      -9.904  55.735  82.220  1.00  0.00           N  
ATOM   2055  N   LEU B 313      -8.095  58.317  76.575  1.00  0.00           N  
ATOM   2056  CA  LEU B 313      -8.394  57.940  75.203  1.00  0.00           C  
ATOM   2057  C   LEU B 313      -7.212  57.112  74.728  1.00  0.00           C  
ATOM   2058  O   LEU B 313      -7.307  56.371  73.769  1.00  0.00           O  
ATOM   2059  CB  LEU B 313      -8.579  59.178  74.319  1.00  0.00           C  
ATOM   2060  CG  LEU B 313      -8.794  58.912  72.819  1.00  0.00           C  
ATOM   2061  CD1 LEU B 313      -9.719  57.735  72.585  1.00  0.00           C  
ATOM   2062  CD2 LEU B 313      -9.368  60.158  72.170  1.00  0.00           C  
ATOM   2063  N   VAL B 314      -6.095  57.231  75.431  1.00  0.00           N  
ATOM   2064  CA  VAL B 314      -4.903  56.487  75.085  1.00  0.00           C  
ATOM   2065  C   VAL B 314      -4.794  55.254  75.951  1.00  0.00           C  
ATOM   2066  O   VAL B 314      -4.548  54.165  75.447  1.00  0.00           O  
ATOM   2067  CB  VAL B 314      -3.662  57.337  75.271  1.00  0.00           C  
ATOM   2068  CG1 VAL B 314      -2.428  56.523  74.982  1.00  0.00           C  
ATOM   2069  CG2 VAL B 314      -3.729  58.523  74.336  1.00  0.00           C  
ATOM   2070  N   GLY B 315      -4.972  55.417  77.255  1.00  0.00           N  
ATOM   2071  CA  GLY B 315      -4.904  54.261  78.134  1.00  0.00           C  
ATOM   2072  C   GLY B 315      -4.303  54.460  79.521  1.00  0.00           C  
ATOM   2073  O   GLY B 315      -3.499  55.362  79.755  1.00  0.00           O  
ATOM   2074  N   ALA B 316      -4.687  53.596  80.448  1.00  0.00           N  
ATOM   2075  CA  ALA B 316      -4.183  53.674  81.803  1.00  0.00           C  
ATOM   2076  C   ALA B 316      -2.731  53.198  81.943  1.00  0.00           C  
ATOM   2077  O   ALA B 316      -2.350  52.118  81.465  1.00  0.00           O  
ATOM   2078  CB  ALA B 316      -5.081  52.866  82.717  1.00  0.00           C  
ATOM   2079  N   GLY B 317      -1.924  54.014  82.618  1.00  0.00           N  
ATOM   2080  CA  GLY B 317      -0.534  53.662  82.848  1.00  0.00           C  
ATOM   2081  C   GLY B 317       0.267  53.494  81.576  1.00  0.00           C  
ATOM   2082  O   GLY B 317       1.151  52.627  81.491  1.00  0.00           O  
ATOM   2083  N   LEU B 318      -0.062  54.329  80.591  1.00  0.00           N  
ATOM   2084  CA  LEU B 318       0.594  54.358  79.285  1.00  0.00           C  
ATOM   2085  C   LEU B 318       0.800  55.824  79.044  1.00  0.00           C  
ATOM   2086  O   LEU B 318       0.267  56.373  78.091  1.00  0.00           O  
ATOM   2087  CB  LEU B 318      -0.325  53.809  78.196  1.00  0.00           C  
ATOM   2088  CG  LEU B 318      -0.567  52.311  78.305  1.00  0.00           C  
ATOM   2089  CD1 LEU B 318      -1.782  51.911  77.518  1.00  0.00           C  
ATOM   2090  CD2 LEU B 318       0.651  51.578  77.828  1.00  0.00           C  
ATOM   2091  N   PRO B 319       1.560  56.484  79.920  1.00  0.00           N  
ATOM   2092  CA  PRO B 319       1.858  57.918  79.847  1.00  0.00           C  
ATOM   2093  C   PRO B 319       2.498  58.409  78.557  1.00  0.00           C  
ATOM   2094  O   PRO B 319       3.226  57.660  77.881  1.00  0.00           O  
ATOM   2095  CB  PRO B 319       2.769  58.140  81.049  1.00  0.00           C  
ATOM   2096  CG  PRO B 319       3.489  56.840  81.134  1.00  0.00           C  
ATOM   2097  CD  PRO B 319       2.366  55.846  80.967  1.00  0.00           C  
ATOM   2098  N   LEU B 320       2.217  59.671  78.221  1.00  0.00           N  
ATOM   2099  CA  LEU B 320       2.795  60.278  77.032  1.00  0.00           C  
ATOM   2100  C   LEU B 320       3.844  61.237  77.544  1.00  0.00           C  
ATOM   2101  O   LEU B 320       3.577  62.039  78.429  1.00  0.00           O  
ATOM   2102  CB  LEU B 320       1.764  61.073  76.240  1.00  0.00           C  
ATOM   2103  CG  LEU B 320       0.399  60.481  75.881  1.00  0.00           C  
ATOM   2104  CD1 LEU B 320      -0.318  61.486  74.976  1.00  0.00           C  
ATOM   2105  CD2 LEU B 320       0.534  59.117  75.203  1.00  0.00           C  
ATOM   2106  N   TRP B 321       5.043  61.148  76.988  1.00  0.00           N  
ATOM   2107  CA  TRP B 321       6.138  62.016  77.394  1.00  0.00           C  
ATOM   2108  C   TRP B 321       6.170  63.332  76.586  1.00  0.00           C  
ATOM   2109  O   TRP B 321       6.608  63.362  75.433  1.00  0.00           O  
ATOM   2110  CB  TRP B 321       7.468  61.276  77.208  1.00  0.00           C  
ATOM   2111  CG  TRP B 321       7.750  60.123  78.147  1.00  0.00           C  
ATOM   2112  CD1 TRP B 321       7.271  58.824  78.065  1.00  0.00           C  
ATOM   2113  CD2 TRP B 321       8.683  60.127  79.229  1.00  0.00           C  
ATOM   2114  NE1 TRP B 321       7.875  58.026  79.024  1.00  0.00           N  
ATOM   2115  CE2 TRP B 321       8.744  58.803  79.747  1.00  0.00           C  
ATOM   2116  CE3 TRP B 321       9.480  61.118  79.810  1.00  0.00           C  
ATOM   2117  CZ2 TRP B 321       9.570  58.459  80.809  1.00  0.00           C  
ATOM   2118  CZ3 TRP B 321      10.297  60.774  80.864  1.00  0.00           C  
ATOM   2119  CH2 TRP B 321      10.338  59.453  81.355  1.00  0.00           C  
ATOM   2120  N   LEU B 322       5.712  64.425  77.172  1.00  0.00           N  
ATOM   2121  CA  LEU B 322       5.762  65.694  76.453  1.00  0.00           C  
ATOM   2122  C   LEU B 322       7.226  66.115  76.241  1.00  0.00           C  
ATOM   2123  O   LEU B 322       8.125  65.644  76.944  1.00  0.00           O  
ATOM   2124  CB  LEU B 322       5.031  66.767  77.249  1.00  0.00           C  
ATOM   2125  CG  LEU B 322       3.633  66.332  77.644  1.00  0.00           C  
ATOM   2126  CD1 LEU B 322       3.039  67.317  78.611  1.00  0.00           C  
ATOM   2127  CD2 LEU B 322       2.807  66.191  76.386  1.00  0.00           C  
ATOM   2128  N   PRO B 323       7.485  67.024  75.277  1.00  0.00           N  
ATOM   2129  CA  PRO B 323       8.865  67.447  75.039  1.00  0.00           C  
ATOM   2130  C   PRO B 323       9.794  67.524  76.256  1.00  0.00           C  
ATOM   2131  O   PRO B 323      10.693  66.692  76.397  1.00  0.00           O  
ATOM   2132  CB  PRO B 323       8.672  68.757  74.303  1.00  0.00           C  
ATOM   2133  CG  PRO B 323       7.588  68.368  73.377  1.00  0.00           C  
ATOM   2134  CD  PRO B 323       6.591  67.690  74.312  1.00  0.00           C  
ATOM   2135  N   ASN B 324       9.589  68.491  77.135  1.00  0.00           N  
ATOM   2136  CA  ASN B 324      10.441  68.609  78.301  1.00  0.00           C  
ATOM   2137  C   ASN B 324      10.799  67.243  78.933  1.00  0.00           C  
ATOM   2138  O   ASN B 324      11.977  66.840  78.933  1.00  0.00           O  
ATOM   2139  CB  ASN B 324       9.774  69.511  79.341  1.00  0.00           C  
ATOM   2140  CG  ASN B 324       9.254  70.806  78.739  1.00  0.00           C  
ATOM   2141  OD1 ASN B 324       8.152  70.849  78.196  1.00  0.00           O  
ATOM   2142  ND2 ASN B 324      10.052  71.866  78.815  1.00  0.00           N  
ATOM   2143  N   GLY B 325       9.806  66.530  79.469  1.00  0.00           N  
ATOM   2144  CA  GLY B 325      10.096  65.243  80.084  1.00  0.00           C  
ATOM   2145  C   GLY B 325      10.937  64.312  79.205  1.00  0.00           C  
ATOM   2146  O   GLY B 325      11.866  63.633  79.676  1.00  0.00           O  
ATOM   2147  N   ALA B 332      10.611  64.287  77.913  1.00  0.00           N  
ATOM   2148  CA  ALA B 332      11.299  63.436  76.949  1.00  0.00           C  
ATOM   2149  C   ALA B 332      12.750  63.837  76.805  1.00  0.00           C  
ATOM   2150  O   ALA B 332      13.615  62.999  76.540  1.00  0.00           O  
ATOM   2151  CB  ALA B 332      10.611  63.520  75.614  1.00  0.00           C  
ATOM   2152  N   THR B 333      13.012  65.131  76.961  1.00  0.00           N  
ATOM   2153  CA  THR B 333      14.372  65.642  76.857  1.00  0.00           C  
ATOM   2154  C   THR B 333      15.192  65.046  77.990  1.00  0.00           C  
ATOM   2155  O   THR B 333      16.329  64.611  77.798  1.00  0.00           O  
ATOM   2156  CB  THR B 333      14.406  67.156  77.003  1.00  0.00           C  
ATOM   2157  OG1 THR B 333      13.648  67.755  75.950  1.00  0.00           O  
ATOM   2158  CG2 THR B 333      15.833  67.651  76.966  1.00  0.00           C  
ATOM   2159  N   ILE B 334      14.610  65.039  79.185  1.00  0.00           N  
ATOM   2160  CA  ILE B 334      15.321  64.479  80.306  1.00  0.00           C  
ATOM   2161  C   ILE B 334      15.583  63.049  79.910  1.00  0.00           C  
ATOM   2162  O   ILE B 334      16.733  62.624  79.835  1.00  0.00           O  
ATOM   2163  CB  ILE B 334      14.493  64.534  81.583  1.00  0.00           C  
ATOM   2164  CG1 ILE B 334      14.090  65.991  81.841  1.00  0.00           C  
ATOM   2165  CG2 ILE B 334      15.293  63.928  82.739  1.00  0.00           C  
ATOM   2166  CD1 ILE B 334      13.122  66.182  82.954  1.00  0.00           C  
ATOM   2167  N   ARG B 335      14.520  62.312  79.610  1.00  0.00           N  
ATOM   2168  CA  ARG B 335      14.700  60.927  79.205  1.00  0.00           C  
ATOM   2169  C   ARG B 335      15.862  60.755  78.194  1.00  0.00           C  
ATOM   2170  O   ARG B 335      16.752  59.926  78.406  1.00  0.00           O  
ATOM   2171  CB  ARG B 335      13.401  60.381  78.632  1.00  0.00           C  
ATOM   2172  CG  ARG B 335      13.568  59.043  77.933  1.00  0.00           C  
ATOM   2173  CD  ARG B 335      12.258  58.315  77.877  1.00  0.00           C  
ATOM   2174  NE  ARG B 335      12.253  57.205  76.948  1.00  0.00           N  
ATOM   2175  CZ  ARG B 335      11.192  56.434  76.778  1.00  0.00           C  
ATOM   2176  NH1 ARG B 335      10.102  56.684  77.489  1.00  0.00           N  
ATOM   2177  NH2 ARG B 335      11.200  55.438  75.897  1.00  0.00           N  
ATOM   2178  N   ARG B 336      15.867  61.542  77.121  1.00  0.00           N  
ATOM   2179  CA  ARG B 336      16.926  61.458  76.125  1.00  0.00           C  
ATOM   2180  C   ARG B 336      18.324  61.695  76.710  1.00  0.00           C  
ATOM   2181  O   ARG B 336      19.281  60.981  76.406  1.00  0.00           O  
ATOM   2182  CB  ARG B 336      16.659  62.462  75.005  1.00  0.00           C  
ATOM   2183  CG  ARG B 336      17.838  62.706  74.056  1.00  0.00           C  
ATOM   2184  CD  ARG B 336      17.320  63.121  72.697  1.00  0.00           C  
ATOM   2185  NE  ARG B 336      16.174  64.014  72.823  1.00  0.00           N  
ATOM   2186  CZ  ARG B 336      16.260  65.290  73.198  1.00  0.00           C  
ATOM   2187  NH1 ARG B 336      17.447  65.851  73.483  1.00  0.00           N  
ATOM   2188  NH2 ARG B 336      15.152  66.011  73.299  1.00  0.00           N  
ATOM   2189  N   GLU B 337      18.447  62.704  77.552  1.00  0.00           N  
ATOM   2190  CA  GLU B 337      19.742  62.998  78.141  1.00  0.00           C  
ATOM   2191  C   GLU B 337      20.258  61.810  78.972  1.00  0.00           C  
ATOM   2192  O   GLU B 337      21.454  61.497  78.947  1.00  0.00           O  
ATOM   2193  CB  GLU B 337      19.641  64.274  78.990  1.00  0.00           C  
ATOM   2194  CG  GLU B 337      19.552  65.540  78.158  1.00  0.00           C  
ATOM   2195  CD  GLU B 337      20.909  65.958  77.606  1.00  0.00           C  
ATOM   2196  OE1 GLU B 337      21.927  65.542  78.223  1.00  0.00           O  
ATOM   2197  OE2 GLU B 337      20.949  66.706  76.579  1.00  0.00           O  
ATOM   2198  N   ILE B 338      19.346  61.149  79.687  1.00  0.00           N  
ATOM   2199  CA  ILE B 338      19.666  59.992  80.531  1.00  0.00           C  
ATOM   2200  C   ILE B 338      19.984  58.770  79.665  1.00  0.00           C  
ATOM   2201  O   ILE B 338      21.013  58.099  79.829  1.00  0.00           O  
ATOM   2202  CB  ILE B 338      18.470  59.678  81.478  1.00  0.00           C  
ATOM   2203  CG1 ILE B 338      18.425  60.722  82.594  1.00  0.00           C  
ATOM   2204  CG2 ILE B 338      18.567  58.266  82.026  1.00  0.00           C  
ATOM   2205  CD1 ILE B 338      17.209  60.655  83.445  1.00  0.00           C  
ATOM   2206  N   GLU B 339      19.081  58.497  78.733  1.00  0.00           N  
ATOM   2207  CA  GLU B 339      19.252  57.386  77.831  1.00  0.00           C  
ATOM   2208  C   GLU B 339      20.611  57.436  77.163  1.00  0.00           C  
ATOM   2209  O   GLU B 339      21.294  56.416  77.090  1.00  0.00           O  
ATOM   2210  CB  GLU B 339      18.186  57.411  76.755  1.00  0.00           C  
ATOM   2211  CG  GLU B 339      16.762  57.326  77.237  1.00  0.00           C  
ATOM   2212  CD  GLU B 339      15.835  57.074  76.065  1.00  0.00           C  
ATOM   2213  OE1 GLU B 339      16.063  57.677  74.995  1.00  0.00           O  
ATOM   2214  OE2 GLU B 339      14.887  56.275  76.207  1.00  0.00           O  
ATOM   2215  N   ARG B 340      21.000  58.608  76.655  1.00  0.00           N  
ATOM   2216  CA  ARG B 340      22.310  58.730  76.002  1.00  0.00           C  
ATOM   2217  C   ARG B 340      23.408  58.516  77.019  1.00  0.00           C  
ATOM   2218  O   ARG B 340      24.376  57.788  76.759  1.00  0.00           O  
ATOM   2219  CB  ARG B 340      22.462  60.086  75.310  1.00  0.00           C  
ATOM   2220  CG  ARG B 340      21.973  60.015  73.869  1.00  0.00           C  
ATOM   2221  CD  ARG B 340      21.964  61.325  73.107  1.00  0.00           C  
ATOM   2222  NE  ARG B 340      21.164  61.170  71.890  1.00  0.00           N  
ATOM   2223  CZ  ARG B 340      20.974  62.112  70.968  1.00  0.00           C  
ATOM   2224  NH1 ARG B 340      21.526  63.316  71.095  1.00  0.00           N  
ATOM   2225  NH2 ARG B 340      20.221  61.839  69.914  1.00  0.00           N  
ATOM   2226  N   TYR B 341      23.217  59.131  78.187  1.00  0.00           N  
ATOM   2227  CA  TYR B 341      24.135  59.016  79.306  1.00  0.00           C  
ATOM   2228  C   TYR B 341      24.476  57.559  79.581  1.00  0.00           C  
ATOM   2229  O   TYR B 341      25.633  57.142  79.489  1.00  0.00           O  
ATOM   2230  CB  TYR B 341      23.502  59.609  80.563  1.00  0.00           C  
ATOM   2231  CG  TYR B 341      24.190  59.181  81.832  1.00  0.00           C  
ATOM   2232  CD1 TYR B 341      25.525  59.468  82.042  1.00  0.00           C  
ATOM   2233  CD2 TYR B 341      23.533  58.399  82.771  1.00  0.00           C  
ATOM   2234  CE1 TYR B 341      26.199  58.976  83.147  1.00  0.00           C  
ATOM   2235  CE2 TYR B 341      24.191  57.900  83.876  1.00  0.00           C  
ATOM   2236  CZ  TYR B 341      25.533  58.188  84.064  1.00  0.00           C  
ATOM   2237  OH  TYR B 341      26.210  57.684  85.161  1.00  0.00           O  
ATOM   2238  N   ILE B 342      23.464  56.775  79.919  1.00  0.00           N  
ATOM   2239  CA  ILE B 342      23.713  55.386  80.220  1.00  0.00           C  
ATOM   2240  C   ILE B 342      24.280  54.602  79.032  1.00  0.00           C  
ATOM   2241  O   ILE B 342      25.323  53.973  79.178  1.00  0.00           O  
ATOM   2242  CB  ILE B 342      22.438  54.712  80.776  1.00  0.00           C  
ATOM   2243  CG1 ILE B 342      22.805  53.493  81.606  1.00  0.00           C  
ATOM   2244  CG2 ILE B 342      21.525  54.333  79.679  1.00  0.00           C  
ATOM   2245  CD1 ILE B 342      23.410  53.857  82.920  1.00  0.00           C  
ATOM   2246  N   VAL B 343      23.652  54.664  77.854  1.00  0.00           N  
ATOM   2247  CA  VAL B 343      24.150  53.882  76.713  1.00  0.00           C  
ATOM   2248  C   VAL B 343      25.597  54.181  76.421  1.00  0.00           C  
ATOM   2249  O   VAL B 343      26.391  53.280  76.123  1.00  0.00           O  
ATOM   2250  CB  VAL B 343      23.337  54.097  75.428  1.00  0.00           C  
ATOM   2251  CG1 VAL B 343      23.981  53.321  74.290  1.00  0.00           C  
ATOM   2252  CG2 VAL B 343      21.926  53.589  75.617  1.00  0.00           C  
ATOM   2253  N   ASP B 344      25.946  55.451  76.501  1.00  0.00           N  
ATOM   2254  CA  ASP B 344      27.330  55.817  76.288  1.00  0.00           C  
ATOM   2255  C   ASP B 344      28.176  55.122  77.329  1.00  0.00           C  
ATOM   2256  O   ASP B 344      29.127  54.425  76.976  1.00  0.00           O  
ATOM   2257  CB  ASP B 344      27.507  57.302  76.438  1.00  0.00           C  
ATOM   2258  CG  ASP B 344      27.121  58.028  75.222  1.00  0.00           C  
ATOM   2259  OD1 ASP B 344      26.812  57.345  74.216  1.00  0.00           O  
ATOM   2260  OD2 ASP B 344      27.149  59.273  75.282  1.00  0.00           O  
ATOM   2261  N   LYS B 345      27.826  55.337  78.604  1.00  0.00           N  
ATOM   2262  CA  LYS B 345      28.519  54.727  79.740  1.00  0.00           C  
ATOM   2263  C   LYS B 345      28.614  53.243  79.494  1.00  0.00           C  
ATOM   2264  O   LYS B 345      29.701  52.655  79.500  1.00  0.00           O  
ATOM   2265  CB  LYS B 345      27.742  54.958  81.033  1.00  0.00           C  
ATOM   2266  CG  LYS B 345      28.417  54.404  82.304  1.00  0.00           C  
ATOM   2267  CD  LYS B 345      28.277  55.403  83.467  1.00  0.00           C  
ATOM   2268  CE  LYS B 345      29.606  56.068  83.808  1.00  0.00           C  
ATOM   2269  NZ  LYS B 345      30.288  56.660  82.600  1.00  0.00           N  
ATOM   2270  N   GLU B 347      27.451  52.654  79.267  1.00  0.00           N  
ATOM   2271  CA  GLU B 347      27.357  51.247  78.986  1.00  0.00           C  
ATOM   2272  C   GLU B 347      28.258  50.785  77.839  1.00  0.00           C  
ATOM   2273  O   GLU B 347      29.037  49.854  78.016  1.00  0.00           O  
ATOM   2274  CB  GLU B 347      25.891  50.875  78.739  1.00  0.00           C  
ATOM   2275  CG  GLU B 347      25.092  50.827  80.058  1.00  0.00           C  
ATOM   2276  CD  GLU B 347      23.742  50.138  79.938  1.00  0.00           C  
ATOM   2277  OE1 GLU B 347      23.473  49.565  78.863  1.00  0.00           O  
ATOM   2278  OE2 GLU B 347      22.955  50.164  80.916  1.00  0.00           O  
ATOM   2279  N   VAL B 348      28.188  51.420  76.675  1.00  0.00           N  
ATOM   2280  CA  VAL B 348      29.039  50.972  75.562  1.00  0.00           C  
ATOM   2281  C   VAL B 348      30.502  50.869  75.967  1.00  0.00           C  
ATOM   2282  O   VAL B 348      31.200  49.917  75.602  1.00  0.00           O  
ATOM   2283  CB  VAL B 348      28.938  51.918  74.323  1.00  0.00           C  
ATOM   2284  CG1 VAL B 348      30.094  51.649  73.348  1.00  0.00           C  
ATOM   2285  CG2 VAL B 348      27.604  51.713  73.620  1.00  0.00           C  
ATOM   2286  N   SER B 349      30.934  51.863  76.735  1.00  0.00           N  
ATOM   2287  CA  SER B 349      32.300  51.981  77.233  1.00  0.00           C  
ATOM   2288  C   SER B 349      32.680  50.958  78.288  1.00  0.00           C  
ATOM   2289  O   SER B 349      33.842  50.492  78.351  1.00  0.00           O  
ATOM   2290  CB  SER B 349      32.475  53.367  77.781  1.00  0.00           C  
ATOM   2291  OG  SER B 349      32.035  54.235  76.757  1.00  0.00           O  
ATOM   2292  N   MET B 352      31.708  50.618  79.133  1.00  0.00           N  
ATOM   2293  CA  MET B 352      31.950  49.611  80.142  1.00  0.00           C  
ATOM   2294  C   MET B 352      31.941  48.273  79.413  1.00  0.00           C  
ATOM   2295  O   MET B 352      31.741  47.214  80.000  1.00  0.00           O  
ATOM   2296  CB  MET B 352      30.899  49.718  81.226  1.00  0.00           C  
ATOM   2297  CG  MET B 352      31.170  50.960  82.020  1.00  0.00           C  
ATOM   2298  SD  MET B 352      30.175  51.184  83.483  1.00  0.00           S  
ATOM   2299  CE  MET B 352      30.470  49.547  84.349  1.00  0.00           C  
ATOM   2300  N   GLY B 361      32.197  48.351  78.111  1.00  0.00           N  
ATOM   2301  CA  GLY B 361      32.239  47.176  77.288  1.00  0.00           C  
ATOM   2302  C   GLY B 361      30.954  46.382  77.228  1.00  0.00           C  
ATOM   2303  O   GLY B 361      30.964  45.165  77.433  1.00  0.00           O  
ATOM   2304  N   TYR B 362      29.833  47.049  76.977  1.00  0.00           N  
ATOM   2305  CA  TYR B 362      28.588  46.312  76.844  1.00  0.00           C  
ATOM   2306  C   TYR B 362      28.276  46.341  75.367  1.00  0.00           C  
ATOM   2307  O   TYR B 362      28.677  47.267  74.657  1.00  0.00           O  
ATOM   2308  CB  TYR B 362      27.435  46.972  77.583  1.00  0.00           C  
ATOM   2309  CG  TYR B 362      27.343  46.686  79.061  1.00  0.00           C  
ATOM   2310  CD1 TYR B 362      28.183  47.321  79.967  1.00  0.00           C  
ATOM   2311  CD2 TYR B 362      26.337  45.859  79.574  1.00  0.00           C  
ATOM   2312  CE1 TYR B 362      28.015  47.155  81.355  1.00  0.00           C  
ATOM   2313  CE2 TYR B 362      26.165  45.687  80.962  1.00  0.00           C  
ATOM   2314  CZ  TYR B 362      27.002  46.346  81.838  1.00  0.00           C  
ATOM   2315  OH  TYR B 362      26.799  46.273  83.193  1.00  0.00           O  
ATOM   2316  N   ASP B 363      27.583  45.308  74.913  1.00  0.00           N  
ATOM   2317  CA  ASP B 363      27.144  45.196  73.536  1.00  0.00           C  
ATOM   2318  C   ASP B 363      25.653  45.539  73.482  1.00  0.00           C  
ATOM   2319  O   ASP B 363      24.811  44.784  73.970  1.00  0.00           O  
ATOM   2320  CB  ASP B 363      27.387  43.786  73.029  1.00  0.00           C  
ATOM   2321  CG  ASP B 363      28.787  43.612  72.509  1.00  0.00           C  
ATOM   2322  OD1 ASP B 363      29.354  44.615  72.035  1.00  0.00           O  
ATOM   2323  OD2 ASP B 363      29.330  42.491  72.550  1.00  0.00           O  
ATOM   2324  N   HIS B 364      25.332  46.703  72.915  1.00  0.00           N  
ATOM   2325  CA  HIS B 364      23.948  47.111  72.815  1.00  0.00           C  
ATOM   2326  C   HIS B 364      23.313  46.456  71.614  1.00  0.00           C  
ATOM   2327  O   HIS B 364      23.968  46.196  70.604  1.00  0.00           O  
ATOM   2328  CB  HIS B 364      23.825  48.625  72.707  1.00  0.00           C  
ATOM   2329  CG  HIS B 364      23.321  49.281  73.961  1.00  0.00           C  
ATOM   2330  ND1 HIS B 364      24.149  49.941  74.847  1.00  0.00           N  
ATOM   2331  CD2 HIS B 364      22.069  49.401  74.463  1.00  0.00           C  
ATOM   2332  CE1 HIS B 364      23.432  50.444  75.834  1.00  0.00           C  
ATOM   2333  NE2 HIS B 364      22.167  50.131  75.625  1.00  0.00           N  
ATOM   2334  N   VAL B 365      22.019  46.195  71.738  1.00  0.00           N  
ATOM   2335  CA  VAL B 365      21.249  45.552  70.690  1.00  0.00           C  
ATOM   2336  C   VAL B 365      19.875  46.187  70.663  1.00  0.00           C  
ATOM   2337  O   VAL B 365      19.594  47.054  71.467  1.00  0.00           O  
ATOM   2338  CB  VAL B 365      21.085  44.065  71.027  1.00  0.00           C  
ATOM   2339  CG1 VAL B 365      22.354  43.269  70.645  1.00  0.00           C  
ATOM   2340  CG2 VAL B 365      20.819  43.923  72.512  1.00  0.00           C  
ATOM   2341  N   TYR B 366      19.037  45.778  69.720  1.00  0.00           N  
ATOM   2342  CA  TYR B 366      17.637  46.233  69.643  1.00  0.00           C  
ATOM   2343  C   TYR B 366      16.864  44.959  69.325  1.00  0.00           C  
ATOM   2344  O   TYR B 366      17.188  44.285  68.351  1.00  0.00           O  
ATOM   2345  CB  TYR B 366      17.364  47.207  68.500  1.00  0.00           C  
ATOM   2346  CG  TYR B 366      18.053  48.525  68.593  1.00  0.00           C  
ATOM   2347  CD1 TYR B 366      19.359  48.670  68.177  1.00  0.00           C  
ATOM   2348  CD2 TYR B 366      17.385  49.633  69.069  1.00  0.00           C  
ATOM   2349  CE1 TYR B 366      19.985  49.890  68.232  1.00  0.00           C  
ATOM   2350  CE2 TYR B 366      17.994  50.872  69.133  1.00  0.00           C  
ATOM   2351  CZ  TYR B 366      19.305  51.003  68.719  1.00  0.00           C  
ATOM   2352  OH  TYR B 366      19.958  52.221  68.865  1.00  0.00           O  
ATOM   2353  N   THR B 368      15.857  44.627  70.124  1.00  0.00           N  
ATOM   2354  CA  THR B 368      15.069  43.426  69.895  1.00  0.00           C  
ATOM   2355  C   THR B 368      13.565  43.757  69.969  1.00  0.00           C  
ATOM   2356  O   THR B 368      13.182  44.771  70.540  1.00  0.00           O  
ATOM   2357  CB  THR B 368      15.437  42.383  70.928  1.00  0.00           C  
ATOM   2358  OG1 THR B 368      15.021  42.840  72.226  1.00  0.00           O  
ATOM   2359  CG2 THR B 368      16.955  42.158  70.920  1.00  0.00           C  
ATOM   2360  N   PRO B 370      12.694  42.894  69.414  1.00  0.00           N  
ATOM   2361  CA  PRO B 370      11.263  43.164  69.436  1.00  0.00           C  
ATOM   2362  C   PRO B 370      10.579  43.223  70.779  1.00  0.00           C  
ATOM   2363  O   PRO B 370      11.050  42.641  71.751  1.00  0.00           O  
ATOM   2364  CB  PRO B 370      10.699  42.052  68.566  1.00  0.00           C  
ATOM   2365  CG  PRO B 370      11.774  41.744  67.658  1.00  0.00           C  
ATOM   2366  CD  PRO B 370      12.949  41.712  68.585  1.00  0.00           C  
ATOM   2367  N   VAL B 371       9.454  43.936  70.810  1.00  0.00           N  
ATOM   2368  CA  VAL B 371       8.626  44.073  72.005  1.00  0.00           C  
ATOM   2369  C   VAL B 371       7.612  42.921  71.980  1.00  0.00           C  
ATOM   2370  O   VAL B 371       6.798  42.768  72.901  1.00  0.00           O  
ATOM   2371  CB  VAL B 371       7.820  45.379  71.981  1.00  0.00           C  
ATOM   2372  CG1 VAL B 371       8.732  46.582  72.044  1.00  0.00           C  
ATOM   2373  CG2 VAL B 371       7.008  45.423  70.727  1.00  0.00           C  
ATOM   2374  N   LEU B 372       7.679  42.135  70.900  1.00  0.00           N  
ATOM   2375  CA  LEU B 372       6.797  40.994  70.629  1.00  0.00           C  
ATOM   2376  C   LEU B 372       7.523  39.684  70.418  1.00  0.00           C  
ATOM   2377  O   LEU B 372       8.667  39.662  69.983  1.00  0.00           O  
ATOM   2378  CB  LEU B 372       6.005  41.224  69.341  1.00  0.00           C  
ATOM   2379  CG  LEU B 372       4.746  42.072  69.331  1.00  0.00           C  
ATOM   2380  CD1 LEU B 372       3.995  41.813  68.024  1.00  0.00           C  
ATOM   2381  CD2 LEU B 372       3.889  41.694  70.533  1.00  0.00           C  
ATOM   2382  N   ALA B 373       6.824  38.584  70.677  1.00  0.00           N  
ATOM   2383  CA  ALA B 373       7.392  37.261  70.458  1.00  0.00           C  
ATOM   2384  C   ALA B 373       6.336  36.156  70.500  1.00  0.00           C  
ATOM   2385  O   ALA B 373       5.334  36.250  71.221  1.00  0.00           O  
ATOM   2386  CB  ALA B 373       8.477  36.991  71.471  1.00  0.00           C  
ATOM   2387  N   ASN B 374       6.560  35.123  69.698  1.00  0.00           N  
ATOM   2388  CA  ASN B 374       5.665  33.978  69.653  1.00  0.00           C  
ATOM   2389  C   ASN B 374       5.507  33.530  71.105  1.00  0.00           C  
ATOM   2390  O   ASN B 374       6.475  33.493  71.849  1.00  0.00           O  
ATOM   2391  CB  ASN B 374       6.304  32.850  68.839  1.00  0.00           C  
ATOM   2392  CG  ASN B 374       5.337  31.717  68.532  1.00  0.00           C  
ATOM   2393  OD1 ASN B 374       4.393  31.452  69.280  1.00  0.00           O  
ATOM   2394  ND2 ASN B 374       5.586  31.026  67.431  1.00  0.00           N  
ATOM   2395  N   VAL B 375       4.293  33.194  71.511  1.00  0.00           N  
ATOM   2396  CA  VAL B 375       4.054  32.761  72.878  1.00  0.00           C  
ATOM   2397  C   VAL B 375       5.050  31.665  73.302  1.00  0.00           C  
ATOM   2398  O   VAL B 375       5.488  31.612  74.471  1.00  0.00           O  
ATOM   2399  CB  VAL B 375       2.582  32.296  73.032  1.00  0.00           C  
ATOM   2400  CG1 VAL B 375       2.363  31.692  74.398  1.00  0.00           C  
ATOM   2401  CG2 VAL B 375       1.645  33.488  72.843  1.00  0.00           C  
ATOM   2402  N   ASP B 376       5.423  30.816  72.343  1.00  0.00           N  
ATOM   2403  CA  ASP B 376       6.388  29.735  72.587  1.00  0.00           C  
ATOM   2404  C   ASP B 376       7.583  30.216  73.407  1.00  0.00           C  
ATOM   2405  O   ASP B 376       8.062  29.497  74.276  1.00  0.00           O  
ATOM   2406  CB  ASP B 376       6.923  29.166  71.264  1.00  0.00           C  
ATOM   2407  CG  ASP B 376       5.920  28.254  70.559  1.00  0.00           C  
ATOM   2408  OD1 ASP B 376       4.701  28.578  70.557  1.00  0.00           O  
ATOM   2409  OD2 ASP B 376       6.363  27.221  69.992  1.00  0.00           O  
ATOM   2410  N   LEU B 377       8.062  31.428  73.123  1.00  0.00           N  
ATOM   2411  CA  LEU B 377       9.217  32.008  73.815  1.00  0.00           C  
ATOM   2412  C   LEU B 377       9.058  32.080  75.322  1.00  0.00           C  
ATOM   2413  O   LEU B 377       9.867  31.545  76.088  1.00  0.00           O  
ATOM   2414  CB  LEU B 377       9.486  33.418  73.309  1.00  0.00           C  
ATOM   2415  CG  LEU B 377      10.803  33.965  73.835  1.00  0.00           C  
ATOM   2416  CD1 LEU B 377      11.919  33.506  72.904  1.00  0.00           C  
ATOM   2417  CD2 LEU B 377      10.750  35.458  73.919  1.00  0.00           C  
ATOM   2418  N   TYR B 378       8.008  32.767  75.734  1.00  0.00           N  
ATOM   2419  CA  TYR B 378       7.715  32.949  77.138  1.00  0.00           C  
ATOM   2420  C   TYR B 378       7.439  31.623  77.811  1.00  0.00           C  
ATOM   2421  O   TYR B 378       7.465  31.493  79.044  1.00  0.00           O  
ATOM   2422  CB  TYR B 378       6.576  33.961  77.248  1.00  0.00           C  
ATOM   2423  CG  TYR B 378       7.084  35.229  76.629  1.00  0.00           C  
ATOM   2424  CD1 TYR B 378       8.259  35.791  77.111  1.00  0.00           C  
ATOM   2425  CD2 TYR B 378       6.530  35.758  75.466  1.00  0.00           C  
ATOM   2426  CE1 TYR B 378       8.882  36.820  76.464  1.00  0.00           C  
ATOM   2427  CE2 TYR B 378       7.160  36.810  74.798  1.00  0.00           C  
ATOM   2428  CZ  TYR B 378       8.348  37.328  75.314  1.00  0.00           C  
ATOM   2429  OH  TYR B 378       9.064  38.334  74.705  1.00  0.00           O  
ATOM   2430  N   LYS B 388       7.191  30.622  76.985  1.00  0.00           N  
ATOM   2431  CA  LYS B 388       6.996  29.300  77.523  1.00  0.00           C  
ATOM   2432  C   LYS B 388       8.396  28.691  77.711  1.00  0.00           C  
ATOM   2433  O   LYS B 388       8.715  28.171  78.783  1.00  0.00           O  
ATOM   2434  CB  LYS B 388       6.147  28.459  76.573  1.00  0.00           C  
ATOM   2435  CG  LYS B 388       4.645  28.770  76.627  1.00  0.00           C  
ATOM   2436  CD  LYS B 388       3.867  27.801  75.725  1.00  0.00           C  
ATOM   2437  CE  LYS B 388       2.353  27.976  75.780  1.00  0.00           C  
ATOM   2438  NZ  LYS B 388       1.667  26.899  74.982  1.00  0.00           N  
ATOM   2439  N   THR B 389       9.240  28.793  76.687  1.00  0.00           N  
ATOM   2440  CA  THR B 389      10.580  28.246  76.770  1.00  0.00           C  
ATOM   2441  C   THR B 389      11.330  28.826  77.948  1.00  0.00           C  
ATOM   2442  O   THR B 389      12.228  28.190  78.497  1.00  0.00           O  
ATOM   2443  CB  THR B 389      11.395  28.536  75.514  1.00  0.00           C  
ATOM   2444  OG1 THR B 389      10.812  27.872  74.391  1.00  0.00           O  
ATOM   2445  CG2 THR B 389      12.805  28.020  75.684  1.00  0.00           C  
ATOM   2446  N   SER B 390      10.949  30.038  78.336  1.00  0.00           N  
ATOM   2447  CA  SER B 390      11.591  30.740  79.447  1.00  0.00           C  
ATOM   2448  C   SER B 390      10.880  30.635  80.805  1.00  0.00           C  
ATOM   2449  O   SER B 390      11.353  31.191  81.793  1.00  0.00           O  
ATOM   2450  CB  SER B 390      11.763  32.218  79.069  1.00  0.00           C  
ATOM   2451  OG  SER B 390      10.530  32.802  78.680  1.00  0.00           O  
ATOM   2452  N   GLY B 397       9.753  29.929  80.858  1.00  0.00           N  
ATOM   2453  CA  GLY B 397       9.028  29.805  82.109  1.00  0.00           C  
ATOM   2454  C   GLY B 397       8.365  31.111  82.528  1.00  0.00           C  
ATOM   2455  O   GLY B 397       8.042  31.299  83.708  1.00  0.00           O  
ATOM   2456  N   HIS B 398       8.179  32.024  81.570  1.00  0.00           N  
ATOM   2457  CA  HIS B 398       7.530  33.309  81.847  1.00  0.00           C  
ATOM   2458  C   HIS B 398       6.043  33.098  81.780  1.00  0.00           C  
ATOM   2459  O   HIS B 398       5.268  33.849  82.373  1.00  0.00           O  
ATOM   2460  CB  HIS B 398       7.904  34.385  80.820  1.00  0.00           C  
ATOM   2461  CG  HIS B 398       9.065  35.236  81.232  1.00  0.00           C  
ATOM   2462  ND1 HIS B 398      10.361  34.972  80.842  1.00  0.00           N  
ATOM   2463  CD2 HIS B 398       9.128  36.325  82.034  1.00  0.00           C  
ATOM   2464  CE1 HIS B 398      11.173  35.859  81.390  1.00  0.00           C  
ATOM   2465  NE2 HIS B 398      10.450  36.691  82.119  1.00  0.00           N  
ATOM   2466  N   TRP B 404       5.660  32.063  81.038  1.00  0.00           N  
ATOM   2467  CA  TRP B 404       4.259  31.722  80.860  1.00  0.00           C  
ATOM   2468  C   TRP B 404       3.850  30.908  82.062  1.00  0.00           C  
ATOM   2469  O   TRP B 404       2.683  30.899  82.451  1.00  0.00           O  
ATOM   2470  CB  TRP B 404       4.075  30.910  79.578  1.00  0.00           C  
ATOM   2471  CG  TRP B 404       2.641  30.688  79.171  1.00  0.00           C  
ATOM   2472  CD1 TRP B 404       1.895  29.562  79.378  1.00  0.00           C  
ATOM   2473  CD2 TRP B 404       1.799  31.597  78.445  1.00  0.00           C  
ATOM   2474  NE1 TRP B 404       0.644  29.709  78.820  1.00  0.00           N  
ATOM   2475  CE2 TRP B 404       0.559  30.948  78.242  1.00  0.00           C  
ATOM   2476  CE3 TRP B 404       1.973  32.896  77.945  1.00  0.00           C  
ATOM   2477  CZ2 TRP B 404      -0.505  31.555  77.560  1.00  0.00           C  
ATOM   2478  CZ3 TRP B 404       0.908  33.505  77.262  1.00  0.00           C  
ATOM   2479  CH2 TRP B 404      -0.313  32.831  77.079  1.00  0.00           C  
ATOM   2480  N   ASP B 406       4.837  30.246  82.658  1.00  0.00           N  
ATOM   2481  CA  ASP B 406       4.622  29.407  83.823  1.00  0.00           C  
ATOM   2482  C   ASP B 406       4.544  30.186  85.098  1.00  0.00           C  
ATOM   2483  O   ASP B 406       3.840  29.781  86.011  1.00  0.00           O  
ATOM   2484  CB  ASP B 406       5.756  28.409  83.974  1.00  0.00           C  
ATOM   2485  CG  ASP B 406       5.508  27.142  83.225  1.00  0.00           C  
ATOM   2486  OD1 ASP B 406       4.350  26.955  82.794  1.00  0.00           O  
ATOM   2487  OD2 ASP B 406       6.463  26.336  83.081  1.00  0.00           O  
ATOM   2488  N   HIS B 486       5.268  31.299  85.176  1.00  0.00           N  
ATOM   2489  CA  HIS B 486       5.276  32.066  86.412  1.00  0.00           C  
ATOM   2490  C   HIS B 486       4.981  33.554  86.364  1.00  0.00           C  
ATOM   2491  O   HIS B 486       4.930  34.200  87.417  1.00  0.00           O  
ATOM   2492  CB  HIS B 486       6.611  31.871  87.114  1.00  0.00           C  
ATOM   2493  CG  HIS B 486       7.071  30.452  87.138  1.00  0.00           C  
ATOM   2494  ND1 HIS B 486       7.772  29.884  86.097  1.00  0.00           N  
ATOM   2495  CD2 HIS B 486       6.908  29.478  88.064  1.00  0.00           C  
ATOM   2496  CE1 HIS B 486       8.025  28.618  86.382  1.00  0.00           C  
ATOM   2497  NE2 HIS B 486       7.511  28.347  87.570  1.00  0.00           N  
ATOM   2498  N   TYR B 487       4.794  34.116  85.174  1.00  0.00           N  
ATOM   2499  CA  TYR B 487       4.528  35.548  85.102  1.00  0.00           C  
ATOM   2500  C   TYR B 487       3.191  35.867  84.469  1.00  0.00           C  
ATOM   2501  O   TYR B 487       2.606  36.903  84.770  1.00  0.00           O  
ATOM   2502  CB  TYR B 487       5.636  36.268  84.332  1.00  0.00           C  
ATOM   2503  CG  TYR B 487       6.055  37.565  84.980  1.00  0.00           C  
ATOM   2504  CD1 TYR B 487       6.720  37.566  86.206  1.00  0.00           C  
ATOM   2505  CD2 TYR B 487       5.776  38.793  84.379  1.00  0.00           C  
ATOM   2506  CE1 TYR B 487       7.100  38.765  86.826  1.00  0.00           C  
ATOM   2507  CE2 TYR B 487       6.156  40.003  84.995  1.00  0.00           C  
ATOM   2508  CZ  TYR B 487       6.815  39.976  86.219  1.00  0.00           C  
ATOM   2509  OH  TYR B 487       7.159  41.147  86.848  1.00  0.00           O  
ATOM   2510  N   GLN B 488       2.720  34.973  83.599  1.00  0.00           N  
ATOM   2511  CA  GLN B 488       1.448  35.138  82.894  1.00  0.00           C  
ATOM   2512  C   GLN B 488       0.534  36.173  83.537  1.00  0.00           C  
ATOM   2513  O   GLN B 488       0.089  37.109  82.884  1.00  0.00           O  
ATOM   2514  CB  GLN B 488       0.731  33.791  82.807  1.00  0.00           C  
ATOM   2515  CG  GLN B 488      -0.677  33.897  82.270  1.00  0.00           C  
ATOM   2516  CD  GLN B 488      -0.880  33.141  80.978  1.00  0.00           C  
ATOM   2517  OE1 GLN B 488      -0.578  31.946  80.887  1.00  0.00           O  
ATOM   2518  NE2 GLN B 488      -1.407  33.835  79.965  1.00  0.00           N  
ATOM   2519  N   GLU B 495       0.274  35.995  84.827  1.00  0.00           N  
ATOM   2520  CA  GLU B 495      -0.574  36.892  85.609  1.00  0.00           C  
ATOM   2521  C   GLU B 495      -0.214  38.396  85.483  1.00  0.00           C  
ATOM   2522  O   GLU B 495      -1.106  39.256  85.498  1.00  0.00           O  
ATOM   2523  CB  GLU B 495      -0.552  36.426  87.077  1.00  0.00           C  
ATOM   2524  CG  GLU B 495       0.731  35.644  87.446  1.00  0.00           C  
ATOM   2525  CD  GLU B 495       0.582  34.733  88.677  1.00  0.00           C  
ATOM   2526  OE1 GLU B 495      -0.484  34.796  89.342  1.00  0.00           O  
ATOM   2527  OE2 GLU B 495       1.533  33.957  88.978  1.00  0.00           O  
ATOM   2528  N   ASP B 496       1.078  38.710  85.347  1.00  0.00           N  
ATOM   2529  CA  ASP B 496       1.542  40.106  85.214  1.00  0.00           C  
ATOM   2530  C   ASP B 496       1.787  40.435  83.735  1.00  0.00           C  
ATOM   2531  O   ASP B 496       2.554  41.349  83.421  1.00  0.00           O  
ATOM   2532  CB  ASP B 496       2.869  40.354  85.975  1.00  0.00           C  
ATOM   2533  CG  ASP B 496       2.886  39.768  87.401  1.00  0.00           C  
ATOM   2534  OD1 ASP B 496       2.878  38.514  87.556  1.00  0.00           O  
ATOM   2535  OD2 ASP B 496       2.932  40.572  88.366  1.00  0.00           O  
ATOM   2536  N   MET B 497       1.137  39.701  82.833  1.00  0.00           N  
ATOM   2537  CA  MET B 497       1.336  39.914  81.405  1.00  0.00           C  
ATOM   2538  C   MET B 497       0.095  40.304  80.631  1.00  0.00           C  
ATOM   2539  O   MET B 497      -1.022  39.952  81.000  1.00  0.00           O  
ATOM   2540  CB  MET B 497       1.905  38.653  80.760  1.00  0.00           C  
ATOM   2541  CG  MET B 497       3.218  38.157  81.328  1.00  0.00           C  
ATOM   2542  SD  MET B 497       3.783  36.661  80.462  1.00  0.00           S  
ATOM   2543  CE  MET B 497       2.457  36.451  79.244  1.00  0.00           C  
ATOM   2544  N   PHE B 498       0.312  41.029  79.538  1.00  0.00           N  
ATOM   2545  CA  PHE B 498      -0.772  41.444  78.668  1.00  0.00           C  
ATOM   2546  C   PHE B 498      -1.225  40.203  77.905  1.00  0.00           C  
ATOM   2547  O   PHE B 498      -0.407  39.436  77.388  1.00  0.00           O  
ATOM   2548  CB  PHE B 498      -0.309  42.522  77.681  1.00  0.00           C  
ATOM   2549  CG  PHE B 498      -0.360  43.934  78.230  1.00  0.00           C  
ATOM   2550  CD1 PHE B 498       0.487  44.338  79.259  1.00  0.00           C  
ATOM   2551  CD2 PHE B 498      -1.240  44.869  77.696  1.00  0.00           C  
ATOM   2552  CE1 PHE B 498       0.460  45.653  79.741  1.00  0.00           C  
ATOM   2553  CE2 PHE B 498      -1.272  46.180  78.173  1.00  0.00           C  
ATOM   2554  CZ  PHE B 498      -0.421  46.568  79.197  1.00  0.00           C  
ATOM   2555  N   PRO B 499      -2.546  40.001  77.816  1.00  0.00           N  
ATOM   2556  CA  PRO B 499      -3.156  38.861  77.128  1.00  0.00           C  
ATOM   2557  C   PRO B 499      -2.588  38.727  75.738  1.00  0.00           C  
ATOM   2558  O   PRO B 499      -2.422  39.728  75.048  1.00  0.00           O  
ATOM   2559  CB  PRO B 499      -4.618  39.241  77.091  1.00  0.00           C  
ATOM   2560  CG  PRO B 499      -4.540  40.733  76.909  1.00  0.00           C  
ATOM   2561  CD  PRO B 499      -3.530  41.088  77.966  1.00  0.00           C  
ATOM   2562  N   PRO B 500      -2.295  37.490  75.300  1.00  0.00           N  
ATOM   2563  CA  PRO B 500      -1.740  37.277  73.964  1.00  0.00           C  
ATOM   2564  C   PRO B 500      -2.711  37.654  72.878  1.00  0.00           C  
ATOM   2565  O   PRO B 500      -3.786  38.206  73.140  1.00  0.00           O  
ATOM   2566  CB  PRO B 500      -1.422  35.782  73.951  1.00  0.00           C  
ATOM   2567  CG  PRO B 500      -2.462  35.210  74.846  1.00  0.00           C  
ATOM   2568  CD  PRO B 500      -2.479  36.201  75.995  1.00  0.00           C  
ATOM   2569  N   MET B 501      -2.320  37.360  71.648  1.00  0.00           N  
ATOM   2570  CA  MET B 501      -3.180  37.651  70.523  1.00  0.00           C  
ATOM   2571  C   MET B 501      -2.804  36.822  69.287  1.00  0.00           C  
ATOM   2572  O   MET B 501      -1.974  37.246  68.483  1.00  0.00           O  
ATOM   2573  CB  MET B 501      -3.168  39.171  70.229  1.00  0.00           C  
ATOM   2574  CG  MET B 501      -1.836  39.769  69.759  1.00  0.00           C  
ATOM   2575  SD  MET B 501      -1.756  41.593  69.772  1.00  0.00           S  
ATOM   2576  CE  MET B 501      -0.136  41.849  70.419  1.00  0.00           C  
ATOM   2577  N   GLN B 502      -3.404  35.633  69.137  1.00  0.00           N  
ATOM   2578  CA  GLN B 502      -3.096  34.802  67.969  1.00  0.00           C  
ATOM   2579  C   GLN B 502      -3.571  35.538  66.720  1.00  0.00           C  
ATOM   2580  O   GLN B 502      -4.441  36.413  66.781  1.00  0.00           O  
ATOM   2581  CB  GLN B 502      -3.711  33.383  68.056  1.00  0.00           C  
ATOM   2582  CG  GLN B 502      -5.193  33.284  67.832  1.00  0.00           C  
ATOM   2583  CD  GLN B 502      -6.002  33.852  68.996  1.00  0.00           C  
ATOM   2584  OE1 GLN B 502      -5.822  35.015  69.394  1.00  0.00           O  
ATOM   2585  NE2 GLN B 502      -6.906  33.029  69.547  1.00  0.00           N  
ATOM   2586  N   LEU B 503      -2.989  35.183  65.585  1.00  0.00           N  
ATOM   2587  CA  LEU B 503      -3.310  35.869  64.353  1.00  0.00           C  
ATOM   2588  C   LEU B 503      -3.375  35.000  63.091  1.00  0.00           C  
ATOM   2589  O   LEU B 503      -4.201  35.251  62.198  1.00  0.00           O  
ATOM   2590  CB  LEU B 503      -2.285  36.994  64.175  1.00  0.00           C  
ATOM   2591  CG  LEU B 503      -0.895  36.691  64.759  1.00  0.00           C  
ATOM   2592  CD1 LEU B 503      -0.265  35.516  64.035  1.00  0.00           C  
ATOM   2593  CD2 LEU B 503      -0.012  37.924  64.642  1.00  0.00           C  
ATOM   2594  N   ASP B 650      -2.500  33.995  63.019  1.00  0.00           N  
ATOM   2595  CA  ASP B 650      -2.427  33.096  61.867  1.00  0.00           C  
ATOM   2596  C   ASP B 650      -2.838  31.658  62.243  1.00  0.00           C  
ATOM   2597  O   ASP B 650      -3.848  31.424  62.921  1.00  0.00           O  
ATOM   2598  CB  ASP B 650      -0.987  33.081  61.280  1.00  0.00           C  
ATOM   2599  CG  ASP B 650      -0.537  34.444  60.690  1.00  0.00           C  
ATOM   2600  OD1 ASP B 650      -1.151  34.920  59.714  1.00  0.00           O  
ATOM   2601  OD2 ASP B 650       0.450  35.035  61.189  1.00  0.00           O  
ATOM   2602  N   GLU B 651      -2.027  30.707  61.781  1.00  0.00           N  
ATOM   2603  CA  GLU B 651      -2.219  29.266  62.006  1.00  0.00           C  
ATOM   2604  C   GLU B 651      -1.711  28.982  63.425  1.00  0.00           C  
ATOM   2605  O   GLU B 651      -0.521  28.697  63.631  1.00  0.00           O  
ATOM   2606  CB  GLU B 651      -1.402  28.477  60.944  1.00  0.00           C  
ATOM   2607  CG  GLU B 651      -1.918  27.071  60.502  1.00  0.00           C  
ATOM   2608  CD  GLU B 651      -1.111  26.477  59.310  1.00  0.00           C  
ATOM   2609  OE1 GLU B 651      -0.027  27.019  58.978  1.00  0.00           O  
ATOM   2610  OE2 GLU B 651      -1.555  25.465  58.709  1.00  0.00           O  
ATOM   2611  N   THR B 652      -2.628  29.080  64.390  1.00  0.00           N  
ATOM   2612  CA  THR B 652      -2.321  28.866  65.807  1.00  0.00           C  
ATOM   2613  C   THR B 652      -0.995  29.541  66.168  1.00  0.00           C  
ATOM   2614  O   THR B 652      -0.231  29.039  66.992  1.00  0.00           O  
ATOM   2615  CB  THR B 652      -2.264  27.327  66.192  1.00  0.00           C  
ATOM   2616  OG1 THR B 652      -3.425  26.654  65.681  1.00  0.00           O  
ATOM   2617  CG2 THR B 652      -2.241  27.136  67.735  1.00  0.00           C  
ATOM   2618  N   GLU B 653      -0.709  30.670  65.527  1.00  0.00           N  
ATOM   2619  CA  GLU B 653       0.513  31.399  65.838  1.00  0.00           C  
ATOM   2620  C   GLU B 653       0.094  32.624  66.600  1.00  0.00           C  
ATOM   2621  O   GLU B 653      -0.167  33.685  66.034  1.00  0.00           O  
ATOM   2622  CB  GLU B 653       1.306  31.763  64.577  1.00  0.00           C  
ATOM   2623  CG  GLU B 653       1.902  30.524  63.876  1.00  0.00           C  
ATOM   2624  CD  GLU B 653       2.849  29.671  64.765  1.00  0.00           C  
ATOM   2625  OE1 GLU B 653       2.551  29.442  65.967  1.00  0.00           O  
ATOM   2626  OE2 GLU B 653       3.893  29.208  64.246  1.00  0.00           O  
ATOM   2627  N   SER B 654      -0.012  32.424  67.904  1.00  0.00           N  
ATOM   2628  CA  SER B 654      -0.404  33.457  68.832  1.00  0.00           C  
ATOM   2629  C   SER B 654       0.838  34.226  69.233  1.00  0.00           C  
ATOM   2630  O   SER B 654       1.946  33.682  69.188  1.00  0.00           O  
ATOM   2631  CB  SER B 654      -1.068  32.819  70.044  1.00  0.00           C  
ATOM   2632  OG  SER B 654      -0.775  31.427  70.077  1.00  0.00           O  
ATOM   2633  N   MET B 655       0.633  35.489  69.619  1.00  0.00           N  
ATOM   2634  CA  MET B 655       1.704  36.425  70.002  1.00  0.00           C  
ATOM   2635  C   MET B 655       1.465  37.126  71.345  1.00  0.00           C  
ATOM   2636  O   MET B 655       0.349  37.125  71.872  1.00  0.00           O  
ATOM   2637  CB  MET B 655       1.842  37.490  68.915  1.00  0.00           C  
ATOM   2638  CG  MET B 655       2.257  36.944  67.594  1.00  0.00           C  
ATOM   2639  SD  MET B 655       3.946  36.452  67.754  1.00  0.00           S  
ATOM   2640  CE  MET B 655       4.705  37.686  66.742  1.00  0.00           C  
ATOM   2641  N   VAL B 656       2.509  37.750  71.880  1.00  0.00           N  
ATOM   2642  CA  VAL B 656       2.377  38.437  73.154  1.00  0.00           C  
ATOM   2643  C   VAL B 656       3.372  39.607  73.342  1.00  0.00           C  
ATOM   2644  O   VAL B 656       4.435  39.670  72.705  1.00  0.00           O  
ATOM   2645  CB  VAL B 656       2.505  37.407  74.313  1.00  0.00           C  
ATOM   2646  CG1 VAL B 656       3.859  36.750  74.273  1.00  0.00           C  
ATOM   2647  CG2 VAL B 656       2.267  38.067  75.643  1.00  0.00           C  
ATOM   2648  N   LEU B 657       2.997  40.554  74.190  1.00  0.00           N  
ATOM   2649  CA  LEU B 657       3.861  41.676  74.447  1.00  0.00           C  
ATOM   2650  C   LEU B 657       4.807  41.287  75.577  1.00  0.00           C  
ATOM   2651  O   LEU B 657       4.362  40.908  76.663  1.00  0.00           O  
ATOM   2652  CB  LEU B 657       3.050  42.907  74.863  1.00  0.00           C  
ATOM   2653  CG  LEU B 657       2.353  43.867  73.894  1.00  0.00           C  
ATOM   2654  CD1 LEU B 657       2.117  45.177  74.646  1.00  0.00           C  
ATOM   2655  CD2 LEU B 657       3.198  44.151  72.672  1.00  0.00           C  
ATOM   2656  N   ARG B 658       6.111  41.415  75.345  1.00  0.00           N  
ATOM   2657  CA  ARG B 658       7.091  41.047  76.358  1.00  0.00           C  
ATOM   2658  C   ARG B 658       7.057  41.808  77.665  1.00  0.00           C  
ATOM   2659  O   ARG B 658       7.001  43.026  77.700  1.00  0.00           O  
ATOM   2660  CB  ARG B 658       8.508  41.130  75.788  1.00  0.00           C  
ATOM   2661  CG  ARG B 658       8.911  42.485  75.195  1.00  0.00           C  
ATOM   2662  CD  ARG B 658      10.388  42.462  74.759  1.00  0.00           C  
ATOM   2663  NE  ARG B 658      10.948  43.768  74.414  1.00  0.00           N  
ATOM   2664  CZ  ARG B 658      12.196  43.947  73.975  1.00  0.00           C  
ATOM   2665  NH1 ARG B 658      13.005  42.902  73.830  1.00  0.00           N  
ATOM   2666  NH2 ARG B 658      12.645  45.168  73.674  1.00  0.00           N  
ATOM   2667  N   PRO B 659       7.063  41.079  78.773  1.00  0.00           N  
ATOM   2668  CA  PRO B 659       7.053  41.621  80.139  1.00  0.00           C  
ATOM   2669  C   PRO B 659       8.516  41.736  80.593  1.00  0.00           C  
ATOM   2670  O   PRO B 659       8.832  42.311  81.638  1.00  0.00           O  
ATOM   2671  CB  PRO B 659       6.335  40.538  80.924  1.00  0.00           C  
ATOM   2672  CG  PRO B 659       6.879  39.275  80.257  1.00  0.00           C  
ATOM   2673  CD  PRO B 659       6.747  39.639  78.774  1.00  0.00           C  
ATOM   2674  N   MET B 660       9.394  41.134  79.794  1.00  0.00           N  
ATOM   2675  CA  MET B 660      10.819  41.122  80.052  1.00  0.00           C  
ATOM   2676  C   MET B 660      11.606  40.880  78.772  1.00  0.00           C  
ATOM   2677  O   MET B 660      11.130  40.210  77.829  1.00  0.00           O  
ATOM   2678  CB  MET B 660      11.172  40.050  81.085  1.00  0.00           C  
ATOM   2679  CG  MET B 660      10.755  40.393  82.509  1.00  0.00           C  
ATOM   2680  SD  MET B 660      11.314  39.179  83.724  1.00  0.00           S  
ATOM   2681  CE  MET B 660      10.455  39.780  85.182  1.00  0.00           C  
ATOM   2682  N   ASN B 661      12.823  41.431  78.762  1.00  0.00           N  
ATOM   2683  CA  ASN B 661      13.732  41.346  77.624  1.00  0.00           C  
ATOM   2684  C   ASN B 661      14.687  40.164  77.674  1.00  0.00           C  
ATOM   2685  O   ASN B 661      15.348  39.854  76.685  1.00  0.00           O  
ATOM   2686  CB  ASN B 661      14.518  42.649  77.501  1.00  0.00           C  
ATOM   2687  CG  ASN B 661      13.611  43.861  77.406  1.00  0.00           C  
ATOM   2688  OD1 ASN B 661      12.591  43.832  76.728  1.00  0.00           O  
ATOM   2689  ND2 ASN B 661      13.981  44.932  78.087  1.00  0.00           N  
ATOM   2690  N   CYS B 662      14.742  39.479  78.811  1.00  0.00           N  
ATOM   2691  CA  CYS B 662      15.638  38.331  78.955  1.00  0.00           C  
ATOM   2692  C   CYS B 662      15.511  37.377  77.758  1.00  0.00           C  
ATOM   2693  O   CYS B 662      16.437  37.262  76.946  1.00  0.00           O  
ATOM   2694  CB  CYS B 662      15.340  37.613  80.270  1.00  0.00           C  
ATOM   2695  SG  CYS B 662      14.592  38.731  81.463  1.00  0.00           S  
ATOM   2696  N   PRO B 663      14.344  36.723  77.611  1.00  0.00           N  
ATOM   2697  CA  PRO B 663      14.070  35.778  76.528  1.00  0.00           C  
ATOM   2698  C   PRO B 663      14.628  36.179  75.198  1.00  0.00           C  
ATOM   2699  O   PRO B 663      15.115  35.330  74.466  1.00  0.00           O  
ATOM   2700  CB  PRO B 663      12.561  35.706  76.506  1.00  0.00           C  
ATOM   2701  CG  PRO B 663      12.153  37.029  77.106  1.00  0.00           C  
ATOM   2702  CD  PRO B 663      13.083  37.118  78.252  1.00  0.00           C  
ATOM   2703  N   HIS B 664      14.562  37.469  74.877  1.00  0.00           N  
ATOM   2704  CA  HIS B 664      15.095  37.950  73.597  1.00  0.00           C  
ATOM   2705  C   HIS B 664      16.589  37.895  73.623  1.00  0.00           C  
ATOM   2706  O   HIS B 664      17.193  37.185  72.823  1.00  0.00           O  
ATOM   2707  CB  HIS B 664      14.647  39.370  73.318  1.00  0.00           C  
ATOM   2708  CG  HIS B 664      13.202  39.460  72.983  1.00  0.00           C  
ATOM   2709  ND1 HIS B 664      12.742  39.430  71.686  1.00  0.00           N  
ATOM   2710  CD2 HIS B 664      12.105  39.467  73.777  1.00  0.00           C  
ATOM   2711  CE1 HIS B 664      11.422  39.414  71.693  1.00  0.00           C  
ATOM   2712  NE2 HIS B 664      11.011  39.435  72.948  1.00  0.00           N  
ATOM   2713  N   HIS B 665      17.186  38.637  74.543  1.00  0.00           N  
ATOM   2714  CA  HIS B 665      18.621  38.620  74.666  1.00  0.00           C  
ATOM   2715  C   HIS B 665      19.170  37.186  74.736  1.00  0.00           C  
ATOM   2716  O   HIS B 665      20.300  36.921  74.280  1.00  0.00           O  
ATOM   2717  CB  HIS B 665      19.030  39.412  75.892  1.00  0.00           C  
ATOM   2718  CG  HIS B 665      18.753  40.870  75.768  1.00  0.00           C  
ATOM   2719  ND1 HIS B 665      18.734  41.716  76.854  1.00  0.00           N  
ATOM   2720  CD2 HIS B 665      18.454  41.625  74.688  1.00  0.00           C  
ATOM   2721  CE1 HIS B 665      18.431  42.933  76.446  1.00  0.00           C  
ATOM   2722  NE2 HIS B 665      18.256  42.904  75.137  1.00  0.00           N  
ATOM   2723  N   MET B 666      18.390  36.264  75.308  1.00  0.00           N  
ATOM   2724  CA  MET B 666      18.801  34.853  75.359  1.00  0.00           C  
ATOM   2725  C   MET B 666      19.054  34.419  73.900  1.00  0.00           C  
ATOM   2726  O   MET B 666      20.114  33.894  73.563  1.00  0.00           O  
ATOM   2727  CB  MET B 666      17.698  33.965  75.965  1.00  0.00           C  
ATOM   2728  CG  MET B 666      17.279  34.264  77.407  1.00  0.00           C  
ATOM   2729  SD  MET B 666      18.666  34.336  78.498  1.00  0.00           S  
ATOM   2730  CE  MET B 666      17.948  35.098  79.888  1.00  0.00           C  
ATOM   2731  N   MET B 667      18.079  34.669  73.034  1.00  0.00           N  
ATOM   2732  CA  MET B 667      18.201  34.322  71.617  1.00  0.00           C  
ATOM   2733  C   MET B 667      19.353  35.045  70.912  1.00  0.00           C  
ATOM   2734  O   MET B 667      19.902  34.578  69.907  1.00  0.00           O  
ATOM   2735  CB  MET B 667      16.884  34.636  70.900  1.00  0.00           C  
ATOM   2736  CG  MET B 667      15.704  33.829  71.413  1.00  0.00           C  
ATOM   2737  SD  MET B 667      16.237  32.170  71.860  1.00  0.00           S  
ATOM   2738  CE  MET B 667      16.864  31.558  70.190  1.00  0.00           C  
ATOM   2739  N   ILE B 668      19.684  36.211  71.441  1.00  0.00           N  
ATOM   2740  CA  ILE B 668      20.751  37.036  70.910  1.00  0.00           C  
ATOM   2741  C   ILE B 668      22.029  36.282  71.194  1.00  0.00           C  
ATOM   2742  O   ILE B 668      22.854  36.059  70.306  1.00  0.00           O  
ATOM   2743  CB  ILE B 668      20.745  38.422  71.621  1.00  0.00           C  
ATOM   2744  CG1 ILE B 668      19.840  39.404  70.858  1.00  0.00           C  
ATOM   2745  CG2 ILE B 668      22.142  38.946  71.794  1.00  0.00           C  
ATOM   2746  CD1 ILE B 668      20.230  39.676  69.425  1.00  0.00           C  
ATOM   2747  N   TYR B 669      22.159  35.857  72.445  1.00  0.00           N  
ATOM   2748  CA  TYR B 669      23.342  35.129  72.877  1.00  0.00           C  
ATOM   2749  C   TYR B 669      23.558  33.860  72.093  1.00  0.00           C  
ATOM   2750  O   TYR B 669      24.690  33.491  71.789  1.00  0.00           O  
ATOM   2751  CB  TYR B 669      23.245  34.754  74.351  1.00  0.00           C  
ATOM   2752  CG  TYR B 669      24.394  33.878  74.791  1.00  0.00           C  
ATOM   2753  CD1 TYR B 669      25.646  34.416  75.087  1.00  0.00           C  
ATOM   2754  CD2 TYR B 669      24.236  32.505  74.879  1.00  0.00           C  
ATOM   2755  CE1 TYR B 669      26.708  33.606  75.459  1.00  0.00           C  
ATOM   2756  CE2 TYR B 669      25.291  31.670  75.248  1.00  0.00           C  
ATOM   2757  CZ  TYR B 669      26.526  32.219  75.539  1.00  0.00           C  
ATOM   2758  OH  TYR B 669      27.558  31.368  75.894  1.00  0.00           O  
ATOM   2759  N   ALA B 670      22.445  33.193  71.797  1.00  0.00           N  
ATOM   2760  CA  ALA B 670      22.424  31.921  71.084  1.00  0.00           C  
ATOM   2761  C   ALA B 670      22.650  32.046  69.590  1.00  0.00           C  
ATOM   2762  O   ALA B 670      22.823  31.042  68.911  1.00  0.00           O  
ATOM   2763  CB  ALA B 670      21.085  31.213  71.342  1.00  0.00           C  
ATOM   2764  N   ASN B 671      22.644  33.264  69.069  1.00  0.00           N  
ATOM   2765  CA  ASN B 671      22.810  33.424  67.642  1.00  0.00           C  
ATOM   2766  C   ASN B 671      24.097  32.774  67.100  1.00  0.00           C  
ATOM   2767  O   ASN B 671      24.210  32.510  65.896  1.00  0.00           O  
ATOM   2768  CB  ASN B 671      22.739  34.903  67.274  1.00  0.00           C  
ATOM   2769  CG  ASN B 671      22.633  35.121  65.775  1.00  0.00           C  
ATOM   2770  OD1 ASN B 671      21.676  34.677  65.131  1.00  0.00           O  
ATOM   2771  ND2 ASN B 671      23.624  35.800  65.209  1.00  0.00           N  
ATOM   2772  N   LYS B 672      25.066  32.505  67.972  1.00  0.00           N  
ATOM   2773  CA  LYS B 672      26.296  31.854  67.535  1.00  0.00           C  
ATOM   2774  C   LYS B 672      27.020  31.230  68.715  1.00  0.00           C  
ATOM   2775  O   LYS B 672      26.647  31.444  69.879  1.00  0.00           O  
ATOM   2776  CB  LYS B 672      27.219  32.838  66.815  1.00  0.00           C  
ATOM   2777  CG  LYS B 672      27.956  33.818  67.709  1.00  0.00           C  
ATOM   2778  CD  LYS B 672      28.998  34.595  66.899  1.00  0.00           C  
ATOM   2779  CE  LYS B 672      29.822  35.538  67.778  1.00  0.00           C  
ATOM   2780  NZ  LYS B 672      30.864  36.245  66.976  1.00  0.00           N  
ATOM   2781  N   PRO B 675      28.059  30.426  68.433  1.00  0.00           N  
ATOM   2782  CA  PRO B 675      28.823  29.771  69.494  1.00  0.00           C  
ATOM   2783  C   PRO B 675      29.650  30.782  70.228  1.00  0.00           C  
ATOM   2784  O   PRO B 675      30.027  31.788  69.663  1.00  0.00           O  
ATOM   2785  CB  PRO B 675      29.691  28.782  68.732  1.00  0.00           C  
ATOM   2786  CG  PRO B 675      28.902  28.499  67.522  1.00  0.00           C  
ATOM   2787  CD  PRO B 675      28.424  29.861  67.128  1.00  0.00           C  
ATOM   2788  N   HIS B 677      29.931  30.520  71.491  1.00  0.00           N  
ATOM   2789  CA  HIS B 677      30.749  31.427  72.275  1.00  0.00           C  
ATOM   2790  C   HIS B 677      31.776  30.632  73.054  1.00  0.00           C  
ATOM   2791  O   HIS B 677      31.426  29.700  73.778  1.00  0.00           O  
ATOM   2792  CB  HIS B 677      29.885  32.217  73.237  1.00  0.00           C  
ATOM   2793  CG  HIS B 677      28.880  33.081  72.555  1.00  0.00           C  
ATOM   2794  ND1 HIS B 677      29.231  34.215  71.858  1.00  0.00           N  
ATOM   2795  CD2 HIS B 677      27.539  32.948  72.413  1.00  0.00           C  
ATOM   2796  CE1 HIS B 677      28.150  34.744  71.311  1.00  0.00           C  
ATOM   2797  NE2 HIS B 677      27.110  33.995  71.634  1.00  0.00           N  
ATOM   2798  N   SER B 678      33.045  30.993  72.897  1.00  0.00           N  
ATOM   2799  CA  SER B 678      34.112  30.312  73.605  1.00  0.00           C  
ATOM   2800  C   SER B 678      34.280  30.790  75.031  1.00  0.00           C  
ATOM   2801  O   SER B 678      34.020  31.934  75.356  1.00  0.00           O  
ATOM   2802  CB  SER B 678      35.439  30.509  72.910  1.00  0.00           C  
ATOM   2803  OG  SER B 678      36.479  30.288  73.850  1.00  0.00           O  
ATOM   2804  N   TYR B 682      34.756  29.896  75.874  1.00  0.00           N  
ATOM   2805  CA  TYR B 682      34.976  30.209  77.262  1.00  0.00           C  
ATOM   2806  C   TYR B 682      35.744  31.537  77.409  1.00  0.00           C  
ATOM   2807  O   TYR B 682      35.713  32.145  78.477  1.00  0.00           O  
ATOM   2808  CB  TYR B 682      35.752  29.043  77.902  1.00  0.00           C  
ATOM   2809  CG  TYR B 682      37.252  29.040  77.623  1.00  0.00           C  
ATOM   2810  CD1 TYR B 682      38.126  29.801  78.415  1.00  0.00           C  
ATOM   2811  CD2 TYR B 682      37.800  28.279  76.583  1.00  0.00           C  
ATOM   2812  CE1 TYR B 682      39.499  29.804  78.189  1.00  0.00           C  
ATOM   2813  CE2 TYR B 682      39.181  28.272  76.347  1.00  0.00           C  
ATOM   2814  CZ  TYR B 682      40.019  29.039  77.161  1.00  0.00           C  
ATOM   2815  OH  TYR B 682      41.381  29.041  76.977  1.00  0.00           O  
ATOM   2816  N   ARG B 683      36.421  31.972  76.337  1.00  0.00           N  
ATOM   2817  CA  ARG B 683      37.228  33.209  76.322  1.00  0.00           C  
ATOM   2818  C   ARG B 683      36.413  34.474  76.329  1.00  0.00           C  
ATOM   2819  O   ARG B 683      36.443  35.236  77.277  1.00  0.00           O  
ATOM   2820  CB  ARG B 683      38.121  33.281  75.083  1.00  0.00           C  
ATOM   2821  CG  ARG B 683      39.110  32.175  74.955  1.00  0.00           C  
ATOM   2822  CD  ARG B 683      40.515  32.709  74.787  1.00  0.00           C  
ATOM   2823  NE  ARG B 683      41.472  31.606  74.766  1.00  0.00           N  
ATOM   2824  CZ  ARG B 683      41.393  30.581  73.917  1.00  0.00           C  
ATOM   2825  NH1 ARG B 683      40.402  30.533  73.022  1.00  0.00           N  
ATOM   2826  NH2 ARG B 683      42.287  29.595  73.970  1.00  0.00           N  
ATOM   2827  N   GLU B 684      35.722  34.708  75.222  1.00  0.00           N  
ATOM   2828  CA  GLU B 684      34.866  35.883  75.034  1.00  0.00           C  
ATOM   2829  C   GLU B 684      33.692  35.780  75.994  1.00  0.00           C  
ATOM   2830  O   GLU B 684      32.593  36.135  75.608  1.00  0.00           O  
ATOM   2831  CB  GLU B 684      34.318  35.899  73.577  1.00  0.00           C  
ATOM   2832  CG  GLU B 684      33.430  34.650  73.227  1.00  0.00           C  
ATOM   2833  CD  GLU B 684      33.236  34.352  71.718  1.00  0.00           C  
ATOM   2834  OE1 GLU B 684      32.356  34.967  71.079  1.00  0.00           O  
ATOM   2835  OE2 GLU B 684      33.958  33.486  71.170  1.00  0.00           O  
ATOM   2836  N   LEU B 685      33.887  35.360  77.240  1.00  0.00           N  
ATOM   2837  CA  LEU B 685      32.682  35.185  77.997  1.00  0.00           C  
ATOM   2838  C   LEU B 685      32.041  36.194  78.904  1.00  0.00           C  
ATOM   2839  O   LEU B 685      30.881  35.997  79.307  1.00  0.00           O  
ATOM   2840  CB  LEU B 685      32.675  33.840  78.694  1.00  0.00           C  
ATOM   2841  CG  LEU B 685      31.284  33.137  78.627  1.00  0.00           C  
ATOM   2842  CD1 LEU B 685      30.510  33.385  79.918  1.00  0.00           C  
ATOM   2843  CD2 LEU B 685      30.481  33.574  77.394  1.00  0.00           C  
ATOM   2844  N   PRO B 686      32.745  37.247  79.311  1.00  0.00           N  
ATOM   2845  CA  PRO B 686      31.779  38.010  80.134  1.00  0.00           C  
ATOM   2846  C   PRO B 686      30.870  38.854  79.175  1.00  0.00           C  
ATOM   2847  O   PRO B 686      30.748  40.062  79.335  1.00  0.00           O  
ATOM   2848  CB  PRO B 686      32.672  38.857  81.017  1.00  0.00           C  
ATOM   2849  CG  PRO B 686      33.893  38.002  81.158  1.00  0.00           C  
ATOM   2850  CD  PRO B 686      34.122  37.402  79.795  1.00  0.00           C  
ATOM   2851  N   ILE B 687      30.266  38.201  78.169  1.00  0.00           N  
ATOM   2852  CA  ILE B 687      29.375  38.821  77.175  1.00  0.00           C  
ATOM   2853  C   ILE B 687      28.200  39.620  77.778  1.00  0.00           C  
ATOM   2854  O   ILE B 687      27.291  39.049  78.420  1.00  0.00           O  
ATOM   2855  CB  ILE B 687      28.766  37.767  76.254  1.00  0.00           C  
ATOM   2856  CG1 ILE B 687      29.822  37.205  75.307  1.00  0.00           C  
ATOM   2857  CG2 ILE B 687      27.636  38.388  75.476  1.00  0.00           C  
ATOM   2858  CD1 ILE B 687      29.294  36.217  74.236  1.00  0.00           C  
ATOM   2859  N   ARG B 688      28.167  40.928  77.531  1.00  0.00           N  
ATOM   2860  CA  ARG B 688      27.111  41.723  78.137  1.00  0.00           C  
ATOM   2861  C   ARG B 688      26.034  42.302  77.229  1.00  0.00           C  
ATOM   2862  O   ARG B 688      26.130  43.463  76.913  1.00  0.00           O  
ATOM   2863  CB  ARG B 688      27.754  42.861  78.929  1.00  0.00           C  
ATOM   2864  CG  ARG B 688      28.928  42.417  79.808  1.00  0.00           C  
ATOM   2865  CD  ARG B 688      29.362  43.492  80.844  1.00  0.00           C  
ATOM   2866  NE  ARG B 688      30.591  43.128  81.568  1.00  0.00           N  
ATOM   2867  CZ  ARG B 688      31.779  42.973  80.986  1.00  0.00           C  
ATOM   2868  NH1 ARG B 688      31.915  43.155  79.678  1.00  0.00           N  
ATOM   2869  NH2 ARG B 688      32.829  42.608  81.699  1.00  0.00           N  
ATOM   2870  N   ILE B 689      25.020  41.529  76.822  1.00  0.00           N  
ATOM   2871  CA  ILE B 689      23.922  42.032  75.973  1.00  0.00           C  
ATOM   2872  C   ILE B 689      23.113  43.096  76.756  1.00  0.00           C  
ATOM   2873  O   ILE B 689      22.664  42.848  77.901  1.00  0.00           O  
ATOM   2874  CB  ILE B 689      22.960  40.901  75.587  1.00  0.00           C  
ATOM   2875  CG1 ILE B 689      23.742  39.742  74.972  1.00  0.00           C  
ATOM   2876  CG2 ILE B 689      21.861  41.416  74.705  1.00  0.00           C  
ATOM   2877  CD1 ILE B 689      24.817  40.114  74.050  1.00  0.00           C  
ATOM   2878  N   ALA B 690      22.927  44.272  76.142  1.00  0.00           N  
ATOM   2879  CA  ALA B 690      22.228  45.393  76.784  1.00  0.00           C  
ATOM   2880  C   ALA B 690      21.284  46.112  75.844  1.00  0.00           C  
ATOM   2881  O   ALA B 690      21.626  46.432  74.700  1.00  0.00           O  
ATOM   2882  CB  ALA B 690      23.240  46.397  77.345  1.00  0.00           C  
ATOM   2883  N   GLU B 691      20.098  46.405  76.349  1.00  0.00           N  
ATOM   2884  CA  GLU B 691      19.103  47.052  75.539  1.00  0.00           C  
ATOM   2885  C   GLU B 691      18.263  48.027  76.329  1.00  0.00           C  
ATOM   2886  O   GLU B 691      17.871  47.781  77.447  1.00  0.00           O  
ATOM   2887  CB  GLU B 691      18.218  45.989  74.917  1.00  0.00           C  
ATOM   2888  CG  GLU B 691      17.039  46.506  74.141  1.00  0.00           C  
ATOM   2889  CD  GLU B 691      16.384  45.422  73.307  1.00  0.00           C  
ATOM   2890  OE1 GLU B 691      16.539  44.233  73.650  1.00  0.00           O  
ATOM   2891  OE2 GLU B 691      15.705  45.756  72.318  1.00  0.00           O  
ATOM   2892  N   LEU B 692      18.005  49.172  75.743  1.00  0.00           N  
ATOM   2893  CA  LEU B 692      17.185  50.134  76.413  1.00  0.00           C  
ATOM   2894  C   LEU B 692      15.766  49.639  76.056  1.00  0.00           C  
ATOM   2895  O   LEU B 692      15.010  50.321  75.363  1.00  0.00           O  
ATOM   2896  CB  LEU B 692      17.503  51.500  75.813  1.00  0.00           C  
ATOM   2897  CG  LEU B 692      17.489  52.632  76.822  1.00  0.00           C  
ATOM   2898  CD1 LEU B 692      18.555  52.368  77.856  1.00  0.00           C  
ATOM   2899  CD2 LEU B 692      17.728  53.924  76.137  1.00  0.00           C  
ATOM   2900  N   GLY B 693      15.407  48.456  76.550  1.00  0.00           N  
ATOM   2901  CA  GLY B 693      14.128  47.847  76.191  1.00  0.00           C  
ATOM   2902  C   GLY B 693      12.728  48.079  76.764  1.00  0.00           C  
ATOM   2903  O   GLY B 693      12.476  48.001  77.966  1.00  0.00           O  
ATOM   2904  N   THR B 695      11.794  48.317  75.855  1.00  0.00           N  
ATOM   2905  CA  THR B 695      10.408  48.519  76.204  1.00  0.00           C  
ATOM   2906  C   THR B 695       9.861  47.145  76.577  1.00  0.00           C  
ATOM   2907  O   THR B 695      10.391  46.121  76.162  1.00  0.00           O  
ATOM   2908  CB  THR B 695       9.654  49.067  74.989  1.00  0.00           C  
ATOM   2909  OG1 THR B 695      10.205  50.339  74.647  1.00  0.00           O  
ATOM   2910  CG2 THR B 695       8.175  49.231  75.264  1.00  0.00           C  
ATOM   2911  N   MET B 696       8.794  47.126  77.361  1.00  0.00           N  
ATOM   2912  CA  MET B 696       8.175  45.880  77.793  1.00  0.00           C  
ATOM   2913  C   MET B 696       6.893  46.264  78.515  1.00  0.00           C  
ATOM   2914  O   MET B 696       6.853  47.299  79.184  1.00  0.00           O  
ATOM   2915  CB  MET B 696       9.127  45.109  78.738  1.00  0.00           C  
ATOM   2916  CG  MET B 696       9.468  45.813  80.073  1.00  0.00           C  
ATOM   2917  SD  MET B 696      10.774  45.027  81.100  1.00  0.00           S  
ATOM   2918  CE  MET B 696      10.826  46.152  82.492  1.00  0.00           C  
ATOM   2919  N   HIS B 697       5.854  45.442  78.389  1.00  0.00           N  
ATOM   2920  CA  HIS B 697       4.577  45.750  79.023  1.00  0.00           C  
ATOM   2921  C   HIS B 697       4.080  44.794  80.090  1.00  0.00           C  
ATOM   2922  O   HIS B 697       4.080  43.580  79.888  1.00  0.00           O  
ATOM   2923  CB  HIS B 697       3.507  45.885  77.958  1.00  0.00           C  
ATOM   2924  CG  HIS B 697       3.739  47.025  77.025  1.00  0.00           C  
ATOM   2925  ND1 HIS B 697       4.709  46.999  76.053  1.00  0.00           N  
ATOM   2926  CD2 HIS B 697       3.137  48.232  76.922  1.00  0.00           C  
ATOM   2927  CE1 HIS B 697       4.693  48.139  75.385  1.00  0.00           C  
ATOM   2928  NE2 HIS B 697       3.747  48.905  75.892  1.00  0.00           N  
ATOM   2929  N   ARG B 698       3.652  45.362  81.219  1.00  0.00           N  
ATOM   2930  CA  ARG B 698       3.108  44.601  82.350  1.00  0.00           C  
ATOM   2931  C   ARG B 698       1.662  45.006  82.551  1.00  0.00           C  
ATOM   2932  O   ARG B 698       1.297  46.171  82.352  1.00  0.00           O  
ATOM   2933  CB  ARG B 698       3.846  44.885  83.667  1.00  0.00           C  
ATOM   2934  CG  ARG B 698       4.956  43.898  84.041  1.00  0.00           C  
ATOM   2935  CD  ARG B 698       6.117  44.018  83.072  1.00  0.00           C  
ATOM   2936  NE  ARG B 698       7.346  43.317  83.456  1.00  0.00           N  
ATOM   2937  CZ  ARG B 698       8.061  43.570  84.548  1.00  0.00           C  
ATOM   2938  NH1 ARG B 698       7.671  44.505  85.407  1.00  0.00           N  
ATOM   2939  NH2 ARG B 698       9.203  42.923  84.744  1.00  0.00           N  
ATOM   2940  N   TYR B 699       0.855  44.028  82.963  1.00  0.00           N  
ATOM   2941  CA  TYR B 699      -0.578  44.200  83.221  1.00  0.00           C  
ATOM   2942  C   TYR B 699      -0.789  44.462  84.704  1.00  0.00           C  
ATOM   2943  O   TYR B 699      -1.405  43.671  85.413  1.00  0.00           O  
ATOM   2944  CB  TYR B 699      -1.323  42.930  82.827  1.00  0.00           C  
ATOM   2945  CG  TYR B 699      -2.822  43.053  82.832  1.00  0.00           C  
ATOM   2946  CD1 TYR B 699      -3.444  44.185  83.346  1.00  0.00           C  
ATOM   2947  CD2 TYR B 699      -3.622  42.026  82.317  1.00  0.00           C  
ATOM   2948  CE1 TYR B 699      -4.811  44.289  83.350  1.00  0.00           C  
ATOM   2949  CE2 TYR B 699      -4.981  42.124  82.314  1.00  0.00           C  
ATOM   2950  CZ  TYR B 699      -5.565  43.256  82.831  1.00  0.00           C  
ATOM   2951  OH  TYR B 699      -6.915  43.366  82.841  1.00  0.00           O  
ATOM   2952  N   GLU B 700      -0.257  45.580  85.165  1.00  0.00           N  
ATOM   2953  CA  GLU B 700      -0.372  45.954  86.558  1.00  0.00           C  
ATOM   2954  C   GLU B 700      -1.851  46.078  86.927  1.00  0.00           C  
ATOM   2955  O   GLU B 700      -2.718  46.095  86.038  1.00  0.00           O  
ATOM   2956  CB  GLU B 700       0.396  47.258  86.772  1.00  0.00           C  
ATOM   2957  CG  GLU B 700       1.893  47.138  86.369  1.00  0.00           C  
ATOM   2958  CD  GLU B 700       2.731  46.242  87.314  1.00  0.00           C  
ATOM   2959  OE1 GLU B 700       2.204  45.801  88.369  1.00  0.00           O  
ATOM   2960  OE2 GLU B 700       3.924  45.987  87.006  1.00  0.00           O  
ATOM   2961  N   ALA B 703      -2.137  46.136  88.229  1.00  0.00           N  
ATOM   2962  CA  ALA B 703      -3.517  46.235  88.703  1.00  0.00           C  
ATOM   2963  C   ALA B 703      -4.179  47.563  88.304  1.00  0.00           C  
ATOM   2964  O   ALA B 703      -3.599  48.631  88.482  1.00  0.00           O  
ATOM   2965  CB  ALA B 703      -3.561  46.047  90.231  1.00  0.00           C  
ATOM   2966  N   SER B 704      -5.391  47.492  87.756  1.00  0.00           N  
ATOM   2967  CA  SER B 704      -6.121  48.688  87.336  1.00  0.00           C  
ATOM   2968  C   SER B 704      -5.940  49.878  88.286  1.00  0.00           C  
ATOM   2969  O   SER B 704      -5.960  51.029  87.851  1.00  0.00           O  
ATOM   2970  CB  SER B 704      -7.619  48.376  87.198  1.00  0.00           C  
ATOM   2971  OG  SER B 704      -8.390  49.571  87.221  1.00  0.00           O  
ATOM   2972  N   GLY B 710      -5.766  49.602  89.577  1.00  0.00           N  
ATOM   2973  CA  GLY B 710      -5.601  50.679  90.538  1.00  0.00           C  
ATOM   2974  C   GLY B 710      -4.179  50.913  91.014  1.00  0.00           C  
ATOM   2975  O   GLY B 710      -3.906  51.879  91.727  1.00  0.00           O  
ATOM   2976  N   ALA B 711      -3.269  50.026  90.623  1.00  0.00           N  
ATOM   2977  CA  ALA B 711      -1.865  50.129  91.009  1.00  0.00           C  
ATOM   2978  C   ALA B 711      -1.120  51.163  90.168  1.00  0.00           C  
ATOM   2979  O   ALA B 711      -0.106  51.695  90.617  1.00  0.00           O  
ATOM   2980  CB  ALA B 711      -1.176  48.769  90.882  1.00  0.00           C  
ATOM   2981  N   VAL B 712      -1.600  51.439  88.953  1.00  0.00           N  
ATOM   2982  CA  VAL B 712      -0.944  52.422  88.095  1.00  0.00           C  
ATOM   2983  C   VAL B 712      -0.828  53.716  88.869  1.00  0.00           C  
ATOM   2984  O   VAL B 712      -1.613  53.985  89.766  1.00  0.00           O  
ATOM   2985  CB  VAL B 712      -1.737  52.678  86.819  1.00  0.00           C  
ATOM   2986  CG1 VAL B 712      -1.394  51.635  85.784  1.00  0.00           C  
ATOM   2987  CG2 VAL B 712      -3.223  52.648  87.133  1.00  0.00           C  
ATOM   2988  N   SER B 713       0.156  54.522  88.528  1.00  0.00           N  
ATOM   2989  CA  SER B 713       0.366  55.765  89.237  1.00  0.00           C  
ATOM   2990  C   SER B 713       1.311  56.580  88.372  1.00  0.00           C  
ATOM   2991  O   SER B 713       2.536  56.416  88.450  1.00  0.00           O  
ATOM   2992  CB  SER B 713       0.997  55.457  90.614  1.00  0.00           C  
ATOM   2993  OG  SER B 713       1.386  56.616  91.341  1.00  0.00           O  
ATOM   2994  N   GLY B 714       0.735  57.431  87.525  1.00  0.00           N  
ATOM   2995  CA  GLY B 714       1.536  58.274  86.639  1.00  0.00           C  
ATOM   2996  C   GLY B 714       2.751  57.628  85.969  1.00  0.00           C  
ATOM   2997  O   GLY B 714       2.589  56.720  85.142  1.00  0.00           O  
ATOM   2998  N   LEU B 715       3.952  58.099  86.328  1.00  0.00           N  
ATOM   2999  CA  LEU B 715       5.202  57.600  85.772  1.00  0.00           C  
ATOM   3000  C   LEU B 715       5.908  56.527  86.594  1.00  0.00           C  
ATOM   3001  O   LEU B 715       6.817  55.863  86.089  1.00  0.00           O  
ATOM   3002  CB  LEU B 715       6.184  58.746  85.600  1.00  0.00           C  
ATOM   3003  CG  LEU B 715       6.153  59.639  84.373  1.00  0.00           C  
ATOM   3004  CD1 LEU B 715       7.445  60.450  84.295  1.00  0.00           C  
ATOM   3005  CD2 LEU B 715       6.008  58.777  83.151  1.00  0.00           C  
ATOM   3006  N   GLN B 716       5.484  56.368  87.851  1.00  0.00           N  
ATOM   3007  CA  GLN B 716       6.074  55.437  88.838  1.00  0.00           C  
ATOM   3008  C   GLN B 716       5.866  53.897  88.747  1.00  0.00           C  
ATOM   3009  O   GLN B 716       6.821  53.128  88.916  1.00  0.00           O  
ATOM   3010  CB  GLN B 716       5.652  55.925  90.217  1.00  0.00           C  
ATOM   3011  CG  GLN B 716       6.279  55.205  91.362  1.00  0.00           C  
ATOM   3012  CD  GLN B 716       5.289  55.020  92.480  1.00  0.00           C  
ATOM   3013  OE1 GLN B 716       4.408  54.141  92.418  1.00  0.00           O  
ATOM   3014  NE2 GLN B 716       5.400  55.859  93.507  1.00  0.00           N  
ATOM   3015  N   ARG B 718       4.629  53.459  88.525  1.00  0.00           N  
ATOM   3016  CA  ARG B 718       4.286  52.039  88.378  1.00  0.00           C  
ATOM   3017  C   ARG B 718       3.386  52.207  87.163  1.00  0.00           C  
ATOM   3018  O   ARG B 718       2.305  52.756  87.299  1.00  0.00           O  
ATOM   3019  CB  ARG B 718       3.511  51.561  89.646  1.00  0.00           C  
ATOM   3020  CG  ARG B 718       2.881  50.088  89.756  1.00  0.00           C  
ATOM   3021  CD  ARG B 718       3.854  48.861  89.986  1.00  0.00           C  
ATOM   3022  NE  ARG B 718       4.870  49.008  91.056  1.00  0.00           N  
ATOM   3023  CZ  ARG B 718       5.892  48.160  91.288  1.00  0.00           C  
ATOM   3024  NH1 ARG B 718       6.068  47.075  90.536  1.00  0.00           N  
ATOM   3025  NH2 ARG B 718       6.753  48.397  92.282  1.00  0.00           N  
ATOM   3026  N   VAL B 723       3.852  51.812  85.975  1.00  0.00           N  
ATOM   3027  CA  VAL B 723       3.063  51.976  84.732  1.00  0.00           C  
ATOM   3028  C   VAL B 723       2.951  50.676  83.980  1.00  0.00           C  
ATOM   3029  O   VAL B 723       3.429  49.664  84.468  1.00  0.00           O  
ATOM   3030  CB  VAL B 723       3.698  52.953  83.746  1.00  0.00           C  
ATOM   3031  CG1 VAL B 723       4.161  54.206  84.466  1.00  0.00           C  
ATOM   3032  CG2 VAL B 723       4.856  52.273  83.031  1.00  0.00           C  
ATOM   3033  N   ARG B 724       2.357  50.694  82.786  1.00  0.00           N  
ATOM   3034  CA  ARG B 724       2.194  49.450  82.021  1.00  0.00           C  
ATOM   3035  C   ARG B 724       3.021  49.362  80.755  1.00  0.00           C  
ATOM   3036  O   ARG B 724       3.253  48.275  80.222  1.00  0.00           O  
ATOM   3037  CB  ARG B 724       0.714  49.209  81.703  1.00  0.00           C  
ATOM   3038  CG  ARG B 724      -0.082  48.872  82.941  1.00  0.00           C  
ATOM   3039  CD  ARG B 724      -1.405  48.209  82.662  1.00  0.00           C  
ATOM   3040  NE  ARG B 724      -2.437  49.154  82.247  1.00  0.00           N  
ATOM   3041  CZ  ARG B 724      -3.707  49.064  82.633  1.00  0.00           C  
ATOM   3042  NH1 ARG B 724      -4.085  48.077  83.446  1.00  0.00           N  
ATOM   3043  NH2 ARG B 724      -4.597  49.947  82.198  1.00  0.00           N  
ATOM   3044  N   GLY B 725       3.431  50.526  80.269  1.00  0.00           N  
ATOM   3045  CA  GLY B 725       4.289  50.616  79.102  1.00  0.00           C  
ATOM   3046  C   GLY B 725       5.541  51.231  79.701  1.00  0.00           C  
ATOM   3047  O   GLY B 725       5.501  52.350  80.194  1.00  0.00           O  
ATOM   3048  N   MET B 726       6.655  50.519  79.677  1.00  0.00           N  
ATOM   3049  CA  MET B 726       7.842  51.054  80.295  1.00  0.00           C  
ATOM   3050  C   MET B 726       9.095  50.623  79.571  1.00  0.00           C  
ATOM   3051  O   MET B 726       9.167  49.512  79.047  1.00  0.00           O  
ATOM   3052  CB  MET B 726       7.898  50.558  81.733  1.00  0.00           C  
ATOM   3053  CG  MET B 726       8.029  49.021  81.809  1.00  0.00           C  
ATOM   3054  SD  MET B 726       7.698  48.226  83.421  1.00  0.00           S  
ATOM   3055  CE  MET B 726       5.998  47.920  83.297  1.00  0.00           C  
ATOM   3056  N   THR B 729      10.086  51.512  79.559  1.00  0.00           N  
ATOM   3057  CA  THR B 729      11.381  51.237  78.933  1.00  0.00           C  
ATOM   3058  C   THR B 729      12.511  51.197  79.976  1.00  0.00           C  
ATOM   3059  O   THR B 729      12.925  52.215  80.542  1.00  0.00           O  
ATOM   3060  CB  THR B 729      11.691  52.262  77.853  1.00  0.00           C  
ATOM   3061  OG1 THR B 729      10.636  52.235  76.884  1.00  0.00           O  
ATOM   3062  CG2 THR B 729      13.023  51.949  77.182  1.00  0.00           C  
ATOM   3063  N   LEU B 730      12.983  49.973  80.191  1.00  0.00           N  
ATOM   3064  CA  LEU B 730      14.009  49.621  81.152  1.00  0.00           C  
ATOM   3065  C   LEU B 730      15.431  49.711  80.651  1.00  0.00           C  
ATOM   3066  O   LEU B 730      15.731  49.375  79.497  1.00  0.00           O  
ATOM   3067  CB  LEU B 730      13.769  48.190  81.642  1.00  0.00           C  
ATOM   3068  CG  LEU B 730      14.830  47.607  82.572  1.00  0.00           C  
ATOM   3069  CD1 LEU B 730      14.950  48.505  83.769  1.00  0.00           C  
ATOM   3070  CD2 LEU B 730      14.462  46.228  82.997  1.00  0.00           C  
ATOM   3071  N   ASN B 731      16.312  50.154  81.539  1.00  0.00           N  
ATOM   3072  CA  ASN B 731      17.708  50.260  81.203  1.00  0.00           C  
ATOM   3073  C   ASN B 731      18.187  48.876  81.531  1.00  0.00           C  
ATOM   3074  O   ASN B 731      18.927  48.646  82.468  1.00  0.00           O  
ATOM   3075  CB  ASN B 731      18.379  51.315  82.072  1.00  0.00           C  
ATOM   3076  CG  ASN B 731      19.871  51.334  81.904  1.00  0.00           C  
ATOM   3077  OD1 ASN B 731      20.391  51.275  80.789  1.00  0.00           O  
ATOM   3078  ND2 ASN B 731      20.575  51.421  83.014  1.00  0.00           N  
ATOM   3079  N   ASP B 732      17.731  47.945  80.722  1.00  0.00           N  
ATOM   3080  CA  ASP B 732      18.029  46.535  80.895  1.00  0.00           C  
ATOM   3081  C   ASP B 732      19.358  46.061  80.295  1.00  0.00           C  
ATOM   3082  O   ASP B 732      20.068  46.800  79.618  1.00  0.00           O  
ATOM   3083  CB  ASP B 732      16.870  45.733  80.279  1.00  0.00           C  
ATOM   3084  CG  ASP B 732      16.822  44.311  80.747  1.00  0.00           C  
ATOM   3085  OD1 ASP B 732      17.519  43.973  81.720  1.00  0.00           O  
ATOM   3086  OD2 ASP B 732      16.067  43.532  80.145  1.00  0.00           O  
ATOM   3087  N   SER B 733      19.677  44.805  80.570  1.00  0.00           N  
ATOM   3088  CA  SER B 733      20.866  44.138  80.051  1.00  0.00           C  
ATOM   3089  C   SER B 733      20.954  42.795  80.710  1.00  0.00           C  
ATOM   3090  O   SER B 733      20.480  42.617  81.837  1.00  0.00           O  
ATOM   3091  CB  SER B 733      22.147  44.874  80.356  1.00  0.00           C  
ATOM   3092  OG  SER B 733      23.207  44.002  80.043  1.00  0.00           O  
ATOM   3093  N   HIS B 734      21.544  41.841  80.008  1.00  0.00           N  
ATOM   3094  CA  HIS B 734      21.687  40.518  80.575  1.00  0.00           C  
ATOM   3095  C   HIS B 734      23.100  40.065  80.337  1.00  0.00           C  
ATOM   3096  O   HIS B 734      23.575  40.091  79.196  1.00  0.00           O  
ATOM   3097  CB  HIS B 734      20.693  39.570  79.947  1.00  0.00           C  
ATOM   3098  CG  HIS B 734      19.275  39.913  80.266  1.00  0.00           C  
ATOM   3099  ND1 HIS B 734      18.517  40.755  79.478  1.00  0.00           N  
ATOM   3100  CD2 HIS B 734      18.472  39.521  81.284  1.00  0.00           C  
ATOM   3101  CE1 HIS B 734      17.305  40.857  79.995  1.00  0.00           C  
ATOM   3102  NE2 HIS B 734      17.251  40.117  81.090  1.00  0.00           N  
ATOM   3103  N   ILE B 735      23.772  39.667  81.417  1.00  0.00           N  
ATOM   3104  CA  ILE B 735      25.160  39.268  81.308  1.00  0.00           C  
ATOM   3105  C   ILE B 735      25.295  37.758  81.353  1.00  0.00           C  
ATOM   3106  O   ILE B 735      24.801  37.097  82.264  1.00  0.00           O  
ATOM   3107  CB  ILE B 735      25.999  39.977  82.424  1.00  0.00           C  
ATOM   3108  CG1 ILE B 735      25.729  41.495  82.358  1.00  0.00           C  
ATOM   3109  CG2 ILE B 735      27.505  39.693  82.243  1.00  0.00           C  
ATOM   3110  CD1 ILE B 735      26.256  42.303  83.499  1.00  0.00           C  
ATOM   3111  N   PHE B 736      25.956  37.230  80.329  1.00  0.00           N  
ATOM   3112  CA  PHE B 736      26.187  35.803  80.157  1.00  0.00           C  
ATOM   3113  C   PHE B 736      27.601  35.456  80.622  1.00  0.00           C  
ATOM   3114  O   PHE B 736      28.550  35.752  79.916  1.00  0.00           O  
ATOM   3115  CB  PHE B 736      26.024  35.456  78.663  1.00  0.00           C  
ATOM   3116  CG  PHE B 736      24.616  35.600  78.158  1.00  0.00           C  
ATOM   3117  CD1 PHE B 736      23.988  36.838  78.143  1.00  0.00           C  
ATOM   3118  CD2 PHE B 736      23.878  34.480  77.786  1.00  0.00           C  
ATOM   3119  CE1 PHE B 736      22.637  36.962  77.774  1.00  0.00           C  
ATOM   3120  CE2 PHE B 736      22.527  34.588  77.416  1.00  0.00           C  
ATOM   3121  CZ  PHE B 736      21.908  35.833  77.412  1.00  0.00           C  
ATOM   3122  N   VAL B 737      27.760  34.830  81.789  1.00  0.00           N  
ATOM   3123  CA  VAL B 737      29.119  34.486  82.274  1.00  0.00           C  
ATOM   3124  C   VAL B 737      29.381  33.054  82.777  1.00  0.00           C  
ATOM   3125  O   VAL B 737      28.453  32.365  83.242  1.00  0.00           O  
ATOM   3126  CB  VAL B 737      29.577  35.403  83.443  1.00  0.00           C  
ATOM   3127  CG1 VAL B 737      29.634  36.850  82.988  1.00  0.00           C  
ATOM   3128  CG2 VAL B 737      28.668  35.225  84.626  1.00  0.00           C  
ATOM   3129  N   ARG B 738      30.643  32.605  82.683  1.00  0.00           N  
ATOM   3130  CA  ARG B 738      30.992  31.293  83.234  1.00  0.00           C  
ATOM   3131  C   ARG B 738      30.921  31.447  84.774  1.00  0.00           C  
ATOM   3132  O   ARG B 738      31.340  32.466  85.342  1.00  0.00           O  
ATOM   3133  CB  ARG B 738      32.384  30.787  82.763  1.00  0.00           C  
ATOM   3134  CG  ARG B 738      33.417  31.795  82.284  1.00  0.00           C  
ATOM   3135  CD  ARG B 738      34.588  31.067  81.604  1.00  0.00           C  
ATOM   3136  NE  ARG B 738      35.698  31.944  81.191  1.00  0.00           N  
ATOM   3137  CZ  ARG B 738      36.571  32.529  82.023  1.00  0.00           C  
ATOM   3138  NH1 ARG B 738      36.494  32.346  83.340  1.00  0.00           N  
ATOM   3139  NH2 ARG B 738      37.530  33.310  81.544  1.00  0.00           N  
ATOM   3140  N   PRO B 739      30.384  30.429  85.461  1.00  0.00           N  
ATOM   3141  CA  PRO B 739      30.205  30.390  86.922  1.00  0.00           C  
ATOM   3142  C   PRO B 739      31.241  31.076  87.814  1.00  0.00           C  
ATOM   3143  O   PRO B 739      30.882  31.695  88.823  1.00  0.00           O  
ATOM   3144  CB  PRO B 739      30.096  28.898  87.217  1.00  0.00           C  
ATOM   3145  CG  PRO B 739      29.479  28.364  85.959  1.00  0.00           C  
ATOM   3146  CD  PRO B 739      30.259  29.075  84.895  1.00  0.00           C  
ATOM   3147  N   ASP B 742      32.518  30.977  87.443  1.00  0.00           N  
ATOM   3148  CA  ASP B 742      33.582  31.549  88.264  1.00  0.00           C  
ATOM   3149  C   ASP B 742      33.589  33.068  88.292  1.00  0.00           C  
ATOM   3150  O   ASP B 742      34.273  33.669  89.139  1.00  0.00           O  
ATOM   3151  CB  ASP B 742      34.952  31.017  87.816  1.00  0.00           C  
ATOM   3152  CG  ASP B 742      35.316  31.431  86.408  1.00  0.00           C  
ATOM   3153  OD1 ASP B 742      34.847  30.765  85.469  1.00  0.00           O  
ATOM   3154  OD2 ASP B 742      36.068  32.418  86.236  1.00  0.00           O  
ATOM   3155  N   GLN B 743      32.810  33.676  87.387  1.00  0.00           N  
ATOM   3156  CA  GLN B 743      32.709  35.137  87.261  1.00  0.00           C  
ATOM   3157  C   GLN B 743      31.440  35.642  87.953  1.00  0.00           C  
ATOM   3158  O   GLN B 743      31.303  36.825  88.281  1.00  0.00           O  
ATOM   3159  CB  GLN B 743      32.668  35.513  85.771  1.00  0.00           C  
ATOM   3160  CG  GLN B 743      33.690  34.768  84.933  1.00  0.00           C  
ATOM   3161  CD  GLN B 743      33.418  34.821  83.436  1.00  0.00           C  
ATOM   3162  OE1 GLN B 743      32.300  34.568  82.989  1.00  0.00           O  
ATOM   3163  NE2 GLN B 743      34.450  35.126  82.649  1.00  0.00           N  
ATOM   3164  N   ILE B 786      30.518  34.721  88.188  1.00  0.00           N  
ATOM   3165  CA  ILE B 786      29.258  35.087  88.771  1.00  0.00           C  
ATOM   3166  C   ILE B 786      29.371  36.066  89.907  1.00  0.00           C  
ATOM   3167  O   ILE B 786      28.397  36.739  90.205  1.00  0.00           O  
ATOM   3168  CB  ILE B 786      28.457  33.856  89.202  1.00  0.00           C  
ATOM   3169  CG1 ILE B 786      28.345  32.906  88.019  1.00  0.00           C  
ATOM   3170  CG2 ILE B 786      27.040  34.247  89.580  1.00  0.00           C  
ATOM   3171  CD1 ILE B 786      27.464  31.749  88.266  1.00  0.00           C  
ATOM   3172  N   LYS B 787      30.534  36.181  90.544  1.00  0.00           N  
ATOM   3173  CA  LYS B 787      30.654  37.150  91.644  1.00  0.00           C  
ATOM   3174  C   LYS B 787      31.494  38.348  91.215  1.00  0.00           C  
ATOM   3175  O   LYS B 787      31.280  39.475  91.672  1.00  0.00           O  
ATOM   3176  CB  LYS B 787      31.263  36.506  92.898  1.00  0.00           C  
ATOM   3177  CG  LYS B 787      32.731  36.144  92.747  1.00  0.00           C  
ATOM   3178  CD  LYS B 787      33.512  36.326  94.070  1.00  0.00           C  
ATOM   3179  CE  LYS B 787      32.944  35.478  95.243  1.00  0.00           C  
ATOM   3180  NZ  LYS B 787      33.828  35.554  96.461  1.00  0.00           N  
ATOM   3181  N   GLU B 788      32.453  38.076  90.331  1.00  0.00           N  
ATOM   3182  CA  GLU B 788      33.346  39.096  89.783  1.00  0.00           C  
ATOM   3183  C   GLU B 788      32.458  40.149  89.142  1.00  0.00           C  
ATOM   3184  O   GLU B 788      32.399  41.295  89.580  1.00  0.00           O  
ATOM   3185  CB  GLU B 788      34.279  38.470  88.714  1.00  0.00           C  
ATOM   3186  CG  GLU B 788      35.158  39.459  87.886  1.00  0.00           C  
ATOM   3187  CD  GLU B 788      34.532  39.933  86.526  1.00  0.00           C  
ATOM   3188  OE1 GLU B 788      33.345  39.643  86.233  1.00  0.00           O  
ATOM   3189  OE2 GLU B 788      35.245  40.611  85.741  1.00  0.00           O  
ATOM   3190  N   GLU B 789      31.745  39.725  88.105  1.00  0.00           N  
ATOM   3191  CA  GLU B 789      30.883  40.613  87.379  1.00  0.00           C  
ATOM   3192  C   GLU B 789      29.860  41.193  88.323  1.00  0.00           C  
ATOM   3193  O   GLU B 789      29.819  42.403  88.502  1.00  0.00           O  
ATOM   3194  CB  GLU B 789      30.198  39.871  86.241  1.00  0.00           C  
ATOM   3195  CG  GLU B 789      29.430  40.784  85.286  1.00  0.00           C  
ATOM   3196  CD  GLU B 789      30.335  41.672  84.435  1.00  0.00           C  
ATOM   3197  OE1 GLU B 789      31.316  41.146  83.872  1.00  0.00           O  
ATOM   3198  OE2 GLU B 789      30.058  42.890  84.312  1.00  0.00           O  
ATOM   3199  N   PHE B 790      29.063  40.346  88.966  1.00  0.00           N  
ATOM   3200  CA  PHE B 790      28.018  40.846  89.863  1.00  0.00           C  
ATOM   3201  C   PHE B 790      28.431  42.008  90.760  1.00  0.00           C  
ATOM   3202  O   PHE B 790      27.595  42.790  91.190  1.00  0.00           O  
ATOM   3203  CB  PHE B 790      27.460  39.729  90.737  1.00  0.00           C  
ATOM   3204  CG  PHE B 790      26.206  40.111  91.463  1.00  0.00           C  
ATOM   3205  CD1 PHE B 790      24.972  40.040  90.819  1.00  0.00           C  
ATOM   3206  CD2 PHE B 790      26.263  40.580  92.780  1.00  0.00           C  
ATOM   3207  CE1 PHE B 790      23.819  40.429  91.479  1.00  0.00           C  
ATOM   3208  CE2 PHE B 790      25.116  40.976  93.453  1.00  0.00           C  
ATOM   3209  CZ  PHE B 790      23.894  40.903  92.814  1.00  0.00           C  
ATOM   3210  N   LYS B 791      29.710  42.131  91.064  1.00  0.00           N  
ATOM   3211  CA  LYS B 791      30.111  43.248  91.898  1.00  0.00           C  
ATOM   3212  C   LYS B 791      30.217  44.513  91.053  1.00  0.00           C  
ATOM   3213  O   LYS B 791      29.716  45.570  91.436  1.00  0.00           O  
ATOM   3214  CB  LYS B 791      31.425  42.931  92.610  1.00  0.00           C  
ATOM   3215  CG  LYS B 791      31.256  41.910  93.721  1.00  0.00           C  
ATOM   3216  CD  LYS B 791      32.593  41.449  94.244  1.00  0.00           C  
ATOM   3217  CE  LYS B 791      32.440  40.208  95.119  1.00  0.00           C  
ATOM   3218  NZ  LYS B 791      33.730  39.447  95.171  1.00  0.00           N  
ATOM   3219  N   ARG B 792      30.854  44.396  89.894  1.00  0.00           N  
ATOM   3220  CA  ARG B 792      30.987  45.524  88.987  1.00  0.00           C  
ATOM   3221  C   ARG B 792      29.640  46.228  88.843  1.00  0.00           C  
ATOM   3222  O   ARG B 792      29.502  47.415  89.157  1.00  0.00           O  
ATOM   3223  CB  ARG B 792      31.424  45.041  87.622  1.00  0.00           C  
ATOM   3224  CG  ARG B 792      32.639  44.185  87.648  1.00  0.00           C  
ATOM   3225  CD  ARG B 792      32.966  43.690  86.260  1.00  0.00           C  
ATOM   3226  NE  ARG B 792      34.289  43.086  86.231  1.00  0.00           N  
ATOM   3227  CZ  ARG B 792      35.432  43.769  86.327  1.00  0.00           C  
ATOM   3228  NH1 ARG B 792      35.430  45.099  86.448  1.00  0.00           N  
ATOM   3229  NH2 ARG B 792      36.589  43.111  86.327  1.00  0.00           N  
ATOM   3230  N   VAL B 793      28.647  45.493  88.355  1.00  0.00           N  
ATOM   3231  CA  VAL B 793      27.327  46.062  88.182  1.00  0.00           C  
ATOM   3232  C   VAL B 793      26.906  46.763  89.456  1.00  0.00           C  
ATOM   3233  O   VAL B 793      26.522  47.925  89.427  1.00  0.00           O  
ATOM   3234  CB  VAL B 793      26.271  44.987  87.805  1.00  0.00           C  
ATOM   3235  CG1 VAL B 793      26.788  43.617  88.145  1.00  0.00           C  
ATOM   3236  CG2 VAL B 793      24.953  45.246  88.538  1.00  0.00           C  
ATOM   3237  N   VAL B 794      26.984  46.087  90.586  1.00  0.00           N  
ATOM   3238  CA  VAL B 794      26.570  46.767  91.797  1.00  0.00           C  
ATOM   3239  C   VAL B 794      27.366  48.074  92.051  1.00  0.00           C  
ATOM   3240  O   VAL B 794      26.833  49.044  92.598  1.00  0.00           O  
ATOM   3241  CB  VAL B 794      26.666  45.840  93.011  1.00  0.00           C  
ATOM   3242  CG1 VAL B 794      25.933  46.460  94.202  1.00  0.00           C  
ATOM   3243  CG2 VAL B 794      26.071  44.510  92.662  1.00  0.00           C  
ATOM   3244  N   ASN B 795      28.627  48.136  91.655  1.00  0.00           N  
ATOM   3245  CA  ASN B 795      29.317  49.377  91.891  1.00  0.00           C  
ATOM   3246  C   ASN B 795      28.968  50.400  90.850  1.00  0.00           C  
ATOM   3247  O   ASN B 795      28.996  51.603  91.124  1.00  0.00           O  
ATOM   3248  CB  ASN B 795      30.797  49.150  91.961  1.00  0.00           C  
ATOM   3249  CG  ASN B 795      31.163  48.418  93.195  1.00  0.00           C  
ATOM   3250  OD1 ASN B 795      31.230  47.195  93.183  1.00  0.00           O  
ATOM   3251  ND2 ASN B 795      31.351  49.149  94.301  1.00  0.00           N  
ATOM   3252  N   MET B 796      28.631  49.923  89.652  1.00  0.00           N  
ATOM   3253  CA  MET B 796      28.216  50.808  88.561  1.00  0.00           C  
ATOM   3254  C   MET B 796      26.983  51.529  89.083  1.00  0.00           C  
ATOM   3255  O   MET B 796      26.883  52.744  89.018  1.00  0.00           O  
ATOM   3256  CB  MET B 796      27.838  50.000  87.331  1.00  0.00           C  
ATOM   3257  CG  MET B 796      27.555  50.861  86.132  1.00  0.00           C  
ATOM   3258  SD  MET B 796      26.810  49.916  84.809  1.00  0.00           S  
ATOM   3259  CE  MET B 796      26.030  51.247  83.909  1.00  0.00           C  
ATOM   3260  N   ILE B 797      26.061  50.740  89.620  1.00  0.00           N  
ATOM   3261  CA  ILE B 797      24.842  51.252  90.195  1.00  0.00           C  
ATOM   3262  C   ILE B 797      25.201  52.277  91.237  1.00  0.00           C  
ATOM   3263  O   ILE B 797      24.658  53.377  91.252  1.00  0.00           O  
ATOM   3264  CB  ILE B 797      24.049  50.147  90.875  1.00  0.00           C  
ATOM   3265  CG1 ILE B 797      23.809  49.003  89.884  1.00  0.00           C  
ATOM   3266  CG2 ILE B 797      22.760  50.725  91.448  1.00  0.00           C  
ATOM   3267  CD1 ILE B 797      22.518  48.241  90.088  1.00  0.00           C  
ATOM   3268  N   ILE B 798      26.122  51.919  92.119  1.00  0.00           N  
ATOM   3269  CA  ILE B 798      26.541  52.858  93.161  1.00  0.00           C  
ATOM   3270  C   ILE B 798      27.107  54.122  92.509  1.00  0.00           C  
ATOM   3271  O   ILE B 798      26.630  55.216  92.773  1.00  0.00           O  
ATOM   3272  CB  ILE B 798      27.607  52.236  94.133  1.00  0.00           C  
ATOM   3273  CG1 ILE B 798      26.988  51.113  94.966  1.00  0.00           C  
ATOM   3274  CG2 ILE B 798      28.074  53.254  95.106  1.00  0.00           C  
ATOM   3275  CD1 ILE B 798      27.945  49.956  95.233  1.00  0.00           C  
ATOM   3276  N   ASP B 799      28.099  53.964  91.641  1.00  0.00           N  
ATOM   3277  CA  ASP B 799      28.707  55.108  90.979  1.00  0.00           C  
ATOM   3278  C   ASP B 799      27.709  55.938  90.199  1.00  0.00           C  
ATOM   3279  O   ASP B 799      27.923  57.129  89.988  1.00  0.00           O  
ATOM   3280  CB  ASP B 799      29.805  54.672  90.002  1.00  0.00           C  
ATOM   3281  CG  ASP B 799      31.102  54.279  90.694  1.00  0.00           C  
ATOM   3282  OD1 ASP B 799      31.207  53.122  91.172  1.00  0.00           O  
ATOM   3283  OD2 ASP B 799      32.016  55.142  90.753  1.00  0.00           O  
ATOM   3284  N   VAL B 800      26.632  55.321  89.734  1.00  0.00           N  
ATOM   3285  CA  VAL B 800      25.683  56.098  88.969  1.00  0.00           C  
ATOM   3286  C   VAL B 800      25.011  57.018  89.931  1.00  0.00           C  
ATOM   3287  O   VAL B 800      25.013  58.217  89.733  1.00  0.00           O  
ATOM   3288  CB  VAL B 800      24.629  55.225  88.234  1.00  0.00           C  
ATOM   3289  CG1 VAL B 800      23.425  56.066  87.878  1.00  0.00           C  
ATOM   3290  CG2 VAL B 800      25.224  54.660  86.928  1.00  0.00           C  
ATOM   3291  N   TYR B 801      24.440  56.475  90.988  1.00  0.00           N  
ATOM   3292  CA  TYR B 801      23.794  57.347  91.946  1.00  0.00           C  
ATOM   3293  C   TYR B 801      24.661  58.554  92.319  1.00  0.00           C  
ATOM   3294  O   TYR B 801      24.164  59.665  92.539  1.00  0.00           O  
ATOM   3295  CB  TYR B 801      23.458  56.559  93.179  1.00  0.00           C  
ATOM   3296  CG  TYR B 801      22.327  55.649  92.936  1.00  0.00           C  
ATOM   3297  CD1 TYR B 801      22.286  54.863  91.811  1.00  0.00           C  
ATOM   3298  CD2 TYR B 801      21.279  55.576  93.830  1.00  0.00           C  
ATOM   3299  CE1 TYR B 801      21.218  54.023  91.582  1.00  0.00           C  
ATOM   3300  CE2 TYR B 801      20.216  54.744  93.614  1.00  0.00           C  
ATOM   3301  CZ  TYR B 801      20.179  53.968  92.491  1.00  0.00           C  
ATOM   3302  OH  TYR B 801      19.091  53.146  92.270  1.00  0.00           O  
ATOM   3303  N   LYS B 802      25.961  58.326  92.392  1.00  0.00           N  
ATOM   3304  CA  LYS B 802      26.886  59.376  92.733  1.00  0.00           C  
ATOM   3305  C   LYS B 802      26.808  60.482  91.648  1.00  0.00           C  
ATOM   3306  O   LYS B 802      27.199  61.635  91.885  1.00  0.00           O  
ATOM   3307  CB  LYS B 802      28.296  58.764  92.836  1.00  0.00           C  
ATOM   3308  CG  LYS B 802      29.450  59.722  93.231  1.00  0.00           C  
ATOM   3309  CD  LYS B 802      30.706  59.611  92.289  1.00  0.00           C  
ATOM   3310  CE  LYS B 802      30.510  60.306  90.896  1.00  0.00           C  
ATOM   3311  NZ  LYS B 802      31.684  60.195  89.933  1.00  0.00           N  
ATOM   3312  N   ASP B 803      26.274  60.143  90.476  1.00  0.00           N  
ATOM   3313  CA  ASP B 803      26.174  61.093  89.355  1.00  0.00           C  
ATOM   3314  C   ASP B 803      24.871  61.891  89.298  1.00  0.00           C  
ATOM   3315  O   ASP B 803      24.807  62.966  88.690  1.00  0.00           O  
ATOM   3316  CB  ASP B 803      26.364  60.343  88.034  1.00  0.00           C  
ATOM   3317  CG  ASP B 803      27.798  59.954  87.789  1.00  0.00           C  
ATOM   3318  OD1 ASP B 803      28.677  60.605  88.387  1.00  0.00           O  
ATOM   3319  OD2 ASP B 803      28.043  59.014  86.995  1.00  0.00           O  
ATOM   3320  N   PHE B 804      23.835  61.345  89.920  1.00  0.00           N  
ATOM   3321  CA  PHE B 804      22.518  61.984  89.974  1.00  0.00           C  
ATOM   3322  C   PHE B 804      22.287  62.539  91.386  1.00  0.00           C  
ATOM   3323  O   PHE B 804      21.210  63.107  91.675  1.00  0.00           O  
ATOM   3324  CB  PHE B 804      21.421  60.958  89.659  1.00  0.00           C  
ATOM   3325  CG  PHE B 804      21.292  60.632  88.207  1.00  0.00           C  
ATOM   3326  CD1 PHE B 804      20.588  61.475  87.359  1.00  0.00           C  
ATOM   3327  CD2 PHE B 804      21.918  59.521  87.684  1.00  0.00           C  
ATOM   3328  CE1 PHE B 804      20.511  61.235  86.029  1.00  0.00           C  
ATOM   3329  CE2 PHE B 804      21.848  59.267  86.342  1.00  0.00           C  
ATOM   3330  CZ  PHE B 804      21.138  60.137  85.509  1.00  0.00           C  
ATOM   3331  N   GLY B 808      23.298  62.331  92.249  1.00  0.00           N  
ATOM   3332  CA  GLY B 808      23.271  62.786  93.634  1.00  0.00           C  
ATOM   3333  C   GLY B 808      22.274  62.081  94.529  1.00  0.00           C  
ATOM   3334  O   GLY B 808      21.783  62.646  95.491  1.00  0.00           O  
ATOM   3335  N   PHE B1143      21.959  60.838  94.211  1.00  0.00           N  
ATOM   3336  CA  PHE B1143      20.995  60.109  95.022  1.00  0.00           C  
ATOM   3337  C   PHE B1143      21.736  59.617  96.240  1.00  0.00           C  
ATOM   3338  O   PHE B1143      22.656  58.801  96.097  1.00  0.00           O  
ATOM   3339  CB  PHE B1143      20.451  58.872  94.283  1.00  0.00           C  
ATOM   3340  CG  PHE B1143      19.618  59.177  93.070  1.00  0.00           C  
ATOM   3341  CD1 PHE B1143      19.248  60.479  92.757  1.00  0.00           C  
ATOM   3342  CD2 PHE B1143      19.181  58.137  92.257  1.00  0.00           C  
ATOM   3343  CE1 PHE B1143      18.463  60.734  91.663  1.00  0.00           C  
ATOM   3344  CE2 PHE B1143      18.392  58.379  91.156  1.00  0.00           C  
ATOM   3345  CZ  PHE B1143      18.030  59.679  90.854  1.00  0.00           C  
ATOM   3346  N   GLU B1153      21.380  60.088  97.433  1.00  0.00           N  
ATOM   3347  CA  GLU B1153      22.086  59.561  98.583  1.00  0.00           C  
ATOM   3348  C   GLU B1153      21.198  58.731  99.514  1.00  0.00           C  
ATOM   3349  O   GLU B1153      21.627  57.713 100.046  1.00  0.00           O  
ATOM   3350  CB  GLU B1153      22.834  60.674  99.324  1.00  0.00           C  
ATOM   3351  CG  GLU B1153      24.335  60.318  99.533  1.00  0.00           C  
ATOM   3352  CD  GLU B1153      24.568  59.018 100.404  1.00  0.00           C  
ATOM   3353  OE1 GLU B1153      23.900  58.841 101.469  1.00  0.00           O  
ATOM   3354  OE2 GLU B1153      25.436  58.174 100.031  1.00  0.00           O  
ATOM   3355  N   ASP B1154      19.944  59.118  99.671  1.00  0.00           N  
ATOM   3356  CA  ASP B1154      19.051  58.362 100.539  1.00  0.00           C  
ATOM   3357  C   ASP B1154      18.558  57.077  99.883  1.00  0.00           C  
ATOM   3358  O   ASP B1154      17.543  57.094  99.203  1.00  0.00           O  
ATOM   3359  CB  ASP B1154      17.832  59.210 100.976  1.00  0.00           C  
ATOM   3360  CG  ASP B1154      17.867  60.678 100.444  1.00  0.00           C  
ATOM   3361  OD1 ASP B1154      18.703  61.009  99.560  1.00  0.00           O  
ATOM   3362  OD2 ASP B1154      17.036  61.510 100.909  1.00  0.00           O  
ATOM   3363  N   TYR B1155      19.281  55.971 100.083  1.00  0.00           N  
ATOM   3364  CA  TYR B1155      18.889  54.660  99.537  1.00  0.00           C  
ATOM   3365  C   TYR B1155      19.498  53.462 100.294  1.00  0.00           C  
ATOM   3366  O   TYR B1155      20.595  53.558 100.857  1.00  0.00           O  
ATOM   3367  CB  TYR B1155      19.252  54.573  98.056  1.00  0.00           C  
ATOM   3368  CG  TYR B1155      20.741  54.541  97.760  1.00  0.00           C  
ATOM   3369  CD1 TYR B1155      21.474  55.722  97.658  1.00  0.00           C  
ATOM   3370  CD2 TYR B1155      21.418  53.324  97.577  1.00  0.00           C  
ATOM   3371  CE1 TYR B1155      22.846  55.694  97.382  1.00  0.00           C  
ATOM   3372  CE2 TYR B1155      22.789  53.287  97.300  1.00  0.00           C  
ATOM   3373  CZ  TYR B1155      23.492  54.475  97.208  1.00  0.00           C  
ATOM   3374  OH  TYR B1155      24.835  54.459  96.962  1.00  0.00           O  
ATOM   3375  N   SER B1156      18.783  52.333 100.287  1.00  0.00           N  
ATOM   3376  CA  SER B1156      19.217  51.106 100.981  1.00  0.00           C  
ATOM   3377  C   SER B1156      19.456  49.963 100.019  1.00  0.00           C  
ATOM   3378  O   SER B1156      19.297  50.129  98.825  1.00  0.00           O  
ATOM   3379  CB  SER B1156      18.139  50.631 101.949  1.00  0.00           C  
ATOM   3380  OG  SER B1156      17.149  49.915 101.233  1.00  0.00           O  
ATOM   3381  N   PHE B1157      19.824  48.801 100.556  1.00  0.00           N  
ATOM   3382  CA  PHE B1157      20.037  47.593  99.748  1.00  0.00           C  
ATOM   3383  C   PHE B1157      19.057  46.500 100.225  1.00  0.00           C  
ATOM   3384  O   PHE B1157      18.302  46.717 101.191  1.00  0.00           O  
ATOM   3385  CB  PHE B1157      21.491  47.124  99.858  1.00  0.00           C  
ATOM   3386  CG  PHE B1157      22.447  47.905  98.985  1.00  0.00           C  
ATOM   3387  CD1 PHE B1157      22.529  49.286  99.070  1.00  0.00           C  
ATOM   3388  CD2 PHE B1157      23.263  47.264  98.069  1.00  0.00           C  
ATOM   3389  CE1 PHE B1157      23.420  50.019  98.247  1.00  0.00           C  
ATOM   3390  CE2 PHE B1157      24.147  47.992  97.251  1.00  0.00           C  
ATOM   3391  CZ  PHE B1157      24.220  49.369  97.347  1.00  0.00           C  
ATOM   3392  N   ARG B1158      19.041  45.345  99.558  1.00  0.00           N  
ATOM   3393  CA  ARG B1158      18.114  44.267  99.937  1.00  0.00           C  
ATOM   3394  C   ARG B1158      18.228  43.016  99.073  1.00  0.00           C  
ATOM   3395  O   ARG B1158      18.125  43.089  97.861  1.00  0.00           O  
ATOM   3396  CB  ARG B1158      16.662  44.763  99.865  1.00  0.00           C  
ATOM   3397  CG  ARG B1158      15.644  43.658  99.567  1.00  0.00           C  
ATOM   3398  CD  ARG B1158      14.253  44.213  99.304  1.00  0.00           C  
ATOM   3399  NE  ARG B1158      13.507  43.383  98.356  1.00  0.00           N  
ATOM   3400  CZ  ARG B1158      12.347  43.730  97.798  1.00  0.00           C  
ATOM   3401  NH1 ARG B1158      11.776  44.891  98.087  1.00  0.00           N  
ATOM   3402  NH2 ARG B1158      11.759  42.926  96.924  1.00  0.00           N  
ATOM   3403  N   LEU B1159      18.410  41.858  99.687  1.00  0.00           N  
ATOM   3404  CA  LEU B1159      18.516  40.638  98.899  1.00  0.00           C  
ATOM   3405  C   LEU B1159      17.188  39.899  98.933  1.00  0.00           C  
ATOM   3406  O   LEU B1159      16.700  39.553  99.998  1.00  0.00           O  
ATOM   3407  CB  LEU B1159      19.653  39.770  99.445  1.00  0.00           C  
ATOM   3408  CG  LEU B1159      21.076  40.310  99.206  1.00  0.00           C  
ATOM   3409  CD1 LEU B1159      21.158  41.781  99.560  1.00  0.00           C  
ATOM   3410  CD2 LEU B1159      22.075  39.508 100.016  1.00  0.00           C  
ATOM   3411  N   SER B1160      16.595  39.669  97.770  1.00  0.00           N  
ATOM   3412  CA  SER B1160      15.301  38.994  97.697  1.00  0.00           C  
ATOM   3413  C   SER B1160      15.416  37.465  97.584  1.00  0.00           C  
ATOM   3414  O   SER B1160      16.257  36.962  96.837  1.00  0.00           O  
ATOM   3415  CB  SER B1160      14.520  39.582  96.534  1.00  0.00           C  
ATOM   3416  OG  SER B1160      14.428  40.982  96.715  1.00  0.00           O  
ATOM   3417  N   TYR B1161      14.550  36.722  98.282  1.00  0.00           N  
ATOM   3418  CA  TYR B1161      14.687  35.268  98.284  1.00  0.00           C  
ATOM   3419  C   TYR B1161      13.742  34.292  97.571  1.00  0.00           C  
ATOM   3420  O   TYR B1161      13.866  34.133  96.369  1.00  0.00           O  
ATOM   3421  CB  TYR B1161      14.914  34.828  99.728  1.00  0.00           C  
ATOM   3422  CG  TYR B1161      16.244  35.321 100.269  1.00  0.00           C  
ATOM   3423  CD1 TYR B1161      17.393  35.294  99.471  1.00  0.00           C  
ATOM   3424  CD2 TYR B1161      16.353  35.816 101.567  1.00  0.00           C  
ATOM   3425  CE1 TYR B1161      18.606  35.743  99.950  1.00  0.00           C  
ATOM   3426  CE2 TYR B1161      17.564  36.271 102.054  1.00  0.00           C  
ATOM   3427  CZ  TYR B1161      18.689  36.228 101.241  1.00  0.00           C  
ATOM   3428  OH  TYR B1161      19.906  36.640 101.736  1.00  0.00           O  
ATOM   3429  N   ARG B1162      12.830  33.613  98.267  1.00  0.00           N  
ATOM   3430  CA  ARG B1162      11.971  32.632  97.581  1.00  0.00           C  
ATOM   3431  C   ARG B1162      10.841  33.208  96.692  1.00  0.00           C  
ATOM   3432  O   ARG B1162      10.548  34.407  96.770  1.00  0.00           O  
ATOM   3433  CB  ARG B1162      11.375  31.644  98.600  1.00  0.00           C  
ATOM   3434  CG  ARG B1162      10.188  32.157  99.423  1.00  0.00           C  
ATOM   3435  CD  ARG B1162       9.075  31.105  99.460  1.00  0.00           C  
ATOM   3436  NE  ARG B1162       9.607  29.814  99.888  1.00  0.00           N  
ATOM   3437  CZ  ARG B1162       9.090  28.634  99.554  1.00  0.00           C  
ATOM   3438  NH1 ARG B1162       8.019  28.587  98.783  1.00  0.00           N  
ATOM   3439  NH2 ARG B1162       9.645  27.502  99.974  1.00  0.00           N  
ATOM   3440  N   ASP B1163      10.244  32.342  95.846  1.00  0.00           N  
ATOM   3441  CA  ASP B1163       9.123  32.638  94.920  1.00  0.00           C  
ATOM   3442  C   ASP B1163       8.990  31.583  93.804  1.00  0.00           C  
ATOM   3443  O   ASP B1163       9.992  31.032  93.353  1.00  0.00           O  
ATOM   3444  CB  ASP B1163       9.232  34.044  94.343  1.00  0.00           C  
ATOM   3445  CG  ASP B1163       8.364  35.046  95.107  1.00  0.00           C  
ATOM   3446  OD1 ASP B1163       7.119  34.923  95.054  1.00  0.00           O  
ATOM   3447  OD2 ASP B1163       8.911  35.952  95.773  1.00  0.00           O  
ATOM   3448  N   PRO B1189       7.750  31.327  93.312  1.00  0.00           N  
ATOM   3449  CA  PRO B1189       7.526  30.311  92.271  1.00  0.00           C  
ATOM   3450  C   PRO B1189       8.660  30.163  91.310  1.00  0.00           C  
ATOM   3451  O   PRO B1189       8.950  31.079  90.555  1.00  0.00           O  
ATOM   3452  CB  PRO B1189       6.225  30.758  91.598  1.00  0.00           C  
ATOM   3453  CG  PRO B1189       6.240  32.207  91.777  1.00  0.00           C  
ATOM   3454  CD  PRO B1189       6.686  32.343  93.223  1.00  0.00           C  
ATOM   3455  N   GLU B1190       9.314  29.010  91.354  1.00  0.00           N  
ATOM   3456  CA  GLU B1190      10.431  28.752  90.465  1.00  0.00           C  
ATOM   3457  C   GLU B1190      10.226  27.545  89.578  1.00  0.00           C  
ATOM   3458  O   GLU B1190       9.197  26.873  89.650  1.00  0.00           O  
ATOM   3459  CB  GLU B1190      11.725  28.586  91.255  1.00  0.00           C  
ATOM   3460  CG  GLU B1190      11.564  27.884  92.571  1.00  0.00           C  
ATOM   3461  CD  GLU B1190      10.717  26.647  92.458  1.00  0.00           C  
ATOM   3462  OE1 GLU B1190      10.898  25.893  91.475  1.00  0.00           O  
ATOM   3463  OE2 GLU B1190       9.875  26.434  93.363  1.00  0.00           O  
ATOM   3464  N   ASP B1191      11.227  27.276  88.747  1.00  0.00           N  
ATOM   3465  CA  ASP B1191      11.184  26.164  87.803  1.00  0.00           C  
ATOM   3466  C   ASP B1191      12.625  25.806  87.440  1.00  0.00           C  
ATOM   3467  O   ASP B1191      13.544  26.020  88.234  1.00  0.00           O  
ATOM   3468  CB  ASP B1191      10.421  26.592  86.529  1.00  0.00           C  
ATOM   3469  CG  ASP B1191       9.772  25.415  85.776  1.00  0.00           C  
ATOM   3470  OD1 ASP B1191      10.303  24.284  85.836  1.00  0.00           O  
ATOM   3471  OD2 ASP B1191       8.736  25.636  85.100  1.00  0.00           O  
ATOM   3472  N   LYS B1192      12.785  25.272  86.227  1.00  0.00           N  
ATOM   3473  CA  LYS B1192      14.059  24.854  85.622  1.00  0.00           C  
ATOM   3474  C   LYS B1192      13.747  23.706  84.644  1.00  0.00           C  
ATOM   3475  O   LYS B1192      12.577  23.434  84.357  1.00  0.00           O  
ATOM   3476  CB  LYS B1192      15.075  24.406  86.700  1.00  0.00           C  
ATOM   3477  CG  LYS B1192      16.443  23.992  86.143  1.00  0.00           C  
ATOM   3478  CD  LYS B1192      17.601  24.214  87.114  1.00  0.00           C  
ATOM   3479  CE  LYS B1192      18.004  25.674  87.223  1.00  0.00           C  
ATOM   3480  NZ  LYS B1192      19.300  25.779  87.947  1.00  0.00           N  
ATOM   3481  N   GLU B1325      14.778  23.059  84.105  1.00  0.00           N  
ATOM   3482  CA  GLU B1325      14.581  21.928  83.195  1.00  0.00           C  
ATOM   3483  C   GLU B1325      14.002  20.769  84.013  1.00  0.00           C  
ATOM   3484  O   GLU B1325      13.585  19.741  83.462  1.00  0.00           O  
ATOM   3485  CB  GLU B1325      15.925  21.501  82.579  1.00  0.00           C  
ATOM   3486  CG  GLU B1325      16.033  20.007  82.202  1.00  0.00           C  
ATOM   3487  CD  GLU B1325      17.309  19.350  82.731  1.00  0.00           C  
ATOM   3488  OE1 GLU B1325      17.594  19.458  83.944  1.00  0.00           O  
ATOM   3489  OE2 GLU B1325      18.031  18.718  81.935  1.00  0.00           O  
ATOM   3490  N   LYS B1330      13.972  20.957  85.333  1.00  0.00           N  
ATOM   3491  CA  LYS B1330      13.482  19.941  86.257  1.00  0.00           C  
ATOM   3492  C   LYS B1330      12.041  20.101  86.747  1.00  0.00           C  
ATOM   3493  O   LYS B1330      11.377  21.119  86.519  1.00  0.00           O  
ATOM   3494  CB  LYS B1330      14.417  19.848  87.476  1.00  0.00           C  
ATOM   3495  CG  LYS B1330      15.746  19.152  87.205  1.00  0.00           C  
ATOM   3496  CD  LYS B1330      15.528  17.700  86.815  1.00  0.00           C  
ATOM   3497  CE  LYS B1330      16.833  17.002  86.494  1.00  0.00           C  
ATOM   3498  NZ  LYS B1330      16.599  15.565  86.183  1.00  0.00           N  
ATOM   3499  N   TYR B1334      11.584  19.046  87.416  1.00  0.00           N  
ATOM   3500  CA  TYR B1334      10.257  18.949  88.016  1.00  0.00           C  
ATOM   3501  C   TYR B1334      10.582  18.789  89.509  1.00  0.00           C  
ATOM   3502  O   TYR B1334       9.967  17.982  90.219  1.00  0.00           O  
ATOM   3503  CB  TYR B1334       9.532  17.712  87.464  1.00  0.00           C  
ATOM   3504  CG  TYR B1334       9.506  17.683  85.950  1.00  0.00           C  
ATOM   3505  CD1 TYR B1334       8.519  18.360  85.231  1.00  0.00           C  
ATOM   3506  CD2 TYR B1334      10.523  17.042  85.230  1.00  0.00           C  
ATOM   3507  CE1 TYR B1334       8.547  18.400  83.831  1.00  0.00           C  
ATOM   3508  CE2 TYR B1334      10.563  17.084  83.832  1.00  0.00           C  
ATOM   3509  CZ  TYR B1334       9.571  17.759  83.141  1.00  0.00           C  
ATOM   3510  OH  TYR B1334       9.592  17.755  81.766  1.00  0.00           O  
ATOM   3511  N   PHE B1335      11.578  19.575  89.947  1.00  0.00           N  
ATOM   3512  CA  PHE B1335      12.095  19.602  91.324  1.00  0.00           C  
ATOM   3513  C   PHE B1335      11.977  20.995  91.992  1.00  0.00           C  
ATOM   3514  O   PHE B1335      12.106  21.113  93.221  1.00  0.00           O  
ATOM   3515  CB  PHE B1335      13.568  19.121  91.309  1.00  0.00           C  
ATOM   3516  CG  PHE B1335      14.293  19.247  92.640  1.00  0.00           C  
ATOM   3517  CD1 PHE B1335      13.648  18.974  93.854  1.00  0.00           C  
ATOM   3518  CD2 PHE B1335      15.644  19.605  92.670  1.00  0.00           C  
ATOM   3519  CE1 PHE B1335      14.339  19.057  95.072  1.00  0.00           C  
ATOM   3520  CE2 PHE B1335      16.339  19.688  93.880  1.00  0.00           C  
ATOM   3521  CZ  PHE B1335      15.687  19.414  95.082  1.00  0.00           C  
ATOM   3522  N   ASP B1336      11.707  22.037  91.199  1.00  0.00           N  
ATOM   3523  CA  ASP B1336      11.592  23.399  91.728  1.00  0.00           C  
ATOM   3524  C   ASP B1336      12.995  23.785  92.152  1.00  0.00           C  
ATOM   3525  O   ASP B1336      13.208  24.731  92.900  1.00  0.00           O  
ATOM   3526  CB  ASP B1336      10.681  23.436  92.958  1.00  0.00           C  
ATOM   3527  CG  ASP B1336       9.343  22.779  92.715  1.00  0.00           C  
ATOM   3528  OD1 ASP B1336       8.608  23.245  91.829  1.00  0.00           O  
ATOM   3529  OD2 ASP B1336       9.023  21.798  93.412  1.00  0.00           O  
ATOM   3530  N   ASP B1384      13.946  23.010  91.656  1.00  0.00           N  
ATOM   3531  CA  ASP B1384      15.353  23.168  91.964  1.00  0.00           C  
ATOM   3532  C   ASP B1384      15.647  23.909  93.245  1.00  0.00           C  
ATOM   3533  O   ASP B1384      16.038  25.068  93.232  1.00  0.00           O  
ATOM   3534  CB  ASP B1384      16.077  23.823  90.804  1.00  0.00           C  
ATOM   3535  CG  ASP B1384      17.175  22.948  90.256  1.00  0.00           C  
ATOM   3536  OD1 ASP B1384      18.157  22.695  90.988  1.00  0.00           O  
ATOM   3537  OD2 ASP B1384      17.044  22.503  89.099  1.00  0.00           O  
ATOM   3538  N   ASP B1385      15.448  23.223  94.361  1.00  0.00           N  
ATOM   3539  CA  ASP B1385      15.725  23.807  95.659  1.00  0.00           C  
ATOM   3540  C   ASP B1385      17.230  23.996  95.689  1.00  0.00           C  
ATOM   3541  O   ASP B1385      17.748  24.829  96.430  1.00  0.00           O  
ATOM   3542  CB  ASP B1385      15.343  22.848  96.787  1.00  0.00           C  
ATOM   3543  CG  ASP B1385      13.904  22.398  96.721  1.00  0.00           C  
ATOM   3544  OD1 ASP B1385      13.461  21.923  95.648  1.00  0.00           O  
ATOM   3545  OD2 ASP B1385      13.223  22.506  97.763  1.00  0.00           O  
ATOM   3546  N   ASP B1386      17.930  23.205  94.881  1.00  0.00           N  
ATOM   3547  CA  ASP B1386      19.383  23.273  94.844  1.00  0.00           C  
ATOM   3548  C   ASP B1386      19.890  24.563  94.250  1.00  0.00           C  
ATOM   3549  O   ASP B1386      20.736  25.233  94.839  1.00  0.00           O  
ATOM   3550  CB  ASP B1386      19.959  22.083  94.078  1.00  0.00           C  
ATOM   3551  CG  ASP B1386      19.906  20.794  94.883  1.00  0.00           C  
ATOM   3552  OD1 ASP B1386      18.831  20.156  94.927  1.00  0.00           O  
ATOM   3553  OD2 ASP B1386      20.941  20.435  95.488  1.00  0.00           O  
ATOM   3554  N   MET B1387      19.380  24.907  93.075  1.00  0.00           N  
ATOM   3555  CA  MET B1387      19.784  26.141  92.429  1.00  0.00           C  
ATOM   3556  C   MET B1387      19.667  27.265  93.451  1.00  0.00           C  
ATOM   3557  O   MET B1387      20.668  27.865  93.839  1.00  0.00           O  
ATOM   3558  CB  MET B1387      18.883  26.432  91.240  1.00  0.00           C  
ATOM   3559  CG  MET B1387      19.082  27.796  90.640  1.00  0.00           C  
ATOM   3560  SD  MET B1387      17.648  28.272  89.663  1.00  0.00           S  
ATOM   3561  CE  MET B1387      16.758  29.310  90.829  1.00  0.00           C  
ATOM   3562  N   TRP B1388      18.444  27.531  93.899  1.00  0.00           N  
ATOM   3563  CA  TRP B1388      18.183  28.582  94.878  1.00  0.00           C  
ATOM   3564  C   TRP B1388      19.175  28.649  96.020  1.00  0.00           C  
ATOM   3565  O   TRP B1388      19.899  29.631  96.190  1.00  0.00           O  
ATOM   3566  CB  TRP B1388      16.794  28.410  95.465  1.00  0.00           C  
ATOM   3567  CG  TRP B1388      15.770  28.821  94.530  1.00  0.00           C  
ATOM   3568  CD1 TRP B1388      14.993  28.016  93.758  1.00  0.00           C  
ATOM   3569  CD2 TRP B1388      15.446  30.168  94.178  1.00  0.00           C  
ATOM   3570  NE1 TRP B1388      14.202  28.779  92.935  1.00  0.00           N  
ATOM   3571  CE2 TRP B1388      14.459  30.106  93.171  1.00  0.00           C  
ATOM   3572  CE3 TRP B1388      15.898  31.424  94.614  1.00  0.00           C  
ATOM   3573  CZ2 TRP B1388      13.908  31.262  92.585  1.00  0.00           C  
ATOM   3574  CZ3 TRP B1388      15.354  32.571  94.033  1.00  0.00           C  
ATOM   3575  CH2 TRP B1388      14.367  32.478  93.026  1.00  0.00           C  
ATOM   3576  N   ASN B1389      19.167  27.599  96.824  1.00  0.00           N  
ATOM   3577  CA  ASN B1389      20.043  27.490  97.970  1.00  0.00           C  
ATOM   3578  C   ASN B1389      21.426  27.972  97.535  1.00  0.00           C  
ATOM   3579  O   ASN B1389      22.051  28.804  98.201  1.00  0.00           O  
ATOM   3580  CB  ASN B1389      20.092  26.020  98.403  1.00  0.00           C  
ATOM   3581  CG  ASN B1389      20.497  25.838  99.856  1.00  0.00           C  
ATOM   3582  OD1 ASN B1389      19.712  26.106 100.772  1.00  0.00           O  
ATOM   3583  ND2 ASN B1389      21.730  25.374 100.075  1.00  0.00           N  
ATOM   3584  N   LYS B1390      21.869  27.435  96.397  1.00  0.00           N  
ATOM   3585  CA  LYS B1390      23.164  27.733  95.780  1.00  0.00           C  
ATOM   3586  C   LYS B1390      23.330  29.193  95.397  1.00  0.00           C  
ATOM   3587  O   LYS B1390      24.362  29.809  95.681  1.00  0.00           O  
ATOM   3588  CB  LYS B1390      23.334  26.874  94.528  1.00  0.00           C  
ATOM   3589  CG  LYS B1390      24.328  27.407  93.514  1.00  0.00           C  
ATOM   3590  CD  LYS B1390      24.408  26.468  92.329  1.00  0.00           C  
ATOM   3591  CE  LYS B1390      25.481  26.905  91.356  1.00  0.00           C  
ATOM   3592  NZ  LYS B1390      25.677  25.940  90.232  1.00  0.00           N  
ATOM   3593  N   ALA B1391      22.302  29.726  94.738  1.00  0.00           N  
ATOM   3594  CA  ALA B1391      22.274  31.110  94.273  1.00  0.00           C  
ATOM   3595  C   ALA B1391      22.247  32.127  95.408  1.00  0.00           C  
ATOM   3596  O   ALA B1391      23.182  32.911  95.572  1.00  0.00           O  
ATOM   3597  CB  ALA B1391      21.078  31.317  93.372  1.00  0.00           C  
ATOM   3598  N   GLU B1392      21.173  32.110  96.190  1.00  0.00           N  
ATOM   3599  CA  GLU B1392      21.033  33.055  97.292  1.00  0.00           C  
ATOM   3600  C   GLU B1392      22.240  33.113  98.222  1.00  0.00           C  
ATOM   3601  O   GLU B1392      22.421  34.092  98.965  1.00  0.00           O  
ATOM   3602  CB  GLU B1392      19.788  32.735  98.119  1.00  0.00           C  
ATOM   3603  CG  GLU B1392      18.557  32.502  97.316  1.00  0.00           C  
ATOM   3604  CD  GLU B1392      17.365  32.306  98.201  1.00  0.00           C  
ATOM   3605  OE1 GLU B1392      17.444  31.454  99.105  1.00  0.00           O  
ATOM   3606  OE2 GLU B1392      16.350  32.998  97.999  1.00  0.00           O  
ATOM   3607  N   ASN B1393      23.051  32.060  98.209  1.00  0.00           N  
ATOM   3608  CA  ASN B1393      24.201  32.062  99.085  1.00  0.00           C  
ATOM   3609  C   ASN B1393      25.292  32.809  98.352  1.00  0.00           C  
ATOM   3610  O   ASN B1393      25.916  33.718  98.915  1.00  0.00           O  
ATOM   3611  CB  ASN B1393      24.648  30.648  99.440  1.00  0.00           C  
ATOM   3612  CG  ASN B1393      25.459  30.608 100.733  1.00  0.00           C  
ATOM   3613  OD1 ASN B1393      26.416  29.822 100.854  1.00  0.00           O  
ATOM   3614  ND2 ASN B1393      25.095  31.461 101.702  1.00  0.00           N  
ATOM   3615  N   MET B1394      25.499  32.450  97.088  1.00  0.00           N  
ATOM   3616  CA  MET B1394      26.492  33.130  96.253  1.00  0.00           C  
ATOM   3617  C   MET B1394      26.183  34.628  96.196  1.00  0.00           C  
ATOM   3618  O   MET B1394      27.089  35.478  96.104  1.00  0.00           O  
ATOM   3619  CB  MET B1394      26.475  32.533  94.852  1.00  0.00           C  
ATOM   3620  CG  MET B1394      27.094  33.401  93.783  1.00  0.00           C  
ATOM   3621  SD  MET B1394      27.520  32.399  92.323  1.00  0.00           S  
ATOM   3622  CE  MET B1394      29.264  32.681  92.340  1.00  0.00           C  
ATOM   3623  N   LEU B1395      24.886  34.931  96.228  1.00  0.00           N  
ATOM   3624  CA  LEU B1395      24.378  36.304  96.222  1.00  0.00           C  
ATOM   3625  C   LEU B1395      24.774  36.963  97.557  1.00  0.00           C  
ATOM   3626  O   LEU B1395      25.628  37.860  97.595  1.00  0.00           O  
ATOM   3627  CB  LEU B1395      22.846  36.246  96.053  1.00  0.00           C  
ATOM   3628  CG  LEU B1395      21.992  37.479  95.747  1.00  0.00           C  
ATOM   3629  CD1 LEU B1395      21.919  38.381  96.947  1.00  0.00           C  
ATOM   3630  CD2 LEU B1395      22.583  38.183  94.549  1.00  0.00           C  
ATOM   3631  N   LYS B1396      24.167  36.494  98.650  1.00  0.00           N  
ATOM   3632  CA  LYS B1396      24.463  37.042  99.971  1.00  0.00           C  
ATOM   3633  C   LYS B1396      25.960  37.165 100.194  1.00  0.00           C  
ATOM   3634  O   LYS B1396      26.436  38.145 100.746  1.00  0.00           O  
ATOM   3635  CB  LYS B1396      23.838  36.181 101.084  1.00  0.00           C  
ATOM   3636  CG  LYS B1396      24.210  36.623 102.528  1.00  0.00           C  
ATOM   3637  CD  LYS B1396      23.182  36.147 103.563  1.00  0.00           C  
ATOM   3638  CE  LYS B1396      23.040  34.626 103.567  1.00  0.00           C  
ATOM   3639  NZ  LYS B1396      21.769  34.138 104.202  1.00  0.00           N  
ATOM   3640  N   GLU B1397      26.706  36.163  99.761  1.00  0.00           N  
ATOM   3641  CA  GLU B1397      28.154  36.195  99.933  1.00  0.00           C  
ATOM   3642  C   GLU B1397      28.809  37.388  99.221  1.00  0.00           C  
ATOM   3643  O   GLU B1397      29.610  38.131  99.808  1.00  0.00           O  
ATOM   3644  CB  GLU B1397      28.778  34.892  99.437  1.00  0.00           C  
ATOM   3645  CG  GLU B1397      28.416  33.690 100.298  1.00  0.00           C  
ATOM   3646  CD  GLU B1397      29.054  32.429  99.778  1.00  0.00           C  
ATOM   3647  OE1 GLU B1397      29.925  32.556  98.883  1.00  0.00           O  
ATOM   3648  OE2 GLU B1397      28.692  31.332 100.269  1.00  0.00           O  
ATOM   3649  N   ALA B1398      28.457  37.563  97.954  1.00  0.00           N  
ATOM   3650  CA  ALA B1398      28.980  38.654  97.161  1.00  0.00           C  
ATOM   3651  C   ALA B1398      28.443  39.932  97.769  1.00  0.00           C  
ATOM   3652  O   ALA B1398      29.090  40.981  97.704  1.00  0.00           O  
ATOM   3653  CB  ALA B1398      28.520  38.517  95.754  1.00  0.00           C  
ATOM   3654  N   ALA B1400      27.255  39.842  98.362  1.00  0.00           N  
ATOM   3655  CA  ALA B1400      26.653  40.999  99.016  1.00  0.00           C  
ATOM   3656  C   ALA B1400      27.609  41.468 100.102  1.00  0.00           C  
ATOM   3657  O   ALA B1400      27.888  42.654 100.230  1.00  0.00           O  
ATOM   3658  CB  ALA B1400      25.314  40.620  99.632  1.00  0.00           C  
ATOM   3659  N   ASP B1401      28.129  40.497 100.858  1.00  0.00           N  
ATOM   3660  CA  ASP B1401      29.058  40.719 101.973  1.00  0.00           C  
ATOM   3661  C   ASP B1401      30.480  41.112 101.612  1.00  0.00           C  
ATOM   3662  O   ASP B1401      31.006  42.086 102.143  1.00  0.00           O  
ATOM   3663  CB  ASP B1401      29.080  39.481 102.857  1.00  0.00           C  
ATOM   3664  CG  ASP B1401      27.747  39.238 103.524  1.00  0.00           C  
ATOM   3665  OD1 ASP B1401      27.117  40.231 103.961  1.00  0.00           O  
ATOM   3666  OD2 ASP B1401      27.337  38.065 103.616  1.00  0.00           O  
ATOM   3667  N   GLU B1415      31.116  40.371 100.720  1.00  0.00           N  
ATOM   3668  CA  GLU B1415      32.470  40.729 100.338  1.00  0.00           C  
ATOM   3669  C   GLU B1415      32.506  42.212 100.009  1.00  0.00           C  
ATOM   3670  O   GLU B1415      33.542  42.859 100.101  1.00  0.00           O  
ATOM   3671  CB  GLU B1415      32.887  39.887  99.152  1.00  0.00           C  
ATOM   3672  CG  GLU B1415      32.070  38.620  99.137  1.00  0.00           C  
ATOM   3673  CD  GLU B1415      32.756  37.460  98.463  1.00  0.00           C  
ATOM   3674  OE1 GLU B1415      33.873  37.669  97.921  1.00  0.00           O  
ATOM   3675  OE2 GLU B1415      32.171  36.341  98.487  1.00  0.00           O  
ATOM   3676  N   LEU B1416      31.348  42.757  99.658  1.00  0.00           N  
ATOM   3677  CA  LEU B1416      31.260  44.178  99.317  1.00  0.00           C  
ATOM   3678  C   LEU B1416      30.976  45.122 100.501  1.00  0.00           C  
ATOM   3679  O   LEU B1416      30.833  46.337 100.322  1.00  0.00           O  
ATOM   3680  CB  LEU B1416      30.218  44.393  98.193  1.00  0.00           C  
ATOM   3681  CG  LEU B1416      30.751  44.266  96.751  1.00  0.00           C  
ATOM   3682  CD1 LEU B1416      29.605  44.254  95.760  1.00  0.00           C  
ATOM   3683  CD2 LEU B1416      31.726  45.417  96.454  1.00  0.00           C  
ATOM   3684  N   GLY B1418      30.917  44.566 101.704  1.00  0.00           N  
ATOM   3685  CA  GLY B1418      30.652  45.383 102.875  1.00  0.00           C  
ATOM   3686  C   GLY B1418      29.312  46.100 102.833  1.00  0.00           C  
ATOM   3687  O   GLY B1418      29.141  47.149 103.486  1.00  0.00           O  
ATOM   3688  N   LEU B1419      28.362  45.529 102.082  1.00  0.00           N  
ATOM   3689  CA  LEU B1419      27.024  46.112 101.929  1.00  0.00           C  
ATOM   3690  C   LEU B1419      26.114  45.903 103.117  1.00  0.00           C  
ATOM   3691  O   LEU B1419      26.377  45.085 103.997  1.00  0.00           O  
ATOM   3692  CB  LEU B1419      26.325  45.569 100.679  1.00  0.00           C  
ATOM   3693  CG  LEU B1419      26.594  46.238  99.328  1.00  0.00           C  
ATOM   3694  CD1 LEU B1419      28.047  46.685  99.191  1.00  0.00           C  
ATOM   3695  CD2 LEU B1419      26.229  45.243  98.239  1.00  0.00           C  
ATOM   3696  N   SER B1421      25.032  46.662 103.131  1.00  0.00           N  
ATOM   3697  CA  SER B1421      24.075  46.568 104.207  1.00  0.00           C  
ATOM   3698  C   SER B1421      22.671  46.370 103.650  1.00  0.00           C  
ATOM   3699  O   SER B1421      22.014  47.316 103.189  1.00  0.00           O  
ATOM   3700  CB  SER B1421      24.155  47.822 105.068  1.00  0.00           C  
ATOM   3701  OG  SER B1421      25.487  48.009 105.502  1.00  0.00           O  
ATOM   3702  N   TYR B1422      22.226  45.116 103.696  1.00  0.00           N  
ATOM   3703  CA  TYR B1422      20.915  44.728 103.197  1.00  0.00           C  
ATOM   3704  C   TYR B1422      19.848  44.613 104.262  1.00  0.00           C  
ATOM   3705  O   TYR B1422      20.030  45.041 105.396  1.00  0.00           O  
ATOM   3706  CB  TYR B1422      21.019  43.402 102.464  1.00  0.00           C  
ATOM   3707  CG  TYR B1422      22.021  42.465 103.078  1.00  0.00           C  
ATOM   3708  CD1 TYR B1422      23.394  42.699 102.933  1.00  0.00           C  
ATOM   3709  CD2 TYR B1422      21.611  41.319 103.751  1.00  0.00           C  
ATOM   3710  CE1 TYR B1422      24.338  41.812 103.435  1.00  0.00           C  
ATOM   3711  CE2 TYR B1422      22.547  40.418 104.258  1.00  0.00           C  
ATOM   3712  CZ  TYR B1422      23.911  40.672 104.093  1.00  0.00           C  
ATOM   3713  OH  TYR B1422      24.848  39.777 104.557  1.00  0.00           O  
ATOM   3714  N   GLU B1423      18.722  44.034 103.871  1.00  0.00           N  
ATOM   3715  CA  GLU B1423      17.615  43.854 104.785  1.00  0.00           C  
ATOM   3716  C   GLU B1423      16.900  42.542 104.464  1.00  0.00           C  
ATOM   3717  O   GLU B1423      15.680  42.450 104.616  1.00  0.00           O  
ATOM   3718  CB  GLU B1423      16.639  45.037 104.685  1.00  0.00           C  
ATOM   3719  CG  GLU B1423      15.763  45.250 105.924  1.00  0.00           C  
ATOM   3720  CD  GLU B1423      16.553  45.777 107.113  1.00  0.00           C  
ATOM   3721  OE1 GLU B1423      17.299  46.766 106.936  1.00  0.00           O  
ATOM   3722  OE2 GLU B1423      16.427  45.209 108.221  1.00  0.00           O  
ATOM   3723  N   GLU B1424      17.671  41.544 104.016  1.00  0.00           N  
ATOM   3724  CA  GLU B1424      17.155  40.206 103.681  1.00  0.00           C  
ATOM   3725  C   GLU B1424      15.646  40.079 103.850  1.00  0.00           C  
ATOM   3726  O   GLU B1424      15.140  40.214 104.958  1.00  0.00           O  
ATOM   3727  CB  GLU B1424      17.836  39.141 104.563  1.00  0.00           C  
ATOM   3728  CG  GLU B1424      19.271  38.779 104.160  1.00  0.00           C  
ATOM   3729  CD  GLU B1424      20.025  38.014 105.246  1.00  0.00           C  
ATOM   3730  OE1 GLU B1424      19.525  37.964 106.393  1.00  0.00           O  
ATOM   3731  OE2 GLU B1424      21.120  37.476 104.955  1.00  0.00           O  
ATOM   3732  N   ALA B1425      14.923  39.828 102.765  1.00  0.00           N  
ATOM   3733  CA  ALA B1425      13.477  39.672 102.859  1.00  0.00           C  
ATOM   3734  C   ALA B1425      13.061  38.475 102.036  1.00  0.00           C  
ATOM   3735  O   ALA B1425      13.639  38.208 100.983  1.00  0.00           O  
ATOM   3736  CB  ALA B1425      12.776  40.908 102.363  1.00  0.00           C  
ATOM   3737  N   ILE B1426      12.062  37.744 102.516  1.00  0.00           N  
ATOM   3738  CA  ILE B1426      11.599  36.561 101.799  1.00  0.00           C  
ATOM   3739  C   ILE B1426      10.403  36.844 100.879  1.00  0.00           C  
ATOM   3740  O   ILE B1426       9.603  37.760 101.128  1.00  0.00           O  
ATOM   3741  CB  ILE B1426      11.232  35.401 102.784  1.00  0.00           C  
ATOM   3742  CG1 ILE B1426      10.160  35.868 103.786  1.00  0.00           C  
ATOM   3743  CG2 ILE B1426      12.494  34.923 103.503  1.00  0.00           C  
ATOM   3744  CD1 ILE B1426       9.473  34.751 104.585  1.00  0.00           C  
ATOM   3745  N   GLY B1427      10.299  36.058  99.805  1.00  0.00           N  
ATOM   3746  CA  GLY B1427       9.197  36.220  98.874  1.00  0.00           C  
ATOM   3747  C   GLY B1427       9.209  37.538  98.130  1.00  0.00           C  
ATOM   3748  O   GLY B1427       8.151  38.122  97.875  1.00  0.00           O  
ATOM   3749  N   GLU B1437      10.409  38.003  97.785  1.00  0.00           N  
ATOM   3750  CA  GLU B1437      10.569  39.244  97.045  1.00  0.00           C  
ATOM   3751  C   GLU B1437      11.357  39.068  95.733  1.00  0.00           C  
ATOM   3752  O   GLU B1437      11.315  39.940  94.860  1.00  0.00           O  
ATOM   3753  CB  GLU B1437      11.235  40.297  97.933  1.00  0.00           C  
ATOM   3754  CG  GLU B1437      10.276  40.936  98.924  1.00  0.00           C  
ATOM   3755  CD  GLU B1437       9.144  41.732  98.249  1.00  0.00           C  
ATOM   3756  OE1 GLU B1437       9.266  42.052  97.039  1.00  0.00           O  
ATOM   3757  OE2 GLU B1437       8.135  42.045  98.932  1.00  0.00           O  
ATOM   3758  N   ALA B1438      12.041  37.933  95.579  1.00  0.00           N  
ATOM   3759  CA  ALA B1438      12.845  37.652  94.384  1.00  0.00           C  
ATOM   3760  C   ALA B1438      12.074  37.271  93.141  1.00  0.00           C  
ATOM   3761  O   ALA B1438      10.940  36.833  93.207  1.00  0.00           O  
ATOM   3762  CB  ALA B1438      13.862  36.555  94.682  1.00  0.00           C  
ATOM   3763  N   ALA B1443      12.729  37.441  92.000  1.00  0.00           N  
ATOM   3764  CA  ALA B1443      12.165  37.111  90.693  1.00  0.00           C  
ATOM   3765  C   ALA B1443      11.997  35.605  90.606  1.00  0.00           C  
ATOM   3766  O   ALA B1443      12.584  34.874  91.407  1.00  0.00           O  
ATOM   3767  CB  ALA B1443      13.102  37.592  89.585  1.00  0.00           C  
ATOM   3768  N   PHE B1444      11.215  35.129  89.640  1.00  0.00           N  
ATOM   3769  CA  PHE B1444      11.022  33.699  89.538  1.00  0.00           C  
ATOM   3770  C   PHE B1444      12.270  32.993  89.055  1.00  0.00           C  
ATOM   3771  O   PHE B1444      12.578  31.914  89.524  1.00  0.00           O  
ATOM   3772  CB  PHE B1444       9.827  33.362  88.648  1.00  0.00           C  
ATOM   3773  CG  PHE B1444      10.106  33.433  87.168  1.00  0.00           C  
ATOM   3774  CD1 PHE B1444      10.936  32.497  86.551  1.00  0.00           C  
ATOM   3775  CD2 PHE B1444       9.468  34.389  86.375  1.00  0.00           C  
ATOM   3776  CE1 PHE B1444      11.125  32.506  85.176  1.00  0.00           C  
ATOM   3777  CE2 PHE B1444       9.650  34.402  85.011  1.00  0.00           C  
ATOM   3778  CZ  PHE B1444      10.482  33.452  84.407  1.00  0.00           C  
ATOM   3779  N   TYR B1448      13.017  33.596  88.140  1.00  0.00           N  
ATOM   3780  CA  TYR B1448      14.225  32.929  87.653  1.00  0.00           C  
ATOM   3781  C   TYR B1448      15.392  32.931  88.651  1.00  0.00           C  
ATOM   3782  O   TYR B1448      16.352  32.163  88.465  1.00  0.00           O  
ATOM   3783  CB  TYR B1448      14.688  33.509  86.289  1.00  0.00           C  
ATOM   3784  CG  TYR B1448      14.534  35.010  86.178  1.00  0.00           C  
ATOM   3785  CD1 TYR B1448      13.321  35.569  85.790  1.00  0.00           C  
ATOM   3786  CD2 TYR B1448      15.549  35.872  86.596  1.00  0.00           C  
ATOM   3787  CE1 TYR B1448      13.118  36.935  85.839  1.00  0.00           C  
ATOM   3788  CE2 TYR B1448      15.343  37.244  86.647  1.00  0.00           C  
ATOM   3789  CZ  TYR B1448      14.126  37.761  86.274  1.00  0.00           C  
ATOM   3790  OH  TYR B1448      13.880  39.100  86.377  1.00  0.00           O  
ATOM   3791  N   GLY B1456      15.326  33.756  89.700  1.00  0.00           N  
ATOM   3792  CA  GLY B1456      16.426  33.765  90.652  1.00  0.00           C  
ATOM   3793  C   GLY B1456      16.422  34.786  91.777  1.00  0.00           C  
ATOM   3794  O   GLY B1456      15.476  35.541  91.935  1.00  0.00           O  
ATOM   3795  N   PRO B1457      17.469  34.805  92.614  1.00  0.00           N  
ATOM   3796  CA  PRO B1457      17.536  35.768  93.717  1.00  0.00           C  
ATOM   3797  C   PRO B1457      18.037  37.087  93.131  1.00  0.00           C  
ATOM   3798  O   PRO B1457      18.524  37.112  91.990  1.00  0.00           O  
ATOM   3799  CB  PRO B1457      18.560  35.142  94.653  1.00  0.00           C  
ATOM   3800  CG  PRO B1457      19.527  34.529  93.704  1.00  0.00           C  
ATOM   3801  CD  PRO B1457      18.621  33.884  92.654  1.00  0.00           C  
ATOM   3802  N   LYS B1458      17.943  38.171  93.895  1.00  0.00           N  
ATOM   3803  CA  LYS B1458      18.392  39.445  93.368  1.00  0.00           C  
ATOM   3804  C   LYS B1458      18.719  40.532  94.398  1.00  0.00           C  
ATOM   3805  O   LYS B1458      18.089  40.621  95.454  1.00  0.00           O  
ATOM   3806  CB  LYS B1458      17.359  39.956  92.344  1.00  0.00           C  
ATOM   3807  CG  LYS B1458      16.080  40.537  92.896  1.00  0.00           C  
ATOM   3808  CD  LYS B1458      14.848  40.064  92.107  1.00  0.00           C  
ATOM   3809  CE  LYS B1458      13.809  41.184  91.818  1.00  0.00           C  
ATOM   3810  NZ  LYS B1458      13.259  41.955  92.980  1.00  0.00           N  
ATOM   3811  N   LEU B1459      19.747  41.325  94.097  1.00  0.00           N  
ATOM   3812  CA  LEU B1459      20.132  42.432  94.953  1.00  0.00           C  
ATOM   3813  C   LEU B1459      19.377  43.631  94.392  1.00  0.00           C  
ATOM   3814  O   LEU B1459      19.702  44.100  93.318  1.00  0.00           O  
ATOM   3815  CB  LEU B1459      21.637  42.685  94.869  1.00  0.00           C  
ATOM   3816  CG  LEU B1459      22.018  44.142  95.164  1.00  0.00           C  
ATOM   3817  CD1 LEU B1459      21.465  44.559  96.500  1.00  0.00           C  
ATOM   3818  CD2 LEU B1459      23.506  44.304  95.130  1.00  0.00           C  
ATOM   3819  N   ASP B1460      18.362  44.106  95.106  1.00  0.00           N  
ATOM   3820  CA  ASP B1460      17.541  45.241  94.678  1.00  0.00           C  
ATOM   3821  C   ASP B1460      17.924  46.505  95.432  1.00  0.00           C  
ATOM   3822  O   ASP B1460      17.778  46.545  96.653  1.00  0.00           O  
ATOM   3823  CB  ASP B1460      16.055  44.996  94.989  1.00  0.00           C  
ATOM   3824  CG  ASP B1460      15.468  43.782  94.259  1.00  0.00           C  
ATOM   3825  OD1 ASP B1460      16.192  43.152  93.445  1.00  0.00           O  
ATOM   3826  OD2 ASP B1460      14.267  43.470  94.504  1.00  0.00           O  
ATOM   3827  N   VAL B1461      18.400  47.541  94.741  1.00  0.00           N  
ATOM   3828  CA  VAL B1461      18.726  48.789  95.432  1.00  0.00           C  
ATOM   3829  C   VAL B1461      17.394  49.535  95.547  1.00  0.00           C  
ATOM   3830  O   VAL B1461      16.749  49.822  94.551  1.00  0.00           O  
ATOM   3831  CB  VAL B1461      19.762  49.596  94.656  1.00  0.00           C  
ATOM   3832  CG1 VAL B1461      20.000  50.927  95.327  1.00  0.00           C  
ATOM   3833  CG2 VAL B1461      21.050  48.812  94.599  1.00  0.00           C  
ATOM   3834  N   GLN B1462      16.980  49.814  96.778  1.00  0.00           N  
ATOM   3835  CA  GLN B1462      15.696  50.459  97.062  1.00  0.00           C  
ATOM   3836  C   GLN B1462      15.736  51.949  97.372  1.00  0.00           C  
ATOM   3837  O   GLN B1462      16.778  52.506  97.777  1.00  0.00           O  
ATOM   3838  CB  GLN B1462      15.031  49.765  98.253  1.00  0.00           C  
ATOM   3839  CG  GLN B1462      15.042  48.254  98.180  1.00  0.00           C  
ATOM   3840  CD  GLN B1462      13.939  47.711  97.309  1.00  0.00           C  
ATOM   3841  OE1 GLN B1462      12.759  47.883  97.627  1.00  0.00           O  
ATOM   3842  NE2 GLN B1462      14.309  47.050  96.203  1.00  0.00           N  
ATOM   3843  N   VAL B1463      14.570  52.579  97.226  1.00  0.00           N  
ATOM   3844  CA  VAL B1463      14.445  54.001  97.499  1.00  0.00           C  
ATOM   3845  C   VAL B1463      12.985  54.348  97.830  1.00  0.00           C  
ATOM   3846  O   VAL B1463      12.080  53.576  97.517  1.00  0.00           O  
ATOM   3847  CB  VAL B1463      14.991  54.814  96.286  1.00  0.00           C  
ATOM   3848  CG1 VAL B1463      13.971  54.880  95.173  1.00  0.00           C  
ATOM   3849  CG2 VAL B1463      15.429  56.162  96.737  1.00  0.00           C  
ATOM   3850  N   LYS B1464      12.765  55.484  98.499  1.00  0.00           N  
ATOM   3851  CA  LYS B1464      11.408  55.914  98.881  1.00  0.00           C  
ATOM   3852  C   LYS B1464      10.885  56.994  97.949  1.00  0.00           C  
ATOM   3853  O   LYS B1464      11.554  57.986  97.661  1.00  0.00           O  
ATOM   3854  CB  LYS B1464      11.328  56.484 100.336  1.00  0.00           C  
ATOM   3855  CG  LYS B1464      11.837  55.599 101.528  1.00  0.00           C  
ATOM   3856  CD  LYS B1464      13.393  55.491 101.498  1.00  0.00           C  
ATOM   3857  CE  LYS B1464      14.037  54.820 102.704  1.00  0.00           C  
ATOM   3858  NZ  LYS B1464      15.483  54.610 102.407  1.00  0.00           N  
ATOM   3859  N   THR B1465       9.660  56.788  97.503  1.00  0.00           N  
ATOM   3860  CA  THR B1465       8.973  57.720  96.639  1.00  0.00           C  
ATOM   3861  C   THR B1465       8.776  59.066  97.370  1.00  0.00           C  
ATOM   3862  O   THR B1465       9.639  59.501  98.140  1.00  0.00           O  
ATOM   3863  CB  THR B1465       7.630  57.097  96.252  1.00  0.00           C  
ATOM   3864  OG1 THR B1465       7.887  55.850  95.598  1.00  0.00           O  
ATOM   3865  CG2 THR B1465       6.840  58.002  95.314  1.00  0.00           C  
ATOM   3866  N   ALA B1475       7.662  59.735  97.101  1.00  0.00           N  
ATOM   3867  CA  ALA B1475       7.329  60.995  97.747  1.00  0.00           C  
ATOM   3868  C   ALA B1475       6.022  60.636  98.426  1.00  0.00           C  
ATOM   3869  O   ALA B1475       5.010  61.339  98.353  1.00  0.00           O  
ATOM   3870  CB  ALA B1475       7.128  62.083  96.727  1.00  0.00           C  
ATOM   3871  N   MET B1689       6.071  59.465  99.042  1.00  0.00           N  
ATOM   3872  CA  MET B1689       4.973  58.872  99.789  1.00  0.00           C  
ATOM   3873  C   MET B1689       5.648  57.796 100.638  1.00  0.00           C  
ATOM   3874  O   MET B1689       5.001  56.874 101.147  1.00  0.00           O  
ATOM   3875  CB  MET B1689       3.969  58.241  98.838  1.00  0.00           C  
ATOM   3876  CG  MET B1689       3.374  59.210  97.844  1.00  0.00           C  
ATOM   3877  SD  MET B1689       2.459  58.272  96.641  1.00  0.00           S  
ATOM   3878  CE  MET B1689       3.619  56.729  96.402  1.00  0.00           C  
ATOM   3879  N   GLY B1690       6.973  57.939 100.745  1.00  0.00           N  
ATOM   3880  CA  GLY B1690       7.813  57.039 101.516  1.00  0.00           C  
ATOM   3881  C   GLY B1690       7.760  55.620 101.024  1.00  0.00           C  
ATOM   3882  O   GLY B1690       8.712  54.877 101.180  1.00  0.00           O  
ATOM   3883  N   LYS B1692       6.635  55.269 100.418  1.00  0.00           N  
ATOM   3884  CA  LYS B1692       6.365  53.942  99.890  1.00  0.00           C  
ATOM   3885  C   LYS B1692       7.523  53.341  99.103  1.00  0.00           C  
ATOM   3886  O   LYS B1692       7.496  53.303  97.887  1.00  0.00           O  
ATOM   3887  CB  LYS B1692       5.095  54.000  99.024  1.00  0.00           C  
ATOM   3888  CG  LYS B1692       4.446  52.651  98.692  1.00  0.00           C  
ATOM   3889  CD  LYS B1692       4.857  52.125  97.314  1.00  0.00           C  
ATOM   3890  CE  LYS B1692       4.075  50.858  96.950  1.00  0.00           C  
ATOM   3891  NZ  LYS B1692       4.333  49.706  97.883  1.00  0.00           N  
ATOM   3892  N   GLU B1693       8.529  52.867  99.824  1.00  0.00           N  
ATOM   3893  CA  GLU B1693       9.717  52.249  99.259  1.00  0.00           C  
ATOM   3894  C   GLU B1693       9.448  51.426  97.995  1.00  0.00           C  
ATOM   3895  O   GLU B1693       8.496  50.638  97.958  1.00  0.00           O  
ATOM   3896  CB  GLU B1693      10.359  51.362 100.325  1.00  0.00           C  
ATOM   3897  CG  GLU B1693      11.195  52.122 101.330  1.00  0.00           C  
ATOM   3898  CD  GLU B1693      12.660  51.690 101.301  1.00  0.00           C  
ATOM   3899  OE1 GLU B1693      12.956  50.558 100.842  1.00  0.00           O  
ATOM   3900  OE2 GLU B1693      13.521  52.475 101.744  1.00  0.00           O  
ATOM   3901  N   GLU B1700      10.292  51.621  96.970  1.00  0.00           N  
ATOM   3902  CA  GLU B1700      10.215  50.913  95.674  1.00  0.00           C  
ATOM   3903  C   GLU B1700      11.627  50.511  95.249  1.00  0.00           C  
ATOM   3904  O   GLU B1700      12.618  50.906  95.883  1.00  0.00           O  
ATOM   3905  CB  GLU B1700       9.624  51.820  94.580  1.00  0.00           C  
ATOM   3906  CG  GLU B1700      10.521  53.023  94.193  1.00  0.00           C  
ATOM   3907  CD  GLU B1700       9.885  53.997  93.186  1.00  0.00           C  
ATOM   3908  OE1 GLU B1700       8.728  53.770  92.764  1.00  0.00           O  
ATOM   3909  OE2 GLU B1700      10.554  54.995  92.820  1.00  0.00           O  
ATOM   3910  N   THR B1701      11.725  49.734  94.174  1.00  0.00           N  
ATOM   3911  CA  THR B1701      13.042  49.323  93.673  1.00  0.00           C  
ATOM   3912  C   THR B1701      13.480  50.191  92.477  1.00  0.00           C  
ATOM   3913  O   THR B1701      12.809  50.231  91.448  1.00  0.00           O  
ATOM   3914  CB  THR B1701      13.051  47.875  93.165  1.00  0.00           C  
ATOM   3915  OG1 THR B1701      12.232  47.059  94.000  1.00  0.00           O  
ATOM   3916  CG2 THR B1701      14.467  47.340  93.157  1.00  0.00           C  
ATOM   3917  N   LEU B1702      14.591  50.899  92.601  1.00  0.00           N  
ATOM   3918  CA  LEU B1702      15.042  51.675  91.472  1.00  0.00           C  
ATOM   3919  C   LEU B1702      15.919  50.706  90.653  1.00  0.00           C  
ATOM   3920  O   LEU B1702      15.459  50.148  89.650  1.00  0.00           O  
ATOM   3921  CB  LEU B1702      15.810  52.913  91.942  1.00  0.00           C  
ATOM   3922  CG  LEU B1702      15.840  54.052  90.919  1.00  0.00           C  
ATOM   3923  CD1 LEU B1702      14.490  54.234  90.227  1.00  0.00           C  
ATOM   3924  CD2 LEU B1702      16.234  55.319  91.614  1.00  0.00           C  
ATOM   3925  N   SER B1703      17.154  50.470  91.086  1.00  0.00           N  
ATOM   3926  CA  SER B1703      18.033  49.547  90.367  1.00  0.00           C  
ATOM   3927  C   SER B1703      17.910  48.090  90.860  1.00  0.00           C  
ATOM   3928  O   SER B1703      17.234  47.824  91.857  1.00  0.00           O  
ATOM   3929  CB  SER B1703      19.476  50.029  90.489  1.00  0.00           C  
ATOM   3930  OG  SER B1703      19.672  50.641  91.748  1.00  0.00           O  
ATOM   3931  N   THR B1704      18.546  47.147  90.160  1.00  0.00           N  
ATOM   3932  CA  THR B1704      18.480  45.744  90.577  1.00  0.00           C  
ATOM   3933  C   THR B1704      19.346  44.783  89.779  1.00  0.00           C  
ATOM   3934  O   THR B1704      19.205  44.697  88.570  1.00  0.00           O  
ATOM   3935  CB  THR B1704      17.077  45.199  90.481  1.00  0.00           C  
ATOM   3936  OG1 THR B1704      17.072  43.842  90.918  1.00  0.00           O  
ATOM   3937  CG2 THR B1704      16.609  45.230  89.037  1.00  0.00           C  
ATOM   3938  N   ALA B1705      20.224  44.051  90.461  1.00  0.00           N  
ATOM   3939  CA  ALA B1705      21.104  43.081  89.816  1.00  0.00           C  
ATOM   3940  C   ALA B1705      20.576  41.700  90.204  1.00  0.00           C  
ATOM   3941  O   ALA B1705      20.257  41.470  91.371  1.00  0.00           O  
ATOM   3942  CB  ALA B1705      22.528  43.277  90.297  1.00  0.00           C  
ATOM   3943  N   GLN B1706      20.496  40.780  89.249  1.00  0.00           N  
ATOM   3944  CA  GLN B1706      19.915  39.474  89.523  1.00  0.00           C  
ATOM   3945  C   GLN B1706      20.691  38.252  89.073  1.00  0.00           C  
ATOM   3946  O   GLN B1706      21.303  38.250  87.998  1.00  0.00           O  
ATOM   3947  CB  GLN B1706      18.531  39.422  88.899  1.00  0.00           C  
ATOM   3948  CG  GLN B1706      17.614  40.502  89.397  1.00  0.00           C  
ATOM   3949  CD  GLN B1706      16.454  40.716  88.480  1.00  0.00           C  
ATOM   3950  OE1 GLN B1706      16.248  39.931  87.560  1.00  0.00           O  
ATOM   3951  NE2 GLN B1706      15.682  41.782  88.714  1.00  0.00           N  
ATOM   3952  N   LEU B1707      20.606  37.192  89.881  1.00  0.00           N  
ATOM   3953  CA  LEU B1707      21.299  35.926  89.620  1.00  0.00           C  
ATOM   3954  C   LEU B1707      20.345  34.849  89.055  1.00  0.00           C  
ATOM   3955  O   LEU B1707      19.496  34.329  89.791  1.00  0.00           O  
ATOM   3956  CB  LEU B1707      21.911  35.454  90.927  1.00  0.00           C  
ATOM   3957  CG  LEU B1707      23.247  34.728  90.895  1.00  0.00           C  
ATOM   3958  CD1 LEU B1707      24.223  35.458  90.002  1.00  0.00           C  
ATOM   3959  CD2 LEU B1707      23.777  34.649  92.333  1.00  0.00           C  
ATOM   3960  N   ASP B1708      20.508  34.508  87.770  1.00  0.00           N  
ATOM   3961  CA  ASP B1708      19.642  33.540  87.074  1.00  0.00           C  
ATOM   3962  C   ASP B1708      20.388  32.355  86.417  1.00  0.00           C  
ATOM   3963  O   ASP B1708      21.062  32.542  85.387  1.00  0.00           O  
ATOM   3964  CB  ASP B1708      18.815  34.309  86.016  1.00  0.00           C  
ATOM   3965  CG  ASP B1708      18.228  33.406  84.901  1.00  0.00           C  
ATOM   3966  OD1 ASP B1708      17.960  32.198  85.123  1.00  0.00           O  
ATOM   3967  OD2 ASP B1708      18.012  33.931  83.782  1.00  0.00           O  
ATOM   3968  N   PHE B1709      20.236  31.146  86.995  1.00  0.00           N  
ATOM   3969  CA  PHE B1709      20.893  29.910  86.500  1.00  0.00           C  
ATOM   3970  C   PHE B1709      19.950  29.076  85.640  1.00  0.00           C  
ATOM   3971  O   PHE B1709      20.360  28.112  84.982  1.00  0.00           O  
ATOM   3972  CB  PHE B1709      21.295  29.006  87.665  1.00  0.00           C  
ATOM   3973  CG  PHE B1709      22.311  29.586  88.587  1.00  0.00           C  
ATOM   3974  CD1 PHE B1709      21.920  30.326  89.698  1.00  0.00           C  
ATOM   3975  CD2 PHE B1709      23.657  29.347  88.393  1.00  0.00           C  
ATOM   3976  CE1 PHE B1709      22.863  30.819  90.610  1.00  0.00           C  
ATOM   3977  CE2 PHE B1709      24.608  29.833  89.299  1.00  0.00           C  
ATOM   3978  CZ  PHE B1709      24.209  30.567  90.408  1.00  0.00           C  
ATOM   3979  N   LEU B1710      18.677  29.464  85.696  1.00  0.00           N  
ATOM   3980  CA  LEU B1710      17.539  28.803  85.039  1.00  0.00           C  
ATOM   3981  C   LEU B1710      17.411  28.937  83.507  1.00  0.00           C  
ATOM   3982  O   LEU B1710      17.451  27.948  82.758  1.00  0.00           O  
ATOM   3983  CB  LEU B1710      16.264  29.339  85.720  1.00  0.00           C  
ATOM   3984  CG  LEU B1710      14.927  28.600  85.794  1.00  0.00           C  
ATOM   3985  CD1 LEU B1710      13.860  29.545  86.304  1.00  0.00           C  
ATOM   3986  CD2 LEU B1710      14.525  28.117  84.449  1.00  0.00           C  
ATOM   3987  N   LEU B1725      17.250  30.168  83.052  1.00  0.00           N  
ATOM   3988  CA  LEU B1725      17.070  30.395  81.646  1.00  0.00           C  
ATOM   3989  C   LEU B1725      18.109  29.768  80.733  1.00  0.00           C  
ATOM   3990  O   LEU B1725      17.769  29.216  79.681  1.00  0.00           O  
ATOM   3991  CB  LEU B1725      16.932  31.893  81.381  1.00  0.00           C  
ATOM   3992  CG  LEU B1725      15.473  32.371  81.556  1.00  0.00           C  
ATOM   3993  CD1 LEU B1725      15.104  32.450  83.042  1.00  0.00           C  
ATOM   3994  CD2 LEU B1725      15.283  33.731  80.895  1.00  0.00           C  
ATOM   3995  N   PRO B1726      19.389  29.819  81.114  1.00  0.00           N  
ATOM   3996  CA  PRO B1726      20.359  29.204  80.202  1.00  0.00           C  
ATOM   3997  C   PRO B1726      19.987  27.758  80.032  1.00  0.00           C  
ATOM   3998  O   PRO B1726      19.900  27.249  78.915  1.00  0.00           O  
ATOM   3999  CB  PRO B1726      21.686  29.358  80.930  1.00  0.00           C  
ATOM   4000  CG  PRO B1726      21.480  30.575  81.743  1.00  0.00           C  
ATOM   4001  CD  PRO B1726      20.060  30.420  82.272  1.00  0.00           C  
ATOM   4002  N   GLU B1727      19.738  27.107  81.163  1.00  0.00           N  
ATOM   4003  CA  GLU B1727      19.391  25.703  81.146  1.00  0.00           C  
ATOM   4004  C   GLU B1727      18.239  25.520  80.194  1.00  0.00           C  
ATOM   4005  O   GLU B1727      18.342  24.768  79.224  1.00  0.00           O  
ATOM   4006  CB  GLU B1727      19.008  25.213  82.546  1.00  0.00           C  
ATOM   4007  CG  GLU B1727      19.594  23.835  82.890  1.00  0.00           C  
ATOM   4008  CD  GLU B1727      19.420  22.848  81.746  1.00  0.00           C  
ATOM   4009  OE1 GLU B1727      18.283  22.730  81.241  1.00  0.00           O  
ATOM   4010  OE2 GLU B1727      20.408  22.196  81.344  1.00  0.00           O  
ATOM   4011  N   ARG B1728      17.151  26.234  80.451  1.00  0.00           N  
ATOM   4012  CA  ARG B1728      15.986  26.112  79.593  1.00  0.00           C  
ATOM   4013  C   ARG B1728      16.257  26.377  78.108  1.00  0.00           C  
ATOM   4014  O   ARG B1728      15.684  25.694  77.241  1.00  0.00           O  
ATOM   4015  CB  ARG B1728      14.882  27.058  80.030  1.00  0.00           C  
ATOM   4016  CG  ARG B1728      14.523  27.006  81.453  1.00  0.00           C  
ATOM   4017  CD  ARG B1728      13.396  27.988  81.671  1.00  0.00           C  
ATOM   4018  NE  ARG B1728      12.182  27.580  80.980  1.00  0.00           N  
ATOM   4019  CZ  ARG B1728      11.447  26.528  81.318  1.00  0.00           C  
ATOM   4020  NH1 ARG B1728      11.794  25.764  82.346  1.00  0.00           N  
ATOM   4021  NH2 ARG B1728      10.365  26.235  80.616  1.00  0.00           N  
ATOM   4022  N   PHE B1729      17.089  27.376  77.801  1.00  0.00           N  
ATOM   4023  CA  PHE B1729      17.365  27.683  76.400  1.00  0.00           C  
ATOM   4024  C   PHE B1729      18.499  26.855  75.843  1.00  0.00           C  
ATOM   4025  O   PHE B1729      18.752  26.857  74.641  1.00  0.00           O  
ATOM   4026  CB  PHE B1729      17.684  29.161  76.215  1.00  0.00           C  
ATOM   4027  CG  PHE B1729      16.476  30.047  76.267  1.00  0.00           C  
ATOM   4028  CD1 PHE B1729      15.942  30.446  77.489  1.00  0.00           C  
ATOM   4029  CD2 PHE B1729      15.846  30.455  75.084  1.00  0.00           C  
ATOM   4030  CE1 PHE B1729      14.802  31.232  77.540  1.00  0.00           C  
ATOM   4031  CE2 PHE B1729      14.696  31.247  75.124  1.00  0.00           C  
ATOM   4032  CZ  PHE B1729      14.172  31.635  76.355  1.00  0.00           C  
ATOM   4033  N   ASP B1752      19.159  26.125  76.730  1.00  0.00           N  
ATOM   4034  CA  ASP B1752      20.281  25.290  76.360  1.00  0.00           C  
ATOM   4035  C   ASP B1752      21.425  26.164  75.861  1.00  0.00           C  
ATOM   4036  O   ASP B1752      22.119  25.828  74.906  1.00  0.00           O  
ATOM   4037  CB  ASP B1752      19.875  24.269  75.299  1.00  0.00           C  
ATOM   4038  CG  ASP B1752      20.852  23.099  75.222  1.00  0.00           C  
ATOM   4039  OD1 ASP B1752      21.511  22.794  76.249  1.00  0.00           O  
ATOM   4040  OD2 ASP B1752      20.959  22.474  74.143  1.00  0.00           O  
ATOM   4041  N   LEU B1753      21.608  27.298  76.522  1.00  0.00           N  
ATOM   4042  CA  LEU B1753      22.669  28.222  76.177  1.00  0.00           C  
ATOM   4043  C   LEU B1753      23.947  27.568  76.690  1.00  0.00           C  
ATOM   4044  O   LEU B1753      23.949  26.997  77.779  1.00  0.00           O  
ATOM   4045  CB  LEU B1753      22.409  29.547  76.871  1.00  0.00           C  
ATOM   4046  CG  LEU B1753      21.051  30.170  76.534  1.00  0.00           C  
ATOM   4047  CD1 LEU B1753      20.849  31.495  77.291  1.00  0.00           C  
ATOM   4048  CD2 LEU B1753      20.996  30.379  75.028  1.00  0.00           C  
ATOM   4049  N   THR B1757      25.029  27.645  75.914  1.00  0.00           N  
ATOM   4050  CA  THR B1757      26.290  26.993  76.280  1.00  0.00           C  
ATOM   4051  C   THR B1757      27.499  27.694  75.704  1.00  0.00           C  
ATOM   4052  O   THR B1757      27.397  28.399  74.693  1.00  0.00           O  
ATOM   4053  CB  THR B1757      26.343  25.586  75.712  1.00  0.00           C  
ATOM   4054  OG1 THR B1757      26.442  25.655  74.280  1.00  0.00           O  
ATOM   4055  CG2 THR B1757      25.077  24.822  76.079  1.00  0.00           C  
ATOM   4056  N   TYR B1758      28.653  27.484  76.334  1.00  0.00           N  
ATOM   4057  CA  TYR B1758      29.910  28.069  75.849  1.00  0.00           C  
ATOM   4058  C   TYR B1758      30.998  27.003  75.899  1.00  0.00           C  
ATOM   4059  O   TYR B1758      31.185  26.364  76.928  1.00  0.00           O  
ATOM   4060  CB  TYR B1758      30.335  29.285  76.689  1.00  0.00           C  
ATOM   4061  CG  TYR B1758      30.708  28.980  78.115  1.00  0.00           C  
ATOM   4062  CD1 TYR B1758      29.742  28.881  79.118  1.00  0.00           C  
ATOM   4063  CD2 TYR B1758      32.027  28.761  78.461  1.00  0.00           C  
ATOM   4064  CE1 TYR B1758      30.092  28.567  80.437  1.00  0.00           C  
ATOM   4065  CE2 TYR B1758      32.386  28.439  79.768  1.00  0.00           C  
ATOM   4066  CZ  TYR B1758      31.419  28.344  80.745  1.00  0.00           C  
ATOM   4067  OH  TYR B1758      31.799  28.010  82.022  1.00  0.00           O  
ATOM   4068  N   ILE B1759      31.692  26.796  74.784  1.00  0.00           N  
ATOM   4069  CA  ILE B1759      32.769  25.812  74.699  1.00  0.00           C  
ATOM   4070  C   ILE B1759      33.872  26.074  75.736  1.00  0.00           C  
ATOM   4071  O   ILE B1759      34.700  26.960  75.554  1.00  0.00           O  
ATOM   4072  CB  ILE B1759      33.396  25.853  73.322  1.00  0.00           C  
ATOM   4073  CG1 ILE B1759      32.355  25.470  72.274  1.00  0.00           C  
ATOM   4074  CG2 ILE B1759      34.596  24.957  73.289  1.00  0.00           C  
ATOM   4075  CD1 ILE B1759      32.831  25.660  70.843  1.00  0.00           C  
ATOM   4076  N   GLY B1760      33.887  25.289  76.811  1.00  0.00           N  
ATOM   4077  CA  GLY B1760      34.870  25.476  77.869  1.00  0.00           C  
ATOM   4078  C   GLY B1760      36.290  25.295  77.388  1.00  0.00           C  
ATOM   4079  O   GLY B1760      36.507  25.019  76.194  1.00  0.00           O  
ATOM   4080  N   GLN B1764      37.259  25.445  78.302  1.00  0.00           N  
ATOM   4081  CA  GLN B1764      38.674  25.289  77.934  1.00  0.00           C  
ATOM   4082  C   GLN B1764      38.945  23.874  77.413  1.00  0.00           C  
ATOM   4083  O   GLN B1764      39.534  23.725  76.338  1.00  0.00           O  
ATOM   4084  CB  GLN B1764      39.606  25.616  79.123  1.00  0.00           C  
ATOM   4085  CG  GLN B1764      41.085  25.900  78.708  1.00  0.00           C  
ATOM   4086  CD  GLN B1764      41.945  26.546  79.815  1.00  0.00           C  
ATOM   4087  OE1 GLN B1764      42.214  25.935  80.851  1.00  0.00           O  
ATOM   4088  NE2 GLN B1764      42.377  27.788  79.584  1.00  0.00           N  
ATOM   4089  N   ASP B1765      38.506  22.854  78.164  1.00  0.00           N  
ATOM   4090  CA  ASP B1765      38.673  21.448  77.773  1.00  0.00           C  
ATOM   4091  C   ASP B1765      38.098  21.160  76.379  1.00  0.00           C  
ATOM   4092  O   ASP B1765      38.846  20.930  75.430  1.00  0.00           O  
ATOM   4093  CB  ASP B1765      38.036  20.507  78.814  1.00  0.00           C  
ATOM   4094  CG  ASP B1765      36.680  20.998  79.325  1.00  0.00           C  
ATOM   4095  OD1 ASP B1765      35.725  21.066  78.523  1.00  0.00           O  
ATOM   4096  OD2 ASP B1765      36.566  21.306  80.540  1.00  0.00           O  
ATOM   4097  N   GLY B1767      36.779  21.174  76.246  1.00  0.00           N  
ATOM   4098  CA  GLY B1767      36.189  20.938  74.944  1.00  0.00           C  
ATOM   4099  C   GLY B1767      34.701  20.698  75.038  1.00  0.00           C  
ATOM   4100  O   GLY B1767      33.987  20.772  74.038  1.00  0.00           O  
ATOM   4101  N   GLU B1768      34.230  20.432  76.254  1.00  0.00           N  
ATOM   4102  CA  GLU B1768      32.820  20.140  76.497  1.00  0.00           C  
ATOM   4103  C   GLU B1768      31.972  21.381  76.723  1.00  0.00           C  
ATOM   4104  O   GLU B1768      32.402  22.339  77.348  1.00  0.00           O  
ATOM   4105  CB  GLU B1768      32.664  19.193  77.713  1.00  0.00           C  
ATOM   4106  CG  GLU B1768      33.683  18.032  77.814  1.00  0.00           C  
ATOM   4107  CD  GLU B1768      34.026  17.418  76.462  1.00  0.00           C  
ATOM   4108  OE1 GLU B1768      33.075  17.083  75.719  1.00  0.00           O  
ATOM   4109  OE2 GLU B1768      35.237  17.274  76.144  1.00  0.00           O  
ATOM   4110  N   HIS B1770      30.752  21.329  76.214  1.00  0.00           N  
ATOM   4111  CA  HIS B1770      29.794  22.411  76.336  1.00  0.00           C  
ATOM   4112  C   HIS B1770      29.335  22.714  77.751  1.00  0.00           C  
ATOM   4113  O   HIS B1770      28.399  22.100  78.245  1.00  0.00           O  
ATOM   4114  CB  HIS B1770      28.550  22.107  75.502  1.00  0.00           C  
ATOM   4115  CG  HIS B1770      28.726  22.343  74.036  1.00  0.00           C  
ATOM   4116  ND1 HIS B1770      27.751  22.026  73.112  1.00  0.00           N  
ATOM   4117  CD2 HIS B1770      29.747  22.890  73.333  1.00  0.00           C  
ATOM   4118  CE1 HIS B1770      28.165  22.369  71.904  1.00  0.00           C  
ATOM   4119  NE2 HIS B1770      29.372  22.896  72.010  1.00  0.00           N  
ATOM   4120  N   HIS B1771      29.976  23.678  78.394  1.00  0.00           N  
ATOM   4121  CA  HIS B1771      29.580  24.082  79.734  1.00  0.00           C  
ATOM   4122  C   HIS B1771      28.415  25.066  79.591  1.00  0.00           C  
ATOM   4123  O   HIS B1771      28.193  25.618  78.509  1.00  0.00           O  
ATOM   4124  CB  HIS B1771      30.735  24.788  80.434  1.00  0.00           C  
ATOM   4125  CG  HIS B1771      31.956  23.940  80.610  1.00  0.00           C  
ATOM   4126  ND1 HIS B1771      33.102  24.412  81.220  1.00  0.00           N  
ATOM   4127  CD2 HIS B1771      32.216  22.658  80.254  1.00  0.00           C  
ATOM   4128  CE1 HIS B1771      34.016  23.456  81.230  1.00  0.00           C  
ATOM   4129  NE2 HIS B1771      33.505  22.383  80.650  1.00  0.00           N  
ATOM   4130  N   ARG B1772      27.675  25.295  80.673  1.00  0.00           N  
ATOM   4131  CA  ARG B1772      26.548  26.232  80.630  1.00  0.00           C  
ATOM   4132  C   ARG B1772      26.899  27.613  81.189  1.00  0.00           C  
ATOM   4133  O   ARG B1772      27.722  27.730  82.092  1.00  0.00           O  
ATOM   4134  CB  ARG B1772      25.351  25.661  81.399  1.00  0.00           C  
ATOM   4135  CG  ARG B1772      24.140  25.359  80.527  1.00  0.00           C  
ATOM   4136  CD  ARG B1772      23.148  24.515  81.299  1.00  0.00           C  
ATOM   4137  NE  ARG B1772      21.951  24.127  80.546  1.00  0.00           N  
ATOM   4138  CZ  ARG B1772      21.944  23.602  79.321  1.00  0.00           C  
ATOM   4139  NH1 ARG B1772      23.083  23.399  78.658  1.00  0.00           N  
ATOM   4140  NH2 ARG B1772      20.788  23.241  78.773  1.00  0.00           N  
ATOM   4141  N   PRO B1773      26.293  28.682  80.640  1.00  0.00           N  
ATOM   4142  CA  PRO B1773      26.585  30.025  81.137  1.00  0.00           C  
ATOM   4143  C   PRO B1773      25.516  30.460  82.112  1.00  0.00           C  
ATOM   4144  O   PRO B1773      24.398  29.953  82.087  1.00  0.00           O  
ATOM   4145  CB  PRO B1773      26.544  30.858  79.878  1.00  0.00           C  
ATOM   4146  CG  PRO B1773      25.372  30.258  79.177  1.00  0.00           C  
ATOM   4147  CD  PRO B1773      25.624  28.764  79.326  1.00  0.00           C  
ATOM   4148  N   VAL B1774      25.876  31.405  82.967  1.00  0.00           N  
ATOM   4149  CA  VAL B1774      24.956  31.946  83.953  1.00  0.00           C  
ATOM   4150  C   VAL B1774      24.650  33.366  83.534  1.00  0.00           C  
ATOM   4151  O   VAL B1774      25.495  34.054  82.946  1.00  0.00           O  
ATOM   4152  CB  VAL B1774      25.575  32.003  85.364  1.00  0.00           C  
ATOM   4153  CG1 VAL B1774      24.495  32.320  86.393  1.00  0.00           C  
ATOM   4154  CG2 VAL B1774      26.277  30.696  85.676  1.00  0.00           C  
ATOM   4155  N   VAL B1775      23.450  33.820  83.862  1.00  0.00           N  
ATOM   4156  CA  VAL B1775      23.049  35.156  83.488  1.00  0.00           C  
ATOM   4157  C   VAL B1775      22.801  36.118  84.642  1.00  0.00           C  
ATOM   4158  O   VAL B1775      22.056  35.818  85.571  1.00  0.00           O  
ATOM   4159  CB  VAL B1775      21.790  35.091  82.614  1.00  0.00           C  
ATOM   4160  CG1 VAL B1775      21.312  36.496  82.270  1.00  0.00           C  
ATOM   4161  CG2 VAL B1775      22.091  34.301  81.340  1.00  0.00           C  
ATOM   4162  N   ILE B1776      23.439  37.279  84.579  1.00  0.00           N  
ATOM   4163  CA  ILE B1776      23.241  38.305  85.598  1.00  0.00           C  
ATOM   4164  C   ILE B1776      22.310  39.339  85.014  1.00  0.00           C  
ATOM   4165  O   ILE B1776      22.662  39.978  84.015  1.00  0.00           O  
ATOM   4166  CB  ILE B1776      24.523  39.059  85.955  1.00  0.00           C  
ATOM   4167  CG1 ILE B1776      25.558  38.103  86.542  1.00  0.00           C  
ATOM   4168  CG2 ILE B1776      24.171  40.203  86.880  1.00  0.00           C  
ATOM   4169  CD1 ILE B1776      26.581  38.765  87.385  1.00  0.00           C  
ATOM   4170  N   HIS B1777      21.126  39.479  85.616  1.00  0.00           N  
ATOM   4171  CA  HIS B1777      20.131  40.471  85.168  1.00  0.00           C  
ATOM   4172  C   HIS B1777      20.321  41.734  86.000  1.00  0.00           C  
ATOM   4173  O   HIS B1777      20.537  41.672  87.215  1.00  0.00           O  
ATOM   4174  CB  HIS B1777      18.679  39.989  85.354  1.00  0.00           C  
ATOM   4175  CG  HIS B1777      18.368  38.705  84.655  1.00  0.00           C  
ATOM   4176  ND1 HIS B1777      17.205  38.509  83.946  1.00  0.00           N  
ATOM   4177  CD2 HIS B1777      19.049  37.534  84.590  1.00  0.00           C  
ATOM   4178  CE1 HIS B1777      17.181  37.273  83.474  1.00  0.00           C  
ATOM   4179  NE2 HIS B1777      18.288  36.660  83.851  1.00  0.00           N  
ATOM   4180  N   ARG B1778      20.262  42.882  85.338  1.00  0.00           N  
ATOM   4181  CA  ARG B1778      20.405  44.135  86.039  1.00  0.00           C  
ATOM   4182  C   ARG B1778      19.759  45.303  85.315  1.00  0.00           C  
ATOM   4183  O   ARG B1778      19.652  45.333  84.085  1.00  0.00           O  
ATOM   4184  CB  ARG B1778      21.885  44.429  86.318  1.00  0.00           C  
ATOM   4185  CG  ARG B1778      22.789  44.079  85.180  1.00  0.00           C  
ATOM   4186  CD  ARG B1778      22.493  44.973  84.009  1.00  0.00           C  
ATOM   4187  NE  ARG B1778      23.398  46.117  83.963  1.00  0.00           N  
ATOM   4188  CZ  ARG B1778      23.166  47.230  83.280  1.00  0.00           C  
ATOM   4189  NH1 ARG B1778      22.045  47.379  82.587  1.00  0.00           N  
ATOM   4190  NH2 ARG B1778      24.085  48.175  83.259  1.00  0.00           N  
ATOM   4191  N   GLY B1779      19.287  46.235  86.129  1.00  0.00           N  
ATOM   4192  CA  GLY B1779      18.693  47.457  85.651  1.00  0.00           C  
ATOM   4193  C   GLY B1779      19.485  48.446  86.477  1.00  0.00           C  
ATOM   4194  O   GLY B1779      19.472  48.354  87.714  1.00  0.00           O  
ATOM   4195  N   VAL B1780      20.220  49.346  85.825  1.00  0.00           N  
ATOM   4196  CA  VAL B1780      21.005  50.317  86.558  1.00  0.00           C  
ATOM   4197  C   VAL B1780      20.164  51.541  86.813  1.00  0.00           C  
ATOM   4198  O   VAL B1780      19.737  51.786  87.936  1.00  0.00           O  
ATOM   4199  CB  VAL B1780      22.281  50.732  85.798  1.00  0.00           C  
ATOM   4200  CG1 VAL B1780      22.867  51.991  86.397  1.00  0.00           C  
ATOM   4201  CG2 VAL B1780      23.295  49.625  85.860  1.00  0.00           C  
ATOM   4202  N   VAL B1781      19.886  52.297  85.771  1.00  0.00           N  
ATOM   4203  CA  VAL B1781      19.129  53.518  85.938  1.00  0.00           C  
ATOM   4204  C   VAL B1781      17.597  53.270  85.862  1.00  0.00           C  
ATOM   4205  O   VAL B1781      16.798  54.134  85.489  1.00  0.00           O  
ATOM   4206  CB  VAL B1781      19.697  54.523  84.909  1.00  0.00           C  
ATOM   4207  CG1 VAL B1781      18.790  54.649  83.701  1.00  0.00           C  
ATOM   4208  CG2 VAL B1781      20.011  55.821  85.582  1.00  0.00           C  
ATOM   4209  N   SER B1782      17.206  52.053  86.232  1.00  0.00           N  
ATOM   4210  CA  SER B1782      15.802  51.659  86.265  1.00  0.00           C  
ATOM   4211  C   SER B1782      15.069  51.824  84.930  1.00  0.00           C  
ATOM   4212  O   SER B1782      15.674  51.723  83.877  1.00  0.00           O  
ATOM   4213  CB  SER B1782      15.108  52.478  87.343  1.00  0.00           C  
ATOM   4214  OG  SER B1782      13.718  52.232  87.359  1.00  0.00           O  
ATOM   4215  N   THR B1783      13.754  52.008  84.982  1.00  0.00           N  
ATOM   4216  CA  THR B1783      12.962  52.247  83.785  1.00  0.00           C  
ATOM   4217  C   THR B1783      13.011  53.750  83.761  1.00  0.00           C  
ATOM   4218  O   THR B1783      13.156  54.365  84.813  1.00  0.00           O  
ATOM   4219  CB  THR B1783      11.490  51.873  83.947  1.00  0.00           C  
ATOM   4220  OG1 THR B1783      11.013  52.373  85.196  1.00  0.00           O  
ATOM   4221  CG2 THR B1783      11.299  50.402  83.914  1.00  0.00           C  
ATOM   4222  N   MET B1784      12.888  54.339  82.576  1.00  0.00           N  
ATOM   4223  CA  MET B1784      12.937  55.795  82.426  1.00  0.00           C  
ATOM   4224  C   MET B1784      11.745  56.411  83.140  1.00  0.00           C  
ATOM   4225  O   MET B1784      11.838  57.477  83.758  1.00  0.00           O  
ATOM   4226  CB  MET B1784      12.903  56.149  80.944  1.00  0.00           C  
ATOM   4227  CG  MET B1784      13.966  55.433  80.133  1.00  0.00           C  
ATOM   4228  SD  MET B1784      15.609  56.037  80.539  1.00  0.00           S  
ATOM   4229  CE  MET B1784      16.291  54.697  81.406  1.00  0.00           C  
ATOM   4230  N   GLU B1785      10.628  55.698  83.053  1.00  0.00           N  
ATOM   4231  CA  GLU B1785       9.397  56.124  83.661  1.00  0.00           C  
ATOM   4232  C   GLU B1785       9.635  56.268  85.137  1.00  0.00           C  
ATOM   4233  O   GLU B1785       9.503  57.356  85.688  1.00  0.00           O  
ATOM   4234  CB  GLU B1785       8.292  55.106  83.393  1.00  0.00           C  
ATOM   4235  CG  GLU B1785       7.738  55.156  81.955  1.00  0.00           C  
ATOM   4236  CD  GLU B1785       8.641  54.475  80.938  1.00  0.00           C  
ATOM   4237  OE1 GLU B1785       9.566  53.746  81.363  1.00  0.00           O  
ATOM   4238  OE2 GLU B1785       8.418  54.657  79.720  1.00  0.00           O  
ATOM   4239  N   ARG B1786      10.024  55.180  85.785  1.00  0.00           N  
ATOM   4240  CA  ARG B1786      10.254  55.247  87.213  1.00  0.00           C  
ATOM   4241  C   ARG B1786      11.450  56.103  87.613  1.00  0.00           C  
ATOM   4242  O   ARG B1786      11.427  56.759  88.668  1.00  0.00           O  
ATOM   4243  CB  ARG B1786      10.431  53.855  87.815  1.00  0.00           C  
ATOM   4244  CG  ARG B1786      10.708  53.971  89.306  1.00  0.00           C  
ATOM   4245  CD  ARG B1786      10.617  52.666  90.030  1.00  0.00           C  
ATOM   4246  NE  ARG B1786       9.308  52.065  89.903  1.00  0.00           N  
ATOM   4247  CZ  ARG B1786       9.030  50.858  90.361  1.00  0.00           C  
ATOM   4248  NH1 ARG B1786       9.977  50.157  90.968  1.00  0.00           N  
ATOM   4249  NH2 ARG B1786       7.817  50.346  90.199  1.00  0.00           N  
ATOM   4250  N   PHE B1787      12.494  56.107  86.788  1.00  0.00           N  
ATOM   4251  CA  PHE B1787      13.690  56.875  87.125  1.00  0.00           C  
ATOM   4252  C   PHE B1787      13.398  58.344  87.069  1.00  0.00           C  
ATOM   4253  O   PHE B1787      13.858  59.097  87.916  1.00  0.00           O  
ATOM   4254  CB  PHE B1787      14.837  56.542  86.178  1.00  0.00           C  
ATOM   4255  CG  PHE B1787      16.188  56.973  86.669  1.00  0.00           C  
ATOM   4256  CD1 PHE B1787      16.962  56.121  87.446  1.00  0.00           C  
ATOM   4257  CD2 PHE B1787      16.706  58.202  86.316  1.00  0.00           C  
ATOM   4258  CE1 PHE B1787      18.238  56.479  87.868  1.00  0.00           C  
ATOM   4259  CE2 PHE B1787      17.981  58.577  86.730  1.00  0.00           C  
ATOM   4260  CZ  PHE B1787      18.751  57.709  87.510  1.00  0.00           C  
ATOM   4261  N   VAL B1788      12.629  58.759  86.073  1.00  0.00           N  
ATOM   4262  CA  VAL B1788      12.306  60.182  85.969  1.00  0.00           C  
ATOM   4263  C   VAL B1788      11.215  60.513  86.980  1.00  0.00           C  
ATOM   4264  O   VAL B1788      11.079  61.659  87.425  1.00  0.00           O  
ATOM   4265  CB  VAL B1788      11.881  60.580  84.516  1.00  0.00           C  
ATOM   4266  CG1 VAL B1788      11.331  62.003  84.473  1.00  0.00           C  
ATOM   4267  CG2 VAL B1788      13.096  60.476  83.590  1.00  0.00           C  
ATOM   4268  N   ALA B1789      10.457  59.483  87.353  1.00  0.00           N  
ATOM   4269  CA  ALA B1789       9.397  59.631  88.347  1.00  0.00           C  
ATOM   4270  C   ALA B1789      10.143  60.091  89.586  1.00  0.00           C  
ATOM   4271  O   ALA B1789      10.047  61.252  90.013  1.00  0.00           O  
ATOM   4272  CB  ALA B1789       8.711  58.265  88.608  1.00  0.00           C  
ATOM   4273  N   PHE B1790      10.925  59.151  90.111  1.00  0.00           N  
ATOM   4274  CA  PHE B1790      11.755  59.339  91.282  1.00  0.00           C  
ATOM   4275  C   PHE B1790      12.646  60.611  91.200  1.00  0.00           C  
ATOM   4276  O   PHE B1790      12.607  61.462  92.092  1.00  0.00           O  
ATOM   4277  CB  PHE B1790      12.609  58.073  91.476  1.00  0.00           C  
ATOM   4278  CG  PHE B1790      13.516  58.148  92.665  1.00  0.00           C  
ATOM   4279  CD1 PHE B1790      12.989  58.117  93.960  1.00  0.00           C  
ATOM   4280  CD2 PHE B1790      14.884  58.391  92.499  1.00  0.00           C  
ATOM   4281  CE1 PHE B1790      13.807  58.340  95.063  1.00  0.00           C  
ATOM   4282  CE2 PHE B1790      15.708  58.616  93.595  1.00  0.00           C  
ATOM   4283  CZ  PHE B1790      15.167  58.593  94.878  1.00  0.00           C  
ATOM   4284  N   LEU B1791      13.431  60.741  90.128  1.00  0.00           N  
ATOM   4285  CA  LEU B1791      14.323  61.887  89.960  1.00  0.00           C  
ATOM   4286  C   LEU B1791      13.628  63.198  90.177  1.00  0.00           C  
ATOM   4287  O   LEU B1791      14.120  64.059  90.895  1.00  0.00           O  
ATOM   4288  CB  LEU B1791      14.918  61.939  88.562  1.00  0.00           C  
ATOM   4289  CG  LEU B1791      15.771  63.210  88.426  1.00  0.00           C  
ATOM   4290  CD1 LEU B1791      17.077  63.011  89.151  1.00  0.00           C  
ATOM   4291  CD2 LEU B1791      16.037  63.534  86.980  1.00  0.00           C  
ATOM   4292  N   THR B1792      12.498  63.371  89.512  1.00  0.00           N  
ATOM   4293  CA  THR B1792      11.750  64.614  89.648  1.00  0.00           C  
ATOM   4294  C   THR B1792      11.633  64.968  91.115  1.00  0.00           C  
ATOM   4295  O   THR B1792      12.016  66.059  91.541  1.00  0.00           O  
ATOM   4296  CB  THR B1792      10.327  64.487  89.081  1.00  0.00           C  
ATOM   4297  OG1 THR B1792      10.394  64.080  87.714  1.00  0.00           O  
ATOM   4298  CG2 THR B1792       9.612  65.822  89.158  1.00  0.00           C  
ATOM   4299  N   GLU B1793      11.107  64.004  91.871  1.00  0.00           N  
ATOM   4300  CA  GLU B1793      10.884  64.145  93.304  1.00  0.00           C  
ATOM   4301  C   GLU B1793      12.164  64.400  94.054  1.00  0.00           C  
ATOM   4302  O   GLU B1793      12.233  65.289  94.885  1.00  0.00           O  
ATOM   4303  CB  GLU B1793      10.176  62.899  93.862  1.00  0.00           C  
ATOM   4304  CG  GLU B1793       8.761  62.749  93.328  1.00  0.00           C  
ATOM   4305  CD  GLU B1793       8.135  61.389  93.611  1.00  0.00           C  
ATOM   4306  OE1 GLU B1793       8.848  60.354  93.541  1.00  0.00           O  
ATOM   4307  OE2 GLU B1793       6.910  61.352  93.877  1.00  0.00           O  
ATOM   4308  N   GLU B1794      13.198  63.642  93.762  1.00  0.00           N  
ATOM   4309  CA  GLU B1794      14.404  63.877  94.491  1.00  0.00           C  
ATOM   4310  C   GLU B1794      14.841  65.317  94.265  1.00  0.00           C  
ATOM   4311  O   GLU B1794      15.465  65.911  95.123  1.00  0.00           O  
ATOM   4312  CB  GLU B1794      15.479  62.877  94.074  1.00  0.00           C  
ATOM   4313  CG  GLU B1794      16.342  62.434  95.235  1.00  0.00           C  
ATOM   4314  CD  GLU B1794      15.542  61.682  96.294  1.00  0.00           C  
ATOM   4315  OE1 GLU B1794      14.292  61.730  96.253  1.00  0.00           O  
ATOM   4316  OE2 GLU B1794      16.164  61.046  97.176  1.00  0.00           O  
ATOM   4317  N   THR B1795      14.480  65.911  93.138  1.00  0.00           N  
ATOM   4318  CA  THR B1795      14.891  67.294  92.888  1.00  0.00           C  
ATOM   4319  C   THR B1795      13.760  68.299  93.029  1.00  0.00           C  
ATOM   4320  O   THR B1795      13.950  69.481  92.783  1.00  0.00           O  
ATOM   4321  CB  THR B1795      15.463  67.472  91.473  1.00  0.00           C  
ATOM   4322  OG1 THR B1795      14.461  67.117  90.508  1.00  0.00           O  
ATOM   4323  CG2 THR B1795      16.694  66.605  91.278  1.00  0.00           C  
ATOM   4324  N   LYS B1796      12.574  67.839  93.401  1.00  0.00           N  
ATOM   4325  CA  LYS B1796      11.453  68.753  93.541  1.00  0.00           C  
ATOM   4326  C   LYS B1796      11.202  69.458  92.190  1.00  0.00           C  
ATOM   4327  O   LYS B1796      10.565  70.514  92.119  1.00  0.00           O  
ATOM   4328  CB  LYS B1796      11.748  69.790  94.646  1.00  0.00           C  
ATOM   4329  CG  LYS B1796      11.709  69.244  96.093  1.00  0.00           C  
ATOM   4330  CD  LYS B1796      12.328  70.218  97.142  1.00  0.00           C  
ATOM   4331  CE  LYS B1796      13.889  70.428  96.982  1.00  0.00           C  
ATOM   4332  NZ  LYS B1796      14.814  69.274  97.347  1.00  0.00           N  
ATOM   4333  N   GLY B1797      11.706  68.881  91.108  1.00  0.00           N  
ATOM   4334  CA  GLY B1797      11.472  69.504  89.824  1.00  0.00           C  
ATOM   4335  C   GLY B1797      12.580  70.423  89.377  1.00  0.00           C  
ATOM   4336  O   GLY B1797      12.584  70.848  88.224  1.00  0.00           O  
ATOM   4337  N   ALA B1798      13.516  70.747  90.263  1.00  0.00           N  
ATOM   4338  CA  ALA B1798      14.636  71.614  89.867  1.00  0.00           C  
ATOM   4339  C   ALA B1798      15.803  70.770  89.332  1.00  0.00           C  
ATOM   4340  O   ALA B1798      16.873  70.697  89.939  1.00  0.00           O  
ATOM   4341  CB  ALA B1798      15.104  72.449  91.040  1.00  0.00           C  
ATOM   4342  N   PHE B1799      15.584  70.142  88.181  1.00  0.00           N  
ATOM   4343  CA  PHE B1799      16.577  69.278  87.566  1.00  0.00           C  
ATOM   4344  C   PHE B1799      17.940  69.924  87.352  1.00  0.00           C  
ATOM   4345  O   PHE B1799      18.045  71.119  87.065  1.00  0.00           O  
ATOM   4346  CB  PHE B1799      16.036  68.781  86.237  1.00  0.00           C  
ATOM   4347  CG  PHE B1799      14.742  68.027  86.351  1.00  0.00           C  
ATOM   4348  CD1 PHE B1799      14.729  66.686  86.759  1.00  0.00           C  
ATOM   4349  CD2 PHE B1799      13.534  68.639  86.017  1.00  0.00           C  
ATOM   4350  CE1 PHE B1799      13.532  65.950  86.832  1.00  0.00           C  
ATOM   4351  CE2 PHE B1799      12.331  67.920  86.085  1.00  0.00           C  
ATOM   4352  CZ  PHE B1799      12.335  66.564  86.496  1.00  0.00           C  
ATOM   4353  N   PRO B1800      19.015  69.140  87.541  1.00  0.00           N  
ATOM   4354  CA  PRO B1800      20.353  69.708  87.328  1.00  0.00           C  
ATOM   4355  C   PRO B1800      20.453  70.119  85.856  1.00  0.00           C  
ATOM   4356  O   PRO B1800      19.933  69.444  84.972  1.00  0.00           O  
ATOM   4357  CB  PRO B1800      21.296  68.544  87.688  1.00  0.00           C  
ATOM   4358  CG  PRO B1800      20.420  67.310  87.551  1.00  0.00           C  
ATOM   4359  CD  PRO B1800      19.101  67.774  88.090  1.00  0.00           C  
ATOM   4360  N   THR B1801      21.106  71.225  85.584  1.00  0.00           N  
ATOM   4361  CA  THR B1801      21.233  71.686  84.221  1.00  0.00           C  
ATOM   4362  C   THR B1801      21.330  70.701  83.031  1.00  0.00           C  
ATOM   4363  O   THR B1801      20.496  70.743  82.120  1.00  0.00           O  
ATOM   4364  CB  THR B1801      22.399  72.602  84.167  1.00  0.00           C  
ATOM   4365  OG1 THR B1801      22.162  73.645  85.106  1.00  0.00           O  
ATOM   4366  CG2 THR B1801      22.601  73.162  82.764  1.00  0.00           C  
ATOM   4367  N   TRP B1802      22.338  69.824  83.017  1.00  0.00           N  
ATOM   4368  CA  TRP B1802      22.523  68.923  81.870  1.00  0.00           C  
ATOM   4369  C   TRP B1802      21.259  68.166  81.530  1.00  0.00           C  
ATOM   4370  O   TRP B1802      21.118  67.634  80.424  1.00  0.00           O  
ATOM   4371  CB  TRP B1802      23.682  67.952  82.096  1.00  0.00           C  
ATOM   4372  CG  TRP B1802      23.382  66.860  83.022  1.00  0.00           C  
ATOM   4373  CD1 TRP B1802      23.110  66.970  84.349  1.00  0.00           C  
ATOM   4374  CD2 TRP B1802      23.283  65.458  82.702  1.00  0.00           C  
ATOM   4375  NE1 TRP B1802      22.845  65.723  84.889  1.00  0.00           N  
ATOM   4376  CE2 TRP B1802      22.953  64.780  83.904  1.00  0.00           C  
ATOM   4377  CE3 TRP B1802      23.460  64.710  81.526  1.00  0.00           C  
ATOM   4378  CZ2 TRP B1802      22.774  63.383  83.951  1.00  0.00           C  
ATOM   4379  CZ3 TRP B1802      23.284  63.327  81.579  1.00  0.00           C  
ATOM   4380  CH2 TRP B1802      22.956  62.680  82.785  1.00  0.00           C  
ATOM   4381  N   LEU B1803      20.337  68.126  82.486  1.00  0.00           N  
ATOM   4382  CA  LEU B1803      19.059  67.465  82.277  1.00  0.00           C  
ATOM   4383  C   LEU B1803      18.087  68.574  81.975  1.00  0.00           C  
ATOM   4384  O   LEU B1803      17.667  68.715  80.856  1.00  0.00           O  
ATOM   4385  CB  LEU B1803      18.629  66.700  83.520  1.00  0.00           C  
ATOM   4386  CG  LEU B1803      19.715  65.710  83.945  1.00  0.00           C  
ATOM   4387  CD1 LEU B1803      19.393  65.113  85.271  1.00  0.00           C  
ATOM   4388  CD2 LEU B1803      19.841  64.629  82.911  1.00  0.00           C  
ATOM   4389  N   ALA B1804      17.782  69.398  82.966  1.00  0.00           N  
ATOM   4390  CA  ALA B1804      16.848  70.517  82.802  1.00  0.00           C  
ATOM   4391  C   ALA B1804      16.347  70.742  81.384  1.00  0.00           C  
ATOM   4392  O   ALA B1804      17.116  71.065  80.492  1.00  0.00           O  
ATOM   4393  CB  ALA B1804      17.465  71.806  83.336  1.00  0.00           C  
ATOM   4394  N   PRO B1805      15.042  70.544  81.168  1.00  0.00           N  
ATOM   4395  CA  PRO B1805      14.428  70.723  79.876  1.00  0.00           C  
ATOM   4396  C   PRO B1805      15.052  71.868  79.156  1.00  0.00           C  
ATOM   4397  O   PRO B1805      15.798  71.648  78.203  1.00  0.00           O  
ATOM   4398  CB  PRO B1805      12.998  70.951  80.248  1.00  0.00           C  
ATOM   4399  CG  PRO B1805      12.815  69.867  81.261  1.00  0.00           C  
ATOM   4400  CD  PRO B1805      14.051  70.000  82.115  1.00  0.00           C  
ATOM   4401  N   LYS B1806      14.759  73.089  79.606  1.00  0.00           N  
ATOM   4402  CA  LYS B1806      15.319  74.315  79.005  1.00  0.00           C  
ATOM   4403  C   LYS B1806      16.375  74.852  79.959  1.00  0.00           C  
ATOM   4404  O   LYS B1806      16.032  75.320  81.042  1.00  0.00           O  
ATOM   4405  CB  LYS B1806      14.227  75.355  78.824  1.00  0.00           C  
ATOM   4406  CG  LYS B1806      14.772  76.706  78.543  1.00  0.00           C  
ATOM   4407  CD  LYS B1806      13.714  77.772  78.659  1.00  0.00           C  
ATOM   4408  CE  LYS B1806      12.674  77.681  77.572  1.00  0.00           C  
ATOM   4409  NZ  LYS B1806      11.679  78.784  77.715  1.00  0.00           N  
ATOM   4410  N   GLN B1807      17.644  74.794  79.562  1.00  0.00           N  
ATOM   4411  CA  GLN B1807      18.746  75.217  80.435  1.00  0.00           C  
ATOM   4412  C   GLN B1807      18.936  76.700  80.756  1.00  0.00           C  
ATOM   4413  O   GLN B1807      19.429  77.037  81.839  1.00  0.00           O  
ATOM   4414  CB  GLN B1807      20.068  74.713  79.882  1.00  0.00           C  
ATOM   4415  CG  GLN B1807      20.039  73.313  79.419  1.00  0.00           C  
ATOM   4416  CD  GLN B1807      21.326  72.936  78.729  1.00  0.00           C  
ATOM   4417  OE1 GLN B1807      21.708  73.539  77.706  1.00  0.00           O  
ATOM   4418  NE2 GLN B1807      22.016  71.926  79.283  1.00  0.00           N  
ATOM   4419  N   VAL B1808      18.586  77.573  79.812  1.00  0.00           N  
ATOM   4420  CA  VAL B1808      18.744  79.013  79.993  1.00  0.00           C  
ATOM   4421  C   VAL B1808      17.579  79.798  79.401  1.00  0.00           C  
ATOM   4422  O   VAL B1808      17.119  79.492  78.315  1.00  0.00           O  
ATOM   4423  CB  VAL B1808      20.002  79.503  79.299  1.00  0.00           C  
ATOM   4424  CG1 VAL B1808      20.021  80.996  79.325  1.00  0.00           C  
ATOM   4425  CG2 VAL B1808      21.238  78.912  79.954  1.00  0.00           C  
ATOM   4426  N   GLN B1809      17.105  80.820  80.100  1.00  0.00           N  
ATOM   4427  CA  GLN B1809      16.007  81.645  79.583  1.00  0.00           C  
ATOM   4428  C   GLN B1809      16.429  83.110  79.535  1.00  0.00           C  
ATOM   4429  O   GLN B1809      16.276  83.825  80.516  1.00  0.00           O  
ATOM   4430  CB  GLN B1809      14.772  81.527  80.466  1.00  0.00           C  
ATOM   4431  CG  GLN B1809      13.718  82.530  80.119  1.00  0.00           C  
ATOM   4432  CD  GLN B1809      13.022  82.191  78.831  1.00  0.00           C  
ATOM   4433  OE1 GLN B1809      11.972  81.553  78.840  1.00  0.00           O  
ATOM   4434  NE2 GLN B1809      13.606  82.595  77.711  1.00  0.00           N  
ATOM   4435  N   ILE B1810      16.958  83.544  78.394  1.00  0.00           N  
ATOM   4436  CA  ILE B1810      17.415  84.921  78.207  1.00  0.00           C  
ATOM   4437  C   ILE B1810      16.259  85.885  78.155  1.00  0.00           C  
ATOM   4438  O   ILE B1810      15.284  85.647  77.442  1.00  0.00           O  
ATOM   4439  CB  ILE B1810      18.101  85.138  76.875  1.00  0.00           C  
ATOM   4440  CG1 ILE B1810      18.984  83.949  76.518  1.00  0.00           C  
ATOM   4441  CG2 ILE B1810      18.867  86.432  76.932  1.00  0.00           C  
ATOM   4442  CD1 ILE B1810      19.069  83.709  75.016  1.00  0.00           C  
ATOM   4443  N   ILE B1811      16.382  86.992  78.877  1.00  0.00           N  
ATOM   4444  CA  ILE B1811      15.343  88.007  78.871  1.00  0.00           C  
ATOM   4445  C   ILE B1811      15.899  89.389  78.531  1.00  0.00           C  
ATOM   4446  O   ILE B1811      16.880  89.860  79.124  1.00  0.00           O  
ATOM   4447  CB  ILE B1811      14.620  88.083  80.205  1.00  0.00           C  
ATOM   4448  CG1 ILE B1811      13.929  86.751  80.496  1.00  0.00           C  
ATOM   4449  CG2 ILE B1811      13.574  89.185  80.149  1.00  0.00           C  
ATOM   4450  CD1 ILE B1811      13.416  86.629  81.928  1.00  0.00           C  
ATOM   4451  N   PRO B1812      15.280  90.046  77.542  1.00  0.00           N  
ATOM   4452  CA  PRO B1812      15.668  91.375  77.085  1.00  0.00           C  
ATOM   4453  C   PRO B1812      14.819  92.412  77.821  1.00  0.00           C  
ATOM   4454  O   PRO B1812      13.650  92.153  78.144  1.00  0.00           O  
ATOM   4455  CB  PRO B1812      15.336  91.320  75.604  1.00  0.00           C  
ATOM   4456  CG  PRO B1812      14.037  90.587  75.623  1.00  0.00           C  
ATOM   4457  CD  PRO B1812      14.277  89.465  76.629  1.00  0.00           C  
ATOM   4458  N   VAL B1813      15.401  93.580  78.090  1.00  0.00           N  
ATOM   4459  CA  VAL B1813      14.671  94.635  78.781  1.00  0.00           C  
ATOM   4460  C   VAL B1813      13.802  95.359  77.767  1.00  0.00           C  
ATOM   4461  O   VAL B1813      12.626  95.601  78.015  1.00  0.00           O  
ATOM   4462  CB  VAL B1813      15.627  95.626  79.461  1.00  0.00           C  
ATOM   4463  CG1 VAL B1813      14.865  96.482  80.447  1.00  0.00           C  
ATOM   4464  CG2 VAL B1813      16.726  94.873  80.179  1.00  0.00           C  
ATOM   4465  N   ASN B1814      14.381  95.694  76.619  1.00  0.00           N  
ATOM   4466  CA  ASN B1814      13.611  96.352  75.573  1.00  0.00           C  
ATOM   4467  C   ASN B1814      13.569  95.394  74.383  1.00  0.00           C  
ATOM   4468  O   ASN B1814      14.488  95.325  73.567  1.00  0.00           O  
ATOM   4469  CB  ASN B1814      14.245  97.700  75.198  1.00  0.00           C  
ATOM   4470  CG  ASN B1814      13.269  98.649  74.482  1.00  0.00           C  
ATOM   4471  OD1 ASN B1814      12.875  98.407  73.336  1.00  0.00           O  
ATOM   4472  ND2 ASN B1814      12.883  99.733  75.165  1.00  0.00           N  
ATOM   4473  N   VAL B1815      12.477  94.633  74.347  1.00  0.00           N  
ATOM   4474  CA  VAL B1815      12.169  93.614  73.335  1.00  0.00           C  
ATOM   4475  C   VAL B1815      12.947  93.679  72.001  1.00  0.00           C  
ATOM   4476  O   VAL B1815      13.654  92.734  71.646  1.00  0.00           O  
ATOM   4477  CB  VAL B1815      10.623  93.596  73.040  1.00  0.00           C  
ATOM   4478  CG1 VAL B1815      10.203  92.223  72.556  1.00  0.00           C  
ATOM   4479  CG2 VAL B1815       9.845  94.012  74.334  1.00  0.00           C  
ATOM   4480  N   ASP B1816      12.804  94.758  71.235  1.00  0.00           N  
ATOM   4481  CA  ASP B1816      13.518  94.847  69.947  1.00  0.00           C  
ATOM   4482  C   ASP B1816      14.832  95.640  70.113  1.00  0.00           C  
ATOM   4483  O   ASP B1816      15.659  95.733  69.184  1.00  0.00           O  
ATOM   4484  CB  ASP B1816      12.623  95.495  68.851  1.00  0.00           C  
ATOM   4485  CG  ASP B1816      11.538  94.515  68.271  1.00  0.00           C  
ATOM   4486  OD1 ASP B1816      11.885  93.391  67.812  1.00  0.00           O  
ATOM   4487  OD2 ASP B1816      10.343  94.887  68.260  1.00  0.00           O  
ATOM   4488  N   LEU B1817      15.034  96.181  71.312  1.00  0.00           N  
ATOM   4489  CA  LEU B1817      16.228  96.956  71.614  1.00  0.00           C  
ATOM   4490  C   LEU B1817      17.312  96.054  72.203  1.00  0.00           C  
ATOM   4491  O   LEU B1817      18.422  96.496  72.467  1.00  0.00           O  
ATOM   4492  CB  LEU B1817      15.848  98.059  72.602  1.00  0.00           C  
ATOM   4493  CG  LEU B1817      16.564  99.425  72.611  1.00  0.00           C  
ATOM   4494  CD1 LEU B1817      15.960 100.258  73.736  1.00  0.00           C  
ATOM   4495  CD2 LEU B1817      18.085  99.272  72.811  1.00  0.00           C  
ATOM   4496  N   HIS B1818      16.979  94.788  72.423  1.00  0.00           N  
ATOM   4497  CA  HIS B1818      17.948  93.851  72.986  1.00  0.00           C  
ATOM   4498  C   HIS B1818      17.869  92.453  72.376  1.00  0.00           C  
ATOM   4499  O   HIS B1818      18.621  91.554  72.754  1.00  0.00           O  
ATOM   4500  CB  HIS B1818      17.774  93.764  74.505  1.00  0.00           C  
ATOM   4501  CG  HIS B1818      17.978  95.072  75.209  1.00  0.00           C  
ATOM   4502  ND1 HIS B1818      16.942  95.797  75.758  1.00  0.00           N  
ATOM   4503  CD2 HIS B1818      19.106  95.779  75.453  1.00  0.00           C  
ATOM   4504  CE1 HIS B1818      17.425  96.895  76.317  1.00  0.00           C  
ATOM   4505  NE2 HIS B1818      18.733  96.907  76.145  1.00  0.00           N  
ATOM   4506  N   TYR B1819      16.962  92.265  71.429  1.00  0.00           N  
ATOM   4507  CA  TYR B1819      16.837  90.960  70.815  1.00  0.00           C  
ATOM   4508  C   TYR B1819      18.089  90.669  70.005  1.00  0.00           C  
ATOM   4509  O   TYR B1819      18.681  89.598  70.134  1.00  0.00           O  
ATOM   4510  CB  TYR B1819      15.590  90.892  69.930  1.00  0.00           C  
ATOM   4511  CG  TYR B1819      15.377  89.545  69.270  1.00  0.00           C  
ATOM   4512  CD1 TYR B1819      14.758  88.503  69.965  1.00  0.00           C  
ATOM   4513  CD2 TYR B1819      15.848  89.290  67.976  1.00  0.00           C  
ATOM   4514  CE1 TYR B1819      14.622  87.234  69.397  1.00  0.00           C  
ATOM   4515  CE2 TYR B1819      15.713  88.024  67.397  1.00  0.00           C  
ATOM   4516  CZ  TYR B1819      15.102  86.999  68.118  1.00  0.00           C  
ATOM   4517  OH  TYR B1819      15.000  85.730  67.584  1.00  0.00           O  
ATOM   4518  N   ASP B1820      18.515  91.624  69.186  1.00  0.00           N  
ATOM   4519  CA  ASP B1820      19.717  91.425  68.369  1.00  0.00           C  
ATOM   4520  C   ASP B1820      20.925  90.983  69.235  1.00  0.00           C  
ATOM   4521  O   ASP B1820      21.889  90.412  68.712  1.00  0.00           O  
ATOM   4522  CB  ASP B1820      20.054  92.719  67.597  1.00  0.00           C  
ATOM   4523  CG  ASP B1820      18.919  93.174  66.654  1.00  0.00           C  
ATOM   4524  OD1 ASP B1820      18.020  93.921  67.117  1.00  0.00           O  
ATOM   4525  OD2 ASP B1820      18.922  92.790  65.458  1.00  0.00           O  
ATOM   4526  N   TYR B1821      20.861  91.239  70.549  1.00  0.00           N  
ATOM   4527  CA  TYR B1821      21.936  90.866  71.474  1.00  0.00           C  
ATOM   4528  C   TYR B1821      21.705  89.520  72.121  1.00  0.00           C  
ATOM   4529  O   TYR B1821      22.607  88.682  72.176  1.00  0.00           O  
ATOM   4530  CB  TYR B1821      22.070  91.872  72.600  1.00  0.00           C  
ATOM   4531  CG  TYR B1821      23.131  91.484  73.611  1.00  0.00           C  
ATOM   4532  CD1 TYR B1821      24.480  91.440  73.253  1.00  0.00           C  
ATOM   4533  CD2 TYR B1821      22.798  91.208  74.931  1.00  0.00           C  
ATOM   4534  CE1 TYR B1821      25.469  91.139  74.186  1.00  0.00           C  
ATOM   4535  CE2 TYR B1821      23.786  90.906  75.872  1.00  0.00           C  
ATOM   4536  CZ  TYR B1821      25.114  90.875  75.489  1.00  0.00           C  
ATOM   4537  OH  TYR B1821      26.084  90.579  76.410  1.00  0.00           O  
ATOM   4538  N   ALA B1822      20.502  89.338  72.654  1.00  0.00           N  
ATOM   4539  CA  ALA B1822      20.139  88.087  73.300  1.00  0.00           C  
ATOM   4540  C   ALA B1822      20.045  86.953  72.270  1.00  0.00           C  
ATOM   4541  O   ALA B1822      20.224  85.771  72.602  1.00  0.00           O  
ATOM   4542  CB  ALA B1822      18.825  88.249  74.015  1.00  0.00           C  
ATOM   4543  N   ARG B1830      19.771  87.316  71.016  1.00  0.00           N  
ATOM   4544  CA  ARG B1830      19.669  86.329  69.947  1.00  0.00           C  
ATOM   4545  C   ARG B1830      21.061  85.904  69.489  1.00  0.00           C  
ATOM   4546  O   ARG B1830      21.207  84.887  68.822  1.00  0.00           O  
ATOM   4547  CB  ARG B1830      18.856  86.884  68.771  1.00  0.00           C  
ATOM   4548  CG  ARG B1830      18.203  85.819  67.908  1.00  0.00           C  
ATOM   4549  CD  ARG B1830      19.208  85.206  66.966  1.00  0.00           C  
ATOM   4550  NE  ARG B1830      18.724  83.986  66.323  1.00  0.00           N  
ATOM   4551  CZ  ARG B1830      17.615  83.900  65.598  1.00  0.00           C  
ATOM   4552  NH1 ARG B1830      16.843  84.965  65.416  1.00  0.00           N  
ATOM   4553  NH2 ARG B1830      17.296  82.749  65.026  1.00  0.00           N  
ATOM   4554  N   GLN B1831      22.086  86.680  69.843  1.00  0.00           N  
ATOM   4555  CA  GLN B1831      23.459  86.320  69.487  1.00  0.00           C  
ATOM   4556  C   GLN B1831      24.022  85.563  70.655  1.00  0.00           C  
ATOM   4557  O   GLN B1831      24.879  84.708  70.478  1.00  0.00           O  
ATOM   4558  CB  GLN B1831      24.319  87.550  69.182  1.00  0.00           C  
ATOM   4559  CG  GLN B1831      24.126  88.081  67.735  1.00  0.00           C  
ATOM   4560  CD  GLN B1831      24.552  87.070  66.644  1.00  0.00           C  
ATOM   4561  OE1 GLN B1831      25.751  86.814  66.450  1.00  0.00           O  
ATOM   4562  NE2 GLN B1831      23.567  86.495  65.936  1.00  0.00           N  
ATOM   4563  N   LEU B1832      23.532  85.888  71.851  1.00  0.00           N  
ATOM   4564  CA  LEU B1832      23.943  85.182  73.056  1.00  0.00           C  
ATOM   4565  C   LEU B1832      23.405  83.781  72.794  1.00  0.00           C  
ATOM   4566  O   LEU B1832      24.147  82.791  72.824  1.00  0.00           O  
ATOM   4567  CB  LEU B1832      23.260  85.763  74.300  1.00  0.00           C  
ATOM   4568  CG  LEU B1832      23.388  84.956  75.605  1.00  0.00           C  
ATOM   4569  CD1 LEU B1832      24.757  85.137  76.169  1.00  0.00           C  
ATOM   4570  CD2 LEU B1832      22.389  85.404  76.637  1.00  0.00           C  
ATOM   4571  N   GLN B1833      22.102  83.725  72.501  1.00  0.00           N  
ATOM   4572  CA  GLN B1833      21.410  82.470  72.215  1.00  0.00           C  
ATOM   4573  C   GLN B1833      22.236  81.555  71.323  1.00  0.00           C  
ATOM   4574  O   GLN B1833      22.714  80.517  71.771  1.00  0.00           O  
ATOM   4575  CB  GLN B1833      20.056  82.728  71.545  1.00  0.00           C  
ATOM   4576  CG  GLN B1833      19.397  81.456  71.022  1.00  0.00           C  
ATOM   4577  CD  GLN B1833      17.948  81.653  70.565  1.00  0.00           C  
ATOM   4578  OE1 GLN B1833      17.034  81.789  71.385  1.00  0.00           O  
ATOM   4579  NE2 GLN B1833      17.735  81.666  69.246  1.00  0.00           N  
ATOM   4580  N   ASP B1834      22.415  81.953  70.066  1.00  0.00           N  
ATOM   4581  CA  ASP B1834      23.163  81.151  69.109  1.00  0.00           C  
ATOM   4582  C   ASP B1834      24.593  80.877  69.535  1.00  0.00           C  
ATOM   4583  O   ASP B1834      25.191  79.906  69.078  1.00  0.00           O  
ATOM   4584  CB  ASP B1834      23.119  81.806  67.728  1.00  0.00           C  
ATOM   4585  CG  ASP B1834      21.691  82.079  67.261  1.00  0.00           C  
ATOM   4586  OD1 ASP B1834      20.789  81.250  67.541  1.00  0.00           O  
ATOM   4587  OD2 ASP B1834      21.470  83.123  66.605  1.00  0.00           O  
ATOM   4588  N   GLU B1835      25.145  81.717  70.405  1.00  0.00           N  
ATOM   4589  CA  GLU B1835      26.506  81.481  70.880  1.00  0.00           C  
ATOM   4590  C   GLU B1835      26.433  80.283  71.804  1.00  0.00           C  
ATOM   4591  O   GLU B1835      27.344  79.456  71.841  1.00  0.00           O  
ATOM   4592  CB  GLU B1835      27.062  82.671  71.668  1.00  0.00           C  
ATOM   4593  CG  GLU B1835      27.797  83.713  70.825  1.00  0.00           C  
ATOM   4594  CD  GLU B1835      28.602  84.704  71.676  1.00  0.00           C  
ATOM   4595  OE1 GLU B1835      29.543  84.243  72.381  1.00  0.00           O  
ATOM   4596  OE2 GLU B1835      28.295  85.930  71.637  1.00  0.00           O  
ATOM   4597  N   LEU B1836      25.333  80.198  72.549  1.00  0.00           N  
ATOM   4598  CA  LEU B1836      25.106  79.107  73.488  1.00  0.00           C  
ATOM   4599  C   LEU B1836      24.794  77.756  72.823  1.00  0.00           C  
ATOM   4600  O   LEU B1836      25.307  76.724  73.244  1.00  0.00           O  
ATOM   4601  CB  LEU B1836      23.964  79.488  74.434  1.00  0.00           C  
ATOM   4602  CG  LEU B1836      24.242  80.458  75.574  1.00  0.00           C  
ATOM   4603  CD1 LEU B1836      23.045  80.584  76.515  1.00  0.00           C  
ATOM   4604  CD2 LEU B1836      25.418  79.920  76.332  1.00  0.00           C  
ATOM   4605  N   LYS B1837      23.944  77.775  71.797  1.00  0.00           N  
ATOM   4606  CA  LYS B1837      23.532  76.572  71.081  1.00  0.00           C  
ATOM   4607  C   LYS B1837      24.683  75.907  70.371  1.00  0.00           C  
ATOM   4608  O   LYS B1837      24.773  74.676  70.299  1.00  0.00           O  
ATOM   4609  CB  LYS B1837      22.475  76.912  70.055  1.00  0.00           C  
ATOM   4610  CG  LYS B1837      21.266  77.522  70.645  1.00  0.00           C  
ATOM   4611  CD  LYS B1837      20.226  77.720  69.580  1.00  0.00           C  
ATOM   4612  CE  LYS B1837      18.877  78.081  70.167  1.00  0.00           C  
ATOM   4613  NZ  LYS B1837      17.857  78.161  69.091  1.00  0.00           N  
ATOM   4614  N   SER B1838      25.560  76.718  69.808  1.00  0.00           N  
ATOM   4615  CA  SER B1838      26.695  76.160  69.122  1.00  0.00           C  
ATOM   4616  C   SER B1838      27.434  75.248  70.121  1.00  0.00           C  
ATOM   4617  O   SER B1838      28.387  74.543  69.765  1.00  0.00           O  
ATOM   4618  CB  SER B1838      27.604  77.281  68.675  1.00  0.00           C  
ATOM   4619  OG  SER B1838      28.151  77.908  69.817  1.00  0.00           O  
ATOM   4620  N   GLN B1839      27.011  75.277  71.380  1.00  0.00           N  
ATOM   4621  CA  GLN B1839      27.631  74.439  72.405  1.00  0.00           C  
ATOM   4622  C   GLN B1839      26.570  73.508  72.988  1.00  0.00           C  
ATOM   4623  O   GLN B1839      26.661  73.010  74.104  1.00  0.00           O  
ATOM   4624  CB  GLN B1839      28.296  75.315  73.474  1.00  0.00           C  
ATOM   4625  CG  GLN B1839      29.507  76.088  72.934  1.00  0.00           C  
ATOM   4626  CD  GLN B1839      30.827  75.637  73.550  1.00  0.00           C  
ATOM   4627  OE1 GLN B1839      31.183  74.451  73.518  1.00  0.00           O  
ATOM   4628  NE2 GLN B1839      31.564  76.593  74.118  1.00  0.00           N  
ATOM   4629  N   GLY B1840      25.563  73.272  72.164  1.00  0.00           N  
ATOM   4630  CA  GLY B1840      24.483  72.397  72.534  1.00  0.00           C  
ATOM   4631  C   GLY B1840      23.772  72.823  73.785  1.00  0.00           C  
ATOM   4632  O   GLY B1840      23.536  71.999  74.670  1.00  0.00           O  
ATOM   4633  N   VAL B1841      23.434  74.095  73.893  1.00  0.00           N  
ATOM   4634  CA  VAL B1841      22.711  74.491  75.084  1.00  0.00           C  
ATOM   4635  C   VAL B1841      21.255  74.573  74.702  1.00  0.00           C  
ATOM   4636  O   VAL B1841      20.904  74.703  73.540  1.00  0.00           O  
ATOM   4637  CB  VAL B1841      23.181  75.854  75.656  1.00  0.00           C  
ATOM   4638  CG1 VAL B1841      22.335  76.253  76.844  1.00  0.00           C  
ATOM   4639  CG2 VAL B1841      24.607  75.756  76.077  1.00  0.00           C  
ATOM   4640  N   ARG B1842      20.407  74.458  75.697  1.00  0.00           N  
ATOM   4641  CA  ARG B1842      18.992  74.538  75.482  1.00  0.00           C  
ATOM   4642  C   ARG B1842      18.541  75.891  76.023  1.00  0.00           C  
ATOM   4643  O   ARG B1842      18.233  76.051  77.217  1.00  0.00           O  
ATOM   4644  CB  ARG B1842      18.336  73.373  76.199  1.00  0.00           C  
ATOM   4645  CG  ARG B1842      18.148  72.182  75.277  1.00  0.00           C  
ATOM   4646  CD  ARG B1842      17.734  70.974  76.039  1.00  0.00           C  
ATOM   4647  NE  ARG B1842      18.888  70.294  76.592  1.00  0.00           N  
ATOM   4648  CZ  ARG B1842      18.849  69.638  77.728  1.00  0.00           C  
ATOM   4649  NH1 ARG B1842      17.713  69.605  78.392  1.00  0.00           N  
ATOM   4650  NH2 ARG B1842      19.920  69.022  78.189  1.00  0.00           N  
ATOM   4651  N   VAL B1843      18.504  76.868  75.125  1.00  0.00           N  
ATOM   4652  CA  VAL B1843      18.164  78.236  75.495  1.00  0.00           C  
ATOM   4653  C   VAL B1843      17.187  78.910  74.523  1.00  0.00           C  
ATOM   4654  O   VAL B1843      17.074  78.516  73.367  1.00  0.00           O  
ATOM   4655  CB  VAL B1843      19.488  79.066  75.588  1.00  0.00           C  
ATOM   4656  CG1 VAL B1843      20.165  79.104  74.218  1.00  0.00           C  
ATOM   4657  CG2 VAL B1843      19.220  80.469  76.124  1.00  0.00           C  
ATOM   4658  N   SER B1844      16.480  79.927  75.003  1.00  0.00           N  
ATOM   4659  CA  SER B1844      15.537  80.665  74.168  1.00  0.00           C  
ATOM   4660  C   SER B1844      15.409  82.127  74.645  1.00  0.00           C  
ATOM   4661  O   SER B1844      15.931  82.489  75.699  1.00  0.00           O  
ATOM   4662  CB  SER B1844      14.174  79.966  74.182  1.00  0.00           C  
ATOM   4663  OG  SER B1844      13.647  79.927  75.488  1.00  0.00           O  
ATOM   4664  N   ILE B1845      14.745  82.971  73.863  1.00  0.00           N  
ATOM   4665  CA  ILE B1845      14.567  84.355  74.275  1.00  0.00           C  
ATOM   4666  C   ILE B1845      13.090  84.687  74.462  1.00  0.00           C  
ATOM   4667  O   ILE B1845      12.273  84.494  73.551  1.00  0.00           O  
ATOM   4668  CB  ILE B1845      15.095  85.317  73.253  1.00  0.00           C  
ATOM   4669  CG1 ILE B1845      16.381  84.780  72.629  1.00  0.00           C  
ATOM   4670  CG2 ILE B1845      15.321  86.650  73.923  1.00  0.00           C  
ATOM   4671  CD1 ILE B1845      16.889  85.626  71.453  1.00  0.00           C  
ATOM   4672  N   ASP B1847      12.747  85.205  75.638  1.00  0.00           N  
ATOM   4673  CA  ASP B1847      11.355  85.544  75.940  1.00  0.00           C  
ATOM   4674  C   ASP B1847      10.926  86.820  75.208  1.00  0.00           C  
ATOM   4675  O   ASP B1847      10.570  87.833  75.825  1.00  0.00           O  
ATOM   4676  CB  ASP B1847      11.179  85.698  77.451  1.00  0.00           C  
ATOM   4677  CG  ASP B1847       9.745  85.532  77.882  1.00  0.00           C  
ATOM   4678  OD1 ASP B1847       8.845  85.609  77.018  1.00  0.00           O  
ATOM   4679  OD2 ASP B1847       9.528  85.325  79.092  1.00  0.00           O  
ATOM   4680  N   ASP B1848      10.951  86.731  73.878  1.00  0.00           N  
ATOM   4681  CA  ASP B1848      10.617  87.819  72.961  1.00  0.00           C  
ATOM   4682  C   ASP B1848       9.125  88.150  72.919  1.00  0.00           C  
ATOM   4683  O   ASP B1848       8.599  88.530  71.884  1.00  0.00           O  
ATOM   4684  CB  ASP B1848      11.122  87.419  71.572  1.00  0.00           C  
ATOM   4685  CG  ASP B1848      10.990  88.526  70.547  1.00  0.00           C  
ATOM   4686  OD1 ASP B1848      11.816  89.472  70.540  1.00  0.00           O  
ATOM   4687  OD2 ASP B1848      10.051  88.446  69.732  1.00  0.00           O  
ATOM   4688  N   ARG B1849       8.440  88.002  74.047  1.00  0.00           N  
ATOM   4689  CA  ARG B1849       7.010  88.289  74.116  1.00  0.00           C  
ATOM   4690  C   ARG B1849       6.745  89.712  74.546  1.00  0.00           C  
ATOM   4691  O   ARG B1849       7.643  90.433  74.995  1.00  0.00           O  
ATOM   4692  CB  ARG B1849       6.307  87.384  75.124  1.00  0.00           C  
ATOM   4693  CG  ARG B1849       6.011  85.993  74.652  1.00  0.00           C  
ATOM   4694  CD  ARG B1849       5.591  85.131  75.833  1.00  0.00           C  
ATOM   4695  NE  ARG B1849       6.507  85.307  76.958  1.00  0.00           N  
ATOM   4696  CZ  ARG B1849       6.432  84.641  78.107  1.00  0.00           C  
ATOM   4697  NH1 ARG B1849       5.485  83.731  78.293  1.00  0.00           N  
ATOM   4698  NH2 ARG B1849       7.275  84.915  79.092  1.00  0.00           N  
ATOM   4699  N   ASN B1850       5.480  90.095  74.413  1.00  0.00           N  
ATOM   4700  CA  ASN B1850       5.015  91.411  74.818  1.00  0.00           C  
ATOM   4701  C   ASN B1850       4.290  91.242  76.156  1.00  0.00           C  
ATOM   4702  O   ASN B1850       3.089  90.953  76.218  1.00  0.00           O  
ATOM   4703  CB  ASN B1850       4.061  92.003  73.778  1.00  0.00           C  
ATOM   4704  CG  ASN B1850       3.621  93.409  74.135  1.00  0.00           C  
ATOM   4705  OD1 ASN B1850       2.690  93.953  73.538  1.00  0.00           O  
ATOM   4706  ND2 ASN B1850       4.295  94.009  75.111  1.00  0.00           N  
ATOM   4707  N   GLU B1869       5.074  91.384  77.216  1.00  0.00           N  
ATOM   4708  CA  GLU B1869       4.616  91.293  78.589  1.00  0.00           C  
ATOM   4709  C   GLU B1869       5.687  91.966  79.426  1.00  0.00           C  
ATOM   4710  O   GLU B1869       6.845  92.060  79.013  1.00  0.00           O  
ATOM   4711  CB  GLU B1869       4.431  89.844  79.005  1.00  0.00           C  
ATOM   4712  CG  GLU B1869       3.088  89.289  78.587  1.00  0.00           C  
ATOM   4713  CD  GLU B1869       1.954  89.799  79.462  1.00  0.00           C  
ATOM   4714  OE1 GLU B1869       1.909  91.017  79.740  1.00  0.00           O  
ATOM   4715  OE2 GLU B1869       1.101  88.981  79.872  1.00  0.00           O  
ATOM   4716  N   LYS B1870       5.306  92.457  80.594  1.00  0.00           N  
ATOM   4717  CA  LYS B1870       6.263  93.155  81.432  1.00  0.00           C  
ATOM   4718  C   LYS B1870       7.243  92.167  82.017  1.00  0.00           C  
ATOM   4719  O   LYS B1870       6.867  91.051  82.375  1.00  0.00           O  
ATOM   4720  CB  LYS B1870       5.532  93.919  82.539  1.00  0.00           C  
ATOM   4721  CG  LYS B1870       4.290  94.675  82.042  1.00  0.00           C  
ATOM   4722  CD  LYS B1870       4.616  95.676  80.934  1.00  0.00           C  
ATOM   4723  CE  LYS B1870       3.369  96.015  80.137  1.00  0.00           C  
ATOM   4724  NZ  LYS B1870       2.745  94.804  79.531  1.00  0.00           N  
ATOM   4725  N   MET B1871       8.501  92.583  82.105  1.00  0.00           N  
ATOM   4726  CA  MET B1871       9.550  91.729  82.629  1.00  0.00           C  
ATOM   4727  C   MET B1871       9.178  91.051  83.928  1.00  0.00           C  
ATOM   4728  O   MET B1871       9.415  89.862  84.100  1.00  0.00           O  
ATOM   4729  CB  MET B1871      10.832  92.508  82.837  1.00  0.00           C  
ATOM   4730  CG  MET B1871      11.936  91.607  83.272  1.00  0.00           C  
ATOM   4731  SD  MET B1871      13.500  92.157  82.654  1.00  0.00           S  
ATOM   4732  CE  MET B1871      14.386  92.294  84.223  1.00  0.00           C  
ATOM   4733  N   GLY B1872       8.609  91.808  84.850  1.00  0.00           N  
ATOM   4734  CA  GLY B1872       8.215  91.207  86.104  1.00  0.00           C  
ATOM   4735  C   GLY B1872       7.536  89.864  85.874  1.00  0.00           C  
ATOM   4736  O   GLY B1872       7.787  88.905  86.601  1.00  0.00           O  
ATOM   4737  N   TYR B1873       6.669  89.791  84.868  1.00  0.00           N  
ATOM   4738  CA  TYR B1873       5.978  88.551  84.552  1.00  0.00           C  
ATOM   4739  C   TYR B1873       6.887  87.640  83.722  1.00  0.00           C  
ATOM   4740  O   TYR B1873       6.866  86.409  83.877  1.00  0.00           O  
ATOM   4741  CB  TYR B1873       4.690  88.863  83.800  1.00  0.00           C  
ATOM   4742  CG  TYR B1873       4.037  87.700  83.059  1.00  0.00           C  
ATOM   4743  CD1 TYR B1873       3.816  86.448  83.672  1.00  0.00           C  
ATOM   4744  CD2 TYR B1873       3.567  87.886  81.755  1.00  0.00           C  
ATOM   4745  CE1 TYR B1873       3.130  85.426  82.983  1.00  0.00           C  
ATOM   4746  CE2 TYR B1873       2.889  86.885  81.066  1.00  0.00           C  
ATOM   4747  CZ  TYR B1873       2.669  85.666  81.667  1.00  0.00           C  
ATOM   4748  OH  TYR B1873       1.987  84.726  80.913  1.00  0.00           O  
ATOM   4749  N   LYS B1874       7.693  88.246  82.852  1.00  0.00           N  
ATOM   4750  CA  LYS B1874       8.621  87.488  82.022  1.00  0.00           C  
ATOM   4751  C   LYS B1874       9.640  86.832  82.932  1.00  0.00           C  
ATOM   4752  O   LYS B1874      10.645  86.323  82.456  1.00  0.00           O  
ATOM   4753  CB  LYS B1874       9.355  88.404  81.007  1.00  0.00           C  
ATOM   4754  CG  LYS B1874       8.647  88.541  79.630  1.00  0.00           C  
ATOM   4755  CD  LYS B1874       9.464  89.278  78.540  1.00  0.00           C  
ATOM   4756  CE  LYS B1874       9.623  90.777  78.813  1.00  0.00           C  
ATOM   4757  NZ  LYS B1874      10.236  91.558  77.675  1.00  0.00           N  
ATOM   4758  N   ILE B1875       9.381  86.835  84.239  1.00  0.00           N  
ATOM   4759  CA  ILE B1875      10.318  86.263  85.208  1.00  0.00           C  
ATOM   4760  C   ILE B1875       9.689  85.346  86.216  1.00  0.00           C  
ATOM   4761  O   ILE B1875      10.292  84.359  86.596  1.00  0.00           O  
ATOM   4762  CB  ILE B1875      11.083  87.361  86.001  1.00  0.00           C  
ATOM   4763  CG1 ILE B1875      12.105  88.047  85.092  1.00  0.00           C  
ATOM   4764  CG2 ILE B1875      11.777  86.758  87.189  1.00  0.00           C  
ATOM   4765  CD1 ILE B1875      12.894  89.124  85.750  1.00  0.00           C  
ATOM   4766  N   ARG B1876       8.494  85.671  86.683  1.00  0.00           N  
ATOM   4767  CA  ARG B1876       7.850  84.800  87.657  1.00  0.00           C  
ATOM   4768  C   ARG B1876       7.508  83.490  86.966  1.00  0.00           C  
ATOM   4769  O   ARG B1876       7.383  82.450  87.614  1.00  0.00           O  
ATOM   4770  CB  ARG B1876       6.585  85.450  88.241  1.00  0.00           C  
ATOM   4771  CG  ARG B1876       5.615  86.044  87.216  1.00  0.00           C  
ATOM   4772  CD  ARG B1876       4.224  86.137  87.811  1.00  0.00           C  
ATOM   4773  NE  ARG B1876       3.715  84.795  88.102  1.00  0.00           N  
ATOM   4774  CZ  ARG B1876       3.266  84.396  89.290  1.00  0.00           C  
ATOM   4775  NH1 ARG B1876       3.257  85.232  90.324  1.00  0.00           N  
ATOM   4776  NH2 ARG B1876       2.822  83.155  89.441  1.00  0.00           N  
ATOM   4777  N   GLU B1877       7.361  83.550  85.643  1.00  0.00           N  
ATOM   4778  CA  GLU B1877       7.071  82.359  84.849  1.00  0.00           C  
ATOM   4779  C   GLU B1877       8.392  81.596  84.750  1.00  0.00           C  
ATOM   4780  O   GLU B1877       8.451  80.400  85.018  1.00  0.00           O  
ATOM   4781  CB  GLU B1877       6.588  82.749  83.449  1.00  0.00           C  
ATOM   4782  CG  GLU B1877       6.096  81.580  82.595  1.00  0.00           C  
ATOM   4783  CD  GLU B1877       6.018  81.929  81.110  1.00  0.00           C  
ATOM   4784  OE1 GLU B1877       5.484  83.011  80.769  1.00  0.00           O  
ATOM   4785  OE2 GLU B1877       6.488  81.116  80.280  1.00  0.00           O  
ATOM   4786  N   ALA B1878       9.452  82.307  84.372  1.00  0.00           N  
ATOM   4787  CA  ALA B1878      10.774  81.711  84.260  1.00  0.00           C  
ATOM   4788  C   ALA B1878      11.045  80.873  85.498  1.00  0.00           C  
ATOM   4789  O   ALA B1878      11.394  79.701  85.411  1.00  0.00           O  
ATOM   4790  CB  ALA B1878      11.813  82.792  84.139  1.00  0.00           C  
ATOM   4791  N   GLN B1879      10.888  81.484  86.662  1.00  0.00           N  
ATOM   4792  CA  GLN B1879      11.106  80.762  87.893  1.00  0.00           C  
ATOM   4793  C   GLN B1879      10.094  79.634  88.005  1.00  0.00           C  
ATOM   4794  O   GLN B1879      10.489  78.490  88.059  1.00  0.00           O  
ATOM   4795  CB  GLN B1879      11.011  81.695  89.100  1.00  0.00           C  
ATOM   4796  CG  GLN B1879      12.368  82.188  89.595  1.00  0.00           C  
ATOM   4797  CD  GLN B1879      12.333  82.662  91.055  1.00  0.00           C  
ATOM   4798  OE1 GLN B1879      11.914  81.926  91.967  1.00  0.00           O  
ATOM   4799  NE2 GLN B1879      12.779  83.894  91.280  1.00  0.00           N  
ATOM   4800  N   MET B1880       8.799  79.942  88.024  1.00  0.00           N  
ATOM   4801  CA  MET B1880       7.783  78.896  88.122  1.00  0.00           C  
ATOM   4802  C   MET B1880       8.229  77.607  87.431  1.00  0.00           C  
ATOM   4803  O   MET B1880       8.068  76.510  87.973  1.00  0.00           O  
ATOM   4804  CB  MET B1880       6.471  79.342  87.477  1.00  0.00           C  
ATOM   4805  CG  MET B1880       5.585  80.227  88.330  1.00  0.00           C  
ATOM   4806  SD  MET B1880       3.841  80.252  87.731  1.00  0.00           S  
ATOM   4807  CE  MET B1880       3.009  79.260  89.099  1.00  0.00           C  
ATOM   4808  N   GLN B1881       8.771  77.756  86.222  1.00  0.00           N  
ATOM   4809  CA  GLN B1881       9.257  76.633  85.411  1.00  0.00           C  
ATOM   4810  C   GLN B1881      10.742  76.396  85.719  1.00  0.00           C  
ATOM   4811  O   GLN B1881      11.589  76.284  84.835  1.00  0.00           O  
ATOM   4812  CB  GLN B1881       9.050  76.941  83.924  1.00  0.00           C  
ATOM   4813  CG  GLN B1881       7.993  76.080  83.209  1.00  0.00           C  
ATOM   4814  CD  GLN B1881       6.633  76.049  83.907  1.00  0.00           C  
ATOM   4815  OE1 GLN B1881       6.141  77.071  84.407  1.00  0.00           O  
ATOM   4816  NE2 GLN B1881       6.009  74.871  83.925  1.00  0.00           N  
ATOM   4817  N   LYS B1882      11.014  76.324  87.011  1.00  0.00           N  
ATOM   4818  CA  LYS B1882      12.330  76.122  87.576  1.00  0.00           C  
ATOM   4819  C   LYS B1882      13.495  76.185  86.610  1.00  0.00           C  
ATOM   4820  O   LYS B1882      14.247  75.233  86.510  1.00  0.00           O  
ATOM   4821  CB  LYS B1882      12.316  74.803  88.360  1.00  0.00           C  
ATOM   4822  CG  LYS B1882      11.264  74.828  89.469  1.00  0.00           C  
ATOM   4823  CD  LYS B1882      11.084  73.509  90.203  1.00  0.00           C  
ATOM   4824  CE  LYS B1882      10.135  73.650  91.418  1.00  0.00           C  
ATOM   4825  NZ  LYS B1882       8.669  73.580  91.093  1.00  0.00           N  
ATOM   4826  N   ILE B1883      13.687  77.305  85.924  1.00  0.00           N  
ATOM   4827  CA  ILE B1883      14.797  77.354  84.979  1.00  0.00           C  
ATOM   4828  C   ILE B1883      16.180  77.646  85.548  1.00  0.00           C  
ATOM   4829  O   ILE B1883      16.432  78.711  86.087  1.00  0.00           O  
ATOM   4830  CB  ILE B1883      14.519  78.343  83.817  1.00  0.00           C  
ATOM   4831  CG1 ILE B1883      13.355  77.813  82.977  1.00  0.00           C  
ATOM   4832  CG2 ILE B1883      15.786  78.525  82.929  1.00  0.00           C  
ATOM   4833  CD1 ILE B1883      12.963  78.703  81.834  1.00  0.00           C  
ATOM   4834  N   PRO B1884      17.101  76.682  85.422  1.00  0.00           N  
ATOM   4835  CA  PRO B1884      18.476  76.790  85.901  1.00  0.00           C  
ATOM   4836  C   PRO B1884      19.072  78.177  85.797  1.00  0.00           C  
ATOM   4837  O   PRO B1884      19.596  78.697  86.768  1.00  0.00           O  
ATOM   4838  CB  PRO B1884      19.241  75.768  85.047  1.00  0.00           C  
ATOM   4839  CG  PRO B1884      18.178  75.130  84.125  1.00  0.00           C  
ATOM   4840  CD  PRO B1884      16.876  75.353  84.838  1.00  0.00           C  
ATOM   4841  N   TYR B1885      19.020  78.790  84.626  1.00  0.00           N  
ATOM   4842  CA  TYR B1885      19.590  80.128  84.509  1.00  0.00           C  
ATOM   4843  C   TYR B1885      18.688  81.104  83.797  1.00  0.00           C  
ATOM   4844  O   TYR B1885      18.128  80.796  82.741  1.00  0.00           O  
ATOM   4845  CB  TYR B1885      20.952  80.079  83.818  1.00  0.00           C  
ATOM   4846  CG  TYR B1885      21.971  79.317  84.625  1.00  0.00           C  
ATOM   4847  CD1 TYR B1885      21.820  77.953  84.858  1.00  0.00           C  
ATOM   4848  CD2 TYR B1885      23.052  79.963  85.207  1.00  0.00           C  
ATOM   4849  CE1 TYR B1885      22.707  77.259  85.650  1.00  0.00           C  
ATOM   4850  CE2 TYR B1885      23.952  79.266  86.008  1.00  0.00           C  
ATOM   4851  CZ  TYR B1885      23.768  77.916  86.226  1.00  0.00           C  
ATOM   4852  OH  TYR B1885      24.624  77.219  87.048  1.00  0.00           O  
ATOM   4853  N   GLN B1886      18.574  82.288  84.396  1.00  0.00           N  
ATOM   4854  CA  GLN B1886      17.749  83.382  83.899  1.00  0.00           C  
ATOM   4855  C   GLN B1886      18.645  84.566  83.478  1.00  0.00           C  
ATOM   4856  O   GLN B1886      18.966  85.424  84.294  1.00  0.00           O  
ATOM   4857  CB  GLN B1886      16.812  83.776  85.031  1.00  0.00           C  
ATOM   4858  CG  GLN B1886      15.646  84.667  84.687  1.00  0.00           C  
ATOM   4859  CD  GLN B1886      14.827  84.989  85.939  1.00  0.00           C  
ATOM   4860  OE1 GLN B1886      14.203  84.098  86.546  1.00  0.00           O  
ATOM   4861  NE2 GLN B1886      14.848  86.261  86.347  1.00  0.00           N  
ATOM   4862  N   ILE B1887      19.057  84.603  82.213  1.00  0.00           N  
ATOM   4863  CA  ILE B1887      19.918  85.674  81.716  1.00  0.00           C  
ATOM   4864  C   ILE B1887      19.153  86.895  81.231  1.00  0.00           C  
ATOM   4865  O   ILE B1887      18.479  86.858  80.207  1.00  0.00           O  
ATOM   4866  CB  ILE B1887      20.829  85.174  80.568  1.00  0.00           C  
ATOM   4867  CG1 ILE B1887      22.233  84.916  81.099  1.00  0.00           C  
ATOM   4868  CG2 ILE B1887      20.926  86.216  79.457  1.00  0.00           C  
ATOM   4869  CD1 ILE B1887      22.254  84.154  82.372  1.00  0.00           C  
ATOM   4870  N   VAL B1888      19.289  87.989  81.969  1.00  0.00           N  
ATOM   4871  CA  VAL B1888      18.620  89.253  81.646  1.00  0.00           C  
ATOM   4872  C   VAL B1888      19.603  90.283  81.075  1.00  0.00           C  
ATOM   4873  O   VAL B1888      20.614  90.616  81.708  1.00  0.00           O  
ATOM   4874  CB  VAL B1888      17.953  89.858  82.907  1.00  0.00           C  
ATOM   4875  CG1 VAL B1888      16.577  90.375  82.554  1.00  0.00           C  
ATOM   4876  CG2 VAL B1888      17.874  88.811  84.024  1.00  0.00           C  
ATOM   4877  N   VAL B1889      19.305  90.774  79.878  1.00  0.00           N  
ATOM   4878  CA  VAL B1889      20.164  91.764  79.242  1.00  0.00           C  
ATOM   4879  C   VAL B1889      19.408  93.047  78.887  1.00  0.00           C  
ATOM   4880  O   VAL B1889      18.271  92.997  78.411  1.00  0.00           O  
ATOM   4881  CB  VAL B1889      20.826  91.197  77.972  1.00  0.00           C  
ATOM   4882  CG1 VAL B1889      21.846  90.145  78.356  1.00  0.00           C  
ATOM   4883  CG2 VAL B1889      19.775  90.610  77.052  1.00  0.00           C  
ATOM   4884  N   GLY B1890      20.045  94.193  79.131  1.00  0.00           N  
ATOM   4885  CA  GLY B1890      19.427  95.474  78.830  1.00  0.00           C  
ATOM   4886  C   GLY B1890      20.382  96.471  78.198  1.00  0.00           C  
ATOM   4887  O   GLY B1890      21.283  96.082  77.453  1.00  0.00           O  
ATOM   4888  N   ASP B1891      20.172  97.761  78.473  1.00  0.00           N  
ATOM   4889  CA  ASP B1891      21.036  98.826  77.940  1.00  0.00           C  
ATOM   4890  C   ASP B1891      22.454  98.613  78.490  1.00  0.00           C  
ATOM   4891  O   ASP B1891      23.443  98.584  77.736  1.00  0.00           O  
ATOM   4892  CB  ASP B1891      20.535 100.224  78.380  1.00  0.00           C  
ATOM   4893  CG  ASP B1891      19.201 100.622  77.735  1.00  0.00           C  
ATOM   4894  OD1 ASP B1891      19.159 100.761  76.493  1.00  0.00           O  
ATOM   4895  OD2 ASP B1891      18.198 100.807  78.469  1.00  0.00           O  
ATOM   4896  N   LYS B1892      22.517  98.440  79.813  1.00  0.00           N  
ATOM   4897  CA  LYS B1892      23.763  98.249  80.560  1.00  0.00           C  
ATOM   4898  C   LYS B1892      24.579  97.019  80.172  1.00  0.00           C  
ATOM   4899  O   LYS B1892      25.799  97.104  79.955  1.00  0.00           O  
ATOM   4900  CB  LYS B1892      23.457  98.183  82.064  1.00  0.00           C  
ATOM   4901  CG  LYS B1892      22.019  98.548  82.455  1.00  0.00           C  
ATOM   4902  CD  LYS B1892      21.040  97.418  82.136  1.00  0.00           C  
ATOM   4903  CE  LYS B1892      19.702  97.581  82.865  1.00  0.00           C  
ATOM   4904  NZ  LYS B1892      18.989  96.271  83.023  1.00  0.00           N  
ATOM   4905  N   GLU B1893      23.887  95.881  80.101  1.00  0.00           N  
ATOM   4906  CA  GLU B1893      24.496  94.600  79.771  1.00  0.00           C  
ATOM   4907  C   GLU B1893      25.026  94.510  78.344  1.00  0.00           C  
ATOM   4908  O   GLU B1893      26.137  94.027  78.127  1.00  0.00           O  
ATOM   4909  CB  GLU B1893      23.499  93.476  80.040  1.00  0.00           C  
ATOM   4910  CG  GLU B1893      23.063  93.367  81.500  1.00  0.00           C  
ATOM   4911  CD  GLU B1893      21.950  94.336  81.863  1.00  0.00           C  
ATOM   4912  OE1 GLU B1893      21.316  94.887  80.936  1.00  0.00           O  
ATOM   4913  OE2 GLU B1893      21.701  94.529  83.076  1.00  0.00           O  
ATOM   4914  N   VAL B1894      24.244  94.970  77.372  1.00  0.00           N  
ATOM   4915  CA  VAL B1894      24.699  94.929  75.989  1.00  0.00           C  
ATOM   4916  C   VAL B1894      25.842  95.911  75.820  1.00  0.00           C  
ATOM   4917  O   VAL B1894      26.701  95.736  74.947  1.00  0.00           O  
ATOM   4918  CB  VAL B1894      23.606  95.337  74.992  1.00  0.00           C  
ATOM   4919  CG1 VAL B1894      24.097  95.086  73.557  1.00  0.00           C  
ATOM   4920  CG2 VAL B1894      22.333  94.575  75.270  1.00  0.00           C  
ATOM   4921  N   GLU B1895      25.845  96.944  76.659  1.00  0.00           N  
ATOM   4922  CA  GLU B1895      26.882  97.966  76.607  1.00  0.00           C  
ATOM   4923  C   GLU B1895      28.265  97.438  77.061  1.00  0.00           C  
ATOM   4924  O   GLU B1895      29.239  97.548  76.314  1.00  0.00           O  
ATOM   4925  CB  GLU B1895      26.440  99.178  77.438  1.00  0.00           C  
ATOM   4926  CG  GLU B1895      27.038 100.523  76.991  1.00  0.00           C  
ATOM   4927  CD  GLU B1895      26.294 101.734  77.567  1.00  0.00           C  
ATOM   4928  OE1 GLU B1895      26.083 101.779  78.804  1.00  0.00           O  
ATOM   4929  OE2 GLU B1895      25.928 102.641  76.781  1.00  0.00           O  
ATOM   4930  N   ASN B1896      28.368  96.858  78.255  1.00  0.00           N  
ATOM   4931  CA  ASN B1896      29.665  96.331  78.699  1.00  0.00           C  
ATOM   4932  C   ASN B1896      29.880  94.854  78.331  1.00  0.00           C  
ATOM   4933  O   ASN B1896      30.724  94.171  78.924  1.00  0.00           O  
ATOM   4934  CB  ASN B1896      29.828  96.503  80.213  1.00  0.00           C  
ATOM   4935  CG  ASN B1896      30.800  97.616  80.573  1.00  0.00           C  
ATOM   4936  OD1 ASN B1896      30.518  98.790  80.353  1.00  0.00           O  
ATOM   4937  ND2 ASN B1896      31.955  97.247  81.120  1.00  0.00           N  
ATOM   4938  N   ASN B1898      29.118  94.386  77.341  1.00  0.00           N
[truncated: 27,063 more chars]
