# Supplementary material for: Backbone Brackets and Arginine Tweezers delineate Class I and Class II aminoacyl tRNA synthetases
Source: PLoS Comput Biol. 2018 Apr 16;14(4):e1006101. doi: 10.1371/journal.pcbi.1006101 (PMC5919687; doi:10.1371/journal.pcbi.1006101)
Supplement: S12 File — All structures of Class II aaRS with residues renumbered according to the MSA. (GZ) [file pcbi.1006101.s024.tar.gz › 1nyr_A_renum.pdb]

ATOM      1  N   ILE A  12      -5.646  51.309  -0.296  1.00  0.00           N  
ATOM      2  CA  ILE A  12      -5.426  51.915   1.050  1.00  0.00           C  
ATOM      3  C   ILE A  12      -4.050  52.586   1.098  1.00  0.00           C  
ATOM      4  O   ILE A  12      -3.084  52.062   0.533  1.00  0.00           O  
ATOM      5  CB  ILE A  12      -5.541  50.835   2.165  1.00  0.00           C  
ATOM      6  CG1 ILE A  12      -6.087  51.465   3.438  1.00  0.00           C  
ATOM      7  CG2 ILE A  12      -4.186  50.215   2.464  1.00  0.00           C  
ATOM      8  CD1 ILE A  12      -7.435  52.109   3.248  1.00  0.00           C  
ATOM      9  N   ASN A  13      -3.967  53.742   1.760  1.00  0.00           N  
ATOM     10  CA  ASN A  13      -2.714  54.490   1.864  1.00  0.00           C  
ATOM     11  C   ASN A  13      -1.841  54.141   3.068  1.00  0.00           C  
ATOM     12  O   ASN A  13      -2.332  53.694   4.103  1.00  0.00           O  
ATOM     13  CB  ASN A  13      -3.004  55.989   1.868  1.00  0.00           C  
ATOM     14  CG  ASN A  13      -2.486  56.681   0.619  1.00  0.00           C  
ATOM     15  OD1 ASN A  13      -1.274  56.778   0.403  1.00  0.00           O  
ATOM     16  ND2 ASN A  13      -3.403  57.159  -0.217  1.00  0.00           N  
ATOM     17  N   ILE A  14      -0.536  54.348   2.926  1.00  0.00           N  
ATOM     18  CA  ILE A  14       0.394  54.049   3.999  1.00  0.00           C  
ATOM     19  C   ILE A  14       1.402  55.161   4.134  1.00  0.00           C  
ATOM     20  O   ILE A  14       2.227  55.365   3.251  1.00  0.00           O  
ATOM     21  CB  ILE A  14       1.152  52.749   3.736  1.00  0.00           C  
ATOM     22  CG1 ILE A  14       0.157  51.595   3.595  1.00  0.00           C  
ATOM     23  CG2 ILE A  14       2.156  52.491   4.864  1.00  0.00           C  
ATOM     24  CD1 ILE A  14      -0.771  51.420   4.769  1.00  0.00           C  
ATOM     25  N   GLN A  15       1.338  55.854   5.265  1.00  0.00           N  
ATOM     26  CA  GLN A  15       2.208  56.984   5.581  1.00  0.00           C  
ATOM     27  C   GLN A  15       3.521  56.576   6.297  1.00  0.00           C  
ATOM     28  O   GLN A  15       3.723  56.935   7.452  1.00  0.00           O  
ATOM     29  CB  GLN A  15       1.406  57.961   6.463  1.00  0.00           C  
ATOM     30  CG  GLN A  15       1.473  59.426   6.067  1.00  0.00           C  
ATOM     31  CD  GLN A  15       2.842  60.031   6.294  1.00  0.00           C  
ATOM     32  OE1 GLN A  15       3.306  60.122   7.431  1.00  0.00           O  
ATOM     33  NE2 GLN A  15       3.500  60.446   5.212  1.00  0.00           N  
ATOM     34  N   PHE A  16       4.410  55.850   5.614  1.00  0.00           N  
ATOM     35  CA  PHE A  16       5.691  55.399   6.194  1.00  0.00           C  
ATOM     36  C   PHE A  16       6.461  56.466   6.964  1.00  0.00           C  
ATOM     37  O   PHE A  16       6.220  57.660   6.797  1.00  0.00           O  
ATOM     38  CB  PHE A  16       6.620  54.833   5.110  1.00  0.00           C  
ATOM     39  CG  PHE A  16       6.106  53.574   4.459  1.00  0.00           C  
ATOM     40  CD1 PHE A  16       5.157  53.633   3.433  1.00  0.00           C  
ATOM     41  CD2 PHE A  16       6.568  52.326   4.870  1.00  0.00           C  
ATOM     42  CE1 PHE A  16       4.680  52.465   2.827  1.00  0.00           C  
ATOM     43  CE2 PHE A  16       6.094  51.152   4.268  1.00  0.00           C  
ATOM     44  CZ  PHE A  16       5.150  51.224   3.245  1.00  0.00           C  
ATOM     45  N   PRO A  17       7.415  56.044   7.808  1.00  0.00           N  
ATOM     46  CA  PRO A  17       8.245  56.936   8.629  1.00  0.00           C  
ATOM     47  C   PRO A  17       9.124  57.976   7.923  1.00  0.00           C  
ATOM     48  O   PRO A  17       9.897  58.679   8.571  1.00  0.00           O  
ATOM     49  CB  PRO A  17       9.058  55.959   9.486  1.00  0.00           C  
ATOM     50  CG  PRO A  17       9.103  54.720   8.660  1.00  0.00           C  
ATOM     51  CD  PRO A  17       7.705  54.636   8.121  1.00  0.00           C  
ATOM     52  N   ASP A  18       9.007  58.073   6.602  1.00  0.00           N  
ATOM     53  CA  ASP A  18       9.778  59.049   5.822  1.00  0.00           C  
ATOM     54  C   ASP A  18       8.902  60.262   5.552  1.00  0.00           C  
ATOM     55  O   ASP A  18       9.311  61.406   5.737  1.00  0.00           O  
ATOM     56  CB  ASP A  18      10.171  58.482   4.459  1.00  0.00           C  
ATOM     57  CG  ASP A  18      11.008  57.248   4.559  1.00  0.00           C  
ATOM     58  OD1 ASP A  18      11.180  56.583   3.510  1.00  0.00           O  
ATOM     59  OD2 ASP A  18      11.491  56.951   5.676  1.00  0.00           O  
ATOM     60  N   GLY A  19       7.691  59.969   5.095  1.00  0.00           N  
ATOM     61  CA  GLY A  19       6.717  60.984   4.743  1.00  0.00           C  
ATOM     62  C   GLY A  19       6.195  60.462   3.424  1.00  0.00           C  
ATOM     63  O   GLY A  19       5.163  60.900   2.887  1.00  0.00           O  
ATOM     64  N   ASN A  20       6.944  59.487   2.914  1.00  0.00           N  
ATOM     65  CA  ASN A  20       6.622  58.835   1.663  1.00  0.00           C  
ATOM     66  C   ASN A  20       5.419  57.938   1.895  1.00  0.00           C  
ATOM     67  O   ASN A  20       5.345  57.226   2.890  1.00  0.00           O  
ATOM     68  CB  ASN A  20       7.818  58.016   1.173  1.00  0.00           C  
ATOM     69  CG  ASN A  20       9.114  58.814   1.183  1.00  0.00           C  
ATOM     70  OD1 ASN A  20       9.100  60.047   1.130  1.00  0.00           O  
ATOM     71  ND2 ASN A  20      10.243  58.112   1.239  1.00  0.00           N  
ATOM     72  N   LYS A  21       4.473  57.993   0.970  1.00  0.00           N  
ATOM     73  CA  LYS A  21       3.257  57.204   1.056  1.00  0.00           C  
ATOM     74  C   LYS A  21       3.278  56.072   0.011  1.00  0.00           C  
ATOM     75  O   LYS A  21       4.235  55.937  -0.757  1.00  0.00           O  
ATOM     76  CB  LYS A  21       2.052  58.125   0.828  1.00  0.00           C  
ATOM     77  CG  LYS A  21       2.107  59.431   1.628  1.00  0.00           C  
ATOM     78  CD  LYS A  21       1.147  59.412   2.800  1.00  0.00           C  
ATOM     79  CE  LYS A  21      -0.299  59.235   2.340  1.00  0.00           C  
ATOM     80  NZ  LYS A  21      -1.257  58.994   3.463  1.00  0.00           N  
ATOM     81  N   LYS A  22       2.235  55.245   0.011  1.00  0.00           N  
ATOM     82  CA  LYS A  22       2.100  54.148  -0.943  1.00  0.00           C  
ATOM     83  C   LYS A  22       0.714  53.524  -0.862  1.00  0.00           C  
ATOM     84  O   LYS A  22       0.136  53.403   0.218  1.00  0.00           O  
ATOM     85  CB  LYS A  22       3.155  53.073  -0.703  1.00  0.00           C  
ATOM     86  CG  LYS A  22       4.222  53.037  -1.780  1.00  0.00           C  
ATOM     87  CD  LYS A  22       5.051  51.754  -1.754  1.00  0.00           C  
ATOM     88  CE  LYS A  22       4.190  50.495  -1.960  1.00  0.00           C  
ATOM     89  NZ  LYS A  22       3.279  50.476  -3.154  1.00  0.00           N  
ATOM     90  N   ALA A  23       0.168  53.140  -2.008  1.00  0.00           N  
ATOM     91  CA  ALA A  23      -1.150  52.523  -2.025  1.00  0.00           C  
ATOM     92  C   ALA A  23      -1.025  51.003  -1.944  1.00  0.00           C  
ATOM     93  O   ALA A  23      -0.278  50.380  -2.706  1.00  0.00           O  
ATOM     94  CB  ALA A  23      -1.899  52.920  -3.288  1.00  0.00           C  
ATOM     95  N   PHE A  24      -1.728  50.420  -0.980  1.00  0.00           N  
ATOM     96  CA  PHE A  24      -1.759  48.970  -0.801  1.00  0.00           C  
ATOM     97  C   PHE A  24      -3.254  48.630  -0.750  1.00  0.00           C  
ATOM     98  O   PHE A  24      -4.091  49.523  -0.587  1.00  0.00           O  
ATOM     99  CB  PHE A  24      -1.084  48.538   0.509  1.00  0.00           C  
ATOM    100  CG  PHE A  24       0.415  48.711   0.529  1.00  0.00           C  
ATOM    101  CD1 PHE A  24       0.989  49.922   0.910  1.00  0.00           C  
ATOM    102  CD2 PHE A  24       1.256  47.644   0.222  1.00  0.00           C  
ATOM    103  CE1 PHE A  24       2.378  50.067   0.994  1.00  0.00           C  
ATOM    104  CE2 PHE A  24       2.654  47.776   0.301  1.00  0.00           C  
ATOM    105  CZ  PHE A  24       3.214  48.985   0.687  1.00  0.00           C  
ATOM    106  N   ASP A  25      -3.593  47.355  -0.877  1.00  0.00           N  
ATOM    107  CA  ASP A  25      -4.996  46.938  -0.866  1.00  0.00           C  
ATOM    108  C   ASP A  25      -5.590  46.907   0.547  1.00  0.00           C  
ATOM    109  O   ASP A  25      -4.958  46.392   1.471  1.00  0.00           O  
ATOM    110  CB  ASP A  25      -5.116  45.552  -1.516  1.00  0.00           C  
ATOM    111  CG  ASP A  25      -4.153  45.371  -2.693  1.00  0.00           C  
ATOM    112  OD1 ASP A  25      -4.418  44.488  -3.543  1.00  0.00           O  
ATOM    113  OD2 ASP A  25      -3.130  46.097  -2.761  1.00  0.00           O  
ATOM    114  N   LYS A  26      -6.794  47.462   0.706  1.00  0.00           N  
ATOM    115  CA  LYS A  26      -7.477  47.496   2.005  1.00  0.00           C  
ATOM    116  C   LYS A  26      -7.666  46.093   2.583  1.00  0.00           C  
ATOM    117  O   LYS A  26      -8.724  45.484   2.448  1.00  0.00           O  
ATOM    118  CB  LYS A  26      -8.846  48.180   1.882  1.00  0.00           C  
ATOM    119  CG  LYS A  26      -9.714  48.056   3.141  1.00  0.00           C  
ATOM    120  CD  LYS A  26     -11.012  48.863   3.049  1.00  0.00           C  
ATOM    121  CE  LYS A  26     -11.799  48.795   4.361  1.00  0.00           C  
ATOM    122  NZ  LYS A  26     -13.012  49.669   4.388  1.00  0.00           N  
ATOM    123  N   GLY A  27      -6.628  45.614   3.257  1.00  0.00           N  
ATOM    124  CA  GLY A  27      -6.640  44.286   3.836  1.00  0.00           C  
ATOM    125  C   GLY A  27      -5.213  43.787   4.005  1.00  0.00           C  
ATOM    126  O   GLY A  27      -4.950  42.903   4.825  1.00  0.00           O  
ATOM    127  N   THR A  28      -4.298  44.368   3.224  1.00  0.00           N  
ATOM    128  CA  THR A  28      -2.870  44.043   3.256  1.00  0.00           C  
ATOM    129  C   THR A  28      -2.312  44.127   4.686  1.00  0.00           C  
ATOM    130  O   THR A  28      -2.812  44.892   5.514  1.00  0.00           O  
ATOM    131  CB  THR A  28      -2.060  45.002   2.325  1.00  0.00           C  
ATOM    132  OG1 THR A  28      -2.561  46.330   2.464  1.00  0.00           O  
ATOM    133  CG2 THR A  28      -2.196  44.601   0.863  1.00  0.00           C  
ATOM    134  N   THR A  29      -1.275  43.338   4.969  1.00  0.00           N  
ATOM    135  CA  THR A  29      -0.684  43.311   6.301  1.00  0.00           C  
ATOM    136  C   THR A  29       0.747  43.812   6.359  1.00  0.00           C  
ATOM    137  O   THR A  29       1.446  43.895   5.353  1.00  0.00           O  
ATOM    138  CB  THR A  29      -0.675  41.891   6.883  1.00  0.00           C  
ATOM    139  OG1 THR A  29       0.394  41.134   6.287  1.00  0.00           O  
ATOM    140  CG2 THR A  29      -2.003  41.204   6.632  1.00  0.00           C  
ATOM    141  N   THR A  30       1.180  44.127   7.571  1.00  0.00           N  
ATOM    142  CA  THR A  30       2.519  44.594   7.782  1.00  0.00           C  
ATOM    143  C   THR A  30       3.480  43.579   7.190  1.00  0.00           C  
ATOM    144  O   THR A  30       4.471  43.937   6.566  1.00  0.00           O  
ATOM    145  CB  THR A  30       2.786  44.745   9.251  1.00  0.00           C  
ATOM    146  OG1 THR A  30       1.835  45.663   9.801  1.00  0.00           O  
ATOM    147  CG2 THR A  30       4.183  45.276   9.464  1.00  0.00           C  
ATOM    148  N   GLU A  31       3.191  42.302   7.380  1.00  0.00           N  
ATOM    149  CA  GLU A  31       4.060  41.287   6.831  1.00  0.00           C  
ATOM    150  C   GLU A  31       4.210  41.569   5.341  1.00  0.00           C  
ATOM    151  O   GLU A  31       5.320  41.489   4.804  1.00  0.00           O  
ATOM    152  CB  GLU A  31       3.453  39.911   7.022  1.00  0.00           C  
ATOM    153  CG  GLU A  31       4.461  38.783   6.855  1.00  0.00           C  
ATOM    154  CD  GLU A  31       3.792  37.449   6.558  1.00  0.00           C  
ATOM    155  OE1 GLU A  31       2.713  37.165   7.126  1.00  0.00           O  
ATOM    156  OE2 GLU A  31       4.345  36.670   5.764  1.00  0.00           O  
ATOM    157  N   ASP A  32       3.090  41.894   4.680  1.00  0.00           N  
ATOM    158  CA  ASP A  32       3.088  42.207   3.238  1.00  0.00           C  
ATOM    159  C   ASP A  32       3.944  43.439   2.964  1.00  0.00           C  
ATOM    160  O   ASP A  32       4.890  43.407   2.162  1.00  0.00           O  
ATOM    161  CB  ASP A  32       1.677  42.497   2.725  1.00  0.00           C  
ATOM    162  CG  ASP A  32       0.786  41.277   2.722  1.00  0.00           C  
ATOM    163  OD1 ASP A  32       1.260  40.202   2.292  1.00  0.00           O  
ATOM    164  OD2 ASP A  32      -0.395  41.401   3.129  1.00  0.00           O  
ATOM    165  N   ILE A  33       3.591  44.530   3.633  1.00  0.00           N  
ATOM    166  CA  ILE A  33       4.329  45.772   3.505  1.00  0.00           C  
ATOM    167  C   ILE A  33       5.842  45.530   3.630  1.00  0.00           C  
ATOM    168  O   ILE A  33       6.620  45.948   2.779  1.00  0.00           O  
ATOM    169  CB  ILE A  33       3.873  46.767   4.586  1.00  0.00           C  
ATOM    170  CG1 ILE A  33       2.437  47.216   4.298  1.00  0.00           C  
ATOM    171  CG2 ILE A  33       4.823  47.950   4.641  1.00  0.00           C  
ATOM    172  CD1 ILE A  33       1.884  48.213   5.318  1.00  0.00           C  
ATOM    173  N   ALA A  34       6.243  44.841   4.693  1.00  0.00           N  
ATOM    174  CA  ALA A  34       7.652  44.545   4.941  1.00  0.00           C  
ATOM    175  C   ALA A  34       8.239  43.692   3.825  1.00  0.00           C  
ATOM    176  O   ALA A  34       9.379  43.900   3.405  1.00  0.00           O  
ATOM    177  CB  ALA A  34       7.815  43.839   6.297  1.00  0.00           C  
ATOM    178  N   GLN A  35       7.461  42.723   3.354  1.00  0.00           N  
ATOM    179  CA  GLN A  35       7.909  41.860   2.265  1.00  0.00           C  
ATOM    180  C   GLN A  35       8.037  42.691   0.990  1.00  0.00           C  
ATOM    181  O   GLN A  35       9.019  42.559   0.251  1.00  0.00           O  
ATOM    182  CB  GLN A  35       6.912  40.717   2.048  1.00  0.00           C  
ATOM    183  CG  GLN A  35       7.141  39.872   0.789  1.00  0.00           C  
ATOM    184  CD  GLN A  35       8.554  39.291   0.661  1.00  0.00           C  
ATOM    185  OE1 GLN A  35       9.116  38.759   1.620  1.00  0.00           O  
ATOM    186  NE2 GLN A  35       9.120  39.375  -0.541  1.00  0.00           N  
ATOM    187  N   SER A  36       7.046  43.558   0.759  1.00  0.00           N  
ATOM    188  CA  SER A  36       7.011  44.430  -0.415  1.00  0.00           C  
ATOM    189  C   SER A  36       8.228  45.325  -0.435  1.00  0.00           C  
ATOM    190  O   SER A  36       8.491  46.001  -1.424  1.00  0.00           O  
ATOM    191  CB  SER A  36       5.775  45.325  -0.397  1.00  0.00           C  
ATOM    192  OG  SER A  36       6.078  46.583   0.194  1.00  0.00           O  
ATOM    193  N   ILE A  37       8.947  45.352   0.680  1.00  0.00           N  
ATOM    194  CA  ILE A  37      10.152  46.151   0.797  1.00  0.00           C  
ATOM    195  C   ILE A  37      11.348  45.221   0.661  1.00  0.00           C  
ATOM    196  O   ILE A  37      12.282  45.525  -0.071  1.00  0.00           O  
ATOM    197  CB  ILE A  37      10.221  46.871   2.160  1.00  0.00           C  
ATOM    198  CG1 ILE A  37       9.044  47.836   2.302  1.00  0.00           C  
ATOM    199  CG2 ILE A  37      11.534  47.617   2.298  1.00  0.00           C  
ATOM    200  CD1 ILE A  37       9.013  48.543   3.629  1.00  0.00           C  
ATOM    201  N   SER A  38      11.312  44.081   1.353  1.00  0.00           N  
ATOM    202  CA  SER A  38      12.414  43.100   1.302  1.00  0.00           C  
ATOM    203  C   SER A  38      12.063  41.809   2.013  1.00  0.00           C  
ATOM    204  O   SER A  38      11.283  41.806   2.966  1.00  0.00           O  
ATOM    205  CB  SER A  38      13.685  43.634   1.979  1.00  0.00           C  
ATOM    206  OG  SER A  38      13.979  44.971   1.605  1.00  0.00           O  
ATOM    207  N   PRO A  39      12.617  40.685   1.543  1.00  0.00           N  
ATOM    208  CA  PRO A  39      12.302  39.426   2.231  1.00  0.00           C  
ATOM    209  C   PRO A  39      13.098  39.301   3.548  1.00  0.00           C  
ATOM    210  O   PRO A  39      12.664  38.618   4.486  1.00  0.00           O  
ATOM    211  CB  PRO A  39      12.673  38.365   1.193  1.00  0.00           C  
ATOM    212  CG  PRO A  39      12.335  39.057  -0.102  1.00  0.00           C  
ATOM    213  CD  PRO A  39      12.958  40.429   0.132  1.00  0.00           C  
ATOM    214  N   GLY A  40      14.248  39.967   3.623  1.00  0.00           N  
ATOM    215  CA  GLY A  40      15.033  39.918   4.843  1.00  0.00           C  
ATOM    216  C   GLY A  40      14.428  40.771   5.953  1.00  0.00           C  
ATOM    217  O   GLY A  40      14.623  40.498   7.145  1.00  0.00           O  
ATOM    218  N   LEU A  41      13.697  41.814   5.558  1.00  0.00           N  
ATOM    219  CA  LEU A  41      13.054  42.699   6.516  1.00  0.00           C  
ATOM    220  C   LEU A  41      11.953  41.902   7.172  1.00  0.00           C  
ATOM    221  O   LEU A  41      11.982  41.664   8.380  1.00  0.00           O  
ATOM    222  CB  LEU A  41      12.456  43.923   5.823  1.00  0.00           C  
ATOM    223  CG  LEU A  41      11.813  44.972   6.740  1.00  0.00           C  
ATOM    224  CD1 LEU A  41      12.732  45.258   7.895  1.00  0.00           C  
ATOM    225  CD2 LEU A  41      11.534  46.255   5.986  1.00  0.00           C  
ATOM    226  N   ARG A  42      10.997  41.465   6.356  1.00  0.00           N  
ATOM    227  CA  ARG A  42       9.878  40.675   6.835  1.00  0.00           C  
ATOM    228  C   ARG A  42      10.381  39.495   7.685  1.00  0.00           C  
ATOM    229  O   ARG A  42       9.781  39.179   8.710  1.00  0.00           O  
ATOM    230  CB  ARG A  42       9.037  40.171   5.658  1.00  0.00           C  
ATOM    231  CG  ARG A  42       9.483  38.814   5.145  1.00  0.00           C  
ATOM    232  CD  ARG A  42       8.289  37.941   4.733  1.00  0.00           C  
ATOM    233  NE  ARG A  42       8.649  36.524   4.718  1.00  0.00           N  
ATOM    234  CZ  ARG A  42       9.493  35.955   3.856  1.00  0.00           C  
ATOM    235  NH1 ARG A  42      10.083  36.677   2.907  1.00  0.00           N  
ATOM    236  NH2 ARG A  42       9.758  34.652   3.957  1.00  0.00           N  
ATOM    237  N   LYS A  43      11.471  38.849   7.281  1.00  0.00           N  
ATOM    238  CA  LYS A  43      12.017  37.734   8.074  1.00  0.00           C  
ATOM    239  C   LYS A  43      12.406  38.182   9.507  1.00  0.00           C  
ATOM    240  O   LYS A  43      12.162  37.490  10.502  1.00  0.00           O  
ATOM    241  CB  LYS A  43      13.254  37.146   7.394  1.00  0.00           C  
ATOM    242  CG  LYS A  43      12.994  36.270   6.180  1.00  0.00           C  
ATOM    243  CD  LYS A  43      14.330  35.835   5.566  1.00  0.00           C  
ATOM    244  CE  LYS A  43      14.174  34.836   4.419  1.00  0.00           C  
ATOM    245  NZ  LYS A  43      15.484  34.582   3.731  1.00  0.00           N  
ATOM    246  N   LYS A  44      13.016  39.357   9.589  1.00  0.00           N  
ATOM    247  CA  LYS A  44      13.451  39.942  10.845  1.00  0.00           C  
ATOM    248  C   LYS A  44      12.259  40.555  11.646  1.00  0.00           C  
ATOM    249  O   LYS A  44      12.175  40.410  12.870  1.00  0.00           O  
ATOM    250  CB  LYS A  44      14.518  41.007  10.519  1.00  0.00           C  
ATOM    251  CG  LYS A  44      15.182  41.673  11.704  1.00  0.00           C  
ATOM    252  CD  LYS A  44      16.033  42.852  11.240  1.00  0.00           C  
ATOM    253  CE  LYS A  44      16.676  43.593  12.424  1.00  0.00           C  
ATOM    254  NZ  LYS A  44      17.718  44.581  11.996  1.00  0.00           N  
ATOM    255  N   ALA A  45      11.339  41.222  10.956  1.00  0.00           N  
ATOM    256  CA  ALA A  45      10.196  41.852  11.621  1.00  0.00           C  
ATOM    257  C   ALA A  45       9.474  41.007  12.719  1.00  0.00           C  
ATOM    258  O   ALA A  45       9.232  39.794  12.570  1.00  0.00           O  
ATOM    259  CB  ALA A  45       9.193  42.333  10.571  1.00  0.00           C  
ATOM    260  N   VAL A  46       9.137  41.667  13.824  1.00  0.00           N  
ATOM    261  CA  VAL A  46       8.464  41.006  14.928  1.00  0.00           C  
ATOM    262  C   VAL A  46       6.986  41.373  14.952  1.00  0.00           C  
ATOM    263  O   VAL A  46       6.130  40.501  15.097  1.00  0.00           O  
ATOM    264  CB  VAL A  46       9.117  41.384  16.306  1.00  0.00           C  
ATOM    265  CG1 VAL A  46       8.121  41.195  17.436  1.00  0.00           C  
ATOM    266  CG2 VAL A  46      10.342  40.519  16.565  1.00  0.00           C  
ATOM    267  N   ALA A  47       6.693  42.662  14.804  1.00  0.00           N  
ATOM    268  CA  ALA A  47       5.322  43.139  14.833  1.00  0.00           C  
ATOM    269  C   ALA A  47       5.133  44.413  14.026  1.00  0.00           C  
ATOM    270  O   ALA A  47       6.038  44.846  13.309  1.00  0.00           O  
ATOM    271  CB  ALA A  47       4.901  43.378  16.255  1.00  0.00           C  
ATOM    272  N   GLY A  48       3.955  45.017  14.155  1.00  0.00           N  
ATOM    273  CA  GLY A  48       3.679  46.234  13.421  1.00  0.00           C  
ATOM    274  C   GLY A  48       2.993  47.327  14.218  1.00  0.00           C  
ATOM    275  O   GLY A  48       2.053  47.071  14.959  1.00  0.00           O  
ATOM    276  N   LYS A  49       3.465  48.558  14.058  1.00  0.00           N  
ATOM    277  CA  LYS A  49       2.882  49.700  14.747  1.00  0.00           C  
ATOM    278  C   LYS A  49       2.101  50.484  13.701  1.00  0.00           C  
ATOM    279  O   LYS A  49       2.688  51.079  12.787  1.00  0.00           O  
ATOM    280  CB  LYS A  49       3.981  50.564  15.358  1.00  0.00           C  
ATOM    281  CG  LYS A  49       3.474  51.510  16.428  1.00  0.00           C  
ATOM    282  CD  LYS A  49       4.614  52.082  17.230  1.00  0.00           C  
ATOM    283  CE  LYS A  49       4.101  52.984  18.322  1.00  0.00           C  
ATOM    284  NZ  LYS A  49       5.207  53.342  19.268  1.00  0.00           N  
ATOM    285  N   PHE A  50       0.777  50.474  13.831  1.00  0.00           N  
ATOM    286  CA  PHE A  50      -0.083  51.150  12.863  1.00  0.00           C  
ATOM    287  C   PHE A  50      -0.959  52.240  13.474  1.00  0.00           C  
ATOM    288  O   PHE A  50      -1.964  51.941  14.122  1.00  0.00           O  
ATOM    289  CB  PHE A  50      -0.966  50.107  12.149  1.00  0.00           C  
ATOM    290  CG  PHE A  50      -1.650  50.628  10.921  1.00  0.00           C  
ATOM    291  CD1 PHE A  50      -0.908  51.173   9.876  1.00  0.00           C  
ATOM    292  CD2 PHE A  50      -3.029  50.580  10.809  1.00  0.00           C  
ATOM    293  CE1 PHE A  50      -1.530  51.662   8.732  1.00  0.00           C  
ATOM    294  CE2 PHE A  50      -3.666  51.065   9.672  1.00  0.00           C  
ATOM    295  CZ  PHE A  50      -2.914  51.609   8.630  1.00  0.00           C  
ATOM    296  N   ASN A  51      -0.570  53.497  13.248  1.00  0.00           N  
ATOM    297  CA  ASN A  51      -1.286  54.673  13.763  1.00  0.00           C  
ATOM    298  C   ASN A  51      -1.097  54.850  15.255  1.00  0.00           C  
ATOM    299  O   ASN A  51      -1.799  55.633  15.888  1.00  0.00           O  
ATOM    300  CB  ASN A  51      -2.782  54.574  13.471  1.00  0.00           C  
ATOM    301  CG  ASN A  51      -3.094  54.724  12.004  1.00  0.00           C  
ATOM    302  OD1 ASN A  51      -4.074  54.167  11.505  1.00  0.00           O  
ATOM    303  ND2 ASN A  51      -2.266  55.491  11.300  1.00  0.00           N  
ATOM    304  N   GLY A  52      -0.143  54.124  15.818  1.00  0.00           N  
ATOM    305  CA  GLY A  52       0.107  54.219  17.241  1.00  0.00           C  
ATOM    306  C   GLY A  52      -0.026  52.872  17.915  1.00  0.00           C  
ATOM    307  O   GLY A  52       0.831  52.498  18.714  1.00  0.00           O  
ATOM    308  N   GLN A  53      -1.084  52.137  17.579  1.00  0.00           N  
ATOM    309  CA  GLN A  53      -1.330  50.826  18.166  1.00  0.00           C  
ATOM    310  C   GLN A  53      -0.433  49.736  17.587  1.00  0.00           C  
ATOM    311  O   GLN A  53      -0.130  49.742  16.400  1.00  0.00           O  
ATOM    312  CB  GLN A  53      -2.799  50.437  17.963  1.00  0.00           C  
ATOM    313  CG  GLN A  53      -3.814  51.487  18.442  1.00  0.00           C  
ATOM    314  CD  GLN A  53      -3.899  51.602  19.966  1.00  0.00           C  
ATOM    315  OE1 GLN A  53      -4.489  50.748  20.634  1.00  0.00           O  
ATOM    316  NE2 GLN A  53      -3.303  52.661  20.517  1.00  0.00           N  
ATOM    317  N   LEU A  54      -0.011  48.808  18.442  1.00  0.00           N  
ATOM    318  CA  LEU A  54       0.825  47.674  18.040  1.00  0.00           C  
ATOM    319  C   LEU A  54      -0.035  46.573  17.425  1.00  0.00           C  
ATOM    320  O   LEU A  54      -1.019  46.132  18.022  1.00  0.00           O  
ATOM    321  CB  LEU A  54       1.557  47.084  19.240  1.00  0.00           C  
ATOM    322  CG  LEU A  54       2.896  47.687  19.626  1.00  0.00           C  
ATOM    323  CD1 LEU A  54       3.443  46.959  20.852  1.00  0.00           C  
ATOM    324  CD2 LEU A  54       3.853  47.569  18.447  1.00  0.00           C  
ATOM    325  N   VAL A  55       0.351  46.111  16.245  1.00  0.00           N  
ATOM    326  CA  VAL A  55      -0.401  45.075  15.567  1.00  0.00           C  
ATOM    327  C   VAL A  55       0.481  43.866  15.257  1.00  0.00           C  
ATOM    328  O   VAL A  55       1.702  43.928  15.388  1.00  0.00           O  
ATOM    329  CB  VAL A  55      -0.993  45.631  14.261  1.00  0.00           C  
ATOM    330  CG1 VAL A  55      -1.504  47.035  14.498  1.00  0.00           C  
ATOM    331  CG2 VAL A  55       0.054  45.629  13.165  1.00  0.00           C  
ATOM    332  N   ASP A  56      -0.137  42.761  14.863  1.00  0.00           N  
ATOM    333  CA  ASP A  56       0.624  41.575  14.521  1.00  0.00           C  
ATOM    334  C   ASP A  56       0.918  41.716  13.052  1.00  0.00           C  
ATOM    335  O   ASP A  56       0.158  42.372  12.337  1.00  0.00           O  
ATOM    336  CB  ASP A  56      -0.209  40.330  14.757  1.00  0.00           C  
ATOM    337  CG  ASP A  56      -1.004  40.421  16.034  1.00  0.00           C  
ATOM    338  OD1 ASP A  56      -1.932  41.275  16.092  1.00  0.00           O  
ATOM    339  OD2 ASP A  56      -0.687  39.653  16.975  1.00  0.00           O  
ATOM    340  N   LEU A  57       2.012  41.111  12.598  1.00  0.00           N  
ATOM    341  CA  LEU A  57       2.389  41.190  11.193  1.00  0.00           C  
ATOM    342  C   LEU A  57       1.272  40.821  10.241  1.00  0.00           C  
ATOM    343  O   LEU A  57       1.395  41.051   9.036  1.00  0.00           O  
ATOM    344  CB  LEU A  57       3.572  40.277  10.889  1.00  0.00           C  
ATOM    345  CG  LEU A  57       4.972  40.848  11.076  1.00  0.00           C  
ATOM    346  CD1 LEU A  57       5.888  40.130  10.096  1.00  0.00           C  
ATOM    347  CD2 LEU A  57       4.989  42.355  10.818  1.00  0.00           C  
ATOM    348  N   THR A  58       0.196  40.242  10.778  1.00  0.00           N  
ATOM    349  CA  THR A  58      -0.950  39.796   9.984  1.00  0.00           C  
ATOM    350  C   THR A  58      -2.260  40.599  10.175  1.00  0.00           C  
ATOM    351  O   THR A  58      -3.075  40.667   9.257  1.00  0.00           O  
ATOM    352  CB  THR A  58      -1.205  38.279  10.239  1.00  0.00           C  
ATOM    353  OG1 THR A  58      -1.611  38.079  11.599  1.00  0.00           O  
ATOM    354  CG2 THR A  58       0.070  37.466   9.984  1.00  0.00           C  
ATOM    355  N   LYS A  59      -2.457  41.215  11.342  1.00  0.00           N  
ATOM    356  CA  LYS A  59      -3.663  41.999  11.594  1.00  0.00           C  
ATOM    357  C   LYS A  59      -4.049  42.756  10.337  1.00  0.00           C  
ATOM    358  O   LYS A  59      -3.357  43.683   9.917  1.00  0.00           O  
ATOM    359  CB  LYS A  59      -3.426  43.006  12.721  1.00  0.00           C  
ATOM    360  CG  LYS A  59      -4.482  44.086  12.854  1.00  0.00           C  
ATOM    361  CD  LYS A  59      -5.753  43.572  13.471  1.00  0.00           C  
ATOM    362  CE  LYS A  59      -6.324  44.610  14.422  1.00  0.00           C  
ATOM    363  NZ  LYS A  59      -6.303  45.998  13.858  1.00  0.00           N  
ATOM    364  N   PRO A  60      -5.162  42.367   9.711  1.00  0.00           N  
ATOM    365  CA  PRO A  60      -5.622  43.030   8.495  1.00  0.00           C  
ATOM    366  C   PRO A  60      -5.720  44.527   8.693  1.00  0.00           C  
ATOM    367  O   PRO A  60      -6.350  44.983   9.643  1.00  0.00           O  
ATOM    368  CB  PRO A  60      -6.991  42.398   8.262  1.00  0.00           C  
ATOM    369  CG  PRO A  60      -6.796  41.023   8.789  1.00  0.00           C  
ATOM    370  CD  PRO A  60      -6.092  41.294  10.089  1.00  0.00           C  
ATOM    371  N   LEU A  61      -5.103  45.290   7.794  1.00  0.00           N  
ATOM    372  CA  LEU A  61      -5.139  46.758   7.864  1.00  0.00           C  
ATOM    373  C   LEU A  61      -6.229  47.285   6.925  1.00  0.00           C  
ATOM    374  O   LEU A  61      -6.003  47.457   5.731  1.00  0.00           O  
ATOM    375  CB  LEU A  61      -3.745  47.350   7.504  1.00  0.00           C  
ATOM    376  CG  LEU A  61      -2.518  46.990   8.381  1.00  0.00           C  
ATOM    377  CD1 LEU A  61      -1.264  47.702   7.871  1.00  0.00           C  
ATOM    378  CD2 LEU A  61      -2.783  47.381   9.823  1.00  0.00           C  
ATOM    379  N   GLU A  62      -7.407  47.544   7.484  1.00  0.00           N  
ATOM    380  CA  GLU A  62      -8.541  48.023   6.710  1.00  0.00           C  
ATOM    381  C   GLU A  62      -8.425  49.444   6.237  1.00  0.00           C  
ATOM    382  O   GLU A  62      -8.594  49.714   5.059  1.00  0.00           O  
ATOM    383  CB  GLU A  62      -9.836  47.855   7.516  1.00  0.00           C  
ATOM    384  CG  GLU A  62     -10.415  46.452   7.468  1.00  0.00           C  
ATOM    385  CD  GLU A  62      -9.342  45.371   7.369  1.00  0.00           C  
ATOM    386  OE1 GLU A  62      -8.617  45.372   6.351  1.00  0.00           O  
ATOM    387  OE2 GLU A  62      -9.213  44.542   8.305  1.00  0.00           O  
ATOM    388  N   THR A  63      -8.167  50.360   7.156  1.00  0.00           N  
ATOM    389  CA  THR A  63      -8.046  51.765   6.788  1.00  0.00           C  
ATOM    390  C   THR A  63      -6.581  52.192   6.655  1.00  0.00           C  
ATOM    391  O   THR A  63      -5.722  51.635   7.327  1.00  0.00           O  
ATOM    392  CB  THR A  63      -8.748  52.657   7.826  1.00  0.00           C  
ATOM    393  OG1 THR A  63      -8.094  52.535   9.103  1.00  0.00           O  
ATOM    394  CG2 THR A  63     -10.240  52.265   7.940  1.00  0.00           C  
ATOM    395  N   ASP A  64      -6.302  53.164   5.785  1.00  0.00           N  
ATOM    396  CA  ASP A  64      -4.936  53.626   5.588  1.00  0.00           C  
ATOM    397  C   ASP A  64      -4.327  54.256   6.840  1.00  0.00           C  
ATOM    398  O   ASP A  64      -5.034  54.504   7.832  1.00  0.00           O  
ATOM    399  CB  ASP A  64      -4.844  54.588   4.378  1.00  0.00           C  
ATOM    400  CG  ASP A  64      -5.752  55.806   4.495  1.00  0.00           C  
ATOM    401  OD1 ASP A  64      -5.781  56.609   3.537  1.00  0.00           O  
ATOM    402  OD2 ASP A  64      -6.426  55.972   5.538  1.00  0.00           O  
ATOM    403  N   GLY A  65      -3.014  54.500   6.809  1.00  0.00           N  
ATOM    404  CA  GLY A  65      -2.355  55.095   7.967  1.00  0.00           C  
ATOM    405  C   GLY A  65      -0.836  55.074   8.000  1.00  0.00           C  
ATOM    406  O   GLY A  65      -0.164  54.800   7.000  1.00  0.00           O  
ATOM    407  N   SER A  66      -0.297  55.370   9.179  1.00  0.00           N  
ATOM    408  CA  SER A  66       1.144  55.418   9.393  1.00  0.00           C  
ATOM    409  C   SER A  66       1.681  54.087   9.921  1.00  0.00           C  
ATOM    410  O   SER A  66       1.313  53.625  11.010  1.00  0.00           O  
ATOM    411  CB  SER A  66       1.487  56.540  10.381  1.00  0.00           C  
ATOM    412  OG  SER A  66       0.971  57.791   9.945  1.00  0.00           O  
ATOM    413  N   ILE A  67       2.556  53.475   9.136  1.00  0.00           N  
ATOM    414  CA  ILE A  67       3.142  52.211   9.512  1.00  0.00           C  
ATOM    415  C   ILE A  67       4.552  52.432  10.037  1.00  0.00           C  
ATOM    416  O   ILE A  67       5.158  53.499   9.849  1.00  0.00           O  
ATOM    417  CB  ILE A  67       3.204  51.252   8.305  1.00  0.00           C  
ATOM    418  CG1 ILE A  67       3.423  49.812   8.782  1.00  0.00           C  
ATOM    419  CG2 ILE A  67       4.322  51.664   7.371  1.00  0.00           C  
ATOM    420  CD1 ILE A  67       2.232  49.194   9.468  1.00  0.00           C  
ATOM    421  N   GLU A  68       5.057  51.396  10.698  1.00  0.00           N  
ATOM    422  CA  GLU A  68       6.395  51.359  11.278  1.00  0.00           C  
ATOM    423  C   GLU A  68       6.620  49.857  11.504  1.00  0.00           C  
ATOM    424  O   GLU A  68       5.745  49.183  12.034  1.00  0.00           O  
ATOM    425  CB  GLU A  68       6.378  52.114  12.600  1.00  0.00           C  
ATOM    426  CG  GLU A  68       7.735  52.470  13.151  1.00  0.00           C  
ATOM    427  CD  GLU A  68       7.660  52.856  14.617  1.00  0.00           C  
ATOM    428  OE1 GLU A  68       6.871  53.769  14.952  1.00  0.00           O  
ATOM    429  OE2 GLU A  68       8.390  52.237  15.431  1.00  0.00           O  
ATOM    430  N   ILE A  69       7.755  49.321  11.081  1.00  0.00           N  
ATOM    431  CA  ILE A  69       8.005  47.894  11.248  1.00  0.00           C  
ATOM    432  C   ILE A  69       8.838  47.689  12.482  1.00  0.00           C  
ATOM    433  O   ILE A  69       9.968  48.144  12.546  1.00  0.00           O  
ATOM    434  CB  ILE A  69       8.797  47.297  10.075  1.00  0.00           C  
ATOM    435  CG1 ILE A  69       8.208  47.749   8.741  1.00  0.00           C  
ATOM    436  CG2 ILE A  69       8.807  45.798  10.178  1.00  0.00           C  
ATOM    437  CD1 ILE A  69       6.745  47.525   8.592  1.00  0.00           C  
ATOM    438  N   VAL A  70       8.291  46.985  13.460  1.00  0.00           N  
ATOM    439  CA  VAL A  70       9.011  46.739  14.704  1.00  0.00           C  
ATOM    440  C   VAL A  70      10.017  45.596  14.557  1.00  0.00           C  
ATOM    441  O   VAL A  70       9.637  44.446  14.359  1.00  0.00           O  
ATOM    442  CB  VAL A  70       8.021  46.417  15.830  1.00  0.00           C  
ATOM    443  CG1 VAL A  70       8.764  46.281  17.158  1.00  0.00           C  
ATOM    444  CG2 VAL A  70       6.955  47.508  15.894  1.00  0.00           C  
ATOM    445  N   THR A  71      11.303  45.901  14.650  1.00  0.00           N  
ATOM    446  CA  THR A  71      12.301  44.857  14.503  1.00  0.00           C  
ATOM    447  C   THR A  71      13.086  44.674  15.766  1.00  0.00           C  
ATOM    448  O   THR A  71      13.204  45.592  16.579  1.00  0.00           O  
ATOM    449  CB  THR A  71      13.295  45.154  13.341  1.00  0.00           C  
ATOM    450  OG1 THR A  71      13.734  46.517  13.416  1.00  0.00           O  
ATOM    451  CG2 THR A  71      12.635  44.895  11.979  1.00  0.00           C  
ATOM    452  N   PRO A  72      13.647  43.478  15.951  1.00  0.00           N  
ATOM    453  CA  PRO A  72      14.419  43.261  17.168  1.00  0.00           C  
ATOM    454  C   PRO A  72      15.418  44.399  17.296  1.00  0.00           C  
ATOM    455  O   PRO A  72      16.320  44.561  16.474  1.00  0.00           O  
ATOM    456  CB  PRO A  72      15.053  41.890  16.938  1.00  0.00           C  
ATOM    457  CG  PRO A  72      15.192  41.826  15.499  1.00  0.00           C  
ATOM    458  CD  PRO A  72      13.883  42.395  14.993  1.00  0.00           C  
ATOM    459  N   GLY A  73      15.203  45.201  18.327  1.00  0.00           N  
ATOM    460  CA  GLY A  73      16.030  46.350  18.600  1.00  0.00           C  
ATOM    461  C   GLY A  73      15.153  47.387  19.276  1.00  0.00           C  
ATOM    462  O   GLY A  73      15.637  48.220  20.039  1.00  0.00           O  
ATOM    463  N   SER A  74      13.854  47.360  18.985  1.00  0.00           N  
ATOM    464  CA  SER A  74      12.952  48.304  19.618  1.00  0.00           C  
ATOM    465  C   SER A  74      12.766  47.808  21.035  1.00  0.00           C  
ATOM    466  O   SER A  74      13.322  46.773  21.390  1.00  0.00           O  
ATOM    467  CB  SER A  74      11.605  48.329  18.921  1.00  0.00           C  
ATOM    468  OG  SER A  74      10.671  49.019  19.737  1.00  0.00           O  
ATOM    469  N   GLU A  75      12.009  48.535  21.855  1.00  0.00           N  
ATOM    470  CA  GLU A  75      11.786  48.088  23.219  1.00  0.00           C  
ATOM    471  C   GLU A  75      10.487  47.326  23.128  1.00  0.00           C  
ATOM    472  O   GLU A  75      10.218  46.384  23.874  1.00  0.00           O  
ATOM    473  CB  GLU A  75      11.637  49.269  24.161  1.00  0.00           C  
ATOM    474  CG  GLU A  75      11.775  48.887  25.639  1.00  0.00           C  
ATOM    475  CD  GLU A  75      11.654  50.100  26.563  1.00  0.00           C  
ATOM    476  OE1 GLU A  75      11.957  49.974  27.775  1.00  0.00           O  
ATOM    477  OE2 GLU A  75      11.255  51.186  26.077  1.00  0.00           O  
ATOM    478  N   GLU A  76       9.684  47.736  22.166  1.00  0.00           N  
ATOM    479  CA  GLU A  76       8.410  47.097  21.953  1.00  0.00           C  
ATOM    480  C   GLU A  76       8.656  45.700  21.372  1.00  0.00           C  
ATOM    481  O   GLU A  76       7.830  44.804  21.508  1.00  0.00           O  
ATOM    482  CB  GLU A  76       7.594  47.976  21.025  1.00  0.00           C  
ATOM    483  CG  GLU A  76       8.141  49.389  21.023  1.00  0.00           C  
ATOM    484  CD  GLU A  76       7.121  50.390  20.602  1.00  0.00           C  
ATOM    485  OE1 GLU A  76       7.517  51.540  20.300  1.00  0.00           O  
ATOM    486  OE2 GLU A  76       5.920  50.024  20.588  1.00  0.00           O  
ATOM    487  N   ALA A  77       9.796  45.508  20.726  1.00  0.00           N  
ATOM    488  CA  ALA A  77      10.079  44.190  20.208  1.00  0.00           C  
ATOM    489  C   ALA A  77      10.152  43.270  21.411  1.00  0.00           C  
ATOM    490  O   ALA A  77       9.483  42.238  21.441  1.00  0.00           O  
ATOM    491  CB  ALA A  77      11.404  44.163  19.455  1.00  0.00           C  
ATOM    492  N   LEU A  78      10.957  43.651  22.410  1.00  0.00           N  
ATOM    493  CA  LEU A  78      11.122  42.823  23.612  1.00  0.00           C  
ATOM    494  C   LEU A  78       9.806  42.565  24.301  1.00  0.00           C  
ATOM    495  O   LEU A  78       9.617  41.515  24.894  1.00  0.00           O  
ATOM    496  CB  LEU A  78      12.093  43.458  24.624  1.00  0.00           C  
ATOM    497  CG  LEU A  78      13.602  43.181  24.532  1.00  0.00           C  
ATOM    498  CD1 LEU A  78      14.287  43.844  25.709  1.00  0.00           C  
ATOM    499  CD2 LEU A  78      13.887  41.688  24.556  1.00  0.00           C  
ATOM    500  N   GLU A  79       8.899  43.533  24.226  1.00  0.00           N  
ATOM    501  CA  GLU A  79       7.591  43.386  24.851  1.00  0.00           C  
ATOM    502  C   GLU A  79       6.868  42.212  24.163  1.00  0.00           C  
ATOM    503  O   GLU A  79       6.430  41.251  24.832  1.00  0.00           O  
ATOM    504  CB  GLU A  79       6.778  44.678  24.692  1.00  0.00           C  
ATOM    505  CG  GLU A  79       7.516  45.943  25.096  1.00  0.00           C  
ATOM    506  CD  GLU A  79       7.308  46.309  26.561  1.00  0.00           C  
ATOM    507  OE1 GLU A  79       6.195  46.801  26.892  1.00  0.00           O  
ATOM    508  OE2 GLU A  79       8.251  46.100  27.378  1.00  0.00           O  
ATOM    509  N   VAL A  80       6.768  42.285  22.831  1.00  0.00           N  
ATOM    510  CA  VAL A  80       6.112  41.241  22.059  1.00  0.00           C  
ATOM    511  C   VAL A  80       6.828  39.909  22.224  1.00  0.00           C  
ATOM    512  O   VAL A  80       6.198  38.852  22.214  1.00  0.00           O  
ATOM    513  CB  VAL A  80       6.043  41.586  20.574  1.00  0.00           C  
ATOM    514  CG1 VAL A  80       5.286  40.522  19.843  1.00  0.00           C  
ATOM    515  CG2 VAL A  80       5.345  42.913  20.385  1.00  0.00           C  
ATOM    516  N   LEU A  83       8.142  39.956  22.393  1.00  0.00           N  
ATOM    517  CA  LEU A  83       8.915  38.739  22.573  1.00  0.00           C  
ATOM    518  C   LEU A  83       8.599  38.128  23.922  1.00  0.00           C  
ATOM    519  O   LEU A  83       8.267  36.935  24.023  1.00  0.00           O  
ATOM    520  CB  LEU A  83      10.418  39.039  22.493  1.00  0.00           C  
ATOM    521  CG  LEU A  83      11.301  37.825  22.789  1.00  0.00           C  
ATOM    522  CD1 LEU A  83      11.106  36.848  21.660  1.00  0.00           C  
ATOM    523  CD2 LEU A  83      12.773  38.196  22.952  1.00  0.00           C  
ATOM    524  N   ARG A  84       8.699  38.960  24.958  1.00  0.00           N  
ATOM    525  CA  ARG A  84       8.466  38.522  26.340  1.00  0.00           C  
ATOM    526  C   ARG A  84       6.999  38.180  26.595  1.00  0.00           C  
ATOM    527  O   ARG A  84       6.672  37.412  27.494  1.00  0.00           O  
ATOM    528  CB  ARG A  84       8.965  39.595  27.323  1.00  0.00           C  
ATOM    529  CG  ARG A  84      10.360  40.142  26.969  1.00  0.00           C  
ATOM    530  CD  ARG A  84      11.238  40.349  28.166  1.00  0.00           C  
ATOM    531  NE  ARG A  84      11.687  41.732  28.305  1.00  0.00           N  
ATOM    532  CZ  ARG A  84      12.940  42.066  28.590  1.00  0.00           C  
ATOM    533  NH1 ARG A  84      13.851  41.109  28.748  1.00  0.00           N  
ATOM    534  NH2 ARG A  84      13.281  43.339  28.743  1.00  0.00           N  
ATOM    535  N   HIS A  85       6.110  38.754  25.800  1.00  0.00           N  
ATOM    536  CA  HIS A  85       4.711  38.430  25.940  1.00  0.00           C  
ATOM    537  C   HIS A  85       4.479  37.052  25.323  1.00  0.00           C  
ATOM    538  O   HIS A  85       3.687  36.271  25.818  1.00  0.00           O  
ATOM    539  CB  HIS A  85       3.836  39.461  25.230  1.00  0.00           C  
ATOM    540  CG  HIS A  85       2.383  39.105  25.240  1.00  0.00           C  
ATOM    541  ND1 HIS A  85       1.629  39.106  26.394  1.00  0.00           N  
ATOM    542  CD2 HIS A  85       1.574  38.630  24.259  1.00  0.00           C  
ATOM    543  CE1 HIS A  85       0.419  38.643  26.124  1.00  0.00           C  
ATOM    544  NE2 HIS A  85       0.361  38.346  24.836  1.00  0.00           N  
ATOM    545  N   SER A  86       5.175  36.752  24.238  1.00  0.00           N  
ATOM    546  CA  SER A  86       5.014  35.466  23.586  1.00  0.00           C  
ATOM    547  C   SER A  86       5.716  34.335  24.305  1.00  0.00           C  
ATOM    548  O   SER A  86       5.431  33.159  24.051  1.00  0.00           O  
ATOM    549  CB  SER A  86       5.498  35.536  22.144  1.00  0.00           C  
ATOM    550  OG  SER A  86       4.676  36.427  21.413  1.00  0.00           O  
ATOM    551  N   THR A  87       6.636  34.671  25.201  1.00  0.00           N  
ATOM    552  CA  THR A  87       7.342  33.636  25.960  1.00  0.00           C  
ATOM    553  C   THR A  87       6.540  33.298  27.225  1.00  0.00           C  
ATOM    554  O   THR A  87       6.549  32.163  27.697  1.00  0.00           O  
ATOM    555  CB  THR A  87       8.759  34.111  26.332  1.00  0.00           C  
ATOM    556  OG1 THR A  87       9.372  34.672  25.167  1.00  0.00           O  
ATOM    557  CG2 THR A  87       9.605  32.968  26.809  1.00  0.00           C  
ATOM    558  N   ALA A  88       5.846  34.286  27.777  1.00  0.00           N  
ATOM    559  CA  ALA A  88       5.028  34.045  28.958  1.00  0.00           C  
ATOM    560  C   ALA A  88       4.028  32.969  28.570  1.00  0.00           C  
ATOM    561  O   ALA A  88       3.884  31.962  29.261  1.00  0.00           O  
ATOM    562  CB  ALA A  88       4.299  35.317  29.373  1.00  0.00           C  
ATOM    563  N   HIS A  89       3.339  33.195  27.455  1.00  0.00           N  
ATOM    564  CA  HIS A  89       2.370  32.239  26.950  1.00  0.00           C  
ATOM    565  C   HIS A  89       3.073  30.935  26.714  1.00  0.00           C  
ATOM    566  O   HIS A  89       2.568  29.886  27.085  1.00  0.00           O  
ATOM    567  CB  HIS A  89       1.754  32.702  25.628  1.00  0.00           C  
ATOM    568  CG  HIS A  89       0.645  33.694  25.786  1.00  0.00           C  
ATOM    569  ND1 HIS A  89      -0.420  33.494  26.639  1.00  0.00           N  
ATOM    570  CD2 HIS A  89       0.438  34.896  25.204  1.00  0.00           C  
ATOM    571  CE1 HIS A  89      -1.232  34.533  26.579  1.00  0.00           C  
ATOM    572  NE2 HIS A  89      -0.734  35.399  25.714  1.00  0.00           N  
ATOM    573  N   LEU A  90       4.248  30.998  26.102  1.00  0.00           N  
ATOM    574  CA  LEU A  90       5.010  29.786  25.794  1.00  0.00           C  
ATOM    575  C   LEU A  90       5.347  28.957  27.039  1.00  0.00           C  
ATOM    576  O   LEU A  90       5.277  27.732  27.035  1.00  0.00           O  
ATOM    577  CB  LEU A  90       6.280  30.166  25.040  1.00  0.00           C  
ATOM    578  CG  LEU A  90       7.373  29.105  24.958  1.00  0.00           C  
ATOM    579  CD1 LEU A  90       6.872  27.914  24.191  1.00  0.00           C  
ATOM    580  CD2 LEU A  90       8.619  29.698  24.278  1.00  0.00           C  
ATOM    581  N   MET A  91       5.711  29.639  28.114  1.00  0.00           N  
ATOM    582  CA  MET A  91       6.042  28.953  29.348  1.00  0.00           C  
ATOM    583  C   MET A  91       4.763  28.290  29.859  1.00  0.00           C  
ATOM    584  O   MET A  91       4.783  27.129  30.289  1.00  0.00           O  
ATOM    585  CB  MET A  91       6.578  29.949  30.375  1.00  0.00           C  
ATOM    586  CG  MET A  91       7.186  29.291  31.584  1.00  0.00           C  
ATOM    587  SD  MET A  91       7.023  30.327  33.006  1.00  0.00           S  
ATOM    588  CE  MET A  91       6.616  31.877  32.368  1.00  0.00           C  
ATOM    589  N   ALA A  92       3.653  29.030  29.806  1.00  0.00           N  
ATOM    590  CA  ALA A  92       2.366  28.487  30.229  1.00  0.00           C  
ATOM    591  C   ALA A  92       2.093  27.204  29.410  1.00  0.00           C  
ATOM    592  O   ALA A  92       1.866  26.132  29.964  1.00  0.00           O  
ATOM    593  CB  ALA A  92       1.290  29.511  29.997  1.00  0.00           C  
ATOM    594  N   HIS A  93       2.146  27.322  28.086  1.00  0.00           N  
ATOM    595  CA  HIS A  93       1.944  26.186  27.191  1.00  0.00           C  
ATOM    596  C   HIS A  93       2.736  24.986  27.709  1.00  0.00           C  
ATOM    597  O   HIS A  93       2.206  23.887  27.811  1.00  0.00           O  
ATOM    598  CB  HIS A  93       2.389  26.566  25.762  1.00  0.00           C  
ATOM    599  CG  HIS A  93       2.089  25.527  24.717  1.00  0.00           C  
ATOM    600  ND1 HIS A  93       2.031  25.827  23.373  1.00  0.00           N  
ATOM    601  CD2 HIS A  93       1.870  24.194  24.812  1.00  0.00           C  
ATOM    602  CE1 HIS A  93       1.788  24.724  22.687  1.00  0.00           C  
ATOM    603  NE2 HIS A  93       1.687  23.719  23.536  1.00  0.00           N  
ATOM    604  N   ALA A  94       4.004  25.189  28.042  1.00  0.00           N  
ATOM    605  CA  ALA A  94       4.808  24.091  28.559  1.00  0.00           C  
ATOM    606  C   ALA A  94       4.260  23.643  29.919  1.00  0.00           C  
ATOM    607  O   ALA A  94       4.265  22.454  30.259  1.00  0.00           O  
ATOM    608  CB  ALA A  94       6.253  24.525  28.698  1.00  0.00           C  
ATOM    609  N   ILE A  95       3.783  24.597  30.708  1.00  0.00           N  
ATOM    610  CA  ILE A  95       3.247  24.241  32.009  1.00  0.00           C  
ATOM    611  C   ILE A  95       2.014  23.395  31.806  1.00  0.00           C  
ATOM    612  O   ILE A  95       1.660  22.581  32.661  1.00  0.00           O  
ATOM    613  CB  ILE A  95       2.889  25.490  32.876  1.00  0.00           C  
ATOM    614  CG1 ILE A  95       4.171  26.147  33.379  1.00  0.00           C  
ATOM    615  CG2 ILE A  95       2.015  25.083  34.073  1.00  0.00           C  
ATOM    616  CD1 ILE A  95       5.167  25.137  33.945  1.00  0.00           C  
ATOM    617  N   LYS A  96       1.363  23.582  30.666  1.00  0.00           N  
ATOM    618  CA  LYS A  96       0.169  22.811  30.366  1.00  0.00           C  
ATOM    619  C   LYS A  96       0.523  21.359  29.987  1.00  0.00           C  
ATOM    620  O   LYS A  96      -0.192  20.429  30.345  1.00  0.00           O  
ATOM    621  CB  LYS A  96      -0.618  23.495  29.253  1.00  0.00           C  
ATOM    622  CG  LYS A  96      -1.921  22.809  28.956  1.00  0.00           C  
ATOM    623  CD  LYS A  96      -2.877  23.713  28.207  1.00  0.00           C  
ATOM    624  CE  LYS A  96      -3.994  22.884  27.592  1.00  0.00           C  
ATOM    625  NZ  LYS A  96      -3.405  21.832  26.717  1.00  0.00           N  
ATOM    626  N   ARG A 120       1.647  21.165  29.303  1.00  0.00           N  
ATOM    627  CA  ARG A 120       2.074  19.829  28.891  1.00  0.00           C  
ATOM    628  C   ARG A 120       2.709  18.968  29.992  1.00  0.00           C  
ATOM    629  O   ARG A 120       2.680  17.734  29.926  1.00  0.00           O  
ATOM    630  CB  ARG A 120       3.072  19.926  27.719  1.00  0.00           C  
ATOM    631  CG  ARG A 120       2.511  20.508  26.421  1.00  0.00           C  
ATOM    632  CD  ARG A 120       3.294  20.053  25.184  1.00  0.00           C  
ATOM    633  NE  ARG A 120       2.635  20.549  23.984  1.00  0.00           N  
ATOM    634  CZ  ARG A 120       3.047  20.353  22.738  1.00  0.00           C  
ATOM    635  NH1 ARG A 120       4.147  19.660  22.493  1.00  0.00           N  
ATOM    636  NH2 ARG A 120       2.343  20.856  21.732  1.00  0.00           N  
ATOM    637  N   LEU A 121       3.290  19.613  30.999  1.00  0.00           N  
ATOM    638  CA  LEU A 121       3.971  18.887  32.065  1.00  0.00           C  
ATOM    639  C   LEU A 121       3.166  18.699  33.345  1.00  0.00           C  
ATOM    640  O   LEU A 121       3.350  17.709  34.054  1.00  0.00           O  
ATOM    641  CB  LEU A 121       5.296  19.595  32.382  1.00  0.00           C  
ATOM    642  CG  LEU A 121       6.379  19.614  31.286  1.00  0.00           C  
ATOM    643  CD1 LEU A 121       7.324  20.815  31.447  1.00  0.00           C  
ATOM    644  CD2 LEU A 121       7.160  18.303  31.343  1.00  0.00           C  
ATOM    645  N   TYR A 122       2.266  19.640  33.624  1.00  0.00           N  
ATOM    646  CA  TYR A 122       1.456  19.602  34.842  1.00  0.00           C  
ATOM    647  C   TYR A 122      -0.058  19.428  34.666  1.00  0.00           C  
ATOM    648  O   TYR A 122      -0.766  20.326  34.186  1.00  0.00           O  
ATOM    649  CB  TYR A 122       1.732  20.865  35.681  1.00  0.00           C  
ATOM    650  CG  TYR A 122       3.137  20.900  36.229  1.00  0.00           C  
ATOM    651  CD1 TYR A 122       4.228  21.173  35.402  1.00  0.00           C  
ATOM    652  CD2 TYR A 122       3.388  20.545  37.550  1.00  0.00           C  
ATOM    653  CE1 TYR A 122       5.535  21.075  35.873  1.00  0.00           C  
ATOM    654  CE2 TYR A 122       4.694  20.443  38.038  1.00  0.00           C  
ATOM    655  CZ  TYR A 122       5.765  20.703  37.196  1.00  0.00           C  
ATOM    656  OH  TYR A 122       7.054  20.540  37.672  1.00  0.00           O  
ATOM    657  N   GLY A 123      -0.558  18.274  35.094  1.00  0.00           N  
ATOM    658  CA  GLY A 123      -1.978  18.012  34.977  1.00  0.00           C  
ATOM    659  C   GLY A 123      -2.856  18.892  35.848  1.00  0.00           C  
ATOM    660  O   GLY A 123      -2.474  19.270  36.956  1.00  0.00           O  
ATOM    661  N   ASN A 124      -4.034  19.227  35.330  1.00  0.00           N  
ATOM    662  CA  ASN A 124      -5.027  20.023  36.051  1.00  0.00           C  
ATOM    663  C   ASN A 124      -4.521  21.410  36.401  1.00  0.00           C  
ATOM    664  O   ASN A 124      -4.395  21.757  37.578  1.00  0.00           O  
ATOM    665  CB  ASN A 124      -5.446  19.287  37.337  1.00  0.00           C  
ATOM    666  CG  ASN A 124      -6.940  19.427  37.645  1.00  0.00           C  
ATOM    667  OD1 ASN A 124      -7.790  19.008  36.851  1.00  0.00           O  
ATOM    668  ND2 ASN A 124      -7.264  20.013  38.803  1.00  0.00           N  
ATOM    669  N   VAL A 125      -4.236  22.214  35.384  1.00  0.00           N  
ATOM    670  CA  VAL A 125      -3.735  23.553  35.643  1.00  0.00           C  
ATOM    671  C   VAL A 125      -4.692  24.623  35.177  1.00  0.00           C  
ATOM    672  O   VAL A 125      -5.096  24.655  34.016  1.00  0.00           O  
ATOM    673  CB  VAL A 125      -2.368  23.783  34.976  1.00  0.00           C  
ATOM    674  CG1 VAL A 125      -1.867  25.174  35.305  1.00  0.00           C  
ATOM    675  CG2 VAL A 125      -1.376  22.740  35.459  1.00  0.00           C  
ATOM    676  N   LYS A 126      -5.079  25.480  36.110  1.00  0.00           N  
ATOM    677  CA  LYS A 126      -5.968  26.583  35.802  1.00  0.00           C  
ATOM    678  C   LYS A 126      -4.953  27.631  35.386  1.00  0.00           C  
ATOM    679  O   LYS A 126      -3.761  27.453  35.646  1.00  0.00           O  
ATOM    680  CB  LYS A 126      -6.739  27.016  37.059  1.00  0.00           C  
ATOM    681  CG  LYS A 126      -7.747  25.979  37.567  1.00  0.00           C  
ATOM    682  CD  LYS A 126      -8.069  26.160  39.059  1.00  0.00           C  
ATOM    683  CE  LYS A 126      -8.951  25.023  39.600  1.00  0.00           C  
ATOM    684  NZ  LYS A 126      -9.020  24.975  41.092  1.00  0.00           N  
ATOM    685  N   PHE A 127      -5.394  28.708  34.743  1.00  0.00           N  
ATOM    686  CA  PHE A 127      -4.447  29.723  34.306  1.00  0.00           C  
ATOM    687  C   PHE A 127      -4.777  31.168  34.631  1.00  0.00           C  
ATOM    688  O   PHE A 127      -5.765  31.718  34.145  1.00  0.00           O  
ATOM    689  CB  PHE A 127      -4.202  29.597  32.800  1.00  0.00           C  
ATOM    690  CG  PHE A 127      -3.414  28.380  32.417  1.00  0.00           C  
ATOM    691  CD1 PHE A 127      -4.028  27.138  32.329  1.00  0.00           C  
ATOM    692  CD2 PHE A 127      -2.056  28.481  32.137  1.00  0.00           C  
ATOM    693  CE1 PHE A 127      -3.300  26.007  31.968  1.00  0.00           C  
ATOM    694  CE2 PHE A 127      -1.315  27.361  31.777  1.00  0.00           C  
ATOM    695  CZ  PHE A 127      -1.937  26.118  31.688  1.00  0.00           C  
ATOM    696  N   GLY A 128      -3.914  31.782  35.436  1.00  0.00           N  
ATOM    697  CA  GLY A 128      -4.093  33.173  35.820  1.00  0.00           C  
ATOM    698  C   GLY A 128      -3.641  34.091  34.700  1.00  0.00           C  
ATOM    699  O   GLY A 128      -3.970  33.849  33.534  1.00  0.00           O  
ATOM    700  N   VAL A 129      -2.896  35.144  35.030  1.00  0.00           N  
ATOM    701  CA  VAL A 129      -2.419  36.044  33.987  1.00  0.00           C  
ATOM    702  C   VAL A 129      -0.904  36.235  33.982  1.00  0.00           C  
ATOM    703  O   VAL A 129      -0.313  36.670  34.977  1.00  0.00           O  
ATOM    704  CB  VAL A 129      -3.088  37.425  34.088  1.00  0.00           C  
ATOM    705  CG1 VAL A 129      -4.551  37.314  33.675  1.00  0.00           C  
ATOM    706  CG2 VAL A 129      -2.950  37.969  35.509  1.00  0.00           C  
ATOM    707  N   GLY A 134      -0.279  35.896  32.857  1.00  0.00           N  
ATOM    708  CA  GLY A 134       1.155  36.067  32.728  1.00  0.00           C  
ATOM    709  C   GLY A 134       1.428  37.312  31.907  1.00  0.00           C  
ATOM    710  O   GLY A 134       1.520  37.249  30.679  1.00  0.00           O  
ATOM    711  N   PRO A 135       1.574  38.468  32.564  1.00  0.00           N  
ATOM    712  CA  PRO A 135       1.832  39.754  31.912  1.00  0.00           C  
ATOM    713  C   PRO A 135       3.314  40.112  31.699  1.00  0.00           C  
ATOM    714  O   PRO A 135       4.206  39.586  32.370  1.00  0.00           O  
ATOM    715  CB  PRO A 135       1.161  40.726  32.867  1.00  0.00           C  
ATOM    716  CG  PRO A 135       1.590  40.152  34.200  1.00  0.00           C  
ATOM    717  CD  PRO A 135       1.437  38.644  34.024  1.00  0.00           C  
ATOM    718  N   VAL A 136       3.565  41.019  30.762  1.00  0.00           N  
ATOM    719  CA  VAL A 136       4.925  41.478  30.497  1.00  0.00           C  
ATOM    720  C   VAL A 136       5.335  42.501  31.577  1.00  0.00           C  
ATOM    721  O   VAL A 136       4.501  43.286  32.042  1.00  0.00           O  
ATOM    722  CB  VAL A 136       5.040  42.179  29.125  1.00  0.00           C  
ATOM    723  CG1 VAL A 136       6.447  42.684  28.936  1.00  0.00           C  
ATOM    724  CG2 VAL A 136       4.656  41.236  28.022  1.00  0.00           C  
ATOM    725  N   ILE A 137       6.610  42.483  31.974  1.00  0.00           N  
ATOM    726  CA  ILE A 137       7.136  43.419  32.980  1.00  0.00           C  
ATOM    727  C   ILE A 137       8.588  43.822  32.668  1.00  0.00           C  
ATOM    728  O   ILE A 137       9.159  43.433  31.639  1.00  0.00           O  
ATOM    729  CB  ILE A 137       7.078  42.835  34.436  1.00  0.00           C  
ATOM    730  CG1 ILE A 137       8.196  41.811  34.662  1.00  0.00           C  
ATOM    731  CG2 ILE A 137       5.709  42.207  34.696  1.00  0.00           C  
ATOM    732  CD1 ILE A 137       8.086  41.055  35.969  1.00  0.00           C  
ATOM    733  N   GLU A 138       9.171  44.611  33.563  1.00  0.00           N  
ATOM    734  CA  GLU A 138      10.527  45.084  33.393  1.00  0.00           C  
ATOM    735  C   GLU A 138      11.502  43.928  33.257  1.00  0.00           C  
ATOM    736  O   GLU A 138      11.472  42.981  34.030  1.00  0.00           O  
ATOM    737  CB  GLU A 138      10.916  45.970  34.575  1.00  0.00           C  
ATOM    738  CG  GLU A 138      10.868  47.459  34.268  1.00  0.00           C  
ATOM    739  CD  GLU A 138      12.220  48.122  34.470  1.00  0.00           C  
ATOM    740  OE1 GLU A 138      12.638  48.266  35.650  1.00  0.00           O  
ATOM    741  OE2 GLU A 138      12.867  48.482  33.449  1.00  0.00           O  
ATOM    742  N   GLY A 139      12.363  44.011  32.254  1.00  0.00           N  
ATOM    743  CA  GLY A 139      13.334  42.961  32.033  1.00  0.00           C  
ATOM    744  C   GLY A 139      12.808  41.546  32.174  1.00  0.00           C  
ATOM    745  O   GLY A 139      13.518  40.704  32.707  1.00  0.00           O  
ATOM    746  N   GLY A 140      11.584  41.274  31.707  1.00  0.00           N  
ATOM    747  CA  GLY A 140      11.045  39.922  31.807  1.00  0.00           C  
ATOM    748  C   GLY A 140       9.532  39.771  31.752  1.00  0.00           C  
ATOM    749  O   GLY A 140       8.837  40.573  31.122  1.00  0.00           O  
ATOM    750  N   PHE A 141       9.041  38.730  32.428  1.00  0.00           N  
ATOM    751  CA  PHE A 141       7.621  38.392  32.495  1.00  0.00           C  
ATOM    752  C   PHE A 141       7.397  37.322  33.595  1.00  0.00           C  
ATOM    753  O   PHE A 141       8.349  36.729  34.114  1.00  0.00           O  
ATOM    754  CB  PHE A 141       7.149  37.807  31.140  1.00  0.00           C  
ATOM    755  CG  PHE A 141       7.882  36.538  30.741  1.00  0.00           C  
ATOM    756  CD1 PHE A 141       8.994  36.590  29.917  1.00  0.00           C  
ATOM    757  CD2 PHE A 141       7.567  35.330  31.324  1.00  0.00           C  
ATOM    758  CE1 PHE A 141       9.777  35.457  29.698  1.00  0.00           C  
ATOM    759  CE2 PHE A 141       8.347  34.208  31.106  1.00  0.00           C  
ATOM    760  CZ  PHE A 141       9.456  34.276  30.298  1.00  0.00           C  
ATOM    761  N   TYR A 142       6.129  37.056  33.912  1.00  0.00           N  
ATOM    762  CA  TYR A 142       5.748  36.039  34.903  1.00  0.00           C  
ATOM    763  C   TYR A 142       4.363  35.505  34.563  1.00  0.00           C  
ATOM    764  O   TYR A 142       3.615  36.117  33.808  1.00  0.00           O  
ATOM    765  CB  TYR A 142       5.719  36.631  36.322  1.00  0.00           C  
ATOM    766  CG  TYR A 142       4.543  37.564  36.624  1.00  0.00           C  
ATOM    767  CD1 TYR A 142       3.308  37.067  37.058  1.00  0.00           C  
ATOM    768  CD2 TYR A 142       4.679  38.943  36.492  1.00  0.00           C  
ATOM    769  CE1 TYR A 142       2.247  37.929  37.359  1.00  0.00           C  
ATOM    770  CE2 TYR A 142       3.629  39.807  36.789  1.00  0.00           C  
ATOM    771  CZ  TYR A 142       2.419  39.302  37.226  1.00  0.00           C  
ATOM    772  OH  TYR A 142       1.415  40.194  37.560  1.00  0.00           O  
ATOM    773  N   TYR A 143       3.997  34.379  35.142  1.00  0.00           N  
ATOM    774  CA  TYR A 143       2.694  33.816  34.849  1.00  0.00           C  
ATOM    775  C   TYR A 143       2.233  33.086  36.088  1.00  0.00           C  
ATOM    776  O   TYR A 143       2.967  32.259  36.619  1.00  0.00           O  
ATOM    777  CB  TYR A 143       2.822  32.843  33.673  1.00  0.00           C  
ATOM    778  CG  TYR A 143       1.559  32.606  32.877  1.00  0.00           C  
ATOM    779  CD1 TYR A 143       0.500  31.871  33.411  1.00  0.00           C  
ATOM    780  CD2 TYR A 143       1.424  33.118  31.581  1.00  0.00           C  
ATOM    781  CE1 TYR A 143      -0.662  31.651  32.679  1.00  0.00           C  
ATOM    782  CE2 TYR A 143       0.264  32.909  30.844  1.00  0.00           C  
ATOM    783  CZ  TYR A 143      -0.773  32.175  31.401  1.00  0.00           C  
ATOM    784  OH  TYR A 143      -1.926  31.964  30.687  1.00  0.00           O  
ATOM    785  N   ASP A 144       1.026  33.396  36.554  1.00  0.00           N  
ATOM    786  CA  ASP A 144       0.477  32.753  37.749  1.00  0.00           C  
ATOM    787  C   ASP A 144      -0.186  31.417  37.414  1.00  0.00           C  
ATOM    788  O   ASP A 144      -0.832  31.275  36.383  1.00  0.00           O  
ATOM    789  CB  ASP A 144      -0.527  33.691  38.422  1.00  0.00           C  
ATOM    790  CG  ASP A 144       0.147  34.860  39.135  1.00  0.00           C  
ATOM    791  OD1 ASP A 144      -0.525  35.893  39.361  1.00  0.00           O  
ATOM    792  OD2 ASP A 144       1.346  34.740  39.479  1.00  0.00           O  
ATOM    793  N   PHE A 145      -0.016  30.434  38.281  1.00  0.00           N  
ATOM    794  CA  PHE A 145      -0.606  29.132  38.033  1.00  0.00           C  
ATOM    795  C   PHE A 145      -1.310  28.524  39.234  1.00  0.00           C  
ATOM    796  O   PHE A 145      -1.186  28.998  40.359  1.00  0.00           O  
ATOM    797  CB  PHE A 145       0.458  28.153  37.561  1.00  0.00           C  
ATOM    798  CG  PHE A 145       1.203  28.607  36.348  1.00  0.00           C  
ATOM    799  CD1 PHE A 145       2.305  29.445  36.467  1.00  0.00           C  
ATOM    800  CD2 PHE A 145       0.823  28.169  35.077  1.00  0.00           C  
ATOM    801  CE1 PHE A 145       3.026  29.839  35.331  1.00  0.00           C  
ATOM    802  CE2 PHE A 145       1.535  28.556  33.935  1.00  0.00           C  
ATOM    803  CZ  PHE A 145       2.637  29.389  34.061  1.00  0.00           C  
ATOM    804  N   ASP A 146      -2.054  27.457  38.974  1.00  0.00           N  
ATOM    805  CA  ASP A 146      -2.773  26.736  40.013  1.00  0.00           C  
ATOM    806  C   ASP A 146      -2.434  25.289  39.757  1.00  0.00           C  
ATOM    807  O   ASP A 146      -2.834  24.737  38.743  1.00  0.00           O  
ATOM    808  CB  ASP A 146      -4.272  26.946  39.871  1.00  0.00           C  
ATOM    809  CG  ASP A 146      -5.026  26.494  41.092  1.00  0.00           C  
ATOM    810  OD1 ASP A 146      -4.705  25.388  41.592  1.00  0.00           O  
ATOM    811  OD2 ASP A 146      -5.930  27.238  41.549  1.00  0.00           O  
ATOM    812  N   ILE A 147      -1.687  24.671  40.659  1.00  0.00           N  
ATOM    813  CA  ILE A 147      -1.289  23.287  40.438  1.00  0.00           C  
ATOM    814  C   ILE A 147      -1.303  22.364  41.653  1.00  0.00           C  
ATOM    815  O   ILE A 147      -0.875  22.731  42.749  1.00  0.00           O  
ATOM    816  CB  ILE A 147       0.117  23.230  39.829  1.00  0.00           C  
ATOM    817  CG1 ILE A 147       0.191  24.177  38.631  1.00  0.00           C  
ATOM    818  CG2 ILE A 147       0.449  21.804  39.421  1.00  0.00           C  
ATOM    819  CD1 ILE A 147       1.553  24.252  37.982  1.00  0.00           C  
ATOM    820  N   ASP A 148      -1.784  21.148  41.426  1.00  0.00           N  
ATOM    821  CA  ASP A 148      -1.855  20.122  42.458  1.00  0.00           C  
ATOM    822  C   ASP A 148      -0.421  19.669  42.770  1.00  0.00           C  
ATOM    823  O   ASP A 148      -0.202  18.691  43.480  1.00  0.00           O  
ATOM    824  CB  ASP A 148      -2.682  18.937  41.929  1.00  0.00           C  
ATOM    825  CG  ASP A 148      -3.614  18.343  42.981  1.00  0.00           C  
ATOM    826  OD1 ASP A 148      -4.379  17.407  42.645  1.00  0.00           O  
ATOM    827  OD2 ASP A 148      -3.584  18.810  44.142  1.00  0.00           O  
ATOM    828  N   GLN A 149       0.555  20.386  42.226  1.00  0.00           N  
ATOM    829  CA  GLN A 149       1.958  20.049  42.439  1.00  0.00           C  
ATOM    830  C   GLN A 149       2.760  21.244  42.920  1.00  0.00           C  
ATOM    831  O   GLN A 149       2.323  22.395  42.843  1.00  0.00           O  
ATOM    832  CB  GLN A 149       2.596  19.543  41.146  1.00  0.00           C  
ATOM    833  CG  GLN A 149       3.304  18.218  41.280  1.00  0.00           C  
ATOM    834  CD  GLN A 149       2.397  17.050  40.931  1.00  0.00           C  
ATOM    835  OE1 GLN A 149       2.080  16.822  39.761  1.00  0.00           O  
ATOM    836  NE2 GLN A 149       1.965  16.310  41.949  1.00  0.00           N  
ATOM    837  N   ASN A 150       3.960  20.946  43.393  1.00  0.00           N  
ATOM    838  CA  ASN A 150       4.893  21.942  43.899  1.00  0.00           C  
ATOM    839  C   ASN A 150       5.877  22.314  42.794  1.00  0.00           C  
ATOM    840  O   ASN A 150       6.515  21.430  42.205  1.00  0.00           O  
ATOM    841  CB  ASN A 150       5.658  21.339  45.067  1.00  0.00           C  
ATOM    842  CG  ASN A 150       6.043  19.890  44.805  1.00  0.00           C  
ATOM    843  OD1 ASN A 150       5.197  18.983  44.878  1.00  0.00           O  
ATOM    844  ND2 ASN A 150       7.315  19.664  44.470  1.00  0.00           N  
ATOM    845  N   ILE A 151       5.999  23.605  42.499  1.00  0.00           N  
ATOM    846  CA  ILE A 151       6.940  24.020  41.468  1.00  0.00           C  
ATOM    847  C   ILE A 151       8.066  24.844  42.073  1.00  0.00           C  
ATOM    848  O   ILE A 151       7.842  25.925  42.643  1.00  0.00           O  
ATOM    849  CB  ILE A 151       6.281  24.850  40.359  1.00  0.00           C  
ATOM    850  CG1 ILE A 151       5.089  24.102  39.772  1.00  0.00           C  
ATOM    851  CG2 ILE A 151       7.287  25.102  39.253  1.00  0.00           C  
ATOM    852  CD1 ILE A 151       4.429  24.845  38.636  1.00  0.00           C  
ATOM    853  N   SER A 152       9.281  24.321  41.928  1.00  0.00           N  
ATOM    854  CA  SER A 152      10.480  24.961  42.451  1.00  0.00           C  
ATOM    855  C   SER A 152      11.304  25.590  41.339  1.00  0.00           C  
ATOM    856  O   SER A 152      10.823  26.451  40.617  1.00  0.00           O  
ATOM    857  CB  SER A 152      11.332  23.936  43.205  1.00  0.00           C  
ATOM    858  OG  SER A 152      11.679  22.841  42.371  1.00  0.00           O  
ATOM    859  N   SER A 153      12.554  25.160  41.224  1.00  0.00           N  
ATOM    860  CA  SER A 153      13.454  25.676  40.214  1.00  0.00           C  
ATOM    861  C   SER A 153      14.201  24.493  39.672  1.00  0.00           C  
ATOM    862  O   SER A 153      14.976  24.612  38.724  1.00  0.00           O  
ATOM    863  CB  SER A 153      14.438  26.656  40.826  1.00  0.00           C  
ATOM    864  OG  SER A 153      13.744  27.633  41.570  1.00  0.00           O  
ATOM    865  N   ASP A 154      13.974  23.342  40.292  1.00  0.00           N  
ATOM    866  CA  ASP A 154      14.615  22.112  39.847  1.00  0.00           C  
ATOM    867  C   ASP A 154      13.750  21.609  38.713  1.00  0.00           C  
ATOM    868  O   ASP A 154      14.109  20.658  38.008  1.00  0.00           O  
ATOM    869  CB  ASP A 154      14.637  21.091  40.972  1.00  0.00           C  
ATOM    870  CG  ASP A 154      14.854  21.734  42.316  1.00  0.00           C  
ATOM    871  OD1 ASP A 154      14.040  22.615  42.676  1.00  0.00           O  
ATOM    872  OD2 ASP A 154      15.833  21.367  43.001  1.00  0.00           O  
ATOM    873  N   ASP A 155      12.599  22.270  38.566  1.00  0.00           N  
ATOM    874  CA  ASP A 155      11.624  21.973  37.525  1.00  0.00           C  
ATOM    875  C   ASP A 155      11.897  22.909  36.350  1.00  0.00           C  
ATOM    876  O   ASP A 155      11.207  22.865  35.335  1.00  0.00           O  
ATOM    877  CB  ASP A 155      10.203  22.235  38.021  1.00  0.00           C  
ATOM    878  CG  ASP A 155       9.909  21.590  39.355  1.00  0.00           C  
ATOM    879  OD1 ASP A 155       9.994  20.339  39.472  1.00  0.00           O  
ATOM    880  OD2 ASP A 155       9.575  22.360  40.282  1.00  0.00           O  
ATOM    881  N   PHE A 156      12.889  23.778  36.506  1.00  0.00           N  
ATOM    882  CA  PHE A 156      13.239  24.713  35.450  1.00  0.00           C  
ATOM    883  C   PHE A 156      13.878  23.986  34.270  1.00  0.00           C  
ATOM    884  O   PHE A 156      13.419  24.129  33.138  1.00  0.00           O  
ATOM    885  CB  PHE A 156      14.163  25.807  36.001  1.00  0.00           C  
ATOM    886  CG  PHE A 156      13.435  26.907  36.744  1.00  0.00           C  
ATOM    887  CD1 PHE A 156      12.128  26.723  37.195  1.00  0.00           C  
ATOM    888  CD2 PHE A 156      14.060  28.119  36.996  1.00  0.00           C  
ATOM    889  CE1 PHE A 156      11.457  27.728  37.886  1.00  0.00           C  
ATOM    890  CE2 PHE A 156      13.397  29.132  37.689  1.00  0.00           C  
ATOM    891  CZ  PHE A 156      12.088  28.933  38.135  1.00  0.00           C  
ATOM    892  N   GLU A 157      14.915  23.192  34.520  1.00  0.00           N  
ATOM    893  CA  GLU A 157      15.551  22.456  33.431  1.00  0.00           C  
ATOM    894  C   GLU A 157      14.456  21.805  32.555  1.00  0.00           C  
ATOM    895  O   GLU A 157      14.559  21.792  31.324  1.00  0.00           O  
ATOM    896  CB  GLU A 157      16.525  21.410  34.010  1.00  0.00           C  
ATOM    897  CG  GLU A 157      16.434  19.978  33.455  1.00  0.00           C  
ATOM    898  CD  GLU A 157      15.179  19.213  33.922  1.00  0.00           C  
ATOM    899  OE1 GLU A 157      14.942  19.082  35.150  1.00  0.00           O  
ATOM    900  OE2 GLU A 157      14.428  18.733  33.045  1.00  0.00           O  
ATOM    901  N   GLN A 158      13.401  21.304  33.204  1.00  0.00           N  
ATOM    902  CA  GLN A 158      12.292  20.666  32.511  1.00  0.00           C  
ATOM    903  C   GLN A 158      11.386  21.649  31.794  1.00  0.00           C  
ATOM    904  O   GLN A 158      11.223  21.561  30.587  1.00  0.00           O  
ATOM    905  CB  GLN A 158      11.444  19.845  33.483  1.00  0.00           C  
ATOM    906  CG  GLN A 158      11.595  18.321  33.333  1.00  0.00           C  
ATOM    907  CD  GLN A 158      11.646  17.853  31.874  1.00  0.00           C  
ATOM    908  OE1 GLN A 158      10.836  18.275  31.041  1.00  0.00           O  
ATOM    909  NE2 GLN A 158      12.602  16.975  31.564  1.00  0.00           N  
ATOM    910  N   ILE A 159      10.786  22.576  32.535  1.00  0.00           N  
ATOM    911  CA  ILE A 159       9.884  23.551  31.949  1.00  0.00           C  
ATOM    912  C   ILE A 159      10.563  24.266  30.804  1.00  0.00           C  
ATOM    913  O   ILE A 159       9.906  24.845  29.938  1.00  0.00           O  
ATOM    914  CB  ILE A 159       9.467  24.620  32.961  1.00  0.00           C  
ATOM    915  CG1 ILE A 159       8.825  23.960  34.175  1.00  0.00           C  
ATOM    916  CG2 ILE A 159       8.509  25.614  32.308  1.00  0.00           C  
ATOM    917  CD1 ILE A 159       8.367  24.937  35.246  1.00  0.00           C  
ATOM    918  N   GLU A 160      11.889  24.234  30.811  1.00  0.00           N  
ATOM    919  CA  GLU A 160      12.668  24.901  29.791  1.00  0.00           C  
ATOM    920  C   GLU A 160      12.975  23.945  28.666  1.00  0.00           C  
ATOM    921  O   GLU A 160      13.042  24.341  27.500  1.00  0.00           O  
ATOM    922  CB  GLU A 160      13.966  25.409  30.394  1.00  0.00           C  
ATOM    923  CG  GLU A 160      14.116  26.896  30.302  1.00  0.00           C  
ATOM    924  CD  GLU A 160      15.216  27.416  31.183  1.00  0.00           C  
ATOM    925  OE1 GLU A 160      16.361  26.943  31.055  1.00  0.00           O  
ATOM    926  OE2 GLU A 160      14.927  28.305  32.005  1.00  0.00           O  
ATOM    927  N   LYS A 161      13.183  22.686  29.033  1.00  0.00           N  
ATOM    928  CA  LYS A 161      13.477  21.629  28.074  1.00  0.00           C  
ATOM    929  C   LYS A 161      12.242  21.516  27.206  1.00  0.00           C  
ATOM    930  O   LYS A 161      12.301  21.606  25.993  1.00  0.00           O  
ATOM    931  CB  LYS A 161      13.701  20.312  28.816  1.00  0.00           C  
ATOM    932  CG  LYS A 161      14.188  19.183  27.950  1.00  0.00           C  
ATOM    933  CD  LYS A 161      14.054  17.839  28.680  1.00  0.00           C  
ATOM    934  CE  LYS A 161      15.057  16.805  28.151  1.00  0.00           C  
ATOM    935  NZ  LYS A 161      15.295  16.987  26.679  1.00  0.00           N  
ATOM    936  N   THR A 162      11.111  21.346  27.872  1.00  0.00           N  
ATOM    937  CA  THR A 162       9.831  21.212  27.216  1.00  0.00           C  
ATOM    938  C   THR A 162       9.503  22.422  26.352  1.00  0.00           C  
ATOM    939  O   THR A 162       9.047  22.263  25.227  1.00  0.00           O  
ATOM    940  CB  THR A 162       8.705  21.004  28.252  1.00  0.00           C  
ATOM    941  OG1 THR A 162       9.011  19.871  29.070  1.00  0.00           O  
ATOM    942  CG2 THR A 162       7.410  20.763  27.576  1.00  0.00           C  
ATOM    943  N   MET A 163       9.721  23.639  26.840  1.00  0.00           N  
ATOM    944  CA  MET A 163       9.380  24.759  25.981  1.00  0.00           C  
ATOM    945  C   MET A 163      10.279  24.833  24.748  1.00  0.00           C  
ATOM    946  O   MET A 163       9.856  25.346  23.706  1.00  0.00           O  
ATOM    947  CB  MET A 163       9.276  26.102  26.755  1.00  0.00           C  
ATOM    948  CG  MET A 163      10.341  26.497  27.785  1.00  0.00           C  
ATOM    949  SD  MET A 163       9.621  27.675  29.047  1.00  0.00           S  
ATOM    950  CE  MET A 163       9.585  29.242  28.232  1.00  0.00           C  
ATOM    951  N   LYS A 164      11.491  24.297  24.815  1.00  0.00           N  
ATOM    952  CA  LYS A 164      12.302  24.319  23.602  1.00  0.00           C  
ATOM    953  C   LYS A 164      11.600  23.341  22.642  1.00  0.00           C  
ATOM    954  O   LYS A 164      11.457  23.595  21.442  1.00  0.00           O  
ATOM    955  CB  LYS A 164      13.746  23.866  23.871  1.00  0.00           C  
ATOM    956  CG  LYS A 164      14.586  24.862  24.656  1.00  0.00           C  
ATOM    957  CD  LYS A 164      16.001  24.351  24.920  1.00  0.00           C  
ATOM    958  CE  LYS A 164      16.773  25.286  25.877  1.00  0.00           C  
ATOM    959  NZ  LYS A 164      18.176  24.817  26.188  1.00  0.00           N  
ATOM    960  N   GLN A 165      11.148  22.226  23.207  1.00  0.00           N  
ATOM    961  CA  GLN A 165      10.451  21.180  22.473  1.00  0.00           C  
ATOM    962  C   GLN A 165       9.301  21.730  21.644  1.00  0.00           C  
ATOM    963  O   GLN A 165       9.204  21.446  20.455  1.00  0.00           O  
ATOM    964  CB  GLN A 165       9.905  20.138  23.446  1.00  0.00           C  
ATOM    965  CG  GLN A 165      10.481  18.758  23.277  1.00  0.00           C  
ATOM    966  CD  GLN A 165      10.802  18.097  24.608  1.00  0.00           C  
ATOM    967  OE1 GLN A 165      11.966  17.822  24.905  1.00  0.00           O  
ATOM    968  NE2 GLN A 165       9.771  17.847  25.418  1.00  0.00           N  
ATOM    969  N   ILE A 166       8.428  22.516  22.256  1.00  0.00           N  
ATOM    970  CA  ILE A 166       7.315  23.034  21.501  1.00  0.00           C  
ATOM    971  C   ILE A 166       7.728  24.148  20.547  1.00  0.00           C  
ATOM    972  O   ILE A 166       6.904  24.645  19.788  1.00  0.00           O  
ATOM    973  CB  ILE A 166       6.139  23.495  22.420  1.00  0.00           C  
ATOM    974  CG1 ILE A 166       6.038  25.004  22.433  1.00  0.00           C  
ATOM    975  CG2 ILE A 166       6.307  22.960  23.843  1.00  0.00           C  
ATOM    976  CD1 ILE A 166       4.761  25.498  21.824  1.00  0.00           C  
ATOM    977  N   VAL A 167       8.995  24.553  20.560  1.00  0.00           N  
ATOM    978  CA  VAL A 167       9.426  25.584  19.617  1.00  0.00           C  
ATOM    979  C   VAL A 167       9.926  24.851  18.374  1.00  0.00           C  
ATOM    980  O   VAL A 167       9.821  25.343  17.254  1.00  0.00           O  
ATOM    981  CB  VAL A 167      10.538  26.499  20.209  1.00  0.00           C  
ATOM    982  CG1 VAL A 167      11.123  27.415  19.127  1.00  0.00           C  
ATOM    983  CG2 VAL A 167       9.949  27.352  21.329  1.00  0.00           C  
ATOM    984  N   ASN A 168      10.466  23.657  18.571  1.00  0.00           N  
ATOM    985  CA  ASN A 168      10.924  22.868  17.441  1.00  0.00           C  
ATOM    986  C   ASN A 168       9.721  22.578  16.574  1.00  0.00           C  
ATOM    987  O   ASN A 168       9.755  22.802  15.376  1.00  0.00           O  
ATOM    988  CB  ASN A 168      11.556  21.565  17.913  1.00  0.00           C  
ATOM    989  CG  ASN A 168      13.010  21.750  18.306  1.00  0.00           C  
ATOM    990  OD1 ASN A 168      13.585  22.827  18.077  1.00  0.00           O  
ATOM    991  ND2 ASN A 168      13.625  20.701  18.883  1.00  0.00           N  
ATOM    992  N   GLU A 169       8.653  22.107  17.212  1.00  0.00           N  
ATOM    993  CA  GLU A 169       7.386  21.781  16.567  1.00  0.00           C  
ATOM    994  C   GLU A 169       6.897  22.935  15.659  1.00  0.00           C  
ATOM    995  O   GLU A 169       6.143  22.731  14.719  1.00  0.00           O  
ATOM    996  CB  GLU A 169       6.353  21.429  17.655  1.00  0.00           C  
ATOM    997  CG  GLU A 169       6.524  20.018  18.265  1.00  0.00           C  
ATOM    998  CD  GLU A 169       5.658  19.763  19.517  1.00  0.00           C  
ATOM    999  OE1 GLU A 169       4.534  20.306  19.608  1.00  0.00           O  
ATOM   1000  OE2 GLU A 169       6.092  18.998  20.414  1.00  0.00           O  
ATOM   1001  N   ASN A 170       7.337  24.149  15.937  1.00  0.00           N  
ATOM   1002  CA  ASN A 170       6.972  25.281  15.101  1.00  0.00           C  
ATOM   1003  C   ASN A 170       5.515  25.307  14.704  1.00  0.00           C  
ATOM   1004  O   ASN A 170       5.193  25.333  13.525  1.00  0.00           O  
ATOM   1005  CB  ASN A 170       7.812  25.270  13.823  1.00  0.00           C  
ATOM   1006  CG  ASN A 170       7.832  26.623  13.112  1.00  0.00           C  
ATOM   1007  OD1 ASN A 170       8.076  26.691  11.920  1.00  0.00           O  
ATOM   1008  ND2 ASN A 170       7.596  27.697  13.849  1.00  0.00           N  
ATOM   1009  N   MET A 171       4.620  25.300  15.675  1.00  0.00           N  
ATOM   1010  CA  MET A 171       3.206  25.358  15.348  1.00  0.00           C  
ATOM   1011  C   MET A 171       2.873  26.793  15.005  1.00  0.00           C  
ATOM   1012  O   MET A 171       3.544  27.719  15.439  1.00  0.00           O  
ATOM   1013  CB  MET A 171       2.358  24.917  16.529  1.00  0.00           C  
ATOM   1014  CG  MET A 171       2.580  23.488  16.957  1.00  0.00           C  
ATOM   1015  SD  MET A 171       1.899  23.198  18.615  1.00  0.00           S  
ATOM   1016  CE  MET A 171       3.390  22.825  19.533  1.00  0.00           C  
ATOM   1017  N   LYS A 172       1.828  26.977  14.220  1.00  0.00           N  
ATOM   1018  CA  LYS A 172       1.402  28.310  13.827  1.00  0.00           C  
ATOM   1019  C   LYS A 172       0.585  28.951  14.959  1.00  0.00           C  
ATOM   1020  O   LYS A 172      -0.035  28.254  15.750  1.00  0.00           O  
ATOM   1021  CB  LYS A 172       0.569  28.194  12.541  1.00  0.00           C  
ATOM   1022  CG  LYS A 172       0.006  29.498  11.997  1.00  0.00           C  
ATOM   1023  CD  LYS A 172      -0.474  29.317  10.575  1.00  0.00           C  
ATOM   1024  CE  LYS A 172      -1.095  30.582  10.060  1.00  0.00           C  
ATOM   1025  NZ  LYS A 172      -0.980  30.646   8.578  1.00  0.00           N  
ATOM   1026  N   ILE A 173       0.595  30.271  15.059  1.00  0.00           N  
ATOM   1027  CA  ILE A 173      -0.200  30.920  16.094  1.00  0.00           C  
ATOM   1028  C   ILE A 173      -1.411  31.581  15.433  1.00  0.00           C  
ATOM   1029  O   ILE A 173      -1.270  32.239  14.411  1.00  0.00           O  
ATOM   1030  CB  ILE A 173       0.621  31.982  16.853  1.00  0.00           C  
ATOM   1031  CG1 ILE A 173       1.690  31.307  17.713  1.00  0.00           C  
ATOM   1032  CG2 ILE A 173      -0.290  32.817  17.722  1.00  0.00           C  
ATOM   1033  CD1 ILE A 173       2.632  32.291  18.407  1.00  0.00           C  
ATOM   1034  N   GLU A 174      -2.595  31.410  16.014  1.00  0.00           N  
ATOM   1035  CA  GLU A 174      -3.812  31.987  15.440  1.00  0.00           C  
ATOM   1036  C   GLU A 174      -4.569  32.921  16.371  1.00  0.00           C  
ATOM   1037  O   GLU A 174      -4.554  32.749  17.582  1.00  0.00           O  
ATOM   1038  CB  GLU A 174      -4.755  30.868  15.008  1.00  0.00           C  
ATOM   1039  CG  GLU A 174      -4.090  29.820  14.155  1.00  0.00           C  
ATOM   1040  CD  GLU A 174      -4.378  28.417  14.643  1.00  0.00           C  
ATOM   1041  OE1 GLU A 174      -4.061  28.119  15.817  1.00  0.00           O  
ATOM   1042  OE2 GLU A 174      -4.920  27.615  13.853  1.00  0.00           O  
ATOM   1043  N   ARG A 175      -5.238  33.908  15.791  1.00  0.00           N  
ATOM   1044  CA  ARG A 175      -6.024  34.857  16.560  1.00  0.00           C  
ATOM   1045  C   ARG A 175      -7.473  34.604  16.194  1.00  0.00           C  
ATOM   1046  O   ARG A 175      -7.940  35.044  15.144  1.00  0.00           O  
ATOM   1047  CB  ARG A 175      -5.654  36.290  16.190  1.00  0.00           C  
ATOM   1048  CG  ARG A 175      -6.300  37.375  17.048  1.00  0.00           C  
ATOM   1049  CD  ARG A 175      -6.090  38.722  16.386  1.00  0.00           C  
ATOM   1050  NE  ARG A 175      -4.861  38.700  15.592  1.00  0.00           N  
ATOM   1051  CZ  ARG A 175      -4.741  39.190  14.358  1.00  0.00           C  
ATOM   1052  NH1 ARG A 175      -5.780  39.763  13.757  1.00  0.00           N  
ATOM   1053  NH2 ARG A 175      -3.587  39.070  13.707  1.00  0.00           N  
ATOM   1054  N   LYS A 176      -8.171  33.877  17.058  1.00  0.00           N  
ATOM   1055  CA  LYS A 176      -9.576  33.545  16.849  1.00  0.00           C  
ATOM   1056  C   LYS A 176     -10.452  34.505  17.651  1.00  0.00           C  
ATOM   1057  O   LYS A 176      -9.950  35.297  18.446  1.00  0.00           O  
ATOM   1058  CB  LYS A 176      -9.841  32.089  17.270  1.00  0.00           C  
ATOM   1059  CG  LYS A 176      -8.881  31.095  16.602  1.00  0.00           C  
ATOM   1060  CD  LYS A 176      -9.122  29.634  16.983  1.00  0.00           C  
ATOM   1061  CE  LYS A 176      -8.132  28.741  16.234  1.00  0.00           C  
ATOM   1062  NZ  LYS A 176      -8.406  27.288  16.385  1.00  0.00           N  
ATOM   1063  N   VAL A 177     -11.759  34.439  17.432  1.00  0.00           N  
ATOM   1064  CA  VAL A 177     -12.686  35.317  18.132  1.00  0.00           C  
ATOM   1065  C   VAL A 177     -13.965  34.579  18.526  1.00  0.00           C  
ATOM   1066  O   VAL A 177     -14.405  33.663  17.833  1.00  0.00           O  
ATOM   1067  CB  VAL A 177     -13.067  36.523  17.247  1.00  0.00           C  
ATOM   1068  CG1 VAL A 177     -13.913  37.511  18.041  1.00  0.00           C  
ATOM   1069  CG2 VAL A 177     -11.811  37.190  16.710  1.00  0.00           C  
ATOM   1070  N   VAL A 178     -14.553  34.982  19.646  1.00  0.00           N  
ATOM   1071  CA  VAL A 178     -15.786  34.374  20.134  1.00  0.00           C  
ATOM   1072  C   VAL A 178     -16.592  35.452  20.863  1.00  0.00           C  
ATOM   1073  O   VAL A 178     -17.602  35.168  21.521  1.00  0.00           O  
ATOM   1074  CB  VAL A 178     -15.474  33.201  21.080  1.00  0.00           C  
ATOM   1075  CG1 VAL A 178     -14.805  32.071  20.305  1.00  0.00           C  
ATOM   1076  CG2 VAL A 178     -14.562  33.667  22.186  1.00  0.00           C  
ATOM   1077  N   SER A 179     -16.105  36.686  20.713  1.00  0.00           N  
ATOM   1078  CA  SER A 179     -16.661  37.926  21.272  1.00  0.00           C  
ATOM   1079  C   SER A 179     -17.538  37.907  22.538  1.00  0.00           C  
ATOM   1080  O   SER A 179     -18.564  38.594  22.595  1.00  0.00           O  
ATOM   1081  CB  SER A 179     -17.399  38.689  20.163  1.00  0.00           C  
ATOM   1082  OG  SER A 179     -17.821  39.968  20.609  1.00  0.00           O  
ATOM   1083  N   ARG A 180     -17.129  37.132  23.544  1.00  0.00           N  
ATOM   1084  CA  ARG A 180     -17.832  37.057  24.830  1.00  0.00           C  
ATOM   1085  C   ARG A 180     -18.985  36.059  24.956  1.00  0.00           C  
ATOM   1086  O   ARG A 180     -20.126  36.464  25.158  1.00  0.00           O  
ATOM   1087  CB  ARG A 180     -18.338  38.455  25.225  1.00  0.00           C  
ATOM   1088  CG  ARG A 180     -18.758  38.626  26.680  1.00  0.00           C  
ATOM   1089  CD  ARG A 180     -19.688  39.828  26.824  1.00  0.00           C  
ATOM   1090  NE  ARG A 180     -19.142  41.059  26.247  1.00  0.00           N  
ATOM   1091  CZ  ARG A 180     -19.884  42.104  25.880  1.00  0.00           C  
ATOM   1092  NH1 ARG A 180     -21.202  42.064  26.028  1.00  0.00           N  
ATOM   1093  NH2 ARG A 180     -19.316  43.188  25.360  1.00  0.00           N  
ATOM   1094  N   ASP A 181     -18.693  34.768  24.829  1.00  0.00           N  
ATOM   1095  CA  ASP A 181     -19.706  33.725  25.003  1.00  0.00           C  
ATOM   1096  C   ASP A 181     -19.243  32.336  24.595  1.00  0.00           C  
ATOM   1097  O   ASP A 181     -19.245  31.421  25.419  1.00  0.00           O  
ATOM   1098  CB  ASP A 181     -21.017  34.059  24.277  1.00  0.00           C  
ATOM   1099  CG  ASP A 181     -22.210  33.254  24.826  1.00  0.00           C  
ATOM   1100  OD1 ASP A 181     -22.198  32.009  24.698  1.00  0.00           O  
ATOM   1101  OD2 ASP A 181     -23.151  33.861  25.393  1.00  0.00           O  
ATOM   1102  N   GLU A 182     -18.862  32.150  23.338  1.00  0.00           N  
ATOM   1103  CA  GLU A 182     -18.393  30.828  22.959  1.00  0.00           C  
ATOM   1104  C   GLU A 182     -17.259  30.560  23.944  1.00  0.00           C  
ATOM   1105  O   GLU A 182     -17.019  29.424  24.353  1.00  0.00           O  
ATOM   1106  CB  GLU A 182     -17.850  30.817  21.527  1.00  0.00           C  
ATOM   1107  CG  GLU A 182     -18.832  31.256  20.454  1.00  0.00           C  
ATOM   1108  CD  GLU A 182     -18.284  31.057  19.044  1.00  0.00           C  
ATOM   1109  OE1 GLU A 182     -18.035  29.895  18.653  1.00  0.00           O  
ATOM   1110  OE2 GLU A 182     -18.102  32.062  18.324  1.00  0.00           O  
ATOM   1111  N   ALA A 183     -16.588  31.645  24.331  1.00  0.00           N  
ATOM   1112  CA  ALA A 183     -15.466  31.620  25.270  1.00  0.00           C  
ATOM   1113  C   ALA A 183     -15.898  31.200  26.667  1.00  0.00           C  
ATOM   1114  O   ALA A 183     -15.379  30.226  27.213  1.00  0.00           O  
ATOM   1115  CB  ALA A 183     -14.807  32.998  25.331  1.00  0.00           C  
ATOM   1116  N   LYS A 184     -16.833  31.951  27.249  1.00  0.00           N  
ATOM   1117  CA  LYS A 184     -17.340  31.648  28.584  1.00  0.00           C  
ATOM   1118  C   LYS A 184     -17.489  30.132  28.654  1.00  0.00           C  
ATOM   1119  O   LYS A 184     -16.988  29.485  29.572  1.00  0.00           O  
ATOM   1120  CB  LYS A 184     -18.703  32.317  28.799  1.00  0.00           C  
ATOM   1121  CG  LYS A 184     -19.125  32.490  30.259  1.00  0.00           C  
ATOM   1122  CD  LYS A 184     -19.200  31.176  31.032  1.00  0.00           C  
ATOM   1123  CE  LYS A 184     -19.626  31.407  32.481  1.00  0.00           C  
ATOM   1124  NZ  LYS A 184     -19.472  30.188  33.321  1.00  0.00           N  
ATOM   1125  N   GLU A 185     -18.173  29.575  27.661  1.00  0.00           N  
ATOM   1126  CA  GLU A 185     -18.382  28.138  27.592  1.00  0.00           C  
ATOM   1127  C   GLU A 185     -17.009  27.470  27.530  1.00  0.00           C  
ATOM   1128  O   GLU A 185     -16.643  26.678  28.401  1.00  0.00           O  
ATOM   1129  CB  GLU A 185     -19.216  27.786  26.340  1.00  0.00           C  
ATOM   1130  CG  GLU A 185     -20.650  27.262  26.623  1.00  0.00           C  
ATOM   1131  CD  GLU A 185     -21.731  28.361  26.779  1.00  0.00           C  
ATOM   1132  OE1 GLU A 185     -22.218  28.881  25.746  1.00  0.00           O  
ATOM   1133  OE2 GLU A 185     -22.099  28.696  27.931  1.00  0.00           O  
ATOM   1134  N   LEU A 186     -16.252  27.837  26.500  1.00  0.00           N  
ATOM   1135  CA  LEU A 186     -14.907  27.324  26.228  1.00  0.00           C  
ATOM   1136  C   LEU A 186     -14.007  27.058  27.437  1.00  0.00           C  
ATOM   1137  O   LEU A 186     -13.152  26.177  27.386  1.00  0.00           O  
ATOM   1138  CB  LEU A 186     -14.202  28.286  25.268  1.00  0.00           C  
ATOM   1139  CG  LEU A 186     -12.819  27.968  24.688  1.00  0.00           C  
ATOM   1140  CD1 LEU A 186     -12.749  26.545  24.135  1.00  0.00           C  
ATOM   1141  CD2 LEU A 186     -12.539  28.983  23.583  1.00  0.00           C  
ATOM   1142  N   PHE A 187     -14.190  27.809  28.519  1.00  0.00           N  
ATOM   1143  CA  PHE A 187     -13.366  27.610  29.712  1.00  0.00           C  
ATOM   1144  C   PHE A 187     -14.152  27.152  30.938  1.00  0.00           C  
ATOM   1145  O   PHE A 187     -14.358  27.904  31.906  1.00  0.00           O  
ATOM   1146  CB  PHE A 187     -12.570  28.874  30.034  1.00  0.00           C  
ATOM   1147  CG  PHE A 187     -11.472  29.155  29.045  1.00  0.00           C  
ATOM   1148  CD1 PHE A 187     -11.551  30.248  28.187  1.00  0.00           C  
ATOM   1149  CD2 PHE A 187     -10.369  28.304  28.948  1.00  0.00           C  
ATOM   1150  CE1 PHE A 187     -10.554  30.498  27.248  1.00  0.00           C  
ATOM   1151  CE2 PHE A 187      -9.366  28.542  28.014  1.00  0.00           C  
ATOM   1152  CZ  PHE A 187      -9.458  29.641  27.160  1.00  0.00           C  
ATOM   1153  N   SER A 188     -14.578  25.893  30.886  1.00  0.00           N  
ATOM   1154  CA  SER A 188     -15.325  25.290  31.977  1.00  0.00           C  
ATOM   1155  C   SER A 188     -14.441  25.375  33.208  1.00  0.00           C  
ATOM   1156  O   SER A 188     -14.565  26.290  34.016  1.00  0.00           O  
ATOM   1157  CB  SER A 188     -15.610  23.809  31.686  1.00  0.00           C  
ATOM   1158  OG  SER A 188     -15.521  23.506  30.294  1.00  0.00           O  
ATOM   1159  N   ASN A 189     -13.536  24.409  33.312  1.00  0.00           N  
ATOM   1160  CA  ASN A 189     -12.617  24.281  34.432  1.00  0.00           C  
ATOM   1161  C   ASN A 189     -11.913  25.543  34.885  1.00  0.00           C  
ATOM   1162  O   ASN A 189     -11.531  25.648  36.055  1.00  0.00           O  
ATOM   1163  CB  ASN A 189     -11.553  23.239  34.106  1.00  0.00           C  
ATOM   1164  CG  ASN A 189     -12.152  21.914  33.699  1.00  0.00           C  
ATOM   1165  OD1 ASN A 189     -11.446  20.915  33.562  1.00  0.00           O  
ATOM   1166  ND2 ASN A 189     -13.469  21.898  33.500  1.00  0.00           N  
ATOM   1167  N   ASP A 190     -11.716  26.502  33.985  1.00  0.00           N  
ATOM   1168  CA  ASP A 190     -10.999  27.689  34.412  1.00  0.00           C  
ATOM   1169  C   ASP A 190     -11.823  28.759  35.071  1.00  0.00           C  
ATOM   1170  O   ASP A 190     -12.419  29.611  34.419  1.00  0.00           O  
ATOM   1171  CB  ASP A 190     -10.188  28.309  33.280  1.00  0.00           C  
ATOM   1172  CG  ASP A 190      -8.808  28.716  33.748  1.00  0.00           C  
ATOM   1173  OD1 ASP A 190      -7.898  27.855  33.749  1.00  0.00           O  
ATOM   1174  OD2 ASP A 190      -8.640  29.883  34.154  1.00  0.00           O  
ATOM   1175  N   GLU A 191     -11.829  28.700  36.394  1.00  0.00           N  
ATOM   1176  CA  GLU A 191     -12.545  29.663  37.204  1.00  0.00           C  
ATOM   1177  C   GLU A 191     -11.911  31.034  36.992  1.00  0.00           C  
ATOM   1178  O   GLU A 191     -12.612  32.020  36.791  1.00  0.00           O  
ATOM   1179  CB  GLU A 191     -12.480  29.243  38.682  1.00  0.00           C  
ATOM   1180  CG  GLU A 191     -11.149  28.612  39.102  1.00  0.00           C  
ATOM   1181  CD  GLU A 191     -11.151  28.049  40.532  1.00  0.00           C  
ATOM   1182  OE1 GLU A 191     -11.379  28.816  41.501  1.00  0.00           O  
ATOM   1183  OE2 GLU A 191     -10.911  26.830  40.680  1.00  0.00           O  
ATOM   1184  N   TYR A 192     -10.580  31.075  37.008  1.00  0.00           N  
ATOM   1185  CA  TYR A 192      -9.838  32.318  36.826  1.00  0.00           C  
ATOM   1186  C   TYR A 192     -10.070  32.876  35.443  1.00  0.00           C  
ATOM   1187  O   TYR A 192     -10.370  34.056  35.295  1.00  0.00           O  
ATOM   1188  CB  TYR A 192      -8.345  32.093  37.042  1.00  0.00           C  
ATOM   1189  CG  TYR A 192      -8.031  31.346  38.313  1.00  0.00           C  
ATOM   1190  CD1 TYR A 192      -8.137  29.960  38.370  1.00  0.00           C  
ATOM   1191  CD2 TYR A 192      -7.658  32.026  39.470  1.00  0.00           C  
ATOM   1192  CE1 TYR A 192      -7.880  29.273  39.546  1.00  0.00           C  
ATOM   1193  CE2 TYR A 192      -7.398  31.342  40.658  1.00  0.00           C  
ATOM   1194  CZ  TYR A 192      -7.511  29.966  40.686  1.00  0.00           C  
ATOM   1195  OH  TYR A 192      -7.258  29.276  41.845  1.00  0.00           O  
ATOM   1196  N   LYS A 193      -9.927  32.033  34.426  1.00  0.00           N  
ATOM   1197  CA  LYS A 193     -10.148  32.494  33.065  1.00  0.00           C  
ATOM   1198  C   LYS A 193     -11.606  32.904  32.942  1.00  0.00           C  
ATOM   1199  O   LYS A 193     -11.941  33.851  32.235  1.00  0.00           O  
ATOM   1200  CB  LYS A 193      -9.797  31.399  32.044  1.00  0.00           C  
ATOM   1201  CG  LYS A 193      -8.312  31.382  31.658  1.00  0.00           C  
ATOM   1202  CD  LYS A 193      -7.956  30.276  30.653  1.00  0.00           C  
ATOM   1203  CE  LYS A 193      -6.440  30.237  30.403  1.00  0.00           C  
ATOM   1204  NZ  LYS A 193      -5.984  29.145  29.483  1.00  0.00           N  
ATOM   1205  N   LEU A 194     -12.472  32.192  33.650  1.00  0.00           N  
ATOM   1206  CA  LEU A 194     -13.891  32.508  33.626  1.00  0.00           C  
ATOM   1207  C   LEU A 194     -14.060  33.857  34.321  1.00  0.00           C  
ATOM   1208  O   LEU A 194     -14.421  34.860  33.690  1.00  0.00           O  
ATOM   1209  CB  LEU A 194     -14.677  31.420  34.362  1.00  0.00           C  
ATOM   1210  CG  LEU A 194     -15.833  30.759  33.615  1.00  0.00           C  
ATOM   1211  CD1 LEU A 194     -15.479  30.515  32.158  1.00  0.00           C  
ATOM   1212  CD2 LEU A 194     -16.162  29.465  34.319  1.00  0.00           C  
ATOM   1213  N   GLU A 195     -13.769  33.876  35.621  1.00  0.00           N  
ATOM   1214  CA  GLU A 195     -13.866  35.089  36.429  1.00  0.00           C  
ATOM   1215  C   GLU A 195     -13.118  36.213  35.725  1.00  0.00           C  
ATOM   1216  O   GLU A 195     -13.221  37.372  36.107  1.00  0.00           O  
ATOM   1217  CB  GLU A 195     -13.262  34.852  37.825  1.00  0.00           C  
ATOM   1218  CG  GLU A 195     -13.898  33.691  38.615  1.00  0.00           C  
ATOM   1219  CD  GLU A 195     -13.298  33.502  40.009  1.00  0.00           C  
ATOM   1220  OE1 GLU A 195     -12.062  33.609  40.155  1.00  0.00           O  
ATOM   1221  OE2 GLU A 195     -14.062  33.231  40.961  1.00  0.00           O  
ATOM   1222  N   LEU A 196     -12.375  35.847  34.684  1.00  0.00           N  
ATOM   1223  CA  LEU A 196     -11.584  36.782  33.894  1.00  0.00           C  
ATOM   1224  C   LEU A 196     -12.313  37.148  32.593  1.00  0.00           C  
ATOM   1225  O   LEU A 196     -12.455  38.328  32.248  1.00  0.00           O  
ATOM   1226  CB  LEU A 196     -10.224  36.137  33.568  1.00  0.00           C  
ATOM   1227  CG  LEU A 196      -9.051  36.895  32.932  1.00  0.00           C  
ATOM   1228  CD1 LEU A 196      -8.390  37.808  33.948  1.00  0.00           C  
ATOM   1229  CD2 LEU A 196      -8.038  35.891  32.415  1.00  0.00           C  
ATOM   1230  N   ILE A 197     -12.781  36.123  31.886  1.00  0.00           N  
ATOM   1231  CA  ILE A 197     -13.464  36.298  30.607  1.00  0.00           C  
ATOM   1232  C   ILE A 197     -14.657  37.236  30.661  1.00  0.00           C  
ATOM   1233  O   ILE A 197     -14.941  37.955  29.697  1.00  0.00           O  
ATOM   1234  CB  ILE A 197     -13.937  34.944  30.040  1.00  0.00           C  
ATOM   1235  CG1 ILE A 197     -14.697  35.165  28.731  1.00  0.00           C  
ATOM   1236  CG2 ILE A 197     -14.839  34.247  31.035  1.00  0.00           C  
ATOM   1237  CD1 ILE A 197     -13.882  35.825  27.649  1.00  0.00           C  
ATOM   1238  N   ASP A 198     -15.358  37.231  31.785  1.00  0.00           N  
ATOM   1239  CA  ASP A 198     -16.517  38.087  31.918  1.00  0.00           C  
ATOM   1240  C   ASP A 198     -16.097  39.543  32.116  1.00  0.00           C  
ATOM   1241  O   ASP A 198     -15.267  39.858  32.968  1.00  0.00           O  
ATOM   1242  CB  ASP A 198     -17.383  37.603  33.079  1.00  0.00           C  
ATOM   1243  CG  ASP A 198     -18.813  38.071  32.962  1.00  0.00           C  
ATOM   1244  OD1 ASP A 198     -19.325  38.109  31.821  1.00  0.00           O  
ATOM   1245  OD2 ASP A 198     -19.423  38.389  34.004  1.00  0.00           O  
ATOM   1246  N   ALA A 199     -16.667  40.422  31.301  1.00  0.00           N  
ATOM   1247  CA  ALA A 199     -16.374  41.847  31.360  1.00  0.00           C  
ATOM   1248  C   ALA A 199     -17.189  42.529  30.272  1.00  0.00           C  
ATOM   1249  O   ALA A 199     -16.976  42.287  29.081  1.00  0.00           O  
ATOM   1250  CB  ALA A 199     -14.884  42.094  31.142  1.00  0.00           C  
ATOM   1251  N   ILE A 200     -18.130  43.375  30.689  1.00  0.00           N  
ATOM   1252  CA  ILE A 200     -18.997  44.088  29.750  1.00  0.00           C  
ATOM   1253  C   ILE A 200     -19.324  45.553  30.124  1.00  0.00           C  
ATOM   1254  O   ILE A 200     -20.468  45.988  29.955  1.00  0.00           O  
ATOM   1255  CB  ILE A 200     -20.351  43.339  29.576  1.00  0.00           C  
ATOM   1256  CG1 ILE A 200     -20.108  41.834  29.434  1.00  0.00           C  
ATOM   1257  CG2 ILE A 200     -21.089  43.863  28.345  1.00  0.00           C  
ATOM   1258  CD1 ILE A 200     -21.383  41.017  29.379  1.00  0.00           C  
ATOM   1259  N   PRO A 201     -18.337  46.332  30.635  1.00  0.00           N  
ATOM   1260  CA  PRO A 201     -18.632  47.734  30.991  1.00  0.00           C  
ATOM   1261  C   PRO A 201     -19.079  48.516  29.757  1.00  0.00           C  
ATOM   1262  O   PRO A 201     -19.908  49.428  29.840  1.00  0.00           O  
ATOM   1263  CB  PRO A 201     -17.298  48.250  31.537  1.00  0.00           C  
ATOM   1264  CG  PRO A 201     -16.667  47.023  32.107  1.00  0.00           C  
ATOM   1265  CD  PRO A 201     -16.961  45.981  31.037  1.00  0.00           C  
ATOM   1266  N   GLU A 202     -18.510  48.141  28.615  1.00  0.00           N  
ATOM   1267  CA  GLU A 202     -18.819  48.765  27.339  1.00  0.00           C  
ATOM   1268  C   GLU A 202     -18.837  47.720  26.207  1.00  0.00           C  
ATOM   1269  O   GLU A 202     -19.029  46.527  26.463  1.00  0.00           O  
ATOM   1270  CB  GLU A 202     -17.808  49.884  27.049  1.00  0.00           C  
ATOM   1271  CG  GLU A 202     -18.000  51.167  27.891  1.00  0.00           C  
ATOM   1272  CD  GLU A 202     -17.422  51.084  29.306  1.00  0.00           C  
ATOM   1273  OE1 GLU A 202     -16.205  50.825  29.444  1.00  0.00           O  
ATOM   1274  OE2 GLU A 202     -18.179  51.293  30.283  1.00  0.00           O  
ATOM   1275  N   ASP A 203     -18.637  48.166  24.967  1.00  0.00           N  
ATOM   1276  CA  ASP A 203     -18.665  47.277  23.797  1.00  0.00           C  
ATOM   1277  C   ASP A 203     -17.340  46.574  23.457  1.00  0.00           C  
ATOM   1278  O   ASP A 203     -16.818  46.724  22.344  1.00  0.00           O  
ATOM   1279  CB  ASP A 203     -19.132  48.056  22.556  1.00  0.00           C  
ATOM   1280  CG  ASP A 203     -20.493  48.703  22.741  1.00  0.00           C  
ATOM   1281  OD1 ASP A 203     -20.592  49.709  23.474  1.00  0.00           O  
ATOM   1282  OD2 ASP A 203     -21.469  48.199  22.149  1.00  0.00           O  
ATOM   1283  N   GLU A 205     -16.811  45.791  24.396  1.00  0.00           N  
ATOM   1284  CA  GLU A 205     -15.551  45.083  24.173  1.00  0.00           C  
ATOM   1285  C   GLU A 205     -15.738  43.642  23.680  1.00  0.00           C  
ATOM   1286  O   GLU A 205     -16.735  42.988  23.997  1.00  0.00           O  
ATOM   1287  CB  GLU A 205     -14.710  45.099  25.461  1.00  0.00           C  
ATOM   1288  CG  GLU A 205     -15.386  45.741  26.683  1.00  0.00           C  
ATOM   1289  CD  GLU A 205     -16.139  44.743  27.549  1.00  0.00           C  
ATOM   1290  OE1 GLU A 205     -17.169  44.201  27.100  1.00  0.00           O  
ATOM   1291  OE2 GLU A 205     -15.691  44.496  28.687  1.00  0.00           O  
ATOM   1292  N   ASN A 206     -14.777  43.160  22.894  1.00  0.00           N  
ATOM   1293  CA  ASN A 206     -14.818  41.795  22.364  1.00  0.00           C  
ATOM   1294  C   ASN A 206     -13.658  40.965  22.924  1.00  0.00           C  
ATOM   1295  O   ASN A 206     -12.698  41.519  23.472  1.00  0.00           O  
ATOM   1296  CB  ASN A 206     -14.750  41.815  20.833  1.00  0.00           C  
ATOM   1297  CG  ASN A 206     -16.049  42.276  20.197  1.00  0.00           C  
ATOM   1298  OD1 ASN A 206     -16.675  43.231  20.660  1.00  0.00           O  
ATOM   1299  ND2 ASN A 206     -16.454  41.607  19.120  1.00  0.00           N  
ATOM   1300  N   VAL A 207     -13.749  39.640  22.788  1.00  0.00           N  
ATOM   1301  CA  VAL A 207     -12.704  38.743  23.293  1.00  0.00           C  
ATOM   1302  C   VAL A 207     -11.988  37.994  22.175  1.00  0.00           C  
ATOM   1303  O   VAL A 207     -12.603  37.644  21.164  1.00  0.00           O  
ATOM   1304  CB  VAL A 207     -13.278  37.682  24.269  1.00  0.00           C  
ATOM   1305  CG1 VAL A 207     -14.031  38.362  25.399  1.00  0.00           C  
ATOM   1306  CG2 VAL A 207     -14.182  36.721  23.524  1.00  0.00           C  
ATOM   1307  N   THR A 208     -10.694  37.742  22.372  1.00  0.00           N  
ATOM   1308  CA  THR A 208      -9.878  37.023  21.394  1.00  0.00           C  
ATOM   1309  C   THR A 208      -9.141  35.831  22.004  1.00  0.00           C  
ATOM   1310  O   THR A 208      -8.777  35.841  23.182  1.00  0.00           O  
ATOM   1311  CB  THR A 208      -8.855  37.960  20.746  1.00  0.00           C  
ATOM   1312  OG1 THR A 208      -8.589  39.052  21.632  1.00  0.00           O  
ATOM   1313  CG2 THR A 208      -9.381  38.494  19.431  1.00  0.00           C  
ATOM   1314  N   LEU A 209      -8.929  34.805  21.188  1.00  0.00           N  
ATOM   1315  CA  LEU A 209      -8.243  33.592  21.619  1.00  0.00           C  
ATOM   1316  C   LEU A 209      -6.874  33.433  20.947  1.00  0.00           C  
ATOM   1317  O   LEU A 209      -6.762  33.574  19.729  1.00  0.00           O  
ATOM   1318  CB  LEU A 209      -9.101  32.371  21.286  1.00  0.00           C  
ATOM   1319  CG  LEU A 209     -10.428  32.153  22.013  1.00  0.00           C  
ATOM   1320  CD1 LEU A 209     -11.427  31.482  21.080  1.00  0.00           C  
ATOM   1321  CD2 LEU A 209     -10.195  31.315  23.261  1.00  0.00           C  
ATOM   1322  N   TYR A 210      -5.836  33.161  21.743  1.00  0.00           N  
ATOM   1323  CA  TYR A 210      -4.481  32.937  21.221  1.00  0.00           C  
ATOM   1324  C   TYR A 210      -4.341  31.433  21.141  1.00  0.00           C  
ATOM   1325  O   TYR A 210      -4.466  30.741  22.153  1.00  0.00           O  
ATOM   1326  CB  TYR A 210      -3.407  33.492  22.170  1.00  0.00           C  
ATOM   1327  CG  TYR A 210      -2.052  32.762  22.145  1.00  0.00           C  
ATOM   1328  CD1 TYR A 210      -1.121  32.978  21.131  1.00  0.00           C  
ATOM   1329  CD2 TYR A 210      -1.709  31.853  23.149  1.00  0.00           C  
ATOM   1330  CE1 TYR A 210       0.123  32.303  21.126  1.00  0.00           C  
ATOM   1331  CE2 TYR A 210      -0.477  31.181  23.143  1.00  0.00           C  
ATOM   1332  CZ  TYR A 210       0.430  31.410  22.135  1.00  0.00           C  
ATOM   1333  OH  TYR A 210       1.640  30.741  22.150  1.00  0.00           O  
ATOM   1334  N   SER A 211      -4.109  30.913  19.944  1.00  0.00           N  
ATOM   1335  CA  SER A 211      -3.962  29.484  19.822  1.00  0.00           C  
ATOM   1336  C   SER A 211      -2.722  29.108  19.097  1.00  0.00           C  
ATOM   1337  O   SER A 211      -2.292  29.780  18.169  1.00  0.00           O  
ATOM   1338  CB  SER A 211      -5.161  28.854  19.134  1.00  0.00           C  
ATOM   1339  OG  SER A 211      -6.047  28.354  20.114  1.00  0.00           O  
ATOM   1340  N   GLN A 212      -2.148  28.015  19.557  1.00  0.00           N  
ATOM   1341  CA  GLN A 212      -0.944  27.490  18.990  1.00  0.00           C  
ATOM   1342  C   GLN A 212      -1.136  26.006  19.151  1.00  0.00           C  
ATOM   1343  O   GLN A 212      -0.860  25.427  20.193  1.00  0.00           O  
ATOM   1344  CB  GLN A 212       0.283  27.986  19.761  1.00  0.00           C  
ATOM   1345  CG  GLN A 212       1.573  27.357  19.288  1.00  0.00           C  
ATOM   1346  CD  GLN A 212       2.766  27.781  20.101  1.00  0.00           C  
ATOM   1347  OE1 GLN A 212       2.621  28.294  21.219  1.00  0.00           O  
ATOM   1348  NE2 GLN A 212       3.962  27.554  19.560  1.00  0.00           N  
ATOM   1349  N   GLY A 213      -1.648  25.406  18.088  1.00  0.00           N  
ATOM   1350  CA  GLY A 213      -1.915  23.988  18.086  1.00  0.00           C  
ATOM   1351  C   GLY A 213      -2.494  23.490  19.389  1.00  0.00           C  
ATOM   1352  O   GLY A 213      -3.673  23.618  19.690  1.00  0.00           O  
ATOM   1353  N   ASP A 214      -1.587  22.954  20.175  1.00  0.00           N  
ATOM   1354  CA  ASP A 214      -1.826  22.330  21.458  1.00  0.00           C  
ATOM   1355  C   ASP A 214      -2.417  23.086  22.651  1.00  0.00           C  
ATOM   1356  O   ASP A 214      -3.069  22.492  23.501  1.00  0.00           O  
ATOM   1357  CB  ASP A 214      -0.493  21.737  21.872  1.00  0.00           C  
ATOM   1358  CG  ASP A 214      -0.614  20.882  23.047  1.00  0.00           C  
ATOM   1359  OD1 ASP A 214      -1.707  20.316  23.192  1.00  0.00           O  
ATOM   1360  OD2 ASP A 214       0.361  20.763  23.810  1.00  0.00           O  
ATOM   1361  N   PHE A 215      -2.169  24.392  22.712  1.00  0.00           N  
ATOM   1362  CA  PHE A 215      -2.565  25.251  23.833  1.00  0.00           C  
ATOM   1363  C   PHE A 215      -3.392  26.466  23.399  1.00  0.00           C  
ATOM   1364  O   PHE A 215      -3.114  27.087  22.376  1.00  0.00           O  
ATOM   1365  CB  PHE A 215      -1.254  25.670  24.533  1.00  0.00           C  
ATOM   1366  CG  PHE A 215      -1.367  26.844  25.463  1.00  0.00           C  
ATOM   1367  CD1 PHE A 215      -1.858  26.688  26.755  1.00  0.00           C  
ATOM   1368  CD2 PHE A 215      -0.957  28.108  25.047  1.00  0.00           C  
ATOM   1369  CE1 PHE A 215      -1.929  27.779  27.623  1.00  0.00           C  
ATOM   1370  CE2 PHE A 215      -1.026  29.200  25.902  1.00  0.00           C  
ATOM   1371  CZ  PHE A 215      -1.512  29.043  27.187  1.00  0.00           C  
ATOM   1372  N   THR A 216      -4.422  26.796  24.173  1.00  0.00           N  
ATOM   1373  CA  THR A 216      -5.276  27.945  23.850  1.00  0.00           C  
ATOM   1374  C   THR A 216      -5.316  28.864  25.052  1.00  0.00           C  
ATOM   1375  O   THR A 216      -5.242  28.403  26.186  1.00  0.00           O  
ATOM   1376  CB  THR A 216      -6.746  27.534  23.533  1.00  0.00           C  
ATOM   1377  OG1 THR A 216      -6.771  26.467  22.577  1.00  0.00           O  
ATOM   1378  CG2 THR A 216      -7.499  28.716  22.950  1.00  0.00           C  
ATOM   1379  N   ASP A 217      -5.435  30.161  24.814  1.00  0.00           N  
ATOM   1380  CA  ASP A 217      -5.480  31.097  25.921  1.00  0.00           C  
ATOM   1381  C   ASP A 217      -6.287  32.322  25.550  1.00  0.00           C  
ATOM   1382  O   ASP A 217      -6.692  32.500  24.410  1.00  0.00           O  
ATOM   1383  CB  ASP A 217      -4.056  31.502  26.351  1.00  0.00           C  
ATOM   1384  CG  ASP A 217      -3.982  32.014  27.814  1.00  0.00           C  
ATOM   1385  OD1 ASP A 217      -2.875  32.396  28.251  1.00  0.00           O  
ATOM   1386  OD2 ASP A 217      -5.006  32.036  28.532  1.00  0.00           O  
ATOM   1387  N   LEU A 218      -6.513  33.177  26.530  1.00  0.00           N  
ATOM   1388  CA  LEU A 218      -7.301  34.362  26.304  1.00  0.00           C  
ATOM   1389  C   LEU A 218      -6.487  35.648  26.356  1.00  0.00           C  
ATOM   1390  O   LEU A 218      -6.120  36.124  27.427  1.00  0.00           O  
ATOM   1391  CB  LEU A 218      -8.436  34.399  27.325  1.00  0.00           C  
ATOM   1392  CG  LEU A 218      -9.193  35.709  27.508  1.00  0.00           C  
ATOM   1393  CD1 LEU A 218      -9.756  36.221  26.168  1.00  0.00           C  
ATOM   1394  CD2 LEU A 218     -10.279  35.465  28.547  1.00  0.00           C  
ATOM   1395  N   CYS A 219      -6.208  36.209  25.184  1.00  0.00           N  
ATOM   1396  CA  CYS A 219      -5.457  37.450  25.116  1.00  0.00           C  
ATOM   1397  C   CYS A 219      -5.855  38.274  23.896  1.00  0.00           C  
ATOM   1398  O   CYS A 219      -6.483  37.768  22.964  1.00  0.00           O  
ATOM   1399  CB  CYS A 219      -3.955  37.157  25.075  1.00  0.00           C  
ATOM   1400  SG  CYS A 219      -2.916  38.569  25.560  1.00  0.00           S  
ATOM   1401  N   ARG A 220      -5.491  39.552  23.920  1.00  0.00           N  
ATOM   1402  CA  ARG A 220      -5.768  40.472  22.813  1.00  0.00           C  
ATOM   1403  C   ARG A 220      -4.452  41.125  22.396  1.00  0.00           C  
ATOM   1404  O   ARG A 220      -4.423  42.006  21.534  1.00  0.00           O  
ATOM   1405  CB  ARG A 220      -6.738  41.565  23.259  1.00  0.00           C  
ATOM   1406  CG  ARG A 220      -6.186  42.486  24.353  1.00  0.00           C  
ATOM   1407  CD  ARG A 220      -7.270  43.433  24.794  1.00  0.00           C  
ATOM   1408  NE  ARG A 220      -8.546  42.723  24.815  1.00  0.00           N  
ATOM   1409  CZ  ARG A 220      -9.679  43.210  25.308  1.00  0.00           C  
ATOM   1410  NH1 ARG A 220      -9.711  44.430  25.838  1.00  0.00           N  
ATOM   1411  NH2 ARG A 220     -10.785  42.471  25.264  1.00  0.00           N  
ATOM   1412  N   GLY A 221      -3.368  40.682  23.032  1.00  0.00           N  
ATOM   1413  CA  GLY A 221      -2.050  41.228  22.764  1.00  0.00           C  
ATOM   1414  C   GLY A 221      -1.375  40.715  21.511  1.00  0.00           C  
ATOM   1415  O   GLY A 221      -1.777  39.702  20.917  1.00  0.00           O  
ATOM   1416  N   VAL A 222      -0.338  41.439  21.108  1.00  0.00           N  
ATOM   1417  CA  VAL A 222       0.433  41.084  19.934  1.00  0.00           C  
ATOM   1418  C   VAL A 222       1.408  39.967  20.302  1.00  0.00           C  
ATOM   1419  O   VAL A 222       2.041  40.003  21.342  1.00  0.00           O  
ATOM   1420  CB  VAL A 222       1.203  42.310  19.410  1.00  0.00           C  
ATOM   1421  CG1 VAL A 222       2.104  41.912  18.255  1.00  0.00           C  
ATOM   1422  CG2 VAL A 222       0.218  43.376  18.986  1.00  0.00           C  
ATOM   1423  N   HIS A 223       1.499  38.959  19.452  1.00  0.00           N  
ATOM   1424  CA  HIS A 223       2.396  37.863  19.704  1.00  0.00           C  
ATOM   1425  C   HIS A 223       3.452  37.915  18.669  1.00  0.00           C  
ATOM   1426  O   HIS A 223       3.382  38.725  17.765  1.00  0.00           O  
ATOM   1427  CB  HIS A 223       1.655  36.546  19.627  1.00  0.00           C  
ATOM   1428  CG  HIS A 223       0.718  36.339  20.769  1.00  0.00           C  
ATOM   1429  ND1 HIS A 223      -0.517  36.947  20.831  1.00  0.00           N  
ATOM   1430  CD2 HIS A 223       0.882  35.689  21.947  1.00  0.00           C  
ATOM   1431  CE1 HIS A 223      -1.074  36.683  22.004  1.00  0.00           C  
ATOM   1432  NE2 HIS A 223      -0.245  35.924  22.698  1.00  0.00           N  
ATOM   1433  N   VAL A 224       4.446  37.060  18.800  1.00  0.00           N  
ATOM   1434  CA  VAL A 224       5.527  37.033  17.837  1.00  0.00           C  
ATOM   1435  C   VAL A 224       4.911  36.427  16.566  1.00  0.00           C  
ATOM   1436  O   VAL A 224       3.938  35.701  16.646  1.00  0.00           O  
ATOM   1437  CB  VAL A 224       6.705  36.169  18.398  1.00  0.00           C  
ATOM   1438  CG1 VAL A 224       6.520  34.693  18.048  1.00  0.00           C  
ATOM   1439  CG2 VAL A 224       8.011  36.692  17.894  1.00  0.00           C  
ATOM   1440  N   PRO A 225       5.433  36.757  15.376  1.00  0.00           N  
ATOM   1441  CA  PRO A 225       4.851  36.176  14.162  1.00  0.00           C  
ATOM   1442  C   PRO A 225       5.176  34.696  14.058  1.00  0.00           C  
ATOM   1443  O   PRO A 225       4.450  33.937  13.433  1.00  0.00           O  
ATOM   1444  CB  PRO A 225       5.501  36.982  13.042  1.00  0.00           C  
ATOM   1445  CG  PRO A 225       6.848  37.244  13.582  1.00  0.00           C  
ATOM   1446  CD  PRO A 225       6.531  37.674  15.026  1.00  0.00           C  
ATOM   1447  N   SER A 226       6.281  34.282  14.655  1.00  0.00           N  
ATOM   1448  CA  SER A 226       6.629  32.880  14.612  1.00  0.00           C  
ATOM   1449  C   SER A 226       7.365  32.406  15.840  1.00  0.00           C  
ATOM   1450  O   SER A 226       8.411  32.929  16.215  1.00  0.00           O  
ATOM   1451  CB  SER A 226       7.466  32.545  13.377  1.00  0.00           C  
ATOM   1452  OG  SER A 226       7.927  31.195  13.441  1.00  0.00           O  
ATOM   1453  N   THR A 227       6.793  31.383  16.446  1.00  0.00           N  
ATOM   1454  CA  THR A 227       7.338  30.748  17.625  1.00  0.00           C  
ATOM   1455  C   THR A 227       8.853  30.427  17.477  1.00  0.00           C  
ATOM   1456  O   THR A 227       9.527  30.059  18.457  1.00  0.00           O  
ATOM   1457  CB  THR A 227       6.557  29.460  17.874  1.00  0.00           C  
ATOM   1458  OG1 THR A 227       6.563  29.155  19.267  1.00  0.00           O  
ATOM   1459  CG2 THR A 227       7.171  28.312  17.082  1.00  0.00           C  
ATOM   1460  N   ALA A 228       9.383  30.579  16.259  1.00  0.00           N  
ATOM   1461  CA  ALA A 228      10.802  30.282  15.990  1.00  0.00           C  
ATOM   1462  C   ALA A 228      11.742  31.420  16.381  1.00  0.00           C  
ATOM   1463  O   ALA A 228      12.956  31.328  16.222  1.00  0.00           O  
ATOM   1464  CB  ALA A 228      10.994  29.929  14.528  1.00  0.00           C  
ATOM   1465  N   LYS A 229      11.164  32.494  16.897  1.00  0.00           N  
ATOM   1466  CA  LYS A 229      11.948  33.630  17.340  1.00  0.00           C  
ATOM   1467  C   LYS A 229      12.335  33.487  18.822  1.00  0.00           C  
ATOM   1468  O   LYS A 229      13.305  34.083  19.289  1.00  0.00           O  
ATOM   1469  CB  LYS A 229      11.148  34.907  17.107  1.00  0.00           C  
ATOM   1470  CG  LYS A 229      10.869  35.142  15.638  1.00  0.00           C  
ATOM   1471  CD  LYS A 229      10.607  36.613  15.369  1.00  0.00           C  
ATOM   1472  CE  LYS A 229      10.479  36.896  13.871  1.00  0.00           C  
ATOM   1473  NZ  LYS A 229      11.732  36.588  13.071  1.00  0.00           N  
ATOM   1474  N   ILE A 230      11.593  32.656  19.545  1.00  0.00           N  
ATOM   1475  CA  ILE A 230      11.827  32.444  20.957  1.00  0.00           C  
ATOM   1476  C   ILE A 230      12.938  31.444  21.246  1.00  0.00           C  
ATOM   1477  O   ILE A 230      12.690  30.242  21.322  1.00  0.00           O  
ATOM   1478  CB  ILE A 230      10.544  31.973  21.585  1.00  0.00           C  
ATOM   1479  CG1 ILE A 230       9.409  32.868  21.088  1.00  0.00           C  
ATOM   1480  CG2 ILE A 230      10.655  31.994  23.081  1.00  0.00           C  
ATOM   1481  CD1 ILE A 230       8.057  32.563  21.675  1.00  0.00           C  
ATOM   1482  N   LYS A 231      14.164  31.938  21.432  1.00  0.00           N  
ATOM   1483  CA  LYS A 231      15.317  31.065  21.714  1.00  0.00           C  
ATOM   1484  C   LYS A 231      16.107  31.402  22.987  1.00  0.00           C  
ATOM   1485  O   LYS A 231      16.593  30.511  23.683  1.00  0.00           O  
ATOM   1486  CB  LYS A 231      16.286  31.092  20.533  1.00  0.00           C  
ATOM   1487  CG  LYS A 231      15.669  30.685  19.232  1.00  0.00           C  
ATOM   1488  CD  LYS A 231      16.529  31.123  18.042  1.00  0.00           C  
ATOM   1489  CE  LYS A 231      17.849  30.355  17.939  1.00  0.00           C  
ATOM   1490  NZ  LYS A 231      18.385  30.481  16.539  1.00  0.00           N  
ATOM   1491  N   GLU A 232      16.245  32.698  23.260  1.00  0.00           N  
ATOM   1492  CA  GLU A 232      16.982  33.201  24.415  1.00  0.00           C  
ATOM   1493  C   GLU A 232      16.053  33.618  25.541  1.00  0.00           C  
ATOM   1494  O   GLU A 232      15.707  34.779  25.681  1.00  0.00           O  
ATOM   1495  CB  GLU A 232      17.808  34.397  23.994  1.00  0.00           C  
ATOM   1496  CG  GLU A 232      18.666  34.138  22.786  1.00  0.00           C  
ATOM   1497  CD  GLU A 232      19.552  32.931  22.960  1.00  0.00           C  
ATOM   1498  OE1 GLU A 232      19.798  32.533  24.121  1.00  0.00           O  
ATOM   1499  OE2 GLU A 232      20.012  32.386  21.929  1.00  0.00           O  
ATOM   1500  N   PHE A 233      15.643  32.663  26.345  1.00  0.00           N  
ATOM   1501  CA  PHE A 233      14.755  32.972  27.432  1.00  0.00           C  
ATOM   1502  C   PHE A 233      15.323  32.268  28.645  1.00  0.00           C  
ATOM   1503  O   PHE A 233      16.258  31.489  28.507  1.00  0.00           O  
ATOM   1504  CB  PHE A 233      13.321  32.499  27.104  1.00  0.00           C  
ATOM   1505  CG  PHE A 233      13.212  31.032  26.709  1.00  0.00           C  
ATOM   1506  CD1 PHE A 233      13.165  30.030  27.675  1.00  0.00           C  
ATOM   1507  CD2 PHE A 233      13.224  30.652  25.368  1.00  0.00           C  
ATOM   1508  CE1 PHE A 233      13.143  28.674  27.293  1.00  0.00           C  
ATOM   1509  CE2 PHE A 233      13.200  29.322  25.004  1.00  0.00           C  
ATOM   1510  CZ  PHE A 233      13.166  28.336  25.943  1.00  0.00           C  
ATOM   1511  N   LYS A 234      14.788  32.560  29.827  1.00  0.00           N  
ATOM   1512  CA  LYS A 234      15.261  31.938  31.055  1.00  0.00           C  
ATOM   1513  C   LYS A 234      14.283  32.142  32.208  1.00  0.00           C  
ATOM   1514  O   LYS A 234      13.689  33.209  32.356  1.00  0.00           O  
ATOM   1515  CB  LYS A 234      16.620  32.524  31.442  1.00  0.00           C  
ATOM   1516  CG  LYS A 234      17.194  31.931  32.702  1.00  0.00           C  
ATOM   1517  CD  LYS A 234      18.570  31.383  32.445  1.00  0.00           C  
ATOM   1518  CE  LYS A 234      19.029  30.507  33.591  1.00  0.00           C  
ATOM   1519  NZ  LYS A 234      17.985  29.466  33.893  1.00  0.00           N  
ATOM   1520  N   LEU A 235      14.105  31.120  33.028  1.00  0.00           N  
ATOM   1521  CA  LEU A 235      13.216  31.279  34.170  1.00  0.00           C  
ATOM   1522  C   LEU A 235      14.037  31.642  35.414  1.00  0.00           C  
ATOM   1523  O   LEU A 235      14.909  30.895  35.872  1.00  0.00           O  
ATOM   1524  CB  LEU A 235      12.379  30.015  34.388  1.00  0.00           C  
ATOM   1525  CG  LEU A 235      11.497  29.601  33.188  1.00  0.00           C  
ATOM   1526  CD1 LEU A 235      10.261  28.844  33.714  1.00  0.00           C  
ATOM   1527  CD2 LEU A 235      11.051  30.819  32.379  1.00  0.00           C  
ATOM   1528  N   LEU A 236      13.749  32.819  35.942  1.00  0.00           N  
ATOM   1529  CA  LEU A 236      14.451  33.353  37.091  1.00  0.00           C  
ATOM   1530  C   LEU A 236      14.026  32.804  38.467  1.00  0.00           C  
ATOM   1531  O   LEU A 236      14.809  32.121  39.152  1.00  0.00           O  
ATOM   1532  CB  LEU A 236      14.303  34.858  37.033  1.00  0.00           C  
ATOM   1533  CG  LEU A 236      14.552  35.355  35.594  1.00  0.00           C  
ATOM   1534  CD1 LEU A 236      14.343  36.857  35.512  1.00  0.00           C  
ATOM   1535  CD2 LEU A 236      15.951  34.984  35.132  1.00  0.00           C  
ATOM   1536  N   SER A 237      12.784  33.075  38.863  1.00  0.00           N  
ATOM   1537  CA  SER A 237      12.292  32.610  40.157  1.00  0.00           C  
ATOM   1538  C   SER A 237      10.823  32.198  40.181  1.00  0.00           C  
ATOM   1539  O   SER A 237      10.049  32.553  39.294  1.00  0.00           O  
ATOM   1540  CB  SER A 237      12.502  33.706  41.191  1.00  0.00           C  
ATOM   1541  OG  SER A 237      11.908  34.917  40.753  1.00  0.00           O  
ATOM   1542  N   THR A 238      10.459  31.448  41.221  1.00  0.00           N  
ATOM   1543  CA  THR A 238       9.088  30.990  41.449  1.00  0.00           C  
ATOM   1544  C   THR A 238       8.762  31.515  42.817  1.00  0.00           C  
ATOM   1545  O   THR A 238       9.453  31.189  43.770  1.00  0.00           O  
ATOM   1546  CB  THR A 238       8.965  29.456  41.542  1.00  0.00           C  
ATOM   1547  OG1 THR A 238       9.926  28.961  42.483  1.00  0.00           O  
ATOM   1548  CG2 THR A 238       9.179  28.810  40.187  1.00  0.00           C  
ATOM   1549  N   ALA A 239       7.727  32.338  42.907  1.00  0.00           N  
ATOM   1550  CA  ALA A 239       7.308  32.911  44.174  1.00  0.00           C  
ATOM   1551  C   ALA A 239       5.858  32.524  44.398  1.00  0.00           C  
ATOM   1552  O   ALA A 239       5.294  31.750  43.624  1.00  0.00           O  
ATOM   1553  CB  ALA A 239       7.453  34.421  44.142  1.00  0.00           C  
ATOM   1554  N   GLY A 240       5.265  33.046  45.465  1.00  0.00           N  
ATOM   1555  CA  GLY A 240       3.878  32.745  45.760  1.00  0.00           C  
ATOM   1556  C   GLY A 240       3.053  33.996  45.544  1.00  0.00           C  
ATOM   1557  O   GLY A 240       3.338  35.052  46.107  1.00  0.00           O  
ATOM   1558  N   ALA A 241       2.033  33.891  44.708  1.00  0.00           N  
ATOM   1559  CA  ALA A 241       1.174  35.027  44.437  1.00  0.00           C  
ATOM   1560  C   ALA A 241      -0.278  34.646  44.700  1.00  0.00           C  
ATOM   1561  O   ALA A 241      -0.700  33.498  44.502  1.00  0.00           O  
ATOM   1562  CB  ALA A 241       1.352  35.503  43.003  1.00  0.00           C  
ATOM   1563  N   TYR A 242      -1.033  35.645  45.139  1.00  0.00           N  
ATOM   1564  CA  TYR A 242      -2.440  35.515  45.504  1.00  0.00           C  
ATOM   1565  C   TYR A 242      -3.319  35.854  44.301  1.00  0.00           C  
ATOM   1566  O   TYR A 242      -2.933  36.676  43.467  1.00  0.00           O  
ATOM   1567  CB  TYR A 242      -2.690  36.481  46.674  1.00  0.00           C  
ATOM   1568  CG  TYR A 242      -1.384  36.868  47.374  1.00  0.00           C  
ATOM   1569  CD1 TYR A 242      -0.602  35.895  48.022  1.00  0.00           C  
ATOM   1570  CD2 TYR A 242      -0.883  38.176  47.313  1.00  0.00           C  
ATOM   1571  CE1 TYR A 242       0.648  36.208  48.583  1.00  0.00           C  
ATOM   1572  CE2 TYR A 242       0.370  38.504  47.874  1.00  0.00           C  
ATOM   1573  CZ  TYR A 242       1.131  37.510  48.508  1.00  0.00           C  
ATOM   1574  OH  TYR A 242       2.367  37.800  49.064  1.00  0.00           O  
ATOM   1575  N   TRP A 243      -4.485  35.221  44.198  1.00  0.00           N  
ATOM   1576  CA  TRP A 243      -5.377  35.502  43.074  1.00  0.00           C  
ATOM   1577  C   TRP A 243      -5.940  36.918  43.170  1.00  0.00           C  
ATOM   1578  O   TRP A 243      -6.636  37.254  44.122  1.00  0.00           O  
ATOM   1579  CB  TRP A 243      -6.519  34.491  43.034  1.00  0.00           C  
ATOM   1580  CG  TRP A 243      -7.455  34.659  41.861  1.00  0.00           C  
ATOM   1581  CD1 TRP A 243      -8.802  34.431  41.856  1.00  0.00           C  
ATOM   1582  CD2 TRP A 243      -7.118  35.089  40.533  1.00  0.00           C  
ATOM   1583  NE1 TRP A 243      -9.324  34.698  40.616  1.00  0.00           N  
ATOM   1584  CE2 TRP A 243      -8.314  35.105  39.783  1.00  0.00           C  
ATOM   1585  CE3 TRP A 243      -5.922  35.461  39.902  1.00  0.00           C  
ATOM   1586  CZ2 TRP A 243      -8.355  35.481  38.437  1.00  0.00           C  
ATOM   1587  CZ3 TRP A 243      -5.960  35.836  38.560  1.00  0.00           C  
ATOM   1588  CH2 TRP A 243      -7.171  35.843  37.844  1.00  0.00           C  
ATOM   1589  N   ARG A 244      -5.635  37.742  42.173  1.00  0.00           N  
ATOM   1590  CA  ARG A 244      -6.082  39.134  42.137  1.00  0.00           C  
ATOM   1591  C   ARG A 244      -5.516  39.912  43.313  1.00  0.00           C  
ATOM   1592  O   ARG A 244      -6.034  40.965  43.674  1.00  0.00           O  
ATOM   1593  CB  ARG A 244      -7.607  39.227  42.176  1.00  0.00           C  
ATOM   1594  CG  ARG A 244      -8.318  38.598  40.992  1.00  0.00           C  
ATOM   1595  CD  ARG A 244      -9.818  38.834  41.091  1.00  0.00           C  
ATOM   1596  NE  ARG A 244     -10.581  37.923  40.242  1.00  0.00           N  
ATOM   1597  CZ  ARG A 244     -11.908  37.823  40.258  1.00  0.00           C  
ATOM   1598  NH1 ARG A 244     -12.625  38.584  41.080  1.00  0.00           N  
ATOM   1599  NH2 ARG A 244     -12.517  36.954  39.459  1.00  0.00           N  
ATOM   1600  N   GLY A 245      -4.444  39.395  43.900  1.00  0.00           N  
ATOM   1601  CA  GLY A 245      -3.841  40.050  45.040  1.00  0.00           C  
ATOM   1602  C   GLY A 245      -4.873  40.143  46.142  1.00  0.00           C  
ATOM   1603  O   GLY A 245      -5.273  41.236  46.534  1.00  0.00           O  
ATOM   1604  N   ASP A 246      -5.315  38.996  46.647  1.00  0.00           N  
ATOM   1605  CA  ASP A 246      -6.327  38.996  47.692  1.00  0.00           C  
ATOM   1606  C   ASP A 246      -6.267  37.765  48.590  1.00  0.00           C  
ATOM   1607  O   ASP A 246      -6.596  36.654  48.168  1.00  0.00           O  
ATOM   1608  CB  ASP A 246      -7.713  39.120  47.055  1.00  0.00           C  
ATOM   1609  CG  ASP A 246      -8.751  39.625  48.028  1.00  0.00           C  
ATOM   1610  OD1 ASP A 246      -9.168  38.845  48.912  1.00  0.00           O  
ATOM   1611  OD2 ASP A 246      -9.137  40.809  47.912  1.00  0.00           O  
ATOM   1612  N   SER A 247      -5.850  37.986  49.833  1.00  0.00           N  
ATOM   1613  CA  SER A 247      -5.726  36.930  50.837  1.00  0.00           C  
ATOM   1614  C   SER A 247      -6.913  35.963  50.808  1.00  0.00           C  
ATOM   1615  O   SER A 247      -6.746  34.738  50.882  1.00  0.00           O  
ATOM   1616  CB  SER A 247      -5.621  37.555  52.231  1.00  0.00           C  
ATOM   1617  OG  SER A 247      -4.651  38.588  52.264  1.00  0.00           O  
ATOM   1618  N   ASN A 248      -8.113  36.527  50.711  1.00  0.00           N  
ATOM   1619  CA  ASN A 248      -9.335  35.736  50.670  1.00  0.00           C  
ATOM   1620  C   ASN A 248      -9.137  34.622  49.656  1.00  0.00           C  
ATOM   1621  O   ASN A 248      -9.110  33.443  50.005  1.00  0.00           O  
ATOM   1622  CB  ASN A 248     -10.520  36.612  50.241  1.00  0.00           C  
ATOM   1623  CG  ASN A 248     -10.671  37.871  51.097  1.00  0.00           C  
ATOM   1624  OD1 ASN A 248     -11.567  38.687  50.868  1.00  0.00           O  
ATOM   1625  ND2 ASN A 248      -9.792  38.033  52.083  1.00  0.00           N  
ATOM   1626  N   ASN A 249      -8.974  35.021  48.399  1.00  0.00           N  
ATOM   1627  CA  ASN A 249      -8.783  34.090  47.299  1.00  0.00           C  
ATOM   1628  C   ASN A 249      -7.684  33.071  47.528  1.00  0.00           C  
ATOM   1629  O   ASN A 249      -6.942  33.148  48.509  1.00  0.00           O  
ATOM   1630  CB  ASN A 249      -8.481  34.852  46.016  1.00  0.00           C  
ATOM   1631  CG  ASN A 249      -9.628  35.716  45.578  1.00  0.00           C  
ATOM   1632  OD1 ASN A 249      -9.807  36.836  46.064  1.00  0.00           O  
ATOM   1633  ND2 ASN A 249     -10.432  35.193  44.661  1.00  0.00           N  
ATOM   1634  N   LYS A 250      -7.599  32.121  46.596  1.00  0.00           N  
ATOM   1635  CA  LYS A 250      -6.601  31.057  46.619  1.00  0.00           C  
ATOM   1636  C   LYS A 250      -5.231  31.616  46.212  1.00  0.00           C  
ATOM   1637  O   LYS A 250      -5.137  32.669  45.567  1.00  0.00           O  
ATOM   1638  CB  LYS A 250      -7.012  29.929  45.661  1.00  0.00           C  
ATOM   1639  CG  LYS A 250      -6.132  28.697  45.751  1.00  0.00           C  
ATOM   1640  CD  LYS A 250      -6.687  27.548  44.938  1.00  0.00           C  
ATOM   1641  CE  LYS A 250      -5.976  26.238  45.283  1.00  0.00           C  
ATOM   1642  NZ  LYS A 250      -6.514  25.055  44.537  1.00  0.00           N  
ATOM   1643  N   MET A 251      -4.163  30.925  46.591  1.00  0.00           N  
ATOM   1644  CA  MET A 251      -2.835  31.405  46.246  1.00  0.00           C  
ATOM   1645  C   MET A 251      -2.195  30.591  45.126  1.00  0.00           C  
ATOM   1646  O   MET A 251      -2.013  29.370  45.233  1.00  0.00           O  
ATOM   1647  CB  MET A 251      -1.923  31.426  47.484  1.00  0.00           C  
ATOM   1648  CG  MET A 251      -0.489  31.825  47.164  1.00  0.00           C  
ATOM   1649  SD  MET A 251       0.394  32.635  48.514  1.00  0.00           S  
ATOM   1650  CE  MET A 251       1.451  31.283  49.114  1.00  0.00           C  
ATOM   1651  N   LEU A 252      -1.856  31.294  44.048  1.00  0.00           N  
ATOM   1652  CA  LEU A 252      -1.227  30.686  42.877  1.00  0.00           C  
ATOM   1653  C   LEU A 252       0.298  30.671  42.998  1.00  0.00           C  
ATOM   1654  O   LEU A 252       0.871  31.331  43.876  1.00  0.00           O  
ATOM   1655  CB  LEU A 252      -1.619  31.462  41.621  1.00  0.00           C  
ATOM   1656  CG  LEU A 252      -3.098  31.509  41.259  1.00  0.00           C  
ATOM   1657  CD1 LEU A 252      -3.872  32.331  42.269  1.00  0.00           C  
ATOM   1658  CD2 LEU A 252      -3.229  32.112  39.892  1.00  0.00           C  
ATOM   1659  N   GLN A 253       0.950  29.911  42.123  1.00  0.00           N  
ATOM   1660  CA  GLN A 253       2.404  29.843  42.114  1.00  0.00           C  
ATOM   1661  C   GLN A 253       2.842  30.648  40.897  1.00  0.00           C  
ATOM   1662  O   GLN A 253       2.565  30.274  39.763  1.00  0.00           O  
ATOM   1663  CB  GLN A 253       2.864  28.393  42.004  1.00  0.00           C  
ATOM   1664  CG  GLN A 253       2.245  27.496  43.051  1.00  0.00           C  
ATOM   1665  CD  GLN A 253       2.747  26.070  42.979  1.00  0.00           C  
ATOM   1666  OE1 GLN A 253       3.953  25.816  43.083  1.00  0.00           O  
ATOM   1667  NE2 GLN A 253       1.821  25.122  42.807  1.00  0.00           N  
ATOM   1668  N   ARG A 254       3.507  31.773  41.137  1.00  0.00           N  
ATOM   1669  CA  ARG A 254       3.950  32.650  40.058  1.00  0.00           C  
ATOM   1670  C   ARG A 254       5.368  32.387  39.640  1.00  0.00           C  
ATOM   1671  O   ARG A 254       6.229  32.211  40.489  1.00  0.00           O  
ATOM   1672  CB  ARG A 254       3.842  34.096  40.494  1.00  0.00           C  
ATOM   1673  CG  ARG A 254       4.637  35.057  39.646  1.00  0.00           C  
ATOM   1674  CD  ARG A 254       4.351  36.460  40.115  1.00  0.00           C  
ATOM   1675  NE  ARG A 254       2.904  36.647  40.219  1.00  0.00           N  
ATOM   1676  CZ  ARG A 254       2.310  37.811  40.449  1.00  0.00           C  
ATOM   1677  NH1 ARG A 254       3.034  38.914  40.605  1.00  0.00           N  
ATOM   1678  NH2 ARG A 254       0.988  37.872  40.499  1.00  0.00           N  
ATOM   1679  N   ILE A 255       5.618  32.363  38.334  1.00  0.00           N  
ATOM   1680  CA  ILE A 255       6.974  32.147  37.847  1.00  0.00           C  
ATOM   1681  C   ILE A 255       7.449  33.337  37.047  1.00  0.00           C  
ATOM   1682  O   ILE A 255       6.707  33.924  36.268  1.00  0.00           O  
ATOM   1683  CB  ILE A 255       7.112  30.888  36.990  1.00  0.00           C  
ATOM   1684  CG1 ILE A 255       6.626  29.664  37.765  1.00  0.00           C  
ATOM   1685  CG2 ILE A 255       8.570  30.665  36.664  1.00  0.00           C  
ATOM   1686  CD1 ILE A 255       6.721  28.362  36.974  1.00  0.00           C  
ATOM   1687  N   TYR A 256       8.703  33.697  37.269  1.00  0.00           N  
ATOM   1688  CA  TYR A 256       9.307  34.831  36.605  1.00  0.00           C  
ATOM   1689  C   TYR A 256      10.301  34.368  35.590  1.00  0.00           C  
ATOM   1690  O   TYR A 256      11.079  33.448  35.869  1.00  0.00           O  
ATOM   1691  CB  TYR A 256      10.068  35.696  37.600  1.00  0.00           C  
ATOM   1692  CG  TYR A 256       9.211  36.422  38.578  1.00  0.00           C  
ATOM   1693  CD1 TYR A 256       8.915  35.869  39.825  1.00  0.00           C  
ATOM   1694  CD2 TYR A 256       8.669  37.652  38.248  1.00  0.00           C  
ATOM   1695  CE1 TYR A 256       8.081  36.534  40.726  1.00  0.00           C  
ATOM   1696  CE2 TYR A 256       7.847  38.327  39.128  1.00  0.00           C  
ATOM   1697  CZ  TYR A 256       7.547  37.764  40.368  1.00  0.00           C  
ATOM   1698  OH  TYR A 256       6.677  38.428  41.198  1.00  0.00           O  
ATOM   1699  N   GLY A 257      10.295  35.017  34.427  1.00  0.00           N  
ATOM   1700  CA  GLY A 257      11.262  34.692  33.402  1.00  0.00           C  
ATOM   1701  C   GLY A 257      11.650  35.902  32.585  1.00  0.00           C  
ATOM   1702  O   GLY A 257      11.062  36.976  32.687  1.00  0.00           O  
ATOM   1703  N   THR A 258      12.675  35.736  31.767  1.00  0.00           N  
ATOM   1704  CA  THR A 258      13.104  36.813  30.876  1.00  0.00           C  
ATOM   1705  C   THR A 258      13.355  36.196  29.544  1.00  0.00           C  
ATOM   1706  O   THR A 258      13.469  34.986  29.422  1.00  0.00           O  
ATOM   1707  CB  THR A 258      14.438  37.388  31.202  1.00  0.00           C  
ATOM   1708  OG1 THR A 258      14.748  37.135  32.569  1.00  0.00           O  
ATOM   1709  CG2 THR A 258      14.427  38.842  30.902  1.00  0.00           C  
ATOM   1710  N   ALA A 259      13.490  37.049  28.551  1.00  0.00           N  
ATOM   1711  CA  ALA A 259      13.794  36.591  27.220  1.00  0.00           C  
ATOM   1712  C   ALA A 259      14.444  37.787  26.536  1.00  0.00           C  
ATOM   1713  O   ALA A 259      14.183  38.935  26.902  1.00  0.00           O  
ATOM   1714  CB  ALA A 259      12.506  36.154  26.510  1.00  0.00           C  
ATOM   1715  N   PHE A 261      15.323  37.514  25.583  1.00  0.00           N  
ATOM   1716  CA  PHE A 261      16.005  38.567  24.827  1.00  0.00           C  
ATOM   1717  C   PHE A 261      16.206  38.055  23.423  1.00  0.00           C  
ATOM   1718  O   PHE A 261      16.101  36.843  23.193  1.00  0.00           O  
ATOM   1719  CB  PHE A 261      17.391  38.899  25.406  1.00  0.00           C  
ATOM   1720  CG  PHE A 261      17.354  39.678  26.693  1.00  0.00           C  
ATOM   1721  CD1 PHE A 261      17.158  39.033  27.919  1.00  0.00           C  
ATOM   1722  CD2 PHE A 261      17.522  41.055  26.684  1.00  0.00           C  
ATOM   1723  CE1 PHE A 261      17.133  39.747  29.114  1.00  0.00           C  
ATOM   1724  CE2 PHE A 261      17.499  41.778  27.873  1.00  0.00           C  
ATOM   1725  CZ  PHE A 261      17.304  41.119  29.088  1.00  0.00           C  
ATOM   1726  N   PHE A 262      16.522  38.956  22.493  1.00  0.00           N  
ATOM   1727  CA  PHE A 262      16.752  38.525  21.131  1.00  0.00           C  
ATOM   1728  C   PHE A 262      18.099  37.877  20.854  1.00  0.00           C  
ATOM   1729  O   PHE A 262      18.218  37.148  19.889  1.00  0.00           O  
ATOM   1730  CB  PHE A 262      16.506  39.651  20.162  1.00  0.00           C  
ATOM   1731  CG  PHE A 262      15.069  39.828  19.827  1.00  0.00           C  
ATOM   1732  CD1 PHE A 262      14.333  40.868  20.377  1.00  0.00           C  
ATOM   1733  CD2 PHE A 262      14.442  38.945  18.954  1.00  0.00           C  
ATOM   1734  CE1 PHE A 262      12.993  41.028  20.054  1.00  0.00           C  
ATOM   1735  CE2 PHE A 262      13.118  39.090  18.628  1.00  0.00           C  
ATOM   1736  CZ  PHE A 262      12.386  40.136  19.178  1.00  0.00           C  
ATOM   1737  N   ASP A 263      19.123  38.120  21.663  1.00  0.00           N  
ATOM   1738  CA  ASP A 263      20.378  37.415  21.411  1.00  0.00           C  
ATOM   1739  C   ASP A 263      21.100  37.106  22.702  1.00  0.00           C  
ATOM   1740  O   ASP A 263      21.107  37.906  23.614  1.00  0.00           O  
ATOM   1741  CB  ASP A 263      21.293  38.221  20.508  1.00  0.00           C  
ATOM   1742  CG  ASP A 263      21.580  39.561  21.076  1.00  0.00           C  
ATOM   1743  OD1 ASP A 263      20.612  40.121  21.632  1.00  0.00           O  
ATOM   1744  OD2 ASP A 263      22.732  40.044  20.978  1.00  0.00           O  
ATOM   1745  N   LYS A 264      21.688  35.919  22.751  1.00  0.00           N  
ATOM   1746  CA  LYS A 264      22.443  35.424  23.888  1.00  0.00           C  
ATOM   1747  C   LYS A 264      23.164  36.490  24.728  1.00  0.00           C  
ATOM   1748  O   LYS A 264      22.994  36.537  25.947  1.00  0.00           O  
ATOM   1749  CB  LYS A 264      23.408  34.345  23.374  1.00  0.00           C  
ATOM   1750  CG  LYS A 264      22.626  33.207  22.743  1.00  0.00           C  
ATOM   1751  CD  LYS A 264      23.439  32.224  21.894  1.00  0.00           C  
ATOM   1752  CE  LYS A 264      22.516  31.070  21.439  1.00  0.00           C  
ATOM   1753  NZ  LYS A 264      23.102  30.128  20.430  1.00  0.00           N  
ATOM   1754  N   LYS A 266      23.957  37.341  24.072  1.00  0.00           N  
ATOM   1755  CA  LYS A 266      24.696  38.437  24.725  1.00  0.00           C  
ATOM   1756  C   LYS A 266      23.835  39.282  25.683  1.00  0.00           C  
ATOM   1757  O   LYS A 266      24.036  39.245  26.903  1.00  0.00           O  
ATOM   1758  CB  LYS A 266      25.299  39.371  23.672  1.00  0.00           C  
ATOM   1759  CG  LYS A 266      26.672  38.948  23.171  1.00  0.00           C  
ATOM   1760  CD  LYS A 266      27.230  39.943  22.152  1.00  0.00           C  
ATOM   1761  CE  LYS A 266      26.357  40.043  20.886  1.00  0.00           C  
ATOM   1762  NZ  LYS A 266      26.933  40.841  19.736  1.00  0.00           N  
ATOM   1763  N   GLU A 267      22.889  40.047  25.131  1.00  0.00           N  
ATOM   1764  CA  GLU A 267      22.009  40.862  25.961  1.00  0.00           C  
ATOM   1765  C   GLU A 267      21.432  40.003  27.096  1.00  0.00           C  
ATOM   1766  O   GLU A 267      21.157  40.500  28.180  1.00  0.00           O  
ATOM   1767  CB  GLU A 267      20.878  41.474  25.118  1.00  0.00           C  
ATOM   1768  CG  GLU A 267      21.352  42.455  24.031  1.00  0.00           C  
ATOM   1769  CD  GLU A 267      20.249  43.397  23.502  1.00  0.00           C  
ATOM   1770  OE1 GLU A 267      19.374  43.821  24.292  1.00  0.00           O  
ATOM   1771  OE2 GLU A 267      20.265  43.756  22.300  1.00  0.00           O  
ATOM   1772  N   LEU A 268      21.286  38.704  26.864  1.00  0.00           N  
ATOM   1773  CA  LEU A 268      20.738  37.825  27.882  1.00  0.00           C  
ATOM   1774  C   LEU A 268      21.705  37.496  28.999  1.00  0.00           C  
ATOM   1775  O   LEU A 268      21.382  37.674  30.165  1.00  0.00           O  
ATOM   1776  CB  LEU A 268      20.239  36.492  27.281  1.00  0.00           C  
ATOM   1777  CG  LEU A 268      19.679  35.559  28.381  1.00  0.00           C  
ATOM   1778  CD1 LEU A 268      18.289  35.993  28.741  1.00  0.00           C  
ATOM   1779  CD2 LEU A 268      19.681  34.134  27.941  1.00  0.00           C  
ATOM   1780  N   LYS A 269      22.878  36.977  28.661  1.00  0.00           N  
ATOM   1781  CA  LYS A 269      23.843  36.621  29.701  1.00  0.00           C  
ATOM   1782  C   LYS A 269      24.341  37.824  30.498  1.00  0.00           C  
ATOM   1783  O   LYS A 269      24.816  37.666  31.615  1.00  0.00           O  
ATOM   1784  CB  LYS A 269      25.034  35.852  29.112  1.00  0.00           C  
ATOM   1785  CG  LYS A 269      24.916  34.335  29.317  1.00  0.00           C  
ATOM   1786  CD  LYS A 269      26.259  33.690  29.733  1.00  0.00           C  
ATOM   1787  CE  LYS A 269      26.080  32.182  30.017  1.00  0.00           C  
ATOM   1788  NZ  LYS A 269      27.359  31.424  30.126  1.00  0.00           N  
ATOM   1789  N   ALA A 270      24.232  39.015  29.917  1.00  0.00           N  
ATOM   1790  CA  ALA A 270      24.645  40.221  30.598  1.00  0.00           C  
ATOM   1791  C   ALA A 270      23.595  40.422  31.671  1.00  0.00           C  
ATOM   1792  O   ALA A 270      23.905  40.632  32.851  1.00  0.00           O  
ATOM   1793  CB  ALA A 270      24.661  41.406  29.632  1.00  0.00           C  
ATOM   1794  N   HIS A 271      22.343  40.317  31.250  1.00  0.00           N  
ATOM   1795  CA  HIS A 271      21.212  40.476  32.140  1.00  0.00           C  
ATOM   1796  C   HIS A 271      21.289  39.542  33.324  1.00  0.00           C  
ATOM   1797  O   HIS A 271      20.958  39.931  34.456  1.00  0.00           O  
ATOM   1798  CB  HIS A 271      19.936  40.200  31.396  1.00  0.00           C  
ATOM   1799  CG  HIS A 271      18.723  40.687  32.107  1.00  0.00           C  
ATOM   1800  ND1 HIS A 271      18.016  39.907  32.998  1.00  0.00           N  
ATOM   1801  CD2 HIS A 271      18.072  41.874  32.041  1.00  0.00           C  
ATOM   1802  CE1 HIS A 271      16.974  40.589  33.442  1.00  0.00           C  
ATOM   1803  NE2 HIS A 271      16.986  41.785  32.876  1.00  0.00           N  
ATOM   1804  N   LEU A 272      21.723  38.312  33.075  1.00  0.00           N  
ATOM   1805  CA  LEU A 272      21.801  37.344  34.156  1.00  0.00           C  
ATOM   1806  C   LEU A 272      22.936  37.657  35.126  1.00  0.00           C  
ATOM   1807  O   LEU A 272      22.808  37.400  36.321  1.00  0.00           O  
ATOM   1808  CB  LEU A 272      21.932  35.908  33.611  1.00  0.00           C  
ATOM   1809  CG  LEU A 272      20.800  35.350  32.726  1.00  0.00           C  
ATOM   1810  CD1 LEU A 272      21.036  33.891  32.495  1.00  0.00           C  
ATOM   1811  CD2 LEU A 272      19.443  35.550  33.367  1.00  0.00           C  
ATOM   1812  N   GLN A 273      24.040  38.215  34.637  1.00  0.00           N  
ATOM   1813  CA  GLN A 273      25.136  38.546  35.530  1.00  0.00           C  
ATOM   1814  C   GLN A 273      24.716  39.754  36.348  1.00  0.00           C  
ATOM   1815  O   GLN A 273      25.041  39.858  37.519  1.00  0.00           O  
ATOM   1816  CB  GLN A 273      26.378  38.909  34.753  1.00  0.00           C  
ATOM   1817  CG  GLN A 273      26.924  37.836  33.898  1.00  0.00           C  
ATOM   1818  CD  GLN A 273      28.196  38.301  33.249  1.00  0.00           C  
ATOM   1819  OE1 GLN A 273      28.630  37.768  32.216  1.00  0.00           O  
ATOM   1820  NE2 GLN A 273      28.820  39.313  33.860  1.00  0.00           N  
ATOM   1821  N   MET A 274      24.036  40.687  35.694  1.00  0.00           N  
ATOM   1822  CA  MET A 274      23.523  41.859  36.358  1.00  0.00           C  
ATOM   1823  C   MET A 274      22.637  41.320  37.482  1.00  0.00           C  
ATOM   1824  O   MET A 274      22.727  41.780  38.608  1.00  0.00           O  
ATOM   1825  CB  MET A 274      22.710  42.695  35.358  1.00  0.00           C  
ATOM   1826  CG  MET A 274      21.983  43.948  35.893  1.00  0.00           C  
ATOM   1827  SD  MET A 274      20.581  43.575  36.982  1.00  0.00           S  
ATOM   1828  CE  MET A 274      19.247  43.426  35.812  1.00  0.00           C  
ATOM   1829  N   LEU A 275      21.795  40.330  37.201  1.00  0.00           N  
ATOM   1830  CA  LEU A 275      20.940  39.784  38.247  1.00  0.00           C  
ATOM   1831  C   LEU A 275      21.735  39.036  39.312  1.00  0.00           C  
ATOM   1832  O   LEU A 275      21.393  39.083  40.498  1.00  0.00           O  
ATOM   1833  CB  LEU A 275      19.871  38.852  37.658  1.00  0.00           C  
ATOM   1834  CG  LEU A 275      18.855  39.480  36.689  1.00  0.00           C  
ATOM   1835  CD1 LEU A 275      18.063  38.379  35.993  1.00  0.00           C  
ATOM   1836  CD2 LEU A 275      17.920  40.440  37.418  1.00  0.00           C  
ATOM   1837  N   GLU A 276      22.790  38.337  38.911  1.00  0.00           N  
ATOM   1838  CA  GLU A 276      23.563  37.599  39.891  1.00  0.00           C  
ATOM   1839  C   GLU A 276      24.254  38.613  40.796  1.00  0.00           C  
ATOM   1840  O   GLU A 276      24.423  38.379  41.989  1.00  0.00           O  
ATOM   1841  CB  GLU A 276      24.590  36.692  39.215  1.00  0.00           C  
ATOM   1842  CG  GLU A 276      24.651  35.293  39.823  1.00  0.00           C  
ATOM   1843  CD  GLU A 276      23.300  34.575  39.761  1.00  0.00           C  
ATOM   1844  OE1 GLU A 276      22.623  34.687  38.708  1.00  0.00           O  
ATOM   1845  OE2 GLU A 276      22.909  33.895  40.744  1.00  0.00           O  
ATOM   1846  N   GLU A 277      24.647  39.750  40.236  1.00  0.00           N  
ATOM   1847  CA  GLU A 277      25.264  40.760  41.051  1.00  0.00           C  
ATOM   1848  C   GLU A 277      24.219  41.253  42.056  1.00  0.00           C  
ATOM   1849  O   GLU A 277      24.520  41.420  43.237  1.00  0.00           O  
ATOM   1850  CB  GLU A 277      25.794  41.889  40.180  1.00  0.00           C  
ATOM   1851  CG  GLU A 277      27.138  41.552  39.583  1.00  0.00           C  
ATOM   1852  CD  GLU A 277      27.483  42.369  38.338  1.00  0.00           C  
ATOM   1853  OE1 GLU A 277      28.592  42.138  37.780  1.00  0.00           O  
ATOM   1854  OE2 GLU A 277      26.654  43.232  37.916  1.00  0.00           O  
ATOM   1855  N   ARG A 278      22.980  41.459  41.615  1.00  0.00           N  
ATOM   1856  CA  ARG A 278      21.954  41.907  42.551  1.00  0.00           C  
ATOM   1857  C   ARG A 278      21.880  40.981  43.766  1.00  0.00           C  
ATOM   1858  O   ARG A 278      21.812  41.435  44.893  1.00  0.00           O  
ATOM   1859  CB  ARG A 278      20.582  41.937  41.893  1.00  0.00           C  
ATOM   1860  CG  ARG A 278      20.432  42.899  40.786  1.00  0.00           C  
ATOM   1861  CD  ARG A 278      19.589  44.057  41.210  1.00  0.00           C  
ATOM   1862  NE  ARG A 278      19.155  44.795  40.028  1.00  0.00           N  
ATOM   1863  CZ  ARG A 278      18.206  44.369  39.196  1.00  0.00           C  
ATOM   1864  NH1 ARG A 278      17.588  43.208  39.425  1.00  0.00           N  
ATOM   1865  NH2 ARG A 278      17.877  45.101  38.132  1.00  0.00           N  
ATOM   1866  N   LYS A 279      21.882  39.680  43.534  1.00  0.00           N  
ATOM   1867  CA  LYS A 279      21.799  38.753  44.647  1.00  0.00           C  
ATOM   1868  C   LYS A 279      22.918  38.947  45.649  1.00  0.00           C  
ATOM   1869  O   LYS A 279      22.675  38.907  46.842  1.00  0.00           O  
ATOM   1870  CB  LYS A 279      21.825  37.296  44.163  1.00  0.00           C  
ATOM   1871  CG  LYS A 279      20.519  36.778  43.617  1.00  0.00           C  
ATOM   1872  CD  LYS A 279      20.667  35.324  43.176  1.00  0.00           C  
ATOM   1873  CE  LYS A 279      19.527  34.911  42.249  1.00  0.00           C  
ATOM   1874  NZ  LYS A 279      19.680  33.495  41.830  1.00  0.00           N  
ATOM   1875  N   GLU A 281      24.141  39.133  45.164  1.00  0.00           N  
ATOM   1876  CA  GLU A 281      25.294  39.308  46.044  1.00  0.00           C  
ATOM   1877  C   GLU A 281      25.156  40.472  47.043  1.00  0.00           C  
ATOM   1878  O   GLU A 281      25.695  40.414  48.159  1.00  0.00           O  
ATOM   1879  CB  GLU A 281      26.563  39.501  45.220  1.00  0.00           C  
ATOM   1880  CG  GLU A 281      27.131  38.228  44.592  1.00  0.00           C  
ATOM   1881  CD  GLU A 281      28.425  38.510  43.796  1.00  0.00           C  
ATOM   1882  OE1 GLU A 281      29.437  38.940  44.419  1.00  0.00           O  
ATOM   1883  OE2 GLU A 281      28.433  38.312  42.547  1.00  0.00           O  
ATOM   1884  N   ARG A 282      24.426  41.509  46.632  1.00  0.00           N  
ATOM   1885  CA  ARG A 282      24.176  42.698  47.439  1.00  0.00           C  
ATOM   1886  C   ARG A 282      23.030  42.478  48.403  1.00  0.00           C  
ATOM   1887  O   ARG A 282      22.774  43.314  49.265  1.00  0.00           O  
ATOM   1888  CB  ARG A 282      23.798  43.882  46.549  1.00  0.00           C  
ATOM   1889  CG  ARG A 282      24.907  44.433  45.718  1.00  0.00           C  
ATOM   1890  CD  ARG A 282      24.343  45.202  44.575  1.00  0.00           C  
ATOM   1891  NE  ARG A 282      22.993  45.634  44.879  1.00  0.00           N  
ATOM   1892  CZ  ARG A 282      22.270  46.447  44.102  1.00  0.00           C  
ATOM   1893  NH1 ARG A 282      22.792  46.913  42.970  1.00  0.00           N  
ATOM   1894  NH2 ARG A 282      21.021  46.788  44.445  1.00  0.00           N  
ATOM   1895  N   ASP A 283      22.327  41.371  48.273  1.00  0.00           N  
ATOM   1896  CA  ASP A 283      21.191  41.182  49.139  1.00  0.00           C  
ATOM   1897  C   ASP A 283      21.466  41.369  50.617  1.00  0.00           C  
ATOM   1898  O   ASP A 283      22.205  40.594  51.236  1.00  0.00           O  
ATOM   1899  CB  ASP A 283      20.569  39.832  48.913  1.00  0.00           C  
ATOM   1900  CG  ASP A 283      19.133  39.831  49.283  1.00  0.00           C  
ATOM   1901  OD1 ASP A 283      18.819  39.777  50.497  1.00  0.00           O  
ATOM   1902  OD2 ASP A 283      18.323  39.927  48.345  1.00  0.00           O  
ATOM   1903  N   HIS A 291      20.839  42.393  51.188  1.00  0.00           N  
ATOM   1904  CA  HIS A 291      21.044  42.697  52.595  1.00  0.00           C  
ATOM   1905  C   HIS A 291      20.829  41.499  53.487  1.00  0.00           C  
ATOM   1906  O   HIS A 291      21.292  41.504  54.617  1.00  0.00           O  
ATOM   1907  CB  HIS A 291      20.133  43.826  53.060  1.00  0.00           C  
ATOM   1908  CG  HIS A 291      18.743  43.388  53.391  1.00  0.00           C  
ATOM   1909  ND1 HIS A 291      17.764  43.227  52.432  1.00  0.00           N  
ATOM   1910  CD2 HIS A 291      18.158  43.112  54.579  1.00  0.00           C  
ATOM   1911  CE1 HIS A 291      16.632  42.878  53.018  1.00  0.00           C  
ATOM   1912  NE2 HIS A 291      16.841  42.801  54.321  1.00  0.00           N  
ATOM   1913  N   ARG A 292      20.129  40.471  53.002  1.00  0.00           N  
ATOM   1914  CA  ARG A 292      19.918  39.281  53.835  1.00  0.00           C  
ATOM   1915  C   ARG A 292      21.154  38.407  53.873  1.00  0.00           C  
ATOM   1916  O   ARG A 292      21.402  37.723  54.871  1.00  0.00           O  
ATOM   1917  CB  ARG A 292      18.730  38.472  53.352  1.00  0.00           C  
ATOM   1918  CG  ARG A 292      17.414  38.994  53.868  1.00  0.00           C  
ATOM   1919  CD  ARG A 292      16.258  38.455  53.048  1.00  0.00           C  
ATOM   1920  NE  ARG A 292      16.310  38.951  51.670  1.00  0.00           N  
ATOM   1921  CZ  ARG A 292      15.751  38.346  50.621  1.00  0.00           C  
ATOM   1922  NH1 ARG A 292      15.085  37.198  50.764  1.00  0.00           N  
ATOM   1923  NH2 ARG A 292      15.844  38.903  49.421  1.00  0.00           N  
ATOM   1924  N   LYS A 293      21.937  38.458  52.796  1.00  0.00           N  
ATOM   1925  CA  LYS A 293      23.158  37.682  52.700  1.00  0.00           C  
ATOM   1926  C   LYS A 293      24.239  38.432  53.464  1.00  0.00           C  
ATOM   1927  O   LYS A 293      24.913  37.871  54.348  1.00  0.00           O  
ATOM   1928  CB  LYS A 293      23.601  37.508  51.235  1.00  0.00           C  
ATOM   1929  CG  LYS A 293      24.848  36.590  51.102  1.00  0.00           C  
ATOM   1930  CD  LYS A 293      25.338  36.330  49.661  1.00  0.00           C  
ATOM   1931  CE  LYS A 293      25.996  37.558  48.999  1.00  0.00           C  
ATOM   1932  NZ  LYS A 293      27.332  38.006  49.559  1.00  0.00           N  
ATOM   1933  N   ILE A 296      24.406  39.706  53.122  1.00  0.00           N  
ATOM   1934  CA  ILE A 296      25.413  40.526  53.773  1.00  0.00           C  
ATOM   1935  C   ILE A 296      25.115  40.680  55.272  1.00  0.00           C  
ATOM   1936  O   ILE A 296      25.994  40.470  56.127  1.00  0.00           O  
ATOM   1937  CB  ILE A 296      25.490  41.852  53.070  1.00  0.00           C  
ATOM   1938  CG1 ILE A 296      26.113  41.612  51.705  1.00  0.00           C  
ATOM   1939  CG2 ILE A 296      26.303  42.850  53.879  1.00  0.00           C  
ATOM   1940  CD1 ILE A 296      26.067  42.777  50.800  1.00  0.00           C  
ATOM   1941  N   GLY A 297      23.859  41.003  55.578  1.00  0.00           N  
ATOM   1942  CA  GLY A 297      23.433  41.135  56.953  1.00  0.00           C  
ATOM   1943  C   GLY A 297      23.828  39.921  57.747  1.00  0.00           C  
ATOM   1944  O   GLY A 297      24.086  40.011  58.945  1.00  0.00           O  
ATOM   1945  N   LYS A 298      23.896  38.777  57.080  1.00  0.00           N  
ATOM   1946  CA  LYS A 298      24.261  37.543  57.761  1.00  0.00           C  
ATOM   1947  C   LYS A 298      25.759  37.387  57.903  1.00  0.00           C  
ATOM   1948  O   LYS A 298      26.252  37.015  58.964  1.00  0.00           O  
ATOM   1949  CB  LYS A 298      23.707  36.322  57.034  1.00  0.00           C  
ATOM   1950  CG  LYS A 298      23.994  35.029  57.783  1.00  0.00           C  
ATOM   1951  CD  LYS A 298      23.533  33.812  56.994  1.00  0.00           C  
ATOM   1952  CE  LYS A 298      23.835  32.510  57.757  1.00  0.00           C  
ATOM   1953  NZ  LYS A 298      23.585  31.287  56.925  1.00  0.00           N  
ATOM   1954  N   GLU A 303      26.480  37.676  56.835  1.00  0.00           N  
ATOM   1955  CA  GLU A 303      27.924  37.544  56.870  1.00  0.00           C  
ATOM   1956  C   GLU A 303      28.548  38.555  57.821  1.00  0.00           C  
ATOM   1957  O   GLU A 303      29.518  38.270  58.509  1.00  0.00           O  
ATOM   1958  CB  GLU A 303      28.495  37.756  55.473  1.00  0.00           C  
ATOM   1959  CG  GLU A 303      28.046  36.751  54.456  1.00  0.00           C  
ATOM   1960  CD  GLU A 303      28.158  37.283  53.046  1.00  0.00           C  
ATOM   1961  OE1 GLU A 303      28.296  36.463  52.117  1.00  0.00           O  
ATOM   1962  OE2 GLU A 303      28.093  38.525  52.865  1.00  0.00           O  
ATOM   1963  N   LEU A 305      27.982  39.751  57.839  1.00  0.00           N  
ATOM   1964  CA  LEU A 305      28.490  40.823  58.672  1.00  0.00           C  
ATOM   1965  C   LEU A 305      27.818  40.893  60.036  1.00  0.00           C  
ATOM   1966  O   LEU A 305      28.006  41.844  60.767  1.00  0.00           O  
ATOM   1967  CB  LEU A 305      28.316  42.142  57.928  1.00  0.00           C  
ATOM   1968  CG  LEU A 305      29.404  42.587  56.937  1.00  0.00           C  
ATOM   1969  CD1 LEU A 305      30.219  41.403  56.438  1.00  0.00           C  
ATOM   1970  CD2 LEU A 305      28.749  43.387  55.792  1.00  0.00           C  
ATOM   1971  N   GLU A 306      27.029  39.890  60.387  1.00  0.00           N  
ATOM   1972  CA  GLU A 306      26.386  39.899  61.699  1.00  0.00           C  
ATOM   1973  C   GLU A 306      25.612  41.188  62.020  1.00  0.00           C  
ATOM   1974  O   GLU A 306      25.693  41.717  63.142  1.00  0.00           O  
ATOM   1975  CB  GLU A 306      27.417  39.647  62.801  1.00  0.00           C  
ATOM   1976  CG  GLU A 306      28.091  38.281  62.748  1.00  0.00           C  
ATOM   1977  CD  GLU A 306      29.110  38.077  63.879  1.00  0.00           C  
ATOM   1978  OE1 GLU A 306      28.761  38.253  65.089  1.00  0.00           O  
ATOM   1979  OE2 GLU A 306      30.269  37.743  63.547  1.00  0.00           O  
ATOM   1980  N   LEU A 307      24.857  41.669  61.035  1.00  0.00           N  
ATOM   1981  CA  LEU A 307      24.059  42.854  61.219  1.00  0.00           C  
ATOM   1982  C   LEU A 307      22.768  42.493  61.980  1.00  0.00           C  
ATOM   1983  O   LEU A 307      22.401  43.166  62.945  1.00  0.00           O  
ATOM   1984  CB  LEU A 307      23.733  43.493  59.863  1.00  0.00           C  
ATOM   1985  CG  LEU A 307      24.871  43.756  58.868  1.00  0.00           C  
ATOM   1986  CD1 LEU A 307      24.331  44.616  57.802  1.00  0.00           C  
ATOM   1987  CD2 LEU A 307      26.058  44.468  59.509  1.00  0.00           C  
ATOM   1988  N   PHE A 308      22.083  41.423  61.582  1.00  0.00           N  
ATOM   1989  CA  PHE A 308      20.839  41.055  62.279  1.00  0.00           C  
ATOM   1990  C   PHE A 308      20.432  39.573  62.200  1.00  0.00           C  
ATOM   1991  O   PHE A 308      21.071  38.780  61.514  1.00  0.00           O  
ATOM   1992  CB  PHE A 308      19.701  41.909  61.723  1.00  0.00           C  
ATOM   1993  CG  PHE A 308      19.300  41.517  60.352  1.00  0.00           C  
ATOM   1994  CD1 PHE A 308      18.318  40.549  60.147  1.00  0.00           C  
ATOM   1995  CD2 PHE A 308      19.941  42.043  59.261  1.00  0.00           C  
ATOM   1996  CE1 PHE A 308      18.000  40.112  58.879  1.00  0.00           C  
ATOM   1997  CE2 PHE A 308      19.615  41.595  57.984  1.00  0.00           C  
ATOM   1998  CZ  PHE A 308      18.638  40.629  57.801  1.00  0.00           C  
ATOM   1999  N   THR A 309      19.356  39.219  62.902  1.00  0.00           N  
ATOM   2000  CA  THR A 309      18.826  37.852  62.878  1.00  0.00           C  
ATOM   2001  C   THR A 309      17.332  37.781  63.091  1.00  0.00           C  
ATOM   2002  O   THR A 309      16.738  38.614  63.774  1.00  0.00           O  
ATOM   2003  CB  THR A 309      19.353  36.966  63.980  1.00  0.00           C  
ATOM   2004  OG1 THR A 309      20.700  37.303  64.272  1.00  0.00           O  
ATOM   2005  CG2 THR A 309      19.308  35.537  63.541  1.00  0.00           C  
ATOM   2006  N   ASN A 310      16.738  36.745  62.518  1.00  0.00           N  
ATOM   2007  CA  ASN A 310      15.319  36.471  62.682  1.00  0.00           C  
ATOM   2008  C   ASN A 310      15.408  35.316  63.673  1.00  0.00           C  
ATOM   2009  O   ASN A 310      16.469  34.741  63.845  1.00  0.00           O  
ATOM   2010  CB  ASN A 310      14.740  36.003  61.364  1.00  0.00           C  
ATOM   2011  CG  ASN A 310      15.485  36.582  60.189  1.00  0.00           C  
ATOM   2012  OD1 ASN A 310      15.191  37.695  59.739  1.00  0.00           O  
ATOM   2013  ND2 ASN A 310      16.491  35.844  59.699  1.00  0.00           N  
ATOM   2014  N   SER A 311      14.319  34.977  64.337  1.00  0.00           N  
ATOM   2015  CA  SER A 311      14.344  33.884  65.299  1.00  0.00           C  
ATOM   2016  C   SER A 311      12.977  33.290  65.504  1.00  0.00           C  
ATOM   2017  O   SER A 311      12.057  33.984  65.955  1.00  0.00           O  
ATOM   2018  CB  SER A 311      14.862  34.355  66.663  1.00  0.00           C  
ATOM   2019  OG  SER A 311      14.377  33.509  67.695  1.00  0.00           O  
ATOM   2020  N   GLN A 312      12.859  32.003  65.189  1.00  0.00           N  
ATOM   2021  CA  GLN A 312      11.618  31.255  65.361  1.00  0.00           C  
ATOM   2022  C   GLN A 312      10.945  31.592  66.701  1.00  0.00           C  
ATOM   2023  O   GLN A 312       9.798  32.036  66.726  1.00  0.00           O  
ATOM   2024  CB  GLN A 312      11.922  29.755  65.301  1.00  0.00           C  
ATOM   2025  CG  GLN A 312      13.110  29.313  66.194  1.00  0.00           C  
ATOM   2026  CD  GLN A 312      13.184  27.786  66.409  1.00  0.00           C  
ATOM   2027  OE1 GLN A 312      12.242  27.166  66.935  1.00  0.00           O  
ATOM   2028  NE2 GLN A 312      14.306  27.184  66.009  1.00  0.00           N  
ATOM   2029  N   LEU A 313      11.661  31.402  67.810  1.00  0.00           N  
ATOM   2030  CA  LEU A 313      11.092  31.683  69.128  1.00  0.00           C  
ATOM   2031  C   LEU A 313      10.490  33.068  69.313  1.00  0.00           C  
ATOM   2032  O   LEU A 313       9.615  33.233  70.165  1.00  0.00           O  
ATOM   2033  CB  LEU A 313      12.128  31.496  70.231  1.00  0.00           C  
ATOM   2034  CG  LEU A 313      12.351  30.136  70.866  1.00  0.00           C  
ATOM   2035  CD1 LEU A 313      13.295  30.243  72.057  1.00  0.00           C  
ATOM   2036  CD2 LEU A 313      11.016  29.631  71.333  1.00  0.00           C  
ATOM   2037  N   VAL A 314      10.959  34.059  68.549  1.00  0.00           N  
ATOM   2038  CA  VAL A 314      10.459  35.427  68.689  1.00  0.00           C  
ATOM   2039  C   VAL A 314       9.282  35.741  67.774  1.00  0.00           C  
ATOM   2040  O   VAL A 314       8.171  35.941  68.246  1.00  0.00           O  
ATOM   2041  CB  VAL A 314      11.595  36.480  68.443  1.00  0.00           C  
ATOM   2042  CG1 VAL A 314      11.014  37.875  68.288  1.00  0.00           C  
ATOM   2043  CG2 VAL A 314      12.557  36.488  69.616  1.00  0.00           C  
ATOM   2044  N   GLY A 315       9.518  35.800  66.470  1.00  0.00           N  
ATOM   2045  CA  GLY A 315       8.438  36.110  65.561  1.00  0.00           C  
ATOM   2046  C   GLY A 315       8.898  36.318  64.138  1.00  0.00           C  
ATOM   2047  O   GLY A 315      10.093  36.380  63.848  1.00  0.00           O  
ATOM   2048  N   ALA A 316       7.939  36.418  63.234  1.00  0.00           N  
ATOM   2049  CA  ALA A 316       8.249  36.631  61.834  1.00  0.00           C  
ATOM   2050  C   ALA A 316       8.240  38.143  61.670  1.00  0.00           C  
ATOM   2051  O   ALA A 316       7.458  38.820  62.328  1.00  0.00           O  
ATOM   2052  CB  ALA A 316       7.175  35.973  60.945  1.00  0.00           C  
ATOM   2053  N   GLY A 317       9.101  38.670  60.805  1.00  0.00           N  
ATOM   2054  CA  GLY A 317       9.157  40.111  60.620  1.00  0.00           C  
ATOM   2055  C   GLY A 317       9.465  40.845  61.914  1.00  0.00           C  
ATOM   2056  O   GLY A 317       9.005  41.963  62.115  1.00  0.00           O  
ATOM   2057  N   LEU A 318      10.234  40.198  62.786  1.00  0.00           N  
ATOM   2058  CA  LEU A 318      10.640  40.747  64.078  1.00  0.00           C  
ATOM   2059  C   LEU A 318      12.117  40.484  64.380  1.00  0.00           C  
ATOM   2060  O   LEU A 318      12.469  39.924  65.427  1.00  0.00           O  
ATOM   2061  CB  LEU A 318       9.809  40.135  65.199  1.00  0.00           C  
ATOM   2062  CG  LEU A 318       8.355  40.581  65.211  1.00  0.00           C  
ATOM   2063  CD1 LEU A 318       7.719  40.137  66.527  1.00  0.00           C  
ATOM   2064  CD2 LEU A 318       8.275  42.104  65.034  1.00  0.00           C  
ATOM   2065  N   PRO A 319      13.006  40.926  63.497  1.00  0.00           N  
ATOM   2066  CA  PRO A 319      14.421  40.673  63.758  1.00  0.00           C  
ATOM   2067  C   PRO A 319      15.000  41.296  65.003  1.00  0.00           C  
ATOM   2068  O   PRO A 319      14.512  42.316  65.513  1.00  0.00           O  
ATOM   2069  CB  PRO A 319      15.098  41.201  62.517  1.00  0.00           C  
ATOM   2070  CG  PRO A 319      14.222  42.364  62.154  1.00  0.00           C  
ATOM   2071  CD  PRO A 319      12.820  41.853  62.373  1.00  0.00           C  
ATOM   2072  N   LEU A 320      16.053  40.649  65.483  1.00  0.00           N  
ATOM   2073  CA  LEU A 320      16.816  41.092  66.621  1.00  0.00           C  
ATOM   2074  C   LEU A 320      18.027  41.767  65.945  1.00  0.00           C  
ATOM   2075  O   LEU A 320      18.639  41.151  65.079  1.00  0.00           O  
ATOM   2076  CB  LEU A 320      17.287  39.877  67.431  1.00  0.00           C  
ATOM   2077  CG  LEU A 320      16.408  38.654  67.786  1.00  0.00           C  
ATOM   2078  CD1 LEU A 320      16.900  38.152  69.113  1.00  0.00           C  
ATOM   2079  CD2 LEU A 320      14.933  38.970  67.941  1.00  0.00           C  
ATOM   2080  N   TRP A 321      18.366  43.013  66.303  1.00  0.00           N  
ATOM   2081  CA  TRP A 321      19.526  43.699  65.704  1.00  0.00           C  
ATOM   2082  C   TRP A 321      20.782  43.326  66.489  1.00  0.00           C  
ATOM   2083  O   TRP A 321      20.901  43.685  67.646  1.00  0.00           O  
ATOM   2084  CB  TRP A 321      19.381  45.227  65.770  1.00  0.00           C  
ATOM   2085  CG  TRP A 321      18.330  45.861  64.908  1.00  0.00           C  
ATOM   2086  CD1 TRP A 321      16.993  45.790  65.083  1.00  0.00           C  
ATOM   2087  CD2 TRP A 321      18.557  46.761  63.806  1.00  0.00           C  
ATOM   2088  NE1 TRP A 321      16.359  46.602  64.171  1.00  0.00           N  
ATOM   2089  CE2 TRP A 321      17.282  47.209  63.389  1.00  0.00           C  
ATOM   2090  CE3 TRP A 321      19.687  47.240  63.156  1.00  0.00           C  
ATOM   2091  CZ2 TRP A 321      17.131  48.111  62.328  1.00  0.00           C  
ATOM   2092  CZ3 TRP A 321      19.534  48.138  62.100  1.00  0.00           C  
ATOM   2093  CH2 TRP A 321      18.262  48.570  61.702  1.00  0.00           C  
ATOM   2094  N   LEU A 322      21.728  42.616  65.883  1.00  0.00           N  
ATOM   2095  CA  LEU A 322      22.929  42.228  66.628  1.00  0.00           C  
ATOM   2096  C   LEU A 322      23.768  43.473  66.888  1.00  0.00           C  
ATOM   2097  O   LEU A 322      23.524  44.538  66.312  1.00  0.00           O  
ATOM   2098  CB  LEU A 322      23.718  41.181  65.839  1.00  0.00           C  
ATOM   2099  CG  LEU A 322      22.934  39.914  65.429  1.00  0.00           C  
ATOM   2100  CD1 LEU A 322      23.692  39.098  64.414  1.00  0.00           C  
ATOM   2101  CD2 LEU A 322      22.678  39.078  66.635  1.00  0.00           C  
ATOM   2102  N   PRO A 323      24.772  43.372  67.758  1.00  0.00           N  
ATOM   2103  CA  PRO A 323      25.589  44.569  68.021  1.00  0.00           C  
ATOM   2104  C   PRO A 323      26.042  45.351  66.763  1.00  0.00           C  
ATOM   2105  O   PRO A 323      25.857  46.568  66.672  1.00  0.00           O  
ATOM   2106  CB  PRO A 323      26.750  44.005  68.828  1.00  0.00           C  
ATOM   2107  CG  PRO A 323      26.079  42.880  69.605  1.00  0.00           C  
ATOM   2108  CD  PRO A 323      25.244  42.217  68.535  1.00  0.00           C  
ATOM   2109  N   ASN A 324      26.632  44.648  65.803  1.00  0.00           N  
ATOM   2110  CA  ASN A 324      27.117  45.251  64.564  1.00  0.00           C  
ATOM   2111  C   ASN A 324      26.015  46.053  63.885  1.00  0.00           C  
ATOM   2112  O   ASN A 324      26.262  47.151  63.361  1.00  0.00           O  
ATOM   2113  CB  ASN A 324      27.571  44.159  63.597  1.00  0.00           C  
ATOM   2114  CG  ASN A 324      29.016  43.764  63.761  1.00  0.00           C  
ATOM   2115  OD1 ASN A 324      29.627  44.014  64.768  1.00  0.00           O  
ATOM   2116  ND2 ASN A 324      29.563  43.117  62.746  1.00  0.00           N  
ATOM   2117  N   GLY A 325      24.802  45.488  63.872  1.00  0.00           N  
ATOM   2118  CA  GLY A 325      23.673  46.155  63.238  1.00  0.00           C  
ATOM   2119  C   GLY A 325      23.208  47.339  64.069  1.00  0.00           C  
ATOM   2120  O   GLY A 325      22.924  48.408  63.543  1.00  0.00           O  
ATOM   2121  N   ALA A 332      23.147  47.148  65.377  1.00  0.00           N  
ATOM   2122  CA  ALA A 332      22.722  48.184  66.270  1.00  0.00           C  
ATOM   2123  C   ALA A 332      23.610  49.429  66.238  1.00  0.00           C  
ATOM   2124  O   ALA A 332      23.154  50.546  66.555  1.00  0.00           O  
ATOM   2125  CB  ALA A 332      22.643  47.636  67.685  1.00  0.00           C  
ATOM   2126  N   THR A 333      24.872  49.266  65.868  1.00  0.00           N  
ATOM   2127  CA  THR A 333      25.735  50.433  65.836  1.00  0.00           C  
ATOM   2128  C   THR A 333      25.481  51.326  64.649  1.00  0.00           C  
ATOM   2129  O   THR A 333      25.474  52.534  64.770  1.00  0.00           O  
ATOM   2130  CB  THR A 333      27.178  50.024  65.849  1.00  0.00           C  
ATOM   2131  OG1 THR A 333      27.492  49.562  67.160  1.00  0.00           O  
ATOM   2132  CG2 THR A 333      28.064  51.180  65.490  1.00  0.00           C  
ATOM   2133  N   ILE A 334      25.300  50.722  63.490  1.00  0.00           N  
ATOM   2134  CA  ILE A 334      25.030  51.477  62.281  1.00  0.00           C  
ATOM   2135  C   ILE A 334      23.776  52.276  62.639  1.00  0.00           C  
ATOM   2136  O   ILE A 334      23.680  53.492  62.391  1.00  0.00           O  
ATOM   2137  CB  ILE A 334      24.721  50.523  61.086  1.00  0.00           C  
ATOM   2138  CG1 ILE A 334      25.917  49.625  60.795  1.00  0.00           C  
ATOM   2139  CG2 ILE A 334      24.383  51.312  59.842  1.00  0.00           C  
ATOM   2140  CD1 ILE A 334      25.666  48.657  59.702  1.00  0.00           C  
ATOM   2141  N   ARG A 335      22.834  51.591  63.272  1.00  0.00           N  
ATOM   2142  CA  ARG A 335      21.588  52.219  63.629  1.00  0.00           C  
ATOM   2143  C   ARG A 335      21.677  53.385  64.621  1.00  0.00           C  
ATOM   2144  O   ARG A 335      21.043  54.405  64.412  1.00  0.00           O  
ATOM   2145  CB  ARG A 335      20.629  51.158  64.147  1.00  0.00           C  
ATOM   2146  CG  ARG A 335      19.290  51.712  64.538  1.00  0.00           C  
ATOM   2147  CD  ARG A 335      18.355  50.616  64.912  1.00  0.00           C  
ATOM   2148  NE  ARG A 335      17.299  51.108  65.775  1.00  0.00           N  
ATOM   2149  CZ  ARG A 335      16.249  50.386  66.144  1.00  0.00           C  
ATOM   2150  NH1 ARG A 335      16.133  49.145  65.692  1.00  0.00           N  
ATOM   2151  NH2 ARG A 335      15.356  50.883  67.005  1.00  0.00           N  
ATOM   2152  N   ARG A 336      22.444  53.223  65.702  1.00  0.00           N  
ATOM   2153  CA  ARG A 336      22.605  54.252  66.755  1.00  0.00           C  
ATOM   2154  C   ARG A 336      23.172  55.483  66.071  1.00  0.00           C  
ATOM   2155  O   ARG A 336      22.732  56.613  66.297  1.00  0.00           O  
ATOM   2156  CB  ARG A 336      23.599  53.766  67.838  1.00  0.00           C  
ATOM   2157  CG  ARG A 336      23.636  54.564  69.159  1.00  0.00           C  
ATOM   2158  CD  ARG A 336      24.788  54.116  70.026  1.00  0.00           C  
ATOM   2159  NE  ARG A 336      24.755  52.668  70.067  1.00  0.00           N  
ATOM   2160  CZ  ARG A 336      25.763  51.863  69.749  1.00  0.00           C  
ATOM   2161  NH1 ARG A 336      26.953  52.326  69.376  1.00  0.00           N  
ATOM   2162  NH2 ARG A 336      25.526  50.572  69.717  1.00  0.00           N  
ATOM   2163  N   GLU A 337      24.161  55.241  65.223  1.00  0.00           N  
ATOM   2164  CA  GLU A 337      24.771  56.305  64.492  1.00  0.00           C  
ATOM   2165  C   GLU A 337      23.740  56.973  63.635  1.00  0.00           C  
ATOM   2166  O   GLU A 337      23.754  58.176  63.533  1.00  0.00           O  
ATOM   2167  CB  GLU A 337      25.872  55.777  63.628  1.00  0.00           C  
ATOM   2168  CG  GLU A 337      27.018  55.241  64.425  1.00  0.00           C  
ATOM   2169  CD  GLU A 337      27.844  56.335  65.056  1.00  0.00           C  
ATOM   2170  OE1 GLU A 337      27.908  56.424  66.312  1.00  0.00           O  
ATOM   2171  OE2 GLU A 337      28.441  57.112  64.293  1.00  0.00           O  
ATOM   2172  N   ILE A 338      22.831  56.225  63.022  1.00  0.00           N  
ATOM   2173  CA  ILE A 338      21.839  56.876  62.187  1.00  0.00           C  
ATOM   2174  C   ILE A 338      20.854  57.613  63.066  1.00  0.00           C  
ATOM   2175  O   ILE A 338      20.491  58.750  62.782  1.00  0.00           O  
ATOM   2176  CB  ILE A 338      21.113  55.870  61.254  1.00  0.00           C  
ATOM   2177  CG1 ILE A 338      22.103  55.370  60.192  1.00  0.00           C  
ATOM   2178  CG2 ILE A 338      19.888  56.533  60.587  1.00  0.00           C  
ATOM   2179  CD1 ILE A 338      21.562  54.255  59.341  1.00  0.00           C  
ATOM   2180  N   GLU A 339      20.431  57.001  64.157  1.00  0.00           N  
ATOM   2181  CA  GLU A 339      19.488  57.685  65.038  1.00  0.00           C  
ATOM   2182  C   GLU A 339      20.065  59.006  65.579  1.00  0.00           C  
ATOM   2183  O   GLU A 339      19.411  60.038  65.521  1.00  0.00           O  
ATOM   2184  CB  GLU A 339      19.085  56.779  66.210  1.00  0.00           C  
ATOM   2185  CG  GLU A 339      18.509  55.432  65.781  1.00  0.00           C  
ATOM   2186  CD  GLU A 339      17.928  54.617  66.956  1.00  0.00           C  
ATOM   2187  OE1 GLU A 339      18.323  54.840  68.132  1.00  0.00           O  
ATOM   2188  OE2 GLU A 339      17.073  53.738  66.697  1.00  0.00           O  
ATOM   2189  N   ARG A 340      21.286  58.969  66.105  1.00  0.00           N  
ATOM   2190  CA  ARG A 340      21.896  60.161  66.669  1.00  0.00           C  
ATOM   2191  C   ARG A 340      21.991  61.271  65.609  1.00  0.00           C  
ATOM   2192  O   ARG A 340      21.752  62.465  65.879  1.00  0.00           O  
ATOM   2193  CB  ARG A 340      23.283  59.821  67.207  1.00  0.00           C  
ATOM   2194  CG  ARG A 340      23.321  58.797  68.370  1.00  0.00           C  
ATOM   2195  CD  ARG A 340      22.675  59.360  69.610  1.00  0.00           C  
ATOM   2196  NE  ARG A 340      22.839  58.528  70.800  1.00  0.00           N  
ATOM   2197  CZ  ARG A 340      24.010  58.132  71.298  1.00  0.00           C  
ATOM   2198  NH1 ARG A 340      25.126  58.486  70.689  1.00  0.00           N  
ATOM   2199  NH2 ARG A 340      24.066  57.417  72.426  1.00  0.00           N  
ATOM   2200  N   TYR A 341      22.334  60.867  64.394  1.00  0.00           N  
ATOM   2201  CA  TYR A 341      22.462  61.789  63.285  1.00  0.00           C  
ATOM   2202  C   TYR A 341      21.192  62.587  62.971  1.00  0.00           C  
ATOM   2203  O   TYR A 341      21.193  63.815  62.958  1.00  0.00           O  
ATOM   2204  CB  TYR A 341      22.853  60.991  62.051  1.00  0.00           C  
ATOM   2205  CG  TYR A 341      22.574  61.673  60.746  1.00  0.00           C  
ATOM   2206  CD1 TYR A 341      23.445  62.619  60.239  1.00  0.00           C  
ATOM   2207  CD2 TYR A 341      21.455  61.325  59.990  1.00  0.00           C  
ATOM   2208  CE1 TYR A 341      23.227  63.201  59.001  1.00  0.00           C  
ATOM   2209  CE2 TYR A 341      21.233  61.898  58.751  1.00  0.00           C  
ATOM   2210  CZ  TYR A 341      22.131  62.830  58.266  1.00  0.00           C  
ATOM   2211  OH  TYR A 341      21.956  63.353  57.019  1.00  0.00           O  
ATOM   2212  N   ILE A 342      20.122  61.857  62.686  1.00  0.00           N  
ATOM   2213  CA  ILE A 342      18.875  62.444  62.317  1.00  0.00           C  
ATOM   2214  C   ILE A 342      18.219  63.173  63.454  1.00  0.00           C  
ATOM   2215  O   ILE A 342      17.610  64.219  63.240  1.00  0.00           O  
ATOM   2216  CB  ILE A 342      17.930  61.358  61.763  1.00  0.00           C  
ATOM   2217  CG1 ILE A 342      16.823  61.993  60.895  1.00  0.00           C  
ATOM   2218  CG2 ILE A 342      17.337  60.569  62.883  1.00  0.00           C  
ATOM   2219  CD1 ILE A 342      17.322  62.708  59.617  1.00  0.00           C  
ATOM   2220  N   VAL A 343      18.341  62.662  64.672  1.00  0.00           N  
ATOM   2221  CA  VAL A 343      17.714  63.326  65.798  1.00  0.00           C  
ATOM   2222  C   VAL A 343      18.442  64.622  66.085  1.00  0.00           C  
ATOM   2223  O   VAL A 343      17.813  65.623  66.438  1.00  0.00           O  
ATOM   2224  CB  VAL A 343      17.702  62.425  67.038  1.00  0.00           C  
ATOM   2225  CG1 VAL A 343      17.366  63.225  68.330  1.00  0.00           C  
ATOM   2226  CG2 VAL A 343      16.709  61.323  66.830  1.00  0.00           C  
ATOM   2227  N   ASP A 344      19.765  64.615  65.910  1.00  0.00           N  
ATOM   2228  CA  ASP A 344      20.570  65.828  66.151  1.00  0.00           C  
ATOM   2229  C   ASP A 344      20.144  66.858  65.138  1.00  0.00           C  
ATOM   2230  O   ASP A 344      19.938  68.034  65.464  1.00  0.00           O  
ATOM   2231  CB  ASP A 344      22.065  65.563  65.974  1.00  0.00           C  
ATOM   2232  CG  ASP A 344      22.750  65.072  67.256  1.00  0.00           C  
ATOM   2233  OD1 ASP A 344      23.959  64.765  67.198  1.00  0.00           O  
ATOM   2234  OD2 ASP A 344      22.120  64.987  68.325  1.00  0.00           O  
ATOM   2235  N   LYS A 345      20.010  66.401  63.899  1.00  0.00           N  
ATOM   2236  CA  LYS A 345      19.619  67.257  62.799  1.00  0.00           C  
ATOM   2237  C   LYS A 345      18.203  67.837  62.998  1.00  0.00           C  
ATOM   2238  O   LYS A 345      18.011  69.029  62.797  1.00  0.00           O  
ATOM   2239  CB  LYS A 345      19.719  66.489  61.467  1.00  0.00           C  
ATOM   2240  CG  LYS A 345      19.133  67.259  60.255  1.00  0.00           C  
ATOM   2241  CD  LYS A 345      19.252  66.517  58.926  1.00  0.00           C  
ATOM   2242  CE  LYS A 345      20.699  66.319  58.590  1.00  0.00           C  
ATOM   2243  NZ  LYS A 345      21.467  67.626  58.770  1.00  0.00           N  
ATOM   2244  N   GLU A 347      17.221  67.020  63.400  1.00  0.00           N  
ATOM   2245  CA  GLU A 347      15.881  67.560  63.589  1.00  0.00           C  
ATOM   2246  C   GLU A 347      15.845  68.611  64.720  1.00  0.00           C  
ATOM   2247  O   GLU A 347      15.240  69.660  64.590  1.00  0.00           O  
ATOM   2248  CB  GLU A 347      14.881  66.415  63.831  1.00  0.00           C  
ATOM   2249  CG  GLU A 347      14.882  65.429  62.689  1.00  0.00           C  
ATOM   2250  CD  GLU A 347      13.950  64.237  62.862  1.00  0.00           C  
ATOM   2251  OE1 GLU A 347      13.784  63.728  63.998  1.00  0.00           O  
ATOM   2252  OE2 GLU A 347      13.397  63.774  61.832  1.00  0.00           O  
ATOM   2253  N   VAL A 348      16.509  68.320  65.822  1.00  0.00           N  
ATOM   2254  CA  VAL A 348      16.572  69.232  66.935  1.00  0.00           C  
ATOM   2255  C   VAL A 348      17.225  70.548  66.507  1.00  0.00           C  
ATOM   2256  O   VAL A 348      16.875  71.622  67.012  1.00  0.00           O  
ATOM   2257  CB  VAL A 348      17.354  68.582  68.138  1.00  0.00           C  
ATOM   2258  CG1 VAL A 348      17.753  69.602  69.159  1.00  0.00           C  
ATOM   2259  CG2 VAL A 348      16.465  67.558  68.830  1.00  0.00           C  
ATOM   2260  N   SER A 349      18.149  70.493  65.563  1.00  0.00           N  
ATOM   2261  CA  SER A 349      18.799  71.726  65.150  1.00  0.00           C  
ATOM   2262  C   SER A 349      17.968  72.478  64.144  1.00  0.00           C  
ATOM   2263  O   SER A 349      18.314  73.597  63.791  1.00  0.00           O  
ATOM   2264  CB  SER A 349      20.147  71.443  64.514  1.00  0.00           C  
ATOM   2265  OG  SER A 349      19.962  70.921  63.210  1.00  0.00           O  
ATOM   2266  N   MET A 352      16.897  71.853  63.667  1.00  0.00           N  
ATOM   2267  CA  MET A 352      16.009  72.423  62.655  1.00  0.00           C  
ATOM   2268  C   MET A 352      14.640  72.750  63.256  1.00  0.00           C  
ATOM   2269  O   MET A 352      13.650  72.849  62.524  1.00  0.00           O  
ATOM   2270  CB  MET A 352      15.807  71.437  61.489  1.00  0.00           C  
ATOM   2271  CG  MET A 352      17.001  71.295  60.528  1.00  0.00           C  
ATOM   2272  SD  MET A 352      16.802  69.956  59.242  1.00  0.00           S  
ATOM   2273  CE  MET A 352      15.599  70.647  58.095  1.00  0.00           C  
ATOM   2274  N   GLY A 361      14.579  72.889  64.584  1.00  0.00           N  
ATOM   2275  CA  GLY A 361      13.330  73.234  65.236  1.00  0.00           C  
ATOM   2276  C   GLY A 361      12.253  72.177  65.345  1.00  0.00           C  
ATOM   2277  O   GLY A 361      11.087  72.495  65.252  1.00  0.00           O  
ATOM   2278  N   TYR A 362      12.629  70.917  65.491  1.00  0.00           N  
ATOM   2279  CA  TYR A 362      11.665  69.852  65.674  1.00  0.00           C  
ATOM   2280  C   TYR A 362      11.641  69.607  67.197  1.00  0.00           C  
ATOM   2281  O   TYR A 362      12.624  69.869  67.870  1.00  0.00           O  
ATOM   2282  CB  TYR A 362      12.137  68.591  64.972  1.00  0.00           C  
ATOM   2283  CG  TYR A 362      11.789  68.483  63.491  1.00  0.00           C  
ATOM   2284  CD1 TYR A 362      12.572  69.087  62.525  1.00  0.00           C  
ATOM   2285  CD2 TYR A 362      10.693  67.716  63.062  1.00  0.00           C  
ATOM   2286  CE1 TYR A 362      12.291  68.935  61.180  1.00  0.00           C  
ATOM   2287  CE2 TYR A 362      10.404  67.555  61.734  1.00  0.00           C  
ATOM   2288  CZ  TYR A 362      11.213  68.169  60.793  1.00  0.00           C  
ATOM   2289  OH  TYR A 362      10.948  68.000  59.447  1.00  0.00           O  
ATOM   2290  N   ASP A 363      10.531  69.132  67.751  1.00  0.00           N  
ATOM   2291  CA  ASP A 363      10.463  68.849  69.177  1.00  0.00           C  
ATOM   2292  C   ASP A 363      10.346  67.324  69.427  1.00  0.00           C  
ATOM   2293  O   ASP A 363       9.303  66.706  69.219  1.00  0.00           O  
ATOM   2294  CB  ASP A 363       9.293  69.595  69.779  1.00  0.00           C  
ATOM   2295  CG  ASP A 363       9.596  71.063  69.982  1.00  0.00           C  
ATOM   2296  OD1 ASP A 363      10.693  71.350  70.502  1.00  0.00           O  
ATOM   2297  OD2 ASP A 363       8.755  71.932  69.644  1.00  0.00           O  
ATOM   2298  N   HIS A 364      11.425  66.691  69.864  1.00  0.00           N  
ATOM   2299  CA  HIS A 364      11.335  65.267  70.049  1.00  0.00           C  
ATOM   2300  C   HIS A 364      10.529  64.860  71.250  1.00  0.00           C  
ATOM   2301  O   HIS A 364      10.593  65.503  72.293  1.00  0.00           O  
ATOM   2302  CB  HIS A 364      12.725  64.674  70.051  1.00  0.00           C  
ATOM   2303  CG  HIS A 364      13.125  64.174  68.708  1.00  0.00           C  
ATOM   2304  ND1 HIS A 364      12.665  62.973  68.206  1.00  0.00           N  
ATOM   2305  CD2 HIS A 364      13.775  64.785  67.690  1.00  0.00           C  
ATOM   2306  CE1 HIS A 364      13.001  62.874  66.932  1.00  0.00           C  
ATOM   2307  NE2 HIS A 364      13.673  63.962  66.597  1.00  0.00           N  
ATOM   2308  N   VAL A 365       9.736  63.804  71.077  1.00  0.00           N  
ATOM   2309  CA  VAL A 365       8.872  63.296  72.139  1.00  0.00           C  
ATOM   2310  C   VAL A 365       9.005  61.777  72.259  1.00  0.00           C  
ATOM   2311  O   VAL A 365       9.759  61.132  71.530  1.00  0.00           O  
ATOM   2312  CB  VAL A 365       7.360  63.649  71.871  1.00  0.00           C  
ATOM   2313  CG1 VAL A 365       7.205  65.138  71.532  1.00  0.00           C  
ATOM   2314  CG2 VAL A 365       6.793  62.805  70.746  1.00  0.00           C  
ATOM   2315  N   TYR A 366       8.282  61.208  73.205  1.00  0.00           N  
ATOM   2316  CA  TYR A 366       8.280  59.773  73.397  1.00  0.00           C  
ATOM   2317  C   TYR A 366       6.840  59.467  73.747  1.00  0.00           C  
ATOM   2318  O   TYR A 366       6.337  59.937  74.770  1.00  0.00           O  
ATOM   2319  CB  TYR A 366       9.134  59.346  74.579  1.00  0.00           C  
ATOM   2320  CG  TYR A 366      10.613  59.466  74.421  1.00  0.00           C  
ATOM   2321  CD1 TYR A 366      11.300  60.596  74.894  1.00  0.00           C  
ATOM   2322  CD2 TYR A 366      11.350  58.427  73.860  1.00  0.00           C  
ATOM   2323  CE1 TYR A 366      12.688  60.670  74.811  1.00  0.00           C  
ATOM   2324  CE2 TYR A 366      12.726  58.485  73.766  1.00  0.00           C  
ATOM   2325  CZ  TYR A 366      13.405  59.599  74.244  1.00  0.00           C  
ATOM   2326  OH  TYR A 366      14.804  59.635  74.194  1.00  0.00           O  
ATOM   2327  N   THR A 368       6.178  58.699  72.901  1.00  0.00           N  
ATOM   2328  CA  THR A 368       4.801  58.315  73.151  1.00  0.00           C  
ATOM   2329  C   THR A 368       4.717  56.768  73.122  1.00  0.00           C  
ATOM   2330  O   THR A 368       5.541  56.105  72.490  1.00  0.00           O  
ATOM   2331  CB  THR A 368       3.823  58.951  72.090  1.00  0.00           C  
ATOM   2332  OG1 THR A 368       4.235  58.620  70.751  1.00  0.00           O  
ATOM   2333  CG2 THR A 368       3.771  60.458  72.256  1.00  0.00           C  
ATOM   2334  N   PRO A 370       3.713  56.193  73.805  1.00  0.00           N  
ATOM   2335  CA  PRO A 370       3.427  54.763  73.936  1.00  0.00           C  
ATOM   2336  C   PRO A 370       3.339  54.041  72.627  1.00  0.00           C  
ATOM   2337  O   PRO A 370       3.084  54.642  71.592  1.00  0.00           O  
ATOM   2338  CB  PRO A 370       2.085  54.745  74.664  1.00  0.00           C  
ATOM   2339  CG  PRO A 370       2.111  56.028  75.471  1.00  0.00           C  
ATOM   2340  CD  PRO A 370       2.648  56.988  74.446  1.00  0.00           C  
ATOM   2341  N   VAL A 371       3.525  52.732  72.663  1.00  0.00           N  
ATOM   2342  CA  VAL A 371       3.460  51.964  71.435  1.00  0.00           C  
ATOM   2343  C   VAL A 371       2.087  51.319  71.227  1.00  0.00           C  
ATOM   2344  O   VAL A 371       1.871  50.590  70.267  1.00  0.00           O  
ATOM   2345  CB  VAL A 371       4.558  50.929  71.389  1.00  0.00           C  
ATOM   2346  CG1 VAL A 371       4.389  49.930  72.509  1.00  0.00           C  
ATOM   2347  CG2 VAL A 371       4.547  50.263  70.056  1.00  0.00           C  
ATOM   2348  N   LEU A 372       1.160  51.606  72.136  1.00  0.00           N  
ATOM   2349  CA  LEU A 372      -0.220  51.140  72.023  1.00  0.00           C  
ATOM   2350  C   LEU A 372      -1.194  52.202  72.557  1.00  0.00           C  
ATOM   2351  O   LEU A 372      -0.782  53.233  73.108  1.00  0.00           O  
ATOM   2352  CB  LEU A 372      -0.442  49.822  72.771  1.00  0.00           C  
ATOM   2353  CG  LEU A 372       0.392  49.448  73.984  1.00  0.00           C  
ATOM   2354  CD1 LEU A 372       0.815  50.669  74.765  1.00  0.00           C  
ATOM   2355  CD2 LEU A 372      -0.418  48.499  74.817  1.00  0.00           C  
ATOM   2356  N   ALA A 373      -2.487  51.952  72.387  1.00  0.00           N  
ATOM   2357  CA  ALA A 373      -3.490  52.892  72.848  1.00  0.00           C  
ATOM   2358  C   ALA A 373      -4.872  52.262  72.880  1.00  0.00           C  
ATOM   2359  O   ALA A 373      -5.101  51.192  72.310  1.00  0.00           O  
ATOM   2360  CB  ALA A 373      -3.509  54.106  71.936  1.00  0.00           C  
ATOM   2361  N   ASN A 374      -5.788  52.948  73.552  1.00  0.00           N  
ATOM   2362  CA  ASN A 374      -7.173  52.523  73.641  1.00  0.00           C  
ATOM   2363  C   ASN A 374      -7.747  52.687  72.242  1.00  0.00           C  
ATOM   2364  O   ASN A 374      -7.713  53.769  71.684  1.00  0.00           O  
ATOM   2365  CB  ASN A 374      -7.926  53.432  74.616  1.00  0.00           C  
ATOM   2366  CG  ASN A 374      -9.333  52.938  74.910  1.00  0.00           C  
ATOM   2367  OD1 ASN A 374     -10.191  52.841  74.008  1.00  0.00           O  
ATOM   2368  ND2 ASN A 374      -9.579  52.617  76.184  1.00  0.00           N  
ATOM   2369  N   VAL A 375      -8.271  51.612  71.678  1.00  0.00           N  
ATOM   2370  CA  VAL A 375      -8.840  51.643  70.334  1.00  0.00           C  
ATOM   2371  C   VAL A 375      -9.609  52.914  69.997  1.00  0.00           C  
ATOM   2372  O   VAL A 375      -9.715  53.282  68.835  1.00  0.00           O  
ATOM   2373  CB  VAL A 375      -9.784  50.438  70.105  1.00  0.00           C  
ATOM   2374  CG1 VAL A 375     -10.205  50.388  68.629  1.00  0.00           C  
ATOM   2375  CG2 VAL A 375      -9.095  49.125  70.528  1.00  0.00           C  
ATOM   2376  N   ASP A 376     -10.152  53.582  71.008  1.00  0.00           N  
ATOM   2377  CA  ASP A 376     -10.904  54.807  70.764  1.00  0.00           C  
ATOM   2378  C   ASP A 376     -10.110  55.846  69.995  1.00  0.00           C  
ATOM   2379  O   ASP A 376     -10.697  56.644  69.260  1.00  0.00           O  
ATOM   2380  CB  ASP A 376     -11.386  55.444  72.071  1.00  0.00           C  
ATOM   2381  CG  ASP A 376     -12.578  54.722  72.660  1.00  0.00           C  
ATOM   2382  OD1 ASP A 376     -13.475  54.340  71.868  1.00  0.00           O  
ATOM   2383  OD2 ASP A 376     -12.618  54.546  73.904  1.00  0.00           O  
ATOM   2384  N   LEU A 377      -8.788  55.845  70.174  1.00  0.00           N  
ATOM   2385  CA  LEU A 377      -7.924  56.803  69.499  1.00  0.00           C  
ATOM   2386  C   LEU A 377      -7.899  56.527  68.006  1.00  0.00           C  
ATOM   2387  O   LEU A 377      -7.858  57.457  67.194  1.00  0.00           O  
ATOM   2388  CB  LEU A 377      -6.509  56.723  70.048  1.00  0.00           C  
ATOM   2389  CG  LEU A 377      -5.540  57.771  69.485  1.00  0.00           C  
ATOM   2390  CD1 LEU A 377      -5.697  59.085  70.229  1.00  0.00           C  
ATOM   2391  CD2 LEU A 377      -4.108  57.259  69.618  1.00  0.00           C  
ATOM   2392  N   TYR A 378      -7.934  55.247  67.645  1.00  0.00           N  
ATOM   2393  CA  TYR A 378      -7.914  54.865  66.237  1.00  0.00           C  
ATOM   2394  C   TYR A 378      -9.275  55.015  65.573  1.00  0.00           C  
ATOM   2395  O   TYR A 378      -9.383  55.230  64.356  1.00  0.00           O  
ATOM   2396  CB  TYR A 378      -7.345  53.449  66.120  1.00  0.00           C  
ATOM   2397  CG  TYR A 378      -5.910  53.476  66.555  1.00  0.00           C  
ATOM   2398  CD1 TYR A 378      -5.412  52.579  67.482  1.00  0.00           C  
ATOM   2399  CD2 TYR A 378      -5.086  54.511  66.146  1.00  0.00           C  
ATOM   2400  CE1 TYR A 378      -4.121  52.727  68.007  1.00  0.00           C  
ATOM   2401  CE2 TYR A 378      -3.833  54.666  66.651  1.00  0.00           C  
ATOM   2402  CZ  TYR A 378      -3.346  53.787  67.578  1.00  0.00           C  
ATOM   2403  OH  TYR A 378      -2.081  54.015  68.067  1.00  0.00           O  
ATOM   2404  N   LYS A 388     -10.319  54.924  66.388  1.00  0.00           N  
ATOM   2405  CA  LYS A 388     -11.678  55.092  65.902  1.00  0.00           C  
ATOM   2406  C   LYS A 388     -11.815  56.566  65.571  1.00  0.00           C  
ATOM   2407  O   LYS A 388     -12.405  56.936  64.562  1.00  0.00           O  
ATOM   2408  CB  LYS A 388     -12.688  54.700  66.989  1.00  0.00           C  
ATOM   2409  CG  LYS A 388     -12.719  53.198  67.336  1.00  0.00           C  
ATOM   2410  CD  LYS A 388     -13.597  52.942  68.554  1.00  0.00           C  
ATOM   2411  CE  LYS A 388     -13.717  51.459  68.885  1.00  0.00           C  
ATOM   2412  NZ  LYS A 388     -14.313  51.245  70.249  1.00  0.00           N  
ATOM   2413  N   THR A 389     -11.247  57.406  66.426  1.00  0.00           N  
ATOM   2414  CA  THR A 389     -11.284  58.847  66.235  1.00  0.00           C  
ATOM   2415  C   THR A 389     -10.445  59.302  65.045  1.00  0.00           C  
ATOM   2416  O   THR A 389     -10.818  60.235  64.334  1.00  0.00           O  
ATOM   2417  CB  THR A 389     -10.742  59.581  67.464  1.00  0.00           C  
ATOM   2418  OG1 THR A 389     -11.482  59.196  68.626  1.00  0.00           O  
ATOM   2419  CG2 THR A 389     -10.832  61.076  67.271  1.00  0.00           C  
ATOM   2420  N   SER A 390      -9.305  58.650  64.832  1.00  0.00           N  
ATOM   2421  CA  SER A 390      -8.401  59.038  63.743  1.00  0.00           C  
ATOM   2422  C   SER A 390      -8.847  58.533  62.401  1.00  0.00           C  
ATOM   2423  O   SER A 390      -8.497  59.106  61.370  1.00  0.00           O  
ATOM   2424  CB  SER A 390      -6.960  58.563  64.026  1.00  0.00           C  
ATOM   2425  OG  SER A 390      -6.900  57.199  64.424  1.00  0.00           O  
ATOM   2426  N   GLY A 397      -9.636  57.467  62.423  1.00  0.00           N  
ATOM   2427  CA  GLY A 397     -10.119  56.877  61.189  1.00  0.00           C  
ATOM   2428  C   GLY A 397      -9.331  55.616  60.886  1.00  0.00           C  
ATOM   2429  O   GLY A 397      -9.667  54.853  59.977  1.00  0.00           O  
ATOM   2430  N   HIS A 398      -8.273  55.390  61.657  1.00  0.00           N  
ATOM   2431  CA  HIS A 398      -7.445  54.225  61.441  1.00  0.00           C  
ATOM   2432  C   HIS A 398      -8.310  53.005  61.556  1.00  0.00           C  
ATOM   2433  O   HIS A 398      -8.235  52.116  60.717  1.00  0.00           O  
ATOM   2434  CB  HIS A 398      -6.289  54.174  62.442  1.00  0.00           C  
ATOM   2435  CG  HIS A 398      -5.158  55.093  62.095  1.00  0.00           C  
ATOM   2436  ND1 HIS A 398      -5.273  56.468  62.144  1.00  0.00           N  
ATOM   2437  CD2 HIS A 398      -3.919  54.838  61.618  1.00  0.00           C  
ATOM   2438  CE1 HIS A 398      -4.156  57.016  61.707  1.00  0.00           C  
ATOM   2439  NE2 HIS A 398      -3.318  56.050  61.381  1.00  0.00           N  
ATOM   2440  N   TRP A 404      -9.152  52.973  62.579  1.00  0.00           N  
ATOM   2441  CA  TRP A 404     -10.059  51.843  62.778  1.00  0.00           C  
ATOM   2442  C   TRP A 404     -10.969  51.629  61.538  1.00  0.00           C  
ATOM   2443  O   TRP A 404     -11.216  50.497  61.120  1.00  0.00           O  
ATOM   2444  CB  TRP A 404     -10.905  52.085  64.021  1.00  0.00           C  
ATOM   2445  CG  TRP A 404     -11.486  50.862  64.552  1.00  0.00           C  
ATOM   2446  CD1 TRP A 404     -12.798  50.494  64.517  1.00  0.00           C  
ATOM   2447  CD2 TRP A 404     -10.787  49.813  65.228  1.00  0.00           C  
ATOM   2448  NE1 TRP A 404     -12.961  49.274  65.135  1.00  0.00           N  
ATOM   2449  CE2 TRP A 404     -11.743  48.834  65.576  1.00  0.00           C  
ATOM   2450  CE3 TRP A 404      -9.448  49.600  65.564  1.00  0.00           C  
ATOM   2451  CZ2 TRP A 404     -11.398  47.662  66.256  1.00  0.00           C  
ATOM   2452  CZ3 TRP A 404      -9.105  48.428  66.239  1.00  0.00           C  
ATOM   2453  CH2 TRP A 404     -10.079  47.475  66.574  1.00  0.00           C  
ATOM   2454  N   ASP A 406     -11.445  52.723  60.947  1.00  0.00           N  
ATOM   2455  CA  ASP A 406     -12.291  52.652  59.760  1.00  0.00           C  
ATOM   2456  C   ASP A 406     -11.512  52.153  58.547  1.00  0.00           C  
ATOM   2457  O   ASP A 406     -11.846  51.129  57.948  1.00  0.00           O  
ATOM   2458  CB  ASP A 406     -12.859  54.040  59.415  1.00  0.00           C  
ATOM   2459  CG  ASP A 406     -13.763  54.579  60.491  1.00  0.00           C  
ATOM   2460  OD1 ASP A 406     -14.884  54.066  60.621  1.00  0.00           O  
ATOM   2461  OD2 ASP A 406     -13.355  55.503  61.224  1.00  0.00           O  
ATOM   2462  N   HIS A 486     -10.451  52.887  58.214  1.00  0.00           N  
ATOM   2463  CA  HIS A 486      -9.640  52.614  57.035  1.00  0.00           C  
ATOM   2464  C   HIS A 486      -8.319  51.860  57.144  1.00  0.00           C  
ATOM   2465  O   HIS A 486      -7.664  51.683  56.118  1.00  0.00           O  
ATOM   2466  CB  HIS A 486      -9.354  53.937  56.328  1.00  0.00           C  
ATOM   2467  CG  HIS A 486     -10.536  54.850  56.257  1.00  0.00           C  
ATOM   2468  ND1 HIS A 486     -11.353  54.924  55.149  1.00  0.00           N  
ATOM   2469  CD2 HIS A 486     -11.064  55.696  57.172  1.00  0.00           C  
ATOM   2470  CE1 HIS A 486     -12.335  55.774  55.389  1.00  0.00           C  
ATOM   2471  NE2 HIS A 486     -12.185  56.258  56.608  1.00  0.00           N  
ATOM   2472  N   TYR A 487      -7.905  51.410  58.328  1.00  0.00           N  
ATOM   2473  CA  TYR A 487      -6.608  50.720  58.410  1.00  0.00           C  
ATOM   2474  C   TYR A 487      -6.525  49.347  59.074  1.00  0.00           C  
ATOM   2475  O   TYR A 487      -5.422  48.824  59.240  1.00  0.00           O  
ATOM   2476  CB  TYR A 487      -5.588  51.626  59.103  1.00  0.00           C  
ATOM   2477  CG  TYR A 487      -4.181  51.533  58.536  1.00  0.00           C  
ATOM   2478  CD1 TYR A 487      -3.894  52.033  57.264  1.00  0.00           C  
ATOM   2479  CD2 TYR A 487      -3.137  50.958  59.267  1.00  0.00           C  
ATOM   2480  CE1 TYR A 487      -2.607  51.966  56.738  1.00  0.00           C  
ATOM   2481  CE2 TYR A 487      -1.836  50.881  58.745  1.00  0.00           C  
ATOM   2482  CZ  TYR A 487      -1.579  51.389  57.477  1.00  0.00           C  
ATOM   2483  OH  TYR A 487      -0.308  51.333  56.935  1.00  0.00           O  
ATOM   2484  N   GLN A 488      -7.656  48.744  59.431  1.00  0.00           N  
ATOM   2485  CA  GLN A 488      -7.619  47.454  60.123  1.00  0.00           C  
ATOM   2486  C   GLN A 488      -7.057  46.229  59.420  1.00  0.00           C  
ATOM   2487  O   GLN A 488      -6.616  45.290  60.089  1.00  0.00           O  
ATOM   2488  CB  GLN A 488      -8.992  47.118  60.697  1.00  0.00           C  
ATOM   2489  CG  GLN A 488      -9.078  47.426  62.186  1.00  0.00           C  
ATOM   2490  CD  GLN A 488     -10.392  46.998  62.811  1.00  0.00           C  
ATOM   2491  OE1 GLN A 488     -11.447  47.547  62.497  1.00  0.00           O  
ATOM   2492  NE2 GLN A 488     -10.333  46.010  63.703  1.00  0.00           N  
ATOM   2493  N   GLU A 495      -7.065  46.215  58.092  1.00  0.00           N  
ATOM   2494  CA  GLU A 495      -6.505  45.069  57.374  1.00  0.00           C  
ATOM   2495  C   GLU A 495      -4.992  45.072  57.646  1.00  0.00           C  
ATOM   2496  O   GLU A 495      -4.297  44.069  57.463  1.00  0.00           O  
ATOM   2497  CB  GLU A 495      -6.796  45.163  55.855  1.00  0.00           C  
ATOM   2498  CG  GLU A 495      -8.224  44.713  55.453  1.00  0.00           C  
ATOM   2499  CD  GLU A 495      -8.517  44.783  53.937  1.00  0.00           C  
ATOM   2500  OE1 GLU A 495      -7.811  44.126  53.134  1.00  0.00           O  
ATOM   2501  OE2 GLU A 495      -9.475  45.492  53.544  1.00  0.00           O  
ATOM   2502  N   ASP A 496      -4.491  46.201  58.132  1.00  0.00           N  
ATOM   2503  CA  ASP A 496      -3.074  46.311  58.402  1.00  0.00           C  
ATOM   2504  C   ASP A 496      -2.664  46.292  59.874  1.00  0.00           C  
ATOM   2505  O   ASP A 496      -1.476  46.203  60.184  1.00  0.00           O  
ATOM   2506  CB  ASP A 496      -2.556  47.563  57.713  1.00  0.00           C  
ATOM   2507  CG  ASP A 496      -2.805  47.531  56.225  1.00  0.00           C  
ATOM   2508  OD1 ASP A 496      -2.507  46.482  55.615  1.00  0.00           O  
ATOM   2509  OD2 ASP A 496      -3.291  48.534  55.665  1.00  0.00           O  
ATOM   2510  N   MET A 497      -3.636  46.349  60.779  1.00  0.00           N  
ATOM   2511  CA  MET A 497      -3.335  46.344  62.210  1.00  0.00           C  
ATOM   2512  C   MET A 497      -3.268  44.953  62.818  1.00  0.00           C  
ATOM   2513  O   MET A 497      -3.663  43.971  62.203  1.00  0.00           O  
ATOM   2514  CB  MET A 497      -4.370  47.169  62.960  1.00  0.00           C  
ATOM   2515  CG  MET A 497      -4.529  48.558  62.393  1.00  0.00           C  
ATOM   2516  SD  MET A 497      -5.742  49.524  63.276  1.00  0.00           S  
ATOM   2517  CE  MET A 497      -5.134  49.448  65.029  1.00  0.00           C  
ATOM   2518  N   PHE A 498      -2.744  44.877  64.030  1.00  0.00           N  
ATOM   2519  CA  PHE A 498      -2.631  43.620  64.744  1.00  0.00           C  
ATOM   2520  C   PHE A 498      -3.946  43.516  65.505  1.00  0.00           C  
ATOM   2521  O   PHE A 498      -4.663  44.502  65.631  1.00  0.00           O  
ATOM   2522  CB  PHE A 498      -1.464  43.685  65.751  1.00  0.00           C  
ATOM   2523  CG  PHE A 498      -0.140  43.153  65.231  1.00  0.00           C  
ATOM   2524  CD1 PHE A 498       0.447  43.671  64.074  1.00  0.00           C  
ATOM   2525  CD2 PHE A 498       0.558  42.185  65.960  1.00  0.00           C  
ATOM   2526  CE1 PHE A 498       1.718  43.239  63.660  1.00  0.00           C  
ATOM   2527  CE2 PHE A 498       1.819  41.748  65.560  1.00  0.00           C  
ATOM   2528  CZ  PHE A 498       2.402  42.275  64.408  1.00  0.00           C  
ATOM   2529  N   PRO A 499      -4.294  42.326  66.012  1.00  0.00           N  
ATOM   2530  CA  PRO A 499      -5.559  42.253  66.752  1.00  0.00           C  
ATOM   2531  C   PRO A 499      -5.439  42.966  68.099  1.00  0.00           C  
ATOM   2532  O   PRO A 499      -4.340  43.075  68.648  1.00  0.00           O  
ATOM   2533  CB  PRO A 499      -5.783  40.750  66.909  1.00  0.00           C  
ATOM   2534  CG  PRO A 499      -4.391  40.212  66.957  1.00  0.00           C  
ATOM   2535  CD  PRO A 499      -3.704  40.987  65.849  1.00  0.00           C  
ATOM   2536  N   PRO A 500      -6.572  43.475  68.631  1.00  0.00           N  
ATOM   2537  CA  PRO A 500      -6.772  44.202  69.899  1.00  0.00           C  
ATOM   2538  C   PRO A 500      -6.577  43.302  71.120  1.00  0.00           C  
ATOM   2539  O   PRO A 500      -6.422  42.094  70.968  1.00  0.00           O  
ATOM   2540  CB  PRO A 500      -8.215  44.692  69.788  1.00  0.00           C  
ATOM   2541  CG  PRO A 500      -8.429  44.796  68.313  1.00  0.00           C  
ATOM   2542  CD  PRO A 500      -7.797  43.537  67.820  1.00  0.00           C  
ATOM   2543  N   MET A 501      -6.624  43.865  72.328  1.00  0.00           N  
ATOM   2544  CA  MET A 501      -6.409  43.039  73.518  1.00  0.00           C  
ATOM   2545  C   MET A 501      -6.659  43.752  74.842  1.00  0.00           C  
ATOM   2546  O   MET A 501      -6.123  44.836  75.030  1.00  0.00           O  
ATOM   2547  CB  MET A 501      -4.948  42.573  73.525  1.00  0.00           C  
ATOM   2548  CG  MET A 501      -3.971  43.645  74.058  1.00  0.00           C  
ATOM   2549  SD  MET A 501      -2.203  43.544  73.670  1.00  0.00           S  
ATOM   2550  CE  MET A 501      -2.027  44.930  72.630  1.00  0.00           C  
ATOM   2551  N   GLN A 502      -7.449  43.182  75.764  1.00  0.00           N  
ATOM   2552  CA  GLN A 502      -7.599  43.835  77.083  1.00  0.00           C  
ATOM   2553  C   GLN A 502      -8.443  43.235  78.192  1.00  0.00           C  
ATOM   2554  O   GLN A 502      -8.393  42.038  78.453  1.00  0.00           O  
ATOM   2555  CB  GLN A 502      -8.023  45.296  76.937  1.00  0.00           C  
ATOM   2556  CG  GLN A 502      -7.779  46.110  78.212  1.00  0.00           C  
ATOM   2557  CD  GLN A 502      -6.397  45.863  78.801  1.00  0.00           C  
ATOM   2558  OE1 GLN A 502      -5.399  45.861  78.082  1.00  0.00           O  
ATOM   2559  NE2 GLN A 502      -6.333  45.662  80.112  1.00  0.00           N  
ATOM   2560  N   LEU A 503      -9.181  44.131  78.860  1.00  0.00           N  
ATOM   2561  CA  LEU A 503     -10.081  43.852  79.987  1.00  0.00           C  
ATOM   2562  C   LEU A 503     -11.506  44.380  79.671  1.00  0.00           C  
ATOM   2563  O   LEU A 503     -11.916  45.459  80.104  1.00  0.00           O  
ATOM   2564  CB  LEU A 503      -9.505  44.504  81.262  1.00  0.00           C  
ATOM   2565  CG  LEU A 503     -10.183  45.675  81.979  1.00  0.00           C  
ATOM   2566  CD1 LEU A 503     -11.308  45.124  82.824  1.00  0.00           C  
ATOM   2567  CD2 LEU A 503      -9.180  46.428  82.850  1.00  0.00           C  
ATOM   2568  N   ASP A 650     -12.231  43.586  78.886  1.00  0.00           N  
ATOM   2569  CA  ASP A 650     -13.597  43.853  78.422  1.00  0.00           C  
ATOM   2570  C   ASP A 650     -14.364  45.011  79.060  1.00  0.00           C  
ATOM   2571  O   ASP A 650     -14.140  45.366  80.219  1.00  0.00           O  
ATOM   2572  CB  ASP A 650     -14.424  42.565  78.543  1.00  0.00           C  
ATOM   2573  CG  ASP A 650     -15.848  42.729  78.044  1.00  0.00           C  
ATOM   2574  OD1 ASP A 650     -16.052  43.012  76.837  1.00  0.00           O  
ATOM   2575  OD2 ASP A 650     -16.776  42.567  78.867  1.00  0.00           O  
ATOM   2576  N   GLU A 651     -15.277  45.591  78.279  1.00  0.00           N  
ATOM   2577  CA  GLU A 651     -16.121  46.705  78.718  1.00  0.00           C  
ATOM   2578  C   GLU A 651     -15.336  47.888  79.265  1.00  0.00           C  
ATOM   2579  O   GLU A 651     -15.864  48.989  79.397  1.00  0.00           O  
ATOM   2580  CB  GLU A 651     -17.095  46.222  79.795  1.00  0.00           C  
ATOM   2581  CG  GLU A 651     -18.319  47.097  79.979  1.00  0.00           C  
ATOM   2582  CD  GLU A 651     -19.240  46.552  81.053  1.00  0.00           C  
ATOM   2583  OE1 GLU A 651     -19.551  45.341  80.999  1.00  0.00           O  
ATOM   2584  OE2 GLU A 651     -19.653  47.323  81.951  1.00  0.00           O  
ATOM   2585  N   THR A 652     -14.079  47.657  79.600  1.00  0.00           N  
ATOM   2586  CA  THR A 652     -13.266  48.716  80.156  1.00  0.00           C  
ATOM   2587  C   THR A 652     -12.314  49.302  79.131  1.00  0.00           C  
ATOM   2588  O   THR A 652     -12.469  50.442  78.675  1.00  0.00           O  
ATOM   2589  CB  THR A 652     -12.442  48.192  81.344  1.00  0.00           C  
ATOM   2590  OG1 THR A 652     -13.319  47.567  82.282  1.00  0.00           O  
ATOM   2591  CG2 THR A 652     -11.714  49.328  82.033  1.00  0.00           C  
ATOM   2592  N   GLU A 653     -11.328  48.499  78.765  1.00  0.00           N  
ATOM   2593  CA  GLU A 653     -10.320  48.935  77.832  1.00  0.00           C  
ATOM   2594  C   GLU A 653     -10.118  47.934  76.706  1.00  0.00           C  
ATOM   2595  O   GLU A 653     -10.450  46.768  76.832  1.00  0.00           O  
ATOM   2596  CB  GLU A 653      -9.008  49.137  78.588  1.00  0.00           C  
ATOM   2597  CG  GLU A 653      -9.175  49.756  79.962  1.00  0.00           C  
ATOM   2598  CD  GLU A 653      -7.845  50.038  80.640  1.00  0.00           C  
ATOM   2599  OE1 GLU A 653      -7.135  50.954  80.166  1.00  0.00           O  
ATOM   2600  OE2 GLU A 653      -7.505  49.350  81.641  1.00  0.00           O  
ATOM   2601  N   SER A 654      -9.562  48.420  75.607  1.00  0.00           N  
ATOM   2602  CA  SER A 654      -9.256  47.626  74.417  1.00  0.00           C  
ATOM   2603  C   SER A 654      -8.086  48.368  73.731  1.00  0.00           C  
ATOM   2604  O   SER A 654      -8.242  49.507  73.278  1.00  0.00           O  
ATOM   2605  CB  SER A 654     -10.488  47.568  73.502  1.00  0.00           C  
ATOM   2606  OG  SER A 654     -10.234  46.860  72.300  1.00  0.00           O  
ATOM   2607  N   MET A 655      -6.923  47.717  73.669  1.00  0.00           N  
ATOM   2608  CA  MET A 655      -5.698  48.295  73.095  1.00  0.00           C  
ATOM   2609  C   MET A 655      -5.222  47.629  71.820  1.00  0.00           C  
ATOM   2610  O   MET A 655      -5.445  46.444  71.607  1.00  0.00           O  
ATOM   2611  CB  MET A 655      -4.560  48.165  74.094  1.00  0.00           C  
ATOM   2612  CG  MET A 655      -4.989  48.349  75.505  1.00  0.00           C  
ATOM   2613  SD  MET A 655      -5.084  50.071  75.844  1.00  0.00           S  
ATOM   2614  CE  MET A 655      -3.890  50.156  77.240  1.00  0.00           C  
ATOM   2615  N   VAL A 656      -4.536  48.397  70.986  1.00  0.00           N  
ATOM   2616  CA  VAL A 656      -3.952  47.877  69.752  1.00  0.00           C  
ATOM   2617  C   VAL A 656      -2.547  48.438  69.682  1.00  0.00           C  
ATOM   2618  O   VAL A 656      -2.283  49.527  70.209  1.00  0.00           O  
ATOM   2619  CB  VAL A 656      -4.654  48.387  68.491  1.00  0.00           C  
ATOM   2620  CG1 VAL A 656      -5.468  47.301  67.871  1.00  0.00           C  
ATOM   2621  CG2 VAL A 656      -5.492  49.592  68.823  1.00  0.00           C  
ATOM   2622  N   LEU A 657      -1.646  47.698  69.044  1.00  0.00           N  
ATOM   2623  CA  LEU A 657      -0.288  48.177  68.863  1.00  0.00           C  
ATOM   2624  C   LEU A 657      -0.466  49.221  67.782  1.00  0.00           C  
ATOM   2625  O   LEU A 657      -1.122  48.942  66.813  1.00  0.00           O  
ATOM   2626  CB  LEU A 657       0.624  47.048  68.352  1.00  0.00           C  
ATOM   2627  CG  LEU A 657       0.888  45.875  69.309  1.00  0.00           C  
ATOM   2628  CD1 LEU A 657       1.986  44.961  68.756  1.00  0.00           C  
ATOM   2629  CD2 LEU A 657       1.271  46.440  70.666  1.00  0.00           C  
ATOM   2630  N   ARG A 658       0.092  50.415  67.945  1.00  0.00           N  
ATOM   2631  CA  ARG A 658      -0.041  51.462  66.930  1.00  0.00           C  
ATOM   2632  C   ARG A 658       0.619  51.062  65.597  1.00  0.00           C  
ATOM   2633  O   ARG A 658       1.719  50.521  65.581  1.00  0.00           O  
ATOM   2634  CB  ARG A 658       0.596  52.781  67.427  1.00  0.00           C  
ATOM   2635  CG  ARG A 658       2.138  52.799  67.547  1.00  0.00           C  
ATOM   2636  CD  ARG A 658       2.638  54.199  68.007  1.00  0.00           C  
ATOM   2637  NE  ARG A 658       4.086  54.332  68.257  1.00  0.00           N  
ATOM   2638  CZ  ARG A 658       4.633  55.356  68.907  1.00  0.00           C  
ATOM   2639  NH1 ARG A 658       3.874  56.337  69.363  1.00  0.00           N  
ATOM   2640  NH2 ARG A 658       5.929  55.394  69.142  1.00  0.00           N  
ATOM   2641  N   PRO A 659      -0.055  51.310  64.470  1.00  0.00           N  
ATOM   2642  CA  PRO A 659       0.432  51.001  63.121  1.00  0.00           C  
ATOM   2643  C   PRO A 659       0.970  52.260  62.463  1.00  0.00           C  
ATOM   2644  O   PRO A 659       1.458  52.236  61.335  1.00  0.00           O  
ATOM   2645  CB  PRO A 659      -0.817  50.527  62.421  1.00  0.00           C  
ATOM   2646  CG  PRO A 659      -1.823  51.515  62.957  1.00  0.00           C  
ATOM   2647  CD  PRO A 659      -1.511  51.518  64.453  1.00  0.00           C  
ATOM   2648  N   MET A 660       0.828  53.369  63.181  1.00  0.00           N  
ATOM   2649  CA  MET A 660       1.276  54.689  62.754  1.00  0.00           C  
ATOM   2650  C   MET A 660       1.414  55.455  64.057  1.00  0.00           C  
ATOM   2651  O   MET A 660       0.937  54.995  65.089  1.00  0.00           O  
ATOM   2652  CB  MET A 660       0.225  55.380  61.877  1.00  0.00           C  
ATOM   2653  CG  MET A 660       0.107  54.849  60.449  1.00  0.00           C  
ATOM   2654  SD  MET A 660      -0.596  56.114  59.316  1.00  0.00           S  
ATOM   2655  CE  MET A 660      -0.597  55.166  57.755  1.00  0.00           C  
ATOM   2656  N   ASN A 661       2.042  56.619  64.028  1.00  0.00           N  
ATOM   2657  CA  ASN A 661       2.209  57.371  65.252  1.00  0.00           C  
ATOM   2658  C   ASN A 661       1.402  58.655  65.294  1.00  0.00           C  
ATOM   2659  O   ASN A 661       1.470  59.380  66.284  1.00  0.00           O  
ATOM   2660  CB  ASN A 661       3.677  57.741  65.434  1.00  0.00           C  
ATOM   2661  CG  ASN A 661       4.589  56.551  65.353  1.00  0.00           C  
ATOM   2662  OD1 ASN A 661       4.349  55.523  65.995  1.00  0.00           O  
ATOM   2663  ND2 ASN A 661       5.654  56.678  64.569  1.00  0.00           N  
ATOM   2664  N   CYS A 662       0.649  58.943  64.237  1.00  0.00           N  
ATOM   2665  CA  CYS A 662      -0.110  60.181  64.146  1.00  0.00           C  
ATOM   2666  C   CYS A 662      -1.069  60.406  65.293  1.00  0.00           C  
ATOM   2667  O   CYS A 662      -1.017  61.423  65.974  1.00  0.00           O  
ATOM   2668  CB  CYS A 662      -0.874  60.244  62.827  1.00  0.00           C  
ATOM   2669  SG  CYS A 662      -0.403  58.985  61.587  1.00  0.00           S  
ATOM   2670  N   PRO A 663      -1.969  59.457  65.540  1.00  0.00           N  
ATOM   2671  CA  PRO A 663      -2.838  59.790  66.659  1.00  0.00           C  
ATOM   2672  C   PRO A 663      -2.128  60.088  68.001  1.00  0.00           C  
ATOM   2673  O   PRO A 663      -2.597  60.908  68.788  1.00  0.00           O  
ATOM   2674  CB  PRO A 663      -3.820  58.617  66.676  1.00  0.00           C  
ATOM   2675  CG  PRO A 663      -3.085  57.538  65.943  1.00  0.00           C  
ATOM   2676  CD  PRO A 663      -2.434  58.247  64.852  1.00  0.00           C  
ATOM   2677  N   HIS A 664      -0.997  59.463  68.277  1.00  0.00           N  
ATOM   2678  CA  HIS A 664      -0.337  59.788  69.529  1.00  0.00           C  
ATOM   2679  C   HIS A 664       0.225  61.174  69.425  1.00  0.00           C  
ATOM   2680  O   HIS A 664       0.214  61.924  70.395  1.00  0.00           O  
ATOM   2681  CB  HIS A 664       0.782  58.815  69.841  1.00  0.00           C  
ATOM   2682  CG  HIS A 664       0.307  57.528  70.435  1.00  0.00           C  
ATOM   2683  ND1 HIS A 664       0.004  56.421  69.671  1.00  0.00           N  
ATOM   2684  CD2 HIS A 664       0.077  57.173  71.720  1.00  0.00           C  
ATOM   2685  CE1 HIS A 664      -0.386  55.438  70.461  1.00  0.00           C  
ATOM   2686  NE2 HIS A 664      -0.350  55.868  71.708  1.00  0.00           N  
ATOM   2687  N   HIS A 665       0.715  61.528  68.242  1.00  0.00           N  
ATOM   2688  CA  HIS A 665       1.286  62.864  68.046  1.00  0.00           C  
ATOM   2689  C   HIS A 665       0.242  63.976  68.027  1.00  0.00           C  
ATOM   2690  O   HIS A 665       0.558  65.136  68.293  1.00  0.00           O  
ATOM   2691  CB  HIS A 665       2.124  62.928  66.770  1.00  0.00           C  
ATOM   2692  CG  HIS A 665       3.479  62.307  66.911  1.00  0.00           C  
ATOM   2693  ND1 HIS A 665       4.436  62.375  65.918  1.00  0.00           N  
ATOM   2694  CD2 HIS A 665       4.028  61.593  67.918  1.00  0.00           C  
ATOM   2695  CE1 HIS A 665       5.515  61.724  66.312  1.00  0.00           C  
ATOM   2696  NE2 HIS A 665       5.294  61.241  67.518  1.00  0.00           N  
ATOM   2697  N   MET A 666      -0.996  63.614  67.723  1.00  0.00           N  
ATOM   2698  CA  MET A 666      -2.081  64.581  67.686  1.00  0.00           C  
ATOM   2699  C   MET A 666      -2.400  65.018  69.113  1.00  0.00           C  
ATOM   2700  O   MET A 666      -2.727  66.201  69.377  1.00  0.00           O  
ATOM   2701  CB  MET A 666      -3.322  63.948  67.080  1.00  0.00           C  
ATOM   2702  CG  MET A 666      -3.868  64.740  65.943  1.00  0.00           C  
ATOM   2703  SD  MET A 666      -3.116  64.147  64.488  1.00  0.00           S  
ATOM   2704  CE  MET A 666      -1.931  65.311  64.180  1.00  0.00           C  
ATOM   2705  N   MET A 667      -2.293  64.040  70.018  1.00  0.00           N  
ATOM   2706  CA  MET A 667      -2.548  64.223  71.425  1.00  0.00           C  
ATOM   2707  C   MET A 667      -1.495  65.077  72.106  1.00  0.00           C  
ATOM   2708  O   MET A 667      -1.754  65.662  73.150  1.00  0.00           O  
ATOM   2709  CB  MET A 667      -2.664  62.868  72.081  1.00  0.00           C  
ATOM   2710  CG  MET A 667      -3.820  62.052  71.540  1.00  0.00           C  
ATOM   2711  SD  MET A 667      -5.421  62.918  71.707  1.00  0.00           S  
ATOM   2712  CE  MET A 667      -5.387  63.346  73.460  1.00  0.00           C  
ATOM   2713  N   ILE A 668      -0.299  65.161  71.536  1.00  0.00           N  
ATOM   2714  CA  ILE A 668       0.715  66.032  72.133  1.00  0.00           C  
ATOM   2715  C   ILE A 668       0.350  67.473  71.735  1.00  0.00           C  
ATOM   2716  O   ILE A 668       0.430  68.409  72.531  1.00  0.00           O  
ATOM   2717  CB  ILE A 668       2.140  65.721  71.612  1.00  0.00           C  
ATOM   2718  CG1 ILE A 668       2.622  64.354  72.127  1.00  0.00           C  
ATOM   2719  CG2 ILE A 668       3.082  66.821  72.035  1.00  0.00           C  
ATOM   2720  CD1 ILE A 668       3.213  64.357  73.556  1.00  0.00           C  
ATOM   2721  N   TYR A 669      -0.062  67.658  70.495  1.00  0.00           N  
ATOM   2722  CA  TYR A 669      -0.421  68.990  70.061  1.00  0.00           C  
ATOM   2723  C   TYR A 669      -1.613  69.437  70.911  1.00  0.00           C  
ATOM   2724  O   TYR A 669      -1.678  70.561  71.413  1.00  0.00           O  
ATOM   2725  CB  TYR A 669      -0.804  68.954  68.577  1.00  0.00           C  
ATOM   2726  CG  TYR A 669      -1.171  70.291  67.997  1.00  0.00           C  
ATOM   2727  CD1 TYR A 669      -0.187  71.170  67.542  1.00  0.00           C  
ATOM   2728  CD2 TYR A 669      -2.498  70.707  67.968  1.00  0.00           C  
ATOM   2729  CE1 TYR A 669      -0.515  72.432  67.081  1.00  0.00           C  
ATOM   2730  CE2 TYR A 669      -2.842  71.969  67.512  1.00  0.00           C  
ATOM   2731  CZ  TYR A 669      -1.851  72.828  67.073  1.00  0.00           C  
ATOM   2732  OH  TYR A 669      -2.199  74.087  66.646  1.00  0.00           O  
ATOM   2733  N   ALA A 670      -2.554  68.522  71.078  1.00  0.00           N  
ATOM   2734  CA  ALA A 670      -3.761  68.786  71.841  1.00  0.00           C  
ATOM   2735  C   ALA A 670      -3.507  69.137  73.286  1.00  0.00           C  
ATOM   2736  O   ALA A 670      -4.321  69.791  73.910  1.00  0.00           O  
ATOM   2737  CB  ALA A 670      -4.692  67.564  71.772  1.00  0.00           C  
ATOM   2738  N   ASN A 671      -2.378  68.709  73.833  1.00  0.00           N  
ATOM   2739  CA  ASN A 671      -2.119  68.967  75.247  1.00  0.00           C  
ATOM   2740  C   ASN A 671      -2.262  70.397  75.748  1.00  0.00           C  
ATOM   2741  O   ASN A 671      -2.491  70.606  76.936  1.00  0.00           O  
ATOM   2742  CB  ASN A 671      -0.757  68.453  75.659  1.00  0.00           C  
ATOM   2743  CG  ASN A 671      -0.656  68.290  77.139  1.00  0.00           C  
ATOM   2744  OD1 ASN A 671      -1.465  67.584  77.713  1.00  0.00           O  
ATOM   2745  ND2 ASN A 671       0.321  68.946  77.777  1.00  0.00           N  
ATOM   2746  N   LYS A 672      -2.124  71.380  74.871  1.00  0.00           N  
ATOM   2747  CA  LYS A 672      -2.274  72.757  75.295  1.00  0.00           C  
ATOM   2748  C   LYS A 672      -2.518  73.756  74.127  1.00  0.00           C  
ATOM   2749  O   LYS A 672      -2.132  73.524  72.974  1.00  0.00           O  
ATOM   2750  CB  LYS A 672      -1.062  73.159  76.119  1.00  0.00           C  
ATOM   2751  CG  LYS A 672       0.149  73.562  75.307  1.00  0.00           C  
ATOM   2752  CD  LYS A 672       1.159  74.322  76.168  1.00  0.00           C  
ATOM   2753  CE  LYS A 672       2.223  74.961  75.316  1.00  0.00           C  
ATOM   2754  NZ  LYS A 672       3.223  75.633  76.173  1.00  0.00           N  
ATOM   2755  N   PRO A 675      -3.182  74.884  74.420  1.00  0.00           N  
ATOM   2756  CA  PRO A 675      -3.483  75.906  73.413  1.00  0.00           C  
ATOM   2757  C   PRO A 675      -2.245  76.396  72.725  1.00  0.00           C  
ATOM   2758  O   PRO A 675      -1.194  76.528  73.363  1.00  0.00           O  
ATOM   2759  CB  PRO A 675      -4.119  77.021  74.226  1.00  0.00           C  
ATOM   2760  CG  PRO A 675      -4.740  76.297  75.364  1.00  0.00           C  
ATOM   2761  CD  PRO A 675      -3.694  75.284  75.739  1.00  0.00           C  
ATOM   2762  N   HIS A 677      -2.370  76.674  71.426  1.00  0.00           N  
ATOM   2763  CA  HIS A 677      -1.246  77.197  70.650  1.00  0.00           C  
ATOM   2764  C   HIS A 677      -1.634  78.430  69.860  1.00  0.00           C  
ATOM   2765  O   HIS A 677      -2.744  78.556  69.328  1.00  0.00           O  
ATOM   2766  CB  HIS A 677      -0.720  76.156  69.695  1.00  0.00           C  
ATOM   2767  CG  HIS A 677      -0.024  75.028  70.366  1.00  0.00           C  
ATOM   2768  ND1 HIS A 677       1.169  75.192  71.032  1.00  0.00           N  
ATOM   2769  CD2 HIS A 677      -0.346  73.717  70.466  1.00  0.00           C  
ATOM   2770  CE1 HIS A 677       1.556  74.023  71.512  1.00  0.00           C  
ATOM   2771  NE2 HIS A 677       0.656  73.113  71.182  1.00  0.00           N  
ATOM   2772  N   SER A 678      -0.694  79.344  69.780  1.00  0.00           N  
ATOM   2773  CA  SER A 678      -0.931  80.567  69.077  1.00  0.00           C  
ATOM   2774  C   SER A 678      -0.460  80.444  67.652  1.00  0.00           C  
ATOM   2775  O   SER A 678       0.543  79.790  67.371  1.00  0.00           O  
ATOM   2776  CB  SER A 678      -0.177  81.688  69.756  1.00  0.00           C  
ATOM   2777  OG  SER A 678       0.028  82.722  68.826  1.00  0.00           O  
ATOM   2778  N   TYR A 682      -1.169  81.097  66.748  1.00  0.00           N  
ATOM   2779  CA  TYR A 682      -0.800  81.052  65.355  1.00  0.00           C  
ATOM   2780  C   TYR A 682       0.676  81.418  65.241  1.00  0.00           C  
ATOM   2781  O   TYR A 682       1.402  80.867  64.425  1.00  0.00           O  
ATOM   2782  CB  TYR A 682      -1.658  82.038  64.565  1.00  0.00           C  
ATOM   2783  CG  TYR A 682      -1.283  83.470  64.808  1.00  0.00           C  
ATOM   2784  CD1 TYR A 682      -0.432  84.129  63.932  1.00  0.00           C  
ATOM   2785  CD2 TYR A 682      -1.672  84.127  65.983  1.00  0.00           C  
ATOM   2786  CE1 TYR A 682       0.038  85.385  64.210  1.00  0.00           C  
ATOM   2787  CE2 TYR A 682      -1.198  85.400  66.284  1.00  0.00           C  
ATOM   2788  CZ  TYR A 682      -0.333  86.022  65.389  1.00  0.00           C  
ATOM   2789  OH  TYR A 682       0.219  87.263  65.681  1.00  0.00           O  
ATOM   2790  N   ARG A 683       1.125  82.333  66.084  1.00  0.00           N  
ATOM   2791  CA  ARG A 683       2.515  82.779  66.036  1.00  0.00           C  
ATOM   2792  C   ARG A 683       3.534  81.659  66.259  1.00  0.00           C  
ATOM   2793  O   ARG A 683       4.677  81.774  65.841  1.00  0.00           O  
ATOM   2794  CB  ARG A 683       2.748  83.923  67.055  1.00  0.00           C  
ATOM   2795  CG  ARG A 683       4.238  84.312  67.318  1.00  0.00           C  
ATOM   2796  CD  ARG A 683       4.391  85.494  68.329  1.00  0.00           C  
ATOM   2797  NE  ARG A 683       5.622  85.437  69.138  1.00  0.00           N  
ATOM   2798  CZ  ARG A 683       6.617  86.329  69.083  1.00  0.00           C  
ATOM   2799  NH1 ARG A 683       6.543  87.366  68.250  1.00  0.00           N  
ATOM   2800  NH2 ARG A 683       7.692  86.194  69.865  1.00  0.00           N  
ATOM   2801  N   GLU A 684       3.148  80.569  66.900  1.00  0.00           N  
ATOM   2802  CA  GLU A 684       4.135  79.521  67.122  1.00  0.00           C  
ATOM   2803  C   GLU A 684       3.855  78.316  66.292  1.00  0.00           C  
ATOM   2804  O   GLU A 684       4.395  77.274  66.565  1.00  0.00           O  
ATOM   2805  CB  GLU A 684       4.115  79.084  68.582  1.00  0.00           C  
ATOM   2806  CG  GLU A 684       2.784  78.516  69.003  1.00  0.00           C  
ATOM   2807  CD  GLU A 684       2.666  78.232  70.502  1.00  0.00           C  
ATOM   2808  OE1 GLU A 684       3.272  77.225  70.971  1.00  0.00           O  
ATOM   2809  OE2 GLU A 684       1.955  79.017  71.191  1.00  0.00           O  
ATOM   2810  N   LEU A 685       3.061  78.466  65.244  1.00  0.00           N  
ATOM   2811  CA  LEU A 685       2.643  77.309  64.498  1.00  0.00           C  
ATOM   2812  C   LEU A 685       3.473  76.435  63.619  1.00  0.00           C  
ATOM   2813  O   LEU A 685       3.023  75.309  63.338  1.00  0.00           O  
ATOM   2814  CB  LEU A 685       1.346  77.591  63.782  1.00  0.00           C  
ATOM   2815  CG  LEU A 685       0.269  76.689  64.393  1.00  0.00           C  
ATOM   2816  CD1 LEU A 685       0.092  75.447  63.580  1.00  0.00           C  
ATOM   2817  CD2 LEU A 685       0.626  76.373  65.836  1.00  0.00           C  
ATOM   2818  N   PRO A 686       4.590  76.902  63.043  1.00  0.00           N  
ATOM   2819  CA  PRO A 686       4.940  75.610  62.398  1.00  0.00           C  
ATOM   2820  C   PRO A 686       5.454  74.844  63.654  1.00  0.00           C  
ATOM   2821  O   PRO A 686       6.469  75.226  64.246  1.00  0.00           O  
ATOM   2822  CB  PRO A 686       6.039  75.974  61.404  1.00  0.00           C  
ATOM   2823  CG  PRO A 686       5.683  77.373  60.992  1.00  0.00           C  
ATOM   2824  CD  PRO A 686       5.069  78.059  62.273  1.00  0.00           C  
ATOM   2825  N   ILE A 687       4.675  73.857  64.123  1.00  0.00           N  
ATOM   2826  CA  ILE A 687       5.024  73.039  65.296  1.00  0.00           C  
ATOM   2827  C   ILE A 687       5.302  71.627  64.817  1.00  0.00           C  
ATOM   2828  O   ILE A 687       4.407  70.936  64.327  1.00  0.00           O  
ATOM   2829  CB  ILE A 687       3.901  72.987  66.356  1.00  0.00           C  
ATOM   2830  CG1 ILE A 687       3.928  74.264  67.199  1.00  0.00           C  
ATOM   2831  CG2 ILE A 687       4.116  71.805  67.295  1.00  0.00           C  
ATOM   2832  CD1 ILE A 687       2.726  74.421  68.124  1.00  0.00           C  
ATOM   2833  N   ARG A 688       6.552  71.223  64.989  1.00  0.00           N  
ATOM   2834  CA  ARG A 688       7.050  69.937  64.547  1.00  0.00           C  
ATOM   2835  C   ARG A 688       7.246  68.893  65.625  1.00  0.00           C  
ATOM   2836  O   ARG A 688       8.204  68.942  66.368  1.00  0.00           O  
ATOM   2837  CB  ARG A 688       8.355  70.191  63.827  1.00  0.00           C  
ATOM   2838  CG  ARG A 688       8.256  71.376  62.870  1.00  0.00           C  
ATOM   2839  CD  ARG A 688       9.524  71.554  62.089  1.00  0.00           C  
ATOM   2840  NE  ARG A 688       9.373  72.594  61.094  1.00  0.00           N  
ATOM   2841  CZ  ARG A 688       9.544  73.887  61.339  1.00  0.00           C  
ATOM   2842  NH1 ARG A 688       9.876  74.277  62.551  1.00  0.00           N  
ATOM   2843  NH2 ARG A 688       9.393  74.785  60.381  1.00  0.00           N  
ATOM   2844  N   ILE A 689       6.347  67.930  65.706  1.00  0.00           N  
ATOM   2845  CA  ILE A 689       6.469  66.905  66.722  1.00  0.00           C  
ATOM   2846  C   ILE A 689       7.207  65.734  66.130  1.00  0.00           C  
ATOM   2847  O   ILE A 689       6.758  65.157  65.142  1.00  0.00           O  
ATOM   2848  CB  ILE A 689       5.095  66.488  67.179  1.00  0.00           C  
ATOM   2849  CG1 ILE A 689       4.383  67.706  67.771  1.00  0.00           C  
ATOM   2850  CG2 ILE A 689       5.201  65.331  68.136  1.00  0.00           C  
ATOM   2851  CD1 ILE A 689       5.244  68.514  68.750  1.00  0.00           C  
ATOM   2852  N   ALA A 690       8.339  65.373  66.726  1.00  0.00           N  
ATOM   2853  CA  ALA A 690       9.169  64.278  66.177  1.00  0.00           C  
ATOM   2854  C   ALA A 690       9.363  63.083  67.068  1.00  0.00           C  
ATOM   2855  O   ALA A 690       9.240  63.178  68.273  1.00  0.00           O  
ATOM   2856  CB  ALA A 690      10.551  64.821  65.741  1.00  0.00           C  
ATOM   2857  N   GLU A 691       9.704  61.952  66.477  1.00  0.00           N  
ATOM   2858  CA  GLU A 691       9.886  60.747  67.263  1.00  0.00           C  
ATOM   2859  C   GLU A 691      10.463  59.628  66.412  1.00  0.00           C  
ATOM   2860  O   GLU A 691      10.219  59.545  65.213  1.00  0.00           O  
ATOM   2861  CB  GLU A 691       8.535  60.308  67.885  1.00  0.00           C  
ATOM   2862  CG  GLU A 691       8.603  59.138  68.901  1.00  0.00           C  
ATOM   2863  CD  GLU A 691       7.255  58.790  69.627  1.00  0.00           C  
ATOM   2864  OE1 GLU A 691       6.204  59.372  69.346  1.00  0.00           O  
ATOM   2865  OE2 GLU A 691       7.232  57.916  70.508  1.00  0.00           O  
ATOM   2866  N   LEU A 692      11.285  58.798  67.043  1.00  0.00           N  
ATOM   2867  CA  LEU A 692      11.850  57.640  66.402  1.00  0.00           C  
ATOM   2868  C   LEU A 692      10.791  56.653  66.887  1.00  0.00           C  
ATOM   2869  O   LEU A 692      11.036  55.873  67.803  1.00  0.00           O  
ATOM   2870  CB  LEU A 692      13.201  57.316  67.020  1.00  0.00           C  
ATOM   2871  CG  LEU A 692      14.492  57.601  66.252  1.00  0.00           C  
ATOM   2872  CD1 LEU A 692      14.254  57.551  64.743  1.00  0.00           C  
ATOM   2873  CD2 LEU A 692      14.976  58.947  66.624  1.00  0.00           C  
ATOM   2874  N   GLY A 693       9.598  56.726  66.290  1.00  0.00           N  
ATOM   2875  CA  GLY A 693       8.485  55.896  66.726  1.00  0.00           C  
ATOM   2876  C   GLY A 693       8.404  54.429  66.325  1.00  0.00           C  
ATOM   2877  O   GLY A 693       8.490  54.066  65.149  1.00  0.00           O  
ATOM   2878  N   THR A 695       8.198  53.568  67.307  1.00  0.00           N  
ATOM   2879  CA  THR A 695       8.082  52.162  67.001  1.00  0.00           C  
ATOM   2880  C   THR A 695       6.636  51.792  66.734  1.00  0.00           C  
ATOM   2881  O   THR A 695       5.749  52.130  67.505  1.00  0.00           O  
ATOM   2882  CB  THR A 695       8.623  51.320  68.136  1.00  0.00           C  
ATOM   2883  OG1 THR A 695      10.045  51.525  68.219  1.00  0.00           O  
ATOM   2884  CG2 THR A 695       8.278  49.828  67.921  1.00  0.00           C  
ATOM   2885  N   MET A 696       6.399  51.104  65.624  1.00  0.00           N  
ATOM   2886  CA  MET A 696       5.044  50.688  65.271  1.00  0.00           C  
ATOM   2887  C   MET A 696       4.976  49.272  64.726  1.00  0.00           C  
ATOM   2888  O   MET A 696       5.991  48.695  64.322  1.00  0.00           O  
ATOM   2889  CB  MET A 696       4.433  51.671  64.259  1.00  0.00           C  
ATOM   2890  CG  MET A 696       5.316  51.973  63.103  1.00  0.00           C  
ATOM   2891  SD  MET A 696       4.838  53.511  62.298  1.00  0.00           S  
ATOM   2892  CE  MET A 696       5.059  53.029  60.662  1.00  0.00           C  
ATOM   2893  N   HIS A 697       3.769  48.709  64.738  1.00  0.00           N  
ATOM   2894  CA  HIS A 697       3.576  47.373  64.221  1.00  0.00           C  
ATOM   2895  C   HIS A 697       2.538  47.294  63.153  1.00  0.00           C  
ATOM   2896  O   HIS A 697       1.533  47.952  63.212  1.00  0.00           O  
ATOM   2897  CB  HIS A 697       3.242  46.441  65.335  1.00  0.00           C  
ATOM   2898  CG  HIS A 697       4.359  46.291  66.298  1.00  0.00           C  
ATOM   2899  ND1 HIS A 697       4.566  47.174  67.333  1.00  0.00           N  
ATOM   2900  CD2 HIS A 697       5.368  45.395  66.354  1.00  0.00           C  
ATOM   2901  CE1 HIS A 697       5.656  46.825  67.992  1.00  0.00           C  
ATOM   2902  NE2 HIS A 697       6.162  45.749  67.416  1.00  0.00           N  
ATOM   2903  N   ARG A 698       2.817  46.499  62.139  1.00  0.00           N  
ATOM   2904  CA  ARG A 698       1.900  46.325  61.024  1.00  0.00           C  
ATOM   2905  C   ARG A 698       1.783  44.868  60.684  1.00  0.00           C  
ATOM   2906  O   ARG A 698       2.761  44.199  60.384  1.00  0.00           O  
ATOM   2907  CB  ARG A 698       2.375  47.115  59.815  1.00  0.00           C  
ATOM   2908  CG  ARG A 698       2.284  48.591  60.053  1.00  0.00           C  
ATOM   2909  CD  ARG A 698       2.522  49.325  58.787  1.00  0.00           C  
ATOM   2910  NE  ARG A 698       2.288  50.749  58.958  1.00  0.00           N  
ATOM   2911  CZ  ARG A 698       2.602  51.634  58.024  1.00  0.00           C  
ATOM   2912  NH1 ARG A 698       3.149  51.211  56.898  1.00  0.00           N  
ATOM   2913  NH2 ARG A 698       2.379  52.920  58.186  1.00  0.00           N  
ATOM   2914  N   TYR A 699       0.560  44.378  60.763  1.00  0.00           N  
ATOM   2915  CA  TYR A 699       0.254  42.988  60.472  1.00  0.00           C  
ATOM   2916  C   TYR A 699       0.499  42.632  59.003  1.00  0.00           C  
ATOM   2917  O   TYR A 699      -0.401  42.141  58.343  1.00  0.00           O  
ATOM   2918  CB  TYR A 699      -1.207  42.734  60.820  1.00  0.00           C  
ATOM   2919  CG  TYR A 699      -1.549  41.292  61.029  1.00  0.00           C  
ATOM   2920  CD1 TYR A 699      -2.793  40.931  61.542  1.00  0.00           C  
ATOM   2921  CD2 TYR A 699      -0.626  40.282  60.756  1.00  0.00           C  
ATOM   2922  CE1 TYR A 699      -3.117  39.600  61.789  1.00  0.00           C  
ATOM   2923  CE2 TYR A 699      -0.934  38.949  60.994  1.00  0.00           C  
ATOM   2924  CZ  TYR A 699      -2.183  38.612  61.513  1.00  0.00           C  
ATOM   2925  OH  TYR A 699      -2.510  37.294  61.769  1.00  0.00           O  
ATOM   2926  N   GLU A 700       1.701  42.873  58.489  1.00  0.00           N  
ATOM   2927  CA  GLU A 700       1.998  42.540  57.092  1.00  0.00           C  
ATOM   2928  C   GLU A 700       1.769  41.029  56.911  1.00  0.00           C  
ATOM   2929  O   GLU A 700       1.898  40.241  57.867  1.00  0.00           O  
ATOM   2930  CB  GLU A 700       3.454  42.853  56.737  1.00  0.00           C  
ATOM   2931  CG  GLU A 700       3.946  44.239  57.137  1.00  0.00           C  
ATOM   2932  CD  GLU A 700       3.521  45.353  56.196  1.00  0.00           C  
ATOM   2933  OE1 GLU A 700       3.508  45.134  54.966  1.00  0.00           O  
ATOM   2934  OE2 GLU A 700       3.226  46.462  56.683  1.00  0.00           O  
ATOM   2935  N   ALA A 703       1.434  40.636  55.682  1.00  0.00           N  
ATOM   2936  CA  ALA A 703       1.156  39.246  55.342  1.00  0.00           C  
ATOM   2937  C   ALA A 703       2.428  38.421  55.214  1.00  0.00           C  
ATOM   2938  O   ALA A 703       3.345  38.801  54.485  1.00  0.00           O  
ATOM   2939  CB  ALA A 703       0.378  39.199  54.049  1.00  0.00           C  
ATOM   2940  N   SER A 704       2.476  37.288  55.910  1.00  0.00           N  
ATOM   2941  CA  SER A 704       3.644  36.413  55.885  1.00  0.00           C  
ATOM   2942  C   SER A 704       4.334  36.369  54.541  1.00  0.00           C  
ATOM   2943  O   SER A 704       5.547  36.241  54.451  1.00  0.00           O  
ATOM   2944  CB  SER A 704       3.239  35.005  56.257  1.00  0.00           C  
ATOM   2945  OG  SER A 704       2.527  35.029  57.471  1.00  0.00           O  
ATOM   2946  N   GLY A 710       3.558  36.476  53.483  1.00  0.00           N  
ATOM   2947  CA  GLY A 710       4.157  36.410  52.171  1.00  0.00           C  
ATOM   2948  C   GLY A 710       5.110  37.532  51.819  1.00  0.00           C  
ATOM   2949  O   GLY A 710       6.078  37.318  51.088  1.00  0.00           O  
ATOM   2950  N   ALA A 711       4.831  38.731  52.317  1.00  0.00           N  
ATOM   2951  CA  ALA A 711       5.670  39.889  52.027  1.00  0.00           C  
ATOM   2952  C   ALA A 711       6.900  39.955  52.921  1.00  0.00           C  
ATOM   2953  O   ALA A 711       7.959  40.372  52.473  1.00  0.00           O  
ATOM   2954  CB  ALA A 711       4.850  41.168  52.160  1.00  0.00           C  
ATOM   2955  N   VAL A 712       6.758  39.532  54.175  1.00  0.00           N  
ATOM   2956  CA  VAL A 712       7.861  39.531  55.140  1.00  0.00           C  
ATOM   2957  C   VAL A 712       9.214  39.000  54.625  1.00  0.00           C  
ATOM   2958  O   VAL A 712       9.304  37.856  54.162  1.00  0.00           O  
ATOM   2959  CB  VAL A 712       7.489  38.723  56.383  1.00  0.00           C  
ATOM   2960  CG1 VAL A 712       8.729  38.262  57.074  1.00  0.00           C  
ATOM   2961  CG2 VAL A 712       6.657  39.572  57.330  1.00  0.00           C  
ATOM   2962  N   SER A 713      10.246  39.853  54.709  1.00  0.00           N  
ATOM   2963  CA  SER A 713      11.616  39.531  54.304  1.00  0.00           C  
ATOM   2964  C   SER A 713      12.626  40.524  54.908  1.00  0.00           C  
ATOM   2965  O   SER A 713      12.417  41.744  54.877  1.00  0.00           O  
ATOM   2966  CB  SER A 713      11.767  39.514  52.770  1.00  0.00           C  
ATOM   2967  OG  SER A 713      11.719  40.814  52.209  1.00  0.00           O  
ATOM   2968  N   GLY A 714      13.701  39.961  55.470  1.00  0.00           N  
ATOM   2969  CA  GLY A 714      14.783  40.723  56.083  1.00  0.00           C  
ATOM   2970  C   GLY A 714      14.427  41.891  56.984  1.00  0.00           C  
ATOM   2971  O   GLY A 714      13.669  41.732  57.932  1.00  0.00           O  
ATOM   2972  N   LEU A 715      15.034  43.048  56.725  1.00  0.00           N  
ATOM   2973  CA  LEU A 715      14.733  44.268  57.469  1.00  0.00           C  
ATOM   2974  C   LEU A 715      14.006  45.118  56.443  1.00  0.00           C  
ATOM   2975  O   LEU A 715      13.615  46.247  56.692  1.00  0.00           O  
ATOM   2976  CB  LEU A 715      15.999  45.001  57.871  1.00  0.00           C  
ATOM   2977  CG  LEU A 715      16.981  44.329  58.796  1.00  0.00           C  
ATOM   2978  CD1 LEU A 715      18.203  45.224  58.835  1.00  0.00           C  
ATOM   2979  CD2 LEU A 715      16.386  44.125  60.187  1.00  0.00           C  
ATOM   2980  N   GLN A 716      13.877  44.545  55.261  1.00  0.00           N  
ATOM   2981  CA  GLN A 716      13.230  45.168  54.134  1.00  0.00           C  
ATOM   2982  C   GLN A 716      11.744  45.380  54.376  1.00  0.00           C  
ATOM   2983  O   GLN A 716      11.217  46.436  54.057  1.00  0.00           O  
ATOM   2984  CB  GLN A 716      13.423  44.272  52.926  1.00  0.00           C  
ATOM   2985  CG  GLN A 716      13.659  45.005  51.682  1.00  0.00           C  
ATOM   2986  CD  GLN A 716      12.589  45.993  51.472  1.00  0.00           C  
ATOM   2987  OE1 GLN A 716      11.432  45.619  51.280  1.00  0.00           O  
ATOM   2988  NE2 GLN A 716      12.940  47.279  51.525  1.00  0.00           N  
ATOM   2989  N   ARG A 718      11.078  44.390  54.968  1.00  0.00           N  
ATOM   2990  CA  ARG A 718       9.636  44.445  55.197  1.00  0.00           C  
ATOM   2991  C   ARG A 718       9.277  43.668  56.459  1.00  0.00           C  
ATOM   2992  O   ARG A 718       9.180  42.451  56.411  1.00  0.00           O  
ATOM   2993  CB  ARG A 718       8.963  43.824  53.980  1.00  0.00           C  
ATOM   2994  CG  ARG A 718       7.490  43.568  54.079  1.00  0.00           C  
ATOM   2995  CD  ARG A 718       6.840  43.803  52.728  1.00  0.00           C  
ATOM   2996  NE  ARG A 718       5.851  44.839  52.899  1.00  0.00           N  
ATOM   2997  CZ  ARG A 718       5.805  45.958  52.194  1.00  0.00           C  
ATOM   2998  NH1 ARG A 718       6.698  46.192  51.235  1.00  0.00           N  
ATOM   2999  NH2 ARG A 718       4.877  46.867  52.487  1.00  0.00           N  
ATOM   3000  N   VAL A 723       9.038  44.356  57.573  1.00  0.00           N  
ATOM   3001  CA  VAL A 723       8.767  43.664  58.828  1.00  0.00           C  
ATOM   3002  C   VAL A 723       7.452  44.014  59.497  1.00  0.00           C  
ATOM   3003  O   VAL A 723       6.720  44.900  59.056  1.00  0.00           O  
ATOM   3004  CB  VAL A 723       9.905  43.941  59.837  1.00  0.00           C  
ATOM   3005  CG1 VAL A 723      11.254  43.690  59.179  1.00  0.00           C  
ATOM   3006  CG2 VAL A 723       9.859  45.372  60.290  1.00  0.00           C  
ATOM   3007  N   ARG A 724       7.169  43.312  60.587  1.00  0.00           N  
ATOM   3008  CA  ARG A 724       5.946  43.528  61.352  1.00  0.00           C  
ATOM   3009  C   ARG A 724       6.180  44.553  62.461  1.00  0.00           C  
ATOM   3010  O   ARG A 724       5.312  45.382  62.752  1.00  0.00           O  
ATOM   3011  CB  ARG A 724       5.470  42.208  61.954  1.00  0.00           C  
ATOM   3012  CG  ARG A 724       5.120  41.185  60.921  1.00  0.00           C  
ATOM   3013  CD  ARG A 724       4.188  40.100  61.466  1.00  0.00           C  
ATOM   3014  NE  ARG A 724       3.337  39.599  60.377  1.00  0.00           N  
ATOM   3015  CZ  ARG A 724       2.660  38.453  60.393  1.00  0.00           C  
ATOM   3016  NH1 ARG A 724       2.716  37.649  61.449  1.00  0.00           N  
ATOM   3017  NH2 ARG A 724       1.930  38.120  59.335  1.00  0.00           N  
ATOM   3018  N   GLY A 725       7.347  44.476  63.094  1.00  0.00           N  
ATOM   3019  CA  GLY A 725       7.692  45.431  64.138  1.00  0.00           C  
ATOM   3020  C   GLY A 725       8.721  46.379  63.560  1.00  0.00           C  
ATOM   3021  O   GLY A 725       9.666  45.912  62.942  1.00  0.00           O  
ATOM   3022  N   MET A 726       8.568  47.691  63.724  1.00  0.00           N  
ATOM   3023  CA  MET A 726       9.563  48.610  63.143  1.00  0.00           C  
ATOM   3024  C   MET A 726       9.683  49.931  63.883  1.00  0.00           C  
ATOM   3025  O   MET A 726       8.825  50.257  64.696  1.00  0.00           O  
ATOM   3026  CB  MET A 726       9.219  48.899  61.676  1.00  0.00           C  
ATOM   3027  CG  MET A 726       8.032  49.836  61.447  1.00  0.00           C  
ATOM   3028  SD  MET A 726       7.099  49.414  59.919  1.00  0.00           S  
ATOM   3029  CE  MET A 726       6.225  47.956  60.540  1.00  0.00           C  
ATOM   3030  N   THR A 729      10.747  50.688  63.599  1.00  0.00           N  
ATOM   3031  CA  THR A 729      10.921  51.992  64.212  1.00  0.00           C  
ATOM   3032  C   THR A 729      11.086  53.064  63.161  1.00  0.00           C  
ATOM   3033  O   THR A 729      12.109  53.133  62.504  1.00  0.00           O  
ATOM   3034  CB  THR A 729      12.113  52.023  65.143  1.00  0.00           C  
ATOM   3035  OG1 THR A 729      11.835  51.191  66.271  1.00  0.00           O  
ATOM   3036  CG2 THR A 729      12.361  53.457  65.658  1.00  0.00           C  
ATOM   3037  N   LEU A 730      10.086  53.928  63.020  1.00  0.00           N  
ATOM   3038  CA  LEU A 730      10.130  54.986  62.022  1.00  0.00           C  
ATOM   3039  C   LEU A 730      10.742  56.318  62.457  1.00  0.00           C  
ATOM   3040  O   LEU A 730      10.576  56.745  63.599  1.00  0.00           O  
ATOM   3041  CB  LEU A 730       8.709  55.244  61.500  1.00  0.00           C  
ATOM   3042  CG  LEU A 730       8.565  56.223  60.324  1.00  0.00           C  
ATOM   3043  CD1 LEU A 730       9.189  55.590  59.101  1.00  0.00           C  
ATOM   3044  CD2 LEU A 730       7.114  56.552  60.053  1.00  0.00           C  
ATOM   3045  N   ASN A 731      11.477  56.953  61.541  1.00  0.00           N  
ATOM   3046  CA  ASN A 731      12.036  58.281  61.793  1.00  0.00           C  
ATOM   3047  C   ASN A 731      10.850  59.164  61.408  1.00  0.00           C  
ATOM   3048  O   ASN A 731      10.749  59.669  60.302  1.00  0.00           O  
ATOM   3049  CB  ASN A 731      13.206  58.589  60.887  1.00  0.00           C  
ATOM   3050  CG  ASN A 731      13.460  60.081  60.787  1.00  0.00           C  
ATOM   3051  OD1 ASN A 731      13.505  60.779  61.797  1.00  0.00           O  
ATOM   3052  ND2 ASN A 731      13.613  60.583  59.571  1.00  0.00           N  
ATOM   3053  N   ASP A 732       9.968  59.346  62.362  1.00  0.00           N  
ATOM   3054  CA  ASP A 732       8.726  60.044  62.144  1.00  0.00           C  
ATOM   3055  C   ASP A 732       8.540  61.483  62.657  1.00  0.00           C  
ATOM   3056  O   ASP A 732       9.186  61.934  63.593  1.00  0.00           O  
ATOM   3057  CB  ASP A 732       7.632  59.131  62.734  1.00  0.00           C  
ATOM   3058  CG  ASP A 732       6.257  59.387  62.155  1.00  0.00           C  
ATOM   3059  OD1 ASP A 732       5.362  58.536  62.389  1.00  0.00           O  
ATOM   3060  OD2 ASP A 732       6.063  60.422  61.476  1.00  0.00           O  
ATOM   3061  N   SER A 733       7.657  62.215  62.004  1.00  0.00           N  
ATOM   3062  CA  SER A 733       7.325  63.554  62.476  1.00  0.00           C  
ATOM   3063  C   SER A 733       6.008  64.022  61.908  1.00  0.00           C  
ATOM   3064  O   SER A 733       5.682  63.749  60.764  1.00  0.00           O  
ATOM   3065  CB  SER A 733       8.377  64.580  62.125  1.00  0.00           C  
ATOM   3066  OG  SER A 733       7.972  65.837  62.629  1.00  0.00           O  
ATOM   3067  N   HIS A 734       5.240  64.700  62.740  1.00  0.00           N  
ATOM   3068  CA  HIS A 734       3.970  65.254  62.334  1.00  0.00           C  
ATOM   3069  C   HIS A 734       4.072  66.717  62.615  1.00  0.00           C  
ATOM   3070  O   HIS A 734       4.210  67.125  63.776  1.00  0.00           O  
ATOM   3071  CB  HIS A 734       2.854  64.624  63.114  1.00  0.00           C  
ATOM   3072  CG  HIS A 734       2.653  63.193  62.761  1.00  0.00           C  
ATOM   3073  ND1 HIS A 734       3.411  62.185  63.299  1.00  0.00           N  
ATOM   3074  CD2 HIS A 734       1.793  62.600  61.896  1.00  0.00           C  
ATOM   3075  CE1 HIS A 734       3.021  61.027  62.793  1.00  0.00           C  
ATOM   3076  NE2 HIS A 734       2.037  61.251  61.939  1.00  0.00           N  
ATOM   3077  N   ILE A 735       4.077  67.483  61.530  1.00  0.00           N  
ATOM   3078  CA  ILE A 735       4.181  68.932  61.563  1.00  0.00           C  
ATOM   3079  C   ILE A 735       2.787  69.543  61.393  1.00  0.00           C  
ATOM   3080  O   ILE A 735       2.043  69.157  60.484  1.00  0.00           O  
ATOM   3081  CB  ILE A 735       5.087  69.421  60.410  1.00  0.00           C  
ATOM   3082  CG1 ILE A 735       6.440  68.721  60.514  1.00  0.00           C  
ATOM   3083  CG2 ILE A 735       5.181  70.958  60.405  1.00  0.00           C  
ATOM   3084  CD1 ILE A 735       7.311  68.911  59.333  1.00  0.00           C  
ATOM   3085  N   PHE A 736       2.434  70.473  62.277  1.00  0.00           N  
ATOM   3086  CA  PHE A 736       1.133  71.150  62.222  1.00  0.00           C  
ATOM   3087  C   PHE A 736       1.384  72.523  61.721  1.00  0.00           C  
ATOM   3088  O   PHE A 736       2.206  73.237  62.275  1.00  0.00           O  
ATOM   3089  CB  PHE A 736       0.493  71.236  63.594  1.00  0.00           C  
ATOM   3090  CG  PHE A 736       0.444  69.945  64.275  1.00  0.00           C  
ATOM   3091  CD1 PHE A 736       1.630  69.346  64.728  1.00  0.00           C  
ATOM   3092  CD2 PHE A 736      -0.783  69.277  64.426  1.00  0.00           C  
ATOM   3093  CE1 PHE A 736       1.584  68.078  65.328  1.00  0.00           C  
ATOM   3094  CE2 PHE A 736      -0.848  68.016  65.020  1.00  0.00           C  
ATOM   3095  CZ  PHE A 736       0.348  67.402  65.475  1.00  0.00           C  
ATOM   3096  N   VAL A 737       0.652  72.913  60.697  1.00  0.00           N  
ATOM   3097  CA  VAL A 737       0.900  74.213  60.120  1.00  0.00           C  
ATOM   3098  C   VAL A 737      -0.357  75.070  59.967  1.00  0.00           C  
ATOM   3099  O   VAL A 737      -1.465  74.541  60.011  1.00  0.00           O  
ATOM   3100  CB  VAL A 737       1.544  74.019  58.732  1.00  0.00           C  
ATOM   3101  CG1 VAL A 737       2.815  73.213  58.853  1.00  0.00           C  
ATOM   3102  CG2 VAL A 737       0.570  73.269  57.828  1.00  0.00           C  
ATOM   3103  N   ARG A 738      -0.176  76.387  59.839  1.00  0.00           N  
ATOM   3104  CA  ARG A 738      -1.311  77.243  59.564  1.00  0.00           C  
ATOM   3105  C   ARG A 738      -1.552  76.810  58.119  1.00  0.00           C  
ATOM   3106  O   ARG A 738      -0.717  76.127  57.531  1.00  0.00           O  
ATOM   3107  CB  ARG A 738      -0.938  78.734  59.580  1.00  0.00           C  
ATOM   3108  CG  ARG A 738      -0.379  79.188  60.874  1.00  0.00           C  
ATOM   3109  CD  ARG A 738      -0.558  80.635  61.083  1.00  0.00           C  
ATOM   3110  NE  ARG A 738       0.700  81.381  61.163  1.00  0.00           N  
ATOM   3111  CZ  ARG A 738       1.338  81.841  60.097  1.00  0.00           C  
ATOM   3112  NH1 ARG A 738       0.845  81.616  58.887  1.00  0.00           N  
ATOM   3113  NH2 ARG A 738       2.426  82.579  60.233  1.00  0.00           N  
ATOM   3114  N   PRO A 739      -2.688  77.171  57.525  1.00  0.00           N  
ATOM   3115  CA  PRO A 739      -2.896  76.745  56.131  1.00  0.00           C  
ATOM   3116  C   PRO A 739      -1.989  77.409  55.104  1.00  0.00           C  
ATOM   3117  O   PRO A 739      -1.656  76.825  54.093  1.00  0.00           O  
ATOM   3118  CB  PRO A 739      -4.354  77.086  55.895  1.00  0.00           C  
ATOM   3119  CG  PRO A 739      -4.963  76.707  57.248  1.00  0.00           C  
ATOM   3120  CD  PRO A 739      -3.977  77.385  58.206  1.00  0.00           C  
ATOM   3121  N   ASP A 742      -1.563  78.624  55.389  1.00  0.00           N  
ATOM   3122  CA  ASP A 742      -0.742  79.386  54.466  1.00  0.00           C  
ATOM   3123  C   ASP A 742       0.708  78.971  54.421  1.00  0.00           C  
ATOM   3124  O   ASP A 742       1.472  79.459  53.591  1.00  0.00           O  
ATOM   3125  CB  ASP A 742      -0.816  80.853  54.863  1.00  0.00           C  
ATOM   3126  CG  ASP A 742      -0.172  81.106  56.191  1.00  0.00           C  
ATOM   3127  OD1 ASP A 742       1.023  81.448  56.184  1.00  0.00           O  
ATOM   3128  OD2 ASP A 742      -0.837  80.939  57.236  1.00  0.00           O  
ATOM   3129  N   GLN A 743       1.096  78.088  55.336  1.00  0.00           N  
ATOM   3130  CA  GLN A 743       2.487  77.636  55.427  1.00  0.00           C  
ATOM   3131  C   GLN A 743       2.706  76.268  54.827  1.00  0.00           C  
ATOM   3132  O   GLN A 743       3.839  75.815  54.718  1.00  0.00           O  
ATOM   3133  CB  GLN A 743       2.916  77.589  56.885  1.00  0.00           C  
ATOM   3134  CG  GLN A 743       2.538  78.787  57.684  1.00  0.00           C  
ATOM   3135  CD  GLN A 743       2.841  78.582  59.136  1.00  0.00           C  
ATOM   3136  OE1 GLN A 743       2.538  77.534  59.682  1.00  0.00           O  
ATOM   3137  NE2 GLN A 743       3.416  79.582  59.776  1.00  0.00           N  
ATOM   3138  N   ILE A 786       1.621  75.615  54.432  1.00  0.00           N  
ATOM   3139  CA  ILE A 786       1.710  74.278  53.881  1.00  0.00           C  
ATOM   3140  C   ILE A 786       2.763  74.021  52.820  1.00  0.00           C  
ATOM   3141  O   ILE A 786       3.598  73.146  52.998  1.00  0.00           O  
ATOM   3142  CB  ILE A 786       0.393  73.816  53.287  1.00  0.00           C  
ATOM   3143  CG1 ILE A 786      -0.760  74.122  54.239  1.00  0.00           C  
ATOM   3144  CG2 ILE A 786       0.486  72.307  52.992  1.00  0.00           C  
ATOM   3145  CD1 ILE A 786      -2.147  73.978  53.605  1.00  0.00           C  
ATOM   3146  N   LYS A 787       2.738  74.763  51.719  1.00  0.00           N  
ATOM   3147  CA  LYS A 787       3.698  74.486  50.651  1.00  0.00           C  
ATOM   3148  C   LYS A 787       5.131  74.788  51.015  1.00  0.00           C  
ATOM   3149  O   LYS A 787       6.021  73.985  50.752  1.00  0.00           O  
ATOM   3150  CB  LYS A 787       3.361  75.254  49.365  1.00  0.00           C  
ATOM   3151  CG  LYS A 787       2.254  74.661  48.501  1.00  0.00           C  
ATOM   3152  CD  LYS A 787       2.302  75.351  47.167  1.00  0.00           C  
ATOM   3153  CE  LYS A 787       0.979  75.307  46.413  1.00  0.00           C  
ATOM   3154  NZ  LYS A 787       0.912  76.533  45.526  1.00  0.00           N  
ATOM   3155  N   GLU A 788       5.352  75.959  51.594  1.00  0.00           N  
ATOM   3156  CA  GLU A 788       6.682  76.369  51.988  1.00  0.00           C  
ATOM   3157  C   GLU A 788       7.266  75.299  52.948  1.00  0.00           C  
ATOM   3158  O   GLU A 788       8.438  74.945  52.860  1.00  0.00           O  
ATOM   3159  CB  GLU A 788       6.600  77.754  52.652  1.00  0.00           C  
ATOM   3160  CG  GLU A 788       7.945  78.393  53.043  1.00  0.00           C  
ATOM   3161  CD  GLU A 788       7.836  79.352  54.252  1.00  0.00           C  
ATOM   3162  OE1 GLU A 788       6.844  79.247  55.024  1.00  0.00           O  
ATOM   3163  OE2 GLU A 788       8.750  80.190  54.448  1.00  0.00           O  
ATOM   3164  N   GLU A 789       6.445  74.752  53.836  1.00  0.00           N  
ATOM   3165  CA  GLU A 789       6.933  73.747  54.770  1.00  0.00           C  
ATOM   3166  C   GLU A 789       7.145  72.402  54.103  1.00  0.00           C  
ATOM   3167  O   GLU A 789       8.125  71.718  54.383  1.00  0.00           O  
ATOM   3168  CB  GLU A 789       5.967  73.585  55.951  1.00  0.00           C  
ATOM   3169  CG  GLU A 789       6.437  72.624  57.077  1.00  0.00           C  
ATOM   3170  CD  GLU A 789       7.698  73.093  57.784  1.00  0.00           C  
ATOM   3171  OE1 GLU A 789       8.003  74.298  57.751  1.00  0.00           O  
ATOM   3172  OE2 GLU A 789       8.391  72.261  58.391  1.00  0.00           O  
ATOM   3173  N   PHE A 790       6.215  72.019  53.240  1.00  0.00           N  
ATOM   3174  CA  PHE A 790       6.300  70.753  52.517  1.00  0.00           C  
ATOM   3175  C   PHE A 790       7.607  70.727  51.731  1.00  0.00           C  
ATOM   3176  O   PHE A 790       8.304  69.722  51.655  1.00  0.00           O  
ATOM   3177  CB  PHE A 790       5.143  70.636  51.529  1.00  0.00           C  
ATOM   3178  CG  PHE A 790       4.908  69.242  51.044  1.00  0.00           C  
ATOM   3179  CD1 PHE A 790       4.133  68.353  51.793  1.00  0.00           C  
ATOM   3180  CD2 PHE A 790       5.488  68.794  49.861  1.00  0.00           C  
ATOM   3181  CE1 PHE A 790       3.938  67.022  51.361  1.00  0.00           C  
ATOM   3182  CE2 PHE A 790       5.301  67.467  49.418  1.00  0.00           C  
ATOM   3183  CZ  PHE A 790       4.530  66.585  50.165  1.00  0.00           C  
ATOM   3184  N   LYS A 791       7.932  71.864  51.143  1.00  0.00           N  
ATOM   3185  CA  LYS A 791       9.137  71.971  50.354  1.00  0.00           C  
ATOM   3186  C   LYS A 791      10.375  71.855  51.222  1.00  0.00           C  
ATOM   3187  O   LYS A 791      11.369  71.249  50.824  1.00  0.00           O  
ATOM   3188  CB  LYS A 791       9.086  73.265  49.547  1.00  0.00           C  
ATOM   3189  CG  LYS A 791       7.987  73.187  48.488  1.00  0.00           C  
ATOM   3190  CD  LYS A 791       7.388  74.542  48.147  1.00  0.00           C  
ATOM   3191  CE  LYS A 791       8.066  75.203  46.975  1.00  0.00           C  
ATOM   3192  NZ  LYS A 791       7.202  76.334  46.566  1.00  0.00           N  
ATOM   3193  N   ARG A 792      10.297  72.401  52.426  1.00  0.00           N  
ATOM   3194  CA  ARG A 792      11.399  72.308  53.369  1.00  0.00           C  
ATOM   3195  C   ARG A 792      11.652  70.833  53.742  1.00  0.00           C  
ATOM   3196  O   ARG A 792      12.793  70.412  53.905  1.00  0.00           O  
ATOM   3197  CB  ARG A 792      11.081  73.125  54.621  1.00  0.00           C  
ATOM   3198  CG  ARG A 792      11.424  74.606  54.499  1.00  0.00           C  
ATOM   3199  CD  ARG A 792      11.598  75.242  55.878  1.00  0.00           C  
ATOM   3200  NE  ARG A 792      10.315  75.426  56.545  1.00  0.00           N  
ATOM   3201  CZ  ARG A 792       9.531  76.492  56.377  1.00  0.00           C  
ATOM   3202  NH1 ARG A 792       9.914  77.480  55.562  1.00  0.00           N  
ATOM   3203  NH2 ARG A 792       8.357  76.569  57.007  1.00  0.00           N  
ATOM   3204  N   VAL A 793      10.591  70.044  53.865  1.00  0.00           N  
ATOM   3205  CA  VAL A 793      10.761  68.646  54.211  1.00  0.00           C  
ATOM   3206  C   VAL A 793      11.337  67.869  53.019  1.00  0.00           C  
ATOM   3207  O   VAL A 793      12.309  67.118  53.170  1.00  0.00           O  
ATOM   3208  CB  VAL A 793       9.424  68.038  54.724  1.00  0.00           C  
ATOM   3209  CG1 VAL A 793       8.332  68.430  53.822  1.00  0.00           C  
ATOM   3210  CG2 VAL A 793       9.486  66.541  54.779  1.00  0.00           C  
ATOM   3211  N   VAL A 794      10.770  68.066  51.829  1.00  0.00           N  
ATOM   3212  CA  VAL A 794      11.257  67.384  50.619  1.00  0.00           C  
ATOM   3213  C   VAL A 794      12.733  67.700  50.463  1.00  0.00           C  
ATOM   3214  O   VAL A 794      13.544  66.796  50.261  1.00  0.00           O  
ATOM   3215  CB  VAL A 794      10.541  67.893  49.338  1.00  0.00           C  
ATOM   3216  CG1 VAL A 794      11.019  67.108  48.097  1.00  0.00           C  
ATOM   3217  CG2 VAL A 794       9.042  67.782  49.517  1.00  0.00           C  
ATOM   3218  N   ASN A 795      13.086  68.982  50.564  1.00  0.00           N  
ATOM   3219  CA  ASN A 795      14.488  69.360  50.402  1.00  0.00           C  
ATOM   3220  C   ASN A 795      15.434  68.823  51.478  1.00  0.00           C  
ATOM   3221  O   ASN A 795      16.651  68.702  51.250  1.00  0.00           O  
ATOM   3222  CB  ASN A 795      14.625  70.874  50.239  1.00  0.00           C  
ATOM   3223  CG  ASN A 795      14.660  71.288  48.767  1.00  0.00           C  
ATOM   3224  OD1 ASN A 795      13.760  70.968  47.985  1.00  0.00           O  
ATOM   3225  ND2 ASN A 795      15.715  71.978  48.379  1.00  0.00           N  
ATOM   3226  N   MET A 796      14.868  68.475  52.636  1.00  0.00           N  
ATOM   3227  CA  MET A 796      15.641  67.896  53.719  1.00  0.00           C  
ATOM   3228  C   MET A 796      15.956  66.468  53.282  1.00  0.00           C  
ATOM   3229  O   MET A 796      17.112  66.030  53.325  1.00  0.00           O  
ATOM   3230  CB  MET A 796      14.816  67.864  54.998  1.00  0.00           C  
ATOM   3231  CG  MET A 796      15.563  67.395  56.231  1.00  0.00           C  
ATOM   3232  SD  MET A 796      14.342  66.890  57.418  1.00  0.00           S  
ATOM   3233  CE  MET A 796      15.277  66.594  58.846  1.00  0.00           C  
ATOM   3234  N   ILE A 797      14.916  65.749  52.856  1.00  0.00           N  
ATOM   3235  CA  ILE A 797      15.082  64.376  52.406  1.00  0.00           C  
ATOM   3236  C   ILE A 797      16.113  64.292  51.311  1.00  0.00           C  
ATOM   3237  O   ILE A 797      16.935  63.381  51.301  1.00  0.00           O  
ATOM   3238  CB  ILE A 797      13.786  63.775  51.856  1.00  0.00           C  
ATOM   3239  CG1 ILE A 797      12.740  63.682  52.968  1.00  0.00           C  
ATOM   3240  CG2 ILE A 797      14.075  62.381  51.258  1.00  0.00           C  
ATOM   3241  CD1 ILE A 797      11.420  63.206  52.486  1.00  0.00           C  
ATOM   3242  N   ILE A 798      16.065  65.237  50.374  1.00  0.00           N  
ATOM   3243  CA  ILE A 798      17.039  65.257  49.281  1.00  0.00           C  
ATOM   3244  C   ILE A 798      18.440  65.380  49.897  1.00  0.00           C  
ATOM   3245  O   ILE A 798      19.317  64.544  49.637  1.00  0.00           O  
ATOM   3246  CB  ILE A 798      16.690  66.407  48.260  1.00  0.00           C  
ATOM   3247  CG1 ILE A 798      15.570  65.902  47.323  1.00  0.00           C  
ATOM   3248  CG2 ILE A 798      17.925  66.875  47.477  1.00  0.00           C  
ATOM   3249  CD1 ILE A 798      14.751  66.996  46.668  1.00  0.00           C  
ATOM   3250  N   ASP A 799      18.640  66.377  50.747  1.00  0.00           N  
ATOM   3251  CA  ASP A 799      19.938  66.533  51.400  1.00  0.00           C  
ATOM   3252  C   ASP A 799      20.370  65.347  52.296  1.00  0.00           C  
ATOM   3253  O   ASP A 799      21.570  65.068  52.381  1.00  0.00           O  
ATOM   3254  CB  ASP A 799      19.984  67.821  52.241  1.00  0.00           C  
ATOM   3255  CG  ASP A 799      19.887  69.077  51.396  1.00  0.00           C  
ATOM   3256  OD1 ASP A 799      20.173  69.016  50.179  1.00  0.00           O  
ATOM   3257  OD2 ASP A 799      19.540  70.144  51.937  1.00  0.00           O  
ATOM   3258  N   VAL A 800      19.450  64.659  52.978  1.00  0.00           N  
ATOM   3259  CA  VAL A 800      19.911  63.557  53.823  1.00  0.00           C  
ATOM   3260  C   VAL A 800      20.471  62.458  52.900  1.00  0.00           C  
ATOM   3261  O   VAL A 800      21.391  61.722  53.265  1.00  0.00           O  
ATOM   3262  CB  VAL A 800      18.771  62.964  54.740  1.00  0.00           C  
ATOM   3263  CG1 VAL A 800      19.218  61.634  55.343  1.00  0.00           C  
ATOM   3264  CG2 VAL A 800      18.444  63.912  55.861  1.00  0.00           C  
ATOM   3265  N   TYR A 801      19.899  62.374  51.702  1.00  0.00           N  
ATOM   3266  CA  TYR A 801      20.307  61.417  50.691  1.00  0.00           C  
ATOM   3267  C   TYR A 801      21.712  61.734  50.162  1.00  0.00           C  
ATOM   3268  O   TYR A 801      22.501  60.833  49.844  1.00  0.00           O  
ATOM   3269  CB  TYR A 801      19.288  61.452  49.561  1.00  0.00           C  
ATOM   3270  CG  TYR A 801      18.100  60.593  49.861  1.00  0.00           C  
ATOM   3271  CD1 TYR A 801      17.610  60.473  51.161  1.00  0.00           C  
ATOM   3272  CD2 TYR A 801      17.471  59.871  48.854  1.00  0.00           C  
ATOM   3273  CE1 TYR A 801      16.531  59.648  51.448  1.00  0.00           C  
ATOM   3274  CE2 TYR A 801      16.391  59.051  49.130  1.00  0.00           C  
ATOM   3275  CZ  TYR A 801      15.936  58.940  50.428  1.00  0.00           C  
ATOM   3276  OH  TYR A 801      14.914  58.064  50.697  1.00  0.00           O  
ATOM   3277  N   LYS A 802      22.014  63.018  50.036  1.00  0.00           N  
ATOM   3278  CA  LYS A 802      23.322  63.419  49.575  1.00  0.00           C  
ATOM   3279  C   LYS A 802      24.251  62.821  50.619  1.00  0.00           C  
ATOM   3280  O   LYS A 802      25.137  62.037  50.327  1.00  0.00           O  
ATOM   3281  CB  LYS A 802      23.419  64.928  49.597  1.00  0.00           C  
ATOM   3282  CG  LYS A 802      24.084  65.565  48.411  1.00  0.00           C  
ATOM   3283  CD  LYS A 802      23.807  67.091  48.432  1.00  0.00           C  
ATOM   3284  CE  LYS A 802      22.284  67.398  48.406  1.00  0.00           C  
ATOM   3285  NZ  LYS A 802      21.967  68.862  48.470  1.00  0.00           N  
ATOM   3286  N   ASP A 803      24.002  63.195  51.863  1.00  0.00           N  
ATOM   3287  CA  ASP A 803      24.752  62.729  53.016  1.00  0.00           C  
ATOM   3288  C   ASP A 803      25.166  61.259  53.031  1.00  0.00           C  
ATOM   3289  O   ASP A 803      26.265  60.955  53.460  1.00  0.00           O  
ATOM   3290  CB  ASP A 803      23.938  63.031  54.267  1.00  0.00           C  
ATOM   3291  CG  ASP A 803      24.105  64.427  54.724  1.00  0.00           C  
ATOM   3292  OD1 ASP A 803      24.820  65.191  54.044  1.00  0.00           O  
ATOM   3293  OD2 ASP A 803      23.531  64.766  55.770  1.00  0.00           O  
ATOM   3294  N   PHE A 804      24.272  60.369  52.608  1.00  0.00           N  
ATOM   3295  CA  PHE A 804      24.508  58.928  52.578  1.00  0.00           C  
ATOM   3296  C   PHE A 804      24.913  58.443  51.186  1.00  0.00           C  
ATOM   3297  O   PHE A 804      25.000  57.242  50.943  1.00  0.00           O  
ATOM   3298  CB  PHE A 804      23.245  58.176  52.979  1.00  0.00           C  
ATOM   3299  CG  PHE A 804      22.914  58.283  54.430  1.00  0.00           C  
ATOM   3300  CD1 PHE A 804      23.424  57.372  55.340  1.00  0.00           C  
ATOM   3301  CD2 PHE A 804      22.101  59.296  54.891  1.00  0.00           C  
ATOM   3302  CE1 PHE A 804      23.150  57.495  56.690  1.00  0.00           C  
ATOM   3303  CE2 PHE A 804      21.824  59.425  56.222  1.00  0.00           C  
ATOM   3304  CZ  PHE A 804      22.340  58.522  57.126  1.00  0.00           C  
ATOM   3305  N   GLY A 808      25.110  59.385  50.270  1.00  0.00           N  
ATOM   3306  CA  GLY A 808      25.483  59.053  48.913  1.00  0.00           C  
ATOM   3307  C   GLY A 808      24.421  58.458  48.007  1.00  0.00           C  
ATOM   3308  O   GLY A 808      24.779  57.992  46.924  1.00  0.00           O  
ATOM   3309  N   PHE A1143      23.147  58.444  48.400  1.00  0.00           N  
ATOM   3310  CA  PHE A1143      22.135  57.855  47.518  1.00  0.00           C  
ATOM   3311  C   PHE A1143      21.871  58.765  46.314  1.00  0.00           C  
ATOM   3312  O   PHE A1143      21.443  59.920  46.471  1.00  0.00           O  
ATOM   3313  CB  PHE A1143      20.798  57.614  48.231  1.00  0.00           C  
ATOM   3314  CG  PHE A1143      20.905  56.867  49.536  1.00  0.00           C  
ATOM   3315  CD1 PHE A1143      21.864  55.874  49.725  1.00  0.00           C  
ATOM   3316  CD2 PHE A1143      20.001  57.137  50.574  1.00  0.00           C  
ATOM   3317  CE1 PHE A1143      21.924  55.160  50.917  1.00  0.00           C  
ATOM   3318  CE2 PHE A1143      20.052  56.432  51.763  1.00  0.00           C  
ATOM   3319  CZ  PHE A1143      21.014  55.442  51.937  1.00  0.00           C  
ATOM   3320  N   GLU A1153      22.113  58.251  45.112  1.00  0.00           N  
ATOM   3321  CA  GLU A1153      21.900  59.058  43.918  1.00  0.00           C  
ATOM   3322  C   GLU A1153      20.904  58.463  42.943  1.00  0.00           C  
ATOM   3323  O   GLU A1153      20.534  59.107  41.960  1.00  0.00           O  
ATOM   3324  CB  GLU A1153      23.238  59.335  43.233  1.00  0.00           C  
ATOM   3325  CG  GLU A1153      24.195  60.042  44.174  1.00  0.00           C  
ATOM   3326  CD  GLU A1153      25.485  60.483  43.520  1.00  0.00           C  
ATOM   3327  OE1 GLU A1153      26.178  59.620  42.936  1.00  0.00           O  
ATOM   3328  OE2 GLU A1153      25.810  61.692  43.606  1.00  0.00           O  
ATOM   3329  N   ASP A1154      20.458  57.245  43.233  1.00  0.00           N  
ATOM   3330  CA  ASP A1154      19.492  56.574  42.390  1.00  0.00           C  
ATOM   3331  C   ASP A1154      18.207  56.440  43.191  1.00  0.00           C  
ATOM   3332  O   ASP A1154      18.036  55.495  43.947  1.00  0.00           O  
ATOM   3333  CB  ASP A1154      19.961  55.162  41.977  1.00  0.00           C  
ATOM   3334  CG  ASP A1154      21.450  55.100  41.618  1.00  0.00           C  
ATOM   3335  OD1 ASP A1154      21.853  55.784  40.654  1.00  0.00           O  
ATOM   3336  OD2 ASP A1154      22.220  54.360  42.305  1.00  0.00           O  
ATOM   3337  N   TYR A1155      17.307  57.397  43.017  1.00  0.00           N  
ATOM   3338  CA  TYR A1155      16.014  57.380  43.681  1.00  0.00           C  
ATOM   3339  C   TYR A1155      15.046  58.150  42.786  1.00  0.00           C  
ATOM   3340  O   TYR A1155      15.472  58.946  41.921  1.00  0.00           O  
ATOM   3341  CB  TYR A1155      16.116  58.033  45.062  1.00  0.00           C  
ATOM   3342  CG  TYR A1155      16.560  59.480  45.080  1.00  0.00           C  
ATOM   3343  CD1 TYR A1155      15.633  60.520  45.039  1.00  0.00           C  
ATOM   3344  CD2 TYR A1155      17.898  59.809  45.219  1.00  0.00           C  
ATOM   3345  CE1 TYR A1155      16.042  61.868  45.159  1.00  0.00           C  
ATOM   3346  CE2 TYR A1155      18.318  61.136  45.327  1.00  0.00           C  
ATOM   3347  CZ  TYR A1155      17.389  62.159  45.311  1.00  0.00           C  
ATOM   3348  OH  TYR A1155      17.800  63.458  45.539  1.00  0.00           O  
ATOM   3349  N   SER A1156      13.750  57.907  42.978  1.00  0.00           N  
ATOM   3350  CA  SER A1156      12.731  58.571  42.173  1.00  0.00           C  
ATOM   3351  C   SER A1156      11.532  58.919  43.043  1.00  0.00           C  
ATOM   3352  O   SER A1156      11.263  58.239  44.019  1.00  0.00           O  
ATOM   3353  CB  SER A1156      12.298  57.658  41.033  1.00  0.00           C  
ATOM   3354  OG  SER A1156      11.657  56.493  41.541  1.00  0.00           O  
ATOM   3355  N   PHE A1157      10.828  59.987  42.674  1.00  0.00           N  
ATOM   3356  CA  PHE A1157       9.645  60.488  43.380  1.00  0.00           C  
ATOM   3357  C   PHE A1157       8.341  59.930  42.847  1.00  0.00           C  
ATOM   3358  O   PHE A1157       8.268  59.556  41.680  1.00  0.00           O  
ATOM   3359  CB  PHE A1157       9.562  61.988  43.217  1.00  0.00           C  
ATOM   3360  CG  PHE A1157      10.644  62.724  43.889  1.00  0.00           C  
ATOM   3361  CD1 PHE A1157      11.550  63.468  43.149  1.00  0.00           C  
ATOM   3362  CD2 PHE A1157      10.734  62.722  45.279  1.00  0.00           C  
ATOM   3363  CE1 PHE A1157      12.529  64.220  43.785  1.00  0.00           C  
ATOM   3364  CE2 PHE A1157      11.702  63.462  45.922  1.00  0.00           C  
ATOM   3365  CZ  PHE A1157      12.607  64.216  45.175  1.00  0.00           C  
ATOM   3366  N   ARG A1158       7.302  59.931  43.680  1.00  0.00           N  
ATOM   3367  CA  ARG A1158       5.980  59.440  43.272  1.00  0.00           C  
ATOM   3368  C   ARG A1158       4.841  60.229  43.936  1.00  0.00           C  
ATOM   3369  O   ARG A1158       4.646  60.149  45.152  1.00  0.00           O  
ATOM   3370  CB  ARG A1158       5.835  57.945  43.617  1.00  0.00           C  
ATOM   3371  CG  ARG A1158       4.482  57.319  43.283  1.00  0.00           C  
ATOM   3372  CD  ARG A1158       4.443  55.790  43.556  1.00  0.00           C  
ATOM   3373  NE  ARG A1158       3.968  55.453  44.899  1.00  0.00           N  
ATOM   3374  CZ  ARG A1158       4.032  54.238  45.444  1.00  0.00           C  
ATOM   3375  NH1 ARG A1158       4.546  53.229  44.763  1.00  0.00           N  
ATOM   3376  NH2 ARG A1158       3.608  54.032  46.690  1.00  0.00           N  
ATOM   3377  N   LEU A1159       4.100  61.014  43.153  1.00  0.00           N  
ATOM   3378  CA  LEU A1159       2.968  61.729  43.724  1.00  0.00           C  
ATOM   3379  C   LEU A1159       1.900  60.635  43.826  1.00  0.00           C  
ATOM   3380  O   LEU A1159       1.436  60.142  42.817  1.00  0.00           O  
ATOM   3381  CB  LEU A1159       2.517  62.863  42.803  1.00  0.00           C  
ATOM   3382  CG  LEU A1159       3.550  63.973  42.545  1.00  0.00           C  
ATOM   3383  CD1 LEU A1159       2.930  65.097  41.766  1.00  0.00           C  
ATOM   3384  CD2 LEU A1159       4.066  64.532  43.861  1.00  0.00           C  
ATOM   3385  N   SER A1160       1.555  60.237  45.050  1.00  0.00           N  
ATOM   3386  CA  SER A1160       0.584  59.172  45.306  1.00  0.00           C  
ATOM   3387  C   SER A1160      -0.817  59.716  45.540  1.00  0.00           C  
ATOM   3388  O   SER A1160      -1.023  60.498  46.474  1.00  0.00           O  
ATOM   3389  CB  SER A1160       1.022  58.371  46.530  1.00  0.00           C  
ATOM   3390  OG  SER A1160       2.311  57.815  46.330  1.00  0.00           O  
ATOM   3391  N   TYR A1161      -1.779  59.251  44.729  1.00  0.00           N  
ATOM   3392  CA  TYR A1161      -3.171  59.722  44.778  1.00  0.00           C  
ATOM   3393  C   TYR A1161      -4.294  58.835  45.321  1.00  0.00           C  
ATOM   3394  O   TYR A1161      -4.157  57.622  45.457  1.00  0.00           O  
ATOM   3395  CB  TYR A1161      -3.577  60.182  43.386  1.00  0.00           C  
ATOM   3396  CG  TYR A1161      -2.824  61.382  42.890  1.00  0.00           C  
ATOM   3397  CD1 TYR A1161      -2.378  61.443  41.579  1.00  0.00           C  
ATOM   3398  CD2 TYR A1161      -2.586  62.475  43.712  1.00  0.00           C  
ATOM   3399  CE1 TYR A1161      -1.718  62.555  41.092  1.00  0.00           C  
ATOM   3400  CE2 TYR A1161      -1.925  63.600  43.226  1.00  0.00           C  
ATOM   3401  CZ  TYR A1161      -1.497  63.626  41.909  1.00  0.00           C  
ATOM   3402  OH  TYR A1161      -0.866  64.738  41.399  1.00  0.00           O  
ATOM   3403  N   ARG A1162      -5.418  59.512  45.569  1.00  0.00           N  
ATOM   3404  CA  ARG A1162      -6.712  59.031  46.103  1.00  0.00           C  
ATOM   3405  C   ARG A1162      -7.083  57.567  46.409  1.00  0.00           C  
ATOM   3406  O   ARG A1162      -7.105  56.704  45.514  1.00  0.00           O  
ATOM   3407  CB  ARG A1162      -7.846  59.632  45.255  1.00  0.00           C  
ATOM   3408  CG  ARG A1162      -9.049  60.133  46.063  1.00  0.00           C  
ATOM   3409  CD  ARG A1162     -10.084  60.781  45.143  1.00  0.00           C  
ATOM   3410  NE  ARG A1162     -11.216  61.421  45.828  1.00  0.00           N  
ATOM   3411  CZ  ARG A1162     -12.121  60.793  46.581  1.00  0.00           C  
ATOM   3412  NH1 ARG A1162     -12.050  59.485  46.781  1.00  0.00           N  
ATOM   3413  NH2 ARG A1162     -13.130  61.470  47.108  1.00  0.00           N  
ATOM   3414  N   ASP A1163      -7.431  57.354  47.691  1.00  0.00           N  
ATOM   3415  CA  ASP A1163      -7.864  56.076  48.295  1.00  0.00           C  
ATOM   3416  C   ASP A1163      -8.851  56.412  49.431  1.00  0.00           C  
ATOM   3417  O   ASP A1163      -9.325  57.537  49.492  1.00  0.00           O  
ATOM   3418  CB  ASP A1163      -6.662  55.317  48.833  1.00  0.00           C  
ATOM   3419  CG  ASP A1163      -6.091  54.395  47.811  1.00  0.00           C  
ATOM   3420  OD1 ASP A1163      -6.892  53.650  47.214  1.00  0.00           O  
ATOM   3421  OD2 ASP A1163      -4.865  54.413  47.588  1.00  0.00           O  
ATOM   3422  N   PRO A1189      -9.168  55.470  50.348  1.00  0.00           N  
ATOM   3423  CA  PRO A1189     -10.120  55.843  51.412  1.00  0.00           C  
ATOM   3424  C   PRO A1189      -9.820  57.156  52.166  1.00  0.00           C  
ATOM   3425  O   PRO A1189      -8.675  57.589  52.199  1.00  0.00           O  
ATOM   3426  CB  PRO A1189     -10.090  54.624  52.331  1.00  0.00           C  
ATOM   3427  CG  PRO A1189      -8.723  54.054  52.104  1.00  0.00           C  
ATOM   3428  CD  PRO A1189      -8.634  54.123  50.607  1.00  0.00           C  
ATOM   3429  N   GLU A1190     -10.845  57.794  52.748  1.00  0.00           N  
ATOM   3430  CA  GLU A1190     -10.675  59.053  53.509  1.00  0.00           C  
ATOM   3431  C   GLU A1190     -11.820  59.300  54.497  1.00  0.00           C  
ATOM   3432  O   GLU A1190     -12.522  58.358  54.841  1.00  0.00           O  
ATOM   3433  CB  GLU A1190     -10.547  60.253  52.574  1.00  0.00           C  
ATOM   3434  CG  GLU A1190     -11.807  60.613  51.826  1.00  0.00           C  
ATOM   3435  CD  GLU A1190     -12.154  59.605  50.759  1.00  0.00           C  
ATOM   3436  OE1 GLU A1190     -13.169  59.801  50.053  1.00  0.00           O  
ATOM   3437  OE2 GLU A1190     -11.414  58.610  50.616  1.00  0.00           O  
ATOM   3438  N   ASP A1191     -12.022  60.538  54.959  1.00  0.00           N  
ATOM   3439  CA  ASP A1191     -13.099  60.777  55.931  1.00  0.00           C  
ATOM   3440  C   ASP A1191     -13.288  62.240  56.369  1.00  0.00           C  
ATOM   3441  O   ASP A1191     -12.900  63.171  55.664  1.00  0.00           O  
ATOM   3442  CB  ASP A1191     -12.843  59.914  57.180  1.00  0.00           C  
ATOM   3443  CG  ASP A1191     -14.130  59.462  57.871  1.00  0.00           C  
ATOM   3444  OD1 ASP A1191     -15.126  60.217  57.850  1.00  0.00           O  
ATOM   3445  OD2 ASP A1191     -14.143  58.346  58.449  1.00  0.00           O  
ATOM   3446  N   LYS A1192     -13.895  62.393  57.549  1.00  0.00           N  
ATOM   3447  CA  LYS A1192     -14.196  63.659  58.231  1.00  0.00           C  
ATOM   3448  C   LYS A1192     -15.331  63.317  59.210  1.00  0.00           C  
ATOM   3449  O   LYS A1192     -15.097  63.253  60.416  1.00  0.00           O  
ATOM   3450  CB  LYS A1192     -14.647  64.758  57.255  1.00  0.00           C  
ATOM   3451  CG  LYS A1192     -14.732  66.151  57.883  1.00  0.00           C  
ATOM   3452  CD  LYS A1192     -14.209  67.231  56.940  1.00  0.00           C  
ATOM   3453  CE  LYS A1192     -12.725  67.025  56.648  1.00  0.00           C  
ATOM   3454  NZ  LYS A1192     -12.130  68.086  55.787  1.00  0.00           N  
ATOM   3455  N   GLU A1325     -16.544  63.095  58.680  1.00  0.00           N  
ATOM   3456  CA  GLU A1325     -17.733  62.712  59.467  1.00  0.00           C  
ATOM   3457  C   GLU A1325     -19.014  62.405  58.664  1.00  0.00           C  
ATOM   3458  O   GLU A1325     -19.631  63.292  58.065  1.00  0.00           O  
ATOM   3459  CB  GLU A1325     -18.025  63.734  60.589  1.00  0.00           C  
ATOM   3460  CG  GLU A1325     -18.630  65.051  60.142  1.00  0.00           C  
ATOM   3461  CD  GLU A1325     -18.888  65.974  61.325  1.00  0.00           C  
ATOM   3462  OE1 GLU A1325     -17.905  66.465  61.929  1.00  0.00           O  
ATOM   3463  OE2 GLU A1325     -20.071  66.182  61.672  1.00  0.00           O  
ATOM   3464  N   LYS A1330     -19.372  61.111  58.679  1.00  0.00           N  
ATOM   3465  CA  LYS A1330     -20.554  60.472  58.023  1.00  0.00           C  
ATOM   3466  C   LYS A1330     -21.137  60.954  56.671  1.00  0.00           C  
ATOM   3467  O   LYS A1330     -22.192  60.481  56.229  1.00  0.00           O  
ATOM   3468  CB  LYS A1330     -21.692  60.353  59.061  1.00  0.00           C  
ATOM   3469  CG  LYS A1330     -22.782  59.294  58.733  1.00  0.00           C  
ATOM   3470  CD  LYS A1330     -22.155  57.984  58.247  1.00  0.00           C  
ATOM   3471  CE  LYS A1330     -23.209  56.890  58.057  1.00  0.00           C  
ATOM   3472  NZ  LYS A1330     -23.664  56.306  59.362  1.00  0.00           N  
ATOM   3473  N   TYR A1334     -20.471  61.892  56.016  1.00  0.00           N  
ATOM   3474  CA  TYR A1334     -20.975  62.352  54.729  1.00  0.00           C  
ATOM   3475  C   TYR A1334     -19.981  61.855  53.687  1.00  0.00           C  
ATOM   3476  O   TYR A1334     -18.946  61.306  54.061  1.00  0.00           O  
ATOM   3477  CB  TYR A1334     -21.052  63.888  54.665  1.00  0.00           C  
ATOM   3478  CG  TYR A1334     -21.133  64.411  53.241  1.00  0.00           C  
ATOM   3479  CD1 TYR A1334     -20.146  65.253  52.729  1.00  0.00           C  
ATOM   3480  CD2 TYR A1334     -22.137  63.974  52.373  1.00  0.00           C  
ATOM   3481  CE1 TYR A1334     -20.140  65.629  51.364  1.00  0.00           C  
ATOM   3482  CE2 TYR A1334     -22.143  64.331  51.018  1.00  0.00           C  
ATOM   3483  CZ  TYR A1334     -21.146  65.163  50.522  1.00  0.00           C  
ATOM   3484  OH  TYR A1334     -21.147  65.502  49.192  1.00  0.00           O  
ATOM   3485  N   PHE A1335     -20.288  62.010  52.397  1.00  0.00           N  
ATOM   3486  CA  PHE A1335     -19.357  61.620  51.344  1.00  0.00           C  
ATOM   3487  C   PHE A1335     -17.990  62.197  51.685  1.00  0.00           C  
ATOM   3488  O   PHE A1335     -17.878  63.365  52.085  1.00  0.00           O  
ATOM   3489  CB  PHE A1335     -19.831  62.169  50.003  1.00  0.00           C  
ATOM   3490  CG  PHE A1335     -20.333  61.129  49.075  1.00  0.00           C  
ATOM   3491  CD1 PHE A1335     -20.867  61.488  47.850  1.00  0.00           C  
ATOM   3492  CD2 PHE A1335     -20.261  59.781  49.420  1.00  0.00           C  
ATOM   3493  CE1 PHE A1335     -21.319  60.508  46.975  1.00  0.00           C  
ATOM   3494  CE2 PHE A1335     -20.705  58.791  48.562  1.00  0.00           C  
ATOM   3495  CZ  PHE A1335     -21.240  59.152  47.331  1.00  0.00           C  
ATOM   3496  N   ASP A1336     -16.957  61.380  51.530  1.00  0.00           N  
ATOM   3497  CA  ASP A1336     -15.621  61.817  51.868  1.00  0.00           C  
ATOM   3498  C   ASP A1336     -15.019  62.879  50.958  1.00  0.00           C  
ATOM   3499  O   ASP A1336     -14.722  62.641  49.795  1.00  0.00           O  
ATOM   3500  CB  ASP A1336     -14.739  60.595  51.947  1.00  0.00           C  
ATOM   3501  CG  ASP A1336     -15.180  59.635  53.034  1.00  0.00           C  
ATOM   3502  OD1 ASP A1336     -16.351  59.710  53.462  1.00  0.00           O  
ATOM   3503  OD2 ASP A1336     -14.361  58.799  53.452  1.00  0.00           O  
ATOM   3504  N   ASP A1384     -14.854  64.063  51.519  1.00  0.00           N  
ATOM   3505  CA  ASP A1384     -14.291  65.190  50.817  1.00  0.00           C  
ATOM   3506  C   ASP A1384     -13.617  64.980  49.483  1.00  0.00           C  
ATOM   3507  O   ASP A1384     -12.438  64.632  49.420  1.00  0.00           O  
ATOM   3508  CB  ASP A1384     -13.340  65.879  51.735  1.00  0.00           C  
ATOM   3509  CG  ASP A1384     -14.041  66.759  52.656  1.00  0.00           C  
ATOM   3510  OD1 ASP A1384     -14.589  67.759  52.156  1.00  0.00           O  
ATOM   3511  OD2 ASP A1384     -14.078  66.449  53.861  1.00  0.00           O  
ATOM   3512  N   ASP A1385     -14.369  65.192  48.409  1.00  0.00           N  
ATOM   3513  CA  ASP A1385     -13.818  65.035  47.071  1.00  0.00           C  
ATOM   3514  C   ASP A1385     -12.990  66.289  46.868  1.00  0.00           C  
ATOM   3515  O   ASP A1385     -11.983  66.296  46.142  1.00  0.00           O  
ATOM   3516  CB  ASP A1385     -14.946  64.964  46.037  1.00  0.00           C  
ATOM   3517  CG  ASP A1385     -15.834  63.744  46.227  1.00  0.00           C  
ATOM   3518  OD1 ASP A1385     -16.482  63.637  47.293  1.00  0.00           O  
ATOM   3519  OD2 ASP A1385     -15.877  62.885  45.319  1.00  0.00           O  
ATOM   3520  N   ASP A1386     -13.425  67.345  47.549  1.00  0.00           N  
ATOM   3521  CA  ASP A1386     -12.752  68.625  47.491  1.00  0.00           C  
ATOM   3522  C   ASP A1386     -11.470  68.559  48.299  1.00  0.00           C  
ATOM   3523  O   ASP A1386     -10.417  68.992  47.819  1.00  0.00           O  
ATOM   3524  CB  ASP A1386     -13.636  69.727  48.052  1.00  0.00           C  
ATOM   3525  CG  ASP A1386     -12.880  71.029  48.223  1.00  0.00           C  
ATOM   3526  OD1 ASP A1386     -12.368  71.554  47.206  1.00  0.00           O  
ATOM   3527  OD2 ASP A1386     -12.777  71.516  49.375  1.00  0.00           O  
ATOM   3528  N   MET A1387     -11.558  68.051  49.531  1.00  0.00           N  
ATOM   3529  CA  MET A1387     -10.366  67.920  50.353  1.00  0.00           C  
ATOM   3530  C   MET A1387      -9.344  67.251  49.444  1.00  0.00           C  
ATOM   3531  O   MET A1387      -8.259  67.791  49.218  1.00  0.00           O  
ATOM   3532  CB  MET A1387     -10.627  67.026  51.560  1.00  0.00           C  
ATOM   3533  CG  MET A1387      -9.368  66.643  52.334  1.00  0.00           C  
ATOM   3534  SD  MET A1387      -9.533  65.082  53.224  1.00  0.00           S  
ATOM   3535  CE  MET A1387      -9.840  65.667  54.862  1.00  0.00           C  
ATOM   3536  N   TRP A1388      -9.716  66.093  48.898  1.00  0.00           N  
ATOM   3537  CA  TRP A1388      -8.829  65.366  48.008  1.00  0.00           C  
ATOM   3538  C   TRP A1388      -8.327  66.187  46.855  1.00  0.00           C  
ATOM   3539  O   TRP A1388      -7.128  66.184  46.577  1.00  0.00           O  
ATOM   3540  CB  TRP A1388      -9.478  64.107  47.472  1.00  0.00           C  
ATOM   3541  CG  TRP A1388      -9.351  62.989  48.428  1.00  0.00           C  
ATOM   3542  CD1 TRP A1388     -10.327  62.478  49.213  1.00  0.00           C  
ATOM   3543  CD2 TRP A1388      -8.147  62.266  48.748  1.00  0.00           C  
ATOM   3544  NE1 TRP A1388      -9.818  61.483  50.008  1.00  0.00           N  
ATOM   3545  CE2 TRP A1388      -8.489  61.336  49.749  1.00  0.00           C  
ATOM   3546  CE3 TRP A1388      -6.826  62.324  48.295  1.00  0.00           C  
ATOM   3547  CZ2 TRP A1388      -7.545  60.455  50.295  1.00  0.00           C  
ATOM   3548  CZ3 TRP A1388      -5.894  61.450  48.836  1.00  0.00           C  
ATOM   3549  CH2 TRP A1388      -6.260  60.530  49.829  1.00  0.00           C  
ATOM   3550  N   ASN A1389      -9.211  66.894  46.169  1.00  0.00           N  
ATOM   3551  CA  ASN A1389      -8.729  67.693  45.065  1.00  0.00           C  
ATOM   3552  C   ASN A1389      -7.876  68.835  45.586  1.00  0.00           C  
ATOM   3553  O   ASN A1389      -6.844  69.153  45.006  1.00  0.00           O  
ATOM   3554  CB  ASN A1389      -9.892  68.217  44.221  1.00  0.00           C  
ATOM   3555  CG  ASN A1389     -10.109  67.389  42.968  1.00  0.00           C  
ATOM   3556  OD1 ASN A1389      -9.921  67.875  41.843  1.00  0.00           O  
ATOM   3557  ND2 ASN A1389     -10.489  66.122  43.154  1.00  0.00           N  
ATOM   3558  N   LYS A1390      -8.294  69.454  46.682  1.00  0.00           N  
ATOM   3559  CA  LYS A1390      -7.505  70.545  47.238  1.00  0.00           C  
ATOM   3560  C   LYS A1390      -6.118  69.988  47.563  1.00  0.00           C  
ATOM   3561  O   LYS A1390      -5.097  70.571  47.197  1.00  0.00           O  
ATOM   3562  CB  LYS A1390      -8.145  71.088  48.513  1.00  0.00           C  
ATOM   3563  CG  LYS A1390      -7.242  72.064  49.273  1.00  0.00           C  
ATOM   3564  CD  LYS A1390      -7.953  72.772  50.437  1.00  0.00           C  
ATOM   3565  CE  LYS A1390      -8.579  71.803  51.412  1.00  0.00           C  
ATOM   3566  NZ  LYS A1390      -9.162  72.544  52.560  1.00  0.00           N  
ATOM   3567  N   ALA A1391      -6.105  68.840  48.233  1.00  0.00           N  
ATOM   3568  CA  ALA A1391      -4.873  68.173  48.625  1.00  0.00           C  
ATOM   3569  C   ALA A1391      -3.955  67.874  47.458  1.00  0.00           C  
ATOM   3570  O   ALA A1391      -2.814  68.360  47.397  1.00  0.00           O  
ATOM   3571  CB  ALA A1391      -5.188  66.860  49.359  1.00  0.00           C  
ATOM   3572  N   GLU A1392      -4.453  67.064  46.530  1.00  0.00           N  
ATOM   3573  CA  GLU A1392      -3.643  66.665  45.395  1.00  0.00           C  
ATOM   3574  C   GLU A1392      -3.263  67.844  44.527  1.00  0.00           C  
ATOM   3575  O   GLU A1392      -2.150  67.927  44.004  1.00  0.00           O  
ATOM   3576  CB  GLU A1392      -4.374  65.604  44.609  1.00  0.00           C  
ATOM   3577  CG  GLU A1392      -5.046  64.632  45.530  1.00  0.00           C  
ATOM   3578  CD  GLU A1392      -5.455  63.384  44.835  1.00  0.00           C  
ATOM   3579  OE1 GLU A1392      -5.594  63.429  43.586  1.00  0.00           O  
ATOM   3580  OE2 GLU A1392      -5.649  62.362  45.533  1.00  0.00           O  
ATOM   3581  N   ASN A1393      -4.160  68.785  44.371  1.00  0.00           N  
ATOM   3582  CA  ASN A1393      -3.767  69.898  43.561  1.00  0.00           C  
ATOM   3583  C   ASN A1393      -2.513  70.472  44.230  1.00  0.00           C  
ATOM   3584  O   ASN A1393      -1.438  70.512  43.625  1.00  0.00           O  
ATOM   3585  CB  ASN A1393      -4.921  70.907  43.486  1.00  0.00           C  
ATOM   3586  CG  ASN A1393      -6.086  70.406  42.615  1.00  0.00           C  
ATOM   3587  OD1 ASN A1393      -6.366  69.192  42.534  1.00  0.00           O  
ATOM   3588  ND2 ASN A1393      -6.778  71.347  41.969  1.00  0.00           N  
ATOM   3589  N   MET A1394      -2.656  70.849  45.504  1.00  0.00           N  
ATOM   3590  CA  MET A1394      -1.582  71.435  46.318  1.00  0.00           C  
ATOM   3591  C   MET A1394      -0.281  70.637  46.304  1.00  0.00           C  
ATOM   3592  O   MET A1394       0.806  71.209  46.167  1.00  0.00           O  
ATOM   3593  CB  MET A1394      -2.054  71.591  47.761  1.00  0.00           C  
ATOM   3594  CG  MET A1394      -1.340  72.703  48.536  1.00  0.00           C  
ATOM   3595  SD  MET A1394      -2.029  72.948  50.189  1.00  0.00           S  
ATOM   3596  CE  MET A1394      -3.004  74.410  49.982  1.00  0.00           C  
ATOM   3597  N   LEU A1395      -0.400  69.320  46.451  1.00  0.00           N  
ATOM   3598  CA  LEU A1395       0.744  68.429  46.446  1.00  0.00           C  
ATOM   3599  C   LEU A1395       1.488  68.539  45.121  1.00  0.00           C  
ATOM   3600  O   LEU A1395       2.722  68.597  45.086  1.00  0.00           O  
ATOM   3601  CB  LEU A1395       0.263  67.000  46.641  1.00  0.00           C  
ATOM   3602  CG  LEU A1395       1.100  65.999  47.440  1.00  0.00           C  
ATOM   3603  CD1 LEU A1395       1.082  64.652  46.689  1.00  0.00           C  
ATOM   3604  CD2 LEU A1395       2.521  66.516  47.635  1.00  0.00           C  
ATOM   3605  N   LYS A1396       0.730  68.577  44.023  1.00  0.00           N  
ATOM   3606  CA  LYS A1396       1.323  68.678  42.693  1.00  0.00           C  
ATOM   3607  C   LYS A1396       1.884  70.056  42.394  1.00  0.00           C  
ATOM   3608  O   LYS A1396       2.862  70.187  41.670  1.00  0.00           O  
ATOM   3609  CB  LYS A1396       0.303  68.304  41.617  1.00  0.00           C  
ATOM   3610  CG  LYS A1396       0.840  68.477  40.197  1.00  0.00           C  
ATOM   3611  CD  LYS A1396      -0.165  68.034  39.141  1.00  0.00           C  
ATOM   3612  CE  LYS A1396       0.323  68.451  37.757  1.00  0.00           C  
ATOM   3613  NZ  LYS A1396      -0.753  68.341  36.721  1.00  0.00           N  
ATOM   3614  N   GLU A1397       1.264  71.096  42.931  1.00  0.00           N  
ATOM   3615  CA  GLU A1397       1.786  72.426  42.670  1.00  0.00           C  
ATOM   3616  C   GLU A1397       3.134  72.446  43.359  1.00  0.00           C  
ATOM   3617  O   GLU A1397       4.102  72.977  42.828  1.00  0.00           O  
ATOM   3618  CB  GLU A1397       0.869  73.511  43.254  1.00  0.00           C  
ATOM   3619  CG  GLU A1397      -0.599  73.424  42.811  1.00  0.00           C  
ATOM   3620  CD  GLU A1397      -1.390  74.718  43.060  1.00  0.00           C  
ATOM   3621  OE1 GLU A1397      -2.624  74.704  42.836  1.00  0.00           O  
ATOM   3622  OE2 GLU A1397      -0.786  75.743  43.467  1.00  0.00           O  
ATOM   3623  N   ALA A1398       3.177  71.831  44.545  1.00  0.00           N  
ATOM   3624  CA  ALA A1398       4.383  71.740  45.364  1.00  0.00           C  
ATOM   3625  C   ALA A1398       5.514  71.011  44.621  1.00  0.00           C  
ATOM   3626  O   ALA A1398       6.628  71.540  44.473  1.00  0.00           O  
ATOM   3627  CB  ALA A1398       4.059  71.024  46.651  1.00  0.00           C  
ATOM   3628  N   ALA A1400       5.238  69.796  44.159  1.00  0.00           N  
ATOM   3629  CA  ALA A1400       6.253  69.071  43.425  1.00  0.00           C  
ATOM   3630  C   ALA A1400       6.745  69.975  42.281  1.00  0.00           C  
ATOM   3631  O   ALA A1400       7.938  70.261  42.166  1.00  0.00           O  
ATOM   3632  CB  ALA A1400       5.676  67.794  42.878  1.00  0.00           C  
ATOM   3633  N   ASP A1401       5.813  70.464  41.466  1.00  0.00           N  
ATOM   3634  CA  ASP A1401       6.166  71.310  40.333  1.00  0.00           C  
ATOM   3635  C   ASP A1401       6.901  72.588  40.656  1.00  0.00           C  
ATOM   3636  O   ASP A1401       7.824  72.962  39.937  1.00  0.00           O  
ATOM   3637  CB  ASP A1401       4.935  71.656  39.495  1.00  0.00           C  
ATOM   3638  CG  ASP A1401       4.351  70.451  38.809  1.00  0.00           C  
ATOM   3639  OD1 ASP A1401       5.137  69.617  38.313  1.00  0.00           O  
ATOM   3640  OD2 ASP A1401       3.107  70.340  38.761  1.00  0.00           O  
ATOM   3641  N   GLU A1415       6.511  73.280  41.714  1.00  0.00           N  
ATOM   3642  CA  GLU A1415       7.200  74.527  42.023  1.00  0.00           C  
ATOM   3643  C   GLU A1415       8.676  74.247  42.320  1.00  0.00           C  
ATOM   3644  O   GLU A1415       9.543  75.077  42.064  1.00  0.00           O  
ATOM   3645  CB  GLU A1415       6.563  75.214  43.233  1.00  0.00           C  
ATOM   3646  CG  GLU A1415       5.068  75.344  43.185  1.00  0.00           C  
ATOM   3647  CD  GLU A1415       4.518  75.870  44.488  1.00  0.00           C  
ATOM   3648  OE1 GLU A1415       5.123  75.549  45.535  1.00  0.00           O  
ATOM   3649  OE2 GLU A1415       3.488  76.583  44.479  1.00  0.00           O  
ATOM   3650  N   LEU A1416       8.946  73.062  42.858  1.00  0.00           N  
ATOM   3651  CA  LEU A1416      10.298  72.677  43.222  1.00  0.00           C  
ATOM   3652  C   LEU A1416      11.075  72.090  42.032  1.00  0.00           C  
ATOM   3653  O   LEU A1416      12.291  71.948  42.087  1.00  0.00           O  
ATOM   3654  CB  LEU A1416      10.217  71.687  44.390  1.00  0.00           C  
ATOM   3655  CG  LEU A1416      11.207  71.696  45.571  1.00  0.00           C  
ATOM   3656  CD1 LEU A1416      11.425  73.093  46.157  1.00  0.00           C  
ATOM   3657  CD2 LEU A1416      10.646  70.768  46.628  1.00  0.00           C  
ATOM   3658  N   GLY A1418      10.375  71.763  40.952  1.00  0.00           N  
ATOM   3659  CA  GLY A1418      11.041  71.224  39.784  1.00  0.00           C  
ATOM   3660  C   GLY A1418      11.414  69.786  40.027  1.00  0.00           C  
ATOM   3661  O   GLY A1418      12.572  69.457  40.268  1.00  0.00           O  
ATOM   3662  N   LEU A1419      10.432  68.910  39.977  1.00  0.00           N  
ATOM   3663  CA  LEU A1419      10.710  67.515  40.225  1.00  0.00           C  
ATOM   3664  C   LEU A1419      10.041  66.643  39.199  1.00  0.00           C  
ATOM   3665  O   LEU A1419       8.909  66.894  38.792  1.00  0.00           O  
ATOM   3666  CB  LEU A1419      10.211  67.105  41.622  1.00  0.00           C  
ATOM   3667  CG  LEU A1419      11.038  67.300  42.904  1.00  0.00           C  
ATOM   3668  CD1 LEU A1419      11.623  68.706  42.996  1.00  0.00           C  
ATOM   3669  CD2 LEU A1419      10.133  66.990  44.097  1.00  0.00           C  
ATOM   3670  N   SER A1421      10.756  65.615  38.774  1.00  0.00           N  
ATOM   3671  CA  SER A1421      10.195  64.678  37.835  1.00  0.00           C  
ATOM   3672  C   SER A1421       9.440  63.759  38.768  1.00  0.00           C  
ATOM   3673  O   SER A1421       9.806  63.622  39.921  1.00  0.00           O  
ATOM   3674  CB  SER A1421      11.309  63.919  37.110  1.00  0.00           C  
ATOM   3675  OG  SER A1421      12.264  64.820  36.578  1.00  0.00           O  
ATOM   3676  N   TYR A1422       8.380  63.143  38.295  1.00  0.00           N  
ATOM   3677  CA  TYR A1422       7.629  62.255  39.148  1.00  0.00           C  
ATOM   3678  C   TYR A1422       6.652  61.439  38.335  1.00  0.00           C  
ATOM   3679  O   TYR A1422       6.459  61.677  37.153  1.00  0.00           O  
ATOM   3680  CB  TYR A1422       6.888  63.069  40.194  1.00  0.00           C  
ATOM   3681  CG  TYR A1422       6.115  64.232  39.620  1.00  0.00           C  
ATOM   3682  CD1 TYR A1422       4.756  64.113  39.316  1.00  0.00           C  
ATOM   3683  CD2 TYR A1422       6.728  65.470  39.442  1.00  0.00           C  
ATOM   3684  CE1 TYR A1422       4.024  65.204  38.867  1.00  0.00           C  
ATOM   3685  CE2 TYR A1422       6.011  66.567  38.990  1.00  0.00           C  
ATOM   3686  CZ  TYR A1422       4.655  66.435  38.713  1.00  0.00           C  
ATOM   3687  OH  TYR A1422       3.911  67.547  38.353  1.00  0.00           O  
ATOM   3688  N   GLU A1423       6.040  60.465  38.978  1.00  0.00           N  
ATOM   3689  CA  GLU A1423       5.090  59.629  38.306  1.00  0.00           C  
ATOM   3690  C   GLU A1423       3.838  59.657  39.144  1.00  0.00           C  
ATOM   3691  O   GLU A1423       3.797  59.085  40.236  1.00  0.00           O  
ATOM   3692  CB  GLU A1423       5.633  58.207  38.187  1.00  0.00           C  
ATOM   3693  CG  GLU A1423       7.030  58.191  37.581  1.00  0.00           C  
ATOM   3694  CD  GLU A1423       7.107  57.587  36.179  1.00  0.00           C  
ATOM   3695  OE1 GLU A1423       6.211  57.830  35.330  1.00  0.00           O  
ATOM   3696  OE2 GLU A1423       8.101  56.872  35.924  1.00  0.00           O  
ATOM   3697  N   GLU A1424       2.829  60.370  38.655  1.00  0.00           N  
ATOM   3698  CA  GLU A1424       1.569  60.454  39.361  1.00  0.00           C  
ATOM   3699  C   GLU A1424       1.127  59.010  39.407  1.00  0.00           C  
ATOM   3700  O   GLU A1424       1.448  58.248  38.524  1.00  0.00           O  
ATOM   3701  CB  GLU A1424       0.599  61.309  38.565  1.00  0.00           C  
ATOM   3702  CG  GLU A1424       1.283  62.493  37.898  1.00  0.00           C  
ATOM   3703  CD  GLU A1424       0.604  63.811  38.207  1.00  0.00           C  
ATOM   3704  OE1 GLU A1424       1.021  64.857  37.655  1.00  0.00           O  
ATOM   3705  OE2 GLU A1424      -0.347  63.798  39.012  1.00  0.00           O  
ATOM   3706  N   ALA A1425       0.422  58.616  40.443  1.00  0.00           N  
ATOM   3707  CA  ALA A1425      -0.013  57.250  40.549  1.00  0.00           C  
ATOM   3708  C   ALA A1425      -1.244  57.368  41.369  1.00  0.00           C  
ATOM   3709  O   ALA A1425      -1.282  58.178  42.289  1.00  0.00           O  
ATOM   3710  CB  ALA A1425       1.007  56.436  41.273  1.00  0.00           C  
ATOM   3711  N   ILE A1426      -2.259  56.579  41.057  1.00  0.00           N  
ATOM   3712  CA  ILE A1426      -3.492  56.668  41.814  1.00  0.00           C  
ATOM   3713  C   ILE A1426      -3.702  55.369  42.542  1.00  0.00           C  
ATOM   3714  O   ILE A1426      -3.376  54.309  42.025  1.00  0.00           O  
ATOM   3715  CB  ILE A1426      -4.698  56.991  40.882  1.00  0.00           C  
ATOM   3716  CG1 ILE A1426      -6.000  57.034  41.700  1.00  0.00           C  
ATOM   3717  CG2 ILE A1426      -4.778  55.968  39.755  1.00  0.00           C  
ATOM   3718  CD1 ILE A1426      -6.018  58.069  42.850  1.00  0.00           C  
ATOM   3719  N   GLY A1427      -4.241  55.466  43.752  1.00  0.00           N  
ATOM   3720  CA  GLY A1427      -4.465  54.286  44.573  1.00  0.00           C  
ATOM   3721  C   GLY A1427      -3.230  53.990  45.410  1.00  0.00           C  
ATOM   3722  O   GLY A1427      -3.006  52.867  45.837  1.00  0.00           O  
ATOM   3723  N   GLU A1437      -2.421  55.022  45.637  1.00  0.00           N  
ATOM   3724  CA  GLU A1437      -1.192  54.907  46.415  1.00  0.00           C  
ATOM   3725  C   GLU A1437      -1.317  55.638  47.750  1.00  0.00           C  
ATOM   3726  O   GLU A1437      -0.804  55.177  48.768  1.00  0.00           O  
ATOM   3727  CB  GLU A1437      -0.027  55.498  45.619  1.00  0.00           C  
ATOM   3728  CG  GLU A1437       0.265  54.779  44.321  1.00  0.00           C  
ATOM   3729  CD  GLU A1437       0.668  53.328  44.551  1.00  0.00           C  
ATOM   3730  OE1 GLU A1437       0.595  52.872  45.721  1.00  0.00           O  
ATOM   3731  OE2 GLU A1437       1.052  52.641  43.564  1.00  0.00           O  
ATOM   3732  N   ALA A1438      -2.012  56.772  47.730  1.00  0.00           N  
ATOM   3733  CA  ALA A1438      -2.214  57.607  48.905  1.00  0.00           C  
ATOM   3734  C   ALA A1438      -2.612  56.907  50.201  1.00  0.00           C  
ATOM   3735  O   ALA A1438      -2.731  55.684  50.290  1.00  0.00           O  
ATOM   3736  CB  ALA A1438      -3.220  58.696  48.595  1.00  0.00           C  
ATOM   3737  N   ALA A1443      -2.806  57.733  51.216  1.00  0.00           N  
ATOM   3738  CA  ALA A1443      -3.180  57.268  52.526  1.00  0.00           C  
ATOM   3739  C   ALA A1443      -4.640  57.583  52.734  1.00  0.00           C  
ATOM   3740  O   ALA A1443      -5.180  58.504  52.115  1.00  0.00           O  
ATOM   3741  CB  ALA A1443      -2.352  57.966  53.571  1.00  0.00           C  
ATOM   3742  N   PHE A1444      -5.269  56.825  53.625  1.00  0.00           N  
ATOM   3743  CA  PHE A1444      -6.668  57.039  53.898  1.00  0.00           C  
ATOM   3744  C   PHE A1444      -6.950  58.487  54.213  1.00  0.00           C  
ATOM   3745  O   PHE A1444      -7.950  58.999  53.748  1.00  0.00           O  
ATOM   3746  CB  PHE A1444      -7.165  56.128  55.028  1.00  0.00           C  
ATOM   3747  CG  PHE A1444      -7.023  56.707  56.404  1.00  0.00           C  
ATOM   3748  CD1 PHE A1444      -7.783  57.811  56.797  1.00  0.00           C  
ATOM   3749  CD2 PHE A1444      -6.180  56.101  57.334  1.00  0.00           C  
ATOM   3750  CE1 PHE A1444      -7.702  58.304  58.098  1.00  0.00           C  
ATOM   3751  CE2 PHE A1444      -6.094  56.581  58.624  1.00  0.00           C  
ATOM   3752  CZ  PHE A1444      -6.860  57.682  59.013  1.00  0.00           C  
ATOM   3753  N   TYR A1448      -6.080  59.163  54.970  1.00  0.00           N  
ATOM   3754  CA  TYR A1448      -6.295  60.576  55.317  1.00  0.00           C  
ATOM   3755  C   TYR A1448      -5.710  61.624  54.350  1.00  0.00           C  
ATOM   3756  O   TYR A1448      -5.901  62.835  54.556  1.00  0.00           O  
ATOM   3757  CB  TYR A1448      -5.744  60.840  56.708  1.00  0.00           C  
ATOM   3758  CG  TYR A1448      -4.339  60.315  56.866  1.00  0.00           C  
ATOM   3759  CD1 TYR A1448      -4.063  59.248  57.719  1.00  0.00           C  
ATOM   3760  CD2 TYR A1448      -3.291  60.842  56.107  1.00  0.00           C  
ATOM   3761  CE1 TYR A1448      -2.776  58.720  57.809  1.00  0.00           C  
ATOM   3762  CE2 TYR A1448      -2.013  60.315  56.189  1.00  0.00           C  
ATOM   3763  CZ  TYR A1448      -1.759  59.261  57.039  1.00  0.00           C  
ATOM   3764  OH  TYR A1448      -0.480  58.767  57.139  1.00  0.00           O  
ATOM   3765  N   GLY A1456      -4.997  61.181  53.310  1.00  0.00           N  
ATOM   3766  CA  GLY A1456      -4.428  62.140  52.368  1.00  0.00           C  
ATOM   3767  C   GLY A1456      -3.397  61.620  51.366  1.00  0.00           C  
ATOM   3768  O   GLY A1456      -2.919  60.482  51.475  1.00  0.00           O  
ATOM   3769  N   PRO A1457      -3.038  62.445  50.361  1.00  0.00           N  
ATOM   3770  CA  PRO A1457      -2.064  62.087  49.330  1.00  0.00           C  
ATOM   3771  C   PRO A1457      -0.641  62.093  49.911  1.00  0.00           C  
ATOM   3772  O   PRO A1457      -0.441  62.521  51.033  1.00  0.00           O  
ATOM   3773  CB  PRO A1457      -2.274  63.180  48.288  1.00  0.00           C  
ATOM   3774  CG  PRO A1457      -2.511  64.372  49.130  1.00  0.00           C  
ATOM   3775  CD  PRO A1457      -3.495  63.834  50.162  1.00  0.00           C  
ATOM   3776  N   LYS A1458       0.336  61.636  49.133  1.00  0.00           N  
ATOM   3777  CA  LYS A1458       1.729  61.569  49.563  1.00  0.00           C  
ATOM   3778  C   LYS A1458       2.688  61.905  48.445  1.00  0.00           C  
ATOM   3779  O   LYS A1458       2.350  61.872  47.263  1.00  0.00           O  
ATOM   3780  CB  LYS A1458       2.104  60.159  50.004  1.00  0.00           C  
ATOM   3781  CG  LYS A1458       1.182  59.535  50.982  1.00  0.00           C  
ATOM   3782  CD  LYS A1458       1.784  58.282  51.579  1.00  0.00           C  
ATOM   3783  CE  LYS A1458       1.567  57.057  50.709  1.00  0.00           C  
ATOM   3784  NZ  LYS A1458       2.050  55.798  51.375  1.00  0.00           N  
ATOM   3785  N   LEU A1459       3.904  62.232  48.843  1.00  0.00           N  
ATOM   3786  CA  LEU A1459       4.976  62.473  47.906  1.00  0.00           C  
ATOM   3787  C   LEU A1459       5.859  61.328  48.370  1.00  0.00           C  
ATOM   3788  O   LEU A1459       6.325  61.345  49.496  1.00  0.00           O  
ATOM   3789  CB  LEU A1459       5.661  63.795  48.181  1.00  0.00           C  
ATOM   3790  CG  LEU A1459       6.630  64.182  47.076  1.00  0.00           C  
ATOM   3791  CD1 LEU A1459       7.229  65.509  47.375  1.00  0.00           C  
ATOM   3792  CD2 LEU A1459       7.686  63.161  46.946  1.00  0.00           C  
ATOM   3793  N   ASP A1460       6.038  60.299  47.560  1.00  0.00           N  
ATOM   3794  CA  ASP A1460       6.880  59.207  48.001  1.00  0.00           C  
ATOM   3795  C   ASP A1460       8.216  59.237  47.302  1.00  0.00           C  
ATOM   3796  O   ASP A1460       8.328  59.717  46.165  1.00  0.00           O  
ATOM   3797  CB  ASP A1460       6.221  57.849  47.747  1.00  0.00           C  
ATOM   3798  CG  ASP A1460       5.081  57.556  48.713  1.00  0.00           C  
ATOM   3799  OD1 ASP A1460       5.073  58.162  49.799  1.00  0.00           O  
ATOM   3800  OD2 ASP A1460       4.207  56.711  48.394  1.00  0.00           O  
ATOM   3801  N   VAL A1461       9.237  58.744  47.999  1.00  0.00           N  
ATOM   3802  CA  VAL A1461      10.571  58.652  47.435  1.00  0.00           C  
ATOM   3803  C   VAL A1461      10.874  57.158  47.305  1.00  0.00           C  
ATOM   3804  O   VAL A1461      11.028  56.436  48.298  1.00  0.00           O  
ATOM   3805  CB  VAL A1461      11.583  59.362  48.304  1.00  0.00           C  
ATOM   3806  CG1 VAL A1461      12.873  59.552  47.529  1.00  0.00           C  
ATOM   3807  CG2 VAL A1461      11.030  60.707  48.701  1.00  0.00           C  
ATOM   3808  N   GLN A1462      10.893  56.712  46.046  1.00  0.00           N  
ATOM   3809  CA  GLN A1462      11.111  55.324  45.647  1.00  0.00           C  
ATOM   3810  C   GLN A1462      12.563  55.044  45.427  1.00  0.00           C  
ATOM   3811  O   GLN A1462      13.316  55.884  44.911  1.00  0.00           O  
ATOM   3812  CB  GLN A1462      10.355  55.016  44.354  1.00  0.00           C  
ATOM   3813  CG  GLN A1462       8.936  55.491  44.398  1.00  0.00           C  
ATOM   3814  CD  GLN A1462       8.140  54.786  45.460  1.00  0.00           C  
ATOM   3815  OE1 GLN A1462       7.733  53.631  45.288  1.00  0.00           O  
ATOM   3816  NE2 GLN A1462       7.916  55.472  46.586  1.00  0.00           N  
ATOM   3817  N   VAL A1463      12.932  53.824  45.773  1.00  0.00           N  
ATOM   3818  CA  VAL A1463      14.298  53.409  45.669  1.00  0.00           C  
ATOM   3819  C   VAL A1463      14.319  51.972  45.133  1.00  0.00           C  
ATOM   3820  O   VAL A1463      13.376  51.212  45.338  1.00  0.00           O  
ATOM   3821  CB  VAL A1463      14.932  53.605  47.075  1.00  0.00           C  
ATOM   3822  CG1 VAL A1463      15.322  52.308  47.693  1.00  0.00           C  
ATOM   3823  CG2 VAL A1463      16.052  54.591  46.991  1.00  0.00           C  
ATOM   3824  N   LYS A1464      15.375  51.604  44.423  1.00  0.00           N  
ATOM   3825  CA  LYS A1464      15.444  50.276  43.834  1.00  0.00           C  
ATOM   3826  C   LYS A1464      15.986  49.256  44.802  1.00  0.00           C  
ATOM   3827  O   LYS A1464      16.462  49.608  45.848  1.00  0.00           O  
ATOM   3828  CB  LYS A1464      16.301  50.322  42.566  1.00  0.00           C  
ATOM   3829  CG  LYS A1464      15.523  50.433  41.254  1.00  0.00           C  
ATOM   3830  CD  LYS A1464      15.139  49.046  40.729  1.00  0.00           C  
ATOM   3831  CE  LYS A1464      14.593  49.116  39.291  1.00  0.00           C  
ATOM   3832  NZ  LYS A1464      15.514  49.847  38.351  1.00  0.00           N  
ATOM   3833  N   THR A1465      15.957  47.985  44.434  1.00  0.00           N  
ATOM   3834  CA  THR A1465      16.409  46.924  45.327  1.00  0.00           C  
ATOM   3835  C   THR A1465      17.240  45.796  44.669  1.00  0.00           C  
ATOM   3836  O   THR A1465      17.321  45.691  43.428  1.00  0.00           O  
ATOM   3837  CB  THR A1465      15.174  46.351  45.985  1.00  0.00           C  
ATOM   3838  OG1 THR A1465      14.690  47.297  46.935  1.00  0.00           O  
ATOM   3839  CG2 THR A1465      15.444  45.021  46.632  1.00  0.00           C  
ATOM   3840  N   ALA A1475      17.863  44.966  45.510  1.00  0.00           N  
ATOM   3841  CA  ALA A1475      18.677  43.839  45.054  1.00  0.00           C  
ATOM   3842  C   ALA A1475      17.793  42.624  44.655  1.00  0.00           C  
ATOM   3843  O   ALA A1475      18.183  41.449  44.777  1.00  0.00           O  
ATOM   3844  CB  ALA A1475      19.674  43.448  46.146  1.00  0.00           C  
ATOM   3845  N   MET A1689      16.596  42.937  44.178  1.00  0.00           N  
ATOM   3846  CA  MET A1689      15.632  41.947  43.730  1.00  0.00           C  
ATOM   3847  C   MET A1689      14.698  42.763  42.851  1.00  0.00           C  
ATOM   3848  O   MET A1689      13.530  42.438  42.684  1.00  0.00           O  
ATOM   3849  CB  MET A1689      14.872  41.347  44.918  1.00  0.00           C  
ATOM   3850  CG  MET A1689      13.795  42.264  45.488  1.00  0.00           C  
ATOM   3851  SD  MET A1689      13.110  41.686  47.062  1.00  0.00           S  
ATOM   3852  CE  MET A1689      12.255  40.125  46.546  1.00  0.00           C  
ATOM   3853  N   GLY A1690      15.232  43.864  42.331  1.00  0.00           N  
ATOM   3854  CA  GLY A1690      14.477  44.731  41.449  1.00  0.00           C  
ATOM   3855  C   GLY A1690      13.345  45.588  41.994  1.00  0.00           C  
ATOM   3856  O   GLY A1690      13.174  46.730  41.531  1.00  0.00           O  
ATOM   3857  N   LYS A1692      12.571  45.057  42.947  1.00  0.00           N  
ATOM   3858  CA  LYS A1692      11.433  45.785  43.536  1.00  0.00           C  
ATOM   3859  C   LYS A1692      11.709  47.210  43.932  1.00  0.00           C  
ATOM   3860  O   LYS A1692      12.744  47.520  44.500  1.00  0.00           O  
ATOM   3861  CB  LYS A1692      10.872  45.063  44.773  1.00  0.00           C  
ATOM   3862  CG  LYS A1692      10.133  43.773  44.484  1.00  0.00           C  
ATOM   3863  CD  LYS A1692       8.943  44.008  43.552  1.00  0.00           C  
ATOM   3864  CE  LYS A1692       8.242  42.706  43.207  1.00  0.00           C  
ATOM   3865  NZ  LYS A1692       7.047  42.957  42.355  1.00  0.00           N  
ATOM   3866  N   GLU A1693      10.759  48.078  43.630  1.00  0.00           N  
ATOM   3867  CA  GLU A1693      10.875  49.477  43.986  1.00  0.00           C  
ATOM   3868  C   GLU A1693      10.074  49.641  45.274  1.00  0.00           C  
ATOM   3869  O   GLU A1693       8.947  49.159  45.361  1.00  0.00           O  
ATOM   3870  CB  GLU A1693      10.286  50.336  42.882  1.00  0.00           C  
ATOM   3871  CG  GLU A1693      11.284  50.829  41.860  1.00  0.00           C  
ATOM   3872  CD  GLU A1693      11.172  52.333  41.716  1.00  0.00           C  
ATOM   3873  OE1 GLU A1693      10.008  52.800  41.703  1.00  0.00           O  
ATOM   3874  OE2 GLU A1693      12.214  53.045  41.629  1.00  0.00           O  
ATOM   3875  N   GLU A1700      10.663  50.271  46.289  1.00  0.00           N  
ATOM   3876  CA  GLU A1700       9.974  50.481  47.569  1.00  0.00           C  
ATOM   3877  C   GLU A1700       9.995  51.951  47.922  1.00  0.00           C  
ATOM   3878  O   GLU A1700      10.867  52.706  47.472  1.00  0.00           O  
ATOM   3879  CB  GLU A1700      10.668  49.726  48.713  1.00  0.00           C  
ATOM   3880  CG  GLU A1700      10.647  48.208  48.641  1.00  0.00           C  
ATOM   3881  CD  GLU A1700       9.313  47.574  49.045  1.00  0.00           C  
ATOM   3882  OE1 GLU A1700       9.341  46.475  49.660  1.00  0.00           O  
ATOM   3883  OE2 GLU A1700       8.245  48.157  48.737  1.00  0.00           O  
ATOM   3884  N   THR A1701       9.038  52.368  48.734  1.00  0.00           N  
ATOM   3885  CA  THR A1701       9.047  53.758  49.155  1.00  0.00           C  
ATOM   3886  C   THR A1701      10.001  53.828  50.355  1.00  0.00           C  
ATOM   3887  O   THR A1701       9.940  52.982  51.272  1.00  0.00           O  
ATOM   3888  CB  THR A1701       7.644  54.253  49.553  1.00  0.00           C  
ATOM   3889  OG1 THR A1701       6.715  53.956  48.505  1.00  0.00           O  
ATOM   3890  CG2 THR A1701       7.671  55.750  49.744  1.00  0.00           C  
ATOM   3891  N   LEU A1702      10.902  54.812  50.333  1.00  0.00           N  
ATOM   3892  CA  LEU A1702      11.882  54.966  51.410  1.00  0.00           C  
ATOM   3893  C   LEU A1702      11.549  56.147  52.342  1.00  0.00           C  
ATOM   3894  O   LEU A1702      11.503  55.954  53.550  1.00  0.00           O  
ATOM   3895  CB  LEU A1702      13.299  55.115  50.820  1.00  0.00           C  
ATOM   3896  CG  LEU A1702      14.494  54.919  51.766  1.00  0.00           C  
ATOM   3897  CD1 LEU A1702      14.581  53.486  52.256  1.00  0.00           C  
ATOM   3898  CD2 LEU A1702      15.750  55.328  51.055  1.00  0.00           C  
ATOM   3899  N   SER A1703      11.321  57.342  51.777  1.00  0.00           N  
ATOM   3900  CA  SER A1703      10.971  58.563  52.525  1.00  0.00           C  
ATOM   3901  C   SER A1703       9.607  59.039  52.040  1.00  0.00           C  
ATOM   3902  O   SER A1703       9.293  58.878  50.875  1.00  0.00           O  
ATOM   3903  CB  SER A1703      11.975  59.673  52.255  1.00  0.00           C  
ATOM   3904  OG  SER A1703      13.269  59.156  52.321  1.00  0.00           O  
ATOM   3905  N   THR A1704       8.820  59.671  52.902  1.00  0.00           N  
ATOM   3906  CA  THR A1704       7.479  60.098  52.513  1.00  0.00           C  
ATOM   3907  C   THR A1704       7.021  61.368  53.242  1.00  0.00           C  
ATOM   3908  O   THR A1704       7.269  61.525  54.428  1.00  0.00           O  
ATOM   3909  CB  THR A1704       6.444  58.912  52.750  1.00  0.00           C  
ATOM   3910  OG1 THR A1704       5.103  59.343  52.481  1.00  0.00           O  
ATOM   3911  CG2 THR A1704       6.516  58.404  54.166  1.00  0.00           C  
ATOM   3912  N   ALA A1705       6.380  62.272  52.498  1.00  0.00           N  
ATOM   3913  CA  ALA A1705       5.841  63.534  53.002  1.00  0.00           C  
ATOM   3914  C   ALA A1705       4.346  63.528  52.630  1.00  0.00           C  
ATOM   3915  O   ALA A1705       3.984  63.467  51.464  1.00  0.00           O  
ATOM   3916  CB  ALA A1705       6.557  64.694  52.353  1.00  0.00           C  
ATOM   3917  N   GLN A1706       3.478  63.592  53.623  1.00  0.00           N  
ATOM   3918  CA  GLN A1706       2.052  63.507  53.373  1.00  0.00           C  
ATOM   3919  C   GLN A1706       1.250  64.702  53.860  1.00  0.00           C  
ATOM   3920  O   GLN A1706       1.507  65.230  54.944  1.00  0.00           O  
ATOM   3921  CB  GLN A1706       1.556  62.230  54.046  1.00  0.00           C  
ATOM   3922  CG  GLN A1706       2.644  61.161  54.071  1.00  0.00           C  
ATOM   3923  CD  GLN A1706       2.263  59.890  54.820  1.00  0.00           C  
ATOM   3924  OE1 GLN A1706       2.832  58.822  54.590  1.00  0.00           O  
ATOM   3925  NE2 GLN A1706       1.314  60.003  55.730  1.00  0.00           N  
ATOM   3926  N   LEU A1707       0.279  65.135  53.058  1.00  0.00           N  
ATOM   3927  CA  LEU A1707      -0.611  66.257  53.424  1.00  0.00           C  
ATOM   3928  C   LEU A1707      -1.875  65.710  54.092  1.00  0.00           C  
ATOM   3929  O   LEU A1707      -2.562  64.867  53.514  1.00  0.00           O  
ATOM   3930  CB  LEU A1707      -1.015  67.039  52.191  1.00  0.00           C  
ATOM   3931  CG  LEU A1707      -0.067  68.164  51.870  1.00  0.00           C  
ATOM   3932  CD1 LEU A1707      -0.019  68.378  50.358  1.00  0.00           C  
ATOM   3933  CD2 LEU A1707      -0.534  69.415  52.632  1.00  0.00           C  
ATOM   3934  N   ASP A1708      -2.176  66.183  55.298  1.00  0.00           N  
ATOM   3935  CA  ASP A1708      -3.340  65.716  56.036  1.00  0.00           C  
ATOM   3936  C   ASP A1708      -4.252  66.843  56.469  1.00  0.00           C  
ATOM   3937  O   ASP A1708      -3.885  67.654  57.313  1.00  0.00           O  
ATOM   3938  CB  ASP A1708      -2.907  64.950  57.278  1.00  0.00           C  
ATOM   3939  CG  ASP A1708      -4.063  64.233  57.933  1.00  0.00           C  
ATOM   3940  OD1 ASP A1708      -5.117  64.117  57.262  1.00  0.00           O  
ATOM   3941  OD2 ASP A1708      -3.929  63.774  59.091  1.00  0.00           O  
ATOM   3942  N   PHE A1709      -5.444  66.904  55.888  1.00  0.00           N  
ATOM   3943  CA  PHE A1709      -6.411  67.935  56.246  1.00  0.00           C  
ATOM   3944  C   PHE A1709      -7.490  67.302  57.067  1.00  0.00           C  
ATOM   3945  O   PHE A1709      -8.284  68.006  57.662  1.00  0.00           O  
ATOM   3946  CB  PHE A1709      -7.051  68.524  55.018  1.00  0.00           C  
ATOM   3947  CG  PHE A1709      -6.176  69.481  54.283  1.00  0.00           C  
ATOM   3948  CD1 PHE A1709      -6.176  70.829  54.606  1.00  0.00           C  
ATOM   3949  CD2 PHE A1709      -5.398  69.053  53.201  1.00  0.00           C  
ATOM   3950  CE1 PHE A1709      -5.424  71.742  53.874  1.00  0.00           C  
ATOM   3951  CE2 PHE A1709      -4.645  69.963  52.464  1.00  0.00           C  
ATOM   3952  CZ  PHE A1709      -4.668  71.313  52.808  1.00  0.00           C  
ATOM   3953  N   LEU A1710      -7.511  65.970  57.093  1.00  0.00           N  
ATOM   3954  CA  LEU A1710      -8.521  65.194  57.812  1.00  0.00           C  
ATOM   3955  C   LEU A1710      -8.429  65.155  59.327  1.00  0.00           C  
ATOM   3956  O   LEU A1710      -9.262  65.728  60.016  1.00  0.00           O  
ATOM   3957  CB  LEU A1710      -8.531  63.748  57.297  1.00  0.00           C  
ATOM   3958  CG  LEU A1710      -9.429  62.760  58.060  1.00  0.00           C  
ATOM   3959  CD1 LEU A1710     -10.871  63.219  58.007  1.00  0.00           C  
ATOM   3960  CD2 LEU A1710      -9.297  61.374  57.466  1.00  0.00           C  
ATOM   3961  N   LEU A1725      -7.424  64.448  59.840  1.00  0.00           N  
ATOM   3962  CA  LEU A1725      -7.234  64.282  61.282  1.00  0.00           C  
ATOM   3963  C   LEU A1725      -7.445  65.521  62.150  1.00  0.00           C  
ATOM   3964  O   LEU A1725      -8.084  65.432  63.199  1.00  0.00           O  
ATOM   3965  CB  LEU A1725      -5.859  63.657  61.574  1.00  0.00           C  
ATOM   3966  CG  LEU A1725      -5.839  62.122  61.703  1.00  0.00           C  
ATOM   3967  CD1 LEU A1725      -6.183  61.442  60.384  1.00  0.00           C  
ATOM   3968  CD2 LEU A1725      -4.476  61.689  62.139  1.00  0.00           C  
ATOM   3969  N   PRO A1726      -6.910  66.684  61.745  1.00  0.00           N  
ATOM   3970  CA  PRO A1726      -7.145  67.829  62.611  1.00  0.00           C  
ATOM   3971  C   PRO A1726      -8.622  68.117  62.805  1.00  0.00           C  
ATOM   3972  O   PRO A1726      -9.005  68.797  63.769  1.00  0.00           O  
ATOM   3973  CB  PRO A1726      -6.390  68.933  61.907  1.00  0.00           C  
ATOM   3974  CG  PRO A1726      -5.197  68.216  61.466  1.00  0.00           C  
ATOM   3975  CD  PRO A1726      -5.811  66.984  60.818  1.00  0.00           C  
ATOM   3976  N   GLU A1727      -9.456  67.611  61.897  1.00  0.00           N  
ATOM   3977  CA  GLU A1727     -10.903  67.782  62.031  1.00  0.00           C  
ATOM   3978  C   GLU A1727     -11.321  66.811  63.127  1.00  0.00           C  
ATOM   3979  O   GLU A1727     -11.888  67.200  64.141  1.00  0.00           O  
ATOM   3980  CB  GLU A1727     -11.631  67.419  60.732  1.00  0.00           C  
ATOM   3981  CG  GLU A1727     -11.958  68.600  59.828  1.00  0.00           C  
ATOM   3982  CD  GLU A1727     -12.813  69.663  60.533  1.00  0.00           C  
ATOM   3983  OE1 GLU A1727     -13.705  69.286  61.332  1.00  0.00           O  
ATOM   3984  OE2 GLU A1727     -12.600  70.872  60.282  1.00  0.00           O  
ATOM   3985  N   ARG A1728     -10.985  65.544  62.917  1.00  0.00           N  
ATOM   3986  CA  ARG A1728     -11.296  64.473  63.843  1.00  0.00           C  
ATOM   3987  C   ARG A1728     -10.890  64.694  65.317  1.00  0.00           C  
ATOM   3988  O   ARG A1728     -11.627  64.299  66.220  1.00  0.00           O  
ATOM   3989  CB  ARG A1728     -10.667  63.199  63.323  1.00  0.00           C  
ATOM   3990  CG  ARG A1728     -10.640  63.136  61.813  1.00  0.00           C  
ATOM   3991  CD  ARG A1728     -11.762  62.296  61.289  1.00  0.00           C  
ATOM   3992  NE  ARG A1728     -11.802  60.980  61.915  1.00  0.00           N  
ATOM   3993  CZ  ARG A1728     -12.663  60.027  61.562  1.00  0.00           C  
ATOM   3994  NH1 ARG A1728     -13.535  60.267  60.588  1.00  0.00           N  
ATOM   3995  NH2 ARG A1728     -12.671  58.847  62.179  1.00  0.00           N  
ATOM   3996  N   PHE A1729      -9.732  65.288  65.585  1.00  0.00           N  
ATOM   3997  CA  PHE A1729      -9.354  65.520  66.977  1.00  0.00           C  
ATOM   3998  C   PHE A1729      -9.668  66.959  67.371  1.00  0.00           C  
ATOM   3999  O   PHE A1729      -9.219  67.445  68.409  1.00  0.00           O  
ATOM   4000  CB  PHE A1729      -7.863  65.266  67.204  1.00  0.00           C  
ATOM   4001  CG  PHE A1729      -7.448  63.847  67.011  1.00  0.00           C  
ATOM   4002  CD1 PHE A1729      -7.164  63.354  65.738  1.00  0.00           C  
ATOM   4003  CD2 PHE A1729      -7.369  62.983  68.101  1.00  0.00           C  
ATOM   4004  CE1 PHE A1729      -6.804  62.013  65.564  1.00  0.00           C  
ATOM   4005  CE2 PHE A1729      -7.011  61.645  67.937  1.00  0.00           C  
ATOM   4006  CZ  PHE A1729      -6.732  61.160  66.670  1.00  0.00           C  
ATOM   4007  N   ASP A1752     -10.442  67.640  66.539  1.00  0.00           N  
ATOM   4008  CA  ASP A1752     -10.799  69.025  66.795  1.00  0.00           C  
ATOM   4009  C   ASP A1752      -9.601  69.827  67.248  1.00  0.00           C  
ATOM   4010  O   ASP A1752      -9.620  70.416  68.323  1.00  0.00           O  
ATOM   4011  CB  ASP A1752     -11.884  69.130  67.865  1.00  0.00           C  
ATOM   4012  CG  ASP A1752     -12.312  70.569  68.108  1.00  0.00           C  
ATOM   4013  OD1 ASP A1752     -12.904  71.181  67.187  1.00  0.00           O  
ATOM   4014  OD2 ASP A1752     -12.042  71.097  69.211  1.00  0.00           O  
ATOM   4015  N   LEU A1753      -8.559  69.861  66.426  1.00  0.00           N  
ATOM   4016  CA  LEU A1753      -7.346  70.602  66.774  1.00  0.00           C  
ATOM   4017  C   LEU A1753      -7.431  72.021  66.313  1.00  0.00           C  
ATOM   4018  O   LEU A1753      -7.894  72.286  65.218  1.00  0.00           O  
ATOM   4019  CB  LEU A1753      -6.126  69.972  66.112  1.00  0.00           C  
ATOM   4020  CG  LEU A1753      -5.965  68.485  66.337  1.00  0.00           C  
ATOM   4021  CD1 LEU A1753      -4.649  68.052  65.728  1.00  0.00           C  
ATOM   4022  CD2 LEU A1753      -6.031  68.186  67.823  1.00  0.00           C  
ATOM   4023  N   THR A1757      -6.956  72.950  67.117  1.00  0.00           N  
ATOM   4024  CA  THR A1757      -7.016  74.333  66.678  1.00  0.00           C  
ATOM   4025  C   THR A1757      -5.742  75.131  67.022  1.00  0.00           C  
ATOM   4026  O   THR A1757      -4.795  74.593  67.591  1.00  0.00           O  
ATOM   4027  CB  THR A1757      -8.298  75.015  67.268  1.00  0.00           C  
ATOM   4028  OG1 THR A1757      -8.134  75.295  68.665  1.00  0.00           O  
ATOM   4029  CG2 THR A1757      -9.499  74.069  67.125  1.00  0.00           C  
ATOM   4030  N   TYR A1758      -5.683  76.379  66.576  1.00  0.00           N  
ATOM   4031  CA  TYR A1758      -4.594  77.288  66.926  1.00  0.00           C  
ATOM   4032  C   TYR A1758      -5.340  78.632  67.032  1.00  0.00           C  
ATOM   4033  O   TYR A1758      -6.308  78.868  66.300  1.00  0.00           O  
ATOM   4034  CB  TYR A1758      -3.445  77.322  65.881  1.00  0.00           C  
ATOM   4035  CG  TYR A1758      -3.728  77.907  64.510  1.00  0.00           C  
ATOM   4036  CD1 TYR A1758      -4.027  77.081  63.435  1.00  0.00           C  
ATOM   4037  CD2 TYR A1758      -3.682  79.279  64.288  1.00  0.00           C  
ATOM   4038  CE1 TYR A1758      -4.274  77.594  62.166  1.00  0.00           C  
ATOM   4039  CE2 TYR A1758      -3.934  79.813  63.032  1.00  0.00           C  
ATOM   4040  CZ  TYR A1758      -4.232  78.959  61.971  1.00  0.00           C  
ATOM   4041  OH  TYR A1758      -4.536  79.456  60.725  1.00  0.00           O  
ATOM   4042  N   ILE A1759      -4.936  79.494  67.948  1.00  0.00           N  
ATOM   4043  CA  ILE A1759      -5.645  80.742  68.103  1.00  0.00           C  
ATOM   4044  C   ILE A1759      -5.030  81.884  67.321  1.00  0.00           C  
ATOM   4045  O   ILE A1759      -3.818  82.079  67.350  1.00  0.00           O  
ATOM   4046  CB  ILE A1759      -5.739  81.129  69.594  1.00  0.00           C  
ATOM   4047  CG1 ILE A1759      -6.559  80.089  70.369  1.00  0.00           C  
ATOM   4048  CG2 ILE A1759      -6.398  82.446  69.735  1.00  0.00           C  
ATOM   4049  CD1 ILE A1759      -5.724  79.111  71.168  1.00  0.00           C  
ATOM   4050  N   GLY A1760      -5.880  82.661  66.647  1.00  0.00           N  
ATOM   4051  CA  GLY A1760      -5.394  83.777  65.846  1.00  0.00           C  
ATOM   4052  C   GLY A1760      -5.232  85.144  66.502  1.00  0.00           C  
ATOM   4053  O   GLY A1760      -5.216  85.265  67.729  1.00  0.00           O  
ATOM   4054  N   GLN A1764      -5.101  86.175  65.668  1.00  0.00           N  
ATOM   4055  CA  GLN A1764      -4.940  87.557  66.124  1.00  0.00           C  
ATOM   4056  C   GLN A1764      -5.989  88.023  67.124  1.00  0.00           C  
ATOM   4057  O   GLN A1764      -5.666  88.647  68.117  1.00  0.00           O  
ATOM   4058  CB  GLN A1764      -5.017  88.518  64.944  1.00  0.00           C  
ATOM   4059  CG  GLN A1764      -3.878  88.476  63.976  1.00  0.00           C  
ATOM   4060  CD  GLN A1764      -4.010  89.570  62.927  1.00  0.00           C  
ATOM   4061  OE1 GLN A1764      -4.891  89.513  62.059  1.00  0.00           O  
ATOM   4062  NE2 GLN A1764      -3.141  90.579  63.010  1.00  0.00           N  
ATOM   4063  N   ASP A1765      -7.252  87.750  66.832  1.00  0.00           N  
ATOM   4064  CA  ASP A1765      -8.343  88.187  67.690  1.00  0.00           C  
ATOM   4065  C   ASP A1765      -8.942  87.079  68.544  1.00  0.00           C  
ATOM   4066  O   ASP A1765     -10.096  87.175  68.959  1.00  0.00           O  
ATOM   4067  CB  ASP A1765      -9.472  88.807  66.853  1.00  0.00           C  
ATOM   4068  CG  ASP A1765      -8.980  89.415  65.550  1.00  0.00           C  
ATOM   4069  OD1 ASP A1765      -8.048  90.249  65.599  1.00  0.00           O  
ATOM   4070  OD2 ASP A1765      -9.538  89.058  64.481  1.00  0.00           O  
ATOM   4071  N   GLY A1767      -8.173  86.026  68.783  1.00  0.00           N  
ATOM   4072  CA  GLY A1767      -8.662  84.952  69.603  1.00  0.00           C  
ATOM   4073  C   GLY A1767      -9.531  83.926  68.929  1.00  0.00           C  
ATOM   4074  O   GLY A1767     -10.181  83.170  69.634  1.00  0.00           O  
ATOM   4075  N   GLU A1768      -9.563  83.858  67.601  1.00  0.00           N  
ATOM   4076  CA  GLU A1768     -10.408  82.841  66.947  1.00  0.00           C  
ATOM   4077  C   GLU A1768      -9.740  81.462  66.804  1.00  0.00           C  
ATOM   4078  O   GLU A1768      -8.514  81.339  66.840  1.00  0.00           O  
ATOM   4079  CB  GLU A1768     -10.832  83.291  65.549  1.00  0.00           C  
ATOM   4080  CG  GLU A1768     -10.446  84.677  65.214  1.00  0.00           C  
ATOM   4081  CD  GLU A1768      -8.979  84.847  64.889  1.00  0.00           C  
ATOM   4082  OE1 GLU A1768      -8.555  84.381  63.803  1.00  0.00           O  
ATOM   4083  OE2 GLU A1768      -8.265  85.458  65.719  1.00  0.00           O  
ATOM   4084  N   HIS A1770     -10.560  80.434  66.605  1.00  0.00           N  
ATOM   4085  CA  HIS A1770     -10.057  79.083  66.427  1.00  0.00           C  
ATOM   4086  C   HIS A1770      -9.982  78.633  64.969  1.00  0.00           C  
ATOM   4087  O   HIS A1770     -10.993  78.535  64.256  1.00  0.00           O  
ATOM   4088  CB  HIS A1770     -10.897  78.085  67.217  1.00  0.00           C  
ATOM   4089  CG  HIS A1770     -10.722  78.201  68.694  1.00  0.00           C  
ATOM   4090  ND1 HIS A1770     -11.165  77.242  69.577  1.00  0.00           N  
ATOM   4091  CD2 HIS A1770     -10.081  79.138  69.444  1.00  0.00           C  
ATOM   4092  CE1 HIS A1770     -10.796  77.575  70.802  1.00  0.00           C  
ATOM   4093  NE2 HIS A1770     -10.136  78.722  70.745  1.00  0.00           N  
ATOM   4094  N   HIS A1771      -8.759  78.352  64.537  1.00  0.00           N  
ATOM   4095  CA  HIS A1771      -8.515  77.886  63.196  1.00  0.00           C  
ATOM   4096  C   HIS A1771      -8.079  76.441  63.286  1.00  0.00           C  
ATOM   4097  O   HIS A1771      -7.696  75.942  64.332  1.00  0.00           O  
ATOM   4098  CB  HIS A1771      -7.420  78.705  62.556  1.00  0.00           C  
ATOM   4099  CG  HIS A1771      -7.746  80.158  62.428  1.00  0.00           C  
ATOM   4100  ND1 HIS A1771      -8.637  80.643  61.496  1.00  0.00           N  
ATOM   4101  CD2 HIS A1771      -7.212  81.247  63.042  1.00  0.00           C  
ATOM   4102  CE1 HIS A1771      -8.626  81.966  61.533  1.00  0.00           C  
ATOM   4103  NE2 HIS A1771      -7.769  82.356  62.462  1.00  0.00           N  
ATOM   4104  N   ARG A1772      -8.114  75.773  62.162  1.00  0.00           N  
ATOM   4105  CA  ARG A1772      -7.753  74.382  62.110  1.00  0.00           C  
ATOM   4106  C   ARG A1772      -6.355  74.283  61.484  1.00  0.00           C  
ATOM   4107  O   ARG A1772      -6.084  74.884  60.444  1.00  0.00           O  
ATOM   4108  CB  ARG A1772      -8.796  73.683  61.259  1.00  0.00           C  
ATOM   4109  CG  ARG A1772      -8.997  72.282  61.564  1.00  0.00           C  
ATOM   4110  CD  ARG A1772     -10.426  72.035  61.880  1.00  0.00           C  
ATOM   4111  NE  ARG A1772     -10.685  72.236  63.294  1.00  0.00           N  
ATOM   4112  CZ  ARG A1772     -11.621  71.577  63.967  1.00  0.00           C  
ATOM   4113  NH1 ARG A1772     -12.374  70.683  63.335  1.00  0.00           N  
ATOM   4114  NH2 ARG A1772     -11.795  71.799  65.262  1.00  0.00           N  
ATOM   4115  N   PRO A1773      -5.430  73.556  62.124  1.00  0.00           N  
ATOM   4116  CA  PRO A1773      -4.115  73.492  61.483  1.00  0.00           C  
ATOM   4117  C   PRO A1773      -4.130  72.355  60.486  1.00  0.00           C  
ATOM   4118  O   PRO A1773      -5.070  71.566  60.462  1.00  0.00           O  
ATOM   4119  CB  PRO A1773      -3.186  73.211  62.652  1.00  0.00           C  
ATOM   4120  CG  PRO A1773      -4.004  72.275  63.496  1.00  0.00           C  
ATOM   4121  CD  PRO A1773      -5.405  72.919  63.457  1.00  0.00           C  
ATOM   4122  N   VAL A1774      -3.093  72.277  59.665  1.00  0.00           N  
ATOM   4123  CA  VAL A1774      -2.970  71.214  58.668  1.00  0.00           C  
ATOM   4124  C   VAL A1774      -1.735  70.422  59.048  1.00  0.00           C  
ATOM   4125  O   VAL A1774      -0.784  70.982  59.571  1.00  0.00           O  
ATOM   4126  CB  VAL A1774      -2.826  71.799  57.245  1.00  0.00           C  
ATOM   4127  CG1 VAL A1774      -2.592  70.697  56.247  1.00  0.00           C  
ATOM   4128  CG2 VAL A1774      -4.091  72.562  56.891  1.00  0.00           C  
ATOM   4129  N   VAL A1775      -1.752  69.129  58.780  1.00  0.00           N  
ATOM   4130  CA  VAL A1775      -0.647  68.253  59.161  1.00  0.00           C  
ATOM   4131  C   VAL A1775       0.155  67.605  58.042  1.00  0.00           C  
ATOM   4132  O   VAL A1775      -0.390  67.032  57.106  1.00  0.00           O  
ATOM   4133  CB  VAL A1775      -1.147  67.080  60.047  1.00  0.00           C  
ATOM   4134  CG1 VAL A1775       0.012  66.166  60.408  1.00  0.00           C  
ATOM   4135  CG2 VAL A1775      -1.817  67.613  61.294  1.00  0.00           C  
ATOM   4136  N   ILE A1776       1.473  67.670  58.157  1.00  0.00           N  
ATOM   4137  CA  ILE A1776       2.307  67.021  57.168  1.00  0.00           C  
ATOM   4138  C   ILE A1776       2.970  65.873  57.899  1.00  0.00           C  
ATOM   4139  O   ILE A1776       3.693  66.104  58.854  1.00  0.00           O  
ATOM   4140  CB  ILE A1776       3.373  67.974  56.632  1.00  0.00           C  
ATOM   4141  CG1 ILE A1776       2.708  69.152  55.940  1.00  0.00           C  
ATOM   4142  CG2 ILE A1776       4.256  67.251  55.675  1.00  0.00           C  
ATOM   4143  CD1 ILE A1776       3.568  70.409  55.865  1.00  0.00           C  
ATOM   4144  N   HIS A1777       2.656  64.648  57.496  1.00  0.00           N  
ATOM   4145  CA  HIS A1777       3.267  63.445  58.066  1.00  0.00           C  
ATOM   4146  C   HIS A1777       4.520  63.270  57.200  1.00  0.00           C  
ATOM   4147  O   HIS A1777       4.478  63.577  56.007  1.00  0.00           O  
ATOM   4148  CB  HIS A1777       2.395  62.211  57.859  1.00  0.00           C  
ATOM   4149  CG  HIS A1777       1.044  62.274  58.511  1.00  0.00           C  
ATOM   4150  ND1 HIS A1777       0.662  61.400  59.510  1.00  0.00           N  
ATOM   4151  CD2 HIS A1777      -0.052  63.024  58.234  1.00  0.00           C  
ATOM   4152  CE1 HIS A1777      -0.612  61.606  59.812  1.00  0.00           C  
ATOM   4153  NE2 HIS A1777      -1.069  62.585  59.053  1.00  0.00           N  
ATOM   4154  N   ARG A1778       5.639  62.841  57.779  1.00  0.00           N  
ATOM   4155  CA  ARG A1778       6.850  62.615  56.985  1.00  0.00           C  
ATOM   4156  C   ARG A1778       7.891  61.679  57.640  1.00  0.00           C  
ATOM   4157  O   ARG A1778       8.043  61.653  58.884  1.00  0.00           O  
ATOM   4158  CB  ARG A1778       7.505  63.961  56.506  1.00  0.00           C  
ATOM   4159  CG  ARG A1778       8.092  64.961  57.518  1.00  0.00           C  
ATOM   4160  CD  ARG A1778       8.928  64.241  58.541  1.00  0.00           C  
ATOM   4161  NE  ARG A1778      10.159  64.910  58.920  1.00  0.00           N  
ATOM   4162  CZ  ARG A1778      11.125  64.325  59.633  1.00  0.00           C  
ATOM   4163  NH1 ARG A1778      10.989  63.069  60.037  1.00  0.00           N  
ATOM   4164  NH2 ARG A1778      12.237  64.995  59.925  1.00  0.00           N  
ATOM   4165  N   GLY A1779       8.560  60.888  56.798  1.00  0.00           N  
ATOM   4166  CA  GLY A1779       9.603  59.979  57.252  1.00  0.00           C  
ATOM   4167  C   GLY A1779      10.850  60.228  56.405  1.00  0.00           C  
ATOM   4168  O   GLY A1779      10.889  59.865  55.242  1.00  0.00           O  
ATOM   4169  N   VAL A1780      11.877  60.860  56.958  1.00  0.00           N  
ATOM   4170  CA  VAL A1780      13.076  61.146  56.163  1.00  0.00           C  
ATOM   4171  C   VAL A1780      13.981  59.953  55.957  1.00  0.00           C  
ATOM   4172  O   VAL A1780      14.116  59.419  54.866  1.00  0.00           O  
ATOM   4173  CB  VAL A1780      13.943  62.223  56.809  1.00  0.00           C  
ATOM   4174  CG1 VAL A1780      15.124  62.488  55.948  1.00  0.00           C  
ATOM   4175  CG2 VAL A1780      13.144  63.494  57.013  1.00  0.00           C  
ATOM   4176  N   VAL A1781      14.611  59.538  57.037  1.00  0.00           N  
ATOM   4177  CA  VAL A1781      15.536  58.443  56.991  1.00  0.00           C  
ATOM   4178  C   VAL A1781      14.801  57.116  57.174  1.00  0.00           C  
ATOM   4179  O   VAL A1781      15.356  56.119  57.634  1.00  0.00           O  
ATOM   4180  CB  VAL A1781      16.624  58.713  58.012  1.00  0.00           C  
ATOM   4181  CG1 VAL A1781      16.278  58.120  59.331  1.00  0.00           C  
ATOM   4182  CG2 VAL A1781      17.926  58.301  57.469  1.00  0.00           C  
ATOM   4183  N   SER A1782      13.530  57.141  56.768  1.00  0.00           N  
ATOM   4184  CA  SER A1782      12.629  55.986  56.770  1.00  0.00           C  
ATOM   4185  C   SER A1782      12.461  55.306  58.104  1.00  0.00           C  
ATOM   4186  O   SER A1782      12.432  55.955  59.137  1.00  0.00           O  
ATOM   4187  CB  SER A1782      13.130  54.978  55.722  1.00  0.00           C  
ATOM   4188  OG  SER A1782      12.303  53.837  55.595  1.00  0.00           O  
ATOM   4189  N   THR A1783      12.303  53.989  58.044  1.00  0.00           N  
ATOM   4190  CA  THR A1783      12.186  53.093  59.188  1.00  0.00           C  
ATOM   4191  C   THR A1783      13.655  52.602  59.356  1.00  0.00           C  
ATOM   4192  O   THR A1783      14.368  52.443  58.368  1.00  0.00           O  
ATOM   4193  CB  THR A1783      11.237  51.912  58.799  1.00  0.00           C  
ATOM   4194  OG1 THR A1783      10.515  51.460  59.943  1.00  0.00           O  
ATOM   4195  CG2 THR A1783      12.027  50.723  58.241  1.00  0.00           C  
ATOM   4196  N   MET A1784      14.130  52.361  60.568  1.00  0.00           N  
ATOM   4197  CA  MET A1784      15.515  51.928  60.739  1.00  0.00           C  
ATOM   4198  C   MET A1784      15.851  50.664  59.998  1.00  0.00           C  
ATOM   4199  O   MET A1784      16.925  50.548  59.402  1.00  0.00           O  
ATOM   4200  CB  MET A1784      15.864  51.726  62.207  1.00  0.00           C  
ATOM   4201  CG  MET A1784      15.838  52.997  63.053  1.00  0.00           C  
ATOM   4202  SD  MET A1784      16.418  54.459  62.180  1.00  0.00           S  
ATOM   4203  CE  MET A1784      18.151  54.094  62.036  1.00  0.00           C  
ATOM   4204  N   GLU A1785      14.955  49.688  60.028  1.00  0.00           N  
ATOM   4205  CA  GLU A1785      15.273  48.474  59.327  1.00  0.00           C  
ATOM   4206  C   GLU A1785      15.341  48.632  57.808  1.00  0.00           C  
ATOM   4207  O   GLU A1785      16.344  48.278  57.211  1.00  0.00           O  
ATOM   4208  CB  GLU A1785      14.348  47.339  59.755  1.00  0.00           C  
ATOM   4209  CG  GLU A1785      13.121  47.763  60.392  1.00  0.00           C  
ATOM   4210  CD  GLU A1785      13.281  48.333  61.793  1.00  0.00           C  
ATOM   4211  OE1 GLU A1785      13.489  47.573  62.767  1.00  0.00           O  
ATOM   4212  OE2 GLU A1785      13.157  49.567  61.924  1.00  0.00           O  
ATOM   4213  N   ARG A1786      14.303  49.142  57.177  1.00  0.00           N  
ATOM   4214  CA  ARG A1786      14.338  49.337  55.749  1.00  0.00           C  
ATOM   4215  C   ARG A1786      15.534  50.232  55.378  1.00  0.00           C  
ATOM   4216  O   ARG A1786      16.259  49.914  54.435  1.00  0.00           O  
ATOM   4217  CB  ARG A1786      13.040  49.994  55.311  1.00  0.00           C  
ATOM   4218  CG  ARG A1786      13.038  50.530  53.893  1.00  0.00           C  
ATOM   4219  CD  ARG A1786      12.126  49.677  53.027  1.00  0.00           C  
ATOM   4220  NE  ARG A1786      10.855  50.310  52.687  1.00  0.00           N  
ATOM   4221  CZ  ARG A1786       9.681  49.697  52.796  1.00  0.00           C  
ATOM   4222  NH1 ARG A1786       9.612  48.455  53.242  1.00  0.00           N  
ATOM   4223  NH2 ARG A1786       8.574  50.320  52.434  1.00  0.00           N  
ATOM   4224  N   PHE A1787      15.762  51.337  56.105  1.00  0.00           N  
ATOM   4225  CA  PHE A1787      16.880  52.228  55.774  1.00  0.00           C  
ATOM   4226  C   PHE A1787      18.213  51.479  55.786  1.00  0.00           C  
ATOM   4227  O   PHE A1787      19.016  51.604  54.861  1.00  0.00           O  
ATOM   4228  CB  PHE A1787      16.973  53.427  56.744  1.00  0.00           C  
ATOM   4229  CG  PHE A1787      17.692  54.632  56.153  1.00  0.00           C  
ATOM   4230  CD1 PHE A1787      17.057  55.472  55.258  1.00  0.00           C  
ATOM   4231  CD2 PHE A1787      19.024  54.884  56.436  1.00  0.00           C  
ATOM   4232  CE1 PHE A1787      17.753  56.532  54.644  1.00  0.00           C  
ATOM   4233  CE2 PHE A1787      19.719  55.940  55.819  1.00  0.00           C  
ATOM   4234  CZ  PHE A1787      19.077  56.762  54.927  1.00  0.00           C  
ATOM   4235  N   VAL A1788      18.469  50.707  56.834  1.00  0.00           N  
ATOM   4236  CA  VAL A1788      19.718  49.977  56.892  1.00  0.00           C  
ATOM   4237  C   VAL A1788      19.741  48.840  55.869  1.00  0.00           C  
ATOM   4238  O   VAL A1788      20.818  48.352  55.499  1.00  0.00           O  
ATOM   4239  CB  VAL A1788      19.966  49.402  58.300  1.00  0.00           C  
ATOM   4240  CG1 VAL A1788      21.195  48.468  58.306  1.00  0.00           C  
ATOM   4241  CG2 VAL A1788      20.178  50.514  59.251  1.00  0.00           C  
ATOM   4242  N   ALA A1789      18.568  48.417  55.404  1.00  0.00           N  
ATOM   4243  CA  ALA A1789      18.531  47.339  54.425  1.00  0.00           C  
ATOM   4244  C   ALA A1789      18.997  47.969  53.132  1.00  0.00           C  
ATOM   4245  O   ALA A1789      19.818  47.426  52.420  1.00  0.00           O  
ATOM   4246  CB  ALA A1789      17.130  46.794  54.287  1.00  0.00           C  
ATOM   4247  N   PHE A1790      18.487  49.148  52.845  1.00  0.00           N  
ATOM   4248  CA  PHE A1790      18.875  49.817  51.634  1.00  0.00           C  
ATOM   4249  C   PHE A1790      20.370  50.130  51.671  1.00  0.00           C  
ATOM   4250  O   PHE A1790      21.113  49.723  50.784  1.00  0.00           O  
ATOM   4251  CB  PHE A1790      18.055  51.103  51.440  1.00  0.00           C  
ATOM   4252  CG  PHE A1790      18.214  51.715  50.083  1.00  0.00           C  
ATOM   4253  CD1 PHE A1790      17.995  50.940  48.917  1.00  0.00           C  
ATOM   4254  CD2 PHE A1790      18.642  53.023  49.945  1.00  0.00           C  
ATOM   4255  CE1 PHE A1790      18.197  51.475  47.630  1.00  0.00           C  
ATOM   4256  CE2 PHE A1790      18.856  53.588  48.649  1.00  0.00           C  
ATOM   4257  CZ  PHE A1790      18.639  52.806  47.490  1.00  0.00           C  
ATOM   4258  N   LEU A1791      20.811  50.840  52.704  1.00  0.00           N  
ATOM   4259  CA  LEU A1791      22.217  51.219  52.844  1.00  0.00           C  
ATOM   4260  C   LEU A1791      23.169  50.038  52.717  1.00  0.00           C  
ATOM   4261  O   LEU A1791      24.245  50.158  52.147  1.00  0.00           O  
ATOM   4262  CB  LEU A1791      22.435  51.904  54.202  1.00  0.00           C  
ATOM   4263  CG  LEU A1791      23.863  52.287  54.584  1.00  0.00           C  
ATOM   4264  CD1 LEU A1791      24.310  53.462  53.765  1.00  0.00           C  
ATOM   4265  CD2 LEU A1791      23.917  52.589  56.053  1.00  0.00           C  
ATOM   4266  N   THR A1792      22.789  48.899  53.276  1.00  0.00           N  
ATOM   4267  CA  THR A1792      23.622  47.711  53.201  1.00  0.00           C  
ATOM   4268  C   THR A1792      23.775  47.309  51.733  1.00  0.00           C  
ATOM   4269  O   THR A1792      24.883  47.091  51.232  1.00  0.00           O  
ATOM   4270  CB  THR A1792      22.975  46.573  53.975  1.00  0.00           C  
ATOM   4271  OG1 THR A1792      22.938  46.906  55.367  1.00  0.00           O  
ATOM   4272  CG2 THR A1792      23.735  45.277  53.763  1.00  0.00           C  
ATOM   4273  N   GLU A1793      22.653  47.233  51.030  1.00  0.00           N  
ATOM   4274  CA  GLU A1793      22.672  46.853  49.628  1.00  0.00           C  
ATOM   4275  C   GLU A1793      23.394  47.903  48.779  1.00  0.00           C  
ATOM   4276  O   GLU A1793      24.244  47.585  47.938  1.00  0.00           O  
ATOM   4277  CB  GLU A1793      21.231  46.650  49.116  1.00  0.00           C  
ATOM   4278  CG  GLU A1793      20.470  45.497  49.776  1.00  0.00           C  
ATOM   4279  CD  GLU A1793      19.003  45.443  49.346  1.00  0.00           C  
ATOM   4280  OE1 GLU A1793      18.537  46.413  48.716  1.00  0.00           O  
ATOM   4281  OE2 GLU A1793      18.316  44.442  49.655  1.00  0.00           O  
ATOM   4282  N   GLU A1794      23.070  49.160  49.006  1.00  0.00           N  
ATOM   4283  CA  GLU A1794      23.669  50.232  48.227  1.00  0.00           C  
ATOM   4284  C   GLU A1794      25.189  50.259  48.355  1.00  0.00           C  
ATOM   4285  O   GLU A1794      25.927  50.628  47.419  1.00  0.00           O  
ATOM   4286  CB  GLU A1794      23.090  51.564  48.708  1.00  0.00           C  
ATOM   4287  CG  GLU A1794      23.163  52.679  47.698  1.00  0.00           C  
ATOM   4288  CD  GLU A1794      22.190  52.513  46.539  1.00  0.00           C  
ATOM   4289  OE1 GLU A1794      21.503  51.454  46.439  1.00  0.00           O  
ATOM   4290  OE2 GLU A1794      22.131  53.467  45.717  1.00  0.00           O  
ATOM   4291  N   THR A1795      25.618  49.803  49.531  1.00  0.00           N  
ATOM   4292  CA  THR A1795      26.996  49.804  49.990  1.00  0.00           C  
ATOM   4293  C   THR A1795      27.770  48.483  49.927  1.00  0.00           C  
ATOM   4294  O   THR A1795      29.007  48.463  49.919  1.00  0.00           O  
ATOM   4295  CB  THR A1795      26.955  50.334  51.430  1.00  0.00           C  
ATOM   4296  OG1 THR A1795      28.005  51.270  51.615  1.00  0.00           O  
ATOM   4297  CG2 THR A1795      27.038  49.203  52.440  1.00  0.00           C  
ATOM   4298  N   LYS A1796      27.023  47.379  49.910  1.00  0.00           N  
ATOM   4299  CA  LYS A1796      27.576  46.021  49.856  1.00  0.00           C  
ATOM   4300  C   LYS A1796      28.351  45.675  51.102  1.00  0.00           C  
ATOM   4301  O   LYS A1796      29.273  44.860  51.053  1.00  0.00           O  
ATOM   4302  CB  LYS A1796      28.463  45.840  48.618  1.00  0.00           C  
ATOM   4303  CG  LYS A1796      27.678  45.841  47.323  1.00  0.00           C  
ATOM   4304  CD  LYS A1796      28.477  46.372  46.135  1.00  0.00           C  
ATOM   4305  CE  LYS A1796      27.560  46.637  44.900  1.00  0.00           C  
ATOM   4306  NZ  LYS A1796      26.296  47.442  45.191  1.00  0.00           N  
ATOM   4307  N   GLY A1797      27.952  46.277  52.220  1.00  0.00           N  
ATOM   4308  CA  GLY A1797      28.604  46.026  53.497  1.00  0.00           C  
ATOM   4309  C   GLY A1797      29.796  46.933  53.730  1.00  0.00           C  
ATOM   4310  O   GLY A1797      30.393  46.944  54.797  1.00  0.00           O  
ATOM   4311  N   ALA A1798      30.156  47.699  52.711  1.00  0.00           N  
ATOM   4312  CA  ALA A1798      31.273  48.614  52.835  1.00  0.00           C  
ATOM   4313  C   ALA A1798      30.687  49.977  53.213  1.00  0.00           C  
ATOM   4314  O   ALA A1798      30.605  50.894  52.398  1.00  0.00           O  
ATOM   4315  CB  ALA A1798      32.022  48.692  51.531  1.00  0.00           C  
ATOM   4316  N   PHE A1799      30.288  50.073  54.475  1.00  0.00           N  
ATOM   4317  CA  PHE A1799      29.679  51.254  55.070  1.00  0.00           C  
ATOM   4318  C   PHE A1799      30.648  52.407  55.249  1.00  0.00           C  
ATOM   4319  O   PHE A1799      31.773  52.198  55.656  1.00  0.00           O  
ATOM   4320  CB  PHE A1799      29.154  50.882  56.453  1.00  0.00           C  
ATOM   4321  CG  PHE A1799      28.070  49.830  56.435  1.00  0.00           C  
ATOM   4322  CD1 PHE A1799      26.762  50.159  56.074  1.00  0.00           C  
ATOM   4323  CD2 PHE A1799      28.363  48.514  56.742  1.00  0.00           C  
ATOM   4324  CE1 PHE A1799      25.778  49.196  56.012  1.00  0.00           C  
ATOM   4325  CE2 PHE A1799      27.373  47.539  56.677  1.00  0.00           C  
ATOM   4326  CZ  PHE A1799      26.075  47.878  56.313  1.00  0.00           C  
ATOM   4327  N   PRO A1800      30.232  53.642  54.933  1.00  0.00           N  
ATOM   4328  CA  PRO A1800      31.164  54.769  55.133  1.00  0.00           C  
ATOM   4329  C   PRO A1800      31.656  54.768  56.582  1.00  0.00           C  
ATOM   4330  O   PRO A1800      30.908  54.544  57.515  1.00  0.00           O  
ATOM   4331  CB  PRO A1800      30.309  55.998  54.825  1.00  0.00           C  
ATOM   4332  CG  PRO A1800      28.869  55.500  55.025  1.00  0.00           C  
ATOM   4333  CD  PRO A1800      28.934  54.110  54.414  1.00  0.00           C  
ATOM   4334  N   THR A1801      32.919  55.041  56.783  1.00  0.00           N  
ATOM   4335  CA  THR A1801      33.478  55.017  58.101  1.00  0.00           C  
ATOM   4336  C   THR A1801      32.668  55.488  59.295  1.00  0.00           C  
ATOM   4337  O   THR A1801      32.772  54.882  60.361  1.00  0.00           O  
ATOM   4338  CB  THR A1801      34.765  55.746  58.075  1.00  0.00           C  
ATOM   4339  OG1 THR A1801      35.483  55.324  56.919  1.00  0.00           O  
ATOM   4340  CG2 THR A1801      35.579  55.419  59.309  1.00  0.00           C  
ATOM   4341  N   TRP A1802      31.865  56.546  59.174  1.00  0.00           N  
ATOM   4342  CA  TRP A1802      31.145  56.975  60.372  1.00  0.00           C  
ATOM   4343  C   TRP A1802      30.164  55.947  60.824  1.00  0.00           C  
ATOM   4344  O   TRP A1802      29.835  55.904  61.987  1.00  0.00           O  
ATOM   4345  CB  TRP A1802      30.440  58.339  60.203  1.00  0.00           C  
ATOM   4346  CG  TRP A1802      29.332  58.441  59.196  1.00  0.00           C  
ATOM   4347  CD1 TRP A1802      29.456  58.440  57.839  1.00  0.00           C  
ATOM   4348  CD2 TRP A1802      27.947  58.687  59.470  1.00  0.00           C  
ATOM   4349  NE1 TRP A1802      28.239  58.688  57.244  1.00  0.00           N  
ATOM   4350  CE2 TRP A1802      27.290  58.840  58.220  1.00  0.00           C  
ATOM   4351  CE3 TRP A1802      27.194  58.803  60.650  1.00  0.00           C  
ATOM   4352  CZ2 TRP A1802      25.915  59.108  58.110  1.00  0.00           C  
ATOM   4353  CZ3 TRP A1802      25.812  59.079  60.550  1.00  0.00           C  
ATOM   4354  CH2 TRP A1802      25.195  59.228  59.281  1.00  0.00           C  
ATOM   4355  N   LEU A1803      29.713  55.095  59.915  1.00  0.00           N  
ATOM   4356  CA  LEU A1803      28.743  54.044  60.257  1.00  0.00           C  
ATOM   4357  C   LEU A1803      29.347  52.635  60.410  1.00  0.00           C  
ATOM   4358  O   LEU A1803      28.652  51.722  60.832  1.00  0.00           O  
ATOM   4359  CB  LEU A1803      27.682  53.943  59.178  1.00  0.00           C  
ATOM   4360  CG  LEU A1803      26.990  55.239  58.831  1.00  0.00           C  
ATOM   4361  CD1 LEU A1803      26.283  55.175  57.492  1.00  0.00           C  
ATOM   4362  CD2 LEU A1803      26.064  55.532  59.921  1.00  0.00           C  
ATOM   4363  N   ALA A1804      30.617  52.428  60.087  1.00  0.00           N  
ATOM   4364  CA  ALA A1804      31.128  51.072  60.182  1.00  0.00           C  
ATOM   4365  C   ALA A1804      31.042  50.497  61.579  1.00  0.00           C  
ATOM   4366  O   ALA A1804      31.308  51.168  62.555  1.00  0.00           O  
ATOM   4367  CB  ALA A1804      32.534  51.004  59.642  1.00  0.00           C  
ATOM   4368  N   PRO A1805      30.613  49.237  61.700  1.00  0.00           N  
ATOM   4369  CA  PRO A1805      30.517  48.656  63.044  1.00  0.00           C  
ATOM   4370  C   PRO A1805      31.848  48.670  63.751  1.00  0.00           C  
ATOM   4371  O   PRO A1805      31.888  48.773  64.963  1.00  0.00           O  
ATOM   4372  CB  PRO A1805      29.990  47.269  62.771  1.00  0.00           C  
ATOM   4373  CG  PRO A1805      29.075  47.530  61.627  1.00  0.00           C  
ATOM   4374  CD  PRO A1805      29.904  48.396  60.727  1.00  0.00           C  
ATOM   4375  N   LYS A1806      32.928  48.556  62.975  1.00  0.00           N  
ATOM   4376  CA  LYS A1806      34.289  48.610  63.472  1.00  0.00           C  
ATOM   4377  C   LYS A1806      35.010  49.393  62.364  1.00  0.00           C  
ATOM   4378  O   LYS A1806      34.952  49.034  61.166  1.00  0.00           O  
ATOM   4379  CB  LYS A1806      34.880  47.216  63.616  1.00  0.00           C  
ATOM   4380  CG  LYS A1806      36.139  47.170  64.472  1.00  0.00           C  
ATOM   4381  CD  LYS A1806      37.121  46.086  64.005  1.00  0.00           C  
ATOM   4382  CE  LYS A1806      36.858  44.727  64.639  1.00  0.00           C  
ATOM   4383  NZ  LYS A1806      36.965  44.829  66.091  1.00  0.00           N  
ATOM   4384  N   GLN A1807      35.694  50.465  62.758  1.00  0.00           N  
ATOM   4385  CA  GLN A1807      36.344  51.302  61.774  1.00  0.00           C  
ATOM   4386  C   GLN A1807      37.785  50.971  61.507  1.00  0.00           C  
ATOM   4387  O   GLN A1807      38.247  51.061  60.366  1.00  0.00           O  
ATOM   4388  CB  GLN A1807      36.206  52.744  62.208  1.00  0.00           C  
ATOM   4389  CG  GLN A1807      34.755  53.092  62.446  1.00  0.00           C  
ATOM   4390  CD  GLN A1807      34.556  54.416  63.155  1.00  0.00           C  
ATOM   4391  OE1 GLN A1807      35.221  54.706  64.141  1.00  0.00           O  
ATOM   4392  NE2 GLN A1807      33.623  55.215  62.660  1.00  0.00           N  
ATOM   4393  N   VAL A1808      38.482  50.567  62.558  1.00  0.00           N  
ATOM   4394  CA  VAL A1808      39.883  50.233  62.458  1.00  0.00           C  
ATOM   4395  C   VAL A1808      40.193  48.913  63.125  1.00  0.00           C  
ATOM   4396  O   VAL A1808      39.673  48.616  64.196  1.00  0.00           O  
ATOM   4397  CB  VAL A1808      40.773  51.266  63.177  1.00  0.00           C  
ATOM   4398  CG1 VAL A1808      42.235  50.887  62.959  1.00  0.00           C  
ATOM   4399  CG2 VAL A1808      40.496  52.671  62.694  1.00  0.00           C  
ATOM   4400  N   GLN A1809      41.054  48.129  62.484  1.00  0.00           N  
ATOM   4401  CA  GLN A1809      41.547  46.856  63.018  1.00  0.00           C  
ATOM   4402  C   GLN A1809      43.064  46.928  62.906  1.00  0.00           C  
ATOM   4403  O   GLN A1809      43.606  47.061  61.795  1.00  0.00           O  
ATOM   4404  CB  GLN A1809      41.051  45.652  62.222  1.00  0.00           C  
ATOM   4405  CG  GLN A1809      41.538  44.304  62.795  1.00  0.00           C  
ATOM   4406  CD  GLN A1809      40.855  43.914  64.098  1.00  0.00           C  
ATOM   4407  OE1 GLN A1809      41.244  44.331  65.180  1.00  0.00           O  
ATOM   4408  NE2 GLN A1809      39.821  43.115  63.989  1.00  0.00           N  
ATOM   4409  N   ILE A1810      43.729  46.869  64.063  1.00  0.00           N  
ATOM   4410  CA  ILE A1810      45.194  46.932  64.171  1.00  0.00           C  
ATOM   4411  C   ILE A1810      45.786  45.531  64.342  1.00  0.00           C  
ATOM   4412  O   ILE A1810      45.497  44.803  65.287  1.00  0.00           O  
ATOM   4413  CB  ILE A1810      45.638  47.786  65.396  1.00  0.00           C  
ATOM   4414  CG1 ILE A1810      45.096  49.216  65.283  1.00  0.00           C  
ATOM   4415  CG2 ILE A1810      47.135  47.842  65.471  1.00  0.00           C  
ATOM   4416  CD1 ILE A1810      44.788  49.855  66.631  1.00  0.00           C  
ATOM   4417  N   ILE A1811      46.620  45.136  63.413  1.00  0.00           N  
ATOM   4418  CA  ILE A1811      47.234  43.832  63.540  1.00  0.00           C  
ATOM   4419  C   ILE A1811      48.725  43.948  63.788  1.00  0.00           C  
ATOM   4420  O   ILE A1811      49.480  44.374  62.901  1.00  0.00           O  
ATOM   4421  CB  ILE A1811      47.055  43.008  62.276  1.00  0.00           C  
ATOM   4422  CG1 ILE A1811      45.641  43.207  61.732  1.00  0.00           C  
ATOM   4423  CG2 ILE A1811      47.330  41.552  62.591  1.00  0.00           C  
ATOM   4424  CD1 ILE A1811      45.384  42.427  60.496  1.00  0.00           C  
ATOM   4425  N   PRO A1812      49.168  43.613  65.002  1.00  0.00           N  
ATOM   4426  CA  PRO A1812      50.602  43.670  65.344  1.00  0.00           C  
ATOM   4427  C   PRO A1812      51.347  42.533  64.639  1.00  0.00           C  
ATOM   4428  O   PRO A1812      50.893  41.396  64.686  1.00  0.00           O  
ATOM   4429  CB  PRO A1812      50.609  43.480  66.855  1.00  0.00           C  
ATOM   4430  CG  PRO A1812      49.330  42.674  67.113  1.00  0.00           C  
ATOM   4431  CD  PRO A1812      48.342  43.360  66.195  1.00  0.00           C  
ATOM   4432  N   VAL A1813      52.463  42.830  63.972  1.00  0.00           N  
ATOM   4433  CA  VAL A1813      53.226  41.781  63.294  1.00  0.00           C  
ATOM   4434  C   VAL A1813      53.574  40.668  64.271  1.00  0.00           C  
ATOM   4435  O   VAL A1813      53.427  39.469  63.967  1.00  0.00           O  
ATOM   4436  CB  VAL A1813      54.543  42.266  62.744  1.00  0.00           C  
ATOM   4437  CG1 VAL A1813      55.231  41.109  62.071  1.00  0.00           C  
ATOM   4438  CG2 VAL A1813      54.321  43.381  61.743  1.00  0.00           C  
ATOM   4439  N   ASN A1814      54.035  41.089  65.445  1.00  0.00           N  
ATOM   4440  CA  ASN A1814      54.398  40.184  66.513  1.00  0.00           C  
ATOM   4441  C   ASN A1814      53.693  40.741  67.721  1.00  0.00           C  
ATOM   4442  O   ASN A1814      54.111  41.749  68.276  1.00  0.00           O  
ATOM   4443  CB  ASN A1814      55.910  40.231  66.737  1.00  0.00           C  
ATOM   4444  CG  ASN A1814      56.386  39.206  67.733  1.00  0.00           C  
ATOM   4445  OD1 ASN A1814      57.128  38.301  67.367  1.00  0.00           O  
ATOM   4446  ND2 ASN A1814      55.961  39.331  68.999  1.00  0.00           N  
ATOM   4447  N   VAL A1815      52.628  40.091  68.150  1.00  0.00           N  
ATOM   4448  CA  VAL A1815      51.911  40.616  69.294  1.00  0.00           C  
ATOM   4449  C   VAL A1815      52.772  40.820  70.539  1.00  0.00           C  
ATOM   4450  O   VAL A1815      52.304  41.425  71.509  1.00  0.00           O  
ATOM   4451  CB  VAL A1815      50.649  39.751  69.648  1.00  0.00           C  
ATOM   4452  CG1 VAL A1815      50.458  38.656  68.628  1.00  0.00           C  
ATOM   4453  CG2 VAL A1815      50.734  39.217  71.070  1.00  0.00           C  
ATOM   4454  N   ASP A1816      54.018  40.344  70.530  1.00  0.00           N  
ATOM   4455  CA  ASP A1816      54.890  40.511  71.703  1.00  0.00           C  
ATOM   4456  C   ASP A1816      55.626  41.842  71.682  1.00  0.00           C  
ATOM   4457  O   ASP A1816      55.516  42.644  72.604  1.00  0.00           O  
ATOM   4458  CB  ASP A1816      55.931  39.384  71.803  1.00  0.00           C  
ATOM   4459  CG  ASP A1816      55.385  38.115  72.468  1.00  0.00           C  
ATOM   4460  OD1 ASP A1816      54.825  38.191  73.590  1.00  0.00           O  
ATOM   4461  OD2 ASP A1816      55.539  37.031  71.854  1.00  0.00           O  
ATOM   4462  N   LEU A1817      56.384  42.068  70.626  1.00  0.00           N  
ATOM   4463  CA  LEU A1817      57.139  43.290  70.498  1.00  0.00           C  
ATOM   4464  C   LEU A1817      56.256  44.464  70.100  1.00  0.00           C  
ATOM   4465  O   LEU A1817      56.570  45.618  70.398  1.00  0.00           O  
ATOM   4466  CB  LEU A1817      58.199  43.153  69.394  1.00  0.00           C  
ATOM   4467  CG  LEU A1817      59.381  42.190  69.285  1.00  0.00           C  
ATOM   4468  CD1 LEU A1817      58.919  40.765  69.381  1.00  0.00           C  
ATOM   4469  CD2 LEU A1817      60.060  42.431  67.941  1.00  0.00           C  
ATOM   4470  N   HIS A1818      55.142  44.178  69.434  1.00  0.00           N  
ATOM   4471  CA  HIS A1818      54.315  45.251  68.899  1.00  0.00           C  
ATOM   4472  C   HIS A1818      52.970  45.653  69.507  1.00  0.00           C  
ATOM   4473  O   HIS A1818      52.406  46.667  69.109  1.00  0.00           O  
ATOM   4474  CB  HIS A1818      54.165  44.955  67.412  1.00  0.00           C  
ATOM   4475  CG  HIS A1818      55.472  44.633  66.743  1.00  0.00           C  
ATOM   4476  ND1 HIS A1818      55.566  43.907  65.573  1.00  0.00           N  
ATOM   4477  CD2 HIS A1818      56.741  45.002  67.052  1.00  0.00           C  
ATOM   4478  CE1 HIS A1818      56.827  43.851  65.186  1.00  0.00           C  
ATOM   4479  NE2 HIS A1818      57.558  44.509  66.068  1.00  0.00           N  
ATOM   4480  N   TYR A1819      52.470  44.901  70.478  1.00  0.00           N  
ATOM   4481  CA  TYR A1819      51.167  45.211  71.067  1.00  0.00           C  
ATOM   4482  C   TYR A1819      51.151  46.580  71.739  1.00  0.00           C  
ATOM   4483  O   TYR A1819      50.250  47.398  71.540  1.00  0.00           O  
ATOM   4484  CB  TYR A1819      50.782  44.126  72.080  1.00  0.00           C  
ATOM   4485  CG  TYR A1819      49.566  44.473  72.891  1.00  0.00           C  
ATOM   4486  CD1 TYR A1819      48.288  44.132  72.462  1.00  0.00           C  
ATOM   4487  CD2 TYR A1819      49.693  45.201  74.069  1.00  0.00           C  
ATOM   4488  CE1 TYR A1819      47.161  44.514  73.195  1.00  0.00           C  
ATOM   4489  CE2 TYR A1819      48.588  45.589  74.799  1.00  0.00           C  
ATOM   4490  CZ  TYR A1819      47.325  45.251  74.362  1.00  0.00           C  
ATOM   4491  OH  TYR A1819      46.247  45.717  75.073  1.00  0.00           O  
ATOM   4492  N   ASP A1820      52.157  46.784  72.566  1.00  0.00           N  
ATOM   4493  CA  ASP A1820      52.396  48.012  73.318  1.00  0.00           C  
ATOM   4494  C   ASP A1820      52.180  49.261  72.437  1.00  0.00           C  
ATOM   4495  O   ASP A1820      51.545  50.234  72.860  1.00  0.00           O  
ATOM   4496  CB  ASP A1820      53.837  47.921  73.809  1.00  0.00           C  
ATOM   4497  CG  ASP A1820      54.653  46.885  72.980  1.00  0.00           C  
ATOM   4498  OD1 ASP A1820      54.777  45.706  73.424  1.00  0.00           O  
ATOM   4499  OD2 ASP A1820      55.130  47.247  71.860  1.00  0.00           O  
ATOM   4500  N   TYR A1821      52.723  49.225  71.221  1.00  0.00           N  
ATOM   4501  CA  TYR A1821      52.589  50.329  70.267  1.00  0.00           C  
ATOM   4502  C   TYR A1821      51.125  50.382  69.811  1.00  0.00           C  
ATOM   4503  O   TYR A1821      50.463  51.407  69.950  1.00  0.00           O  
ATOM   4504  CB  TYR A1821      53.514  50.105  69.063  1.00  0.00           C  
ATOM   4505  CG  TYR A1821      53.477  51.198  68.025  1.00  0.00           C  
ATOM   4506  CD1 TYR A1821      53.851  52.498  68.342  1.00  0.00           C  
ATOM   4507  CD2 TYR A1821      53.082  50.935  66.720  1.00  0.00           C  
ATOM   4508  CE1 TYR A1821      53.838  53.527  67.379  1.00  0.00           C  
ATOM   4509  CE2 TYR A1821      53.066  51.948  65.752  1.00  0.00           C  
ATOM   4510  CZ  TYR A1821      53.451  53.246  66.095  1.00  0.00           C  
ATOM   4511  OH  TYR A1821      53.480  54.242  65.153  1.00  0.00           O  
ATOM   4512  N   ALA A1822      50.628  49.269  69.273  1.00  0.00           N  
ATOM   4513  CA  ALA A1822      49.244  49.157  68.837  1.00  0.00           C  
ATOM   4514  C   ALA A1822      48.276  49.623  69.936  1.00  0.00           C  
ATOM   4515  O   ALA A1822      47.240  50.238  69.662  1.00  0.00           O  
ATOM   4516  CB  ALA A1822      48.952  47.726  68.471  1.00  0.00           C  
ATOM   4517  N   ARG A1830      48.612  49.333  71.183  1.00  0.00           N  
ATOM   4518  CA  ARG A1830      47.772  49.757  72.288  1.00  0.00           C  
ATOM   4519  C   ARG A1830      47.786  51.298  72.449  1.00  0.00           C  
ATOM   4520  O   ARG A1830      46.778  51.904  72.808  1.00  0.00           O  
ATOM   4521  CB  ARG A1830      48.217  49.039  73.561  1.00  0.00           C  
ATOM   4522  CG  ARG A1830      47.257  49.183  74.710  1.00  0.00           C  
ATOM   4523  CD  ARG A1830      45.831  49.000  74.273  1.00  0.00           C  
ATOM   4524  NE  ARG A1830      44.928  49.391  75.338  1.00  0.00           N  
ATOM   4525  CZ  ARG A1830      44.662  48.627  76.392  1.00  0.00           C  
ATOM   4526  NH1 ARG A1830      45.221  47.428  76.503  1.00  0.00           N  
ATOM   4527  NH2 ARG A1830      43.873  49.078  77.360  1.00  0.00           N  
ATOM   4528  N   GLN A1831      48.918  51.944  72.187  1.00  0.00           N  
ATOM   4529  CA  GLN A1831      48.948  53.404  72.255  1.00  0.00           C  
ATOM   4530  C   GLN A1831      47.959  53.912  71.187  1.00  0.00           C  
ATOM   4531  O   GLN A1831      47.039  54.658  71.464  1.00  0.00           O  
ATOM   4532  CB  GLN A1831      50.341  53.927  71.919  1.00  0.00           C  
ATOM   4533  CG  GLN A1831      51.222  54.326  73.089  1.00  0.00           C  
ATOM   4534  CD  GLN A1831      52.660  54.640  72.633  1.00  0.00           C  
ATOM   4535  OE1 GLN A1831      52.899  55.601  71.869  1.00  0.00           O  
ATOM   4536  NE2 GLN A1831      53.621  53.817  73.085  1.00  0.00           N  
ATOM   4537  N   LEU A1832      48.164  53.492  69.952  1.00  0.00           N  
ATOM   4538  CA  LEU A1832      47.292  53.876  68.846  1.00  0.00           C  
ATOM   4539  C   LEU A1832      45.785  53.630  69.108  1.00  0.00           C  
ATOM   4540  O   LEU A1832      44.929  54.417  68.700  1.00  0.00           O  
ATOM   4541  CB  LEU A1832      47.728  53.115  67.601  1.00  0.00           C  
ATOM   4542  CG  LEU A1832      46.838  53.330  66.397  1.00  0.00           C  
ATOM   4543  CD1 LEU A1832      46.836  54.805  66.056  1.00  0.00           C  
ATOM   4544  CD2 LEU A1832      47.328  52.478  65.228  1.00  0.00           C  
ATOM   4545  N   GLN A1833      45.474  52.523  69.778  1.00  0.00           N  
ATOM   4546  CA  GLN A1833      44.098  52.182  70.089  1.00  0.00           C  
ATOM   4547  C   GLN A1833      43.516  53.233  70.985  1.00  0.00           C  
ATOM   4548  O   GLN A1833      42.480  53.830  70.678  1.00  0.00           O  
ATOM   4549  CB  GLN A1833      43.994  50.834  70.806  1.00  0.00           C  
ATOM   4550  CG  GLN A1833      42.577  50.361  70.833  1.00  0.00           C  
ATOM   4551  CD  GLN A1833      42.366  49.049  71.526  1.00  0.00           C  
ATOM   4552  OE1 GLN A1833      42.418  48.964  72.742  1.00  0.00           O  
ATOM   4553  NE2 GLN A1833      42.107  48.013  70.754  1.00  0.00           N  
ATOM   4554  N   ASP A1834      44.194  53.443  72.108  1.00  0.00           N  
ATOM   4555  CA  ASP A1834      43.775  54.415  73.112  1.00  0.00           C  
ATOM   4556  C   ASP A1834      43.630  55.802  72.517  1.00  0.00           C  
ATOM   4557  O   ASP A1834      42.682  56.508  72.834  1.00  0.00           O  
ATOM   4558  CB  ASP A1834      44.782  54.449  74.252  1.00  0.00           C  
ATOM   4559  CG  ASP A1834      44.782  53.162  75.079  1.00  0.00           C  
ATOM   4560  OD1 ASP A1834      45.678  53.024  75.945  1.00  0.00           O  
ATOM   4561  OD2 ASP A1834      43.896  52.292  74.880  1.00  0.00           O  
ATOM   4562  N   GLU A1835      44.563  56.200  71.659  1.00  0.00           N  
ATOM   4563  CA  GLU A1835      44.483  57.511  71.035  1.00  0.00           C  
ATOM   4564  C   GLU A1835      43.205  57.563  70.215  1.00  0.00           C  
ATOM   4565  O   GLU A1835      42.374  58.461  70.385  1.00  0.00           O  
ATOM   4566  CB  GLU A1835      45.715  57.766  70.148  1.00  0.00           C  
ATOM   4567  CG  GLU A1835      46.888  58.447  70.859  1.00  0.00           C  
ATOM   4568  CD  GLU A1835      48.222  58.380  70.095  1.00  0.00           C  
ATOM   4569  OE1 GLU A1835      49.013  57.407  70.281  1.00  0.00           O  
ATOM   4570  OE2 GLU A1835      48.479  59.316  69.306  1.00  0.00           O  
ATOM   4571  N   LEU A1836      43.049  56.588  69.322  1.00  0.00           N  
ATOM   4572  CA  LEU A1836      41.858  56.499  68.489  1.00  0.00           C  
ATOM   4573  C   LEU A1836      40.599  56.413  69.370  1.00  0.00           C  
ATOM   4574  O   LEU A1836      39.614  57.118  69.121  1.00  0.00           O  
ATOM   4575  CB  LEU A1836      41.957  55.279  67.556  1.00  0.00           C  
ATOM   4576  CG  LEU A1836      42.992  55.466  66.428  1.00  0.00           C  
ATOM   4577  CD1 LEU A1836      43.266  54.157  65.687  1.00  0.00           C  
ATOM   4578  CD2 LEU A1836      42.506  56.556  65.457  1.00  0.00           C  
ATOM   4579  N   LYS A1837      40.626  55.574  70.406  1.00  0.00           N  
ATOM   4580  CA  LYS A1837      39.441  55.427  71.256  1.00  0.00           C  
ATOM   4581  C   LYS A1837      39.092  56.715  71.948  1.00  0.00           C  
ATOM   4582  O   LYS A1837      37.924  56.991  72.199  1.00  0.00           O  
ATOM   4583  CB  LYS A1837      39.637  54.363  72.335  1.00  0.00           C  
ATOM   4584  CG  LYS A1837      38.982  53.001  72.072  1.00  0.00           C  
ATOM   4585  CD  LYS A1837      38.541  52.322  73.394  1.00  0.00           C  
ATOM   4586  CE  LYS A1837      37.641  51.129  73.172  1.00  0.00           C  
ATOM   4587  NZ  LYS A1837      38.285  50.182  72.231  1.00  0.00           N  
ATOM   4588  N   SER A1838      40.108  57.519  72.234  1.00  0.00           N  
ATOM   4589  CA  SER A1838      39.884  58.747  72.974  1.00  0.00           C  
ATOM   4590  C   SER A1838      39.160  59.737  72.112  1.00  0.00           C  
ATOM   4591  O   SER A1838      38.729  60.777  72.581  1.00  0.00           O  
ATOM   4592  CB  SER A1838      41.211  59.343  73.463  1.00  0.00           C  
ATOM   4593  OG  SER A1838      41.790  60.184  72.481  1.00  0.00           O  
ATOM   4594  N   GLN A1839      39.032  59.417  70.838  1.00  0.00           N  
ATOM   4595  CA  GLN A1839      38.330  60.306  69.958  1.00  0.00           C  
ATOM   4596  C   GLN A1839      37.097  59.720  69.333  1.00  0.00           C  
ATOM   4597  O   GLN A1839      36.658  60.183  68.299  1.00  0.00           O  
ATOM   4598  CB  GLN A1839      39.269  60.819  68.911  1.00  0.00           C  
ATOM   4599  CG  GLN A1839      40.223  61.807  69.552  1.00  0.00           C  
ATOM   4600  CD  GLN A1839      40.756  62.781  68.549  1.00  0.00           C  
ATOM   4601  OE1 GLN A1839      41.793  62.543  67.940  1.00  0.00           O  
ATOM   4602  NE2 GLN A1839      40.027  63.874  68.339  1.00  0.00           N  
ATOM   4603  N   GLY A1840      36.542  58.693  69.965  1.00  0.00           N  
ATOM   4604  CA  GLY A1840      35.335  58.093  69.460  1.00  0.00           C  
ATOM   4605  C   GLY A1840      35.482  57.102  68.328  1.00  0.00           C  
ATOM   4606  O   GLY A1840      34.473  56.694  67.752  1.00  0.00           O  
ATOM   4607  N   VAL A1841      36.712  56.715  67.986  1.00  0.00           N  
ATOM   4608  CA  VAL A1841      36.897  55.764  66.913  1.00  0.00           C  
ATOM   4609  C   VAL A1841      36.624  54.362  67.458  1.00  0.00           C  
ATOM   4610  O   VAL A1841      37.131  54.007  68.541  1.00  0.00           O  
ATOM   4611  CB  VAL A1841      38.340  55.840  66.387  1.00  0.00           C  
ATOM   4612  CG1 VAL A1841      38.601  54.724  65.371  1.00  0.00           C  
ATOM   4613  CG2 VAL A1841      38.601  57.209  65.801  1.00  0.00           C  
ATOM   4614  N   ARG A1842      35.804  53.584  66.752  1.00  0.00           N  
ATOM   4615  CA  ARG A1842      35.516  52.204  67.152  1.00  0.00           C  
ATOM   4616  C   ARG A1842      36.674  51.401  66.556  1.00  0.00           C  
ATOM   4617  O   ARG A1842      36.727  51.204  65.322  1.00  0.00           O  
ATOM   4618  CB  ARG A1842      34.239  51.717  66.527  1.00  0.00           C  
ATOM   4619  CG  ARG A1842      32.964  51.998  67.247  1.00  0.00           C  
ATOM   4620  CD  ARG A1842      31.870  51.864  66.193  1.00  0.00           C  
ATOM   4621  NE  ARG A1842      31.149  53.121  66.049  1.00  0.00           N  
ATOM   4622  CZ  ARG A1842      30.952  53.748  64.904  1.00  0.00           C  
ATOM   4623  NH1 ARG A1842      31.412  53.266  63.776  1.00  0.00           N  
ATOM   4624  NH2 ARG A1842      30.262  54.860  64.895  1.00  0.00           N  
ATOM   4625  N   VAL A1843      37.553  50.914  67.442  1.00  0.00           N  
ATOM   4626  CA  VAL A1843      38.789  50.200  67.082  1.00  0.00           C  
ATOM   4627  C   VAL A1843      39.186  49.076  68.057  1.00  0.00           C  
ATOM   4628  O   VAL A1843      38.891  49.131  69.245  1.00  0.00           O  
ATOM   4629  CB  VAL A1843      39.945  51.194  67.116  1.00  0.00           C  
ATOM   4630  CG1 VAL A1843      40.063  51.741  68.557  1.00  0.00           C  
ATOM   4631  CG2 VAL A1843      41.243  50.540  66.673  1.00  0.00           C  
ATOM   4632  N   SER A1844      39.913  48.087  67.557  1.00  0.00           N  
ATOM   4633  CA  SER A1844      40.380  46.982  68.387  1.00  0.00           C  
ATOM   4634  C   SER A1844      41.718  46.384  67.862  1.00  0.00           C  
ATOM   4635  O   SER A1844      42.214  46.756  66.802  1.00  0.00           O  
ATOM   4636  CB  SER A1844      39.321  45.907  68.435  1.00  0.00           C  
ATOM   4637  OG  SER A1844      39.267  45.336  67.168  1.00  0.00           O  
ATOM   4638  N   ILE A1845      42.304  45.458  68.613  1.00  0.00           N  
ATOM   4639  CA  ILE A1845      43.594  44.852  68.249  1.00  0.00           C  
ATOM   4640  C   ILE A1845      43.461  43.332  68.043  1.00  0.00           C  
ATOM   4641  O   ILE A1845      42.803  42.649  68.826  1.00  0.00           O  
ATOM   4642  CB  ILE A1845      44.599  45.182  69.368  1.00  0.00           C  
ATOM   4643  CG1 ILE A1845      44.631  46.709  69.555  1.00  0.00           C  
ATOM   4644  CG2 ILE A1845      45.941  44.622  69.056  1.00  0.00           C  
ATOM   4645  CD1 ILE A1845      45.379  47.208  70.747  1.00  0.00           C  
ATOM   4646  N   ASP A1847      44.046  42.799  66.979  1.00  0.00           N  
ATOM   4647  CA  ASP A1847      43.948  41.363  66.732  1.00  0.00           C  
ATOM   4648  C   ASP A1847      45.215  40.714  67.282  1.00  0.00           C  
ATOM   4649  O   ASP A1847      46.198  40.460  66.561  1.00  0.00           O  
ATOM   4650  CB  ASP A1847      43.794  41.078  65.233  1.00  0.00           C  
ATOM   4651  CG  ASP A1847      43.417  39.621  64.941  1.00  0.00           C  
ATOM   4652  OD1 ASP A1847      42.982  39.330  63.793  1.00  0.00           O  
ATOM   4653  OD2 ASP A1847      43.565  38.770  65.851  1.00  0.00           O  
ATOM   4654  N   ASP A1848      45.166  40.471  68.585  1.00  0.00           N  
ATOM   4655  CA  ASP A1848      46.263  39.882  69.322  1.00  0.00           C  
ATOM   4656  C   ASP A1848      46.080  38.367  69.461  1.00  0.00           C  
ATOM   4657  O   ASP A1848      46.686  37.741  70.327  1.00  0.00           O  
ATOM   4658  CB  ASP A1848      46.314  40.512  70.699  1.00  0.00           C  
ATOM   4659  CG  ASP A1848      45.048  40.276  71.458  1.00  0.00           C  
ATOM   4660  OD1 ASP A1848      44.139  39.681  70.842  1.00  0.00           O  
ATOM   4661  OD2 ASP A1848      44.949  40.666  72.640  1.00  0.00           O  
ATOM   4662  N   ARG A1849      45.230  37.789  68.622  1.00  0.00           N  
ATOM   4663  CA  ARG A1849      44.996  36.360  68.663  1.00  0.00           C  
ATOM   4664  C   ARG A1849      46.238  35.621  68.167  1.00  0.00           C  
ATOM   4665  O   ARG A1849      47.076  36.195  67.462  1.00  0.00           O  
ATOM   4666  CB  ARG A1849      43.804  35.981  67.769  1.00  0.00           C  
ATOM   4667  CG  ARG A1849      42.460  36.541  68.199  1.00  0.00           C  
ATOM   4668  CD  ARG A1849      41.379  36.184  67.174  1.00  0.00           C  
ATOM   4669  NE  ARG A1849      41.713  36.668  65.836  1.00  0.00           N  
ATOM   4670  CZ  ARG A1849      41.039  36.343  64.743  1.00  0.00           C  
ATOM   4671  NH1 ARG A1849      40.003  35.534  64.835  1.00  0.00           N  
ATOM   4672  NH2 ARG A1849      41.385  36.833  63.566  1.00  0.00           N  
ATOM   4673  N   ASN A1850      46.346  34.345  68.534  1.00  0.00           N  
ATOM   4674  CA  ASN A1850      47.460  33.526  68.092  1.00  0.00           C  
ATOM   4675  C   ASN A1850      47.087  33.024  66.721  1.00  0.00           C  
ATOM   4676  O   ASN A1850      46.563  31.917  66.601  1.00  0.00           O  
ATOM   4677  CB  ASN A1850      47.666  32.336  69.023  1.00  0.00           C  
ATOM   4678  CG  ASN A1850      48.856  31.471  68.612  1.00  0.00           C  
ATOM   4679  OD1 ASN A1850      49.335  30.642  69.383  1.00  0.00           O  
ATOM   4680  ND2 ASN A1850      49.327  31.655  67.390  1.00  0.00           N  
ATOM   4681  N   GLU A1869      47.349  33.831  65.693  1.00  0.00           N  
ATOM   4682  CA  GLU A1869      47.015  33.460  64.319  1.00  0.00           C  
ATOM   4683  C   GLU A1869      47.986  34.054  63.337  1.00  0.00           C  
ATOM   4684  O   GLU A1869      48.533  35.133  63.565  1.00  0.00           O  
ATOM   4685  CB  GLU A1869      45.630  33.986  63.935  1.00  0.00           C  
ATOM   4686  CG  GLU A1869      44.483  33.197  64.478  1.00  0.00           C  
ATOM   4687  CD  GLU A1869      44.533  31.773  64.007  1.00  0.00           C  
ATOM   4688  OE1 GLU A1869      45.389  31.477  63.134  1.00  0.00           O  
ATOM   4689  OE2 GLU A1869      43.718  30.966  64.508  1.00  0.00           O  
ATOM   4690  N   LYS A1870      48.168  33.391  62.208  1.00  0.00           N  
ATOM   4691  CA  LYS A1870      49.083  33.934  61.221  1.00  0.00           C  
ATOM   4692  C   LYS A1870      48.536  35.249  60.636  1.00  0.00           C  
ATOM   4693  O   LYS A1870      47.323  35.450  60.532  1.00  0.00           O  
ATOM   4694  CB  LYS A1870      49.322  32.911  60.099  1.00  0.00           C  
ATOM   4695  CG  LYS A1870      49.420  31.456  60.555  1.00  0.00           C  
ATOM   4696  CD  LYS A1870      50.549  31.161  61.565  1.00  0.00           C  
ATOM   4697  CE  LYS A1870      50.564  29.655  61.904  1.00  0.00           C  
ATOM   4698  NZ  LYS A1870      51.506  29.264  63.002  1.00  0.00           N  
ATOM   4699  N   MET A1871      49.442  36.137  60.249  1.00  0.00           N  
ATOM   4700  CA  MET A1871      49.062  37.418  59.664  1.00  0.00           C  
ATOM   4701  C   MET A1871      47.880  37.323  58.697  1.00  0.00           C  
ATOM   4702  O   MET A1871      46.769  37.776  59.009  1.00  0.00           O  
ATOM   4703  CB  MET A1871      50.251  38.026  58.930  1.00  0.00           C  
ATOM   4704  CG  MET A1871      49.979  39.372  58.290  1.00  0.00           C  
ATOM   4705  SD  MET A1871      49.847  40.658  59.533  1.00  0.00           S  
ATOM   4706  CE  MET A1871      51.555  41.163  59.742  1.00  0.00           C  
ATOM   4707  N   GLY A1872      48.139  36.735  57.531  1.00  0.00           N  
ATOM   4708  CA  GLY A1872      47.139  36.577  56.484  1.00  0.00           C  
ATOM   4709  C   GLY A1872      45.804  36.061  56.965  1.00  0.00           C  
ATOM   4710  O   GLY A1872      44.763  36.412  56.422  1.00  0.00           O  
ATOM   4711  N   TYR A1873      45.823  35.200  57.970  1.00  0.00           N  
ATOM   4712  CA  TYR A1873      44.569  34.705  58.495  1.00  0.00           C  
ATOM   4713  C   TYR A1873      43.851  35.984  58.944  1.00  0.00           C  
ATOM   4714  O   TYR A1873      42.758  36.296  58.470  1.00  0.00           O  
ATOM   4715  CB  TYR A1873      44.821  33.783  59.689  1.00  0.00           C  
ATOM   4716  CG  TYR A1873      43.567  33.275  60.364  1.00  0.00           C  
ATOM   4717  CD1 TYR A1873      42.689  32.418  59.711  1.00  0.00           C  
ATOM   4718  CD2 TYR A1873      43.266  33.640  61.665  1.00  0.00           C  
ATOM   4719  CE1 TYR A1873      41.532  31.933  60.355  1.00  0.00           C  
ATOM   4720  CE2 TYR A1873      42.124  33.169  62.307  1.00  0.00           C  
ATOM   4721  CZ  TYR A1873      41.269  32.321  61.649  1.00  0.00           C  
ATOM   4722  OH  TYR A1873      40.139  31.883  62.295  1.00  0.00           O  
ATOM   4723  N   LYS A1874      44.512  36.729  59.829  1.00  0.00           N  
ATOM   4724  CA  LYS A1874      44.009  37.970  60.373  1.00  0.00           C  
ATOM   4725  C   LYS A1874      43.636  39.022  59.320  1.00  0.00           C  
ATOM   4726  O   LYS A1874      42.651  39.752  59.493  1.00  0.00           O  
ATOM   4727  CB  LYS A1874      45.045  38.542  61.340  1.00  0.00           C  
ATOM   4728  CG  LYS A1874      45.046  37.907  62.728  1.00  0.00           C  
ATOM   4729  CD  LYS A1874      46.114  38.535  63.586  1.00  0.00           C  
ATOM   4730  CE  LYS A1874      46.268  37.826  64.914  1.00  0.00           C  
ATOM   4731  NZ  LYS A1874      47.539  38.224  65.608  1.00  0.00           N  
ATOM   4732  N   ILE A1875      44.419  39.126  58.252  1.00  0.00           N  
ATOM   4733  CA  ILE A1875      44.089  40.088  57.221  1.00  0.00           C  
ATOM   4734  C   ILE A1875      42.806  39.632  56.561  1.00  0.00           C  
ATOM   4735  O   ILE A1875      41.810  40.354  56.509  1.00  0.00           O  
ATOM   4736  CB  ILE A1875      45.137  40.169  56.102  1.00  0.00           C  
ATOM   4737  CG1 ILE A1875      46.176  41.241  56.399  1.00  0.00           C  
ATOM   4738  CG2 ILE A1875      44.464  40.575  54.803  1.00  0.00           C  
ATOM   4739  CD1 ILE A1875      47.045  40.909  57.535  1.00  0.00           C  
ATOM   4740  N   ARG A1876      42.847  38.420  56.027  1.00  0.00           N  
ATOM   4741  CA  ARG A1876      41.688  37.867  55.359  1.00  0.00           C  
ATOM   4742  C   ARG A1876      40.426  38.006  56.224  1.00  0.00           C  
ATOM   4743  O   ARG A1876      39.359  38.308  55.716  1.00  0.00           O  
ATOM   4744  CB  ARG A1876      41.954  36.401  54.986  1.00  0.00           C  
ATOM   4745  CG  ARG A1876      40.738  35.683  54.423  1.00  0.00           C  
ATOM   4746  CD  ARG A1876      41.095  34.352  53.798  1.00  0.00           C  
ATOM   4747  NE  ARG A1876      39.937  33.779  53.111  1.00  0.00           N  
ATOM   4748  CZ  ARG A1876      38.869  33.287  53.734  1.00  0.00           C  
ATOM   4749  NH1 ARG A1876      38.817  33.295  55.060  1.00  0.00           N  
ATOM   4750  NH2 ARG A1876      37.850  32.793  53.035  1.00  0.00           N  
ATOM   4751  N   GLU A1877      40.532  37.806  57.530  1.00  0.00           N  
ATOM   4752  CA  GLU A1877      39.344  37.951  58.344  1.00  0.00           C  
ATOM   4753  C   GLU A1877      38.845  39.415  58.381  1.00  0.00           C  
ATOM   4754  O   GLU A1877      37.628  39.692  58.449  1.00  0.00           O  
ATOM   4755  CB  GLU A1877      39.605  37.447  59.754  1.00  0.00           C  
ATOM   4756  CG  GLU A1877      38.327  37.391  60.556  1.00  0.00           C  
ATOM   4757  CD  GLU A1877      38.479  36.755  61.917  1.00  0.00           C  
ATOM   4758  OE1 GLU A1877      38.676  35.526  61.974  1.00  0.00           O  
ATOM   4759  OE2 GLU A1877      38.395  37.483  62.929  1.00  0.00           O  
ATOM   4760  N   ALA A1878      39.793  40.349  58.338  1.00  0.00           N  
ATOM   4761  CA  ALA A1878      39.468  41.752  58.372  1.00  0.00           C  
ATOM   4762  C   ALA A1878      38.883  42.147  57.029  1.00  0.00           C  
ATOM   4763  O   ALA A1878      37.945  42.929  56.965  1.00  0.00           O  
ATOM   4764  CB  ALA A1878      40.707  42.560  58.670  1.00  0.00           C  
ATOM   4765  N   GLN A1879      39.419  41.604  55.943  1.00  0.00           N  
ATOM   4766  CA  GLN A1879      38.903  41.953  54.617  1.00  0.00           C  
ATOM   4767  C   GLN A1879      37.489  41.406  54.416  1.00  0.00           C  
ATOM   4768  O   GLN A1879      36.642  42.072  53.840  1.00  0.00           O  
ATOM   4769  CB  GLN A1879      39.826  41.421  53.506  1.00  0.00           C  
ATOM   4770  CG  GLN A1879      41.290  41.871  53.609  1.00  0.00           C  
ATOM   4771  CD  GLN A1879      41.502  43.326  53.208  1.00  0.00           C  
ATOM   4772  OE1 GLN A1879      42.348  44.010  53.771  1.00  0.00           O  
ATOM   4773  NE2 GLN A1879      40.752  43.793  52.220  1.00  0.00           N  
ATOM   4774  N   MET A1880      37.222  40.195  54.889  1.00  0.00           N  
ATOM   4775  CA  MET A1880      35.891  39.637  54.720  1.00  0.00           C  
ATOM   4776  C   MET A1880      34.886  40.402  55.584  1.00  0.00           C  
ATOM   4777  O   MET A1880      33.715  40.470  55.240  1.00  0.00           O  
ATOM   4778  CB  MET A1880      35.874  38.125  55.040  1.00  0.00           C  
ATOM   4779  CG  MET A1880      36.650  37.225  54.028  1.00  0.00           C  
ATOM   4780  SD  MET A1880      35.975  37.148  52.304  1.00  0.00           S  
ATOM   4781  CE  MET A1880      36.988  38.467  51.407  1.00  0.00           C  
ATOM   4782  N   GLN A1881      35.337  40.985  56.694  1.00  0.00           N  
ATOM   4783  CA  GLN A1881      34.446  41.761  57.548  1.00  0.00           C  
ATOM   4784  C   GLN A1881      34.246  43.191  56.999  1.00  0.00           C  
ATOM   4785  O   GLN A1881      33.393  43.940  57.460  1.00  0.00           O  
ATOM   4786  CB  GLN A1881      35.000  41.811  58.957  1.00  0.00           C  
ATOM   4787  CG  GLN A1881      34.552  40.682  59.838  1.00  0.00           C  
ATOM   4788  CD  GLN A1881      35.400  40.560  61.124  1.00  0.00           C  
ATOM   4789  OE1 GLN A1881      35.734  41.568  61.779  1.00  0.00           O  
ATOM   4790  NE2 GLN A1881      35.736  39.324  61.493  1.00  0.00           N  
ATOM   4791  N   LYS A1882      35.038  43.548  55.998  1.00  0.00           N  
ATOM   4792  CA  LYS A1882      34.957  44.851  55.356  1.00  0.00           C  
ATOM   4793  C   LYS A1882      35.319  46.045  56.243  1.00  0.00           C  
ATOM   4794  O   LYS A1882      34.749  47.121  56.074  1.00  0.00           O  
ATOM   4795  CB  LYS A1882      33.558  45.065  54.790  1.00  0.00           C  
ATOM   4796  CG  LYS A1882      33.014  43.921  53.915  1.00  0.00           C  
ATOM   4797  CD  LYS A1882      32.832  44.363  52.464  1.00  0.00           C  
ATOM   4798  CE  LYS A1882      32.383  43.242  51.541  1.00  0.00           C  
ATOM   4799  NZ  LYS A1882      30.956  42.840  51.723  1.00  0.00           N  
ATOM   4800  N   ILE A1883      36.235  45.862  57.197  1.00  0.00           N  
ATOM   4801  CA  ILE A1883      36.680  46.946  58.071  1.00  0.00           C  
ATOM   4802  C   ILE A1883      37.307  48.033  57.209  1.00  0.00           C  
ATOM   4803  O   ILE A1883      38.169  47.750  56.381  1.00  0.00           O  
ATOM   4804  CB  ILE A1883      37.746  46.476  59.064  1.00  0.00           C  
ATOM   4805  CG1 ILE A1883      37.105  45.709  60.211  1.00  0.00           C  
ATOM   4806  CG2 ILE A1883      38.484  47.657  59.615  1.00  0.00           C  
ATOM   4807  CD1 ILE A1883      36.596  44.414  59.819  1.00  0.00           C  
ATOM   4808  N   PRO A1884      36.884  49.299  57.395  1.00  0.00           N  
ATOM   4809  CA  PRO A1884      37.462  50.378  56.574  1.00  0.00           C  
ATOM   4810  C   PRO A1884      38.974  50.435  56.643  1.00  0.00           C  
ATOM   4811  O   PRO A1884      39.635  50.525  55.618  1.00  0.00           O  
ATOM   4812  CB  PRO A1884      36.810  51.646  57.121  1.00  0.00           C  
ATOM   4813  CG  PRO A1884      35.457  51.130  57.616  1.00  0.00           C  
ATOM   4814  CD  PRO A1884      35.822  49.812  58.289  1.00  0.00           C  
ATOM   4815  N   TYR A1885      39.531  50.356  57.841  1.00  0.00           N  
ATOM   4816  CA  TYR A1885      40.974  50.439  57.976  1.00  0.00           C  
ATOM   4817  C   TYR A1885      41.602  49.291  58.676  1.00  0.00           C  
ATOM   4818  O   TYR A1885      41.300  49.000  59.821  1.00  0.00           O  
ATOM   4819  CB  TYR A1885      41.379  51.702  58.733  1.00  0.00           C  
ATOM   4820  CG  TYR A1885      41.096  52.916  57.956  1.00  0.00           C  
ATOM   4821  CD1 TYR A1885      42.029  53.401  57.066  1.00  0.00           C  
ATOM   4822  CD2 TYR A1885      39.835  53.499  57.992  1.00  0.00           C  
ATOM   4823  CE1 TYR A1885      41.713  54.434  56.209  1.00  0.00           C  
ATOM   4824  CE2 TYR A1885      39.506  54.532  57.143  1.00  0.00           C  
ATOM   4825  CZ  TYR A1885      40.453  54.992  56.253  1.00  0.00           C  
ATOM   4826  OH  TYR A1885      40.167  56.019  55.406  1.00  0.00           O  
ATOM   4827  N   GLN A1886      42.524  48.677  57.966  1.00  0.00           N  
ATOM   4828  CA  GLN A1886      43.299  47.566  58.447  1.00  0.00           C  
ATOM   4829  C   GLN A1886      44.638  48.252  58.731  1.00  0.00           C  
ATOM   4830  O   GLN A1886      45.193  48.916  57.858  1.00  0.00           O  
ATOM   4831  CB  GLN A1886      43.420  46.581  57.310  1.00  0.00           C  
ATOM   4832  CG  GLN A1886      44.201  45.346  57.597  1.00  0.00           C  
ATOM   4833  CD  GLN A1886      44.542  44.624  56.316  1.00  0.00           C  
ATOM   4834  OE1 GLN A1886      45.476  45.022  55.591  1.00  0.00           O  
ATOM   4835  NE2 GLN A1886      43.769  43.574  56.002  1.00  0.00           N  
ATOM   4836  N   ILE A1887      45.140  48.129  59.946  1.00  0.00           N  
ATOM   4837  CA  ILE A1887      46.398  48.772  60.271  1.00  0.00           C  
ATOM   4838  C   ILE A1887      47.441  47.754  60.756  1.00  0.00           C  
ATOM   4839  O   ILE A1887      47.261  47.149  61.829  1.00  0.00           O  
ATOM   4840  CB  ILE A1887      46.210  49.811  61.395  1.00  0.00           C  
ATOM   4841  CG1 ILE A1887      45.272  50.925  60.949  1.00  0.00           C  
ATOM   4842  CG2 ILE A1887      47.548  50.342  61.831  1.00  0.00           C  
ATOM   4843  CD1 ILE A1887      45.888  51.883  59.985  1.00  0.00           C  
ATOM   4844  N   VAL A1888      48.523  47.575  59.986  1.00  0.00           N  
ATOM   4845  CA  VAL A1888      49.583  46.657  60.390  1.00  0.00           C  
ATOM   4846  C   VAL A1888      50.784  47.354  61.051  1.00  0.00           C  
ATOM   4847  O   VAL A1888      51.355  48.294  60.519  1.00  0.00           O  
ATOM   4848  CB  VAL A1888      50.114  45.821  59.221  1.00  0.00           C  
ATOM   4849  CG1 VAL A1888      51.147  44.820  59.755  1.00  0.00           C  
ATOM   4850  CG2 VAL A1888      48.992  45.090  58.542  1.00  0.00           C  
ATOM   4851  N   VAL A1889      51.178  46.843  62.207  1.00  0.00           N  
ATOM   4852  CA  VAL A1889      52.272  47.406  62.962  1.00  0.00           C  
ATOM   4853  C   VAL A1889      53.475  46.463  63.180  1.00  0.00           C  
ATOM   4854  O   VAL A1889      53.369  45.462  63.888  1.00  0.00           O  
ATOM   4855  CB  VAL A1889      51.734  47.879  64.316  1.00  0.00           C  
ATOM   4856  CG1 VAL A1889      52.827  47.895  65.345  1.00  0.00           C  
ATOM   4857  CG2 VAL A1889      51.155  49.246  64.161  1.00  0.00           C  
ATOM   4858  N   GLY A1890      54.607  46.798  62.555  1.00  0.00           N  
ATOM   4859  CA  GLY A1890      55.835  46.035  62.715  1.00  0.00           C  
ATOM   4860  C   GLY A1890      56.893  46.928  63.375  1.00  0.00           C  
ATOM   4861  O   GLY A1890      56.585  48.053  63.759  1.00  0.00           O  
ATOM   4862  N   ASP A1891      58.132  46.454  63.520  1.00  0.00           N  
ATOM   4863  CA  ASP A1891      59.192  47.272  64.128  1.00  0.00           C  
ATOM   4864  C   ASP A1891      59.400  48.581  63.362  1.00  0.00           C  
ATOM   4865  O   ASP A1891      59.641  49.615  63.967  1.00  0.00           O  
ATOM   4866  CB  ASP A1891      60.528  46.529  64.154  1.00  0.00           C  
ATOM   4867  CG  ASP A1891      60.550  45.382  65.127  1.00  0.00           C  
ATOM   4868  OD1 ASP A1891      60.210  45.585  66.315  1.00  0.00           O  
ATOM   4869  OD2 ASP A1891      60.934  44.274  64.699  1.00  0.00           O  
ATOM   4870  N   LYS A1892      59.339  48.537  62.035  1.00  0.00           N  
ATOM   4871  CA  LYS A1892      59.506  49.751  61.245  1.00  0.00           C  
ATOM   4872  C   LYS A1892      58.547  50.809  61.778  1.00  0.00           C  
ATOM   4873  O   LYS A1892      58.953  51.874  62.258  1.00  0.00           O  
ATOM   4874  CB  LYS A1892      59.180  49.491  59.781  1.00  0.00           C  
ATOM   4875  CG  LYS A1892      58.972  50.762  58.969  1.00  0.00           C  
ATOM   4876  CD  LYS A1892      58.542  50.425  57.533  1.00  0.00           C  
ATOM   4877  CE  LYS A1892      58.188  51.669  56.709  1.00  0.00           C  
ATOM   4878  NZ  LYS A1892      59.344  52.605  56.502  1.00  0.00           N  
ATOM   4879  N   GLU A1893      57.259  50.497  61.676  1.00  0.00           N  
ATOM   4880  CA  GLU A1893      56.208  51.379  62.154  1.00  0.00           C  
ATOM   4881  C   GLU A1893      56.472  51.802  63.607  1.00  0.00           C  
ATOM   4882  O   GLU A1893      56.378  52.977  63.942  1.00  0.00           O  
ATOM   4883  CB  GLU A1893      54.852  50.671  62.046  1.00  0.00           C  
ATOM   4884  CG  GLU A1893      54.309  50.461  60.618  1.00  0.00           C  
ATOM   4885  CD  GLU A1893      54.914  49.274  59.883  1.00  0.00           C  
ATOM   4886  OE1 GLU A1893      55.500  48.383  60.544  1.00  0.00           O  
ATOM   4887  OE2 GLU A1893      54.785  49.224  58.640  1.00  0.00           O  
ATOM   4888  N   VAL A1894      56.799  50.846  64.467  1.00  0.00           N  
ATOM   4889  CA  VAL A1894      57.070  51.152  65.868  1.00  0.00           C  
ATOM   4890  C   VAL A1894      58.309  52.040  65.980  1.00  0.00           C  
ATOM   4891  O   VAL A1894      58.494  52.755  66.970  1.00  0.00           O  
ATOM   4892  CB  VAL A1894      57.308  49.863  66.689  1.00  0.00           C  
ATOM   4893  CG1 VAL A1894      57.720  50.210  68.088  1.00  0.00           C  
ATOM   4894  CG2 VAL A1894      56.042  49.030  66.735  1.00  0.00           C  
ATOM   4895  N   GLU A1895      59.149  51.990  64.947  1.00  0.00           N  
ATOM   4896  CA  GLU A1895      60.385  52.772  64.887  1.00  0.00           C  
ATOM   4897  C   GLU A1895      60.137  54.237  64.527  1.00  0.00           C  
ATOM   4898  O   GLU A1895      60.411  55.133  65.315  1.00  0.00           O  
ATOM   4899  CB  GLU A1895      61.341  52.154  63.858  1.00  0.00           C  
ATOM   4900  CG  GLU A1895      62.552  51.450  64.455  1.00  0.00           C  
ATOM   4901  CD  GLU A1895      63.246  50.538  63.452  1.00  0.00           C  
ATOM   4902  OE1 GLU A1895      63.471  50.969  62.295  1.00  0.00           O  
ATOM   4903  OE2 GLU A1895      63.571  49.388  63.822  1.00  0.00           O  
ATOM   4904  N   ASN A1896      59.611  54.457  63.329  1.00  0.00           N  
ATOM   4905  CA  ASN A1896      59.323  55.793  62.821  1.00  0.00           C  
ATOM   4906  C   ASN A1896      57.890  56.267  63.090  1.00  0.00           C  
ATOM   4907  O   ASN A1896      57.241  56.739  62.151  1.00  0.00           O  
ATOM   4908  CB  ASN A1896      59.542  55.812  61.306  1.00  0.00           C  
ATOM   4909  CG  ASN A1896      60.504  54.739  60.839  1.00  0.00           C  
ATOM   4910  OD1 ASN A1896      61.617  54.636  61.346  1.00  0.00           O  
ATOM   4911  ND2 ASN A1896      60.076  53.931  59.865  1.00  0.00           N  
ATOM   4912  N   ASN A1898      57.409  56.167  64.336  1.00  0.00           N  
ATOM   4913  CA  ASN A1898      56.030  56.557  64.672  1.00  0.00           C  
ATOM   4914  C   ASN A1898      55.108  56.495  63.459  1.00  0.00           C  
ATOM   4915  O   ASN A1898      54.532  57.512  63.067  1.00  0.00           O  
ATOM   4916  CB  ASN A1898      55.962  57.980  65.229  1.00  0.00           C  
ATOM   4917  CG  ASN A1898      55.996  58.018  66.750  1.00  0.00           C  
ATOM   4918  OD1 ASN A1898      55.589  57.060  67.423  1.00  0.00           O  
ATOM   4919  ND2 ASN A1898      56.462  59.140  67.305  1.00  0.00           N  
ATOM   4920  N   GLN A1899      54.971  55.316  62.857  1.00  0.00           N  
ATOM   4921  CA  GLN A1899      54.130  55.172  61.673  1.00  0.00           C  
ATOM   4922  C   GLN A1899      53.118  54.049  61.802  1.00  0.00           C  
ATOM   4923  O   GLN A1899      52.988  53.446  62.877  1.00  0.00           O  
ATOM   4924  CB  GLN A1899      54.995  54.918  60.443  1.00  0.00           C  
ATOM   4925  CG  GLN A1899      55.544  56.173  59.804  1.00  0.00           C  
ATOM   4926  CD  GLN A1899      56.841  55.942  59.032  1.00  0.00           C  
ATOM   4927  OE1 GLN A1899      56.931  55.073  58.145  1.00  0.00           O  
ATOM   4928  NE2 GLN A1899      57.855  56.728  59.370  1.00  0.00           N  
ATOM   4929  N   VAL A1900      52.396  53.806  60.706  1.00  0.00           N  
ATOM   4930  CA  VAL A1900      51.409  52.740  60.626  1.00  0.00           C  
ATOM   4931  C   VAL A1900      51.283  52.348  59.162  1.00  0.00           C  
ATOM   4932  O   VAL A1900      51.424  53.178  58.256  1.00  0.00           O  
ATOM   4933  CB  VAL A1900      49.987  53.150  61.157  1.00  0.00           C  
ATOM   4934  CG1 VAL A1900      50.063  53.626  62.575  1.00  0.00           C  
ATOM   4935  CG2 VAL A1900      49.372  54.219  60.290  1.00  0.00           C  
ATOM   4936  N   ASN A1901      51.031  51.067  58.932  1.00  0.00           N  
ATOM   4937  CA  ASN A1901      50.874  50.527  57.580  1.00  0.00           C  
ATOM   4938  C   ASN A1901      49.378  50.533  57.330  1.00  0.00           C
[truncated: 25,686 more chars]
