# Supplementary material for: Backbone Brackets and Arginine Tweezers delineate Class I and Class II aminoacyl tRNA synthetases
Source: PLoS Comput Biol. 2018 Apr 16;14(4):e1006101. doi: 10.1371/journal.pcbi.1006101 (PMC5919687; doi:10.1371/journal.pcbi.1006101)
Supplement: S12 File — All structures of Class II aaRS with residues renumbered according to the MSA. (GZ) [file pcbi.1006101.s024.tar.gz › 1nyr_B_renum.pdb]

ATOM      1  N   MET B   9       3.134  33.651 149.219  1.00  0.00           N  
ATOM      2  CA  MET B   9       1.930  34.083 148.444  1.00  0.00           C  
ATOM      3  C   MET B   9       2.316  34.882 147.190  1.00  0.00           C  
ATOM      4  O   MET B   9       1.725  35.934 146.914  1.00  0.00           O  
ATOM      5  CB  MET B   9       1.000  34.943 149.319  1.00  0.00           C  
ATOM      6  CG  MET B   9      -0.363  35.226 148.678  1.00  0.00           C  
ATOM      7  SD  MET B   9      -1.046  36.876 149.004  1.00  0.00           S  
ATOM      8  CE  MET B   9      -2.124  36.536 150.393  1.00  0.00           C  
ATOM      9  N   GLU B  10       3.308  34.385 146.446  1.00  0.00           N  
ATOM     10  CA  GLU B  10       3.781  35.026 145.210  1.00  0.00           C  
ATOM     11  C   GLU B  10       4.450  33.972 144.309  1.00  0.00           C  
ATOM     12  O   GLU B  10       5.673  33.819 144.307  1.00  0.00           O  
ATOM     13  CB  GLU B  10       4.781  36.159 145.529  1.00  0.00           C  
ATOM     14  CG  GLU B  10       4.289  37.210 146.548  1.00  0.00           C  
ATOM     15  CD  GLU B  10       4.890  38.605 146.337  1.00  0.00           C  
ATOM     16  OE1 GLU B  10       4.545  39.274 145.329  1.00  0.00           O  
ATOM     17  OE2 GLU B  10       5.704  39.033 147.184  1.00  0.00           O  
ATOM     18  N   GLN B  11       3.646  33.249 143.536  1.00  0.00           N  
ATOM     19  CA  GLN B  11       4.174  32.202 142.670  1.00  0.00           C  
ATOM     20  C   GLN B  11       4.335  32.608 141.203  1.00  0.00           C  
ATOM     21  O   GLN B  11       3.359  32.640 140.455  1.00  0.00           O  
ATOM     22  CB  GLN B  11       3.273  30.966 142.746  1.00  0.00           C  
ATOM     23  CG  GLN B  11       2.945  30.472 144.157  1.00  0.00           C  
ATOM     24  CD  GLN B  11       1.562  30.896 144.606  1.00  0.00           C  
ATOM     25  OE1 GLN B  11       0.612  30.862 143.826  1.00  0.00           O  
ATOM     26  NE2 GLN B  11       1.438  31.282 145.871  1.00  0.00           N  
ATOM     27  N   ILE B  12       5.571  32.914 140.809  1.00  0.00           N  
ATOM     28  CA  ILE B  12       5.930  33.302 139.438  1.00  0.00           C  
ATOM     29  C   ILE B  12       7.229  34.097 139.421  1.00  0.00           C  
ATOM     30  O   ILE B  12       7.426  35.029 140.201  1.00  0.00           O  
ATOM     31  CB  ILE B  12       4.866  34.178 138.751  1.00  0.00           C  
ATOM     32  CG1 ILE B  12       5.059  34.136 137.240  1.00  0.00           C  
ATOM     33  CG2 ILE B  12       5.034  35.621 139.150  1.00  0.00           C  
ATOM     34  CD1 ILE B  12       4.130  35.080 136.491  1.00  0.00           C  
ATOM     35  N   ASN B  13       8.131  33.724 138.535  1.00  0.00           N  
ATOM     36  CA  ASN B  13       9.368  34.458 138.453  1.00  0.00           C  
ATOM     37  C   ASN B  13       9.345  35.359 137.228  1.00  0.00           C  
ATOM     38  O   ASN B  13       9.232  34.895 136.085  1.00  0.00           O  
ATOM     39  CB  ASN B  13      10.564  33.510 138.398  1.00  0.00           C  
ATOM     40  CG  ASN B  13      11.433  33.620 139.627  1.00  0.00           C  
ATOM     41  OD1 ASN B  13      11.661  34.720 140.134  1.00  0.00           O  
ATOM     42  ND2 ASN B  13      11.934  32.486 140.112  1.00  0.00           N  
ATOM     43  N   ILE B  14       9.433  36.660 137.477  1.00  0.00           N  
ATOM     44  CA  ILE B  14       9.437  37.628 136.402  1.00  0.00           C  
ATOM     45  C   ILE B  14      10.753  38.358 136.411  1.00  0.00           C  
ATOM     46  O   ILE B  14      11.157  38.893 137.439  1.00  0.00           O  
ATOM     47  CB  ILE B  14       8.285  38.618 136.567  1.00  0.00           C  
ATOM     48  CG1 ILE B  14       6.979  37.929 136.175  1.00  0.00           C  
ATOM     49  CG2 ILE B  14       8.526  39.858 135.717  1.00  0.00           C  
ATOM     50  CD1 ILE B  14       5.769  38.615 136.686  1.00  0.00           C  
ATOM     51  N   GLN B  15      11.427  38.359 135.267  1.00  0.00           N  
ATOM     52  CA  GLN B  15      12.712  39.030 135.146  1.00  0.00           C  
ATOM     53  C   GLN B  15      12.611  40.271 134.274  1.00  0.00           C  
ATOM     54  O   GLN B  15      11.917  40.288 133.260  1.00  0.00           O  
ATOM     55  CB  GLN B  15      13.759  38.086 134.576  1.00  0.00           C  
ATOM     56  CG  GLN B  15      15.142  38.695 134.516  1.00  0.00           C  
ATOM     57  CD  GLN B  15      16.171  37.735 133.951  1.00  0.00           C  
ATOM     58  OE1 GLN B  15      15.912  37.046 132.957  1.00  0.00           O  
ATOM     59  NE2 GLN B  15      17.352  37.691 134.572  1.00  0.00           N  
ATOM     60  N   PHE B  16      13.315  41.316 134.681  1.00  0.00           N  
ATOM     61  CA  PHE B  16      13.284  42.577 133.962  1.00  0.00           C  
ATOM     62  C   PHE B  16      14.594  42.826 133.228  1.00  0.00           C  
ATOM     63  O   PHE B  16      15.640  42.308 133.632  1.00  0.00           O  
ATOM     64  CB  PHE B  16      13.012  43.714 134.943  1.00  0.00           C  
ATOM     65  CG  PHE B  16      11.793  43.504 135.785  1.00  0.00           C  
ATOM     66  CD1 PHE B  16      11.751  42.486 136.725  1.00  0.00           C  
ATOM     67  CD2 PHE B  16      10.701  44.340 135.657  1.00  0.00           C  
ATOM     68  CE1 PHE B  16      10.645  42.305 137.531  1.00  0.00           C  
ATOM     69  CE2 PHE B  16       9.588  44.172 136.456  1.00  0.00           C  
ATOM     70  CZ  PHE B  16       9.558  43.150 137.398  1.00  0.00           C  
ATOM     71  N   PRO B  17      14.550  43.629 132.143  1.00  0.00           N  
ATOM     72  CA  PRO B  17      15.705  43.984 131.308  1.00  0.00           C  
ATOM     73  C   PRO B  17      16.870  44.623 132.050  1.00  0.00           C  
ATOM     74  O   PRO B  17      17.733  45.247 131.434  1.00  0.00           O  
ATOM     75  CB  PRO B  17      15.100  44.922 130.267  1.00  0.00           C  
ATOM     76  CG  PRO B  17      13.932  45.518 130.978  1.00  0.00           C  
ATOM     77  CD  PRO B  17      13.343  44.321 131.658  1.00  0.00           C  
ATOM     78  N   ASP B  18      16.898  44.463 133.368  1.00  0.00           N  
ATOM     79  CA  ASP B  18      17.971  45.017 134.178  1.00  0.00           C  
ATOM     80  C   ASP B  18      18.661  43.960 135.044  1.00  0.00           C  
ATOM     81  O   ASP B  18      19.341  44.297 136.008  1.00  0.00           O  
ATOM     82  CB  ASP B  18      17.432  46.142 135.067  1.00  0.00           C  
ATOM     83  CG  ASP B  18      16.347  45.667 136.020  1.00  0.00           C  
ATOM     84  OD1 ASP B  18      16.654  44.863 136.927  1.00  0.00           O  
ATOM     85  OD2 ASP B  18      15.181  46.099 135.861  1.00  0.00           O  
ATOM     86  N   GLY B  19      18.496  42.684 134.704  1.00  0.00           N  
ATOM     87  CA  GLY B  19      19.128  41.633 135.488  1.00  0.00           C  
ATOM     88  C   GLY B  19      18.186  41.003 136.495  1.00  0.00           C  
ATOM     89  O   GLY B  19      17.951  39.794 136.446  1.00  0.00           O  
ATOM     90  N   ASN B  20      17.647  41.829 137.397  1.00  0.00           N  
ATOM     91  CA  ASN B  20      16.706  41.418 138.454  1.00  0.00           C  
ATOM     92  C   ASN B  20      15.426  40.684 137.995  1.00  0.00           C  
ATOM     93  O   ASN B  20      15.003  40.788 136.845  1.00  0.00           O  
ATOM     94  CB  ASN B  20      16.299  42.647 139.277  1.00  0.00           C  
ATOM     95  CG  ASN B  20      17.447  43.220 140.097  1.00  0.00           C  
ATOM     96  OD1 ASN B  20      17.318  44.296 140.690  1.00  0.00           O  
ATOM     97  ND2 ASN B  20      18.568  42.499 140.146  1.00  0.00           N  
ATOM     98  N   LYS B  21      14.801  39.954 138.918  1.00  0.00           N  
ATOM     99  CA  LYS B  21      13.589  39.203 138.596  1.00  0.00           C  
ATOM    100  C   LYS B  21      12.723  38.801 139.798  1.00  0.00           C  
ATOM    101  O   LYS B  21      12.684  37.632 140.160  1.00  0.00           O  
ATOM    102  CB  LYS B  21      13.961  37.942 137.792  1.00  0.00           C  
ATOM    103  CG  LYS B  21      14.940  36.966 138.483  1.00  0.00           C  
ATOM    104  CD  LYS B  21      15.215  35.696 137.645  1.00  0.00           C  
ATOM    105  CE  LYS B  21      13.927  34.911 137.334  1.00  0.00           C  
ATOM    106  NZ  LYS B  21      14.138  33.627 136.610  1.00  0.00           N  
ATOM    107  N   LYS B  22      12.016  39.755 140.401  1.00  0.00           N  
ATOM    108  CA  LYS B  22      11.149  39.472 141.550  1.00  0.00           C  
ATOM    109  C   LYS B  22      10.008  38.510 141.248  1.00  0.00           C  
ATOM    110  O   LYS B  22       9.812  38.100 140.102  1.00  0.00           O  
ATOM    111  CB  LYS B  22      10.549  40.762 142.116  1.00  0.00           C  
ATOM    112  CG  LYS B  22      11.472  41.510 143.062  1.00  0.00           C  
ATOM    113  CD  LYS B  22      11.935  40.624 144.225  1.00  0.00           C  
ATOM    114  CE  LYS B  22      12.740  41.427 145.245  1.00  0.00           C  
ATOM    115  NZ  LYS B  22      13.889  42.152 144.637  1.00  0.00           N  
ATOM    116  N   ALA B  23       9.246  38.175 142.288  1.00  0.00           N  
ATOM    117  CA  ALA B  23       8.122  37.246 142.167  1.00  0.00           C  
ATOM    118  C   ALA B  23       6.753  37.896 142.352  1.00  0.00           C  
ATOM    119  O   ALA B  23       6.595  38.800 143.177  1.00  0.00           O  
ATOM    120  CB  ALA B  23       8.284  36.115 143.169  1.00  0.00           C  
ATOM    121  N   PHE B  24       5.774  37.417 141.575  1.00  0.00           N  
ATOM    122  CA  PHE B  24       4.376  37.899 141.614  1.00  0.00           C  
ATOM    123  C   PHE B  24       3.369  36.735 141.591  1.00  0.00           C  
ATOM    124  O   PHE B  24       3.734  35.585 141.397  1.00  0.00           O  
ATOM    125  CB  PHE B  24       4.067  38.817 140.419  1.00  0.00           C  
ATOM    126  CG  PHE B  24       5.012  39.963 140.272  1.00  0.00           C  
ATOM    127  CD1 PHE B  24       6.243  39.789 139.632  1.00  0.00           C  
ATOM    128  CD2 PHE B  24       4.673  41.223 140.761  1.00  0.00           C  
ATOM    129  CE1 PHE B  24       7.131  40.858 139.474  1.00  0.00           C  
ATOM    130  CE2 PHE B  24       5.543  42.297 140.614  1.00  0.00           C  
ATOM    131  CZ  PHE B  24       6.779  42.116 139.964  1.00  0.00           C  
ATOM    132  N   ASP B  25       2.094  37.035 141.782  1.00  0.00           N  
ATOM    133  CA  ASP B  25       1.089  35.985 141.756  1.00  0.00           C  
ATOM    134  C   ASP B  25       0.870  35.541 140.309  1.00  0.00           C  
ATOM    135  O   ASP B  25       0.851  36.378 139.403  1.00  0.00           O  
ATOM    136  CB  ASP B  25      -0.260  36.481 142.310  1.00  0.00           C  
ATOM    137  CG  ASP B  25      -0.151  37.089 143.690  1.00  0.00           C  
ATOM    138  OD1 ASP B  25       0.665  36.609 144.500  1.00  0.00           O  
ATOM    139  OD2 ASP B  25      -0.904  38.047 143.973  1.00  0.00           O  
ATOM    140  N   LYS B  26       0.708  34.232 140.094  1.00  0.00           N  
ATOM    141  CA  LYS B  26       0.429  33.716 138.761  1.00  0.00           C  
ATOM    142  C   LYS B  26      -0.843  34.422 138.319  1.00  0.00           C  
ATOM    143  O   LYS B  26      -1.782  34.544 139.097  1.00  0.00           O  
ATOM    144  CB  LYS B  26       0.166  32.210 138.813  1.00  0.00           C  
ATOM    145  CG  LYS B  26      -0.527  31.651 137.555  1.00  0.00           C  
ATOM    146  CD  LYS B  26      -1.360  30.405 137.857  1.00  0.00           C  
ATOM    147  CE  LYS B  26      -2.573  30.293 136.920  1.00  0.00           C  
ATOM    148  NZ  LYS B  26      -3.569  31.425 137.053  1.00  0.00           N  
ATOM    149  N   GLY B  27      -0.879  34.898 137.080  1.00  0.00           N  
ATOM    150  CA  GLY B  27      -2.078  35.574 136.604  1.00  0.00           C  
ATOM    151  C   GLY B  27      -2.047  37.084 136.749  1.00  0.00           C  
ATOM    152  O   GLY B  27      -3.062  37.755 136.511  1.00  0.00           O  
ATOM    153  N   THR B  28      -0.876  37.588 137.153  1.00  0.00           N  
ATOM    154  CA  THR B  28      -0.595  39.016 137.342  1.00  0.00           C  
ATOM    155  C   THR B  28      -0.450  39.671 135.983  1.00  0.00           C  
ATOM    156  O   THR B  28       0.326  39.180 135.144  1.00  0.00           O  
ATOM    157  CB  THR B  28       0.744  39.247 138.045  1.00  0.00           C  
ATOM    158  OG1 THR B  28       0.724  38.657 139.349  1.00  0.00           O  
ATOM    159  CG2 THR B  28       1.008  40.725 138.168  1.00  0.00           C  
ATOM    160  N   THR B  29      -1.175  40.771 135.770  1.00  0.00           N  
ATOM    161  CA  THR B  29      -1.110  41.482 134.498  1.00  0.00           C  
ATOM    162  C   THR B  29       0.114  42.395 134.400  1.00  0.00           C  
ATOM    163  O   THR B  29       0.781  42.662 135.414  1.00  0.00           O  
ATOM    164  CB  THR B  29      -2.369  42.314 134.257  1.00  0.00           C  
ATOM    165  OG1 THR B  29      -2.482  43.347 135.247  1.00  0.00           O  
ATOM    166  CG2 THR B  29      -3.590  41.420 134.297  1.00  0.00           C  
ATOM    167  N   THR B  30       0.420  42.860 133.183  1.00  0.00           N  
ATOM    168  CA  THR B  30       1.578  43.740 132.976  1.00  0.00           C  
ATOM    169  C   THR B  30       1.277  45.099 133.621  1.00  0.00           C  
ATOM    170  O   THR B  30       2.158  45.780 134.133  1.00  0.00           O  
ATOM    171  CB  THR B  30       1.909  43.885 131.458  1.00  0.00           C  
ATOM    172  OG1 THR B  30       2.327  42.613 130.944  1.00  0.00           O  
ATOM    173  CG2 THR B  30       3.046  44.882 131.229  1.00  0.00           C  
ATOM    174  N   GLU B  31       0.012  45.473 133.614  1.00  0.00           N  
ATOM    175  CA  GLU B  31      -0.405  46.698 134.250  1.00  0.00           C  
ATOM    176  C   GLU B  31      -0.079  46.598 135.761  1.00  0.00           C  
ATOM    177  O   GLU B  31       0.345  47.584 136.373  1.00  0.00           O  
ATOM    178  CB  GLU B  31      -1.906  46.893 134.007  1.00  0.00           C  
ATOM    179  CG  GLU B  31      -2.583  47.897 134.877  1.00  0.00           C  
ATOM    180  CD  GLU B  31      -4.035  48.084 134.497  1.00  0.00           C  
ATOM    181  OE1 GLU B  31      -4.306  48.693 133.430  1.00  0.00           O  
ATOM    182  OE2 GLU B  31      -4.913  47.612 135.255  1.00  0.00           O  
ATOM    183  N   ASP B  32      -0.264  45.410 136.352  1.00  0.00           N  
ATOM    184  CA  ASP B  32       0.005  45.188 137.781  1.00  0.00           C  
ATOM    185  C   ASP B  32       1.473  45.395 138.107  1.00  0.00           C  
ATOM    186  O   ASP B  32       1.814  45.993 139.131  1.00  0.00           O  
ATOM    187  CB  ASP B  32      -0.342  43.759 138.208  1.00  0.00           C  
ATOM    188  CG  ASP B  32      -1.831  43.473 138.208  1.00  0.00           C  
ATOM    189  OD1 ASP B  32      -2.632  44.294 138.721  1.00  0.00           O  
ATOM    190  OD2 ASP B  32      -2.193  42.389 137.704  1.00  0.00           O  
ATOM    191  N   ILE B  33       2.340  44.862 137.250  1.00  0.00           N  
ATOM    192  CA  ILE B  33       3.773  44.983 137.444  1.00  0.00           C  
ATOM    193  C   ILE B  33       4.281  46.396 137.286  1.00  0.00           C  
ATOM    194  O   ILE B  33       5.186  46.799 138.002  1.00  0.00           O  
ATOM    195  CB  ILE B  33       4.527  44.117 136.473  1.00  0.00           C  
ATOM    196  CG1 ILE B  33       4.541  42.686 136.972  1.00  0.00           C  
ATOM    197  CG2 ILE B  33       5.950  44.599 136.343  1.00  0.00           C  
ATOM    198  CD1 ILE B  33       5.063  41.728 135.918  1.00  0.00           C  
ATOM    199  N   ALA B  34       3.716  47.124 136.325  1.00  0.00           N  
ATOM    200  CA  ALA B  34       4.091  48.511 136.066  1.00  0.00           C  
ATOM    201  C   ALA B  34       3.746  49.334 137.309  1.00  0.00           C  
ATOM    202  O   ALA B  34       4.544  50.152 137.782  1.00  0.00           O  
ATOM    203  CB  ALA B  34       3.337  49.038 134.867  1.00  0.00           C  
ATOM    204  N   GLN B  35       2.560  49.085 137.849  1.00  0.00           N  
ATOM    205  CA  GLN B  35       2.083  49.785 139.031  1.00  0.00           C  
ATOM    206  C   GLN B  35       2.911  49.506 140.265  1.00  0.00           C  
ATOM    207  O   GLN B  35       3.048  50.367 141.140  1.00  0.00           O  
ATOM    208  CB  GLN B  35       0.658  49.379 139.331  1.00  0.00           C  
ATOM    209  CG  GLN B  35       0.149  49.917 140.627  1.00  0.00           C  
ATOM    210  CD  GLN B  35      -0.186  51.393 140.579  1.00  0.00           C  
ATOM    211  OE1 GLN B  35      -0.339  51.981 139.505  1.00  0.00           O  
ATOM    212  NE2 GLN B  35      -0.335  51.998 141.752  1.00  0.00           N  
ATOM    213  N   SER B  36       3.430  48.287 140.358  1.00  0.00           N  
ATOM    214  CA  SER B  36       4.230  47.913 141.518  1.00  0.00           C  
ATOM    215  C   SER B  36       5.480  48.788 141.491  1.00  0.00           C  
ATOM    216  O   SER B  36       6.093  49.102 142.520  1.00  0.00           O  
ATOM    217  CB  SER B  36       4.622  46.440 141.420  1.00  0.00           C  
ATOM    218  OG  SER B  36       5.456  46.240 140.294  1.00  0.00           O  
ATOM    219  N   ILE B  37       5.849  49.181 140.282  1.00  0.00           N  
ATOM    220  CA  ILE B  37       7.022  50.002 140.089  1.00  0.00           C  
ATOM    221  C   ILE B  37       6.671  51.480 140.194  1.00  0.00           C  
ATOM    222  O   ILE B  37       7.293  52.232 140.933  1.00  0.00           O  
ATOM    223  CB  ILE B  37       7.646  49.701 138.722  1.00  0.00           C  
ATOM    224  CG1 ILE B  37       8.107  48.261 138.706  1.00  0.00           C  
ATOM    225  CG2 ILE B  37       8.782  50.676 138.421  1.00  0.00           C  
ATOM    226  CD1 ILE B  37       8.660  47.873 137.426  1.00  0.00           C  
ATOM    227  N   SER B  38       5.644  51.890 139.467  1.00  0.00           N  
ATOM    228  CA  SER B  38       5.273  53.289 139.494  1.00  0.00           C  
ATOM    229  C   SER B  38       3.925  53.650 138.887  1.00  0.00           C  
ATOM    230  O   SER B  38       3.611  53.300 137.749  1.00  0.00           O  
ATOM    231  CB  SER B  38       6.355  54.131 138.808  1.00  0.00           C  
ATOM    232  OG  SER B  38       5.981  55.491 138.873  1.00  0.00           O  
ATOM    233  N   PRO B  39       3.124  54.391 139.648  1.00  0.00           N  
ATOM    234  CA  PRO B  39       1.795  54.845 139.226  1.00  0.00           C  
ATOM    235  C   PRO B  39       1.962  55.513 137.855  1.00  0.00           C  
ATOM    236  O   PRO B  39       1.132  55.342 136.952  1.00  0.00           O  
ATOM    237  CB  PRO B  39       1.426  55.866 140.287  1.00  0.00           C  
ATOM    238  CG  PRO B  39       2.216  55.405 141.492  1.00  0.00           C  
ATOM    239  CD  PRO B  39       3.531  55.017 140.916  1.00  0.00           C  
ATOM    240  N   GLY B  40       3.069  56.251 137.722  1.00  0.00           N  
ATOM    241  CA  GLY B  40       3.368  56.982 136.507  1.00  0.00           C  
ATOM    242  C   GLY B  40       3.824  56.114 135.356  1.00  0.00           C  
ATOM    243  O   GLY B  40       3.563  56.435 134.203  1.00  0.00           O  
ATOM    244  N   LEU B  41       4.519  55.026 135.666  1.00  0.00           N  
ATOM    245  CA  LEU B  41       4.966  54.133 134.628  1.00  0.00           C  
ATOM    246  C   LEU B  41       3.754  53.433 134.037  1.00  0.00           C  
ATOM    247  O   LEU B  41       3.606  53.344 132.823  1.00  0.00           O  
ATOM    248  CB  LEU B  41       5.921  53.103 135.195  1.00  0.00           C  
ATOM    249  CG  LEU B  41       6.223  51.947 134.232  1.00  0.00           C  
ATOM    250  CD1 LEU B  41       6.652  52.493 132.868  1.00  0.00           C  
ATOM    251  CD2 LEU B  41       7.319  51.067 134.839  1.00  0.00           C  
ATOM    252  N   ARG B  42       2.891  52.942 134.925  1.00  0.00           N  
ATOM    253  CA  ARG B  42       1.668  52.246 134.545  1.00  0.00           C  
ATOM    254  C   ARG B  42       0.679  53.114 133.734  1.00  0.00           C  
ATOM    255  O   ARG B  42       0.066  52.634 132.777  1.00  0.00           O  
ATOM    256  CB  ARG B  42       0.964  51.727 135.803  1.00  0.00           C  
ATOM    257  CG  ARG B  42      -0.503  51.307 135.557  1.00  0.00           C  
ATOM    258  CD  ARG B  42      -1.313  51.498 136.816  1.00  0.00           C  
ATOM    259  NE  ARG B  42      -2.382  52.478 136.629  1.00  0.00           N  
ATOM    260  CZ  ARG B  42      -2.609  53.486 137.462  1.00  0.00           C  
ATOM    261  NH1 ARG B  42      -1.835  53.647 138.527  1.00  0.00           N  
ATOM    262  NH2 ARG B  42      -3.623  54.311 137.243  1.00  0.00           N  
ATOM    263  N   LYS B  43       0.503  54.378 134.113  1.00  0.00           N  
ATOM    264  CA  LYS B  43      -0.408  55.223 133.354  1.00  0.00           C  
ATOM    265  C   LYS B  43       0.178  55.507 131.974  1.00  0.00           C  
ATOM    266  O   LYS B  43      -0.520  55.878 131.043  1.00  0.00           O  
ATOM    267  CB  LYS B  43      -0.665  56.545 134.073  1.00  0.00           C  
ATOM    268  CG  LYS B  43      -1.128  56.424 135.518  1.00  0.00           C  
ATOM    269  CD  LYS B  43      -1.692  57.747 135.999  1.00  0.00           C  
ATOM    270  CE  LYS B  43      -1.865  57.755 137.497  1.00  0.00           C  
ATOM    271  NZ  LYS B  43      -2.658  58.941 137.928  1.00  0.00           N  
ATOM    272  N   LYS B  44       1.476  55.314 131.843  1.00  0.00           N  
ATOM    273  CA  LYS B  44       2.146  55.574 130.586  1.00  0.00           C  
ATOM    274  C   LYS B  44       2.217  54.306 129.746  1.00  0.00           C  
ATOM    275  O   LYS B  44       2.092  54.376 128.529  1.00  0.00           O  
ATOM    276  CB  LYS B  44       3.554  56.114 130.874  1.00  0.00           C  
ATOM    277  CG  LYS B  44       4.291  56.641 129.693  1.00  0.00           C  
ATOM    278  CD  LYS B  44       5.689  57.108 130.076  1.00  0.00           C  
ATOM    279  CE  LYS B  44       6.558  55.949 130.479  1.00  0.00           C  
ATOM    280  NZ  LYS B  44       8.026  56.289 130.377  1.00  0.00           N  
ATOM    281  N   ALA B  45       2.406  53.156 130.398  1.00  0.00           N  
ATOM    282  CA  ALA B  45       2.521  51.863 129.721  1.00  0.00           C  
ATOM    283  C   ALA B  45       1.424  51.654 128.693  1.00  0.00           C  
ATOM    284  O   ALA B  45       0.249  51.850 128.972  1.00  0.00           O  
ATOM    285  CB  ALA B  45       2.506  50.740 130.744  1.00  0.00           C  
ATOM    286  N   VAL B  46       1.800  51.248 127.491  1.00  0.00           N  
ATOM    287  CA  VAL B  46       0.806  51.071 126.438  1.00  0.00           C  
ATOM    288  C   VAL B  46       0.499  49.587 126.218  1.00  0.00           C  
ATOM    289  O   VAL B  46      -0.565  49.219 125.720  1.00  0.00           O  
ATOM    290  CB  VAL B  46       1.300  51.729 125.112  1.00  0.00           C  
ATOM    291  CG1 VAL B  46       0.228  51.656 124.053  1.00  0.00           C  
ATOM    292  CG2 VAL B  46       1.671  53.180 125.367  1.00  0.00           C  
ATOM    293  N   ALA B  47       1.434  48.737 126.606  1.00  0.00           N  
ATOM    294  CA  ALA B  47       1.244  47.318 126.452  1.00  0.00           C  
ATOM    295  C   ALA B  47       2.473  46.648 126.995  1.00  0.00           C  
ATOM    296  O   ALA B  47       3.393  47.305 127.472  1.00  0.00           O  
ATOM    297  CB  ALA B  47       1.078  46.984 125.027  1.00  0.00           C  
ATOM    298  N   GLY B  48       2.498  45.334 126.932  1.00  0.00           N  
ATOM    299  CA  GLY B  48       3.661  44.654 127.440  1.00  0.00           C  
ATOM    300  C   GLY B  48       4.229  43.730 126.400  1.00  0.00           C  
ATOM    301  O   GLY B  48       3.644  43.521 125.339  1.00  0.00           O  
ATOM    302  N   LYS B  49       5.393  43.188 126.720  1.00  0.00           N  
ATOM    303  CA  LYS B  49       6.090  42.254 125.861  1.00  0.00           C  
ATOM    304  C   LYS B  49       6.569  41.259 126.866  1.00  0.00           C  
ATOM    305  O   LYS B  49       7.468  41.555 127.643  1.00  0.00           O  
ATOM    306  CB  LYS B  49       7.283  42.927 125.194  1.00  0.00           C  
ATOM    307  CG  LYS B  49       8.264  41.967 124.555  1.00  0.00           C  
ATOM    308  CD  LYS B  49       9.474  42.703 123.994  1.00  0.00           C  
ATOM    309  CE  LYS B  49       9.120  43.578 122.785  1.00  0.00           C  
ATOM    310  NZ  LYS B  49      10.310  44.380 122.351  1.00  0.00           N  
ATOM    311  N   PHE B  50       5.934  40.095 126.886  1.00  0.00           N  
ATOM    312  CA  PHE B  50       6.309  39.049 127.833  1.00  0.00           C  
ATOM    313  C   PHE B  50       6.902  37.893 127.048  1.00  0.00           C  
ATOM    314  O   PHE B  50       6.265  37.362 126.125  1.00  0.00           O  
ATOM    315  CB  PHE B  50       5.090  38.588 128.643  1.00  0.00           C  
ATOM    316  CG  PHE B  50       5.434  37.672 129.773  1.00  0.00           C  
ATOM    317  CD1 PHE B  50       4.534  36.691 130.190  1.00  0.00           C  
ATOM    318  CD2 PHE B  50       6.677  37.757 130.401  1.00  0.00           C  
ATOM    319  CE1 PHE B  50       4.867  35.800 131.212  1.00  0.00           C  
ATOM    320  CE2 PHE B  50       7.024  36.872 131.429  1.00  0.00           C  
ATOM    321  CZ  PHE B  50       6.114  35.889 131.833  1.00  0.00           C  
ATOM    322  N   ASN B  51       8.130  37.527 127.418  1.00  0.00           N  
ATOM    323  CA  ASN B  51       8.894  36.455 126.761  1.00  0.00           C  
ATOM    324  C   ASN B  51       8.797  36.563 125.234  1.00  0.00           C  
ATOM    325  O   ASN B  51       8.570  35.562 124.535  1.00  0.00           O  
ATOM    326  CB  ASN B  51       8.402  35.081 127.219  1.00  0.00           C  
ATOM    327  CG  ASN B  51       8.475  34.914 128.716  1.00  0.00           C  
ATOM    328  OD1 ASN B  51       9.470  35.277 129.358  1.00  0.00           O  
ATOM    329  ND2 ASN B  51       7.416  34.356 129.289  1.00  0.00           N  
ATOM    330  N   GLY B  52       8.968  37.788 124.732  1.00  0.00           N  
ATOM    331  CA  GLY B  52       8.880  38.030 123.310  1.00  0.00           C  
ATOM    332  C   GLY B  52       7.502  38.503 122.887  1.00  0.00           C  
ATOM    333  O   GLY B  52       7.348  39.667 122.542  1.00  0.00           O  
ATOM    334  N   GLN B  53       6.493  37.631 122.919  1.00  0.00           N  
ATOM    335  CA  GLN B  53       5.152  38.037 122.485  1.00  0.00           C  
ATOM    336  C   GLN B  53       4.701  39.364 123.092  1.00  0.00           C  
ATOM    337  O   GLN B  53       4.905  39.649 124.277  1.00  0.00           O  
ATOM    338  CB  GLN B  53       4.111  36.938 122.775  1.00  0.00           C  
ATOM    339  CG  GLN B  53       4.296  35.617 121.966  1.00  0.00           C  
ATOM    340  CD  GLN B  53       3.681  35.632 120.540  1.00  0.00           C  
ATOM    341  OE1 GLN B  53       3.881  36.582 119.760  1.00  0.00           O  
ATOM    342  NE2 GLN B  53       2.944  34.563 120.199  1.00  0.00           N  
ATOM    343  N   LEU B  54       4.100  40.180 122.243  1.00  0.00           N  
ATOM    344  CA  LEU B  54       3.613  41.485 122.631  1.00  0.00           C  
ATOM    345  C   LEU B  54       2.263  41.333 123.325  1.00  0.00           C  
ATOM    346  O   LEU B  54       1.212  41.437 122.683  1.00  0.00           O  
ATOM    347  CB  LEU B  54       3.449  42.367 121.391  1.00  0.00           C  
ATOM    348  CG  LEU B  54       3.486  43.876 121.606  1.00  0.00           C  
ATOM    349  CD1 LEU B  54       4.947  44.290 121.725  1.00  0.00           C  
ATOM    350  CD2 LEU B  54       2.787  44.614 120.464  1.00  0.00           C  
ATOM    351  N   VAL B  55       2.299  41.107 124.636  1.00  0.00           N  
ATOM    352  CA  VAL B  55       1.081  40.940 125.434  1.00  0.00           C  
ATOM    353  C   VAL B  55       0.325  42.254 125.580  1.00  0.00           C  
ATOM    354  O   VAL B  55       0.850  43.307 125.259  1.00  0.00           O  
ATOM    355  CB  VAL B  55       1.418  40.394 126.866  1.00  0.00           C  
ATOM    356  CG1 VAL B  55       2.795  39.751 126.867  1.00  0.00           C  
ATOM    357  CG2 VAL B  55       1.371  41.503 127.905  1.00  0.00           C  
ATOM    358  N   ASP B  56      -0.912  42.174 126.057  1.00  0.00           N  
ATOM    359  CA  ASP B  56      -1.759  43.344 126.307  1.00  0.00           C  
ATOM    360  C   ASP B  56      -1.543  43.663 127.809  1.00  0.00           C  
ATOM    361  O   ASP B  56      -1.087  42.803 128.568  1.00  0.00           O  
ATOM    362  CB  ASP B  56      -3.224  42.981 126.014  1.00  0.00           C  
ATOM    363  CG  ASP B  56      -4.197  44.181 126.116  1.00  0.00           C  
ATOM    364  OD1 ASP B  56      -4.786  44.563 125.064  1.00  0.00           O  
ATOM    365  OD2 ASP B  56      -4.392  44.723 127.242  1.00  0.00           O  
ATOM    366  N   LEU B  57      -1.842  44.886 128.241  1.00  0.00           N  
ATOM    367  CA  LEU B  57      -1.635  45.271 129.641  1.00  0.00           C  
ATOM    368  C   LEU B  57      -2.388  44.380 130.619  1.00  0.00           C  
ATOM    369  O   LEU B  57      -1.805  43.776 131.540  1.00  0.00           O  
ATOM    370  CB  LEU B  57      -2.054  46.721 129.866  1.00  0.00           C  
ATOM    371  CG  LEU B  57      -0.978  47.755 129.570  1.00  0.00           C  
ATOM    372  CD1 LEU B  57      -1.427  49.064 130.167  1.00  0.00           C  
ATOM    373  CD2 LEU B  57       0.364  47.331 130.176  1.00  0.00           C  
ATOM    374  N   THR B  58      -3.696  44.329 130.405  1.00  0.00           N  
ATOM    375  CA  THR B  58      -4.601  43.534 131.195  1.00  0.00           C  
ATOM    376  C   THR B  58      -4.628  42.157 130.525  1.00  0.00           C  
ATOM    377  O   THR B  58      -5.522  41.854 129.757  1.00  0.00           O  
ATOM    378  CB  THR B  58      -5.991  44.187 131.181  1.00  0.00           C  
ATOM    379  OG1 THR B  58      -6.469  44.270 129.835  1.00  0.00           O  
ATOM    380  CG2 THR B  58      -5.910  45.597 131.719  1.00  0.00           C  
ATOM    381  N   LYS B  59      -3.615  41.342 130.781  1.00  0.00           N  
ATOM    382  CA  LYS B  59      -3.546  40.007 130.206  1.00  0.00           C  
ATOM    383  C   LYS B  59      -2.734  39.171 131.179  1.00  0.00           C  
ATOM    384  O   LYS B  59      -1.528  39.369 131.330  1.00  0.00           O  
ATOM    385  CB  LYS B  59      -2.863  40.032 128.838  1.00  0.00           C  
ATOM    386  CG  LYS B  59      -3.143  38.819 127.956  1.00  0.00           C  
ATOM    387  CD  LYS B  59      -1.991  37.806 127.902  1.00  0.00           C  
ATOM    388  CE  LYS B  59      -2.300  36.688 126.860  1.00  0.00           C  
ATOM    389  NZ  LYS B  59      -1.234  35.649 126.731  1.00  0.00           N  
ATOM    390  N   PRO B  60      -3.397  38.221 131.856  1.00  0.00           N  
ATOM    391  CA  PRO B  60      -2.770  37.343 132.833  1.00  0.00           C  
ATOM    392  C   PRO B  60      -1.513  36.713 132.319  1.00  0.00           C  
ATOM    393  O   PRO B  60      -1.465  36.249 131.191  1.00  0.00           O  
ATOM    394  CB  PRO B  60      -3.856  36.316 133.103  1.00  0.00           C  
ATOM    395  CG  PRO B  60      -5.108  37.127 132.958  1.00  0.00           C  
ATOM    396  CD  PRO B  60      -4.825  37.878 131.695  1.00  0.00           C  
ATOM    397  N   LEU B  61      -0.477  36.724 133.142  1.00  0.00           N  
ATOM    398  CA  LEU B  61       0.771  36.092 132.763  1.00  0.00           C  
ATOM    399  C   LEU B  61       0.726  34.772 133.543  1.00  0.00           C  
ATOM    400  O   LEU B  61       1.163  34.687 134.695  1.00  0.00           O  
ATOM    401  CB  LEU B  61       1.959  36.968 133.176  1.00  0.00           C  
ATOM    402  CG  LEU B  61       1.977  38.423 132.672  1.00  0.00           C  
ATOM    403  CD1 LEU B  61       3.379  38.981 132.918  1.00  0.00           C  
ATOM    404  CD2 LEU B  61       1.620  38.532 131.176  1.00  0.00           C  
ATOM    405  N   GLU B  62       0.154  33.754 132.906  1.00  0.00           N  
ATOM    406  CA  GLU B  62      -0.023  32.438 133.510  1.00  0.00           C  
ATOM    407  C   GLU B  62       1.260  31.593 133.639  1.00  0.00           C  
ATOM    408  O   GLU B  62       1.265  30.586 134.344  1.00  0.00           O  
ATOM    409  CB  GLU B  62      -1.094  31.661 132.729  1.00  0.00           C  
ATOM    410  CG  GLU B  62      -2.405  32.433 132.417  1.00  0.00           C  
ATOM    411  CD  GLU B  62      -3.403  32.548 133.591  1.00  0.00           C  
ATOM    412  OE1 GLU B  62      -4.565  32.935 133.342  1.00  0.00           O  
ATOM    413  OE2 GLU B  62      -3.046  32.265 134.756  1.00  0.00           O  
ATOM    414  N   THR B  63       2.336  32.000 132.964  1.00  0.00           N  
ATOM    415  CA  THR B  63       3.626  31.290 133.024  1.00  0.00           C  
ATOM    416  C   THR B  63       4.618  32.160 133.799  1.00  0.00           C  
ATOM    417  O   THR B  63       4.229  32.808 134.767  1.00  0.00           O  
ATOM    418  CB  THR B  63       4.195  31.002 131.599  1.00  0.00           C  
ATOM    419  OG1 THR B  63       5.618  30.835 131.667  1.00  0.00           O  
ATOM    420  CG2 THR B  63       3.866  32.140 130.644  1.00  0.00           C  
ATOM    421  N   ASP B  64       5.887  32.177 133.396  1.00  0.00           N  
ATOM    422  CA  ASP B  64       6.860  33.008 134.084  1.00  0.00           C  
ATOM    423  C   ASP B  64       8.093  33.264 133.213  1.00  0.00           C  
ATOM    424  O   ASP B  64       8.520  32.382 132.473  1.00  0.00           O  
ATOM    425  CB  ASP B  64       7.186  32.389 135.464  1.00  0.00           C  
ATOM    426  CG  ASP B  64       8.549  31.722 135.543  1.00  0.00           C  
ATOM    427  OD1 ASP B  64       8.903  31.295 136.664  1.00  0.00           O  
ATOM    428  OD2 ASP B  64       9.270  31.613 134.531  1.00  0.00           O  
ATOM    429  N   GLY B  65       8.629  34.489 133.280  1.00  0.00           N  
ATOM    430  CA  GLY B  65       9.794  34.864 132.484  1.00  0.00           C  
ATOM    431  C   GLY B  65      10.317  36.286 132.694  1.00  0.00           C  
ATOM    432  O   GLY B  65      10.609  36.696 133.820  1.00  0.00           O  
ATOM    433  N   SER B  66      10.440  37.041 131.603  1.00  0.00           N  
ATOM    434  CA  SER B  66      10.948  38.415 131.665  1.00  0.00           C  
ATOM    435  C   SER B  66      10.126  39.353 130.786  1.00  0.00           C  
ATOM    436  O   SER B  66       9.983  39.119 129.588  1.00  0.00           O  
ATOM    437  CB  SER B  66      12.411  38.457 131.218  1.00  0.00           C  
ATOM    438  OG  SER B  66      12.523  38.213 129.827  1.00  0.00           O  
ATOM    439  N   ILE B  67       9.596  40.416 131.387  1.00  0.00           N  
ATOM    440  CA  ILE B  67       8.756  41.381 130.665  1.00  0.00           C  
ATOM    441  C   ILE B  67       9.456  42.656 130.234  1.00  0.00           C  
ATOM    442  O   ILE B  67      10.597  42.934 130.590  1.00  0.00           O  
ATOM    443  CB  ILE B  67       7.510  41.862 131.509  1.00  0.00           C  
ATOM    444  CG1 ILE B  67       7.836  41.776 132.992  1.00  0.00           C  
ATOM    445  CG2 ILE B  67       6.249  41.114 131.115  1.00  0.00           C  
ATOM    446  CD1 ILE B  67       9.079  42.580 133.378  1.00  0.00           C  
ATOM    447  N   GLU B  68       8.716  43.431 129.463  1.00  0.00           N  
ATOM    448  CA  GLU B  68       9.165  44.707 128.995  1.00  0.00           C  
ATOM    449  C   GLU B  68       7.924  45.597 129.032  1.00  0.00           C  
ATOM    450  O   GLU B  68       6.901  45.242 128.447  1.00  0.00           O  
ATOM    451  CB  GLU B  68       9.720  44.571 127.579  1.00  0.00           C  
ATOM    452  CG  GLU B  68      11.069  43.846 127.522  1.00  0.00           C  
ATOM    453  CD  GLU B  68      11.644  43.722 126.102  1.00  0.00           C  
ATOM    454  OE1 GLU B  68      11.787  44.764 125.400  1.00  0.00           O  
ATOM    455  OE2 GLU B  68      11.959  42.572 125.704  1.00  0.00           O  
ATOM    456  N   ILE B  69       7.986  46.715 129.759  1.00  0.00           N  
ATOM    457  CA  ILE B  69       6.846  47.627 129.817  1.00  0.00           C  
ATOM    458  C   ILE B  69       6.937  48.532 128.597  1.00  0.00           C  
ATOM    459  O   ILE B  69       7.717  49.482 128.568  1.00  0.00           O  
ATOM    460  CB  ILE B  69       6.855  48.525 131.054  1.00  0.00           C  
ATOM    461  CG1 ILE B  69       7.010  47.695 132.330  1.00  0.00           C  
ATOM    462  CG2 ILE B  69       5.546  49.293 131.115  1.00  0.00           C  
ATOM    463  CD1 ILE B  69       5.853  46.793 132.616  1.00  0.00           C  
ATOM    464  N   VAL B  70       6.139  48.221 127.588  1.00  0.00           N  
ATOM    465  CA  VAL B  70       6.129  48.972 126.354  1.00  0.00           C  
ATOM    466  C   VAL B  70       5.583  50.354 126.603  1.00  0.00           C  
ATOM    467  O   VAL B  70       4.392  50.499 126.877  1.00  0.00           O  
ATOM    468  CB  VAL B  70       5.238  48.286 125.304  1.00  0.00           C  
ATOM    469  CG1 VAL B  70       5.294  49.036 123.992  1.00  0.00           C  
ATOM    470  CG2 VAL B  70       5.669  46.853 125.118  1.00  0.00           C  
ATOM    471  N   THR B  71       6.446  51.367 126.477  1.00  0.00           N  
ATOM    472  CA  THR B  71       6.049  52.762 126.685  1.00  0.00           C  
ATOM    473  C   THR B  71       6.089  53.623 125.413  1.00  0.00           C  
ATOM    474  O   THR B  71       6.837  53.337 124.495  1.00  0.00           O  
ATOM    475  CB  THR B  71       6.884  53.362 127.792  1.00  0.00           C  
ATOM    476  OG1 THR B  71       8.247  52.982 127.605  1.00  0.00           O  
ATOM    477  CG2 THR B  71       6.401  52.817 129.134  1.00  0.00           C  
ATOM    478  N   PRO B  72       5.279  54.693 125.358  1.00  0.00           N  
ATOM    479  CA  PRO B  72       5.178  55.599 124.214  1.00  0.00           C  
ATOM    480  C   PRO B  72       6.394  55.795 123.332  1.00  0.00           C  
ATOM    481  O   PRO B  72       6.301  55.671 122.093  1.00  0.00           O  
ATOM    482  CB  PRO B  72       4.705  56.897 124.838  1.00  0.00           C  
ATOM    483  CG  PRO B  72       3.831  56.428 125.904  1.00  0.00           C  
ATOM    484  CD  PRO B  72       4.650  55.311 126.534  1.00  0.00           C  
ATOM    485  N   GLY B  73       7.533  56.103 123.927  1.00  0.00           N  
ATOM    486  CA  GLY B  73       8.695  56.312 123.087  1.00  0.00           C  
ATOM    487  C   GLY B  73       8.946  55.281 121.986  1.00  0.00           C  
ATOM    488  O   GLY B  73       9.523  55.604 120.952  1.00  0.00           O  
ATOM    489  N   SER B  74       8.491  54.050 122.197  1.00  0.00           N  
ATOM    490  CA  SER B  74       8.705  52.930 121.266  1.00  0.00           C  
ATOM    491  C   SER B  74       8.075  52.929 119.857  1.00  0.00           C  
ATOM    492  O   SER B  74       7.076  53.610 119.598  1.00  0.00           O  
ATOM    493  CB  SER B  74       8.322  51.624 121.981  1.00  0.00           C  
ATOM    494  OG  SER B  74       8.586  50.488 121.174  1.00  0.00           O  
ATOM    495  N   GLU B  75       8.693  52.146 118.964  1.00  0.00           N  
ATOM    496  CA  GLU B  75       8.249  51.953 117.572  1.00  0.00           C  
ATOM    497  C   GLU B  75       6.925  51.191 117.574  1.00  0.00           C  
ATOM    498  O   GLU B  75       5.909  51.647 117.020  1.00  0.00           O  
ATOM    499  CB  GLU B  75       9.278  51.111 116.802  1.00  0.00           C  
ATOM    500  CG  GLU B  75       8.702  50.361 115.589  1.00  0.00           C  
ATOM    501  CD  GLU B  75       9.296  48.949 115.401  1.00  0.00           C  
ATOM    502  OE1 GLU B  75      10.531  48.836 115.204  1.00  0.00           O  
ATOM    503  OE2 GLU B  75       8.525  47.951 115.446  1.00  0.00           O  
ATOM    504  N   GLU B  76       6.979  50.009 118.191  1.00  0.00           N  
ATOM    505  CA  GLU B  76       5.838  49.128 118.315  1.00  0.00           C  
ATOM    506  C   GLU B  76       4.775  49.797 119.159  1.00  0.00           C  
ATOM    507  O   GLU B  76       3.575  49.592 118.936  1.00  0.00           O  
ATOM    508  CB  GLU B  76       6.273  47.799 118.935  1.00  0.00           C  
ATOM    509  CG  GLU B  76       7.565  47.882 119.734  1.00  0.00           C  
ATOM    510  CD  GLU B  76       8.129  46.505 120.060  1.00  0.00           C  
ATOM    511  OE1 GLU B  76       9.095  46.429 120.853  1.00  0.00           O  
ATOM    512  OE2 GLU B  76       7.605  45.502 119.518  1.00  0.00           O  
ATOM    513  N   ALA B  77       5.210  50.608 120.119  1.00  0.00           N  
ATOM    514  CA  ALA B  77       4.274  51.326 120.979  1.00  0.00           C  
ATOM    515  C   ALA B  77       3.285  52.120 120.135  1.00  0.00           C  
ATOM    516  O   ALA B  77       2.206  52.476 120.594  1.00  0.00           O  
ATOM    517  CB  ALA B  77       5.028  52.267 121.900  1.00  0.00           C  
ATOM    518  N   LEU B  78       3.678  52.406 118.897  1.00  0.00           N  
ATOM    519  CA  LEU B  78       2.849  53.157 117.960  1.00  0.00           C  
ATOM    520  C   LEU B  78       1.945  52.201 117.163  1.00  0.00           C  
ATOM    521  O   LEU B  78       0.735  52.434 117.019  1.00  0.00           O  
ATOM    522  CB  LEU B  78       3.740  53.949 116.997  1.00  0.00           C  
ATOM    523  CG  LEU B  78       3.559  55.466 116.949  1.00  0.00           C  
ATOM    524  CD1 LEU B  78       4.216  55.962 115.707  1.00  0.00           C  
ATOM    525  CD2 LEU B  78       2.086  55.858 116.945  1.00  0.00           C  
ATOM    526  N   GLU B  79       2.533  51.122 116.656  1.00  0.00           N  
ATOM    527  CA  GLU B  79       1.769  50.147 115.890  1.00  0.00           C  
ATOM    528  C   GLU B  79       0.586  49.706 116.735  1.00  0.00           C  
ATOM    529  O   GLU B  79      -0.347  49.072 116.239  1.00  0.00           O  
ATOM    530  CB  GLU B  79       2.646  48.948 115.522  1.00  0.00           C  
ATOM    531  CG  GLU B  79       4.063  49.357 115.192  1.00  0.00           C  
ATOM    532  CD  GLU B  79       4.658  48.574 114.053  1.00  0.00           C  
ATOM    533  OE1 GLU B  79       4.594  47.329 114.116  1.00  0.00           O  
ATOM    534  OE2 GLU B  79       5.195  49.203 113.106  1.00  0.00           O  
ATOM    535  N   VAL B  80       0.638  50.047 118.020  1.00  0.00           N  
ATOM    536  CA  VAL B  80      -0.433  49.727 118.949  1.00  0.00           C  
ATOM    537  C   VAL B  80      -1.353  50.948 119.043  1.00  0.00           C  
ATOM    538  O   VAL B  80      -2.533  50.851 118.737  1.00  0.00           O  
ATOM    539  CB  VAL B  80       0.132  49.358 120.347  1.00  0.00           C  
ATOM    540  CG1 VAL B  80      -0.995  49.151 121.348  1.00  0.00           C  
ATOM    541  CG2 VAL B  80       0.986  48.108 120.241  1.00  0.00           C  
ATOM    542  N   LEU B  83      -0.822  52.100 119.451  1.00  0.00           N  
ATOM    543  CA  LEU B  83      -1.655  53.297 119.542  1.00  0.00           C  
ATOM    544  C   LEU B  83      -2.353  53.475 118.207  1.00  0.00           C  
ATOM    545  O   LEU B  83      -3.476  53.966 118.149  1.00  0.00           O  
ATOM    546  CB  LEU B  83      -0.833  54.556 119.826  1.00  0.00           C  
ATOM    547  CG  LEU B  83      -1.698  55.836 119.797  1.00  0.00           C  
ATOM    548  CD1 LEU B  83      -2.497  55.917 121.090  1.00  0.00           C  
ATOM    549  CD2 LEU B  83      -0.838  57.098 119.631  1.00  0.00           C  
ATOM    550  N   ARG B  84      -1.678  53.088 117.129  1.00  0.00           N  
ATOM    551  CA  ARG B  84      -2.277  53.210 115.816  1.00  0.00           C  
ATOM    552  C   ARG B  84      -3.395  52.174 115.689  1.00  0.00           C  
ATOM    553  O   ARG B  84      -4.570  52.537 115.580  1.00  0.00           O  
ATOM    554  CB  ARG B  84      -1.231  53.004 114.710  1.00  0.00           C  
ATOM    555  CG  ARG B  84      -0.260  54.174 114.475  1.00  0.00           C  
ATOM    556  CD  ARG B  84       0.700  53.802 113.341  1.00  0.00           C  
ATOM    557  NE  ARG B  84       1.875  54.666 113.166  1.00  0.00           N  
ATOM    558  CZ  ARG B  84       1.851  55.995 113.158  1.00  0.00           C  
ATOM    559  NH1 ARG B  84       0.711  56.656 113.343  1.00  0.00           N  
ATOM    560  NH2 ARG B  84       2.963  56.665 112.899  1.00  0.00           N  
ATOM    561  N   HIS B  85      -3.032  50.890 115.721  1.00  0.00           N  
ATOM    562  CA  HIS B  85      -4.008  49.798 115.608  1.00  0.00           C  
ATOM    563  C   HIS B  85      -5.089  49.897 116.693  1.00  0.00           C  
ATOM    564  O   HIS B  85      -5.874  48.970 116.898  1.00  0.00           O  
ATOM    565  CB  HIS B  85      -3.295  48.437 115.703  1.00  0.00           C  
ATOM    566  CG  HIS B  85      -4.191  47.254 115.472  1.00  0.00           C  
ATOM    567  ND1 HIS B  85      -3.813  45.963 115.784  1.00  0.00           N  
ATOM    568  CD2 HIS B  85      -5.448  47.164 114.968  1.00  0.00           C  
ATOM    569  CE1 HIS B  85      -4.798  45.132 115.487  1.00  0.00           C  
ATOM    570  NE2 HIS B  85      -5.803  45.835 114.991  1.00  0.00           N  
ATOM    571  N   SER B  86      -5.119  51.025 117.394  1.00  0.00           N  
ATOM    572  CA  SER B  86      -6.102  51.255 118.447  1.00  0.00           C  
ATOM    573  C   SER B  86      -6.847  52.551 118.153  1.00  0.00           C  
ATOM    574  O   SER B  86      -7.634  53.036 118.965  1.00  0.00           O  
ATOM    575  CB  SER B  86      -5.414  51.327 119.814  1.00  0.00           C  
ATOM    576  OG  SER B  86      -6.332  51.679 120.833  1.00  0.00           O  
ATOM    577  N   THR B  87      -6.572  53.116 116.983  1.00  0.00           N  
ATOM    578  CA  THR B  87      -7.239  54.336 116.548  1.00  0.00           C  
ATOM    579  C   THR B  87      -8.171  53.901 115.420  1.00  0.00           C  
ATOM    580  O   THR B  87      -9.226  54.494 115.204  1.00  0.00           O  
ATOM    581  CB  THR B  87      -6.232  55.390 116.046  1.00  0.00           C  
ATOM    582  OG1 THR B  87      -5.163  55.503 116.991  1.00  0.00           O  
ATOM    583  CG2 THR B  87      -6.901  56.760 115.926  1.00  0.00           C  
ATOM    584  N   ALA B  88      -7.775  52.846 114.711  1.00  0.00           N  
ATOM    585  CA  ALA B  88      -8.603  52.301 113.642  1.00  0.00           C  
ATOM    586  C   ALA B  88      -9.861  51.860 114.377  1.00  0.00           C  
ATOM    587  O   ALA B  88     -10.992  52.093 113.943  1.00  0.00           O  
ATOM    588  CB  ALA B  88      -7.915  51.099 113.012  1.00  0.00           C  
ATOM    589  N   HIS B  89      -9.619  51.226 115.515  1.00  0.00           N  
ATOM    590  CA  HIS B  89     -10.655  50.731 116.396  1.00  0.00           C  
ATOM    591  C   HIS B  89     -11.550  51.896 116.825  1.00  0.00           C  
ATOM    592  O   HIS B  89     -12.750  51.723 116.995  1.00  0.00           O  
ATOM    593  CB  HIS B  89      -9.989  50.105 117.619  1.00  0.00           C  
ATOM    594  CG  HIS B  89     -10.860  49.159 118.379  1.00  0.00           C  
ATOM    595  ND1 HIS B  89     -11.318  47.975 117.843  1.00  0.00           N  
ATOM    596  CD2 HIS B  89     -11.316  49.197 119.655  1.00  0.00           C  
ATOM    597  CE1 HIS B  89     -12.017  47.323 118.756  1.00  0.00           C  
ATOM    598  NE2 HIS B  89     -12.031  48.043 119.865  1.00  0.00           N  
ATOM    599  N   LEU B  90     -10.962  53.081 116.992  1.00  0.00           N  
ATOM    600  CA  LEU B  90     -11.708  54.271 117.420  1.00  0.00           C  
ATOM    601  C   LEU B  90     -12.441  54.990 116.294  1.00  0.00           C  
ATOM    602  O   LEU B  90     -13.484  55.607 116.517  1.00  0.00           O  
ATOM    603  CB  LEU B  90     -10.777  55.271 118.109  1.00  0.00           C  
ATOM    604  CG  LEU B  90     -11.438  56.606 118.471  1.00  0.00           C  
ATOM    605  CD1 LEU B  90     -12.540  56.364 119.474  1.00  0.00           C  
ATOM    606  CD2 LEU B  90     -10.415  57.573 119.037  1.00  0.00           C  
ATOM    607  N   MET B  91     -11.876  54.935 115.092  1.00  0.00           N  
ATOM    608  CA  MET B  91     -12.488  55.562 113.926  1.00  0.00           C  
ATOM    609  C   MET B  91     -13.720  54.715 113.620  1.00  0.00           C  
ATOM    610  O   MET B  91     -14.817  55.236 113.420  1.00  0.00           O  
ATOM    611  CB  MET B  91     -11.497  55.544 112.749  1.00  0.00           C  
ATOM    612  CG  MET B  91     -11.971  56.223 111.467  1.00  0.00           C  
ATOM    613  SD  MET B  91     -10.654  56.353 110.210  1.00  0.00           S  
ATOM    614  CE  MET B  91     -10.356  54.615 109.819  1.00  0.00           C  
ATOM    615  N   ALA B  92     -13.519  53.399 113.619  1.00  0.00           N  
ATOM    616  CA  ALA B  92     -14.579  52.434 113.364  1.00  0.00           C  
ATOM    617  C   ALA B  92     -15.860  52.801 114.097  1.00  0.00           C  
ATOM    618  O   ALA B  92     -16.859  53.170 113.484  1.00  0.00           O  
ATOM    619  CB  ALA B  92     -14.132  51.066 113.801  1.00  0.00           C  
ATOM    620  N   HIS B  93     -15.823  52.694 115.418  1.00  0.00           N  
ATOM    621  CA  HIS B  93     -16.988  53.000 116.229  1.00  0.00           C  
ATOM    622  C   HIS B  93     -17.378  54.471 116.135  1.00  0.00           C  
ATOM    623  O   HIS B  93     -18.523  54.832 116.401  1.00  0.00           O  
ATOM    624  CB  HIS B  93     -16.736  52.629 117.692  1.00  0.00           C  
ATOM    625  CG  HIS B  93     -17.992  52.372 118.470  1.00  0.00           C  
ATOM    626  ND1 HIS B  93     -17.989  52.139 119.830  1.00  0.00           N  
ATOM    627  CD2 HIS B  93     -19.284  52.297 118.078  1.00  0.00           C  
ATOM    628  CE1 HIS B  93     -19.228  51.934 120.240  1.00  0.00           C  
ATOM    629  NE2 HIS B  93     -20.035  52.023 119.198  1.00  0.00           N  
ATOM    630  N   ALA B  94     -16.435  55.326 115.762  1.00  0.00           N  
ATOM    631  CA  ALA B  94     -16.749  56.741 115.640  1.00  0.00           C  
ATOM    632  C   ALA B  94     -17.813  56.896 114.564  1.00  0.00           C  
ATOM    633  O   ALA B  94     -18.375  57.973 114.397  1.00  0.00           O  
ATOM    634  CB  ALA B  94     -15.507  57.527 115.263  1.00  0.00           C  
ATOM    635  N   ILE B  95     -18.090  55.808 113.845  1.00  0.00           N  
ATOM    636  CA  ILE B  95     -19.077  55.820 112.766  1.00  0.00           C  
ATOM    637  C   ILE B  95     -20.471  55.295 113.120  1.00  0.00           C  
ATOM    638  O   ILE B  95     -21.445  56.029 113.000  1.00  0.00           O  
ATOM    639  CB  ILE B  95     -18.562  55.040 111.522  1.00  0.00           C  
ATOM    640  CG1 ILE B  95     -17.341  55.745 110.931  1.00  0.00           C  
ATOM    641  CG2 ILE B  95     -19.662  54.935 110.469  1.00  0.00           C  
ATOM    642  CD1 ILE B  95     -16.812  55.102 109.673  1.00  0.00           C  
ATOM    643  N   LYS B  96     -20.579  54.042 113.560  1.00  0.00           N  
ATOM    644  CA  LYS B  96     -21.897  53.487 113.871  1.00  0.00           C  
ATOM    645  C   LYS B  96     -22.637  54.069 115.081  1.00  0.00           C  
ATOM    646  O   LYS B  96     -23.681  53.548 115.477  1.00  0.00           O  
ATOM    647  CB  LYS B  96     -21.832  51.960 114.009  1.00  0.00           C  
ATOM    648  CG  LYS B  96     -23.219  51.321 113.942  1.00  0.00           C  
ATOM    649  CD  LYS B  96     -23.200  49.814 114.006  1.00  0.00           C  
ATOM    650  CE  LYS B  96     -24.618  49.282 113.917  1.00  0.00           C  
ATOM    651  NZ  LYS B  96     -24.673  47.800 114.010  1.00  0.00           N  
ATOM    652  N   ARG B 120     -22.119  55.144 115.666  1.00  0.00           N  
ATOM    653  CA  ARG B 120     -22.787  55.765 116.811  1.00  0.00           C  
ATOM    654  C   ARG B 120     -23.889  56.719 116.343  1.00  0.00           C  
ATOM    655  O   ARG B 120     -25.080  56.429 116.488  1.00  0.00           O  
ATOM    656  CB  ARG B 120     -21.777  56.523 117.687  1.00  0.00           C  
ATOM    657  CG  ARG B 120     -22.413  57.484 118.696  1.00  0.00           C  
ATOM    658  CD  ARG B 120     -23.545  56.822 119.490  1.00  0.00           C  
ATOM    659  NE  ARG B 120     -24.277  57.782 120.318  1.00  0.00           N  
ATOM    660  CZ  ARG B 120     -25.420  57.518 120.950  1.00  0.00           C  
ATOM    661  NH1 ARG B 120     -25.978  56.317 120.856  1.00  0.00           N  
ATOM    662  NH2 ARG B 120     -26.008  58.460 121.675  1.00  0.00           N  
ATOM    663  N   LEU B 121     -23.481  57.856 115.786  1.00  0.00           N  
ATOM    664  CA  LEU B 121     -24.415  58.861 115.284  1.00  0.00           C  
ATOM    665  C   LEU B 121     -24.493  58.762 113.759  1.00  0.00           C  
ATOM    666  O   LEU B 121     -24.519  59.775 113.058  1.00  0.00           O  
ATOM    667  CB  LEU B 121     -23.946  60.264 115.701  1.00  0.00           C  
ATOM    668  CG  LEU B 121     -24.748  61.497 115.262  1.00  0.00           C  
ATOM    669  CD1 LEU B 121     -26.187  61.423 115.771  1.00  0.00           C  
ATOM    670  CD2 LEU B 121     -24.057  62.742 115.791  1.00  0.00           C  
ATOM    671  N   TYR B 122     -24.535  57.531 113.255  1.00  0.00           N  
ATOM    672  CA  TYR B 122     -24.592  57.281 111.818  1.00  0.00           C  
ATOM    673  C   TYR B 122     -25.422  56.023 111.572  1.00  0.00           C  
ATOM    674  O   TYR B 122     -25.188  55.293 110.605  1.00  0.00           O  
ATOM    675  CB  TYR B 122     -23.172  57.086 111.282  1.00  0.00           C  
ATOM    676  CG  TYR B 122     -22.959  57.511 109.852  1.00  0.00           C  
ATOM    677  CD1 TYR B 122     -23.287  58.800 109.432  1.00  0.00           C  
ATOM    678  CD2 TYR B 122     -22.398  56.637 108.925  1.00  0.00           C  
ATOM    679  CE1 TYR B 122     -23.061  59.207 108.121  1.00  0.00           C  
ATOM    680  CE2 TYR B 122     -22.168  57.031 107.613  1.00  0.00           C  
ATOM    681  CZ  TYR B 122     -22.501  58.318 107.217  1.00  0.00           C  
ATOM    682  OH  TYR B 122     -22.274  58.715 105.919  1.00  0.00           O  
ATOM    683  N   GLY B 123     -26.378  55.789 112.473  1.00  0.00           N  
ATOM    684  CA  GLY B 123     -27.275  54.641 112.416  1.00  0.00           C  
ATOM    685  C   GLY B 123     -27.018  53.535 111.402  1.00  0.00           C  
ATOM    686  O   GLY B 123     -27.129  53.752 110.192  1.00  0.00           O  
ATOM    687  N   ASN B 124     -26.696  52.342 111.901  1.00  0.00           N  
ATOM    688  CA  ASN B 124     -26.432  51.179 111.051  1.00  0.00           C  
ATOM    689  C   ASN B 124     -25.467  51.490 109.908  1.00  0.00           C  
ATOM    690  O   ASN B 124     -25.838  52.122 108.918  1.00  0.00           O  
ATOM    691  CB  ASN B 124     -27.747  50.633 110.471  1.00  0.00           C  
ATOM    692  CG  ASN B 124     -27.540  49.417 109.562  1.00  0.00           C  
ATOM    693  OD1 ASN B 124     -26.766  49.461 108.604  1.00  0.00           O  
ATOM    694  ND2 ASN B 124     -28.247  48.333 109.857  1.00  0.00           N  
ATOM    695  N   VAL B 125     -24.230  51.033 110.056  1.00  0.00           N  
ATOM    696  CA  VAL B 125     -23.196  51.226 109.047  1.00  0.00           C  
ATOM    697  C   VAL B 125     -22.172  50.120 109.234  1.00  0.00           C  
ATOM    698  O   VAL B 125     -21.430  50.123 110.215  1.00  0.00           O  
ATOM    699  CB  VAL B 125     -22.501  52.605 109.194  1.00  0.00           C  
ATOM    700  CG1 VAL B 125     -23.304  53.667 108.481  1.00  0.00           C  
ATOM    701  CG2 VAL B 125     -22.368  52.973 110.655  1.00  0.00           C  
ATOM    702  N   LYS B 126     -22.137  49.163 108.310  1.00  0.00           N  
ATOM    703  CA  LYS B 126     -21.188  48.065 108.436  1.00  0.00           C  
ATOM    704  C   LYS B 126     -19.744  48.473 108.229  1.00  0.00           C  
ATOM    705  O   LYS B 126     -19.455  49.502 107.618  1.00  0.00           O  
ATOM    706  CB  LYS B 126     -21.545  46.908 107.502  1.00  0.00           C  
ATOM    707  CG  LYS B 126     -22.353  45.831 108.205  1.00  0.00           C  
ATOM    708  CD  LYS B 126     -21.675  45.423 109.516  1.00  0.00           C  
ATOM    709  CE  LYS B 126     -22.593  44.590 110.398  1.00  0.00           C  
ATOM    710  NZ  LYS B 126     -22.054  44.432 111.775  1.00  0.00           N  
ATOM    711  N   PHE B 127     -18.846  47.641 108.748  1.00  0.00           N  
ATOM    712  CA  PHE B 127     -17.408  47.886 108.690  1.00  0.00           C  
ATOM    713  C   PHE B 127     -16.618  46.710 108.071  1.00  0.00           C  
ATOM    714  O   PHE B 127     -17.175  45.635 107.833  1.00  0.00           O  
ATOM    715  CB  PHE B 127     -16.896  48.196 110.112  1.00  0.00           C  
ATOM    716  CG  PHE B 127     -18.001  48.387 111.150  1.00  0.00           C  
ATOM    717  CD1 PHE B 127     -18.722  47.295 111.641  1.00  0.00           C  
ATOM    718  CD2 PHE B 127     -18.315  49.657 111.635  1.00  0.00           C  
ATOM    719  CE1 PHE B 127     -19.733  47.465 112.599  1.00  0.00           C  
ATOM    720  CE2 PHE B 127     -19.326  49.830 112.593  1.00  0.00           C  
ATOM    721  CZ  PHE B 127     -20.034  48.733 113.070  1.00  0.00           C  
ATOM    722  N   GLY B 128     -15.323  46.919 107.817  1.00  0.00           N  
ATOM    723  CA  GLY B 128     -14.499  45.876 107.217  1.00  0.00           C  
ATOM    724  C   GLY B 128     -13.136  45.630 107.849  1.00  0.00           C  
ATOM    725  O   GLY B 128     -13.050  44.999 108.903  1.00  0.00           O  
ATOM    726  N   VAL B 129     -12.071  46.115 107.203  1.00  0.00           N  
ATOM    727  CA  VAL B 129     -10.699  45.933 107.701  1.00  0.00           C  
ATOM    728  C   VAL B 129      -9.769  47.139 107.492  1.00  0.00           C  
ATOM    729  O   VAL B 129      -9.793  47.777 106.440  1.00  0.00           O  
ATOM    730  CB  VAL B 129     -10.023  44.710 107.035  1.00  0.00           C  
ATOM    731  CG1 VAL B 129     -10.852  43.462 107.275  1.00  0.00           C  
ATOM    732  CG2 VAL B 129      -9.839  44.961 105.543  1.00  0.00           C  
ATOM    733  N   GLY B 134      -8.942  47.428 108.496  1.00  0.00           N  
ATOM    734  CA  GLY B 134      -8.006  48.543 108.416  1.00  0.00           C  
ATOM    735  C   GLY B 134      -6.714  48.268 109.177  1.00  0.00           C  
ATOM    736  O   GLY B 134      -6.638  48.529 110.379  1.00  0.00           O  
ATOM    737  N   PRO B 135      -5.676  47.742 108.502  1.00  0.00           N  
ATOM    738  CA  PRO B 135      -4.369  47.414 109.082  1.00  0.00           C  
ATOM    739  C   PRO B 135      -3.505  48.608 109.499  1.00  0.00           C  
ATOM    740  O   PRO B 135      -3.736  49.742 109.072  1.00  0.00           O  
ATOM    741  CB  PRO B 135      -3.708  46.591 107.980  1.00  0.00           C  
ATOM    742  CG  PRO B 135      -4.234  47.233 106.749  1.00  0.00           C  
ATOM    743  CD  PRO B 135      -5.705  47.371 107.077  1.00  0.00           C  
ATOM    744  N   VAL B 136      -2.499  48.337 110.329  1.00  0.00           N  
ATOM    745  CA  VAL B 136      -1.613  49.392 110.796  1.00  0.00           C  
ATOM    746  C   VAL B 136      -0.763  49.862 109.634  1.00  0.00           C  
ATOM    747  O   VAL B 136       0.238  49.235 109.284  1.00  0.00           O  
ATOM    748  CB  VAL B 136      -0.656  48.920 111.932  1.00  0.00           C  
ATOM    749  CG1 VAL B 136      -0.072  50.135 112.658  1.00  0.00           C  
ATOM    750  CG2 VAL B 136      -1.391  48.017 112.909  1.00  0.00           C  
ATOM    751  N   ILE B 137      -1.182  50.960 109.025  1.00  0.00           N  
ATOM    752  CA  ILE B 137      -0.433  51.525 107.919  1.00  0.00           C  
ATOM    753  C   ILE B 137       0.935  51.920 108.467  1.00  0.00           C  
ATOM    754  O   ILE B 137       1.126  52.006 109.681  1.00  0.00           O  
ATOM    755  CB  ILE B 137      -1.084  52.814 107.391  1.00  0.00           C  
ATOM    756  CG1 ILE B 137      -2.576  52.607 107.144  1.00  0.00           C  
ATOM    757  CG2 ILE B 137      -0.381  53.259 106.118  1.00  0.00           C  
ATOM    758  CD1 ILE B 137      -3.279  53.883 106.713  1.00  0.00           C  
ATOM    759  N   GLU B 138       1.881  52.169 107.571  1.00  0.00           N  
ATOM    760  CA  GLU B 138       3.202  52.589 107.996  1.00  0.00           C  
ATOM    761  C   GLU B 138       3.187  54.106 108.186  1.00  0.00           C  
ATOM    762  O   GLU B 138       3.864  54.833 107.465  1.00  0.00           O  
ATOM    763  CB  GLU B 138       4.251  52.221 106.954  1.00  0.00           C  
ATOM    764  CG  GLU B 138       5.651  52.599 107.389  1.00  0.00           C  
ATOM    765  CD  GLU B 138       6.419  53.318 106.313  1.00  0.00           C  
ATOM    766  OE1 GLU B 138       5.858  54.256 105.709  1.00  0.00           O  
ATOM    767  OE2 GLU B 138       7.585  52.952 106.077  1.00  0.00           O  
ATOM    768  N   GLY B 139       2.410  54.574 109.159  1.00  0.00           N  
ATOM    769  CA  GLY B 139       2.317  55.995 109.424  1.00  0.00           C  
ATOM    770  C   GLY B 139       0.895  56.386 109.768  1.00  0.00           C  
ATOM    771  O   GLY B 139       0.561  57.564 109.848  1.00  0.00           O  
ATOM    772  N   GLY B 140       0.044  55.391 109.972  1.00  0.00           N  
ATOM    773  CA  GLY B 140      -1.331  55.686 110.306  1.00  0.00           C  
ATOM    774  C   GLY B 140      -2.183  54.446 110.226  1.00  0.00           C  
ATOM    775  O   GLY B 140      -1.725  53.344 110.520  1.00  0.00           O  
ATOM    776  N   PHE B 141      -3.426  54.629 109.804  1.00  0.00           N  
ATOM    777  CA  PHE B 141      -4.376  53.533 109.692  1.00  0.00           C  
ATOM    778  C   PHE B 141      -5.498  53.950 108.756  1.00  0.00           C  
ATOM    779  O   PHE B 141      -5.509  55.067 108.233  1.00  0.00           O  
ATOM    780  CB  PHE B 141      -4.998  53.260 111.045  1.00  0.00           C  
ATOM    781  CG  PHE B 141      -5.691  54.457 111.612  1.00  0.00           C  
ATOM    782  CD1 PHE B 141      -4.974  55.421 112.319  1.00  0.00           C  
ATOM    783  CD2 PHE B 141      -7.045  54.672 111.369  1.00  0.00           C  
ATOM    784  CE1 PHE B 141      -5.594  56.584 112.770  1.00  0.00           C  
ATOM    785  CE2 PHE B 141      -7.674  55.837 111.816  1.00  0.00           C  
ATOM    786  CZ  PHE B 141      -6.946  56.794 112.518  1.00  0.00           C  
ATOM    787  N   TYR B 142      -6.444  53.036 108.568  1.00  0.00           N  
ATOM    788  CA  TYR B 142      -7.627  53.268 107.749  1.00  0.00           C  
ATOM    789  C   TYR B 142      -8.697  52.272 108.173  1.00  0.00           C  
ATOM    790  O   TYR B 142      -8.751  51.893 109.341  1.00  0.00           O  
ATOM    791  CB  TYR B 142      -7.308  53.163 106.241  1.00  0.00           C  
ATOM    792  CG  TYR B 142      -6.765  51.843 105.724  1.00  0.00           C  
ATOM    793  CD1 TYR B 142      -7.576  50.714 105.636  1.00  0.00           C  
ATOM    794  CD2 TYR B 142      -5.457  51.749 105.243  1.00  0.00           C  
ATOM    795  CE1 TYR B 142      -7.105  49.526 105.077  1.00  0.00           C  
ATOM    796  CE2 TYR B 142      -4.975  50.566 104.684  1.00  0.00           C  
ATOM    797  CZ  TYR B 142      -5.806  49.459 104.603  1.00  0.00           C  
ATOM    798  OH  TYR B 142      -5.346  48.282 104.060  1.00  0.00           O  
ATOM    799  N   TYR B 143      -9.551  51.859 107.245  1.00  0.00           N  
ATOM    800  CA  TYR B 143     -10.612  50.901 107.552  1.00  0.00           C  
ATOM    801  C   TYR B 143     -11.568  50.880 106.356  1.00  0.00           C  
ATOM    802  O   TYR B 143     -12.225  51.883 106.070  1.00  0.00           O  
ATOM    803  CB  TYR B 143     -11.361  51.332 108.826  1.00  0.00           C  
ATOM    804  CG  TYR B 143     -11.531  50.262 109.906  1.00  0.00           C  
ATOM    805  CD1 TYR B 143     -12.137  50.577 111.129  1.00  0.00           C  
ATOM    806  CD2 TYR B 143     -11.099  48.944 109.711  1.00  0.00           C  
ATOM    807  CE1 TYR B 143     -12.307  49.614 112.120  1.00  0.00           C  
ATOM    808  CE2 TYR B 143     -11.267  47.970 110.706  1.00  0.00           C  
ATOM    809  CZ  TYR B 143     -11.875  48.320 111.909  1.00  0.00           C  
ATOM    810  OH  TYR B 143     -12.057  47.389 112.909  1.00  0.00           O  
ATOM    811  N   ASP B 144     -11.620  49.743 105.659  1.00  0.00           N  
ATOM    812  CA  ASP B 144     -12.475  49.549 104.482  1.00  0.00           C  
ATOM    813  C   ASP B 144     -13.939  49.317 104.887  1.00  0.00           C  
ATOM    814  O   ASP B 144     -14.271  48.278 105.462  1.00  0.00           O  
ATOM    815  CB  ASP B 144     -11.947  48.362 103.668  1.00  0.00           C  
ATOM    816  CG  ASP B 144     -10.570  48.631 103.062  1.00  0.00           C  
ATOM    817  OD1 ASP B 144      -9.909  47.666 102.614  1.00  0.00           O  
ATOM    818  OD2 ASP B 144     -10.155  49.809 103.025  1.00  0.00           O  
ATOM    819  N   PHE B 145     -14.808  50.280 104.562  1.00  0.00           N  
ATOM    820  CA  PHE B 145     -16.233  50.225 104.924  1.00  0.00           C  
ATOM    821  C   PHE B 145     -17.305  49.898 103.862  1.00  0.00           C  
ATOM    822  O   PHE B 145     -17.051  49.872 102.649  1.00  0.00           O  
ATOM    823  CB  PHE B 145     -16.647  51.540 105.607  1.00  0.00           C  
ATOM    824  CG  PHE B 145     -15.972  51.786 106.930  1.00  0.00           C  
ATOM    825  CD1 PHE B 145     -14.766  52.478 106.992  1.00  0.00           C  
ATOM    826  CD2 PHE B 145     -16.549  51.330 108.116  1.00  0.00           C  
ATOM    827  CE1 PHE B 145     -14.141  52.712 108.213  1.00  0.00           C  
ATOM    828  CE2 PHE B 145     -15.933  51.557 109.345  1.00  0.00           C  
ATOM    829  CZ  PHE B 145     -14.725  52.252 109.394  1.00  0.00           C  
ATOM    830  N   ASP B 146     -18.519  49.668 104.370  1.00  0.00           N  
ATOM    831  CA  ASP B 146     -19.693  49.342 103.565  1.00  0.00           C  
ATOM    832  C   ASP B 146     -20.816  50.349 103.835  1.00  0.00           C  
ATOM    833  O   ASP B 146     -21.990  49.978 103.920  1.00  0.00           O  
ATOM    834  CB  ASP B 146     -20.215  47.934 103.897  1.00  0.00           C  
ATOM    835  CG  ASP B 146     -19.152  46.859 103.763  1.00  0.00           C  
ATOM    836  OD1 ASP B 146     -18.355  46.922 102.803  1.00  0.00           O  
ATOM    837  OD2 ASP B 146     -19.130  45.941 104.613  1.00  0.00           O  
ATOM    838  N   ILE B 147     -20.456  51.619 103.977  1.00  0.00           N  
ATOM    839  CA  ILE B 147     -21.449  52.658 104.229  1.00  0.00           C  
ATOM    840  C   ILE B 147     -22.324  52.822 102.980  1.00  0.00           C  
ATOM    841  O   ILE B 147     -22.033  52.233 101.935  1.00  0.00           O  
ATOM    842  CB  ILE B 147     -20.763  54.013 104.551  1.00  0.00           C  
ATOM    843  CG1 ILE B 147     -19.689  53.819 105.630  1.00  0.00           C  
ATOM    844  CG2 ILE B 147     -21.801  55.029 105.012  1.00  0.00           C  
ATOM    845  CD1 ILE B 147     -20.214  53.331 106.969  1.00  0.00           C  
ATOM    846  N   ASP B 148     -23.396  53.609 103.092  1.00  0.00           N  
ATOM    847  CA  ASP B 148     -24.293  53.860 101.960  1.00  0.00           C  
ATOM    848  C   ASP B 148     -23.977  55.220 101.334  1.00  0.00           C  
ATOM    849  O   ASP B 148     -24.024  55.379 100.111  1.00  0.00           O  
ATOM    850  CB  ASP B 148     -25.763  53.829 102.405  1.00  0.00           C  
ATOM    851  CG  ASP B 148     -26.734  54.052 101.247  1.00  0.00           C  
ATOM    852  OD1 ASP B 148     -26.670  53.291 100.255  1.00  0.00           O  
ATOM    853  OD2 ASP B 148     -27.563  54.984 101.329  1.00  0.00           O  
ATOM    854  N   GLN B 149     -23.658  56.197 102.181  1.00  0.00           N  
ATOM    855  CA  GLN B 149     -23.324  57.538 101.714  1.00  0.00           C  
ATOM    856  C   GLN B 149     -21.810  57.709 101.609  1.00  0.00           C  
ATOM    857  O   GLN B 149     -21.042  56.939 102.192  1.00  0.00           O  
ATOM    858  CB  GLN B 149     -23.889  58.596 102.668  1.00  0.00           C  
ATOM    859  CG  GLN B 149     -25.405  58.589 102.811  1.00  0.00           C  
ATOM    860  CD  GLN B 149     -25.909  59.713 103.701  1.00  0.00           C  
ATOM    861  OE1 GLN B 149     -25.480  59.852 104.846  1.00  0.00           O  
ATOM    862  NE2 GLN B 149     -26.824  60.521 103.176  1.00  0.00           N  
ATOM    863  N   ASN B 150     -21.389  58.724 100.861  1.00  0.00           N  
ATOM    864  CA  ASN B 150     -19.970  59.009 100.675  1.00  0.00           C  
ATOM    865  C   ASN B 150     -19.471  59.742 101.920  1.00  0.00           C  
ATOM    866  O   ASN B 150     -20.272  60.116 102.784  1.00  0.00           O  
ATOM    867  CB  ASN B 150     -19.767  59.880  99.425  1.00  0.00           C  
ATOM    868  CG  ASN B 150     -18.350  59.803  98.873  1.00  0.00           C  
ATOM    869  OD1 ASN B 150     -17.384  60.188  99.535  1.00  0.00           O  
ATOM    870  ND2 ASN B 150     -18.223  59.304  97.649  1.00  0.00           N  
ATOM    871  N   ILE B 151     -18.157  59.947 102.009  1.00  0.00           N  
ATOM    872  CA  ILE B 151     -17.557  60.630 103.155  1.00  0.00           C  
ATOM    873  C   ILE B 151     -16.188  61.239 102.838  1.00  0.00           C  
ATOM    874  O   ILE B 151     -15.158  60.747 103.302  1.00  0.00           O  
ATOM    875  CB  ILE B 151     -17.414  59.660 104.359  1.00  0.00           C  
ATOM    876  CG1 ILE B 151     -17.073  58.256 103.847  1.00  0.00           C  
ATOM    877  CG2 ILE B 151     -18.691  59.663 105.196  1.00  0.00           C  
ATOM    878  CD1 ILE B 151     -17.123  57.173 104.901  1.00  0.00           C  
ATOM    879  N   SER B 152     -16.181  62.310 102.048  1.00  0.00           N  
ATOM    880  CA  SER B 152     -14.936  62.981 101.692  1.00  0.00           C  
ATOM    881  C   SER B 152     -14.482  63.874 102.843  1.00  0.00           C  
ATOM    882  O   SER B 152     -15.072  63.859 103.926  1.00  0.00           O  
ATOM    883  CB  SER B 152     -15.122  63.824 100.425  1.00  0.00           C  
ATOM    884  OG  SER B 152     -15.406  63.010  99.301  1.00  0.00           O  
ATOM    885  N   SER B 153     -13.435  64.654 102.601  1.00  0.00           N  
ATOM    886  CA  SER B 153     -12.892  65.554 103.609  1.00  0.00           C  
ATOM    887  C   SER B 153     -13.825  66.727 103.893  1.00  0.00           C  
ATOM    888  O   SER B 153     -13.370  67.859 104.071  1.00  0.00           O  
ATOM    889  CB  SER B 153     -11.533  66.083 103.153  1.00  0.00           C  
ATOM    890  OG  SER B 153     -10.664  65.013 102.836  1.00  0.00           O  
ATOM    891  N   ASP B 154     -15.127  66.454 103.928  1.00  0.00           N  
ATOM    892  CA  ASP B 154     -16.124  67.490 104.200  1.00  0.00           C  
ATOM    893  C   ASP B 154     -16.707  67.273 105.599  1.00  0.00           C  
ATOM    894  O   ASP B 154     -17.073  68.223 106.298  1.00  0.00           O  
ATOM    895  CB  ASP B 154     -17.275  67.441 103.175  1.00  0.00           C  
ATOM    896  CG  ASP B 154     -16.938  66.626 101.931  1.00  0.00           C  
ATOM    897  OD1 ASP B 154     -16.028  67.023 101.172  1.00  0.00           O  
ATOM    898  OD2 ASP B 154     -17.597  65.587 101.708  1.00  0.00           O  
ATOM    899  N   ASP B 155     -16.780  66.006 105.995  1.00  0.00           N  
ATOM    900  CA  ASP B 155     -17.332  65.633 107.287  1.00  0.00           C  
ATOM    901  C   ASP B 155     -16.306  65.104 108.295  1.00  0.00           C  
ATOM    902  O   ASP B 155     -16.681  64.501 109.304  1.00  0.00           O  
ATOM    903  CB  ASP B 155     -18.442  64.600 107.079  1.00  0.00           C  
ATOM    904  CG  ASP B 155     -18.092  63.579 106.012  1.00  0.00           C  
ATOM    905  OD1 ASP B 155     -17.978  63.962 104.830  1.00  0.00           O  
ATOM    906  OD2 ASP B 155     -17.927  62.392 106.356  1.00  0.00           O  
ATOM    907  N   PHE B 156     -15.018  65.322 108.032  1.00  0.00           N  
ATOM    908  CA  PHE B 156     -13.992  64.865 108.964  1.00  0.00           C  
ATOM    909  C   PHE B 156     -14.077  65.668 110.250  1.00  0.00           C  
ATOM    910  O   PHE B 156     -13.943  65.110 111.336  1.00  0.00           O  
ATOM    911  CB  PHE B 156     -12.586  64.987 108.366  1.00  0.00           C  
ATOM    912  CG  PHE B 156     -12.186  63.813 107.509  1.00  0.00           C  
ATOM    913  CD1 PHE B 156     -12.871  62.603 107.594  1.00  0.00           C  
ATOM    914  CD2 PHE B 156     -11.103  63.907 106.640  1.00  0.00           C  
ATOM    915  CE1 PHE B 156     -12.488  61.506 106.822  1.00  0.00           C  
ATOM    916  CE2 PHE B 156     -10.710  62.816 105.863  1.00  0.00           C  
ATOM    917  CZ  PHE B 156     -11.403  61.613 105.958  1.00  0.00           C  
ATOM    918  N   GLU B 157     -14.302  66.974 110.133  1.00  0.00           N  
ATOM    919  CA  GLU B 157     -14.429  67.807 111.322  1.00  0.00           C  
ATOM    920  C   GLU B 157     -15.454  67.143 112.227  1.00  0.00           C  
ATOM    921  O   GLU B 157     -15.401  67.279 113.448  1.00  0.00           O  
ATOM    922  CB  GLU B 157     -14.924  69.210 110.968  1.00  0.00           C  
ATOM    923  CG  GLU B 157     -15.192  70.076 112.198  1.00  0.00           C  
ATOM    924  CD  GLU B 157     -15.935  71.359 111.877  1.00  0.00           C  
ATOM    925  OE1 GLU B 157     -17.061  71.280 111.340  1.00  0.00           O  
ATOM    926  OE2 GLU B 157     -15.395  72.446 112.167  1.00  0.00           O  
ATOM    927  N   GLN B 158     -16.389  66.423 111.613  1.00  0.00           N  
ATOM    928  CA  GLN B 158     -17.432  65.728 112.353  1.00  0.00           C  
ATOM    929  C   GLN B 158     -17.014  64.308 112.723  1.00  0.00           C  
ATOM    930  O   GLN B 158     -17.214  63.882 113.857  1.00  0.00           O  
ATOM    931  CB  GLN B 158     -18.729  65.689 111.539  1.00  0.00           C  
ATOM    932  CG  GLN B 158     -19.197  67.054 111.059  1.00  0.00           C  
ATOM    933  CD  GLN B 158     -19.189  68.095 112.163  1.00  0.00           C  
ATOM    934  OE1 GLN B 158     -19.786  67.897 113.221  1.00  0.00           O  
ATOM    935  NE2 GLN B 158     -18.513  69.212 111.920  1.00  0.00           N  
ATOM    936  N   ILE B 159     -16.428  63.577 111.779  1.00  0.00           N  
ATOM    937  CA  ILE B 159     -16.003  62.208 112.054  1.00  0.00           C  
ATOM    938  C   ILE B 159     -15.007  62.144 113.216  1.00  0.00           C  
ATOM    939  O   ILE B 159     -15.004  61.189 113.997  1.00  0.00           O  
ATOM    940  CB  ILE B 159     -15.341  61.555 110.817  1.00  0.00           C  
ATOM    941  CG1 ILE B 159     -16.250  61.694 109.596  1.00  0.00           C  
ATOM    942  CG2 ILE B 159     -15.078  60.074 111.090  1.00  0.00           C  
ATOM    943  CD1 ILE B 159     -15.675  61.083 108.327  1.00  0.00           C  
ATOM    944  N   GLU B 160     -14.168  63.168 113.331  1.00  0.00           N  
ATOM    945  CA  GLU B 160     -13.155  63.213 114.381  1.00  0.00           C  
ATOM    946  C   GLU B 160     -13.659  63.637 115.758  1.00  0.00           C  
ATOM    947  O   GLU B 160     -13.417  62.945 116.745  1.00  0.00           O  
ATOM    948  CB  GLU B 160     -11.987  64.110 113.941  1.00  0.00           C  
ATOM    949  CG  GLU B 160     -10.984  63.389 113.039  1.00  0.00           C  
ATOM    950  CD  GLU B 160      -9.951  64.315 112.420  1.00  0.00           C  
ATOM    951  OE1 GLU B 160      -9.502  65.256 113.109  1.00  0.00           O  
ATOM    952  OE2 GLU B 160      -9.577  64.088 111.247  1.00  0.00           O  
ATOM    953  N   LYS B 161     -14.357  64.763 115.836  1.00  0.00           N  
ATOM    954  CA  LYS B 161     -14.863  65.227 117.120  1.00  0.00           C  
ATOM    955  C   LYS B 161     -15.802  64.211 117.762  1.00  0.00           C  
ATOM    956  O   LYS B 161     -16.314  64.436 118.857  1.00  0.00           O  
ATOM    957  CB  LYS B 161     -15.562  66.577 116.957  1.00  0.00           C  
ATOM    958  CG  LYS B 161     -14.795  67.728 117.597  1.00  0.00           C  
ATOM    959  CD  LYS B 161     -13.327  67.742 117.164  1.00  0.00           C  
ATOM    960  CE  LYS B 161     -12.502  68.681 118.036  1.00  0.00           C  
ATOM    961  NZ  LYS B 161     -11.050  68.630 117.713  1.00  0.00           N  
ATOM    962  N   THR B 162     -16.013  63.092 117.071  1.00  0.00           N  
ATOM    963  CA  THR B 162     -16.867  62.002 117.553  1.00  0.00           C  
ATOM    964  C   THR B 162     -16.016  61.005 118.306  1.00  0.00           C  
ATOM    965  O   THR B 162     -16.218  60.757 119.491  1.00  0.00           O  
ATOM    966  CB  THR B 162     -17.529  61.241 116.398  1.00  0.00           C  
ATOM    967  OG1 THR B 162     -18.570  62.047 115.839  1.00  0.00           O  
ATOM    968  CG2 THR B 162     -18.102  59.901 116.886  1.00  0.00           C  
ATOM    969  N   MET B 163     -15.069  60.412 117.591  1.00  0.00           N  
ATOM    970  CA  MET B 163     -14.165  59.456 118.193  1.00  0.00           C  
ATOM    971  C   MET B 163     -13.474  60.170 119.350  1.00  0.00           C  
ATOM    972  O   MET B 163     -12.740  59.564 120.131  1.00  0.00           O  
ATOM    973  CB  MET B 163     -13.162  58.976 117.141  1.00  0.00           C  
ATOM    974  CG  MET B 163     -12.536  60.083 116.317  1.00  0.00           C  
ATOM    975  SD  MET B 163     -12.011  59.486 114.706  1.00  0.00           S  
ATOM    976  CE  MET B 163     -10.809  58.231 115.157  1.00  0.00           C  
ATOM    977  N   LYS B 164     -13.740  61.470 119.450  1.00  0.00           N  
ATOM    978  CA  LYS B 164     -13.185  62.298 120.503  1.00  0.00           C  
ATOM    979  C   LYS B 164     -14.225  62.445 121.604  1.00  0.00           C  
ATOM    980  O   LYS B 164     -13.923  62.944 122.687  1.00  0.00           O  
ATOM    981  CB  LYS B 164     -12.797  63.670 119.955  1.00  0.00           C  
ATOM    982  CG  LYS B 164     -12.068  64.532 120.958  1.00  0.00           C  
ATOM    983  CD  LYS B 164     -11.594  65.817 120.326  1.00  0.00           C  
ATOM    984  CE  LYS B 164     -10.911  66.688 121.358  1.00  0.00           C  
ATOM    985  NZ  LYS B 164     -10.403  67.957 120.768  1.00  0.00           N  
ATOM    986  N   GLN B 165     -15.458  62.032 121.311  1.00  0.00           N  
ATOM    987  CA  GLN B 165     -16.537  62.066 122.297  1.00  0.00           C  
ATOM    988  C   GLN B 165     -16.190  60.896 123.193  1.00  0.00           C  
ATOM    989  O   GLN B 165     -15.907  61.061 124.380  1.00  0.00           O  
ATOM    990  CB  GLN B 165     -17.907  61.784 121.661  1.00  0.00           C  
ATOM    991  CG  GLN B 165     -18.539  62.918 120.857  1.00  0.00           C  
ATOM    992  CD  GLN B 165     -19.919  62.544 120.296  1.00  0.00           C  
ATOM    993  OE1 GLN B 165     -20.579  63.361 119.649  1.00  0.00           O  
ATOM    994  NE2 GLN B 165     -20.351  61.308 120.544  1.00  0.00           N  
ATOM    995  N   ILE B 166     -16.214  59.713 122.585  1.00  0.00           N  
ATOM    996  CA  ILE B 166     -15.896  58.457 123.249  1.00  0.00           C  
ATOM    997  C   ILE B 166     -14.647  58.611 124.105  1.00  0.00           C  
ATOM    998  O   ILE B 166     -14.604  58.158 125.249  1.00  0.00           O  
ATOM    999  CB  ILE B 166     -15.643  57.346 122.212  1.00  0.00           C  
ATOM   1000  CG1 ILE B 166     -14.935  56.158 122.866  1.00  0.00           C  
ATOM   1001  CG2 ILE B 166     -14.810  57.889 121.082  1.00  0.00           C  
ATOM   1002  CD1 ILE B 166     -14.491  55.087 121.894  1.00  0.00           C  
ATOM   1003  N   VAL B 167     -13.625  59.243 123.536  1.00  0.00           N  
ATOM   1004  CA  VAL B 167     -12.373  59.466 124.249  1.00  0.00           C  
ATOM   1005  C   VAL B 167     -12.654  59.973 125.660  1.00  0.00           C  
ATOM   1006  O   VAL B 167     -12.340  59.304 126.645  1.00  0.00           O  
ATOM   1007  CB  VAL B 167     -11.491  60.491 123.504  1.00  0.00           C  
ATOM   1008  CG1 VAL B 167     -10.356  60.950 124.398  1.00  0.00           C  
ATOM   1009  CG2 VAL B 167     -10.940  59.867 122.237  1.00  0.00           C  
ATOM   1010  N   ASN B 168     -13.262  61.150 125.744  1.00  0.00           N  
ATOM   1011  CA  ASN B 168     -13.587  61.759 127.025  1.00  0.00           C  
ATOM   1012  C   ASN B 168     -14.444  60.844 127.897  1.00  0.00           C  
ATOM   1013  O   ASN B 168     -14.644  61.116 129.081  1.00  0.00           O  
ATOM   1014  CB  ASN B 168     -14.306  63.086 126.790  1.00  0.00           C  
ATOM   1015  CG  ASN B 168     -13.595  63.953 125.769  1.00  0.00           C  
ATOM   1016  OD1 ASN B 168     -12.371  64.088 125.803  1.00  0.00           O  
ATOM   1017  ND2 ASN B 168     -14.359  64.550 124.855  1.00  0.00           N  
ATOM   1018  N   GLU B 169     -14.940  59.758 127.308  1.00  0.00           N  
ATOM   1019  CA  GLU B 169     -15.778  58.796 128.027  1.00  0.00           C  
ATOM   1020  C   GLU B 169     -14.971  57.734 128.767  1.00  0.00           C  
ATOM   1021  O   GLU B 169     -15.514  56.967 129.565  1.00  0.00           O  
ATOM   1022  CB  GLU B 169     -16.767  58.130 127.065  1.00  0.00           C  
ATOM   1023  CG  GLU B 169     -18.005  58.976 126.792  1.00  0.00           C  
ATOM   1024  CD  GLU B 169     -18.856  58.429 125.671  1.00  0.00           C  
ATOM   1025  OE1 GLU B 169     -18.984  57.188 125.575  1.00  0.00           O  
ATOM   1026  OE2 GLU B 169     -19.403  59.242 124.896  1.00  0.00           O  
ATOM   1027  N   ASN B 170     -13.672  57.689 128.491  1.00  0.00           N  
ATOM   1028  CA  ASN B 170     -12.769  56.757 129.153  1.00  0.00           C  
ATOM   1029  C   ASN B 170     -13.327  55.340 129.264  1.00  0.00           C  
ATOM   1030  O   ASN B 170     -13.279  54.729 130.333  1.00  0.00           O  
ATOM   1031  CB  ASN B 170     -12.438  57.283 130.555  1.00  0.00           C  
ATOM   1032  CG  ASN B 170     -12.171  58.784 130.569  1.00  0.00           C  
ATOM   1033  OD1 ASN B 170     -11.190  59.258 129.998  1.00  0.00           O  
ATOM   1034  ND2 ASN B 170     -13.056  59.540 131.219  1.00  0.00           N  
ATOM   1035  N   MET B 171     -13.868  54.822 128.168  1.00  0.00           N  
ATOM   1036  CA  MET B 171     -14.394  53.464 128.174  1.00  0.00           C  
ATOM   1037  C   MET B 171     -13.159  52.582 128.009  1.00  0.00           C  
ATOM   1038  O   MET B 171     -12.059  53.112 127.871  1.00  0.00           O  
ATOM   1039  CB  MET B 171     -15.349  53.279 127.002  1.00  0.00           C  
ATOM   1040  CG  MET B 171     -16.149  54.529 126.675  1.00  0.00           C  
ATOM   1041  SD  MET B 171     -17.510  54.180 125.562  1.00  0.00           S  
ATOM   1042  CE  MET B 171     -16.706  53.139 124.315  1.00  0.00           C  
ATOM   1043  N   LYS B 172     -13.303  51.259 128.023  1.00  0.00           N  
ATOM   1044  CA  LYS B 172     -12.116  50.421 127.864  1.00  0.00           C  
ATOM   1045  C   LYS B 172     -12.218  49.231 126.923  1.00  0.00           C  
ATOM   1046  O   LYS B 172     -13.297  48.740 126.617  1.00  0.00           O  
ATOM   1047  CB  LYS B 172     -11.592  49.958 129.232  1.00  0.00           C  
ATOM   1048  CG  LYS B 172     -12.566  49.174 130.102  1.00  0.00           C  
ATOM   1049  CD  LYS B 172     -11.931  48.852 131.454  1.00  0.00           C  
ATOM   1050  CE  LYS B 172     -12.885  48.102 132.371  1.00  0.00           C  
ATOM   1051  NZ  LYS B 172     -12.300  47.901 133.729  1.00  0.00           N  
ATOM   1052  N   ILE B 173     -11.059  48.776 126.471  1.00  0.00           N  
ATOM   1053  CA  ILE B 173     -10.961  47.660 125.541  1.00  0.00           C  
ATOM   1054  C   ILE B 173     -10.879  46.311 126.250  1.00  0.00           C  
ATOM   1055  O   ILE B 173      -9.943  46.044 127.009  1.00  0.00           O  
ATOM   1056  CB  ILE B 173      -9.730  47.835 124.602  1.00  0.00           C  
ATOM   1057  CG1 ILE B 173      -9.973  48.990 123.610  1.00  0.00           C  
ATOM   1058  CG2 ILE B 173      -9.453  46.535 123.854  1.00  0.00           C  
ATOM   1059  CD1 ILE B 173     -10.207  50.373 124.235  1.00  0.00           C  
ATOM   1060  N   GLU B 174     -11.867  45.465 125.965  1.00  0.00           N  
ATOM   1061  CA  GLU B 174     -11.988  44.134 126.554  1.00  0.00           C  
ATOM   1062  C   GLU B 174     -11.534  43.010 125.613  1.00  0.00           C  
ATOM   1063  O   GLU B 174     -12.098  42.834 124.537  1.00  0.00           O  
ATOM   1064  CB  GLU B 174     -13.447  43.917 126.951  1.00  0.00           C  
ATOM   1065  CG  GLU B 174     -14.341  45.128 126.643  1.00  0.00           C  
ATOM   1066  CD  GLU B 174     -14.712  45.945 127.877  1.00  0.00           C  
ATOM   1067  OE1 GLU B 174     -14.173  45.680 128.978  1.00  0.00           O  
ATOM   1068  OE2 GLU B 174     -15.553  46.859 127.739  1.00  0.00           O  
ATOM   1069  N   ARG B 175     -10.514  42.253 126.010  1.00  0.00           N  
ATOM   1070  CA  ARG B 175     -10.039  41.159 125.166  1.00  0.00           C  
ATOM   1071  C   ARG B 175     -10.647  39.820 125.551  1.00  0.00           C  
ATOM   1072  O   ARG B 175     -10.028  39.036 126.270  1.00  0.00           O  
ATOM   1073  CB  ARG B 175      -8.514  41.025 125.216  1.00  0.00           C  
ATOM   1074  CG  ARG B 175      -8.005  39.819 124.417  1.00  0.00           C  
ATOM   1075  CD  ARG B 175      -6.494  39.832 124.197  1.00  0.00           C  
ATOM   1076  NE  ARG B 175      -6.044  38.765 123.292  1.00  0.00           N  
ATOM   1077  CZ  ARG B 175      -5.713  37.532 123.676  1.00  0.00           C  
ATOM   1078  NH1 ARG B 175      -5.776  37.187 124.957  1.00  0.00           N  
ATOM   1079  NH2 ARG B 175      -5.306  36.641 122.779  1.00  0.00           N  
ATOM   1080  N   LYS B 176     -11.859  39.555 125.076  1.00  0.00           N  
ATOM   1081  CA  LYS B 176     -12.510  38.285 125.371  1.00  0.00           C  
ATOM   1082  C   LYS B 176     -11.907  37.207 124.471  1.00  0.00           C  
ATOM   1083  O   LYS B 176     -11.310  37.512 123.432  1.00  0.00           O  
ATOM   1084  CB  LYS B 176     -14.018  38.364 125.105  1.00  0.00           C  
ATOM   1085  CG  LYS B 176     -14.732  37.040 125.356  1.00  0.00           C  
ATOM   1086  CD  LYS B 176     -16.177  37.035 124.882  1.00  0.00           C  
ATOM   1087  CE  LYS B 176     -16.792  35.666 125.142  1.00  0.00           C  
ATOM   1088  NZ  LYS B 176     -18.196  35.528 124.669  1.00  0.00           N  
ATOM   1089  N   VAL B 177     -12.052  35.949 124.878  1.00  0.00           N  
ATOM   1090  CA  VAL B 177     -11.550  34.836 124.080  1.00  0.00           C  
ATOM   1091  C   VAL B 177     -12.785  34.115 123.521  1.00  0.00           C  
ATOM   1092  O   VAL B 177     -13.851  34.131 124.142  1.00  0.00           O  
ATOM   1093  CB  VAL B 177     -10.712  33.851 124.938  1.00  0.00           C  
ATOM   1094  CG1 VAL B 177      -9.907  32.923 124.032  1.00  0.00           C  
ATOM   1095  CG2 VAL B 177      -9.792  34.613 125.880  1.00  0.00           C  
ATOM   1096  N   VAL B 178     -12.658  33.507 122.345  1.00  0.00           N  
ATOM   1097  CA  VAL B 178     -13.786  32.802 121.750  1.00  0.00           C  
ATOM   1098  C   VAL B 178     -13.435  31.461 121.103  1.00  0.00           C  
ATOM   1099  O   VAL B 178     -14.228  30.910 120.346  1.00  0.00           O  
ATOM   1100  CB  VAL B 178     -14.516  33.701 120.723  1.00  0.00           C  
ATOM   1101  CG1 VAL B 178     -15.263  34.826 121.438  1.00  0.00           C  
ATOM   1102  CG2 VAL B 178     -13.524  34.282 119.738  1.00  0.00           C  
ATOM   1103  N   SER B 179     -12.244  30.947 121.399  1.00  0.00           N  
ATOM   1104  CA  SER B 179     -11.775  29.650 120.885  1.00  0.00           C  
ATOM   1105  C   SER B 179     -12.143  29.231 119.448  1.00  0.00           C  
ATOM   1106  O   SER B 179     -12.743  28.168 119.239  1.00  0.00           O  
ATOM   1107  CB  SER B 179     -12.205  28.538 121.853  1.00  0.00           C  
ATOM   1108  OG  SER B 179     -13.617  28.438 121.944  1.00  0.00           O  
ATOM   1109  N   ARG B 180     -11.762  30.054 118.470  1.00  0.00           N  
ATOM   1110  CA  ARG B 180     -12.012  29.780 117.047  1.00  0.00           C  
ATOM   1111  C   ARG B 180     -13.432  29.508 116.522  1.00  0.00           C  
ATOM   1112  O   ARG B 180     -13.753  29.907 115.400  1.00  0.00           O  
ATOM   1113  CB  ARG B 180     -11.128  28.624 116.577  1.00  0.00           C  
ATOM   1114  CG  ARG B 180     -11.532  28.115 115.211  1.00  0.00           C  
ATOM   1115  CD  ARG B 180     -10.593  27.074 114.676  1.00  0.00           C  
ATOM   1116  NE  ARG B 180     -10.807  26.903 113.244  1.00  0.00           N  
ATOM   1117  CZ  ARG B 180     -10.043  26.156 112.459  1.00  0.00           C  
ATOM   1118  NH1 ARG B 180      -9.010  25.504 112.972  1.00  0.00           N  
ATOM   1119  NH2 ARG B 180     -10.307  26.073 111.163  1.00  0.00           N  
ATOM   1120  N   ASP B 181     -14.268  28.820 117.300  1.00  0.00           N  
ATOM   1121  CA  ASP B 181     -15.619  28.488 116.838  1.00  0.00           C  
ATOM   1122  C   ASP B 181     -16.782  29.279 117.449  1.00  0.00           C  
ATOM   1123  O   ASP B 181     -17.619  29.810 116.719  1.00  0.00           O  
ATOM   1124  CB  ASP B 181     -15.868  26.983 117.016  1.00  0.00           C  
ATOM   1125  CG  ASP B 181     -14.884  26.128 116.217  1.00  0.00           C  
ATOM   1126  OD1 ASP B 181     -15.064  25.980 114.991  1.00  0.00           O  
ATOM   1127  OD2 ASP B 181     -13.918  25.620 116.825  1.00  0.00           O  
ATOM   1128  N   GLU B 182     -16.825  29.362 118.776  1.00  0.00           N  
ATOM   1129  CA  GLU B 182     -17.886  30.068 119.495  1.00  0.00           C  
ATOM   1130  C   GLU B 182     -18.382  31.362 118.848  1.00  0.00           C  
ATOM   1131  O   GLU B 182     -19.588  31.561 118.700  1.00  0.00           O  
ATOM   1132  CB  GLU B 182     -17.436  30.358 120.939  1.00  0.00           C  
ATOM   1133  CG  GLU B 182     -18.472  31.077 121.796  1.00  0.00           C  
ATOM   1134  CD  GLU B 182     -17.953  31.415 123.181  1.00  0.00           C  
ATOM   1135  OE1 GLU B 182     -16.992  32.209 123.288  1.00  0.00           O  
ATOM   1136  OE2 GLU B 182     -18.505  30.880 124.166  1.00  0.00           O  
ATOM   1137  N   ALA B 183     -17.456  32.240 118.468  1.00  0.00           N  
ATOM   1138  CA  ALA B 183     -17.810  33.533 117.867  1.00  0.00           C  
ATOM   1139  C   ALA B 183     -18.113  33.482 116.366  1.00  0.00           C  
ATOM   1140  O   ALA B 183     -18.491  34.502 115.768  1.00  0.00           O  
ATOM   1141  CB  ALA B 183     -16.698  34.557 118.151  1.00  0.00           C  
ATOM   1142  N   LYS B 184     -17.944  32.300 115.764  1.00  0.00           N  
ATOM   1143  CA  LYS B 184     -18.211  32.109 114.330  1.00  0.00           C  
ATOM   1144  C   LYS B 184     -19.646  32.471 113.962  1.00  0.00           C  
ATOM   1145  O   LYS B 184     -20.148  32.061 112.921  1.00  0.00           O  
ATOM   1146  CB  LYS B 184     -17.966  30.655 113.899  1.00  0.00           C  
ATOM   1147  CG  LYS B 184     -16.523  30.191 113.877  1.00  0.00           C  
ATOM   1148  CD  LYS B 184     -16.462  28.816 113.250  1.00  0.00           C  
ATOM   1149  CE  LYS B 184     -15.106  28.186 113.379  1.00  0.00           C  
ATOM   1150  NZ  LYS B 184     -14.073  29.121 112.921  1.00  0.00           N  
ATOM   1151  N   GLU B 185     -20.299  33.250 114.815  1.00  0.00           N  
ATOM   1152  CA  GLU B 185     -21.685  33.644 114.596  1.00  0.00           C  
ATOM   1153  C   GLU B 185     -21.886  35.087 115.003  1.00  0.00           C  
ATOM   1154  O   GLU B 185     -22.342  35.914 114.212  1.00  0.00           O  
ATOM   1155  CB  GLU B 185     -22.609  32.734 115.415  1.00  0.00           C  
ATOM   1156  CG  GLU B 185     -22.409  31.277 115.060  1.00  0.00           C  
ATOM   1157  CD  GLU B 185     -22.978  30.337 116.091  1.00  0.00           C  
ATOM   1158  OE1 GLU B 185     -24.205  30.385 116.312  1.00  0.00           O  
ATOM   1159  OE2 GLU B 185     -22.200  29.558 116.682  1.00  0.00           O  
ATOM   1160  N   LEU B 194     -21.521  35.389 116.242  1.00  0.00           N  
ATOM   1161  CA  LEU B 194     -21.679  36.735 116.770  1.00  0.00           C  
ATOM   1162  C   LEU B 194     -20.677  37.636 116.060  1.00  0.00           C  
ATOM   1163  O   LEU B 194     -20.167  37.273 114.995  1.00  0.00           O  
ATOM   1164  CB  LEU B 194     -21.429  36.729 118.282  1.00  0.00           C  
ATOM   1165  CG  LEU B 194     -22.153  37.778 119.131  1.00  0.00           C  
ATOM   1166  CD1 LEU B 194     -21.724  39.181 118.742  1.00  0.00           C  
ATOM   1167  CD2 LEU B 194     -23.647  37.600 118.953  1.00  0.00           C  
ATOM   1168  N   GLU B 195     -17.601  37.514 108.642  1.00  0.00           N  
ATOM   1169  CA  GLU B 195     -17.826  36.861 107.362  1.00  0.00           C  
ATOM   1170  C   GLU B 195     -16.769  35.797 107.063  1.00  0.00           C  
ATOM   1171  O   GLU B 195     -17.102  34.706 106.609  1.00  0.00           O  
ATOM   1172  CB  GLU B 195     -17.867  37.905 106.245  1.00  0.00           C  
ATOM   1173  CG  GLU B 195     -17.901  37.314 104.849  1.00  0.00           C  
ATOM   1174  CD  GLU B 195     -16.514  37.061 104.291  1.00  0.00           C  
ATOM   1175  OE1 GLU B 195     -15.884  38.022 103.802  1.00  0.00           O  
ATOM   1176  OE2 GLU B 195     -16.046  35.906 104.350  1.00  0.00           O  
ATOM   1177  N   LEU B 196     -15.500  36.113 107.309  1.00  0.00           N  
ATOM   1178  CA  LEU B 196     -14.411  35.160 107.076  1.00  0.00           C  
ATOM   1179  C   LEU B 196     -13.757  34.847 108.425  1.00  0.00           C  
ATOM   1180  O   LEU B 196     -12.597  35.187 108.668  1.00  0.00           O  
ATOM   1181  CB  LEU B 196     -13.382  35.754 106.100  1.00  0.00           C  
ATOM   1182  CG  LEU B 196     -12.304  34.861 105.460  1.00  0.00           C  
ATOM   1183  CD1 LEU B 196     -11.211  34.543 106.459  1.00  0.00           C  
ATOM   1184  CD2 LEU B 196     -12.939  33.590 104.920  1.00  0.00           C  
ATOM   1185  N   ILE B 197     -14.527  34.196 109.296  1.00  0.00           N  
ATOM   1186  CA  ILE B 197     -14.083  33.835 110.646  1.00  0.00           C  
ATOM   1187  C   ILE B 197     -13.408  32.457 110.719  1.00  0.00           C  
ATOM   1188  O   ILE B 197     -12.693  32.161 111.681  1.00  0.00           O  
ATOM   1189  CB  ILE B 197     -15.290  33.864 111.645  1.00  0.00           C  
ATOM   1190  CG1 ILE B 197     -15.937  35.253 111.645  1.00  0.00           C  
ATOM   1191  CG2 ILE B 197     -14.829  33.493 113.051  1.00  0.00           C  
ATOM   1192  CD1 ILE B 197     -17.189  35.356 112.495  1.00  0.00           C  
ATOM   1193  N   ASP B 198     -13.631  31.623 109.703  1.00  0.00           N  
ATOM   1194  CA  ASP B 198     -13.051  30.279 109.674  1.00  0.00           C  
ATOM   1195  C   ASP B 198     -11.687  30.230 108.991  1.00  0.00           C  
ATOM   1196  O   ASP B 198     -10.746  29.632 109.515  1.00  0.00           O  
ATOM   1197  CB  ASP B 198     -14.001  29.297 108.976  1.00  0.00           C  
ATOM   1198  CG  ASP B 198     -15.310  29.114 109.722  1.00  0.00           C  
ATOM   1199  OD1 ASP B 198     -16.142  30.044 109.707  1.00  0.00           O  
ATOM   1200  OD2 ASP B 198     -15.505  28.040 110.329  1.00  0.00           O  
ATOM   1201  N   ALA B 199     -11.587  30.844 107.816  1.00  0.00           N  
ATOM   1202  CA  ALA B 199     -10.332  30.866 107.077  1.00  0.00           C  
ATOM   1203  C   ALA B 199      -9.368  31.801 107.803  1.00  0.00           C  
ATOM   1204  O   ALA B 199      -8.938  32.823 107.264  1.00  0.00           O  
ATOM   1205  CB  ALA B 199     -10.573  31.347 105.649  1.00  0.00           C  
ATOM   1206  N   ILE B 200      -9.037  31.441 109.037  1.00  0.00           N  
ATOM   1207  CA  ILE B 200      -8.143  32.245 109.851  1.00  0.00           C  
ATOM   1208  C   ILE B 200      -7.365  31.414 110.896  1.00  0.00           C  
ATOM   1209  O   ILE B 200      -6.907  31.958 111.900  1.00  0.00           O  
ATOM   1210  CB  ILE B 200      -8.963  33.384 110.550  1.00  0.00           C  
ATOM   1211  CG1 ILE B 200      -8.035  34.427 111.176  1.00  0.00           C  
ATOM   1212  CG2 ILE B 200      -9.884  32.794 111.602  1.00  0.00           C  
ATOM   1213  CD1 ILE B 200      -8.774  35.609 111.797  1.00  0.00           C  
ATOM   1214  N   PRO B 201      -7.199  30.088 110.672  1.00  0.00           N  
ATOM   1215  CA  PRO B 201      -6.460  29.280 111.656  1.00  0.00           C  
ATOM   1216  C   PRO B 201      -4.998  28.988 111.273  1.00  0.00           C  
ATOM   1217  O   PRO B 201      -4.714  28.598 110.140  1.00  0.00           O  
ATOM   1218  CB  PRO B 201      -7.290  28.008 111.724  1.00  0.00           C  
ATOM   1219  CG  PRO B 201      -7.635  27.801 110.288  1.00  0.00           C  
ATOM   1220  CD  PRO B 201      -7.982  29.205 109.784  1.00  0.00           C  
ATOM   1221  N   GLU B 202      -4.079  29.161 112.222  1.00  0.00           N  
ATOM   1222  CA  GLU B 202      -2.658  28.907 111.970  1.00  0.00           C  
ATOM   1223  C   GLU B 202      -1.915  28.249 113.137  1.00  0.00           C  
ATOM   1224  O   GLU B 202      -0.690  28.109 113.091  1.00  0.00           O  
ATOM   1225  CB  GLU B 202      -1.941  30.209 111.590  1.00  0.00           C  
ATOM   1226  CG  GLU B 202      -2.276  30.734 110.202  1.00  0.00           C  
ATOM   1227  CD  GLU B 202      -1.558  32.030 109.878  1.00  0.00           C  
ATOM   1228  OE1 GLU B 202      -0.313  32.061 109.985  1.00  0.00           O  
ATOM   1229  OE2 GLU B 202      -2.236  33.015 109.514  1.00  0.00           O  
ATOM   1230  N   ASP B 203      -2.645  27.856 114.180  1.00  0.00           N  
ATOM   1231  CA  ASP B 203      -2.030  27.203 115.337  1.00  0.00           C  
ATOM   1232  C   ASP B 203      -3.071  26.631 116.309  1.00  0.00           C  
ATOM   1233  O   ASP B 203      -2.790  25.664 117.019  1.00  0.00           O  
ATOM   1234  CB  ASP B 203      -1.102  28.179 116.076  1.00  0.00           C  
ATOM   1235  CG  ASP B 203      -0.036  27.466 116.900  1.00  0.00           C  
ATOM   1236  OD1 ASP B 203      -0.400  26.716 117.829  1.00  0.00           O  
ATOM   1237  OD2 ASP B 203       1.167  27.656 116.616  1.00  0.00           O  
ATOM   1238  N   GLU B 205      -4.263  27.229 116.333  1.00  0.00           N  
ATOM   1239  CA  GLU B 205      -5.357  26.783 117.201  1.00  0.00           C  
ATOM   1240  C   GLU B 205      -6.617  27.635 117.043  1.00  0.00           C  
ATOM   1241  O   GLU B 205      -7.416  27.392 116.139  1.00  0.00           O  
ATOM   1242  CB  GLU B 205      -4.906  26.764 118.669  1.00  0.00           C  
ATOM   1243  CG  GLU B 205      -4.513  25.372 119.162  1.00  0.00           C  
ATOM   1244  CD  GLU B 205      -3.386  25.389 120.179  1.00  0.00           C  
ATOM   1245  OE1 GLU B 205      -3.554  26.008 121.250  1.00  0.00           O  
ATOM   1246  OE2 GLU B 205      -2.329  24.779 119.903  1.00  0.00           O  
ATOM   1247  N   ASN B 206      -6.795  28.623 117.918  1.00  0.00           N  
ATOM   1248  CA  ASN B 206      -7.967  29.506 117.867  1.00  0.00           C  
ATOM   1249  C   ASN B 206      -7.569  30.991 117.933  1.00  0.00           C  
ATOM   1250  O   ASN B 206      -6.439  31.318 118.309  1.00  0.00           O  
ATOM   1251  CB  ASN B 206      -8.913  29.188 119.032  1.00  0.00           C  
ATOM   1252  CG  ASN B 206      -9.386  27.741 119.035  1.00  0.00           C  
ATOM   1253  OD1 ASN B 206     -10.063  27.301 119.964  1.00  0.00           O  
ATOM   1254  ND2 ASN B 206      -9.036  26.997 117.993  1.00  0.00           N  
ATOM   1255  N   VAL B 207      -8.494  31.883 117.569  1.00  0.00           N  
ATOM   1256  CA  VAL B 207      -8.237  33.329 117.600  1.00  0.00           C  
ATOM   1257  C   VAL B 207      -9.126  33.995 118.662  1.00  0.00           C  
ATOM   1258  O   VAL B 207      -9.885  33.308 119.356  1.00  0.00           O  
ATOM   1259  CB  VAL B 207      -8.491  33.987 116.205  1.00  0.00           C  
ATOM   1260  CG1 VAL B 207      -8.144  35.476 116.234  1.00  0.00           C  
ATOM   1261  CG2 VAL B 207      -7.645  33.294 115.155  1.00  0.00           C  
ATOM   1262  N   THR B 208      -9.036  35.321 118.789  1.00  0.00           N  
ATOM   1263  CA  THR B 208      -9.816  36.055 119.789  1.00  0.00           C  
ATOM   1264  C   THR B 208     -10.739  37.171 119.300  1.00  0.00           C  
ATOM   1265  O   THR B 208     -10.641  37.646 118.166  1.00  0.00           O  
ATOM   1266  CB  THR B 208      -8.898  36.661 120.858  1.00  0.00           C  
ATOM   1267  OG1 THR B 208      -7.835  37.372 120.214  1.00  0.00           O  
ATOM   1268  CG2 THR B 208      -8.335  35.574 121.764  1.00  0.00           C  
ATOM   1269  N   LEU B 209     -11.616  37.588 120.211  1.00  0.00           N  
ATOM   1270  CA  LEU B 209     -12.612  38.621 119.976  1.00  0.00           C  
ATOM   1271  C   LEU B 209     -12.351  39.886 120.798  1.00  0.00           C  
ATOM   1272  O   LEU B 209     -12.466  39.873 122.027  1.00  0.00           O  
ATOM   1273  CB  LEU B 209     -14.003  38.055 120.312  1.00  0.00           C  
ATOM   1274  CG  LEU B 209     -15.272  38.918 120.328  1.00  0.00           C  
ATOM   1275  CD1 LEU B 209     -15.331  39.782 121.581  1.00  0.00           C  
ATOM   1276  CD2 LEU B 209     -15.308  39.761 119.072  1.00  0.00           C  
ATOM   1277  N   TYR B 210     -11.986  40.975 120.124  1.00  0.00           N  
ATOM   1278  CA  TYR B 210     -11.750  42.245 120.806  1.00  0.00           C  
ATOM   1279  C   TYR B 210     -13.041  43.053 120.795  1.00  0.00           C  
ATOM   1280  O   TYR B 210     -14.028  42.638 120.197  1.00  0.00           O  
ATOM   1281  CB  TYR B 210     -10.634  43.025 120.108  1.00  0.00           C  
ATOM   1282  CG  TYR B 210      -9.237  42.533 120.419  1.00  0.00           C  
ATOM   1283  CD1 TYR B 210      -8.779  41.311 119.935  1.00  0.00           C  
ATOM   1284  CD2 TYR B 210      -8.366  43.303 121.198  1.00  0.00           C  
ATOM   1285  CE1 TYR B 210      -7.482  40.867 120.216  1.00  0.00           C  
ATOM   1286  CE2 TYR B 210      -7.072  42.868 121.485  1.00  0.00           C  
ATOM   1287  CZ  TYR B 210      -6.636  41.652 120.991  1.00  0.00           C  
ATOM   1288  OH  TYR B 210      -5.353  41.231 121.264  1.00  0.00           O  
ATOM   1289  N   SER B 211     -13.031  44.206 121.445  1.00  0.00           N  
ATOM   1290  CA  SER B 211     -14.221  45.033 121.501  1.00  0.00           C  
ATOM   1291  C   SER B 211     -13.922  46.289 122.288  1.00  0.00           C  
ATOM   1292  O   SER B 211     -12.766  46.577 122.566  1.00  0.00           O  
ATOM   1293  CB  SER B 211     -15.352  44.271 122.184  1.00  0.00           C  
ATOM   1294  OG  SER B 211     -16.476  45.108 122.399  1.00  0.00           O  
ATOM   1295  N   GLN B 212     -14.961  47.039 122.644  1.00  0.00           N  
ATOM   1296  CA  GLN B 212     -14.786  48.260 123.422  1.00  0.00           C  
ATOM   1297  C   GLN B 212     -16.106  48.767 123.987  1.00  0.00           C  
ATOM   1298  O   GLN B 212     -16.405  49.962 123.942  1.00  0.00           O  
ATOM   1299  CB  GLN B 212     -14.122  49.353 122.571  1.00  0.00           C  
ATOM   1300  CG  GLN B 212     -15.002  50.004 121.505  1.00  0.00           C  
ATOM   1301  CD  GLN B 212     -14.312  51.187 120.834  1.00  0.00           C  
ATOM   1302  OE1 GLN B 212     -13.301  51.026 120.150  1.00  0.00           O  
ATOM   1303  NE2 GLN B 212     -14.858  52.381 121.034  1.00  0.00           N  
ATOM   1304  N   GLY B 213     -16.887  47.845 124.535  1.00  0.00           N  
ATOM   1305  CA  GLY B 213     -18.166  48.215 125.108  1.00  0.00           C  
ATOM   1306  C   GLY B 213     -19.317  48.088 124.124  1.00  0.00           C  
ATOM   1307  O   GLY B 213     -19.967  47.039 124.050  1.00  0.00           O  
ATOM   1308  N   ASP B 214     -19.560  49.150 123.357  1.00  0.00           N  
ATOM   1309  CA  ASP B 214     -20.648  49.178 122.379  1.00  0.00           C  
ATOM   1310  C   ASP B 214     -20.230  48.774 120.958  1.00  0.00           C  
ATOM   1311  O   ASP B 214     -21.076  48.612 120.078  1.00  0.00           O  
ATOM   1312  CB  ASP B 214     -21.272  50.576 122.353  1.00  0.00           C  
ATOM   1313  CG  ASP B 214     -21.619  51.085 123.738  1.00  0.00           C  
ATOM   1314  OD1 ASP B 214     -20.701  51.222 124.573  1.00  0.00           O  
ATOM   1315  OD2 ASP B 214     -22.810  51.353 123.986  1.00  0.00           O  
ATOM   1316  N   PHE B 215     -18.928  48.623 120.738  1.00  0.00           N  
ATOM   1317  CA  PHE B 215     -18.392  48.228 119.434  1.00  0.00           C  
ATOM   1318  C   PHE B 215     -17.860  46.807 119.617  1.00  0.00           C  
ATOM   1319  O   PHE B 215     -17.964  46.235 120.701  1.00  0.00           O  
ATOM   1320  CB  PHE B 215     -17.245  49.171 119.038  1.00  0.00           C  
ATOM   1321  CG  PHE B 215     -16.744  48.993 117.622  1.00  0.00           C  
ATOM   1322  CD1 PHE B 215     -17.370  49.633 116.556  1.00  0.00           C  
ATOM   1323  CD2 PHE B 215     -15.621  48.208 117.360  1.00  0.00           C  
ATOM   1324  CE1 PHE B 215     -16.883  49.496 115.252  1.00  0.00           C  
ATOM   1325  CE2 PHE B 215     -15.127  48.062 116.058  1.00  0.00           C  
ATOM   1326  CZ  PHE B 215     -15.759  48.709 115.006  1.00  0.00           C  
ATOM   1327  N   THR B 216     -17.294  46.237 118.562  1.00  0.00           N  
ATOM   1328  CA  THR B 216     -16.729  44.897 118.625  1.00  0.00           C  
ATOM   1329  C   THR B 216     -15.956  44.672 117.334  1.00  0.00           C  
ATOM   1330  O   THR B 216     -16.265  45.292 116.319  1.00  0.00           O  
ATOM   1331  CB  THR B 216     -17.825  43.837 118.759  1.00  0.00           C  
ATOM   1332  OG1 THR B 216     -18.653  44.140 119.891  1.00  0.00           O  
ATOM   1333  CG2 THR B 216     -17.204  42.475 118.960  1.00  0.00           C  
ATOM   1334  N   ASP B 217     -14.954  43.799 117.358  1.00  0.00           N  
ATOM   1335  CA  ASP B 217     -14.159  43.566 116.157  1.00  0.00           C  
ATOM   1336  C   ASP B 217     -13.171  42.414 116.342  1.00  0.00           C  
ATOM   1337  O   ASP B 217     -13.018  41.884 117.444  1.00  0.00           O  
ATOM   1338  CB  ASP B 217     -13.421  44.865 115.792  1.00  0.00           C  
ATOM   1339  CG  ASP B 217     -12.710  44.792 114.452  1.00  0.00           C  
ATOM   1340  OD1 ASP B 217     -13.341  44.375 113.460  1.00  0.00           O  
ATOM   1341  OD2 ASP B 217     -11.519  45.171 114.391  1.00  0.00           O  
ATOM   1342  N   LEU B 218     -12.510  42.023 115.257  1.00  0.00           N  
ATOM   1343  CA  LEU B 218     -11.541  40.935 115.304  1.00  0.00           C  
ATOM   1344  C   LEU B 218     -10.147  41.425 114.943  1.00  0.00           C  
ATOM   1345  O   LEU B 218      -9.821  41.578 113.765  1.00  0.00           O  
ATOM   1346  CB  LEU B 218     -11.951  39.814 114.343  1.00  0.00           C  
ATOM   1347  CG  LEU B 218     -11.134  38.513 114.303  1.00  0.00           C  
ATOM   1348  CD1 LEU B 218     -11.886  37.514 113.458  1.00  0.00           C  
ATOM   1349  CD2 LEU B 218      -9.740  38.727 113.732  1.00  0.00           C  
ATOM   1350  N   CYS B 219      -9.334  41.675 115.967  1.00  0.00           N  
ATOM   1351  CA  CYS B 219      -7.953  42.122 115.787  1.00  0.00           C  
ATOM   1352  C   CYS B 219      -7.075  40.983 116.339  1.00  0.00           C  
ATOM   1353  O   CYS B 219      -7.570  40.133 117.089  1.00  0.00           O  
ATOM   1354  CB  CYS B 219      -7.708  43.435 116.558  1.00  0.00           C  
ATOM   1355  SG  CYS B 219      -8.712  44.888 116.031  1.00  0.00           S  
ATOM   1356  N   ARG B 220      -5.795  40.939 115.967  1.00  0.00           N  
ATOM   1357  CA  ARG B 220      -4.927  39.865 116.459  1.00  0.00           C  
ATOM   1358  C   ARG B 220      -3.548  40.327 116.934  1.00  0.00           C  
ATOM   1359  O   ARG B 220      -2.595  39.537 116.955  1.00  0.00           O  
ATOM   1360  CB  ARG B 220      -4.754  38.786 115.387  1.00  0.00           C  
ATOM   1361  CG  ARG B 220      -5.832  38.788 114.320  1.00  0.00           C  
ATOM   1362  CD  ARG B 220      -5.590  39.906 113.320  1.00  0.00           C  
ATOM   1363  NE  ARG B 220      -6.630  39.975 112.298  1.00  0.00           N  
ATOM   1364  CZ  ARG B 220      -6.525  40.689 111.183  1.00  0.00           C  
ATOM   1365  NH1 ARG B 220      -5.421  41.388 110.952  1.00  0.00           N  
ATOM   1366  NH2 ARG B 220      -7.520  40.712 110.305  1.00  0.00           N  
ATOM   1367  N   GLY B 221      -3.453  41.601 117.316  1.00  0.00           N  
ATOM   1368  CA  GLY B 221      -2.202  42.160 117.803  1.00  0.00           C  
ATOM   1369  C   GLY B 221      -2.323  42.560 119.265  1.00  0.00           C  
ATOM   1370  O   GLY B 221      -2.287  41.699 120.147  1.00  0.00           O  
ATOM   1371  N   VAL B 222      -2.462  43.860 119.523  1.00  0.00           N  
ATOM   1372  CA  VAL B 222      -2.606  44.383 120.883  1.00  0.00           C  
ATOM   1373  C   VAL B 222      -3.326  45.720 120.843  1.00  0.00           C  
ATOM   1374  O   VAL B 222      -2.973  46.595 120.054  1.00  0.00           O  
ATOM   1375  CB  VAL B 222      -1.247  44.636 121.571  1.00  0.00           C  
ATOM   1376  CG1 VAL B 222      -1.484  45.090 123.007  1.00  0.00           C  
ATOM   1377  CG2 VAL B 222      -0.381  43.388 121.531  1.00  0.00           C  
ATOM   1378  N   HIS B 223      -4.331  45.877 121.695  1.00  0.00           N  
ATOM   1379  CA  HIS B 223      -5.080  47.124 121.761  1.00  0.00           C  
ATOM   1380  C   HIS B 223      -4.664  47.901 123.006  1.00  0.00           C  
ATOM   1381  O   HIS B 223      -4.094  47.334 123.940  1.00  0.00           O  
ATOM   1382  CB  HIS B 223      -6.590  46.850 121.799  1.00  0.00           C  
ATOM   1383  CG  HIS B 223      -7.194  46.568 120.455  1.00  0.00           C  
ATOM   1384  ND1 HIS B 223      -8.557  46.494 120.254  1.00  0.00           N  
ATOM   1385  CD2 HIS B 223      -6.626  46.369 119.241  1.00  0.00           C  
ATOM   1386  CE1 HIS B 223      -8.802  46.267 118.975  1.00  0.00           C  
ATOM   1387  NE2 HIS B 223      -7.648  46.188 118.338  1.00  0.00           N  
ATOM   1388  N   VAL B 224      -4.934  49.204 123.009  1.00  0.00           N  
ATOM   1389  CA  VAL B 224      -4.593  50.047 124.149  1.00  0.00           C  
ATOM   1390  C   VAL B 224      -5.530  49.661 125.273  1.00  0.00           C  
ATOM   1391  O   VAL B 224      -6.569  49.066 125.030  1.00  0.00           O  
ATOM   1392  CB  VAL B 224      -4.765  51.553 123.814  1.00  0.00           C  
ATOM   1393  CG1 VAL B 224      -5.640  52.235 124.849  1.00  0.00           C  
ATOM   1394  CG2 VAL B 224      -3.400  52.226 123.753  1.00  0.00           C  
ATOM   1395  N   PRO B 225      -5.170  49.977 126.520  1.00  0.00           N  
ATOM   1396  CA  PRO B 225      -6.058  49.616 127.623  1.00  0.00           C  
ATOM   1397  C   PRO B 225      -7.352  50.421 127.676  1.00  0.00           C  
ATOM   1398  O   PRO B 225      -8.416  49.861 127.944  1.00  0.00           O  
ATOM   1399  CB  PRO B 225      -5.185  49.835 128.851  1.00  0.00           C  
ATOM   1400  CG  PRO B 225      -4.292  50.937 128.426  1.00  0.00           C  
ATOM   1401  CD  PRO B 225      -3.905  50.526 127.028  1.00  0.00           C  
ATOM   1402  N   SER B 226      -7.277  51.723 127.413  1.00  0.00           N  
ATOM   1403  CA  SER B 226      -8.481  52.559 127.463  1.00  0.00           C  
ATOM   1404  C   SER B 226      -8.663  53.453 126.236  1.00  0.00           C  
ATOM   1405  O   SER B 226      -7.690  53.814 125.580  1.00  0.00           O  
ATOM   1406  CB  SER B 226      -8.457  53.427 128.730  1.00  0.00           C  
ATOM   1407  OG  SER B 226      -9.596  54.269 128.815  1.00  0.00           O  
ATOM   1408  N   THR B 227      -9.912  53.798 125.925  1.00  0.00           N  
ATOM   1409  CA  THR B 227     -10.187  54.675 124.789  1.00  0.00           C  
ATOM   1410  C   THR B 227      -9.732  56.059 125.204  1.00  0.00           C  
ATOM   1411  O   THR B 227      -9.618  56.968 124.387  1.00  0.00           O  
ATOM   1412  CB  THR B 227     -11.703  54.738 124.421  1.00  0.00           C  
ATOM   1413  OG1 THR B 227     -12.456  55.293 125.511  1.00  0.00           O  
ATOM   1414  CG2 THR B 227     -12.226  53.348 124.076  1.00  0.00           C  
ATOM   1415  N   ALA B 228      -9.474  56.206 126.495  1.00  0.00           N  
ATOM   1416  CA  ALA B 228      -9.017  57.468 127.035  1.00  0.00           C  
ATOM   1417  C   ALA B 228      -7.503  57.544 126.910  1.00  0.00           C  
ATOM   1418  O   ALA B 228      -6.926  58.629 127.049  1.00  0.00           O  
ATOM   1419  CB  ALA B 228      -9.423  57.584 128.480  1.00  0.00           C  
ATOM   1420  N   LYS B 229      -6.867  56.395 126.646  1.00  0.00           N  
ATOM   1421  CA  LYS B 229      -5.409  56.327 126.498  1.00  0.00           C  
ATOM   1422  C   LYS B 229      -4.916  56.752 125.118  1.00  0.00           C  
ATOM   1423  O   LYS B 229      -3.731  56.635 124.813  1.00  0.00           O  
ATOM   1424  CB  LYS B 229      -4.881  54.920 126.827  1.00  0.00           C  
ATOM   1425  CG  LYS B 229      -3.343  54.806 126.754  1.00  0.00           C  
ATOM   1426  CD  LYS B 229      -2.766  53.744 127.688  1.00  0.00           C  
ATOM   1427  CE  LYS B 229      -3.001  54.105 129.158  1.00  0.00           C  
ATOM   1428  NZ  LYS B 229      -2.412  53.116 130.121  1.00  0.00           N  
ATOM   1429  N   ILE B 230      -5.828  57.242 124.284  1.00  0.00           N  
ATOM   1430  CA  ILE B 230      -5.474  57.729 122.953  1.00  0.00           C  
ATOM   1431  C   ILE B 230      -5.125  59.209 123.139  1.00  0.00           C  
ATOM   1432  O   ILE B 230      -5.586  59.849 124.096  1.00  0.00           O  
ATOM   1433  CB  ILE B 230      -6.651  57.588 121.969  1.00  0.00           C  
ATOM   1434  CG1 ILE B 230      -6.976  56.104 121.769  1.00  0.00           C  
ATOM   1435  CG2 ILE B 230      -6.304  58.254 120.645  1.00  0.00           C  
ATOM   1436  CD1 ILE B 230      -8.168  55.843 120.886  1.00  0.00           C  
ATOM   1437  N   LYS B 231      -4.320  59.765 122.239  1.00  0.00           N  
ATOM   1438  CA  LYS B 231      -3.913  61.159 122.396  1.00  0.00           C  
ATOM   1439  C   LYS B 231      -4.156  62.044 121.164  1.00  0.00           C  
ATOM   1440  O   LYS B 231      -5.214  62.657 121.033  1.00  0.00           O  
ATOM   1441  CB  LYS B 231      -2.429  61.204 122.791  1.00  0.00           C  
ATOM   1442  CG  LYS B 231      -1.892  59.928 123.470  1.00  0.00           C  
ATOM   1443  CD  LYS B 231      -2.482  59.694 124.854  1.00  0.00           C  
ATOM   1444  CE  LYS B 231      -2.069  60.777 125.842  1.00  0.00           C  
ATOM   1445  NZ  LYS B 231      -2.661  60.575 127.195  1.00  0.00           N  
ATOM   1446  N   GLU B 232      -3.164  62.113 120.277  1.00  0.00           N  
ATOM   1447  CA  GLU B 232      -3.242  62.922 119.060  1.00  0.00           C  
ATOM   1448  C   GLU B 232      -3.459  62.021 117.841  1.00  0.00           C  
ATOM   1449  O   GLU B 232      -2.921  60.914 117.775  1.00  0.00           O  
ATOM   1450  CB  GLU B 232      -1.945  63.717 118.879  1.00  0.00           C  
ATOM   1451  CG  GLU B 232      -1.533  64.555 120.078  1.00  0.00           C  
ATOM   1452  CD  GLU B 232      -2.484  65.705 120.348  1.00  0.00           C  
ATOM   1453  OE1 GLU B 232      -2.632  66.571 119.459  1.00  0.00           O  
ATOM   1454  OE2 GLU B 232      -3.082  65.751 121.449  1.00  0.00           O  
ATOM   1455  N   PHE B 233      -4.237  62.500 116.873  1.00  0.00           N  
ATOM   1456  CA  PHE B 233      -4.517  61.718 115.667  1.00  0.00           C  
ATOM   1457  C   PHE B 233      -5.272  62.546 114.637  1.00  0.00           C  
ATOM   1458  O   PHE B 233      -5.978  63.486 114.989  1.00  0.00           O  
ATOM   1459  CB  PHE B 233      -5.361  60.506 116.031  1.00  0.00           C  
ATOM   1460  CG  PHE B 233      -6.719  60.866 116.544  1.00  0.00           C  
ATOM   1461  CD1 PHE B 233      -6.889  61.968 117.380  1.00  0.00           C  
ATOM   1462  CD2 PHE B 233      -7.829  60.107 116.202  1.00  0.00           C  
ATOM   1463  CE1 PHE B 233      -8.143  62.315 117.866  1.00  0.00           C  
ATOM   1464  CE2 PHE B 233      -9.091  60.445 116.684  1.00  0.00           C  
ATOM   1465  CZ  PHE B 233      -9.246  61.553 117.520  1.00  0.00           C  
ATOM   1466  N   LYS B 234      -5.127  62.193 113.364  1.00  0.00           N  
ATOM   1467  CA  LYS B 234      -5.827  62.912 112.306  1.00  0.00           C  
ATOM   1468  C   LYS B 234      -6.179  62.021 111.127  1.00  0.00           C  
ATOM   1469  O   LYS B 234      -5.500  61.034 110.849  1.00  0.00           O  
ATOM   1470  CB  LYS B 234      -4.995  64.098 111.805  1.00  0.00           C  
ATOM   1471  CG  LYS B 234      -5.776  65.059 110.898  1.00  0.00           C  
ATOM   1472  CD  LYS B 234      -4.972  66.306 110.547  1.00  0.00           C  
ATOM   1473  CE  LYS B 234      -5.801  67.301 109.745  1.00  0.00           C  
ATOM   1474  NZ  LYS B 234      -6.899  67.891 110.549  1.00  0.00           N  
ATOM   1475  N   LEU B 235      -7.262  62.374 110.444  1.00  0.00           N  
ATOM   1476  CA  LEU B 235      -7.706  61.627 109.279  1.00  0.00           C  
ATOM   1477  C   LEU B 235      -7.071  62.256 108.053  1.00  0.00           C  
ATOM   1478  O   LEU B 235      -7.028  63.480 107.925  1.00  0.00           O  
ATOM   1479  CB  LEU B 235      -9.227  61.664 109.177  1.00  0.00           C  
ATOM   1480  CG  LEU B 235      -9.936  60.824 110.234  1.00  0.00           C  
ATOM   1481  CD1 LEU B 235     -11.435  60.933 110.040  1.00  0.00           C  
ATOM   1482  CD2 LEU B 235      -9.482  59.373 110.130  1.00  0.00           C  
ATOM   1483  N   LEU B 236      -6.578  61.413 107.154  1.00  0.00           N  
ATOM   1484  CA  LEU B 236      -5.913  61.897 105.955  1.00  0.00           C  
ATOM   1485  C   LEU B 236      -6.723  61.779 104.657  1.00  0.00           C  
ATOM   1486  O   LEU B 236      -7.499  62.677 104.325  1.00  0.00           O  
ATOM   1487  CB  LEU B 236      -4.568  61.184 105.822  1.00  0.00           C  
ATOM   1488  CG  LEU B 236      -3.711  61.301 107.089  1.00  0.00           C  
ATOM   1489  CD1 LEU B 236      -2.404  60.549 106.906  1.00  0.00           C  
ATOM   1490  CD2 LEU B 236      -3.450  62.763 107.402  1.00  0.00           C  
ATOM   1491  N   SER B 237      -6.558  60.680 103.927  1.00  0.00           N  
ATOM   1492  CA  SER B 237      -7.272  60.504 102.664  1.00  0.00           C  
ATOM   1493  C   SER B 237      -8.649  59.851 102.773  1.00  0.00           C  
ATOM   1494  O   SER B 237      -9.055  59.401 103.843  1.00  0.00           O  
ATOM   1495  CB  SER B 237      -6.413  59.694 101.692  1.00  0.00           C  
ATOM   1496  OG  SER B 237      -6.116  58.414 102.222  1.00  0.00           O  
ATOM   1497  N   THR B 238      -9.358  59.813 101.643  1.00  0.00           N  
ATOM   1498  CA  THR B 238     -10.692  59.212 101.546  1.00  0.00           C  
ATOM   1499  C   THR B 238     -10.680  58.208 100.390  1.00  0.00           C  
ATOM   1500  O   THR B 238     -11.717  57.887  99.817  1.00  0.00           O  
ATOM   1501  CB  THR B 238     -11.786  60.281 101.250  1.00  0.00           C  
ATOM   1502  OG1 THR B 238     -11.668  61.374 102.172  1.00  0.00           O  
ATOM   1503  CG2 THR B 238     -13.175  59.673 101.391  1.00  0.00           C  
ATOM   1504  N   ALA B 239      -9.486  57.722 100.062  1.00  0.00           N  
ATOM   1505  CA  ALA B 239      -9.273  56.771  98.976  1.00  0.00           C  
ATOM   1506  C   ALA B 239     -10.337  55.689  98.841  1.00  0.00           C  
ATOM   1507  O   ALA B 239     -11.337  55.675  99.559  1.00  0.00           O  
ATOM   1508  CB  ALA B 239      -7.894  56.123  99.121  1.00  0.00           C  
ATOM   1509  N   GLY B 240     -10.103  54.781  97.900  1.00  0.00           N  
ATOM   1510  CA  GLY B 240     -11.030  53.695  97.666  1.00  0.00           C  
ATOM   1511  C   GLY B 240     -10.342  52.545  96.963  1.00  0.00           C  
ATOM   1512  O   GLY B 240     -10.488  52.375  95.754  1.00  0.00           O  
ATOM   1513  N   ALA B 241      -9.567  51.765  97.710  1.00  0.00           N  
ATOM   1514  CA  ALA B 241      -8.884  50.616  97.130  1.00  0.00           C  
ATOM   1515  C   ALA B 241      -9.970  49.613  96.763  1.00  0.00           C  
ATOM   1516  O   ALA B 241     -11.130  49.990  96.586  1.00  0.00           O  
ATOM   1517  CB  ALA B 241      -7.915  50.009  98.132  1.00  0.00           C  
ATOM   1518  N   TYR B 242      -9.613  48.337  96.655  1.00  0.00           N  
ATOM   1519  CA  TYR B 242     -10.599  47.326  96.279  1.00  0.00           C  
ATOM   1520  C   TYR B 242     -10.268  45.974  96.914  1.00  0.00           C  
ATOM   1521  O   TYR B 242      -9.140  45.504  96.798  1.00  0.00           O  
ATOM   1522  CB  TYR B 242     -10.640  47.220  94.745  1.00  0.00           C  
ATOM   1523  CG  TYR B 242     -10.456  48.563  94.046  1.00  0.00           C  
ATOM   1524  CD1 TYR B 242      -9.183  49.133  93.904  1.00  0.00           C  
ATOM   1525  CD2 TYR B 242     -11.557  49.302  93.603  1.00  0.00           C  
ATOM   1526  CE1 TYR B 242      -9.016  50.406  93.347  1.00  0.00           C  
ATOM   1527  CE2 TYR B 242     -11.397  50.577  93.043  1.00  0.00           C  
ATOM   1528  CZ  TYR B 242     -10.125  51.121  92.922  1.00  0.00           C  
ATOM   1529  OH  TYR B 242      -9.966  52.382  92.388  1.00  0.00           O  
ATOM   1530  N   TRP B 243     -11.252  45.365  97.583  1.00  0.00           N  
ATOM   1531  CA  TRP B 243     -11.089  44.071  98.270  1.00  0.00           C  
ATOM   1532  C   TRP B 243      -9.750  43.372  98.019  1.00  0.00           C  
ATOM   1533  O   TRP B 243      -8.745  43.708  98.647  1.00  0.00           O  
ATOM   1534  CB  TRP B 243     -12.241  43.131  97.897  1.00  0.00           C  
ATOM   1535  CG  TRP B 243     -12.221  41.720  98.501  1.00  0.00           C  
ATOM   1536  CD1 TRP B 243     -13.069  40.699  98.175  1.00  0.00           C  
ATOM   1537  CD2 TRP B 243     -11.336  41.189  99.513  1.00  0.00           C  
ATOM   1538  NE1 TRP B 243     -12.774  39.576  98.907  1.00  0.00           N  
ATOM   1539  CE2 TRP B 243     -11.717  39.845  99.736  1.00  0.00           C  
ATOM   1540  CE3 TRP B 243     -10.263  41.713 100.249  1.00  0.00           C  
ATOM   1541  CZ2 TRP B 243     -11.066  39.019 100.661  1.00  0.00           C  
ATOM   1542  CZ3 TRP B 243      -9.614  40.891 101.169  1.00  0.00           C  
ATOM   1543  CH2 TRP B 243     -10.020  39.558 101.365  1.00  0.00           C  
ATOM   1544  N   ARG B 244      -9.742  42.380  97.134  1.00  0.00           N  
ATOM   1545  CA  ARG B 244      -8.515  41.656  96.820  1.00  0.00           C  
ATOM   1546  C   ARG B 244      -7.688  42.470  95.822  1.00  0.00           C  
ATOM   1547  O   ARG B 244      -6.567  42.100  95.469  1.00  0.00           O  
ATOM   1548  CB  ARG B 244      -8.855  40.272  96.250  1.00  0.00           C  
ATOM   1549  CG  ARG B 244      -7.706  39.562  95.546  1.00  0.00           C  
ATOM   1550  CD  ARG B 244      -6.456  39.483  96.406  1.00  0.00           C  
ATOM   1551  NE  ARG B 244      -5.314  38.988  95.643  1.00  0.00           N  
ATOM   1552  CZ  ARG B 244      -4.083  38.857  96.130  1.00  0.00           C  
ATOM   1553  NH1 ARG B 244      -3.829  39.185  97.389  1.00  0.00           N  
ATOM   1554  NH2 ARG B 244      -3.105  38.394  95.360  1.00  0.00           N  
ATOM   1555  N   GLY B 245      -8.249  43.595  95.390  1.00  0.00           N  
ATOM   1556  CA  GLY B 245      -7.570  44.458  94.440  1.00  0.00           C  
ATOM   1557  C   GLY B 245      -8.168  44.311  93.055  1.00  0.00           C  
ATOM   1558  O   GLY B 245      -8.009  45.188  92.203  1.00  0.00           O  
ATOM   1559  N   ASP B 246      -8.865  43.194  92.841  1.00  0.00           N  
ATOM   1560  CA  ASP B 246      -9.504  42.883  91.562  1.00  0.00           C  
ATOM   1561  C   ASP B 246     -10.459  43.970  91.094  1.00  0.00           C  
ATOM   1562  O   ASP B 246     -10.756  44.921  91.822  1.00  0.00           O  
ATOM   1563  CB  ASP B 246     -10.302  41.574  91.660  1.00  0.00           C  
ATOM   1564  CG  ASP B 246      -9.430  40.372  91.936  1.00  0.00           C  
ATOM   1565  OD1 ASP B 246      -8.757  40.351  92.986  1.00  0.00           O  
ATOM   1566  OD2 ASP B 246      -9.425  39.444  91.102  1.00  0.00           O  
ATOM   1567  N   SER B 247     -10.929  43.815  89.861  1.00  0.00           N  
ATOM   1568  CA  SER B 247     -11.896  44.732  89.283  1.00  0.00           C  
ATOM   1569  C   SER B 247     -13.195  43.936  89.331  1.00  0.00           C  
ATOM   1570  O   SER B 247     -14.020  44.026  88.421  1.00  0.00           O  
ATOM   1571  CB  SER B 247     -11.539  45.066  87.827  1.00  0.00           C  
ATOM   1572  OG  SER B 247     -10.334  45.809  87.730  1.00  0.00           O  
ATOM   1573  N   ASN B 248     -13.357  43.155  90.404  1.00  0.00           N  
ATOM   1574  CA  ASN B 248     -14.534  42.299  90.591  1.00  0.00           C  
ATOM   1575  C   ASN B 248     -15.367  42.603  91.844  1.00  0.00           C  
ATOM   1576  O   ASN B 248     -16.564  42.307  91.887  1.00  0.00           O  
ATOM   1577  CB  ASN B 248     -14.093  40.830  90.620  1.00  0.00           C  
ATOM   1578  CG  ASN B 248     -15.251  39.865  90.438  1.00  0.00           C  
ATOM   1579  OD1 ASN B 248     -15.055  38.654  90.407  1.00  0.00           O  
ATOM   1580  ND2 ASN B 248     -16.461  40.397  90.312  1.00  0.00           N  
ATOM   1581  N   ASN B 249     -14.738  43.191  92.858  1.00  0.00           N  
ATOM   1582  CA  ASN B 249     -15.424  43.520  94.107  1.00  0.00           C  
ATOM   1583  C   ASN B 249     -16.492  44.601  93.909  1.00  0.00           C  
ATOM   1584  O   ASN B 249     -16.758  45.020  92.780  1.00  0.00           O  
ATOM   1585  CB  ASN B 249     -14.403  43.991  95.143  1.00  0.00           C  
ATOM   1586  CG  ASN B 249     -13.057  43.313  94.980  1.00  0.00           C  
ATOM   1587  OD1 ASN B 249     -12.978  42.096  94.782  1.00  0.00           O  
ATOM   1588  ND2 ASN B 249     -11.987  44.096  95.071  1.00  0.00           N  
ATOM   1589  N   LYS B 250     -17.105  45.043  95.008  1.00  0.00           N  
ATOM   1590  CA  LYS B 250     -18.136  46.084  94.954  1.00  0.00           C  
ATOM   1591  C   LYS B 250     -17.578  47.447  95.378  1.00  0.00           C  
ATOM   1592  O   LYS B 250     -16.477  47.829  94.963  1.00  0.00           O  
ATOM   1593  CB  LYS B 250     -19.344  45.715  95.836  1.00  0.00           C  
ATOM   1594  CG  LYS B 250     -19.029  45.432  97.304  1.00  0.00           C  
ATOM   1595  CD  LYS B 250     -18.294  44.113  97.477  1.00  0.00           C  
ATOM   1596  CE  LYS B 250     -19.130  42.948  96.979  1.00  0.00           C  
ATOM   1597  NZ  LYS B 250     -18.364  41.677  96.993  1.00  0.00           N  
ATOM   1598  N   MET B 251     -18.328  48.178  96.201  1.00  0.00           N  
ATOM   1599  CA  MET B 251     -17.875  49.491  96.645  1.00  0.00           C  
ATOM   1600  C   MET B 251     -17.059  49.457  97.942  1.00  0.00           C  
ATOM   1601  O   MET B 251     -17.615  49.307  99.035  1.00  0.00           O  
ATOM   1602  CB  MET B 251     -19.064  50.438  96.812  1.00  0.00           C  
ATOM   1603  CG  MET B 251     -18.643  51.889  96.954  1.00  0.00           C  
ATOM   1604  SD  MET B 251     -17.709  52.473  95.508  1.00  0.00           S  
ATOM   1605  CE  MET B 251     -16.026  51.935  95.883  1.00  0.00           C  
ATOM   1606  N   LEU B 252     -15.739  49.610  97.805  1.00  0.00           N  
ATOM   1607  CA  LEU B 252     -14.818  49.605  98.941  1.00  0.00           C  
ATOM   1608  C   LEU B 252     -14.415  51.027  99.349  1.00  0.00           C  
ATOM   1609  O   LEU B 252     -13.620  51.676  98.657  1.00  0.00           O  
ATOM   1610  CB  LEU B 252     -13.545  48.814  98.600  1.00  0.00           C  
ATOM   1611  CG  LEU B 252     -13.605  47.429  97.943  1.00  0.00           C  
ATOM   1612  CD1 LEU B 252     -14.596  46.543  98.680  1.00  0.00           C  
ATOM   1613  CD2 LEU B 252     -13.992  47.572  96.480  1.00  0.00           C  
ATOM   1614  N   GLN B 253     -14.970  51.503 100.467  1.00  0.00           N  
ATOM   1615  CA  GLN B 253     -14.660  52.840 100.997  1.00  0.00           C  
ATOM   1616  C   GLN B 253     -13.570  52.758 102.089  1.00  0.00           C  
ATOM   1617  O   GLN B 253     -13.861  52.394 103.234  1.00  0.00           O  
ATOM   1618  CB  GLN B 253     -15.920  53.502 101.590  1.00  0.00           C  
ATOM   1619  CG  GLN B 253     -16.968  53.951 100.573  1.00  0.00           C  
ATOM   1620  CD  GLN B 253     -17.942  54.977 101.147  1.00  0.00           C  
ATOM   1621  OE1 GLN B 253     -17.534  56.041 101.616  1.00  0.00           O  
ATOM   1622  NE2 GLN B 253     -19.233  54.662 101.107  1.00  0.00           N  
ATOM   1623  N   ARG B 254     -12.331  53.113 101.733  1.00  0.00           N  
ATOM   1624  CA  ARG B 254     -11.187  53.064 102.655  1.00  0.00           C  
ATOM   1625  C   ARG B 254     -10.725  54.442 103.161  1.00  0.00           C  
ATOM   1626  O   ARG B 254     -10.120  55.206 102.405  1.00  0.00           O  
ATOM   1627  CB  ARG B 254     -10.018  52.360 101.960  1.00  0.00           C  
ATOM   1628  CG  ARG B 254      -8.721  52.402 102.728  1.00  0.00           C  
ATOM   1629  CD  ARG B 254      -7.588  51.810 101.921  1.00  0.00           C  
ATOM   1630  NE  ARG B 254      -7.782  50.391 101.667  1.00  0.00           N  
ATOM   1631  CZ  ARG B 254      -6.851  49.600 101.149  1.00  0.00           C  
ATOM   1632  NH1 ARG B 254      -5.665  50.094 100.832  1.00  0.00           N  
ATOM   1633  NH2 ARG B 254      -7.104  48.314 100.949  1.00  0.00           N  
ATOM   1634  N   ILE B 255     -10.992  54.747 104.439  1.00  0.00           N  
ATOM   1635  CA  ILE B 255     -10.610  56.043 105.037  1.00  0.00           C  
ATOM   1636  C   ILE B 255      -9.320  56.013 105.870  1.00  0.00           C  
ATOM   1637  O   ILE B 255      -9.248  55.333 106.896  1.00  0.00           O  
ATOM   1638  CB  ILE B 255     -11.745  56.628 105.937  1.00  0.00           C  
ATOM   1639  CG1 ILE B 255     -13.018  56.840 105.114  1.00  0.00           C  
ATOM   1640  CG2 ILE B 255     -11.311  57.968 106.526  1.00  0.00           C  
ATOM   1641  CD1 ILE B 255     -14.113  57.590 105.853  1.00  0.00           C  
ATOM   1642  N   TYR B 256      -8.323  56.780 105.425  1.00  0.00           N  
ATOM   1643  CA  TYR B 256      -7.029  56.864 106.090  1.00  0.00           C  
ATOM   1644  C   TYR B 256      -6.959  57.956 107.149  1.00  0.00           C  
ATOM   1645  O   TYR B 256      -7.723  58.920 107.133  1.00  0.00           O  
ATOM   1646  CB  TYR B 256      -5.916  57.132 105.077  1.00  0.00           C  
ATOM   1647  CG  TYR B 256      -5.638  56.025 104.088  1.00  0.00           C  
ATOM   1648  CD1 TYR B 256      -6.561  55.699 103.088  1.00  0.00           C  
ATOM   1649  CD2 TYR B 256      -4.428  55.328 104.122  1.00  0.00           C  
ATOM   1650  CE1 TYR B 256      -6.278  54.705 102.143  1.00  0.00           C  
ATOM   1651  CE2 TYR B 256      -4.134  54.332 103.190  1.00  0.00           C  
ATOM   1652  CZ  TYR B 256      -5.060  54.027 102.205  1.00  0.00           C  
ATOM   1653  OH  TYR B 256      -4.772  53.044 101.288  1.00  0.00           O  
ATOM   1654  N   GLY B 257      -6.001  57.791 108.056  1.00  0.00           N  
ATOM   1655  CA  GLY B 257      -5.767  58.740 109.134  1.00  0.00           C  
ATOM   1656  C   GLY B 257      -4.437  58.386 109.779  1.00  0.00           C  
ATOM   1657  O   GLY B 257      -3.805  57.402 109.394  1.00  0.00           O  
ATOM   1658  N   THR B 258      -3.997  59.168 110.756  1.00  0.00           N  
ATOM   1659  CA  THR B 258      -2.730  58.872 111.420  1.00  0.00           C  
ATOM   1660  C   THR B 258      -2.792  59.180 112.917  1.00  0.00           C  
ATOM   1661  O   THR B 258      -3.656  59.946 113.358  1.00  0.00           O  
ATOM   1662  CB  THR B 258      -1.580  59.673 110.798  1.00  0.00           C  
ATOM   1663  OG1 THR B 258      -0.346  59.194 111.327  1.00  0.00           O  
ATOM   1664  CG2 THR B 258      -1.719  61.156 111.113  1.00  0.00           C  
ATOM   1665  N   ALA B 259      -1.892  58.580 113.701  1.00  0.00           N  
ATOM   1666  CA  ALA B 259      -1.888  58.829 115.143  1.00  0.00           C  
ATOM   1667  C   ALA B 259      -0.516  58.798 115.790  1.00  0.00           C  
ATOM   1668  O   ALA B 259       0.351  58.000 115.431  1.00  0.00           O  
ATOM   1669  CB  ALA B 259      -2.818  57.842 115.865  1.00  0.00           C  
ATOM   1670  N   PHE B 261      -0.348  59.693 116.757  1.00  0.00           N  
ATOM   1671  CA  PHE B 261       0.881  59.824 117.530  1.00  0.00           C  
ATOM   1672  C   PHE B 261       0.506  60.082 118.981  1.00  0.00           C  
ATOM   1673  O   PHE B 261      -0.656  60.313 119.294  1.00  0.00           O  
ATOM   1674  CB  PHE B 261       1.728  61.002 117.032  1.00  0.00           C  
ATOM   1675  CG  PHE B 261       2.381  60.765 115.716  1.00  0.00           C  
ATOM   1676  CD1 PHE B 261       1.699  61.018 114.534  1.00  0.00           C  
ATOM   1677  CD2 PHE B 261       3.668  60.255 115.659  1.00  0.00           C  
ATOM   1678  CE1 PHE B 261       2.289  60.762 113.304  1.00  0.00           C  
ATOM   1679  CE2 PHE B 261       4.275  59.992 114.446  1.00  0.00           C  
ATOM   1680  CZ  PHE B 261       3.585  60.244 113.258  1.00  0.00           C  
ATOM   1681  N   PHE B 262       1.496  60.074 119.864  1.00  0.00           N  
ATOM   1682  CA  PHE B 262       1.231  60.320 121.272  1.00  0.00           C  
ATOM   1683  C   PHE B 262       1.148  61.787 121.662  1.00  0.00           C  
ATOM   1684  O   PHE B 262       0.365  62.148 122.540  1.00  0.00           O  
ATOM   1685  CB  PHE B 262       2.277  59.627 122.112  1.00  0.00           C  
ATOM   1686  CG  PHE B 262       2.180  58.153 122.058  1.00  0.00           C  
ATOM   1687  CD1 PHE B 262       3.178  57.403 121.446  1.00  0.00           C  
ATOM   1688  CD2 PHE B 262       1.093  57.502 122.633  1.00  0.00           C  
ATOM   1689  CE1 PHE B 262       3.099  56.020 121.401  1.00  0.00           C  
ATOM   1690  CE2 PHE B 262       0.996  56.120 122.601  1.00  0.00           C  
ATOM   1691  CZ  PHE B 262       1.999  55.369 121.988  1.00  0.00           C  
ATOM   1692  N   ASP B 263       1.947  62.638 121.022  1.00  0.00           N  
ATOM   1693  CA  ASP B 263       1.917  64.065 121.342  1.00  0.00           C  
ATOM   1694  C   ASP B 263       1.732  65.002 120.132  1.00  0.00           C  
ATOM   1695  O   ASP B 263       1.990  64.629 118.991  1.00  0.00           O  
ATOM   1696  CB  ASP B 263       3.191  64.443 122.108  1.00  0.00           C  
ATOM   1697  CG  ASP B 263       4.440  64.304 121.270  1.00  0.00           C  
ATOM   1698  OD1 ASP B 263       5.551  64.552 121.793  1.00  0.00           O  
ATOM   1699  OD2 ASP B 263       4.315  63.952 120.080  1.00  0.00           O  
ATOM   1700  N   LYS B 264       1.266  66.221 120.399  1.00  0.00           N  
ATOM   1701  CA  LYS B 264       1.076  67.221 119.346  1.00  0.00           C  
ATOM   1702  C   LYS B 264       2.364  67.388 118.524  1.00  0.00           C  
ATOM   1703  O   LYS B 264       2.341  67.346 117.298  1.00  0.00           O  
ATOM   1704  CB  LYS B 264       0.702  68.580 119.952  1.00  0.00           C  
ATOM   1705  CG  LYS B 264      -0.756  68.764 120.387  1.00  0.00           C  
ATOM   1706  CD  LYS B 264      -1.013  68.284 121.804  1.00  0.00           C  
ATOM   1707  CE  LYS B 264      -1.874  69.271 122.599  1.00  0.00           C  
ATOM   1708  NZ  LYS B 264      -1.115  70.508 122.947  1.00  0.00           N  
ATOM   1709  N   LYS B 266       3.478  67.592 119.221  1.00  0.00           N  
ATOM   1710  CA  LYS B 266       4.800  67.767 118.612  1.00  0.00           C  
ATOM   1711  C   LYS B 266       5.031  66.866 117.397  1.00  0.00           C  
ATOM   1712  O   LYS B 266       5.281  67.364 116.298  1.00  0.00           O  
ATOM   1713  CB  LYS B 266       5.882  67.502 119.669  1.00  0.00           C  
ATOM   1714  CG  LYS B 266       7.312  67.614 119.188  1.00  0.00           C  
ATOM   1715  CD  LYS B 266       8.279  67.267 120.316  1.00  0.00           C  
ATOM   1716  CE  LYS B 266       9.743  67.308 119.862  1.00  0.00           C  
ATOM   1717  NZ  LYS B 266      10.702  67.038 120.992  1.00  0.00           N  
ATOM   1718  N   GLU B 267       4.942  65.549 117.600  1.00  0.00           N  
ATOM   1719  CA  GLU B 267       5.144  64.576 116.519  1.00  0.00           C  
ATOM   1720  C   GLU B 267       4.023  64.485 115.484  1.00  0.00           C  
ATOM   1721  O   GLU B 267       4.106  63.698 114.552  1.00  0.00           O  
ATOM   1722  CB  GLU B 267       5.425  63.179 117.087  1.00  0.00           C  
ATOM   1723  CG  GLU B 267       6.845  63.020 117.610  1.00  0.00           C  
ATOM   1724  CD  GLU B 267       7.537  61.761 117.092  1.00  0.00           C  
ATOM   1725  OE1 GLU B 267       7.393  61.446 115.884  1.00  0.00           O  
ATOM   1726  OE2 GLU B 267       8.239  61.095 117.895  1.00  0.00           O  
ATOM   1727  N   LEU B 268       2.975  65.280 115.645  1.00  0.00           N  
ATOM   1728  CA  LEU B 268       1.904  65.271 114.668  1.00  0.00           C  
ATOM   1729  C   LEU B 268       2.113  66.444 113.725  1.00  0.00           C  
ATOM   1730  O   LEU B 268       2.042  66.266 112.514  1.00  0.00           O  
ATOM   1731  CB  LEU B 268       0.526  65.374 115.317  1.00  0.00           C  
ATOM   1732  CG  LEU B 268      -0.644  65.332 114.323  1.00  0.00           C  
ATOM   1733  CD1 LEU B 268      -0.551  64.087 113.453  1.00  0.00           C  
ATOM   1734  CD2 LEU B 268      -1.958  65.332 115.083  1.00  0.00           C  
ATOM   1735  N   LYS B 269       2.373  67.641 114.250  1.00  0.00           N  
ATOM   1736  CA  LYS B 269       2.599  68.764 113.344  1.00  0.00           C  
ATOM   1737  C   LYS B 269       3.708  68.349 112.392  1.00  0.00           C  
ATOM   1738  O   LYS B 269       3.509  68.295 111.179  1.00  0.00           O  
ATOM   1739  CB  LYS B 269       3.012  70.037 114.085  1.00  0.00           C  
ATOM   1740  CG  LYS B 269       1.878  70.757 114.802  1.00  0.00           C  
ATOM   1741  CD  LYS B 269       0.521  70.689 114.055  1.00  0.00           C  
ATOM   1742  CE  LYS B 269      -0.234  69.367 114.343  1.00  0.00           C  
ATOM   1743  NZ  LYS B 269      -1.664  69.339 113.912  1.00  0.00           N  
ATOM   1744  N   ALA B 270       4.866  68.031 112.955  1.00  0.00           N  
ATOM   1745  CA  ALA B 270       6.004  67.605 112.167  1.00  0.00           C  
ATOM   1746  C   ALA B 270       5.616  66.652 111.021  1.00  0.00           C  
ATOM   1747  O   ALA B 270       6.137  66.755 109.913  1.00  0.00           O  
ATOM   1748  CB  ALA B 270       7.034  66.941 113.079  1.00  0.00           C  
ATOM   1749  N   HIS B 271       4.684  65.745 111.285  1.00  0.00           N  
ATOM   1750  CA  HIS B 271       4.269  64.760 110.299  1.00  0.00           C  
ATOM   1751  C   HIS B 271       3.402  65.345 109.207  1.00  0.00           C  
ATOM   1752  O   HIS B 271       3.727  65.219 108.035  1.00  0.00           O  
ATOM   1753  CB  HIS B 271       3.539  63.632 111.003  1.00  0.00           C  
ATOM   1754  CG  HIS B 271       3.366  62.399 110.171  1.00  0.00           C  
ATOM   1755  ND1 HIS B 271       2.174  62.077 109.553  1.00  0.00           N  
ATOM   1756  CD2 HIS B 271       4.213  61.374 109.917  1.00  0.00           C  
ATOM   1757  CE1 HIS B 271       2.294  60.902 108.962  1.00  0.00           C  
ATOM   1758  NE2 HIS B 271       3.519  60.453 109.168  1.00  0.00           N  
ATOM   1759  N   LEU B 272       2.291  65.969 109.585  1.00  0.00           N  
ATOM   1760  CA  LEU B 272       1.401  66.592 108.605  1.00  0.00           C  
ATOM   1761  C   LEU B 272       2.220  67.554 107.775  1.00  0.00           C  
ATOM   1762  O   LEU B 272       2.056  67.650 106.573  1.00  0.00           O  
ATOM   1763  CB  LEU B 272       0.299  67.400 109.278  1.00  0.00           C  
ATOM   1764  CG  LEU B 272      -0.653  66.736 110.260  1.00  0.00           C  
ATOM   1765  CD1 LEU B 272      -1.899  67.618 110.352  1.00  0.00           C  
ATOM   1766  CD2 LEU B 272      -1.011  65.322 109.809  1.00  0.00           C  
ATOM   1767  N   GLN B 273       3.096  68.276 108.453  1.00  0.00           N  
ATOM   1768  CA  GLN B 273       3.960  69.241 107.812  1.00  0.00           C  
ATOM   1769  C   GLN B 273       4.835  68.488 106.827  1.00  0.00           C  
ATOM   1770  O   GLN B 273       4.977  68.883 105.675  1.00  0.00           O  
ATOM   1771  CB  GLN B 273       4.816  69.940 108.869  1.00  0.00           C  
ATOM   1772  CG  GLN B 273       5.349  71.296 108.458  1.00  0.00           C  
ATOM   1773  CD  GLN B 273       5.744  72.140 109.657  1.00  0.00           C  
ATOM   1774  OE1 GLN B 273       4.909  72.446 110.521  1.00  0.00           O  
ATOM   1775  NE2 GLN B 273       7.018  72.523 109.721  1.00  0.00           N  
ATOM   1776  N   MET B 274       5.413  67.391 107.293  1.00  0.00           N  
ATOM   1777  CA  MET B 274       6.263  66.562 106.462  1.00  0.00           C  
ATOM   1778  C   MET B 274       5.495  66.053 105.248  1.00  0.00           C  
ATOM   1779  O   MET B 274       6.057  65.958 104.167  1.00  0.00           O  
ATOM   1780  CB  MET B 274       6.795  65.403 107.290  1.00  0.00           C  
ATOM   1781  CG  MET B 274       7.371  64.275 106.511  1.00  0.00           C  
ATOM   1782  SD  MET B 274       6.044  63.372 105.762  1.00  0.00           S  
ATOM   1783  CE  MET B 274       5.874  62.020 106.935  1.00  0.00           C  
ATOM   1784  N   LEU B 275       4.217  65.721 105.426  1.00  0.00           N  
ATOM   1785  CA  LEU B 275       3.382  65.235 104.329  1.00  0.00           C  
ATOM   1786  C   LEU B 275       2.924  66.406 103.460  1.00  0.00           C  
ATOM   1787  O   LEU B 275       2.039  66.263 102.615  1.00  0.00           O  
ATOM   1788  CB  LEU B 275       2.136  64.519 104.860  1.00  0.00           C  
ATOM   1789  CG  LEU B 275       2.162  63.171 105.577  1.00  0.00           C  
ATOM   1790  CD1 LEU B 275       0.746  62.809 105.956  1.00  0.00           C  
ATOM   1791  CD2 LEU B 275       2.735  62.094 104.700  1.00  0.00           C  
ATOM   1792  N   GLU B 276       3.498  67.577 103.691  1.00  0.00           N  
ATOM   1793  CA  GLU B 276       3.138  68.747 102.906  1.00  0.00           C  
ATOM   1794  C   GLU B 276       4.371  69.073 102.086  1.00  0.00           C  
ATOM   1795  O   GLU B 276       4.281  69.294 100.875  1.00  0.00           O  
ATOM   1796  CB  GLU B 276       2.769  69.918 103.816  1.00  0.00           C  
ATOM   1797  CG  GLU B 276       1.487  70.640 103.399  1.00  0.00           C  
ATOM   1798  CD  GLU B 276       0.328  69.687 103.085  1.00  0.00           C  
ATOM   1799  OE1 GLU B 276       0.169  68.690 103.823  1.00  0.00           O  
ATOM   1800  OE2 GLU B 276      -0.434  69.935 102.110  1.00  0.00           O  
ATOM   1801  N   GLU B 277       5.521  69.083 102.757  1.00  0.00           N  
ATOM   1802  CA  GLU B 277       6.808  69.336 102.116  1.00  0.00           C  
ATOM   1803  C   GLU B 277       7.159  68.077 101.315  1.00  0.00           C  
ATOM   1804  O   GLU B 277       8.326  67.698 101.192  1.00  0.00           O  
ATOM   1805  CB  GLU B 277       7.882  69.616 103.180  1.00  0.00           C  
ATOM   1806  CG  GLU B 277       7.564  70.828 104.082  1.00  0.00           C  
ATOM   1807  CD  GLU B 277       8.477  70.923 105.309  1.00  0.00           C  
ATOM   1808  OE1 GLU B 277       8.251  71.825 106.162  1.00  0.00           O  
ATOM   1809  OE2 GLU B 277       9.417  70.095 105.415  1.00  0.00           O  
ATOM   1810  N   ARG B 278       6.108  67.446 100.793  1.00  0.00           N  
ATOM   1811  CA  ARG B 278       6.157  66.229  99.987  1.00  0.00           C  
ATOM   1812  C   ARG B 278       5.311  66.513  98.763  1.00  0.00           C  
ATOM   1813  O   ARG B 278       5.637  66.115  97.648  1.00  0.00           O  
ATOM   1814  CB  ARG B 278       5.521  65.073 100.734  1.00  0.00           C  
ATOM   1815  CG  ARG B 278       6.490  64.064 101.271  1.00  0.00           C  
ATOM   1816  CD  ARG B 278       5.712  62.933 101.931  1.00  0.00           C  
ATOM   1817  NE  ARG B 278       6.587  61.924 102.515  1.00  0.00           N  
ATOM   1818  CZ  ARG B 278       6.151  60.817 103.099  1.00  0.00           C  
ATOM   1819  NH1 ARG B 278       4.849  60.570 103.185  1.00  0.00           N  
ATOM   1820  NH2 ARG B 278       7.022  59.952 103.587  1.00  0.00           N  
ATOM   1821  N   LYS B 279       4.187  67.172  99.006  1.00  0.00           N  
ATOM   1822  CA  LYS B 279       3.287  67.570  97.946  1.00  0.00           C  
ATOM   1823  C   LYS B 279       4.121  68.541  97.141  1.00  0.00           C  
ATOM   1824  O   LYS B 279       3.986  68.634  95.927  1.00  0.00           O  
ATOM   1825  CB  LYS B 279       2.056  68.253  98.533  1.00  0.00           C  
ATOM   1826  CG  LYS B 279       1.042  67.252  99.089  1.00  0.00           C  
ATOM   1827  CD  LYS B 279      -0.189  67.934  99.691  1.00  0.00           C  
ATOM   1828  CE  LYS B 279      -1.426  67.014  99.643  1.00  0.00           C  
ATOM   1829  NZ  LYS B 279      -1.312  65.689 100.349  1.00  0.00           N  
ATOM   1830  N   GLU B 281       5.011  69.238  97.836  1.00  0.00           N  
ATOM   1831  CA  GLU B 281       5.924  70.173  97.200  1.00  0.00           C  
ATOM   1832  C   GLU B 281       7.004  69.382  96.457  1.00  0.00           C  
ATOM   1833  O   GLU B 281       8.015  69.948  96.044  1.00  0.00           O  
ATOM   1834  CB  GLU B 281       6.619  71.056  98.241  1.00  0.00           C  
ATOM   1835  CG  GLU B 281       5.726  72.021  98.997  1.00  0.00           C  
ATOM   1836  CD  GLU B 281       6.523  72.885  99.959  1.00  0.00           C  
ATOM   1837  OE1 GLU B 281       7.195  72.310 100.838  1.00  0.00           O  
ATOM   1838  OE2 GLU B 281       6.487  74.135  99.841  1.00  0.00           O  
ATOM   1839  N   ARG B 282       6.815  68.077  96.305  1.00  0.00           N  
ATOM   1840  CA  ARG B 282       7.802  67.274  95.613  1.00  0.00           C  
ATOM   1841  C   ARG B 282       7.171  66.259  94.697  1.00  0.00           C  
ATOM   1842  O   ARG B 282       7.874  65.549  93.992  1.00  0.00           O  
ATOM   1843  CB  ARG B 282       8.706  66.538  96.603  1.00  0.00           C  
ATOM   1844  CG  ARG B 282       9.764  67.404  97.252  1.00  0.00           C  
ATOM   1845  CD  ARG B 282      10.711  66.546  98.058  1.00  0.00           C  
ATOM   1846  NE  ARG B 282      11.676  67.333  98.825  1.00  0.00           N  
ATOM   1847  CZ  ARG B 282      12.734  67.940  98.305  1.00  0.00           C  
ATOM   1848  NH1 ARG B 282      12.970  67.852  97.003  1.00  0.00           N  
ATOM   1849  NH2 ARG B 282      13.562  68.627  99.086  1.00  0.00           N  
ATOM   1850  N   ASP B 283       5.855  66.163  94.691  1.00  0.00           N  
ATOM   1851  CA  ASP B 283       5.253  65.183  93.819  1.00  0.00           C  
ATOM   1852  C   ASP B 283       5.577  65.476  92.356  1.00  0.00           C  
ATOM   1853  O   ASP B 283       5.235  66.546  91.833  1.00  0.00           O  
ATOM   1854  CB  ASP B 283       3.751  65.141  94.021  1.00  0.00           C  
ATOM   1855  CG  ASP B 283       3.115  64.002  93.270  1.00  0.00           C  
ATOM   1856  OD1 ASP B 283       2.497  64.275  92.231  1.00  0.00           O  
ATOM   1857  OD2 ASP B 283       3.252  62.828  93.700  1.00  0.00           O  
ATOM   1858  N   HIS B 291       6.230  64.518  91.693  1.00  0.00           N  
ATOM   1859  CA  HIS B 291       6.605  64.686  90.293  1.00  0.00           C  
ATOM   1860  C   HIS B 291       5.383  64.980  89.428  1.00  0.00           C  
ATOM   1861  O   HIS B 291       5.480  65.721  88.453  1.00  0.00           O  
ATOM   1862  CB  HIS B 291       7.346  63.453  89.766  1.00  0.00           C  
ATOM   1863  CG  HIS B 291       6.478  62.250  89.606  1.00  0.00           C  
ATOM   1864  ND1 HIS B 291       6.188  61.397  90.645  1.00  0.00           N  
ATOM   1865  CD2 HIS B 291       5.790  61.788  88.538  1.00  0.00           C  
ATOM   1866  CE1 HIS B 291       5.355  60.460  90.225  1.00  0.00           C  
ATOM   1867  NE2 HIS B 291       5.097  60.678  88.949  1.00  0.00           N  
ATOM   1868  N   ARG B 292       4.232  64.423  89.783  1.00  0.00           N  
ATOM   1869  CA  ARG B 292       3.015  64.686  89.011  1.00  0.00           C  
ATOM   1870  C   ARG B 292       2.611  66.172  89.018  1.00  0.00           C  
ATOM   1871  O   ARG B 292       2.132  66.662  88.010  1.00  0.00           O  
ATOM   1872  CB  ARG B 292       1.824  63.865  89.530  1.00  0.00           C  
ATOM   1873  CG  ARG B 292       1.965  62.348  89.466  1.00  0.00           C  
ATOM   1874  CD  ARG B 292       0.766  61.615  90.139  1.00  0.00           C  
ATOM   1875  NE  ARG B 292       0.873  61.487  91.604  1.00  0.00           N  
ATOM   1876  CZ  ARG B 292       0.497  62.407  92.503  1.00  0.00           C  
ATOM   1877  NH1 ARG B 292      -0.032  63.569  92.123  1.00  0.00           N  
ATOM   1878  NH2 ARG B 292       0.647  62.163  93.803  1.00  0.00           N  
ATOM   1879  N   LYS B 293       2.774  66.889  90.134  1.00  0.00           N  
ATOM   1880  CA  LYS B 293       2.389  68.309  90.132  1.00  0.00           C  
ATOM   1881  C   LYS B 293       3.461  69.125  89.445  1.00  0.00           C  
ATOM   1882  O   LYS B 293       3.213  70.243  89.027  1.00  0.00           O  
ATOM   1883  CB  LYS B 293       2.189  68.909  91.549  1.00  0.00           C  
ATOM   1884  CG  LYS B 293       1.134  68.243  92.416  1.00  0.00           C  
ATOM   1885  CD  LYS B 293      -0.155  68.006  91.645  1.00  0.00           C  
ATOM   1886  CE  LYS B 293      -0.850  66.718  92.078  1.00  0.00           C  
ATOM   1887  NZ  LYS B 293      -1.840  66.285  91.037  1.00  0.00           N  
ATOM   1888  N   ILE B 296       4.665  68.585  89.351  1.00  0.00           N  
ATOM   1889  CA  ILE B 296       5.734  69.311  88.706  1.00  0.00           C  
ATOM   1890  C   ILE B 296       5.753  68.974  87.214  1.00  0.00           C  
ATOM   1891  O   ILE B 296       6.047  69.824  86.376  1.00  0.00           O  
ATOM   1892  CB  ILE B 296       7.064  68.979  89.390  1.00  0.00           C  
ATOM   1893  CG1 ILE B 296       6.896  69.216  90.894  1.00  0.00           C  
ATOM   1894  CG2 ILE B 296       8.197  69.867  88.853  1.00  0.00           C  
ATOM   1895  CD1 ILE B 296       8.114  68.965  91.677  1.00  0.00           C  
ATOM   1896  N   GLY B 297       5.399  67.739  86.884  1.00  0.00           N  
ATOM   1897  CA  GLY B 297       5.373  67.334  85.494  1.00  0.00           C  
ATOM   1898  C   GLY B 297       4.419  68.187  84.690  1.00  0.00           C  
ATOM   1899  O   GLY B 297       4.738  68.593  83.573  1.00  0.00           O  
ATOM   1900  N   LYS B 298       3.239  68.441  85.241  1.00  0.00           N  
ATOM   1901  CA  LYS B 298       2.229  69.281  84.590  1.00  0.00           C  
ATOM   1902  C   LYS B 298       2.735  70.739  84.591  1.00  0.00           C  
ATOM   1903  O   LYS B 298       2.799  71.422  83.575  1.00  0.00           O  
ATOM   1904  CB  LYS B 298       0.940  69.164  85.380  1.00  0.00           C  
ATOM   1905  CG  LYS B 298      -0.196  70.026  84.933  1.00  0.00           C  
ATOM   1906  CD  LYS B 298      -1.482  69.567  85.632  1.00  0.00           C  
ATOM   1907  CE  LYS B 298      -2.721  70.314  85.147  1.00  0.00           C  
ATOM   1908  NZ  LYS B 298      -3.957  69.758  85.777  1.00  0.00           N  
ATOM   1909  N   GLU B 303       3.114  71.187  85.766  1.00  0.00           N  
ATOM   1910  CA  GLU B 303       3.650  72.503  85.984  1.00  0.00           C  
ATOM   1911  C   GLU B 303       4.748  72.828  84.944  1.00  0.00           C  
ATOM   1912  O   GLU B 303       4.776  73.891  84.322  1.00  0.00           O  
ATOM   1913  CB  GLU B 303       4.192  72.482  87.410  1.00  0.00           C  
ATOM   1914  CG  GLU B 303       4.767  73.744  88.026  1.00  0.00           C  
ATOM   1915  CD  GLU B 303       5.261  73.462  89.468  1.00  0.00           C  
ATOM   1916  OE1 GLU B 303       4.382  73.295  90.362  1.00  0.00           O  
ATOM   1917  OE2 GLU B 303       6.510  73.382  89.687  1.00  0.00           O  
ATOM   1918  N   LEU B 305       5.644  71.883  84.734  1.00  0.00           N  
ATOM   1919  CA  LEU B 305       6.749  72.105  83.829  1.00  0.00           C  
ATOM   1920  C   LEU B 305       6.622  71.414  82.501  1.00  0.00           C  
ATOM   1921  O   LEU B 305       7.577  71.379  81.741  1.00  0.00           O  
ATOM   1922  CB  LEU B 305       8.038  71.690  84.506  1.00  0.00           C  
ATOM   1923  CG  LEU B 305       8.709  72.721  85.399  1.00  0.00           C  
ATOM   1924  CD1 LEU B 305       7.728  73.634  85.997  1.00  0.00           C  
ATOM   1925  CD2 LEU B 305       9.501  71.982  86.450  1.00  0.00           C  
ATOM   1926  N   GLU B 306       5.444  70.855  82.231  1.00  0.00           N  
ATOM   1927  CA  GLU B 306       5.180  70.207  80.946  1.00  0.00           C  
ATOM   1928  C   GLU B 306       6.235  69.166  80.620  1.00  0.00           C  
ATOM   1929  O   GLU B 306       6.905  69.237  79.594  1.00  0.00           O  
ATOM   1930  CB  GLU B 306       5.150  71.281  79.849  1.00  0.00           C  
ATOM   1931  CG  GLU B 306       3.970  72.239  79.961  1.00  0.00           C  
ATOM   1932  CD  GLU B 306       4.095  73.436  79.031  1.00  0.00           C  
ATOM   1933  OE1 GLU B 306       4.604  73.260  77.906  1.00  0.00           O  
ATOM   1934  OE2 GLU B 306       3.675  74.551  79.404  1.00  0.00           O  
ATOM   1935  N   LEU B 307       6.390  68.200  81.506  1.00  0.00           N  
ATOM   1936  CA  LEU B 307       7.390  67.183  81.301  1.00  0.00           C  
ATOM   1937  C   LEU B 307       6.728  65.980  80.688  1.00  0.00           C  
ATOM   1938  O   LEU B 307       7.335  65.275  79.900  1.00  0.00           O  
ATOM   1939  CB  LEU B 307       8.012  66.760  82.636  1.00  0.00           C  
ATOM   1940  CG  LEU B 307       8.723  67.751  83.534  1.00  0.00           C  
ATOM   1941  CD1 LEU B 307       9.366  66.980  84.653  1.00  0.00           C  
ATOM   1942  CD2 LEU B 307       9.772  68.511  82.754  1.00  0.00           C  
ATOM   1943  N   PHE B 308       5.482  65.745  81.079  1.00  0.00           N  
ATOM   1944  CA  PHE B 308       4.745  64.586  80.604  1.00  0.00           C  
ATOM   1945  C   PHE B 308       3.252  64.724  80.947  1.00  0.00           C  
ATOM   1946  O   PHE B 308       2.871  65.566  81.764  1.00  0.00           O  
ATOM   1947  CB  PHE B 308       5.310  63.325  81.286  1.00  0.00           C  
ATOM   1948  CG  PHE B 308       4.934  63.206  82.737  1.00  0.00           C  
ATOM   1949  CD1 PHE B 308       3.764  62.548  83.116  1.00  0.00           C  
ATOM   1950  CD2 PHE B 308       5.684  63.833  83.715  1.00  0.00           C  
ATOM   1951  CE1 PHE B 308       3.346  62.520  84.447  1.00  0.00           C  
ATOM   1952  CE2 PHE B 308       5.271  63.809  85.044  1.00  0.00           C  
ATOM   1953  CZ  PHE B 308       4.094  63.152  85.400  1.00  0.00           C  
ATOM   1954  N   THR B 309       2.408  63.907  80.330  1.00  0.00           N  
ATOM   1955  CA  THR B 309       1.003  63.956  80.644  1.00  0.00           C  
ATOM   1956  C   THR B 309       0.353  62.596  80.450  1.00  0.00           C  
ATOM   1957  O   THR B 309       0.794  61.792  79.653  1.00  0.00           O  
ATOM   1958  CB  THR B 309       0.268  65.067  79.846  1.00  0.00           C  
ATOM   1959  OG1 THR B 309       0.090  64.696  78.478  1.00  0.00           O  
ATOM   1960  CG2 THR B 309       1.085  66.323  79.877  1.00  0.00           C  
ATOM   1961  N   ASN B 310      -0.688  62.351  81.231  1.00  0.00           N  
ATOM   1962  CA  ASN B 310      -1.429  61.101  81.235  1.00  0.00           C  
ATOM   1963  C   ASN B 310      -2.759  61.372  80.538  1.00  0.00           C  
ATOM   1964  O   ASN B 310      -3.616  62.029  81.116  1.00  0.00           O  
ATOM   1965  CB  ASN B 310      -1.668  60.675  82.701  1.00  0.00           C  
ATOM   1966  CG  ASN B 310      -0.465  59.928  83.321  1.00  0.00           C  
ATOM   1967  OD1 ASN B 310      -0.275  58.734  83.076  1.00  0.00           O  
ATOM   1968  ND2 ASN B 310       0.340  60.631  84.124  1.00  0.00           N  
ATOM   1969  N   SER B 311      -2.945  60.875  79.314  1.00  0.00           N  
ATOM   1970  CA  SER B 311      -4.188  61.117  78.566  1.00  0.00           C  
ATOM   1971  C   SER B 311      -5.175  59.933  78.501  1.00  0.00           C  
ATOM   1972  O   SER B 311      -4.813  58.817  78.098  1.00  0.00           O  
ATOM   1973  CB  SER B 311      -3.835  61.574  77.156  1.00  0.00           C  
ATOM   1974  OG  SER B 311      -4.782  61.106  76.226  1.00  0.00           O  
ATOM   1975  N   GLN B 312      -6.426  60.195  78.879  1.00  0.00           N  
ATOM   1976  CA  GLN B 312      -7.477  59.179  78.890  1.00  0.00           C  
ATOM   1977  C   GLN B 312      -7.724  58.531  77.529  1.00  0.00           C  
ATOM   1978  O   GLN B 312      -7.949  57.318  77.429  1.00  0.00           O  
ATOM   1979  CB  GLN B 312      -8.793  59.786  79.387  1.00  0.00           C  
ATOM   1980  CG  GLN B 312      -9.434  59.067  80.589  1.00  0.00           C  
ATOM   1981  CD  GLN B 312      -8.901  59.557  81.947  1.00  0.00           C  
ATOM   1982  OE1 GLN B 312      -9.091  60.725  82.328  1.00  0.00           O  
ATOM   1983  NE2 GLN B 312      -8.230  58.663  82.677  1.00  0.00           N  
ATOM   1984  N   LEU B 313      -7.706  59.327  76.473  1.00  0.00           N  
ATOM   1985  CA  LEU B 313      -7.936  58.756  75.154  1.00  0.00           C  
ATOM   1986  C   LEU B 313      -6.829  57.764  74.751  1.00  0.00           C  
ATOM   1987  O   LEU B 313      -7.106  56.723  74.151  1.00  0.00           O  
ATOM   1988  CB  LEU B 313      -8.049  59.872  74.126  1.00  0.00           C  
ATOM   1989  CG  LEU B 313      -8.482  59.412  72.742  1.00  0.00           C  
ATOM   1990  CD1 LEU B 313      -9.664  58.462  72.826  1.00  0.00           C  
ATOM   1991  CD2 LEU B 313      -8.818  60.643  71.911  1.00  0.00           C  
ATOM   1992  N   VAL B 314      -5.580  58.081  75.095  1.00  0.00           N  
ATOM   1993  CA  VAL B 314      -4.467  57.207  74.766  1.00  0.00           C  
ATOM   1994  C   VAL B 314      -4.565  55.944  75.613  1.00  0.00           C  
ATOM   1995  O   VAL B 314      -4.665  54.844  75.083  1.00  0.00           O  
ATOM   1996  CB  VAL B 314      -3.101  57.886  75.034  1.00  0.00           C  
ATOM   1997  CG1 VAL B 314      -1.991  57.025  74.482  1.00  0.00           C  
ATOM   1998  CG2 VAL B 314      -3.047  59.250  74.395  1.00  0.00           C  
ATOM   1999  N   GLY B 315      -4.552  56.101  76.930  1.00  0.00           N  
ATOM   2000  CA  GLY B 315      -4.648  54.938  77.786  1.00  0.00           C  
ATOM   2001  C   GLY B 315      -4.005  55.182  79.127  1.00  0.00           C  
ATOM   2002  O   GLY B 315      -3.058  55.956  79.244  1.00  0.00           O  
ATOM   2003  N   ALA B 316      -4.500  54.517  80.157  1.00  0.00           N  
ATOM   2004  CA  ALA B 316      -3.942  54.701  81.491  1.00  0.00           C  
ATOM   2005  C   ALA B 316      -2.609  53.951  81.700  1.00  0.00           C  
ATOM   2006  O   ALA B 316      -2.430  52.830  81.218  1.00  0.00           O  
ATOM   2007  CB  ALA B 316      -4.963  54.270  82.515  1.00  0.00           C  
ATOM   2008  N   GLY B 317      -1.680  54.572  82.414  1.00  0.00           N  
ATOM   2009  CA  GLY B 317      -0.392  53.946  82.636  1.00  0.00           C  
ATOM   2010  C   GLY B 317       0.505  54.001  81.403  1.00  0.00           C  
ATOM   2011  O   GLY B 317       1.510  53.318  81.329  1.00  0.00           O  
ATOM   2012  N   LEU B 318       0.139  54.826  80.432  1.00  0.00           N  
ATOM   2013  CA  LEU B 318       0.890  54.964  79.186  1.00  0.00           C  
ATOM   2014  C   LEU B 318       1.171  56.438  78.946  1.00  0.00           C  
ATOM   2015  O   LEU B 318       0.829  56.986  77.898  1.00  0.00           O  
ATOM   2016  CB  LEU B 318       0.065  54.444  78.008  1.00  0.00           C  
ATOM   2017  CG  LEU B 318      -0.288  52.970  77.972  1.00  0.00           C  
ATOM   2018  CD1 LEU B 318      -1.136  52.736  76.756  1.00  0.00           C  
ATOM   2019  CD2 LEU B 318       0.976  52.110  77.938  1.00  0.00           C  
ATOM   2020  N   PRO B 319       1.818  57.094  79.899  1.00  0.00           N  
ATOM   2021  CA  PRO B 319       2.112  58.524  79.745  1.00  0.00           C  
ATOM   2022  C   PRO B 319       2.806  58.990  78.463  1.00  0.00           C  
ATOM   2023  O   PRO B 319       3.564  58.256  77.834  1.00  0.00           O  
ATOM   2024  CB  PRO B 319       2.933  58.847  81.002  1.00  0.00           C  
ATOM   2025  CG  PRO B 319       3.607  57.520  81.332  1.00  0.00           C  
ATOM   2026  CD  PRO B 319       2.516  56.504  81.056  1.00  0.00           C  
ATOM   2027  N   LEU B 320       2.525  60.225  78.080  1.00  0.00           N  
ATOM   2028  CA  LEU B 320       3.145  60.830  76.923  1.00  0.00           C  
ATOM   2029  C   LEU B 320       4.272  61.691  77.460  1.00  0.00           C  
ATOM   2030  O   LEU B 320       4.094  62.393  78.448  1.00  0.00           O  
ATOM   2031  CB  LEU B 320       2.147  61.720  76.176  1.00  0.00           C  
ATOM   2032  CG  LEU B 320       0.929  61.029  75.551  1.00  0.00           C  
ATOM   2033  CD1 LEU B 320       0.480  61.774  74.309  1.00  0.00           C  
ATOM   2034  CD2 LEU B 320       1.292  59.639  75.122  1.00  0.00           C  
ATOM   2035  N   TRP B 321       5.438  61.615  76.832  1.00  0.00           N  
ATOM   2036  CA  TRP B 321       6.566  62.444  77.243  1.00  0.00           C  
ATOM   2037  C   TRP B 321       6.565  63.704  76.385  1.00  0.00           C  
ATOM   2038  O   TRP B 321       6.859  63.628  75.193  1.00  0.00           O  
ATOM   2039  CB  TRP B 321       7.893  61.720  77.017  1.00  0.00           C  
ATOM   2040  CG  TRP B 321       8.185  60.652  77.991  1.00  0.00           C  
ATOM   2041  CD1 TRP B 321       7.627  59.422  78.037  1.00  0.00           C  
ATOM   2042  CD2 TRP B 321       9.139  60.707  79.053  1.00  0.00           C  
ATOM   2043  NE1 TRP B 321       8.168  58.692  79.074  1.00  0.00           N  
ATOM   2044  CE2 TRP B 321       9.088  59.465  79.724  1.00  0.00           C  
ATOM   2045  CE3 TRP B 321      10.014  61.695  79.526  1.00  0.00           C  
ATOM   2046  CZ2 TRP B 321       9.895  59.168  80.810  1.00  0.00           C  
ATOM   2047  CZ3 TRP B 321      10.811  61.416  80.597  1.00  0.00           C  
ATOM   2048  CH2 TRP B 321      10.739  60.157  81.248  1.00  0.00           C  
ATOM   2049  N   LEU B 322       6.211  64.848  76.964  1.00  0.00           N  
ATOM   2050  CA  LEU B 322       6.232  66.095  76.197  1.00  0.00           C  
ATOM   2051  C   LEU B 322       7.697  66.437  75.865  1.00  0.00           C  
ATOM   2052  O   LEU B 322       8.605  65.885  76.460  1.00  0.00           O  
ATOM   2053  CB  LEU B 322       5.585  67.213  76.999  1.00  0.00           C  
ATOM   2054  CG  LEU B 322       4.130  66.884  77.363  1.00  0.00           C  
ATOM   2055  CD1 LEU B 322       3.644  67.838  78.437  1.00  0.00           C  
ATOM   2056  CD2 LEU B 322       3.268  66.999  76.124  1.00  0.00           C  
ATOM   2057  N   PRO B 323       7.934  67.331  74.889  1.00  0.00           N  
ATOM   2058  CA  PRO B 323       9.289  67.719  74.487  1.00  0.00           C  
ATOM   2059  C   PRO B 323      10.236  67.936  75.652  1.00  0.00           C  
ATOM   2060  O   PRO B 323      11.401  67.486  75.643  1.00  0.00           O  
ATOM   2061  CB  PRO B 323       9.057  69.014  73.704  1.00  0.00           C  
ATOM   2062  CG  PRO B 323       7.766  68.827  73.086  1.00  0.00           C  
ATOM   2063  CD  PRO B 323       6.920  68.089  74.124  1.00  0.00           C  
ATOM   2064  N   ASN B 324       9.744  68.663  76.650  1.00  0.00           N  
ATOM   2065  CA  ASN B 324      10.538  68.976  77.845  1.00  0.00           C  
ATOM   2066  C   ASN B 324      10.995  67.744  78.574  1.00  0.00           C  
ATOM   2067  O   ASN B 324      12.171  67.606  78.895  1.00  0.00           O  
ATOM   2068  CB  ASN B 324       9.747  69.859  78.804  1.00  0.00           C  
ATOM   2069  CG  ASN B 324       9.823  71.320  78.434  1.00  0.00           C  
ATOM   2070  OD1 ASN B 324      10.368  71.685  77.405  1.00  0.00           O  
ATOM   2071  ND2 ASN B 324       9.275  72.162  79.268  1.00  0.00           N  
ATOM   2072  N   GLY B 325      10.046  66.857  78.845  1.00  0.00           N  
ATOM   2073  CA  GLY B 325      10.353  65.634  79.549  1.00  0.00           C  
ATOM   2074  C   GLY B 325      11.269  64.756  78.737  1.00  0.00           C  
ATOM   2075  O   GLY B 325      12.186  64.128  79.275  1.00  0.00           O  
ATOM   2076  N   ALA B 332      11.019  64.727  77.434  1.00  0.00           N  
ATOM   2077  CA  ALA B 332      11.792  63.918  76.500  1.00  0.00           C  
ATOM   2078  C   ALA B 332      13.226  64.397  76.385  1.00  0.00           C  
ATOM   2079  O   ALA B 332      14.127  63.602  76.184  1.00  0.00           O  
ATOM   2080  CB  ALA B 332      11.118  63.908  75.140  1.00  0.00           C  
ATOM   2081  N   THR B 333      13.467  65.686  76.523  1.00  0.00           N  
ATOM   2082  CA  THR B 333      14.847  66.134  76.425  1.00  0.00           C  
ATOM   2083  C   THR B 333      15.641  65.601  77.619  1.00  0.00           C  
ATOM   2084  O   THR B 333      16.769  65.167  77.467  1.00  0.00           O  
ATOM   2085  CB  THR B 333      14.913  67.672  76.367  1.00  0.00           C  
ATOM   2086  OG1 THR B 333      14.338  68.116  75.129  1.00  0.00           O  
ATOM   2087  CG2 THR B 333      16.341  68.163  76.493  1.00  0.00           C  
ATOM   2088  N   ILE B 334      15.046  65.626  78.805  1.00  0.00           N  
ATOM   2089  CA  ILE B 334      15.695  65.126  80.003  1.00  0.00           C  
ATOM   2090  C   ILE B 334      16.078  63.670  79.777  1.00  0.00           C  
ATOM   2091  O   ILE B 334      17.216  63.255  79.990  1.00  0.00           O  
ATOM   2092  CB  ILE B 334      14.735  65.195  81.187  1.00  0.00           C  
ATOM   2093  CG1 ILE B 334      14.480  66.655  81.550  1.00  0.00           C  
ATOM   2094  CG2 ILE B 334      15.303  64.436  82.391  1.00  0.00           C  
ATOM   2095  CD1 ILE B 334      13.647  66.800  82.777  1.00  0.00           C  
ATOM   2096  N   ARG B 335      15.101  62.894  79.336  1.00  0.00           N  
ATOM   2097  CA  ARG B 335      15.309  61.490  79.060  1.00  0.00           C  
ATOM   2098  C   ARG B 335      16.320  61.274  77.946  1.00  0.00           C  
ATOM   2099  O   ARG B 335      17.117  60.344  78.015  1.00  0.00           O  
ATOM   2100  CB  ARG B 335      13.967  60.841  78.721  1.00  0.00           C  
ATOM   2101  CG  ARG B 335      14.027  59.505  77.983  1.00  0.00           C  
ATOM   2102  CD  ARG B 335      12.636  58.892  77.876  1.00  0.00           C  
ATOM   2103  NE  ARG B 335      12.612  57.753  76.968  1.00  0.00           N  
ATOM   2104  CZ  ARG B 335      11.556  56.961  76.794  1.00  0.00           C  
ATOM   2105  NH1 ARG B 335      10.428  57.196  77.481  1.00  0.00           N  
ATOM   2106  NH2 ARG B 335      11.629  55.935  75.937  1.00  0.00           N  
ATOM   2107  N   ARG B 336      16.321  62.117  76.918  1.00  0.00           N  
ATOM   2108  CA  ARG B 336      17.302  61.920  75.839  1.00  0.00           C  
ATOM   2109  C   ARG B 336      18.692  62.103  76.399  1.00  0.00           C  
ATOM   2110  O   ARG B 336      19.625  61.431  75.965  1.00  0.00           O  
ATOM   2111  CB  ARG B 336      17.110  62.906  74.700  1.00  0.00           C  
ATOM   2112  CG  ARG B 336      17.957  62.610  73.476  1.00  0.00           C  
ATOM   2113  CD  ARG B 336      17.848  63.735  72.470  1.00  0.00           C  
ATOM   2114  NE  ARG B 336      16.488  64.241  72.511  1.00  0.00           N  
ATOM   2115  CZ  ARG B 336      16.175  65.503  72.755  1.00  0.00           C  
ATOM   2116  NH1 ARG B 336      17.128  66.419  72.954  1.00  0.00           N  
ATOM   2117  NH2 ARG B 336      14.902  65.820  72.897  1.00  0.00           N  
ATOM   2118  N   GLU B 337      18.810  62.998  77.380  1.00  0.00           N  
ATOM   2119  CA  GLU B 337      20.091  63.285  78.026  1.00  0.00           C  
ATOM   2120  C   GLU B 337      20.611  62.067  78.796  1.00  0.00           C  
ATOM   2121  O   GLU B 337      21.786  61.677  78.665  1.00  0.00           O  
ATOM   2122  CB  GLU B 337      19.952  64.474  78.985  1.00  0.00           C  
ATOM   2123  CG  GLU B 337      19.947  65.811  78.312  1.00  0.00           C  
ATOM   2124  CD  GLU B 337      21.293  66.176  77.798  1.00  0.00           C  
ATOM   2125  OE1 GLU B 337      21.419  67.022  76.906  1.00  0.00           O  
ATOM   2126  OE2 GLU B 337      22.266  65.608  78.297  1.00  0.00           O  
ATOM   2127  N   ILE B 338      19.713  61.468  79.591  1.00  0.00           N  
ATOM   2128  CA  ILE B 338      20.055  60.299  80.376  1.00  0.00           C  
ATOM   2129  C   ILE B 338      20.323  59.126  79.452  1.00  0.00           C  
ATOM   2130  O   ILE B 338      21.300  58.427  79.645  1.00  0.00           O  
ATOM   2131  CB  ILE B 338      18.951  59.935  81.391  1.00  0.00           C  
ATOM   2132  CG1 ILE B 338      18.731  61.073  82.407  1.00  0.00           C  
ATOM   2133  CG2 ILE B 338      19.362  58.726  82.169  1.00  0.00           C  
ATOM   2134  CD1 ILE B 338      17.412  60.925  83.162  1.00  0.00           C  
ATOM   2135  N   GLU B 339      19.502  58.922  78.426  1.00  0.00           N  
ATOM   2136  CA  GLU B 339      19.743  57.787  77.516  1.00  0.00           C  
ATOM   2137  C   GLU B 339      21.113  57.906  76.864  1.00  0.00           C  
ATOM   2138  O   GLU B 339      21.926  56.980  76.903  1.00  0.00           O  
ATOM   2139  CB  GLU B 339      18.673  57.671  76.401  1.00  0.00           C  
ATOM   2140  CG  GLU B 339      17.235  57.557  76.886  1.00  0.00           C  
ATOM   2141  CD  GLU B 339      16.215  57.237  75.781  1.00  0.00           C  
ATOM   2142  OE1 GLU B 339      16.388  57.673  74.597  1.00  0.00           O  
ATOM   2143  OE2 GLU B 339      15.212  56.555  76.129  1.00  0.00           O  
ATOM   2144  N   ARG B 340      21.387  59.037  76.247  1.00  0.00           N  
ATOM   2145  CA  ARG B 340      22.685  59.119  75.609  1.00  0.00           C  
ATOM   2146  C   ARG B 340      23.825  58.914  76.629  1.00  0.00           C  
ATOM   2147  O   ARG B 340      24.802  58.248  76.329  1.00  0.00           O  
ATOM   2148  CB  ARG B 340      22.840  60.442  74.859  1.00  0.00           C  
ATOM   2149  CG  ARG B 340      22.382  60.383  73.428  1.00  0.00           C  
ATOM   2150  CD  ARG B 340      21.292  61.387  73.187  1.00  0.00           C  
ATOM   2151  NE  ARG B 340      20.904  61.524  71.788  1.00  0.00           N  
ATOM   2152  CZ  ARG B 340      21.480  62.364  70.936  1.00  0.00           C  
ATOM   2153  NH1 ARG B 340      22.479  63.135  71.347  1.00  0.00           N  
ATOM   2154  NH2 ARG B 340      21.033  62.456  69.682  1.00  0.00           N  
ATOM   2155  N   TYR B 341      23.669  59.456  77.836  1.00  0.00           N  
ATOM   2156  CA  TYR B 341      24.680  59.334  78.878  1.00  0.00           C  
ATOM   2157  C   TYR B 341      24.989  57.896  79.174  1.00  0.00           C  
ATOM   2158  O   TYR B 341      26.133  57.442  79.040  1.00  0.00           O  
ATOM   2159  CB  TYR B 341      24.197  59.986  80.174  1.00  0.00           C  
ATOM   2160  CG  TYR B 341      24.990  59.596  81.398  1.00  0.00           C  
ATOM   2161  CD1 TYR B 341      26.302  60.059  81.594  1.00  0.00           C  
ATOM   2162  CD2 TYR B 341      24.468  58.691  82.321  1.00  0.00           C  
ATOM   2163  CE1 TYR B 341      27.060  59.618  82.674  1.00  0.00           C  
ATOM   2164  CE2 TYR B 341      25.219  58.239  83.397  1.00  0.00           C  
ATOM   2165  CZ  TYR B 341      26.504  58.706  83.571  1.00  0.00           C  
ATOM   2166  OH  TYR B 341      27.212  58.297  84.675  1.00  0.00           O  
ATOM   2167  N   ILE B 342      23.948  57.182  79.583  1.00  0.00           N  
ATOM   2168  CA  ILE B 342      24.087  55.789  79.956  1.00  0.00           C  
ATOM   2169  C   ILE B 342      24.497  54.875  78.802  1.00  0.00           C  
ATOM   2170  O   ILE B 342      25.369  54.043  78.970  1.00  0.00           O  
ATOM   2171  CB  ILE B 342      22.784  55.271  80.654  1.00  0.00           C  
ATOM   2172  CG1 ILE B 342      23.071  53.947  81.375  1.00  0.00           C  
ATOM   2173  CG2 ILE B 342      21.662  55.085  79.637  1.00  0.00           C  
ATOM   2174  CD1 ILE B 342      24.002  54.090  82.559  1.00  0.00           C  
ATOM   2175  N   VAL B 343      23.910  55.025  77.626  1.00  0.00           N  
ATOM   2176  CA  VAL B 343      24.312  54.153  76.542  1.00  0.00           C  
ATOM   2177  C   VAL B 343      25.773  54.364  76.222  1.00  0.00           C  
ATOM   2178  O   VAL B 343      26.531  53.392  76.003  1.00  0.00           O  
ATOM   2179  CB  VAL B 343      23.482  54.384  75.252  1.00  0.00           C  
ATOM   2180  CG1 VAL B 343      24.249  53.843  74.041  1.00  0.00           C  
ATOM   2181  CG2 VAL B 343      22.099  53.693  75.376  1.00  0.00           C  
ATOM   2182  N   ASP B 344      26.178  55.631  76.206  1.00  0.00           N  
ATOM   2183  CA  ASP B 344      27.567  55.963  75.904  1.00  0.00           C  
ATOM   2184  C   ASP B 344      28.558  55.405  76.917  1.00  0.00           C  
ATOM   2185  O   ASP B 344      29.624  54.929  76.544  1.00  0.00           O  
ATOM   2186  CB  ASP B 344      27.723  57.453  75.797  1.00  0.00           C  
ATOM   2187  CG  ASP B 344      27.495  57.960  74.403  1.00  0.00           C  
ATOM   2188  OD1 ASP B 344      26.793  57.296  73.608  1.00  0.00           O  
ATOM   2189  OD2 ASP B 344      28.014  59.049  74.081  1.00  0.00           O  
ATOM   2190  N   LYS B 345      28.207  55.455  78.196  1.00  0.00           N  
ATOM   2191  CA  LYS B 345      29.081  54.941  79.250  1.00  0.00           C  
ATOM   2192  C   LYS B 345      29.220  53.456  78.971  1.00  0.00           C  
ATOM   2193  O   LYS B 345      30.340  52.960  78.778  1.00  0.00           O  
ATOM   2194  CB  LYS B 345      28.429  55.156  80.624  1.00  0.00           C  
ATOM   2195  CG  LYS B 345      29.359  55.222  81.841  1.00  0.00           C  
ATOM   2196  CD  LYS B 345      30.068  56.579  82.005  1.00  0.00           C  
ATOM   2197  CE  LYS B 345      30.788  56.644  83.363  1.00  0.00           C  
ATOM   2198  NZ  LYS B 345      31.801  55.522  83.656  1.00  0.00           N  
ATOM   2199  N   GLU B 347      28.073  52.765  78.926  1.00  0.00           N  
ATOM   2200  CA  GLU B 347      28.044  51.334  78.669  1.00  0.00           C  
ATOM   2201  C   GLU B 347      28.851  50.930  77.440  1.00  0.00           C  
ATOM   2202  O   GLU B 347      29.621  49.972  77.481  1.00  0.00           O  
ATOM   2203  CB  GLU B 347      26.604  50.836  78.527  1.00  0.00           C  
ATOM   2204  CG  GLU B 347      25.743  51.043  79.766  1.00  0.00           C  
ATOM   2205  CD  GLU B 347      24.311  50.553  79.597  1.00  0.00           C  
ATOM   2206  OE1 GLU B 347      23.763  50.610  78.468  1.00  0.00           O  
ATOM   2207  OE2 GLU B 347      23.721  50.129  80.605  1.00  0.00           O  
ATOM   2208  N   VAL B 348      28.683  51.657  76.343  1.00  0.00           N  
ATOM   2209  CA  VAL B 348      29.438  51.332  75.143  1.00  0.00           C  
ATOM   2210  C   VAL B 348      30.930  51.522  75.368  1.00  0.00           C  
ATOM   2211  O   VAL B 348      31.732  50.796  74.800  1.00  0.00           O  
ATOM   2212  CB  VAL B 348      28.981  52.200  73.923  1.00  0.00           C  
ATOM   2213  CG1 VAL B 348      29.947  52.067  72.749  1.00  0.00           C  
ATOM   2214  CG2 VAL B 348      27.614  51.754  73.478  1.00  0.00           C  
ATOM   2215  N   SER B 349      31.316  52.471  76.211  1.00  0.00           N  
ATOM   2216  CA  SER B 349      32.760  52.726  76.436  1.00  0.00           C  
ATOM   2217  C   SER B 349      33.390  51.755  77.446  1.00  0.00           C  
ATOM   2218  O   SER B 349      34.589  51.785  77.694  1.00  0.00           O  
ATOM   2219  CB  SER B 349      32.996  54.182  76.901  1.00  0.00           C  
ATOM   2220  OG  SER B 349      32.443  54.367  78.197  1.00  0.00           O  
ATOM   2221  N   MET B 352      32.572  50.893  78.014  1.00  0.00           N  
ATOM   2222  CA  MET B 352      33.046  49.942  78.989  1.00  0.00           C  
ATOM   2223  C   MET B 352      32.677  48.528  78.571  1.00  0.00           C  
ATOM   2224  O   MET B 352      32.172  47.748  79.382  1.00  0.00           O  
ATOM   2225  CB  MET B 352      32.410  50.200  80.336  1.00  0.00           C  
ATOM   2226  CG  MET B 352      32.681  51.532  80.966  1.00  0.00           C  
ATOM   2227  SD  MET B 352      31.432  51.653  82.274  1.00  0.00           S  
ATOM   2228  CE  MET B 352      31.831  50.046  83.322  1.00  0.00           C  
ATOM   2229  N   GLY B 361      32.876  48.215  77.297  1.00  0.00           N  
ATOM   2230  CA  GLY B 361      32.613  46.875  76.831  1.00  0.00           C  
ATOM   2231  C   GLY B 361      31.229  46.259  76.844  1.00  0.00           C  
ATOM   2232  O   GLY B 361      31.102  45.028  77.017  1.00  0.00           O  
ATOM   2233  N   TYR B 362      30.191  47.072  76.685  1.00  0.00           N  
ATOM   2234  CA  TYR B 362      28.864  46.515  76.587  1.00  0.00           C  
ATOM   2235  C   TYR B 362      28.457  46.563  75.121  1.00  0.00           C  
ATOM   2236  O   TYR B 362      28.734  47.524  74.434  1.00  0.00           O  
ATOM   2237  CB  TYR B 362      27.883  47.314  77.378  1.00  0.00           C  
ATOM   2238  CG  TYR B 362      27.929  47.064  78.853  1.00  0.00           C  
ATOM   2239  CD1 TYR B 362      28.872  47.700  79.659  1.00  0.00           C  
ATOM   2240  CD2 TYR B 362      26.977  46.245  79.462  1.00  0.00           C  
ATOM   2241  CE1 TYR B 362      28.858  47.533  81.019  1.00  0.00           C  
ATOM   2242  CE2 TYR B 362      26.963  46.078  80.812  1.00  0.00           C  
ATOM   2243  CZ  TYR B 362      27.907  46.723  81.584  1.00  0.00           C  
ATOM   2244  OH  TYR B 362      27.909  46.517  82.942  1.00  0.00           O  
ATOM   2245  N   ASP B 363      27.831  45.513  74.624  1.00  0.00           N  
ATOM   2246  CA  ASP B 363      27.396  45.494  73.256  1.00  0.00           C  
ATOM   2247  C   ASP B 363      25.932  45.813  73.258  1.00  0.00           C  
ATOM   2248  O   ASP B 363      25.124  45.071  73.799  1.00  0.00           O  
ATOM   2249  CB  ASP B 363      27.635  44.135  72.647  1.00  0.00           C  
ATOM   2250  CG  ASP B 363      29.099  43.826  72.505  1.00  0.00           C  
ATOM   2251  OD1 ASP B 363      29.806  44.582  71.797  1.00  0.00           O  
ATOM   2252  OD2 ASP B 363      29.542  42.827  73.109  1.00  0.00           O  
ATOM   2253  N   HIS B 364      25.595  46.952  72.672  1.00  0.00           N  
ATOM   2254  CA  HIS B 364      24.213  47.397  72.614  1.00  0.00           C  
ATOM   2255  C   HIS B 364      23.467  46.794  71.461  1.00  0.00           C  
ATOM   2256  O   HIS B 364      24.044  46.577  70.387  1.00  0.00           O  
ATOM   2257  CB  HIS B 364      24.151  48.918  72.577  1.00  0.00           C  
ATOM   2258  CG  HIS B 364      23.892  49.510  73.916  1.00  0.00           C  
ATOM   2259  ND1 HIS B 364      22.636  49.526  74.487  1.00  0.00           N  
ATOM   2260  CD2 HIS B 364      24.735  50.000  74.850  1.00  0.00           C  
ATOM   2261  CE1 HIS B 364      22.716  49.995  75.718  1.00  0.00           C  
ATOM   2262  NE2 HIS B 364      23.982  50.290  75.964  1.00  0.00           N  
ATOM   2263  N   VAL B 365      22.190  46.500  71.711  1.00  0.00           N  
ATOM   2264  CA  VAL B 365      21.332  45.891  70.699  1.00  0.00           C  
ATOM   2265  C   VAL B 365      19.923  46.461  70.680  1.00  0.00           C  
ATOM   2266  O   VAL B 365      19.553  47.326  71.469  1.00  0.00           O  
ATOM   2267  CB  VAL B 365      21.215  44.388  70.921  1.00  0.00           C  
ATOM   2268  CG1 VAL B 365      22.563  43.692  70.648  1.00  0.00           C  
ATOM   2269  CG2 VAL B 365      20.791  44.133  72.356  1.00  0.00           C  
ATOM   2270  N   TYR B 366      19.147  45.986  69.730  1.00  0.00           N  
ATOM   2271  CA  TYR B 366      17.760  46.385  69.588  1.00  0.00           C  
ATOM   2272  C   TYR B 366      17.031  45.058  69.353  1.00  0.00           C  
ATOM   2273  O   TYR B 366      17.396  44.320  68.427  1.00  0.00           O  
ATOM   2274  CB  TYR B 366      17.569  47.279  68.360  1.00  0.00           C  
ATOM   2275  CG  TYR B 366      18.160  48.657  68.446  1.00  0.00           C  
ATOM   2276  CD1 TYR B 366      19.425  48.938  67.915  1.00  0.00           C  
ATOM   2277  CD2 TYR B 366      17.454  49.700  69.037  1.00  0.00           C  
ATOM   2278  CE1 TYR B 366      19.958  50.226  67.971  1.00  0.00           C  
ATOM   2279  CE2 TYR B 366      17.985  50.991  69.109  1.00  0.00           C  
ATOM   2280  CZ  TYR B 366      19.218  51.244  68.578  1.00  0.00           C  
ATOM   2281  OH  TYR B 366      19.720  52.512  68.637  1.00  0.00           O  
ATOM   2282  N   THR B 368      16.041  44.736  70.186  1.00  0.00           N  
ATOM   2283  CA  THR B 368      15.268  43.494  70.013  1.00  0.00           C  
ATOM   2284  C   THR B 368      13.764  43.805  70.044  1.00  0.00           C  
ATOM   2285  O   THR B 368      13.350  44.825  70.597  1.00  0.00           O  
ATOM   2286  CB  THR B 368      15.608  42.449  71.117  1.00  0.00           C  
ATOM   2287  OG1 THR B 368      15.369  43.015  72.425  1.00  0.00           O  
ATOM   2288  CG2 THR B 368      17.066  42.006  70.995  1.00  0.00           C  
ATOM   2289  N   PRO B 370      12.923  42.932  69.461  1.00  0.00           N  
ATOM   2290  CA  PRO B 370      11.476  43.190  69.456  1.00  0.00           C  
ATOM   2291  C   PRO B 370      10.761  43.440  70.785  1.00  0.00           C  
ATOM   2292  O   PRO B 370      11.187  43.018  71.872  1.00  0.00           O  
ATOM   2293  CB  PRO B 370      10.920  41.993  68.705  1.00  0.00           C  
ATOM   2294  CG  PRO B 370      12.026  41.712  67.704  1.00  0.00           C  
ATOM   2295  CD  PRO B 370      13.240  41.776  68.606  1.00  0.00           C  
ATOM   2296  N   VAL B 371       9.655  44.157  70.680  1.00  0.00           N  
ATOM   2297  CA  VAL B 371       8.888  44.508  71.847  1.00  0.00           C  
ATOM   2298  C   VAL B 371       7.793  43.452  72.035  1.00  0.00           C  
ATOM   2299  O   VAL B 371       7.080  43.431  73.036  1.00  0.00           O  
ATOM   2300  CB  VAL B 371       8.367  45.958  71.660  1.00  0.00           C  
ATOM   2301  CG1 VAL B 371       6.916  45.984  71.257  1.00  0.00           C  
ATOM   2302  CG2 VAL B 371       8.660  46.759  72.911  1.00  0.00           C  
ATOM   2303  N   LEU B 372       7.720  42.556  71.051  1.00  0.00           N  
ATOM   2304  CA  LEU B 372       6.791  41.433  70.998  1.00  0.00           C  
ATOM   2305  C   LEU B 372       7.601  40.120  70.982  1.00  0.00           C  
ATOM   2306  O   LEU B 372       8.834  40.136  70.912  1.00  0.00           O  
ATOM   2307  CB  LEU B 372       5.987  41.489  69.708  1.00  0.00           C  
ATOM   2308  CG  LEU B 372       4.850  42.465  69.494  1.00  0.00           C  
ATOM   2309  CD1 LEU B 372       4.267  42.317  68.096  1.00  0.00           C  
ATOM   2310  CD2 LEU B 372       3.803  42.154  70.512  1.00  0.00           C  
ATOM   2311  N   ALA B 373       6.893  38.992  71.014  1.00  0.00           N  
ATOM   2312  CA  ALA B 373       7.492  37.658  70.982  1.00  0.00           C  
ATOM   2313  C   ALA B 373       6.404  36.583  70.899  1.00  0.00           C  
ATOM   2314  O   ALA B 373       5.258  36.796  71.289  1.00  0.00           O  
ATOM   2315  CB  ALA B 373       8.333  37.423  72.224  1.00  0.00           C  
ATOM   2316  N   ASN B 374       6.767  35.429  70.362  1.00  0.00           N  
ATOM   2317  CA  ASN B 374       5.849  34.307  70.273  1.00  0.00           C  
ATOM   2318  C   ASN B 374       5.658  33.919  71.730  1.00  0.00           C  
ATOM   2319  O   ASN B 374       6.532  34.161  72.567  1.00  0.00           O  
ATOM   2320  CB  ASN B 374       6.507  33.156  69.503  1.00  0.00           C  
ATOM   2321  CG  ASN B 374       5.551  32.017  69.210  1.00  0.00           C  
ATOM   2322  OD1 ASN B 374       5.107  31.314  70.115  1.00  0.00           O  
ATOM   2323  ND2 ASN B 374       5.233  31.831  67.931  1.00  0.00           N  
ATOM   2324  N   VAL B 375       4.519  33.339  72.057  1.00  0.00           N  
ATOM   2325  CA  VAL B 375       4.311  32.953  73.435  1.00  0.00           C  
ATOM   2326  C   VAL B 375       5.381  31.932  73.820  1.00  0.00           C  
ATOM   2327  O   VAL B 375       5.843  31.876  74.966  1.00  0.00           O  
ATOM   2328  CB  VAL B 375       2.890  32.399  73.619  1.00  0.00           C  
ATOM   2329  CG1 VAL B 375       2.792  31.633  74.925  1.00  0.00           C  
ATOM   2330  CG2 VAL B 375       1.893  33.569  73.610  1.00  0.00           C  
ATOM   2331  N   ASP B 376       5.803  31.161  72.827  1.00  0.00           N  
ATOM   2332  CA  ASP B 376       6.821  30.136  73.012  1.00  0.00           C  
ATOM   2333  C   ASP B 376       8.080  30.604  73.716  1.00  0.00           C  
ATOM   2334  O   ASP B 376       8.705  29.843  74.437  1.00  0.00           O  
ATOM   2335  CB  ASP B 376       7.170  29.525  71.660  1.00  0.00           C  
ATOM   2336  CG  ASP B 376       6.082  28.628  71.173  1.00  0.00           C  
ATOM   2337  OD1 ASP B 376       5.525  27.969  72.071  1.00  0.00           O  
ATOM   2338  OD2 ASP B 376       5.774  28.572  69.955  1.00  0.00           O  
ATOM   2339  N   LEU B 377       8.457  31.858  73.511  1.00  0.00           N  
ATOM   2340  CA  LEU B 377       9.656  32.380  74.144  1.00  0.00           C  
ATOM   2341  C   LEU B 377       9.466  32.326  75.647  1.00  0.00           C  
ATOM   2342  O   LEU B 377      10.401  32.036  76.393  1.00  0.00           O  
ATOM   2343  CB  LEU B 377       9.902  33.820  73.669  1.00  0.00           C  
ATOM   2344  CG  LEU B 377      11.024  34.735  74.199  1.00  0.00           C  
ATOM   2345  CD1 LEU B 377      12.363  34.024  74.262  1.00  0.00           C  
ATOM   2346  CD2 LEU B 377      11.095  35.970  73.293  1.00  0.00           C  
ATOM   2347  N   TYR B 378       8.232  32.565  76.083  1.00  0.00           N  
ATOM   2348  CA  TYR B 378       7.928  32.575  77.510  1.00  0.00           C  
ATOM   2349  C   TYR B 378       7.694  31.210  78.066  1.00  0.00           C  
ATOM   2350  O   TYR B 378       7.788  30.996  79.270  1.00  0.00           O  
ATOM   2351  CB  TYR B 378       6.758  33.526  77.793  1.00  0.00           C  
ATOM   2352  CG  TYR B 378       7.165  34.921  77.405  1.00  0.00           C  
ATOM   2353  CD1 TYR B 378       6.907  35.408  76.117  1.00  0.00           C  
ATOM   2354  CD2 TYR B 378       8.023  35.662  78.235  1.00  0.00           C  
ATOM   2355  CE1 TYR B 378       7.508  36.579  75.656  1.00  0.00           C  
ATOM   2356  CE2 TYR B 378       8.627  36.835  77.784  1.00  0.00           C  
ATOM   2357  CZ  TYR B 378       8.369  37.280  76.492  1.00  0.00           C  
ATOM   2358  OH  TYR B 378       9.012  38.399  76.027  1.00  0.00           O  
ATOM   2359  N   LYS B 388       7.393  30.276  77.180  1.00  0.00           N  
ATOM   2360  CA  LYS B 388       7.222  28.910  77.608  1.00  0.00           C  
ATOM   2361  C   LYS B 388       8.664  28.427  77.787  1.00  0.00           C  
ATOM   2362  O   LYS B 388       9.010  27.844  78.825  1.00  0.00           O  
ATOM   2363  CB  LYS B 388       6.482  28.116  76.541  1.00  0.00           C  
ATOM   2364  CG  LYS B 388       4.995  28.455  76.448  1.00  0.00           C  
ATOM   2365  CD  LYS B 388       4.303  27.673  75.332  1.00  0.00           C  
ATOM   2366  CE  LYS B 388       2.811  27.992  75.252  1.00  0.00           C  
ATOM   2367  NZ  LYS B 388       2.120  27.254  74.146  1.00  0.00           N  
ATOM   2368  N   THR B 389       9.514  28.707  76.796  1.00  0.00           N  
ATOM   2369  CA  THR B 389      10.920  28.324  76.869  1.00  0.00           C  
ATOM   2370  C   THR B 389      11.611  28.954  78.062  1.00  0.00           C  
ATOM   2371  O   THR B 389      12.285  28.280  78.819  1.00  0.00           O  
ATOM   2372  CB  THR B 389      11.709  28.753  75.633  1.00  0.00           C  
ATOM   2373  OG1 THR B 389      11.198  28.092  74.466  1.00  0.00           O  
ATOM   2374  CG2 THR B 389      13.190  28.389  75.818  1.00  0.00           C  
ATOM   2375  N   SER B 390      11.464  30.265  78.212  1.00  0.00           N  
ATOM   2376  CA  SER B 390      12.079  30.979  79.329  1.00  0.00           C  
ATOM   2377  C   SER B 390      11.447  30.535  80.636  1.00  0.00           C  
ATOM   2378  O   SER B 390      11.949  30.845  81.711  1.00  0.00           O  
ATOM   2379  CB  SER B 390      11.902  32.483  79.162  1.00  0.00           C  
ATOM   2380  OG  SER B 390      10.540  32.812  78.960  1.00  0.00           O  
ATOM   2381  N   GLY B 397      10.333  29.816  80.527  1.00  0.00           N  
ATOM   2382  CA  GLY B 397       9.642  29.317  81.706  1.00  0.00           C  
ATOM   2383  C   GLY B 397       8.837  30.347  82.476  1.00  0.00           C  
ATOM   2384  O   GLY B 397       8.286  30.061  83.542  1.00  0.00           O  
ATOM   2385  N   HIS B 398       8.765  31.555  81.945  1.00  0.00           N  
ATOM   2386  CA  HIS B 398       8.018  32.590  82.619  1.00  0.00           C  
ATOM   2387  C   HIS B 398       6.538  32.377  82.428  1.00  0.00           C  
ATOM   2388  O   HIS B 398       5.757  32.492  83.365  1.00  0.00           O  
ATOM   2389  CB  HIS B 398       8.395  33.963  82.076  1.00  0.00           C  
ATOM   2390  CG  HIS B 398       9.715  34.460  82.561  1.00  0.00           C  
ATOM   2391  ND1 HIS B 398      10.078  34.418  83.892  1.00  0.00           N  
ATOM   2392  CD2 HIS B 398      10.736  35.064  81.906  1.00  0.00           C  
ATOM   2393  CE1 HIS B 398      11.265  34.980  84.035  1.00  0.00           C  
ATOM   2394  NE2 HIS B 398      11.685  35.379  82.846  1.00  0.00           N  
ATOM   2395  N   TRP B 404       6.150  32.079  81.201  1.00  0.00           N  
ATOM   2396  CA  TRP B 404       4.746  31.877  80.899  1.00  0.00           C  
ATOM   2397  C   TRP B 404       4.064  31.048  81.980  1.00  0.00           C  
ATOM   2398  O   TRP B 404       2.898  31.276  82.303  1.00  0.00           O  
ATOM   2399  CB  TRP B 404       4.611  31.195  79.550  1.00  0.00           C  
ATOM   2400  CG  TRP B 404       3.231  31.118  79.069  1.00  0.00           C  
ATOM   2401  CD1 TRP B 404       2.430  30.020  79.070  1.00  0.00           C  
ATOM   2402  CD2 TRP B 404       2.500  32.151  78.409  1.00  0.00           C  
ATOM   2403  NE1 TRP B 404       1.239  30.296  78.435  1.00  0.00           N  
ATOM   2404  CE2 TRP B 404       1.255  31.601  78.019  1.00  0.00           C  
ATOM   2405  CE3 TRP B 404       2.772  33.489  78.102  1.00  0.00           C  
ATOM   2406  CZ2 TRP B 404       0.285  32.339  77.336  1.00  0.00           C  
ATOM   2407  CZ3 TRP B 404       1.809  34.226  77.423  1.00  0.00           C  
ATOM   2408  CH2 TRP B 404       0.577  33.647  77.046  1.00  0.00           C  
ATOM   2409  N   ASP B 406       4.807  30.100  82.544  1.00  0.00           N  
ATOM   2410  CA  ASP B 406       4.288  29.228  83.587  1.00  0.00           C  
ATOM   2411  C   ASP B 406       3.871  30.018  84.815  1.00  0.00           C  
ATOM   2412  O   ASP B 406       2.879  29.698  85.461  1.00  0.00           O  
ATOM   2413  CB  ASP B 406       5.343  28.189  83.981  1.00  0.00           C  
ATOM   2414  CG  ASP B 406       5.801  27.344  82.800  1.00  0.00           C  
ATOM   2415  OD1 ASP B 406       6.556  27.859  81.935  1.00  0.00           O  
ATOM   2416  OD2 ASP B 406       5.395  26.163  82.731  1.00  0.00           O  
ATOM   2417  N   HIS B 486       4.629  31.056  85.132  1.00  0.00           N  
ATOM   2418  CA  HIS B 486       4.332  31.885  86.292  1.00  0.00           C  
ATOM   2419  C   HIS B 486       3.798  33.265  85.890  1.00  0.00           C  
ATOM   2420  O   HIS B 486       2.591  33.435  85.688  1.00  0.00           O  
ATOM   2421  CB  HIS B 486       5.594  32.052  87.143  1.00  0.00           C  
ATOM   2422  CG  HIS B 486       6.338  30.773  87.379  1.00  0.00           C  
ATOM   2423  ND1 HIS B 486       7.018  30.111  86.376  1.00  0.00           N  
ATOM   2424  CD2 HIS B 486       6.524  30.042  88.505  1.00  0.00           C  
ATOM   2425  CE1 HIS B 486       7.593  29.030  86.876  1.00  0.00           C  
ATOM   2426  NE2 HIS B 486       7.308  28.966  88.166  1.00  0.00           N  
ATOM   2427  N   TYR B 487       4.727  34.225  85.792  1.00  0.00           N  
ATOM   2428  CA  TYR B 487       4.515  35.639  85.427  1.00  0.00           C  
ATOM   2429  C   TYR B 487       3.337  36.007  84.475  1.00  0.00           C  
ATOM   2430  O   TYR B 487       3.047  37.186  84.295  1.00  0.00           O  
ATOM   2431  CB  TYR B 487       5.833  36.158  84.812  1.00  0.00           C  
ATOM   2432  CG  TYR B 487       6.345  37.534  85.259  1.00  0.00           C  
ATOM   2433  CD1 TYR B 487       7.246  37.664  86.319  1.00  0.00           C  
ATOM   2434  CD2 TYR B 487       5.958  38.697  84.583  1.00  0.00           C  
ATOM   2435  CE1 TYR B 487       7.748  38.916  86.687  1.00  0.00           C  
ATOM   2436  CE2 TYR B 487       6.453  39.953  84.945  1.00  0.00           C  
ATOM   2437  CZ  TYR B 487       7.344  40.059  85.993  1.00  0.00           C  
ATOM   2438  OH  TYR B 487       7.809  41.309  86.342  1.00  0.00           O  
ATOM   2439  N   GLN B 488       2.661  35.025  83.876  1.00  0.00           N  
ATOM   2440  CA  GLN B 488       1.571  35.289  82.922  1.00  0.00           C  
ATOM   2441  C   GLN B 488       0.427  36.204  83.332  1.00  0.00           C  
ATOM   2442  O   GLN B 488      -0.335  36.663  82.477  1.00  0.00           O  
ATOM   2443  CB  GLN B 488       0.964  33.975  82.439  1.00  0.00           C  
ATOM   2444  CG  GLN B 488      -0.030  34.127  81.297  1.00  0.00           C  
ATOM   2445  CD  GLN B 488      -0.451  32.780  80.722  1.00  0.00           C  
ATOM   2446  OE1 GLN B 488       0.254  31.780  80.888  1.00  0.00           O  
ATOM   2447  NE2 GLN B 488      -1.586  32.751  80.030  1.00  0.00           N  
ATOM   2448  N   GLU B 495       0.289  36.476  84.624  1.00  0.00           N  
ATOM   2449  CA  GLU B 495      -0.808  37.328  85.084  1.00  0.00           C  
ATOM   2450  C   GLU B 495      -0.457  38.810  85.085  1.00  0.00           C  
ATOM   2451  O   GLU B 495      -1.337  39.667  85.227  1.00  0.00           O  
ATOM   2452  CB  GLU B 495      -1.249  36.908  86.488  1.00  0.00           C  
ATOM   2453  CG  GLU B 495      -0.242  37.211  87.580  1.00  0.00           C  
ATOM   2454  CD  GLU B 495      -0.924  37.666  88.865  1.00  0.00           C  
ATOM   2455  OE1 GLU B 495      -1.849  36.951  89.329  1.00  0.00           O  
ATOM   2456  OE2 GLU B 495      -0.538  38.733  89.407  1.00  0.00           O  
ATOM   2457  N   ASP B 496       0.833  39.093  84.920  1.00  0.00           N  
ATOM   2458  CA  ASP B 496       1.366  40.449  84.893  1.00  0.00           C  
ATOM   2459  C   ASP B 496       1.778  40.861  83.481  1.00  0.00           C  
ATOM   2460  O   ASP B 496       2.509  41.825  83.305  1.00  0.00           O  
ATOM   2461  CB  ASP B 496       2.579  40.525  85.805  1.00  0.00           C  
ATOM   2462  CG  ASP B 496       2.304  39.955  87.177  1.00  0.00           C  
ATOM   2463  OD1 ASP B 496       1.375  40.455  87.852  1.00  0.00           O  
ATOM   2464  OD2 ASP B 496       3.018  39.008  87.577  1.00  0.00           O  
ATOM   2465  N   MET B 497       1.299  40.121  82.487  1.00  0.00           N  
ATOM   2466  CA  MET B 497       1.600  40.366  81.082  1.00  0.00           C  
ATOM   2467  C   MET B 497       0.339  40.800  80.375  1.00  0.00           C  
ATOM   2468  O   MET B 497      -0.750  40.446  80.783  1.00  0.00           O  
ATOM   2469  CB  MET B 497       2.126  39.078  80.418  1.00  0.00           C  
ATOM   2470  CG  MET B 497       3.458  38.564  80.980  1.00  0.00           C  
ATOM   2471  SD  MET B 497       4.016  36.948  80.362  1.00  0.00           S  
ATOM   2472  CE  MET B 497       4.292  37.320  78.639  1.00  0.00           C  
ATOM   2473  N   PHE B 498       0.474  41.579  79.318  1.00  0.00           N  
ATOM   2474  CA  PHE B 498      -0.705  41.990  78.569  1.00  0.00           C  
ATOM   2475  C   PHE B 498      -1.281  40.757  77.877  1.00  0.00           C  
ATOM   2476  O   PHE B 498      -0.575  39.789  77.594  1.00  0.00           O  
ATOM   2477  CB  PHE B 498      -0.354  43.066  77.518  1.00  0.00           C  
ATOM   2478  CG  PHE B 498      -0.341  44.475  78.064  1.00  0.00           C  
ATOM   2479  CD1 PHE B 498       0.453  44.809  79.157  1.00  0.00           C  
ATOM   2480  CD2 PHE B 498      -1.141  45.464  77.494  1.00  0.00           C  
ATOM   2481  CE1 PHE B 498       0.445  46.103  79.668  1.00  0.00           C  
ATOM   2482  CE2 PHE B 498      -1.148  46.754  78.003  1.00  0.00           C  
ATOM   2483  CZ  PHE B 498      -0.356  47.071  79.092  1.00  0.00           C  
ATOM   2484  N   PRO B 499      -2.580  40.772  77.602  1.00  0.00           N  
ATOM   2485  CA  PRO B 499      -3.199  39.626  76.940  1.00  0.00           C  
ATOM   2486  C   PRO B 499      -2.607  39.347  75.562  1.00  0.00           C  
ATOM   2487  O   PRO B 499      -2.351  40.267  74.797  1.00  0.00           O  
ATOM   2488  CB  PRO B 499      -4.669  40.027  76.887  1.00  0.00           C  
ATOM   2489  CG  PRO B 499      -4.624  41.519  76.884  1.00  0.00           C  
ATOM   2490  CD  PRO B 499      -3.574  41.813  77.896  1.00  0.00           C  
ATOM   2491  N   PRO B 500      -2.387  38.064  75.233  1.00  0.00           N  
ATOM   2492  CA  PRO B 500      -1.823  37.642  73.946  1.00  0.00           C  
ATOM   2493  C   PRO B 500      -2.728  37.997  72.788  1.00  0.00           C  
ATOM   2494  O   PRO B 500      -3.909  38.261  72.989  1.00  0.00           O  
ATOM   2495  CB  PRO B 500      -1.693  36.136  74.109  1.00  0.00           C  
ATOM   2496  CG  PRO B 500      -2.870  35.811  74.944  1.00  0.00           C  
ATOM   2497  CD  PRO B 500      -2.797  36.885  76.012  1.00  0.00           C  
ATOM   2498  N   MET B 501      -2.171  38.020  71.585  1.00  0.00           N  
ATOM   2499  CA  MET B 501      -2.949  38.320  70.390  1.00  0.00           C  
ATOM   2500  C   MET B 501      -2.511  37.326  69.330  1.00  0.00           C  
ATOM   2501  O   MET B 501      -1.331  37.229  69.010  1.00  0.00           O  
ATOM   2502  CB  MET B 501      -2.747  39.785  69.933  1.00  0.00           C  
ATOM   2503  CG  MET B 501      -1.312  40.231  69.679  1.00  0.00           C  
ATOM   2504  SD  MET B 501      -1.015  42.004  69.973  1.00  0.00           S  
ATOM   2505  CE  MET B 501      -0.036  41.921  71.475  1.00  0.00           C  
ATOM   2506  N   GLN B 502      -3.467  36.574  68.801  1.00  0.00           N  
ATOM   2507  CA  GLN B 502      -3.188  35.542  67.810  1.00  0.00           C  
ATOM   2508  C   GLN B 502      -2.968  36.050  66.375  1.00  0.00           C  
ATOM   2509  O   GLN B 502      -3.751  36.844  65.850  1.00  0.00           O  
ATOM   2510  CB  GLN B 502      -4.315  34.498  67.849  1.00  0.00           C  
ATOM   2511  CG  GLN B 502      -4.923  34.300  69.252  1.00  0.00           C  
ATOM   2512  CD  GLN B 502      -6.021  35.331  69.602  1.00  0.00           C  
ATOM   2513  OE1 GLN B 502      -5.950  36.506  69.214  1.00  0.00           O  
ATOM   2514  NE2 GLN B 502      -7.030  34.886  70.352  1.00  0.00           N  
ATOM   2515  N   LEU B 503      -1.887  35.578  65.755  1.00  0.00           N  
ATOM   2516  CA  LEU B 503      -1.537  35.972  64.389  1.00  0.00           C  
ATOM   2517  C   LEU B 503      -1.441  34.747  63.478  1.00  0.00           C  
ATOM   2518  O   LEU B 503      -0.924  33.703  63.880  1.00  0.00           O  
ATOM   2519  CB  LEU B 503      -0.213  36.728  64.387  1.00  0.00           C  
ATOM   2520  CG  LEU B 503      -0.204  38.000  65.223  1.00  0.00           C  
ATOM   2521  CD1 LEU B 503       1.224  38.403  65.440  1.00  0.00           C  
ATOM   2522  CD2 LEU B 503      -1.001  39.102  64.538  1.00  0.00           C  
ATOM   2523  N   ASP B 650      -1.926  34.905  62.246  1.00  0.00           N  
ATOM   2524  CA  ASP B 650      -1.985  33.843  61.238  1.00  0.00           C  
ATOM   2525  C   ASP B 650      -1.372  32.479  61.523  1.00  0.00           C  
ATOM   2526  O   ASP B 650      -2.088  31.512  61.787  1.00  0.00           O  
ATOM   2527  CB  ASP B 650      -1.459  34.346  59.879  1.00  0.00           C  
ATOM   2528  CG  ASP B 650      -0.193  35.162  59.994  1.00  0.00           C  
ATOM   2529  OD1 ASP B 650       0.778  34.718  60.649  1.00  0.00           O  
ATOM   2530  OD2 ASP B 650      -0.174  36.255  59.399  1.00  0.00           O  
ATOM   2531  N   GLU B 651      -0.048  32.420  61.461  1.00  0.00           N  
ATOM   2532  CA  GLU B 651       0.723  31.193  61.645  1.00  0.00           C  
ATOM   2533  C   GLU B 651       0.518  30.326  62.898  1.00  0.00           C  
ATOM   2534  O   GLU B 651       1.489  29.798  63.461  1.00  0.00           O  
ATOM   2535  CB  GLU B 651       2.211  31.538  61.464  1.00  0.00           C  
ATOM   2536  CG  GLU B 651       2.504  32.068  60.046  1.00  0.00           C  
ATOM   2537  CD  GLU B 651       3.761  32.930  59.943  1.00  0.00           C  
ATOM   2538  OE1 GLU B 651       4.892  32.373  59.915  1.00  0.00           O  
ATOM   2539  OE2 GLU B 651       3.601  34.174  59.886  1.00  0.00           O  
ATOM   2540  N   THR B 652      -0.736  30.176  63.328  1.00  0.00           N  
ATOM   2541  CA  THR B 652      -1.055  29.333  64.479  1.00  0.00           C  
ATOM   2542  C   THR B 652      -0.250  29.747  65.714  1.00  0.00           C  
ATOM   2543  O   THR B 652      -0.087  28.961  66.654  1.00  0.00           O  
ATOM   2544  CB  THR B 652      -0.699  27.853  64.162  1.00  0.00           C  
ATOM   2545  OG1 THR B 652      -0.747  27.644  62.741  1.00  0.00           O  
ATOM   2546  CG2 THR B 652      -1.659  26.897  64.858  1.00  0.00           C  
ATOM   2547  N   GLU B 653       0.263  30.973  65.716  1.00  0.00           N  
ATOM   2548  CA  GLU B 653       1.075  31.424  66.840  1.00  0.00           C  
ATOM   2549  C   GLU B 653       0.527  32.650  67.552  1.00  0.00           C  
ATOM   2550  O   GLU B 653      -0.082  33.533  66.940  1.00  0.00           O  
ATOM   2551  CB  GLU B 653       2.523  31.656  66.365  1.00  0.00           C  
ATOM   2552  CG  GLU B 653       3.294  30.350  66.012  1.00  0.00           C  
ATOM   2553  CD  GLU B 653       3.634  29.490  67.244  1.00  0.00           C  
ATOM   2554  OE1 GLU B 653       2.734  29.252  68.083  1.00  0.00           O  
ATOM   2555  OE2 GLU B 653       4.801  29.042  67.370  1.00  0.00           O  
ATOM   2556  N   SER B 654       0.726  32.685  68.863  1.00  0.00           N  
ATOM   2557  CA  SER B 654       0.250  33.807  69.655  1.00  0.00           C  
ATOM   2558  C   SER B 654       1.426  34.617  70.202  1.00  0.00           C  
ATOM   2559  O   SER B 654       2.321  34.090  70.876  1.00  0.00           O  
ATOM   2560  CB  SER B 654      -0.642  33.321  70.799  1.00  0.00           C  
ATOM   2561  OG  SER B 654       0.100  32.575  71.738  1.00  0.00           O  
ATOM   2562  N   MET B 655       1.408  35.908  69.894  1.00  0.00           N  
ATOM   2563  CA  MET B 655       2.460  36.825  70.304  1.00  0.00           C  
ATOM   2564  C   MET B 655       2.023  37.590  71.523  1.00  0.00           C  
ATOM   2565  O   MET B 655       0.851  37.586  71.873  1.00  0.00           O  
ATOM   2566  CB  MET B 655       2.736  37.816  69.175  1.00  0.00           C  
ATOM   2567  CG  MET B 655       2.923  37.165  67.820  1.00  0.00           C  
ATOM   2568  SD  MET B 655       4.561  36.468  67.605  1.00  0.00           S  
ATOM   2569  CE  MET B 655       4.837  36.895  65.807  1.00  0.00           C  
ATOM   2570  N   VAL B 656       2.970  38.242  72.177  1.00  0.00           N  
ATOM   2571  CA  VAL B 656       2.638  39.053  73.331  1.00  0.00           C  
ATOM   2572  C   VAL B 656       3.663  40.184  73.528  1.00  0.00           C  
ATOM   2573  O   VAL B 656       4.737  40.151  72.947  1.00  0.00           O  
ATOM   2574  CB  VAL B 656       2.553  38.193  74.585  1.00  0.00           C  
ATOM   2575  CG1 VAL B 656       3.938  37.907  75.122  1.00  0.00           C  
ATOM   2576  CG2 VAL B 656       1.680  38.888  75.611  1.00  0.00           C  
ATOM   2577  N   LEU B 657       3.303  41.202  74.301  1.00  0.00           N  
ATOM   2578  CA  LEU B 657       4.199  42.313  74.592  1.00  0.00           C  
ATOM   2579  C   LEU B 657       5.116  41.815  75.710  1.00  0.00           C  
ATOM   2580  O   LEU B 657       4.634  41.392  76.750  1.00  0.00           O  
ATOM   2581  CB  LEU B 657       3.400  43.538  75.076  1.00  0.00           C  
ATOM   2582  CG  LEU B 657       2.623  44.372  74.045  1.00  0.00           C  
ATOM   2583  CD1 LEU B 657       1.649  45.305  74.729  1.00  0.00           C  
ATOM   2584  CD2 LEU B 657       3.595  45.170  73.208  1.00  0.00           C  
ATOM   2585  N   ARG B 658       6.427  41.862  75.518  1.00  0.00           N  
ATOM   2586  CA  ARG B 658       7.331  41.375  76.550  1.00  0.00           C  
ATOM   2587  C   ARG B 658       7.163  42.049  77.908  1.00  0.00           C  
ATOM   2588  O   ARG B 658       7.089  43.272  78.028  1.00  0.00           O  
ATOM   2589  CB  ARG B 658       8.792  41.503  76.091  1.00  0.00           C  
ATOM   2590  CG  ARG B 658       9.293  42.926  75.902  1.00  0.00           C  
ATOM   2591  CD  ARG B 658      10.711  42.907  75.373  1.00  0.00           C  
ATOM   2592  NE  ARG B 658      11.181  44.201  74.881  1.00  0.00           N  
ATOM   2593  CZ  ARG B 658      12.337  44.377  74.249  1.00  0.00           C  
ATOM   2594  NH1 ARG B 658      13.149  43.350  74.026  1.00  0.00           N  
ATOM   2595  NH2 ARG B 658      12.682  45.585  73.839  1.00  0.00           N  
ATOM   2596  N   PRO B 659       7.095  41.248  78.959  1.00  0.00           N  
ATOM   2597  CA  PRO B 659       6.942  41.793  80.311  1.00  0.00           C  
ATOM   2598  C   PRO B 659       8.316  42.173  80.803  1.00  0.00           C  
ATOM   2599  O   PRO B 659       8.462  42.742  81.879  1.00  0.00           O  
ATOM   2600  CB  PRO B 659       6.384  40.612  81.095  1.00  0.00           C  
ATOM   2601  CG  PRO B 659       7.151  39.452  80.463  1.00  0.00           C  
ATOM   2602  CD  PRO B 659       7.067  39.775  78.966  1.00  0.00           C  
ATOM   2603  N   MET B 660       9.318  41.802  80.008  1.00  0.00           N  
ATOM   2604  CA  MET B 660      10.731  42.070  80.300  1.00  0.00           C  
ATOM   2605  C   MET B 660      11.635  41.761  79.087  1.00  0.00           C  
ATOM   2606  O   MET B 660      11.135  41.322  78.061  1.00  0.00           O  
ATOM   2607  CB  MET B 660      11.180  41.279  81.528  1.00  0.00           C  
ATOM   2608  CG  MET B 660      10.847  39.812  81.487  1.00  0.00           C  
ATOM   2609  SD  MET B 660      11.659  38.949  82.841  1.00  0.00           S  
ATOM   2610  CE  MET B 660      10.950  39.828  84.358  1.00  0.00           C  
ATOM   2611  N   ASN B 661      12.948  41.973  79.200  1.00  0.00           N  
ATOM   2612  CA  ASN B 661      13.845  41.770  78.051  1.00  0.00           C  
ATOM   2613  C   ASN B 661      14.766  40.549  78.013  1.00  0.00           C  
ATOM   2614  O   ASN B 661      15.219  40.131  76.932  1.00  0.00           O  
ATOM   2615  CB  ASN B 661      14.716  43.011  77.863  1.00  0.00           C  
ATOM   2616  CG  ASN B 661      13.924  44.284  77.934  1.00  0.00           C  
ATOM   2617  OD1 ASN B 661      12.920  44.456  77.227  1.00  0.00           O  
ATOM   2618  ND2 ASN B 661      14.367  45.189  78.784  1.00  0.00           N  
ATOM   2619  N   CYS B 662      15.045  39.995  79.188  1.00  0.00           N  
ATOM   2620  CA  CYS B 662      15.929  38.846  79.327  1.00  0.00           C  
ATOM   2621  C   CYS B 662      15.846  37.813  78.217  1.00  0.00           C  
ATOM   2622  O   CYS B 662      16.809  37.617  77.478  1.00  0.00           O  
ATOM   2623  CB  CYS B 662      15.683  38.222  80.684  1.00  0.00           C  
ATOM   2624  SG  CYS B 662      15.527  39.481  81.967  1.00  0.00           S  
ATOM   2625  N   PRO B 663      14.695  37.143  78.064  1.00  0.00           N  
ATOM   2626  CA  PRO B 663      14.583  36.132  76.997  1.00  0.00           C  
ATOM   2627  C   PRO B 663      15.102  36.567  75.639  1.00  0.00           C  
ATOM   2628  O   PRO B 663      15.737  35.778  74.948  1.00  0.00           O  
ATOM   2629  CB  PRO B 663      13.085  35.771  76.977  1.00  0.00           C  
ATOM   2630  CG  PRO B 663      12.430  36.822  77.811  1.00  0.00           C  
ATOM   2631  CD  PRO B 663      13.450  37.231  78.838  1.00  0.00           C  
ATOM   2632  N   HIS B 664      14.836  37.817  75.264  1.00  0.00           N  
ATOM   2633  CA  HIS B 664      15.305  38.369  73.990  1.00  0.00           C  
ATOM   2634  C   HIS B 664      16.817  38.428  73.919  1.00  0.00           C  
ATOM   2635  O   HIS B 664      17.390  38.215  72.856  1.00  0.00           O  
ATOM   2636  CB  HIS B 664      14.756  39.769  73.779  1.00  0.00           C  
ATOM   2637  CG  HIS B 664      13.321  39.790  73.371  1.00  0.00           C  
ATOM   2638  ND1 HIS B 664      12.924  39.702  72.052  1.00  0.00           N  
ATOM   2639  CD2 HIS B 664      12.187  39.806  74.110  1.00  0.00           C  
ATOM   2640  CE1 HIS B 664      11.605  39.659  71.995  1.00  0.00           C  
ATOM   2641  NE2 HIS B 664      11.135  39.720  73.229  1.00  0.00           N  
ATOM   2642  N   HIS B 665      17.465  38.694  75.044  1.00  0.00           N  
ATOM   2643  CA  HIS B 665      18.908  38.766  75.035  1.00  0.00           C  
ATOM   2644  C   HIS B 665      19.549  37.403  74.982  1.00  0.00           C  
ATOM   2645  O   HIS B 665      20.624  37.235  74.402  1.00  0.00           O  
ATOM   2646  CB  HIS B 665      19.411  39.562  76.237  1.00  0.00           C  
ATOM   2647  CG  HIS B 665      19.113  41.023  76.133  1.00  0.00           C  
ATOM   2648  ND1 HIS B 665      19.234  41.884  77.200  1.00  0.00           N  
ATOM   2649  CD2 HIS B 665      18.696  41.770  75.088  1.00  0.00           C  
ATOM   2650  CE1 HIS B 665      18.903  43.102  76.814  1.00  0.00           C  
ATOM   2651  NE2 HIS B 665      18.570  43.063  75.538  1.00  0.00           N  
ATOM   2652  N   MET B 666      18.907  36.425  75.594  1.00  0.00           N  
ATOM   2653  CA  MET B 666      19.416  35.066  75.559  1.00  0.00           C  
ATOM   2654  C   MET B 666      19.546  34.696  74.079  1.00  0.00           C  
ATOM   2655  O   MET B 666      20.523  34.080  73.660  1.00  0.00           O  
ATOM   2656  CB  MET B 666      18.409  34.123  76.223  1.00  0.00           C  
ATOM   2657  CG  MET B 666      18.031  34.512  77.648  1.00  0.00           C  
ATOM   2658  SD  MET B 666      19.510  34.746  78.649  1.00  0.00           S  
ATOM   2659  CE  MET B 666      18.790  35.086  80.109  1.00  0.00           C  
ATOM   2660  N   MET B 667      18.554  35.086  73.284  1.00  0.00           N  
ATOM   2661  CA  MET B 667      18.557  34.775  71.858  1.00  0.00           C  
ATOM   2662  C   MET B 667      19.697  35.447  71.115  1.00  0.00           C  
ATOM   2663  O   MET B 667      20.191  34.917  70.127  1.00  0.00           O  
ATOM   2664  CB  MET B 667      17.224  35.174  71.232  1.00  0.00           C  
ATOM   2665  CG  MET B 667      16.037  34.403  71.814  1.00  0.00           C  
ATOM   2666  SD  MET B 667      16.361  32.605  71.800  1.00  0.00           S  
ATOM   2667  CE  MET B 667      16.078  32.237  70.053  1.00  0.00           C  
ATOM   2668  N   ILE B 668      20.100  36.622  71.595  1.00  0.00           N  
ATOM   2669  CA  ILE B 668      21.187  37.367  71.009  1.00  0.00           C  
ATOM   2670  C   ILE B 668      22.393  36.513  71.348  1.00  0.00           C  
ATOM   2671  O   ILE B 668      23.129  36.095  70.469  1.00  0.00           O  
ATOM   2672  CB  ILE B 668      21.272  38.821  71.648  1.00  0.00           C  
ATOM   2673  CG1 ILE B 668      20.281  39.748  70.954  1.00  0.00           C  
ATOM   2674  CG2 ILE B 668      22.685  39.436  71.514  1.00  0.00           C  
ATOM   2675  CD1 ILE B 668      20.695  40.087  69.556  1.00  0.00           C  
ATOM   2676  N   TYR B 669      22.587  36.221  72.623  1.00  0.00           N  
ATOM   2677  CA  TYR B 669      23.724  35.387  73.022  1.00  0.00           C  
ATOM   2678  C   TYR B 669      23.827  34.118  72.147  1.00  0.00           C  
ATOM   2679  O   TYR B 669      24.810  33.893  71.445  1.00  0.00           O  
ATOM   2680  CB  TYR B 669      23.577  34.960  74.480  1.00  0.00           C  
ATOM   2681  CG  TYR B 669      24.744  34.140  74.973  1.00  0.00           C  
ATOM   2682  CD1 TYR B 669      25.801  34.744  75.650  1.00  0.00           C  
ATOM   2683  CD2 TYR B 669      24.801  32.767  74.749  1.00  0.00           C  
ATOM   2684  CE1 TYR B 669      26.884  34.013  76.094  1.00  0.00           C  
ATOM   2685  CE2 TYR B 669      25.884  32.015  75.182  1.00  0.00           C  
ATOM   2686  CZ  TYR B 669      26.928  32.645  75.853  1.00  0.00           C  
ATOM   2687  OH  TYR B 669      28.039  31.928  76.246  1.00  0.00           O  
ATOM   2688  N   ALA B 670      22.777  33.304  72.206  1.00  0.00           N  
ATOM   2689  CA  ALA B 670      22.677  32.055  71.473  1.00  0.00           C  
ATOM   2690  C   ALA B 670      22.733  32.157  69.978  1.00  0.00           C  
ATOM   2691  O   ALA B 670      22.600  31.154  69.309  1.00  0.00           O  
ATOM   2692  CB  ALA B 670      21.392  31.351  71.864  1.00  0.00           C  
ATOM   2693  N   ASN B 671      22.905  33.347  69.430  1.00  0.00           N  
ATOM   2694  CA  ASN B 671      22.936  33.496  67.971  1.00  0.00           C  
ATOM   2695  C   ASN B 671      24.152  32.821  67.315  1.00  0.00           C  
ATOM   2696  O   ASN B 671      24.202  32.632  66.084  1.00  0.00           O  
ATOM   2697  CB  ASN B 671      22.922  34.975  67.612  1.00  0.00           C  
ATOM   2698  CG  ASN B 671      23.084  35.219  66.126  1.00  0.00           C  
ATOM   2699  OD1 ASN B 671      22.210  34.883  65.336  1.00  0.00           O  
ATOM   2700  ND2 ASN B 671      24.218  35.815  65.739  1.00  0.00           N  
ATOM   2701  N   LYS B 672      25.131  32.455  68.135  1.00  0.00           N  
ATOM   2702  CA  LYS B 672      26.331  31.822  67.619  1.00  0.00           C  
ATOM   2703  C   LYS B 672      27.213  31.395  68.775  1.00  0.00           C  
ATOM   2704  O   LYS B 672      27.110  31.945  69.869  1.00  0.00           O  
ATOM   2705  CB  LYS B 672      27.084  32.792  66.705  1.00  0.00           C  
ATOM   2706  CG  LYS B 672      27.763  33.975  67.408  1.00  0.00           C  
ATOM   2707  CD  LYS B 672      28.811  34.537  66.471  1.00  0.00           C  
ATOM   2708  CE  LYS B 672      29.719  35.554  67.126  1.00  0.00           C  
ATOM   2709  NZ  LYS B 672      30.871  35.796  66.215  1.00  0.00           N  
ATOM   2710  N   PRO B 675      28.107  30.422  68.543  1.00  0.00           N  
ATOM   2711  CA  PRO B 675      29.059  29.841  69.508  1.00  0.00           C  
ATOM   2712  C   PRO B 675      30.050  30.821  70.125  1.00  0.00           C  
ATOM   2713  O   PRO B 675      30.613  31.696  69.430  1.00  0.00           O  
ATOM   2714  CB  PRO B 675      29.801  28.797  68.690  1.00  0.00           C  
ATOM   2715  CG  PRO B 675      28.898  28.526  67.543  1.00  0.00           C  
ATOM   2716  CD  PRO B 675      28.331  29.862  67.207  1.00  0.00           C  
ATOM   2717  N   HIS B 677      30.294  30.642  71.418  1.00  0.00           N  
ATOM   2718  CA  HIS B 677      31.240  31.484  72.136  1.00  0.00           C  
ATOM   2719  C   HIS B 677      32.333  30.717  72.852  1.00  0.00           C  
ATOM   2720  O   HIS B 677      32.073  29.769  73.602  1.00  0.00           O  
ATOM   2721  CB  HIS B 677      30.502  32.342  73.136  1.00  0.00           C  
ATOM   2722  CG  HIS B 677      29.539  33.259  72.489  1.00  0.00           C  
ATOM   2723  ND1 HIS B 677      29.945  34.269  71.648  1.00  0.00           N  
ATOM   2724  CD2 HIS B 677      28.188  33.254  72.457  1.00  0.00           C  
ATOM   2725  CE1 HIS B 677      28.883  34.845  71.119  1.00  0.00           C  
ATOM   2726  NE2 HIS B 677      27.805  34.245  71.594  1.00  0.00           N  
ATOM   2727  N   SER B 678      33.567  31.134  72.615  1.00  0.00           N  
ATOM   2728  CA  SER B 678      34.684  30.495  73.261  1.00  0.00           C  
ATOM   2729  C   SER B 678      34.681  31.026  74.679  1.00  0.00           C  
ATOM   2730  O   SER B 678      34.003  32.005  74.976  1.00  0.00           O  
ATOM   2731  CB  SER B 678      35.974  30.874  72.554  1.00  0.00           C  
ATOM   2732  OG  SER B 678      37.078  30.341  73.246  1.00  0.00           O  
ATOM   2733  N   TYR B 682      35.430  30.388  75.560  1.00  0.00           N  
ATOM   2734  CA  TYR B 682      35.481  30.834  76.940  1.00  0.00           C  
ATOM   2735  C   TYR B 682      36.392  32.057  77.013  1.00  0.00           C  
ATOM   2736  O   TYR B 682      36.271  32.887  77.927  1.00  0.00           O  
ATOM   2737  CB  TYR B 682      36.050  29.717  77.801  1.00  0.00           C  
ATOM   2738  CG  TYR B 682      37.526  29.492  77.555  1.00  0.00           C  
ATOM   2739  CD1 TYR B 682      38.477  29.978  78.449  1.00  0.00           C  
ATOM   2740  CD2 TYR B 682      37.970  28.832  76.412  1.00  0.00           C  
ATOM   2741  CE1 TYR B 682      39.834  29.819  78.218  1.00  0.00           C  
ATOM   2742  CE2 TYR B 682      39.332  28.665  76.166  1.00  0.00           C  
ATOM   2743  CZ  TYR B 682      40.262  29.162  77.077  1.00  0.00           C  
ATOM   2744  OH  TYR B 682      41.615  29.002  76.858  1.00  0.00           O  
ATOM   2745  N   ARG B 683      37.306  32.141  76.041  1.00  0.00           N  
ATOM   2746  CA  ARG B 683      38.291  33.223  75.943  1.00  0.00           C  
ATOM   2747  C   ARG B 683      37.676  34.625  75.875  1.00  0.00           C  
ATOM   2748  O   ARG B 683      38.253  35.601  76.366  1.00  0.00           O  
ATOM   2749  CB  ARG B 683      39.184  33.030  74.701  1.00  0.00           C  
ATOM   2750  CG  ARG B 683      39.191  31.617  74.148  1.00  0.00           C  
ATOM   2751  CD  ARG B 683      40.296  31.371  73.120  1.00  0.00           C  
ATOM   2752  NE  ARG B 683      41.606  31.481  73.755  1.00  0.00           N  
ATOM   2753  CZ  ARG B 683      42.721  30.888  73.324  1.00  0.00           C  
ATOM   2754  NH1 ARG B 683      42.701  30.122  72.235  1.00  0.00           N  
ATOM   2755  NH2 ARG B 683      43.862  31.054  73.991  1.00  0.00           N  
ATOM   2756  N   GLU B 684      36.523  34.729  75.236  1.00  0.00           N  
ATOM   2757  CA  GLU B 684      35.873  36.010  75.108  1.00  0.00           C  
ATOM   2758  C   GLU B 684      34.541  35.893  75.784  1.00  0.00           C  
ATOM   2759  O   GLU B 684      33.572  36.537  75.386  1.00  0.00           O  
ATOM   2760  CB  GLU B 684      35.702  36.387  73.621  1.00  0.00           C  
ATOM   2761  CG  GLU B 684      35.578  35.219  72.635  1.00  0.00           C  
ATOM   2762  CD  GLU B 684      34.192  34.611  72.603  1.00  0.00           C  
ATOM   2763  OE1 GLU B 684      33.554  34.601  73.671  1.00  0.00           O  
ATOM   2764  OE2 GLU B 684      33.750  34.134  71.524  1.00  0.00           O  
ATOM   2765  N   LEU B 685      34.498  35.098  76.844  1.00  0.00           N  
ATOM   2766  CA  LEU B 685      33.223  34.890  77.487  1.00  0.00           C  
ATOM   2767  C   LEU B 685      32.786  35.824  78.552  1.00  0.00           C  
ATOM   2768  O   LEU B 685      31.875  35.496  79.303  1.00  0.00           O  
ATOM   2769  CB  LEU B 685      33.068  33.455  77.993  1.00  0.00           C  
ATOM   2770  CG  LEU B 685      31.600  33.002  78.176  1.00  0.00           C  
ATOM   2771  CD1 LEU B 685      31.129  33.185  79.618  1.00  0.00           C  
ATOM   2772  CD2 LEU B 685      30.706  33.749  77.196  1.00  0.00           C  
ATOM   2773  N   PRO B 686      33.467  36.957  78.721  1.00  0.00           N  
ATOM   2774  CA  PRO B 686      32.831  37.741  79.794  1.00  0.00           C  
ATOM   2775  C   PRO B 686      31.629  38.551  79.227  1.00  0.00           C  
ATOM   2776  O   PRO B 686      30.988  39.266  79.985  1.00  0.00           O  
ATOM   2777  CB  PRO B 686      33.955  38.640  80.287  1.00  0.00           C  
ATOM   2778  CG  PRO B 686      35.137  37.788  80.113  1.00  0.00           C  
ATOM   2779  CD  PRO B 686      34.928  37.113  78.764  1.00  0.00           C  
ATOM   2780  N   ILE B 687      31.308  38.379  77.928  1.00  0.00           N  
ATOM   2781  CA  ILE B 687      30.232  39.109  77.195  1.00  0.00           C  
ATOM   2782  C   ILE B 687      28.986  39.768  77.850  1.00  0.00           C  
ATOM   2783  O   ILE B 687      28.309  39.185  78.685  1.00  0.00           O  
ATOM   2784  CB  ILE B 687      29.710  38.330  75.896  1.00  0.00           C  
ATOM   2785  CG1 ILE B 687      28.198  38.426  75.813  1.00  0.00           C  
ATOM   2786  CG2 ILE B 687      30.185  36.926  75.833  1.00  0.00           C  
ATOM   2787  CD1 ILE B 687      27.673  37.979  74.512  1.00  0.00           C  
ATOM   2788  N   ARG B 688      28.687  40.988  77.391  1.00  0.00           N  
ATOM   2789  CA  ARG B 688      27.597  41.808  77.925  1.00  0.00           C  
ATOM   2790  C   ARG B 688      26.661  42.387  76.867  1.00  0.00           C  
ATOM   2791  O   ARG B 688      27.082  43.162  76.016  1.00  0.00           O  
ATOM   2792  CB  ARG B 688      28.182  42.992  78.739  1.00  0.00           C  
ATOM   2793  CG  ARG B 688      29.562  42.734  79.391  1.00  0.00           C  
ATOM   2794  CD  ARG B 688      30.044  43.904  80.267  1.00  0.00           C  
ATOM   2795  NE  ARG B 688      31.265  43.571  80.997  1.00  0.00           N  
ATOM   2796  CZ  ARG B 688      32.433  43.320  80.418  1.00  0.00           C  
ATOM   2797  NH1 ARG B 688      32.545  43.373  79.110  1.00  0.00           N  
ATOM   2798  NH2 ARG B 688      33.486  42.985  81.134  1.00  0.00           N  
ATOM   2799  N   ILE B 689      25.386  42.035  76.931  1.00  0.00           N  
ATOM   2800  CA  ILE B 689      24.445  42.567  75.973  1.00  0.00           C  
ATOM   2801  C   ILE B 689      23.631  43.670  76.662  1.00  0.00           C  
ATOM   2802  O   ILE B 689      23.143  43.473  77.784  1.00  0.00           O  
ATOM   2803  CB  ILE B 689      23.507  41.471  75.461  1.00  0.00           C  
ATOM   2804  CG1 ILE B 689      24.319  40.312  74.899  1.00  0.00           C  
ATOM   2805  CG2 ILE B 689      22.595  42.031  74.333  1.00  0.00           C  
ATOM   2806  CD1 ILE B 689      25.114  40.644  73.693  1.00  0.00           C  
ATOM   2807  N   ALA B 690      23.513  44.838  76.020  1.00  0.00           N  
ATOM   2808  CA  ALA B 690      22.752  45.934  76.623  1.00  0.00           C  
ATOM   2809  C   ALA B 690      21.654  46.535  75.720  1.00  0.00           C  
ATOM   2810  O   ALA B 690      21.687  46.400  74.490  1.00  0.00           O  
ATOM   2811  CB  ALA B 690      23.719  47.041  77.122  1.00  0.00           C  
ATOM   2812  N   GLU B 691      20.672  47.179  76.340  1.00  0.00           N  
ATOM   2813  CA  GLU B 691      19.593  47.787  75.587  1.00  0.00           C  
ATOM   2814  C   GLU B 691      18.711  48.645  76.487  1.00  0.00           C  
ATOM   2815  O   GLU B 691      18.655  48.468  77.713  1.00  0.00           O  
ATOM   2816  CB  GLU B 691      18.792  46.688  74.875  1.00  0.00           C  
ATOM   2817  CG  GLU B 691      17.490  47.063  74.147  1.00  0.00           C  
ATOM   2818  CD  GLU B 691      16.878  45.829  73.419  1.00  0.00           C  
ATOM   2819  OE1 GLU B 691      17.252  44.681  73.738  1.00  0.00           O  
ATOM   2820  OE2 GLU B 691      16.025  45.973  72.535  1.00  0.00           O  
ATOM   2821  N   LEU B 692      18.085  49.632  75.865  1.00  0.00           N  
ATOM   2822  CA  LEU B 692      17.182  50.521  76.554  1.00  0.00           C  
ATOM   2823  C   LEU B 692      15.908  49.863  76.123  1.00  0.00           C  
ATOM   2824  O   LEU B 692      15.250  50.309  75.175  1.00  0.00           O  
ATOM   2825  CB  LEU B 692      17.297  51.905  75.961  1.00  0.00           C  
ATOM   2826  CG  LEU B 692      18.015  52.913  76.828  1.00  0.00           C  
ATOM   2827  CD1 LEU B 692      19.208  52.290  77.428  1.00  0.00           C  
ATOM   2828  CD2 LEU B 692      18.392  54.077  75.990  1.00  0.00           C  
ATOM   2829  N   GLY B 693      15.601  48.764  76.818  1.00  0.00           N  
ATOM   2830  CA  GLY B 693      14.459  47.932  76.488  1.00  0.00           C  
ATOM   2831  C   GLY B 693      13.137  48.325  77.060  1.00  0.00           C  
ATOM   2832  O   GLY B 693      12.983  48.503  78.280  1.00  0.00           O  
ATOM   2833  N   THR B 695      12.178  48.414  76.150  1.00  0.00           N  
ATOM   2834  CA  THR B 695      10.811  48.786  76.442  1.00  0.00           C  
ATOM   2835  C   THR B 695       9.958  47.549  76.600  1.00  0.00           C  
ATOM   2836  O   THR B 695       9.825  46.752  75.675  1.00  0.00           O  
ATOM   2837  CB  THR B 695      10.243  49.656  75.295  1.00  0.00           C  
ATOM   2838  OG1 THR B 695      10.745  50.991  75.431  1.00  0.00           O  
ATOM   2839  CG2 THR B 695       8.731  49.677  75.308  1.00  0.00           C  
ATOM   2840  N   MET B 696       9.359  47.430  77.779  1.00  0.00           N  
ATOM   2841  CA  MET B 696       8.500  46.316  78.141  1.00  0.00           C  
ATOM   2842  C   MET B 696       7.110  46.781  78.634  1.00  0.00           C  
ATOM   2843  O   MET B 696       6.861  47.972  78.782  1.00  0.00           O  
ATOM   2844  CB  MET B 696       9.206  45.504  79.228  1.00  0.00           C  
ATOM   2845  CG  MET B 696       9.579  46.313  80.454  1.00  0.00           C  
ATOM   2846  SD  MET B 696      10.955  45.572  81.354  1.00  0.00           S  
ATOM   2847  CE  MET B 696      11.162  46.687  82.751  1.00  0.00           C  
ATOM   2848  N   HIS B 697       6.217  45.832  78.901  1.00  0.00           N  
ATOM   2849  CA  HIS B 697       4.876  46.153  79.365  1.00  0.00           C  
ATOM   2850  C   HIS B 697       4.378  45.233  80.486  1.00  0.00           C  
ATOM   2851  O   HIS B 697       4.347  44.007  80.344  1.00  0.00           O  
ATOM   2852  CB  HIS B 697       3.893  46.072  78.201  1.00  0.00           C  
ATOM   2853  CG  HIS B 697       4.013  47.198  77.221  1.00  0.00           C  
ATOM   2854  ND1 HIS B 697       5.112  47.367  76.407  1.00  0.00           N  
ATOM   2855  CD2 HIS B 697       3.174  48.221  76.937  1.00  0.00           C  
ATOM   2856  CE1 HIS B 697       4.944  48.449  75.668  1.00  0.00           C  
ATOM   2857  NE2 HIS B 697       3.776  48.987  75.970  1.00  0.00           N  
ATOM   2858  N   ARG B 698       3.994  45.839  81.606  1.00  0.00           N  
ATOM   2859  CA  ARG B 698       3.445  45.118  82.751  1.00  0.00           C  
ATOM   2860  C   ARG B 698       1.967  45.468  82.801  1.00  0.00           C  
ATOM   2861  O   ARG B 698       1.580  46.578  82.498  1.00  0.00           O  
ATOM   2862  CB  ARG B 698       4.091  45.578  84.059  1.00  0.00           C  
ATOM   2863  CG  ARG B 698       5.325  44.808  84.468  1.00  0.00           C  
ATOM   2864  CD  ARG B 698       6.421  44.987  83.462  1.00  0.00           C  
ATOM   2865  NE  ARG B 698       7.585  44.139  83.714  1.00  0.00           N  
ATOM   2866  CZ  ARG B 698       8.329  44.184  84.813  1.00  0.00           C  
ATOM   2867  NH1 ARG B 698       8.028  45.031  85.790  1.00  0.00           N  
ATOM   2868  NH2 ARG B 698       9.411  43.419  84.906  1.00  0.00           N  
ATOM   2869  N   TYR B 699       1.140  44.516  83.186  1.00  0.00           N  
ATOM   2870  CA  TYR B 699      -0.288  44.760  83.289  1.00  0.00           C  
ATOM   2871  C   TYR B 699      -0.676  45.054  84.746  1.00  0.00           C  
ATOM   2872  O   TYR B 699      -1.279  44.220  85.411  1.00  0.00           O  
ATOM   2873  CB  TYR B 699      -1.062  43.537  82.775  1.00  0.00           C  
ATOM   2874  CG  TYR B 699      -2.573  43.667  82.798  1.00  0.00           C  
ATOM   2875  CD1 TYR B 699      -3.194  44.811  83.300  1.00  0.00           C  
ATOM   2876  CD2 TYR B 699      -3.378  42.648  82.300  1.00  0.00           C  
ATOM   2877  CE1 TYR B 699      -4.571  44.941  83.306  1.00  0.00           C  
ATOM   2878  CE2 TYR B 699      -4.762  42.766  82.298  1.00  0.00           C  
ATOM   2879  CZ  TYR B 699      -5.353  43.919  82.802  1.00  0.00           C  
ATOM   2880  OH  TYR B 699      -6.727  44.056  82.775  1.00  0.00           O  
ATOM   2881  N   GLU B 700      -0.320  46.233  85.240  1.00  0.00           N  
ATOM   2882  CA  GLU B 700      -0.677  46.621  86.598  1.00  0.00           C  
ATOM   2883  C   GLU B 700      -2.163  46.936  86.588  1.00  0.00           C  
ATOM   2884  O   GLU B 700      -2.659  47.515  85.623  1.00  0.00           O  
ATOM   2885  CB  GLU B 700       0.103  47.860  87.006  1.00  0.00           C  
ATOM   2886  CG  GLU B 700       1.558  47.593  87.317  1.00  0.00           C  
ATOM   2887  CD  GLU B 700       1.778  47.202  88.773  1.00  0.00           C  
ATOM   2888  OE1 GLU B 700       2.928  46.840  89.125  1.00  0.00           O  
ATOM   2889  OE2 GLU B 700       0.806  47.267  89.565  1.00  0.00           O  
ATOM   2890  N   ALA B 703      -2.875  46.550  87.644  1.00  0.00           N  
ATOM   2891  CA  ALA B 703      -4.313  46.812  87.721  1.00  0.00           C  
ATOM   2892  C   ALA B 703      -4.564  48.275  87.387  1.00  0.00           C  
ATOM   2893  O   ALA B 703      -3.739  49.136  87.700  1.00  0.00           O  
ATOM   2894  CB  ALA B 703      -4.839  46.496  89.114  1.00  0.00           C  
ATOM   2895  N   SER B 704      -5.698  48.556  86.756  1.00  0.00           N  
ATOM   2896  CA  SER B 704      -6.034  49.925  86.364  1.00  0.00           C  
ATOM   2897  C   SER B 704      -6.107  50.879  87.558  1.00  0.00           C  
ATOM   2898  O   SER B 704      -6.491  52.043  87.416  1.00  0.00           O  
ATOM   2899  CB  SER B 704      -7.368  49.948  85.605  1.00  0.00           C  
ATOM   2900  OG  SER B 704      -7.527  51.152  84.868  1.00  0.00           O  
ATOM   2901  N   GLY B 710      -5.728  50.388  88.733  1.00  0.00           N  
ATOM   2902  CA  GLY B 710      -5.773  51.220  89.922  1.00  0.00           C  
ATOM   2903  C   GLY B 710      -4.411  51.677  90.402  1.00  0.00           C  
ATOM   2904  O   GLY B 710      -4.324  52.437  91.372  1.00  0.00           O  
ATOM   2905  N   ALA B 711      -3.353  51.210  89.738  1.00  0.00           N  
ATOM   2906  CA  ALA B 711      -1.984  51.587  90.094  1.00  0.00           C  
ATOM   2907  C   ALA B 711      -1.507  52.680  89.120  1.00  0.00           C  
ATOM   2908  O   ALA B 711      -0.692  53.548  89.456  1.00  0.00           O  
ATOM   2909  CB  ALA B 711      -1.066  50.357  90.032  1.00  0.00           C  
ATOM   2910  N   VAL B 712      -2.026  52.628  87.905  1.00  0.00           N  
ATOM   2911  CA  VAL B 712      -1.684  53.615  86.912  1.00  0.00           C  
ATOM   2912  C   VAL B 712      -1.633  55.001  87.555  1.00  0.00           C  
ATOM   2913  O   VAL B 712      -2.647  55.481  88.053  1.00  0.00           O  
ATOM   2914  CB  VAL B 712      -2.755  53.631  85.833  1.00  0.00           C  
ATOM   2915  CG1 VAL B 712      -2.563  54.840  84.920  1.00  0.00           C  
ATOM   2916  CG2 VAL B 712      -2.718  52.324  85.063  1.00  0.00           C  
ATOM   2917  N   SER B 713      -0.465  55.640  87.543  1.00  0.00           N  
ATOM   2918  CA  SER B 713      -0.315  56.983  88.114  1.00  0.00           C  
ATOM   2919  C   SER B 713       1.006  57.634  87.717  1.00  0.00           C  
ATOM   2920  O   SER B 713       2.072  57.050  87.930  1.00  0.00           O  
ATOM   2921  CB  SER B 713      -0.395  56.928  89.646  1.00  0.00           C  
ATOM   2922  OG  SER B 713      -0.113  58.196  90.243  1.00  0.00           O  
ATOM   2923  N   GLY B 714       0.934  58.841  87.150  1.00  0.00           N  
ATOM   2924  CA  GLY B 714       2.132  59.563  86.736  1.00  0.00           C  
ATOM   2925  C   GLY B 714       3.178  58.703  86.044  1.00  0.00           C  
ATOM   2926  O   GLY B 714       2.840  57.860  85.212  1.00  0.00           O  
ATOM   2927  N   LEU B 715       4.447  58.909  86.380  1.00  0.00           N  
ATOM   2928  CA  LEU B 715       5.518  58.135  85.779  1.00  0.00           C  
ATOM   2929  C   LEU B 715       6.009  57.047  86.718  1.00  0.00           C  
ATOM   2930  O   LEU B 715       6.683  56.119  86.285  1.00  0.00           O  
ATOM   2931  CB  LEU B 715       6.715  59.023  85.418  1.00  0.00           C  
ATOM   2932  CG  LEU B 715       6.737  60.003  84.244  1.00  0.00           C  
ATOM   2933  CD1 LEU B 715       8.115  60.626  84.137  1.00  0.00           C  
ATOM   2934  CD2 LEU B 715       6.402  59.285  82.959  1.00  0.00           C  
ATOM   2935  N   GLN B 716       5.676  57.158  88.001  1.00  0.00           N  
ATOM   2936  CA  GLN B 716       6.145  56.195  88.996  1.00  0.00           C  
ATOM   2937  C   GLN B 716       5.692  54.758  88.847  1.00  0.00           C  
ATOM   2938  O   GLN B 716       6.503  53.842  89.025  1.00  0.00           O  
ATOM   2939  CB  GLN B 716       5.847  56.693  90.409  1.00  0.00           C  
ATOM   2940  CG  GLN B 716       6.981  57.556  90.952  1.00  0.00           C  
ATOM   2941  CD  GLN B 716       6.662  58.253  92.273  1.00  0.00           C  
ATOM   2942  OE1 GLN B 716       7.521  58.926  92.846  1.00  0.00           O  
ATOM   2943  NE2 GLN B 716       5.428  58.103  92.754  1.00  0.00           N  
ATOM   2944  N   ARG B 718       4.422  54.534  88.535  1.00  0.00           N  
ATOM   2945  CA  ARG B 718       3.953  53.168  88.349  1.00  0.00           C  
ATOM   2946  C   ARG B 718       3.159  53.176  87.051  1.00  0.00           C  
ATOM   2947  O   ARG B 718       2.053  53.732  86.995  1.00  0.00           O  
ATOM   2948  CB  ARG B 718       3.094  52.724  89.542  1.00  0.00           C  
ATOM   2949  CG  ARG B 718       2.709  51.219  89.554  1.00  0.00           C  
ATOM   2950  CD  ARG B 718       3.912  50.244  89.618  1.00  0.00           C  
ATOM   2951  NE  ARG B 718       4.755  50.432  90.804  1.00  0.00           N  
ATOM   2952  CZ  ARG B 718       5.693  49.574  91.221  1.00  0.00           C  
ATOM   2953  NH1 ARG B 718       5.926  48.440  90.561  1.00  0.00           N  
ATOM   2954  NH2 ARG B 718       6.416  49.859  92.301  1.00  0.00           N  
ATOM   2955  N   VAL B 723       3.736  52.562  86.013  1.00  0.00           N  
ATOM   2956  CA  VAL B 723       3.127  52.549  84.694  1.00  0.00           C  
ATOM   2957  C   VAL B 723       3.026  51.178  84.082  1.00  0.00           C  
ATOM   2958  O   VAL B 723       3.433  50.204  84.676  1.00  0.00           O  
ATOM   2959  CB  VAL B 723       3.918  53.447  83.721  1.00  0.00           C  
ATOM   2960  CG1 VAL B 723       4.134  54.834  84.350  1.00  0.00           C  
ATOM   2961  CG2 VAL B 723       5.268  52.788  83.374  1.00  0.00           C  
ATOM   2962  N   ARG B 724       2.505  51.121  82.869  1.00  0.00           N  
ATOM   2963  CA  ARG B 724       2.314  49.858  82.184  1.00  0.00           C  
ATOM   2964  C   ARG B 724       3.223  49.652  80.965  1.00  0.00           C  
ATOM   2965  O   ARG B 724       3.389  48.522  80.469  1.00  0.00           O  
ATOM   2966  CB  ARG B 724       0.832  49.719  81.801  1.00  0.00           C  
ATOM   2967  CG  ARG B 724      -0.083  49.824  83.022  1.00  0.00           C  
ATOM   2968  CD  ARG B 724      -1.347  48.955  82.946  1.00  0.00           C  
ATOM   2969  NE  ARG B 724      -2.395  49.525  82.104  1.00  0.00           N  
ATOM   2970  CZ  ARG B 724      -3.700  49.352  82.310  1.00  0.00           C  
ATOM   2971  NH1 ARG B 724      -4.130  48.627  83.337  1.00  0.00           N  
ATOM   2972  NH2 ARG B 724      -4.576  49.899  81.484  1.00  0.00           N  
ATOM   2973  N   GLY B 725       3.813  50.758  80.504  1.00  0.00           N  
ATOM   2974  CA  GLY B 725       4.742  50.754  79.383  1.00  0.00           C  
ATOM   2975  C   GLY B 725       5.929  51.583  79.843  1.00  0.00           C  
ATOM   2976  O   GLY B 725       5.803  52.784  80.034  1.00  0.00           O  
ATOM   2977  N   MET B 726       7.083  50.951  80.009  1.00  0.00           N  
ATOM   2978  CA  MET B 726       8.286  51.624  80.495  1.00  0.00           C  
ATOM   2979  C   MET B 726       9.485  51.238  79.650  1.00  0.00           C  
ATOM   2980  O   MET B 726       9.429  50.268  78.891  1.00  0.00           O  
ATOM   2981  CB  MET B 726       8.562  51.149  81.902  1.00  0.00           C  
ATOM   2982  CG  MET B 726       8.776  49.636  81.902  1.00  0.00           C  
ATOM   2983  SD  MET B 726       8.050  48.780  83.302  1.00  0.00           S  
ATOM   2984  CE  MET B 726       6.300  48.685  82.843  1.00  0.00           C  
ATOM   2985  N   THR B 729      10.580  51.978  79.796  1.00  0.00           N  
ATOM   2986  CA  THR B 729      11.788  51.660  79.047  1.00  0.00           C  
ATOM   2987  C   THR B 729      12.852  51.553  80.104  1.00  0.00           C  
ATOM   2988  O   THR B 729      13.094  52.475  80.852  1.00  0.00           O  
ATOM   2989  CB  THR B 729      12.132  52.745  77.970  1.00  0.00           C  
ATOM   2990  OG1 THR B 729      11.012  52.913  77.085  1.00  0.00           O  
ATOM   2991  CG2 THR B 729      13.336  52.315  77.128  1.00  0.00           C  
ATOM   2992  N   LEU B 730      13.469  50.385  80.171  1.00  0.00           N  
ATOM   2993  CA  LEU B 730      14.463  50.088  81.190  1.00  0.00           C  
ATOM   2994  C   LEU B 730      15.892  50.200  80.708  1.00  0.00           C  
ATOM   2995  O   LEU B 730      16.172  49.899  79.536  1.00  0.00           O  
ATOM   2996  CB  LEU B 730      14.198  48.666  81.706  1.00  0.00           C  
ATOM   2997  CG  LEU B 730      15.159  48.064  82.729  1.00  0.00           C  
ATOM   2998  CD1 LEU B 730      15.060  48.793  84.041  1.00  0.00           C  
ATOM   2999  CD2 LEU B 730      14.845  46.631  82.917  1.00  0.00           C  
ATOM   3000  N   ASN B 731      16.779  50.662  81.599  1.00  0.00           N  
ATOM   3001  CA  ASN B 731      18.206  50.749  81.295  1.00  0.00           C  
ATOM   3002  C   ASN B 731      18.707  49.318  81.559  1.00  0.00           C  
ATOM   3003  O   ASN B 731      19.471  49.075  82.476  1.00  0.00           O  
ATOM   3004  CB  ASN B 731      18.897  51.758  82.219  1.00  0.00           C  
ATOM   3005  CG  ASN B 731      20.439  51.554  82.305  1.00  0.00           C  
ATOM   3006  OD1 ASN B 731      21.112  51.301  81.302  1.00  0.00           O  
ATOM   3007  ND2 ASN B 731      20.988  51.685  83.512  1.00  0.00           N  
ATOM   3008  N   ASP B 732      18.259  48.387  80.725  1.00  0.00           N  
ATOM   3009  CA  ASP B 732      18.565  46.964  80.854  1.00  0.00           C  
ATOM   3010  C   ASP B 732      19.942  46.477  80.364  1.00  0.00           C  
ATOM   3011  O   ASP B 732      20.550  47.016  79.409  1.00  0.00           O  
ATOM   3012  CB  ASP B 732      17.456  46.175  80.129  1.00  0.00           C  
ATOM   3013  CG  ASP B 732      17.121  44.802  80.775  1.00  0.00           C  
ATOM   3014  OD1 ASP B 732      16.388  44.039  80.105  1.00  0.00           O  
ATOM   3015  OD2 ASP B 732      17.546  44.483  81.911  1.00  0.00           O  
ATOM   3016  N   SER B 733      20.432  45.441  81.036  1.00  0.00           N  
ATOM   3017  CA  SER B 733      21.701  44.834  80.664  1.00  0.00           C  
ATOM   3018  C   SER B 733      21.730  43.351  80.974  1.00  0.00           C  
ATOM   3019  O   SER B 733      21.108  42.891  81.932  1.00  0.00           O  
ATOM   3020  CB  SER B 733      22.857  45.478  81.392  1.00  0.00           C  
ATOM   3021  OG  SER B 733      24.033  44.935  80.840  1.00  0.00           O  
ATOM   3022  N   HIS B 734      22.466  42.590  80.188  1.00  0.00           N  
ATOM   3023  CA  HIS B 734      22.529  41.161  80.459  1.00  0.00           C  
ATOM   3024  C   HIS B 734      23.903  40.586  80.244  1.00  0.00           C  
ATOM   3025  O   HIS B 734      24.285  40.298  79.122  1.00  0.00           O  
ATOM   3026  CB  HIS B 734      21.494  40.446  79.623  1.00  0.00           C  
ATOM   3027  CG  HIS B 734      20.129  40.536  80.211  1.00  0.00           C  
ATOM   3028  ND1 HIS B 734      19.000  40.756  79.457  1.00  0.00           N  
ATOM   3029  CD2 HIS B 734      19.709  40.424  81.493  1.00  0.00           C  
ATOM   3030  CE1 HIS B 734      17.944  40.776  80.251  1.00  0.00           C  
ATOM   3031  NE2 HIS B 734      18.345  40.574  81.492  1.00  0.00           N  
ATOM   3032  N   ILE B 735      24.642  40.420  81.334  1.00  0.00           N  
ATOM   3033  CA  ILE B 735      26.010  39.910  81.270  1.00  0.00           C  
ATOM   3034  C   ILE B 735      26.249  38.392  81.442  1.00  0.00           C  
ATOM   3035  O   ILE B 735      26.062  37.835  82.520  1.00  0.00           O  
ATOM   3036  CB  ILE B 735      26.844  40.627  82.297  1.00  0.00           C  
ATOM   3037  CG1 ILE B 735      26.589  42.124  82.173  1.00  0.00           C  
ATOM   3038  CG2 ILE B 735      28.288  40.248  82.128  1.00  0.00           C  
ATOM   3039  CD1 ILE B 735      27.522  42.968  82.976  1.00  0.00           C  
ATOM   3040  N   PHE B 736      26.682  37.740  80.373  1.00  0.00           N  
ATOM   3041  CA  PHE B 736      26.970  36.312  80.401  1.00  0.00           C  
ATOM   3042  C   PHE B 736      28.401  36.063  80.882  1.00  0.00           C  
ATOM   3043  O   PHE B 736      29.364  36.543  80.287  1.00  0.00           O  
ATOM   3044  CB  PHE B 736      26.723  35.761  79.017  1.00  0.00           C  
ATOM   3045  CG  PHE B 736      25.382  36.130  78.497  1.00  0.00           C  
ATOM   3046  CD1 PHE B 736      25.146  37.409  78.011  1.00  0.00           C  
ATOM   3047  CD2 PHE B 736      24.320  35.228  78.575  1.00  0.00           C  
ATOM   3048  CE1 PHE B 736      23.873  37.789  77.609  1.00  0.00           C  
ATOM   3049  CE2 PHE B 736      23.033  35.596  78.175  1.00  0.00           C  
ATOM   3050  CZ  PHE B 736      22.809  36.883  77.692  1.00  0.00           C  
ATOM   3051  N   VAL B 737      28.537  35.305  81.968  1.00  0.00           N  
ATOM   3052  CA  VAL B 737      29.856  35.076  82.560  1.00  0.00           C  
ATOM   3053  C   VAL B 737      30.220  33.641  82.914  1.00  0.00           C  
ATOM   3054  O   VAL B 737      29.401  32.717  82.796  1.00  0.00           O  
ATOM   3055  CB  VAL B 737      30.012  35.903  83.872  1.00  0.00           C  
ATOM   3056  CG1 VAL B 737      31.481  36.157  84.158  1.00  0.00           C  
ATOM   3057  CG2 VAL B 737      29.246  37.214  83.768  1.00  0.00           C  
ATOM   3058  N   ARG B 738      31.475  33.489  83.350  1.00  0.00           N  
ATOM   3059  CA  ARG B 738      32.035  32.220  83.814  1.00  0.00           C  
ATOM   3060  C   ARG B 738      32.129  32.364  85.328  1.00  0.00           C  
ATOM   3061  O   ARG B 738      32.576  33.394  85.828  1.00  0.00           O  
ATOM   3062  CB  ARG B 738      33.449  31.983  83.253  1.00  0.00           C  
ATOM   3063  CG  ARG B 738      33.483  31.658  81.773  1.00  0.00           C  
ATOM   3064  CD  ARG B 738      34.715  30.855  81.368  1.00  0.00           C  
ATOM   3065  NE  ARG B 738      35.919  31.652  81.093  1.00  0.00           N  
ATOM   3066  CZ  ARG B 738      36.714  32.175  82.028  1.00  0.00           C  
ATOM   3067  NH1 ARG B 738      36.437  31.991  83.316  1.00  0.00           N  
ATOM   3068  NH2 ARG B 738      37.791  32.869  81.671  1.00  0.00           N  
ATOM   3069  N   PRO B 739      31.689  31.342  86.079  1.00  0.00           N  
ATOM   3070  CA  PRO B 739      31.736  31.367  87.543  1.00  0.00           C  
ATOM   3071  C   PRO B 739      33.026  31.960  88.104  1.00  0.00           C  
ATOM   3072  O   PRO B 739      33.005  32.876  88.932  1.00  0.00           O  
ATOM   3073  CB  PRO B 739      31.575  29.894  87.903  1.00  0.00           C  
ATOM   3074  CG  PRO B 739      30.597  29.424  86.886  1.00  0.00           C  
ATOM   3075  CD  PRO B 739      31.085  30.081  85.598  1.00  0.00           C  
ATOM   3076  N   ASP B 742      34.157  31.450  87.645  1.00  0.00           N  
ATOM   3077  CA  ASP B 742      35.419  31.947  88.156  1.00  0.00           C  
ATOM   3078  C   ASP B 742      35.624  33.421  87.855  1.00  0.00           C  
ATOM   3079  O   ASP B 742      36.577  34.036  88.337  1.00  0.00           O  
ATOM   3080  CB  ASP B 742      36.570  31.118  87.592  1.00  0.00           C  
ATOM   3081  CG  ASP B 742      36.794  31.349  86.117  1.00  0.00           C  
ATOM   3082  OD1 ASP B 742      37.347  32.419  85.764  1.00  0.00           O  
ATOM   3083  OD2 ASP B 742      36.423  30.457  85.317  1.00  0.00           O  
ATOM   3084  N   GLN B 743      34.715  33.988  87.065  1.00  0.00           N  
ATOM   3085  CA  GLN B 743      34.790  35.395  86.684  1.00  0.00           C  
ATOM   3086  C   GLN B 743      33.901  36.280  87.525  1.00  0.00           C  
ATOM   3087  O   GLN B 743      34.253  37.431  87.795  1.00  0.00           O  
ATOM   3088  CB  GLN B 743      34.381  35.584  85.233  1.00  0.00           C  
ATOM   3089  CG  GLN B 743      35.268  34.899  84.245  1.00  0.00           C  
ATOM   3090  CD  GLN B 743      34.896  35.222  82.817  1.00  0.00           C  
ATOM   3091  OE1 GLN B 743      33.754  35.006  82.396  1.00  0.00           O  
ATOM   3092  NE2 GLN B 743      35.860  35.736  82.059  1.00  0.00           N  
ATOM   3093  N   ILE B 786      32.745  35.746  87.916  1.00  0.00           N  
ATOM   3094  CA  ILE B 786      31.767  36.482  88.713  1.00  0.00           C  
ATOM   3095  C   ILE B 786      32.411  37.358  89.801  1.00  0.00           C  
ATOM   3096  O   ILE B 786      31.836  38.348  90.269  1.00  0.00           O  
ATOM   3097  CB  ILE B 786      30.760  35.495  89.335  1.00  0.00           C  
ATOM   3098  CG1 ILE B 786      29.976  34.809  88.207  1.00  0.00           C  
ATOM   3099  CG2 ILE B 786      29.843  36.218  90.321  1.00  0.00           C  
ATOM   3100  CD1 ILE B 786      28.797  33.942  88.665  1.00  0.00           C  
ATOM   3101  N   LYS B 787      33.632  36.995  90.171  1.00  0.00           N  
ATOM   3102  CA  LYS B 787      34.386  37.707  91.192  1.00  0.00           C  
ATOM   3103  C   LYS B 787      34.799  39.107  90.737  1.00  0.00           C  
ATOM   3104  O   LYS B 787      34.676  40.073  91.484  1.00  0.00           O  
ATOM   3105  CB  LYS B 787      35.623  36.871  91.562  1.00  0.00           C  
ATOM   3106  CG  LYS B 787      35.280  35.412  91.901  1.00  0.00           C  
ATOM   3107  CD  LYS B 787      36.480  34.476  91.796  1.00  0.00           C  
ATOM   3108  CE  LYS B 787      36.019  33.021  91.843  1.00  0.00           C  
ATOM   3109  NZ  LYS B 787      37.127  32.051  91.608  1.00  0.00           N  
ATOM   3110  N   GLU B 788      35.281  39.209  89.505  1.00  0.00           N  
ATOM   3111  CA  GLU B 788      35.728  40.485  88.961  1.00  0.00           C  
ATOM   3112  C   GLU B 788      34.671  41.292  88.175  1.00  0.00           C  
ATOM   3113  O   GLU B 788      34.873  42.488  87.906  1.00  0.00           O  
ATOM   3114  CB  GLU B 788      36.966  40.254  88.088  1.00  0.00           C  
ATOM   3115  CG  GLU B 788      38.292  40.282  88.840  1.00  0.00           C  
ATOM   3116  CD  GLU B 788      38.794  41.702  89.105  1.00  0.00           C  
ATOM   3117  OE1 GLU B 788      38.873  42.497  88.141  1.00  0.00           O  
ATOM   3118  OE2 GLU B 788      39.119  42.023  90.271  1.00  0.00           O  
ATOM   3119  N   GLU B 789      33.559  40.660  87.794  1.00  0.00           N  
ATOM   3120  CA  GLU B 789      32.539  41.399  87.066  1.00  0.00           C  
ATOM   3121  C   GLU B 789      31.884  42.339  88.073  1.00  0.00           C  
ATOM   3122  O   GLU B 789      31.925  43.566  87.885  1.00  0.00           O  
ATOM   3123  CB  GLU B 789      31.508  40.455  86.425  1.00  0.00           C  
ATOM   3124  CG  GLU B 789      30.475  41.120  85.463  1.00  0.00           C  
ATOM   3125  CD  GLU B 789      31.072  42.124  84.445  1.00  0.00           C  
ATOM   3126  OE1 GLU B 789      32.210  41.930  83.959  1.00  0.00           O  
ATOM   3127  OE2 GLU B 789      30.379  43.116  84.117  1.00  0.00           O  
ATOM   3128  N   PHE B 790      31.316  41.784  89.150  1.00  0.00           N  
ATOM   3129  CA  PHE B 790      30.659  42.612  90.178  1.00  0.00           C  
ATOM   3130  C   PHE B 790      31.539  43.765  90.617  1.00  0.00           C  
ATOM   3131  O   PHE B 790      31.045  44.819  91.011  1.00  0.00           O  
ATOM   3132  CB  PHE B 790      30.292  41.792  91.415  1.00  0.00           C  
ATOM   3133  CG  PHE B 790      28.828  41.511  91.537  1.00  0.00           C  
ATOM   3134  CD1 PHE B 790      28.199  40.634  90.662  1.00  0.00           C  
ATOM   3135  CD2 PHE B 790      28.079  42.101  92.543  1.00  0.00           C  
ATOM   3136  CE1 PHE B 790      26.832  40.342  90.793  1.00  0.00           C  
ATOM   3137  CE2 PHE B 790      26.711  41.819  92.685  1.00  0.00           C  
ATOM   3138  CZ  PHE B 790      26.088  40.935  91.808  1.00  0.00           C  
ATOM   3139  N   LYS B 791      32.848  43.549  90.548  1.00  0.00           N  
ATOM   3140  CA  LYS B 791      33.806  44.563  90.943  1.00  0.00           C  
ATOM   3141  C   LYS B 791      33.811  45.657  89.900  1.00  0.00           C  
ATOM   3142  O   LYS B 791      34.232  46.789  90.164  1.00  0.00           O  
ATOM   3143  CB  LYS B 791      35.201  43.945  91.090  1.00  0.00           C  
ATOM   3144  CG  LYS B 791      35.260  42.801  92.125  1.00  0.00           C  
ATOM   3145  CD  LYS B 791      36.664  42.602  92.699  1.00  0.00           C  
ATOM   3146  CE  LYS B 791      37.057  43.768  93.591  1.00  0.00           C  
ATOM   3147  NZ  LYS B 791      38.499  43.739  93.954  1.00  0.00           N  
ATOM   3148  N   ARG B 792      33.331  45.314  88.707  1.00  0.00           N  
ATOM   3149  CA  ARG B 792      33.272  46.286  87.628  1.00  0.00           C  
ATOM   3150  C   ARG B 792      31.913  46.972  87.532  1.00  0.00           C  
ATOM   3151  O   ARG B 792      31.850  48.154  87.204  1.00  0.00           O  
ATOM   3152  CB  ARG B 792      33.693  45.651  86.294  1.00  0.00           C  
ATOM   3153  CG  ARG B 792      35.063  46.192  85.823  1.00  0.00           C  
ATOM   3154  CD  ARG B 792      35.724  45.330  84.766  1.00  0.00           C  
ATOM   3155  NE  ARG B 792      35.552  43.909  85.056  1.00  0.00           N  
ATOM   3156  CZ  ARG B 792      36.361  42.944  84.624  1.00  0.00           C  
ATOM   3157  NH1 ARG B 792      37.420  43.229  83.879  1.00  0.00           N  
ATOM   3158  NH2 ARG B 792      36.099  41.680  84.925  1.00  0.00           N  
ATOM   3159  N   VAL B 793      30.834  46.264  87.849  1.00  0.00           N  
ATOM   3160  CA  VAL B 793      29.542  46.913  87.785  1.00  0.00           C  
ATOM   3161  C   VAL B 793      29.434  47.745  89.042  1.00  0.00           C  
ATOM   3162  O   VAL B 793      29.027  48.908  88.997  1.00  0.00           O  
ATOM   3163  CB  VAL B 793      28.359  45.908  87.694  1.00  0.00           C  
ATOM   3164  CG1 VAL B 793      28.801  44.645  86.976  1.00  0.00           C  
ATOM   3165  CG2 VAL B 793      27.790  45.618  89.047  1.00  0.00           C  
ATOM   3166  N   VAL B 794      29.829  47.158  90.166  1.00  0.00           N  
ATOM   3167  CA  VAL B 794      29.781  47.864  91.438  1.00  0.00           C  
ATOM   3168  C   VAL B 794      30.829  48.941  91.436  1.00  0.00           C  
ATOM   3169  O   VAL B 794      31.089  49.558  92.463  1.00  0.00           O  
ATOM   3170  CB  VAL B 794      30.037  46.936  92.648  1.00  0.00           C  
ATOM   3171  CG1 VAL B 794      30.198  47.766  93.927  1.00  0.00           C  
ATOM   3172  CG2 VAL B 794      28.875  45.956  92.797  1.00  0.00           C  
ATOM   3173  N   ASN B 795      31.465  49.147  90.293  1.00  0.00           N  
ATOM   3174  CA  ASN B 795      32.444  50.221  90.201  1.00  0.00           C  
ATOM   3175  C   ASN B 795      32.031  51.155  89.072  1.00  0.00           C  
ATOM   3176  O   ASN B 795      32.575  52.252  88.928  1.00  0.00           O  
ATOM   3177  CB  ASN B 795      33.871  49.717  89.977  1.00  0.00           C  
ATOM   3178  CG  ASN B 795      34.907  50.805  90.250  1.00  0.00           C  
ATOM   3179  OD1 ASN B 795      36.102  50.546  90.296  1.00  0.00           O  
ATOM   3180  ND2 ASN B 795      34.440  52.033  90.432  1.00  0.00           N  
ATOM   3181  N   MET B 796      31.078  50.709  88.255  1.00  0.00           N  
ATOM   3182  CA  MET B 796      30.576  51.575  87.203  1.00  0.00           C  
ATOM   3183  C   MET B 796      29.394  52.264  87.857  1.00  0.00           C  
ATOM   3184  O   MET B 796      29.170  53.455  87.648  1.00  0.00           O  
ATOM   3185  CB  MET B 796      30.076  50.805  85.970  1.00  0.00           C  
ATOM   3186  CG  MET B 796      29.518  51.750  84.885  1.00  0.00           C  
ATOM   3187  SD  MET B 796      28.770  50.986  83.442  1.00  0.00           S  
ATOM   3188  CE  MET B 796      27.228  50.282  84.169  1.00  0.00           C  
ATOM   3189  N   ILE B 797      28.653  51.510  88.667  1.00  0.00           N  
ATOM   3190  CA  ILE B 797      27.486  52.058  89.342  1.00  0.00           C  
ATOM   3191  C   ILE B 797      27.843  53.080  90.435  1.00  0.00           C  
ATOM   3192  O   ILE B 797      27.022  53.410  91.300  1.00  0.00           O  
ATOM   3193  CB  ILE B 797      26.597  50.920  89.894  1.00  0.00           C  
ATOM   3194  CG1 ILE B 797      25.297  51.506  90.431  1.00  0.00           C  
ATOM   3195  CG2 ILE B 797      27.331  50.131  90.956  1.00  0.00           C  
ATOM   3196  CD1 ILE B 797      24.165  50.586  90.277  1.00  0.00           C  
ATOM   3197  N   ILE B 798      29.082  53.576  90.369  1.00  0.00           N  
ATOM   3198  CA  ILE B 798      29.590  54.590  91.286  1.00  0.00           C  
ATOM   3199  C   ILE B 798      29.799  55.836  90.467  1.00  0.00           C  
ATOM   3200  O   ILE B 798      29.287  56.888  90.820  1.00  0.00           O  
ATOM   3201  CB  ILE B 798      30.954  54.205  91.951  1.00  0.00           C  
ATOM   3202  CG1 ILE B 798      31.639  55.443  92.564  1.00  0.00           C  
ATOM   3203  CG2 ILE B 798      31.879  53.623  90.929  1.00  0.00           C  
ATOM   3204  CD1 ILE B 798      30.838  56.190  93.648  1.00  0.00           C  
ATOM   3205  N   ASP B 799      30.547  55.723  89.372  1.00  0.00           N  
ATOM   3206  CA  ASP B 799      30.788  56.882  88.503  1.00  0.00           C  
ATOM   3207  C   ASP B 799      29.451  57.510  88.109  1.00  0.00           C  
ATOM   3208  O   ASP B 799      29.372  58.720  87.918  1.00  0.00           O  
ATOM   3209  CB  ASP B 799      31.508  56.486  87.215  1.00  0.00           C  
ATOM   3210  CG  ASP B 799      32.617  55.500  87.446  1.00  0.00           C  
ATOM   3211  OD1 ASP B 799      33.244  55.086  86.446  1.00  0.00           O  
ATOM   3212  OD2 ASP B 799      32.856  55.134  88.617  1.00  0.00           O  
ATOM   3213  N   VAL B 800      28.410  56.684  87.978  1.00  0.00           N  
ATOM   3214  CA  VAL B 800      27.084  57.179  87.605  1.00  0.00           C  
ATOM   3215  C   VAL B 800      26.567  58.027  88.759  1.00  0.00           C  
ATOM   3216  O   VAL B 800      26.112  59.159  88.566  1.00  0.00           O  
ATOM   3217  CB  VAL B 800      26.091  56.000  87.281  1.00  0.00           C  
ATOM   3218  CG1 VAL B 800      24.665  56.502  87.204  1.00  0.00           C  
ATOM   3219  CG2 VAL B 800      26.463  55.364  85.948  1.00  0.00           C  
ATOM   3220  N   TYR B 801      26.663  57.476  89.961  1.00  0.00           N  
ATOM   3221  CA  TYR B 801      26.238  58.187  91.154  1.00  0.00           C  
ATOM   3222  C   TYR B 801      27.061  59.470  91.334  1.00  0.00           C  
ATOM   3223  O   TYR B 801      26.548  60.482  91.806  1.00  0.00           O  
ATOM   3224  CB  TYR B 801      26.363  57.254  92.361  1.00  0.00           C  
ATOM   3225  CG  TYR B 801      25.267  56.209  92.385  1.00  0.00           C  
ATOM   3226  CD1 TYR B 801      24.982  55.421  91.266  1.00  0.00           C  
ATOM   3227  CD2 TYR B 801      24.457  56.070  93.497  1.00  0.00           C  
ATOM   3228  CE1 TYR B 801      23.907  54.533  91.274  1.00  0.00           C  
ATOM   3229  CE2 TYR B 801      23.388  55.196  93.510  1.00  0.00           C  
ATOM   3230  CZ  TYR B 801      23.109  54.436  92.409  1.00  0.00           C  
ATOM   3231  OH  TYR B 801      22.000  53.614  92.471  1.00  0.00           O  
ATOM   3232  N   LYS B 802      28.320  59.436  90.905  1.00  0.00           N  
ATOM   3233  CA  LYS B 802      29.221  60.594  91.008  1.00  0.00           C  
ATOM   3234  C   LYS B 802      28.741  61.789  90.187  1.00  0.00           C  
ATOM   3235  O   LYS B 802      28.409  62.829  90.761  1.00  0.00           O  
ATOM   3236  CB  LYS B 802      30.639  60.207  90.569  1.00  0.00           C  
ATOM   3237  CG  LYS B 802      31.729  61.212  90.906  1.00  0.00           C  
ATOM   3238  CD  LYS B 802      33.075  60.702  90.367  1.00  0.00           C  
ATOM   3239  CE  LYS B 802      34.193  61.758  90.415  1.00  0.00           C  
ATOM   3240  NZ  LYS B 802      34.844  61.916  91.748  1.00  0.00           N  
ATOM   3241  N   ASP B 803      28.696  61.645  88.854  1.00  0.00           N  
ATOM   3242  CA  ASP B 803      28.238  62.738  87.977  1.00  0.00           C  
ATOM   3243  C   ASP B 803      26.740  63.110  88.104  1.00  0.00           C  
ATOM   3244  O   ASP B 803      26.350  64.219  87.750  1.00  0.00           O  
ATOM   3245  CB  ASP B 803      28.620  62.470  86.502  1.00  0.00           C  
ATOM   3246  CG  ASP B 803      28.610  60.995  86.134  1.00  0.00           C  
ATOM   3247  OD1 ASP B 803      27.733  60.274  86.673  1.00  0.00           O  
ATOM   3248  OD2 ASP B 803      29.455  60.572  85.292  1.00  0.00           O  
ATOM   3249  N   PHE B 804      25.919  62.204  88.633  1.00  0.00           N  
ATOM   3250  CA  PHE B 804      24.498  62.483  88.839  1.00  0.00           C  
ATOM   3251  C   PHE B 804      24.238  63.115  90.204  1.00  0.00           C  
ATOM   3252  O   PHE B 804      23.126  63.566  90.479  1.00  0.00           O  
ATOM   3253  CB  PHE B 804      23.675  61.201  88.755  1.00  0.00           C  
ATOM   3254  CG  PHE B 804      22.825  61.109  87.522  1.00  0.00           C  
ATOM   3255  CD1 PHE B 804      21.843  62.054  87.271  1.00  0.00           C  
ATOM   3256  CD2 PHE B 804      23.029  60.094  86.597  1.00  0.00           C  
ATOM   3257  CE1 PHE B 804      21.082  61.994  86.124  1.00  0.00           C  
ATOM   3258  CE2 PHE B 804      22.273  60.031  85.450  1.00  0.00           C  
ATOM   3259  CZ  PHE B 804      21.293  60.988  85.212  1.00  0.00           C  
ATOM   3260  N   GLY B 808      25.259  63.126  91.066  1.00  0.00           N  
ATOM   3261  CA  GLY B 808      25.118  63.681  92.408  1.00  0.00           C  
ATOM   3262  C   GLY B 808      24.733  62.631  93.444  1.00  0.00           C  
ATOM   3263  O   GLY B 808      25.408  62.476  94.460  1.00  0.00           O  
ATOM   3264  N   PHE B1143      23.643  61.921  93.145  1.00  0.00           N  
ATOM   3265  CA  PHE B1143      23.010  60.843  93.938  1.00  0.00           C  
ATOM   3266  C   PHE B1143      23.587  60.258  95.247  1.00  0.00           C  
ATOM   3267  O   PHE B1143      24.767  59.866  95.309  1.00  0.00           O  
ATOM   3268  CB  PHE B1143      22.671  59.697  92.976  1.00  0.00           C  
ATOM   3269  CG  PHE B1143      21.359  59.887  92.271  1.00  0.00           C  
ATOM   3270  CD1 PHE B1143      20.741  61.141  92.254  1.00  0.00           C  
ATOM   3271  CD2 PHE B1143      20.728  58.822  91.639  1.00  0.00           C  
ATOM   3272  CE1 PHE B1143      19.512  61.333  91.628  1.00  0.00           C  
ATOM   3273  CE2 PHE B1143      19.490  59.001  91.003  1.00  0.00           C  
ATOM   3274  CZ  PHE B1143      18.885  60.262  90.996  1.00  0.00           C  
ATOM   3275  N   GLU B1153      22.737  60.176  96.287  1.00  0.00           N  
ATOM   3276  CA  GLU B1153      23.197  59.641  97.588  1.00  0.00           C  
ATOM   3277  C   GLU B1153      22.293  58.843  98.581  1.00  0.00           C  
ATOM   3278  O   GLU B1153      22.819  58.025  99.342  1.00  0.00           O  
ATOM   3279  CB  GLU B1153      23.906  60.755  98.377  1.00  0.00           C  
ATOM   3280  CG  GLU B1153      25.178  60.266  99.054  1.00  0.00           C  
ATOM   3281  CD  GLU B1153      24.916  59.097  99.980  1.00  0.00           C  
ATOM   3282  OE1 GLU B1153      24.273  59.309 101.031  1.00  0.00           O  
ATOM   3283  OE2 GLU B1153      25.329  57.961  99.654  1.00  0.00           O  
ATOM   3284  N   ASP B1154      20.971  59.044  98.601  1.00  0.00           N  
ATOM   3285  CA  ASP B1154      20.152  58.277  99.553  1.00  0.00           C  
ATOM   3286  C   ASP B1154      19.449  56.986  99.056  1.00  0.00           C  
ATOM   3287  O   ASP B1154      18.227  56.836  99.122  1.00  0.00           O  
ATOM   3288  CB  ASP B1154      19.164  59.211 100.308  1.00  0.00           C  
ATOM   3289  CG  ASP B1154      18.170  59.914  99.398  1.00  0.00           C  
ATOM   3290  OD1 ASP B1154      17.003  59.466  99.339  1.00  0.00           O  
ATOM   3291  OD2 ASP B1154      18.552  60.916  98.751  1.00  0.00           O  
ATOM   3292  N   TYR B1155      20.270  56.052  98.579  1.00  0.00           N  
ATOM   3293  CA  TYR B1155      19.829  54.735  98.117  1.00  0.00           C  
ATOM   3294  C   TYR B1155      19.844  53.741  99.282  1.00  0.00           C  
ATOM   3295  O   TYR B1155      20.071  54.108 100.444  1.00  0.00           O  
ATOM   3296  CB  TYR B1155      20.749  54.174  97.022  1.00  0.00           C  
ATOM   3297  CG  TYR B1155      22.258  54.387  97.193  1.00  0.00           C  
ATOM   3298  CD1 TYR B1155      23.164  53.671  96.412  1.00  0.00           C  
ATOM   3299  CD2 TYR B1155      22.779  55.414  97.999  1.00  0.00           C  
ATOM   3300  CE1 TYR B1155      24.543  53.984  96.407  1.00  0.00           C  
ATOM   3301  CE2 TYR B1155      24.160  55.731  97.999  1.00  0.00           C  
ATOM   3302  CZ  TYR B1155      25.027  55.018  97.191  1.00  0.00           C  
ATOM   3303  OH  TYR B1155      26.354  55.369  97.092  1.00  0.00           O  
ATOM   3304  N   SER B1156      19.606  52.476  98.956  1.00  0.00           N  
ATOM   3305  CA  SER B1156      19.597  51.406  99.942  1.00  0.00           C  
ATOM   3306  C   SER B1156      19.548  50.143  99.126  1.00  0.00           C  
ATOM   3307  O   SER B1156      19.280  50.193  97.934  1.00  0.00           O  
ATOM   3308  CB  SER B1156      18.365  51.490 100.861  1.00  0.00           C  
ATOM   3309  OG  SER B1156      17.205  50.908 100.276  1.00  0.00           O  
ATOM   3310  N   PHE B1157      19.820  49.011  99.752  1.00  0.00           N  
ATOM   3311  CA  PHE B1157      19.807  47.751  99.028  1.00  0.00           C  
ATOM   3312  C   PHE B1157      19.077  46.649  99.812  1.00  0.00           C  
ATOM   3313  O   PHE B1157      18.330  46.944 100.751  1.00  0.00           O  
ATOM   3314  CB  PHE B1157      21.259  47.353  98.665  1.00  0.00           C  
ATOM   3315  CG  PHE B1157      21.889  48.247  97.604  1.00  0.00           C  
ATOM   3316  CD1 PHE B1157      22.034  49.625  97.815  1.00  0.00           C  
ATOM   3317  CD2 PHE B1157      22.270  47.725  96.370  1.00  0.00           C  
ATOM   3318  CE1 PHE B1157      22.526  50.464  96.811  1.00  0.00           C  
ATOM   3319  CE2 PHE B1157      22.766  48.561  95.363  1.00  0.00           C  
ATOM   3320  CZ  PHE B1157      22.893  49.931  95.585  1.00  0.00           C  
ATOM   3321  N   ARG B1158      19.274  45.395  99.402  1.00  0.00           N  
ATOM   3322  CA  ARG B1158      18.636  44.246 100.041  1.00  0.00           C  
ATOM   3323  C   ARG B1158      18.652  43.025  99.118  1.00  0.00           C  
ATOM   3324  O   ARG B1158      18.294  43.126  97.945  1.00  0.00           O  
ATOM   3325  CB  ARG B1158      17.183  44.572 100.394  1.00  0.00           C  
ATOM   3326  CG  ARG B1158      16.295  44.829  99.196  1.00  0.00           C  
ATOM   3327  CD  ARG B1158      14.838  44.835  99.605  1.00  0.00           C  
ATOM   3328  NE  ARG B1158      13.956  44.571  98.471  1.00  0.00           N  
ATOM   3329  CZ  ARG B1158      12.655  44.317  98.576  1.00  0.00           C  
ATOM   3330  NH1 ARG B1158      12.072  44.292  99.771  1.00  0.00           N  
ATOM   3331  NH2 ARG B1158      11.938  44.075  97.485  1.00  0.00           N  
ATOM   3332  N   LEU B1159      19.055  41.873  99.651  1.00  0.00           N  
ATOM   3333  CA  LEU B1159      19.102  40.637  98.867  1.00  0.00           C  
ATOM   3334  C   LEU B1159      17.755  39.881  99.005  1.00  0.00           C  
ATOM   3335  O   LEU B1159      16.778  40.462  99.492  1.00  0.00           O  
ATOM   3336  CB  LEU B1159      20.299  39.774  99.320  1.00  0.00           C  
ATOM   3337  CG  LEU B1159      21.692  40.437  99.262  1.00  0.00           C  
ATOM   3338  CD1 LEU B1159      21.969  41.162 100.558  1.00  0.00           C  
ATOM   3339  CD2 LEU B1159      22.769  39.406  99.052  1.00  0.00           C  
ATOM   3340  N   SER B1160      17.687  38.616  98.570  1.00  0.00           N  
ATOM   3341  CA  SER B1160      16.435  37.841  98.655  1.00  0.00           C  
ATOM   3342  C   SER B1160      16.616  36.313  98.617  1.00  0.00           C  
ATOM   3343  O   SER B1160      17.722  35.818  98.392  1.00  0.00           O  
ATOM   3344  CB  SER B1160      15.479  38.273  97.536  1.00  0.00           C  
ATOM   3345  OG  SER B1160      14.187  37.725  97.725  1.00  0.00           O  
ATOM   3346  N   TYR B1161      15.518  35.576  98.825  1.00  0.00           N  
ATOM   3347  CA  TYR B1161      15.551  34.108  98.862  1.00  0.00           C  
ATOM   3348  C   TYR B1161      14.652  33.380  97.855  1.00  0.00           C  
ATOM   3349  O   TYR B1161      14.779  33.617  96.651  1.00  0.00           O  
ATOM   3350  CB  TYR B1161      15.247  33.627 100.286  1.00  0.00           C  
ATOM   3351  CG  TYR B1161      16.172  34.243 101.316  1.00  0.00           C  
ATOM   3352  CD1 TYR B1161      16.171  35.622 101.543  1.00  0.00           C  
ATOM   3353  CD2 TYR B1161      17.072  33.460 102.034  1.00  0.00           C  
ATOM   3354  CE1 TYR B1161      17.041  36.206 102.451  1.00  0.00           C  
ATOM   3355  CE2 TYR B1161      17.949  34.038 102.951  1.00  0.00           C  
ATOM   3356  CZ  TYR B1161      17.925  35.413 103.154  1.00  0.00           C  
ATOM   3357  OH  TYR B1161      18.773  35.997 104.068  1.00  0.00           O  
ATOM   3358  N   ARG B1162      13.756  32.502  98.328  1.00  0.00           N  
ATOM   3359  CA  ARG B1162      12.875  31.729  97.427  1.00  0.00           C  
ATOM   3360  C   ARG B1162      11.562  32.379  96.952  1.00  0.00           C  
ATOM   3361  O   ARG B1162      10.961  33.196  97.655  1.00  0.00           O  
ATOM   3362  CB  ARG B1162      12.572  30.337  98.025  1.00  0.00           C  
ATOM   3363  CG  ARG B1162      12.096  30.316  99.476  1.00  0.00           C  
ATOM   3364  CD  ARG B1162      10.756  30.998  99.655  1.00  0.00           C  
ATOM   3365  NE  ARG B1162      10.512  31.317 101.055  1.00  0.00           N  
ATOM   3366  CZ  ARG B1162       9.656  32.245 101.466  1.00  0.00           C  
ATOM   3367  NH1 ARG B1162       8.960  32.945 100.579  1.00  0.00           N  
ATOM   3368  NH2 ARG B1162       9.504  32.483 102.761  1.00  0.00           N  
ATOM   3369  N   ASP B1163      11.133  31.981  95.748  1.00  0.00           N  
ATOM   3370  CA  ASP B1163       9.919  32.487  95.081  1.00  0.00           C  
ATOM   3371  C   ASP B1163       9.553  31.473  93.965  1.00  0.00           C  
ATOM   3372  O   ASP B1163      10.341  30.574  93.677  1.00  0.00           O  
ATOM   3373  CB  ASP B1163      10.234  33.862  94.481  1.00  0.00           C  
ATOM   3374  CG  ASP B1163       9.010  34.719  94.302  1.00  0.00           C  
ATOM   3375  OD1 ASP B1163       8.331  35.009  95.309  1.00  0.00           O  
ATOM   3376  OD2 ASP B1163       8.730  35.103  93.150  1.00  0.00           O  
ATOM   3377  N   PRO B1189       8.368  31.593  93.327  1.00  0.00           N  
ATOM   3378  CA  PRO B1189       8.043  30.618  92.271  1.00  0.00           C  
ATOM   3379  C   PRO B1189       9.090  30.505  91.155  1.00  0.00           C  
ATOM   3380  O   PRO B1189       9.081  31.293  90.206  1.00  0.00           O  
ATOM   3381  CB  PRO B1189       6.680  31.100  91.759  1.00  0.00           C  
ATOM   3382  CG  PRO B1189       6.671  32.555  92.095  1.00  0.00           C  
ATOM   3383  CD  PRO B1189       7.276  32.568  93.472  1.00  0.00           C  
ATOM   3384  N   GLU B1190       9.969  29.506  91.269  1.00  0.00           N  
ATOM   3385  CA  GLU B1190      11.053  29.281  90.304  1.00  0.00           C  
ATOM   3386  C   GLU B1190      10.790  28.196  89.266  1.00  0.00           C  
ATOM   3387  O   GLU B1190       9.659  27.993  88.831  1.00  0.00           O  
ATOM   3388  CB  GLU B1190      12.352  28.923  91.035  1.00  0.00           C  
ATOM   3389  CG  GLU B1190      12.323  27.557  91.695  1.00  0.00           C  
ATOM   3390  CD  GLU B1190      11.313  27.492  92.817  1.00  0.00           C  
ATOM   3391  OE1 GLU B1190      11.560  28.120  93.865  1.00  0.00           O  
ATOM   3392  OE2 GLU B1190      10.267  26.830  92.653  1.00  0.00           O  
ATOM   3393  N   ASP B1191      11.865  27.506  88.883  1.00  0.00           N  
ATOM   3394  CA  ASP B1191      11.820  26.433  87.897  1.00  0.00           C  
ATOM   3395  C   ASP B1191      13.212  25.833  87.730  1.00  0.00           C  
ATOM   3396  O   ASP B1191      14.194  26.404  88.202  1.00  0.00           O  
ATOM   3397  CB  ASP B1191      11.332  26.976  86.552  1.00  0.00           C  
ATOM   3398  CG  ASP B1191      11.423  25.950  85.441  1.00  0.00           C  
ATOM   3399  OD1 ASP B1191      10.648  24.969  85.458  1.00  0.00           O  
ATOM   3400  OD2 ASP B1191      12.281  26.124  84.553  1.00  0.00           O  
ATOM   3401  N   LYS B1192      13.284  24.679  87.065  1.00  0.00           N  
ATOM   3402  CA  LYS B1192      14.548  23.986  86.810  1.00  0.00           C  
ATOM   3403  C   LYS B1192      14.367  22.561  86.264  1.00  0.00           C  
ATOM   3404  O   LYS B1192      14.072  22.382  85.079  1.00  0.00           O  
ATOM   3405  CB  LYS B1192      15.397  23.931  88.080  1.00  0.00           C  
ATOM   3406  CG  LYS B1192      16.803  23.374  87.871  1.00  0.00           C  
ATOM   3407  CD  LYS B1192      17.660  24.304  87.026  1.00  0.00           C  
ATOM   3408  CE  LYS B1192      19.103  23.837  86.990  1.00  0.00           C  
ATOM   3409  NZ  LYS B1192      19.985  24.839  86.347  1.00  0.00           N  
ATOM   3410  N   GLU B1325      14.543  21.552  87.122  1.00  0.00           N  
ATOM   3411  CA  GLU B1325      14.417  20.156  86.695  1.00  0.00           C  
ATOM   3412  C   GLU B1325      13.730  19.171  87.656  1.00  0.00           C  
ATOM   3413  O   GLU B1325      12.976  18.311  87.205  1.00  0.00           O  
ATOM   3414  CB  GLU B1325      15.796  19.599  86.320  1.00  0.00           C  
ATOM   3415  CG  GLU B1325      16.402  20.208  85.067  1.00  0.00           C  
ATOM   3416  CD  GLU B1325      17.778  19.653  84.756  1.00  0.00           C  
ATOM   3417  OE1 GLU B1325      18.675  19.787  85.612  1.00  0.00           O  
ATOM   3418  OE2 GLU B1325      17.965  19.086  83.659  1.00  0.00           O  
ATOM   3419  N   LYS B1330      13.991  19.269  88.960  1.00  0.00           N  
ATOM   3420  CA  LYS B1330      13.366  18.349  89.921  1.00  0.00           C  
ATOM   3421  C   LYS B1330      12.150  19.014  90.562  1.00  0.00           C  
ATOM   3422  O   LYS B1330      12.180  20.211  90.848  1.00  0.00           O  
ATOM   3423  CB  LYS B1330      14.376  17.930  90.993  1.00  0.00           C  
ATOM   3424  CG  LYS B1330      14.177  16.509  91.517  1.00  0.00           C  
ATOM   3425  CD  LYS B1330      15.304  16.113  92.463  1.00  0.00           C  
ATOM   3426  CE  LYS B1330      15.196  14.663  92.900  1.00  0.00           C  
ATOM   3427  NZ  LYS B1330      16.290  14.305  93.845  1.00  0.00           N  
ATOM   3428  N   TYR B1334      11.095  18.233  90.807  1.00  0.00           N  
ATOM   3429  CA  TYR B1334       9.841  18.766  91.350  1.00  0.00           C  
ATOM   3430  C   TYR B1334       9.885  19.724  92.544  1.00  0.00           C  
ATOM   3431  O   TYR B1334       8.929  20.476  92.762  1.00  0.00           O  
ATOM   3432  CB  TYR B1334       8.823  17.629  91.606  1.00  0.00           C  
ATOM   3433  CG  TYR B1334       9.153  16.614  92.689  1.00  0.00           C  
ATOM   3434  CD1 TYR B1334       9.227  16.990  94.033  1.00  0.00           C  
ATOM   3435  CD2 TYR B1334       9.330  15.264  92.373  1.00  0.00           C  
ATOM   3436  CE1 TYR B1334       9.464  16.048  95.035  1.00  0.00           C  
ATOM   3437  CE2 TYR B1334       9.567  14.314  93.367  1.00  0.00           C  
ATOM   3438  CZ  TYR B1334       9.631  14.715  94.695  1.00  0.00           C  
ATOM   3439  OH  TYR B1334       9.856  13.786  95.686  1.00  0.00           O  
ATOM   3440  N   PHE B1335      10.968  19.720  93.318  1.00  0.00           N  
ATOM   3441  CA  PHE B1335      11.058  20.660  94.432  1.00  0.00           C  
ATOM   3442  C   PHE B1335      11.413  21.972  93.720  1.00  0.00           C  
ATOM   3443  O   PHE B1335      11.711  22.994  94.340  1.00  0.00           O  
ATOM   3444  CB  PHE B1335      12.168  20.240  95.410  1.00  0.00           C  
ATOM   3445  CG  PHE B1335      12.002  20.794  96.814  1.00  0.00           C  
ATOM   3446  CD1 PHE B1335      12.937  20.493  97.808  1.00  0.00           C  
ATOM   3447  CD2 PHE B1335      10.912  21.598  97.150  1.00  0.00           C  
ATOM   3448  CE1 PHE B1335      12.795  20.990  99.108  1.00  0.00           C  
ATOM   3449  CE2 PHE B1335      10.761  22.100  98.449  1.00  0.00           C  
ATOM   3450  CZ  PHE B1335      11.702  21.790  99.428  1.00  0.00           C  
ATOM   3451  N   ASP B1336      11.350  21.903  92.392  1.00  0.00           N  
ATOM   3452  CA  ASP B1336      11.652  23.008  91.495  1.00  0.00           C  
ATOM   3453  C   ASP B1336      13.029  23.545  91.812  1.00  0.00           C  
ATOM   3454  O   ASP B1336      13.250  24.750  91.906  1.00  0.00           O  
ATOM   3455  CB  ASP B1336      10.592  24.097  91.613  1.00  0.00           C  
ATOM   3456  CG  ASP B1336      10.063  24.537  90.257  1.00  0.00           C  
ATOM   3457  OD1 ASP B1336       9.738  23.659  89.426  1.00  0.00           O  
ATOM   3458  OD2 ASP B1336       9.966  25.758  90.024  1.00  0.00           O  
ATOM   3459  N   ASP B1384      13.950  22.606  91.973  1.00  0.00           N  
ATOM   3460  CA  ASP B1384      15.336  22.893  92.283  1.00  0.00           C  
ATOM   3461  C   ASP B1384      15.529  23.898  93.413  1.00  0.00           C  
ATOM   3462  O   ASP B1384      15.639  25.105  93.190  1.00  0.00           O  
ATOM   3463  CB  ASP B1384      16.062  23.376  91.034  1.00  0.00           C  
ATOM   3464  CG  ASP B1384      17.565  23.316  91.181  1.00  0.00           C  
ATOM   3465  OD1 ASP B1384      18.211  22.599  90.389  1.00  0.00           O  
ATOM   3466  OD2 ASP B1384      18.101  23.982  92.090  1.00  0.00           O  
ATOM   3467  N   ASP B1385      15.563  23.379  94.634  1.00  0.00           N  
ATOM   3468  CA  ASP B1385      15.785  24.196  95.816  1.00  0.00           C  
ATOM   3469  C   ASP B1385      17.319  24.229  95.947  1.00  0.00           C  
ATOM   3470  O   ASP B1385      17.860  24.656  96.967  1.00  0.00           O  
ATOM   3471  CB  ASP B1385      15.119  23.527  97.038  1.00  0.00           C  
ATOM   3472  CG  ASP B1385      15.084  24.424  98.277  1.00  0.00           C  
ATOM   3473  OD1 ASP B1385      14.612  25.576  98.185  1.00  0.00           O  
ATOM   3474  OD2 ASP B1385      15.516  23.966  99.358  1.00  0.00           O  
ATOM   3475  N   ASP B1386      18.003  23.771  94.890  1.00  0.00           N  
ATOM   3476  CA  ASP B1386      19.474  23.720  94.831  1.00  0.00           C  
ATOM   3477  C   ASP B1386      20.099  25.054  94.470  1.00  0.00           C  
ATOM   3478  O   ASP B1386      20.636  25.748  95.330  1.00  0.00           O  
ATOM   3479  CB  ASP B1386      19.957  22.675  93.809  1.00  0.00           C  
ATOM   3480  CG  ASP B1386      21.347  22.997  93.245  1.00  0.00           C  
ATOM   3481  OD1 ASP B1386      22.302  23.150  94.035  1.00  0.00           O  
ATOM   3482  OD2 ASP B1386      21.485  23.103  92.008  1.00  0.00           O  
ATOM   3483  N   MET B1387      20.052  25.399  93.188  1.00  0.00           N  
ATOM   3484  CA  MET B1387      20.619  26.657  92.740  1.00  0.00           C  
ATOM   3485  C   MET B1387      20.008  27.767  93.575  1.00  0.00           C  
ATOM   3486  O   MET B1387      20.635  28.792  93.812  1.00  0.00           O  
ATOM   3487  CB  MET B1387      20.322  26.875  91.256  1.00  0.00           C  
ATOM   3488  CG  MET B1387      18.866  26.674  90.886  1.00  0.00           C  
ATOM   3489  SD  MET B1387      18.567  26.838  89.116  1.00  0.00           S  
ATOM   3490  CE  MET B1387      17.859  28.496  89.052  1.00  0.00           C  
ATOM   3491  N   TRP B1388      18.787  27.537  94.042  1.00  0.00           N  
ATOM   3492  CA  TRP B1388      18.082  28.518  94.858  1.00  0.00           C  
ATOM   3493  C   TRP B1388      18.700  28.732  96.249  1.00  0.00           C  
ATOM   3494  O   TRP B1388      18.603  29.825  96.819  1.00  0.00           O  
ATOM   3495  CB  TRP B1388      16.608  28.120  94.974  1.00  0.00           C  
ATOM   3496  CG  TRP B1388      15.679  29.099  94.312  1.00  0.00           C  
ATOM   3497  CD1 TRP B1388      14.471  28.822  93.751  1.00  0.00           C  
ATOM   3498  CD2 TRP B1388      15.862  30.524  94.189  1.00  0.00           C  
ATOM   3499  NE1 TRP B1388      13.886  29.977  93.290  1.00  0.00           N  
ATOM   3500  CE2 TRP B1388      14.717  31.037  93.550  1.00  0.00           C  
ATOM   3501  CE3 TRP B1388      16.880  31.417  94.568  1.00  0.00           C  
ATOM   3502  CZ2 TRP B1388      14.561  32.400  93.272  1.00  0.00           C  
ATOM   3503  CZ3 TRP B1388      16.721  32.773  94.294  1.00  0.00           C  
ATOM   3504  CH2 TRP B1388      15.570  33.248  93.656  1.00  0.00           C  
ATOM   3505  N   ASN B1389      19.330  27.689  96.791  1.00  0.00           N  
ATOM   3506  CA  ASN B1389      19.988  27.760  98.100  1.00  0.00           C  
ATOM   3507  C   ASN B1389      21.479  28.078  97.903  1.00  0.00           C  
ATOM   3508  O   ASN B1389      22.201  28.292  98.873  1.00  0.00           O  
ATOM   3509  CB  ASN B1389      19.830  26.431  98.869  1.00  0.00           C  
ATOM   3510  CG  ASN B1389      18.507  26.335  99.645  1.00  0.00           C  
ATOM   3511  OD1 ASN B1389      17.421  26.480  99.081  1.00  0.00           O  
ATOM   3512  ND2 ASN B1389      18.606  26.079 100.947  1.00  0.00           N  
ATOM   3513  N   LYS B1390      21.924  28.097  96.642  1.00  0.00           N  
ATOM   3514  CA  LYS B1390      23.311  28.410  96.287  1.00  0.00           C  
ATOM   3515  C   LYS B1390      23.363  29.698  95.478  1.00  0.00           C  
ATOM   3516  O   LYS B1390      24.441  30.220  95.192  1.00  0.00           O  
ATOM   3517  CB  LYS B1390      23.954  27.281  95.474  1.00  0.00           C  
ATOM   3518  CG  LYS B1390      25.299  27.658  94.845  1.00  0.00           C  
ATOM   3519  CD  LYS B1390      26.270  28.226  95.877  1.00  0.00           C  
ATOM   3520  CE  LYS B1390      27.469  28.881  95.216  1.00  0.00           C  
ATOM   3521  NZ  LYS B1390      28.376  29.489  96.221  1.00  0.00           N  
ATOM   3522  N   ALA B1391      22.191  30.203  95.103  1.00  0.00           N  
ATOM   3523  CA  ALA B1391      22.107  31.449  94.349  1.00  0.00           C  
ATOM   3524  C   ALA B1391      22.084  32.596  95.353  1.00  0.00           C  
ATOM   3525  O   ALA B1391      22.231  33.761  94.980  1.00  0.00           O  
ATOM   3526  CB  ALA B1391      20.846  31.479  93.491  1.00  0.00           C  
ATOM   3527  N   GLU B1392      21.892  32.245  96.626  1.00  0.00           N  
ATOM   3528  CA  GLU B1392      21.858  33.216  97.721  1.00  0.00           C  
ATOM   3529  C   GLU B1392      23.121  33.114  98.564  1.00  0.00           C  
ATOM   3530  O   GLU B1392      23.443  34.026  99.312  1.00  0.00           O  
ATOM   3531  CB  GLU B1392      20.627  33.005  98.626  1.00  0.00           C  
ATOM   3532  CG  GLU B1392      20.542  31.639  99.326  1.00  0.00           C  
ATOM   3533  CD  GLU B1392      19.532  31.618 100.467  1.00  0.00           C  
ATOM   3534  OE1 GLU B1392      19.835  32.183 101.540  1.00  0.00           O  
ATOM   3535  OE2 GLU B1392      18.436  31.044 100.289  1.00  0.00           O  
ATOM   3536  N   ASN B1393      23.830  31.998  98.453  1.00  0.00           N  
ATOM   3537  CA  ASN B1393      25.059  31.827  99.211  1.00  0.00           C  
ATOM   3538  C   ASN B1393      26.147  32.653  98.538  1.00  0.00           C  
ATOM   3539  O   ASN B1393      26.591  33.661  99.089  1.00  0.00           O  
ATOM   3540  CB  ASN B1393      25.488  30.356  99.259  1.00  0.00           C  
ATOM   3541  CG  ASN B1393      24.417  29.448  99.838  1.00  0.00           C  
ATOM   3542  OD1 ASN B1393      23.545  29.890 100.589  1.00  0.00           O  
ATOM   3543  ND2 ASN B1393      24.489  28.162  99.500  1.00  0.00           N  
ATOM   3544  N   MET B1394      26.562  32.232  97.342  1.00  0.00           N  
ATOM   3545  CA  MET B1394      27.603  32.941  96.595  1.00  0.00           C  
ATOM   3546  C   MET B1394      27.155  34.368  96.246  1.00  0.00           C  
ATOM   3547  O   MET B1394      27.991  35.247  96.002  1.00  0.00           O  
ATOM   3548  CB  MET B1394      27.966  32.166  95.321  1.00  0.00           C  
ATOM   3549  CG  MET B1394      29.286  32.584  94.672  1.00  0.00           C  
ATOM   3550  SD  MET B1394      30.766  32.332  95.700  1.00  0.00           S  
ATOM   3551  CE  MET B1394      31.431  34.040  95.806  1.00  0.00           C  
ATOM   3552  N   LEU B1395      25.835  34.581  96.227  1.00  0.00           N  
ATOM   3553  CA  LEU B1395      25.233  35.887  95.941  1.00  0.00           C  
ATOM   3554  C   LEU B1395      25.564  36.765  97.150  1.00  0.00           C  
ATOM   3555  O   LEU B1395      26.018  37.904  96.994  1.00  0.00           O  
ATOM   3556  CB  LEU B1395      23.707  35.735  95.788  1.00  0.00           C  
ATOM   3557  CG  LEU B1395      22.703  36.757  95.219  1.00  0.00           C  
ATOM   3558  CD1 LEU B1395      22.676  38.008  96.057  1.00  0.00           C  
ATOM   3559  CD2 LEU B1395      23.046  37.087  93.787  1.00  0.00           C  
ATOM   3560  N   LYS B1396      25.357  36.205  98.349  1.00  0.00           N  
ATOM   3561  CA  LYS B1396      25.619  36.896  99.617  1.00  0.00           C  
ATOM   3562  C   LYS B1396      27.105  36.882  99.988  1.00  0.00           C  
ATOM   3563  O   LYS B1396      27.497  37.418 101.030  1.00  0.00           O  
ATOM   3564  CB  LYS B1396      24.758  36.290 100.740  1.00  0.00           C  
ATOM   3565  CG  LYS B1396      23.247  36.454 100.483  1.00  0.00           C  
ATOM   3566  CD  LYS B1396      22.370  35.668 101.452  1.00  0.00           C  
ATOM   3567  CE  LYS B1396      20.972  35.384 100.873  1.00  0.00           C  
ATOM   3568  NZ  LYS B1396      20.102  36.578 100.652  1.00  0.00           N  
ATOM   3569  N   GLU B1397      27.917  36.261  99.125  1.00  0.00           N  
ATOM   3570  CA  GLU B1397      29.377  36.214  99.290  1.00  0.00           C  
ATOM   3571  C   GLU B1397      29.853  37.459  98.524  1.00  0.00           C  
ATOM   3572  O   GLU B1397      30.797  38.146  98.935  1.00  0.00           O  
ATOM   3573  CB  GLU B1397      29.997  34.967  98.626  1.00  0.00           C  
ATOM   3574  CG  GLU B1397      29.376  33.600  98.970  1.00  0.00           C  
ATOM   3575  CD  GLU B1397      29.906  32.944 100.246  1.00  0.00           C  
ATOM   3576  OE1 GLU B1397      31.142  32.818 100.403  1.00  0.00           O  
ATOM   3577  OE2 GLU B1397      29.073  32.529 101.083  1.00  0.00           O  
ATOM   3578  N   ALA B1398      29.164  37.724  97.408  1.00  0.00           N  
ATOM   3579  CA  ALA B1398      29.423  38.856  96.520  1.00  0.00           C  
ATOM   3580  C   ALA B1398      29.038  40.186  97.166  1.00  0.00           C  
ATOM   3581  O   ALA B1398      29.851  41.106  97.204  1.00  0.00           O  
ATOM   3582  CB  ALA B1398      28.658  38.674  95.221  1.00  0.00           C  
ATOM   3583  N   ALA B1400      27.806  40.287  97.670  1.00  0.00           N  
ATOM   3584  CA  ALA B1400      27.327  41.513  98.320  1.00  0.00           C  
ATOM   3585  C   ALA B1400      28.228  41.933  99.483  1.00  0.00           C  
ATOM   3586  O   ALA B1400      28.412  43.124  99.728  1.00  0.00           O  
ATOM   3587  CB  ALA B1400      25.887  41.327  98.816  1.00  0.00           C  
ATOM   3588  N   ASP B1401      28.777  40.943 100.192  1.00  0.00           N  
ATOM   3589  CA  ASP B1401      29.681  41.166 101.337  1.00  0.00           C  
ATOM   3590  C   ASP B1401      31.159  41.274 100.918  1.00  0.00           C  
ATOM   3591  O   ASP B1401      32.018  41.632 101.733  1.00  0.00           O  
ATOM   3592  CB  ASP B1401      29.546  40.032 102.373  1.00  0.00           C  
ATOM   3593  CG  ASP B1401      28.448  40.288 103.397  1.00  0.00           C  
ATOM   3594  OD1 ASP B1401      28.447  41.379 104.006  1.00  0.00           O  
ATOM   3595  OD2 ASP B1401      27.598  39.393 103.604  1.00  0.00           O  
ATOM   3596  N   GLU B1415      31.447  40.952  99.658  1.00  0.00           N  
ATOM   3597  CA  GLU B1415      32.801  41.025  99.131  1.00  0.00           C  
ATOM   3598  C   GLU B1415      33.469  42.324  99.526  1.00  0.00           C  
ATOM   3599  O   GLU B1415      34.651  42.339  99.877  1.00  0.00           O  
ATOM   3600  CB  GLU B1415      32.793  40.921  97.608  1.00  0.00           C  
ATOM   3601  CG  GLU B1415      32.613  39.519  97.102  1.00  0.00           C  
ATOM   3602  CD  GLU B1415      33.525  38.552  97.820  1.00  0.00           C  
ATOM   3603  OE1 GLU B1415      34.704  38.905  98.027  1.00  0.00           O  
ATOM   3604  OE2 GLU B1415      33.069  37.445  98.171  1.00  0.00           O  
ATOM   3605  N   LEU B1416      32.713  43.416  99.468  1.00  0.00           N  
ATOM   3606  CA  LEU B1416      33.265  44.712  99.823  1.00  0.00           C  
ATOM   3607  C   LEU B1416      32.523  45.437 100.959  1.00  0.00           C  
ATOM   3608  O   LEU B1416      32.758  46.627 101.197  1.00  0.00           O  
ATOM   3609  CB  LEU B1416      33.358  45.596  98.574  1.00  0.00           C  
ATOM   3610  CG  LEU B1416      34.105  44.996  97.368  1.00  0.00           C  
ATOM   3611  CD1 LEU B1416      35.421  44.374  97.821  1.00  0.00           C  
ATOM   3612  CD2 LEU B1416      33.236  43.941  96.689  1.00  0.00           C  
ATOM   3613  N   GLY B1418      31.631  44.718 101.647  1.00  0.00           N  
ATOM   3614  CA  GLY B1418      30.912  45.274 102.791  1.00  0.00           C  
ATOM   3615  C   GLY B1418      29.648  46.115 102.649  1.00  0.00           C  
ATOM   3616  O   GLY B1418      29.706  47.350 102.621  1.00  0.00           O  
ATOM   3617  N   LEU B1419      28.498  45.450 102.607  1.00  0.00           N  
ATOM   3618  CA  LEU B1419      27.229  46.150 102.482  1.00  0.00           C  
ATOM   3619  C   LEU B1419      26.309  45.853 103.664  1.00  0.00           C  
ATOM   3620  O   LEU B1419      26.348  44.778 104.262  1.00  0.00           O  
ATOM   3621  CB  LEU B1419      26.524  45.758 101.164  1.00  0.00           C  
ATOM   3622  CG  LEU B1419      25.246  46.495 100.704  1.00  0.00           C  
ATOM   3623  CD1 LEU B1419      25.585  47.891 100.180  1.00  0.00           C  
ATOM   3624  CD2 LEU B1419      24.556  45.682  99.615  1.00  0.00           C  
ATOM   3625  N   SER B1421      25.488  46.841 103.994  1.00  0.00           N  
ATOM   3626  CA  SER B1421      24.505  46.732 105.058  1.00  0.00           C  
ATOM   3627  C   SER B1421      23.188  46.576 104.295  1.00  0.00           C  
ATOM   3628  O   SER B1421      23.045  47.121 103.197  1.00  0.00           O  
ATOM   3629  CB  SER B1421      24.504  48.010 105.893  1.00  0.00           C  
ATOM   3630  OG  SER B1421      25.805  48.280 106.391  1.00  0.00           O  
ATOM   3631  N   TYR B1422      22.221  45.853 104.854  1.00  0.00           N  
ATOM   3632  CA  TYR B1422      20.981  45.635 104.113  1.00  0.00           C  
ATOM   3633  C   TYR B1422      19.752  45.144 104.882  1.00  0.00           C  
ATOM   3634  O   TYR B1422      19.699  45.167 106.114  1.00  0.00           O  
ATOM   3635  CB  TYR B1422      21.291  44.659 102.976  1.00  0.00           C  
ATOM   3636  CG  TYR B1422      22.183  43.507 103.420  1.00  0.00           C  
ATOM   3637  CD1 TYR B1422      21.650  42.388 104.067  1.00  0.00           C  
ATOM   3638  CD2 TYR B1422      23.564  43.558 103.225  1.00  0.00           C  
ATOM   3639  CE1 TYR B1422      22.469  41.354 104.504  1.00  0.00           C  
ATOM   3640  CE2 TYR B1422      24.389  42.534 103.660  1.00  0.00           C  
ATOM   3641  CZ  TYR B1422      23.836  41.435 104.296  1.00  0.00           C  
ATOM   3642  OH  TYR B1422      24.657  40.416 104.712  1.00  0.00           O  
ATOM   3643  N   GLU B1423      18.766  44.696 104.111  1.00  0.00           N  
ATOM   3644  CA  GLU B1423      17.504  44.177 104.627  1.00  0.00           C  
ATOM   3645  C   GLU B1423      16.957  43.150 103.621  1.00  0.00           C  
ATOM   3646  O   GLU B1423      15.958  43.403 102.943  1.00  0.00           O  
ATOM   3647  CB  GLU B1423      16.507  45.329 104.807  1.00  0.00           C  
ATOM   3648  CG  GLU B1423      15.140  44.916 105.327  1.00  0.00           C  
ATOM   3649  CD  GLU B1423      14.173  46.083 105.403  1.00  0.00           C  
ATOM   3650  OE1 GLU B1423      14.465  47.055 106.132  1.00  0.00           O  
ATOM   3651  OE2 GLU B1423      13.120  46.030 104.733  1.00  0.00           O  
ATOM   3652  N   GLU B1424      17.624  41.998 103.531  1.00  0.00           N  
ATOM   3653  CA  GLU B1424      17.239  40.923 102.611  1.00  0.00           C  
ATOM   3654  C   GLU B1424      15.784  40.500 102.774  1.00  0.00           C  
ATOM   3655  O   GLU B1424      15.411  39.922 103.792  1.00  0.00           O  
ATOM   3656  CB  GLU B1424      18.122  39.690 102.826  1.00  0.00           C  
ATOM   3657  CG  GLU B1424      19.461  39.974 103.467  1.00  0.00           C  
ATOM   3658  CD  GLU B1424      20.278  38.722 103.635  1.00  0.00           C  
ATOM   3659  OE1 GLU B1424      21.209  38.726 104.465  1.00  0.00           O  
ATOM   3660  OE2 GLU B1424      19.986  37.737 102.928  1.00  0.00           O  
ATOM   3661  N   ALA B1425      14.969  40.778 101.762  1.00  0.00           N  
ATOM   3662  CA  ALA B1425      13.559  40.416 101.804  1.00  0.00           C  
ATOM   3663  C   ALA B1425      13.373  38.959 101.392  1.00  0.00           C  
ATOM   3664  O   ALA B1425      14.281  38.336 100.840  1.00  0.00           O  
ATOM   3665  CB  ALA B1425      12.750  41.335 100.886  1.00  0.00           C  
ATOM   3666  N   ILE B1426      12.189  38.425 101.673  1.00  0.00           N  
ATOM   3667  CA  ILE B1426      11.849  37.046 101.347  1.00  0.00           C  
ATOM   3668  C   ILE B1426      10.499  37.018 100.640  1.00  0.00           C  
ATOM   3669  O   ILE B1426       9.454  36.972 101.282  1.00  0.00           O  
ATOM   3670  CB  ILE B1426      11.777  36.167 102.627  1.00  0.00           C  
ATOM   3671  CG1 ILE B1426      11.246  37.002 103.797  1.00  0.00           C  
ATOM   3672  CG2 ILE B1426      13.144  35.577 102.941  1.00  0.00           C  
ATOM   3673  CD1 ILE B1426      11.194  36.268 105.115  1.00  0.00           C  
ATOM   3674  N   GLY B1427      10.531  37.058  99.312  1.00  0.00           N  
ATOM   3675  CA  GLY B1427       9.302  37.038  98.540  1.00  0.00           C  
ATOM   3676  C   GLY B1427       9.097  38.292  97.707  1.00  0.00           C  
ATOM   3677  O   GLY B1427       8.176  39.073  97.967  1.00  0.00           O  
ATOM   3678  N   GLU B1437       9.958  38.484  96.707  1.00  0.00           N  
ATOM   3679  CA  GLU B1437       9.887  39.637  95.803  1.00  0.00           C  
ATOM   3680  C   GLU B1437      10.986  39.483  94.746  1.00  0.00           C  
ATOM   3681  O   GLU B1437      11.118  40.313  93.842  1.00  0.00           O  
ATOM   3682  CB  GLU B1437      10.095  40.953  96.579  1.00  0.00           C  
ATOM   3683  CG  GLU B1437       9.448  42.217  95.964  1.00  0.00           C  
ATOM   3684  CD  GLU B1437       9.830  42.470  94.506  1.00  0.00           C  
ATOM   3685  OE1 GLU B1437       9.123  41.972  93.603  1.00  0.00           O  
ATOM   3686  OE2 GLU B1437      10.843  43.160  94.259  1.00  0.00           O  
ATOM   3687  N   ALA B1438      11.766  38.411  94.864  1.00  0.00           N  
ATOM   3688  CA  ALA B1438      12.864  38.142  93.940  1.00  0.00           C  
ATOM   3689  C   ALA B1438      12.397  37.859  92.516  1.00  0.00           C  
ATOM   3690  O   ALA B1438      11.593  38.601  91.955  1.00  0.00           O  
ATOM   3691  CB  ALA B1438      13.706  36.977  94.454  1.00  0.00           C  
ATOM   3692  N   ALA B1443      12.899  36.777  91.933  1.00  0.00           N  
ATOM   3693  CA  ALA B1443      12.540  36.434  90.564  1.00  0.00           C  
ATOM   3694  C   ALA B1443      12.332  34.942  90.287  1.00  0.00           C  
ATOM   3695  O   ALA B1443      12.645  34.073  91.110  1.00  0.00           O  
ATOM   3696  CB  ALA B1443      13.600  36.991  89.604  1.00  0.00           C  
ATOM   3697  N   PHE B1444      11.790  34.672  89.101  1.00  0.00           N  
ATOM   3698  CA  PHE B1444      11.525  33.324  88.623  1.00  0.00           C  
ATOM   3699  C   PHE B1444      12.857  32.617  88.408  1.00  0.00           C  
ATOM   3700  O   PHE B1444      12.996  31.431  88.703  1.00  0.00           O  
ATOM   3701  CB  PHE B1444      10.760  33.403  87.298  1.00  0.00           C  
ATOM   3702  CG  PHE B1444      11.080  32.296  86.337  1.00  0.00           C  
ATOM   3703  CD1 PHE B1444      10.336  31.127  86.329  1.00  0.00           C  
ATOM   3704  CD2 PHE B1444      12.146  32.416  85.453  1.00  0.00           C  
ATOM   3705  CE1 PHE B1444      10.641  30.099  85.441  1.00  0.00           C  
ATOM   3706  CE2 PHE B1444      12.458  31.399  84.565  1.00  0.00           C  
ATOM   3707  CZ  PHE B1444      11.709  30.236  84.563  1.00  0.00           C  
ATOM   3708  N   TYR B1448      13.832  33.369  87.905  1.00  0.00           N  
ATOM   3709  CA  TYR B1448      15.151  32.841  87.596  1.00  0.00           C  
ATOM   3710  C   TYR B1448      16.192  32.822  88.723  1.00  0.00           C  
ATOM   3711  O   TYR B1448      17.070  31.957  88.741  1.00  0.00           O  
ATOM   3712  CB  TYR B1448      15.705  33.578  86.366  1.00  0.00           C  
ATOM   3713  CG  TYR B1448      15.240  35.011  86.246  1.00  0.00           C  
ATOM   3714  CD1 TYR B1448      13.999  35.324  85.692  1.00  0.00           C  
ATOM   3715  CD2 TYR B1448      16.018  36.056  86.736  1.00  0.00           C  
ATOM   3716  CE1 TYR B1448      13.543  36.652  85.636  1.00  0.00           C  
ATOM   3717  CE2 TYR B1448      15.571  37.383  86.685  1.00  0.00           C  
ATOM   3718  CZ  TYR B1448      14.338  37.671  86.139  1.00  0.00           C  
ATOM   3719  OH  TYR B1448      13.908  38.973  86.113  1.00  0.00           O  
ATOM   3720  N   GLY B1456      16.120  33.749  89.666  1.00  0.00           N  
ATOM   3721  CA  GLY B1456      17.111  33.716  90.725  1.00  0.00           C  
ATOM   3722  C   GLY B1456      17.038  34.888  91.679  1.00  0.00           C  
ATOM   3723  O   GLY B1456      16.041  35.599  91.687  1.00  0.00           O  
ATOM   3724  N   PRO B1457      18.080  35.105  92.509  1.00  0.00           N  
ATOM   3725  CA  PRO B1457      18.202  36.186  93.506  1.00  0.00           C  
ATOM   3726  C   PRO B1457      18.564  37.576  92.922  1.00  0.00           C  
ATOM   3727  O   PRO B1457      18.330  37.835  91.739  1.00  0.00           O  
ATOM   3728  CB  PRO B1457      19.286  35.654  94.437  1.00  0.00           C  
ATOM   3729  CG  PRO B1457      20.197  34.926  93.476  1.00  0.00           C  
ATOM   3730  CD  PRO B1457      19.220  34.167  92.607  1.00  0.00           C  
ATOM   3731  N   LYS B1458      19.128  38.462  93.754  1.00  0.00           N  
ATOM   3732  CA  LYS B1458      19.519  39.802  93.298  1.00  0.00           C  
ATOM   3733  C   LYS B1458      20.332  40.754  94.219  1.00  0.00           C  
ATOM   3734  O   LYS B1458      21.291  40.334  94.882  1.00  0.00           O  
ATOM   3735  CB  LYS B1458      18.281  40.537  92.761  1.00  0.00           C  
ATOM   3736  CG  LYS B1458      17.005  40.457  93.589  1.00  0.00           C  
ATOM   3737  CD  LYS B1458      15.879  41.119  92.796  1.00  0.00           C  
ATOM   3738  CE  LYS B1458      14.561  41.142  93.526  1.00  0.00           C  
ATOM   3739  NZ  LYS B1458      13.564  41.873  92.699  1.00  0.00           N  
ATOM   3740  N   LEU B1459      19.960  42.042  94.210  1.00  0.00           N  
ATOM   3741  CA  LEU B1459      20.626  43.098  94.991  1.00  0.00           C  
ATOM   3742  C   LEU B1459      19.845  44.427  95.013  1.00  0.00           C  
ATOM   3743  O   LEU B1459      20.424  45.483  95.289  1.00  0.00           O  
ATOM   3744  CB  LEU B1459      22.051  43.364  94.452  1.00  0.00           C  
ATOM   3745  CG  LEU B1459      22.860  44.527  95.053  1.00  0.00           C  
ATOM   3746  CD1 LEU B1459      22.886  44.372  96.556  1.00  0.00           C  
ATOM   3747  CD2 LEU B1459      24.279  44.562  94.506  1.00  0.00           C  
ATOM   3748  N   ASP B1460      18.543  44.352  94.725  1.00  0.00           N  
ATOM   3749  CA  ASP B1460      17.616  45.495  94.707  1.00  0.00           C  
ATOM   3750  C   ASP B1460      18.109  46.805  95.343  1.00  0.00           C  
ATOM   3751  O   ASP B1460      18.868  46.782  96.313  1.00  0.00           O  
ATOM   3752  CB  ASP B1460      16.315  45.100  95.406  1.00  0.00           C  
ATOM   3753  CG  ASP B1460      15.125  45.117  94.481  1.00  0.00           C  
ATOM   3754  OD1 ASP B1460      14.970  44.151  93.701  1.00  0.00           O  
ATOM   3755  OD2 ASP B1460      14.349  46.100  94.531  1.00  0.00           O  
ATOM   3756  N   VAL B1461      17.659  47.946  94.808  1.00  0.00           N  
ATOM   3757  CA  VAL B1461      18.044  49.253  95.353  1.00  0.00           C  
ATOM   3758  C   VAL B1461      16.846  50.167  95.545  1.00  0.00           C  
ATOM   3759  O   VAL B1461      16.536  50.991  94.688  1.00  0.00           O  
ATOM   3760  CB  VAL B1461      19.063  49.995  94.467  1.00  0.00           C  
ATOM   3761  CG1 VAL B1461      19.697  51.133  95.251  1.00  0.00           C  
ATOM   3762  CG2 VAL B1461      20.130  49.042  93.992  1.00  0.00           C  
ATOM   3763  N   GLN B1462      16.199  50.008  96.699  1.00  0.00           N  
ATOM   3764  CA  GLN B1462      15.023  50.781  97.098  1.00  0.00           C  
ATOM   3765  C   GLN B1462      15.280  52.287  97.049  1.00  0.00           C  
ATOM   3766  O   GLN B1462      16.422  52.743  96.966  1.00  0.00           O  
ATOM   3767  CB  GLN B1462      14.600  50.406  98.534  1.00  0.00           C  
ATOM   3768  CG  GLN B1462      14.685  48.921  98.878  1.00  0.00           C  
ATOM   3769  CD  GLN B1462      13.798  48.064  97.996  1.00  0.00           C  
ATOM   3770  OE1 GLN B1462      12.568  48.092  98.106  1.00  0.00           O  
ATOM   3771  NE2 GLN B1462      14.420  47.302  97.105  1.00  0.00           N  
ATOM   3772  N   VAL B1463      14.199  53.053  97.119  1.00  0.00           N  
ATOM   3773  CA  VAL B1463      14.282  54.506  97.097  1.00  0.00           C  
ATOM   3774  C   VAL B1463      12.915  55.125  97.399  1.00  0.00           C  
ATOM   3775  O   VAL B1463      11.907  54.772  96.780  1.00  0.00           O  
ATOM   3776  CB  VAL B1463      14.798  55.021  95.726  1.00  0.00           C  
ATOM   3777  CG1 VAL B1463      13.898  54.543  94.600  1.00  0.00           C  
ATOM   3778  CG2 VAL B1463      14.850  56.517  95.735  1.00  0.00           C  
ATOM   3779  N   LYS B1464      12.896  56.040  98.367  1.00  0.00           N  
ATOM   3780  CA  LYS B1464      11.671  56.722  98.788  1.00  0.00           C  
ATOM   3781  C   LYS B1464      11.251  57.792  97.784  1.00  0.00           C  
ATOM   3782  O   LYS B1464      11.985  58.753  97.551  1.00  0.00           O  
ATOM   3783  CB  LYS B1464      11.876  57.365 100.165  1.00  0.00           C  
ATOM   3784  CG  LYS B1464      12.061  56.374 101.299  1.00  0.00           C  
ATOM   3785  CD  LYS B1464      12.560  57.080 102.553  1.00  0.00           C  
ATOM   3786  CE  LYS B1464      13.983  57.602 102.366  1.00  0.00           C  
ATOM   3787  NZ  LYS B1464      14.484  58.322 103.571  1.00  0.00           N  
ATOM   3788  N   THR B1465      10.061  57.627  97.210  1.00  0.00           N  
ATOM   3789  CA  THR B1465       9.535  58.565  96.221  1.00  0.00           C  
ATOM   3790  C   THR B1465       8.383  59.466  96.705  1.00  0.00           C  
ATOM   3791  O   THR B1465       7.211  59.180  96.444  1.00  0.00           O  
ATOM   3792  CB  THR B1465       9.086  57.798  94.956  1.00  0.00           C  
ATOM   3793  OG1 THR B1465       8.361  56.617  95.336  1.00  0.00           O  
ATOM   3794  CG2 THR B1465      10.304  57.415  94.108  1.00  0.00           C  
ATOM   3795  N   ALA B1475       8.743  60.563  97.382  1.00  0.00           N  
ATOM   3796  CA  ALA B1475       7.805  61.548  97.940  1.00  0.00           C  
ATOM   3797  C   ALA B1475       6.344  61.074  98.013  1.00  0.00           C  
ATOM   3798  O   ALA B1475       5.414  61.784  97.618  1.00  0.00           O  
ATOM   3799  CB  ALA B1475       7.907  62.866  97.161  1.00  0.00           C  
ATOM   3800  N   MET B1689       6.167  59.869  98.549  1.00  0.00           N  
ATOM   3801  CA  MET B1689       4.862  59.233  98.706  1.00  0.00           C  
ATOM   3802  C   MET B1689       4.859  58.399  99.988  1.00  0.00           C  
ATOM   3803  O   MET B1689       3.922  58.459 100.791  1.00  0.00           O  
ATOM   3804  CB  MET B1689       4.586  58.307  97.515  1.00  0.00           C  
ATOM   3805  CG  MET B1689       3.463  57.301  97.757  1.00  0.00           C  
ATOM   3806  SD  MET B1689       3.665  55.784  96.817  1.00  0.00           S  
ATOM   3807  CE  MET B1689       2.920  56.264  95.238  1.00  0.00           C  
ATOM   3808  N   GLY B1690       5.923  57.619 100.159  1.00  0.00           N  
ATOM   3809  CA  GLY B1690       6.054  56.752 101.314  1.00  0.00           C  
ATOM   3810  C   GLY B1690       6.671  55.449 100.846  1.00  0.00           C  
ATOM   3811  O   GLY B1690       7.825  55.150 101.164  1.00  0.00           O  
ATOM   3812  N   LYS B1692       5.900  54.675 100.084  1.00  0.00           N  
ATOM   3813  CA  LYS B1692       6.395  53.413  99.550  1.00  0.00           C  
ATOM   3814  C   LYS B1692       7.656  53.716  98.757  1.00  0.00           C  
ATOM   3815  O   LYS B1692       7.792  54.790  98.174  1.00  0.00           O  
ATOM   3816  CB  LYS B1692       5.361  52.765  98.629  1.00  0.00           C  
ATOM   3817  CG  LYS B1692       4.110  52.287  99.330  1.00  0.00           C  
ATOM   3818  CD  LYS B1692       3.198  51.598  98.348  1.00  0.00           C  
ATOM   3819  CE  LYS B1692       1.918  51.174  99.012  1.00  0.00           C  
ATOM   3820  NZ  LYS B1692       0.976  50.645  98.005  1.00  0.00           N  
ATOM   3821  N   GLU B1693       8.580  52.767  98.737  1.00  0.00           N  
ATOM   3822  CA  GLU B1693       9.828  52.962  98.019  1.00  0.00           C  
ATOM   3823  C   GLU B1693       9.769  52.329  96.624  1.00  0.00           C  
ATOM   3824  O   GLU B1693       8.826  51.599  96.296  1.00  0.00           O  
ATOM   3825  CB  GLU B1693      10.985  52.371  98.835  1.00  0.00           C  
ATOM   3826  CG  GLU B1693      11.005  52.821 100.297  1.00  0.00           C  
ATOM   3827  CD  GLU B1693      12.238  52.349 101.036  1.00  0.00           C  
ATOM   3828  OE1 GLU B1693      13.337  52.884 100.765  1.00  0.00           O  
ATOM   3829  OE2 GLU B1693      12.107  51.438 101.883  1.00  0.00           O  
ATOM   3830  N   GLU B1700      10.776  52.625  95.804  1.00  0.00           N  
ATOM   3831  CA  GLU B1700      10.856  52.094  94.445  1.00  0.00           C  
ATOM   3832  C   GLU B1700      12.071  51.167  94.330  1.00  0.00           C  
ATOM   3833  O   GLU B1700      12.254  50.253  95.134  1.00  0.00           O  
ATOM   3834  CB  GLU B1700      10.997  53.245  93.437  1.00  0.00           C  
ATOM   3835  CG  GLU B1700       9.922  54.326  93.521  1.00  0.00           C  
ATOM   3836  CD  GLU B1700       8.590  53.907  92.913  1.00  0.00           C  
ATOM   3837  OE1 GLU B1700       7.962  52.959  93.443  1.00  0.00           O  
ATOM   3838  OE2 GLU B1700       8.174  54.531  91.904  1.00  0.00           O  
ATOM   3839  N   THR B1701      12.895  51.417  93.319  1.00  0.00           N  
ATOM   3840  CA  THR B1701      14.104  50.638  93.077  1.00  0.00           C  
ATOM   3841  C   THR B1701      14.968  51.408  92.073  1.00  0.00           C  
ATOM   3842  O   THR B1701      14.445  52.145  91.227  1.00  0.00           O  
ATOM   3843  CB  THR B1701      13.766  49.225  92.506  1.00  0.00           C  
ATOM   3844  OG1 THR B1701      12.987  48.490  93.460  1.00  0.00           O  
ATOM   3845  CG2 THR B1701      15.045  48.447  92.193  1.00  0.00           C  
ATOM   3846  N   LEU B1702      16.287  51.264  92.191  1.00  0.00           N  
ATOM   3847  CA  LEU B1702      17.210  51.927  91.274  1.00  0.00           C  
ATOM   3848  C   LEU B1702      18.009  50.864  90.533  1.00  0.00           C  
ATOM   3849  O   LEU B1702      17.554  50.295  89.537  1.00  0.00           O  
ATOM   3850  CB  LEU B1702      18.174  52.849  92.029  1.00  0.00           C  
ATOM   3851  CG  LEU B1702      18.631  54.033  91.168  1.00  0.00           C  
ATOM   3852  CD1 LEU B1702      17.418  54.926  90.906  1.00  0.00           C  
ATOM   3853  CD2 LEU B1702      19.735  54.822  91.849  1.00  0.00           C  
ATOM   3854  N   SER B1703      19.199  50.595  91.048  1.00  0.00           N  
ATOM   3855  CA  SER B1703      20.095  49.606  90.467  1.00  0.00           C  
ATOM   3856  C   SER B1703      19.608  48.149  90.648  1.00  0.00           C  
ATOM   3857  O   SER B1703      18.435  47.899  90.975  1.00  0.00           O  
ATOM   3858  CB  SER B1703      21.465  49.772  91.104  1.00  0.00           C  
ATOM   3859  OG  SER B1703      21.756  51.147  91.278  1.00  0.00           O  
ATOM   3860  N   THR B1704      20.521  47.202  90.417  1.00  0.00           N  
ATOM   3861  CA  THR B1704      20.261  45.764  90.557  1.00  0.00           C  
ATOM   3862  C   THR B1704      21.275  44.900  89.793  1.00  0.00           C  
ATOM   3863  O   THR B1704      21.636  45.193  88.646  1.00  0.00           O  
ATOM   3864  CB  THR B1704      18.842  45.359  90.076  1.00  0.00           C  
ATOM   3865  OG1 THR B1704      18.559  44.030  90.523  1.00  0.00           O  
ATOM   3866  CG2 THR B1704      18.754  45.378  88.551  1.00  0.00           C  
ATOM   3867  N   ALA B1705      21.721  43.833  90.455  1.00  0.00           N  
ATOM   3868  CA  ALA B1705      22.673  42.884  89.894  1.00  0.00           C  
ATOM   3869  C   ALA B1705      22.289  41.476  90.343  1.00  0.00           C  
ATOM   3870  O   ALA B1705      22.965  40.863  91.168  1.00  0.00           O  
ATOM   3871  CB  ALA B1705      24.068  43.218  90.359  1.00  0.00           C  
ATOM   3872  N   GLN B1706      21.188  40.978  89.792  1.00  0.00           N  
ATOM   3873  CA  GLN B1706      20.683  39.650  90.109  1.00  0.00           C  
ATOM   3874  C   GLN B1706      21.294  38.519  89.300  1.00  0.00           C  
ATOM   3875  O   GLN B1706      21.248  38.538  88.072  1.00  0.00           O  
ATOM   3876  CB  GLN B1706      19.156  39.607  89.940  1.00  0.00           C  
ATOM   3877  CG  GLN B1706      18.578  40.407  88.779  1.00  0.00           C  
ATOM   3878  CD  GLN B1706      17.068  40.650  88.937  1.00  0.00           C  
ATOM   3879  OE1 GLN B1706      16.452  41.393  88.161  1.00  0.00           O  
ATOM   3880  NE2 GLN B1706      16.468  40.015  89.951  1.00  0.00           N  
ATOM   3881  N   LEU B1707      21.863  37.527  89.983  1.00  0.00           N  
ATOM   3882  CA  LEU B1707      22.428  36.391  89.271  1.00  0.00           C  
ATOM   3883  C   LEU B1707      21.302  35.434  88.960  1.00  0.00           C  
ATOM   3884  O   LEU B1707      20.335  35.335  89.703  1.00  0.00           O  
ATOM   3885  CB  LEU B1707      23.511  35.690  90.076  1.00  0.00           C  
ATOM   3886  CG  LEU B1707      24.877  36.151  89.588  1.00  0.00           C  
ATOM   3887  CD1 LEU B1707      25.152  37.528  90.168  1.00  0.00           C  
ATOM   3888  CD2 LEU B1707      25.951  35.171  89.997  1.00  0.00           C  
ATOM   3889  N   ASP B1708      21.425  34.748  87.840  1.00  0.00           N  
ATOM   3890  CA  ASP B1708      20.399  33.836  87.411  1.00  0.00           C  
ATOM   3891  C   ASP B1708      21.048  32.579  86.859  1.00  0.00           C  
ATOM   3892  O   ASP B1708      21.853  32.633  85.926  1.00  0.00           O  
ATOM   3893  CB  ASP B1708      19.533  34.550  86.376  1.00  0.00           C  
ATOM   3894  CG  ASP B1708      18.839  33.611  85.410  1.00  0.00           C  
ATOM   3895  OD1 ASP B1708      17.983  34.104  84.655  1.00  0.00           O  
ATOM   3896  OD2 ASP B1708      19.134  32.399  85.368  1.00  0.00           O  
ATOM   3897  N   PHE B1709      20.701  31.441  87.465  1.00  0.00           N  
ATOM   3898  CA  PHE B1709      21.232  30.151  87.043  1.00  0.00           C  
ATOM   3899  C   PHE B1709      20.140  29.391  86.299  1.00  0.00           C  
ATOM   3900  O   PHE B1709      20.403  28.339  85.728  1.00  0.00           O  
ATOM   3901  CB  PHE B1709      21.688  29.320  88.249  1.00  0.00           C  
ATOM   3902  CG  PHE B1709      22.762  29.967  89.087  1.00  0.00           C  
ATOM   3903  CD1 PHE B1709      24.024  30.164  88.587  1.00  0.00           C  
ATOM   3904  CD2 PHE B1709      22.510  30.317  90.407  1.00  0.00           C  
ATOM   3905  CE1 PHE B1709      25.030  30.709  89.389  1.00  0.00           C  
ATOM   3906  CE2 PHE B1709      23.505  30.861  91.219  1.00  0.00           C  
ATOM   3907  CZ  PHE B1709      24.771  31.053  90.708  1.00  0.00           C  
ATOM   3908  N   LEU B1710      18.917  29.915  86.285  1.00  0.00           N  
ATOM   3909  CA  LEU B1710      17.845  29.203  85.594  1.00  0.00           C  
ATOM   3910  C   LEU B1710      17.777  29.441  84.102  1.00  0.00           C  
ATOM   3911  O   LEU B1710      17.677  28.484  83.320  1.00  0.00           O  
ATOM   3912  CB  LEU B1710      16.468  29.513  86.215  1.00  0.00           C  
ATOM   3913  CG  LEU B1710      15.261  28.794  85.573  1.00  0.00           C  
ATOM   3914  CD1 LEU B1710      15.579  27.348  85.299  1.00  0.00           C  
ATOM   3915  CD2 LEU B1710      14.063  28.882  86.494  1.00  0.00           C  
ATOM   3916  N   LEU B1725      17.827  30.713  83.709  1.00  0.00           N  
ATOM   3917  CA  LEU B1725      17.746  31.090  82.294  1.00  0.00           C  
ATOM   3918  C   LEU B1725      18.765  30.419  81.381  1.00  0.00           C  
ATOM   3919  O   LEU B1725      18.394  29.876  80.347  1.00  0.00           O  
ATOM   3920  CB  LEU B1725      17.823  32.614  82.145  1.00  0.00           C  
ATOM   3921  CG  LEU B1725      16.473  33.344  82.256  1.00  0.00           C  
ATOM   3922  CD1 LEU B1725      16.698  34.848  82.319  1.00  0.00           C  
ATOM   3923  CD2 LEU B1725      15.582  32.977  81.069  1.00  0.00           C  
ATOM   3924  N   PRO B1726      20.057  30.439  81.748  1.00  0.00           N  
ATOM   3925  CA  PRO B1726      21.066  29.792  80.889  1.00  0.00           C  
ATOM   3926  C   PRO B1726      20.697  28.314  80.660  1.00  0.00           C  
ATOM   3927  O   PRO B1726      20.712  27.793  79.533  1.00  0.00           O  
ATOM   3928  CB  PRO B1726      22.361  29.938  81.693  1.00  0.00           C  
ATOM   3929  CG  PRO B1726      22.101  31.130  82.615  1.00  0.00           C  
ATOM   3930  CD  PRO B1726      20.654  30.973  82.990  1.00  0.00           C  
ATOM   3931  N   GLU B1727      20.351  27.655  81.759  1.00  0.00           N  
ATOM   3932  CA  GLU B1727      19.960  26.264  81.718  1.00  0.00           C  
ATOM   3933  C   GLU B1727      18.751  26.096  80.811  1.00  0.00           C  
ATOM   3934  O   GLU B1727      18.803  25.338  79.844  1.00  0.00           O  
ATOM   3935  CB  GLU B1727      19.640  25.766  83.132  1.00  0.00           C  
ATOM   3936  CG  GLU B1727      20.567  24.642  83.643  1.00  0.00           C  
ATOM   3937  CD  GLU B1727      20.497  23.376  82.786  1.00  0.00           C  
ATOM   3938  OE1 GLU B1727      19.377  22.844  82.586  1.00  0.00           O  
ATOM   3939  OE2 GLU B1727      21.564  22.914  82.312  1.00  0.00           O  
ATOM   3940  N   ARG B1728      17.671  26.817  81.101  1.00  0.00           N  
ATOM   3941  CA  ARG B1728      16.455  26.703  80.289  1.00  0.00           C  
ATOM   3942  C   ARG B1728      16.643  27.028  78.827  1.00  0.00           C  
ATOM   3943  O   ARG B1728      15.819  26.646  77.994  1.00  0.00           O  
ATOM   3944  CB  ARG B1728      15.345  27.598  80.821  1.00  0.00           C  
ATOM   3945  CG  ARG B1728      14.871  27.251  82.214  1.00  0.00           C  
ATOM   3946  CD  ARG B1728      13.612  28.019  82.508  1.00  0.00           C  
ATOM   3947  NE  ARG B1728      12.630  27.787  81.456  1.00  0.00           N  
ATOM   3948  CZ  ARG B1728      12.006  26.630  81.267  1.00  0.00           C  
ATOM   3949  NH1 ARG B1728      12.262  25.603  82.065  1.00  0.00           N  
ATOM   3950  NH2 ARG B1728      11.129  26.498  80.275  1.00  0.00           N  
ATOM   3951  N   PHE B1729      17.712  27.747  78.504  1.00  0.00           N  
ATOM   3952  CA  PHE B1729      17.944  28.101  77.109  1.00  0.00           C  
ATOM   3953  C   PHE B1729      19.025  27.243  76.477  1.00  0.00           C  
ATOM   3954  O   PHE B1729      19.202  27.258  75.252  1.00  0.00           O  
ATOM   3955  CB  PHE B1729      18.291  29.595  76.980  1.00  0.00           C  
ATOM   3956  CG  PHE B1729      17.107  30.464  76.672  1.00  0.00           C  
ATOM   3957  CD1 PHE B1729      16.281  30.921  77.687  1.00  0.00           C  
ATOM   3958  CD2 PHE B1729      16.746  30.709  75.347  1.00  0.00           C  
ATOM   3959  CE1 PHE B1729      15.110  31.623  77.388  1.00  0.00           C  
ATOM   3960  CE2 PHE B1729      15.584  31.405  75.033  1.00  0.00           C  
ATOM   3961  CZ  PHE B1729      14.753  31.853  76.054  1.00  0.00           C  
ATOM   3962  N   ASP B1752      19.732  26.491  77.318  1.00  0.00           N  
ATOM   3963  CA  ASP B1752      20.801  25.622  76.851  1.00  0.00           C  
ATOM   3964  C   ASP B1752      21.926  26.512  76.343  1.00  0.00           C  
ATOM   3965  O   ASP B1752      22.609  26.196  75.371  1.00  0.00           O  
ATOM   3966  CB  ASP B1752      20.307  24.719  75.710  1.00  0.00           C  
ATOM   3967  CG  ASP B1752      20.818  23.289  75.826  1.00  0.00           C  
ATOM   3968  OD1 ASP B1752      22.006  23.094  76.184  1.00  0.00           O  
ATOM   3969  OD2 ASP B1752      20.026  22.360  75.550  1.00  0.00           O  
ATOM   3970  N   LEU B1753      22.101  27.648  76.990  1.00  0.00           N  
ATOM   3971  CA  LEU B1753      23.149  28.545  76.574  1.00  0.00           C  
ATOM   3972  C   LEU B1753      24.448  27.855  76.947  1.00  0.00           C  
ATOM   3973  O   LEU B1753      24.587  27.353  78.064  1.00  0.00           O  
ATOM   3974  CB  LEU B1753      23.006  29.889  77.293  1.00  0.00           C  
ATOM   3975  CG  LEU B1753      21.622  30.543  77.149  1.00  0.00           C  
ATOM   3976  CD1 LEU B1753      21.694  31.986  77.665  1.00  0.00           C  
ATOM   3977  CD2 LEU B1753      21.155  30.515  75.677  1.00  0.00           C  
ATOM   3978  N   THR B1757      25.392  27.814  76.006  1.00  0.00           N  
ATOM   3979  CA  THR B1757      26.678  27.156  76.249  1.00  0.00           C  
ATOM   3980  C   THR B1757      27.896  27.834  75.627  1.00  0.00           C  
ATOM   3981  O   THR B1757      27.834  28.305  74.490  1.00  0.00           O  
ATOM   3982  CB  THR B1757      26.680  25.706  75.695  1.00  0.00           C  
ATOM   3983  OG1 THR B1757      26.733  25.745  74.262  1.00  0.00           O  
ATOM   3984  CG2 THR B1757      25.420  24.952  76.127  1.00  0.00           C  
ATOM   3985  N   TYR B1758      29.004  27.884  76.369  1.00  0.00           N  
ATOM   3986  CA  TYR B1758      30.257  28.412  75.813  1.00  0.00           C  
ATOM   3987  C   TYR B1758      31.276  27.261  75.779  1.00  0.00           C  
ATOM   3988  O   TYR B1758      31.302  26.432  76.682  1.00  0.00           O  
ATOM   3989  CB  TYR B1758      30.833  29.573  76.635  1.00  0.00           C  
ATOM   3990  CG  TYR B1758      31.324  29.221  78.015  1.00  0.00           C  
ATOM   3991  CD1 TYR B1758      30.462  29.253  79.110  1.00  0.00           C  
ATOM   3992  CD2 TYR B1758      32.659  28.904  78.242  1.00  0.00           C  
ATOM   3993  CE1 TYR B1758      30.907  28.990  80.377  1.00  0.00           C  
ATOM   3994  CE2 TYR B1758      33.114  28.635  79.521  1.00  0.00           C  
ATOM   3995  CZ  TYR B1758      32.230  28.682  80.576  1.00  0.00           C  
ATOM   3996  OH  TYR B1758      32.655  28.416  81.844  1.00  0.00           O  
ATOM   3997  N   ILE B1759      32.089  27.191  74.732  1.00  0.00           N  
ATOM   3998  CA  ILE B1759      33.097  26.142  74.649  1.00  0.00           C  
ATOM   3999  C   ILE B1759      34.188  26.386  75.674  1.00  0.00           C  
ATOM   4000  O   ILE B1759      34.800  27.456  75.698  1.00  0.00           O  
ATOM   4001  CB  ILE B1759      33.749  26.093  73.273  1.00  0.00           C  
ATOM   4002  CG1 ILE B1759      32.798  25.424  72.273  1.00  0.00           C  
ATOM   4003  CG2 ILE B1759      35.074  25.372  73.362  1.00  0.00           C  
ATOM   4004  CD1 ILE B1759      31.566  26.236  71.935  1.00  0.00           C  
ATOM   4005  N   GLY B1760      34.433  25.383  76.511  1.00  0.00           N  
ATOM   4006  CA  GLY B1760      35.451  25.507  77.541  1.00  0.00           C  
ATOM   4007  C   GLY B1760      36.863  25.493  76.987  1.00  0.00           C  
ATOM   4008  O   GLY B1760      37.079  25.249  75.789  1.00  0.00           O  
ATOM   4009  N   GLN B1764      37.834  25.755  77.856  1.00  0.00           N  
ATOM   4010  CA  GLN B1764      39.236  25.771  77.442  1.00  0.00           C  
ATOM   4011  C   GLN B1764      39.640  24.391  76.924  1.00  0.00           C  
ATOM   4012  O   GLN B1764      40.655  24.230  76.242  1.00  0.00           O  
ATOM   4013  CB  GLN B1764      40.109  26.179  78.630  1.00  0.00           C  
ATOM   4014  CG  GLN B1764      41.602  26.255  78.359  1.00  0.00           C  
ATOM   4015  CD  GLN B1764      42.286  27.202  79.330  1.00  0.00           C  
ATOM   4016  OE1 GLN B1764      42.000  27.183  80.527  1.00  0.00           O  
ATOM   4017  NE2 GLN B1764      43.186  28.042  78.819  1.00  0.00           N  
ATOM   4018  N   ASP B1765      38.791  23.417  77.240  1.00  0.00           N  
ATOM   4019  CA  ASP B1765      38.961  22.011  76.897  1.00  0.00           C  
ATOM   4020  C   ASP B1765      37.806  21.477  76.043  1.00  0.00           C  
ATOM   4021  O   ASP B1765      37.039  20.638  76.505  1.00  0.00           O  
ATOM   4022  CB  ASP B1765      39.034  21.219  78.202  1.00  0.00           C  
ATOM   4023  CG  ASP B1765      38.213  21.877  79.324  1.00  0.00           C  
ATOM   4024  OD1 ASP B1765      38.625  22.971  79.794  1.00  0.00           O  
ATOM   4025  OD2 ASP B1765      37.155  21.320  79.723  1.00  0.00           O  
ATOM   4026  N   GLY B1767      37.689  21.972  74.812  1.00  0.00           N  
ATOM   4027  CA  GLY B1767      36.642  21.547  73.886  1.00  0.00           C  
ATOM   4028  C   GLY B1767      35.302  21.030  74.398  1.00  0.00           C  
ATOM   4029  O   GLY B1767      34.551  20.412  73.644  1.00  0.00           O  
ATOM   4030  N   GLU B1768      34.984  21.293  75.659  1.00  0.00           N  
ATOM   4031  CA  GLU B1768      33.735  20.829  76.248  1.00  0.00           C  
ATOM   4032  C   GLU B1768      32.742  21.965  76.523  1.00  0.00           C  
ATOM   4033  O   GLU B1768      33.110  23.003  77.074  1.00  0.00           O  
ATOM   4034  CB  GLU B1768      34.038  20.083  77.551  1.00  0.00           C  
ATOM   4035  CG  GLU B1768      35.086  18.959  77.408  1.00  0.00           C  
ATOM   4036  CD  GLU B1768      34.741  17.948  76.305  1.00  0.00           C  
ATOM   4037  OE1 GLU B1768      33.680  17.280  76.425  1.00  0.00           O  
ATOM   4038  OE2 GLU B1768      35.530  17.828  75.326  1.00  0.00           O  
ATOM   4039  N   HIS B1770      31.481  21.757  76.149  1.00  0.00           N  
ATOM   4040  CA  HIS B1770      30.445  22.760  76.357  1.00  0.00           C  
ATOM   4041  C   HIS B1770      29.972  22.951  77.788  1.00  0.00           C  
ATOM   4042  O   HIS B1770      29.245  22.125  78.324  1.00  0.00           O  
ATOM   4043  CB  HIS B1770      29.205  22.465  75.519  1.00  0.00           C  
ATOM   4044  CG  HIS B1770      29.400  22.668  74.056  1.00  0.00           C  
ATOM   4045  ND1 HIS B1770      28.377  23.062  73.221  1.00  0.00           N  
ATOM   4046  CD2 HIS B1770      30.483  22.487  73.264  1.00  0.00           C  
ATOM   4047  CE1 HIS B1770      28.819  23.112  71.978  1.00  0.00           C  
ATOM   4048  NE2 HIS B1770      30.095  22.766  71.977  1.00  0.00           N  
ATOM   4049  N   HIS B1771      30.363  24.068  78.392  1.00  0.00           N  
ATOM   4050  CA  HIS B1771      29.936  24.403  79.742  1.00  0.00           C  
ATOM   4051  C   HIS B1771      28.795  25.421  79.584  1.00  0.00           C  
ATOM   4052  O   HIS B1771      28.365  25.732  78.466  1.00  0.00           O  
ATOM   4053  CB  HIS B1771      31.097  25.020  80.529  1.00  0.00           C  
ATOM   4054  CG  HIS B1771      32.325  24.156  80.580  1.00  0.00           C  
ATOM   4055  ND1 HIS B1771      32.980  23.723  79.446  1.00  0.00           N  
ATOM   4056  CD2 HIS B1771      33.026  23.665  81.629  1.00  0.00           C  
ATOM   4057  CE1 HIS B1771      34.031  23.003  79.794  1.00  0.00           C  
ATOM   4058  NE2 HIS B1771      34.082  22.953  81.113  1.00  0.00           N  
ATOM   4059  N   ARG B1772      28.294  25.927  80.701  1.00  0.00           N  
ATOM   4060  CA  ARG B1772      27.213  26.902  80.666  1.00  0.00           C  
ATOM   4061  C   ARG B1772      27.703  28.219  81.239  1.00  0.00           C  
ATOM   4062  O   ARG B1772      28.723  28.267  81.935  1.00  0.00           O  
ATOM   4063  CB  ARG B1772      25.995  26.396  81.462  1.00  0.00           C  
ATOM   4064  CG  ARG B1772      24.883  25.843  80.565  1.00  0.00           C  
ATOM   4065  CD  ARG B1772      23.839  25.037  81.318  1.00  0.00           C  
ATOM   4066  NE  ARG B1772      22.767  24.568  80.436  1.00  0.00           N  
ATOM   4067  CZ  ARG B1772      22.944  23.939  79.270  1.00  0.00           C  
ATOM   4068  NH1 ARG B1772      24.159  23.687  78.807  1.00  0.00           N  
ATOM   4069  NH2 ARG B1772      21.894  23.553  78.559  1.00  0.00           N  
ATOM   4070  N   PRO B1773      27.005  29.318  80.927  1.00  0.00           N  
ATOM   4071  CA  PRO B1773      27.501  30.568  81.497  1.00  0.00           C  
ATOM   4072  C   PRO B1773      26.564  31.053  82.580  1.00  0.00           C  
ATOM   4073  O   PRO B1773      25.381  30.737  82.544  1.00  0.00           O  
ATOM   4074  CB  PRO B1773      27.483  31.494  80.299  1.00  0.00           C  
ATOM   4075  CG  PRO B1773      26.194  31.108  79.650  1.00  0.00           C  
ATOM   4076  CD  PRO B1773      26.197  29.580  79.718  1.00  0.00           C  
ATOM   4077  N   VAL B1774      27.088  31.789  83.553  1.00  0.00           N  
ATOM   4078  CA  VAL B1774      26.227  32.385  84.573  1.00  0.00           C  
ATOM   4079  C   VAL B1774      25.658  33.655  83.857  1.00  0.00           C  
ATOM   4080  O   VAL B1774      26.209  34.111  82.848  1.00  0.00           O  
ATOM   4081  CB  VAL B1774      27.042  32.773  85.845  1.00  0.00           C  
ATOM   4082  CG1 VAL B1774      26.189  33.558  86.827  1.00  0.00           C  
ATOM   4083  CG2 VAL B1774      27.534  31.524  86.525  1.00  0.00           C  
ATOM   4084  N   VAL B1775      24.566  34.220  84.358  1.00  0.00           N  
ATOM   4085  CA  VAL B1775      23.966  35.382  83.716  1.00  0.00           C  
ATOM   4086  C   VAL B1775      23.610  36.508  84.677  1.00  0.00           C  
ATOM   4087  O   VAL B1775      22.566  36.448  85.322  1.00  0.00           O  
ATOM   4088  CB  VAL B1775      22.670  34.961  82.978  1.00  0.00           C  
ATOM   4089  CG1 VAL B1775      21.829  36.180  82.618  1.00  0.00           C  
ATOM   4090  CG2 VAL B1775      23.022  34.168  81.733  1.00  0.00           C  
ATOM   4091  N   ILE B1776      24.447  37.537  84.779  1.00  0.00           N  
ATOM   4092  CA  ILE B1776      24.120  38.664  85.676  1.00  0.00           C  
ATOM   4093  C   ILE B1776      23.123  39.647  85.037  1.00  0.00           C  
ATOM   4094  O   ILE B1776      23.303  40.077  83.885  1.00  0.00           O  
ATOM   4095  CB  ILE B1776      25.346  39.462  86.052  1.00  0.00           C  
ATOM   4096  CG1 ILE B1776      26.422  38.530  86.598  1.00  0.00           C  
ATOM   4097  CG2 ILE B1776      24.948  40.515  87.054  1.00  0.00           C  
ATOM   4098  CD1 ILE B1776      27.754  39.191  86.720  1.00  0.00           C  
ATOM   4099  N   HIS B1777      22.071  39.984  85.781  1.00  0.00           N  
ATOM   4100  CA  HIS B1777      21.042  40.900  85.289  1.00  0.00           C  
ATOM   4101  C   HIS B1777      21.326  42.190  85.970  1.00  0.00           C  
ATOM   4102  O   HIS B1777      21.441  42.199  87.190  1.00  0.00           O  
ATOM   4103  CB  HIS B1777      19.626  40.511  85.725  1.00  0.00           C  
ATOM   4104  CG  HIS B1777      19.099  39.245  85.113  1.00  0.00           C  
ATOM   4105  ND1 HIS B1777      17.933  39.217  84.381  1.00  0.00           N  
ATOM   4106  CD2 HIS B1777      19.496  37.956  85.240  1.00  0.00           C  
ATOM   4107  CE1 HIS B1777      17.630  37.963  84.092  1.00  0.00           C  
ATOM   4108  NE2 HIS B1777      18.560  37.179  84.601  1.00  0.00           N  
ATOM   4109  N   ARG B1778      21.435  43.279  85.211  1.00  0.00           N  
ATOM   4110  CA  ARG B1778      21.687  44.558  85.844  1.00  0.00           C  
ATOM   4111  C   ARG B1778      20.875  45.721  85.274  1.00  0.00           C  
ATOM   4112  O   ARG B1778      20.081  45.569  84.328  1.00  0.00           O  
ATOM   4113  CB  ARG B1778      23.175  44.874  85.827  1.00  0.00           C  
ATOM   4114  CG  ARG B1778      23.688  45.551  84.592  1.00  0.00           C  
ATOM   4115  CD  ARG B1778      25.079  46.160  84.900  1.00  0.00           C  
ATOM   4116  NE  ARG B1778      25.545  47.150  83.928  1.00  0.00           N  
ATOM   4117  CZ  ARG B1778      24.770  47.833  83.074  1.00  0.00           C  
ATOM   4118  NH1 ARG B1778      23.453  47.645  83.025  1.00  0.00           N  
ATOM   4119  NH2 ARG B1778      25.314  48.756  82.296  1.00  0.00           N  
ATOM   4120  N   GLY B1779      21.050  46.882  85.894  1.00  0.00           N  
ATOM   4121  CA  GLY B1779      20.338  48.067  85.461  1.00  0.00           C  
ATOM   4122  C   GLY B1779      20.632  49.220  86.396  1.00  0.00           C  
ATOM   4123  O   GLY B1779      19.958  49.375  87.408  1.00  0.00           O  
ATOM   4124  N   VAL B1780      21.634  50.025  86.075  1.00  0.00           N  
ATOM   4125  CA  VAL B1780      21.952  51.145  86.929  1.00  0.00           C  
ATOM   4126  C   VAL B1780      20.796  52.136  87.109  1.00  0.00           C  
ATOM   4127  O   VAL B1780      20.045  52.087  88.084  1.00  0.00           O  
ATOM   4128  CB  VAL B1780      23.132  51.954  86.399  1.00  0.00           C  
ATOM   4129  CG1 VAL B1780      23.309  53.195  87.246  1.00  0.00           C  
ATOM   4130  CG2 VAL B1780      24.366  51.147  86.421  1.00  0.00           C  
ATOM   4131  N   VAL B1781      20.690  53.042  86.146  1.00  0.00           N  
ATOM   4132  CA  VAL B1781      19.713  54.116  86.125  1.00  0.00           C  
ATOM   4133  C   VAL B1781      18.245  53.712  86.228  1.00  0.00           C  
ATOM   4134  O   VAL B1781      17.360  54.567  86.293  1.00  0.00           O  
ATOM   4135  CB  VAL B1781      19.979  54.957  84.887  1.00  0.00           C  
ATOM   4136  CG1 VAL B1781      18.856  55.865  84.602  1.00  0.00           C  
ATOM   4137  CG2 VAL B1781      21.241  55.744  85.119  1.00  0.00           C  
ATOM   4138  N   SER B1782      17.984  52.411  86.291  1.00  0.00           N  
ATOM   4139  CA  SER B1782      16.607  51.947  86.404  1.00  0.00           C  
ATOM   4140  C   SER B1782      15.870  52.360  85.153  1.00  0.00           C  
ATOM   4141  O   SER B1782      16.499  52.785  84.205  1.00  0.00           O  
ATOM   4142  CB  SER B1782      15.940  52.587  87.618  1.00  0.00           C  
ATOM   4143  OG  SER B1782      14.535  52.472  87.531  1.00  0.00           O  
ATOM   4144  N   THR B1783      14.543  52.246  85.179  1.00  0.00           N  
ATOM   4145  CA  THR B1783      13.649  52.618  84.074  1.00  0.00           C  
ATOM   4146  C   THR B1783      13.659  54.126  83.770  1.00  0.00           C  
ATOM   4147  O   THR B1783      14.002  54.935  84.627  1.00  0.00           O  
ATOM   4148  CB  THR B1783      12.239  52.225  84.426  1.00  0.00           C  
ATOM   4149  OG1 THR B1783      11.621  51.626  83.293  1.00  0.00           O  
ATOM   4150  CG2 THR B1783      11.451  53.420  84.821  1.00  0.00           C  
ATOM   4151  N   MET B1784      13.265  54.521  82.561  1.00  0.00           N  
ATOM   4152  CA  MET B1784      13.269  55.954  82.207  1.00  0.00           C  
ATOM   4153  C   MET B1784      12.146  56.716  82.894  1.00  0.00           C  
ATOM   4154  O   MET B1784      12.324  57.858  83.327  1.00  0.00           O  
ATOM   4155  CB  MET B1784      13.177  56.152  80.689  1.00  0.00           C  
ATOM   4156  CG  MET B1784      14.443  55.792  79.962  1.00  0.00           C  
ATOM   4157  SD  MET B1784      15.890  56.673  80.590  1.00  0.00           S  
ATOM   4158  CE  MET B1784      16.620  55.448  81.597  1.00  0.00           C  
ATOM   4159  N   GLU B1785      10.993  56.071  83.000  1.00  0.00           N  
ATOM   4160  CA  GLU B1785       9.851  56.685  83.661  1.00  0.00           C  
ATOM   4161  C   GLU B1785      10.133  56.905  85.148  1.00  0.00           C  
ATOM   4162  O   GLU B1785      10.007  58.013  85.652  1.00  0.00           O  
ATOM   4163  CB  GLU B1785       8.599  55.822  83.478  1.00  0.00           C  
ATOM   4164  CG  GLU B1785       8.060  55.840  82.050  1.00  0.00           C  
ATOM   4165  CD  GLU B1785       8.930  55.089  81.040  1.00  0.00           C  
ATOM   4166  OE1 GLU B1785       8.625  55.195  79.835  1.00  0.00           O  
ATOM   4167  OE2 GLU B1785       9.894  54.384  81.420  1.00  0.00           O  
ATOM   4168  N   ARG B1786      10.544  55.857  85.839  1.00  0.00           N  
ATOM   4169  CA  ARG B1786      10.835  55.943  87.263  1.00  0.00           C  
ATOM   4170  C   ARG B1786      12.033  56.835  87.618  1.00  0.00           C  
ATOM   4171  O   ARG B1786      12.003  57.565  88.613  1.00  0.00           O  
ATOM   4172  CB  ARG B1786      11.059  54.527  87.784  1.00  0.00           C  
ATOM   4173  CG  ARG B1786      11.375  54.373  89.238  1.00  0.00           C  
ATOM   4174  CD  ARG B1786      10.903  52.985  89.686  1.00  0.00           C  
ATOM   4175  NE  ARG B1786       9.453  52.825  89.501  1.00  0.00           N  
ATOM   4176  CZ  ARG B1786       8.761  51.710  89.763  1.00  0.00           C  
ATOM   4177  NH1 ARG B1786       9.374  50.618  90.227  1.00  0.00           N  
ATOM   4178  NH2 ARG B1786       7.443  51.684  89.568  1.00  0.00           N  
ATOM   4179  N   PHE B1787      13.084  56.789  86.809  1.00  0.00           N  
ATOM   4180  CA  PHE B1787      14.289  57.571  87.084  1.00  0.00           C  
ATOM   4181  C   PHE B1787      14.078  59.074  87.003  1.00  0.00           C  
ATOM   4182  O   PHE B1787      14.697  59.843  87.749  1.00  0.00           O  
ATOM   4183  CB  PHE B1787      15.398  57.169  86.114  1.00  0.00           C  
ATOM   4184  CG  PHE B1787      16.719  57.733  86.463  1.00  0.00           C  
ATOM   4185  CD1 PHE B1787      17.310  57.433  87.684  1.00  0.00           C  
ATOM   4186  CD2 PHE B1787      17.378  58.565  85.591  1.00  0.00           C  
ATOM   4187  CE1 PHE B1787      18.554  57.969  88.019  1.00  0.00           C  
ATOM   4188  CE2 PHE B1787      18.631  59.111  85.918  1.00  0.00           C  
ATOM   4189  CZ  PHE B1787      19.214  58.818  87.115  1.00  0.00           C  
ATOM   4190  N   VAL B1788      13.223  59.494  86.071  1.00  0.00           N  
ATOM   4191  CA  VAL B1788      12.936  60.916  85.897  1.00  0.00           C  
ATOM   4192  C   VAL B1788      11.946  61.326  86.974  1.00  0.00           C  
ATOM   4193  O   VAL B1788      12.009  62.440  87.490  1.00  0.00           O  
ATOM   4194  CB  VAL B1788      12.431  61.210  84.451  1.00  0.00           C  
ATOM   4195  CG1 VAL B1788      11.529  62.455  84.404  1.00  0.00           C  
ATOM   4196  CG2 VAL B1788      13.635  61.403  83.539  1.00  0.00           C  
ATOM   4197  N   ALA B1789      11.050  60.417  87.339  1.00  0.00           N  
ATOM   4198  CA  ALA B1789      10.118  60.706  88.405  1.00  0.00           C  
ATOM   4199  C   ALA B1789      10.988  60.993  89.626  1.00  0.00           C  
ATOM   4200  O   ALA B1789      10.882  62.049  90.243  1.00  0.00           O  
ATOM   4201  CB  ALA B1789       9.254  59.529  88.658  1.00  0.00           C  
ATOM   4202  N   PHE B1790      11.872  60.058  89.957  1.00  0.00           N  
ATOM   4203  CA  PHE B1790      12.773  60.223  91.098  1.00  0.00           C  
ATOM   4204  C   PHE B1790      13.622  61.503  91.002  1.00  0.00           C  
ATOM   4205  O   PHE B1790      13.641  62.339  91.911  1.00  0.00           O  
ATOM   4206  CB  PHE B1790      13.710  59.004  91.212  1.00  0.00           C  
ATOM   4207  CG  PHE B1790      14.705  59.104  92.349  1.00  0.00           C  
ATOM   4208  CD1 PHE B1790      14.255  59.198  93.677  1.00  0.00           C  
ATOM   4209  CD2 PHE B1790      16.064  59.200  92.095  1.00  0.00           C  
ATOM   4210  CE1 PHE B1790      15.142  59.407  94.718  1.00  0.00           C  
ATOM   4211  CE2 PHE B1790      16.973  59.408  93.136  1.00  0.00           C  
ATOM   4212  CZ  PHE B1790      16.512  59.514  94.448  1.00  0.00           C  
ATOM   4213  N   LEU B1791      14.326  61.652  89.895  1.00  0.00           N  
ATOM   4214  CA  LEU B1791      15.171  62.809  89.711  1.00  0.00           C  
ATOM   4215  C   LEU B1791      14.377  64.093  89.837  1.00  0.00           C  
ATOM   4216  O   LEU B1791      14.907  65.117  90.261  1.00  0.00           O  
ATOM   4217  CB  LEU B1791      15.832  62.743  88.340  1.00  0.00           C  
ATOM   4218  CG  LEU B1791      17.047  63.637  88.137  1.00  0.00           C  
ATOM   4219  CD1 LEU B1791      18.219  63.106  88.932  1.00  0.00           C  
ATOM   4220  CD2 LEU B1791      17.385  63.651  86.671  1.00  0.00           C  
ATOM   4221  N   THR B1792      13.103  64.046  89.461  1.00  0.00           N  
ATOM   4222  CA  THR B1792      12.250  65.234  89.530  1.00  0.00           C  
ATOM   4223  C   THR B1792      11.860  65.626  90.950  1.00  0.00           C  
ATOM   4224  O   THR B1792      11.926  66.801  91.312  1.00  0.00           O  
ATOM   4225  CB  THR B1792      10.959  65.054  88.691  1.00  0.00           C  
ATOM   4226  OG1 THR B1792      11.237  65.394  87.331  1.00  0.00           O  
ATOM   4227  CG2 THR B1792       9.831  65.948  89.212  1.00  0.00           C  
ATOM   4228  N   GLU B1793      11.456  64.639  91.748  1.00  0.00           N  
ATOM   4229  CA  GLU B1793      11.063  64.892  93.135  1.00  0.00           C  
ATOM   4230  C   GLU B1793      12.291  65.342  93.918  1.00  0.00           C  
ATOM   4231  O   GLU B1793      12.219  66.190  94.815  1.00  0.00           O  
ATOM   4232  CB  GLU B1793      10.440  63.626  93.753  1.00  0.00           C  
ATOM   4233  CG  GLU B1793       9.249  63.104  92.935  1.00  0.00           C  
ATOM   4234  CD  GLU B1793       8.522  61.911  93.543  1.00  0.00           C  
ATOM   4235  OE1 GLU B1793       9.197  61.065  94.176  1.00  0.00           O  
ATOM   4236  OE2 GLU B1793       7.274  61.811  93.363  1.00  0.00           O  
ATOM   4237  N   GLU B1794      13.432  64.790  93.551  1.00  0.00           N  
ATOM   4238  CA  GLU B1794      14.659  65.146  94.225  1.00  0.00           C  
ATOM   4239  C   GLU B1794      14.940  66.645  94.053  1.00  0.00           C  
ATOM   4240  O   GLU B1794      15.011  67.387  95.033  1.00  0.00           O  
ATOM   4241  CB  GLU B1794      15.798  64.306  93.652  1.00  0.00           C  
ATOM   4242  CG  GLU B1794      17.000  64.182  94.541  1.00  0.00           C  
ATOM   4243  CD  GLU B1794      16.694  63.510  95.871  1.00  0.00           C  
ATOM   4244  OE1 GLU B1794      15.803  62.619  95.945  1.00  0.00           O  
ATOM   4245  OE2 GLU B1794      17.373  63.873  96.851  1.00  0.00           O  
ATOM   4246  N   THR B1795      15.047  67.074  92.795  1.00  0.00           N  
ATOM   4247  CA  THR B1795      15.361  68.454  92.404  1.00  0.00           C  
ATOM   4248  C   THR B1795      14.229  69.463  92.487  1.00  0.00           C  
ATOM   4249  O   THR B1795      14.458  70.661  92.408  1.00  0.00           O  
ATOM   4250  CB  THR B1795      15.880  68.495  90.956  1.00  0.00           C  
ATOM   4251  OG1 THR B1795      14.856  68.015  90.071  1.00  0.00           O  
ATOM   4252  CG2 THR B1795      17.073  67.598  90.795  1.00  0.00           C  
ATOM   4253  N   LYS B1796      13.007  68.993  92.613  1.00  0.00           N  
ATOM   4254  CA  LYS B1796      11.899  69.922  92.689  1.00  0.00           C  
ATOM   4255  C   LYS B1796      11.717  70.659  91.354  1.00  0.00           C  
ATOM   4256  O   LYS B1796      11.153  71.763  91.290  1.00  0.00           O  
ATOM   4257  CB  LYS B1796      12.128  70.927  93.838  1.00  0.00           C  
ATOM   4258  CG  LYS B1796      11.701  70.429  95.228  1.00  0.00           C  
ATOM   4259  CD  LYS B1796      12.187  71.356  96.372  1.00  0.00           C  
ATOM   4260  CE  LYS B1796      13.739  71.505  96.443  1.00  0.00           C  
ATOM   4261  NZ  LYS B1796      14.499  70.234  96.766  1.00  0.00           N  
ATOM   4262  N   GLY B1797      12.209  70.049  90.285  1.00  0.00           N  
ATOM   4263  CA  GLY B1797      12.050  70.648  88.980  1.00  0.00           C  
ATOM   4264  C   GLY B1797      13.245  71.441  88.548  1.00  0.00           C  
ATOM   4265  O   GLY B1797      13.357  71.805  87.376  1.00  0.00           O  
ATOM   4266  N   ALA B1798      14.129  71.743  89.483  1.00  0.00           N  
ATOM   4267  CA  ALA B1798      15.316  72.497  89.127  1.00  0.00           C  
ATOM   4268  C   ALA B1798      16.321  71.440  88.736  1.00  0.00           C  
ATOM   4269  O   ALA B1798      17.090  70.971  89.573  1.00  0.00           O  
ATOM   4270  CB  ALA B1798      15.823  73.277  90.309  1.00  0.00           C  
ATOM   4271  N   PHE B1799      16.307  71.030  87.478  1.00  0.00           N  
ATOM   4272  CA  PHE B1799      17.241  70.010  87.061  1.00  0.00           C  
ATOM   4273  C   PHE B1799      18.616  70.619  86.856  1.00  0.00           C  
ATOM   4274  O   PHE B1799      18.737  71.819  86.632  1.00  0.00           O  
ATOM   4275  CB  PHE B1799      16.762  69.381  85.764  1.00  0.00           C  
ATOM   4276  CG  PHE B1799      15.467  68.683  85.888  1.00  0.00           C  
ATOM   4277  CD1 PHE B1799      15.413  67.378  86.359  1.00  0.00           C  
ATOM   4278  CD2 PHE B1799      14.293  69.333  85.556  1.00  0.00           C  
ATOM   4279  CE1 PHE B1799      14.192  66.710  86.497  1.00  0.00           C  
ATOM   4280  CE2 PHE B1799      13.061  68.686  85.683  1.00  0.00           C  
ATOM   4281  CZ  PHE B1799      13.009  67.369  86.161  1.00  0.00           C  
ATOM   4282  N   PRO B1800      19.680  69.800  86.976  1.00  0.00           N  
ATOM   4283  CA  PRO B1800      21.016  70.359  86.763  1.00  0.00           C  
ATOM   4284  C   PRO B1800      21.040  70.820  85.314  1.00  0.00           C  
ATOM   4285  O   PRO B1800      20.243  70.360  84.513  1.00  0.00           O  
ATOM   4286  CB  PRO B1800      21.944  69.190  87.041  1.00  0.00           C  
ATOM   4287  CG  PRO B1800      21.051  67.973  86.927  1.00  0.00           C  
ATOM   4288  CD  PRO B1800      19.742  68.411  87.468  1.00  0.00           C  
ATOM   4289  N   THR B1801      21.937  71.728  84.976  1.00  0.00           N  
ATOM   4290  CA  THR B1801      21.996  72.276  83.640  1.00  0.00           C  
ATOM   4291  C   THR B1801      22.050  71.263  82.500  1.00  0.00           C  
ATOM   4292  O   THR B1801      21.285  71.352  81.551  1.00  0.00           O  
ATOM   4293  CB  THR B1801      23.187  73.233  83.552  1.00  0.00           C  
ATOM   4294  OG1 THR B1801      23.237  74.005  84.766  1.00  0.00           O  
ATOM   4295  CG2 THR B1801      23.067  74.167  82.348  1.00  0.00           C  
ATOM   4296  N   TRP B1802      22.941  70.290  82.565  1.00  0.00           N  
ATOM   4297  CA  TRP B1802      22.979  69.360  81.464  1.00  0.00           C  
ATOM   4298  C   TRP B1802      21.641  68.655  81.257  1.00  0.00           C  
ATOM   4299  O   TRP B1802      21.416  68.077  80.207  1.00  0.00           O  
ATOM   4300  CB  TRP B1802      24.109  68.346  81.626  1.00  0.00           C  
ATOM   4301  CG  TRP B1802      23.852  67.267  82.615  1.00  0.00           C  
ATOM   4302  CD1 TRP B1802      23.880  67.381  83.973  1.00  0.00           C  
ATOM   4303  CD2 TRP B1802      23.574  65.888  82.335  1.00  0.00           C  
ATOM   4304  NE1 TRP B1802      23.646  66.163  84.560  1.00  0.00           N  
ATOM   4305  CE2 TRP B1802      23.456  65.225  83.580  1.00  0.00           C  
ATOM   4306  CE3 TRP B1802      23.419  65.146  81.162  1.00  0.00           C  
ATOM   4307  CZ2 TRP B1802      23.184  63.844  83.679  1.00  0.00           C  
ATOM   4308  CZ3 TRP B1802      23.151  63.771  81.264  1.00  0.00           C  
ATOM   4309  CH2 TRP B1802      23.040  63.140  82.515  1.00  0.00           C  
ATOM   4310  N   LEU B1803      20.727  68.726  82.205  1.00  0.00           N  
ATOM   4311  CA  LEU B1803      19.437  68.047  82.001  1.00  0.00           C  
ATOM   4312  C   LEU B1803      18.224  68.974  81.773  1.00  0.00           C  
ATOM   4313  O   LEU B1803      17.120  68.504  81.476  1.00  0.00           O  
ATOM   4314  CB  LEU B1803      19.109  67.129  83.199  1.00  0.00           C  
ATOM   4315  CG  LEU B1803      20.186  66.126  83.606  1.00  0.00           C  
ATOM   4316  CD1 LEU B1803      19.859  65.513  84.957  1.00  0.00           C  
ATOM   4317  CD2 LEU B1803      20.286  65.058  82.535  1.00  0.00           C  
ATOM   4318  N   ALA B1804      18.423  70.280  81.906  1.00  0.00           N  
ATOM   4319  CA  ALA B1804      17.328  71.233  81.788  1.00  0.00           C  
ATOM   4320  C   ALA B1804      16.676  71.317  80.445  1.00  0.00           C  
ATOM   4321  O   ALA B1804      17.338  71.495  79.448  1.00  0.00           O  
ATOM   4322  CB  ALA B1804      17.805  72.597  82.181  1.00  0.00           C  
ATOM   4323  N   PRO B1805      15.350  71.207  80.405  1.00  0.00           N  
ATOM   4324  CA  PRO B1805      14.633  71.292  79.136  1.00  0.00           C  
ATOM   4325  C   PRO B1805      15.138  72.523  78.385  1.00  0.00           C  
ATOM   4326  O   PRO B1805      15.519  72.435  77.214  1.00  0.00           O  
ATOM   4327  CB  PRO B1805      13.195  71.422  79.577  1.00  0.00           C  
ATOM   4328  CG  PRO B1805      13.172  70.574  80.818  1.00  0.00           C  
ATOM   4329  CD  PRO B1805      14.443  70.922  81.523  1.00  0.00           C  
ATOM   4330  N   LYS B1806      15.132  73.672  79.058  1.00  0.00           N  
ATOM   4331  CA  LYS B1806      15.658  74.925  78.488  1.00  0.00           C  
ATOM   4332  C   LYS B1806      16.745  75.372  79.460  1.00  0.00           C  
ATOM   4333  O   LYS B1806      16.495  75.530  80.643  1.00  0.00           O  
ATOM   4334  CB  LYS B1806      14.589  76.021  78.403  1.00  0.00           C  
ATOM   4335  CG  LYS B1806      15.010  77.136  77.462  1.00  0.00           C  
ATOM   4336  CD  LYS B1806      14.451  78.481  77.843  1.00  0.00           C  
ATOM   4337  CE  LYS B1806      12.916  78.576  77.683  1.00  0.00           C  
ATOM   4338  NZ  LYS B1806      12.476  78.462  76.283  1.00  0.00           N  
ATOM   4339  N   GLN B1807      17.942  75.586  78.950  1.00  0.00           N  
ATOM   4340  CA  GLN B1807      19.072  75.956  79.780  1.00  0.00           C  
ATOM   4341  C   GLN B1807      19.258  77.458  79.929  1.00  0.00           C  
ATOM   4342  O   GLN B1807      19.730  77.932  80.953  1.00  0.00           O  
ATOM   4343  CB  GLN B1807      20.340  75.330  79.179  1.00  0.00           C  
ATOM   4344  CG  GLN B1807      20.135  73.860  78.790  1.00  0.00           C  
ATOM   4345  CD  GLN B1807      21.362  73.203  78.191  1.00  0.00           C  
ATOM   4346  OE1 GLN B1807      21.823  73.587  77.115  1.00  0.00           O  
ATOM   4347  NE2 GLN B1807      21.902  72.201  78.892  1.00  0.00           N  
ATOM   4348  N   VAL B1808      18.903  78.213  78.900  1.00  0.00           N  
ATOM   4349  CA  VAL B1808      19.065  79.653  78.957  1.00  0.00           C  
ATOM   4350  C   VAL B1808      17.924  80.419  78.321  1.00  0.00           C  
ATOM   4351  O   VAL B1808      17.453  80.061  77.240  1.00  0.00           O  
ATOM   4352  CB  VAL B1808      20.332  80.061  78.259  1.00  0.00           C  
ATOM   4353  CG1 VAL B1808      20.432  81.563  78.239  1.00  0.00           C  
ATOM   4354  CG2 VAL B1808      21.509  79.439  78.961  1.00  0.00           C  
ATOM   4355  N   GLN B1809      17.493  81.483  78.994  1.00  0.00           N  
ATOM   4356  CA  GLN B1809      16.402  82.327  78.497  1.00  0.00           C  
ATOM   4357  C   GLN B1809      16.878  83.780  78.374  1.00  0.00           C  
ATOM   4358  O   GLN B1809      17.024  84.483  79.363  1.00  0.00           O  
ATOM   4359  CB  GLN B1809      15.194  82.222  79.434  1.00  0.00           C  
ATOM   4360  CG  GLN B1809      13.990  83.088  79.063  1.00  0.00           C  
ATOM   4361  CD  GLN B1809      13.377  82.747  77.705  1.00  0.00           C  
ATOM   4362  OE1 GLN B1809      12.423  81.958  77.592  1.00  0.00           O  
ATOM   4363  NE2 GLN B1809      13.931  83.347  76.662  1.00  0.00           N  
ATOM   4364  N   ILE B1810      17.153  84.195  77.144  1.00  0.00           N  
ATOM   4365  CA  ILE B1810      17.613  85.547  76.829  1.00  0.00           C  
ATOM   4366  C   ILE B1810      16.417  86.516  76.792  1.00  0.00           C  
ATOM   4367  O   ILE B1810      15.502  86.366  75.974  1.00  0.00           O  
ATOM   4368  CB  ILE B1810      18.297  85.589  75.436  1.00  0.00           C  
ATOM   4369  CG1 ILE B1810      19.441  84.575  75.368  1.00  0.00           C  
ATOM   4370  CG2 ILE B1810      18.810  86.994  75.160  1.00  0.00           C  
ATOM   4371  CD1 ILE B1810      20.116  84.545  74.006  1.00  0.00           C  
ATOM   4372  N   ILE B1811      16.450  87.513  77.673  1.00  0.00           N  
ATOM   4373  CA  ILE B1811      15.388  88.518  77.800  1.00  0.00           C  
ATOM   4374  C   ILE B1811      15.888  89.891  77.341  1.00  0.00           C  
ATOM   4375  O   ILE B1811      16.656  90.539  78.045  1.00  0.00           O  
ATOM   4376  CB  ILE B1811      14.937  88.608  79.268  1.00  0.00           C  
ATOM   4377  CG1 ILE B1811      14.399  87.260  79.715  1.00  0.00           C  
ATOM   4378  CG2 ILE B1811      13.886  89.667  79.432  1.00  0.00           C  
ATOM   4379  CD1 ILE B1811      14.095  87.185  81.176  1.00  0.00           C  
ATOM   4380  N   PRO B1812      15.461  90.346  76.154  1.00  0.00           N  
ATOM   4381  CA  PRO B1812      15.907  91.651  75.654  1.00  0.00           C  
ATOM   4382  C   PRO B1812      15.245  92.823  76.405  1.00  0.00           C  
ATOM   4383  O   PRO B1812      14.057  92.765  76.735  1.00  0.00           O  
ATOM   4384  CB  PRO B1812      15.518  91.589  74.177  1.00  0.00           C  
ATOM   4385  CG  PRO B1812      14.221  90.871  74.228  1.00  0.00           C  
ATOM   4386  CD  PRO B1812      14.485  89.742  75.227  1.00  0.00           C  
ATOM   4387  N   VAL B1813      16.012  93.869  76.698  1.00  0.00           N  
ATOM   4388  CA  VAL B1813      15.451  95.020  77.402  1.00  0.00           C  
ATOM   4389  C   VAL B1813      14.481  95.717  76.463  1.00  0.00           C  
ATOM   4390  O   VAL B1813      13.291  95.830  76.763  1.00  0.00           O  
ATOM   4391  CB  VAL B1813      16.542  96.016  77.849  1.00  0.00           C  
ATOM   4392  CG1 VAL B1813      15.894  97.265  78.444  1.00  0.00           C  
ATOM   4393  CG2 VAL B1813      17.441  95.363  78.882  1.00  0.00           C  
ATOM   4394  N   ASN B1814      14.990  96.209  75.337  1.00  0.00           N  
ATOM   4395  CA  ASN B1814      14.105  96.817  74.362  1.00  0.00           C  
ATOM   4396  C   ASN B1814      14.017  95.783  73.259  1.00  0.00           C  
ATOM   4397  O   ASN B1814      15.020  95.422  72.630  1.00  0.00           O  
ATOM   4398  CB  ASN B1814      14.643  98.134  73.806  1.00  0.00           C  
ATOM   4399  CG  ASN B1814      13.591  98.886  72.984  1.00  0.00           C  
ATOM   4400  OD1 ASN B1814      13.208  98.457  71.881  1.00  0.00           O  
ATOM   4401  ND2 ASN B1814      13.106 100.006  73.530  1.00  0.00           N  
ATOM   4402  N   VAL B1815      12.802  95.305  73.042  1.00  0.00           N  
ATOM   4403  CA  VAL B1815      12.565  94.273  72.059  1.00  0.00           C  
ATOM   4404  C   VAL B1815      13.290  94.469  70.731  1.00  0.00           C  
ATOM   4405  O   VAL B1815      14.103  93.635  70.340  1.00  0.00           O  
ATOM   4406  CB  VAL B1815      11.044  94.094  71.810  1.00  0.00           C  
ATOM   4407  CG1 VAL B1815      10.689  92.619  71.931  1.00  0.00           C  
ATOM   4408  CG2 VAL B1815      10.220  94.941  72.814  1.00  0.00           C  
ATOM   4409  N   ASP B1816      13.022  95.576  70.047  1.00  0.00           N  
ATOM   4410  CA  ASP B1816      13.641  95.816  68.740  1.00  0.00           C  
ATOM   4411  C   ASP B1816      14.956  96.587  68.754  1.00  0.00           C  
ATOM   4412  O   ASP B1816      15.416  97.056  67.717  1.00  0.00           O  
ATOM   4413  CB  ASP B1816      12.635  96.515  67.815  1.00  0.00           C  
ATOM   4414  CG  ASP B1816      11.388  95.664  67.557  1.00  0.00           C  
ATOM   4415  OD1 ASP B1816      11.523  94.539  67.024  1.00  0.00           O  
ATOM   4416  OD2 ASP B1816      10.272  96.117  67.891  1.00  0.00           O  
ATOM   4417  N   LEU B1817      15.569  96.699  69.925  1.00  0.00           N  
ATOM   4418  CA  LEU B1817      16.833  97.419  70.047  1.00  0.00           C  
ATOM   4419  C   LEU B1817      17.928  96.547  70.674  1.00  0.00           C  
ATOM   4420  O   LEU B1817      18.983  97.046  71.080  1.00  0.00           O  
ATOM   4421  CB  LEU B1817      16.632  98.692  70.885  1.00  0.00           C  
ATOM   4422  CG  LEU B1817      15.660  99.759  70.355  1.00  0.00           C  
ATOM   4423  CD1 LEU B1817      15.526 100.882  71.377  1.00  0.00           C  
ATOM   4424  CD2 LEU B1817      16.151 100.307  69.018  1.00  0.00           C  
ATOM   4425  N   HIS B1818      17.674  95.243  70.756  1.00  0.00           N  
ATOM   4426  CA  HIS B1818      18.648  94.325  71.332  1.00  0.00           C  
ATOM   4427  C   HIS B1818      18.634  92.939  70.687  1.00  0.00           C  
ATOM   4428  O   HIS B1818      19.620  92.205  70.755  1.00  0.00           O  
ATOM   4429  CB  HIS B1818      18.427  94.206  72.842  1.00  0.00           C  
ATOM   4430  CG  HIS B1818      18.605  95.497  73.580  1.00  0.00           C  
ATOM   4431  ND1 HIS B1818      17.611  96.450  73.668  1.00  0.00           N  
ATOM   4432  CD2 HIS B1818      19.676  96.012  74.231  1.00  0.00           C  
ATOM   4433  CE1 HIS B1818      18.062  97.493  74.342  1.00  0.00           C  
ATOM   4434  NE2 HIS B1818      19.314  97.252  74.695  1.00  0.00           N  
ATOM   4435  N   TYR B1819      17.522  92.589  70.050  1.00  0.00           N  
ATOM   4436  CA  TYR B1819      17.394  91.295  69.393  1.00  0.00           C  
ATOM   4437  C   TYR B1819      18.712  90.824  68.792  1.00  0.00           C  
ATOM   4438  O   TYR B1819      19.209  89.754  69.140  1.00  0.00           O  
ATOM   4439  CB  TYR B1819      16.337  91.366  68.288  1.00  0.00           C  
ATOM   4440  CG  TYR B1819      15.913  90.018  67.759  1.00  0.00           C  
ATOM   4441  CD1 TYR B1819      14.606  89.803  67.329  1.00  0.00           C  
ATOM   4442  CD2 TYR B1819      16.801  88.943  67.731  1.00  0.00           C  
ATOM   4443  CE1 TYR B1819      14.192  88.546  66.894  1.00  0.00           C  
ATOM   4444  CE2 TYR B1819      16.401  87.685  67.298  1.00  0.00           C  
ATOM   4445  CZ  TYR B1819      15.097  87.491  66.883  1.00  0.00           C  
ATOM   4446  OH  TYR B1819      14.695  86.242  66.474  1.00  0.00           O  
ATOM   4447  N   ASP B1820      19.275  91.631  67.901  1.00  0.00           N  
ATOM   4448  CA  ASP B1820      20.520  91.288  67.228  1.00  0.00           C  
ATOM   4449  C   ASP B1820      21.654  90.854  68.150  1.00  0.00           C  
ATOM   4450  O   ASP B1820      22.397  89.927  67.820  1.00  0.00           O  
ATOM   4451  CB  ASP B1820      20.975  92.448  66.336  1.00  0.00           C  
ATOM   4452  CG  ASP B1820      19.935  92.817  65.282  1.00  0.00           C  
ATOM   4453  OD1 ASP B1820      19.275  91.895  64.741  1.00  0.00           O  
ATOM   4454  OD2 ASP B1820      19.785  94.026  64.990  1.00  0.00           O  
ATOM   4455  N   TYR B1821      21.813  91.512  69.291  1.00  0.00           N  
ATOM   4456  CA  TYR B1821      22.868  91.096  70.209  1.00  0.00           C  
ATOM   4457  C   TYR B1821      22.392  89.810  70.852  1.00  0.00           C  
ATOM   4458  O   TYR B1821      23.169  88.888  71.084  1.00  0.00           O  
ATOM   4459  CB  TYR B1821      23.095  92.123  71.300  1.00  0.00           C  
ATOM   4460  CG  TYR B1821      24.203  91.753  72.250  1.00  0.00           C  
ATOM   4461  CD1 TYR B1821      25.522  91.671  71.822  1.00  0.00           C  
ATOM   4462  CD2 TYR B1821      23.941  91.512  73.591  1.00  0.00           C  
ATOM   4463  CE1 TYR B1821      26.559  91.359  72.721  1.00  0.00           C  
ATOM   4464  CE2 TYR B1821      24.962  91.205  74.492  1.00  0.00           C  
ATOM   4465  CZ  TYR B1821      26.262  91.132  74.052  1.00  0.00           C  
ATOM   4466  OH  TYR B1821      27.255  90.840  74.950  1.00  0.00           O  
ATOM   4467  N   ALA B1822      21.094  89.754  71.132  1.00  0.00           N  
ATOM   4468  CA  ALA B1822      20.495  88.585  71.752  1.00  0.00           C  
ATOM   4469  C   ALA B1822      20.598  87.367  70.835  1.00  0.00           C  
ATOM   4470  O   ALA B1822      20.974  86.281  71.288  1.00  0.00           O  
ATOM   4471  CB  ALA B1822      19.035  88.867  72.106  1.00  0.00           C  
ATOM   4472  N   ARG B1830      20.277  87.549  69.553  1.00  0.00           N  
ATOM   4473  CA  ARG B1830      20.333  86.454  68.581  1.00  0.00           C  
ATOM   4474  C   ARG B1830      21.713  85.803  68.522  1.00  0.00           C  
ATOM   4475  O   ARG B1830      21.836  84.583  68.668  1.00  0.00           O  
ATOM   4476  CB  ARG B1830      19.956  86.954  67.192  1.00  0.00           C  
ATOM   4477  CG  ARG B1830      18.900  86.117  66.512  1.00  0.00           C  
ATOM   4478  CD  ARG B1830      19.421  84.757  66.057  1.00  0.00           C  
ATOM   4479  NE  ARG B1830      18.352  83.943  65.475  1.00  0.00           N  
ATOM   4480  CZ  ARG B1830      17.555  84.336  64.481  1.00  0.00           C  
ATOM   4481  NH1 ARG B1830      17.698  85.544  63.946  1.00  0.00           N  
ATOM   4482  NH2 ARG B1830      16.615  83.521  64.012  1.00  0.00           N  
ATOM   4483  N   GLN B1831      22.747  86.613  68.307  1.00  0.00           N  
ATOM   4484  CA  GLN B1831      24.115  86.111  68.247  1.00  0.00           C  
ATOM   4485  C   GLN B1831      24.582  85.491  69.563  1.00  0.00           C  
ATOM   4486  O   GLN B1831      25.515  84.687  69.565  1.00  0.00           O  
ATOM   4487  CB  GLN B1831      25.075  87.224  67.816  1.00  0.00           C  
ATOM   4488  CG  GLN B1831      25.188  87.377  66.302  1.00  0.00           C  
ATOM   4489  CD  GLN B1831      25.881  86.190  65.654  1.00  0.00           C  
ATOM   4490  OE1 GLN B1831      25.428  85.046  65.762  1.00  0.00           O  
ATOM   4491  NE2 GLN B1831      26.992  86.457  64.984  1.00  0.00           N  
ATOM   4492  N   LEU B1832      23.956  85.873  70.679  1.00  0.00           N  
ATOM   4493  CA  LEU B1832      24.309  85.277  71.970  1.00  0.00           C  
ATOM   4494  C   LEU B1832      23.776  83.863  71.853  1.00  0.00           C  
ATOM   4495  O   LEU B1832      24.508  82.887  71.986  1.00  0.00           O  
ATOM   4496  CB  LEU B1832      23.592  85.968  73.132  1.00  0.00           C  
ATOM   4497  CG  LEU B1832      23.660  85.209  74.474  1.00  0.00           C  
ATOM   4498  CD1 LEU B1832      25.073  85.213  75.004  1.00  0.00           C  
ATOM   4499  CD2 LEU B1832      22.730  85.842  75.501  1.00  0.00           C  
ATOM   4500  N   GLN B1833      22.475  83.785  71.593  1.00  0.00           N  
ATOM   4501  CA  GLN B1833      21.778  82.523  71.417  1.00  0.00           C  
ATOM   4502  C   GLN B1833      22.588  81.622  70.471  1.00  0.00           C  
ATOM   4503  O   GLN B1833      22.975  80.499  70.831  1.00  0.00           O  
ATOM   4504  CB  GLN B1833      20.364  82.786  70.849  1.00  0.00           C  
ATOM   4505  CG  GLN B1833      19.668  81.563  70.253  1.00  0.00           C  
ATOM   4506  CD  GLN B1833      18.295  81.862  69.663  1.00  0.00           C  
ATOM   4507  OE1 GLN B1833      17.325  82.079  70.388  1.00  0.00           O  
ATOM   4508  NE2 GLN B1833      18.211  81.871  68.339  1.00  0.00           N  
ATOM   4509  N   ASP B1834      22.865  82.133  69.276  1.00  0.00           N  
ATOM   4510  CA  ASP B1834      23.592  81.369  68.273  1.00  0.00           C  
ATOM   4511  C   ASP B1834      24.969  80.895  68.721  1.00  0.00           C  
ATOM   4512  O   ASP B1834      25.360  79.761  68.470  1.00  0.00           O  
ATOM   4513  CB  ASP B1834      23.674  82.194  66.985  1.00  0.00           C  
ATOM   4514  CG  ASP B1834      22.324  82.281  66.269  1.00  0.00           C  
ATOM   4515  OD1 ASP B1834      21.271  82.325  66.951  1.00  0.00           O  
ATOM   4516  OD2 ASP B1834      22.310  82.313  65.020  1.00  0.00           O  
ATOM   4517  N   GLU B1835      25.703  81.753  69.407  1.00  0.00           N  
ATOM   4518  CA  GLU B1835      27.030  81.367  69.854  1.00  0.00           C  
ATOM   4519  C   GLU B1835      26.881  80.366  70.995  1.00  0.00           C  
ATOM   4520  O   GLU B1835      27.842  79.686  71.385  1.00  0.00           O  
ATOM   4521  CB  GLU B1835      27.829  82.630  70.242  1.00  0.00           C  
ATOM   4522  CG  GLU B1835      27.926  83.579  69.023  1.00  0.00           C  
ATOM   4523  CD  GLU B1835      28.378  85.009  69.329  1.00  0.00           C  
ATOM   4524  OE1 GLU B1835      27.959  85.923  68.572  1.00  0.00           O  
ATOM   4525  OE2 GLU B1835      29.157  85.219  70.296  1.00  0.00           O  
ATOM   4526  N   LEU B1836      25.656  80.263  71.508  1.00  0.00           N  
ATOM   4527  CA  LEU B1836      25.346  79.322  72.573  1.00  0.00           C  
ATOM   4528  C   LEU B1836      24.839  78.004  71.964  1.00  0.00           C  
ATOM   4529  O   LEU B1836      25.091  76.927  72.499  1.00  0.00           O  
ATOM   4530  CB  LEU B1836      24.319  79.926  73.541  1.00  0.00           C  
ATOM   4531  CG  LEU B1836      24.907  80.584  74.805  1.00  0.00           C  
ATOM   4532  CD1 LEU B1836      23.824  81.118  75.711  1.00  0.00           C  
ATOM   4533  CD2 LEU B1836      25.723  79.561  75.552  1.00  0.00           C  
ATOM   4534  N   LYS B1837      24.151  78.093  70.827  1.00  0.00           N  
ATOM   4535  CA  LYS B1837      23.638  76.902  70.151  1.00  0.00           C  
ATOM   4536  C   LYS B1837      24.753  76.070  69.552  1.00  0.00           C  
ATOM   4537  O   LYS B1837      24.770  74.834  69.671  1.00  0.00           O  
ATOM   4538  CB  LYS B1837      22.679  77.258  69.015  1.00  0.00           C  
ATOM   4539  CG  LYS B1837      21.225  77.440  69.394  1.00  0.00           C  
ATOM   4540  CD  LYS B1837      20.340  77.348  68.148  1.00  0.00           C  
ATOM   4541  CE  LYS B1837      18.936  77.896  68.396  1.00  0.00           C  
ATOM   4542  NZ  LYS B1837      18.250  77.197  69.512  1.00  0.00           N  
ATOM   4543  N   SER B1838      25.684  76.741  68.894  1.00  0.00           N  
ATOM   4544  CA  SER B1838      26.781  76.033  68.254  1.00  0.00           C  
ATOM   4545  C   SER B1838      27.622  75.271  69.273  1.00  0.00           C  
ATOM   4546  O   SER B1838      28.713  74.820  68.981  1.00  0.00           O  
ATOM   4547  CB  SER B1838      27.656  77.016  67.475  1.00  0.00           C  
ATOM   4548  OG  SER B1838      28.447  77.791  68.365  1.00  0.00           O  
ATOM   4549  N   GLN B1839      27.119  75.153  70.486  1.00  0.00           N  
ATOM   4550  CA  GLN B1839      27.823  74.432  71.527  1.00  0.00           C  
ATOM   4551  C   GLN B1839      26.842  73.496  72.241  1.00  0.00           C  
ATOM   4552  O   GLN B1839      27.017  73.106  73.396  1.00  0.00           O  
ATOM   4553  CB  GLN B1839      28.477  75.421  72.481  1.00  0.00           C  
ATOM   4554  CG  GLN B1839      29.842  75.850  72.000  1.00  0.00           C  
ATOM   4555  CD  GLN B1839      30.685  76.463  73.116  1.00  0.00           C  
ATOM   4556  OE1 GLN B1839      30.714  77.690  73.285  1.00  0.00           O  
ATOM   4557  NE2 GLN B1839      31.369  75.609  73.892  1.00  0.00           N  
ATOM   4558  N   GLY B1840      25.795  73.143  71.513  1.00  0.00           N  
ATOM   4559  CA  GLY B1840      24.805  72.257  72.061  1.00  0.00           C  
ATOM   4560  C   GLY B1840      23.945  72.807  73.173  1.00  0.00           C  
ATOM   4561  O   GLY B1840      23.186  72.044  73.765  1.00  0.00           O  
ATOM   4562  N   VAL B1841      24.027  74.101  73.471  1.00  0.00           N  
ATOM   4563  CA  VAL B1841      23.177  74.639  74.534  1.00  0.00           C  
ATOM   4564  C   VAL B1841      21.723  74.806  74.081  1.00  0.00           C  
ATOM   4565  O   VAL B1841      21.438  75.073  72.911  1.00  0.00           O  
ATOM   4566  CB  VAL B1841      23.650  76.019  75.037  1.00  0.00           C  
ATOM   4567  CG1 VAL B1841      22.804  76.443  76.208  1.00  0.00           C  
ATOM   4568  CG2 VAL B1841      25.091  75.971  75.459  1.00  0.00           C  
ATOM   4569  N   ARG B1842      20.799  74.639  75.012  1.00  0.00           N  
ATOM   4570  CA  ARG B1842      19.385  74.805  74.707  1.00  0.00           C  
ATOM   4571  C   ARG B1842      18.920  76.204  75.159  1.00  0.00           C  
ATOM   4572  O   ARG B1842      18.747  76.483  76.359  1.00  0.00           O  
ATOM   4573  CB  ARG B1842      18.599  73.696  75.386  1.00  0.00           C  
ATOM   4574  CG  ARG B1842      18.186  72.653  74.403  1.00  0.00           C  
ATOM   4575  CD  ARG B1842      17.503  71.497  75.049  1.00  0.00           C  
ATOM   4576  NE  ARG B1842      18.504  70.549  75.494  1.00  0.00           N  
ATOM   4577  CZ  ARG B1842      18.936  70.464  76.736  1.00  0.00           C  
ATOM   4578  NH1 ARG B1842      18.430  71.278  77.638  1.00  0.00           N  
ATOM   4579  NH2 ARG B1842      19.873  69.593  77.053  1.00  0.00           N  
ATOM   4580  N   VAL B1843      18.720  77.083  74.184  1.00  0.00           N  
ATOM   4581  CA  VAL B1843      18.344  78.454  74.492  1.00  0.00           C  
ATOM   4582  C   VAL B1843      17.345  79.112  73.556  1.00  0.00           C  
ATOM   4583  O   VAL B1843      17.370  78.886  72.358  1.00  0.00           O  
ATOM   4584  CB  VAL B1843      19.579  79.348  74.473  1.00  0.00           C  
ATOM   4585  CG1 VAL B1843      20.115  79.404  73.064  1.00  0.00           C  
ATOM   4586  CG2 VAL B1843      19.228  80.746  74.979  1.00  0.00           C  
ATOM   4587  N   SER B1844      16.480  79.953  74.098  1.00  0.00           N  
ATOM   4588  CA  SER B1844      15.542  80.667  73.259  1.00  0.00           C  
ATOM   4589  C   SER B1844      15.589  82.129  73.647  1.00  0.00           C  
ATOM   4590  O   SER B1844      16.251  82.500  74.620  1.00  0.00           O  
ATOM   4591  CB  SER B1844      14.153  80.148  73.464  1.00  0.00           C  
ATOM   4592  OG  SER B1844      13.838  80.334  74.809  1.00  0.00           O  
ATOM   4593  N   ILE B1845      14.912  82.959  72.861  1.00  0.00           N  
ATOM   4594  CA  ILE B1845      14.836  84.402  73.128  1.00  0.00           C  
ATOM   4595  C   ILE B1845      13.377  84.777  73.398  1.00  0.00           C  
ATOM   4596  O   ILE B1845      12.470  84.376  72.658  1.00  0.00           O  
ATOM   4597  CB  ILE B1845      15.334  85.249  71.922  1.00  0.00           C  
ATOM   4598  CG1 ILE B1845      16.833  84.999  71.676  1.00  0.00           C  
ATOM   4599  CG2 ILE B1845      15.094  86.728  72.201  1.00  0.00           C  
ATOM   4600  CD1 ILE B1845      17.411  85.660  70.420  1.00  0.00           C  
ATOM   4601  N   ASP B1847      13.138  85.528  74.465  1.00  0.00           N  
ATOM   4602  CA  ASP B1847      11.774  85.933  74.759  1.00  0.00           C  
ATOM   4603  C   ASP B1847      11.456  87.241  74.055  1.00  0.00           C  
ATOM   4604  O   ASP B1847      11.720  88.319  74.572  1.00  0.00           O  
ATOM   4605  CB  ASP B1847      11.561  86.091  76.243  1.00  0.00           C  
ATOM   4606  CG  ASP B1847      10.123  86.175  76.575  1.00  0.00           C  
ATOM   4607  OD1 ASP B1847       9.777  85.992  77.746  1.00  0.00           O  
ATOM   4608  OD2 ASP B1847       9.328  86.421  75.652  1.00  0.00           O  
ATOM   4609  N   ASP B1848      10.892  87.094  72.859  1.00  0.00           N  
ATOM   4610  CA  ASP B1848      10.517  88.169  71.938  1.00  0.00           C  
ATOM   4611  C   ASP B1848       9.175  88.828  72.212  1.00  0.00           C  
ATOM   4612  O   ASP B1848       8.905  89.910  71.700  1.00  0.00           O  
ATOM   4613  CB  ASP B1848      10.461  87.600  70.524  1.00  0.00           C  
ATOM   4614  CG  ASP B1848      11.583  88.080  69.674  1.00  0.00           C  
ATOM   4615  OD1 ASP B1848      12.666  88.337  70.240  1.00  0.00           O  
ATOM   4616  OD2 ASP B1848      11.400  88.191  68.440  1.00  0.00           O  
ATOM   4617  N   ARG B1849       8.325  88.149  72.976  1.00  0.00           N  
ATOM   4618  CA  ARG B1849       6.986  88.633  73.283  1.00  0.00           C  
ATOM   4619  C   ARG B1849       6.866  90.111  73.605  1.00  0.00           C  
ATOM   4620  O   ARG B1849       7.807  90.727  74.111  1.00  0.00           O  
ATOM   4621  CB  ARG B1849       6.410  87.845  74.451  1.00  0.00           C  
ATOM   4622  CG  ARG B1849       6.245  86.368  74.184  1.00  0.00           C  
ATOM   4623  CD  ARG B1849       5.769  85.683  75.439  1.00  0.00           C  
ATOM   4624  NE  ARG B1849       6.785  85.720  76.480  1.00  0.00           N  
ATOM   4625  CZ  ARG B1849       6.535  85.432  77.749  1.00  0.00           C  
ATOM   4626  NH1 ARG B1849       5.303  85.094  78.113  1.00  0.00           N  
ATOM   4627  NH2 ARG B1849       7.503  85.477  78.652  1.00  0.00           N  
ATOM   4628  N   ASN B1850       5.696  90.673  73.294  1.00  0.00           N  
ATOM   4629  CA  ASN B1850       5.395  92.074  73.598  1.00  0.00           C  
ATOM   4630  C   ASN B1850       4.897  91.994  75.033  1.00  0.00           C  
ATOM   4631  O   ASN B1850       3.697  92.113  75.283  1.00  0.00           O  
ATOM   4632  CB  ASN B1850       4.255  92.621  72.709  1.00  0.00           C  
ATOM   4633  CG  ASN B1850       3.854  94.076  73.067  1.00  0.00           C  
ATOM   4634  OD1 ASN B1850       2.664  94.424  73.084  1.00  0.00           O  
ATOM   4635  ND2 ASN B1850       4.849  94.919  73.339  1.00  0.00           N  
ATOM   4636  N   GLU B1869       5.808  91.740  75.966  1.00  0.00           N  
ATOM   4637  CA  GLU B1869       5.429  91.627  77.360  1.00  0.00           C  
ATOM   4638  C   GLU B1869       6.389  92.398  78.218  1.00  0.00           C  
ATOM   4639  O   GLU B1869       7.561  92.611  77.872  1.00  0.00           O  
ATOM   4640  CB  GLU B1869       5.369  90.169  77.810  1.00  0.00           C  
ATOM   4641  CG  GLU B1869       4.137  89.435  77.331  1.00  0.00           C  
ATOM   4642  CD  GLU B1869       2.876  89.935  77.992  1.00  0.00           C  
ATOM   4643  OE1 GLU B1869       2.946  90.989  78.669  1.00  0.00           O  
ATOM   4644  OE2 GLU B1869       1.814  89.282  77.834  1.00  0.00           O  
ATOM   4645  N   LYS B1870       5.860  92.819  79.353  1.00  0.00           N  
ATOM   4646  CA  LYS B1870       6.596  93.626  80.293  1.00  0.00           C  
ATOM   4647  C   LYS B1870       7.757  92.869  80.909  1.00  0.00           C  
ATOM   4648  O   LYS B1870       7.577  91.793  81.478  1.00  0.00           O  
ATOM   4649  CB  LYS B1870       5.615  94.118  81.367  1.00  0.00           C  
ATOM   4650  CG  LYS B1870       4.150  94.120  80.877  1.00  0.00           C  
ATOM   4651  CD  LYS B1870       4.012  94.838  79.518  1.00  0.00           C  
ATOM   4652  CE  LYS B1870       2.651  94.625  78.883  1.00  0.00           C  
ATOM   4653  NZ  LYS B1870       2.700  95.094  77.491  1.00  0.00           N  
ATOM   4654  N   MET B1871       8.949  93.440  80.776  1.00  0.00           N  
ATOM   4655  CA  MET B1871      10.159  92.855  81.338  1.00  0.00           C  
ATOM   4656  C   MET B1871       9.899  92.021  82.587  1.00  0.00           C  
ATOM   4657  O   MET B1871      10.149  90.824  82.595  1.00  0.00           O  
ATOM   4658  CB  MET B1871      11.143  93.947  81.702  1.00  0.00           C  
ATOM   4659  CG  MET B1871      12.317  93.426  82.473  1.00  0.00           C  
ATOM   4660  SD  MET B1871      13.376  92.430  81.434  1.00  0.00           S  
ATOM   4661  CE  MET B1871      14.834  92.380  82.437  1.00  0.00           C  
ATOM   4662  N   GLY B1872       9.397  92.657  83.639  1.00  0.00           N  
ATOM   4663  CA  GLY B1872       9.125  91.944  84.876  1.00  0.00           C  
ATOM   4664  C   GLY B1872       8.386  90.624  84.733  1.00  0.00           C  
ATOM   4665  O   GLY B1872       8.766  89.630  85.363  1.00  0.00           O  
ATOM   4666  N   TYR B1873       7.316  90.622  83.935  1.00  0.00           N  
ATOM   4667  CA  TYR B1873       6.511  89.421  83.690  1.00  0.00           C  
ATOM   4668  C   TYR B1873       7.447  88.313  83.170  1.00  0.00           C  
ATOM   4669  O   TYR B1873       7.355  87.170  83.584  1.00  0.00           O  
ATOM   4670  CB  TYR B1873       5.411  89.744  82.646  1.00  0.00           C  
ATOM   4671  CG  TYR B1873       4.536  88.586  82.107  1.00  0.00           C  
ATOM   4672  CD1 TYR B1873       5.059  87.294  81.868  1.00  0.00           C  
ATOM   4673  CD2 TYR B1873       3.205  88.817  81.738  1.00  0.00           C  
ATOM   4674  CE1 TYR B1873       4.275  86.277  81.272  1.00  0.00           C  
ATOM   4675  CE2 TYR B1873       2.420  87.806  81.142  1.00  0.00           C  
ATOM   4676  CZ  TYR B1873       2.957  86.549  80.913  1.00  0.00           C  
ATOM   4677  OH  TYR B1873       2.169  85.578  80.331  1.00  0.00           O  
ATOM   4678  N   LYS B1874       8.349  88.669  82.265  1.00  0.00           N  
ATOM   4679  CA  LYS B1874       9.275  87.722  81.689  1.00  0.00           C  
ATOM   4680  C   LYS B1874      10.192  87.045  82.702  1.00  0.00           C  
ATOM   4681  O   LYS B1874      10.072  85.838  82.935  1.00  0.00           O  
ATOM   4682  CB  LYS B1874      10.095  88.418  80.614  1.00  0.00           C  
ATOM   4683  CG  LYS B1874       9.256  88.897  79.442  1.00  0.00           C  
ATOM   4684  CD  LYS B1874      10.131  89.482  78.346  1.00  0.00           C  
ATOM   4685  CE  LYS B1874       9.330  89.653  77.100  1.00  0.00           C  
ATOM   4686  NZ  LYS B1874      10.190  89.991  75.958  1.00  0.00           N  
ATOM   4687  N   ILE B1875      11.108  87.808  83.302  1.00  0.00           N  
ATOM   4688  CA  ILE B1875      12.027  87.245  84.285  1.00  0.00           C  
ATOM   4689  C   ILE B1875      11.232  86.380  85.252  1.00  0.00           C  
ATOM   4690  O   ILE B1875      11.703  85.346  85.711  1.00  0.00           O  
ATOM   4691  CB  ILE B1875      12.767  88.325  85.108  1.00  0.00           C  
ATOM   4692  CG1 ILE B1875      13.478  89.310  84.192  1.00  0.00           C  
ATOM   4693  CG2 ILE B1875      13.843  87.673  85.960  1.00  0.00           C  
ATOM   4694  CD1 ILE B1875      12.553  90.174  83.410  1.00  0.00           C  
ATOM   4695  N   ARG B1876      10.012  86.794  85.546  1.00  0.00           N  
ATOM   4696  CA  ARG B1876       9.184  86.029  86.456  1.00  0.00           C  
ATOM   4697  C   ARG B1876       8.808  84.666  85.891  1.00  0.00           C  
ATOM   4698  O   ARG B1876       8.974  83.655  86.573  1.00  0.00           O  
ATOM   4699  CB  ARG B1876       7.903  86.799  86.804  1.00  0.00           C  
ATOM   4700  CG  ARG B1876       6.986  86.030  87.738  1.00  0.00           C  
ATOM   4701  CD  ARG B1876       5.541  86.485  87.612  1.00  0.00           C  
ATOM   4702  NE  ARG B1876       4.619  85.373  87.861  1.00  0.00           N  
ATOM   4703  CZ  ARG B1876       3.288  85.460  87.817  1.00  0.00           C  
ATOM   4704  NH1 ARG B1876       2.704  86.623  87.535  1.00  0.00           N  
ATOM   4705  NH2 ARG B1876       2.540  84.373  88.040  1.00  0.00           N  
ATOM   4706  N   GLU B1877       8.301  84.642  84.656  1.00  0.00           N  
ATOM   4707  CA  GLU B1877       7.866  83.395  84.006  1.00  0.00           C  
ATOM   4708  C   GLU B1877       9.034  82.426  83.806  1.00  0.00           C  
ATOM   4709  O   GLU B1877       8.881  81.216  83.957  1.00  0.00           O  
ATOM   4710  CB  GLU B1877       7.184  83.692  82.659  1.00  0.00           C  
ATOM   4711  CG  GLU B1877       6.522  82.473  81.997  1.00  0.00           C  
ATOM   4712  CD  GLU B1877       5.909  82.770  80.605  1.00  0.00           C  
ATOM   4713  OE1 GLU B1877       6.668  83.041  79.641  1.00  0.00           O  
ATOM   4714  OE2 GLU B1877       4.659  82.728  80.476  1.00  0.00           O  
ATOM   4715  N   ALA B1878      10.202  82.969  83.486  1.00  0.00           N  
ATOM   4716  CA  ALA B1878      11.372  82.146  83.292  1.00  0.00           C  
ATOM   4717  C   ALA B1878      11.761  81.501  84.608  1.00  0.00           C  
ATOM   4718  O   ALA B1878      12.278  80.383  84.641  1.00  0.00           O  
ATOM   4719  CB  ALA B1878      12.495  82.983  82.788  1.00  0.00           C  
ATOM   4720  N   GLN B1879      11.523  82.213  85.702  1.00  0.00           N  
ATOM   4721  CA  GLN B1879      11.863  81.688  87.008  1.00  0.00           C  
ATOM   4722  C   GLN B1879      10.834  80.684  87.450  1.00  0.00           C  
ATOM   4723  O   GLN B1879      11.160  79.703  88.095  1.00  0.00           O  
ATOM   4724  CB  GLN B1879      11.987  82.813  88.033  1.00  0.00           C  
ATOM   4725  CG  GLN B1879      13.272  83.616  87.884  1.00  0.00           C  
ATOM   4726  CD  GLN B1879      13.957  83.897  89.219  1.00  0.00           C  
ATOM   4727  OE1 GLN B1879      14.205  82.972  90.018  1.00  0.00           O  
ATOM   4728  NE2 GLN B1879      14.284  85.171  89.463  1.00  0.00           N  
ATOM   4729  N   MET B1880       9.584  80.909  87.102  1.00  0.00           N  
ATOM   4730  CA  MET B1880       8.565  79.949  87.490  1.00  0.00           C  
ATOM   4731  C   MET B1880       8.829  78.615  86.789  1.00  0.00           C  
ATOM   4732  O   MET B1880       8.372  77.559  87.224  1.00  0.00           O  
ATOM   4733  CB  MET B1880       7.180  80.460  87.092  1.00  0.00           C  
ATOM   4734  CG  MET B1880       6.512  81.369  88.110  1.00  0.00           C  
ATOM   4735  SD  MET B1880       4.864  80.713  88.563  1.00  0.00           S  
ATOM   4736  CE  MET B1880       3.836  81.158  87.016  1.00  0.00           C  
ATOM   4737  N   GLN B1881       9.577  78.675  85.694  1.00  0.00           N  
ATOM   4738  CA  GLN B1881       9.859  77.497  84.900  1.00  0.00           C  
ATOM   4739  C   GLN B1881      11.224  76.920  85.214  1.00  0.00           C  
ATOM   4740  O   GLN B1881      11.704  76.008  84.536  1.00  0.00           O  
ATOM   4741  CB  GLN B1881       9.735  77.839  83.412  1.00  0.00           C  
ATOM   4742  CG  GLN B1881       9.008  76.776  82.587  1.00  0.00           C  
ATOM   4743  CD  GLN B1881       7.491  76.702  82.831  1.00  0.00           C  
ATOM   4744  OE1 GLN B1881       6.785  77.709  82.762  1.00  0.00           O  
ATOM   4745  NE2 GLN B1881       6.989  75.498  83.086  1.00  0.00           N  
ATOM   4746  N   LYS B1882      11.854  77.451  86.249  1.00  0.00           N  
ATOM   4747  CA  LYS B1882      13.150  76.940  86.667  1.00  0.00           C  
ATOM   4748  C   LYS B1882      14.191  76.899  85.557  1.00  0.00           C  
ATOM   4749  O   LYS B1882      14.851  75.889  85.383  1.00  0.00           O  
ATOM   4750  CB  LYS B1882      12.992  75.523  87.232  1.00  0.00           C  
ATOM   4751  CG  LYS B1882      11.793  75.336  88.140  1.00  0.00           C  
ATOM   4752  CD  LYS B1882      12.132  75.644  89.574  1.00  0.00           C  
ATOM   4753  CE  LYS B1882      10.936  75.446  90.528  1.00  0.00           C  
ATOM   4754  NZ  LYS B1882      10.436  74.029  90.619  1.00  0.00           N  
ATOM   4755  N   ILE B1883      14.316  77.969  84.785  1.00  0.00           N  
ATOM   4756  CA  ILE B1883      15.341  78.017  83.745  1.00  0.00           C  
ATOM   4757  C   ILE B1883      16.580  78.455  84.507  1.00  0.00           C  
ATOM   4758  O   ILE B1883      16.694  79.611  84.899  1.00  0.00           O  
ATOM   4759  CB  ILE B1883      15.036  79.075  82.640  1.00  0.00           C  
ATOM   4760  CG1 ILE B1883      14.260  78.445  81.496  1.00  0.00           C  
ATOM   4761  CG2 ILE B1883      16.334  79.631  82.068  1.00  0.00           C  
ATOM   4762  CD1 ILE B1883      13.094  77.672  81.922  1.00  0.00           C  
ATOM   4763  N   PRO B1884      17.525  77.537  84.726  1.00  0.00           N  
ATOM   4764  CA  PRO B1884      18.743  77.865  85.455  1.00  0.00           C  
ATOM   4765  C   PRO B1884      19.382  79.191  85.069  1.00  0.00           C  
ATOM   4766  O   PRO B1884      19.988  79.843  85.913  1.00  0.00           O  
ATOM   4767  CB  PRO B1884      19.640  76.677  85.161  1.00  0.00           C  
ATOM   4768  CG  PRO B1884      19.196  76.266  83.821  1.00  0.00           C  
ATOM   4769  CD  PRO B1884      17.712  76.277  83.998  1.00  0.00           C  
ATOM   4770  N   TYR B1885      19.266  79.617  83.819  1.00  0.00           N  
ATOM   4771  CA  TYR B1885      19.882  80.891  83.480  1.00  0.00           C  
ATOM   4772  C   TYR B1885      19.096  81.884  82.625  1.00  0.00           C  
ATOM   4773  O   TYR B1885      18.824  81.656  81.445  1.00  0.00           O  
ATOM   4774  CB  TYR B1885      21.251  80.657  82.850  1.00  0.00           C  
ATOM   4775  CG  TYR B1885      22.312  80.169  83.818  1.00  0.00           C  
ATOM   4776  CD1 TYR B1885      22.238  78.905  84.398  1.00  0.00           C  
ATOM   4777  CD2 TYR B1885      23.421  80.961  84.117  1.00  0.00           C  
ATOM   4778  CE1 TYR B1885      23.238  78.440  85.238  1.00  0.00           C  
ATOM   4779  CE2 TYR B1885      24.430  80.501  84.964  1.00  0.00           C  
ATOM   4780  CZ  TYR B1885      24.333  79.241  85.511  1.00  0.00           C  
ATOM   4781  OH  TYR B1885      25.374  78.764  86.272  1.00  0.00           O  
ATOM   4782  N   GLN B1886      18.755  83.010  83.241  1.00  0.00           N  
ATOM   4783  CA  GLN B1886      18.027  84.077  82.564  1.00  0.00           C  
ATOM   4784  C   GLN B1886      19.037  85.153  82.214  1.00  0.00           C  
ATOM   4785  O   GLN B1886      19.588  85.775  83.105  1.00  0.00           O  
ATOM   4786  CB  GLN B1886      16.972  84.658  83.497  1.00  0.00           C  
ATOM   4787  CG  GLN B1886      15.912  83.671  83.914  1.00  0.00           C  
ATOM   4788  CD  GLN B1886      15.220  84.098  85.180  1.00  0.00           C  
ATOM   4789  OE1 GLN B1886      15.836  84.151  86.246  1.00  0.00           O  
ATOM   4790  NE2 GLN B1886      13.936  84.413  85.078  1.00  0.00           N  
ATOM   4791  N   ILE B1887      19.285  85.361  80.924  1.00  0.00           N  
ATOM   4792  CA  ILE B1887      20.242  86.364  80.472  1.00  0.00           C  
ATOM   4793  C   ILE B1887      19.522  87.611  79.987  1.00  0.00           C  
ATOM   4794  O   ILE B1887      18.828  87.586  78.969  1.00  0.00           O  
ATOM   4795  CB  ILE B1887      21.141  85.807  79.332  1.00  0.00           C  
ATOM   4796  CG1 ILE B1887      22.529  85.478  79.874  1.00  0.00           C  
ATOM   4797  CG2 ILE B1887      21.306  86.827  78.224  1.00  0.00           C  
ATOM   4798  CD1 ILE B1887      22.527  84.662  81.143  1.00  0.00           C  
ATOM   4799  N   VAL B1888      19.682  88.704  80.727  1.00  0.00           N  
ATOM   4800  CA  VAL B1888      19.049  89.961  80.350  1.00  0.00           C  
ATOM   4801  C   VAL B1888      20.010  90.711  79.444  1.00  0.00           C  
ATOM   4802  O   VAL B1888      21.222  90.721  79.677  1.00  0.00           O  
ATOM   4803  CB  VAL B1888      18.735  90.816  81.572  1.00  0.00           C  
ATOM   4804  CG1 VAL B1888      17.698  91.841  81.208  1.00  0.00           C  
ATOM   4805  CG2 VAL B1888      18.258  89.936  82.710  1.00  0.00           C  
ATOM   4806  N   VAL B1889      19.475  91.346  78.413  1.00  0.00           N  
ATOM   4807  CA  VAL B1889      20.331  92.045  77.472  1.00  0.00           C  
ATOM   4808  C   VAL B1889      19.901  93.477  77.126  1.00  0.00           C  
ATOM   4809  O   VAL B1889      18.921  93.687  76.398  1.00  0.00           O  
ATOM   4810  CB  VAL B1889      20.441  91.208  76.189  1.00  0.00           C  
ATOM   4811  CG1 VAL B1889      21.212  91.957  75.134  1.00  0.00           C  
ATOM   4812  CG2 VAL B1889      21.120  89.897  76.502  1.00  0.00           C  
ATOM   4813  N   GLY B1890      20.654  94.456  77.630  1.00  0.00           N  
ATOM   4814  CA  GLY B1890      20.331  95.852  77.374  1.00  0.00           C  
ATOM   4815  C   GLY B1890      21.497  96.766  77.024  1.00  0.00           C  
ATOM   4816  O   GLY B1890      22.518  96.312  76.498  1.00  0.00           O  
ATOM   4817  N   ASP B1891      21.332  98.057  77.332  1.00  0.00           N  
ATOM   4818  CA  ASP B1891      22.321  99.111  77.066  1.00  0.00           C  
ATOM   4819  C   ASP B1891      23.787  98.761  77.277  1.00  0.00           C  
ATOM   4820  O   ASP B1891      24.480  98.324  76.353  1.00  0.00           O  
ATOM   4821  CB  ASP B1891      21.999 100.352  77.900  1.00  0.00           C  
ATOM   4822  CG  ASP B1891      20.830 101.129  77.349  1.00  0.00           C  
ATOM   4823  OD1 ASP B1891      20.810 101.342  76.120  1.00  0.00           O  
ATOM   4824  OD2 ASP B1891      19.943 101.535  78.136  1.00  0.00           O  
ATOM   4825  N   LYS B1892      24.274  98.994  78.490  1.00  0.00           N  
ATOM   4826  CA  LYS B1892      25.663  98.684  78.782  1.00  0.00           C  
ATOM   4827  C   LYS B1892      25.820  97.169  78.775  1.00  0.00           C  
ATOM   4828  O   LYS B1892      26.924  96.631  78.886  1.00  0.00           O  
ATOM   4829  CB  LYS B1892      26.087  99.300  80.125  1.00  0.00           C  
ATOM   4830  CG  LYS B1892      26.238 100.841  80.077  1.00  0.00           C  
ATOM   4831  CD  LYS B1892      26.921 101.386  81.325  1.00  0.00           C  
ATOM   4832  CE  LYS B1892      28.334 100.831  81.459  1.00  0.00           C  
ATOM   4833  NZ  LYS B1892      28.965 101.159  82.764  1.00  0.00           N  
ATOM   4834  N   GLU B1893      24.688  96.489  78.616  1.00  0.00           N  
ATOM   4835  CA  GLU B1893      24.647  95.041  78.564  1.00  0.00           C  
ATOM   4836  C   GLU B1893      24.962  94.571  77.128  1.00  0.00           C  
ATOM   4837  O   GLU B1893      25.144  93.381  76.883  1.00  0.00           O  
ATOM   4838  CB  GLU B1893      23.283  94.564  79.096  1.00  0.00           C  
ATOM   4839  CG  GLU B1893      23.168  94.742  80.632  1.00  0.00           C  
ATOM   4840  CD  GLU B1893      21.792  95.225  81.139  1.00  0.00           C  
ATOM   4841  OE1 GLU B1893      21.258  96.224  80.606  1.00  0.00           O  
ATOM   4842  OE2 GLU B1893      21.253  94.622  82.098  1.00  0.00           O  
ATOM   4843  N   VAL B1894      25.054  95.528  76.199  1.00  0.00           N  
ATOM   4844  CA  VAL B1894      25.428  95.284  74.793  1.00  0.00           C  
ATOM   4845  C   VAL B1894      26.628  96.206  74.542  1.00  0.00           C  
ATOM   4846  O   VAL B1894      27.482  95.943  73.687  1.00  0.00           O  
ATOM   4847  CB  VAL B1894      24.327  95.689  73.780  1.00  0.00           C  
ATOM   4848  CG1 VAL B1894      24.833  95.492  72.341  1.00  0.00           C  
ATOM   4849  CG2 VAL B1894      23.081  94.872  74.012  1.00  0.00           C  
ATOM   4850  N   GLU B1895      26.657  97.296  75.307  1.00  0.00           N  
ATOM   4851  CA  GLU B1895      27.710  98.304  75.259  1.00  0.00           C  
ATOM   4852  C   GLU B1895      29.082  97.638  75.355  1.00  0.00           C  
ATOM   4853  O   GLU B1895      29.930  97.799  74.477  1.00  0.00           O  
ATOM   4854  CB  GLU B1895      27.523  99.256  76.439  1.00  0.00           C  
ATOM   4855  CG  GLU B1895      27.561 100.738  76.118  1.00  0.00           C  
ATOM   4856  CD  GLU B1895      28.933 101.339  76.313  1.00  0.00           C  
ATOM   4857  OE1 GLU B1895      29.807 101.131  75.441  1.00  0.00           O  
ATOM   4858  OE2 GLU B1895      29.135 102.011  77.349  1.00  0.00           O  
ATOM   4859  N   ASN B1896      29.284  96.890  76.437  1.00  0.00           N  
ATOM   4860  CA  ASN B1896      30.541  96.181  76.687  1.00  0.00           C  
ATOM   4861  C   ASN B1896      30.364  94.668  76.505  1.00  0.00           C  
ATOM   4862  O   ASN B1896      30.876  93.889  77.313  1.00  0.00           O  
ATOM   4863  CB  ASN B1896      31.030  96.437  78.123  1.00  0.00           C  
ATOM   4864  CG  ASN B1896      30.232  97.515  78.839  1.00  0.00           C  
ATOM   4865  OD1 ASN B1896      29.007  97.527  78.795  1.00  0.00           O  
ATOM   4866  ND2 ASN B1896      30.931  98.413  79.521  1.00  0.00           N  
ATOM   4867  N   ASN B1898      29.658  94.268  75.444  1.00  0.00           N  
ATOM   4868  CA  ASN B1898      29.369  92.856  75.151  1.00  0.00           C  
ATOM   4869  C   ASN B1898      29.488  91.944  76.374  1.00  0.00           C  
ATOM   4870  O   ASN B1898      30.519  91.296  76.595  1.00  0.00           O  
ATOM   4871  CB  ASN B1898      30.252  92.321  74.002  1.00  0.00           C  
ATOM   4872  CG  ASN B1898      29.831  92.861  72.627  1.00  0.00           C  
ATOM   4873  OD1 ASN B1898      30.034  92.207  71.599  1.00  0.00           O  
ATOM   4874  ND2 ASN B1898      29.255  94.065  72.608  1.00  0.00           N  
ATOM   4875  N   GLN B1899      28.415  91.921  77.162  1.00  0.00           N  
ATOM   4876  CA  GLN B1899      28.321  91.112  78.368  1.00  0.00           C  
ATOM   4877  C   GLN B1899      26.884  90.672  78.583  1.00  0.00           C  
ATOM   4878  O   GLN B1899      26.043  90.800  77.692  1.00  0.00           O  
ATOM   4879  CB  GLN B1899      28.795  91.902  79.587  1.00  0.00           C  
ATOM   4880  CG  GLN B1899      30.301  91.948  79.747  1.00  0.00           C  
ATOM   4881  CD  GLN B1899      30.758  92.950  80.797  1.00  0.00           C  
ATOM   4882  OE1 GLN B1899      31.963  93.134  81.002  1.00  0.00           O  
ATOM   4883  NE2 GLN B1899      29.802  93.604  81.463  1.00  0.00           N  
ATOM   4884  N   VAL B1900      26.604  90.162  79.775  1.00  0.00           N  
ATOM   4885  CA  VAL B1900      25.267  89.688  80.095  1.00  0.00           C  
ATOM   4886  C   VAL B1900      24.963  89.815  81.571  1.00  0.00           C  
ATOM   4887  O   VAL B1900      25.871  89.766  82.401  1.00  0.00           O  
ATOM   4888  CB  VAL B1900      25.082  88.192  79.723  1.00  0.00           C  
ATOM   4889  CG1 VAL B1900      25.097  88.006  78.195  1.00  0.00           C  
ATOM   4890  CG2 VAL B1900      26.178  87.356  80.399  1.00  0.00           C  
ATOM   4891  N   ASN B1901      23.676  89.961  81.882  1.00  0.00           N  
ATOM   4892  CA  ASN B1901      23.215  90.079  83.257  1.00  0.00           C  
ATOM   4893  C   ASN B1901      22.710  88.719  83.746  1.00  0.00           C  
ATOM   4894  O   ASN B1901      21.507  88.495  83.893  1.00  0.00           O  
ATOM   4895  CB  ASN B1901      22.095  91.121  83.370  1.00  0.00           C  
ATOM   4896  CG  ASN B1901      21.588  91.270  84.799  1.00  0.00           C  
ATOM   4897  OD1 ASN B1901      20.380  91.370  85.043  1.00  0.00           O  
ATOM   4898  ND2 ASN B1901      22.517  91.282  85.755  1.00  0.00           N  
ATOM   4899  N   VAL B1902      23.646  87.816  83.996  1.00  0.00           N  
ATOM   4900  CA  VAL B1902      23.328  86.477  84.466  1.00  0.00           C  
ATOM   4901  C   VAL B1902      22.590  86.501  85.798  1.00  0.00           C  
ATOM   4902  O   VAL B1902      23.033  87.121  86.759  1.00  0.00           O  
ATOM   4903  CB  VAL B1902      24.616  85.634  84.602  1.00  0.00           C  
ATOM   4904  CG1 VAL B1902      25.191  85.337  83.218  1.00  0.00           C  
ATOM   4905  CG2 VAL B1902      25.648  86.387  85.434  1.00  0.00           C  
ATOM   4906  N   ARG B1903      21.467  85.798  85.852  1.00  0.00           N  
ATOM   4907  CA  ARG B1903      20.632  85.748  87.047  1.00  0.00           C  
ATOM   4908  C   ARG B1903      20.258  84.305  87.395  1.00  0.00           C  
ATOM   4909  O   ARG B1903      19.076  83.942  87.405  1.00  0.00           O  
ATOM   4910  CB  ARG B1903      19.375  86.582  86.784  1.00  0.00           C  
ATOM   4911  CG  ARG B1903      18.237  86.479  87.788  1.00  0.00           C  
ATOM   4912  CD  ARG B1903      16.987  87.063  87.136  1.00  0.00           C  
ATOM   4913  NE  ARG B1903      17.258  88.392  86.591  1.00  0.00           N  
ATOM   4914  CZ  ARG B1903      17.119  89.514  87.284  1.00  0.00           C  
ATOM   4915  NH1 ARG B1903      16.698  89.450  88.538  1.00  0.00           N  
ATOM   4916  NH2 ARG B1903      17.422  90.687  86.742  1.00  0.00           N  
ATOM   4917  N   GLN B1904      21.271  83.490  87.678  1.00  0.00           N  
ATOM   4918  CA  GLN B1904      21.088  82.083  88.032  1.00  0.00           C  
ATOM   4919  C   GLN B1904      19.726  81.790  88.681  1.00  0.00           C  
ATOM   4920  O   GLN B1904      19.194  82.627  89.409  1.00  0.00           O  
ATOM   4921  CB  GLN B1904      22.209  81.674  88.971  1.00  0.00           C  
ATOM   4922  CG  GLN B1904      22.590  80.226  88.897  1.00  0.00           C  
ATOM   4923  CD  GLN B1904      23.887  79.972  89.616  1.00  0.00           C  
ATOM   4924  OE1 GLN B1904      24.872  80.684  89.402  1.00  0.00           O  
ATOM   4925  NE2 GLN B1904      23.904  78.958  90.473  1.00  0.00           N  
ATOM   4926  N   TYR B1905      19.157  80.615  88.421  1.00  0.00           N  
ATOM   4927  CA  TYR B1905      17.859  80.301  89.000  1.00  0.00           C  
ATOM   4928  C   TYR B1905      17.873  80.724  90.453  1.00  0.00           C  
ATOM   4929  O   TYR B1905      18.622  80.170  91.256  1.00  0.00           O  
ATOM   4930  CB  TYR B1905      17.543  78.812  88.907  1.00  0.00           C  
ATOM   4931  CG  TYR B1905      16.241  78.451  89.587  1.00  0.00           C  
ATOM   4932  CD1 TYR B1905      15.065  79.119  89.265  1.00  0.00           C  
ATOM   4933  CD2 TYR B1905      16.189  77.476  90.587  1.00  0.00           C  
ATOM   4934  CE1 TYR B1905      13.862  78.838  89.928  1.00  0.00           C  
ATOM   4935  CE2 TYR B1905      14.988  77.182  91.258  1.00  0.00           C  
ATOM   4936  CZ  TYR B1905      13.830  77.873  90.922  1.00  0.00           C  
ATOM   4937  OH  TYR B1905      12.636  77.626  91.573  1.00  0.00           O  
ATOM   4938  N   GLY B1906      17.056  81.730  90.770  1.00  0.00           N
[truncated: 22,041 more chars]
