# Supplementary material for: Backbone Brackets and Arginine Tweezers delineate Class I and Class II aminoacyl tRNA synthetases
Source: PLoS Comput Biol. 2018 Apr 16;14(4):e1006101. doi: 10.1371/journal.pcbi.1006101 (PMC5919687; doi:10.1371/journal.pcbi.1006101)
Supplement: S12 File — All structures of Class II aaRS with residues renumbered according to the MSA. (GZ) [file pcbi.1006101.s024.tar.gz › 1pys_A_renum.pdb]

ATOM      1  N   ARG A 311       1.513  13.343 -20.269  1.00  0.00           N  
ATOM      2  CA  ARG A 311       2.120  14.673 -20.551  1.00  0.00           C  
ATOM      3  C   ARG A 311       2.347  15.391 -19.225  1.00  0.00           C  
ATOM      4  O   ARG A 311       1.625  15.148 -18.259  1.00  0.00           O  
ATOM      5  CB  ARG A 311       1.194  15.499 -21.450  1.00  0.00           C  
ATOM      6  CG  ARG A 311       1.754  16.860 -21.838  1.00  0.00           C  
ATOM      7  CD  ARG A 311       0.793  17.618 -22.736  1.00  0.00           C  
ATOM      8  NE  ARG A 311       1.278  18.958 -23.061  1.00  0.00           N  
ATOM      9  CZ  ARG A 311       2.217  19.224 -23.965  1.00  0.00           C  
ATOM     10  NH1 ARG A 311       2.790  18.242 -24.651  1.00  0.00           N  
ATOM     11  NH2 ARG A 311       2.581  20.478 -24.189  1.00  0.00           N  
ATOM     12 HE   ARG A 311       0.888  19.716 -22.578  1.00  0.00           H  
ATOM     13 HH11 ARG A 311       2.525  17.290 -24.497  1.00  0.00           H  
ATOM     14 HH12 ARG A 311       3.493  18.458 -25.328  1.00  0.00           H  
ATOM     15 HH21 ARG A 311       2.147  21.221 -23.680  1.00  0.00           H  
ATOM     16 HH22 ARG A 311       3.284  20.683 -24.872  1.00  0.00           H  
ATOM     17  N   VAL A 312       3.357  16.257 -19.189  1.00  0.00           N  
ATOM     18  CA  VAL A 312       3.697  17.021 -17.986  1.00  0.00           C  
ATOM     19  C   VAL A 312       3.177  18.453 -18.112  1.00  0.00           C  
ATOM     20  O   VAL A 312       3.493  19.145 -19.088  1.00  0.00           O  
ATOM     21  CB  VAL A 312       5.217  17.089 -17.812  1.00  0.00           C  
ATOM     22  CG1 VAL A 312       5.563  17.458 -16.382  1.00  0.00           C  
ATOM     23  CG2 VAL A 312       5.857  15.767 -18.245  1.00  0.00           C  
ATOM     24  H   VAL A 312       3.925  16.471 -19.957  1.00  0.00           H  
ATOM     25  N   ASP A 313       2.370  18.902 -17.154  1.00  0.00           N  
ATOM     26  CA  ASP A 313       1.841  20.255 -17.222  1.00  0.00           C  
ATOM     27  C   ASP A 313       2.795  21.264 -16.600  1.00  0.00           C  
ATOM     28  O   ASP A 313       2.829  21.447 -15.375  1.00  0.00           O  
ATOM     29  CB  ASP A 313       0.481  20.364 -16.557  1.00  0.00           C  
ATOM     30  CG  ASP A 313      -0.177  21.718 -16.804  1.00  0.00           C  
ATOM     31  OD1 ASP A 313       0.466  22.625 -17.385  1.00  0.00           O  
ATOM     32  OD2 ASP A 313      -1.355  21.881 -16.428  1.00  0.00           O  
ATOM     33  H   ASP A 313       2.149  18.320 -16.389  1.00  0.00           H  
ATOM     34  N   VAL A 314       3.503  21.981 -17.465  1.00  0.00           N  
ATOM     35  CA  VAL A 314       4.468  22.970 -17.038  1.00  0.00           C  
ATOM     36  C   VAL A 314       3.891  24.115 -16.219  1.00  0.00           C  
ATOM     37  O   VAL A 314       4.612  24.702 -15.415  1.00  0.00           O  
ATOM     38  CB  VAL A 314       5.233  23.553 -18.222  1.00  0.00           C  
ATOM     39  CG1 VAL A 314       6.104  22.495 -18.864  1.00  0.00           C  
ATOM     40  CG2 VAL A 314       4.272  24.135 -19.223  1.00  0.00           C  
ATOM     41  H   VAL A 314       3.356  21.774 -18.414  1.00  0.00           H  
ATOM     42  N   SER A 315       2.607  24.425 -16.400  1.00  0.00           N  
ATOM     43  CA  SER A 315       1.989  25.533 -15.663  1.00  0.00           C  
ATOM     44  C   SER A 315       1.587  25.175 -14.239  1.00  0.00           C  
ATOM     45  O   SER A 315       1.101  26.020 -13.484  1.00  0.00           O  
ATOM     46  CB  SER A 315       0.767  26.084 -16.404  1.00  0.00           C  
ATOM     47  OG  SER A 315      -0.269  25.119 -16.510  1.00  0.00           O  
ATOM     48  H   SER A 315       2.104  23.900 -17.039  1.00  0.00           H  
ATOM     49 HG   SER A 315       0.138  24.509 -17.106  1.00  0.00           H  
ATOM     50  N   LEU A 316       1.734  23.909 -13.888  1.00  0.00           N  
ATOM     51  CA  LEU A 316       1.385  23.464 -12.551  1.00  0.00           C  
ATOM     52  C   LEU A 316       2.359  24.098 -11.546  1.00  0.00           C  
ATOM     53  O   LEU A 316       3.548  24.261 -11.836  1.00  0.00           O  
ATOM     54  CB  LEU A 316       1.518  21.948 -12.505  1.00  0.00           C  
ATOM     55  CG  LEU A 316       0.330  21.102 -12.090  1.00  0.00           C  
ATOM     56  CD1 LEU A 316      -0.966  21.772 -12.474  1.00  0.00           C  
ATOM     57  CD2 LEU A 316       0.477  19.735 -12.742  1.00  0.00           C  
ATOM     58  H   LEU A 316       2.136  23.245 -14.484  1.00  0.00           H  
ATOM     59  N   PRO A 317       1.867  24.495 -10.366  1.00  0.00           N  
ATOM     60  CA  PRO A 317       2.754  25.098  -9.369  1.00  0.00           C  
ATOM     61  C   PRO A 317       3.861  24.113  -8.975  1.00  0.00           C  
ATOM     62  O   PRO A 317       3.602  22.923  -8.809  1.00  0.00           O  
ATOM     63  CB  PRO A 317       1.808  25.342  -8.192  1.00  0.00           C  
ATOM     64  CG  PRO A 317       0.502  25.608  -8.856  1.00  0.00           C  
ATOM     65  CD  PRO A 317       0.469  24.519  -9.907  1.00  0.00           C  
ATOM     66  N   GLY A 318       5.093  24.595  -8.846  1.00  0.00           N  
ATOM     67  CA  GLY A 318       6.182  23.712  -8.457  1.00  0.00           C  
ATOM     68  C   GLY A 318       6.243  23.570  -6.945  1.00  0.00           C  
ATOM     69  O   GLY A 318       5.410  24.128  -6.233  1.00  0.00           O  
ATOM     70  H   GLY A 318       5.281  25.542  -8.977  1.00  0.00           H  
ATOM     71  N   ALA A 319       7.228  22.830  -6.449  1.00  0.00           N  
ATOM     72  CA  ALA A 319       7.397  22.634  -5.010  1.00  0.00           C  
ATOM     73  C   ALA A 319       7.427  24.000  -4.325  1.00  0.00           C  
ATOM     74  O   ALA A 319       8.094  24.923  -4.804  1.00  0.00           O  
ATOM     75  CB  ALA A 319       8.694  21.873  -4.740  1.00  0.00           C  
ATOM     76  H   ALA A 319       7.870  22.437  -7.067  1.00  0.00           H  
ATOM     77  N   SER A 320       6.728  24.119  -3.200  1.00  0.00           N  
ATOM     78  CA  SER A 320       6.635  25.386  -2.462  1.00  0.00           C  
ATOM     79  C   SER A 320       7.729  25.753  -1.438  1.00  0.00           C  
ATOM     80  O   SER A 320       7.521  25.704  -0.226  1.00  0.00           O  
ATOM     81  CB  SER A 320       5.239  25.519  -1.835  1.00  0.00           C  
ATOM     82  OG  SER A 320       4.799  24.294  -1.247  1.00  0.00           O  
ATOM     83  H   SER A 320       6.248  23.345  -2.846  1.00  0.00           H  
ATOM     84 HG   SER A 320       4.669  23.613  -1.914  1.00  0.00           H  
ATOM     85  N   LEU A 321       8.902  26.113  -1.937  1.00  0.00           N  
ATOM     86  CA  LEU A 321       9.985  26.526  -1.065  1.00  0.00           C  
ATOM     87  C   LEU A 321       9.619  27.908  -0.510  1.00  0.00           C  
ATOM     88  O   LEU A 321       8.904  28.675  -1.165  1.00  0.00           O  
ATOM     89  CB  LEU A 321      11.298  26.648  -1.847  1.00  0.00           C  
ATOM     90  CG  LEU A 321      12.043  25.447  -2.441  1.00  0.00           C  
ATOM     91  CD1 LEU A 321      11.813  24.206  -1.595  1.00  0.00           C  
ATOM     92  CD2 LEU A 321      11.606  25.208  -3.856  1.00  0.00           C  
ATOM     93  H   LEU A 321       9.004  26.115  -2.912  1.00  0.00           H  
ATOM     94  N   PHE A 322      10.095  28.228   0.686  1.00  0.00           N  
ATOM     95  CA  PHE A 322       9.817  29.526   1.278  1.00  0.00           C  
ATOM     96  C   PHE A 322      10.710  30.580   0.658  1.00  0.00           C  
ATOM     97  O   PHE A 322      11.843  30.293   0.267  1.00  0.00           O  
ATOM     98  CB  PHE A 322      10.147  29.519   2.756  1.00  0.00           C  
ATOM     99  CG  PHE A 322       9.260  28.656   3.578  1.00  0.00           C  
ATOM    100  CD1 PHE A 322       9.602  27.331   3.823  1.00  0.00           C  
ATOM    101  CD2 PHE A 322       8.129  29.187   4.180  1.00  0.00           C  
ATOM    102  CE1 PHE A 322       8.840  26.548   4.658  1.00  0.00           C  
ATOM    103  CE2 PHE A 322       7.359  28.415   5.018  1.00  0.00           C  
ATOM    104  CZ  PHE A 322       7.720  27.087   5.259  1.00  0.00           C  
ATOM    105  H   PHE A 322      10.623  27.564   1.176  1.00  0.00           H  
ATOM    106  N   SER A 323      10.242  31.818   0.687  1.00  0.00           N  
ATOM    107  CA  SER A 323      10.998  32.953   0.174  1.00  0.00           C  
ATOM    108  C   SER A 323      10.912  34.004   1.265  1.00  0.00           C  
ATOM    109  O   SER A 323       9.816  34.337   1.728  1.00  0.00           O  
ATOM    110  CB  SER A 323      10.387  33.497  -1.118  1.00  0.00           C  
ATOM    111  OG  SER A 323       9.006  33.795  -0.949  1.00  0.00           O  
ATOM    112  H   SER A 323       9.424  31.939   1.174  1.00  0.00           H  
ATOM    113 HG   SER A 323       8.469  33.013  -0.808  1.00  0.00           H  
ATOM    114  N   GLY A 324      12.062  34.503   1.694  1.00  0.00           N  
ATOM    115  CA  GLY A 324      12.084  35.501   2.750  1.00  0.00           C  
ATOM    116  C   GLY A 324      11.823  36.941   2.344  1.00  0.00           C  
ATOM    117  O   GLY A 324      11.291  37.202   1.275  1.00  0.00           O  
ATOM    118  H   GLY A 324      12.884  34.249   1.234  1.00  0.00           H  
ATOM    119  N   GLY A 325      12.229  37.869   3.210  1.00  0.00           N  
ATOM    120  CA  GLY A 325      12.047  39.295   2.983  1.00  0.00           C  
ATOM    121  C   GLY A 325      12.674  40.037   4.147  1.00  0.00           C  
ATOM    122  O   GLY A 325      13.009  39.428   5.152  1.00  0.00           O  
ATOM    123  H   GLY A 325      12.675  37.597   4.040  1.00  0.00           H  
ATOM    124  N   LEU A 332      12.908  41.328   3.999  1.00  0.00           N  
ATOM    125  CA  LEU A 332      13.500  42.129   5.052  1.00  0.00           C  
ATOM    126  C   LEU A 332      12.482  43.162   5.548  1.00  0.00           C  
ATOM    127  O   LEU A 332      11.581  43.568   4.831  1.00  0.00           O  
ATOM    128  CB  LEU A 332      14.755  42.811   4.536  1.00  0.00           C  
ATOM    129  CG  LEU A 332      16.032  41.975   4.397  1.00  0.00           C  
ATOM    130  CD1 LEU A 332      17.197  42.858   3.970  1.00  0.00           C  
ATOM    131  CD2 LEU A 332      16.350  41.358   5.733  1.00  0.00           C  
ATOM    132  H   LEU A 332      12.667  41.782   3.174  1.00  0.00           H  
ATOM    133  N   HIS A 333      12.593  43.520   6.816  1.00  0.00           N  
ATOM    134  CA  HIS A 333      11.689  44.473   7.456  1.00  0.00           C  
ATOM    135  C   HIS A 333      11.856  45.870   6.806  1.00  0.00           C  
ATOM    136  O   HIS A 333      12.965  46.270   6.501  1.00  0.00           O  
ATOM    137  CB  HIS A 333      12.035  44.491   8.960  1.00  0.00           C  
ATOM    138  CG  HIS A 333      11.050  45.221   9.804  1.00  0.00           C  
ATOM    139  ND1 HIS A 333      11.056  46.593   9.930  1.00  0.00           N  
ATOM    140  CD2 HIS A 333       9.964  44.781  10.478  1.00  0.00           C  
ATOM    141  CE1 HIS A 333      10.003  46.969  10.634  1.00  0.00           C  
ATOM    142  NE2 HIS A 333       9.325  45.886  10.977  1.00  0.00           N  
ATOM    143  H   HIS A 333      13.328  43.115   7.311  1.00  0.00           H  
ATOM    144  HD1 HIS A 333      11.789  47.173   9.644  1.00  0.00           H  
ATOM    145  HE2 HIS A 333       8.495  45.847  11.500  1.00  0.00           H  
ATOM    146  N   PRO A 334      10.769  46.647   6.643  1.00  0.00           N  
ATOM    147  CA  PRO A 334      10.894  47.975   6.025  1.00  0.00           C  
ATOM    148  C   PRO A 334      12.043  48.793   6.608  1.00  0.00           C  
ATOM    149  O   PRO A 334      12.777  49.439   5.874  1.00  0.00           O  
ATOM    150  CB  PRO A 334       9.544  48.640   6.350  1.00  0.00           C  
ATOM    151  CG  PRO A 334       8.607  47.525   6.394  1.00  0.00           C  
ATOM    152  CD  PRO A 334       9.386  46.425   7.104  1.00  0.00           C  
ATOM    153  N   ILE A 335      12.193  48.752   7.932  1.00  0.00           N  
ATOM    154  CA  ILE A 335      13.247  49.505   8.624  1.00  0.00           C  
ATOM    155  C   ILE A 335      14.658  49.052   8.275  1.00  0.00           C  
ATOM    156  O   ILE A 335      15.572  49.874   8.211  1.00  0.00           O  
ATOM    157  CB  ILE A 335      13.065  49.471  10.143  1.00  0.00           C  
ATOM    158  CG1 ILE A 335      11.654  49.951  10.505  1.00  0.00           C  
ATOM    159  CG2 ILE A 335      14.070  50.387  10.806  1.00  0.00           C  
ATOM    160  CD1 ILE A 335      11.447  51.429  10.294  1.00  0.00           C  
ATOM    161  H   ILE A 335      11.514  48.254   8.402  1.00  0.00           H  
ATOM    162  N   THR A 336      14.853  47.755   8.062  1.00  0.00           N  
ATOM    163  CA  THR A 336      16.171  47.270   7.673  1.00  0.00           C  
ATOM    164  C   THR A 336      16.499  47.766   6.259  1.00  0.00           C  
ATOM    165  O   THR A 336      17.636  48.159   5.964  1.00  0.00           O  
ATOM    166  CB  THR A 336      16.228  45.762   7.718  1.00  0.00           C  
ATOM    167  OG1 THR A 336      15.706  45.323   8.981  1.00  0.00           O  
ATOM    168  CG2 THR A 336      17.657  45.290   7.561  1.00  0.00           C  
ATOM    169  H   THR A 336      14.165  47.070   8.119  1.00  0.00           H  
ATOM    170  HG1 THR A 336      16.221  45.647   9.744  1.00  0.00           H  
ATOM    171  N   LEU A 337      15.495  47.776   5.395  1.00  0.00           N  
ATOM    172  CA  LEU A 337      15.688  48.251   4.050  1.00  0.00           C  
ATOM    173  C   LEU A 337      16.094  49.698   4.099  1.00  0.00           C  
ATOM    174  O   LEU A 337      17.120  50.081   3.551  1.00  0.00           O  
ATOM    175  CB  LEU A 337      14.412  48.116   3.259  1.00  0.00           C  
ATOM    176  CG  LEU A 337      14.140  46.836   2.474  1.00  0.00           C  
ATOM    177  CD1 LEU A 337      15.348  45.900   2.410  1.00  0.00           C  
ATOM    178  CD2 LEU A 337      12.932  46.156   3.045  1.00  0.00           C  
ATOM    179  H   LEU A 337      14.603  47.458   5.657  1.00  0.00           H  
ATOM    180  N   MET A 338      15.328  50.493   4.822  1.00  0.00           N  
ATOM    181  CA  MET A 338      15.612  51.912   4.924  1.00  0.00           C  
ATOM    182  C   MET A 338      16.936  52.207   5.580  1.00  0.00           C  
ATOM    183  O   MET A 338      17.646  53.137   5.188  1.00  0.00           O  
ATOM    184  CB  MET A 338      14.536  52.600   5.726  1.00  0.00           C  
ATOM    185  CG  MET A 338      14.606  54.105   5.649  1.00  0.00           C  
ATOM    186  SD  MET A 338      14.418  54.666   3.952  1.00  0.00           S  
ATOM    187  CE  MET A 338      15.755  55.725   3.839  1.00  0.00           C  
ATOM    188  H   MET A 338      14.547  50.119   5.277  1.00  0.00           H  
ATOM    189  N   GLU A 339      17.256  51.454   6.618  1.00  0.00           N  
ATOM    190  CA  GLU A 339      18.495  51.691   7.330  1.00  0.00           C  
ATOM    191  C   GLU A 339      19.659  51.397   6.432  1.00  0.00           C  
ATOM    192  O   GLU A 339      20.656  52.123   6.440  1.00  0.00           O  
ATOM    193  CB  GLU A 339      18.589  50.803   8.555  1.00  0.00           C  
ATOM    194  CG  GLU A 339      19.867  51.006   9.299  1.00  0.00           C  
ATOM    195  CD  GLU A 339      19.915  50.229  10.571  1.00  0.00           C  
ATOM    196  OE1 GLU A 339      19.110  50.527  11.497  1.00  0.00           O  
ATOM    197  OE2 GLU A 339      20.763  49.319  10.640  1.00  0.00           O  
ATOM    198  H   GLU A 339      16.643  50.750   6.905  1.00  0.00           H  
ATOM    199  N   ARG A 340      19.527  50.315   5.671  1.00  0.00           N  
ATOM    200  CA  ARG A 340      20.568  49.890   4.751  1.00  0.00           C  
ATOM    201  C   ARG A 340      20.773  50.978   3.691  1.00  0.00           C  
ATOM    202  O   ARG A 340      21.905  51.350   3.380  1.00  0.00           O  
ATOM    203  CB  ARG A 340      20.156  48.568   4.106  1.00  0.00           C  
ATOM    204  CG  ARG A 340      21.293  47.814   3.434  1.00  0.00           C  
ATOM    205  CD  ARG A 340      20.879  46.393   2.955  1.00  0.00           C  
ATOM    206  NE  ARG A 340      19.937  46.444   1.836  1.00  0.00           N  
ATOM    207  CZ  ARG A 340      19.356  45.388   1.273  1.00  0.00           C  
ATOM    208  NH1 ARG A 340      19.611  44.158   1.705  1.00  0.00           N  
ATOM    209  NH2 ARG A 340      18.462  45.578   0.313  1.00  0.00           N  
ATOM    210  H   ARG A 340      18.702  49.792   5.728  1.00  0.00           H  
ATOM    211 HE   ARG A 340      19.705  47.324   1.471  1.00  0.00           H  
ATOM    212 HH11 ARG A 340      20.225  44.023   2.476  1.00  0.00           H  
ATOM    213 HH12 ARG A 340      19.160  43.375   1.276  1.00  0.00           H  
ATOM    214 HH21 ARG A 340      18.225  46.508   0.027  1.00  0.00           H  
ATOM    215 HH22 ARG A 340      17.998  44.801  -0.098  1.00  0.00           H  
ATOM    216  N   GLU A 341      19.672  51.552   3.214  1.00  0.00           N  
ATOM    217  CA  GLU A 341      19.713  52.586   2.192  1.00  0.00           C  
ATOM    218  C   GLU A 341      20.443  53.818   2.654  1.00  0.00           C  
ATOM    219  O   GLU A 341      21.113  54.462   1.864  1.00  0.00           O  
ATOM    220  CB  GLU A 341      18.302  52.947   1.757  1.00  0.00           C  
ATOM    221  CG  GLU A 341      18.212  53.961   0.634  1.00  0.00           C  
ATOM    222  CD  GLU A 341      16.823  53.975  -0.037  1.00  0.00           C  
ATOM    223  OE1 GLU A 341      15.959  53.121   0.308  1.00  0.00           O  
ATOM    224  OE2 GLU A 341      16.597  54.833  -0.929  1.00  0.00           O  
ATOM    225  H   GLU A 341      18.798  51.253   3.550  1.00  0.00           H  
ATOM    226  N   LEU A 342      20.310  54.165   3.929  1.00  0.00           N  
ATOM    227  CA  LEU A 342      20.989  55.349   4.462  1.00  0.00           C  
ATOM    228  C   LEU A 342      22.471  55.105   4.771  1.00  0.00           C  
ATOM    229  O   LEU A 342      23.289  56.022   4.677  1.00  0.00           O  
ATOM    230  CB  LEU A 342      20.289  55.839   5.728  1.00  0.00           C  
ATOM    231  CG  LEU A 342      18.918  56.495   5.616  1.00  0.00           C  
ATOM    232  CD1 LEU A 342      18.332  56.697   7.018  1.00  0.00           C  
ATOM    233  CD2 LEU A 342      19.067  57.838   4.892  1.00  0.00           C  
ATOM    234  H   LEU A 342      19.729  53.633   4.512  1.00  0.00           H  
ATOM    235  N   VAL A 343      22.805  53.895   5.214  1.00  0.00           N  
ATOM    236  CA  VAL A 343      24.181  53.566   5.538  1.00  0.00           C  
ATOM    237  C   VAL A 343      25.015  53.515   4.265  1.00  0.00           C  
ATOM    238  O   VAL A 343      26.125  54.065   4.225  1.00  0.00           O  
ATOM    239  CB  VAL A 343      24.290  52.246   6.328  1.00  0.00           C  
ATOM    240  CG1 VAL A 343      25.718  51.742   6.349  1.00  0.00           C  
ATOM    241  CG2 VAL A 343      23.810  52.456   7.756  1.00  0.00           C  
ATOM    242  H   VAL A 343      22.108  53.212   5.325  1.00  0.00           H  
ATOM    243  N   GLU A 344      24.489  52.913   3.197  1.00  0.00           N  
ATOM    244  CA  GLU A 344      25.285  52.890   1.972  1.00  0.00           C  
ATOM    245  C   GLU A 344      25.499  54.316   1.427  1.00  0.00           C  
ATOM    246  O   GLU A 344      26.596  54.645   0.970  1.00  0.00           O  
ATOM    247  CB  GLU A 344      24.757  51.892   0.917  1.00  0.00           C  
ATOM    248  CG  GLU A 344      25.168  50.377   1.131  1.00  0.00           C  
ATOM    249  CD  GLU A 344      26.696  49.982   0.869  1.00  0.00           C  
ATOM    250  OE1 GLU A 344      27.577  50.835   0.550  1.00  0.00           O  
ATOM    251  OE2 GLU A 344      27.012  48.766   0.992  1.00  0.00           O  
ATOM    252  H   GLU A 344      23.603  52.486   3.235  1.00  0.00           H  
ATOM    253  N   ILE A 345      24.516  55.197   1.603  1.00  0.00           N  
ATOM    254  CA  ILE A 345      24.663  56.571   1.128  1.00  0.00           C  
ATOM    255  C   ILE A 345      25.860  57.198   1.811  1.00  0.00           C  
ATOM    256  O   ILE A 345      26.688  57.810   1.159  1.00  0.00           O  
ATOM    257  CB  ILE A 345      23.412  57.458   1.418  1.00  0.00           C  
ATOM    258  CG1 ILE A 345      22.210  56.991   0.602  1.00  0.00           C  
ATOM    259  CG2 ILE A 345      23.719  58.910   1.127  1.00  0.00           C  
ATOM    260  CD1 ILE A 345      20.962  57.725   0.881  1.00  0.00           C  
ATOM    261  H   ILE A 345      23.690  54.933   2.045  1.00  0.00           H  
ATOM    262  N   PHE A 347      25.967  57.024   3.123  1.00  0.00           N  
ATOM    263  CA  PHE A 347      27.072  57.609   3.861  1.00  0.00           C  
ATOM    264  C   PHE A 347      28.365  56.849   3.646  1.00  0.00           C  
ATOM    265  O   PHE A 347      29.423  57.452   3.684  1.00  0.00           O  
ATOM    266  CB  PHE A 347      26.732  57.791   5.346  1.00  0.00           C  
ATOM    267  CG  PHE A 347      25.790  58.947   5.623  1.00  0.00           C  
ATOM    268  CD1 PHE A 347      26.235  60.261   5.543  1.00  0.00           C  
ATOM    269  CD2 PHE A 347      24.434  58.717   5.900  1.00  0.00           C  
ATOM    270  CE1 PHE A 347      25.340  61.340   5.722  1.00  0.00           C  
ATOM    271  CE2 PHE A 347      23.539  59.787   6.082  1.00  0.00           C  
ATOM    272  CZ  PHE A 347      23.994  61.097   5.988  1.00  0.00           C  
ATOM    273  H   PHE A 347      25.288  56.500   3.597  1.00  0.00           H  
ATOM    274  N   ARG A 348      28.302  55.548   3.380  1.00  0.00           N  
ATOM    275  CA  ARG A 348      29.527  54.799   3.126  1.00  0.00           C  
ATOM    276  C   ARG A 348      30.232  55.387   1.910  1.00  0.00           C  
ATOM    277  O   ARG A 348      31.457  55.445   1.846  1.00  0.00           O  
ATOM    278  CB  ARG A 348      29.226  53.338   2.862  1.00  0.00           C  
ATOM    279  CG  ARG A 348      29.742  52.429   3.957  1.00  0.00           C  
ATOM    280  CD  ARG A 348      29.802  50.999   3.514  1.00  0.00           C  
ATOM    281  NE  ARG A 348      30.578  50.894   2.278  1.00  0.00           N  
ATOM    282  CZ  ARG A 348      31.795  50.356   2.185  1.00  0.00           C  
ATOM    283  NH1 ARG A 348      32.405  49.861   3.258  1.00  0.00           N  
ATOM    284  NH2 ARG A 348      32.405  50.306   1.009  1.00  0.00           N  
ATOM    285  H   ARG A 348      27.444  55.080   3.383  1.00  0.00           H  
ATOM    286 HE   ARG A 348      30.185  51.250   1.444  1.00  0.00           H  
ATOM    287 HH11 ARG A 348      31.964  49.882   4.153  1.00  0.00           H  
ATOM    288 HH12 ARG A 348      33.320  49.460   3.174  1.00  0.00           H  
ATOM    289 HH21 ARG A 348      31.946  50.680   0.202  1.00  0.00           H  
ATOM    290 HH22 ARG A 348      33.323  49.905   0.936  1.00  0.00           H  
ATOM    291  N   ALA A 349      29.448  55.842   0.940  1.00  0.00           N  
ATOM    292  CA  ALA A 349      29.995  56.429  -0.267  1.00  0.00           C  
ATOM    293  C   ALA A 349      30.706  57.739   0.057  1.00  0.00           C  
ATOM    294  O   ALA A 349      31.558  58.190  -0.710  1.00  0.00           O  
ATOM    295  CB  ALA A 349      28.908  56.644  -1.252  1.00  0.00           C  
ATOM    296  H   ALA A 349      28.477  55.753   1.045  1.00  0.00           H  
ATOM    297  N   LEU A 352      30.352  58.355   1.186  1.00  0.00           N  
ATOM    298  CA  LEU A 352      30.989  59.609   1.641  1.00  0.00           C  
ATOM    299  C   LEU A 352      32.100  59.309   2.681  1.00  0.00           C  
ATOM    300  O   LEU A 352      32.571  60.206   3.384  1.00  0.00           O  
ATOM    301  CB  LEU A 352      29.943  60.587   2.231  1.00  0.00           C  
ATOM    302  CG  LEU A 352      28.835  61.205   1.343  1.00  0.00           C  
ATOM    303  CD1 LEU A 352      27.585  61.513   2.134  1.00  0.00           C  
ATOM    304  CD2 LEU A 352      29.306  62.462   0.659  1.00  0.00           C  
ATOM    305  H   LEU A 352      29.648  57.956   1.732  1.00  0.00           H  
ATOM    306  N   GLY A 361      32.514  58.047   2.771  1.00  0.00           N  
ATOM    307  CA  GLY A 361      33.555  57.666   3.704  1.00  0.00           C  
ATOM    308  C   GLY A 361      33.195  57.430   5.170  1.00  0.00           C  
ATOM    309  O   GLY A 361      34.102  57.403   6.020  1.00  0.00           O  
ATOM    310  H   GLY A 361      32.139  57.337   2.205  1.00  0.00           H  
ATOM    311  N   TYR A 362      31.912  57.241   5.476  1.00  0.00           N  
ATOM    312  CA  TYR A 362      31.447  57.013   6.849  1.00  0.00           C  
ATOM    313  C   TYR A 362      31.349  55.537   7.218  1.00  0.00           C  
ATOM    314  O   TYR A 362      30.802  54.751   6.461  1.00  0.00           O  
ATOM    315  CB  TYR A 362      30.046  57.601   7.032  1.00  0.00           C  
ATOM    316  CG  TYR A 362      29.956  59.102   7.012  1.00  0.00           C  
ATOM    317  CD1 TYR A 362      30.237  59.826   5.867  1.00  0.00           C  
ATOM    318  CD2 TYR A 362      29.537  59.793   8.137  1.00  0.00           C  
ATOM    319  CE1 TYR A 362      30.097  61.218   5.853  1.00  0.00           C  
ATOM    320  CE2 TYR A 362      29.400  61.168   8.132  1.00  0.00           C  
ATOM    321  CZ  TYR A 362      29.674  61.878   6.989  1.00  0.00           C  
ATOM    322  OH  TYR A 362      29.511  63.245   6.992  1.00  0.00           O  
ATOM    323  H   TYR A 362      31.251  57.243   4.749  1.00  0.00           H  
ATOM    324 HH   TYR A 362      29.218  63.523   7.871  1.00  0.00           H  
ATOM    325  N   GLN A 363      31.805  55.160   8.407  1.00  0.00           N  
ATOM    326  CA  GLN A 363      31.702  53.761   8.833  1.00  0.00           C  
ATOM    327  C   GLN A 363      30.580  53.614   9.841  1.00  0.00           C  
ATOM    328  O   GLN A 363      30.343  54.506  10.660  1.00  0.00           O  
ATOM    329  CB  GLN A 363      33.007  53.269   9.424  1.00  0.00           C  
ATOM    330  CG  GLN A 363      34.022  52.916   8.378  1.00  0.00           C  
ATOM    331  CD  GLN A 363      35.366  52.499   8.954  1.00  0.00           C  
ATOM    332  OE1 GLN A 363      36.176  53.337   9.334  1.00  0.00           O  
ATOM    333  NE2 GLN A 363      35.619  51.196   8.987  1.00  0.00           N  
ATOM    334  H   GLN A 363      32.210  55.824   9.022  1.00  0.00           H  
ATOM    335 HE21 GLN A 363      36.511  50.979   9.344  1.00  0.00           H  
ATOM    336 HE22 GLN A 363      34.954  50.568   8.650  1.00  0.00           H  
ATOM    337  N   ALA A 364      29.865  52.501   9.747  1.00  0.00           N  
ATOM    338  CA  ALA A 364      28.750  52.224  10.635  1.00  0.00           C  
ATOM    339  C   ALA A 364      29.179  51.448  11.869  1.00  0.00           C  
ATOM    340  O   ALA A 364      29.780  50.380  11.752  1.00  0.00           O  
ATOM    341  CB  ALA A 364      27.672  51.443   9.880  1.00  0.00           C  
ATOM    342  H   ALA A 364      30.110  51.831   9.087  1.00  0.00           H  
ATOM    343  N   VAL A 365      28.900  51.997  13.048  1.00  0.00           N  
ATOM    344  CA  VAL A 365      29.199  51.313  14.319  1.00  0.00           C  
ATOM    345  C   VAL A 365      27.943  51.405  15.155  1.00  0.00           C  
ATOM    346  O   VAL A 365      27.284  52.426  15.138  1.00  0.00           O  
ATOM    347  CB  VAL A 365      30.339  51.972  15.148  1.00  0.00           C  
ATOM    348  CG1 VAL A 365      31.640  51.817  14.449  1.00  0.00           C  
ATOM    349  CG2 VAL A 365      30.051  53.437  15.401  1.00  0.00           C  
ATOM    350  H   VAL A 365      28.456  52.876  13.097  1.00  0.00           H  
ATOM    351  N   GLU A 366      27.624  50.346  15.885  1.00  0.00           N  
ATOM    352  CA  GLU A 366      26.437  50.314  16.731  1.00  0.00           C  
ATOM    353  C   GLU A 366      26.779  50.485  18.199  1.00  0.00           C  
ATOM    354  O   GLU A 366      27.926  50.309  18.589  1.00  0.00           O  
ATOM    355  CB  GLU A 366      25.709  48.999  16.546  1.00  0.00           C  
ATOM    356  CG  GLU A 366      25.129  48.835  15.165  1.00  0.00           C  
ATOM    357  CD  GLU A 366      23.833  48.045  15.160  1.00  0.00           C  
ATOM    358  OE1 GLU A 366      22.879  48.475  15.853  1.00  0.00           O  
ATOM    359  OE2 GLU A 366      23.764  47.009  14.459  1.00  0.00           O  
ATOM    360  H   GLU A 366      28.226  49.584  15.891  1.00  0.00           H  
ATOM    361  N   GLY A 368      25.782  50.818  19.013  1.00  0.00           N  
ATOM    362  CA  GLY A 368      26.002  50.985  20.442  1.00  0.00           C  
ATOM    363  C   GLY A 368      24.949  50.250  21.270  1.00  0.00           C  
ATOM    364  O   GLY A 368      23.977  49.723  20.723  1.00  0.00           O  
ATOM    365  H   GLY A 368      24.853  50.932  18.719  1.00  0.00           H  
ATOM    366  N   PRO A 370      25.104  50.196  22.602  1.00  0.00           N  
ATOM    367  CA  PRO A 370      24.120  49.503  23.440  1.00  0.00           C  
ATOM    368  C   PRO A 370      22.801  50.276  23.571  1.00  0.00           C  
ATOM    369  O   PRO A 370      22.775  51.526  23.533  1.00  0.00           O  
ATOM    370  CB  PRO A 370      24.831  49.424  24.782  1.00  0.00           C  
ATOM    371  CG  PRO A 370      25.567  50.736  24.814  1.00  0.00           C  
ATOM    372  CD  PRO A 370      26.157  50.814  23.429  1.00  0.00           C  
ATOM    373  N   GLU A 371      21.716  49.519  23.737  1.00  0.00           N  
ATOM    374  CA  GLU A 371      20.392  50.092  23.919  1.00  0.00           C  
ATOM    375  C   GLU A 371      20.183  50.551  25.373  1.00  0.00           C  
ATOM    376  O   GLU A 371      19.525  51.567  25.627  1.00  0.00           O  
ATOM    377  CB  GLU A 371      19.356  49.068  23.525  1.00  0.00           C  
ATOM    378  CG  GLU A 371      19.516  48.636  22.104  1.00  0.00           C  
ATOM    379  CD  GLU A 371      18.472  47.662  21.675  1.00  0.00           C  
ATOM    380  OE1 GLU A 371      17.650  47.223  22.519  1.00  0.00           O  
ATOM    381  OE2 GLU A 371      18.476  47.334  20.473  1.00  0.00           O  
ATOM    382  H   GLU A 371      21.818  48.563  23.726  1.00  0.00           H  
ATOM    383  N   VAL A 372      20.734  49.790  26.323  1.00  0.00           N  
ATOM    384  CA  VAL A 372      20.650  50.131  27.739  1.00  0.00           C  
ATOM    385  C   VAL A 372      21.884  50.953  28.064  1.00  0.00           C  
ATOM    386  O   VAL A 372      23.002  50.446  27.978  1.00  0.00           O  
ATOM    387  CB  VAL A 372      20.591  48.865  28.610  1.00  0.00           C  
ATOM    388  CG1 VAL A 372      21.029  49.167  30.008  1.00  0.00           C  
ATOM    389  CG2 VAL A 372      19.168  48.350  28.647  1.00  0.00           C  
ATOM    390  H   VAL A 372      21.256  48.995  26.101  1.00  0.00           H  
ATOM    391  N   GLU A 373      21.676  52.221  28.409  1.00  0.00           N  
ATOM    392  CA  GLU A 373      22.772  53.145  28.718  1.00  0.00           C  
ATOM    393  C   GLU A 373      22.765  53.694  30.123  1.00  0.00           C  
ATOM    394  O   GLU A 373      21.785  53.594  30.850  1.00  0.00           O  
ATOM    395  CB  GLU A 373      22.698  54.366  27.816  1.00  0.00           C  
ATOM    396  CG  GLU A 373      23.481  54.275  26.560  1.00  0.00           C  
ATOM    397  CD  GLU A 373      24.970  54.427  26.764  1.00  0.00           C  
ATOM    398  OE1 GLU A 373      25.457  54.317  27.911  1.00  0.00           O  
ATOM    399  OE2 GLU A 373      25.658  54.650  25.747  1.00  0.00           O  
ATOM    400  H   GLU A 373      20.750  52.533  28.495  1.00  0.00           H  
ATOM    401  N   SER A 374      23.839  54.397  30.433  1.00  0.00           N  
ATOM    402  CA  SER A 374      24.000  55.048  31.707  1.00  0.00           C  
ATOM    403  C   SER A 374      23.715  56.544  31.500  1.00  0.00           C  
ATOM    404  O   SER A 374      24.037  57.114  30.474  1.00  0.00           O  
ATOM    405  CB  SER A 374      25.429  54.846  32.185  1.00  0.00           C  
ATOM    406  OG  SER A 374      25.924  56.016  32.817  1.00  0.00           O  
ATOM    407  H   SER A 374      24.545  54.503  29.779  1.00  0.00           H  
ATOM    408 HG   SER A 374      26.044  56.693  32.153  1.00  0.00           H  
ATOM    409  N   GLU A 375      23.176  57.196  32.508  1.00  0.00           N  
ATOM    410  CA  GLU A 375      22.854  58.608  32.444  1.00  0.00           C  
ATOM    411  C   GLU A 375      24.055  59.488  32.055  1.00  0.00           C  
ATOM    412  O   GLU A 375      23.892  60.573  31.476  1.00  0.00           O  
ATOM    413  CB  GLU A 375      22.318  59.014  33.815  1.00  0.00           C  
ATOM    414  CG  GLU A 375      21.842  60.450  33.972  1.00  0.00           C  
ATOM    415  CD  GLU A 375      21.365  60.740  35.395  1.00  0.00           C  
ATOM    416  OE1 GLU A 375      21.649  59.918  36.306  1.00  0.00           O  
ATOM    417  OE2 GLU A 375      20.713  61.788  35.603  1.00  0.00           O  
ATOM    418  H   GLU A 375      22.949  56.686  33.318  1.00  0.00           H  
ATOM    419  N   PHE A 376      25.264  59.025  32.358  1.00  0.00           N  
ATOM    420  CA  PHE A 376      26.467  59.806  32.061  1.00  0.00           C  
ATOM    421  C   PHE A 376      26.652  59.991  30.578  1.00  0.00           C  
ATOM    422  O   PHE A 376      26.750  61.112  30.106  1.00  0.00           O  
ATOM    423  CB  PHE A 376      27.706  59.147  32.674  1.00  0.00           C  
ATOM    424  CG  PHE A 376      29.014  59.753  32.228  1.00  0.00           C  
ATOM    425  CD1 PHE A 376      29.357  61.041  32.585  1.00  0.00           C  
ATOM    426  CD2 PHE A 376      29.908  59.018  31.457  1.00  0.00           C  
ATOM    427  CE1 PHE A 376      30.575  61.593  32.184  1.00  0.00           C  
ATOM    428  CE2 PHE A 376      31.117  59.565  31.056  1.00  0.00           C  
ATOM    429  CZ  PHE A 376      31.452  60.852  31.421  1.00  0.00           C  
ATOM    430  H   PHE A 376      25.319  58.176  32.841  1.00  0.00           H  
ATOM    431  N   PHE A 377      26.696  58.880  29.853  1.00  0.00           N  
ATOM    432  CA  PHE A 377      26.869  58.896  28.407  1.00  0.00           C  
ATOM    433  C   PHE A 377      25.657  59.424  27.665  1.00  0.00           C  
ATOM    434  O   PHE A 377      25.796  60.027  26.613  1.00  0.00           O  
ATOM    435  CB  PHE A 377      27.168  57.491  27.901  1.00  0.00           C  
ATOM    436  CG  PHE A 377      28.525  56.978  28.300  1.00  0.00           C  
ATOM    437  CD1 PHE A 377      29.671  57.685  27.983  1.00  0.00           C  
ATOM    438  CD2 PHE A 377      28.657  55.786  28.981  1.00  0.00           C  
ATOM    439  CE1 PHE A 377      30.923  57.225  28.331  1.00  0.00           C  
ATOM    440  CE2 PHE A 377      29.920  55.317  29.334  1.00  0.00           C  
ATOM    441  CZ  PHE A 377      31.053  56.049  29.002  1.00  0.00           C  
ATOM    442  H   PHE A 377      26.605  58.021  30.296  1.00  0.00           H  
ATOM    443  N   ASN A 378      24.468  59.233  28.220  1.00  0.00           N  
ATOM    444  CA  ASN A 378      23.269  59.659  27.529  1.00  0.00           C  
ATOM    445  C   ASN A 378      22.869  61.097  27.765  1.00  0.00           C  
ATOM    446  O   ASN A 378      22.200  61.717  26.928  1.00  0.00           O  
ATOM    447  CB  ASN A 378      22.118  58.742  27.904  1.00  0.00           C  
ATOM    448  CG  ASN A 378      20.853  59.062  27.152  1.00  0.00           C  
ATOM    449  OD1 ASN A 378      20.526  58.398  26.183  1.00  0.00           O  
ATOM    450  ND2 ASN A 378      20.122  60.077  27.600  1.00  0.00           N  
ATOM    451  H   ASN A 378      24.394  58.786  29.087  1.00  0.00           H  
ATOM    452 HD21 ASN A 378      19.290  60.333  27.155  1.00  0.00           H  
ATOM    453 HD22 ASN A 378      20.437  60.562  28.389  1.00  0.00           H  
ATOM    454  N   PHE A 388      23.268  61.636  28.906  1.00  0.00           N  
ATOM    455  CA  PHE A 388      22.880  62.983  29.241  1.00  0.00           C  
ATOM    456  C   PHE A 388      24.048  63.850  29.669  1.00  0.00           C  
ATOM    457  O   PHE A 388      24.384  64.853  29.025  1.00  0.00           O  
ATOM    458  CB  PHE A 388      21.846  62.941  30.364  1.00  0.00           C  
ATOM    459  CG  PHE A 388      20.439  62.666  29.903  1.00  0.00           C  
ATOM    460  CD1 PHE A 388      19.840  63.456  28.924  1.00  0.00           C  
ATOM    461  CD2 PHE A 388      19.690  61.643  30.478  1.00  0.00           C  
ATOM    462  CE1 PHE A 388      18.515  63.225  28.530  1.00  0.00           C  
ATOM    463  CE2 PHE A 388      18.364  61.407  30.090  1.00  0.00           C  
ATOM    464  CZ  PHE A 388      17.781  62.199  29.118  1.00  0.00           C  
ATOM    465  H   PHE A 388      23.829  61.143  29.537  1.00  0.00           H  
ATOM    466  N   ASP A 389      24.709  63.444  30.733  1.00  0.00           N  
ATOM    467  CA  ASP A 389      25.793  64.253  31.240  1.00  0.00           C  
ATOM    468  C   ASP A 389      26.917  64.617  30.297  1.00  0.00           C  
ATOM    469  O   ASP A 389      27.257  65.784  30.192  1.00  0.00           O  
ATOM    470  CB  ASP A 389      26.322  63.660  32.535  1.00  0.00           C  
ATOM    471  CG  ASP A 389      25.249  63.560  33.599  1.00  0.00           C  
ATOM    472  OD1 ASP A 389      24.360  64.445  33.664  1.00  0.00           O  
ATOM    473  OD2 ASP A 389      25.289  62.582  34.367  1.00  0.00           O  
ATOM    474  H   ASP A 389      24.454  62.605  31.172  1.00  0.00           H  
ATOM    475  N   ALA A 396      27.513  63.646  29.619  1.00  0.00           N  
ATOM    476  CA  ALA A 396      28.608  63.968  28.713  1.00  0.00           C  
ATOM    477  C   ALA A 396      28.134  64.842  27.566  1.00  0.00           C  
ATOM    478  O   ALA A 396      28.850  65.745  27.153  1.00  0.00           O  
ATOM    479  CB  ALA A 396      29.289  62.723  28.208  1.00  0.00           C  
ATOM    480  H   ALA A 396      27.222  62.741  29.724  1.00  0.00           H  
ATOM    481  N   LEU A 397      26.904  64.630  27.098  1.00  0.00           N  
ATOM    482  CA  LEU A 397      26.348  65.438  26.006  1.00  0.00           C  
ATOM    483  C   LEU A 397      25.729  66.752  26.461  1.00  0.00           C  
ATOM    484  O   LEU A 397      24.699  67.142  25.934  1.00  0.00           O  
ATOM    485  CB  LEU A 397      25.283  64.664  25.242  1.00  0.00           C  
ATOM    486  CG  LEU A 397      25.780  63.362  24.656  1.00  0.00           C  
ATOM    487  CD1 LEU A 397      24.584  62.520  24.243  1.00  0.00           C  
ATOM    488  CD2 LEU A 397      26.687  63.660  23.484  1.00  0.00           C  
ATOM    489  H   LEU A 397      26.350  63.926  27.500  1.00  0.00           H  
ATOM    490  N   ASN A 398      26.338  67.412  27.441  1.00  0.00           N  
ATOM    491  CA  ASN A 398      25.877  68.696  27.982  1.00  0.00           C  
ATOM    492  C   ASN A 398      24.401  68.875  28.409  1.00  0.00           C  
ATOM    493  O   ASN A 398      23.915  70.003  28.487  1.00  0.00           O  
ATOM    494  CB  ASN A 398      26.295  69.821  27.040  1.00  0.00           C  
ATOM    495  CG  ASN A 398      26.520  71.146  27.762  1.00  0.00           C  
ATOM    496  OD1 ASN A 398      27.051  71.201  28.886  1.00  0.00           O  
ATOM    497  ND2 ASN A 398      26.140  72.230  27.104  1.00  0.00           N  
ATOM    498  H   ASN A 398      27.157  67.041  27.837  1.00  0.00           H  
ATOM    499 HD21 ASN A 398      26.223  73.086  27.557  1.00  0.00           H  
ATOM    500 HD22 ASN A 398      25.758  72.109  26.203  1.00  0.00           H  
ATOM    501  N   ILE A 399      23.694  67.782  28.701  1.00  0.00           N  
ATOM    502  CA  ILE A 399      22.290  67.836  29.129  1.00  0.00           C  
ATOM    503  C   ILE A 399      22.236  67.432  30.620  1.00  0.00           C  
ATOM    504  O   ILE A 399      21.989  66.272  30.952  1.00  0.00           O  
ATOM    505  CB  ILE A 399      21.438  66.833  28.328  1.00  0.00           C  
ATOM    506  CG1 ILE A 399      21.757  66.921  26.850  1.00  0.00           C  
ATOM    507  CG2 ILE A 399      19.965  67.130  28.498  1.00  0.00           C  
ATOM    508  CD1 ILE A 399      21.038  65.885  26.051  1.00  0.00           C  
ATOM    509  H   ILE A 399      24.111  66.899  28.634  1.00  0.00           H  
ATOM    510  N   PRO A 400      22.422  68.394  31.539  1.00  0.00           N  
ATOM    511  CA  PRO A 400      22.414  68.164  32.995  1.00  0.00           C  
ATOM    512  C   PRO A 400      21.070  68.071  33.739  1.00  0.00           C  
ATOM    513  O   PRO A 400      20.018  68.436  33.216  1.00  0.00           O  
ATOM    514  CB  PRO A 400      23.208  69.354  33.501  1.00  0.00           C  
ATOM    515  CG  PRO A 400      22.675  70.440  32.632  1.00  0.00           C  
ATOM    516  CD  PRO A 400      22.661  69.817  31.247  1.00  0.00           C  
ATOM    517  N   GLU A 401      21.155  67.664  35.005  1.00  0.00           N  
ATOM    518  CA  GLU A 401      20.001  67.530  35.893  1.00  0.00           C  
ATOM    519  C   GLU A 401      19.208  68.824  36.046  1.00  0.00           C  
ATOM    520  O   GLU A 401      19.781  69.904  36.092  1.00  0.00           O  
ATOM    521  CB  GLU A 401      20.493  67.106  37.278  1.00  0.00           C  
ATOM    522  CG  GLU A 401      20.635  65.595  37.486  1.00  0.00           C  
ATOM    523  CD  GLU A 401      19.379  64.955  38.084  1.00  0.00           C  
ATOM    524  OE1 GLU A 401      19.216  65.019  39.327  1.00  0.00           O  
ATOM    525  OE2 GLU A 401      18.553  64.393  37.320  1.00  0.00           O  
ATOM    526  H   GLU A 401      22.047  67.463  35.349  1.00  0.00           H  
ATOM    527  N   HIS A 402      17.891  68.705  36.171  1.00  0.00           N  
ATOM    528  CA  HIS A 402      16.989  69.861  36.353  1.00  0.00           C  
ATOM    529  C   HIS A 402      17.391  70.976  35.419  1.00  0.00           C  
ATOM    530  O   HIS A 402      17.922  72.009  35.839  1.00  0.00           O  
ATOM    531  CB  HIS A 402      17.027  70.406  37.784  1.00  0.00           C  
ATOM    532  CG  HIS A 402      17.003  69.350  38.839  1.00  0.00           C  
ATOM    533  ND1 HIS A 402      18.112  69.019  39.581  1.00  0.00           N  
ATOM    534  CD2 HIS A 402      16.001  68.557  39.284  1.00  0.00           C  
ATOM    535  CE1 HIS A 402      17.800  68.067  40.440  1.00  0.00           C  
ATOM    536  NE2 HIS A 402      16.523  67.766  40.282  1.00  0.00           N  
ATOM    537  H   HIS A 402      17.515  67.815  36.058  1.00  0.00           H  
ATOM    538  HD1 HIS A 402      19.004  69.433  39.465  1.00  0.00           H  
ATOM    539  HE2 HIS A 402      15.981  67.264  40.925  1.00  0.00           H  
ATOM    540  N   HIS A 483      17.106  70.772  34.154  1.00  0.00           N  
ATOM    541  CA  HIS A 483      17.489  71.721  33.136  1.00  0.00           C  
ATOM    542  C   HIS A 483      16.434  71.506  32.077  1.00  0.00           C  
ATOM    543  O   HIS A 483      16.119  70.360  31.733  1.00  0.00           O  
ATOM    544  CB  HIS A 483      18.896  71.366  32.642  1.00  0.00           C  
ATOM    545  CG  HIS A 483      19.375  72.204  31.502  1.00  0.00           C  
ATOM    546  ND1 HIS A 483      18.691  72.298  30.317  1.00  0.00           N  
ATOM    547  CD2 HIS A 483      20.493  72.947  31.342  1.00  0.00           C  
ATOM    548  CE1 HIS A 483      19.363  73.062  29.474  1.00  0.00           C  
ATOM    549  NE2 HIS A 483      20.465  73.467  30.071  1.00  0.00           N  
ATOM    550  H   HIS A 483      16.573  70.001  33.863  1.00  0.00           H  
ATOM    551  HD1 HIS A 483      17.937  71.677  30.178  1.00  0.00           H  
ATOM    552  HE2 HIS A 483      21.221  73.919  29.597  1.00  0.00           H  
ATOM    553  N   PRO A 484      15.892  72.599  31.537  1.00  0.00           N  
ATOM    554  CA  PRO A 484      14.866  72.595  30.497  1.00  0.00           C  
ATOM    555  C   PRO A 484      15.095  71.557  29.415  1.00  0.00           C  
ATOM    556  O   PRO A 484      14.191  70.816  29.070  1.00  0.00           O  
ATOM    557  CB  PRO A 484      14.895  74.038  30.027  1.00  0.00           C  
ATOM    558  CG  PRO A 484      15.000  74.733  31.381  1.00  0.00           C  
ATOM    559  CD  PRO A 484      16.260  74.003  31.826  1.00  0.00           C  
ATOM    560  N   ALA A 485      16.345  71.481  28.956  1.00  0.00           N  
ATOM    561  CA  ALA A 485      16.761  70.524  27.940  1.00  0.00           C  
ATOM    562  C   ALA A 485      16.363  69.102  28.284  1.00  0.00           C  
ATOM    563  O   ALA A 485      15.886  68.391  27.419  1.00  0.00           O  
ATOM    564  CB  ALA A 485      18.258  70.607  27.747  1.00  0.00           C  
ATOM    565  H   ALA A 485      16.893  72.225  29.277  1.00  0.00           H  
ATOM    566  N   ARG A 486      16.535  68.684  29.534  1.00  0.00           N  
ATOM    567  CA  ARG A 486      16.186  67.325  29.941  1.00  0.00           C  
ATOM    568  C   ARG A 486      14.744  66.986  29.622  1.00  0.00           C  
ATOM    569  O   ARG A 486      14.404  65.811  29.474  1.00  0.00           O  
ATOM    570  CB  ARG A 486      16.413  67.136  31.434  1.00  0.00           C  
ATOM    571  CG  ARG A 486      17.845  66.881  31.812  1.00  0.00           C  
ATOM    572  CD  ARG A 486      18.079  65.423  32.157  1.00  0.00           C  
ATOM    573  NE  ARG A 486      19.459  65.198  32.602  1.00  0.00           N  
ATOM    574  CZ  ARG A 486      19.850  64.172  33.364  1.00  0.00           C  
ATOM    575  NH1 ARG A 486      18.962  63.263  33.780  1.00  0.00           N  
ATOM    576  NH2 ARG A 486      21.134  64.044  33.707  1.00  0.00           N  
ATOM    577  H   ARG A 486      16.875  69.275  30.228  1.00  0.00           H  
ATOM    578 HE   ARG A 486      20.148  65.840  32.335  1.00  0.00           H  
ATOM    579 HH11 ARG A 486      17.999  63.354  33.525  1.00  0.00           H  
ATOM    580 HH12 ARG A 486      19.259  62.490  34.338  1.00  0.00           H  
ATOM    581 HH21 ARG A 486      21.810  64.713  33.388  1.00  0.00           H  
ATOM    582 HH22 ARG A 486      21.421  63.266  34.261  1.00  0.00           H  
ATOM    583  N   ASP A 487      13.912  68.016  29.483  1.00  0.00           N  
ATOM    584  CA  ASP A 487      12.487  67.854  29.205  1.00  0.00           C  
ATOM    585  C   ASP A 487      12.194  67.481  27.758  1.00  0.00           C  
ATOM    586  O   ASP A 487      11.084  67.061  27.425  1.00  0.00           O  
ATOM    587  CB  ASP A 487      11.709  69.125  29.582  1.00  0.00           C  
ATOM    588  CG  ASP A 487      11.687  69.397  31.093  1.00  0.00           C  
ATOM    589  OD1 ASP A 487      12.118  68.523  31.897  1.00  0.00           O  
ATOM    590  OD2 ASP A 487      11.225  70.499  31.478  1.00  0.00           O  
ATOM    591  H   ASP A 487      14.244  68.935  29.538  1.00  0.00           H  
ATOM    592  N   MET A 488      13.180  67.680  26.892  1.00  0.00           N  
ATOM    593  CA  MET A 488      13.018  67.340  25.493  1.00  0.00           C  
ATOM    594  C   MET A 488      12.958  65.801  25.338  1.00  0.00           C  
ATOM    595  O   MET A 488      12.291  65.287  24.444  1.00  0.00           O  
ATOM    596  CB  MET A 488      14.154  67.959  24.655  1.00  0.00           C  
ATOM    597  CG  MET A 488      14.174  69.520  24.603  1.00  0.00           C  
ATOM    598  SD  MET A 488      15.664  70.341  23.806  1.00  0.00           S  
ATOM    599  CE  MET A 488      14.960  71.918  23.229  1.00  0.00           C  
ATOM    600  H   MET A 488      14.023  68.075  27.187  1.00  0.00           H  
ATOM    601  N   TRP A 495      13.579  65.063  26.256  1.00  0.00           N  
ATOM    602  CA  TRP A 495      13.587  63.598  26.185  1.00  0.00           C  
ATOM    603  C   TRP A 495      12.778  62.929  27.291  1.00  0.00           C  
ATOM    604  O   TRP A 495      13.080  63.110  28.470  1.00  0.00           O  
ATOM    605  CB  TRP A 495      15.028  63.077  26.244  1.00  0.00           C  
ATOM    606  CG  TRP A 495      15.858  63.594  25.150  1.00  0.00           C  
ATOM    607  CD1 TRP A 495      15.971  63.070  23.904  1.00  0.00           C  
ATOM    608  CD2 TRP A 495      16.628  64.796  25.156  1.00  0.00           C  
ATOM    609  NE1 TRP A 495      16.753  63.876  23.117  1.00  0.00           N  
ATOM    610  CE2 TRP A 495      17.175  64.952  23.860  1.00  0.00           C  
ATOM    611  CE3 TRP A 495      16.913  65.769  26.127  1.00  0.00           C  
ATOM    612  CZ2 TRP A 495      17.991  66.038  23.503  1.00  0.00           C  
ATOM    613  CZ3 TRP A 495      17.728  66.853  25.773  1.00  0.00           C  
ATOM    614  CH2 TRP A 495      18.255  66.976  24.470  1.00  0.00           C  
ATOM    615  H   TRP A 495      14.012  65.492  27.022  1.00  0.00           H  
ATOM    616  HE1 TRP A 495      16.894  63.662  22.171  1.00  0.00           H  
ATOM    617  N   ASP A 496      11.783  62.126  26.920  1.00  0.00           N  
ATOM    618  CA  ASP A 496      10.957  61.422  27.913  1.00  0.00           C  
ATOM    619  C   ASP A 496      11.584  60.065  28.232  1.00  0.00           C  
ATOM    620  O   ASP A 496      11.208  59.053  27.670  1.00  0.00           O  
ATOM    621  CB  ASP A 496       9.532  61.221  27.388  1.00  0.00           C  
ATOM    622  CG  ASP A 496       8.722  62.517  27.348  1.00  0.00           C  
ATOM    623  OD1 ASP A 496       8.802  63.261  26.328  1.00  0.00           O  
ATOM    624  OD2 ASP A 496       7.990  62.766  28.337  1.00  0.00           O  
ATOM    625  H   ASP A 496      11.592  62.009  25.970  1.00  0.00           H  
ATOM    626  N   THR A 497      12.497  60.051  29.184  1.00  0.00           N  
ATOM    627  CA  THR A 497      13.231  58.857  29.553  1.00  0.00           C  
ATOM    628  C   THR A 497      12.521  57.715  30.264  1.00  0.00           C  
ATOM    629  O   THR A 497      11.686  57.943  31.135  1.00  0.00           O  
ATOM    630  CB  THR A 497      14.416  59.263  30.408  1.00  0.00           C  
ATOM    631  OG1 THR A 497      15.061  60.399  29.799  1.00  0.00           O  
ATOM    632  CG2 THR A 497      15.400  58.093  30.564  1.00  0.00           C  
ATOM    633  H   THR A 497      12.708  60.885  29.648  1.00  0.00           H  
ATOM    634  HG1 THR A 497      15.381  60.168  28.922  1.00  0.00           H  
ATOM    635  N   PHE A 498      12.872  56.483  29.890  1.00  0.00           N  
ATOM    636  CA  PHE A 498      12.342  55.281  30.532  1.00  0.00           C  
ATOM    637  C   PHE A 498      13.470  54.934  31.503  1.00  0.00           C  
ATOM    638  O   PHE A 498      14.568  54.627  31.042  1.00  0.00           O  
ATOM    639  CB  PHE A 498      12.256  54.113  29.534  1.00  0.00           C  
ATOM    640  CG  PHE A 498      10.937  53.985  28.823  1.00  0.00           C  
ATOM    641  CD1 PHE A 498       9.786  53.669  29.516  1.00  0.00           C  
ATOM    642  CD2 PHE A 498      10.861  54.127  27.450  1.00  0.00           C  
ATOM    643  CE1 PHE A 498       8.590  53.494  28.847  1.00  0.00           C  
ATOM    644  CE2 PHE A 498       9.677  53.955  26.788  1.00  0.00           C  
ATOM    645  CZ  PHE A 498       8.539  53.636  27.487  1.00  0.00           C  
ATOM    646  H   PHE A 498      13.557  56.391  29.206  1.00  0.00           H  
ATOM    647  N   TRP A 499      13.275  55.031  32.815  1.00  0.00           N  
ATOM    648  CA  TRP A 499      14.377  54.655  33.702  1.00  0.00           C  
ATOM    649  C   TRP A 499      14.312  53.162  33.998  1.00  0.00           C  
ATOM    650  O   TRP A 499      13.240  52.540  33.901  1.00  0.00           O  
ATOM    651  CB  TRP A 499      14.383  55.483  34.968  1.00  0.00           C  
ATOM    652  CG  TRP A 499      14.598  56.918  34.685  1.00  0.00           C  
ATOM    653  CD1 TRP A 499      13.637  57.855  34.441  1.00  0.00           C  
ATOM    654  CD2 TRP A 499      15.856  57.585  34.552  1.00  0.00           C  
ATOM    655  NE1 TRP A 499      14.220  59.062  34.155  1.00  0.00           N  
ATOM    656  CE2 TRP A 499      15.582  58.926  34.213  1.00  0.00           C  
ATOM    657  CE3 TRP A 499      17.189  57.179  34.674  1.00  0.00           C  
ATOM    658  CZ2 TRP A 499      16.598  59.871  33.993  1.00  0.00           C  
ATOM    659  CZ3 TRP A 499      18.202  58.118  34.456  1.00  0.00           C  
ATOM    660  CH2 TRP A 499      17.895  59.453  34.116  1.00  0.00           C  
ATOM    661  H   TRP A 499      12.403  55.279  33.192  1.00  0.00           H  
ATOM    662  HE1 TRP A 499      13.738  59.892  33.938  1.00  0.00           H  
ATOM    663  N   LEU A 500      15.461  52.583  34.323  1.00  0.00           N  
ATOM    664  CA  LEU A 500      15.565  51.148  34.588  1.00  0.00           C  
ATOM    665  C   LEU A 500      16.080  50.828  35.972  1.00  0.00           C  
ATOM    666  O   LEU A 500      16.929  51.546  36.517  1.00  0.00           O  
ATOM    667  CB  LEU A 500      16.540  50.493  33.605  1.00  0.00           C  
ATOM    668  CG  LEU A 500      16.135  50.382  32.151  1.00  0.00           C  
ATOM    669  CD1 LEU A 500      17.331  49.892  31.366  1.00  0.00           C  
ATOM    670  CD2 LEU A 500      14.966  49.429  32.010  1.00  0.00           C  
ATOM    671  H   LEU A 500      16.266  53.129  34.411  1.00  0.00           H  
ATOM    672  N   THR A 501      15.635  49.686  36.483  1.00  0.00           N  
ATOM    673  CA  THR A 501      16.055  49.196  37.781  1.00  0.00           C  
ATOM    674  C   THR A 501      16.368  47.732  37.547  1.00  0.00           C  
ATOM    675  O   THR A 501      15.718  47.084  36.725  1.00  0.00           O  
ATOM    676  CB  THR A 501      14.933  49.323  38.851  1.00  0.00           C  
ATOM    677  OG1 THR A 501      15.468  49.036  40.150  1.00  0.00           O  
ATOM    678  CG2 THR A 501      13.789  48.357  38.570  1.00  0.00           C  
ATOM    679  H   THR A 501      15.003  49.124  35.983  1.00  0.00           H  
ATOM    680  HG1 THR A 501      15.802  48.141  40.196  1.00  0.00           H  
ATOM    681  N   GLY A 502      17.380  47.215  38.224  1.00  0.00           N  
ATOM    682  CA  GLY A 502      17.709  45.822  38.037  1.00  0.00           C  
ATOM    683  C   GLY A 502      19.056  45.526  38.631  1.00  0.00           C  
ATOM    684  O   GLY A 502      20.046  46.185  38.334  1.00  0.00           O  
ATOM    685  H   GLY A 502      17.976  47.775  38.772  1.00  0.00           H  
ATOM    686  N   GLU A 546      19.102  44.498  39.454  1.00  0.00           N  
ATOM    687  CA  GLU A 546      20.339  44.143  40.109  1.00  0.00           C  
ATOM    688  C   GLU A 546      21.058  43.070  39.328  1.00  0.00           C  
ATOM    689  O   GLU A 546      20.434  42.239  38.667  1.00  0.00           O  
ATOM    690  CB  GLU A 546      20.065  43.656  41.540  1.00  0.00           C  
ATOM    691  CG  GLU A 546      19.215  44.613  42.408  1.00  0.00           C  
ATOM    692  CD  GLU A 546      17.709  44.285  42.400  1.00  0.00           C  
ATOM    693  OE1 GLU A 546      17.303  43.356  43.144  1.00  0.00           O  
ATOM    694  OE2 GLU A 546      16.935  44.964  41.672  1.00  0.00           O  
ATOM    695  H   GLU A 546      18.312  43.924  39.534  1.00  0.00           H  
ATOM    696  N   GLY A 571      22.381  43.109  39.401  1.00  0.00           N  
ATOM    697  CA  GLY A 571      23.177  42.107  38.725  1.00  0.00           C  
ATOM    698  C   GLY A 571      23.295  42.259  37.224  1.00  0.00           C  
ATOM    699  O   GLY A 571      23.469  41.262  36.518  1.00  0.00           O  
ATOM    700  H   GLY A 571      22.816  43.825  39.903  1.00  0.00           H  
ATOM    701  N   PHE A 572      23.166  43.494  36.735  1.00  0.00           N  
ATOM    702  CA  PHE A 572      23.312  43.775  35.312  1.00  0.00           C  
ATOM    703  C   PHE A 572      24.612  44.573  35.156  1.00  0.00           C  
ATOM    704  O   PHE A 572      24.827  45.558  35.871  1.00  0.00           O  
ATOM    705  CB  PHE A 572      22.114  44.570  34.767  1.00  0.00           C  
ATOM    706  CG  PHE A 572      22.204  44.855  33.290  1.00  0.00           C  
ATOM    707  CD1 PHE A 572      21.804  43.905  32.362  1.00  0.00           C  
ATOM    708  CD2 PHE A 572      22.749  46.051  32.827  1.00  0.00           C  
ATOM    709  CE1 PHE A 572      21.953  44.144  30.994  1.00  0.00           C  
ATOM    710  CE2 PHE A 572      22.899  46.296  31.469  1.00  0.00           C  
ATOM    711  CZ  PHE A 572      22.503  45.343  30.550  1.00  0.00           C  
ATOM    712  H   PHE A 572      22.999  44.261  37.318  1.00  0.00           H  
ATOM    713  N   ARG A 573      25.489  44.105  34.268  1.00  0.00           N  
ATOM    714  CA  ARG A 573      26.780  44.735  33.992  1.00  0.00           C  
ATOM    715  C   ARG A 573      26.721  45.582  32.715  1.00  0.00           C  
ATOM    716  O   ARG A 573      26.419  45.092  31.623  1.00  0.00           O  
ATOM    717  CB  ARG A 573      27.874  43.661  33.838  1.00  0.00           C  
ATOM    718  CG  ARG A 573      27.841  42.561  34.918  1.00  0.00           C  
ATOM    719  CD  ARG A 573      28.413  41.198  34.450  1.00  0.00           C  
ATOM    720  NE  ARG A 573      27.784  40.060  35.144  1.00  0.00           N  
ATOM    721  CZ  ARG A 573      27.930  38.773  34.809  1.00  0.00           C  
ATOM    722  NH1 ARG A 573      28.701  38.421  33.781  1.00  0.00           N  
ATOM    723  NH2 ARG A 573      27.275  37.829  35.484  1.00  0.00           N  
ATOM    724  H   ARG A 573      25.271  43.307  33.763  1.00  0.00           H  
ATOM    725 HE   ARG A 573      27.209  40.253  35.913  1.00  0.00           H  
ATOM    726 HH11 ARG A 573      29.174  39.121  33.247  1.00  0.00           H  
ATOM    727 HH12 ARG A 573      28.798  37.457  33.536  1.00  0.00           H  
ATOM    728 HH21 ARG A 573      26.673  38.078  36.242  1.00  0.00           H  
ATOM    729 HH22 ARG A 573      27.385  36.869  35.228  1.00  0.00           H  
ATOM    730  N   LEU A 574      26.902  46.879  32.876  1.00  0.00           N  
ATOM    731  CA  LEU A 574      26.928  47.771  31.742  1.00  0.00           C  
ATOM    732  C   LEU A 574      28.395  48.083  31.670  1.00  0.00           C  
ATOM    733  O   LEU A 574      28.986  48.436  32.690  1.00  0.00           O  
ATOM    734  CB  LEU A 574      26.184  49.049  32.054  1.00  0.00           C  
ATOM    735  CG  LEU A 574      26.505  50.118  31.029  1.00  0.00           C  
ATOM    736  CD1 LEU A 574      25.945  49.692  29.691  1.00  0.00           C  
ATOM    737  CD2 LEU A 574      25.934  51.450  31.468  1.00  0.00           C  
ATOM    738  H   LEU A 574      27.026  47.254  33.773  1.00  0.00           H  
ATOM    739  N   GLU A 575      29.008  47.925  30.507  1.00  0.00           N  
ATOM    740  CA  GLU A 575      30.429  48.221  30.407  1.00  0.00           C  
ATOM    741  C   GLU A 575      30.724  49.386  29.472  1.00  0.00           C  
ATOM    742  O   GLU A 575      30.101  49.530  28.431  1.00  0.00           O  
ATOM    743  CB  GLU A 575      31.212  46.970  30.012  1.00  0.00           C  
ATOM    744  CG  GLU A 575      30.630  46.218  28.813  1.00  0.00           C  
ATOM    745  CD  GLU A 575      31.254  44.838  28.593  1.00  0.00           C  
ATOM    746  OE1 GLU A 575      32.399  44.608  29.058  1.00  0.00           O  
ATOM    747  OE2 GLU A 575      30.591  43.985  27.953  1.00  0.00           O  
ATOM    748  H   GLU A 575      28.540  47.643  29.702  1.00  0.00           H  
ATOM    749  N   GLY A 576      31.626  50.255  29.907  1.00  0.00           N  
ATOM    750  CA  GLY A 576      31.999  51.419  29.127  1.00  0.00           C  
ATOM    751  C   GLY A 576      32.802  51.098  27.886  1.00  0.00           C  
ATOM    752  O   GLY A 576      33.127  49.937  27.645  1.00  0.00           O  
ATOM    753  H   GLY A 576      31.992  50.136  30.786  1.00  0.00           H  
ATOM    754  N   PRO A 577      33.237  52.129  27.146  1.00  0.00           N  
ATOM    755  CA  PRO A 577      34.017  52.110  25.907  1.00  0.00           C  
ATOM    756  C   PRO A 577      35.188  51.157  25.942  1.00  0.00           C  
ATOM    757  O   PRO A 577      35.420  50.406  25.005  1.00  0.00           O  
ATOM    758  CB  PRO A 577      34.531  53.528  25.816  1.00  0.00           C  
ATOM    759  CG  PRO A 577      33.469  54.302  26.467  1.00  0.00           C  
ATOM    760  CD  PRO A 577      33.160  53.497  27.673  1.00  0.00           C  
ATOM    761  N   LEU A 578      35.966  51.226  27.009  1.00  0.00           N  
ATOM    762  CA  LEU A 578      37.131  50.368  27.131  1.00  0.00           C  
ATOM    763  C   LEU A 578      36.879  49.167  28.037  1.00  0.00           C  
ATOM    764  O   LEU A 578      37.739  48.802  28.840  1.00  0.00           O  
ATOM    765  CB  LEU A 578      38.319  51.191  27.637  1.00  0.00           C  
ATOM    766  CG  LEU A 578      38.706  52.386  26.762  1.00  0.00           C  
ATOM    767  CD1 LEU A 578      39.863  53.152  27.375  1.00  0.00           C  
ATOM    768  CD2 LEU A 578      39.075  51.895  25.388  1.00  0.00           C  
ATOM    769  H   LEU A 578      35.769  51.874  27.709  1.00  0.00           H  
ATOM    770  N   GLY A 648      35.684  48.589  27.954  1.00  0.00           N  
ATOM    771  CA  GLY A 648      35.359  47.430  28.776  1.00  0.00           C  
ATOM    772  C   GLY A 648      35.338  47.632  30.289  1.00  0.00           C  
ATOM    773  O   GLY A 648      35.219  46.667  31.048  1.00  0.00           O  
ATOM    774  H   GLY A 648      35.000  48.939  27.343  1.00  0.00           H  
ATOM    775  N   GLU A 649      35.486  48.877  30.725  1.00  0.00           N  
ATOM    776  CA  GLU A 649      35.461  49.209  32.140  1.00  0.00           C  
ATOM    777  C   GLU A 649      34.009  49.181  32.640  1.00  0.00           C  
ATOM    778  O   GLU A 649      33.076  49.287  31.846  1.00  0.00           O  
ATOM    779  CB  GLU A 649      36.071  50.596  32.375  1.00  0.00           C  
ATOM    780  CG  GLU A 649      35.130  51.773  32.121  1.00  0.00           C  
ATOM    781  CD  GLU A 649      35.001  52.190  30.656  1.00  0.00           C  
ATOM    782  OE1 GLU A 649      35.363  51.423  29.748  1.00  0.00           O  
ATOM    783  OE2 GLU A 649      34.529  53.310  30.405  1.00  0.00           O  
ATOM    784  H   GLU A 649      35.647  49.525  30.031  1.00  0.00           H  
ATOM    785  N   GLU A 650      33.825  48.976  33.941  1.00  0.00           N  
ATOM    786  CA  GLU A 650      32.491  48.954  34.536  1.00  0.00           C  
ATOM    787  C   GLU A 650      32.172  50.417  34.680  1.00  0.00           C  
ATOM    788  O   GLU A 650      32.910  51.149  35.341  1.00  0.00           O  
ATOM    789  CB  GLU A 650      32.495  48.299  35.932  1.00  0.00           C  
ATOM    790  CG  GLU A 650      32.571  46.748  35.970  1.00  0.00           C  
ATOM    791  CD  GLU A 650      31.195  46.059  36.071  1.00  0.00           C  
ATOM    792  OE1 GLU A 650      30.521  46.201  37.125  1.00  0.00           O  
ATOM    793  OE2 GLU A 650      30.799  45.358  35.104  1.00  0.00           O  
ATOM    794  H   GLU A 650      34.604  48.864  34.515  1.00  0.00           H  
ATOM    795  N   VAL A 651      31.134  50.860  33.987  1.00  0.00           N  
ATOM    796  CA  VAL A 651      30.725  52.254  34.051  1.00  0.00           C  
ATOM    797  C   VAL A 651      29.607  52.373  35.081  1.00  0.00           C  
ATOM    798  O   VAL A 651      28.694  51.544  35.123  1.00  0.00           O  
ATOM    799  CB  VAL A 651      30.311  52.803  32.650  1.00  0.00           C  
ATOM    800  CG1 VAL A 651      29.553  51.763  31.879  1.00  0.00           C  
ATOM    801  CG2 VAL A 651      29.483  54.080  32.780  1.00  0.00           C  
ATOM    802  H   VAL A 651      30.613  50.197  33.484  1.00  0.00           H  
ATOM    803  N   GLU A 652      29.740  53.350  35.974  1.00  0.00           N  
ATOM    804  CA  GLU A 652      28.746  53.563  37.017  1.00  0.00           C  
ATOM    805  C   GLU A 652      27.874  54.787  36.760  1.00  0.00           C  
ATOM    806  O   GLU A 652      28.377  55.886  36.490  1.00  0.00           O  
ATOM    807  CB  GLU A 652      29.415  53.653  38.405  1.00  0.00           C  
ATOM    808  CG  GLU A 652      29.941  52.304  38.957  1.00  0.00           C  
ATOM    809  CD  GLU A 652      30.174  52.299  40.484  1.00  0.00           C  
ATOM    810  OE1 GLU A 652      30.722  53.293  41.021  1.00  0.00           O  
ATOM    811  OE2 GLU A 652      29.813  51.291  41.145  1.00  0.00           O  
ATOM    812  H   GLU A 652      30.523  53.939  35.942  1.00  0.00           H  
ATOM    813  N   GLY A 653      26.563  54.573  36.839  1.00  0.00           N  
ATOM    814  CA  GLY A 653      25.591  55.634  36.634  1.00  0.00           C  
ATOM    815  C   GLY A 653      24.192  55.081  36.839  1.00  0.00           C  
ATOM    816  O   GLY A 653      24.013  53.896  37.138  1.00  0.00           O  
ATOM    817  H   GLY A 653      26.196  53.682  37.030  1.00  0.00           H  
ATOM    818  N   ARG A 654      23.191  55.938  36.713  1.00  0.00           N  
ATOM    819  CA  ARG A 654      21.819  55.497  36.861  1.00  0.00           C  
ATOM    820  C   ARG A 654      21.430  54.964  35.490  1.00  0.00           C  
ATOM    821  O   ARG A 654      21.584  55.658  34.509  1.00  0.00           O  
ATOM    822  CB  ARG A 654      20.948  56.688  37.259  1.00  0.00           C  
ATOM    823  CG  ARG A 654      19.583  56.300  37.780  1.00  0.00           C  
ATOM    824  CD  ARG A 654      18.938  57.431  38.586  1.00  0.00           C  
ATOM    825  NE  ARG A 654      18.238  58.431  37.776  1.00  0.00           N  
ATOM    826  CZ  ARG A 654      18.511  59.733  37.797  1.00  0.00           C  
ATOM    827  NH1 ARG A 654      19.478  60.205  38.578  1.00  0.00           N  
ATOM    828  NH2 ARG A 654      17.788  60.577  37.073  1.00  0.00           N  
ATOM    829  H   ARG A 654      23.372  56.875  36.513  1.00  0.00           H  
ATOM    830 HE   ARG A 654      17.514  58.140  37.187  1.00  0.00           H  
ATOM    831 HH11 ARG A 654      19.999  59.572  39.152  1.00  0.00           H  
ATOM    832 HH12 ARG A 654      19.687  61.182  38.597  1.00  0.00           H  
ATOM    833 HH21 ARG A 654      17.027  60.248  36.514  1.00  0.00           H  
ATOM    834 HH22 ARG A 654      18.004  61.553  37.104  1.00  0.00           H  
ATOM    835  N   LEU A 655      21.001  53.715  35.406  1.00  0.00           N  
ATOM    836  CA  LEU A 655      20.611  53.110  34.122  1.00  0.00           C  
ATOM    837  C   LEU A 655      19.291  53.619  33.481  1.00  0.00           C  
ATOM    838  O   LEU A 655      18.341  53.986  34.190  1.00  0.00           O  
ATOM    839  CB  LEU A 655      20.515  51.593  34.277  1.00  0.00           C  
ATOM    840  CG  LEU A 655      21.773  50.810  34.618  1.00  0.00           C  
ATOM    841  CD1 LEU A 655      21.409  49.334  34.679  1.00  0.00           C  
ATOM    842  CD2 LEU A 655      22.853  51.057  33.563  1.00  0.00           C  
ATOM    843  H   LEU A 655      20.928  53.186  36.223  1.00  0.00           H  
ATOM    844  N   LEU A 656      19.229  53.574  32.143  1.00  0.00           N  
ATOM    845  CA  LEU A 656      18.074  54.010  31.347  1.00  0.00           C  
ATOM    846  C   LEU A 656      18.120  53.400  29.957  1.00  0.00           C  
ATOM    847  O   LEU A 656      19.128  52.806  29.569  1.00  0.00           O  
ATOM    848  CB  LEU A 656      18.065  55.543  31.188  1.00  0.00           C  
ATOM    849  CG  LEU A 656      19.357  56.320  30.877  1.00  0.00           C  
ATOM    850  CD1 LEU A 656      19.931  55.919  29.553  1.00  0.00           C  
ATOM    851  CD2 LEU A 656      19.094  57.824  30.874  1.00  0.00           C  
ATOM    852  H   LEU A 656      19.996  53.244  31.626  1.00  0.00           H  
ATOM    853  N   LEU A 657      17.000  53.457  29.250  1.00  0.00           N  
ATOM    854  CA  LEU A 657      16.956  52.999  27.866  1.00  0.00           C  
ATOM    855  C   LEU A 657      17.322  54.303  27.106  1.00  0.00           C  
ATOM    856  O   LEU A 657      16.759  55.362  27.418  1.00  0.00           O  
ATOM    857  CB  LEU A 657      15.548  52.528  27.488  1.00  0.00           C  
ATOM    858  CG  LEU A 657      15.111  51.128  27.923  1.00  0.00           C  
ATOM    859  CD1 LEU A 657      13.709  50.863  27.425  1.00  0.00           C  
ATOM    860  CD2 LEU A 657      16.048  50.083  27.355  1.00  0.00           C  
ATOM    861  H   LEU A 657      16.192  53.833  29.651  1.00  0.00           H  
ATOM    862  N   ARG A 658      18.289  54.255  26.176  1.00  0.00           N  
ATOM    863  CA  ARG A 658      18.706  55.467  25.458  1.00  0.00           C  
ATOM    864  C   ARG A 658      17.569  56.203  24.768  1.00  0.00           C  
ATOM    865  O   ARG A 658      16.669  55.586  24.200  1.00  0.00           O  
ATOM    866  CB  ARG A 658      19.841  55.190  24.473  1.00  0.00           C  
ATOM    867  CG  ARG A 658      19.513  54.192  23.399  1.00  0.00           C  
ATOM    868  CD  ARG A 658      20.687  53.921  22.484  1.00  0.00           C  
ATOM    869  NE  ARG A 658      20.264  52.985  21.452  1.00  0.00           N  
ATOM    870  CZ  ARG A 658      21.080  52.384  20.595  1.00  0.00           C  
ATOM    871  NH1 ARG A 658      22.384  52.602  20.631  1.00  0.00           N  
ATOM    872  NH2 ARG A 658      20.586  51.576  19.687  1.00  0.00           N  
ATOM    873  H   ARG A 658      18.697  53.396  25.959  1.00  0.00           H  
ATOM    874 HE   ARG A 658      19.311  52.776  21.428  1.00  0.00           H  
ATOM    875 HH11 ARG A 658      22.767  53.226  21.311  1.00  0.00           H  
ATOM    876 HH12 ARG A 658      22.987  52.148  19.976  1.00  0.00           H  
ATOM    877 HH21 ARG A 658      19.601  51.418  19.660  1.00  0.00           H  
ATOM    878 HH22 ARG A 658      21.185  51.112  19.030  1.00  0.00           H  
ATOM    879  N   THR A 659      17.602  57.526  24.852  1.00  0.00           N  
ATOM    880  CA  THR A 659      16.569  58.348  24.252  1.00  0.00           C  
ATOM    881  C   THR A 659      17.012  58.840  22.889  1.00  0.00           C  
ATOM    882  O   THR A 659      16.287  59.555  22.218  1.00  0.00           O  
ATOM    883  CB  THR A 659      16.270  59.548  25.135  1.00  0.00           C  
ATOM    884  OG1 THR A 659      17.442  60.364  25.258  1.00  0.00           O  
ATOM    885  CG2 THR A 659      15.882  59.078  26.505  1.00  0.00           C  
ATOM    886  H   THR A 659      18.358  57.908  25.343  1.00  0.00           H  
ATOM    887  HG1 THR A 659      18.059  59.788  25.710  1.00  0.00           H  
ATOM    888  N   HIS A 660      18.253  58.527  22.532  1.00  0.00           N  
ATOM    889  CA  HIS A 660      18.846  58.893  21.249  1.00  0.00           C  
ATOM    890  C   HIS A 660      20.142  58.109  21.061  1.00  0.00           C  
ATOM    891  O   HIS A 660      20.614  57.455  21.986  1.00  0.00           O  
ATOM    892  CB  HIS A 660      19.070  60.402  21.131  1.00  0.00           C  
ATOM    893  CG  HIS A 660      19.811  61.030  22.278  1.00  0.00           C  
ATOM    894  ND1 HIS A 660      20.128  62.373  22.303  1.00  0.00           N  
ATOM    895  CD2 HIS A 660      20.271  60.521  23.448  1.00  0.00           C  
ATOM    896  CE1 HIS A 660      20.745  62.665  23.435  1.00  0.00           C  
ATOM    897  NE2 HIS A 660      20.847  61.560  24.147  1.00  0.00           N  
ATOM    898  H   HIS A 660      18.800  57.970  23.126  1.00  0.00           H  
ATOM    899  HD1 HIS A 660      19.963  62.974  21.550  1.00  0.00           H  
ATOM    900  HE2 HIS A 660      21.270  61.510  25.044  1.00  0.00           H  
ATOM    901  N   THR A 661      20.680  58.092  19.856  1.00  0.00           N  
ATOM    902  CA  THR A 661      21.922  57.356  19.618  1.00  0.00           C  
ATOM    903  C   THR A 661      23.187  58.140  19.999  1.00  0.00           C  
ATOM    904  O   THR A 661      24.260  57.556  20.167  1.00  0.00           O  
ATOM    905  CB  THR A 661      22.017  56.977  18.172  1.00  0.00           C  
ATOM    906  OG1 THR A 661      21.440  58.043  17.415  1.00  0.00           O  
ATOM    907  CG2 THR A 661      21.243  55.724  17.906  1.00  0.00           C  
ATOM    908  H   THR A 661      20.251  58.578  19.131  1.00  0.00           H  
ATOM    909  HG1 THR A 661      20.498  58.037  17.569  1.00  0.00           H  
ATOM    910  N   SER A 662      23.040  59.445  20.209  1.00  0.00           N  
ATOM    911  CA  SER A 662      24.160  60.325  20.550  1.00  0.00           C  
ATOM    912  C   SER A 662      25.174  59.788  21.550  1.00  0.00           C  
ATOM    913  O   SER A 662      26.359  60.032  21.377  1.00  0.00           O  
ATOM    914  CB  SER A 662      23.661  61.691  21.023  1.00  0.00           C  
ATOM    915  OG  SER A 662      22.618  62.212  20.204  1.00  0.00           O  
ATOM    916  H   SER A 662      22.165  59.867  20.112  1.00  0.00           H  
ATOM    917 HG   SER A 662      23.035  62.498  19.377  1.00  0.00           H  
ATOM    918  N   PRO A 663      24.738  59.095  22.630  1.00  0.00           N  
ATOM    919  CA  PRO A 663      25.728  58.576  23.578  1.00  0.00           C  
ATOM    920  C   PRO A 663      26.833  57.782  22.905  1.00  0.00           C  
ATOM    921  O   PRO A 663      28.005  57.882  23.285  1.00  0.00           O  
ATOM    922  CB  PRO A 663      24.895  57.667  24.476  1.00  0.00           C  
ATOM    923  CG  PRO A 663      23.706  57.350  23.666  1.00  0.00           C  
ATOM    924  CD  PRO A 663      23.398  58.696  23.081  1.00  0.00           C  
ATOM    925  N   MET A 664      26.471  56.992  21.903  1.00  0.00           N  
ATOM    926  CA  MET A 664      27.472  56.209  21.210  1.00  0.00           C  
ATOM    927  C   MET A 664      28.566  57.095  20.625  1.00  0.00           C  
ATOM    928  O   MET A 664      29.703  56.673  20.492  1.00  0.00           O  
ATOM    929  CB  MET A 664      26.841  55.373  20.117  1.00  0.00           C  
ATOM    930  CG  MET A 664      27.856  54.536  19.378  1.00  0.00           C  
ATOM    931  SD  MET A 664      28.688  53.447  20.495  1.00  0.00           S  
ATOM    932  CE  MET A 664      30.206  53.131  19.608  1.00  0.00           C  
ATOM    933  H   MET A 664      25.532  56.929  21.648  1.00  0.00           H  
ATOM    934  N   GLN A 665      28.239  58.334  20.301  1.00  0.00           N  
ATOM    935  CA  GLN A 665      29.243  59.218  19.755  1.00  0.00           C  
ATOM    936  C   GLN A 665      30.297  59.607  20.811  1.00  0.00           C  
ATOM    937  O   GLN A 665      31.461  59.833  20.495  1.00  0.00           O  
ATOM    938  CB  GLN A 665      28.581  60.419  19.102  1.00  0.00           C  
ATOM    939  CG  GLN A 665      28.610  61.716  19.888  1.00  0.00           C  
ATOM    940  CD  GLN A 665      27.911  62.850  19.135  1.00  0.00           C  
ATOM    941  OE1 GLN A 665      28.197  64.039  19.374  1.00  0.00           O  
ATOM    942  NE2 GLN A 665      27.016  62.480  18.199  1.00  0.00           N  
ATOM    943  H   GLN A 665      27.324  58.637  20.436  1.00  0.00           H  
ATOM    944 HE21 GLN A 665      26.585  63.263  17.743  1.00  0.00           H  
ATOM    945 HE22 GLN A 665      26.825  61.548  18.010  1.00  0.00           H  
ATOM    946  N   VAL A 666      29.917  59.614  22.077  1.00  0.00           N  
ATOM    947  CA  VAL A 666      30.882  59.899  23.128  1.00  0.00           C  
ATOM    948  C   VAL A 666      31.679  58.610  23.343  1.00  0.00           C  
ATOM    949  O   VAL A 666      32.899  58.626  23.451  1.00  0.00           O  
ATOM    950  CB  VAL A 666      30.199  60.292  24.430  1.00  0.00           C  
ATOM    951  CG1 VAL A 666      31.220  60.486  25.500  1.00  0.00           C  
ATOM    952  CG2 VAL A 666      29.453  61.570  24.238  1.00  0.00           C  
ATOM    953  H   VAL A 666      28.985  59.417  22.316  1.00  0.00           H  
ATOM    954  N   ARG A 667      30.997  57.481  23.354  1.00  0.00           N  
ATOM    955  CA  ARG A 667      31.699  56.217  23.539  1.00  0.00           C  
ATOM    956  C   ARG A 667      32.744  56.043  22.434  1.00  0.00           C  
ATOM    957  O   ARG A 667      33.849  55.560  22.675  1.00  0.00           O  
ATOM    958  CB  ARG A 667      30.718  55.030  23.529  1.00  0.00           C  
ATOM    959  CG  ARG A 667      29.524  55.218  24.440  1.00  0.00           C  
ATOM    960  CD  ARG A 667      28.657  53.990  24.466  1.00  0.00           C  
ATOM    961  NE  ARG A 667      29.227  52.913  25.266  1.00  0.00           N  
ATOM    962  CZ  ARG A 667      28.658  52.414  26.365  1.00  0.00           C  
ATOM    963  NH1 ARG A 667      27.501  52.889  26.808  1.00  0.00           N  
ATOM    964  NH2 ARG A 667      29.259  51.440  27.036  1.00  0.00           N  
ATOM    965  H   ARG A 667      30.022  57.518  23.252  1.00  0.00           H  
ATOM    966 HE   ARG A 667      30.080  52.524  24.973  1.00  0.00           H  
ATOM    967 HH11 ARG A 667      27.073  53.634  26.307  1.00  0.00           H  
ATOM    968 HH12 ARG A 667      27.077  52.507  27.625  1.00  0.00           H  
ATOM    969 HH21 ARG A 667      30.133  51.082  26.705  1.00  0.00           H  
ATOM    970 HH22 ARG A 667      28.827  51.061  27.854  1.00  0.00           H  
ATOM    971  N   TYR A 668      32.428  56.478  21.223  1.00  0.00           N  
ATOM    972  CA  TYR A 668      33.387  56.302  20.154  1.00  0.00           C  
ATOM    973  C   TYR A 668      34.590  57.206  20.372  1.00  0.00           C  
ATOM    974  O   TYR A 668      35.728  56.745  20.352  1.00  0.00           O  
ATOM    975  CB  TYR A 668      32.751  56.561  18.781  1.00  0.00           C  
ATOM    976  CG  TYR A 668      33.652  56.187  17.624  1.00  0.00           C  
ATOM    977  CD1 TYR A 668      33.736  54.879  17.188  1.00  0.00           C  
ATOM    978  CD2 TYR A 668      34.439  57.148  16.977  1.00  0.00           C  
ATOM    979  CE1 TYR A 668      34.572  54.518  16.140  1.00  0.00           C  
ATOM    980  CE2 TYR A 668      35.287  56.797  15.922  1.00  0.00           C  
ATOM    981  CZ  TYR A 668      35.341  55.475  15.512  1.00  0.00           C  
ATOM    982  OH  TYR A 668      36.148  55.113  14.458  1.00  0.00           O  
ATOM    983  H   TYR A 668      31.556  56.894  21.059  1.00  0.00           H  
ATOM    984 HH   TYR A 668      36.611  55.902  14.141  1.00  0.00           H  
ATOM    985  N   MET A 669      34.335  58.481  20.625  1.00  0.00           N  
ATOM    986  CA  MET A 669      35.407  59.443  20.805  1.00  0.00           C  
ATOM    987  C   MET A 669      36.389  59.109  21.916  1.00  0.00           C  
ATOM    988  O   MET A 669      37.582  59.432  21.824  1.00  0.00           O  
ATOM    989  CB  MET A 669      34.847  60.852  21.017  1.00  0.00           C  
ATOM    990  CG  MET A 669      34.304  61.511  19.775  1.00  0.00           C  
ATOM    991  SD  MET A 669      34.063  63.262  20.038  1.00  0.00           S  
ATOM    992  CE  MET A 669      32.314  63.303  20.580  1.00  0.00           C  
ATOM    993  H   MET A 669      33.410  58.801  20.695  1.00  0.00           H  
ATOM    994  N   VAL A 670      35.920  58.467  22.978  1.00  0.00           N  
ATOM    995  CA  VAL A 670      36.861  58.183  24.047  1.00  0.00           C  
ATOM    996  C   VAL A 670      37.804  57.051  23.671  1.00  0.00           C  
ATOM    997  O   VAL A 670      38.951  57.038  24.097  1.00  0.00           O  
ATOM    998  CB  VAL A 670      36.167  57.960  25.444  1.00  0.00           C  
ATOM    999  CG1 VAL A 670      34.763  58.492  25.438  1.00  0.00           C  
ATOM   1000  CG2 VAL A 670      36.196  56.511  25.874  1.00  0.00           C  
ATOM   1001  H   VAL A 670      34.974  58.219  23.017  1.00  0.00           H  
ATOM   1002  N   ALA A 671      37.348  56.172  22.787  1.00  0.00           N  
ATOM   1003  CA  ALA A 671      38.122  55.001  22.371  1.00  0.00           C  
ATOM   1004  C   ALA A 671      38.902  55.089  21.058  1.00  0.00           C  
ATOM   1005  O   ALA A 671      39.609  54.134  20.688  1.00  0.00           O  
ATOM   1006  CB  ALA A 671      37.197  53.809  22.309  1.00  0.00           C  
ATOM   1007  H   ALA A 671      36.458  56.331  22.413  1.00  0.00           H  
ATOM   1008  N   HIS A 672      38.740  56.191  20.326  1.00  0.00           N  
ATOM   1009  CA  HIS A 672      39.401  56.344  19.030  1.00  0.00           C  
ATOM   1010  C   HIS A 672      40.008  57.689  18.898  1.00  0.00           C  
ATOM   1011  O   HIS A 672      39.660  58.590  19.630  1.00  0.00           O  
ATOM   1012  CB  HIS A 672      38.400  56.151  17.905  1.00  0.00           C  
ATOM   1013  CG  HIS A 672      37.970  54.732  17.730  1.00  0.00           C  
ATOM   1014  ND1 HIS A 672      36.864  54.208  18.361  1.00  0.00           N  
ATOM   1015  CD2 HIS A 672      38.523  53.714  17.028  1.00  0.00           C  
ATOM   1016  CE1 HIS A 672      36.754  52.926  18.060  1.00  0.00           C  
ATOM   1017  NE2 HIS A 672      37.747  52.603  17.252  1.00  0.00           N  
ATOM   1018  H   HIS A 672      38.227  56.964  20.671  1.00  0.00           H  
ATOM   1019  HD1 HIS A 672      36.263  54.731  18.935  1.00  0.00           H  
ATOM   1020  HE2 HIS A 672      37.919  51.732  16.834  1.00  0.00           H  
ATOM   1021  N   THR A 684      40.941  57.840  17.981  1.00  0.00           N  
ATOM   1022  CA  THR A 684      41.524  59.149  17.838  1.00  0.00           C  
ATOM   1023  C   THR A 684      41.171  59.748  16.486  1.00  0.00           C  
ATOM   1024  O   THR A 684      40.916  59.023  15.526  1.00  0.00           O  
ATOM   1025  CB  THR A 684      43.038  59.151  18.206  1.00  0.00           C  
ATOM   1026  OG1 THR A 684      43.834  59.490  17.081  1.00  0.00           O  
ATOM   1027  CG2 THR A 684      43.464  57.826  18.779  1.00  0.00           C  
ATOM   1028  H   THR A 684      41.229  57.138  17.377  1.00  0.00           H  
ATOM   1029  HG1 THR A 684      43.746  58.901  16.323  1.00  0.00           H  
ATOM   1030  N   PRO A 685      40.999  61.067  16.431  1.00  0.00           N  
ATOM   1031  CA  PRO A 685      40.649  61.758  15.189  1.00  0.00           C  
ATOM   1032  C   PRO A 685      41.778  61.750  14.166  1.00  0.00           C  
ATOM   1033  O   PRO A 685      42.947  61.672  14.537  1.00  0.00           O  
ATOM   1034  CB  PRO A 685      40.299  63.174  15.663  1.00  0.00           C  
ATOM   1035  CG  PRO A 685      41.125  63.363  16.861  1.00  0.00           C  
ATOM   1036  CD  PRO A 685      41.004  62.014  17.561  1.00  0.00           C  
ATOM   1037  N   PRO A 686      41.459  61.981  12.884  1.00  0.00           N  
ATOM   1038  CA  PRO A 686      40.158  62.237  12.248  1.00  0.00           C  
ATOM   1039  C   PRO A 686      39.370  60.987  11.911  1.00  0.00           C  
ATOM   1040  O   PRO A 686      39.934  59.913  11.761  1.00  0.00           O  
ATOM   1041  CB  PRO A 686      40.547  62.952  10.950  1.00  0.00           C  
ATOM   1042  CG  PRO A 686      42.022  63.324  11.140  1.00  0.00           C  
ATOM   1043  CD  PRO A 686      42.538  62.165  11.906  1.00  0.00           C  
ATOM   1044  N   PHE A 687      38.074  61.144  11.706  1.00  0.00           N  
ATOM   1045  CA  PHE A 687      37.227  60.012  11.366  1.00  0.00           C  
ATOM   1046  C   PHE A 687      35.848  60.483  10.990  1.00  0.00           C  
ATOM   1047  O   PHE A 687      35.517  61.661  11.191  1.00  0.00           O  
ATOM   1048  CB  PHE A 687      37.157  59.007  12.523  1.00  0.00           C  
ATOM   1049  CG  PHE A 687      36.594  59.563  13.798  1.00  0.00           C  
ATOM   1050  CD1 PHE A 687      35.249  59.821  13.926  1.00  0.00           C  
ATOM   1051  CD2 PHE A 687      37.411  59.796  14.881  1.00  0.00           C  
ATOM   1052  CE1 PHE A 687      34.727  60.297  15.104  1.00  0.00           C  
ATOM   1053  CE2 PHE A 687      36.890  60.275  16.068  1.00  0.00           C  
ATOM   1054  CZ  PHE A 687      35.546  60.524  16.172  1.00  0.00           C  
ATOM   1055  H   PHE A 687      37.651  62.029  11.791  1.00  0.00           H  
ATOM   1056  N   ARG A 688      35.051  59.580  10.440  1.00  0.00           N  
ATOM   1057  CA  ARG A 688      33.691  59.911  10.064  1.00  0.00           C  
ATOM   1058  C   ARG A 688      32.877  58.671  10.435  1.00  0.00           C  
ATOM   1059  O   ARG A 688      33.215  57.575   9.984  1.00  0.00           O  
ATOM   1060  CB  ARG A 688      33.573  60.117   8.555  1.00  0.00           C  
ATOM   1061  CG  ARG A 688      34.394  61.191   7.883  1.00  0.00           C  
ATOM   1062  CD  ARG A 688      33.925  61.174   6.434  1.00  0.00           C  
ATOM   1063  NE  ARG A 688      34.847  61.727   5.448  1.00  0.00           N  
ATOM   1064  CZ  ARG A 688      36.068  61.296   5.192  1.00  0.00           C  
ATOM   1065  NH1 ARG A 688      36.557  60.305   5.870  1.00  0.00           N  
ATOM   1066  NH2 ARG A 688      36.764  61.915   4.251  1.00  0.00           N  
ATOM   1067  H   ARG A 688      35.375  58.671  10.277  1.00  0.00           H  
ATOM   1068 HE   ARG A 688      34.522  62.522   4.909  1.00  0.00           H  
ATOM   1069 HH11 ARG A 688      36.020  59.886   6.631  1.00  0.00           H  
ATOM   1070 HH12 ARG A 688      37.524  59.986   5.760  1.00  0.00           H  
ATOM   1071 HH21 ARG A 688      36.467  62.652   3.719  1.00  0.00           H  
ATOM   1072 HH22 ARG A 688      37.718  61.563   4.167  1.00  0.00           H  
ATOM   1073  N   ILE A 689      31.850  58.806  11.274  1.00  0.00           N  
ATOM   1074  CA  ILE A 689      31.044  57.645  11.645  1.00  0.00           C  
ATOM   1075  C   ILE A 689      29.559  57.906  11.575  1.00  0.00           C  
ATOM   1076  O   ILE A 689      29.098  59.049  11.667  1.00  0.00           O  
ATOM   1077  CB  ILE A 689      31.336  57.107  13.054  1.00  0.00           C  
ATOM   1078  CG1 ILE A 689      31.135  58.203  14.087  1.00  0.00           C  
ATOM   1079  CG2 ILE A 689      32.707  56.550  13.122  1.00  0.00           C  
ATOM   1080  CD1 ILE A 689      30.772  57.689  15.459  1.00  0.00           C  
ATOM   1081  H   ILE A 689      31.619  59.672  11.663  1.00  0.00           H  
ATOM   1082  N   VAL A 690      28.818  56.816  11.431  1.00  0.00           N  
ATOM   1083  CA  VAL A 690      27.375  56.855  11.363  1.00  0.00           C  
ATOM   1084  C   VAL A 690      26.981  55.693  12.273  1.00  0.00           C  
ATOM   1085  O   VAL A 690      27.593  54.604  12.224  1.00  0.00           O  
ATOM   1086  CB  VAL A 690      26.887  56.672   9.901  1.00  0.00           C  
ATOM   1087  CG1 VAL A 690      26.399  55.263   9.614  1.00  0.00           C  
ATOM   1088  CG2 VAL A 690      25.856  57.659   9.598  1.00  0.00           C  
ATOM   1089  H   VAL A 690      29.246  55.927  11.400  1.00  0.00           H  
ATOM   1090  N   VAL A 691      26.070  55.977  13.199  1.00  0.00           N  
ATOM   1091  CA  VAL A 691      25.606  54.977  14.144  1.00  0.00           C  
ATOM   1092  C   VAL A 691      24.098  54.818  14.104  1.00  0.00           C  
ATOM   1093  O   VAL A 691      23.348  55.694  14.527  1.00  0.00           O  
ATOM   1094  CB  VAL A 691      26.152  55.239  15.607  1.00  0.00           C  
ATOM   1095  CG1 VAL A 691      26.493  56.690  15.810  1.00  0.00           C  
ATOM   1096  CG2 VAL A 691      25.172  54.772  16.666  1.00  0.00           C  
ATOM   1097  H   VAL A 691      25.699  56.876  13.260  1.00  0.00           H  
ATOM   1098  N   PRO A 692      23.628  53.761  13.447  1.00  0.00           N  
ATOM   1099  CA  PRO A 692      22.184  53.561  13.389  1.00  0.00           C  
ATOM   1100  C   PRO A 692      21.783  52.918  14.705  1.00  0.00           C  
ATOM   1101  O   PRO A 692      22.624  52.300  15.345  1.00  0.00           O  
ATOM   1102  CB  PRO A 692      22.036  52.566  12.242  1.00  0.00           C  
ATOM   1103  CG  PRO A 692      23.276  51.768  12.352  1.00  0.00           C  
ATOM   1104  CD  PRO A 692      24.337  52.796  12.588  1.00  0.00           C  
ATOM   1105  N   GLY A 693      20.532  53.077  15.131  1.00  0.00           N  
ATOM   1106  CA  GLY A 693      20.106  52.434  16.362  1.00  0.00           C  
ATOM   1107  C   GLY A 693      18.655  52.619  16.760  1.00  0.00           C  
ATOM   1108  O   GLY A 693      17.962  53.509  16.267  1.00  0.00           O  
ATOM   1109  H   GLY A 693      19.898  53.656  14.648  1.00  0.00           H  
ATOM   1110  N   ARG A 695      18.190  51.726  17.627  1.00  0.00           N  
ATOM   1111  CA  ARG A 695      16.842  51.737  18.195  1.00  0.00           C  
ATOM   1112  C   ARG A 695      16.926  52.660  19.406  1.00  0.00           C  
ATOM   1113  O   ARG A 695      17.897  52.579  20.168  1.00  0.00           O  
ATOM   1114  CB  ARG A 695      16.540  50.350  18.720  1.00  0.00           C  
ATOM   1115  CG  ARG A 695      15.135  50.112  19.195  1.00  0.00           C  
ATOM   1116  CD  ARG A 695      14.550  49.004  18.351  1.00  0.00           C  
ATOM   1117  NE  ARG A 695      14.051  47.875  19.116  1.00  0.00           N  
ATOM   1118  CZ  ARG A 695      13.974  46.646  18.627  1.00  0.00           C  
ATOM   1119  NH1 ARG A 695      14.389  46.394  17.394  1.00  0.00           N  
ATOM   1120  NH2 ARG A 695      13.364  45.699  19.322  1.00  0.00           N  
ATOM   1121  H   ARG A 695      18.827  51.043  17.934  1.00  0.00           H  
ATOM   1122 HE   ARG A 695      13.756  48.025  20.040  1.00  0.00           H  
ATOM   1123 HH11 ARG A 695      14.753  47.136  16.836  1.00  0.00           H  
ATOM   1124 HH12 ARG A 695      14.340  45.466  17.013  1.00  0.00           H  
ATOM   1125 HH21 ARG A 695      12.950  45.905  20.214  1.00  0.00           H  
ATOM   1126 HH22 ARG A 695      13.310  44.779  18.940  1.00  0.00           H  
ATOM   1127  N   VAL A 696      15.928  53.521  19.589  1.00  0.00           N  
ATOM   1128  CA  VAL A 696      15.893  54.452  20.719  1.00  0.00           C  
ATOM   1129  C   VAL A 696      14.508  54.402  21.345  1.00  0.00           C  
ATOM   1130  O   VAL A 696      13.538  54.011  20.698  1.00  0.00           O  
ATOM   1131  CB  VAL A 696      16.233  55.920  20.313  1.00  0.00           C  
ATOM   1132  CG1 VAL A 696      17.657  56.013  19.796  1.00  0.00           C  
ATOM   1133  CG2 VAL A 696      15.267  56.420  19.270  1.00  0.00           C  
ATOM   1134  H   VAL A 696      15.158  53.536  19.004  1.00  0.00           H  
ATOM   1135  N   PHE A 697      14.417  54.794  22.606  1.00  0.00           N  
ATOM   1136  CA  PHE A 697      13.157  54.757  23.314  1.00  0.00           C  
ATOM   1137  C   PHE A 697      12.776  56.089  23.961  1.00  0.00           C  
ATOM   1138  O   PHE A 697      13.638  56.895  24.363  1.00  0.00           O  
ATOM   1139  CB  PHE A 697      13.234  53.686  24.382  1.00  0.00           C  
ATOM   1140  CG  PHE A 697      13.771  52.359  23.894  1.00  0.00           C  
ATOM   1141  CD1 PHE A 697      15.123  52.199  23.595  1.00  0.00           C  
ATOM   1142  CD2 PHE A 697      12.938  51.248  23.814  1.00  0.00           C  
ATOM   1143  CE1 PHE A 697      15.637  50.973  23.237  1.00  0.00           C  
ATOM   1144  CE2 PHE A 697      13.449  49.999  23.451  1.00  0.00           C  
ATOM   1145  CZ  PHE A 697      14.806  49.869  23.164  1.00  0.00           C  
ATOM   1146  H   PHE A 697      15.194  55.131  23.098  1.00  0.00           H  
ATOM   1147  N   ARG A 698      11.476  56.339  24.029  1.00  0.00           N  
ATOM   1148  CA  ARG A 698      10.936  57.552  24.640  1.00  0.00           C  
ATOM   1149  C   ARG A 698       9.592  57.169  25.240  1.00  0.00           C  
ATOM   1150  O   ARG A 698       8.841  56.393  24.650  1.00  0.00           O  
ATOM   1151  CB  ARG A 698      10.708  58.635  23.601  1.00  0.00           C  
ATOM   1152  CG  ARG A 698      11.937  59.007  22.823  1.00  0.00           C  
ATOM   1153  CD  ARG A 698      12.808  59.966  23.574  1.00  0.00           C  
ATOM   1154  NE  ARG A 698      13.865  60.500  22.710  1.00  0.00           N  
ATOM   1155  CZ  ARG A 698      13.659  61.178  21.577  1.00  0.00           C  
ATOM   1156  NH1 ARG A 698      12.426  61.416  21.145  1.00  0.00           N  
ATOM   1157  NH2 ARG A 698      14.694  61.635  20.870  1.00  0.00           N  
ATOM   1158  H   ARG A 698      10.833  55.688  23.670  1.00  0.00           H  
ATOM   1159 HE   ARG A 698      14.780  60.387  23.028  1.00  0.00           H  
ATOM   1160 HH11 ARG A 698      11.626  61.104  21.658  1.00  0.00           H  
ATOM   1161 HH12 ARG A 698      12.298  61.921  20.292  1.00  0.00           H  
ATOM   1162 HH21 ARG A 698      15.627  61.471  21.189  1.00  0.00           H  
ATOM   1163 HH22 ARG A 698      14.539  62.137  20.022  1.00  0.00           H  
ATOM   1164  N   PHE A 699       9.309  57.664  26.435  1.00  0.00           N  
ATOM   1165  CA  PHE A 699       8.045  57.367  27.066  1.00  0.00           C  
ATOM   1166  C   PHE A 699       6.979  58.225  26.391  1.00  0.00           C  
ATOM   1167  O   PHE A 699       6.871  59.418  26.645  1.00  0.00           O  
ATOM   1168  CB  PHE A 699       8.090  57.651  28.563  1.00  0.00           C  
ATOM   1169  CG  PHE A 699       6.837  57.245  29.265  1.00  0.00           C  
ATOM   1170  CD1 PHE A 699       5.756  58.111  29.336  1.00  0.00           C  
ATOM   1171  CD2 PHE A 699       6.691  55.959  29.744  1.00  0.00           C  
ATOM   1172  CE1 PHE A 699       4.551  57.699  29.862  1.00  0.00           C  
ATOM   1173  CE2 PHE A 699       5.491  55.533  30.273  1.00  0.00           C  
ATOM   1174  CZ  PHE A 699       4.416  56.403  30.330  1.00  0.00           C  
ATOM   1175  H   PHE A 699       9.904  58.264  26.871  1.00  0.00           H  
ATOM   1176  N   GLU A 700       6.190  57.614  25.524  1.00  0.00           N  
ATOM   1177  CA  GLU A 700       5.155  58.354  24.834  1.00  0.00           C  
ATOM   1178  C   GLU A 700       3.948  57.499  24.491  1.00  0.00           C  
ATOM   1179  O   GLU A 700       4.010  56.268  24.513  1.00  0.00           O  
ATOM   1180  CB  GLU A 700       5.728  58.973  23.580  1.00  0.00           C  
ATOM   1181  CG  GLU A 700       4.791  59.912  22.903  1.00  0.00           C  
ATOM   1182  CD  GLU A 700       5.505  60.837  21.957  1.00  0.00           C  
ATOM   1183  OE1 GLU A 700       6.674  60.549  21.581  1.00  0.00           O  
ATOM   1184  OE2 GLU A 700       4.890  61.866  21.594  1.00  0.00           O  
ATOM   1185  H   GLU A 700       6.302  56.659  25.334  1.00  0.00           H  
ATOM   1186  N   GLN A 703       2.830  58.156  24.208  1.00  0.00           N  
ATOM   1187  CA  GLN A 703       1.636  57.413  23.870  1.00  0.00           C  
ATOM   1188  C   GLN A 703       1.585  57.193  22.377  1.00  0.00           C  
ATOM   1189  O   GLN A 703       1.482  58.128  21.563  1.00  0.00           O  
ATOM   1190  CB  GLN A 703       0.367  58.057  24.443  1.00  0.00           C  
ATOM   1191  CG  GLN A 703      -0.650  57.015  25.000  1.00  0.00           C  
ATOM   1192  CD  GLN A 703       0.003  55.873  25.819  1.00  0.00           C  
ATOM   1193  OE1 GLN A 703       0.532  54.903  25.252  1.00  0.00           O  
ATOM   1194  NE2 GLN A 703      -0.053  55.981  27.148  1.00  0.00           N  
ATOM   1195  H   GLN A 703       2.799  59.132  24.208  1.00  0.00           H  
ATOM   1196 HE21 GLN A 703       0.377  55.248  27.641  1.00  0.00           H  
ATOM   1197 HE22 GLN A 703      -0.495  56.748  27.560  1.00  0.00           H  
ATOM   1198  N   THR A 713       1.765  55.923  22.056  1.00  0.00           N  
ATOM   1199  CA  THR A 713       1.821  55.420  20.709  1.00  0.00           C  
ATOM   1200  C   THR A 713       0.602  55.682  19.854  1.00  0.00           C  
ATOM   1201  O   THR A 713      -0.469  55.150  20.131  1.00  0.00           O  
ATOM   1202  CB  THR A 713       2.054  53.911  20.757  1.00  0.00           C  
ATOM   1203  OG1 THR A 713       3.047  53.619  21.749  1.00  0.00           O  
ATOM   1204  CG2 THR A 713       2.530  53.398  19.418  1.00  0.00           C  
ATOM   1205  H   THR A 713       1.867  55.256  22.767  1.00  0.00           H  
ATOM   1206  HG1 THR A 713       3.843  54.101  21.533  1.00  0.00           H  
ATOM   1207  N   ASP A 714       0.746  56.509  18.826  1.00  0.00           N  
ATOM   1208  CA  ASP A 714      -0.367  56.736  17.914  1.00  0.00           C  
ATOM   1209  C   ASP A 714       0.075  56.570  16.464  1.00  0.00           C  
ATOM   1210  O   ASP A 714       1.206  56.190  16.192  1.00  0.00           O  
ATOM   1211  CB  ASP A 714      -1.116  58.053  18.179  1.00  0.00           C  
ATOM   1212  CG  ASP A 714      -0.360  59.270  17.748  1.00  0.00           C  
ATOM   1213  OD1 ASP A 714       0.015  59.366  16.571  1.00  0.00           O  
ATOM   1214  OD2 ASP A 714      -0.193  60.176  18.591  1.00  0.00           O  
ATOM   1215  H   ASP A 714       1.633  56.895  18.674  1.00  0.00           H  
ATOM   1216  N   ALA A 715      -0.803  56.874  15.525  1.00  0.00           N  
ATOM   1217  CA  ALA A 715      -0.490  56.716  14.115  1.00  0.00           C  
ATOM   1218  C   ALA A 715       0.805  57.361  13.619  1.00  0.00           C  
ATOM   1219  O   ALA A 715       1.264  57.056  12.516  1.00  0.00           O  
ATOM   1220  CB  ALA A 715      -1.660  57.176  13.279  1.00  0.00           C  
ATOM   1221  H   ALA A 715      -1.698  57.175  15.786  1.00  0.00           H  
ATOM   1222  N   THR A 716       1.394  58.238  14.420  1.00  0.00           N  
ATOM   1223  CA  THR A 716       2.630  58.907  14.034  1.00  0.00           C  
ATOM   1224  C   THR A 716       3.575  59.056  15.219  1.00  0.00           C  
ATOM   1225  O   THR A 716       4.524  59.847  15.166  1.00  0.00           O  
ATOM   1226  CB  THR A 716       2.381  60.311  13.452  1.00  0.00           C  
ATOM   1227  OG1 THR A 716       1.642  61.098  14.396  1.00  0.00           O  
ATOM   1228  CG2 THR A 716       1.634  60.225  12.145  1.00  0.00           C  
ATOM   1229  H   THR A 716       1.031  58.372  15.288  1.00  0.00           H  
ATOM   1230  HG1 THR A 716       0.805  60.710  14.640  1.00  0.00           H  
ATOM   1231  N   HIS A 718       3.280  58.341  16.306  1.00  0.00           N  
ATOM   1232  CA  HIS A 718       4.122  58.390  17.491  1.00  0.00           C  
ATOM   1233  C   HIS A 718       4.376  57.010  18.001  1.00  0.00           C  
ATOM   1234  O   HIS A 718       3.462  56.191  18.056  1.00  0.00           O  
ATOM   1235  CB  HIS A 718       3.449  59.180  18.587  1.00  0.00           C  
ATOM   1236  CG  HIS A 718       3.329  60.632  18.281  1.00  0.00           C  
ATOM   1237  ND1 HIS A 718       2.225  61.173  17.666  1.00  0.00           N  
ATOM   1238  CD2 HIS A 718       4.179  61.664  18.494  1.00  0.00           C  
ATOM   1239  CE1 HIS A 718       2.400  62.476  17.514  1.00  0.00           C  
ATOM   1240  NE2 HIS A 718       3.579  62.800  18.008  1.00  0.00           N  
ATOM   1241  H   HIS A 718       2.522  57.717  16.334  1.00  0.00           H  
ATOM   1242  HD1 HIS A 718       1.446  60.693  17.346  1.00  0.00           H  
ATOM   1243  HE2 HIS A 718       3.947  63.705  17.999  1.00  0.00           H  
ATOM   1244  N   GLU A 723       5.630  56.733  18.331  1.00  0.00           N  
ATOM   1245  CA  GLU A 723       5.988  55.440  18.899  1.00  0.00           C  
ATOM   1246  C   GLU A 723       6.881  55.674  20.118  1.00  0.00           C  
ATOM   1247  O   GLU A 723       7.379  56.775  20.343  1.00  0.00           O  
ATOM   1248  CB  GLU A 723       6.699  54.573  17.868  1.00  0.00           C  
ATOM   1249  CG  GLU A 723       5.835  53.491  17.268  1.00  0.00           C  
ATOM   1250  CD  GLU A 723       5.792  52.220  18.103  1.00  0.00           C  
ATOM   1251  OE1 GLU A 723       6.012  52.268  19.332  1.00  0.00           O  
ATOM   1252  OE2 GLU A 723       5.521  51.155  17.517  1.00  0.00           O  
ATOM   1253  H   GLU A 723       6.347  57.392  18.211  1.00  0.00           H  
ATOM   1254  N   ALA A 724       6.995  54.662  20.957  1.00  0.00           N  
ATOM   1255  CA  ALA A 724       7.844  54.766  22.130  1.00  0.00           C  
ATOM   1256  C   ALA A 724       9.166  54.106  21.772  1.00  0.00           C  
ATOM   1257  O   ALA A 724      10.205  54.363  22.387  1.00  0.00           O  
ATOM   1258  CB  ALA A 724       7.203  54.057  23.305  1.00  0.00           C  
ATOM   1259  H   ALA A 724       6.508  53.833  20.791  1.00  0.00           H  
ATOM   1260  N   VAL A 725       9.112  53.232  20.780  1.00  0.00           N  
ATOM   1261  CA  VAL A 725      10.289  52.526  20.335  1.00  0.00           C  
ATOM   1262  C   VAL A 725      10.406  52.786  18.854  1.00  0.00           C  
ATOM   1263  O   VAL A 725       9.487  52.485  18.089  1.00  0.00           O  
ATOM   1264  CB  VAL A 725      10.123  51.032  20.581  1.00  0.00           C  
ATOM   1265  CG1 VAL A 725      11.325  50.277  20.068  1.00  0.00           C  
ATOM   1266  CG2 VAL A 725       9.933  50.782  22.064  1.00  0.00           C  
ATOM   1267  H   VAL A 725       8.286  53.047  20.297  1.00  0.00           H  
ATOM   1268  N   PHE A 726      11.507  53.398  18.456  1.00  0.00           N  
ATOM   1269  CA  PHE A 726      11.743  53.694  17.051  1.00  0.00           C  
ATOM   1270  C   PHE A 726      13.242  53.737  16.762  1.00  0.00           C  
ATOM   1271  O   PHE A 726      14.042  53.388  17.623  1.00  0.00           O  
ATOM   1272  CB  PHE A 726      11.059  54.986  16.669  1.00  0.00           C  
ATOM   1273  CG  PHE A 726      11.374  56.106  17.580  1.00  0.00           C  
ATOM   1274  CD1 PHE A 726      10.686  56.260  18.765  1.00  0.00           C  
ATOM   1275  CD2 PHE A 726      12.371  57.016  17.265  1.00  0.00           C  
ATOM   1276  CE1 PHE A 726      10.989  57.318  19.637  1.00  0.00           C  
ATOM   1277  CE2 PHE A 726      12.677  58.073  18.132  1.00  0.00           C  
ATOM   1278  CZ  PHE A 726      11.981  58.217  19.319  1.00  0.00           C  
ATOM   1279  H   PHE A 726      12.188  53.639  19.119  1.00  0.00           H  
ATOM   1280  N   HIS A 728      13.636  54.172  15.571  1.00  0.00           N  
ATOM   1281  CA  HIS A 728      15.058  54.172  15.217  1.00  0.00           C  
ATOM   1282  C   HIS A 728      15.566  55.485  14.717  1.00  0.00           C  
ATOM   1283  O   HIS A 728      14.888  56.148  13.944  1.00  0.00           O  
ATOM   1284  CB  HIS A 728      15.321  53.164  14.108  1.00  0.00           C  
ATOM   1285  CG  HIS A 728      14.861  51.781  14.431  1.00  0.00           C  
ATOM   1286  ND1 HIS A 728      13.525  51.441  14.514  1.00  0.00           N  
ATOM   1287  CD2 HIS A 728      15.556  50.662  14.739  1.00  0.00           C  
ATOM   1288  CE1 HIS A 728      13.418  50.174  14.868  1.00  0.00           C  
ATOM   1289  NE2 HIS A 728      14.635  49.679  15.010  1.00  0.00           N  
ATOM   1290  H   HIS A 728      12.997  54.590  14.979  1.00  0.00           H  
ATOM   1291  HD1 HIS A 728      12.746  52.005  14.367  1.00  0.00           H  
ATOM   1292  HE2 HIS A 728      14.840  48.744  15.266  1.00  0.00           H  
ATOM   1293  N   GLN A 730      16.811  55.790  15.065  1.00  0.00           N  
ATOM   1294  CA  GLN A 730      17.493  57.008  14.632  1.00  0.00           C  
ATOM   1295  C   GLN A 730      18.806  56.630  13.977  1.00  0.00           C  
ATOM   1296  O   GLN A 730      19.254  55.485  14.085  1.00  0.00           O  
ATOM   1297  CB  GLN A 730      17.827  57.875  15.820  1.00  0.00           C  
ATOM   1298  CG  GLN A 730      16.760  58.822  16.217  1.00  0.00           C  
ATOM   1299  CD  GLN A 730      17.270  59.841  17.209  1.00  0.00           C  
ATOM   1300  OE1 GLN A 730      16.484  60.507  17.877  1.00  0.00           O  
ATOM   1301  NE2 GLN A 730      18.598  59.987  17.302  1.00  0.00           N  
ATOM   1302  H   GLN A 730      17.333  55.164  15.604  1.00  0.00           H  
ATOM   1303 HE21 GLN A 730      18.840  60.682  17.951  1.00  0.00           H  
ATOM   1304 HE22 GLN A 730      19.238  59.478  16.764  1.00  0.00           H  
ATOM   1305  N   LEU A 731      19.422  57.593  13.305  1.00  0.00           N  
ATOM   1306  CA  LEU A 731      20.718  57.401  12.670  1.00  0.00           C  
ATOM   1307  C   LEU A 731      21.480  58.703  12.859  1.00  0.00           C  
ATOM   1308  O   LEU A 731      21.017  59.749  12.405  1.00  0.00           O  
ATOM   1309  CB  LEU A 731      20.579  57.124  11.172  1.00  0.00           C  
ATOM   1310  CG  LEU A 731      21.953  56.812  10.545  1.00  0.00           C  
ATOM   1311  CD1 LEU A 731      21.989  55.352  10.169  1.00  0.00           C  
ATOM   1312  CD2 LEU A 731      22.300  57.688   9.346  1.00  0.00           C  
ATOM   1313  H   LEU A 731      18.984  58.467  13.195  1.00  0.00           H  
ATOM   1314  N   GLU A 732      22.624  58.663  13.538  1.00  0.00           N  
ATOM   1315  CA  GLU A 732      23.410  59.874  13.773  1.00  0.00           C  
ATOM   1316  C   GLU A 732      24.794  59.764  13.235  1.00  0.00           C  
ATOM   1317  O   GLU A 732      25.385  58.704  13.293  1.00  0.00           O  
ATOM   1318  CB  GLU A 732      23.509  60.177  15.252  1.00  0.00           C  
ATOM   1319  CG  GLU A 732      22.150  60.280  15.884  1.00  0.00           C  
ATOM   1320  CD  GLU A 732      22.145  61.078  17.159  1.00  0.00           C  
ATOM   1321  OE1 GLU A 732      23.216  61.653  17.507  1.00  0.00           O  
ATOM   1322  OE2 GLU A 732      21.055  61.140  17.785  1.00  0.00           O  
ATOM   1323  H   GLU A 732      22.956  57.810  13.900  1.00  0.00           H  
ATOM   1324  N   GLY A 733      25.339  60.879  12.780  1.00  0.00           N  
ATOM   1325  CA  GLY A 733      26.666  60.863  12.225  1.00  0.00           C  
ATOM   1326  C   GLY A 733      27.554  61.800  12.977  1.00  0.00           C  
ATOM   1327  O   GLY A 733      27.079  62.713  13.649  1.00  0.00           O  
ATOM   1328  H   GLY A 733      24.866  61.734  12.859  1.00  0.00           H  
ATOM   1329  N   LEU A 734      28.851  61.634  12.801  1.00  0.00           N  
ATOM   1330  CA  LEU A 734      29.806  62.484  13.480  1.00  0.00           C  
ATOM   1331  C   LEU A 734      31.102  62.486  12.669  1.00  0.00           C  
ATOM   1332  O   LEU A 734      31.565  61.419  12.254  1.00  0.00           O  
ATOM   1333  CB  LEU A 734      30.052  61.910  14.872  1.00  0.00           C  
ATOM   1334  CG  LEU A 734      31.050  62.552  15.829  1.00  0.00           C  
ATOM   1335  CD1 LEU A 734      30.549  63.871  16.359  1.00  0.00           C  
ATOM   1336  CD2 LEU A 734      31.266  61.572  16.974  1.00  0.00           C  
ATOM   1337  H   LEU A 734      29.190  60.922  12.218  1.00  0.00           H  
ATOM   1338  N   VAL A 735      31.628  63.675  12.365  1.00  0.00           N  
ATOM   1339  CA  VAL A 735      32.882  63.824  11.630  1.00  0.00           C  
ATOM   1340  C   VAL A 735      33.705  64.743  12.518  1.00  0.00           C  
ATOM   1341  O   VAL A 735      33.202  65.783  12.959  1.00  0.00           O  
ATOM   1342  CB  VAL A 735      32.693  64.475  10.244  1.00  0.00           C  
ATOM   1343  CG1 VAL A 735      34.032  64.626   9.559  1.00  0.00           C  
ATOM   1344  CG2 VAL A 735      31.805  63.626   9.377  1.00  0.00           C  
ATOM   1345  H   VAL A 735      31.174  64.489  12.682  1.00  0.00           H  
ATOM   1346  N   VAL A 736      34.934  64.338  12.843  1.00  0.00           N  
ATOM   1347  CA  VAL A 736      35.799  65.137  13.716  1.00  0.00           C  
ATOM   1348  C   VAL A 736      37.164  65.192  13.085  1.00  0.00           C  
ATOM   1349  O   VAL A 736      37.642  64.190  12.540  1.00  0.00           O  
ATOM   1350  CB  VAL A 736      35.903  64.523  15.145  1.00  0.00           C  
ATOM   1351  CG1 VAL A 736      37.044  65.123  15.916  1.00  0.00           C  
ATOM   1352  CG2 VAL A 736      34.618  64.783  15.914  1.00  0.00           C  
ATOM   1353  H   VAL A 736      35.289  63.498  12.470  1.00  0.00           H  
ATOM   1354  N   GLY A 737      37.769  66.371  13.113  1.00  0.00           N  
ATOM   1355  CA  GLY A 737      39.086  66.533  12.542  1.00  0.00           C  
ATOM   1356  C   GLY A 737      39.523  67.978  12.535  1.00  0.00           C  
ATOM   1357  O   GLY A 737      38.768  68.880  12.912  1.00  0.00           O  
ATOM   1358  H   GLY A 737      37.331  67.155  13.512  1.00  0.00           H  
ATOM   1359  N   GLU A 738      40.757  68.208  12.120  1.00  0.00           N  
ATOM   1360  CA  GLU A 738      41.300  69.551  12.056  1.00  0.00           C  
ATOM   1361  C   GLU A 738      40.628  70.241  10.891  1.00  0.00           C  
ATOM   1362  O   GLU A 738      40.571  69.701   9.783  1.00  0.00           O  
ATOM   1363  CB  GLU A 738      42.791  69.473  11.782  1.00  0.00           C  
ATOM   1364  CG  GLU A 738      43.661  70.305  12.694  1.00  0.00           C  
ATOM   1365  CD  GLU A 738      45.135  69.916  12.584  1.00  0.00           C  
ATOM   1366  OE1 GLU A 738      45.572  69.002  13.335  1.00  0.00           O  
ATOM   1367  OE2 GLU A 738      45.848  70.508  11.732  1.00  0.00           O  
ATOM   1368  H   GLU A 738      41.308  67.463  11.787  1.00  0.00           H  
ATOM   1369  N   GLY A 739      40.050  71.398  11.144  1.00  0.00           N  
ATOM   1370  CA  GLY A 739      39.432  72.127  10.055  1.00  0.00           C  
ATOM   1371  C   GLY A 739      38.026  71.793   9.601  1.00  0.00           C  
ATOM   1372  O   GLY A 739      37.604  72.357   8.587  1.00  0.00           O  
ATOM   1373  H   GLY A 739      40.062  71.759  12.055  1.00  0.00           H  
ATOM   1374  N   ILE A 788      37.336  70.851  10.253  1.00  0.00           N  
ATOM   1375  CA  ILE A 788      35.955  70.527   9.886  1.00  0.00           C  
ATOM   1376  C   ILE A 788      35.120  71.790  10.216  1.00  0.00           C  
ATOM   1377  O   ILE A 788      35.222  72.312  11.323  1.00  0.00           O  
ATOM   1378  CB  ILE A 788      35.446  69.323  10.698  1.00  0.00           C  
ATOM   1379  CG1 ILE A 788      36.268  68.069  10.360  1.00  0.00           C  
ATOM   1380  CG2 ILE A 788      33.988  69.102  10.452  1.00  0.00           C  
ATOM   1381  CD1 ILE A 788      36.383  67.722   8.880  1.00  0.00           C  
ATOM   1382  H   ILE A 788      37.740  70.377  11.007  1.00  0.00           H  
ATOM   1383  N   ALA A 789      34.333  72.289   9.256  1.00  0.00           N  
ATOM   1384  CA  ALA A 789      33.537  73.511   9.447  1.00  0.00           C  
ATOM   1385  C   ALA A 789      32.090  73.278   9.069  1.00  0.00           C  
ATOM   1386  O   ALA A 789      31.785  72.276   8.400  1.00  0.00           O  
ATOM   1387  CB  ALA A 789      34.084  74.626   8.602  1.00  0.00           C  
ATOM   1388  H   ALA A 789      34.174  71.894   8.404  1.00  0.00           H  
ATOM   1389  N   MET A 790      31.212  74.237   9.384  1.00  0.00           N  
ATOM   1390  CA  MET A 790      29.795  74.063   9.064  1.00  0.00           C  
ATOM   1391  C   MET A 790      29.520  73.846   7.572  1.00  0.00           C  
ATOM   1392  O   MET A 790      28.611  73.109   7.192  1.00  0.00           O  
ATOM   1393  CB  MET A 790      28.936  75.188   9.630  1.00  0.00           C  
ATOM   1394  CG  MET A 790      27.697  74.666  10.369  1.00  0.00           C  
ATOM   1395  SD  MET A 790      26.672  75.959  11.057  1.00  0.00           S  
ATOM   1396  CE  MET A 790      25.071  75.219  10.854  1.00  0.00           C  
ATOM   1397  H   MET A 790      31.534  75.034   9.851  1.00  0.00           H  
ATOM   1398  N   ALA A 791      30.360  74.429   6.734  1.00  0.00           N  
ATOM   1399  CA  ALA A 791      30.228  74.266   5.300  1.00  0.00           C  
ATOM   1400  C   ALA A 791      30.245  72.773   4.981  1.00  0.00           C  
ATOM   1401  O   ALA A 791      29.469  72.280   4.161  1.00  0.00           O  
ATOM   1402  CB  ALA A 791      31.381  74.991   4.588  1.00  0.00           C  
ATOM   1403  H   ALA A 791      31.042  75.039   7.078  1.00  0.00           H  
ATOM   1404  N   HIS A 792      31.075  72.035   5.699  1.00  0.00           N  
ATOM   1405  CA  HIS A 792      31.177  70.605   5.461  1.00  0.00           C  
ATOM   1406  C   HIS A 792      29.912  69.909   5.926  1.00  0.00           C  
ATOM   1407  O   HIS A 792      29.573  68.839   5.421  1.00  0.00           O  
ATOM   1408  CB  HIS A 792      32.389  70.003   6.183  1.00  0.00           C  
ATOM   1409  CG  HIS A 792      33.708  70.595   5.773  1.00  0.00           C  
ATOM   1410  ND1 HIS A 792      34.662  71.002   6.690  1.00  0.00           N  
ATOM   1411  CD2 HIS A 792      34.217  70.884   4.552  1.00  0.00           C  
ATOM   1412  CE1 HIS A 792      35.691  71.526   6.050  1.00  0.00           C  
ATOM   1413  NE2 HIS A 792      35.447  71.466   4.753  1.00  0.00           N  
ATOM   1414  H   HIS A 792      31.568  72.482   6.411  1.00  0.00           H  
ATOM   1415  HD1 HIS A 792      34.664  70.788   7.648  1.00  0.00           H  
ATOM   1416  HE2 HIS A 792      36.065  71.786   4.052  1.00  0.00           H  
ATOM   1417  N   LEU A 793      29.232  70.485   6.916  1.00  0.00           N  
ATOM   1418  CA  LEU A 793      28.001  69.873   7.405  1.00  0.00           C  
ATOM   1419  C   LEU A 793      26.933  70.066   6.344  1.00  0.00           C  
ATOM   1420  O   LEU A 793      26.279  69.098   5.947  1.00  0.00           O  
ATOM   1421  CB  LEU A 793      27.556  70.463   8.744  1.00  0.00           C  
ATOM   1422  CG  LEU A 793      26.134  70.128   9.219  1.00  0.00           C  
ATOM   1423  CD1 LEU A 793      25.948  68.644   9.319  1.00  0.00           C  
ATOM   1424  CD2 LEU A 793      25.838  70.809  10.553  1.00  0.00           C  
ATOM   1425  H   LEU A 793      29.544  71.322   7.309  1.00  0.00           H  
ATOM   1426  N   LYS A 794      26.800  71.296   5.845  1.00  0.00           N  
ATOM   1427  CA  LYS A 794      25.820  71.592   4.802  1.00  0.00           C  
ATOM   1428  C   LYS A 794      26.107  70.705   3.578  1.00  0.00           C  
ATOM   1429  O   LYS A 794      25.186  70.201   2.943  1.00  0.00           O  
ATOM   1430  CB  LYS A 794      25.839  73.085   4.408  1.00  0.00           C  
ATOM   1431  CG  LYS A 794      25.177  74.076   5.395  1.00  0.00           C  
ATOM   1432  CD  LYS A 794      25.087  75.520   4.836  1.00  0.00           C  
ATOM   1433  CE  LYS A 794      23.876  75.708   3.902  1.00  0.00           C  
ATOM   1434  NZ  LYS A 794      23.789  77.024   3.168  1.00  0.00           N  
ATOM   1435  H   LYS A 794      27.376  72.016   6.170  1.00  0.00           H  
ATOM   1436  HZ1 LYS A 794      24.662  77.147   2.627  1.00  0.00           H  
ATOM   1437  HZ2 LYS A 794      22.991  77.004   2.503  1.00  0.00           H  
ATOM   1438  HZ3 LYS A 794      23.674  77.820   3.836  1.00  0.00           H  
ATOM   1439  N   GLY A 795      27.380  70.463   3.276  1.00  0.00           N  
ATOM   1440  CA  GLY A 795      27.722  69.609   2.143  1.00  0.00           C  
ATOM   1441  C   GLY A 795      27.250  68.170   2.288  1.00  0.00           C  
ATOM   1442  O   GLY A 795      26.718  67.584   1.342  1.00  0.00           O  
ATOM   1443  H   GLY A 795      28.093  70.869   3.806  1.00  0.00           H  
ATOM   1444  N   ALA A 796      27.408  67.599   3.476  1.00  0.00           N  
ATOM   1445  CA  ALA A 796      26.986  66.220   3.709  1.00  0.00           C  
ATOM   1446  C   ALA A 796      25.495  66.026   3.526  1.00  0.00           C  
ATOM   1447  O   ALA A 796      25.053  65.087   2.869  1.00  0.00           O  
ATOM   1448  CB  ALA A 796      27.357  65.802   5.074  1.00  0.00           C  
ATOM   1449  H   ALA A 796      27.853  68.107   4.188  1.00  0.00           H  
ATOM   1450  N   ILE A 797      24.716  66.902   4.155  1.00  0.00           N  
ATOM   1451  CA  ILE A 797      23.262  66.831   4.084  1.00  0.00           C  
ATOM   1452  C   ILE A 797      22.847  67.086   2.659  1.00  0.00           C  
ATOM   1453  O   ILE A 797      21.888  66.487   2.192  1.00  0.00           O  
ATOM   1454  CB  ILE A 797      22.588  67.834   5.047  1.00  0.00           C  
ATOM   1455  CG1 ILE A 797      23.048  67.553   6.478  1.00  0.00           C  
ATOM   1456  CG2 ILE A 797      21.066  67.738   4.964  1.00  0.00           C  
ATOM   1457  CD1 ILE A 797      22.844  66.117   6.937  1.00  0.00           C  
ATOM   1458  H   ILE A 797      25.156  67.606   4.681  1.00  0.00           H  
ATOM   1459  N   TYR A 798      23.584  67.945   1.954  1.00  0.00           N  
ATOM   1460  CA  TYR A 798      23.268  68.188   0.554  1.00  0.00           C  
ATOM   1461  C   TYR A 798      23.369  66.842  -0.183  1.00  0.00           C  
ATOM   1462  O   TYR A 798      22.409  66.441  -0.860  1.00  0.00           O  
ATOM   1463  CB  TYR A 798      24.229  69.187  -0.064  1.00  0.00           C  
ATOM   1464  CG  TYR A 798      24.028  69.384  -1.557  1.00  0.00           C  
ATOM   1465  CD1 TYR A 798      23.004  70.203  -2.043  1.00  0.00           C  
ATOM   1466  CD2 TYR A 798      24.876  68.777  -2.482  1.00  0.00           C  
ATOM   1467  CE1 TYR A 798      22.839  70.419  -3.399  1.00  0.00           C  
ATOM   1468  CE2 TYR A 798      24.714  68.988  -3.843  1.00  0.00           C  
ATOM   1469  CZ  TYR A 798      23.695  69.807  -4.296  1.00  0.00           C  
ATOM   1470  OH  TYR A 798      23.536  70.026  -5.643  1.00  0.00           O  
ATOM   1471  H   TYR A 798      24.334  68.432   2.361  1.00  0.00           H  
ATOM   1472 HH   TYR A 798      24.210  69.541  -6.106  1.00  0.00           H  
ATOM   1473  N   GLU A 799      24.498  66.135  -0.008  1.00  0.00           N  
ATOM   1474  CA  GLU A 799      24.704  64.813  -0.620  1.00  0.00           C  
ATOM   1475  C   GLU A 799      23.622  63.813  -0.189  1.00  0.00           C  
ATOM   1476  O   GLU A 799      23.204  62.963  -0.970  1.00  0.00           O  
ATOM   1477  CB  GLU A 799      26.083  64.269  -0.287  1.00  0.00           C  
ATOM   1478  CG  GLU A 799      27.211  64.979  -1.005  1.00  0.00           C  
ATOM   1479  CD  GLU A 799      27.174  64.739  -2.516  1.00  0.00           C  
ATOM   1480  OE1 GLU A 799      27.100  63.562  -2.922  1.00  0.00           O  
ATOM   1481  OE2 GLU A 799      27.227  65.713  -3.301  1.00  0.00           O  
ATOM   1482  H   GLU A 799      25.210  66.514   0.552  1.00  0.00           H  
ATOM   1483  N   LEU A 800      23.149  63.910   1.046  1.00  0.00           N  
ATOM   1484  CA  LEU A 800      22.082  63.021   1.484  1.00  0.00           C  
ATOM   1485  C   LEU A 800      20.824  63.310   0.639  1.00  0.00           C  
ATOM   1486  O   LEU A 800      20.250  62.396   0.041  1.00  0.00           O  
ATOM   1487  CB  LEU A 800      21.784  63.241   2.971  1.00  0.00           C  
ATOM   1488  CG  LEU A 800      20.650  62.471   3.669  1.00  0.00           C  
ATOM   1489  CD1 LEU A 800      20.748  60.985   3.435  1.00  0.00           C  
ATOM   1490  CD2 LEU A 800      20.722  62.748   5.149  1.00  0.00           C  
ATOM   1491  H   LEU A 800      23.532  64.564   1.663  1.00  0.00           H  
ATOM   1492  N   ALA A 801      20.422  64.579   0.548  1.00  0.00           N  
ATOM   1493  CA  ALA A 801      19.238  64.955  -0.230  1.00  0.00           C  
ATOM   1494  C   ALA A 801      19.337  64.490  -1.686  1.00  0.00           C  
ATOM   1495  O   ALA A 801      18.432  63.831  -2.205  1.00  0.00           O  
ATOM   1496  CB  ALA A 801      19.023  66.445  -0.170  1.00  0.00           C  
ATOM   1497  H   ALA A 801      20.934  65.278   1.007  1.00  0.00           H  
ATOM   1498  N   GLN A 802      20.470  64.776  -2.321  1.00  0.00           N  
ATOM   1499  CA  GLN A 802      20.684  64.371  -3.702  1.00  0.00           C  
ATOM   1500  C   GLN A 802      20.499  62.861  -3.864  1.00  0.00           C  
ATOM   1501  O   GLN A 802      19.847  62.400  -4.803  1.00  0.00           O  
ATOM   1502  CB  GLN A 802      22.076  64.772  -4.156  1.00  0.00           C  
ATOM   1503  CG  GLN A 802      22.289  66.255  -4.319  1.00  0.00           C  
ATOM   1504  CD  GLN A 802      21.581  66.805  -5.522  1.00  0.00           C  
ATOM   1505  OE1 GLN A 802      21.605  66.202  -6.581  1.00  0.00           O  
ATOM   1506  NE2 GLN A 802      20.956  67.961  -5.375  1.00  0.00           N  
ATOM   1507  H   GLN A 802      21.157  65.274  -1.831  1.00  0.00           H  
ATOM   1508 HE21 GLN A 802      20.502  68.333  -6.160  1.00  0.00           H  
ATOM   1509 HE22 GLN A 802      20.958  68.424  -4.515  1.00  0.00           H  
ATOM   1510  N   ALA A 803      21.030  62.086  -2.927  1.00  0.00           N  
ATOM   1511  CA  ALA A 803      20.913  60.630  -3.008  1.00  0.00           C  
ATOM   1512  C   ALA A 803      19.518  60.051  -2.759  1.00  0.00           C  
ATOM   1513  O   ALA A 803      19.129  59.060  -3.358  1.00  0.00           O  
ATOM   1514  CB  ALA A 803      21.908  59.982  -2.090  1.00  0.00           C  
ATOM   1515  H   ALA A 803      21.504  62.502  -2.175  1.00  0.00           H  
ATOM   1516  N   LEU A 807      18.766  60.659  -1.865  1.00  0.00           N  
ATOM   1517  CA  LEU A 807      17.439  60.152  -1.559  1.00  0.00           C  
ATOM   1518  C   LEU A 807      16.402  60.616  -2.553  1.00  0.00           C  
ATOM   1519  O   LEU A 807      15.612  59.833  -3.030  1.00  0.00           O  
ATOM   1520  CB  LEU A 807      17.003  60.634  -0.174  1.00  0.00           C  
ATOM   1521  CG  LEU A 807      16.882  59.727   1.045  1.00  0.00           C  
ATOM   1522  CD1 LEU A 807      17.572  58.385   0.881  1.00  0.00           C  
ATOM   1523  CD2 LEU A 807      17.462  60.526   2.192  1.00  0.00           C  
ATOM   1524  H   LEU A 807      19.114  61.457  -1.412  1.00  0.00           H  
ATOM   1525  N   PHE A 808      16.435  61.892  -2.897  1.00  0.00           N  
ATOM   1526  CA  PHE A 808      15.418  62.440  -3.770  1.00  0.00           C  
ATOM   1527  C   PHE A 808      15.807  63.014  -5.144  1.00  0.00           C  
ATOM   1528  O   PHE A 808      14.949  63.615  -5.816  1.00  0.00           O  
ATOM   1529  CB  PHE A 808      14.629  63.485  -2.986  1.00  0.00           C  
ATOM   1530  CG  PHE A 808      14.106  62.995  -1.657  1.00  0.00           C  
ATOM   1531  CD1 PHE A 808      13.021  62.125  -1.592  1.00  0.00           C  
ATOM   1532  CD2 PHE A 808      14.647  63.469  -0.462  1.00  0.00           C  
ATOM   1533  CE1 PHE A 808      12.471  61.739  -0.356  1.00  0.00           C  
ATOM   1534  CE2 PHE A 808      14.112  63.090   0.779  1.00  0.00           C  
ATOM   1535  CZ  PHE A 808      13.020  62.226   0.830  1.00  0.00           C  
ATOM   1536  H   PHE A 808      17.149  62.476  -2.570  1.00  0.00           H  
ATOM   1537  N   GLY A1141      17.070  62.878  -5.560  1.00  0.00           N  
ATOM   1538  CA  GLY A1141      17.460  63.377  -6.876  1.00  0.00           C  
ATOM   1539  C   GLY A1141      18.280  64.646  -6.987  1.00  0.00           C  
ATOM   1540  O   GLY A1141      18.544  65.311  -5.995  1.00  0.00           O  
ATOM   1541  H   GLY A1141      17.764  62.481  -4.988  1.00  0.00           H  
ATOM   1542  N   PRO A1142      18.679  65.028  -8.209  1.00  0.00           N  
ATOM   1543  CA  PRO A1142      19.484  66.220  -8.496  1.00  0.00           C  
ATOM   1544  C   PRO A1142      18.730  67.484  -8.299  1.00  0.00           C  
ATOM   1545  O   PRO A1142      19.331  68.529  -8.043  1.00  0.00           O  
ATOM   1546  CB  PRO A1142      19.840  66.055  -9.964  1.00  0.00           C  
ATOM   1547  CG  PRO A1142      19.821  64.579 -10.157  1.00  0.00           C  
ATOM   1548  CD  PRO A1142      18.542  64.219  -9.422  1.00  0.00           C  
ATOM   1549  N   ASP A1143      17.417  67.403  -8.468  1.00  0.00           N  
ATOM   1550  CA  ASP A1143      16.562  68.568  -8.295  1.00  0.00           C  
ATOM   1551  C   ASP A1143      16.139  68.770  -6.844  1.00  0.00           C  
ATOM   1552  O   ASP A1143      15.227  69.528  -6.536  1.00  0.00           O  
ATOM   1553  CB  ASP A1143      15.361  68.509  -9.242  1.00  0.00           C  
ATOM   1554  CG  ASP A1143      15.763  68.709 -10.705  1.00  0.00           C  
ATOM   1555  OD1 ASP A1143      16.732  69.465 -10.993  1.00  0.00           O  
ATOM   1556  OD2 ASP A1143      15.117  68.087 -11.574  1.00  0.00           O  
ATOM   1557  H   ASP A1143      17.017  66.541  -8.714  1.00  0.00           H  
ATOM   1558  N   SER A1153      16.872  68.136  -5.947  1.00  0.00           N  
ATOM   1559  CA  SER A1153      16.614  68.250  -4.535  1.00  0.00           C  
ATOM   1560  C   SER A1153      17.520  69.354  -3.974  1.00  0.00           C  
ATOM   1561  O   SER A1153      18.647  69.562  -4.455  1.00  0.00           O  
ATOM   1562  CB  SER A1153      16.932  66.923  -3.877  1.00  0.00           C  
ATOM   1563  OG  SER A1153      16.569  66.952  -2.526  1.00  0.00           O  
ATOM   1564  H   SER A1153      17.635  67.574  -6.190  1.00  0.00           H  
ATOM   1565 HG   SER A1153      16.975  67.664  -2.037  1.00  0.00           H  
ATOM   1566  N   LYS A1154      17.019  70.047  -2.952  1.00  0.00           N  
ATOM   1567  CA  LYS A1154      17.746  71.132  -2.281  1.00  0.00           C  
ATOM   1568  C   LYS A1154      17.506  71.070  -0.763  1.00  0.00           C  
ATOM   1569  O   LYS A1154      16.433  70.664  -0.320  1.00  0.00           O  
ATOM   1570  CB  LYS A1154      17.296  72.490  -2.833  1.00  0.00           C  
ATOM   1571  CG  LYS A1154      15.836  72.532  -3.222  1.00  0.00           C  
ATOM   1572  CD  LYS A1154      15.311  73.927  -3.495  1.00  0.00           C  
ATOM   1573  CE  LYS A1154      15.808  74.489  -4.801  1.00  0.00           C  
ATOM   1574  NZ  LYS A1154      15.188  75.827  -5.056  1.00  0.00           N  
ATOM   1575  H   LYS A1154      16.112  69.836  -2.637  1.00  0.00           H  
ATOM   1576  HZ1 LYS A1154      15.397  76.450  -4.250  1.00  0.00           H  
ATOM   1577  HZ2 LYS A1154      15.602  76.231  -5.917  1.00  0.00           H  
ATOM   1578  HZ3 LYS A1154      14.155  75.747  -5.176  1.00  0.00           H  
ATOM   1579  N   VAL A1155      18.511  71.436   0.029  1.00  0.00           N  
ATOM   1580  CA  VAL A1155      18.367  71.418   1.482  1.00  0.00           C  
ATOM   1581  C   VAL A1155      18.208  72.820   2.037  1.00  0.00           C  
ATOM   1582  O   VAL A1155      18.601  73.792   1.406  1.00  0.00           O  
ATOM   1583  CB  VAL A1155      19.570  70.802   2.156  1.00  0.00           C  
ATOM   1584  CG1 VAL A1155      19.699  69.363   1.707  1.00  0.00           C  
ATOM   1585  CG2 VAL A1155      20.823  71.637   1.853  1.00  0.00           C  
ATOM   1586  H   VAL A1155      19.341  71.802  -0.331  1.00  0.00           H  
ATOM   1587  N   ARG A1156      17.681  72.909   3.248  1.00  0.00           N  
ATOM   1588  CA  ARG A1156      17.475  74.188   3.899  1.00  0.00           C  
ATOM   1589  C   ARG A1156      17.853  74.007   5.375  1.00  0.00           C  
ATOM   1590  O   ARG A1156      17.512  72.986   5.990  1.00  0.00           O  
ATOM   1591  CB  ARG A1156      16.006  74.573   3.768  1.00  0.00           C  
ATOM   1592  CG  ARG A1156      15.687  76.028   4.059  1.00  0.00           C  
ATOM   1593  CD  ARG A1156      14.177  76.245   4.244  1.00  0.00           C  
ATOM   1594  NE  ARG A1156      13.648  75.579   5.443  1.00  0.00           N  
ATOM   1595  CZ  ARG A1156      12.350  75.393   5.688  1.00  0.00           C  
ATOM   1596  NH1 ARG A1156      11.440  75.815   4.814  1.00  0.00           N  
ATOM   1597  NH2 ARG A1156      11.959  74.809   6.820  1.00  0.00           N  
ATOM   1598  H   ARG A1156      17.415  72.095   3.731  1.00  0.00           H  
ATOM   1599 HE   ARG A1156      14.275  75.237   6.113  1.00  0.00           H  
ATOM   1600 HH11 ARG A1156      11.723  76.269   3.968  1.00  0.00           H  
ATOM   1601 HH12 ARG A1156      10.468  75.670   4.995  1.00  0.00           H  
ATOM   1602 HH21 ARG A1156      12.626  74.503   7.499  1.00  0.00           H  
ATOM   1603 HH22 ARG A1156      10.982  74.672   6.988  1.00  0.00           H  
ATOM   1604  N   PHE A1157      18.578  74.975   5.925  1.00  0.00           N  
ATOM   1605  CA  PHE A1157      19.012  74.949   7.320  1.00  0.00           C  
ATOM   1606  C   PHE A1157      18.488  76.165   8.085  1.00  0.00           C  
ATOM   1607  O   PHE A1157      18.487  77.277   7.560  1.00  0.00           O  
ATOM   1608  CB  PHE A1157      20.539  74.992   7.383  1.00  0.00           C  
ATOM   1609  CG  PHE A1157      21.207  73.671   7.127  1.00  0.00           C  
ATOM   1610  CD1 PHE A1157      21.207  73.108   5.867  1.00  0.00           C  
ATOM   1611  CD2 PHE A1157      21.827  72.987   8.159  1.00  0.00           C  
ATOM   1612  CE1 PHE A1157      21.815  71.873   5.639  1.00  0.00           C  
ATOM   1613  CE2 PHE A1157      22.429  71.772   7.948  1.00  0.00           C  
ATOM   1614  CZ  PHE A1157      22.423  71.210   6.685  1.00  0.00           C  
ATOM   1615  H   PHE A1157      18.848  75.736   5.384  1.00  0.00           H  
ATOM   1616  N   GLN A1158      18.083  75.971   9.333  1.00  0.00           N  
ATOM   1617  CA  GLN A1158      17.591  77.081  10.159  1.00  0.00           C  
ATOM   1618  C   GLN A1158      18.108  76.866  11.573  1.00  0.00           C  
ATOM   1619  O   GLN A1158      18.364  75.737  11.970  1.00  0.00           O  
ATOM   1620  CB  GLN A1158      16.062  77.115  10.191  1.00  0.00           C  
ATOM   1621  CG  GLN A1158      15.395  77.532   8.892  1.00  0.00           C  
ATOM   1622  CD  GLN A1158      13.913  77.226   8.913  1.00  0.00           C  
ATOM   1623  OE1 GLN A1158      13.469  76.330   9.642  1.00  0.00           O  
ATOM   1624  NE2 GLN A1158      13.138  77.936   8.097  1.00  0.00           N  
ATOM   1625  H   GLN A1158      18.130  75.067   9.717  1.00  0.00           H  
ATOM   1626 HE21 GLN A1158      12.183  77.704   8.256  1.00  0.00           H  
ATOM   1627 HE22 GLN A1158      13.496  78.577   7.446  1.00  0.00           H  
ATOM   1628  N   PRO A1159      18.234  77.931  12.364  1.00  0.00           N  
ATOM   1629  CA  PRO A1159      18.727  77.787  13.727  1.00  0.00           C  
ATOM   1630  C   PRO A1159      17.768  77.087  14.652  1.00  0.00           C  
ATOM   1631  O   PRO A1159      16.564  77.274  14.582  1.00  0.00           O  
ATOM   1632  CB  PRO A1159      18.911  79.223  14.165  1.00  0.00           C  
ATOM   1633  CG  PRO A1159      19.158  79.940  12.901  1.00  0.00           C  
ATOM   1634  CD  PRO A1159      18.127  79.349  12.012  1.00  0.00           C  
ATOM   1635  N   VAL A1160      18.317  76.282  15.542  1.00  0.00           N  
ATOM   1636  CA  VAL A1160      17.531  75.579  16.543  1.00  0.00           C  
ATOM   1637  C   VAL A1160      18.483  75.268  17.704  1.00  0.00           C  
ATOM   1638  O   VAL A1160      19.694  75.344  17.574  1.00  0.00           O  
ATOM   1639  CB  VAL A1160      16.887  74.301  15.999  1.00  0.00           C  
ATOM   1640  CG1 VAL A1160      17.851  73.152  16.065  1.00  0.00           C  
ATOM   1641  CG2 VAL A1160      15.672  73.980  16.782  1.00  0.00           C  
ATOM   1642  H   VAL A1160      19.296  76.165  15.547  1.00  0.00           H  
ATOM   1643  N   TYR A1437      17.945  74.851  18.823  1.00  0.00           N  
ATOM   1644  CA  TYR A1437      18.774  74.607  19.970  1.00  0.00           C  
ATOM   1645  C   TYR A1437      18.939  73.157  20.352  1.00  0.00           C  
ATOM   1646  O   TYR A1437      17.965  72.405  20.360  1.00  0.00           O  
ATOM   1647  CB  TYR A1437      18.166  75.369  21.136  1.00  0.00           C  
ATOM   1648  CG  TYR A1437      18.718  75.000  22.478  1.00  0.00           C  
ATOM   1649  CD1 TYR A1437      19.984  75.419  22.858  1.00  0.00           C  
ATOM   1650  CD2 TYR A1437      17.995  74.192  23.350  1.00  0.00           C  
ATOM   1651  CE1 TYR A1437      20.525  75.042  24.054  1.00  0.00           C  
ATOM   1652  CE2 TYR A1437      18.532  73.802  24.559  1.00  0.00           C  
ATOM   1653  CZ  TYR A1437      19.804  74.236  24.899  1.00  0.00           C  
ATOM   1654  OH  TYR A1437      20.378  73.851  26.079  1.00  0.00           O  
ATOM   1655  H   TYR A1437      16.981  74.661  18.909  1.00  0.00           H  
ATOM   1656 HH   TYR A1437      19.781  73.210  26.460  1.00  0.00           H  
ATOM   1657  N   PHE A1438      20.174  72.787  20.683  1.00  0.00           N  
ATOM   1658  CA  PHE A1438      20.537  71.454  21.173  1.00  0.00           C  
ATOM   1659  C   PHE A1438      21.645  71.723  22.156  1.00  0.00           C  
ATOM   1660  O   PHE A1438      22.582  72.468  21.855  1.00  0.00           O  
ATOM   1661  CB  PHE A1438      21.038  70.540  20.082  1.00  0.00           C  
ATOM   1662  CG  PHE A1438      19.956  69.954  19.267  1.00  0.00           C  
ATOM   1663  CD1 PHE A1438      19.136  68.977  19.803  1.00  0.00           C  
ATOM   1664  CD2 PHE A1438      19.696  70.435  17.989  1.00  0.00           C  
ATOM   1665  CE1 PHE A1438      18.050  68.489  19.078  1.00  0.00           C  
ATOM   1666  CE2 PHE A1438      18.623  69.957  17.258  1.00  0.00           C  
ATOM   1667  CZ  PHE A1438      17.789  68.982  17.801  1.00  0.00           C  
ATOM   1668  H   PHE A1438      20.901  73.444  20.601  1.00  0.00           H  
ATOM   1669  N   PRO A1443      21.592  71.083  23.327  1.00  0.00           N  
ATOM   1670  CA  PRO A1443      22.635  71.326  24.323  1.00  0.00           C  
ATOM   1671  C   PRO A1443      24.037  70.909  23.894  1.00  0.00           C  
ATOM   1672  O   PRO A1443      25.014  71.519  24.321  1.00  0.00           O  
ATOM   1673  CB  PRO A1443      22.152  70.511  25.528  1.00  0.00           C  
ATOM   1674  CG  PRO A1443      20.677  70.336  25.290  1.00  0.00           C  
ATOM   1675  CD  PRO A1443      20.641  70.074  23.810  1.00  0.00           C  
ATOM   1676  N   PHE A1444      24.127  69.943  22.984  1.00  0.00           N  
ATOM   1677  CA  PHE A1444      25.404  69.409  22.533  1.00  0.00           C  
ATOM   1678  C   PHE A1444      26.007  69.917  21.223  1.00  0.00           C  
ATOM   1679  O   PHE A1444      26.925  69.287  20.693  1.00  0.00           O  
ATOM   1680  CB  PHE A1444      25.353  67.882  22.535  1.00  0.00           C  
ATOM   1681  CG  PHE A1444      24.065  67.325  22.031  1.00  0.00           C  
ATOM   1682  CD1 PHE A1444      22.938  67.325  22.827  1.00  0.00           C  
ATOM   1683  CD2 PHE A1444      23.965  66.837  20.754  1.00  0.00           C  
ATOM   1684  CE1 PHE A1444      21.722  66.851  22.351  1.00  0.00           C  
ATOM   1685  CE2 PHE A1444      22.749  66.359  20.272  1.00  0.00           C  
ATOM   1686  CZ  PHE A1444      21.625  66.369  21.077  1.00  0.00           C  
ATOM   1687  H   PHE A1444      23.292  69.619  22.613  1.00  0.00           H  
ATOM   1688  N   VAL A1446      25.523  71.048  20.703  1.00  0.00           N  
ATOM   1689  CA  VAL A1446      26.066  71.644  19.463  1.00  0.00           C  
ATOM   1690  C   VAL A1446      25.876  73.134  19.474  1.00  0.00           C  
ATOM   1691  O   VAL A1446      24.895  73.632  20.025  1.00  0.00           O  
ATOM   1692  CB  VAL A1446      25.371  71.158  18.157  1.00  0.00           C  
ATOM   1693  CG1 VAL A1446      25.960  69.857  17.678  1.00  0.00           C  
ATOM   1694  CG2 VAL A1446      23.857  71.034  18.362  1.00  0.00           C  
ATOM   1695  H   VAL A1446      24.790  71.551  21.128  1.00  0.00           H  
ATOM   1696  N   GLU A1456      26.797  73.843  18.840  1.00  0.00           N  
ATOM   1697  CA  GLU A1456      26.739  75.291  18.758  1.00  0.00           C  
ATOM   1698  C   GLU A1456      27.756  75.733  17.716  1.00  0.00           C  
ATOM   1699  O   GLU A1456      28.953  75.581  17.929  1.00  0.00           O  
ATOM   1700  CB  GLU A1456      27.065  75.915  20.124  1.00  0.00           C  
ATOM   1701  CG  GLU A1456      26.873  77.435  20.202  1.00  0.00           C  
ATOM   1702  CD  GLU A1456      25.420  77.876  20.373  1.00  0.00           C  
ATOM   1703  OE1 GLU A1456      24.562  77.088  20.825  1.00  0.00           O  
ATOM   1704  OE2 GLU A1456      25.144  79.043  20.082  1.00  0.00           O  
ATOM   1705  H   GLU A1456      27.547  73.391  18.397  1.00  0.00           H  
ATOM   1706  N   PRO A1457      27.300  76.265  16.565  1.00  0.00           N  
ATOM   1707  CA  PRO A1457      25.918  76.504  16.124  1.00  0.00           C  
ATOM   1708  C   PRO A1457      25.091  75.247  16.081  1.00  0.00           C  
ATOM   1709  O   PRO A1457      25.617  74.145  16.120  1.00  0.00           O  
ATOM   1710  CB  PRO A1457      26.098  77.073  14.726  1.00  0.00           C  
ATOM   1711  CG  PRO A1457      27.371  77.857  14.854  1.00  0.00           C  
ATOM   1712  CD  PRO A1457      28.260  76.952  15.674  1.00  0.00           C  
ATOM   1713  N   GLY A1458      23.782  75.422  16.020  1.00  0.00           N  
ATOM   1714  CA  GLY A1458      22.887  74.289  15.969  1.00  0.00           C  
ATOM   1715  C   GLY A1458      21.931  74.619  14.856  1.00  0.00           C  
ATOM   1716  O   GLY A1458      21.770  75.786  14.502  1.00  0.00           O  
ATOM   1717  H   GLY A1458      23.337  76.296  15.926  1.00  0.00           H  
ATOM   1718  N   ALA A1459      21.247  73.611  14.342  1.00  0.00           N  
ATOM   1719  CA  ALA A1459      20.345  73.842  13.234  1.00  0.00           C  
ATOM   1720  C   ALA A1459      19.398  72.694  13.012  1.00  0.00           C  
ATOM   1721  O   ALA A1459      19.557  71.622  13.580  1.00  0.00           O  
ATOM   1722  CB  ALA A1459      21.175  74.033  11.961  1.00  0.00           C  
ATOM   1723  H   ALA A1459      21.339  72.697  14.681  1.00  0.00           H  
ATOM   1724  N   GLN A1460      18.378  72.945  12.210  1.00  0.00           N  
ATOM   1725  CA  GLN A1460      17.458  71.901  11.806  1.00  0.00           C  
ATOM   1726  C   GLN A1460      17.520  71.967  10.271  1.00  0.00           C  
ATOM   1727  O   GLN A1460      17.765  73.040   9.684  1.00  0.00           O  
ATOM   1728  CB  GLN A1460      16.043  72.113  12.360  1.00  0.00           C  
ATOM   1729  CG  GLN A1460      15.230  73.255  11.775  1.00  0.00           C  
ATOM   1730  CD  GLN A1460      13.912  73.456  12.524  1.00  0.00           C  
ATOM   1731  OE1 GLN A1460      13.554  72.668  13.412  1.00  0.00           O  
ATOM   1732  NE2 GLN A1460      13.195  74.518  12.183  1.00  0.00           N  
ATOM   1733  H   GLN A1460      18.243  73.846  11.854  1.00  0.00           H  
ATOM   1734 HE21 GLN A1460      12.352  74.655  12.651  1.00  0.00           H  
ATOM   1735 HE22 GLN A1460      13.531  75.136  11.489  1.00  0.00           H  
ATOM   1736  N   PHE A1461      17.428  70.818   9.626  1.00  0.00           N  
ATOM   1737  CA  PHE A1461      17.500  70.802   8.189  1.00  0.00           C  
ATOM   1738  C   PHE A1461      16.272  70.179   7.552  1.00  0.00           C  
ATOM   1739  O   PHE A1461      15.649  69.256   8.100  1.00  0.00           O  
ATOM   1740  CB  PHE A1461      18.797  70.125   7.723  1.00  0.00           C  
ATOM   1741  CG  PHE A1461      18.940  68.680   8.148  1.00  0.00           C  
ATOM   1742  CD1 PHE A1461      18.328  67.661   7.431  1.00  0.00           C  
ATOM   1743  CD2 PHE A1461      19.760  68.332   9.217  1.00  0.00           C  
ATOM   1744  CE1 PHE A1461      18.539  66.315   7.772  1.00  0.00           C  
ATOM   1745  CE2 PHE A1461      19.967  66.997   9.552  1.00  0.00           C  
ATOM   1746  CZ  PHE A1461      19.357  65.988   8.828  1.00  0.00           C  
ATOM   1747  H   PHE A1461      17.279  69.984  10.116  1.00  0.00           H  
ATOM   1748  N   ALA A1462      15.907  70.710   6.398  1.00  0.00           N  
ATOM   1749  CA  ALA A1462      14.769  70.211   5.663  1.00  0.00           C  
ATOM   1750  C   ALA A1462      15.225  69.994   4.220  1.00  0.00           C  
ATOM   1751  O   ALA A1462      16.145  70.682   3.751  1.00  0.00           O  
ATOM   1752  CB  ALA A1462      13.639  71.224   5.720  1.00  0.00           C  
ATOM   1753  H   ALA A1462      16.425  71.448   6.018  1.00  0.00           H  
ATOM   1754  N   VAL A1463      14.629  69.005   3.545  1.00  0.00           N  
ATOM   1755  CA  VAL A1463      14.930  68.689   2.140  1.00  0.00           C  
ATOM   1756  C   VAL A1463      13.738  68.984   1.248  1.00  0.00           C  
ATOM   1757  O   VAL A1463      12.579  68.772   1.608  1.00  0.00           O  
ATOM   1758  CB  VAL A1463      15.285  67.226   1.925  1.00  0.00           C  
ATOM   1759  CG1 VAL A1463      16.560  66.880   2.665  1.00  0.00           C  
ATOM   1760  CG2 VAL A1463      14.134  66.348   2.385  1.00  0.00           C  
ATOM   1761  H   VAL A1463      13.938  68.488   4.005  1.00  0.00           H  
ATOM   1762  N   TRP A1464      14.038  69.517   0.085  1.00  0.00           N  
ATOM   1763  CA  TRP A1464      13.018  69.849  -0.868  1.00  0.00           C  
ATOM   1764  C   TRP A1464      12.768  68.567  -1.573  1.00  0.00           C  
ATOM   1765  O   TRP A1464      13.637  68.064  -2.268  1.00  0.00           O  
ATOM   1766  CB  TRP A1464      13.547  70.852  -1.876  1.00  0.00           C  
ATOM   1767  CG  TRP A1464      12.584  71.132  -2.955  1.00  0.00           C  
ATOM   1768  CD1 TRP A1464      12.762  70.952  -4.309  1.00  0.00           C  
ATOM   1769  CD2 TRP A1464      11.263  71.615  -2.782  1.00  0.00           C  
ATOM   1770  NE1 TRP A1464      11.616  71.294  -4.982  1.00  0.00           N  
ATOM   1771  CE2 TRP A1464      10.677  71.706  -4.068  1.00  0.00           C  
ATOM   1772  CE3 TRP A1464      10.507  71.982  -1.664  1.00  0.00           C  
ATOM   1773  CZ2 TRP A1464       9.372  72.146  -4.259  1.00  0.00           C  
ATOM   1774  CZ3 TRP A1464       9.216  72.419  -1.853  1.00  0.00           C  
ATOM   1775  CH2 TRP A1464       8.657  72.498  -3.141  1.00  0.00           C  
ATOM   1776  H   TRP A1464      14.970  69.635  -0.143  1.00  0.00           H  
ATOM   1777  HE1 TRP A1464      11.505  71.235  -5.956  1.00  0.00           H  
ATOM   1778  N   TRP A1465      11.616  67.991  -1.321  1.00  0.00           N  
ATOM   1779  CA  TRP A1465      11.239  66.754  -1.968  1.00  0.00           C  
ATOM   1780  C   TRP A1465      10.434  67.229  -3.196  1.00  0.00           C  
ATOM   1781  O   TRP A1465       9.221  67.449  -3.100  1.00  0.00           O  
ATOM   1782  CB  TRP A1465      10.394  65.968  -0.979  1.00  0.00           C  
ATOM   1783  CG  TRP A1465       9.764  64.800  -1.548  1.00  0.00           C  
ATOM   1784  CD1 TRP A1465      10.260  63.996  -2.528  1.00  0.00           C  
ATOM   1785  CD2 TRP A1465       8.476  64.285  -1.206  1.00  0.00           C  
ATOM   1786  NE1 TRP A1465       9.355  63.005  -2.822  1.00  0.00           N  
ATOM   1787  CE2 TRP A1465       8.251  63.159  -2.027  1.00  0.00           C  
ATOM   1788  CE3 TRP A1465       7.485  64.672  -0.289  1.00  0.00           C  
ATOM   1789  CZ2 TRP A1465       7.061  62.405  -1.958  1.00  0.00           C  
ATOM   1790  CZ3 TRP A1465       6.301  63.921  -0.223  1.00  0.00           C  
ATOM   1791  CH2 TRP A1465       6.103  62.802  -1.054  1.00  0.00           C  
ATOM   1792  H   TRP A1465      11.001  68.405  -0.675  1.00  0.00           H  
ATOM   1793  HE1 TRP A1465       9.502  62.266  -3.453  1.00  0.00           H  
ATOM   1794  N   PRO A1475      11.090  67.356  -4.375  1.00  0.00           N  
ATOM   1795  CA  PRO A1475      10.475  67.819  -5.636  1.00  0.00           C  
ATOM   1796  C   PRO A1475       9.186  67.144  -6.129  1.00  0.00           C  
ATOM   1797  O   PRO A1475       8.322  67.810  -6.702  1.00  0.00           O  
ATOM   1798  CB  PRO A1475      11.620  67.705  -6.642  1.00  0.00           C  
ATOM   1799  CG  PRO A1475      12.396  66.555  -6.127  1.00  0.00           C  
ATOM   1800  CD  PRO A1475      12.427  66.791  -4.637  1.00  0.00           C  
ATOM   1801  N   GLU A1688       9.059  65.837  -5.909  1.00  0.00           N  
ATOM   1802  CA  GLU A1688       7.870  65.086  -6.318  1.00  0.00           C  
ATOM   1803  C   GLU A1688       6.702  65.282  -5.329  1.00  0.00           C  
ATOM   1804  O   GLU A1688       5.542  65.079  -5.675  1.00  0.00           O  
ATOM   1805  CB  GLU A1688       8.195  63.586  -6.460  1.00  0.00           C  
ATOM   1806  CG  GLU A1688       9.051  63.190  -7.686  1.00  0.00           C  
ATOM   1807  CD  GLU A1688      10.570  63.380  -7.501  1.00  0.00           C  
ATOM   1808  OE1 GLU A1688      11.189  62.660  -6.671  1.00  0.00           O  
ATOM   1809  OE2 GLU A1688      11.154  64.226  -8.223  1.00  0.00           O  
ATOM   1810  H   GLU A1688       9.785  65.364  -5.463  1.00  0.00           H  
ATOM   1811  N   GLY A1689       7.016  65.641  -4.090  1.00  0.00           N  
ATOM   1812  CA  GLY A1689       5.980  65.863  -3.099  1.00  0.00           C  
ATOM   1813  C   GLY A1689       5.673  67.342  -3.030  1.00  0.00           C  
ATOM   1814  O   GLY A1689       4.756  67.765  -2.328  1.00  0.00           O  
ATOM   1815  H   GLY A1689       7.944  65.770  -3.817  1.00  0.00           H  
ATOM   1816  N   GLY A1690       6.487  68.120  -3.741  1.00  0.00           N  
ATOM   1817  CA  GLY A1690       6.322  69.559  -3.814  1.00  0.00           C  
ATOM   1818  C   GLY A1690       6.245  70.252  -2.480  1.00  0.00           C  
ATOM   1819  O   GLY A1690       5.476  71.198  -2.309  1.00  0.00           O  
ATOM   1820  H   GLY A1690       7.230  67.726  -4.234  1.00  0.00           H  
ATOM   1821  N   LYS A1692       7.073  69.819  -1.541  1.00  0.00           N  
ATOM   1822  CA  LYS A1692       7.065  70.416  -0.221  1.00  0.00           C  
ATOM   1823  C   LYS A1692       8.346  70.128   0.535  1.00  0.00           C  
ATOM   1824  O   LYS A1692       9.023  69.117   0.291  1.00  0.00           O  
ATOM   1825  CB  LYS A1692       5.868  69.894   0.570  1.00  0.00           C  
ATOM   1826  CG  LYS A1692       5.804  68.378   0.631  1.00  0.00           C  
ATOM   1827  CD  LYS A1692       4.666  67.910   1.519  1.00  0.00           C  
ATOM   1828  CE  LYS A1692       4.609  66.388   1.578  1.00  0.00           C  
ATOM   1829  NZ  LYS A1692       3.622  65.900   2.591  1.00  0.00           N  
ATOM   1830  H   LYS A1692       7.713  69.097  -1.716  1.00  0.00           H  
ATOM   1831  HZ1 LYS A1692       2.692  66.309   2.373  1.00  0.00           H  
ATOM   1832  HZ2 LYS A1692       3.567  64.862   2.555  1.00  0.00           H  
ATOM   1833  HZ3 LYS A1692       3.917  66.194   3.546  1.00  0.00           H  
ATOM   1834  N   TRP A1693       8.679  71.045   1.436  1.00  0.00           N  
ATOM   1835  CA  TRP A1693       9.858  70.914   2.272  1.00  0.00           C  
ATOM   1836  C   TRP A1693       9.598  69.906   3.393  1.00  0.00           C  
ATOM   1837  O   TRP A1693       8.588  70.007   4.098  1.00  0.00           O  
ATOM   1838  CB  TRP A1693      10.218  72.266   2.881  1.00  0.00           C  
ATOM   1839  CG  TRP A1693      10.947  73.206   1.949  1.00  0.00           C  
ATOM   1840  CD1 TRP A1693      10.446  74.338   1.370  1.00  0.00           C  
ATOM   1841  CD2 TRP A1693      12.323  73.119   1.534  1.00  0.00           C  
ATOM   1842  NE1 TRP A1693      11.424  74.966   0.626  1.00  0.00           N  
ATOM   1843  CE2 TRP A1693      12.580  74.246   0.710  1.00  0.00           C  
ATOM   1844  CE3 TRP A1693      13.354  72.212   1.781  1.00  0.00           C  
ATOM   1845  CZ2 TRP A1693      13.829  74.478   0.134  1.00  0.00           C  
ATOM   1846  CZ3 TRP A1693      14.594  72.448   1.208  1.00  0.00           C  
ATOM   1847  CH2 TRP A1693      14.819  73.574   0.394  1.00  0.00           C  
ATOM   1848  H   TRP A1693       8.103  71.822   1.565  1.00  0.00           H  
ATOM   1849  HE1 TRP A1693      11.314  75.802   0.127  1.00  0.00           H  
ATOM   1850  N   LEU A1700      10.488  68.922   3.535  1.00  0.00           N  
ATOM   1851  CA  LEU A1700      10.374  67.914   4.588  1.00  0.00           C  
ATOM   1852  C   LEU A1700      11.393  68.185   5.689  1.00  0.00           C  
ATOM   1853  O   LEU A1700      12.586  68.294   5.411  1.00  0.00           O  
ATOM   1854  CB  LEU A1700      10.645  66.525   4.028  1.00  0.00           C  
ATOM   1855  CG  LEU A1700       9.581  65.958   3.116  1.00  0.00           C  
ATOM   1856  CD1 LEU A1700      10.079  64.663   2.531  1.00  0.00           C  
ATOM   1857  CD2 LEU A1700       8.307  65.756   3.907  1.00  0.00           C  
ATOM   1858  H   LEU A1700      11.235  68.860   2.905  1.00  0.00           H  
ATOM   1859  N   GLU A1701      10.941  68.288   6.933  1.00  0.00           N  
ATOM   1860  CA  GLU A1701      11.853  68.527   8.048  1.00  0.00           C  
ATOM   1861  C   GLU A1701      12.447  67.183   8.402  1.00  0.00           C  
ATOM   1862  O   GLU A1701      11.740  66.328   8.908  1.00  0.00           O  
ATOM   1863  CB  GLU A1701      11.085  69.093   9.237  1.00  0.00           C  
ATOM   1864  CG  GLU A1701      11.028  70.617   9.277  1.00  0.00           C  
ATOM   1865  CD  GLU A1701      12.335  71.239   9.768  1.00  0.00           C  
ATOM   1866  OE1 GLU A1701      13.089  70.538  10.490  1.00  0.00           O  
ATOM   1867  OE2 GLU A1701      12.601  72.427   9.441  1.00  0.00           O  
ATOM   1868  H   GLU A1701       9.987  68.169   7.117  1.00  0.00           H  
ATOM   1869  N   LEU A1702      13.734  66.995   8.124  1.00  0.00           N  
ATOM   1870  CA  LEU A1702      14.388  65.714   8.378  1.00  0.00           C  
ATOM   1871  C   LEU A1702      15.066  65.519   9.710  1.00  0.00           C  
ATOM   1872  O   LEU A1702      14.979  64.440  10.277  1.00  0.00           O  
ATOM   1873  CB  LEU A1702      15.421  65.395   7.304  1.00  0.00           C  
ATOM   1874  CG  LEU A1702      15.037  64.991   5.885  1.00  0.00           C  
ATOM   1875  CD1 LEU A1702      16.322  64.528   5.224  1.00  0.00           C  
ATOM   1876  CD2 LEU A1702      13.998  63.871   5.878  1.00  0.00           C  
ATOM   1877  H   LEU A1702      14.250  67.735   7.742  1.00  0.00           H  
ATOM   1878  N   GLY A1703      15.834  66.503  10.163  1.00  0.00           N  
ATOM   1879  CA  GLY A1703      16.523  66.329  11.431  1.00  0.00           C  
ATOM   1880  C   GLY A1703      17.265  67.540  11.927  1.00  0.00           C  
ATOM   1881  O   GLY A1703      16.983  68.667  11.492  1.00  0.00           O  
ATOM   1882  H   GLY A1703      15.943  67.342   9.671  1.00  0.00           H  
ATOM   1883  N   GLY A1704      18.204  67.309  12.846  1.00  0.00           N  
ATOM   1884  CA  GLY A1704      19.001  68.383  13.424  1.00  0.00           C  
ATOM   1885  C   GLY A1704      20.473  68.156  13.144  1.00  0.00           C  
ATOM   1886  O   GLY A1704      20.848  67.098  12.645  1.00  0.00           O  
ATOM   1887  H   GLY A1704      18.396  66.386  13.118  1.00  0.00           H  
ATOM   1888  N   ALA A1705      21.309  69.129  13.477  1.00  0.00           N  
ATOM   1889  CA  ALA A1705      22.741  69.047  13.249  1.00  0.00           C  
ATOM   1890  C   ALA A1705      23.371  70.317  13.822  1.00  0.00           C  
ATOM   1891  O   ALA A1705      22.653  71.258  14.205  1.00  0.00           O  
ATOM   1892  CB  ALA A1705      23.015  68.956  11.751  1.00  0.00           C  
ATOM   1893  H   ALA A1705      20.968  69.965  13.866  1.00  0.00           H  
ATOM   1894  N   GLY A1706      24.695  70.353  13.892  1.00  0.00           N  
ATOM   1895  CA  GLY A1706      25.365  71.529  14.405  1.00  0.00           C  
ATOM   1896  C   GLY A1706      26.813  71.179  14.590  1.00  0.00           C  
ATOM   1897  O   GLY A1706      27.233  70.086  14.228  1.00  0.00           O  
ATOM   1898  H   GLY A1706      25.237  69.577  13.628  1.00  0.00           H  
ATOM   1899  N   MET A1707      27.591  72.088  15.142  1.00  0.00           N  
ATOM   1900  CA  MET A1707      29.008  71.846  15.377  1.00  0.00           C  
ATOM   1901  C   MET A1707      29.127  71.364  16.803  1.00  0.00           C  
ATOM   1902  O   MET A1707      28.565  71.993  17.693  1.00  0.00           O  
ATOM   1903  CB  MET A1707      29.772  73.149  15.205  1.00  0.00           C  
ATOM   1904  CG  MET A1707      29.529  73.768  13.857  1.00  0.00           C  
ATOM   1905  SD  MET A1707      29.916  72.604  12.523  1.00  0.00           S  
ATOM   1906  CE  MET A1707      31.700  72.522  12.673  1.00  0.00           C  
ATOM   1907  H   MET A1707      27.197  72.928  15.461  1.00  0.00           H  
ATOM   1908  N   VAL A1708      29.832  70.257  17.031  1.00  0.00           N  
ATOM   1909  CA  VAL A1708      29.980  69.700  18.383  1.00  0.00           C  
ATOM   1910  C   VAL A1708      30.335  70.765  19.411  1.00  0.00           C  
ATOM   1911  O   VAL A1708      31.155  71.657  19.179  1.00  0.00           O  
ATOM   1912  CB  VAL A1708      31.000  68.572  18.444  1.00  0.00           C  
ATOM   1913  CG1 VAL A1708      31.091  68.040  19.866  1.00  0.00           C  
ATOM   1914  CG2 VAL A1708      30.594  67.475  17.511  1.00  0.00           C  
ATOM   1915  H   VAL A1708      30.286  69.851  16.268  1.00  0.00           H  
ATOM   1916  N   HIS A1709      29.676  70.680  20.550  1.00  0.00           N  
ATOM   1917  CA  HIS A1709      29.879  71.675  21.576  1.00  0.00           C  
ATOM   1918  C   HIS A1709      31.180  71.471  22.304  1.00  0.00           C  
ATOM   1919  O   HIS A1709      31.552  70.337  22.621  1.00  0.00           O  
ATOM   1920  CB  HIS A1709      28.699  71.651  22.546  1.00  0.00           C  
ATOM   1921  CG  HIS A1709      28.592  72.873  23.402  1.00  0.00           C  
ATOM   1922  ND1 HIS A1709      29.424  73.104  24.474  1.00  0.00           N  
ATOM   1923  CD2 HIS A1709      27.749  73.926  23.344  1.00  0.00           C  
ATOM   1924  CE1 HIS A1709      29.098  74.253  25.037  1.00  0.00           C  
ATOM   1925  NE2 HIS A1709      28.085  74.771  24.371  1.00  0.00           N  
ATOM   1926  H   HIS A1709      29.038  69.939  20.664  1.00  0.00           H  
ATOM   1927  HD1 HIS A1709      30.001  72.422  24.861  1.00  0.00           H  
ATOM   1928  HE2 HIS A1709      27.609  75.609  24.604  1.00  0.00           H  
ATOM   1929  N   PRO A1710      31.880  72.576  22.600  1.00  0.00           N  
ATOM   1930  CA  PRO A1710      33.156  72.605  23.299  1.00  0.00           C  
ATOM   1931  C   PRO A1710      33.097  71.722  24.521  1.00  0.00           C  
ATOM   1932  O   PRO A1710      34.011  70.961  24.772  1.00  0.00           O  
ATOM   1933  CB  PRO A1710      33.280  74.065  23.686  1.00  0.00           C  
ATOM   1934  CG  PRO A1710      32.746  74.741  22.526  1.00  0.00           C  
ATOM   1935  CD  PRO A1710      31.505  73.937  22.194  1.00  0.00           C  
ATOM   1936  N   LYS A1711      32.002  71.793  25.264  1.00  0.00           N  
ATOM   1937  CA  LYS A1711      31.896  70.971  26.462  1.00  0.00           C  
ATOM   1938  C   LYS A1711      31.820  69.473  26.230  1.00  0.00           C  
ATOM   1939  O   LYS A1711      32.097  68.695  27.142  1.00  0.00           O  
ATOM   1940  CB  LYS A1711      30.751  71.431  27.352  1.00  0.00           C  
ATOM   1941  CG  LYS A1711      30.833  72.903  27.700  1.00  0.00           C  
ATOM   1942  CD  LYS A1711      30.530  73.177  29.172  1.00  0.00           C  
ATOM   1943  CE  LYS A1711      31.822  73.230  30.019  1.00  0.00           C  
ATOM   1944  NZ  LYS A1711      32.859  74.238  29.538  1.00  0.00           N  
ATOM   1945  H   LYS A1711      31.392  72.488  25.000  1.00  0.00           H  
ATOM   1946  HZ1 LYS A1711      32.408  75.171  29.458  1.00  0.00           H  
ATOM   1947  HZ2 LYS A1711      33.651  74.297  30.211  1.00  0.00           H  
ATOM   1948  HZ3 LYS A1711      33.225  73.959  28.604  1.00  0.00           H  
ATOM   1949  N   VAL A1742      31.459  69.062  25.021  1.00  0.00           N  
ATOM   1950  CA  VAL A1742      31.384  67.634  24.721  1.00  0.00           C  
ATOM   1951  C   VAL A1742      32.798  67.122  24.525  1.00  0.00           C  
ATOM   1952  O   VAL A1742      33.135  66.018  24.929  1.00  0.00           O  
ATOM   1953  CB  VAL A1742      30.566  67.344  23.461  1.00  0.00           C  
ATOM   1954  CG1 VAL A1742      30.617  65.864  23.127  1.00  0.00           C  
ATOM   1955  CG2 VAL A1742      29.146  67.781  23.673  1.00  0.00           C  
ATOM   1956  H   VAL A1742      31.241  69.677  24.314  1.00  0.00           H  
ATOM   1957  N   PHE A1743      33.646  67.926  23.915  1.00  0.00           N  
ATOM   1958  CA  PHE A1743      35.008  67.472  23.722  1.00  0.00           C  
ATOM   1959  C   PHE A1743      35.752  67.430  25.047  1.00  0.00           C  
ATOM   1960  O   PHE A1743      36.579  66.530  25.277  1.00  0.00           O  
ATOM   1961  CB  PHE A1743      35.736  68.361  22.722  1.00  0.00           C  
ATOM   1962  CG  PHE A1743      35.344  68.113  21.296  1.00  0.00           C  
ATOM   1963  CD1 PHE A1743      35.188  66.812  20.821  1.00  0.00           C  
ATOM   1964  CD2 PHE A1743      35.178  69.172  20.417  1.00  0.00           C  
ATOM   1965  CE1 PHE A1743      34.875  66.572  19.483  1.00  0.00           C  
ATOM   1966  CE2 PHE A1743      34.872  68.954  19.098  1.00  0.00           C  
ATOM   1967  CZ  PHE A1743      34.719  67.648  18.622  1.00  0.00           C  
ATOM   1968  H   PHE A1743      33.371  68.807  23.586  1.00  0.00           H  
ATOM   1969  N   GLN A1744      35.424  68.361  25.943  1.00  0.00           N  
ATOM   1970  CA  GLN A1744      36.094  68.398  27.242  1.00  0.00           C  
ATOM   1971  C   GLN A1744      35.736  67.185  28.057  1.00  0.00           C  
ATOM   1972  O   GLN A1744      36.582  66.649  28.767  1.00  0.00           O  
ATOM   1973  CB  GLN A1744      35.780  69.660  28.009  1.00  0.00           C  
ATOM   1974  CG  GLN A1744      36.506  70.846  27.468  1.00  0.00           C  
ATOM   1975  CD  GLN A1744      35.833  72.129  27.845  1.00  0.00           C  
ATOM   1976  OE1 GLN A1744      35.497  72.357  29.013  1.00  0.00           O  
ATOM   1977  NE2 GLN A1744      35.591  72.969  26.854  1.00  0.00           N  
ATOM   1978  H   GLN A1744      34.745  69.026  25.707  1.00  0.00           H  
ATOM   1979 HE21 GLN A1744      35.158  73.813  27.093  1.00  0.00           H  
ATOM   1980 HE22 GLN A1744      35.866  72.691  25.956  1.00  0.00           H  
ATOM   1981  N   ALA A1748      34.485  66.744  27.929  1.00  0.00           N  
ATOM   1982  CA  ALA A1748      34.002  65.573  28.636  1.00  0.00           C  
ATOM   1983  C   ALA A1748      34.748  64.347  28.128  1.00  0.00           C  
ATOM   1984  O   ALA A1748      35.195  63.491  28.909  1.00  0.00           O  
ATOM   1985  CB  ALA A1748      32.528  65.402  28.395  1.00  0.00           C  
ATOM   1986  H   ALA A1748      33.854  67.233  27.358  1.00  0.00           H  
ATOM   1987  N   VAL A1749      34.900  64.281  26.809  1.00  0.00           N  
ATOM   1988  CA  VAL A1749      35.566  63.161  26.201  1.00  0.00           C  
ATOM   1989  C   VAL A1749      36.974  63.048  26.715  1.00  0.00           C  
ATOM   1990  O   VAL A1749      37.312  62.054  27.337  1.00  0.00           O  
ATOM   1991  CB  VAL A1749      35.490  63.244  24.682  1.00  0.00           C  
ATOM   1992  CG1 VAL A1749      36.432  62.245  24.051  1.00  0.00           C  
ATOM   1993  CG2 VAL A1749      34.067  62.947  24.251  1.00  0.00           C  
ATOM   1994  H   VAL A1749      34.538  64.994  26.240  1.00  0.00           H  
ATOM   1995  N   ASP A1750      37.758  64.111  26.580  1.00  0.00           N  
ATOM   1996  CA  ASP A1750      39.145  64.069  27.055  1.00  0.00           C  
ATOM   1997  C   ASP A1750      39.292  63.824  28.535  1.00  0.00           C  
ATOM   1998  O   ASP A1750      40.019  62.933  28.944  1.00  0.00           O  
ATOM   1999  CB  ASP A1750      39.906  65.304  26.628  1.00  0.00           C  
ATOM   2000  CG  ASP A1750      40.473  65.148  25.259  1.00  0.00           C  
ATOM   2001  OD1 ASP A1750      40.625  63.973  24.818  1.00  0.00           O  
ATOM   2002  OD2 ASP A1750      40.751  66.183  24.629  1.00  0.00           O  
ATOM   2003  H   ASP A1750      37.404  64.931  26.164  1.00  0.00           H  
ATOM   2004  N   ALA A1751      38.552  64.582  29.331  1.00  0.00           N  
ATOM   2005  CA  ALA A1751      38.560  64.416  30.772  1.00  0.00           C  
ATOM   2006  C   ALA A1751      38.324  62.953  31.130  1.00  0.00           C  
ATOM   2007  O   ALA A1751      38.982  62.413  32.013  1.00  0.00           O  
ATOM   2008  CB  ALA A1751      37.502  65.258  31.385  1.00  0.00           C  
ATOM   2009  H   ALA A1751      37.992  65.276  28.931  1.00  0.00           H  
ATOM   2010  N   TYR A1752      37.406  62.302  30.437  1.00  0.00           N  
ATOM   2011  CA  TYR A1752      37.124  60.909  30.719  1.00  0.00           C  
ATOM   2012  C   TYR A1752      38.245  60.023  30.179  1.00  0.00           C  
ATOM   2013  O   TYR A1752      38.507  58.933  30.701  1.00  0.00           O  
ATOM   2014  CB  TYR A1752      35.804  60.537  30.075  1.00  0.00           C  
ATOM   2015  CG  TYR A1752      35.333  59.183  30.414  1.00  0.00           C  
ATOM   2016  CD1 TYR A1752      35.861  58.069  29.800  1.00  0.00           C  
ATOM   2017  CD2 TYR A1752      34.343  59.009  31.342  1.00  0.00           C  
ATOM   2018  CE1 TYR A1752      35.406  56.798  30.118  1.00  0.00           C  
ATOM   2019  CE2 TYR A1752      33.876  57.752  31.668  1.00  0.00           C  
ATOM   2020  CZ  TYR A1752      34.407  56.654  31.056  1.00  0.00           C  
ATOM   2021  OH  TYR A1752      33.947  55.415  31.406  1.00  0.00           O  
ATOM   2022  H   TYR A1752      36.897  62.749  29.722  1.00  0.00           H  
ATOM   2023 HH   TYR A1752      33.315  55.466  32.129  1.00  0.00           H  
ATOM   2024  N   ARG A1753      38.886  60.459  29.103  1.00  0.00           N  
ATOM   2025  CA  ARG A1753      39.961  59.670  28.541  1.00  0.00           C  
ATOM   2026  C   ARG A1753      41.076  59.689  29.572  1.00  0.00           C  
ATOM   2027  O   ARG A1753      41.680  58.661  29.865  1.00  0.00           O  
ATOM   2028  CB  ARG A1753      40.517  60.286  27.260  1.00  0.00           C  
ATOM   2029  CG  ARG A1753      39.606  60.437  26.095  1.00  0.00           C  
ATOM   2030  CD  ARG A1753      40.455  60.756  24.873  1.00  0.00           C  
ATOM   2031  NE  ARG A1753      40.814  59.529  24.158  1.00  0.00           N  
ATOM   2032  CZ  ARG A1753      41.852  59.389  23.330  1.00  0.00           C  
ATOM   2033  NH1 ARG A1753      42.671  60.397  23.098  1.00  0.00           N  
ATOM   2034  NH2 ARG A1753      42.046  58.243  22.685  1.00  0.00           N  
ATOM   2035  H   ARG A1753      38.632  61.304  28.679  1.00  0.00           H  
ATOM   2036 HE   ARG A1753      40.249  58.741  24.303  1.00  0.00           H  
ATOM   2037 HH11 ARG A1753      42.519  61.280  23.545  1.00  0.00           H  
ATOM   2038 HH12 ARG A1753      43.448  60.281  22.481  1.00  0.00           H  
ATOM   2039 HH21 ARG A1753      41.413  57.480  22.826  1.00  0.00           H  
ATOM   2040 HH22 ARG A1753      42.829  58.147  22.072  1.00  0.00           H  
ATOM   2041  N   GLU A1757      41.361  60.878  30.093  1.00  0.00           N  
ATOM   2042  CA  GLU A1757      42.409  61.041  31.079  1.00  0.00           C  
ATOM   2043  C   GLU A1757      42.134  60.172  32.288  1.00  0.00           C  
ATOM   2044  O   GLU A1757      43.023  59.504  32.783  1.00  0.00           O  
ATOM   2045  CB  GLU A1757      42.577  62.512  31.440  1.00  0.00           C  
ATOM   2046  CG  GLU A1757      43.219  63.293  30.278  1.00  0.00           C  
ATOM   2047  CD  GLU A1757      43.072  64.820  30.383  1.00  0.00           C  
ATOM   2048  OE1 GLU A1757      43.449  65.398  31.433  1.00  0.00           O  
ATOM   2049  OE2 GLU A1757      42.593  65.444  29.404  1.00  0.00           O  
ATOM   2050  H   GLU A1757      40.862  61.654  29.817  1.00  0.00           H  
ATOM   2051  N   ARG A1758      40.878  60.088  32.694  1.00  0.00           N  
ATOM   2052  CA  ARG A1758      40.497  59.259  33.830  1.00  0.00           C  
ATOM   2053  C   ARG A1758      40.915  57.783  33.598  1.00  0.00           C  
ATOM   2054  O   ARG A1758      41.420  57.118  34.511  1.00  0.00           O  
ATOM   2055  CB  ARG A1758      38.987  59.397  34.048  1.00  0.00           C  
ATOM   2056  CG  ARG A1758      38.432  58.658  35.239  1.00  0.00           C  
ATOM   2057  CD  ARG A1758      37.306  59.459  35.909  1.00  0.00           C  
ATOM   2058  NE  ARG A1758      36.193  59.776  35.007  1.00  0.00           N  
ATOM   2059  CZ  ARG A1758      35.477  60.905  35.046  1.00  0.00           C  
ATOM   2060  NH1 ARG A1758      35.748  61.849  35.944  1.00  0.00           N  
ATOM   2061  NH2 ARG A1758      34.473  61.090  34.188  1.00  0.00           N  
ATOM   2062  H   ARG A1758      40.193  60.612  32.225  1.00  0.00           H  
ATOM   2063 HE   ARG A1758      35.951  59.113  34.327  1.00  0.00           H  
ATOM   2064 HH11 ARG A1758      36.499  61.716  36.593  1.00  0.00           H  
ATOM   2065 HH12 ARG A1758      35.212  62.692  35.965  1.00  0.00           H  
ATOM   2066 HH21 ARG A1758      34.256  60.383  33.516  1.00  0.00           H  
ATOM   2067 HH22 ARG A1758      33.941  61.936  34.220  1.00  0.00           H  
ATOM   2068  N   LEU A1759      40.769  57.304  32.363  1.00  0.00           N  
ATOM   2069  CA  LEU A1759      41.123  55.928  32.014  1.00  0.00           C  
ATOM   2070  C   LEU A1759      42.587  55.723  31.614  1.00  0.00           C  
ATOM   2071  O   LEU A1759      42.972  54.623  31.203  1.00  0.00           O  
ATOM   2072  CB  LEU A1759      40.227  55.411  30.887  1.00  0.00           C  
ATOM   2073  CG  LEU A1759      38.828  54.986  31.304  1.00  0.00           C  
ATOM   2074  CD1 LEU A1759      38.088  56.172  31.873  1.00  0.00           C  
ATOM   2075  CD2 LEU A1759      38.081  54.409  30.118  1.00  0.00           C  
ATOM   2076  H   LEU A1759      40.422  57.890  31.655  1.00  0.00           H  
ATOM   2077  N   GLY A1760      43.391  56.781  31.682  1.00  0.00           N  
ATOM   2078  CA  GLY A1760      44.795  56.675  31.319  1.00  0.00           C  
ATOM   2079  C   GLY A1760      45.137  56.945  29.864  1.00  0.00           C  
ATOM   2080  O   GLY A1760      46.280  56.728  29.451  1.00  0.00           O  
ATOM   2081  H   GLY A1760      43.051  57.642  31.999  1.00  0.00           H  
ATOM   2082  N   LEU A1764      44.176  57.426  29.081  1.00  0.00           N  
ATOM   2083  CA  LEU A1764      44.435  57.695  27.676  1.00  0.00           C  
ATOM   2084  C   LEU A1764      44.805  59.149  27.531  1.00  0.00           C  
ATOM   2085  O   LEU A1764      44.392  59.962  28.335  1.00  0.00           O  
ATOM   2086  CB  LEU A1764      43.212  57.361  26.834  1.00  0.00           C  
ATOM   2087  CG  LEU A1764      42.810  55.883  26.834  1.00  0.00           C  
ATOM   2088  CD1 LEU A1764      41.757  55.610  25.814  1.00  0.00           C  
ATOM   2089  CD2 LEU A1764      43.992  55.046  26.512  1.00  0.00           C  
ATOM   2090  H   LEU A1764      43.305  57.651  29.473  1.00  0.00           H  
ATOM   2091  N   PRO A1765      45.704  59.478  26.590  1.00  0.00           N  
ATOM   2092  CA  PRO A1765      46.068  60.890  26.436  1.00  0.00           C  
ATOM   2093  C   PRO A1765      44.896  61.584  25.759  1.00  0.00           C  
ATOM   2094  O   PRO A1765      44.067  60.939  25.117  1.00  0.00           O  
ATOM   2095  CB  PRO A1765      47.307  60.826  25.546  1.00  0.00           C  
ATOM   2096  CG  PRO A1765      47.081  59.590  24.717  1.00  0.00           C  
ATOM   2097  CD  PRO A1765      46.482  58.617  25.683  1.00  0.00           C  
ATOM   2098  N   PRO A1767      44.764  62.895  25.943  1.00  0.00           N  
ATOM   2099  CA  PRO A1767      43.653  63.611  25.322  1.00  0.00           C  
ATOM   2100  C   PRO A1767      43.876  63.753  23.804  1.00  0.00           C  
ATOM   2101  O   PRO A1767      45.021  63.880  23.344  1.00  0.00           O  
ATOM   2102  CB  PRO A1767      43.693  64.944  26.046  1.00  0.00           C  
ATOM   2103  CG  PRO A1767      45.161  65.156  26.178  1.00  0.00           C  
ATOM   2104  CD  PRO A1767      45.667  63.823  26.637  1.00  0.00           C  
ATOM   2105  N   ALA A1768      42.788  63.771  23.033  1.00  0.00           N  
ATOM   2106  CA  ALA A1768      42.894  63.854  21.581  1.00  0.00           C  
ATOM   2107  C   ALA A1768      42.010  64.898  20.928  1.00  0.00           C  
ATOM   2108  O   ALA A1768      42.173  65.189  19.741  1.00  0.00           O  
ATOM   2109  CB  ALA A1768      42.594  62.500  20.977  1.00  0.00           C  
ATOM   2110  H   ALA A1768      41.900  63.680  23.399  1.00  0.00           H  
ATOM   2111  N   TYR A1770      41.115  65.495  21.700  1.00  0.00           N  
ATOM   2112  CA  TYR A1770      40.206  66.465  21.137  1.00  0.00           C  
ATOM   2113  C   TYR A1770      40.477  67.891  21.516  1.00  0.00           C  
ATOM   2114  O   TYR A1770      39.550  68.681  21.661  1.00  0.00           O  
ATOM   2115  CB  TYR A1770      38.788  66.080  21.499  1.00  0.00           C  
ATOM   2116  CG  TYR A1770      38.499  64.683  21.074  1.00  0.00           C  
ATOM   2117  CD1 TYR A1770      39.003  63.608  21.792  1.00  0.00           C  
ATOM   2118  CD2 TYR A1770      37.821  64.427  19.878  1.00  0.00           C  
ATOM   2119  CE1 TYR A1770      38.857  62.301  21.318  1.00  0.00           C  
ATOM   2120  CE2 TYR A1770      37.670  63.136  19.402  1.00  0.00           C  
ATOM   2121  CZ  TYR A1770      38.198  62.086  20.126  1.00  0.00           C  
ATOM   2122  OH  TYR A1770      38.125  60.832  19.618  1.00  0.00           O  
ATOM   2123  H   TYR A1770      41.052  65.296  22.647  1.00  0.00           H  
ATOM   2124 HH   TYR A1770      37.652  60.817  18.788  1.00  0.00           H  
ATOM   2125  N   ARG A1771      41.749  68.251  21.604  1.00  0.00           N  
ATOM   2126  CA  ARG A1771      42.082  69.617  21.973  1.00  0.00           C  
ATOM   2127  C   ARG A1771      42.001  70.608  20.822  1.00  0.00           C  
ATOM   2128  O   ARG A1771      41.354  71.642  20.933  1.00  0.00           O  
ATOM   2129  CB  ARG A1771      43.441  69.697  22.672  1.00  0.00           C  
ATOM   2130  CG  ARG A1771      43.358  70.091  24.167  1.00  0.00           C  
ATOM   2131  CD  ARG A1771      43.102  68.890  25.109  1.00  0.00           C  
ATOM   2132  NE  ARG A1771      42.077  69.155  26.128  1.00  0.00           N  
ATOM   2133  CZ  ARG A1771      42.192  68.869  27.427  1.00  0.00           C  
ATOM   2134  NH1 ARG A1771      43.299  68.306  27.906  1.00  0.00           N  
ATOM   2135  NH2 ARG A1771      41.184  69.142  28.251  1.00  0.00           N  
ATOM   2136  H   ARG A1771      42.452  67.596  21.416  1.00  0.00           H  
ATOM   2137 HE   ARG A1771      41.249  69.589  25.827  1.00  0.00           H  
ATOM   2138 HH11 ARG A1771      44.056  68.086  27.293  1.00  0.00           H  
ATOM   2139 HH12 ARG A1771      43.358  68.105  28.882  1.00  0.00           H  
ATOM   2140 HH21 ARG A1771      40.359  69.573  27.882  1.00  0.00           H  
ATOM   2141 HH22 ARG A1771      41.249  68.952  29.230  1.00  0.00           H  
ATOM   2142  N   GLY A1772      42.619  70.311  19.696  1.00  0.00           N  
ATOM   2143  CA  GLY A1772      42.535  71.282  18.619  1.00  0.00           C  
ATOM   2144  C   GLY A1772      41.661  70.906  17.439  1.00  0.00           C  
ATOM   2145  O   GLY A1772      41.931  71.347  16.318  1.00  0.00           O  
ATOM   2146  H   GLY A1772      43.110  69.475  19.577  1.00  0.00           H  
ATOM   2147  N   VAL A1773      40.612  70.121  17.669  1.00  0.00           N  
ATOM   2148  CA  VAL A1773      39.742  69.698  16.576  1.00  0.00           C  
ATOM   2149  C   VAL A1773      38.385  70.391  16.606  1.00  0.00           C  
ATOM   2150  O   VAL A1773      38.046  71.081  17.560  1.00  0.00           O  
ATOM   2151  CB  VAL A1773      39.519  68.152  16.597  1.00  0.00           C  
ATOM   2152  CG1 VAL A1773      40.833  67.447  16.606  1.00  0.00           C  
ATOM   2153  CG2 VAL A1773      38.740  67.712  17.819  1.00  0.00           C  
ATOM   2154  H   VAL A1773      40.375  69.886  18.594  1.00  0.00           H  
ATOM   2155  N   THR A1774      37.655  70.287  15.511  1.00  0.00           N  
ATOM   2156  CA  THR A1774      36.310  70.819  15.450  1.00  0.00           C  
ATOM   2157  C   THR A1774      35.555  69.619  14.912  1.00  0.00           C  
ATOM   2158  O   THR A1774      36.170  68.574  14.640  1.00  0.00           O  
ATOM   2159  CB  THR A1774      36.168  71.985  14.497  1.00  0.00           C  
ATOM   2160  OG1 THR A1774      36.854  71.700  13.271  1.00  0.00           O  
ATOM   2161  CG2 THR A1774      36.700  73.246  15.122  1.00  0.00           C  
ATOM   2162  H   THR A1774      37.966  69.755  14.742  1.00  0.00           H  
ATOM   2163  HG1 THR A1774      37.702  71.267  13.409  1.00  0.00           H  
ATOM   2164  N   GLY A1775      34.238  69.718  14.794  1.00  0.00           N  
ATOM   2165  CA  GLY A1775      33.493  68.577  14.287  1.00  0.00           C  
ATOM   2166  C   GLY A1775      32.037  68.910  14.168  1.00  0.00           C  
ATOM   2167  O   GLY A1775      31.589  69.871  14.776  1.00  0.00           O  
ATOM   2168  H   GLY A1775      33.698  70.501  15.053  1.00  0.00           H  
ATOM   2169  N   PHE A1776      31.301  68.154  13.370  1.00  0.00           N  
ATOM   2170  CA  PHE A1776      29.887  68.427  13.218  1.00  0.00           C  
ATOM   2171  C   PHE A1776      29.164  67.136  13.405  1.00  0.00           C  
ATOM   2172  O   PHE A1776      29.780  66.085  13.301  1.00  0.00           O  
ATOM   2173  CB  PHE A1776      29.559  69.026  11.847  1.00  0.00           C  
ATOM   2174  CG  PHE A1776      29.798  68.101  10.682  1.00  0.00           C  
ATOM   2175  CD1 PHE A1776      28.917  67.060  10.403  1.00  0.00           C  
ATOM   2176  CD2 PHE A1776      30.882  68.309   9.830  1.00  0.00           C  
ATOM   2177  CE1 PHE A1776      29.113  66.249   9.301  1.00  0.00           C  
ATOM   2178  CE2 PHE A1776      31.086  67.513   8.733  1.00  0.00           C  
ATOM   2179  CZ  PHE A1776      30.202  66.478   8.463  1.00  0.00           C  
ATOM   2180  H   PHE A1776      31.696  67.380  12.916  1.00  0.00           H  
ATOM   2181  N   ALA A1777      27.879  67.202  13.736  1.00  0.00           N  
ATOM   2182  CA  ALA A1777      27.090  65.990  13.906  1.00  0.00           C  
ATOM   2183  C   ALA A1777      25.669  66.307  13.495  1.00  0.00           C  
ATOM   2184  O   ALA A1777      25.261  67.482  13.509  1.00  0.00           O  
ATOM   2185  CB  ALA A1777      27.133  65.509  15.319  1.00  0.00           C  
ATOM   2186  H   ALA A1777      27.435  68.074  13.856  1.00  0.00           H  
ATOM   2187  N   PHE A1778      24.963  65.276  13.040  1.00  0.00           N  
ATOM   2188  CA  PHE A1778      23.582  65.382  12.611  1.00  0.00           C  
ATOM   2189  C   PHE A1778      22.932  64.088  13.048  1.00  0.00           C  
ATOM   2190  O   PHE A1778      23.626  63.117  13.347  1.00  0.00           O  
ATOM   2191  CB  PHE A1778      23.495  65.509  11.104  1.00  0.00           C  
ATOM   2192  CG  PHE A1778      24.035  64.324  10.363  1.00  0.00           C  
ATOM   2193  CD1 PHE A1778      23.236  63.212  10.124  1.00  0.00           C  
ATOM   2194  CD2 PHE A1778      25.347  64.319   9.907  1.00  0.00           C  
ATOM   2195  CE1 PHE A1778      23.734  62.112   9.452  1.00  0.00           C  
ATOM   2196  CE2 PHE A1778      25.854  63.222   9.228  1.00  0.00           C  
ATOM   2197  CZ  PHE A1778      25.041  62.111   9.003  1.00  0.00           C  
ATOM   2198  H   PHE A1778      25.373  64.385  13.044  1.00  0.00           H  
ATOM   2199  N   GLY A1779      21.606  64.067  13.077  1.00  0.00           N  
ATOM   2200  CA  GLY A1779      20.886  62.876  13.492  1.00  0.00           C  
ATOM   2201  C   GLY A1779      19.520  62.926  12.849  1.00  0.00           C  
ATOM   2202  O   GLY A1779      18.965  64.018  12.699  1.00  0.00           O  
ATOM   2203  H   GLY A1779      21.078  64.850  12.802  1.00  0.00           H  
ATOM   2204  N   LEU A1782      18.990  61.778  12.431  1.00  0.00           N  
ATOM   2205  CA  LEU A1782      17.690  61.752  11.787  1.00  0.00           C  
ATOM   2206  C   LEU A1782      16.855  60.516  12.081  1.00  0.00           C  
ATOM   2207  O   LEU A1782      17.379  59.480  12.493  1.00  0.00           O  
ATOM   2208  CB  LEU A1782      17.858  61.968  10.285  1.00  0.00           C  
ATOM   2209  CG  LEU A1782      18.822  61.149   9.440  1.00  0.00           C  
ATOM   2210  CD1 LEU A1782      18.073  59.984   8.856  1.00  0.00           C  
ATOM   2211  CD2 LEU A1782      19.327  62.038   8.322  1.00  0.00           C  
ATOM   2212  H   LEU A1782      19.475  60.933  12.526  1.00  0.00           H  
ATOM   2213  N   GLY A1783      15.546  60.650  11.911  1.00  0.00           N  
ATOM   2214  CA  GLY A1783      14.653  59.554  12.197  1.00  0.00           C  
ATOM   2215  C   GLY A1783      14.475  58.679  10.996  1.00  0.00           C  
ATOM   2216  O   GLY A1783      14.279  59.148   9.883  1.00  0.00           O  
ATOM   2217  H   GLY A1783      15.180  61.496  11.569  1.00  0.00           H  
ATOM   2218  N   VAL A1784      14.532  57.387  11.221  1.00  0.00           N  
ATOM   2219  CA  VAL A1784      14.387  56.456  10.141  1.00  0.00           C  
ATOM   2220  C   VAL A1784      12.930  56.224   9.764  1.00  0.00           C  
ATOM   2221  O   VAL A1784      12.586  56.297   8.587  1.00  0.00           O  
ATOM   2222  CB  VAL A1784      15.088  55.140  10.474  1.00  0.00           C  
ATOM   2223  CG1 VAL A1784      14.977  54.202   9.312  1.00  0.00           C  
ATOM   2224  CG2 VAL A1784      16.560  55.404  10.801  1.00  0.00           C  
ATOM   2225  H   VAL A1784      14.687  57.089  12.143  1.00  0.00           H  
ATOM   2226  N   GLU A1785      12.068  55.954  10.745  1.00  0.00           N  
ATOM   2227  CA  GLU A1785      10.654  55.703  10.452  1.00  0.00           C  
ATOM   2228  C   GLU A1785      10.079  56.787   9.560  1.00  0.00           C  
ATOM   2229  O   GLU A1785       9.498  56.492   8.531  1.00  0.00           O  
ATOM   2230  CB  GLU A1785       9.810  55.574  11.717  1.00  0.00           C  
ATOM   2231  CG  GLU A1785       9.759  54.186  12.351  1.00  0.00           C  
ATOM   2232  CD  GLU A1785      10.952  53.887  13.233  1.00  0.00           C  
ATOM   2233  OE1 GLU A1785      11.801  54.777  13.438  1.00  0.00           O  
ATOM   2234  OE2 GLU A1785      11.047  52.747  13.730  1.00  0.00           O  
ATOM   2235  H   GLU A1785      12.440  55.941  11.642  1.00  0.00           H  
ATOM   2236  N   ARG A1786      10.305  58.042   9.916  1.00  0.00           N  
ATOM   2237  CA  ARG A1786       9.809  59.158   9.122  1.00  0.00           C  
ATOM   2238  C   ARG A1786      10.128  58.977   7.625  1.00  0.00           C  
ATOM   2239  O   ARG A1786       9.235  59.110   6.786  1.00  0.00           O  
ATOM   2240  CB  ARG A1786      10.388  60.466   9.655  1.00  0.00           C  
ATOM   2241  CG  ARG A1786       9.840  61.706   8.973  1.00  0.00           C  
ATOM   2242  CD  ARG A1786      10.398  63.003   9.573  1.00  0.00           C  
ATOM   2243  NE  ARG A1786       9.356  64.023   9.736  1.00  0.00           N  
ATOM   2244  CZ  ARG A1786       8.583  64.493   8.752  1.00  0.00           C  
ATOM   2245  NH1 ARG A1786       8.727  64.050   7.504  1.00  0.00           N  
ATOM   2246  NH2 ARG A1786       7.626  65.377   9.022  1.00  0.00           N  
ATOM   2247  H   ARG A1786      10.826  58.217  10.723  1.00  0.00           H  
ATOM   2248 HE   ARG A1786       9.211  64.398  10.631  1.00  0.00           H  
ATOM   2249 HH11 ARG A1786       9.423  63.365   7.287  1.00  0.00           H  
ATOM   2250 HH12 ARG A1786       8.143  64.405   6.777  1.00  0.00           H  
ATOM   2251 HH21 ARG A1786       7.478  65.690   9.960  1.00  0.00           H  
ATOM   2252 HH22 ARG A1786       7.047  65.720   8.282  1.00  0.00           H  
ATOM   2253  N   LEU A1787      11.383  58.664   7.296  1.00  0.00           N  
ATOM   2254  CA  LEU A1787      11.784  58.437   5.906  1.00  0.00           C  
ATOM   2255  C   LEU A1787      11.026  57.213   5.381  1.00  0.00           C  
ATOM   2256  O   LEU A1787      10.214  57.309   4.457  1.00  0.00           O  
ATOM   2257  CB  LEU A1787      13.281  58.137   5.801  1.00  0.00           C  
ATOM   2258  CG  LEU A1787      14.329  59.180   5.420  1.00  0.00           C  
ATOM   2259  CD1 LEU A1787      13.857  59.964   4.222  1.00  0.00           C  
ATOM   2260  CD2 LEU A1787      14.635  60.081   6.577  1.00  0.00           C  
ATOM   2261  H   LEU A1787      12.055  58.554   8.000  1.00  0.00           H  
ATOM   2262  N   ALA A1788      11.273  56.071   6.010  1.00  0.00           N  
ATOM   2263  CA  ALA A1788      10.649  54.815   5.630  1.00  0.00           C  
ATOM   2264  C   ALA A1788       9.168  54.932   5.303  1.00  0.00           C  
ATOM   2265  O   ALA A1788       8.676  54.284   4.387  1.00  0.00           O  
ATOM   2266  CB  ALA A1788      10.851  53.781   6.727  1.00  0.00           C  
ATOM   2267  H   ALA A1788      11.883  56.080   6.777  1.00  0.00           H  
ATOM   2268  N   MET A1789       8.444  55.723   6.075  1.00  0.00           N  
ATOM   2269  CA  MET A1789       7.022  55.888   5.832  1.00  0.00           C  
ATOM   2270  C   MET A1789       6.795  56.665   4.544  1.00  0.00           C  
ATOM   2271  O   MET A1789       6.191  56.153   3.610  1.00  0.00           O  
ATOM   2272  CB  MET A1789       6.339  56.609   6.994  1.00  0.00           C  
ATOM   2273  CG  MET A1789       6.252  55.821   8.278  1.00  0.00           C  
ATOM   2274  SD  MET A1789       5.434  56.871   9.499  1.00  0.00           S  
ATOM   2275  CE  MET A1789       3.783  56.270   9.457  1.00  0.00           C  
ATOM   2276  H   MET A1789       8.879  56.197   6.805  1.00  0.00           H  
ATOM   2277  N   LEU A1790       7.350  57.868   4.453  1.00  0.00           N  
ATOM   2278  CA  LEU A1790       7.139  58.685   3.269  1.00  0.00           C  
ATOM   2279  C   LEU A1790       7.817  58.173   2.013  1.00  0.00           C  
ATOM   2280  O   LEU A1790       7.480  58.577   0.921  1.00  0.00           O  
ATOM   2281  CB  LEU A1790       7.484  60.146   3.558  1.00  0.00           C  
ATOM   2282  CG  LEU A1790       8.886  60.687   3.349  1.00  0.00           C  
ATOM   2283  CD1 LEU A1790       8.968  61.251   1.936  1.00  0.00           C  
ATOM   2284  CD2 LEU A1790       9.139  61.792   4.367  1.00  0.00           C  
ATOM   2285  H   LEU A1790       7.916  58.199   5.186  1.00  0.00           H  
ATOM   2286  N   ARG A1791       8.765  57.269   2.161  1.00  0.00           N  
ATOM   2287  CA  ARG A1791       9.424  56.708   0.997  1.00  0.00           C  
ATOM   2288  C   ARG A1791       8.734  55.416   0.517  1.00  0.00           C  
ATOM   2289  O   ARG A1791       8.680  55.163  -0.672  1.00  0.00           O  
ATOM   2290  CB  ARG A1791      10.910  56.487   1.280  1.00  0.00           C  
ATOM   2291  CG  ARG A1791      11.581  55.494   0.338  1.00  0.00           C  
ATOM   2292  CD  ARG A1791      13.091  55.401   0.552  1.00  0.00           C  
ATOM   2293  NE  ARG A1791      13.842  55.839  -0.628  1.00  0.00           N  
ATOM   2294  CZ  ARG A1791      13.828  57.080  -1.120  1.00  0.00           C  
ATOM   2295  NH1 ARG A1791      13.100  58.041  -0.545  1.00  0.00           N  
ATOM   2296  NH2 ARG A1791      14.536  57.357  -2.205  1.00  0.00           N  
ATOM   2297  H   ARG A1791       9.018  56.976   3.055  1.00  0.00           H  
ATOM   2298 HE   ARG A1791      14.393  55.173  -1.087  1.00  0.00           H  
ATOM   2299 HH11 ARG A1791      12.558  57.849   0.272  1.00  0.00           H  
ATOM   2300 HH12 ARG A1791      13.094  58.966  -0.921  1.00  0.00           H  
ATOM   2301 HH21 ARG A1791      15.085  56.644  -2.639  1.00  0.00           H  
ATOM   2302 HH22 ARG A1791      14.523  58.289  -2.564  1.00  0.00           H  
ATOM   2303  N   TYR A1792       8.201  54.597   1.421  1.00  0.00           N  
ATOM   2304  CA  TYR A1792       7.523  53.358   1.019  1.00  0.00           C  
ATOM   2305  C   TYR A1792       6.015  53.520   1.075  1.00  0.00           C  
ATOM   2306  O   TYR A1792       5.284  52.601   0.703  1.00  0.00           O  
ATOM   2307  CB  TYR A1792       7.914  52.190   1.923  1.00  0.00           C  
ATOM   2308  CG  TYR A1792       9.370  51.858   1.897  1.00  0.00           C  
ATOM   2309  CD1 TYR A1792      10.024  51.630   0.700  1.00  0.00           C  
ATOM   2310  CD2 TYR A1792      10.108  51.806   3.066  1.00  0.00           C  
ATOM   2311  CE1 TYR A1792      11.396  51.366   0.665  1.00  0.00           C  
ATOM   2312  CE2 TYR A1792      11.481  51.547   3.042  1.00  0.00           C  
ATOM   2313  CZ  TYR A1792      12.114  51.325   1.843  1.00  0.00           C  
ATOM   2314  OH  TYR A1792      13.463  51.065   1.806  1.00  0.00           O  
ATOM   2315  H   TYR A1792       8.239  54.822   2.377  1.00  0.00           H  
ATOM   2316 HH   TYR A1792      13.737  50.910   0.902  1.00  0.00           H  
ATOM   2317  N   GLY A1793       5.554  54.670   1.574  1.00  0.00           N  
ATOM   2318  CA  GLY A1793       4.127  54.954   1.678  1.00  0.00           C  
ATOM   2319  C   GLY A1793       3.369  54.246   2.795  1.00  0.00           C  
ATOM   2320  O   GLY A1793       2.221  53.832   2.607  1.00  0.00           O  
ATOM   2321  H   GLY A1793       6.188  55.349   1.881  1.00  0.00           H  
ATOM   2322  N   ILE A1794       4.006  54.093   3.953  1.00  0.00           N  
ATOM   2323  CA  ILE A1794       3.386  53.439   5.103  1.00  0.00           C  
ATOM   2324  C   ILE A1794       2.673  54.510   5.921  1.00  0.00           C  
ATOM   2325  O   ILE A1794       3.301  55.392   6.486  1.00  0.00           O  
ATOM   2326  CB  ILE A1794       4.442  52.705   5.947  1.00  0.00           C  
ATOM   2327  CG1 ILE A1794       5.089  51.594   5.100  1.00  0.00           C  
ATOM   2328  CG2 ILE A1794       3.806  52.150   7.216  1.00  0.00           C  
ATOM   2329  CD1 ILE A1794       6.349  51.000   5.679  1.00  0.00           C  
ATOM   2330  H   ILE A1794       4.914  54.445   4.019  1.00  0.00           H  
ATOM   2331  N   PRO A1795       1.341  54.437   5.991  1.00  0.00           N  
ATOM   2332  CA  PRO A1795       0.440  55.355   6.702  1.00  0.00           C  
ATOM   2333  C   PRO A1795       0.463  55.378   8.232  1.00  0.00           C  
ATOM   2334  O   PRO A1795       0.213  56.407   8.850  1.00  0.00           O  
ATOM   2335  CB  PRO A1795      -0.928  54.885   6.231  1.00  0.00           C  
ATOM   2336  CG  PRO A1795      -0.741  53.400   6.161  1.00  0.00           C  
ATOM   2337  CD  PRO A1795       0.580  53.310   5.421  1.00  0.00           C  
ATOM   2338  N   ASP A1796       0.710  54.226   8.836  1.00  0.00           N  
ATOM   2339  CA  ASP A1796       0.686  54.110  10.277  1.00  0.00           C  
ATOM   2340  C   ASP A1796       2.005  53.610  10.840  1.00  0.00           C  
ATOM   2341  O   ASP A1796       2.415  52.460  10.600  1.00  0.00           O  
ATOM   2342  CB  ASP A1796      -0.429  53.140  10.637  1.00  0.00           C  
ATOM   2343  CG  ASP A1796      -0.800  53.188  12.083  1.00  0.00           C  
ATOM   2344  OD1 ASP A1796      -0.250  54.035  12.818  1.00  0.00           O  
ATOM   2345  OD2 ASP A1796      -1.664  52.378  12.477  1.00  0.00           O  
ATOM   2346  H   ASP A1796       0.942  53.433   8.317  1.00  0.00           H  
ATOM   2347  N   ILE A1797       2.627  54.436  11.666  1.00  0.00           N  
ATOM   2348  CA  ILE A1797       3.900  54.058  12.254  1.00  0.00           C  
ATOM   2349  C   ILE A1797       3.805  52.811  13.114  1.00  0.00           C  
ATOM   2350  O   ILE A1797       4.805  52.154  13.370  1.00  0.00           O  
ATOM   2351  CB  ILE A1797       4.501  55.183  13.092  1.00  0.00           C  
ATOM   2352  CG1 ILE A1797       6.008  54.984  13.214  1.00  0.00           C  
ATOM   2353  CG2 ILE A1797       3.883  55.197  14.473  1.00  0.00           C  
ATOM   2354  CD1 ILE A1797       6.696  56.106  13.906  1.00  0.00           C  
ATOM   2355  H   ILE A1797       2.228  55.316  11.842  1.00  0.00           H  
ATOM   2356  N   ARG A1798       2.593  52.472  13.528  1.00  0.00           N  
ATOM   2357  CA  ARG A1798       2.374  51.306  14.373  1.00  0.00           C  
ATOM   2358  C   ARG A1798       2.497  49.974  13.627  1.00  0.00           C  
ATOM   2359  O   ARG A1798       2.503  48.907  14.240  1.00  0.00           O  
ATOM   2360  CB  ARG A1798       1.028  51.437  15.084  1.00  0.00           C  
ATOM   2361  CG  ARG A1798       0.941  52.714  15.929  1.00  0.00           C  
ATOM   2362  CD  ARG A1798      -0.468  53.025  16.416  1.00  0.00           C  
ATOM   2363  NE  ARG A1798      -1.413  53.191  15.312  1.00  0.00           N  
ATOM   2364  CZ  ARG A1798      -2.390  54.095  15.282  1.00  0.00           C  
ATOM   2365  NH1 ARG A1798      -2.566  54.925  16.297  1.00  0.00           N  
ATOM   2366  NH2 ARG A1798      -3.179  54.190  14.219  1.00  0.00           N  
ATOM   2367  H   ARG A1798       1.832  53.025  13.272  1.00  0.00           H  
ATOM   2368 HE   ARG A1798      -1.340  52.579  14.556  1.00  0.00           H  
ATOM   2369 HH11 ARG A1798      -1.973  54.865  17.099  1.00  0.00           H  
ATOM   2370 HH12 ARG A1798      -3.305  55.597  16.266  1.00  0.00           H  
ATOM   2371 HH21 ARG A1798      -3.042  53.581  13.437  1.00  0.00           H  
ATOM   2372 HH22 ARG A1798      -3.912  54.871  14.197  1.00  0.00           H  
ATOM   2373  N   TYR A1799       2.619  50.020  12.305  1.00  0.00           N  
ATOM   2374  CA  TYR A1799       2.767  48.784  11.547  1.00  0.00           C  
ATOM   2375  C   TYR A1799       4.149  48.178  11.767  1.00  0.00           C  
ATOM   2376  O   TYR A1799       4.301  46.949  11.887  1.00  0.00           O  
ATOM   2377  CB  TYR A1799       2.584  49.030  10.048  1.00  0.00           C  
ATOM   2378  CG  TYR A1799       1.176  49.366   9.616  1.00  0.00           C  
ATOM   2379  CD1 TYR A1799       0.100  49.175  10.474  1.00  0.00           C  
ATOM   2380  CD2 TYR A1799       0.922  49.874   8.345  1.00  0.00           C  
ATOM   2381  CE1 TYR A1799      -1.176  49.467  10.080  1.00  0.00           C  
ATOM   2382  CE2 TYR A1799      -0.360  50.168   7.943  1.00  0.00           C  
ATOM   2383  CZ  TYR A1799      -1.399  49.967   8.824  1.00  0.00           C  
ATOM   2384  OH  TYR A1799      -2.684  50.272   8.475  1.00  0.00           O  
ATOM   2385  H   TYR A1799       2.612  50.872  11.826  1.00  0.00           H  
ATOM   2386 HH   TYR A1799      -2.695  50.683   7.609  1.00  0.00           H  
ATOM   2387  N   PHE A1800       5.159  49.047  11.838  1.00  0.00           N  
ATOM   2388  CA  PHE A1800       6.543  48.623  11.994  1.00  0.00           C  
ATOM   2389  C   PHE A1800       6.739  47.533  13.042  1.00  0.00           C  
ATOM   2390  O   PHE A1800       7.223  46.459  12.711  1.00  0.00           O  
ATOM   2391  CB  PHE A1800       7.459  49.827  12.213  1.00  0.00           C  
ATOM   2392  CG  PHE A1800       7.540  50.756  11.007  1.00  0.00           C  
ATOM   2393  CD1 PHE A1800       7.943  50.272   9.760  1.00  0.00           C  
ATOM   2394  CD2 PHE A1800       7.185  52.101  11.108  1.00  0.00           C  
ATOM   2395  CE1 PHE A1800       7.989  51.110   8.639  1.00  0.00           C  
ATOM   2396  CE2 PHE A1800       7.228  52.953   9.990  1.00  0.00           C  
ATOM   2397  CZ  PHE A1800       7.631  52.452   8.753  1.00  0.00           C  
ATOM   2398  H   PHE A1800       4.962  50.003  11.785  1.00  0.00           H  
ATOM   2399  N   PHE A1801       6.243  47.744  14.259  1.00  0.00           N  
ATOM   2400  CA  PHE A1801       6.409  46.724  15.306  1.00  0.00           C  
ATOM   2401  C   PHE A1801       5.192  45.805  15.472  1.00  0.00           C  
ATOM   2402  O   PHE A1801       5.177  44.909  16.331  1.00  0.00           O  
ATOM   2403  CB  PHE A1801       6.795  47.376  16.636  1.00  0.00           C  
ATOM   2404  CG  PHE A1801       8.273  47.632  16.781  1.00  0.00           C  
ATOM   2405  CD1 PHE A1801       9.153  46.593  17.046  1.00  0.00           C  
ATOM   2406  CD2 PHE A1801       8.779  48.918  16.683  1.00  0.00           C  
ATOM   2407  CE1 PHE A1801      10.521  46.845  17.215  1.00  0.00           C  
ATOM   2408  CE2 PHE A1801      10.121  49.170  16.848  1.00  0.00           C  
ATOM   2409  CZ  PHE A1801      10.998  48.133  17.115  1.00  0.00           C  
ATOM   2410  H   PHE A1801       5.646  48.501  14.475  1.00  0.00           H  
ATOM   2411  N   GLY A1802       4.193  46.012  14.617  1.00  0.00           N  
ATOM   2412  CA  GLY A1802       2.994  45.198  14.650  1.00  0.00           C  
ATOM   2413  C   GLY A1802       3.162  43.745  14.221  1.00  0.00           C  
ATOM   2414  O   GLY A1802       2.241  42.955  14.378  1.00  0.00           O  
ATOM   2415  H   GLY A1802       4.256  46.723  13.956  1.00  0.00           H  
ATOM   2416  N   GLY A1803       4.285  43.401  13.605  1.00  0.00           N  
ATOM   2417  CA  GLY A1803       4.538  42.028  13.182  1.00  0.00           C  
ATOM   2418  C   GLY A1803       3.548  41.275  12.297  1.00  0.00           C  
ATOM   2419  O   GLY A1803       3.572  40.035  12.266  1.00  0.00           O  
ATOM   2420  H   GLY A1803       4.975  44.083  13.483  1.00  0.00           H  
ATOM   2421  N   ARG A1804       2.704  41.982  11.551  1.00  0.00           N  
ATOM   2422  CA  ARG A1804       1.739  41.310  10.681  1.00  0.00           C  
ATOM   2423  C   ARG A1804       2.368  40.874   9.352  1.00  0.00           C  
ATOM   2424  O   ARG A1804       2.812  41.720   8.562  1.00  0.00           O  
ATOM   2425  CB  ARG A1804       0.537  42.211  10.406  1.00  0.00           C  
ATOM   2426  CG  ARG A1804      -0.598  41.478   9.723  1.00  0.00           C  
ATOM   2427  CD  ARG A1804      -1.708  42.403   9.298  1.00  0.00           C  
ATOM   2428  NE  ARG A1804      -2.905  41.638   8.942  1.00  0.00           N  
ATOM   2429  CZ  ARG A1804      -4.015  42.180   8.449  1.00  0.00           C  
ATOM   2430  NH1 ARG A1804      -4.091  43.488   8.241  1.00  0.00           N  
ATOM   2431  NH2 ARG A1804      -5.066  41.418   8.201  1.00  0.00           N  
ATOM   2432  H   ARG A1804       2.751  42.959  11.535  1.00  0.00           H  
ATOM   2433 HE   ARG A1804      -2.893  40.673   9.083  1.00  0.00           H  
ATOM   2434 HH11 ARG A1804      -3.311  44.077   8.459  1.00  0.00           H  
ATOM   2435 HH12 ARG A1804      -4.932  43.892   7.875  1.00  0.00           H  
ATOM   2436 HH21 ARG A1804      -5.013  40.464   8.443  1.00  0.00           H  
ATOM   2437 HH22 ARG A1804      -5.905  41.823   7.833  1.00  0.00           H  
ATOM   2438  N   LEU A1805       2.390  39.563   9.098  1.00  0.00           N  
ATOM   2439  CA  LEU A1805       2.961  39.018   7.863  1.00  0.00           C  
ATOM   2440  C   LEU A1805       2.377  39.690   6.611  1.00  0.00           C  
ATOM   2441  O   LEU A1805       3.112  39.959   5.674  1.00  0.00           O  
ATOM   2442  CB  LEU A1805       2.783  37.498   7.790  1.00  0.00           C  
ATOM   2443  CG  LEU A1805       3.403  36.565   8.844  1.00  0.00           C  
ATOM   2444  CD1 LEU A1805       2.963  35.143   8.581  1.00  0.00           C  
ATOM   2445  CD2 LEU A1805       4.914  36.624   8.822  1.00  0.00           C  
ATOM   2446  H   LEU A1805       2.051  38.949   9.785  1.00  0.00           H  
ATOM   2447  N   LYS A1806       1.086  40.023   6.620  1.00  0.00           N  
ATOM   2448  CA  LYS A1806       0.431  40.684   5.478  1.00  0.00           C  
ATOM   2449  C   LYS A1806       0.998  42.082   5.224  1.00  0.00           C  
ATOM   2450  O   LYS A1806       0.744  42.688   4.186  1.00  0.00           O  
ATOM   2451  CB  LYS A1806      -1.084  40.798   5.714  1.00  0.00           C  
ATOM   2452  CG  LYS A1806      -1.959  40.057   4.712  1.00  0.00           C  
ATOM   2453  CD  LYS A1806      -1.678  38.551   4.731  1.00  0.00           C  
ATOM   2454  CE  LYS A1806      -2.792  37.731   4.048  1.00  0.00           C  
ATOM   2455  NZ  LYS A1806      -3.013  38.023   2.596  1.00  0.00           N  
ATOM   2456  H   LYS A1806       0.507  39.835   7.385  1.00  0.00           H  
ATOM   2457  HZ1 LYS A1806      -2.106  37.913   2.096  1.00  0.00           H  
ATOM   2458  HZ2 LYS A1806      -3.697  37.328   2.232  1.00  0.00           H  
ATOM   2459  HZ3 LYS A1806      -3.384  38.990   2.486  1.00  0.00           H  
ATOM   2460  N   PHE A1807       1.666  42.639   6.220  1.00  0.00           N  
ATOM   2461  CA  PHE A1807       2.277  43.936   6.054  1.00  0.00           C  
ATOM   2462  C   PHE A1807       3.716  43.731   5.581  1.00  0.00           C  
ATOM   2463  O   PHE A1807       4.095  44.196   4.511  1.00  0.00           O  
ATOM   2464  CB  PHE A1807       2.270  44.702   7.364  1.00  0.00           C  
ATOM   2465  CG  PHE A1807       3.161  45.904   7.355  1.00  0.00           C  
ATOM   2466  CD1 PHE A1807       2.853  47.009   6.564  1.00  0.00           C  
ATOM   2467  CD2 PHE A1807       4.312  45.935   8.135  1.00  0.00           C  
ATOM   2468  CE1 PHE A1807       3.673  48.135   6.548  1.00  0.00           C  
ATOM   2469  CE2 PHE A1807       5.137  47.054   8.129  1.00  0.00           C  
ATOM   2470  CZ  PHE A1807       4.812  48.160   7.330  1.00  0.00           C  
ATOM   2471  H   PHE A1807       1.755  42.180   7.071  1.00  0.00           H  
ATOM   2472  N   LEU A1808       4.499  42.982   6.352  1.00  0.00           N  
ATOM   2473  CA  LEU A1808       5.905  42.728   6.019  1.00  0.00           C  
ATOM   2474  C   LEU A1808       6.174  42.125   4.644  1.00  0.00           C  
ATOM   2475  O   LEU A1808       7.166  42.473   3.993  1.00  0.00           O  
ATOM   2476  CB  LEU A1808       6.556  41.825   7.071  1.00  0.00           C  
ATOM   2477  CG  LEU A1808       6.503  42.225   8.542  1.00  0.00           C  
ATOM   2478  CD1 LEU A1808       7.245  41.173   9.335  1.00  0.00           C  
ATOM   2479  CD2 LEU A1808       7.121  43.593   8.773  1.00  0.00           C  
ATOM   2480  H   LEU A1808       4.107  42.612   7.171  1.00  0.00           H  
ATOM   2481  N   GLU A1809       5.324  41.196   4.215  1.00  0.00           N  
ATOM   2482  CA  GLU A1809       5.513  40.533   2.923  1.00  0.00           C  
ATOM   2483  C   GLU A1809       5.515  41.493   1.748  1.00  0.00           C  
ATOM   2484  O   GLU A1809       6.157  41.236   0.733  1.00  0.00           O  
ATOM   2485  CB  GLU A1809       4.476  39.431   2.693  1.00  0.00           C  
ATOM   2486  CG  GLU A1809       4.807  38.102   3.378  1.00  0.00           C  
ATOM   2487  CD  GLU A1809       3.665  37.072   3.318  1.00  0.00           C  
ATOM   2488  OE1 GLU A1809       2.596  37.368   2.712  1.00  0.00           O  
ATOM   2489  OE2 GLU A1809       3.846  35.965   3.894  1.00  0.00           O  
ATOM   2490  H   GLU A1809       4.565  40.934   4.770  1.00  0.00           H  
ATOM   2491  N   GLN A1810       4.836  42.621   1.895  1.00  0.00           N  
ATOM   2492  CA  GLN A1810       4.799  43.594   0.819  1.00  0.00           C  
ATOM   2493  C   GLN A1810       6.171  44.150   0.473  1.00  0.00           C  
ATOM   2494  O   GLN A1810       6.391  44.611  -0.646  1.00  0.00           O  
ATOM   2495  CB  GLN A1810       3.862  44.735   1.168  1.00  0.00           C  
ATOM   2496  CG  GLN A1810       2.444  44.286   1.306  1.00  0.00           C  
ATOM   2497  CD  GLN A1810       1.485  45.434   1.329  1.00  0.00           C  
ATOM   2498  OE1 GLN A1810       1.568  46.358   0.502  1.00  0.00           O  
ATOM   2499  NE2 GLN A1810       0.561  45.398   2.280  1.00  0.00           N  
ATOM   2500  H   GLN A1810       4.361  42.814   2.731  1.00  0.00           H  
ATOM   2501 HE21 GLN A1810      -0.077  46.134   2.321  1.00  0.00           H  
ATOM   2502 HE22 GLN A1810       0.557  44.633   2.899  1.00  0.00           H  
ATOM   2503  N   PHE A1811       7.111  44.048   1.407  1.00  0.00           N  
ATOM   2504  CA  PHE A1811       8.445  44.580   1.190  1.00  0.00           C  
ATOM   2505  C   PHE A1811       9.451  43.531   0.807  1.00  0.00           C  
ATOM   2506  O   PHE A1811      10.639  43.705   1.037  1.00  0.00           O  
ATOM   2507  CB  PHE A1811       8.911  45.338   2.427  1.00  0.00           C  
ATOM   2508  CG  PHE A1811       7.924  46.352   2.902  1.00  0.00           C  
ATOM   2509  CD1 PHE A1811       6.899  45.983   3.775  1.00  0.00           C  
ATOM   2510  CD2 PHE A1811       7.980  47.658   2.442  1.00  0.00           C  
ATOM   2511  CE1 PHE A1811       5.947  46.892   4.174  1.00  0.00           C  
ATOM   2512  CE2 PHE A1811       7.027  48.583   2.840  1.00  0.00           C  
ATOM   2513  CZ  PHE A1811       6.004  48.195   3.708  1.00  0.00           C  
ATOM   2514  H   PHE A1811       6.932  43.609   2.264  1.00  0.00           H  
ATOM   2515  N   LYS A1812       8.980  42.444   0.205  1.00  0.00           N  
ATOM   2516  CA  LYS A1812       9.872  41.372  -0.223  1.00  0.00           C  
ATOM   2517  C   LYS A1812      10.646  41.823  -1.436  1.00  0.00           C  
ATOM   2518  O   LYS A1812      11.852  41.622  -1.532  1.00  0.00           O  
ATOM   2519  CB  LYS A1812       9.096  40.117  -0.572  1.00  0.00           C  
ATOM   2520  CG  LYS A1812       8.865  39.192   0.586  1.00  0.00           C  
ATOM   2521  CD  LYS A1812       8.030  38.042   0.115  1.00  0.00           C  
ATOM   2522  CE  LYS A1812       8.266  36.809   0.943  1.00  0.00           C  
ATOM   2523  NZ  LYS A1812       7.459  35.654   0.436  1.00  0.00           N  
ATOM   2524  H   LYS A1812       8.014  42.331   0.075  1.00  0.00           H  
ATOM   2525  HZ1 LYS A1812       7.689  35.505  -0.563  1.00  0.00           H  
ATOM   2526  HZ2 LYS A1812       7.683  34.803   0.996  1.00  0.00           H  
ATOM   2527  HZ3 LYS A1812       6.443  35.874   0.533  1.00  0.00           H  
ATOM   2528  N   GLY A1813       9.957  42.494  -2.345  1.00  0.00           N  
ATOM   2529  CA  GLY A1813      10.635  42.949  -3.539  1.00  0.00           C  
ATOM   2530  C   GLY A1813      11.660  44.055  -3.372  1.00  0.00           C  
ATOM   2531  O   GLY A1813      12.485  44.247  -4.258  1.00  0.00           O  
ATOM   2532  H   GLY A1813       9.000  42.655  -2.231  1.00  0.00           H  
ATOM   2533  N   VAL A1814      11.618  44.791  -2.265  1.00  0.00           N  
ATOM   2534  CA  VAL A1814      12.554  45.903  -2.061  1.00  0.00           C  
ATOM   2535  C   VAL A1814      13.990  45.473  -1.706  1.00  0.00           C  
ATOM   2536  O   VAL A1814      14.464  45.730  -0.604  1.00  0.00           O  
ATOM   2537  CB  VAL A1814      12.012  46.927  -1.011  1.00  0.00           C  
ATOM   2538  CG1 VAL A1814      12.896  48.172  -0.964  1.00  0.00           C  
ATOM   2539  CG2 VAL A1814      10.580  47.319  -1.340  1.00  0.00           C  
ATOM   2540  H   VAL A1814      10.999  44.562  -1.552  1.00  0.00           H  
ATOM   2541  N   LEU A1815      14.669  44.851  -2.673  1.00  0.00           N  
ATOM   2542  CA  LEU A1815      16.064  44.374  -2.567  1.00  0.00           C  
ATOM   2543  C   LEU A1815      16.381  43.322  -1.484  1.00  0.00           C  
ATOM   2544  O   LEU A1815      15.457  42.573  -1.104  1.00  0.00           O  
ATOM   2545  CB  LEU A1815      17.042  45.562  -2.480  1.00  0.00           C  
ATOM   2546  CG  LEU A1815      17.073  46.619  -3.596  1.00  0.00           C  
ATOM   2547  CD1 LEU A1815      16.937  45.952  -4.974  1.00  0.00           C  
ATOM   2548  CD2 LEU A1815      15.968  47.650  -3.380  1.00  0.00           C  
ATOM   2549  OXT LEU A1815      17.554  43.228  -1.048  1.00  0.00           O  
ATOM   2550  H   LEU A1815      14.199  44.663  -3.503  1.00  0.00           H  
TER
END
