# Supplementary material for: Backbone Brackets and Arginine Tweezers delineate Class I and Class II aminoacyl tRNA synthetases
Source: PLoS Comput Biol. 2018 Apr 16;14(4):e1006101. doi: 10.1371/journal.pcbi.1006101 (PMC5919687; doi:10.1371/journal.pcbi.1006101)
Supplement: S12 File — All structures of Class II aaRS with residues renumbered according to the MSA. (GZ) [file pcbi.1006101.s024.tar.gz › 1qe0_A_renum.pdb]

ATOM      1  N   MET A 311     116.604  45.545 -17.866  1.00  0.00           N  
ATOM      2  CA  MET A 311     115.534  45.629 -16.839  1.00  0.00           C  
ATOM      3  C   MET A 311     114.422  46.483 -17.373  1.00  0.00           C  
ATOM      4  O   MET A 311     114.643  47.324 -18.248  1.00  0.00           O  
ATOM      5  CB  MET A 311     116.047  46.262 -15.552  1.00  0.00           C  
ATOM      6  CG  MET A 311     116.518  47.678 -15.727  1.00  0.00           C  
ATOM      7  SD  MET A 311     116.868  48.390 -14.133  1.00  0.00           S  
ATOM      8  CE  MET A 311     116.255  50.091 -14.419  1.00  0.00           C  
ATOM      9  N   ILE A 312     113.248  46.317 -16.779  1.00  0.00           N  
ATOM     10  CA  ILE A 312     112.072  47.052 -17.167  1.00  0.00           C  
ATOM     11  C   ILE A 312     111.911  48.278 -16.264  1.00  0.00           C  
ATOM     12  O   ILE A 312     112.125  48.192 -15.048  1.00  0.00           O  
ATOM     13  CB  ILE A 312     110.899  46.116 -17.074  1.00  0.00           C  
ATOM     14  CG1 ILE A 312     111.293  44.818 -17.774  1.00  0.00           C  
ATOM     15  CG2 ILE A 312     109.648  46.737 -17.707  1.00  0.00           C  
ATOM     16  CD1 ILE A 312     110.155  43.950 -18.075  1.00  0.00           C  
ATOM     17  N   LYS A 313     111.653  49.429 -16.884  1.00  0.00           N  
ATOM     18  CA  LYS A 313     111.473  50.705 -16.179  1.00  0.00           C  
ATOM     19  C   LYS A 313     109.996  51.139 -16.066  1.00  0.00           C  
ATOM     20  O   LYS A 313     109.169  50.763 -16.907  1.00  0.00           O  
ATOM     21  CB  LYS A 313     112.292  51.799 -16.897  1.00  0.00           C  
ATOM     22  CG  LYS A 313     113.656  52.081 -16.260  1.00  0.00           C  
ATOM     23  CD  LYS A 313     114.656  52.777 -17.174  1.00  0.00           C  
ATOM     24  CE  LYS A 313     115.386  51.793 -18.097  1.00  0.00           C  
ATOM     25  NZ  LYS A 313     116.488  51.025 -17.487  1.00  0.00           N  
ATOM     26  N   ILE A 314     109.638  51.875 -15.011  1.00  0.00           N  
ATOM     27  CA  ILE A 314     108.249  52.338 -14.899  1.00  0.00           C  
ATOM     28  C   ILE A 314     107.920  53.171 -16.142  1.00  0.00           C  
ATOM     29  O   ILE A 314     108.831  53.592 -16.851  1.00  0.00           O  
ATOM     30  CB  ILE A 314     108.027  53.349 -13.765  1.00  0.00           C  
ATOM     31  CG1 ILE A 314     109.178  53.491 -12.829  1.00  0.00           C  
ATOM     32  CG2 ILE A 314     106.934  52.922 -12.876  1.00  0.00           C  
ATOM     33  CD1 ILE A 314     108.787  54.427 -11.662  1.00  0.00           C  
ATOM     34  N   PRO A 315     106.620  53.398 -16.434  1.00  0.00           N  
ATOM     35  CA  PRO A 315     106.247  54.214 -17.597  1.00  0.00           C  
ATOM     36  C   PRO A 315     106.666  55.696 -17.376  1.00  0.00           C  
ATOM     37  O   PRO A 315     106.809  56.154 -16.227  1.00  0.00           O  
ATOM     38  CB  PRO A 315     104.728  54.041 -17.640  1.00  0.00           C  
ATOM     39  CG  PRO A 315     104.538  52.674 -17.145  1.00  0.00           C  
ATOM     40  CD  PRO A 315     105.449  52.658 -15.951  1.00  0.00           C  
ATOM     41  N   ARG A 316     106.870  56.448 -18.458  1.00  0.00           N  
ATOM     42  CA  ARG A 316     107.295  57.826 -18.308  1.00  0.00           C  
ATOM     43  C   ARG A 316     106.246  58.700 -17.628  1.00  0.00           C  
ATOM     44  O   ARG A 316     105.053  58.528 -17.841  1.00  0.00           O  
ATOM     45  CB  ARG A 316     107.733  58.416 -19.653  1.00  0.00           C  
ATOM     46  CG  ARG A 316     108.445  59.760 -19.509  1.00  0.00           C  
ATOM     47  CD  ARG A 316     109.220  60.132 -20.750  1.00  0.00           C  
ATOM     48  NE  ARG A 316     108.342  60.506 -21.852  1.00  0.00           N  
ATOM     49  CZ  ARG A 316     108.665  60.379 -23.134  1.00  0.00           C  
ATOM     50  NH1 ARG A 316     107.807  60.751 -24.089  1.00  0.00           N  
ATOM     51  NH2 ARG A 316     109.839  59.839 -23.457  1.00  0.00           N  
ATOM     52  N   GLY A 317     106.717  59.618 -16.784  1.00  0.00           N  
ATOM     53  CA  GLY A 317     105.840  60.527 -16.064  1.00  0.00           C  
ATOM     54  C   GLY A 317     105.075  59.794 -14.994  1.00  0.00           C  
ATOM     55  O   GLY A 317     104.059  60.270 -14.519  1.00  0.00           O  
ATOM     56  N   THR A 318     105.607  58.663 -14.575  1.00  0.00           N  
ATOM     57  CA  THR A 318     104.973  57.822 -13.572  1.00  0.00           C  
ATOM     58  C   THR A 318     106.036  57.552 -12.477  1.00  0.00           C  
ATOM     59  O   THR A 318     107.223  57.434 -12.802  1.00  0.00           O  
ATOM     60  CB  THR A 318     104.499  56.495 -14.272  1.00  0.00           C  
ATOM     61  OG1 THR A 318     103.090  56.484 -14.447  1.00  0.00           O  
ATOM     62  CG2 THR A 318     104.863  55.325 -13.526  1.00  0.00           C  
ATOM     63  N   GLN A 319     105.613  57.481 -11.209  1.00  0.00           N  
ATOM     64  CA  GLN A 319     106.499  57.218 -10.069  1.00  0.00           C  
ATOM     65  C   GLN A 319     105.862  56.213  -9.092  1.00  0.00           C  
ATOM     66  O   GLN A 319     104.628  56.085  -9.013  1.00  0.00           O  
ATOM     67  CB  GLN A 319     106.756  58.502  -9.277  1.00  0.00           C  
ATOM     68  CG  GLN A 319     105.458  59.113  -8.673  1.00  0.00           C  
ATOM     69  CD  GLN A 319     105.680  60.005  -7.443  1.00  0.00           C  
ATOM     70  OE1 GLN A 319     104.719  60.400  -6.755  1.00  0.00           O  
ATOM     71  NE2 GLN A 319     106.944  60.322  -7.157  1.00  0.00           N  
ATOM     72  N   ASP A 320     106.708  55.509  -8.338  1.00  0.00           N  
ATOM     73  CA  ASP A 320     106.238  54.563  -7.309  1.00  0.00           C  
ATOM     74  C   ASP A 320     106.301  55.268  -5.982  1.00  0.00           C  
ATOM     75  O   ASP A 320     107.243  56.023  -5.725  1.00  0.00           O  
ATOM     76  CB  ASP A 320     107.169  53.379  -7.114  1.00  0.00           C  
ATOM     77  CG  ASP A 320     107.376  52.607  -8.334  1.00  0.00           C  
ATOM     78  OD1 ASP A 320     106.627  52.805  -9.327  1.00  0.00           O  
ATOM     79  OD2 ASP A 320     108.313  51.790  -8.281  1.00  0.00           O  
ATOM     80  N   ILE A 321     105.363  54.966  -5.105  1.00  0.00           N  
ATOM     81  CA  ILE A 321     105.390  55.566  -3.795  1.00  0.00           C  
ATOM     82  C   ILE A 321     106.039  54.449  -2.983  1.00  0.00           C  
ATOM     83  O   ILE A 321     105.453  53.391  -2.782  1.00  0.00           O  
ATOM     84  CB  ILE A 321     103.960  55.982  -3.350  1.00  0.00           C  
ATOM     85  CG1 ILE A 321     103.581  57.274  -4.063  1.00  0.00           C  
ATOM     86  CG2 ILE A 321     103.896  56.257  -1.878  1.00  0.00           C  
ATOM     87  CD1 ILE A 321     102.093  57.484  -4.197  1.00  0.00           C  
ATOM     88  N   LEU A 322     107.310  54.636  -2.657  1.00  0.00           N  
ATOM     89  CA  LEU A 322     108.052  53.630  -1.919  1.00  0.00           C  
ATOM     90  C   LEU A 322     107.867  53.723  -0.397  1.00  0.00           C  
ATOM     91  O   LEU A 322     107.382  54.725   0.095  1.00  0.00           O  
ATOM     92  CB  LEU A 322     109.521  53.715  -2.322  1.00  0.00           C  
ATOM     93  CG  LEU A 322     109.838  53.561  -3.818  1.00  0.00           C  
ATOM     94  CD1 LEU A 322     111.318  53.460  -3.977  1.00  0.00           C  
ATOM     95  CD2 LEU A 322     109.183  52.330  -4.403  1.00  0.00           C  
ATOM     96  N   PRO A 323     108.263  52.687   0.371  1.00  0.00           N  
ATOM     97  CA  PRO A 323     108.126  52.669   1.841  1.00  0.00           C  
ATOM     98  C   PRO A 323     108.377  53.930   2.679  1.00  0.00           C  
ATOM     99  O   PRO A 323     107.807  54.065   3.763  1.00  0.00           O  
ATOM    100  CB  PRO A 323     109.049  51.535   2.257  1.00  0.00           C  
ATOM    101  CG  PRO A 323     108.836  50.582   1.167  1.00  0.00           C  
ATOM    102  CD  PRO A 323     108.835  51.412  -0.098  1.00  0.00           C  
ATOM    103  N   GLU A 324     109.199  54.858   2.196  1.00  0.00           N  
ATOM    104  CA  GLU A 324     109.496  56.087   2.946  1.00  0.00           C  
ATOM    105  C   GLU A 324     108.385  57.108   2.871  1.00  0.00           C  
ATOM    106  O   GLU A 324     108.183  57.894   3.803  1.00  0.00           O  
ATOM    107  CB  GLU A 324     110.772  56.760   2.444  1.00  0.00           C  
ATOM    108  CG  GLU A 324     111.162  57.946   3.332  1.00  0.00           C  
ATOM    109  CD  GLU A 324     112.219  58.842   2.715  1.00  0.00           C  
ATOM    110  OE1 GLU A 324     113.357  58.373   2.513  1.00  0.00           O  
ATOM    111  OE2 GLU A 324     111.917  60.026   2.446  1.00  0.00           O  
ATOM    112  N   ASP A 325     107.698  57.105   1.738  1.00  0.00           N  
ATOM    113  CA  ASP A 325     106.602  58.013   1.476  1.00  0.00           C  
ATOM    114  C   ASP A 325     105.227  57.429   1.727  1.00  0.00           C  
ATOM    115  O   ASP A 325     104.320  58.157   2.142  1.00  0.00           O  
ATOM    116  CB  ASP A 325     106.687  58.448   0.038  1.00  0.00           C  
ATOM    117  CG  ASP A 325     108.048  58.907  -0.317  1.00  0.00           C  
ATOM    118  OD1 ASP A 325     108.593  59.688   0.475  1.00  0.00           O  
ATOM    119  OD2 ASP A 325     108.583  58.468  -1.349  1.00  0.00           O  
ATOM    120  N   SER A 332     105.056  56.131   1.468  1.00  0.00           N  
ATOM    121  CA  SER A 332     103.755  55.499   1.667  1.00  0.00           C  
ATOM    122  C   SER A 332     103.174  55.827   3.021  1.00  0.00           C  
ATOM    123  O   SER A 332     101.997  56.142   3.114  1.00  0.00           O  
ATOM    124  CB  SER A 332     103.800  53.998   1.447  1.00  0.00           C  
ATOM    125  OG  SER A 332     104.738  53.413   2.300  1.00  0.00           O  
ATOM    126  N   LYS A 333     104.010  55.850   4.047  1.00  0.00           N  
ATOM    127  CA  LYS A 333     103.544  56.205   5.388  1.00  0.00           C  
ATOM    128  C   LYS A 333     102.985  57.646   5.504  1.00  0.00           C  
ATOM    129  O   LYS A 333     102.066  57.888   6.308  1.00  0.00           O  
ATOM    130  CB  LYS A 333     104.655  55.988   6.427  1.00  0.00           C  
ATOM    131  CG  LYS A 333     105.877  56.885   6.246  1.00  0.00           C  
ATOM    132  CD  LYS A 333     107.088  56.342   6.991  1.00  0.00           C  
ATOM    133  CE  LYS A 333     108.278  57.261   6.838  1.00  0.00           C  
ATOM    134  NZ  LYS A 333     109.539  56.635   7.332  1.00  0.00           N  
ATOM    135  N   LYS A 334     103.544  58.571   4.707  1.00  0.00           N  
ATOM    136  CA  LYS A 334     103.160  59.989   4.678  1.00  0.00           C  
ATOM    137  C   LYS A 334     101.832  60.090   3.991  1.00  0.00           C  
ATOM    138  O   LYS A 334     101.007  60.906   4.373  1.00  0.00           O  
ATOM    139  CB  LYS A 334     104.174  60.812   3.887  1.00  0.00           C  
ATOM    140  CG  LYS A 334     105.574  60.840   4.444  1.00  0.00           C  
ATOM    141  CD  LYS A 334     106.481  61.516   3.440  1.00  0.00           C  
ATOM    142  CE  LYS A 334     107.904  61.801   3.954  1.00  0.00           C  
ATOM    143  NZ  LYS A 334     108.688  60.572   4.281  1.00  0.00           N  
ATOM    144  N   TRP A 335     101.655  59.295   2.932  1.00  0.00           N  
ATOM    145  CA  TRP A 335     100.388  59.240   2.186  1.00  0.00           C  
ATOM    146  C   TRP A 335      99.292  58.686   3.095  1.00  0.00           C  
ATOM    147  O   TRP A 335      98.207  59.257   3.175  1.00  0.00           O  
ATOM    148  CB  TRP A 335     100.486  58.320   0.969  1.00  0.00           C  
ATOM    149  CG  TRP A 335     101.087  58.944  -0.196  1.00  0.00           C  
ATOM    150  CD1 TRP A 335     102.409  59.212  -0.391  1.00  0.00           C  
ATOM    151  CD2 TRP A 335     100.401  59.458  -1.336  1.00  0.00           C  
ATOM    152  NE1 TRP A 335     102.590  59.873  -1.590  1.00  0.00           N  
ATOM    153  CE2 TRP A 335     101.369  60.032  -2.188  1.00  0.00           C  
ATOM    154  CE3 TRP A 335      99.063  59.486  -1.725  1.00  0.00           C  
ATOM    155  CZ2 TRP A 335     101.033  60.635  -3.399  1.00  0.00           C  
ATOM    156  CZ3 TRP A 335      98.733  60.085  -2.932  1.00  0.00           C  
ATOM    157  CH2 TRP A 335      99.711  60.644  -3.754  1.00  0.00           C  
ATOM    158  N   ARG A 336      99.570  57.574   3.775  1.00  0.00           N  
ATOM    159  CA  ARG A 336      98.578  56.972   4.659  1.00  0.00           C  
ATOM    160  C   ARG A 336      98.201  57.877   5.798  1.00  0.00           C  
ATOM    161  O   ARG A 336      97.060  57.864   6.245  1.00  0.00           O  
ATOM    162  CB  ARG A 336      99.033  55.636   5.200  1.00  0.00           C  
ATOM    163  CG  ARG A 336      99.275  54.629   4.106  1.00  0.00           C  
ATOM    164  CD  ARG A 336      99.376  53.269   4.705  1.00  0.00           C  
ATOM    165  NE  ARG A 336     100.401  53.230   5.738  1.00  0.00           N  
ATOM    166  CZ  ARG A 336     101.603  52.741   5.518  1.00  0.00           C  
ATOM    167  NH1 ARG A 336     102.512  52.719   6.469  1.00  0.00           N  
ATOM    168  NH2 ARG A 336     101.880  52.246   4.332  1.00  0.00           N  
ATOM    169  N   TYR A 337      99.155  58.654   6.287  1.00  0.00           N  
ATOM    170  CA  TYR A 337      98.857  59.594   7.361  1.00  0.00           C  
ATOM    171  C   TYR A 337      97.835  60.645   6.877  1.00  0.00           C  
ATOM    172  O   TYR A 337      96.820  60.926   7.549  1.00  0.00           O  
ATOM    173  CB  TYR A 337     100.140  60.278   7.810  1.00  0.00           C  
ATOM    174  CG  TYR A 337      99.895  61.281   8.875  1.00  0.00           C  
ATOM    175  CD1 TYR A 337      99.670  62.613   8.555  1.00  0.00           C  
ATOM    176  CD2 TYR A 337      99.894  60.915  10.201  1.00  0.00           C  
ATOM    177  CE1 TYR A 337      99.461  63.548   9.515  1.00  0.00           C  
ATOM    178  CE2 TYR A 337      99.674  61.873  11.196  1.00  0.00           C  
ATOM    179  CZ  TYR A 337      99.467  63.184  10.830  1.00  0.00           C  
ATOM    180  OH  TYR A 337      99.305  64.160  11.769  1.00  0.00           O  
ATOM    181  N   ILE A 338      98.144  61.238   5.727  1.00  0.00           N  
ATOM    182  CA  ILE A 338      97.298  62.230   5.104  1.00  0.00           C  
ATOM    183  C   ILE A 338      95.930  61.620   4.753  1.00  0.00           C  
ATOM    184  O   ILE A 338      94.895  62.135   5.165  1.00  0.00           O  
ATOM    185  CB  ILE A 338      97.996  62.784   3.871  1.00  0.00           C  
ATOM    186  CG1 ILE A 338      99.107  63.715   4.330  1.00  0.00           C  
ATOM    187  CG2 ILE A 338      97.010  63.495   2.963  1.00  0.00           C  
ATOM    188  CD1 ILE A 338     100.047  64.135   3.235  1.00  0.00           C  
ATOM    189  N   GLU A 339      95.939  60.516   4.020  1.00  0.00           N  
ATOM    190  CA  GLU A 339      94.707  59.849   3.646  1.00  0.00           C  
ATOM    191  C   GLU A 339      93.841  59.555   4.849  1.00  0.00           C  
ATOM    192  O   GLU A 339      92.640  59.814   4.805  1.00  0.00           O  
ATOM    193  CB  GLU A 339      94.981  58.543   2.909  1.00  0.00           C  
ATOM    194  CG  GLU A 339      95.707  58.764   1.629  1.00  0.00           C  
ATOM    195  CD  GLU A 339      96.231  57.490   0.998  1.00  0.00           C  
ATOM    196  OE1 GLU A 339      96.331  56.437   1.682  1.00  0.00           O  
ATOM    197  OE2 GLU A 339      96.546  57.559  -0.213  1.00  0.00           O  
ATOM    198  N   ASN A 340      94.431  59.051   5.929  1.00  0.00           N  
ATOM    199  CA  ASN A 340      93.648  58.725   7.121  1.00  0.00           C  
ATOM    200  C   ASN A 340      93.083  59.960   7.787  1.00  0.00           C  
ATOM    201  O   ASN A 340      91.936  59.974   8.233  1.00  0.00           O  
ATOM    202  CB  ASN A 340      94.437  57.893   8.133  1.00  0.00           C  
ATOM    203  CG  ASN A 340      93.608  57.551   9.397  1.00  0.00           C  
ATOM    204  OD1 ASN A 340      93.885  58.042  10.495  1.00  0.00           O  
ATOM    205  ND2 ASN A 340      92.607  56.683   9.241  1.00  0.00           N  
ATOM    206  N   GLN A 341      93.870  61.020   7.821  1.00  0.00           N  
ATOM    207  CA  GLN A 341      93.414  62.266   8.423  1.00  0.00           C  
ATOM    208  C   GLN A 341      92.224  62.879   7.659  1.00  0.00           C  
ATOM    209  O   GLN A 341      91.343  63.502   8.268  1.00  0.00           O  
ATOM    210  CB  GLN A 341      94.573  63.249   8.508  1.00  0.00           C  
ATOM    211  CG  GLN A 341      94.158  64.589   8.972  1.00  0.00           C  
ATOM    212  CD  GLN A 341      95.230  65.258   9.752  1.00  0.00           C  
ATOM    213  OE1 GLN A 341      95.963  64.615  10.486  1.00  0.00           O  
ATOM    214  NE2 GLN A 341      95.305  66.567   9.643  1.00  0.00           N  
ATOM    215  N   LEU A 342      92.214  62.735   6.330  1.00  0.00           N  
ATOM    216  CA  LEU A 342      91.125  63.258   5.495  1.00  0.00           C  
ATOM    217  C   LEU A 342      89.839  62.433   5.700  1.00  0.00           C  
ATOM    218  O   LEU A 342      88.729  62.974   5.748  1.00  0.00           O  
ATOM    219  CB  LEU A 342      91.538  63.281   4.026  1.00  0.00           C  
ATOM    220  CG  LEU A 342      92.520  64.393   3.616  1.00  0.00           C  
ATOM    221  CD1 LEU A 342      93.108  64.201   2.183  1.00  0.00           C  
ATOM    222  CD2 LEU A 342      91.802  65.713   3.755  1.00  0.00           C  
ATOM    223  N   ASP A 343      89.987  61.129   5.869  1.00  0.00           N  
ATOM    224  CA  ASP A 343      88.825  60.293   6.101  1.00  0.00           C  
ATOM    225  C   ASP A 343      88.161  60.698   7.409  1.00  0.00           C  
ATOM    226  O   ASP A 343      86.935  60.674   7.511  1.00  0.00           O  
ATOM    227  CB  ASP A 343      89.237  58.823   6.133  1.00  0.00           C  
ATOM    228  CG  ASP A 343      89.784  58.338   4.799  1.00  0.00           C  
ATOM    229  OD1 ASP A 343      89.523  58.952   3.742  1.00  0.00           O  
ATOM    230  OD2 ASP A 343      90.489  57.327   4.796  1.00  0.00           O  
ATOM    231  N   GLU A 344      88.967  61.095   8.395  1.00  0.00           N  
ATOM    232  CA  GLU A 344      88.449  61.516   9.699  1.00  0.00           C  
ATOM    233  C   GLU A 344      87.739  62.831   9.604  1.00  0.00           C  
ATOM    234  O   GLU A 344      86.654  62.987  10.134  1.00  0.00           O  
ATOM    235  CB  GLU A 344      89.558  61.674  10.703  1.00  0.00           C  
ATOM    236  CG  GLU A 344      90.300  60.403  10.982  1.00  0.00           C  
ATOM    237  CD  GLU A 344      91.317  60.572  12.081  1.00  0.00           C  
ATOM    238  OE1 GLU A 344      91.258  61.615  12.796  1.00  0.00           O  
ATOM    239  OE2 GLU A 344      92.163  59.657  12.230  1.00  0.00           O  
ATOM    240  N   LEU A 345      88.392  63.808   8.992  1.00  0.00           N  
ATOM    241  CA  LEU A 345      87.793  65.122   8.808  1.00  0.00           C  
ATOM    242  C   LEU A 345      86.431  64.953   8.097  1.00  0.00           C  
ATOM    243  O   LEU A 345      85.447  65.573   8.503  1.00  0.00           O  
ATOM    244  CB  LEU A 345      88.707  66.031   7.965  1.00  0.00           C  
ATOM    245  CG  LEU A 345      89.711  67.050   8.526  1.00  0.00           C  
ATOM    246  CD1 LEU A 345      89.834  66.929   9.994  1.00  0.00           C  
ATOM    247  CD2 LEU A 345      91.051  66.885   7.865  1.00  0.00           C  
ATOM    248  N   MET A 347      86.347  64.081   7.087  1.00  0.00           N  
ATOM    249  CA  MET A 347      85.084  63.888   6.357  1.00  0.00           C  
ATOM    250  C   MET A 347      83.997  63.355   7.275  1.00  0.00           C  
ATOM    251  O   MET A 347      82.801  63.574   7.070  1.00  0.00           O  
ATOM    252  CB  MET A 347      85.256  62.959   5.149  1.00  0.00           C  
ATOM    253  CG  MET A 347      86.208  63.486   4.094  1.00  0.00           C  
ATOM    254  SD  MET A 347      85.798  65.129   3.493  1.00  0.00           S  
ATOM    255  CE  MET A 347      86.857  66.060   4.540  1.00  0.00           C  
ATOM    256  N   THR A 348      84.432  62.653   8.294  1.00  0.00           N  
ATOM    257  CA  THR A 348      83.549  62.081   9.280  1.00  0.00           C  
ATOM    258  C   THR A 348      82.817  63.191  10.059  1.00  0.00           C  
ATOM    259  O   THR A 348      81.604  63.149  10.251  1.00  0.00           O  
ATOM    260  CB  THR A 348      84.404  61.181  10.146  1.00  0.00           C  
ATOM    261  OG1 THR A 348      84.327  59.865   9.630  1.00  0.00           O  
ATOM    262  CG2 THR A 348      84.040  61.223  11.574  1.00  0.00           C  
ATOM    263  N   PHE A 349      83.553  64.242  10.400  1.00  0.00           N  
ATOM    264  CA  PHE A 349      83.023  65.376  11.144  1.00  0.00           C  
ATOM    265  C   PHE A 349      82.061  66.164  10.266  1.00  0.00           C  
ATOM    266  O   PHE A 349      81.095  66.735  10.749  1.00  0.00           O  
ATOM    267  CB  PHE A 349      84.169  66.304  11.592  1.00  0.00           C  
ATOM    268  CG  PHE A 349      85.272  65.619  12.312  1.00  0.00           C  
ATOM    269  CD1 PHE A 349      86.512  66.188  12.370  1.00  0.00           C  
ATOM    270  CD2 PHE A 349      85.089  64.379  12.910  1.00  0.00           C  
ATOM    271  CE1 PHE A 349      87.578  65.519  13.014  1.00  0.00           C  
ATOM    272  CE2 PHE A 349      86.147  63.709  13.552  1.00  0.00           C  
ATOM    273  CZ  PHE A 349      87.384  64.286  13.600  1.00  0.00           C  
ATOM    274  N   TYR A 352      82.357  66.228   8.977  1.00  0.00           N  
ATOM    275  CA  TYR A 352      81.530  66.974   8.032  1.00  0.00           C  
ATOM    276  C   TYR A 352      80.423  66.124   7.484  1.00  0.00           C  
ATOM    277  O   TYR A 352      79.524  66.634   6.813  1.00  0.00           O  
ATOM    278  CB  TYR A 352      82.375  67.487   6.884  1.00  0.00           C  
ATOM    279  CG  TYR A 352      83.322  68.562   7.317  1.00  0.00           C  
ATOM    280  CD1 TYR A 352      82.984  69.902   7.135  1.00  0.00           C  
ATOM    281  CD2 TYR A 352      84.528  68.253   7.983  1.00  0.00           C  
ATOM    282  CE1 TYR A 352      83.799  70.921   7.616  1.00  0.00           C  
ATOM    283  CE2 TYR A 352      85.362  69.265   8.473  1.00  0.00           C  
ATOM    284  CZ  TYR A 352      84.976  70.598   8.295  1.00  0.00           C  
ATOM    285  OH  TYR A 352      85.668  71.615   8.886  1.00  0.00           O  
ATOM    286  N   ASN A 361      80.555  64.815   7.671  1.00  0.00           N  
ATOM    287  CA  ASN A 361      79.546  63.878   7.230  1.00  0.00           C  
ATOM    288  C   ASN A 361      79.503  63.595   5.722  1.00  0.00           C  
ATOM    289  O   ASN A 361      78.408  63.391   5.148  1.00  0.00           O  
ATOM    290  CB  ASN A 361      78.184  64.326   7.747  1.00  0.00           C  
ATOM    291  CG  ASN A 361      77.125  63.288   7.558  1.00  0.00           C  
ATOM    292  OD1 ASN A 361      77.376  62.100   7.731  1.00  0.00           O  
ATOM    293  ND2 ASN A 361      75.923  63.720   7.181  1.00  0.00           N  
ATOM    294  N   TYR A 362      80.675  63.613   5.073  1.00  0.00           N  
ATOM    295  CA  TYR A 362      80.760  63.286   3.655  1.00  0.00           C  
ATOM    296  C   TYR A 362      81.137  61.816   3.616  1.00  0.00           C  
ATOM    297  O   TYR A 362      81.940  61.362   4.441  1.00  0.00           O  
ATOM    298  CB  TYR A 362      81.824  64.097   2.973  1.00  0.00           C  
ATOM    299  CG  TYR A 362      81.364  65.474   2.660  1.00  0.00           C  
ATOM    300  CD1 TYR A 362      81.184  65.893   1.348  1.00  0.00           C  
ATOM    301  CD2 TYR A 362      81.081  66.358   3.660  1.00  0.00           C  
ATOM    302  CE1 TYR A 362      80.729  67.185   1.052  1.00  0.00           C  
ATOM    303  CE2 TYR A 362      80.613  67.653   3.373  1.00  0.00           C  
ATOM    304  CZ  TYR A 362      80.441  68.054   2.067  1.00  0.00           C  
ATOM    305  OH  TYR A 362      79.950  69.317   1.799  1.00  0.00           O  
ATOM    306  N   LYS A 363      80.534  61.066   2.693  1.00  0.00           N  
ATOM    307  CA  LYS A 363      80.773  59.633   2.561  1.00  0.00           C  
ATOM    308  C   LYS A 363      81.644  59.289   1.345  1.00  0.00           C  
ATOM    309  O   LYS A 363      81.501  59.901   0.294  1.00  0.00           O  
ATOM    310  CB  LYS A 363      79.434  58.934   2.472  1.00  0.00           C  
ATOM    311  CG  LYS A 363      78.373  59.474   3.429  1.00  0.00           C  
ATOM    312  CD  LYS A 363      78.665  59.225   4.910  1.00  0.00           C  
ATOM    313  CE  LYS A 363      77.466  59.615   5.775  1.00  0.00           C  
ATOM    314  NZ  LYS A 363      77.743  59.507   7.243  1.00  0.00           N  
ATOM    315  N   GLU A 364      82.508  58.282   1.482  1.00  0.00           N  
ATOM    316  CA  GLU A 364      83.428  57.907   0.411  1.00  0.00           C  
ATOM    317  C   GLU A 364      82.852  57.048  -0.683  1.00  0.00           C  
ATOM    318  O   GLU A 364      82.152  56.095  -0.412  1.00  0.00           O  
ATOM    319  CB  GLU A 364      84.651  57.187   0.953  1.00  0.00           C  
ATOM    320  CG  GLU A 364      85.715  57.029  -0.126  1.00  0.00           C  
ATOM    321  CD  GLU A 364      86.886  56.156   0.273  1.00  0.00           C  
ATOM    322  OE1 GLU A 364      86.753  55.288   1.155  1.00  0.00           O  
ATOM    323  OE2 GLU A 364      87.950  56.312  -0.337  1.00  0.00           O  
ATOM    324  N   ILE A 365      83.179  57.369  -1.924  1.00  0.00           N  
ATOM    325  CA  ILE A 365      82.699  56.592  -3.045  1.00  0.00           C  
ATOM    326  C   ILE A 365      83.967  56.289  -3.844  1.00  0.00           C  
ATOM    327  O   ILE A 365      84.904  57.082  -3.842  1.00  0.00           O  
ATOM    328  CB  ILE A 365      81.672  57.402  -3.882  1.00  0.00           C  
ATOM    329  CG1 ILE A 365      81.093  56.570  -5.032  1.00  0.00           C  
ATOM    330  CG2 ILE A 365      82.313  58.672  -4.441  1.00  0.00           C  
ATOM    331  CD1 ILE A 365      80.148  57.377  -5.900  1.00  0.00           C  
ATOM    332  N   ARG A 366      84.032  55.107  -4.445  1.00  0.00           N  
ATOM    333  CA  ARG A 366      85.176  54.686  -5.221  1.00  0.00           C  
ATOM    334  C   ARG A 366      84.663  54.220  -6.554  1.00  0.00           C  
ATOM    335  O   ARG A 366      83.982  53.221  -6.665  1.00  0.00           O  
ATOM    336  CB  ARG A 366      85.877  53.537  -4.539  1.00  0.00           C  
ATOM    337  CG  ARG A 366      86.056  53.722  -3.069  1.00  0.00           C  
ATOM    338  CD  ARG A 366      87.222  52.925  -2.570  1.00  0.00           C  
ATOM    339  NE  ARG A 366      87.471  53.225  -1.176  1.00  0.00           N  
ATOM    340  CZ  ARG A 366      88.196  52.449  -0.398  1.00  0.00           C  
ATOM    341  NH1 ARG A 366      88.723  51.356  -0.911  1.00  0.00           N  
ATOM    342  NH2 ARG A 366      88.354  52.729   0.888  1.00  0.00           N  
ATOM    343  N   THR A 368      84.978  54.993  -7.565  1.00  0.00           N  
ATOM    344  CA  THR A 368      84.575  54.776  -8.941  1.00  0.00           C  
ATOM    345  C   THR A 368      85.681  53.948  -9.619  1.00  0.00           C  
ATOM    346  O   THR A 368      86.794  53.860  -9.106  1.00  0.00           O  
ATOM    347  CB  THR A 368      84.484  56.205  -9.539  1.00  0.00           C  
ATOM    348  OG1 THR A 368      83.197  56.730  -9.247  1.00  0.00           O  
ATOM    349  CG2 THR A 368      84.852  56.297 -11.026  1.00  0.00           C  
ATOM    350  N   PRO A 370      85.378  53.271 -10.729  1.00  0.00           N  
ATOM    351  CA  PRO A 370      86.393  52.473 -11.436  1.00  0.00           C  
ATOM    352  C   PRO A 370      87.514  53.362 -11.988  1.00  0.00           C  
ATOM    353  O   PRO A 370      87.340  54.578 -12.172  1.00  0.00           O  
ATOM    354  CB  PRO A 370      85.595  51.852 -12.576  1.00  0.00           C  
ATOM    355  CG  PRO A 370      84.244  51.716 -11.952  1.00  0.00           C  
ATOM    356  CD  PRO A 370      84.041  53.019 -11.270  1.00  0.00           C  
ATOM    357  N   ILE A 371      88.656  52.763 -12.280  1.00  0.00           N  
ATOM    358  CA  ILE A 371      89.766  53.539 -12.809  1.00  0.00           C  
ATOM    359  C   ILE A 371      89.431  54.068 -14.195  1.00  0.00           C  
ATOM    360  O   ILE A 371      89.962  55.072 -14.626  1.00  0.00           O  
ATOM    361  CB  ILE A 371      91.065  52.707 -12.835  1.00  0.00           C  
ATOM    362  CG1 ILE A 371      91.597  52.546 -11.412  1.00  0.00           C  
ATOM    363  CG2 ILE A 371      92.119  53.363 -13.711  1.00  0.00           C  
ATOM    364  CD1 ILE A 371      92.245  53.795 -10.856  1.00  0.00           C  
ATOM    365  N   PHE A 372      88.574  53.368 -14.915  1.00  0.00           N  
ATOM    366  CA  PHE A 372      88.189  53.829 -16.227  1.00  0.00           C  
ATOM    367  C   PHE A 372      86.688  53.914 -16.327  1.00  0.00           C  
ATOM    368  O   PHE A 372      85.948  53.282 -15.580  1.00  0.00           O  
ATOM    369  CB  PHE A 372      88.785  52.970 -17.368  1.00  0.00           C  
ATOM    370  CG  PHE A 372      88.510  51.496 -17.256  1.00  0.00           C  
ATOM    371  CD1 PHE A 372      89.496  50.632 -16.806  1.00  0.00           C  
ATOM    372  CD2 PHE A 372      87.261  50.979 -17.583  1.00  0.00           C  
ATOM    373  CE1 PHE A 372      89.231  49.273 -16.681  1.00  0.00           C  
ATOM    374  CE2 PHE A 372      86.982  49.636 -17.464  1.00  0.00           C  
ATOM    375  CZ  PHE A 372      87.956  48.776 -17.015  1.00  0.00           C  
ATOM    376  N   GLU A 373      86.256  54.762 -17.238  1.00  0.00           N  
ATOM    377  CA  GLU A 373      84.858  54.994 -17.499  1.00  0.00           C  
ATOM    378  C   GLU A 373      84.684  54.948 -19.011  1.00  0.00           C  
ATOM    379  O   GLU A 373      85.676  54.880 -19.759  1.00  0.00           O  
ATOM    380  CB  GLU A 373      84.480  56.384 -17.003  1.00  0.00           C  
ATOM    381  CG  GLU A 373      84.501  56.541 -15.524  1.00  0.00           C  
ATOM    382  CD  GLU A 373      83.314  55.904 -14.854  1.00  0.00           C  
ATOM    383  OE1 GLU A 373      82.321  55.516 -15.531  1.00  0.00           O  
ATOM    384  OE2 GLU A 373      83.374  55.817 -13.622  1.00  0.00           O  
ATOM    385  N   SER A 374      83.428  54.952 -19.452  1.00  0.00           N  
ATOM    386  CA  SER A 374      83.154  54.957 -20.866  1.00  0.00           C  
ATOM    387  C   SER A 374      83.733  56.262 -21.368  1.00  0.00           C  
ATOM    388  O   SER A 374      83.508  57.315 -20.777  1.00  0.00           O  
ATOM    389  CB  SER A 374      81.657  54.934 -21.127  1.00  0.00           C  
ATOM    390  OG  SER A 374      81.400  55.390 -22.450  1.00  0.00           O  
ATOM    391  N   THR A 375      84.478  56.193 -22.454  1.00  0.00           N  
ATOM    392  CA  THR A 375      85.068  57.378 -23.022  1.00  0.00           C  
ATOM    393  C   THR A 375      84.006  58.450 -23.146  1.00  0.00           C  
ATOM    394  O   THR A 375      84.255  59.618 -22.875  1.00  0.00           O  
ATOM    395  CB  THR A 375      85.641  57.087 -24.412  1.00  0.00           C  
ATOM    396  OG1 THR A 375      86.642  56.062 -24.304  1.00  0.00           O  
ATOM    397  CG2 THR A 375      86.265  58.342 -25.003  1.00  0.00           C  
ATOM    398  N   ASP A 376      82.796  58.029 -23.473  1.00  0.00           N  
ATOM    399  CA  ASP A 376      81.680  58.943 -23.644  1.00  0.00           C  
ATOM    400  C   ASP A 376      81.291  59.793 -22.429  1.00  0.00           C  
ATOM    401  O   ASP A 376      80.470  60.690 -22.558  1.00  0.00           O  
ATOM    402  CB  ASP A 376      80.472  58.179 -24.209  1.00  0.00           C  
ATOM    403  CG  ASP A 376      80.694  57.706 -25.656  1.00  0.00           C  
ATOM    404  OD1 ASP A 376      79.812  57.974 -26.498  1.00  0.00           O  
ATOM    405  OD2 ASP A 376      81.737  57.072 -25.962  1.00  0.00           O  
ATOM    406  N   LEU A 377      81.876  59.533 -21.264  1.00  0.00           N  
ATOM    407  CA  LEU A 377      81.559  60.329 -20.081  1.00  0.00           C  
ATOM    408  C   LEU A 377      82.447  61.558 -20.096  1.00  0.00           C  
ATOM    409  O   LEU A 377      82.016  62.685 -19.829  1.00  0.00           O  
ATOM    410  CB  LEU A 377      81.820  59.531 -18.804  1.00  0.00           C  
ATOM    411  CG  LEU A 377      81.614  60.197 -17.446  1.00  0.00           C  
ATOM    412  CD1 LEU A 377      80.184  60.528 -17.205  1.00  0.00           C  
ATOM    413  CD2 LEU A 377      82.068  59.251 -16.414  1.00  0.00           C  
ATOM    414  N   PHE A 378      83.705  61.321 -20.431  1.00  0.00           N  
ATOM    415  CA  PHE A 378      84.701  62.376 -20.488  1.00  0.00           C  
ATOM    416  C   PHE A 378      84.677  63.094 -21.836  1.00  0.00           C  
ATOM    417  O   PHE A 378      85.348  64.113 -22.034  1.00  0.00           O  
ATOM    418  CB  PHE A 378      86.070  61.771 -20.199  1.00  0.00           C  
ATOM    419  CG  PHE A 378      86.113  61.010 -18.914  1.00  0.00           C  
ATOM    420  CD1 PHE A 378      85.979  61.677 -17.693  1.00  0.00           C  
ATOM    421  CD2 PHE A 378      86.229  59.629 -18.915  1.00  0.00           C  
ATOM    422  CE1 PHE A 378      85.961  60.974 -16.490  1.00  0.00           C  
ATOM    423  CE2 PHE A 378      86.211  58.915 -17.710  1.00  0.00           C  
ATOM    424  CZ  PHE A 378      86.075  59.590 -16.495  1.00  0.00           C  
ATOM    425  N   ALA A 388      83.907  62.546 -22.769  1.00  0.00           N  
ATOM    426  CA  ALA A 388      83.752  63.123 -24.100  1.00  0.00           C  
ATOM    427  C   ALA A 388      82.989  64.462 -23.972  1.00  0.00           C  
ATOM    428  O   ALA A 388      83.308  65.436 -24.657  1.00  0.00           O  
ATOM    429  CB  ALA A 388      82.963  62.123 -25.010  1.00  0.00           C  
ATOM    430  N   ARG A 389      82.062  64.508 -23.019  1.00  0.00           N  
ATOM    431  CA  ARG A 389      81.184  65.652 -22.777  1.00  0.00           C  
ATOM    432  C   ARG A 389      81.836  67.028 -22.717  1.00  0.00           C  
ATOM    433  O   ARG A 389      83.082  67.068 -22.637  1.00  0.00           O  
ATOM    434  CB  ARG A 389      80.387  65.419 -21.487  1.00  0.00           C  
ATOM    435  CG  ARG A 389      79.683  64.090 -21.428  1.00  0.00           C  
ATOM    436  CD  ARG A 389      78.716  63.975 -22.548  1.00  0.00           C  
ATOM    437  NE  ARG A 389      77.417  63.577 -22.058  1.00  0.00           N  
ATOM    438  CZ  ARG A 389      76.919  62.367 -22.205  1.00  0.00           C  
ATOM    439  NH1 ARG A 389      77.617  61.441 -22.838  1.00  0.00           N  
ATOM    440  NH2 ARG A 389      75.727  62.082 -21.702  1.00  0.00           N  
ATOM    441  N   GLU A 496      95.833  65.269 -23.001  1.00  0.00           N  
ATOM    442  CA  GLU A 496      95.209  64.044 -23.615  1.00  0.00           C  
ATOM    443  C   GLU A 496      94.828  62.988 -22.564  1.00  0.00           C  
ATOM    444  O   GLU A 496      95.332  63.012 -21.433  1.00  0.00           O  
ATOM    445  CB  GLU A 496      96.125  63.444 -24.685  1.00  0.00           C  
ATOM    446  N   MET A 497      93.881  62.117 -22.933  1.00  0.00           N  
ATOM    447  CA  MET A 497      93.375  61.056 -22.052  1.00  0.00           C  
ATOM    448  C   MET A 497      93.760  59.657 -22.575  1.00  0.00           C  
ATOM    449  O   MET A 497      94.043  59.472 -23.763  1.00  0.00           O  
ATOM    450  CB  MET A 497      91.853  61.171 -21.925  1.00  0.00           C  
ATOM    451  CG  MET A 497      91.397  62.468 -21.327  1.00  0.00           C  
ATOM    452  SD  MET A 497      89.612  62.496 -21.284  1.00  0.00           S  
ATOM    453  CE  MET A 497      89.229  62.683 -22.957  1.00  0.00           C  
ATOM    454  N   TYR A 498      93.829  58.679 -21.687  1.00  0.00           N  
ATOM    455  CA  TYR A 498      94.189  57.342 -22.106  1.00  0.00           C  
ATOM    456  C   TYR A 498      92.941  56.643 -22.527  1.00  0.00           C  
ATOM    457  O   TYR A 498      92.208  56.111 -21.688  1.00  0.00           O  
ATOM    458  CB  TYR A 498      94.812  56.565 -20.956  1.00  0.00           C  
ATOM    459  CG  TYR A 498      96.148  57.080 -20.552  1.00  0.00           C  
ATOM    460  CD1 TYR A 498      96.266  58.276 -19.846  1.00  0.00           C  
ATOM    461  CD2 TYR A 498      97.298  56.358 -20.847  1.00  0.00           C  
ATOM    462  CE1 TYR A 498      97.505  58.737 -19.437  1.00  0.00           C  
ATOM    463  CE2 TYR A 498      98.543  56.810 -20.441  1.00  0.00           C  
ATOM    464  CZ  TYR A 498      98.637  57.991 -19.734  1.00  0.00           C  
ATOM    465  OH  TYR A 498      99.862  58.400 -19.295  1.00  0.00           O  
ATOM    466  N   THR A 499      92.675  56.667 -23.821  1.00  0.00           N  
ATOM    467  CA  THR A 499      91.500  55.998 -24.344  1.00  0.00           C  
ATOM    468  C   THR A 499      91.971  54.766 -25.093  1.00  0.00           C  
ATOM    469  O   THR A 499      93.062  54.747 -25.635  1.00  0.00           O  
ATOM    470  CB  THR A 499      90.703  56.893 -25.314  1.00  0.00           C  
ATOM    471  OG1 THR A 499      90.450  58.166 -24.710  1.00  0.00           O  
ATOM    472  CG2 THR A 499      89.371  56.221 -25.680  1.00  0.00           C  
ATOM    473  N   PHE A 500      91.194  53.701 -25.012  1.00  0.00           N  
ATOM    474  CA  PHE A 500      91.489  52.479 -25.735  1.00  0.00           C  
ATOM    475  C   PHE A 500      90.206  51.647 -25.940  1.00  0.00           C  
ATOM    476  O   PHE A 500      89.402  51.470 -25.027  1.00  0.00           O  
ATOM    477  CB  PHE A 500      92.654  51.683 -25.124  1.00  0.00           C  
ATOM    478  CG  PHE A 500      92.519  51.417 -23.675  1.00  0.00           C  
ATOM    479  CD1 PHE A 500      92.190  50.157 -23.227  1.00  0.00           C  
ATOM    480  CD2 PHE A 500      92.679  52.432 -22.756  1.00  0.00           C  
ATOM    481  CE1 PHE A 500      92.010  49.895 -21.882  1.00  0.00           C  
ATOM    482  CE2 PHE A 500      92.504  52.186 -21.403  1.00  0.00           C  
ATOM    483  CZ  PHE A 500      92.164  50.910 -20.966  1.00  0.00           C  
ATOM    484  N   LYS A 501      89.958  51.309 -27.208  1.00  0.00           N  
ATOM    485  CA  LYS A 501      88.788  50.557 -27.640  1.00  0.00           C  
ATOM    486  C   LYS A 501      88.875  49.143 -27.153  1.00  0.00           C  
ATOM    487  O   LYS A 501      88.845  48.195 -27.938  1.00  0.00           O  
ATOM    488  CB  LYS A 501      88.668  50.566 -29.163  1.00  0.00           C  
ATOM    489  CG  LYS A 501      87.619  51.510 -29.673  1.00  0.00           C  
ATOM    490  CD  LYS A 501      88.186  52.857 -30.091  1.00  0.00           C  
ATOM    491  CE  LYS A 501      88.758  52.856 -31.476  1.00  0.00           C  
ATOM    492  NZ  LYS A 501      87.733  52.283 -32.336  1.00  0.00           N  
ATOM    493  N   ASP A 502      88.996  49.001 -25.847  1.00  0.00           N  
ATOM    494  CA  ASP A 502      89.081  47.686 -25.270  1.00  0.00           C  
ATOM    495  C   ASP A 502      87.704  47.342 -24.758  1.00  0.00           C  
ATOM    496  O   ASP A 502      86.713  47.757 -25.349  1.00  0.00           O  
ATOM    497  CB  ASP A 502      90.159  47.658 -24.194  1.00  0.00           C  
ATOM    498  CG  ASP A 502      91.564  47.740 -24.794  1.00  0.00           C  
ATOM    499  OD1 ASP A 502      92.437  46.920 -24.399  1.00  0.00           O  
ATOM    500  OD2 ASP A 502      91.780  48.625 -25.670  1.00  0.00           O  
ATOM    501  N   LYS A 503      87.624  46.499 -23.743  1.00  0.00           N  
ATOM    502  CA  LYS A 503      86.327  46.133 -23.196  1.00  0.00           C  
ATOM    503  C   LYS A 503      85.427  45.533 -24.282  1.00  0.00           C  
ATOM    504  O   LYS A 503      84.203  45.535 -24.149  1.00  0.00           O  
ATOM    505  CB  LYS A 503      85.666  47.385 -22.625  1.00  0.00           C  
ATOM    506  CG  LYS A 503      84.841  47.128 -21.413  1.00  0.00           C  
ATOM    507  CD  LYS A 503      85.705  46.572 -20.323  1.00  0.00           C  
ATOM    508  CE  LYS A 503      84.947  46.543 -19.051  1.00  0.00           C  
ATOM    509  NZ  LYS A 503      85.764  45.939 -17.993  1.00  0.00           N  
ATOM    510  N   GLY A 651      86.035  44.983 -25.333  1.00  0.00           N  
ATOM    511  CA  GLY A 651      85.263  44.431 -26.438  1.00  0.00           C  
ATOM    512  C   GLY A 651      85.066  45.513 -27.495  1.00  0.00           C  
ATOM    513  O   GLY A 651      83.937  45.795 -27.913  1.00  0.00           O  
ATOM    514  N   ASP A 652      86.177  46.153 -27.875  1.00  0.00           N  
ATOM    515  CA  ASP A 652      86.223  47.230 -28.866  1.00  0.00           C  
ATOM    516  C   ASP A 652      85.529  48.499 -28.377  1.00  0.00           C  
ATOM    517  O   ASP A 652      85.613  49.558 -29.011  1.00  0.00           O  
ATOM    518  CB  ASP A 652      85.646  46.773 -30.213  1.00  0.00           C  
ATOM    519  CG  ASP A 652      86.207  47.564 -31.402  1.00  0.00           C  
ATOM    520  OD1 ASP A 652      86.030  47.106 -32.556  1.00  0.00           O  
ATOM    521  OD2 ASP A 652      86.828  48.635 -31.195  1.00  0.00           O  
ATOM    522  N   ARG A 653      84.865  48.387 -27.229  1.00  0.00           N  
ATOM    523  CA  ARG A 653      84.160  49.503 -26.612  1.00  0.00           C  
ATOM    524  C   ARG A 653      85.224  50.514 -26.221  1.00  0.00           C  
ATOM    525  O   ARG A 653      86.333  50.137 -25.823  1.00  0.00           O  
ATOM    526  CB  ARG A 653      83.421  49.041 -25.355  1.00  0.00           C  
ATOM    527  CG  ARG A 653      82.623  47.802 -25.566  1.00  0.00           C  
ATOM    528  CD  ARG A 653      81.212  47.972 -25.125  1.00  0.00           C  
ATOM    529  NE  ARG A 653      80.962  47.616 -23.733  1.00  0.00           N  
ATOM    530  CZ  ARG A 653      79.754  47.349 -23.245  1.00  0.00           C  
ATOM    531  NH1 ARG A 653      79.563  47.026 -21.987  1.00  0.00           N  
ATOM    532  NH2 ARG A 653      78.715  47.409 -24.025  1.00  0.00           N  
ATOM    533  N   SER A 654      84.921  51.797 -26.335  1.00  0.00           N  
ATOM    534  CA  SER A 654      85.927  52.751 -25.966  1.00  0.00           C  
ATOM    535  C   SER A 654      85.807  53.090 -24.494  1.00  0.00           C  
ATOM    536  O   SER A 654      84.726  53.473 -24.014  1.00  0.00           O  
ATOM    537  CB  SER A 654      85.840  53.998 -26.811  1.00  0.00           C  
ATOM    538  OG  SER A 654      87.047  54.731 -26.684  1.00  0.00           O  
ATOM    539  N   ILE A 655      86.904  52.874 -23.766  1.00  0.00           N  
ATOM    540  CA  ILE A 655      86.965  53.188 -22.341  1.00  0.00           C  
ATOM    541  C   ILE A 655      88.067  54.233 -22.142  1.00  0.00           C  
ATOM    542  O   ILE A 655      88.894  54.449 -23.031  1.00  0.00           O  
ATOM    543  CB  ILE A 655      87.266  51.944 -21.448  1.00  0.00           C  
ATOM    544  CG1 ILE A 655      88.622  51.347 -21.801  1.00  0.00           C  
ATOM    545  CG2 ILE A 655      86.140  50.927 -21.540  1.00  0.00           C  
ATOM    546  CD1 ILE A 655      88.839  49.982 -21.230  1.00  0.00           C  
ATOM    547  N   THR A 656      88.100  54.854 -20.970  1.00  0.00           N  
ATOM    548  CA  THR A 656      89.102  55.849 -20.734  1.00  0.00           C  
ATOM    549  C   THR A 656      89.504  55.960 -19.295  1.00  0.00           C  
ATOM    550  O   THR A 656      88.678  55.879 -18.390  1.00  0.00           O  
ATOM    551  CB  THR A 656      88.631  57.169 -21.285  1.00  0.00           C  
ATOM    552  OG1 THR A 656      88.810  57.125 -22.702  1.00  0.00           O  
ATOM    553  CG2 THR A 656      89.367  58.350 -20.675  1.00  0.00           C  
ATOM    554  N   LEU A 657      90.804  56.005 -19.080  1.00  0.00           N  
ATOM    555  CA  LEU A 657      91.312  56.156 -17.745  1.00  0.00           C  
ATOM    556  C   LEU A 657      90.838  57.558 -17.361  1.00  0.00           C  
ATOM    557  O   LEU A 657      91.086  58.515 -18.096  1.00  0.00           O  
ATOM    558  CB  LEU A 657      92.842  56.048 -17.756  1.00  0.00           C  
ATOM    559  CG  LEU A 657      93.502  54.694 -17.440  1.00  0.00           C  
ATOM    560  CD1 LEU A 657      92.762  53.555 -18.049  1.00  0.00           C  
ATOM    561  CD2 LEU A 657      94.957  54.701 -17.899  1.00  0.00           C  
ATOM    562  N   ARG A 658      90.071  57.643 -16.273  1.00  0.00           N  
ATOM    563  CA  ARG A 658      89.534  58.897 -15.771  1.00  0.00           C  
ATOM    564  C   ARG A 658      90.610  59.965 -15.523  1.00  0.00           C  
ATOM    565  O   ARG A 658      91.699  59.663 -15.043  1.00  0.00           O  
ATOM    566  CB  ARG A 658      88.780  58.653 -14.477  1.00  0.00           C  
ATOM    567  CG  ARG A 658      89.679  58.231 -13.413  1.00  0.00           C  
ATOM    568  CD  ARG A 658      88.930  57.944 -12.171  1.00  0.00           C  
ATOM    569  NE  ARG A 658      89.842  57.754 -11.058  1.00  0.00           N  
ATOM    570  CZ  ARG A 658      89.707  56.813 -10.127  1.00  0.00           C  
ATOM    571  NH1 ARG A 658      88.696  55.971 -10.179  1.00  0.00           N  
ATOM    572  NH2 ARG A 658      90.564  56.721  -9.121  1.00  0.00           N  
ATOM    573  N   PRO A 659      90.373  61.182 -16.025  1.00  0.00           N  
ATOM    574  CA  PRO A 659      91.317  62.267 -15.832  1.00  0.00           C  
ATOM    575  C   PRO A 659      90.983  63.051 -14.561  1.00  0.00           C  
ATOM    576  O   PRO A 659      91.817  63.797 -14.060  1.00  0.00           O  
ATOM    577  CB  PRO A 659      91.115  63.095 -17.104  1.00  0.00           C  
ATOM    578  CG  PRO A 659      89.644  62.902 -17.441  1.00  0.00           C  
ATOM    579  CD  PRO A 659      89.510  61.427 -17.205  1.00  0.00           C  
ATOM    580  N   GLU A 660      89.760  62.884 -14.047  1.00  0.00           N  
ATOM    581  CA  GLU A 660      89.290  63.573 -12.835  1.00  0.00           C  
ATOM    582  C   GLU A 660      88.064  62.870 -12.266  1.00  0.00           C  
ATOM    583  O   GLU A 660      87.316  62.247 -13.019  1.00  0.00           O  
ATOM    584  CB  GLU A 660      88.954  65.025 -13.149  1.00  0.00           C  
ATOM    585  CG  GLU A 660      87.977  65.215 -14.255  1.00  0.00           C  
ATOM    586  CD  GLU A 660      86.545  65.129 -13.816  1.00  0.00           C  
ATOM    587  OE1 GLU A 660      86.030  66.080 -13.197  1.00  0.00           O  
ATOM    588  OE2 GLU A 660      85.911  64.115 -14.138  1.00  0.00           O  
ATOM    589  N   GLY A 661      87.788  63.053 -10.977  1.00  0.00           N  
ATOM    590  CA  GLY A 661      86.668  62.358 -10.373  1.00  0.00           C  
ATOM    591  C   GLY A 661      85.267  62.952 -10.343  1.00  0.00           C  
ATOM    592  O   GLY A 661      84.349  62.314  -9.818  1.00  0.00           O  
ATOM    593  N   THR A 662      85.037  64.129 -10.903  1.00  0.00           N  
ATOM    594  CA  THR A 662      83.700  64.693 -10.830  1.00  0.00           C  
ATOM    595  C   THR A 662      82.662  64.032 -11.734  1.00  0.00           C  
ATOM    596  O   THR A 662      81.567  63.701 -11.294  1.00  0.00           O  
ATOM    597  CB  THR A 662      83.741  66.155 -11.108  1.00  0.00           C  
ATOM    598  OG1 THR A 662      84.871  66.710 -10.435  1.00  0.00           O  
ATOM    599  CG2 THR A 662      82.471  66.808 -10.610  1.00  0.00           C  
ATOM    600  N   ALA A 663      83.015  63.828 -12.992  1.00  0.00           N  
ATOM    601  CA  ALA A 663      82.123  63.213 -13.948  1.00  0.00           C  
ATOM    602  C   ALA A 663      81.725  61.832 -13.506  1.00  0.00           C  
ATOM    603  O   ALA A 663      80.600  61.412 -13.741  1.00  0.00           O  
ATOM    604  CB  ALA A 663      82.777  63.144 -15.271  1.00  0.00           C  
ATOM    605  N   ALA A 664      82.666  61.100 -12.912  1.00  0.00           N  
ATOM    606  CA  ALA A 664      82.378  59.747 -12.420  1.00  0.00           C  
ATOM    607  C   ALA A 664      81.507  59.804 -11.169  1.00  0.00           C  
ATOM    608  O   ALA A 664      80.626  58.975 -10.999  1.00  0.00           O  
ATOM    609  CB  ALA A 664      83.622  59.004 -12.154  1.00  0.00           C  
ATOM    610  N   VAL A 665      81.720  60.780 -10.292  1.00  0.00           N  
ATOM    611  CA  VAL A 665      80.834  60.864  -9.141  1.00  0.00           C  
ATOM    612  C   VAL A 665      79.439  61.168  -9.708  1.00  0.00           C  
ATOM    613  O   VAL A 665      78.461  60.577  -9.284  1.00  0.00           O  
ATOM    614  CB  VAL A 665      81.268  61.944  -8.114  1.00  0.00           C  
ATOM    615  CG1 VAL A 665      80.167  62.175  -7.076  1.00  0.00           C  
ATOM    616  CG2 VAL A 665      82.498  61.487  -7.379  1.00  0.00           C  
ATOM    617  N   VAL A 666      79.354  62.024 -10.722  1.00  0.00           N  
ATOM    618  CA  VAL A 666      78.062  62.352 -11.329  1.00  0.00           C  
ATOM    619  C   VAL A 666      77.472  61.145 -12.068  1.00  0.00           C  
ATOM    620  O   VAL A 666      76.276  60.854 -11.969  1.00  0.00           O  
ATOM    621  CB  VAL A 666      78.176  63.588 -12.259  1.00  0.00           C  
ATOM    622  CG1 VAL A 666      76.974  63.718 -13.175  1.00  0.00           C  
ATOM    623  CG2 VAL A 666      78.345  64.830 -11.403  1.00  0.00           C  
ATOM    624  N   ARG A 667      78.313  60.408 -12.778  1.00  0.00           N  
ATOM    625  CA  ARG A 667      77.845  59.235 -13.508  1.00  0.00           C  
ATOM    626  C   ARG A 667      77.299  58.189 -12.521  1.00  0.00           C  
ATOM    627  O   ARG A 667      76.334  57.485 -12.820  1.00  0.00           O  
ATOM    628  CB  ARG A 667      78.969  58.659 -14.374  1.00  0.00           C  
ATOM    629  CG  ARG A 667      78.500  57.594 -15.318  1.00  0.00           C  
ATOM    630  CD  ARG A 667      79.142  56.268 -15.004  1.00  0.00           C  
ATOM    631  NE  ARG A 667      78.697  55.702 -13.735  1.00  0.00           N  
ATOM    632  CZ  ARG A 667      79.522  55.147 -12.848  1.00  0.00           C  
ATOM    633  NH1 ARG A 667      80.825  55.089 -13.099  1.00  0.00           N  
ATOM    634  NH2 ARG A 667      79.056  54.629 -11.721  1.00  0.00           N  
ATOM    635  N   SER A 668      77.894  58.105 -11.335  1.00  0.00           N  
ATOM    636  CA  SER A 668      77.418  57.164 -10.332  1.00  0.00           C  
ATOM    637  C   SER A 668      76.133  57.664  -9.679  1.00  0.00           C  
ATOM    638  O   SER A 668      75.242  56.876  -9.360  1.00  0.00           O  
ATOM    639  CB  SER A 668      78.473  56.940  -9.263  1.00  0.00           C  
ATOM    640  OG  SER A 668      77.998  55.966  -8.347  1.00  0.00           O  
ATOM    641  N   TYR A 669      76.098  58.964  -9.398  1.00  0.00           N  
ATOM    642  CA  TYR A 669      74.960  59.632  -8.783  1.00  0.00           C  
ATOM    643  C   TYR A 669      73.746  59.412  -9.678  1.00  0.00           C  
ATOM    644  O   TYR A 669      72.661  59.060  -9.209  1.00  0.00           O  
ATOM    645  CB  TYR A 669      75.280  61.130  -8.623  1.00  0.00           C  
ATOM    646  CG  TYR A 669      74.137  62.017  -8.211  1.00  0.00           C  
ATOM    647  CD1 TYR A 669      74.050  62.517  -6.921  1.00  0.00           C  
ATOM    648  CD2 TYR A 669      73.147  62.381  -9.121  1.00  0.00           C  
ATOM    649  CE1 TYR A 669      73.021  63.347  -6.544  1.00  0.00           C  
ATOM    650  CE2 TYR A 669      72.093  63.227  -8.747  1.00  0.00           C  
ATOM    651  CZ  TYR A 669      72.045  63.696  -7.458  1.00  0.00           C  
ATOM    652  OH  TYR A 669      71.000  64.491  -7.063  1.00  0.00           O  
ATOM    653  N   ILE A 670      73.929  59.592 -10.974  1.00  0.00           N  
ATOM    654  CA  ILE A 670      72.824  59.393 -11.907  1.00  0.00           C  
ATOM    655  C   ILE A 670      72.412  57.910 -11.980  1.00  0.00           C  
ATOM    656  O   ILE A 670      71.268  57.541 -11.664  1.00  0.00           O  
ATOM    657  CB  ILE A 670      73.170  59.930 -13.316  1.00  0.00           C  
ATOM    658  CG1 ILE A 670      73.270  61.470 -13.288  1.00  0.00           C  
ATOM    659  CG2 ILE A 670      72.116  59.482 -14.307  1.00  0.00           C  
ATOM    660  CD1 ILE A 670      74.095  62.097 -14.405  1.00  0.00           C  
ATOM    661  N   GLU A 671      73.370  57.056 -12.322  1.00  0.00           N  
ATOM    662  CA  GLU A 671      73.133  55.627 -12.441  1.00  0.00           C  
ATOM    663  C   GLU A 671      72.463  55.005 -11.214  1.00  0.00           C  
ATOM    664  O   GLU A 671      71.642  54.113 -11.356  1.00  0.00           O  
ATOM    665  CB  GLU A 671      74.445  54.924 -12.736  1.00  0.00           C  
ATOM    666  CG  GLU A 671      74.274  53.515 -13.275  1.00  0.00           C  
ATOM    667  CD  GLU A 671      75.592  52.864 -13.665  1.00  0.00           C  
ATOM    668  OE1 GLU A 671      75.761  52.460 -14.832  1.00  0.00           O  
ATOM    669  OE2 GLU A 671      76.468  52.754 -12.794  1.00  0.00           O  
ATOM    670  N   HIS A 672      72.801  55.472 -10.015  1.00  0.00           N  
ATOM    671  CA  HIS A 672      72.209  54.920  -8.804  1.00  0.00           C  
ATOM    672  C   HIS A 672      70.996  55.696  -8.349  1.00  0.00           C  
ATOM    673  O   HIS A 672      70.527  55.539  -7.219  1.00  0.00           O  
ATOM    674  CB  HIS A 672      73.226  54.834  -7.673  1.00  0.00           C  
ATOM    675  CG  HIS A 672      74.355  53.901  -7.957  1.00  0.00           C  
ATOM    676  ND1 HIS A 672      75.584  54.339  -8.412  1.00  0.00           N  
ATOM    677  CD2 HIS A 672      74.436  52.551  -7.892  1.00  0.00           C  
ATOM    678  CE1 HIS A 672      76.367  53.296  -8.621  1.00  0.00           C  
ATOM    679  NE2 HIS A 672      75.695  52.200  -8.313  1.00  0.00           N  
ATOM    680  N   LYS A 675      70.518  56.570  -9.216  1.00  0.00           N  
ATOM    681  CA  LYS A 675      69.341  57.353  -8.899  1.00  0.00           C  
ATOM    682  C   LYS A 675      69.399  57.946  -7.476  1.00  0.00           C  
ATOM    683  O   LYS A 675      68.470  57.789  -6.673  1.00  0.00           O  
ATOM    684  CB  LYS A 675      68.115  56.461  -9.106  1.00  0.00           C  
ATOM    685  CG  LYS A 675      68.025  55.945 -10.544  1.00  0.00           C  
ATOM    686  CD  LYS A 675      66.935  54.896 -10.714  1.00  0.00           C  
ATOM    687  CE  LYS A 675      66.288  54.945 -12.110  1.00  0.00           C  
ATOM    688  NZ  LYS A 675      67.248  54.741 -13.233  1.00  0.00           N  
ATOM    689  N   MET A 676      70.468  58.693  -7.203  1.00  0.00           N  
ATOM    690  CA  MET A 676      70.669  59.297  -5.885  1.00  0.00           C  
ATOM    691  C   MET A 676      69.773  60.506  -5.643  1.00  0.00           C  
ATOM    692  O   MET A 676      69.487  60.870  -4.500  1.00  0.00           O  
ATOM    693  CB  MET A 676      72.142  59.670  -5.686  1.00  0.00           C  
ATOM    694  CG  MET A 676      73.074  58.480  -5.733  1.00  0.00           C  
ATOM    695  SD  MET A 676      74.773  58.843  -5.405  1.00  0.00           S  
ATOM    696  CE  MET A 676      75.458  57.230  -5.579  1.00  0.00           C  
ATOM    697  N   GLN A 677      69.288  61.095  -6.729  1.00  0.00           N  
ATOM    698  CA  GLN A 677      68.418  62.255  -6.636  1.00  0.00           C  
ATOM    699  C   GLN A 677      67.193  61.910  -5.840  1.00  0.00           C  
ATOM    700  O   GLN A 677      66.573  62.761  -5.243  1.00  0.00           O  
ATOM    701  CB  GLN A 677      67.990  62.735  -8.024  1.00  0.00           C  
ATOM    702  CG  GLN A 677      67.414  61.653  -8.936  1.00  0.00           C  
ATOM    703  CD  GLN A 677      68.466  60.848  -9.716  1.00  0.00           C  
ATOM    704  OE1 GLN A 677      68.130  59.975 -10.457  1.00  0.00           O  
ATOM    705  NE2 GLN A 677      69.716  61.127  -9.521  1.00  0.00           N  
ATOM    706  N   GLY A 678      66.849  60.644  -5.824  1.00  0.00           N  
ATOM    707  CA  GLY A 678      65.670  60.248  -5.100  1.00  0.00           C  
ATOM    708  C   GLY A 678      65.979  59.799  -3.700  1.00  0.00           C  
ATOM    709  O   GLY A 678      65.124  59.263  -3.002  1.00  0.00           O  
ATOM    710  N   ASN A 681      67.217  59.970  -3.285  1.00  0.00           N  
ATOM    711  CA  ASN A 681      67.584  59.570  -1.948  1.00  0.00           C  
ATOM    712  C   ASN A 681      66.880  60.409  -0.902  1.00  0.00           C  
ATOM    713  O   ASN A 681      66.770  61.623  -1.029  1.00  0.00           O  
ATOM    714  CB  ASN A 681      69.071  59.737  -1.770  1.00  0.00           C  
ATOM    715  CG  ASN A 681      69.732  58.455  -1.449  1.00  0.00           C  
ATOM    716  OD1 ASN A 681      70.416  57.852  -2.300  1.00  0.00           O  
ATOM    717  ND2 ASN A 681      69.476  57.963  -0.235  1.00  0.00           N  
ATOM    718  N   PRO A 683      66.392  59.778   0.158  1.00  0.00           N  
ATOM    719  CA  PRO A 683      65.715  60.532   1.203  1.00  0.00           C  
ATOM    720  C   PRO A 683      66.702  61.465   1.893  1.00  0.00           C  
ATOM    721  O   PRO A 683      66.324  62.537   2.321  1.00  0.00           O  
ATOM    722  CB  PRO A 683      65.244  59.443   2.137  1.00  0.00           C  
ATOM    723  CG  PRO A 683      66.302  58.445   2.026  1.00  0.00           C  
ATOM    724  CD  PRO A 683      66.509  58.369   0.533  1.00  0.00           C  
ATOM    725  N   ASN A 684      67.972  61.073   1.954  1.00  0.00           N  
ATOM    726  CA  ASN A 684      69.026  61.868   2.585  1.00  0.00           C  
ATOM    727  C   ASN A 684      69.707  62.795   1.574  1.00  0.00           C  
ATOM    728  O   ASN A 684      70.418  62.339   0.691  1.00  0.00           O  
ATOM    729  CB  ASN A 684      70.049  60.929   3.236  1.00  0.00           C  
ATOM    730  CG  ASN A 684      71.288  61.658   3.775  1.00  0.00           C  
ATOM    731  OD1 ASN A 684      71.356  62.884   3.807  1.00  0.00           O  
ATOM    732  ND2 ASN A 684      72.270  60.890   4.221  1.00  0.00           N  
ATOM    733  N   GLN A 685      69.487  64.100   1.718  1.00  0.00           N  
ATOM    734  CA  GLN A 685      70.069  65.092   0.836  1.00  0.00           C  
ATOM    735  C   GLN A 685      70.538  66.281   1.687  1.00  0.00           C  
ATOM    736  O   GLN A 685      70.022  66.502   2.775  1.00  0.00           O  
ATOM    737  CB  GLN A 685      69.020  65.561  -0.166  1.00  0.00           C  
ATOM    738  CG  GLN A 685      68.451  64.500  -1.073  1.00  0.00           C  
ATOM    739  CD  GLN A 685      69.330  64.102  -2.244  1.00  0.00           C  
ATOM    740  OE1 GLN A 685      69.999  64.927  -2.875  1.00  0.00           O  
ATOM    741  NE2 GLN A 685      69.286  62.827  -2.576  1.00  0.00           N  
ATOM    742  N   PRO A 686      71.531  67.059   1.207  1.00  0.00           N  
ATOM    743  CA  PRO A 686      72.233  66.892  -0.071  1.00  0.00           C  
ATOM    744  C   PRO A 686      73.140  65.671  -0.066  1.00  0.00           C  
ATOM    745  O   PRO A 686      73.480  65.135   0.993  1.00  0.00           O  
ATOM    746  CB  PRO A 686      73.044  68.185  -0.184  1.00  0.00           C  
ATOM    747  CG  PRO A 686      73.359  68.519   1.236  1.00  0.00           C  
ATOM    748  CD  PRO A 686      72.056  68.228   1.939  1.00  0.00           C  
ATOM    749  N   ILE A 687      73.446  65.153  -1.244  1.00  0.00           N  
ATOM    750  CA  ILE A 687      74.353  64.018  -1.326  1.00  0.00           C  
ATOM    751  C   ILE A 687      75.764  64.594  -1.119  1.00  0.00           C  
ATOM    752  O   ILE A 687      76.257  65.378  -1.934  1.00  0.00           O  
ATOM    753  CB  ILE A 687      74.278  63.356  -2.684  1.00  0.00           C  
ATOM    754  CG1 ILE A 687      72.913  62.739  -2.880  1.00  0.00           C  
ATOM    755  CG2 ILE A 687      75.337  62.348  -2.784  1.00  0.00           C  
ATOM    756  CD1 ILE A 687      72.393  62.146  -1.602  1.00  0.00           C  
ATOM    757  N   LYS A 688      76.340  64.308   0.040  1.00  0.00           N  
ATOM    758  CA  LYS A 688      77.659  64.785   0.405  1.00  0.00           C  
ATOM    759  C   LYS A 688      78.641  63.636   0.252  1.00  0.00           C  
ATOM    760  O   LYS A 688      78.738  62.802   1.154  1.00  0.00           O  
ATOM    761  CB  LYS A 688      77.594  65.232   1.847  1.00  0.00           C  
ATOM    762  CG  LYS A 688      76.718  66.462   2.031  1.00  0.00           C  
ATOM    763  CD  LYS A 688      76.427  66.757   3.486  1.00  0.00           C  
ATOM    764  CE  LYS A 688      77.454  67.634   4.119  1.00  0.00           C  
ATOM    765  NZ  LYS A 688      76.909  68.084   5.428  1.00  0.00           N  
ATOM    766  N   LEU A 689      79.378  63.599  -0.860  1.00  0.00           N  
ATOM    767  CA  LEU A 689      80.324  62.517  -1.168  1.00  0.00           C  
ATOM    768  C   LEU A 689      81.777  62.983  -1.368  1.00  0.00           C  
ATOM    769  O   LEU A 689      82.010  64.103  -1.838  1.00  0.00           O  
ATOM    770  CB  LEU A 689      79.906  61.873  -2.488  1.00  0.00           C  
ATOM    771  CG  LEU A 689      78.594  61.132  -2.750  1.00  0.00           C  
ATOM    772  CD1 LEU A 689      78.430  60.950  -4.266  1.00  0.00           C  
ATOM    773  CD2 LEU A 689      78.563  59.807  -2.051  1.00  0.00           C  
ATOM    774  N   TYR A 690      82.741  62.110  -1.085  1.00  0.00           N  
ATOM    775  CA  TYR A 690      84.147  62.434  -1.293  1.00  0.00           C  
ATOM    776  C   TYR A 690      84.881  61.261  -1.897  1.00  0.00           C  
ATOM    777  O   TYR A 690      84.404  60.118  -1.845  1.00  0.00           O  
ATOM    778  CB  TYR A 690      84.843  62.872   0.000  1.00  0.00           C  
ATOM    779  CG  TYR A 690      85.366  61.786   0.919  1.00  0.00           C  
ATOM    780  CD1 TYR A 690      86.638  61.251   0.772  1.00  0.00           C  
ATOM    781  CD2 TYR A 690      84.605  61.352   1.980  1.00  0.00           C  
ATOM    782  CE1 TYR A 690      87.125  60.322   1.667  1.00  0.00           C  
ATOM    783  CE2 TYR A 690      85.077  60.416   2.877  1.00  0.00           C  
ATOM    784  CZ  TYR A 690      86.323  59.909   2.726  1.00  0.00           C  
ATOM    785  OH  TYR A 690      86.740  58.993   3.668  1.00  0.00           O  
ATOM    786  N   TYR A 691      86.023  61.542  -2.516  1.00  0.00           N  
ATOM    787  CA  TYR A 691      86.811  60.489  -3.138  1.00  0.00           C  
ATOM    788  C   TYR A 691      88.269  60.784  -2.957  1.00  0.00           C  
ATOM    789  O   TYR A 691      88.626  61.843  -2.466  1.00  0.00           O  
ATOM    790  CB  TYR A 691      86.461  60.353  -4.610  1.00  0.00           C  
ATOM    791  CG  TYR A 691      86.687  61.581  -5.415  1.00  0.00           C  
ATOM    792  CD1 TYR A 691      85.617  62.379  -5.811  1.00  0.00           C  
ATOM    793  CD2 TYR A 691      87.972  61.971  -5.767  1.00  0.00           C  
ATOM    794  CE1 TYR A 691      85.827  63.545  -6.534  1.00  0.00           C  
ATOM    795  CE2 TYR A 691      88.198  63.138  -6.491  1.00  0.00           C  
ATOM    796  CZ  TYR A 691      87.129  63.921  -6.866  1.00  0.00           C  
ATOM    797  OH  TYR A 691      87.374  65.087  -7.545  1.00  0.00           O  
ATOM    798  N   ASN A 692      89.109  59.839  -3.337  1.00  0.00           N  
ATOM    799  CA  ASN A 692      90.558  59.990  -3.215  1.00  0.00           C  
ATOM    800  C   ASN A 692      91.202  58.825  -3.985  1.00  0.00           C  
ATOM    801  O   ASN A 692      91.050  57.673  -3.585  1.00  0.00           O  
ATOM    802  CB  ASN A 692      90.942  59.914  -1.729  1.00  0.00           C  
ATOM    803  CG  ASN A 692      92.428  60.177  -1.473  1.00  0.00           C  
ATOM    804  OD1 ASN A 692      93.271  60.094  -2.358  1.00  0.00           O  
ATOM    805  ND2 ASN A 692      92.743  60.490  -0.242  1.00  0.00           N  
ATOM    806  N   GLY A 693      91.864  59.104  -5.104  1.00  0.00           N  
ATOM    807  CA  GLY A 693      92.495  58.034  -5.848  1.00  0.00           C  
ATOM    808  C   GLY A 693      93.270  58.582  -7.014  1.00  0.00           C  
ATOM    809  O   GLY A 693      93.289  59.784  -7.235  1.00  0.00           O  
ATOM    810  N   PRO A 695      93.963  57.739  -7.768  1.00  0.00           N  
ATOM    811  CA  PRO A 695      94.736  58.199  -8.920  1.00  0.00           C  
ATOM    812  C   PRO A 695      93.898  58.605 -10.108  1.00  0.00           C  
ATOM    813  O   PRO A 695      92.951  57.897 -10.475  1.00  0.00           O  
ATOM    814  CB  PRO A 695      95.573  56.975  -9.269  1.00  0.00           C  
ATOM    815  CG  PRO A 695      94.700  55.858  -8.842  1.00  0.00           C  
ATOM    816  CD  PRO A 695      94.265  56.334  -7.485  1.00  0.00           C  
ATOM    817  N   MET A 696      94.340  59.672 -10.769  1.00  0.00           N  
ATOM    818  CA  MET A 696      93.699  60.226 -11.954  1.00  0.00           C  
ATOM    819  C   MET A 696      94.744  60.080 -13.067  1.00  0.00           C  
ATOM    820  O   MET A 696      95.937  59.964 -12.761  1.00  0.00           O  
ATOM    821  CB  MET A 696      93.365  61.702 -11.729  1.00  0.00           C  
ATOM    822  CG  MET A 696      92.430  61.935 -10.593  1.00  0.00           C  
ATOM    823  SD  MET A 696      90.867  61.119 -10.866  1.00  0.00           S  
ATOM    824  CE  MET A 696      90.349  60.785  -9.197  1.00  0.00           C  
ATOM    825  N   PHE A 697      94.333  60.127 -14.338  1.00  0.00           N  
ATOM    826  CA  PHE A 697      95.267  59.964 -15.453  1.00  0.00           C  
ATOM    827  C   PHE A 697      95.166  60.971 -16.593  1.00  0.00           C  
ATOM    828  O   PHE A 697      94.297  60.855 -17.458  1.00  0.00           O  
ATOM    829  CB  PHE A 697      95.091  58.569 -16.040  1.00  0.00           C  
ATOM    830  CG  PHE A 697      95.189  57.486 -15.029  1.00  0.00           C  
ATOM    831  CD1 PHE A 697      96.385  56.784 -14.867  1.00  0.00           C  
ATOM    832  CD2 PHE A 697      94.112  57.208 -14.177  1.00  0.00           C  
ATOM    833  CE1 PHE A 697      96.502  55.830 -13.874  1.00  0.00           C  
ATOM    834  CE2 PHE A 697      94.215  56.254 -13.179  1.00  0.00           C  
ATOM    835  CZ  PHE A 697      95.407  55.570 -13.024  1.00  0.00           C  
ATOM    836  N   ARG A 698      96.062  61.942 -16.635  1.00  0.00           N  
ATOM    837  CA  ARG A 698      96.038  62.909 -17.723  1.00  0.00           C  
ATOM    838  C   ARG A 698      97.364  62.695 -18.421  1.00  0.00           C  
ATOM    839  O   ARG A 698      98.402  62.637 -17.772  1.00  0.00           O  
ATOM    840  CB  ARG A 698      95.862  64.329 -17.189  1.00  0.00           C  
ATOM    841  CG  ARG A 698      94.521  64.502 -16.448  1.00  0.00           C  
ATOM    842  CD  ARG A 698      94.327  65.865 -15.785  1.00  0.00           C  
ATOM    843  NE  ARG A 698      93.147  65.859 -14.914  1.00  0.00           N  
ATOM    844  CZ  ARG A 698      92.953  66.665 -13.866  1.00  0.00           C  
ATOM    845  NH1 ARG A 698      93.855  67.585 -13.534  1.00  0.00           N  
ATOM    846  NH2 ARG A 698      91.889  66.494 -13.090  1.00  0.00           N  
ATOM    847  N   TYR A 699      97.295  62.391 -19.714  1.00  0.00           N  
ATOM    848  CA  TYR A 699      98.491  62.139 -20.513  1.00  0.00           C  
ATOM    849  C   TYR A 699      99.431  63.343 -20.718  1.00  0.00           C  
ATOM    850  O   TYR A 699     100.664  63.105 -20.712  1.00  0.00           O  
ATOM    851  CB  TYR A 699      98.114  61.563 -21.873  1.00  0.00           C  
ATOM    852  CG  TYR A 699      99.332  61.209 -22.668  1.00  0.00           C  
ATOM    853  CD1 TYR A 699     100.013  60.034 -22.415  1.00  0.00           C  
ATOM    854  CD2 TYR A 699      99.846  62.077 -23.618  1.00  0.00           C  
ATOM    855  CE1 TYR A 699     101.175  59.728 -23.078  1.00  0.00           C  
ATOM    856  CE2 TYR A 699     101.009  61.782 -24.292  1.00  0.00           C  
ATOM    857  CZ  TYR A 699     101.671  60.601 -24.018  1.00  0.00           C  
ATOM    858  OH  TYR A 699     102.824  60.267 -24.694  1.00  0.00           O  
ATOM    859  N   TYR A 723     103.062  64.263 -13.429  1.00  0.00           N  
ATOM    860  CA  TYR A 723     102.963  62.795 -13.600  1.00  0.00           C  
ATOM    861  C   TYR A 723     101.707  62.450 -14.343  1.00  0.00           C  
ATOM    862  O   TYR A 723     100.666  63.054 -14.123  1.00  0.00           O  
ATOM    863  CB  TYR A 723     102.938  62.131 -12.242  1.00  0.00           C  
ATOM    864  CG  TYR A 723     104.260  62.229 -11.537  1.00  0.00           C  
ATOM    865  CD1 TYR A 723     104.357  62.831 -10.286  1.00  0.00           C  
ATOM    866  CD2 TYR A 723     105.422  61.705 -12.119  1.00  0.00           C  
ATOM    867  CE1 TYR A 723     105.582  62.903  -9.624  1.00  0.00           C  
ATOM    868  CE2 TYR A 723     106.640  61.773 -11.476  1.00  0.00           C  
ATOM    869  CZ  TYR A 723     106.723  62.372 -10.220  1.00  0.00           C  
ATOM    870  OH  TYR A 723     107.933  62.420  -9.538  1.00  0.00           O  
ATOM    871  N   ARG A 724     101.813  61.528 -15.277  1.00  0.00           N  
ATOM    872  CA  ARG A 724     100.649  61.112 -16.019  1.00  0.00           C  
ATOM    873  C   ARG A 724      99.634  60.504 -15.071  1.00  0.00           C  
ATOM    874  O   ARG A 724      98.437  60.481 -15.361  1.00  0.00           O  
ATOM    875  CB  ARG A 724     101.052  60.137 -17.104  1.00  0.00           C  
ATOM    876  CG  ARG A 724     101.474  60.846 -18.352  1.00  0.00           C  
ATOM    877  CD  ARG A 724     102.939  61.038 -18.405  1.00  0.00           C  
ATOM    878  NE  ARG A 724     103.449  60.470 -19.650  1.00  0.00           N  
ATOM    879  CZ  ARG A 724     104.447  60.989 -20.356  1.00  0.00           C  
ATOM    880  NH1 ARG A 724     105.058  62.092 -19.935  1.00  0.00           N  
ATOM    881  NH2 ARG A 724     104.832  60.412 -21.488  1.00  0.00           N  
ATOM    882  N   GLN A 725     100.136  59.967 -13.961  1.00  0.00           N  
ATOM    883  CA  GLN A 725      99.298  59.394 -12.910  1.00  0.00           C  
ATOM    884  C   GLN A 725      99.446  60.257 -11.673  1.00  0.00           C  
ATOM    885  O   GLN A 725     100.531  60.370 -11.105  1.00  0.00           O  
ATOM    886  CB  GLN A 725      99.697  57.970 -12.540  1.00  0.00           C  
ATOM    887  CG  GLN A 725      98.880  57.517 -11.378  1.00  0.00           C  
ATOM    888  CD  GLN A 725      98.949  56.057 -11.100  1.00  0.00           C  
ATOM    889  OE1 GLN A 725      99.068  55.243 -12.004  1.00  0.00           O  
ATOM    890  NE2 GLN A 725      98.801  55.701  -9.841  1.00  0.00           N  
ATOM    891  N   PHE A 726      98.369  60.877 -11.250  1.00  0.00           N  
ATOM    892  CA  PHE A 726      98.445  61.714 -10.076  1.00  0.00           C  
ATOM    893  C   PHE A 726      97.297  61.330  -9.156  1.00  0.00           C  
ATOM    894  O   PHE A 726      96.354  60.690  -9.594  1.00  0.00           O  
ATOM    895  CB  PHE A 726      98.421  63.190 -10.475  1.00  0.00           C  
ATOM    896  CG  PHE A 726      97.296  63.556 -11.393  1.00  0.00           C  
ATOM    897  CD1 PHE A 726      97.295  63.128 -12.708  1.00  0.00           C  
ATOM    898  CD2 PHE A 726      96.237  64.343 -10.941  1.00  0.00           C  
ATOM    899  CE1 PHE A 726      96.255  63.470 -13.568  1.00  0.00           C  
ATOM    900  CE2 PHE A 726      95.193  64.695 -11.787  1.00  0.00           C  
ATOM    901  CZ  PHE A 726      95.207  64.250 -13.108  1.00  0.00           C  
ATOM    902  N   ASN A 728      97.391  61.675  -7.879  1.00  0.00           N  
ATOM    903  CA  ASN A 728      96.345  61.320  -6.937  1.00  0.00           C  
ATOM    904  C   ASN A 728      95.533  62.478  -6.413  1.00  0.00           C  
ATOM    905  O   ASN A 728      95.956  63.131  -5.459  1.00  0.00           O  
ATOM    906  CB  ASN A 728      96.955  60.592  -5.737  1.00  0.00           C  
ATOM    907  CG  ASN A 728      96.913  59.078  -5.865  1.00  0.00           C  
ATOM    908  OD1 ASN A 728      97.200  58.499  -6.917  1.00  0.00           O  
ATOM    909  ND2 ASN A 728      96.577  58.429  -4.774  1.00  0.00           N  
ATOM    910  N   GLN A 730      94.338  62.680  -6.959  1.00  0.00           N  
ATOM    911  CA  GLN A 730      93.486  63.765  -6.483  1.00  0.00           C  
ATOM    912  C   GLN A 730      92.403  63.302  -5.506  1.00  0.00           C  
ATOM    913  O   GLN A 730      91.902  62.165  -5.570  1.00  0.00           O  
ATOM    914  CB  GLN A 730      92.884  64.589  -7.646  1.00  0.00           C  
ATOM    915  CG  GLN A 730      91.591  64.060  -8.268  1.00  0.00           C  
ATOM    916  CD  GLN A 730      90.923  65.046  -9.254  1.00  0.00           C  
ATOM    917  OE1 GLN A 730      89.749  64.867  -9.631  1.00  0.00           O  
ATOM    918  NE2 GLN A 730      91.662  66.086  -9.667  1.00  0.00           N  
ATOM    919  N   PHE A 731      92.114  64.179  -4.556  1.00  0.00           N  
ATOM    920  CA  PHE A 731      91.108  63.967  -3.518  1.00  0.00           C  
ATOM    921  C   PHE A 731      90.066  65.045  -3.785  1.00  0.00           C  
ATOM    922  O   PHE A 731      90.424  66.112  -4.263  1.00  0.00           O  
ATOM    923  CB  PHE A 731      91.757  64.192  -2.141  1.00  0.00           C  
ATOM    924  CG  PHE A 731      90.780  64.199  -0.989  1.00  0.00           C  
ATOM    925  CD1 PHE A 731      90.568  63.047  -0.221  1.00  0.00           C  
ATOM    926  CD2 PHE A 731      90.076  65.357  -0.662  1.00  0.00           C  
ATOM    927  CE1 PHE A 731      89.665  63.057   0.845  1.00  0.00           C  
ATOM    928  CE2 PHE A 731      89.173  65.378   0.405  1.00  0.00           C  
ATOM    929  CZ  PHE A 731      88.972  64.228   1.153  1.00  0.00           C  
ATOM    930  N   GLY A 732      88.794  64.778  -3.517  1.00  0.00           N  
ATOM    931  CA  GLY A 732      87.760  65.785  -3.743  1.00  0.00           C  
ATOM    932  C   GLY A 732      86.417  65.515  -3.057  1.00  0.00           C  
ATOM    933  O   GLY A 732      86.172  64.392  -2.573  1.00  0.00           O  
ATOM    934  N   VAL A 733      85.583  66.546  -2.922  1.00  0.00           N  
ATOM    935  CA  VAL A 733      84.252  66.378  -2.344  1.00  0.00           C  
ATOM    936  C   VAL A 733      83.233  66.982  -3.283  1.00  0.00           C  
ATOM    937  O   VAL A 733      83.558  67.849  -4.077  1.00  0.00           O  
ATOM    938  CB  VAL A 733      84.059  67.035  -0.974  1.00  0.00           C  
ATOM    939  CG1 VAL A 733      85.285  66.895  -0.171  1.00  0.00           C  
ATOM    940  CG2 VAL A 733      83.560  68.481  -1.103  1.00  0.00           C  
ATOM    941  N   GLU A 734      81.997  66.518  -3.179  1.00  0.00           N  
ATOM    942  CA  GLU A 734      80.895  67.002  -4.003  1.00  0.00           C  
ATOM    943  C   GLU A 734      79.661  66.979  -3.143  1.00  0.00           C  
ATOM    944  O   GLU A 734      79.353  65.955  -2.543  1.00  0.00           O  
ATOM    945  CB  GLU A 734      80.597  66.055  -5.158  1.00  0.00           C  
ATOM    946  CG  GLU A 734      81.670  65.887  -6.173  1.00  0.00           C  
ATOM    947  CD  GLU A 734      81.835  67.109  -7.005  1.00  0.00           C  
ATOM    948  OE1 GLU A 734      82.964  67.325  -7.509  1.00  0.00           O  
ATOM    949  OE2 GLU A 734      80.834  67.848  -7.148  1.00  0.00           O  
ATOM    950  N   ALA A 735      78.997  68.116  -3.018  1.00  0.00           N  
ATOM    951  CA  ALA A 735      77.759  68.181  -2.280  1.00  0.00           C  
ATOM    952  C   ALA A 735      76.744  68.484  -3.397  1.00  0.00           C  
ATOM    953  O   ALA A 735      76.864  69.500  -4.076  1.00  0.00           O  
ATOM    954  CB  ALA A 735      77.824  69.303  -1.271  1.00  0.00           C  
ATOM    955  N   ILE A 736      75.830  67.564  -3.684  1.00  0.00           N  
ATOM    956  CA  ILE A 736      74.830  67.796  -4.736  1.00  0.00           C  
ATOM    957  C   ILE A 736      73.377  67.784  -4.190  1.00  0.00           C  
ATOM    958  O   ILE A 736      73.023  67.011  -3.297  1.00  0.00           O  
ATOM    959  CB  ILE A 736      74.961  66.755  -5.861  1.00  0.00           C  
ATOM    960  CG1 ILE A 736      76.422  66.521  -6.204  1.00  0.00           C  
ATOM    961  CG2 ILE A 736      74.275  67.219  -7.135  1.00  0.00           C  
ATOM    962  CD1 ILE A 736      76.667  65.161  -6.898  1.00  0.00           C  
ATOM    963  N   GLY A 737      72.551  68.686  -4.697  1.00  0.00           N  
ATOM    964  CA  GLY A 737      71.178  68.756  -4.270  1.00  0.00           C  
ATOM    965  C   GLY A 737      70.801  69.738  -3.183  1.00  0.00           C  
ATOM    966  O   GLY A 737      69.867  69.463  -2.434  1.00  0.00           O  
ATOM    967  N   ALA A 738      71.472  70.882  -3.077  1.00  0.00           N  
ATOM    968  CA  ALA A 738      71.095  71.848  -2.048  1.00  0.00           C  
ATOM    969  C   ALA A 738      71.742  73.196  -2.230  1.00  0.00           C  
ATOM    970  O   ALA A 738      72.625  73.555  -1.447  1.00  0.00           O  
ATOM    971  CB  ALA A 738      71.428  71.312  -0.671  1.00  0.00           C  
ATOM    972  N   GLU A 739      71.305  73.965  -3.225  1.00  0.00           N  
ATOM    973  CA  GLU A 739      71.903  75.292  -3.437  1.00  0.00           C  
ATOM    974  C   GLU A 739      71.614  76.133  -2.215  1.00  0.00           C  
ATOM    975  O   GLU A 739      70.476  76.503  -1.979  1.00  0.00           O  
ATOM    976  CB  GLU A 739      71.319  75.972  -4.659  1.00  0.00           C  
ATOM    977  CG  GLU A 739      71.964  77.294  -4.971  1.00  0.00           C  
ATOM    978  CD  GLU A 739      71.638  77.729  -6.366  1.00  0.00           C  
ATOM    979  OE1 GLU A 739      70.527  78.287  -6.530  1.00  0.00           O  
ATOM    980  OE2 GLU A 739      72.460  77.469  -7.296  1.00  0.00           O  
ATOM    981  N   ASN A 783      72.642  76.509  -1.478  1.00  0.00           N  
ATOM    982  CA  ASN A 783      72.383  77.230  -0.257  1.00  0.00           C  
ATOM    983  C   ASN A 783      73.681  77.786   0.303  1.00  0.00           C  
ATOM    984  O   ASN A 783      74.653  77.057   0.492  1.00  0.00           O  
ATOM    985  CB  ASN A 783      71.734  76.228   0.727  1.00  0.00           C  
ATOM    986  CG  ASN A 783      71.594  76.760   2.140  1.00  0.00           C  
ATOM    987  OD1 ASN A 783      72.083  77.825   2.481  1.00  0.00           O  
ATOM    988  ND2 ASN A 783      70.950  75.985   2.985  1.00  0.00           N  
ATOM    989  N   PRO A 787      73.733  79.100   0.525  1.00  0.00           N  
ATOM    990  CA  PRO A 787      74.912  79.762   1.072  1.00  0.00           C  
ATOM    991  C   PRO A 787      75.526  78.999   2.231  1.00  0.00           C  
ATOM    992  O   PRO A 787      76.723  78.814   2.268  1.00  0.00           O  
ATOM    993  CB  PRO A 787      74.348  81.085   1.554  1.00  0.00           C  
ATOM    994  CG  PRO A 787      73.357  81.408   0.486  1.00  0.00           C  
ATOM    995  CD  PRO A 787      72.709  80.084   0.137  1.00  0.00           C  
ATOM    996  N   SER A 788      74.716  78.500   3.148  1.00  0.00           N  
ATOM    997  CA  SER A 788      75.263  77.790   4.279  1.00  0.00           C  
ATOM    998  C   SER A 788      76.008  76.544   3.850  1.00  0.00           C  
ATOM    999  O   SER A 788      76.886  76.094   4.572  1.00  0.00           O  
ATOM   1000  CB  SER A 788      74.171  77.431   5.262  1.00  0.00           C  
ATOM   1001  OG  SER A 788      73.212  76.618   4.621  1.00  0.00           O  
ATOM   1002  N   VAL A 789      75.671  75.977   2.692  1.00  0.00           N  
ATOM   1003  CA  VAL A 789      76.370  74.768   2.199  1.00  0.00           C  
ATOM   1004  C   VAL A 789      77.751  75.165   1.699  1.00  0.00           C  
ATOM   1005  O   VAL A 789      78.752  74.514   1.991  1.00  0.00           O  
ATOM   1006  CB  VAL A 789      75.652  74.085   1.019  1.00  0.00           C  
ATOM   1007  CG1 VAL A 789      76.372  72.799   0.678  1.00  0.00           C  
ATOM   1008  CG2 VAL A 789      74.225  73.793   1.372  1.00  0.00           C  
ATOM   1009  N   ASP A 790      77.764  76.230   0.905  1.00  0.00           N  
ATOM   1010  CA  ASP A 790      78.971  76.806   0.356  1.00  0.00           C  
ATOM   1011  C   ASP A 790      79.910  77.078   1.506  1.00  0.00           C  
ATOM   1012  O   ASP A 790      81.055  76.624   1.497  1.00  0.00           O  
ATOM   1013  CB  ASP A 790      78.643  78.130  -0.322  1.00  0.00           C  
ATOM   1014  CG  ASP A 790      78.013  77.948  -1.667  1.00  0.00           C  
ATOM   1015  OD1 ASP A 790      78.439  78.649  -2.595  1.00  0.00           O  
ATOM   1016  OD2 ASP A 790      77.112  77.102  -1.810  1.00  0.00           O  
ATOM   1017  N   ALA A 791      79.426  77.804   2.510  1.00  0.00           N  
ATOM   1018  CA  ALA A 791      80.255  78.106   3.668  1.00  0.00           C  
ATOM   1019  C   ALA A 791      80.831  76.809   4.249  1.00  0.00           C  
ATOM   1020  O   ALA A 791      82.027  76.747   4.527  1.00  0.00           O  
ATOM   1021  CB  ALA A 791      79.476  78.875   4.724  1.00  0.00           C  
ATOM   1022  N   GLU A 792      80.017  75.756   4.349  1.00  0.00           N  
ATOM   1023  CA  GLU A 792      80.505  74.483   4.897  1.00  0.00           C  
ATOM   1024  C   GLU A 792      81.669  73.908   4.102  1.00  0.00           C  
ATOM   1025  O   GLU A 792      82.625  73.386   4.712  1.00  0.00           O  
ATOM   1026  CB  GLU A 792      79.407  73.429   4.961  1.00  0.00           C  
ATOM   1027  CG  GLU A 792      79.909  72.078   5.418  1.00  0.00           C  
ATOM   1028  CD  GLU A 792      78.871  70.998   5.247  1.00  0.00           C  
ATOM   1029  OE1 GLU A 792      78.868  70.365   4.167  1.00  0.00           O  
ATOM   1030  OE2 GLU A 792      78.066  70.783   6.183  1.00  0.00           O  
ATOM   1031  N   VAL A 793      81.598  73.988   2.762  1.00  0.00           N  
ATOM   1032  CA  VAL A 793      82.689  73.463   1.982  1.00  0.00           C  
ATOM   1033  C   VAL A 793      83.893  74.360   2.020  1.00  0.00           C  
ATOM   1034  O   VAL A 793      85.013  73.861   1.915  1.00  0.00           O  
ATOM   1035  CB  VAL A 793      82.348  73.089   0.545  1.00  0.00           C  
ATOM   1036  CG1 VAL A 793      80.905  72.640   0.405  1.00  0.00           C  
ATOM   1037  CG2 VAL A 793      82.744  74.149  -0.397  1.00  0.00           C  
ATOM   1038  N   LEU A 794      83.692  75.669   2.227  1.00  0.00           N  
ATOM   1039  CA  LEU A 794      84.839  76.613   2.288  1.00  0.00           C  
ATOM   1040  C   LEU A 794      85.541  76.532   3.622  1.00  0.00           C  
ATOM   1041  O   LEU A 794      86.754  76.629   3.689  1.00  0.00           O  
ATOM   1042  CB  LEU A 794      84.435  78.055   2.044  1.00  0.00           C  
ATOM   1043  CG  LEU A 794      83.960  78.356   0.632  1.00  0.00           C  
ATOM   1044  CD1 LEU A 794      83.358  79.738   0.639  1.00  0.00           C  
ATOM   1045  CD2 LEU A 794      85.070  78.236  -0.368  1.00  0.00           C  
ATOM   1046  N   ALA A 795      84.774  76.378   4.687  1.00  0.00           N  
ATOM   1047  CA  ALA A 795      85.331  76.238   6.011  1.00  0.00           C  
ATOM   1048  C   ALA A 795      86.134  74.922   6.022  1.00  0.00           C  
ATOM   1049  O   ALA A 795      87.203  74.831   6.649  1.00  0.00           O  
ATOM   1050  CB  ALA A 795      84.216  76.178   7.007  1.00  0.00           C  
ATOM   1051  N   MET A 796      85.629  73.917   5.295  1.00  0.00           N  
ATOM   1052  CA  MET A 796      86.271  72.600   5.195  1.00  0.00           C  
ATOM   1053  C   MET A 796      87.614  72.668   4.447  1.00  0.00           C  
ATOM   1054  O   MET A 796      88.637  72.193   4.962  1.00  0.00           O  
ATOM   1055  CB  MET A 796      85.332  71.601   4.487  1.00  0.00           C  
ATOM   1056  CG  MET A 796      85.909  70.201   4.300  1.00  0.00           C  
ATOM   1057  SD  MET A 796      85.043  69.262   3.015  1.00  0.00           S  
ATOM   1058  CE  MET A 796      83.646  68.811   3.852  1.00  0.00           C  
ATOM   1059  N   VAL A 797      87.612  73.256   3.242  1.00  0.00           N  
ATOM   1060  CA  VAL A 797      88.831  73.341   2.453  1.00  0.00           C  
ATOM   1061  C   VAL A 797      89.886  74.063   3.282  1.00  0.00           C  
ATOM   1062  O   VAL A 797      91.066  73.774   3.163  1.00  0.00           O  
ATOM   1063  CB  VAL A 797      88.597  73.983   1.055  1.00  0.00           C  
ATOM   1064  CG1 VAL A 797      88.050  75.359   1.189  1.00  0.00           C  
ATOM   1065  CG2 VAL A 797      89.889  74.030   0.260  1.00  0.00           C  
ATOM   1066  N   MET A 798      89.449  74.920   4.203  1.00  0.00           N  
ATOM   1067  CA  MET A 798      90.376  75.638   5.061  1.00  0.00           C  
ATOM   1068  C   MET A 798      90.812  74.707   6.178  1.00  0.00           C  
ATOM   1069  O   MET A 798      91.998  74.622   6.532  1.00  0.00           O  
ATOM   1070  CB  MET A 798      89.689  76.845   5.664  1.00  0.00           C  
ATOM   1071  CG  MET A 798      90.632  77.970   5.918  1.00  0.00           C  
ATOM   1072  SD  MET A 798      91.123  78.682   4.364  1.00  0.00           S  
ATOM   1073  CE  MET A 798      91.476  80.308   4.913  1.00  0.00           C  
ATOM   1074  N   HIS A 799      89.844  73.985   6.722  1.00  0.00           N  
ATOM   1075  CA  HIS A 799      90.100  73.064   7.799  1.00  0.00           C  
ATOM   1076  C   HIS A 799      91.109  71.996   7.357  1.00  0.00           C  
ATOM   1077  O   HIS A 799      92.090  71.738   8.056  1.00  0.00           O  
ATOM   1078  CB  HIS A 799      88.785  72.439   8.250  1.00  0.00           C  
ATOM   1079  CG  HIS A 799      88.835  71.727   9.559  1.00  0.00           C  
ATOM   1080  ND1 HIS A 799      87.792  71.039  10.103  1.00  0.00           N  
ATOM   1081  CD2 HIS A 799      89.861  71.571  10.448  1.00  0.00           C  
ATOM   1082  CE1 HIS A 799      88.132  70.490  11.242  1.00  0.00           C  
ATOM   1083  NE2 HIS A 799      89.389  70.794  11.476  1.00  0.00           N  
ATOM   1084  N   ILE A 800      90.896  71.389   6.195  1.00  0.00           N  
ATOM   1085  CA  ILE A 800      91.803  70.332   5.725  1.00  0.00           C  
ATOM   1086  C   ILE A 800      93.263  70.737   5.860  1.00  0.00           C  
ATOM   1087  O   ILE A 800      94.017  70.129   6.634  1.00  0.00           O  
ATOM   1088  CB  ILE A 800      91.503  69.925   4.258  1.00  0.00           C  
ATOM   1089  CG1 ILE A 800      90.236  69.076   4.226  1.00  0.00           C  
ATOM   1090  CG2 ILE A 800      92.680  69.177   3.638  1.00  0.00           C  
ATOM   1091  CD1 ILE A 800      89.600  68.987   2.860  1.00  0.00           C  
ATOM   1092  N   TYR A 801      93.629  71.805   5.151  1.00  0.00           N  
ATOM   1093  CA  TYR A 801      94.987  72.312   5.138  1.00  0.00           C  
ATOM   1094  C   TYR A 801      95.468  72.810   6.482  1.00  0.00           C  
ATOM   1095  O   TYR A 801      96.621  72.583   6.852  1.00  0.00           O  
ATOM   1096  CB  TYR A 801      95.128  73.386   4.094  1.00  0.00           C  
ATOM   1097  CG  TYR A 801      95.001  72.834   2.731  1.00  0.00           C  
ATOM   1098  CD1 TYR A 801      96.078  72.247   2.110  1.00  0.00           C  
ATOM   1099  CD2 TYR A 801      93.823  72.899   2.057  1.00  0.00           C  
ATOM   1100  CE1 TYR A 801      95.984  71.738   0.833  1.00  0.00           C  
ATOM   1101  CE2 TYR A 801      93.706  72.395   0.772  1.00  0.00           C  
ATOM   1102  CZ  TYR A 801      94.794  71.819   0.165  1.00  0.00           C  
ATOM   1103  OH  TYR A 801      94.691  71.347  -1.123  1.00  0.00           O  
ATOM   1104  N   GLN A 802      94.610  73.473   7.239  1.00  0.00           N  
ATOM   1105  CA  GLN A 802      95.059  73.931   8.542  1.00  0.00           C  
ATOM   1106  C   GLN A 802      95.261  72.763   9.485  1.00  0.00           C  
ATOM   1107  O   GLN A 802      96.067  72.837  10.389  1.00  0.00           O  
ATOM   1108  CB  GLN A 802      94.073  74.911   9.158  1.00  0.00           C  
ATOM   1109  CG  GLN A 802      93.906  76.223   8.387  1.00  0.00           C  
ATOM   1110  CD  GLN A 802      93.154  77.258   9.196  1.00  0.00           C  
ATOM   1111  OE1 GLN A 802      92.091  76.968   9.758  1.00  0.00           O  
ATOM   1112  NE2 GLN A 802      93.704  78.464   9.284  1.00  0.00           N  
ATOM   1113  N   SER A 803      94.590  71.649   9.251  1.00  0.00           N  
ATOM   1114  CA  SER A 803      94.742  70.538  10.164  1.00  0.00           C  
ATOM   1115  C   SER A 803      96.152  69.959  10.092  1.00  0.00           C  
ATOM   1116  O   SER A 803      96.606  69.266  11.004  1.00  0.00           O  
ATOM   1117  CB  SER A 803      93.656  69.462   9.927  1.00  0.00           C  
ATOM   1118  OG  SER A 803      93.754  68.784   8.680  1.00  0.00           O  
ATOM   1119  N   PHE A 807      96.844  70.242   8.999  1.00  0.00           N  
ATOM   1120  CA  PHE A 807      98.177  69.708   8.831  1.00  0.00           C  
ATOM   1121  C   PHE A 807      99.239  70.670   9.302  1.00  0.00           C  
ATOM   1122  O   PHE A 807     100.418  70.349   9.257  1.00  0.00           O  
ATOM   1123  CB  PHE A 807      98.411  69.329   7.369  1.00  0.00           C  
ATOM   1124  CG  PHE A 807      97.665  68.105   6.941  1.00  0.00           C  
ATOM   1125  CD1 PHE A 807      98.057  66.842   7.407  1.00  0.00           C  
ATOM   1126  CD2 PHE A 807      96.572  68.202   6.092  1.00  0.00           C  
ATOM   1127  CE1 PHE A 807      97.384  65.699   7.034  1.00  0.00           C  
ATOM   1128  CE2 PHE A 807      95.879  67.060   5.700  1.00  0.00           C  
ATOM   1129  CZ  PHE A 807      96.285  65.799   6.174  1.00  0.00           C  
ATOM   1130  N   GLY A 808      98.827  71.868   9.691  1.00  0.00           N  
ATOM   1131  CA  GLY A 808      99.768  72.862  10.174  1.00  0.00           C  
ATOM   1132  C   GLY A 808     100.240  73.884   9.157  1.00  0.00           C  
ATOM   1133  O   GLY A 808     101.084  74.727   9.474  1.00  0.00           O  
ATOM   1134  N   LEU A 809      99.760  73.788   7.921  1.00  0.00           N  
ATOM   1135  CA  LEU A 809     100.153  74.741   6.892  1.00  0.00           C  
ATOM   1136  C   LEU A 809      99.729  76.075   7.412  1.00  0.00           C  
ATOM   1137  O   LEU A 809      98.732  76.177   8.118  1.00  0.00           O  
ATOM   1138  CB  LEU A 809      99.452  74.460   5.589  1.00  0.00           C  
ATOM   1139  CG  LEU A 809     100.185  73.593   4.573  1.00  0.00           C  
ATOM   1140  CD1 LEU A 809     101.572  73.267   5.055  1.00  0.00           C  
ATOM   1141  CD2 LEU A 809      99.371  72.345   4.264  1.00  0.00           C  
ATOM   1142  N   LYS A1153     100.451  77.115   7.035  1.00  0.00           N  
ATOM   1143  CA  LYS A1153     100.116  78.403   7.575  1.00  0.00           C  
ATOM   1144  C   LYS A1153     100.077  79.606   6.698  1.00  0.00           C  
ATOM   1145  O   LYS A1153      99.537  80.620   7.120  1.00  0.00           O  
ATOM   1146  CB  LYS A1153     101.028  78.704   8.752  1.00  0.00           C  
ATOM   1147  CG  LYS A1153     100.338  78.725  10.100  1.00  0.00           C  
ATOM   1148  CD  LYS A1153     101.390  78.532  11.166  1.00  0.00           C  
ATOM   1149  CE  LYS A1153     101.903  77.097  11.161  1.00  0.00           C  
ATOM   1150  NZ  LYS A1153     101.134  76.357  12.159  1.00  0.00           N  
ATOM   1151  N   HIS A1154     100.676  79.579   5.522  1.00  0.00           N  
ATOM   1152  CA  HIS A1154     100.615  80.801   4.719  1.00  0.00           C  
ATOM   1153  C   HIS A1154      99.588  80.670   3.609  1.00  0.00           C  
ATOM   1154  O   HIS A1154      99.847  80.938   2.429  1.00  0.00           O  
ATOM   1155  CB  HIS A1154     102.024  81.236   4.261  1.00  0.00           C  
ATOM   1156  CG  HIS A1154     102.884  81.741   5.391  1.00  0.00           C  
ATOM   1157  ND1 HIS A1154     102.387  82.001   6.656  1.00  0.00           N  
ATOM   1158  CD2 HIS A1154     104.199  82.071   5.442  1.00  0.00           C  
ATOM   1159  CE1 HIS A1154     103.350  82.470   7.430  1.00  0.00           C  
ATOM   1160  NE2 HIS A1154     104.457  82.523   6.713  1.00  0.00           N  
ATOM   1161  N   LEU A1155      98.411  80.215   4.040  1.00  0.00           N  
ATOM   1162  CA  LEU A1155      97.251  79.980   3.179  1.00  0.00           C  
ATOM   1163  C   LEU A1155      96.553  81.286   2.863  1.00  0.00           C  
ATOM   1164  O   LEU A1155      96.644  82.246   3.623  1.00  0.00           O  
ATOM   1165  CB  LEU A1155      96.261  79.018   3.856  1.00  0.00           C  
ATOM   1166  CG  LEU A1155      96.508  77.523   3.708  1.00  0.00           C  
ATOM   1167  CD1 LEU A1155      97.746  77.297   2.866  1.00  0.00           C  
ATOM   1168  CD2 LEU A1155      96.621  76.897   5.081  1.00  0.00           C  
ATOM   1169  N   LYS A1156      95.791  81.287   1.783  1.00  0.00           N  
ATOM   1170  CA  LYS A1156      95.100  82.482   1.348  1.00  0.00           C  
ATOM   1171  C   LYS A1156      93.951  82.062   0.441  1.00  0.00           C  
ATOM   1172  O   LYS A1156      94.163  81.586  -0.679  1.00  0.00           O  
ATOM   1173  CB  LYS A1156      96.150  83.378   0.677  1.00  0.00           C  
ATOM   1174  CG  LYS A1156      95.822  84.124  -0.585  1.00  0.00           C  
ATOM   1175  CD  LYS A1156      97.159  84.368  -1.284  1.00  0.00           C  
ATOM   1176  CE  LYS A1156      97.628  85.821  -1.291  1.00  0.00           C  
ATOM   1177  NZ  LYS A1156      98.100  86.372   0.014  1.00  0.00           N  
ATOM   1178  N   LEU A1157      92.749  82.114   1.015  1.00  0.00           N  
ATOM   1179  CA  LEU A1157      91.507  81.731   0.336  1.00  0.00           C  
ATOM   1180  C   LEU A1157      91.033  82.879  -0.543  1.00  0.00           C  
ATOM   1181  O   LEU A1157      90.889  83.994  -0.092  1.00  0.00           O  
ATOM   1182  CB  LEU A1157      90.437  81.326   1.376  1.00  0.00           C  
ATOM   1183  CG  LEU A1157      88.987  80.895   1.089  1.00  0.00           C  
ATOM   1184  CD1 LEU A1157      88.666  80.981  -0.370  1.00  0.00           C  
ATOM   1185  CD2 LEU A1157      88.737  79.495   1.580  1.00  0.00           C  
ATOM   1186  N   VAL A1158      90.779  82.571  -1.800  1.00  0.00           N  
ATOM   1187  CA  VAL A1158      90.348  83.529  -2.780  1.00  0.00           C  
ATOM   1188  C   VAL A1158      89.026  83.051  -3.367  1.00  0.00           C  
ATOM   1189  O   VAL A1158      88.933  81.930  -3.868  1.00  0.00           O  
ATOM   1190  CB  VAL A1158      91.399  83.618  -3.870  1.00  0.00           C  
ATOM   1191  CG1 VAL A1158      90.995  84.598  -4.918  1.00  0.00           C  
ATOM   1192  CG2 VAL A1158      92.734  83.983  -3.263  1.00  0.00           C  
ATOM   1193  N   ILE A1159      88.005  83.908  -3.302  1.00  0.00           N  
ATOM   1194  CA  ILE A1159      86.659  83.592  -3.796  1.00  0.00           C  
ATOM   1195  C   ILE A1159      86.145  84.627  -4.795  1.00  0.00           C  
ATOM   1196  O   ILE A1159      86.706  85.699  -4.931  1.00  0.00           O  
ATOM   1197  CB  ILE A1159      85.652  83.531  -2.646  1.00  0.00           C  
ATOM   1198  CG1 ILE A1159      85.500  84.901  -2.030  1.00  0.00           C  
ATOM   1199  CG2 ILE A1159      86.125  82.581  -1.554  1.00  0.00           C  
ATOM   1200  CD1 ILE A1159      84.491  84.921  -0.912  1.00  0.00           C  
ATOM   1201  N   ASN A1160      85.067  84.286  -5.482  1.00  0.00           N  
ATOM   1202  CA  ASN A1160      84.425  85.138  -6.467  1.00  0.00           C  
ATOM   1203  C   ASN A1160      83.060  84.498  -6.774  1.00  0.00           C  
ATOM   1204  O   ASN A1160      82.763  83.376  -6.354  1.00  0.00           O  
ATOM   1205  CB  ASN A1160      85.259  85.243  -7.766  1.00  0.00           C  
ATOM   1206  CG  ASN A1160      84.612  86.192  -8.811  1.00  0.00           C  
ATOM   1207  OD1 ASN A1160      84.666  85.986 -10.041  1.00  0.00           O  
ATOM   1208  ND2 ASN A1160      83.957  87.220  -8.299  1.00  0.00           N  
ATOM   1209  N   SER A1161      82.217  85.221  -7.491  1.00  0.00           N  
ATOM   1210  CA  SER A1161      80.928  84.704  -7.845  1.00  0.00           C  
ATOM   1211  C   SER A1161      80.643  85.067  -9.262  1.00  0.00           C  
ATOM   1212  O   SER A1161      80.817  86.206  -9.650  1.00  0.00           O  
ATOM   1213  CB  SER A1161      79.861  85.328  -6.998  1.00  0.00           C  
ATOM   1214  OG  SER A1161      78.600  84.881  -7.468  1.00  0.00           O  
ATOM   1215  N   VAL A1162      80.150  84.109 -10.020  1.00  0.00           N  
ATOM   1216  CA  VAL A1162      79.815  84.347 -11.399  1.00  0.00           C  
ATOM   1217  C   VAL A1162      78.291  84.364 -11.547  1.00  0.00           C  
ATOM   1218  O   VAL A1162      77.747  84.082 -12.614  1.00  0.00           O  
ATOM   1219  CB  VAL A1162      80.493  83.293 -12.291  1.00  0.00           C  
ATOM   1220  CG1 VAL A1162      81.984  83.622 -12.432  1.00  0.00           C  
ATOM   1221  CG2 VAL A1162      80.359  81.925 -11.659  1.00  0.00           C  
ATOM   1222  N   GLY A1163      77.612  84.689 -10.451  1.00  0.00           N  
ATOM   1223  CA  GLY A1163      76.163  84.765 -10.447  1.00  0.00           C  
ATOM   1224  C   GLY A1163      75.439  83.516 -10.890  1.00  0.00           C  
ATOM   1225  O   GLY A1163      76.041  82.487 -11.064  1.00  0.00           O  
ATOM   1226  N   ASP A1316      74.129  83.615 -11.051  1.00  0.00           N  
ATOM   1227  CA  ASP A1316      73.286  82.493 -11.468  1.00  0.00           C  
ATOM   1228  C   ASP A1316      73.224  82.347 -12.973  1.00  0.00           C  
ATOM   1229  O   ASP A1316      74.003  82.967 -13.693  1.00  0.00           O  
ATOM   1230  CB  ASP A1316      71.856  82.674 -10.926  1.00  0.00           C  
ATOM   1231  CG  ASP A1316      71.173  83.947 -11.444  1.00  0.00           C  
ATOM   1232  OD1 ASP A1316      71.841  84.774 -12.087  1.00  0.00           O  
ATOM   1233  OD2 ASP A1316      69.961  84.138 -11.194  1.00  0.00           O  
ATOM   1234  N   MET A1334      72.263  81.546 -13.432  1.00  0.00           N  
ATOM   1235  CA  MET A1334      72.028  81.305 -14.857  1.00  0.00           C  
ATOM   1236  C   MET A1334      71.465  82.556 -15.555  1.00  0.00           C  
ATOM   1237  O   MET A1334      71.680  82.756 -16.753  1.00  0.00           O  
ATOM   1238  CB  MET A1334      71.039  80.143 -15.056  1.00  0.00           C  
ATOM   1239  CG  MET A1334      71.599  78.715 -14.931  1.00  0.00           C  
ATOM   1240  SD  MET A1334      70.466  77.457 -15.710  1.00  0.00           S  
ATOM   1241  CE  MET A1334      71.714  76.238 -16.444  1.00  0.00           C  
ATOM   1242  N   ALA A1335      70.709  83.363 -14.803  1.00  0.00           N  
ATOM   1243  CA  ALA A1335      70.107  84.603 -15.300  1.00  0.00           C  
ATOM   1244  C   ALA A1335      71.209  85.610 -15.620  1.00  0.00           C  
ATOM   1245  O   ALA A1335      71.415  86.000 -16.770  1.00  0.00           O  
ATOM   1246  CB  ALA A1335      69.180  85.175 -14.250  1.00  0.00           C  
ATOM   1247  N   SER A1336      71.928  86.009 -14.582  1.00  0.00           N  
ATOM   1248  CA  SER A1336      73.029  86.938 -14.713  1.00  0.00           C  
ATOM   1249  C   SER A1336      73.923  86.520 -15.857  1.00  0.00           C  
ATOM   1250  O   SER A1336      74.279  87.322 -16.694  1.00  0.00           O  
ATOM   1251  CB  SER A1336      73.822  86.957 -13.417  1.00  0.00           C  
ATOM   1252  OG  SER A1336      72.984  87.324 -12.332  1.00  0.00           O  
ATOM   1253  N   ARG A1337      74.245  85.244 -15.931  1.00  0.00           N  
ATOM   1254  CA  ARG A1337      75.114  84.796 -16.993  1.00  0.00           C  
ATOM   1255  C   ARG A1337      74.464  84.981 -18.362  1.00  0.00           C  
ATOM   1256  O   ARG A1337      75.145  85.318 -19.339  1.00  0.00           O  
ATOM   1257  CB  ARG A1337      75.531  83.352 -16.784  1.00  0.00           C  
ATOM   1258  CG  ARG A1337      76.567  82.925 -17.777  1.00  0.00           C  
ATOM   1259  CD  ARG A1337      76.809  81.462 -17.685  1.00  0.00           C  
ATOM   1260  NE  ARG A1337      78.114  81.171 -17.108  1.00  0.00           N  
ATOM   1261  CZ  ARG A1337      78.342  80.966 -15.811  1.00  0.00           C  
ATOM   1262  NH1 ARG A1337      79.588  80.698 -15.417  1.00  0.00           N  
ATOM   1263  NH2 ARG A1337      77.343  81.012 -14.917  1.00  0.00           N  
ATOM   1264  N   LYS A1338      73.152  84.785 -18.443  1.00  0.00           N  
ATOM   1265  CA  LYS A1338      72.464  84.952 -19.712  1.00  0.00           C  
ATOM   1266  C   LYS A1338      72.565  86.404 -20.152  1.00  0.00           C  
ATOM   1267  O   LYS A1338      72.974  86.677 -21.274  1.00  0.00           O  
ATOM   1268  CB  LYS A1338      71.014  84.498 -19.591  1.00  0.00           C  
ATOM   1269  CG  LYS A1338      70.052  85.049 -20.648  1.00  0.00           C  
ATOM   1270  CD  LYS A1338      69.247  86.240 -20.089  1.00  0.00           C  
ATOM   1271  CE  LYS A1338      68.022  86.546 -20.938  1.00  0.00           C  
ATOM   1272  NZ  LYS A1338      68.375  86.791 -22.358  1.00  0.00           N  
ATOM   1273  N   GLU A1339      72.237  87.331 -19.255  1.00  0.00           N  
ATOM   1274  CA  GLU A1339      72.315  88.753 -19.572  1.00  0.00           C  
ATOM   1275  C   GLU A1339      73.747  89.266 -19.715  1.00  0.00           C  
ATOM   1276  O   GLU A1339      73.948  90.339 -20.266  1.00  0.00           O  
ATOM   1277  CB  GLU A1339      71.549  89.617 -18.553  1.00  0.00           C  
ATOM   1278  CG  GLU A1339      72.100  89.567 -17.128  1.00  0.00           C  
ATOM   1279  CD  GLU A1339      71.670  90.751 -16.255  1.00  0.00           C  
ATOM   1280  OE1 GLU A1339      71.297  90.533 -15.072  1.00  0.00           O  
ATOM   1281  OE2 GLU A1339      71.742  91.903 -16.747  1.00  0.00           O  
ATOM   1282  N   TYR A1340      74.727  88.561 -19.146  1.00  0.00           N  
ATOM   1283  CA  TYR A1340      76.126  88.975 -19.270  1.00  0.00           C  
ATOM   1284  C   TYR A1340      76.674  88.466 -20.574  1.00  0.00           C  
ATOM   1285  O   TYR A1340      77.608  89.033 -21.118  1.00  0.00           O  
ATOM   1286  CB  TYR A1340      77.002  88.424 -18.148  1.00  0.00           C  
ATOM   1287  CG  TYR A1340      78.486  88.411 -18.503  1.00  0.00           C  
ATOM   1288  CD1 TYR A1340      79.126  87.234 -18.874  1.00  0.00           C  
ATOM   1289  CD2 TYR A1340      79.234  89.580 -18.488  1.00  0.00           C  
ATOM   1290  CE1 TYR A1340      80.473  87.223 -19.217  1.00  0.00           C  
ATOM   1291  CE2 TYR A1340      80.575  89.583 -18.834  1.00  0.00           C  
ATOM   1292  CZ  TYR A1340      81.195  88.406 -19.195  1.00  0.00           C  
ATOM   1293  OH  TYR A1340      82.534  88.420 -19.532  1.00  0.00           O  
ATOM   1294  N   ASN A1341      76.164  87.327 -21.017  1.00  0.00           N  
ATOM   1295  CA  ASN A1341      76.605  86.760 -22.286  1.00  0.00           C  
ATOM   1296  C   ASN A1341      76.163  87.666 -23.431  1.00  0.00           C  
ATOM   1297  O   ASN A1341      76.933  87.944 -24.351  1.00  0.00           O  
ATOM   1298  CB  ASN A1341      76.060  85.351 -22.480  1.00  0.00           C  
ATOM   1299  CG  ASN A1341      76.922  84.289 -21.805  1.00  0.00           C  
ATOM   1300  OD1 ASN A1341      78.133  84.445 -21.662  1.00  0.00           O  
ATOM   1301  ND2 ASN A1341      76.300  83.178 -21.429  1.00  0.00           N  
ATOM   1302  N   GLU A1342      74.933  88.162 -23.351  1.00  0.00           N  
ATOM   1303  CA  GLU A1342      74.399  89.066 -24.368  1.00  0.00           C  
ATOM   1304  C   GLU A1342      75.286  90.304 -24.491  1.00  0.00           C  
ATOM   1305  O   GLU A1342      75.577  90.749 -25.592  1.00  0.00           O  
ATOM   1306  CB  GLU A1342      72.957  89.450 -24.043  1.00  0.00           C  
ATOM   1307  CG  GLU A1342      72.118  88.218 -23.747  1.00  0.00           C  
ATOM   1308  CD  GLU A1342      70.629  88.457 -23.749  1.00  0.00           C  
ATOM   1309  OE1 GLU A1342      69.932  87.704 -24.471  1.00  0.00           O  
ATOM   1310  OE2 GLU A1342      70.157  89.359 -23.016  1.00  0.00           O  
ATOM   1311  N   ALA A1343      75.765  90.821 -23.369  1.00  0.00           N  
ATOM   1312  CA  ALA A1343      76.636  91.983 -23.383  1.00  0.00           C  
ATOM   1313  C   ALA A1343      77.935  91.678 -24.155  1.00  0.00           C  
ATOM   1314  O   ALA A1343      78.413  92.516 -24.917  1.00  0.00           O  
ATOM   1315  CB  ALA A1343      76.930  92.420 -21.975  1.00  0.00           C  
ATOM   1316  N   LEU A1344      78.505  90.488 -23.961  1.00  0.00           N  
ATOM   1317  CA  LEU A1344      79.726  90.072 -24.677  1.00  0.00           C  
ATOM   1318  C   LEU A1344      79.470  89.966 -26.190  1.00  0.00           C  
ATOM   1319  O   LEU A1344      80.384  90.074 -26.997  1.00  0.00           O  
ATOM   1320  CB  LEU A1344      80.204  88.704 -24.179  1.00  0.00           C  
ATOM   1321  CG  LEU A1344      80.871  88.499 -22.823  1.00  0.00           C  
ATOM   1322  CD1 LEU A1344      80.517  87.129 -22.291  1.00  0.00           C  
ATOM   1323  CD2 LEU A1344      82.373  88.655 -22.942  1.00  0.00           C  
ATOM   1324  N   VAL A1345      78.241  89.650 -26.560  1.00  0.00           N  
ATOM   1325  CA  VAL A1345      77.887  89.544 -27.959  1.00  0.00           C  
ATOM   1326  C   VAL A1345      77.677  90.920 -28.565  1.00  0.00           C  
ATOM   1327  O   VAL A1345      77.984  91.136 -29.728  1.00  0.00           O  
ATOM   1328  CB  VAL A1345      76.628  88.759 -28.124  1.00  0.00           C  
ATOM   1329  CG1 VAL A1345      76.297  88.628 -29.599  1.00  0.00           C  
ATOM   1330  CG2 VAL A1345      76.790  87.415 -27.469  1.00  0.00           C  
ATOM   1331  N   LYS A1346      77.072  91.823 -27.797  1.00  0.00           N  
ATOM   1332  CA  LYS A1346      76.860  93.210 -28.225  1.00  0.00           C  
ATOM   1333  C   LYS A1346      78.267  93.745 -28.516  1.00  0.00           C  
ATOM   1334  O   LYS A1346      78.542  94.346 -29.558  1.00  0.00           O  
ATOM   1335  CB  LYS A1346      76.256  94.026 -27.068  1.00  0.00           C  
ATOM   1336  CG  LYS A1346      74.869  93.604 -26.625  1.00  0.00           C  
ATOM   1337  CD  LYS A1346      73.796  94.121 -27.568  1.00  0.00           C  
ATOM   1338  CE  LYS A1346      73.139  95.421 -27.048  1.00  0.00           C  
ATOM   1339  NZ  LYS A1346      72.348  95.210 -25.784  1.00  0.00           N  
ATOM   1340  N   HIS A1347      79.154  93.450 -27.574  1.00  0.00           N  
ATOM   1341  CA  HIS A1347      80.546  93.838 -27.598  1.00  0.00           C  
ATOM   1342  C   HIS A1347      81.323  93.218 -28.754  1.00  0.00           C  
ATOM   1343  O   HIS A1347      81.546  93.867 -29.770  1.00  0.00           O  
ATOM   1344  CB  HIS A1347      81.185  93.470 -26.248  1.00  0.00           C  
ATOM   1345  CG  HIS A1347      82.645  93.800 -26.143  1.00  0.00           C  
ATOM   1346  ND1 HIS A1347      83.636  92.958 -26.611  1.00  0.00           N  
ATOM   1347  CD2 HIS A1347      83.282  94.866 -25.610  1.00  0.00           C  
ATOM   1348  CE1 HIS A1347      84.820  93.497 -26.370  1.00  0.00           C  
ATOM   1349  NE2 HIS A1347      84.634  94.652 -25.762  1.00  0.00           N  
ATOM   1350  N   PHE A1348      81.697  91.951 -28.605  1.00  0.00           N  
ATOM   1351  CA  PHE A1348      82.511  91.251 -29.589  1.00  0.00           C  
ATOM   1352  C   PHE A1348      81.983  91.167 -30.990  1.00  0.00           C  
ATOM   1353  O   PHE A1348      82.748  91.323 -31.932  1.00  0.00           O  
ATOM   1354  CB  PHE A1348      82.815  89.827 -29.136  1.00  0.00           C  
ATOM   1355  CG  PHE A1348      83.824  89.734 -28.034  1.00  0.00           C  
ATOM   1356  CD1 PHE A1348      83.423  89.443 -26.730  1.00  0.00           C  
ATOM   1357  CD2 PHE A1348      85.178  89.880 -28.305  1.00  0.00           C  
ATOM   1358  CE1 PHE A1348      84.356  89.292 -25.714  1.00  0.00           C  
ATOM   1359  CE2 PHE A1348      86.123  89.729 -27.290  1.00  0.00           C  
ATOM   1360  CZ  PHE A1348      85.709  89.433 -25.992  1.00  0.00           C  
ATOM   1361  N   GLU A1349      80.687  90.928 -31.145  1.00  0.00           N  
ATOM   1362  CA  GLU A1349      80.121  90.760 -32.479  1.00  0.00           C  
ATOM   1363  C   GLU A1349      80.529  91.785 -33.532  1.00  0.00           C  
ATOM   1364  O   GLU A1349      80.879  91.407 -34.660  1.00  0.00           O  
ATOM   1365  CB  GLU A1349      78.607  90.579 -32.408  1.00  0.00           C  
ATOM   1366  CG  GLU A1349      77.812  91.358 -33.405  1.00  0.00           C  
ATOM   1367  CD  GLU A1349      76.524  91.849 -32.801  1.00  0.00           C  
ATOM   1368  OE1 GLU A1349      76.543  92.901 -32.106  1.00  0.00           O  
ATOM   1369  OE2 GLU A1349      75.500  91.158 -33.007  1.00  0.00           O  
ATOM   1370  N   PRO A1350      80.529  93.083 -33.188  1.00  0.00           N  
ATOM   1371  CA  PRO A1350      80.921  94.071 -34.200  1.00  0.00           C  
ATOM   1372  C   PRO A1350      82.375  93.960 -34.689  1.00  0.00           C  
ATOM   1373  O   PRO A1350      82.809  94.729 -35.547  1.00  0.00           O  
ATOM   1374  CB  PRO A1350      80.626  95.395 -33.506  1.00  0.00           C  
ATOM   1375  CG  PRO A1350      79.440  95.043 -32.620  1.00  0.00           C  
ATOM   1376  CD  PRO A1350      79.902  93.745 -32.030  1.00  0.00           C  
ATOM   1377  N   VAL A1351      83.121  93.007 -34.140  1.00  0.00           N  
ATOM   1378  CA  VAL A1351      84.504  92.771 -34.541  1.00  0.00           C  
ATOM   1379  C   VAL A1351      84.745  91.266 -34.538  1.00  0.00           C  
ATOM   1380  O   VAL A1351      85.878  90.786 -34.415  1.00  0.00           O  
ATOM   1381  CB  VAL A1351      85.484  93.448 -33.589  1.00  0.00           C  
ATOM   1382  CG1 VAL A1351      85.212  94.925 -33.560  1.00  0.00           C  
ATOM   1383  CG2 VAL A1351      85.411  92.856 -32.196  1.00  0.00           C  
ATOM   1384  N   ILE A1352      83.657  90.530 -34.738  1.00  0.00           N  
ATOM   1385  CA  ILE A1352      83.675  89.076 -34.731  1.00  0.00           C  
ATOM   1386  C   ILE A1352      84.588  88.443 -35.773  1.00  0.00           C  
ATOM   1387  O   ILE A1352      85.212  87.437 -35.494  1.00  0.00           O  
ATOM   1388  CB  ILE A1352      82.228  88.510 -34.827  1.00  0.00           C  
ATOM   1389  CG1 ILE A1352      82.190  87.126 -34.219  1.00  0.00           C  
ATOM   1390  CG2 ILE A1352      81.743  88.470 -36.265  1.00  0.00           C  
ATOM   1391  CD1 ILE A1352      82.927  87.042 -32.905  1.00  0.00           C  
ATOM   1392  N   HIS A1353      84.705  89.062 -36.947  1.00  0.00           N  
ATOM   1393  CA  HIS A1353      85.540  88.534 -38.029  1.00  0.00           C  
ATOM   1394  C   HIS A1353      87.026  88.693 -37.787  1.00  0.00           C  
ATOM   1395  O   HIS A1353      87.842  88.134 -38.519  1.00  0.00           O  
ATOM   1396  CB  HIS A1353      85.174  89.179 -39.360  1.00  0.00           C  
ATOM   1397  CG  HIS A1353      83.860  88.724 -39.915  1.00  0.00           C  
ATOM   1398  ND1 HIS A1353      83.203  87.604 -39.454  1.00  0.00           N  
ATOM   1399  CD2 HIS A1353      83.086  89.233 -40.902  1.00  0.00           C  
ATOM   1400  CE1 HIS A1353      82.080  87.444 -40.133  1.00  0.00           C  
ATOM   1401  NE2 HIS A1353      81.986  88.419 -41.018  1.00  0.00           N  
ATOM   1402  N   GLU A1354      87.368  89.486 -36.777  1.00  0.00           N  
ATOM   1403  CA  GLU A1354      88.763  89.721 -36.413  1.00  0.00           C  
ATOM   1404  C   GLU A1354      89.255  88.535 -35.599  1.00  0.00           C  
ATOM   1405  O   GLU A1354      90.448  88.448 -35.284  1.00  0.00           O  
ATOM   1406  CB  GLU A1354      88.887  90.992 -35.573  1.00  0.00           C  
ATOM   1407  CG  GLU A1354      88.358  92.245 -36.266  1.00  0.00           C  
ATOM   1408  CD  GLU A1354      88.275  93.468 -35.347  1.00  0.00           C  
ATOM   1409  OE1 GLU A1354      87.842  94.551 -35.829  1.00  0.00           O  
ATOM   1410  OE2 GLU A1354      88.625  93.345 -34.147  1.00  0.00           O  
ATOM   1411  N   PHE A1355      88.314  87.650 -35.246  1.00  0.00           N  
ATOM   1412  CA  PHE A1355      88.562  86.435 -34.452  1.00  0.00           C  
ATOM   1413  C   PHE A1355      88.577  85.141 -35.273  1.00  0.00           C  
ATOM   1414  O   PHE A1355      87.813  84.970 -36.239  1.00  0.00           O  
ATOM   1415  CB  PHE A1355      87.513  86.298 -33.339  1.00  0.00           C  
ATOM   1416  CG  PHE A1355      87.719  87.248 -32.205  1.00  0.00           C  
ATOM   1417  CD1 PHE A1355      87.680  88.628 -32.421  1.00  0.00           C  
ATOM   1418  CD2 PHE A1355      88.015  86.777 -30.936  1.00  0.00           C  
ATOM   1419  CE1 PHE A1355      87.944  89.518 -31.389  1.00  0.00           C  
ATOM   1420  CE2 PHE A1355      88.280  87.655 -29.902  1.00  0.00           C  
ATOM   1421  CZ  PHE A1355      88.246  89.031 -30.125  1.00  0.00           C  
ATOM   1422  N   CYS A1356      89.442  84.226 -34.859  1.00  0.00           N  
ATOM   1423  CA  CYS A1356      89.577  82.925 -35.510  1.00  0.00           C  
ATOM   1424  C   CYS A1356      88.214  82.234 -35.571  1.00  0.00           C  
ATOM   1425  O   CYS A1356      87.354  82.512 -34.738  1.00  0.00           O  
ATOM   1426  CB  CYS A1356      90.524  82.076 -34.665  1.00  0.00           C  
ATOM   1427  SG  CYS A1356      90.274  82.347 -32.865  1.00  0.00           S  
ATOM   1428  N   SER A1357      88.026  81.304 -36.505  1.00  0.00           N  
ATOM   1429  CA  SER A1357      86.744  80.598 -36.578  1.00  0.00           C  
ATOM   1430  C   SER A1357      86.484  79.974 -35.197  1.00  0.00           C  
ATOM   1431  O   SER A1357      85.344  79.792 -34.794  1.00  0.00           O  
ATOM   1432  CB  SER A1357      86.742  79.539 -37.705  1.00  0.00           C  
ATOM   1433  OG  SER A1357      85.450  78.954 -37.940  1.00  0.00           O  
ATOM   1434  N   ASP A1358      87.550  79.660 -34.468  1.00  0.00           N  
ATOM   1435  CA  ASP A1358      87.397  79.132 -33.118  1.00  0.00           C  
ATOM   1436  C   ASP A1358      86.536  80.146 -32.365  1.00  0.00           C  
ATOM   1437  O   ASP A1358      85.327  79.983 -32.228  1.00  0.00           O  
ATOM   1438  CB  ASP A1358      88.754  79.060 -32.400  1.00  0.00           C  
ATOM   1439  CG  ASP A1358      89.402  77.709 -32.492  1.00  0.00           C  
ATOM   1440  OD1 ASP A1358      90.561  77.586 -32.049  1.00  0.00           O  
ATOM   1441  OD2 ASP A1358      88.759  76.768 -32.986  1.00  0.00           O  
ATOM   1442  N   CYS A1359      87.175  81.230 -31.944  1.00  0.00           N  
ATOM   1443  CA  CYS A1359      86.514  82.280 -31.193  1.00  0.00           C  
ATOM   1444  C   CYS A1359      85.222  82.761 -31.865  1.00  0.00           C  
ATOM   1445  O   CYS A1359      84.224  83.036 -31.190  1.00  0.00           O  
ATOM   1446  CB  CYS A1359      87.500  83.427 -30.944  1.00  0.00           C  
ATOM   1447  SG  CYS A1359      89.147  82.888 -30.296  1.00  0.00           S  
ATOM   1448  N   GLN A1360      85.202  82.752 -33.188  1.00  0.00           N  
ATOM   1449  CA  GLN A1360      84.026  83.180 -33.911  1.00  0.00           C  
ATOM   1450  C   GLN A1360      82.832  82.290 -33.614  1.00  0.00           C  
ATOM   1451  O   GLN A1360      81.724  82.779 -33.373  1.00  0.00           O  
ATOM   1452  CB  GLN A1360      84.275  83.184 -35.412  1.00  0.00           C  
ATOM   1453  CG  GLN A1360      84.841  84.465 -35.963  1.00  0.00           C  
ATOM   1454  CD  GLN A1360      84.464  84.674 -37.410  1.00  0.00           C  
ATOM   1455  OE1 GLN A1360      85.327  84.728 -38.270  1.00  0.00           O  
ATOM   1456  NE2 GLN A1360      83.158  84.805 -37.688  1.00  0.00           N  
ATOM   1457  N   SER A1361      83.037  80.979 -33.666  1.00  0.00           N  
ATOM   1458  CA  SER A1361      81.955  80.032 -33.382  1.00  0.00           C  
ATOM   1459  C   SER A1361      81.383  80.332 -32.005  1.00  0.00           C  
ATOM   1460  O   SER A1361      80.169  80.501 -31.844  1.00  0.00           O  
ATOM   1461  CB  SER A1361      82.473  78.586 -33.391  1.00  0.00           C  
ATOM   1462  OG  SER A1361      82.964  78.175 -34.662  1.00  0.00           O  
ATOM   1463  N   ARG A1362      82.290  80.507 -31.046  1.00  0.00           N  
ATOM   1464  CA  ARG A1362      81.954  80.758 -29.651  1.00  0.00           C  
ATOM   1465  C   ARG A1362      81.144  81.990 -29.279  1.00  0.00           C  
ATOM   1466  O   ARG A1362      80.698  82.093 -28.142  1.00  0.00           O  
ATOM   1467  CB  ARG A1362      83.212  80.738 -28.801  1.00  0.00           C  
ATOM   1468  CG  ARG A1362      84.078  79.511 -28.951  1.00  0.00           C  
ATOM   1469  CD  ARG A1362      84.870  79.325 -27.648  1.00  0.00           C  
ATOM   1470  NE  ARG A1362      86.089  78.521 -27.754  1.00  0.00           N  
ATOM   1471  CZ  ARG A1362      87.285  79.018 -28.062  1.00  0.00           C  
ATOM   1472  NH1 ARG A1362      87.434  80.320 -28.314  1.00  0.00           N  
ATOM   1473  NH2 ARG A1362      88.352  78.226 -28.041  1.00  0.00           N  
ATOM   1474  N   LEU A1363      80.959  82.946 -30.178  1.00  0.00           N  
ATOM   1475  CA  LEU A1363      80.173  84.126 -29.795  1.00  0.00           C  
ATOM   1476  C   LEU A1363      78.771  83.670 -29.460  1.00  0.00           C  
ATOM   1477  O   LEU A1363      78.208  83.982 -28.411  1.00  0.00           O  
ATOM   1478  CB  LEU A1363      80.072  85.137 -30.946  1.00  0.00           C  
ATOM   1479  CG  LEU A1363      80.266  86.653 -30.739  1.00  0.00           C  
ATOM   1480  CD1 LEU A1363      79.462  87.371 -31.788  1.00  0.00           C  
ATOM   1481  CD2 LEU A1363      79.836  87.138 -29.375  1.00  0.00           C  
ATOM   1482  N   HIS A1364      78.248  82.846 -30.349  1.00  0.00           N  
ATOM   1483  CA  HIS A1364      76.893  82.364 -30.223  1.00  0.00           C  
ATOM   1484  C   HIS A1364      76.549  81.258 -29.245  1.00  0.00           C  
ATOM   1485  O   HIS A1364      75.378  81.069 -28.941  1.00  0.00           O  
ATOM   1486  CB  HIS A1364      76.334  82.082 -31.610  1.00  0.00           C  
ATOM   1487  CG  HIS A1364      75.935  83.329 -32.317  1.00  0.00           C  
ATOM   1488  ND1 HIS A1364      76.846  84.171 -32.911  1.00  0.00           N  
ATOM   1489  CD2 HIS A1364      74.742  83.974 -32.361  1.00  0.00           C  
ATOM   1490  CE1 HIS A1364      76.244  85.286 -33.277  1.00  0.00           C  
ATOM   1491  NE2 HIS A1364      74.964  85.190 -32.954  1.00  0.00           N  
ATOM   1492  N   THR A1365      77.533  80.520 -28.752  1.00  0.00           N  
ATOM   1493  CA  THR A1365      77.208  79.479 -27.809  1.00  0.00           C  
ATOM   1494  C   THR A1365      77.546  79.938 -26.401  1.00  0.00           C  
ATOM   1495  O   THR A1365      76.817  79.657 -25.455  1.00  0.00           O  
ATOM   1496  CB  THR A1365      77.896  78.202 -28.177  1.00  0.00           C  
ATOM   1497  OG1 THR A1365      79.285  78.465 -28.404  1.00  0.00           O  
ATOM   1498  CG2 THR A1365      77.264  77.643 -29.453  1.00  0.00           C  
ATOM   1499  N   ASP A1366      78.645  80.664 -26.259  1.00  0.00           N  
ATOM   1500  CA  ASP A1366      79.058  81.194 -24.965  1.00  0.00           C  
ATOM   1501  C   ASP A1366      80.255  82.099 -25.168  1.00  0.00           C  
ATOM   1502  O   ASP A1366      81.391  81.659 -25.133  1.00  0.00           O  
ATOM   1503  CB  ASP A1366      79.373  80.073 -23.962  1.00  0.00           C  
ATOM   1504  CG  ASP A1366      80.431  79.113 -24.469  1.00  0.00           C  
ATOM   1505  OD1 ASP A1366      81.120  78.476 -23.629  1.00  0.00           O  
ATOM   1506  OD2 ASP A1366      80.579  78.997 -25.707  1.00  0.00           O  
ATOM   1507  N   PRO A1367      80.000  83.395 -25.349  1.00  0.00           N  
ATOM   1508  CA  PRO A1367      80.996  84.438 -25.570  1.00  0.00           C  
ATOM   1509  C   PRO A1367      82.126  84.426 -24.548  1.00  0.00           C  
ATOM   1510  O   PRO A1367      83.270  84.714 -24.888  1.00  0.00           O  
ATOM   1511  CB  PRO A1367      80.171  85.715 -25.455  1.00  0.00           C  
ATOM   1512  CG  PRO A1367      78.798  85.284 -25.831  1.00  0.00           C  
ATOM   1513  CD  PRO A1367      78.669  83.984 -25.138  1.00  0.00           C  
ATOM   1514  N   MET A1368      81.809  84.073 -23.302  1.00  0.00           N  
ATOM   1515  CA  MET A1368      82.799  84.047 -22.219  1.00  0.00           C  
ATOM   1516  C   MET A1368      84.041  83.271 -22.555  1.00  0.00           C  
ATOM   1517  O   MET A1368      85.109  83.587 -22.066  1.00  0.00           O  
ATOM   1518  CB  MET A1368      82.198  83.480 -20.937  1.00  0.00           C  
ATOM   1519  CG  MET A1368      83.125  83.575 -19.743  1.00  0.00           C  
ATOM   1520  SD  MET A1368      82.234  83.383 -18.182  1.00  0.00           S  
ATOM   1521  CE  MET A1368      82.880  84.764 -17.299  1.00  0.00           C  
ATOM   1522  N   ARG A1369      83.886  82.250 -23.396  1.00  0.00           N  
ATOM   1523  CA  ARG A1369      85.000  81.401 -23.817  1.00  0.00           C  
ATOM   1524  C   ARG A1369      85.883  82.169 -24.771  1.00  0.00           C  
ATOM   1525  O   ARG A1369      87.006  81.760 -25.051  1.00  0.00           O  
ATOM   1526  CB  ARG A1369      84.481  80.126 -24.490  1.00  0.00           C  
ATOM   1527  CG  ARG A1369      84.856  78.849 -23.784  1.00  0.00           C  
ATOM   1528  CD  ARG A1369      86.355  78.767 -23.700  1.00  0.00           C  
ATOM   1529  NE  ARG A1369      86.820  77.596 -22.961  1.00  0.00           N  
ATOM   1530  CZ  ARG A1369      86.880  76.366 -23.464  1.00  0.00           C  
ATOM   1531  NH1 ARG A1369      86.480  76.150 -24.718  1.00  0.00           N  
ATOM   1532  NH2 ARG A1369      87.426  75.376 -22.753  1.00  0.00           N  
ATOM   1533  N   ILE A1370      85.342  83.260 -25.294  1.00  0.00           N  
ATOM   1534  CA  ILE A1370      86.074  84.107 -26.219  1.00  0.00           C  
ATOM   1535  C   ILE A1370      87.136  84.905 -25.484  1.00  0.00           C  
ATOM   1536  O   ILE A1370      88.203  85.172 -26.043  1.00  0.00           O  
ATOM   1537  CB  ILE A1370      85.133  85.081 -26.990  1.00  0.00           C  
ATOM   1538  CG1 ILE A1370      84.251  84.306 -27.978  1.00  0.00           C  
ATOM   1539  CG2 ILE A1370      85.939  86.156 -27.726  1.00  0.00           C  
ATOM   1540  CD1 ILE A1370      83.458  85.189 -28.930  1.00  0.00           C  
ATOM   1541  N   LEU A1371      86.831  85.307 -24.251  1.00  0.00           N  
ATOM   1542  CA  LEU A1371      87.776  86.080 -23.433  1.00  0.00           C  
ATOM   1543  C   LEU A1371      89.172  85.460 -23.364  1.00  0.00           C  
ATOM   1544  O   LEU A1371      90.070  86.202 -22.912  1.00  0.00           O  
ATOM   1545  CB  LEU A1371      87.223  86.329 -22.027  1.00  0.00           C  
ATOM   1546  CG  LEU A1371      85.959  87.197 -22.065  1.00  0.00           C  
ATOM   1547  CD1 LEU A1371      85.538  87.584 -20.667  1.00  0.00           C  
ATOM   1548  CD2 LEU A1371      86.212  88.440 -22.889  1.00  0.00           C  
ATOM   1549  N   THR A1372      88.721  95.130 -20.658  1.00  0.00           N  
ATOM   1550  CA  THR A1372      88.721  95.294 -22.131  1.00  0.00           C  
ATOM   1551  C   THR A1372      87.273  95.199 -22.591  1.00  0.00           C  
ATOM   1552  O   THR A1372      86.711  96.182 -23.084  1.00  0.00           O  
ATOM   1553  CB  THR A1372      89.579  94.205 -22.782  1.00  0.00           C  
ATOM   1554  OG1 THR A1372      90.760  93.995 -21.981  1.00  0.00           O  
ATOM   1555  CG2 THR A1372      89.988  94.634 -24.194  1.00  0.00           C  
ATOM   1556  N   ALA A1373      86.675  94.025 -22.359  1.00  0.00           N  
ATOM   1557  CA  ALA A1373      85.280  93.705 -22.688  1.00  0.00           C  
ATOM   1558  C   ALA A1373      84.600  93.533 -21.333  1.00  0.00           C  
ATOM   1559  O   ALA A1373      85.297  93.361 -20.340  1.00  0.00           O  
ATOM   1560  CB  ALA A1373      85.224  92.402 -23.463  1.00  0.00           C  
ATOM   1561  N   PRO A1374      83.254  93.485 -21.281  1.00  0.00           N  
ATOM   1562  CA  PRO A1374      82.547  93.333 -20.002  1.00  0.00           C  
ATOM   1563  C   PRO A1374      83.052  92.231 -19.079  1.00  0.00           C  
ATOM   1564  O   PRO A1374      83.638  91.257 -19.529  1.00  0.00           O  
ATOM   1565  CB  PRO A1374      81.083  93.109 -20.427  1.00  0.00           C  
ATOM   1566  CG  PRO A1374      81.204  92.477 -21.755  1.00  0.00           C  
ATOM   1567  CD  PRO A1374      82.305  93.319 -22.394  1.00  0.00           C  
ATOM   1568  N   ARG A1375      82.856  92.433 -17.782  1.00  0.00           N  
ATOM   1569  CA  ARG A1375      83.269  91.478 -16.769  1.00  0.00           C  
ATOM   1570  C   ARG A1375      82.000  90.828 -16.215  1.00  0.00           C  
ATOM   1571  O   ARG A1375      80.984  91.503 -15.988  1.00  0.00           O  
ATOM   1572  CB  ARG A1375      84.057  92.187 -15.658  1.00  0.00           C  
ATOM   1573  CG  ARG A1375      85.375  92.811 -16.126  1.00  0.00           C  
ATOM   1574  CD  ARG A1375      86.190  93.414 -14.979  1.00  0.00           C  
ATOM   1575  NE  ARG A1375      87.606  93.113 -15.174  1.00  0.00           N  
ATOM   1576  CZ  ARG A1375      88.390  93.700 -16.078  1.00  0.00           C  
ATOM   1577  NH1 ARG A1375      89.664  93.325 -16.187  1.00  0.00           N  
ATOM   1578  NH2 ARG A1375      87.922  94.698 -16.828  1.00  0.00           N  
ATOM   1579  N   ILE A1376      82.073  89.520 -15.979  1.00  0.00           N  
ATOM   1580  CA  ILE A1376      80.931  88.738 -15.500  1.00  0.00           C  
ATOM   1581  C   ILE A1376      80.388  89.262 -14.188  1.00  0.00           C  
ATOM   1582  O   ILE A1376      79.182  89.442 -14.026  1.00  0.00           O  
ATOM   1583  CB  ILE A1376      81.303  87.215 -15.377  1.00  0.00           C  
ATOM   1584  CG1 ILE A1376      80.193  86.319 -15.929  1.00  0.00           C  
ATOM   1585  CG2 ILE A1376      81.607  86.834 -13.946  1.00  0.00           C  
ATOM   1586  CD1 ILE A1376      78.826  86.667 -15.444  1.00  0.00           C  
ATOM   1587  N   THR A1377      81.299  89.584 -13.283  1.00  0.00           N  
ATOM   1588  CA  THR A1377      80.929  90.054 -11.961  1.00  0.00           C  
ATOM   1589  C   THR A1377      80.205  91.380 -11.907  1.00  0.00           C  
ATOM   1590  O   THR A1377      79.902  91.876 -10.845  1.00  0.00           O  
ATOM   1591  CB  THR A1377      82.141  90.098 -11.063  1.00  0.00           C  
ATOM   1592  OG1 THR A1377      82.990  91.169 -11.488  1.00  0.00           O  
ATOM   1593  CG2 THR A1377      82.901  88.767 -11.169  1.00  0.00           C  
ATOM   1594  N   ASP A1378      79.941  91.970 -13.053  1.00  0.00           N  
ATOM   1595  CA  ASP A1378      79.224  93.231 -13.075  1.00  0.00           C  
ATOM   1596  C   ASP A1378      77.801  92.940 -13.528  1.00  0.00           C  
ATOM   1597  O   ASP A1378      77.023  93.849 -13.813  1.00  0.00           O  
ATOM   1598  CB  ASP A1378      79.911  94.203 -14.034  1.00  0.00           C  
ATOM   1599  CG  ASP A1378      81.119  94.900 -13.403  1.00  0.00           C  
ATOM   1600  OD1 ASP A1378      81.995  94.207 -12.835  1.00  0.00           O  
ATOM   1601  OD2 ASP A1378      81.196  96.150 -13.471  1.00  0.00           O  
ATOM   1602  N   PHE A1379      77.491  91.648 -13.639  1.00  0.00           N  
ATOM   1603  CA  PHE A1379      76.187  91.190 -14.076  1.00  0.00           C  
ATOM   1604  C   PHE A1379      75.447  90.347 -13.054  1.00  0.00           C  
ATOM   1605  O   PHE A1379      74.454  89.696 -13.373  1.00  0.00           O  
ATOM   1606  CB  PHE A1379      76.332  90.428 -15.389  1.00  0.00           C  
ATOM   1607  CG  PHE A1379      76.669  91.306 -16.530  1.00  0.00           C  
ATOM   1608  CD1 PHE A1379      75.678  91.750 -17.379  1.00  0.00           C  
ATOM   1609  CD2 PHE A1379      77.959  91.788 -16.689  1.00  0.00           C  
ATOM   1610  CE1 PHE A1379      75.958  92.675 -18.365  1.00  0.00           C  
ATOM   1611  CE2 PHE A1379      78.250  92.711 -17.672  1.00  0.00           C  
ATOM   1612  CZ  PHE A1379      77.238  93.159 -18.513  1.00  0.00           C  
ATOM   1613  N   LEU A1380      75.907  90.362 -11.817  1.00  0.00           N  
ATOM   1614  CA  LEU A1380      75.220  89.581 -10.820  1.00  0.00           C  
ATOM   1615  C   LEU A1380      73.874  90.279 -10.672  1.00  0.00           C  
ATOM   1616  O   LEU A1380      73.802  91.502 -10.758  1.00  0.00           O  
ATOM   1617  CB  LEU A1380      75.969  89.577  -9.484  1.00  0.00           C  
ATOM   1618  CG  LEU A1380      77.451  89.217  -9.421  1.00  0.00           C  
ATOM   1619  CD1 LEU A1380      77.686  88.437  -8.151  1.00  0.00           C  
ATOM   1620  CD2 LEU A1380      77.875  88.411 -10.631  1.00  0.00           C  
ATOM   1621  N   ASN A1381      72.796  89.508 -10.575  1.00  0.00           N  
ATOM   1622  CA  ASN A1381      71.494  90.133 -10.411  1.00  0.00           C  
ATOM   1623  C   ASN A1381      71.347  90.550  -8.950  1.00  0.00           C  
ATOM   1624  O   ASN A1381      72.335  90.838  -8.294  1.00  0.00           O  
ATOM   1625  CB  ASN A1381      70.349  89.220 -10.907  1.00  0.00           C  
ATOM   1626  CG  ASN A1381      70.349  87.869 -10.257  1.00  0.00           C  
ATOM   1627  OD1 ASN A1381      70.004  87.724  -9.084  1.00  0.00           O  
ATOM   1628  ND2 ASN A1381      70.764  86.871 -10.997  1.00  0.00           N  
ATOM   1629  N   GLU A1382      70.136  90.577  -8.426  1.00  0.00           N  
ATOM   1630  CA  GLU A1382      69.958  90.980  -7.039  1.00  0.00           C  
ATOM   1631  C   GLU A1382      70.060  89.787  -6.097  1.00  0.00           C  
ATOM   1632  O   GLU A1382      70.658  89.893  -5.025  1.00  0.00           O  
ATOM   1633  CB  GLU A1382      68.619  91.707  -6.862  1.00  0.00           C  
ATOM   1634  CG  GLU A1382      68.662  92.894  -5.884  1.00  0.00           C  
ATOM   1635  CD  GLU A1382      68.851  94.250  -6.572  1.00  0.00           C  
ATOM   1636  OE1 GLU A1382      69.962  94.523  -7.096  1.00  0.00           O  
ATOM   1637  OE2 GLU A1382      67.879  95.045  -6.568  1.00  0.00           O  
ATOM   1638  N   GLU A1383      69.517  88.650  -6.538  1.00  0.00           N  
ATOM   1639  CA  GLU A1383      69.522  87.399  -5.778  1.00  0.00           C  
ATOM   1640  C   GLU A1383      70.941  86.836  -5.695  1.00  0.00           C  
ATOM   1641  O   GLU A1383      71.403  86.409  -4.632  1.00  0.00           O  
ATOM   1642  CB  GLU A1383      68.639  86.353  -6.471  1.00  0.00           C  
ATOM   1643  CG  GLU A1383      67.123  86.582  -6.407  1.00  0.00           C  
ATOM   1644  CD  GLU A1383      66.467  86.265  -5.035  1.00  0.00           C  
ATOM   1645  OE1 GLU A1383      65.246  86.552  -4.905  1.00  0.00           O  
ATOM   1646  OE2 GLU A1383      67.135  85.732  -4.103  1.00  0.00           O  
ATOM   1647  N   SER A1384      71.601  86.783  -6.848  1.00  0.00           N  
ATOM   1648  CA  SER A1384      72.962  86.276  -6.960  1.00  0.00           C  
ATOM   1649  C   SER A1384      73.902  87.096  -6.077  1.00  0.00           C  
ATOM   1650  O   SER A1384      74.837  86.558  -5.461  1.00  0.00           O  
ATOM   1651  CB  SER A1384      73.427  86.388  -8.408  1.00  0.00           C  
ATOM   1652  OG  SER A1384      72.417  85.987  -9.321  1.00  0.00           O  
ATOM   1653  N   LYS A1385      73.658  88.404  -6.046  1.00  0.00           N  
ATOM   1654  CA  LYS A1385      74.470  89.336  -5.265  1.00  0.00           C  
ATOM   1655  C   LYS A1385      74.234  89.199  -3.782  1.00  0.00           C  
ATOM   1656  O   LYS A1385      74.993  89.758  -3.010  1.00  0.00           O  
ATOM   1657  CB  LYS A1385      74.193  90.785  -5.685  1.00  0.00           C  
ATOM   1658  CG  LYS A1385      75.190  91.817  -5.177  1.00  0.00           C  
ATOM   1659  CD  LYS A1385      75.197  93.063  -6.088  1.00  0.00           C  
ATOM   1660  CE  LYS A1385      73.831  93.777  -6.111  1.00  0.00           C  
ATOM   1661  NZ  LYS A1385      73.798  95.051  -6.914  1.00  0.00           N  
ATOM   1662  N   ALA A1386      73.160  88.504  -3.399  1.00  0.00           N  
ATOM   1663  CA  ALA A1386      72.832  88.286  -1.993  1.00  0.00           C  
ATOM   1664  C   ALA A1386      73.280  86.915  -1.565  1.00  0.00           C  
ATOM   1665  O   ALA A1386      73.490  86.675  -0.379  1.00  0.00           O  
ATOM   1666  CB  ALA A1386      71.376  88.436  -1.760  1.00  0.00           C  
ATOM   1667  N   TYR A1387      73.353  85.985  -2.513  1.00  0.00           N  
ATOM   1668  CA  TYR A1387      73.836  84.644  -2.195  1.00  0.00           C  
ATOM   1669  C   TYR A1387      75.302  84.864  -1.817  1.00  0.00           C  
ATOM   1670  O   TYR A1387      75.732  84.525  -0.708  1.00  0.00           O  
ATOM   1671  CB  TYR A1387      73.738  83.735  -3.419  1.00  0.00           C  
ATOM   1672  CG  TYR A1387      74.025  82.272  -3.162  1.00  0.00           C  
ATOM   1673  CD1 TYR A1387      75.186  81.852  -2.502  1.00  0.00           C  
ATOM   1674  CD2 TYR A1387      73.145  81.309  -3.597  1.00  0.00           C  
ATOM   1675  CE1 TYR A1387      75.443  80.508  -2.292  1.00  0.00           C  
ATOM   1676  CE2 TYR A1387      73.397  79.967  -3.383  1.00  0.00           C  
ATOM   1677  CZ  TYR A1387      74.534  79.572  -2.732  1.00  0.00           C  
ATOM   1678  OH  TYR A1387      74.703  78.230  -2.500  1.00  0.00           O  
ATOM   1679  N   TYR A1388      76.025  85.524  -2.722  1.00  0.00           N  
ATOM   1680  CA  TYR A1388      77.428  85.824  -2.545  1.00  0.00           C  
ATOM   1681  C   TYR A1388      77.651  86.601  -1.269  1.00  0.00           C  
ATOM   1682  O   TYR A1388      78.612  86.334  -0.538  1.00  0.00           O  
ATOM   1683  CB  TYR A1388      77.971  86.603  -3.743  1.00  0.00           C  
ATOM   1684  CG  TYR A1388      79.449  86.955  -3.634  1.00  0.00           C  
ATOM   1685  CD1 TYR A1388      79.905  88.238  -3.935  1.00  0.00           C  
ATOM   1686  CD2 TYR A1388      80.398  85.999  -3.238  1.00  0.00           C  
ATOM   1687  CE1 TYR A1388      81.251  88.561  -3.854  1.00  0.00           C  
ATOM   1688  CE2 TYR A1388      81.749  86.320  -3.160  1.00  0.00           C  
ATOM   1689  CZ  TYR A1388      82.160  87.593  -3.476  1.00  0.00           C  
ATOM   1690  OH  TYR A1388      83.499  87.863  -3.490  1.00  0.00           O  
ATOM   1691  N   GLU A1389      76.781  87.563  -0.988  1.00  0.00           N  
ATOM   1692  CA  GLU A1389      76.957  88.334   0.236  1.00  0.00           C  
ATOM   1693  C   GLU A1389      76.720  87.456   1.449  1.00  0.00           C  
ATOM   1694  O   GLU A1389      77.278  87.718   2.500  1.00  0.00           O  
ATOM   1695  CB  GLU A1389      76.046  89.570   0.325  1.00  0.00           C  
ATOM   1696  CG  GLU A1389      76.110  90.605  -0.811  1.00  0.00           C  
ATOM   1697  CD  GLU A1389      77.503  91.111  -1.199  1.00  0.00           C  
ATOM   1698  OE1 GLU A1389      77.871  90.955  -2.401  1.00  0.00           O  
ATOM   1699  OE2 GLU A1389      78.197  91.703  -0.329  1.00  0.00           O  
ATOM   1700  N   GLN A1390      75.861  86.445   1.328  1.00  0.00           N  
ATOM   1701  CA  GLN A1390      75.601  85.540   2.444  1.00  0.00           C  
ATOM   1702  C   GLN A1390      76.794  84.617   2.650  1.00  0.00           C  
ATOM   1703  O   GLN A1390      77.207  84.390   3.793  1.00  0.00           O  
ATOM   1704  CB  GLN A1390      74.347  84.716   2.210  1.00  0.00           C  
ATOM   1705  CG  GLN A1390      73.943  83.906   3.434  1.00  0.00           C  
ATOM   1706  CD  GLN A1390      73.929  84.753   4.695  1.00  0.00           C  
ATOM   1707  OE1 GLN A1390      74.516  84.391   5.714  1.00  0.00           O  
ATOM   1708  NE2 GLN A1390      73.279  85.906   4.620  1.00  0.00           N  
ATOM   1709  N   VAL A1391      77.342  84.083   1.551  1.00  0.00           N  
ATOM   1710  CA  VAL A1391      78.527  83.230   1.628  1.00  0.00           C  
ATOM   1711  C   VAL A1391      79.605  83.993   2.411  1.00  0.00           C  
ATOM   1712  O   VAL A1391      80.068  83.521   3.452  1.00  0.00           O  
ATOM   1713  CB  VAL A1391      79.043  82.858   0.236  1.00  0.00           C  
ATOM   1714  CG1 VAL A1391      80.383  82.146   0.332  1.00  0.00           C  
ATOM   1715  CG2 VAL A1391      78.006  81.974  -0.464  1.00  0.00           C  
ATOM   1716  N   LYS A1392      79.940  85.207   1.977  1.00  0.00           N  
ATOM   1717  CA  LYS A1392      80.957  85.991   2.690  1.00  0.00           C  
ATOM   1718  C   LYS A1392      80.520  86.349   4.096  1.00  0.00           C  
ATOM   1719  O   LYS A1392      81.339  86.471   4.982  1.00  0.00           O  
ATOM   1720  CB  LYS A1392      81.334  87.260   1.937  1.00  0.00           C  
ATOM   1721  CG  LYS A1392      81.826  86.982   0.568  1.00  0.00           C  
ATOM   1722  CD  LYS A1392      82.211  88.259  -0.101  1.00  0.00           C  
ATOM   1723  CE  LYS A1392      81.008  89.101  -0.414  1.00  0.00           C  
ATOM   1724  NZ  LYS A1392      81.418  90.278  -1.207  1.00  0.00           N  
ATOM   1725  N   ALA A1393      79.225  86.521   4.301  1.00  0.00           N  
ATOM   1726  CA  ALA A1393      78.723  86.845   5.624  1.00  0.00           C  
ATOM   1727  C   ALA A1393      79.169  85.706   6.507  1.00  0.00           C  
ATOM   1728  O   ALA A1393      79.829  85.912   7.524  1.00  0.00           O  
ATOM   1729  CB  ALA A1393      77.235  86.903   5.615  1.00  0.00           C  
ATOM   1730  N   TYR A1394      78.846  84.495   6.069  1.00  0.00           N  
ATOM   1731  CA  TYR A1394      79.193  83.283   6.795  1.00  0.00           C  
ATOM   1732  C   TYR A1394      80.676  83.165   7.060  1.00  0.00           C  
ATOM   1733  O   TYR A1394      81.088  82.791   8.163  1.00  0.00           O  
ATOM   1734  CB  TYR A1394      78.697  82.070   6.026  1.00  0.00           C  
ATOM   1735  CG  TYR A1394      77.229  81.838   6.252  1.00  0.00           C  
ATOM   1736  CD1 TYR A1394      76.711  81.877   7.539  1.00  0.00           C  
ATOM   1737  CD2 TYR A1394      76.375  81.513   5.204  1.00  0.00           C  
ATOM   1738  CE1 TYR A1394      75.397  81.585   7.783  1.00  0.00           C  
ATOM   1739  CE2 TYR A1394      75.038  81.221   5.447  1.00  0.00           C  
ATOM   1740  CZ  TYR A1394      74.571  81.256   6.754  1.00  0.00           C  
ATOM   1741  OH  TYR A1394      73.281  80.920   7.083  1.00  0.00           O  
ATOM   1742  N   LEU A1395      81.480  83.462   6.041  1.00  0.00           N  
ATOM   1743  CA  LEU A1395      82.930  83.423   6.185  1.00  0.00           C  
ATOM   1744  C   LEU A1395      83.310  84.395   7.282  1.00  0.00           C  
ATOM   1745  O   LEU A1395      84.102  84.074   8.146  1.00  0.00           O  
ATOM   1746  CB  LEU A1395      83.619  83.802   4.875  1.00  0.00           C  
ATOM   1747  CG  LEU A1395      84.022  82.624   3.975  1.00  0.00           C  
ATOM   1748  CD1 LEU A1395      83.321  81.314   4.448  1.00  0.00           C  
ATOM   1749  CD2 LEU A1395      83.759  82.985   2.480  1.00  0.00           C  
ATOM   1750  N   ASP A1396      82.685  85.558   7.307  1.00  0.00           N  
ATOM   1751  CA  ASP A1396      83.001  86.517   8.342  1.00  0.00           C  
ATOM   1752  C   ASP A1396      82.591  85.943   9.683  1.00  0.00           C  
ATOM   1753  O   ASP A1396      83.354  85.995  10.636  1.00  0.00           O  
ATOM   1754  CB  ASP A1396      82.320  87.856   8.077  1.00  0.00           C  
ATOM   1755  CG  ASP A1396      82.750  88.482   6.739  1.00  0.00           C  
ATOM   1756  OD1 ASP A1396      81.917  89.143   6.065  1.00  0.00           O  
ATOM   1757  OD2 ASP A1396      83.923  88.306   6.348  1.00  0.00           O  
ATOM   1758  N   ASP A1397      81.407  85.338   9.740  1.00  0.00           N  
ATOM   1759  CA  ASP A1397      80.884  84.711  10.968  1.00  0.00           C  
ATOM   1760  C   ASP A1397      81.898  83.730  11.531  1.00  0.00           C  
ATOM   1761  O   ASP A1397      82.282  83.811  12.691  1.00  0.00           O  
ATOM   1762  CB  ASP A1397      79.659  83.861  10.652  1.00  0.00           C  
ATOM   1763  CG  ASP A1397      78.380  84.648  10.556  1.00  0.00           C  
ATOM   1764  OD1 ASP A1397      78.268  85.527   9.667  1.00  0.00           O  
ATOM   1765  OD2 ASP A1397      77.440  84.318  11.320  1.00  0.00           O  
ATOM   1766  N   LEU A1398      82.234  82.733  10.711  1.00  0.00           N  
ATOM   1767  CA  LEU A1398      83.175  81.681  11.081  1.00  0.00           C  
ATOM   1768  C   LEU A1398      84.594  82.223  11.246  1.00  0.00           C  
ATOM   1769  O   LEU A1398      85.510  81.475  11.599  1.00  0.00           O  
ATOM   1770  CB  LEU A1398      83.181  80.576  10.013  1.00  0.00           C  
ATOM   1771  CG  LEU A1398      81.853  80.072   9.485  1.00  0.00           C  
ATOM   1772  CD1 LEU A1398      82.051  79.320   8.198  1.00  0.00           C  
ATOM   1773  CD2 LEU A1398      81.220  79.196  10.500  1.00  0.00           C  
ATOM   1774  N   GLY A1400      84.803  83.483  10.880  1.00  0.00           N  
ATOM   1775  CA  GLY A1400      86.121  84.067  11.020  1.00  0.00           C  
ATOM   1776  C   GLY A1400      87.133  83.525  10.043  1.00  0.00           C  
ATOM   1777  O   GLY A1400      88.295  83.320  10.382  1.00  0.00           O  
ATOM   1778  N   ILE A1401      86.686  83.296   8.823  1.00  0.00           N  
ATOM   1779  CA  ILE A1401      87.545  82.791   7.770  1.00  0.00           C  
ATOM   1780  C   ILE A1401      87.908  83.983   6.891  1.00  0.00           C  
ATOM   1781  O   ILE A1401      87.058  84.764   6.502  1.00  0.00           O  
ATOM   1782  CB  ILE A1401      86.833  81.683   6.996  1.00  0.00           C  
ATOM   1783  CG1 ILE A1401      86.564  80.527   7.973  1.00  0.00           C  
ATOM   1784  CG2 ILE A1401      87.655  81.263   5.791  1.00  0.00           C  
ATOM   1785  CD1 ILE A1401      85.601  79.464   7.494  1.00  0.00           C  
ATOM   1786  N   PRO A1402      89.202  84.236   6.731  1.00  0.00           N  
ATOM   1787  CA  PRO A1402      89.627  85.359   5.909  1.00  0.00           C  
ATOM   1788  C   PRO A1402      89.597  84.939   4.452  1.00  0.00           C  
ATOM   1789  O   PRO A1402      89.857  83.769   4.155  1.00  0.00           O  
ATOM   1790  CB  PRO A1402      91.059  85.597   6.392  1.00  0.00           C  
ATOM   1791  CG  PRO A1402      91.126  84.934   7.739  1.00  0.00           C  
ATOM   1792  CD  PRO A1402      90.341  83.693   7.479  1.00  0.00           C  
ATOM   1793  N   TYR A1416      89.309  85.890   3.558  1.00  0.00           N  
ATOM   1794  CA  TYR A1416      89.222  85.620   2.140  1.00  0.00           C  
ATOM   1795  C   TYR A1416      89.542  86.847   1.303  1.00  0.00           C  
ATOM   1796  O   TYR A1416      89.340  87.987   1.722  1.00  0.00           O  
ATOM   1797  CB  TYR A1416      87.814  85.188   1.802  1.00  0.00           C  
ATOM   1798  CG  TYR A1416      86.826  86.278   2.024  1.00  0.00           C  
ATOM   1799  CD1 TYR A1416      86.584  87.218   1.039  1.00  0.00           C  
ATOM   1800  CD2 TYR A1416      86.140  86.383   3.225  1.00  0.00           C  
ATOM   1801  CE1 TYR A1416      85.681  88.249   1.231  1.00  0.00           C  
ATOM   1802  CE2 TYR A1416      85.224  87.413   3.437  1.00  0.00           C  
ATOM   1803  CZ  TYR A1416      84.998  88.347   2.430  1.00  0.00           C  
ATOM   1804  OH  TYR A1416      84.083  89.366   2.605  1.00  0.00           O  
ATOM   1805  N   THR A1428      89.928  86.597   0.066  1.00  0.00           N  
ATOM   1806  CA  THR A1428      90.264  87.651  -0.857  1.00  0.00           C  
ATOM   1807  C   THR A1428      89.302  87.481  -2.028  1.00  0.00           C  
ATOM   1808  O   THR A1428      89.137  86.383  -2.557  1.00  0.00           O  
ATOM   1809  CB  THR A1428      91.753  87.523  -1.375  1.00  0.00           C  
ATOM   1810  OG1 THR A1428      92.607  86.976  -0.355  1.00  0.00           O  
ATOM   1811  CG2 THR A1428      92.306  88.894  -1.757  1.00  0.00           C  
ATOM   1812  N   GLU A1429      88.633  88.561  -2.404  1.00  0.00           N  
ATOM   1813  CA  GLU A1429      87.720  88.514  -3.533  1.00  0.00           C  
ATOM   1814  C   GLU A1429      88.473  88.813  -4.820  1.00  0.00           C  
ATOM   1815  O   GLU A1429      88.939  89.902  -5.024  1.00  0.00           O  
ATOM   1816  CB  GLU A1429      86.625  89.535  -3.346  1.00  0.00           C  
ATOM   1817  CG  GLU A1429      86.002  89.473  -1.991  1.00  0.00           C  
ATOM   1818  CD  GLU A1429      84.760  90.306  -1.911  1.00  0.00           C  
ATOM   1819  OE1 GLU A1429      83.951  90.256  -2.860  1.00  0.00           O  
ATOM   1820  OE2 GLU A1429      84.583  91.016  -0.907  1.00  0.00           O  
ATOM   1821  N   ASP A1430      88.619  87.853  -5.695  1.00  0.00           N  
ATOM   1822  CA  ASP A1430      89.335  88.142  -6.905  1.00  0.00           C  
ATOM   1823  C   ASP A1430      88.347  88.137  -8.021  1.00  0.00           C  
ATOM   1824  O   ASP A1430      88.126  87.106  -8.647  1.00  0.00           O  
ATOM   1825  CB  ASP A1430      90.404  87.081  -7.144  1.00  0.00           C  
ATOM   1826  CG  ASP A1430      91.157  87.261  -8.456  1.00  0.00           C  
ATOM   1827  OD1 ASP A1430      90.941  88.249  -9.195  1.00  0.00           O  
ATOM   1828  OD2 ASP A1430      91.984  86.375  -8.741  1.00  0.00           O  
ATOM   1829  N   PRO A1431      87.792  89.305  -8.349  1.00  0.00           N  
ATOM   1830  CA  PRO A1431      86.804  89.480  -9.419  1.00  0.00           C  
ATOM   1831  C   PRO A1431      87.139  88.704 -10.671  1.00  0.00           C  
ATOM   1832  O   PRO A1431      86.244  88.241 -11.344  1.00  0.00           O  
ATOM   1833  CB  PRO A1431      86.869  90.967  -9.688  1.00  0.00           C  
ATOM   1834  CG  PRO A1431      87.110  91.511  -8.342  1.00  0.00           C  
ATOM   1835  CD  PRO A1431      88.189  90.608  -7.792  1.00  0.00           C  
ATOM   1836  N   ASN A1432      88.429  88.529 -10.943  1.00  0.00           N  
ATOM   1837  CA  ASN A1432      88.911  87.833 -12.133  1.00  0.00           C  
ATOM   1838  C   ASN A1432      89.022  86.319 -11.997  1.00  0.00           C  
ATOM   1839  O   ASN A1432      89.512  85.637 -12.912  1.00  0.00           O  
ATOM   1840  CB  ASN A1432      90.273  88.408 -12.533  1.00  0.00           C  
ATOM   1841  CG  ASN A1432      90.271  89.925 -12.573  1.00  0.00           C  
ATOM   1842  OD1 ASN A1432      90.868  90.594 -11.706  1.00  0.00           O  
ATOM   1843  ND2 ASN A1432      89.538  90.476 -13.529  1.00  0.00           N  
ATOM   1844  N   LEU A1433      88.587  85.796 -10.857  1.00  0.00           N  
ATOM   1845  CA  LEU A1433      88.638  84.371 -10.612  1.00  0.00           C  
ATOM   1846  C   LEU A1433      87.289  83.894 -11.050  1.00  0.00           C  
ATOM   1847  O   LEU A1433      86.351  83.839 -10.258  1.00  0.00           O  
ATOM   1848  CB  LEU A1433      88.860  84.059  -9.128  1.00  0.00           C  
ATOM   1849  CG  LEU A1433      88.643  82.603  -8.699  1.00  0.00           C  
ATOM   1850  CD1 LEU A1433      89.490  81.643  -9.497  1.00  0.00           C  
ATOM   1851  CD2 LEU A1433      88.947  82.516  -7.245  1.00  0.00           C  
ATOM   1852  N   VAL A1434      87.189  83.579 -12.332  1.00  0.00           N  
ATOM   1853  CA  VAL A1434      85.943  83.106 -12.891  1.00  0.00           C  
ATOM   1854  C   VAL A1434      86.203  81.838 -13.665  1.00  0.00           C  
ATOM   1855  O   VAL A1434      87.351  81.445 -13.849  1.00  0.00           O  
ATOM   1856  CB  VAL A1434      85.338  84.147 -13.842  1.00  0.00           C  
ATOM   1857  CG1 VAL A1434      85.334  85.521 -13.182  1.00  0.00           C  
ATOM   1858  CG2 VAL A1434      86.105  84.175 -15.159  1.00  0.00           C  
ATOM   1859  N   ARG A1435      85.123  81.215 -14.121  1.00  0.00           N  
ATOM   1860  CA  ARG A1435      85.184  79.990 -14.907  1.00  0.00           C  
ATOM   1861  C   ARG A1435      84.210  80.108 -16.077  1.00  0.00           C  
ATOM   1862  O   ARG A1435      83.048  80.488 -15.906  1.00  0.00           O  
ATOM   1863  CB  ARG A1435      84.858  78.783 -14.032  1.00  0.00           C  
ATOM   1864  CG  ARG A1435      85.911  78.495 -12.972  1.00  0.00           C  
ATOM   1865  CD  ARG A1435      85.318  77.903 -11.699  1.00  0.00           C  
ATOM   1866  NE  ARG A1435      86.326  77.870 -10.648  1.00  0.00           N  
ATOM   1867  CZ  ARG A1435      86.736  76.774 -10.025  1.00  0.00           C  
ATOM   1868  NH1 ARG A1435      86.208  75.594 -10.337  1.00  0.00           N  
ATOM   1869  NH2 ARG A1435      87.703  76.864  -9.119  1.00  0.00           N  
ATOM   1870  N   GLY A1436      84.733  79.833 -17.268  1.00  0.00           N  
ATOM   1871  CA  GLY A1436      83.960  79.921 -18.492  1.00  0.00           C  
ATOM   1872  C   GLY A1436      82.838  78.919 -18.670  1.00  0.00           C  
ATOM   1873  O   GLY A1436      81.811  79.261 -19.264  1.00  0.00           O  
ATOM   1874  N   LEU A1437      83.031  77.690 -18.186  1.00  0.00           N  
ATOM   1875  CA  LEU A1437      82.031  76.635 -18.316  1.00  0.00           C  
ATOM   1876  C   LEU A1437      80.677  77.102 -17.813  1.00  0.00           C  
ATOM   1877  O   LEU A1437      80.474  77.248 -16.616  1.00  0.00           O  
ATOM   1878  CB  LEU A1437      82.497  75.386 -17.582  1.00  0.00           C  
ATOM   1879  CG  LEU A1437      83.576  74.575 -18.310  1.00  0.00           C  
ATOM   1880  CD1 LEU A1437      83.132  74.283 -19.746  1.00  0.00           C  
ATOM   1881  CD2 LEU A1437      84.895  75.320 -18.299  1.00  0.00           C  
ATOM   1882  N   ASP A1438      79.731  77.272 -18.729  1.00  0.00           N  
ATOM   1883  CA  ASP A1438      78.419  77.789 -18.354  1.00  0.00           C  
ATOM   1884  C   ASP A1438      77.632  77.065 -17.294  1.00  0.00           C  
ATOM   1885  O   ASP A1438      76.564  77.536 -16.888  1.00  0.00           O  
ATOM   1886  CB  ASP A1438      77.530  78.093 -19.574  1.00  0.00           C  
ATOM   1887  CG  ASP A1438      77.267  76.879 -20.453  1.00  0.00           C  
ATOM   1888  OD1 ASP A1438      77.169  75.736 -19.940  1.00  0.00           O  
ATOM   1889  OD2 ASP A1438      77.122  77.090 -21.676  1.00  0.00           O  
ATOM   1890  N   TYR A1443      78.129  75.924 -16.846  1.00  0.00           N  
ATOM   1891  CA  TYR A1443      77.402  75.241 -15.815  1.00  0.00           C  
ATOM   1892  C   TYR A1443      78.003  75.527 -14.481  1.00  0.00           C  
ATOM   1893  O   TYR A1443      77.656  74.897 -13.497  1.00  0.00           O  
ATOM   1894  CB  TYR A1443      77.316  73.761 -16.075  1.00  0.00           C  
ATOM   1895  CG  TYR A1443      78.579  73.161 -16.550  1.00  0.00           C  
ATOM   1896  CD1 TYR A1443      78.840  73.062 -17.910  1.00  0.00           C  
ATOM   1897  CD2 TYR A1443      79.492  72.635 -15.654  1.00  0.00           C  
ATOM   1898  CE1 TYR A1443      79.982  72.444 -18.373  1.00  0.00           C  
ATOM   1899  CE2 TYR A1443      80.642  72.013 -16.098  1.00  0.00           C  
ATOM   1900  CZ  TYR A1443      80.886  71.916 -17.466  1.00  0.00           C  
ATOM   1901  OH  TYR A1443      82.027  71.281 -17.935  1.00  0.00           O  
ATOM   1902  N   TYR A1444      78.881  76.517 -14.450  1.00  0.00           N  
ATOM   1903  CA  TYR A1444      79.551  76.938 -13.221  1.00  0.00           C  
ATOM   1904  C   TYR A1444      78.824  78.142 -12.645  1.00  0.00           C  
ATOM   1905  O   TYR A1444      78.876  79.214 -13.187  1.00  0.00           O  
ATOM   1906  CB  TYR A1444      81.017  77.291 -13.506  1.00  0.00           C  
ATOM   1907  CG  TYR A1444      81.978  76.183 -13.165  1.00  0.00           C  
ATOM   1908  CD1 TYR A1444      81.704  75.286 -12.164  1.00  0.00           C  
ATOM   1909  CD2 TYR A1444      83.194  76.098 -13.762  1.00  0.00           C  
ATOM   1910  CE1 TYR A1444      82.627  74.351 -11.764  1.00  0.00           C  
ATOM   1911  CE2 TYR A1444      84.127  75.163 -13.363  1.00  0.00           C  
ATOM   1912  CZ  TYR A1444      83.837  74.300 -12.356  1.00  0.00           C  
ATOM   1913  OH  TYR A1444      84.786  73.421 -11.899  1.00  0.00           O  
ATOM   1914  N   THR A1448      78.175  77.983 -11.514  1.00  0.00           N  
ATOM   1915  CA  THR A1448      77.440  79.091 -10.945  1.00  0.00           C  
ATOM   1916  C   THR A1448      78.062  79.542  -9.638  1.00  0.00           C  
ATOM   1917  O   THR A1448      79.029  78.952  -9.149  1.00  0.00           O  
ATOM   1918  CB  THR A1448      75.960  78.695 -10.665  1.00  0.00           C  
ATOM   1919  OG1 THR A1448      75.456  77.873 -11.721  1.00  0.00           O  
ATOM   1920  CG2 THR A1448      75.083  79.908 -10.582  1.00  0.00           C  
ATOM   1921  N   HIS A1456      77.499  80.625  -9.117  1.00  0.00           N  
ATOM   1922  CA  HIS A1456      77.883  81.247  -7.861  1.00  0.00           C  
ATOM   1923  C   HIS A1456      79.319  81.168  -7.371  1.00  0.00           C  
ATOM   1924  O   HIS A1456      80.247  81.586  -8.084  1.00  0.00           O  
ATOM   1925  CB  HIS A1456      76.934  80.789  -6.784  1.00  0.00           C  
ATOM   1926  CG  HIS A1456      75.562  81.292  -6.955  1.00  0.00           C  
ATOM   1927  ND1 HIS A1456      74.559  80.541  -7.530  1.00  0.00           N  
ATOM   1928  CD2 HIS A1456      74.976  82.465  -6.592  1.00  0.00           C  
ATOM   1929  CE1 HIS A1456      73.415  81.219  -7.505  1.00  0.00           C  
ATOM   1930  NE2 HIS A1456      73.669  82.381  -6.934  1.00  0.00           N  
ATOM   1931  N   THR A1457      79.502  80.651  -6.152  1.00  0.00           N  
ATOM   1932  CA  THR A1457      80.821  80.578  -5.556  1.00  0.00           C  
ATOM   1933  C   THR A1457      81.913  79.863  -6.303  1.00  0.00           C  
ATOM   1934  O   THR A1457      81.722  78.756  -6.802  1.00  0.00           O  
ATOM   1935  CB  THR A1457      80.738  80.064  -4.172  1.00  0.00           C  
ATOM   1936  OG1 THR A1457      79.831  80.912  -3.486  1.00  0.00           O  
ATOM   1937  CG2 THR A1457      82.093  80.144  -3.480  1.00  0.00           C  
ATOM   1938  N   ALA A1458      83.046  80.541  -6.411  1.00  0.00           N  
ATOM   1939  CA  ALA A1458      84.215  80.013  -7.081  1.00  0.00           C  
ATOM   1940  C   ALA A1458      85.311  80.378  -6.103  1.00  0.00           C  
ATOM   1941  O   ALA A1458      85.230  81.420  -5.462  1.00  0.00           O  
ATOM   1942  CB  ALA A1458      84.421  80.700  -8.400  1.00  0.00           C  
ATOM   1943  N   PHE A1459      86.247  79.461  -5.878  1.00  0.00           N  
ATOM   1944  CA  PHE A1459      87.318  79.729  -4.952  1.00  0.00           C  
ATOM   1945  C   PHE A1459      88.583  78.971  -5.297  1.00  0.00           C  
ATOM   1946  O   PHE A1459      88.575  78.061  -6.135  1.00  0.00           O  
ATOM   1947  CB  PHE A1459      86.888  79.457  -3.509  1.00  0.00           C  
ATOM   1948  CG  PHE A1459      86.813  78.007  -3.163  1.00  0.00           C  
ATOM   1949  CD1 PHE A1459      85.673  77.266  -3.466  1.00  0.00           C  
ATOM   1950  CD2 PHE A1459      87.914  77.361  -2.583  1.00  0.00           C  
ATOM   1951  CE1 PHE A1459      85.623  75.901  -3.203  1.00  0.00           C  
ATOM   1952  CE2 PHE A1459      87.879  75.986  -2.312  1.00  0.00           C  
ATOM   1953  CZ  PHE A1459      86.734  75.261  -2.627  1.00  0.00           C  
ATOM   1954  N   GLU A1460      89.666  79.370  -4.633  1.00  0.00           N  
ATOM   1955  CA  GLU A1460      90.970  78.789  -4.819  1.00  0.00           C  
ATOM   1956  C   GLU A1460      91.675  79.042  -3.518  1.00  0.00           C  
ATOM   1957  O   GLU A1460      91.519  80.125  -2.958  1.00  0.00           O  
ATOM   1958  CB  GLU A1460      91.670  79.514  -5.931  1.00  0.00           C  
ATOM   1959  CG  GLU A1460      92.020  78.572  -7.019  1.00  0.00           C  
ATOM   1960  CD  GLU A1460      92.623  79.250  -8.220  1.00  0.00           C  
ATOM   1961  OE1 GLU A1460      92.260  78.841  -9.348  1.00  0.00           O  
ATOM   1962  OE2 GLU A1460      93.461  80.169  -8.044  1.00  0.00           O  
ATOM   1963  N   LEU A1461      92.322  78.016  -2.962  1.00  0.00           N  
ATOM   1964  CA  LEU A1461      93.050  78.156  -1.703  1.00  0.00           C  
ATOM   1965  C   LEU A1461      94.469  78.289  -2.174  1.00  0.00           C  
ATOM   1966  O   LEU A1461      94.903  77.550  -3.074  1.00  0.00           O  
ATOM   1967  CB  LEU A1461      92.951  76.905  -0.830  1.00  0.00           C  
ATOM   1968  CG  LEU A1461      92.971  77.124   0.692  1.00  0.00           C  
ATOM   1969  CD1 LEU A1461      93.194  75.866   1.431  1.00  0.00           C  
ATOM   1970  CD2 LEU A1461      94.023  78.070   1.088  1.00  0.00           C  
ATOM   1971  N   MET A1462      95.192  79.261  -1.639  1.00  0.00           N  
ATOM   1972  CA  MET A1462      96.560  79.393  -2.079  1.00  0.00           C  
ATOM   1973  C   MET A1462      97.587  79.525  -0.981  1.00  0.00           C  
ATOM   1974  O   MET A1462      97.282  79.856   0.168  1.00  0.00           O  
ATOM   1975  CB  MET A1462      96.724  80.453  -3.183  1.00  0.00           C  
ATOM   1976  CG  MET A1462      95.462  81.203  -3.569  1.00  0.00           C  
ATOM   1977  SD  MET A1462      95.612  81.927  -5.202  1.00  0.00           S  
ATOM   1978  CE  MET A1462      95.738  80.466  -6.165  1.00  0.00           C  
ATOM   1979  N   MET A1463      98.776  79.066  -1.347  1.00  0.00           N  
ATOM   1980  CA  MET A1463      99.944  79.016  -0.502  1.00  0.00           C  
ATOM   1981  C   MET A1463     100.941  80.014  -0.998  1.00  0.00           C  
ATOM   1982  O   MET A1463     101.302  80.046  -2.189  1.00  0.00           O  
ATOM   1983  CB  MET A1463     100.541  77.600  -0.588  1.00  0.00           C  
ATOM   1984  CG  MET A1463     102.036  77.417  -0.273  1.00  0.00           C  
ATOM   1985  SD  MET A1463     102.390  76.882   1.426  1.00  0.00           S  
ATOM   1986  CE  MET A1463     100.856  76.200   1.917  1.00  0.00           C  
ATOM   1987  N   ASP A1464     101.325  80.875  -0.078  1.00  0.00           N  
ATOM   1988  CA  ASP A1464     102.324  81.875  -0.349  1.00  0.00           C  
ATOM   1989  C   ASP A1464     103.610  81.187   0.099  1.00  0.00           C  
ATOM   1990  O   ASP A1464     103.795  80.924   1.301  1.00  0.00           O  
ATOM   1991  CB  ASP A1464     102.093  83.122   0.522  1.00  0.00           C  
ATOM   1992  CG  ASP A1464     100.861  83.913   0.121  1.00  0.00           C  
ATOM   1993  OD1 ASP A1464     100.115  84.347   1.037  1.00  0.00           O  
ATOM   1994  OD2 ASP A1464     100.666  84.122  -1.100  1.00  0.00           O  
ATOM   1995  N   ASN A1465     104.447  80.799  -0.855  1.00  0.00           N  
ATOM   1996  CA  ASN A1465     105.711  80.176  -0.501  1.00  0.00           C  
ATOM   1997  C   ASN A1465     106.791  80.468  -1.529  1.00  0.00           C  
ATOM   1998  O   ASN A1465     106.766  79.928  -2.631  1.00  0.00           O  
ATOM   1999  CB  ASN A1465     105.560  78.674  -0.280  1.00  0.00           C  
ATOM   2000  CG  ASN A1465     106.713  78.093   0.516  1.00  0.00           C  
ATOM   2001  OD1 ASN A1465     107.850  78.034   0.016  1.00  0.00           O  
ATOM   2002  ND2 ASN A1465     106.442  77.685   1.768  1.00  0.00           N  
ATOM   2003  N   PRO A1475     107.785  81.298  -1.149  1.00  0.00           N  
ATOM   2004  CA  PRO A1475     108.947  81.761  -1.922  1.00  0.00           C  
ATOM   2005  C   PRO A1475     109.753  80.701  -2.679  1.00  0.00           C  
ATOM   2006  O   PRO A1475     110.366  81.011  -3.709  1.00  0.00           O  
ATOM   2007  CB  PRO A1475     109.797  82.484  -0.865  1.00  0.00           C  
ATOM   2008  CG  PRO A1475     109.445  81.770   0.397  1.00  0.00           C  
ATOM   2009  CD  PRO A1475     107.942  81.700   0.260  1.00  0.00           C  
ATOM   2010  N   ASN A1476     109.745  79.461  -2.195  1.00  0.00           N  
ATOM   2011  CA  ASN A1476     110.474  78.406  -2.876  1.00  0.00           C  
ATOM   2012  C   ASN A1476     109.619  77.783  -3.971  1.00  0.00           C  
ATOM   2013  O   ASN A1476     109.844  76.643  -4.374  1.00  0.00           O  
ATOM   2014  CB  ASN A1476     110.924  77.354  -1.879  1.00  0.00           C  
ATOM   2015  CG  ASN A1476     111.684  77.955  -0.718  1.00  0.00           C  
ATOM   2016  OD1 ASN A1476     112.414  78.947  -0.878  1.00  0.00           O  
ATOM   2017  ND2 ASN A1476     111.517  77.370   0.469  1.00  0.00           N  
ATOM   2018  N   TYR A1683     108.675  78.566  -4.486  1.00  0.00           N  
ATOM   2019  CA  TYR A1683     107.751  78.138  -5.526  1.00  0.00           C  
ATOM   2020  C   TYR A1683     107.970  78.848  -6.855  1.00  0.00           C  
ATOM   2021  O   TYR A1683     108.501  79.958  -6.882  1.00  0.00           O  
ATOM   2022  CB  TYR A1683     106.324  78.379  -5.058  1.00  0.00           C  
ATOM   2023  CG  TYR A1683     105.820  77.245  -4.244  1.00  0.00           C  
ATOM   2024  CD1 TYR A1683     106.131  75.942  -4.609  1.00  0.00           C  
ATOM   2025  CD2 TYR A1683     105.013  77.453  -3.132  1.00  0.00           C  
ATOM   2026  CE1 TYR A1683     105.647  74.859  -3.900  1.00  0.00           C  
ATOM   2027  CE2 TYR A1683     104.514  76.366  -2.403  1.00  0.00           C  
ATOM   2028  CZ  TYR A1683     104.842  75.066  -2.801  1.00  0.00           C  
ATOM   2029  OH  TYR A1683     104.370  73.959  -2.130  1.00  0.00           O  
ATOM   2030  N   ASP A1689     107.588  78.203  -7.958  1.00  0.00           N  
ATOM   2031  CA  ASP A1689     107.733  78.818  -9.275  1.00  0.00           C  
ATOM   2032  C   ASP A1689     106.800  80.025  -9.256  1.00  0.00           C  
ATOM   2033  O   ASP A1689     105.584  79.892  -9.399  1.00  0.00           O  
ATOM   2034  CB  ASP A1689     107.330  77.845 -10.395  1.00  0.00           C  
ATOM   2035  CG  ASP A1689     107.646  78.379 -11.808  1.00  0.00           C  
ATOM   2036  OD1 ASP A1689     108.062  79.566 -11.962  1.00  0.00           O  
ATOM   2037  OD2 ASP A1689     107.476  77.577 -12.766  1.00  0.00           O  
ATOM   2038  N   GLY A1690     107.372  81.194  -9.001  1.00  0.00           N  
ATOM   2039  CA  GLY A1690     106.569  82.399  -8.937  1.00  0.00           C  
ATOM   2040  C   GLY A1690     106.112  82.663  -7.520  1.00  0.00           C  
ATOM   2041  O   GLY A1690     105.258  83.497  -7.289  1.00  0.00           O  
ATOM   2042  N   ALA A1692     106.672  81.928  -6.574  1.00  0.00           N  
ATOM   2043  CA  ALA A1692     106.354  82.083  -5.157  1.00  0.00           C  
ATOM   2044  C   ALA A1692     104.950  81.674  -4.697  1.00  0.00           C  
ATOM   2045  O   ALA A1692     104.734  81.462  -3.495  1.00  0.00           O  
ATOM   2046  CB  ALA A1692     106.653  83.511  -4.692  1.00  0.00           C  
ATOM   2047  N   ILE A1693     103.988  81.576  -5.609  1.00  0.00           N  
ATOM   2048  CA  ILE A1693     102.654  81.217  -5.172  1.00  0.00           C  
ATOM   2049  C   ILE A1693     102.197  79.959  -5.850  1.00  0.00           C  
ATOM   2050  O   ILE A1693     102.639  79.649  -6.973  1.00  0.00           O  
ATOM   2051  CB  ILE A1693     101.647  82.373  -5.404  1.00  0.00           C  
ATOM   2052  CG1 ILE A1693     100.383  82.145  -4.596  1.00  0.00           C  
ATOM   2053  CG2 ILE A1693     101.289  82.514  -6.860  1.00  0.00           C  
ATOM   2054  CD1 ILE A1693      99.579  83.404  -4.409  1.00  0.00           C  
ATOM   2055  N   THR A1700     101.364  79.205  -5.133  1.00  0.00           N  
ATOM   2056  CA  THR A1700     100.799  77.959  -5.646  1.00  0.00           C  
ATOM   2057  C   THR A1700      99.368  77.818  -5.188  1.00  0.00           C  
ATOM   2058  O   THR A1700      98.983  78.263  -4.100  1.00  0.00           O  
ATOM   2059  CB  THR A1700     101.603  76.673  -5.196  1.00  0.00           C  
ATOM   2060  OG1 THR A1700     102.894  76.681  -5.796  1.00  0.00           O  
ATOM   2061  CG2 THR A1700     100.915  75.391  -5.660  1.00  0.00           C  
ATOM   2062  N   THR A1701      98.579  77.216  -6.058  1.00  0.00           N  
ATOM   2063  CA  THR A1701      97.196  76.957  -5.771  1.00  0.00           C  
ATOM   2064  C   THR A1701      97.219  75.566  -5.188  1.00  0.00           C  
ATOM   2065  O   THR A1701      97.694  74.625  -5.819  1.00  0.00           O  
ATOM   2066  CB  THR A1701      96.407  76.897  -7.039  1.00  0.00           C  
ATOM   2067  OG1 THR A1701      96.786  78.000  -7.860  1.00  0.00           O  
ATOM   2068  CG2 THR A1701      94.941  76.959  -6.741  1.00  0.00           C  
ATOM   2069  N   LEU A1702      96.779  75.455  -3.950  1.00  0.00           N  
ATOM   2070  CA  LEU A1702      96.741  74.175  -3.284  1.00  0.00           C  
ATOM   2071  C   LEU A1702      95.460  73.380  -3.669  1.00  0.00           C  
ATOM   2072  O   LEU A1702      95.514  72.182  -3.999  1.00  0.00           O  
ATOM   2073  CB  LEU A1702      96.790  74.442  -1.778  1.00  0.00           C  
ATOM   2074  CG  LEU A1702      98.058  74.104  -1.011  1.00  0.00           C  
ATOM   2075  CD1 LEU A1702      99.248  74.239  -1.893  1.00  0.00           C  
ATOM   2076  CD2 LEU A1702      98.168  74.997   0.186  1.00  0.00           C  
ATOM   2077  N   CYS A1703      94.329  74.090  -3.678  1.00  0.00           N  
ATOM   2078  CA  CYS A1703      93.018  73.524  -3.955  1.00  0.00           C  
ATOM   2079  C   CYS A1703      92.127  74.497  -4.707  1.00  0.00           C  
ATOM   2080  O   CYS A1703      92.358  75.698  -4.686  1.00  0.00           O  
ATOM   2081  CB  CYS A1703      92.362  73.198  -2.628  1.00  0.00           C  
ATOM   2082  SG  CYS A1703      90.660  72.779  -2.769  1.00  0.00           S  
ATOM   2083  N   GLY A1704      91.068  73.985  -5.318  1.00  0.00           N  
ATOM   2084  CA  GLY A1704      90.136  74.827  -6.066  1.00  0.00           C  
ATOM   2085  C   GLY A1704      88.773  74.176  -6.326  1.00  0.00           C  
ATOM   2086  O   GLY A1704      88.651  72.943  -6.324  1.00  0.00           O  
ATOM   2087  N   GLY A1705      87.748  74.995  -6.564  1.00  0.00           N  
ATOM   2088  CA  GLY A1705      86.420  74.463  -6.811  1.00  0.00           C  
ATOM   2089  C   GLY A1705      85.332  75.517  -6.857  1.00  0.00           C  
ATOM   2090  O   GLY A1705      85.624  76.692  -7.009  1.00  0.00           O  
ATOM   2091  N   GLY A1706      84.073  75.091  -6.733  1.00  0.00           N  
ATOM   2092  CA  GLY A1706      82.925  76.006  -6.784  1.00  0.00           C  
ATOM   2093  C   GLY A1706      81.587  75.331  -7.101  1.00  0.00           C  
ATOM   2094  O   GLY A1706      81.557  74.103  -7.271  1.00  0.00           O  
ATOM   2095  N   ARG A1707      80.491  76.098  -7.183  1.00  0.00           N  
ATOM   2096  CA  ARG A1707      79.148  75.541  -7.483  1.00  0.00           C  
ATOM   2097  C   ARG A1707      78.954  75.338  -8.967  1.00  0.00           C  
ATOM   2098  O   ARG A1707      79.653  75.934  -9.787  1.00  0.00           O  
ATOM   2099  CB  ARG A1707      78.003  76.465  -7.051  1.00  0.00           C  
ATOM   2100  CG  ARG A1707      77.872  76.739  -5.578  1.00  0.00           C  
ATOM   2101  CD  ARG A1707      76.441  77.113  -5.196  1.00  0.00           C  
ATOM   2102  NE  ARG A1707      75.575  75.956  -5.334  1.00  0.00           N  
ATOM   2103  CZ  ARG A1707      75.280  75.103  -4.358  1.00  0.00           C  
ATOM   2104  NH1 ARG A1707      75.738  75.269  -3.135  1.00  0.00           N  
ATOM   2105  NH2 ARG A1707      74.681  73.976  -4.663  1.00  0.00           N  
ATOM   2106  N   TYR A1708      77.921  74.589  -9.313  1.00  0.00           N  
ATOM   2107  CA  TYR A1708      77.610  74.349 -10.699  1.00  0.00           C  
ATOM   2108  C   TYR A1708      76.119  74.059 -10.888  1.00  0.00           C  
ATOM   2109  O   TYR A1708      75.449  73.617  -9.954  1.00  0.00           O  
ATOM   2110  CB  TYR A1708      78.463  73.192 -11.238  1.00  0.00           C  
ATOM   2111  CG  TYR A1708      78.501  71.936 -10.375  1.00  0.00           C  
ATOM   2112  CD1 TYR A1708      77.531  70.945 -10.487  1.00  0.00           C  
ATOM   2113  CD2 TYR A1708      79.511  71.747  -9.438  1.00  0.00           C  
ATOM   2114  CE1 TYR A1708      77.569  69.807  -9.683  1.00  0.00           C  
ATOM   2115  CE2 TYR A1708      79.557  70.617  -8.637  1.00  0.00           C  
ATOM   2116  CZ  TYR A1708      78.588  69.657  -8.762  1.00  0.00           C  
ATOM   2117  OH  TYR A1708      78.638  68.552  -7.948  1.00  0.00           O  
ATOM   2118  N   ASN A1709      75.554  74.502 -12.007  1.00  0.00           N  
ATOM   2119  CA  ASN A1709      74.177  74.140 -12.333  1.00  0.00           C  
ATOM   2120  C   ASN A1709      74.112  73.924 -13.830  1.00  0.00           C  
ATOM   2121  O   ASN A1709      74.069  74.863 -14.599  1.00  0.00           O  
ATOM   2122  CB  ASN A1709      73.106  75.137 -11.884  1.00  0.00           C  
ATOM   2123  CG  ASN A1709      71.669  74.552 -12.035  1.00  0.00           C  
ATOM   2124  OD1 ASN A1709      70.930  74.408 -11.053  1.00  0.00           O  
ATOM   2125  ND2 ASN A1709      71.298  74.172 -13.265  1.00  0.00           N  
ATOM   2126  N   GLY A1710      74.110  72.659 -14.223  1.00  0.00           N  
ATOM   2127  CA  GLY A1710      74.087  72.300 -15.624  1.00  0.00           C  
ATOM   2128  C   GLY A1710      74.994  71.110 -15.900  1.00  0.00           C  
ATOM   2129  O   GLY A1710      74.898  70.502 -16.960  1.00  0.00           O  
ATOM   2130  N   LEU A1725      75.877  70.784 -14.954  1.00  0.00           N  
ATOM   2131  CA  LEU A1725      76.801  69.673 -15.085  1.00  0.00           C  
ATOM   2132  C   LEU A1725      76.048  68.354 -15.202  1.00  0.00           C  
ATOM   2133  O   LEU A1725      76.204  67.624 -16.187  1.00  0.00           O  
ATOM   2134  CB  LEU A1725      77.734  69.659 -13.872  1.00  0.00           C  
ATOM   2135  CG  LEU A1725      78.724  68.512 -13.649  1.00  0.00           C  
ATOM   2136  CD1 LEU A1725      79.608  68.291 -14.870  1.00  0.00           C  
ATOM   2137  CD2 LEU A1725      79.572  68.835 -12.442  1.00  0.00           C  
ATOM   2138  N   LEU A1726      75.165  68.095 -14.242  1.00  0.00           N  
ATOM   2139  CA  LEU A1726      74.391  66.861 -14.208  1.00  0.00           C  
ATOM   2140  C   LEU A1726      73.614  66.547 -15.497  1.00  0.00           C  
ATOM   2141  O   LEU A1726      73.548  65.401 -15.932  1.00  0.00           O  
ATOM   2142  CB  LEU A1726      73.438  66.902 -13.014  1.00  0.00           C  
ATOM   2143  CG  LEU A1726      73.858  66.548 -11.581  1.00  0.00           C  
ATOM   2144  CD1 LEU A1726      73.747  65.048 -11.346  1.00  0.00           C  
ATOM   2145  CD2 LEU A1726      75.243  67.061 -11.282  1.00  0.00           C  
ATOM   2146  N   GLU A1761      73.078  67.583 -16.125  1.00  0.00           N  
ATOM   2147  CA  GLU A1761      72.287  67.457 -17.343  1.00  0.00           C  
ATOM   2148  C   GLU A1761      73.141  67.123 -18.559  1.00  0.00           C  
ATOM   2149  O   GLU A1761      72.680  66.478 -19.491  1.00  0.00           O  
ATOM   2150  CB  GLU A1761      71.509  68.740 -17.562  1.00  0.00           C  
ATOM   2151  CG  GLU A1761      71.456  69.598 -16.309  1.00  0.00           C  
ATOM   2152  CD  GLU A1761      70.389  70.643 -16.377  1.00  0.00           C  
ATOM   2153  OE1 GLU A1761      70.684  71.825 -16.661  1.00  0.00           O  
ATOM   2154  OE2 GLU A1761      69.234  70.268 -16.162  1.00  0.00           O  
ATOM   2155  N   LEU A1765      74.383  67.568 -18.566  1.00  0.00           N  
ATOM   2156  CA  LEU A1765      75.262  67.231 -19.664  1.00  0.00           C  
ATOM   2157  C   LEU A1765      75.569  65.734 -19.517  1.00  0.00           C  
ATOM   2158  O   LEU A1765      75.851  65.056 -20.492  1.00  0.00           O  
ATOM   2159  CB  LEU A1765      76.553  68.048 -19.610  1.00  0.00           C  
ATOM   2160  CG  LEU A1765      76.383  69.564 -19.654  1.00  0.00           C  
ATOM   2161  CD1 LEU A1765      77.704  70.220 -19.736  1.00  0.00           C  
ATOM   2162  CD2 LEU A1765      75.573  69.977 -20.828  1.00  0.00           C  
ATOM   2163  N   LEU A1767      75.531  65.210 -18.295  1.00  0.00           N  
ATOM   2164  CA  LEU A1767      75.757  63.779 -18.105  1.00  0.00           C  
ATOM   2165  C   LEU A1767      74.453  62.941 -18.159  1.00  0.00           C  
ATOM   2166  O   LEU A1767      74.447  61.775 -17.767  1.00  0.00           O  
ATOM   2167  CB  LEU A1767      76.488  63.548 -16.784  1.00  0.00           C  
ATOM   2168  CG  LEU A1767      77.990  63.829 -16.810  1.00  0.00           C  
ATOM   2169  CD1 LEU A1767      78.437  63.897 -18.231  1.00  0.00           C  
ATOM   2170  CD2 LEU A1767      78.364  65.105 -16.111  1.00  0.00           C  
ATOM   2171  N   ASP A1768      73.381  63.522 -18.707  1.00  0.00           N  
ATOM   2172  CA  ASP A1768      72.054  62.898 -18.805  1.00  0.00           C  
ATOM   2173  C   ASP A1768      71.391  62.733 -17.440  1.00  0.00           C  
ATOM   2174  O   ASP A1768      70.840  61.674 -17.155  1.00  0.00           O  
ATOM   2175  CB  ASP A1768      72.115  61.525 -19.478  1.00  0.00           C  
ATOM   2176  CG  ASP A1768      72.812  61.544 -20.826  1.00  0.00           C  
ATOM   2177  OD1 ASP A1768      73.069  60.441 -21.332  1.00  0.00           O  
ATOM   2178  OD2 ASP A1768      73.112  62.621 -21.383  1.00  0.00           O  
ATOM   2179  N   GLY A1770      71.416  63.764 -16.603  1.00  0.00           N  
ATOM   2180  CA  GLY A1770      70.809  63.640 -15.291  1.00  0.00           C  
ATOM   2181  C   GLY A1770      69.944  64.826 -14.942  1.00  0.00           C  
ATOM   2182  O   GLY A1770      69.828  65.737 -15.772  1.00  0.00           O  
ATOM   2183  N   PRO A1771      69.375  64.875 -13.711  1.00  0.00           N  
ATOM   2184  CA  PRO A1771      68.498  65.896 -13.120  1.00  0.00           C  
ATOM   2185  C   PRO A1771      69.109  67.278 -13.166  1.00  0.00           C  
ATOM   2186  O   PRO A1771      70.272  67.425 -13.502  1.00  0.00           O  
ATOM   2187  CB  PRO A1771      68.387  65.445 -11.672  1.00  0.00           C  
ATOM   2188  CG  PRO A1771      68.535  63.990 -11.744  1.00  0.00           C  
ATOM   2189  CD  PRO A1771      69.690  63.849 -12.704  1.00  0.00           C  
ATOM   2190  N   SER A1772      68.352  68.305 -12.799  1.00  0.00           N  
ATOM   2191  CA  SER A1772      68.916  69.651 -12.806  1.00  0.00           C  
ATOM   2192  C   SER A1772      69.491  70.011 -11.447  1.00  0.00           C  
ATOM   2193  O   SER A1772      69.508  71.191 -11.075  1.00  0.00           O  
ATOM   2194  CB  SER A1772      67.871  70.685 -13.196  1.00  0.00           C  
ATOM   2195  OG  SER A1772      67.351  70.397 -14.465  1.00  0.00           O  
ATOM   2196  N   GLU A1773      69.952  69.013 -10.701  1.00  0.00           N  
ATOM   2197  CA  GLU A1773      70.522  69.274  -9.399  1.00  0.00           C  
ATOM   2198  C   GLU A1773      71.630  70.305  -9.425  1.00  0.00           C  
ATOM   2199  O   GLU A1773      72.346  70.449 -10.419  1.00  0.00           O  
ATOM   2200  CB  GLU A1773      71.085  68.004  -8.803  1.00  0.00           C  
ATOM   2201  CG  GLU A1773      70.062  66.951  -8.553  1.00  0.00           C  
ATOM   2202  CD  GLU A1773      68.998  67.394  -7.596  1.00  0.00           C  
ATOM   2203  OE1 GLU A1773      69.267  68.338  -6.820  1.00  0.00           O  
ATOM   2204  OE2 GLU A1773      67.899  66.782  -7.627  1.00  0.00           O  
ATOM   2205  N   THR A1774      71.703  71.061  -8.333  1.00  0.00           N  
ATOM   2206  CA  THR A1774      72.720  72.082  -8.109  1.00  0.00           C  
ATOM   2207  C   THR A1774      73.805  71.365  -7.320  1.00  0.00           C  
ATOM   2208  O   THR A1774      73.551  70.307  -6.754  1.00  0.00           O  
ATOM   2209  CB  THR A1774      72.171  73.272  -7.267  1.00  0.00           C  
ATOM   2210  OG1 THR A1774      71.045  72.858  -6.467  1.00  0.00           O  
ATOM   2211  CG2 THR A1774      71.749  74.386  -8.164  1.00  0.00           C  
ATOM   2212  N   GLY A1775      75.001  71.930  -7.266  1.00  0.00           N  
ATOM   2213  CA  GLY A1775      76.067  71.278  -6.528  1.00  0.00           C  
ATOM   2214  C   GLY A1775      77.339  72.097  -6.435  1.00  0.00           C  
ATOM   2215  O   GLY A1775      77.553  73.022  -7.228  1.00  0.00           O  
ATOM   2216  N   ILE A1776      78.181  71.749  -5.467  1.00  0.00           N  
ATOM   2217  CA  ILE A1776      79.446  72.425  -5.234  1.00  0.00           C  
ATOM   2218  C   ILE A1776      80.443  71.355  -4.860  1.00  0.00           C  
ATOM   2219  O   ILE A1776      80.096  70.356  -4.223  1.00  0.00           O  
ATOM   2220  CB  ILE A1776      79.347  73.451  -4.040  1.00  0.00           C  
ATOM   2221  CG1 ILE A1776      80.662  74.219  -3.841  1.00  0.00           C  
ATOM   2222  CG2 ILE A1776      78.947  72.750  -2.766  1.00  0.00           C  
ATOM   2223  CD1 ILE A1776      80.631  75.163  -2.699  1.00  0.00           C  
ATOM   2224  N   GLY A1777      81.689  71.582  -5.232  1.00  0.00           N  
ATOM   2225  CA  GLY A1777      82.732  70.644  -4.887  1.00  0.00           C  
ATOM   2226  C   GLY A1777      84.074  71.289  -5.111  1.00  0.00           C  
ATOM   2227  O   GLY A1777      84.138  72.454  -5.524  1.00  0.00           O  
ATOM   2228  N   PHE A1778      85.125  70.537  -4.849  1.00  0.00           N  
ATOM   2229  CA  PHE A1778      86.468  71.009  -5.041  1.00  0.00           C  
ATOM   2230  C   PHE A1778      87.307  69.767  -5.229  1.00  0.00           C  
ATOM   2231  O   PHE A1778      86.777  68.657  -5.104  1.00  0.00           O  
ATOM   2232  CB  PHE A1778      86.955  71.839  -3.843  1.00  0.00           C  
ATOM   2233  CG  PHE A1778      87.023  71.095  -2.520  1.00  0.00           C  
ATOM   2234  CD1 PHE A1778      88.115  70.325  -2.194  1.00  0.00           C  
ATOM   2235  CD2 PHE A1778      86.057  71.270  -1.566  1.00  0.00           C  
ATOM   2236  CE1 PHE A1778      88.239  69.752  -0.942  1.00  0.00           C  
ATOM   2237  CE2 PHE A1778      86.171  70.703  -0.310  1.00  0.00           C  
ATOM   2238  CZ  PHE A1778      87.250  69.954   0.002  1.00  0.00           C  
ATOM   2239  N   ALA A1779      88.578  69.941  -5.593  1.00  0.00           N  
ATOM   2240  CA  ALA A1779      89.512  68.832  -5.788  1.00  0.00           C  
ATOM   2241  C   ALA A1779      90.812  69.346  -5.273  1.00  0.00           C  
ATOM   2242  O   ALA A1779      91.081  70.522  -5.372  1.00  0.00           O  
ATOM   2243  CB  ALA A1779      89.643  68.471  -7.218  1.00  0.00           C  
ATOM   2244  N   LEU A1782      91.691  68.434  -4.924  1.00  0.00           N  
ATOM   2245  CA  LEU A1782      92.930  68.788  -4.296  1.00  0.00           C  
ATOM   2246  C   LEU A1782      93.872  67.652  -4.601  1.00  0.00           C  
ATOM   2247  O   LEU A1782      93.427  66.519  -4.791  1.00  0.00           O  
ATOM   2248  CB  LEU A1782      92.588  68.884  -2.812  1.00  0.00           C  
ATOM   2249  CG  LEU A1782      93.348  68.561  -1.531  1.00  0.00           C  
ATOM   2250  CD1 LEU A1782      92.378  68.842  -0.430  1.00  0.00           C  
ATOM   2251  CD2 LEU A1782      93.806  67.123  -1.412  1.00  0.00           C  
ATOM   2252  N   SER A1783      95.159  67.955  -4.722  1.00  0.00           N  
ATOM   2253  CA  SER A1783      96.179  66.948  -5.026  1.00  0.00           C  
ATOM   2254  C   SER A1783      96.939  66.597  -3.783  1.00  0.00           C  
ATOM   2255  O   SER A1783      97.439  67.501  -3.103  1.00  0.00           O  
ATOM   2256  CB  SER A1783      97.164  67.500  -6.055  1.00  0.00           C  
ATOM   2257  OG  SER A1783      98.350  66.730  -6.113  1.00  0.00           O  
ATOM   2258  N   ILE A1784      97.075  65.301  -3.513  1.00  0.00           N  
ATOM   2259  CA  ILE A1784      97.817  64.865  -2.331  1.00  0.00           C  
ATOM   2260  C   ILE A1784      99.309  65.137  -2.540  1.00  0.00           C  
ATOM   2261  O   ILE A1784     100.044  65.541  -1.616  1.00  0.00           O  
ATOM   2262  CB  ILE A1784      97.592  63.384  -2.017  1.00  0.00           C  
ATOM   2263  CG1 ILE A1784      96.109  63.131  -1.697  1.00  0.00           C  
ATOM   2264  CG2 ILE A1784      98.463  62.969  -0.817  1.00  0.00           C  
ATOM   2265  CD1 ILE A1784      95.673  63.752  -0.410  1.00  0.00           C  
ATOM   2266  N   GLU A1785      99.739  65.021  -3.784  1.00  0.00           N  
ATOM   2267  CA  GLU A1785     101.128  65.297  -4.050  1.00  0.00           C  
ATOM   2268  C   GLU A1785     101.484  66.713  -3.670  1.00  0.00           C  
ATOM   2269  O   GLU A1785     102.405  66.923  -2.882  1.00  0.00           O  
ATOM   2270  CB  GLU A1785     101.467  64.985  -5.480  1.00  0.00           C  
ATOM   2271  CG  GLU A1785     101.538  63.485  -5.677  1.00  0.00           C  
ATOM   2272  CD  GLU A1785     100.583  62.978  -6.722  1.00  0.00           C  
ATOM   2273  OE1 GLU A1785     100.942  62.009  -7.416  1.00  0.00           O  
ATOM   2274  OE2 GLU A1785      99.489  63.550  -6.857  1.00  0.00           O  
ATOM   2275  N   ARG A1786     100.685  67.670  -4.133  1.00  0.00           N  
ATOM   2276  CA  ARG A1786     100.913  69.072  -3.818  1.00  0.00           C  
ATOM   2277  C   ARG A1786     100.843  69.332  -2.310  1.00  0.00           C  
ATOM   2278  O   ARG A1786     101.682  70.064  -1.773  1.00  0.00           O  
ATOM   2279  CB  ARG A1786      99.906  69.962  -4.524  1.00  0.00           C  
ATOM   2280  CG  ARG A1786     100.068  70.022  -5.999  1.00  0.00           C  
ATOM   2281  CD  ARG A1786      99.263  71.167  -6.553  1.00  0.00           C  
ATOM   2282  NE  ARG A1786      99.538  71.379  -7.970  1.00  0.00           N  
ATOM   2283  CZ  ARG A1786      99.698  72.579  -8.525  1.00  0.00           C  
ATOM   2284  NH1 ARG A1786      99.600  73.670  -7.776  1.00  0.00           N  
ATOM   2285  NH2 ARG A1786     100.006  72.688  -9.818  1.00  0.00           N  
ATOM   2286  N   LEU A1787      99.850  68.756  -1.626  1.00  0.00           N  
ATOM   2287  CA  LEU A1787      99.712  68.945  -0.182  1.00  0.00           C  
ATOM   2288  C   LEU A1787     101.005  68.510   0.483  1.00  0.00           C  
ATOM   2289  O   LEU A1787     101.584  69.249   1.293  1.00  0.00           O  
ATOM   2290  CB  LEU A1787      98.534  68.138   0.342  1.00  0.00           C  
ATOM   2291  CG  LEU A1787      98.357  67.993   1.842  1.00  0.00           C  
ATOM   2292  CD1 LEU A1787      98.382  69.330   2.514  1.00  0.00           C  
ATOM   2293  CD2 LEU A1787      97.052  67.286   2.129  1.00  0.00           C  
ATOM   2294  N   LEU A1788     101.490  67.338   0.065  1.00  0.00           N  
ATOM   2295  CA  LEU A1788     102.744  66.772   0.556  1.00  0.00           C  
ATOM   2296  C   LEU A1788     103.889  67.789   0.367  1.00  0.00           C  
ATOM   2297  O   LEU A1788     104.592  68.134   1.316  1.00  0.00           O  
ATOM   2298  CB  LEU A1788     103.058  65.477  -0.198  1.00  0.00           C  
ATOM   2299  CG  LEU A1788     103.013  64.145   0.576  1.00  0.00           C  
ATOM   2300  CD1 LEU A1788     102.982  64.380   2.058  1.00  0.00           C  
ATOM   2301  CD2 LEU A1788     101.833  63.302   0.173  1.00  0.00           C  
ATOM   2302  N   LEU A1789     104.009  68.335  -0.837  1.00  0.00           N  
ATOM   2303  CA  LEU A1789     105.060  69.306  -1.158  1.00  0.00           C  
ATOM   2304  C   LEU A1789     104.932  70.605  -0.355  1.00  0.00           C  
ATOM   2305  O   LEU A1789     105.936  71.238  -0.025  1.00  0.00           O  
ATOM   2306  CB  LEU A1789     105.014  69.619  -2.650  1.00  0.00           C  
ATOM   2307  CG  LEU A1789     106.280  70.023  -3.396  1.00  0.00           C  
ATOM   2308  CD1 LEU A1789     105.986  71.322  -4.116  1.00  0.00           C  
ATOM   2309  CD2 LEU A1789     107.489  70.150  -2.465  1.00  0.00           C  
ATOM   2310  N   ALA A1790     103.694  70.996  -0.051  1.00  0.00           N  
ATOM   2311  CA  ALA A1790     103.413  72.203   0.719  1.00  0.00           C  
ATOM   2312  C   ALA A1790     104.002  72.012   2.087  1.00  0.00           C  
ATOM   2313  O   ALA A1790     104.650  72.921   2.611  1.00  0.00           O  
ATOM   2314  CB  ALA A1790     101.920  72.418   0.840  1.00  0.00           C  
ATOM   2315  N   LEU A1791     103.767  70.835   2.676  1.00  0.00           N  
ATOM   2316  CA  LEU A1791     104.299  70.555   4.008  1.00  0.00           C  
ATOM   2317  C   LEU A1791     105.822  70.657   3.965  1.00  0.00           C  
ATOM   2318  O   LEU A1791     106.448  71.196   4.875  1.00  0.00           O  
ATOM   2319  CB  LEU A1791     103.881  69.165   4.508  1.00  0.00           C  
ATOM   2320  CG  LEU A1791     102.551  68.849   5.218  1.00  0.00           C  
ATOM   2321  CD1 LEU A1791     102.027  70.044   5.989  1.00  0.00           C  
ATOM   2322  CD2 LEU A1791     101.528  68.394   4.238  1.00  0.00           C  
ATOM   2323  N   GLU A1792     106.402  70.148   2.883  1.00  0.00           N  
ATOM   2324  CA  GLU A1792     107.839  70.160   2.672  1.00  0.00           C  
ATOM   2325  C   GLU A1792     108.344  71.605   2.703  1.00  0.00           C  
ATOM   2326  O   GLU A1792     109.127  71.976   3.602  1.00  0.00           O  
ATOM   2327  CB  GLU A1792     108.154  69.559   1.309  1.00  0.00           C  
ATOM   2328  CG  GLU A1792     109.172  68.448   1.285  1.00  0.00           C  
ATOM   2329  CD  GLU A1792     109.539  68.081  -0.149  1.00  0.00           C  
ATOM   2330  OE1 GLU A1792     110.384  68.793  -0.753  1.00  0.00           O  
ATOM   2331  OE2 GLU A1792     108.958  67.109  -0.694  1.00  0.00           O  
ATOM   2332  N   GLU A1793     107.870  72.420   1.750  1.00  0.00           N  
ATOM   2333  CA  GLU A1793     108.279  73.822   1.646  1.00  0.00           C  
ATOM   2334  C   GLU A1793     108.085  74.613   2.925  1.00  0.00           C  
ATOM   2335  O   GLU A1793     108.844  75.530   3.187  1.00  0.00           O  
ATOM   2336  CB  GLU A1793     107.544  74.538   0.516  1.00  0.00           C  
ATOM   2337  CG  GLU A1793     107.601  73.877  -0.850  1.00  0.00           C  
ATOM   2338  CD  GLU A1793     108.985  73.830  -1.470  1.00  0.00           C  
ATOM   2339  OE1 GLU A1793     109.981  73.771  -0.727  1.00  0.00           O  
ATOM   2340  OE2 GLU A1793     109.081  73.817  -2.718  1.00  0.00           O  
ATOM   2341  N   GLU A1794     107.035  74.301   3.680  1.00  0.00           N  
ATOM   2342  CA  GLU A1794     106.761  74.995   4.928  1.00  0.00           C  
ATOM   2343  C   GLU A1794     107.602  74.389   6.028  1.00  0.00           C  
ATOM   2344  O   GLU A1794     107.579  74.850   7.166  1.00  0.00           O  
ATOM   2345  CB  GLU A1794     105.278  74.901   5.298  1.00  0.00           C  
ATOM   2346  CG  GLU A1794     104.330  75.555   4.278  1.00  0.00           C  
ATOM   2347  CD  GLU A1794     103.858  76.971   4.657  1.00  0.00           C  
ATOM   2348  OE1 GLU A1794     103.098  77.106   5.660  1.00  0.00           O  
ATOM   2349  OE2 GLU A1794     104.231  77.926   3.922  1.00  0.00           O  
ATOM   2350  N   GLY A1795     108.330  73.338   5.691  1.00  0.00           N  
ATOM   2351  CA  GLY A1795     109.172  72.687   6.667  1.00  0.00           C  
ATOM   2352  C   GLY A1795     108.338  72.034   7.735  1.00  0.00           C  
ATOM   2353  O   GLY A1795     108.512  72.290   8.922  1.00  0.00           O  
ATOM   2354  N   ILE A1796     107.414  71.188   7.320  1.00  0.00           N  
ATOM   2355  CA  ILE A1796     106.563  70.502   8.282  1.00  0.00           C  
ATOM   2356  C   ILE A1796     106.785  68.986   8.264  1.00  0.00           C  
ATOM   2357  O   ILE A1796     107.102  68.372   7.217  1.00  0.00           O  
ATOM   2358  CB  ILE A1796     105.081  70.879   8.074  1.00  0.00           C  
ATOM   2359  CG1 ILE A1796     104.941  72.409   8.216  1.00  0.00           C  
ATOM   2360  CG2 ILE A1796     104.179  70.106   9.031  1.00  0.00           C  
ATOM   2361  CD1 ILE A1796     103.537  72.938   8.250  1.00  0.00           C  
ATOM   2362  N   GLU A1797     106.739  68.425   9.469  1.00  0.00           N  
ATOM   2363  CA  GLU A1797     106.917  66.995   9.685  1.00  0.00           C  
ATOM   2364  C   GLU A1797     105.625  66.418  10.265  1.00  0.00           C  
ATOM   2365  O   GLU A1797     104.940  67.063  11.058  1.00  0.00           O  
ATOM   2366  CB  GLU A1797     108.097  66.744  10.624  1.00  0.00           C  
ATOM   2367  N   LEU A1798     105.281  65.216   9.828  1.00  0.00           N  
ATOM   2368  CA  LEU A1798     104.062  64.547  10.261  1.00  0.00           C  
ATOM   2369  C   LEU A1798     104.398  63.582  11.374  1.00  0.00           C  
ATOM   2370  O   LEU A1798     105.467  63.000  11.352  1.00  0.00           O  
ATOM   2371  CB  LEU A1798     103.473  63.781   9.076  1.00  0.00           C  
ATOM   2372  CG  LEU A1798     103.229  64.688   7.876  1.00  0.00           C  
ATOM   2373  CD1 LEU A1798     103.128  63.888   6.590  1.00  0.00           C  
ATOM   2374  CD2 LEU A1798     101.983  65.519   8.121  1.00  0.00           C  
ATOM   2375  N   ASP A1799     103.483  63.388  12.320  1.00  0.00           N  
ATOM   2376  CA  ASP A1799     103.701  62.460  13.449  1.00  0.00           C  
ATOM   2377  C   ASP A1799     103.746  60.988  13.017  1.00  0.00           C  
ATOM   2378  O   ASP A1799     103.036  60.151  13.583  1.00  0.00           O  
ATOM   2379  CB  ASP A1799     102.589  62.608  14.506  1.00  0.00           C  
ATOM   2380  CG  ASP A1799     102.827  63.761  15.471  1.00  0.00           C  
ATOM   2381  OD1 ASP A1799     103.419  64.788  15.055  1.00  0.00           O  
ATOM   2382  OD2 ASP A1799     102.384  63.646  16.642  1.00  0.00           O  
ATOM   2383  N   ILE A1800     104.607  60.655  12.063  1.00  0.00           N  
ATOM   2384  CA  ILE A1800     104.697  59.288  11.554  1.00  0.00           C  
ATOM   2385  C   ILE A1800     105.718  58.500  12.373  1.00  0.00           C  
ATOM   2386  O   ILE A1800     106.896  58.442  12.005  1.00  0.00           O  
ATOM   2387  CB  ILE A1800     105.124  59.311  10.091  1.00  0.00           C  
ATOM   2388  CG1 ILE A1800     104.266  60.295   9.330  1.00  0.00           C  
ATOM   2389  CG2 ILE A1800     104.922  57.981   9.465  1.00  0.00           C  
ATOM   2390  CD1 ILE A1800     102.836  60.032   9.475  1.00  0.00           C  
ATOM   2391  N   GLU A1801     105.265  57.831  13.435  1.00  0.00           N  
ATOM   2392  CA  GLU A1801     106.189  57.093  14.304  1.00  0.00           C  
ATOM   2393  C   GLU A1801     107.066  56.012  13.690  1.00  0.00           C  
ATOM   2394  O   GLU A1801     108.096  55.681  14.273  1.00  0.00           O  
ATOM   2395  CB  GLU A1801     105.481  56.497  15.529  1.00  0.00           C  
ATOM   2396  CG  GLU A1801     106.474  56.057  16.625  1.00  0.00           C  
ATOM   2397  CD  GLU A1801     105.820  55.393  17.829  1.00  0.00           C  
ATOM   2398  OE1 GLU A1801     105.886  54.144  17.916  1.00  0.00           O  
ATOM   2399  OE2 GLU A1801     105.266  56.118  18.694  1.00  0.00           O  
ATOM   2400  N   GLU A1802     106.661  55.470  12.542  1.00  0.00           N  
ATOM   2401  CA  GLU A1802     107.371  54.400  11.815  1.00  0.00           C  
ATOM   2402  C   GLU A1802     108.617  53.785  12.496  1.00  0.00           C  
ATOM   2403  O   GLU A1802     109.745  53.896  11.992  1.00  0.00           O  
ATOM   2404  CB  GLU A1802     107.723  54.893  10.411  1.00  0.00           C  
ATOM   2405  CG  GLU A1802     107.362  53.892   9.308  1.00  0.00           C  
ATOM   2406  CD  GLU A1802     108.570  53.246   8.659  1.00  0.00           C  
ATOM   2407  OE1 GLU A1802     108.890  53.632   7.507  1.00  0.00           O  
ATOM   2408  OE2 GLU A1802     109.196  52.374   9.310  1.00  0.00           O  
ATOM   2409  N   ASN A1803     108.382  53.070  13.597  1.00  0.00           N  
ATOM   2410  CA  ASN A1803     109.454  52.472  14.391  1.00  0.00           C  
ATOM   2411  C   ASN A1803     109.030  51.113  14.907  1.00  0.00           C  
ATOM   2412  O   ASN A1803     107.907  50.960  15.358  1.00  0.00           O  
ATOM   2413  CB  ASN A1803     109.714  53.350  15.622  1.00  0.00           C  
ATOM   2414  CG  ASN A1803     110.992  54.141  15.525  1.00  0.00           C  
ATOM   2415  OD1 ASN A1803     111.377  54.607  14.446  1.00  0.00           O  
ATOM   2416  ND2 ASN A1803     111.658  54.318  16.660  1.00  0.00           N  
ATOM   2417  N   LEU A1804     109.938  50.151  14.896  1.00  0.00           N  
ATOM   2418  CA  LEU A1804     109.653  48.822  15.406  1.00  0.00           C  
ATOM   2419  C   LEU A1804     109.743  48.925  16.926  1.00  0.00           C  
ATOM   2420  O   LEU A1804     110.643  49.567  17.443  1.00  0.00           O  
ATOM   2421  CB  LEU A1804     110.731  47.856  14.921  1.00  0.00           C  
ATOM   2422  CG  LEU A1804     110.401  46.394  14.658  1.00  0.00           C  
ATOM   2423  CD1 LEU A1804     109.318  46.294  13.604  1.00  0.00           C  
ATOM   2424  CD2 LEU A1804     111.626  45.689  14.159  1.00  0.00           C  
ATOM   2425  N   ASP A1805     108.824  48.310  17.649  1.00  0.00           N  
ATOM   2426  CA  ASP A1805     108.873  48.332  19.112  1.00  0.00           C  
ATOM   2427  C   ASP A1805     109.945  47.448  19.726  1.00  0.00           C  
ATOM   2428  O   ASP A1805     110.536  47.828  20.697  1.00  0.00           O  
ATOM   2429  CB  ASP A1805     107.567  47.854  19.718  1.00  0.00           C  
ATOM   2430  CG  ASP A1805     106.617  48.949  19.957  1.00  0.00           C  
ATOM   2431  OD1 ASP A1805     105.708  49.110  19.114  1.00  0.00           O  
ATOM   2432  OD2 ASP A1805     106.768  49.629  21.002  1.00  0.00           O  
ATOM   2433  N   LEU A1806     110.195  46.272  19.164  1.00  0.00           N  
ATOM   2434  CA  LEU A1806     111.144  45.349  19.748  1.00  0.00           C  
ATOM   2435  C   LEU A1806     111.839  44.532  18.708  1.00  0.00           C  
ATOM   2436  O   LEU A1806     111.161  43.904  17.895  1.00  0.00           O  
ATOM   2437  CB  LEU A1806     110.381  44.347  20.602  1.00  0.00           C  
ATOM   2438  CG  LEU A1806     111.051  43.650  21.789  1.00  0.00           C  
ATOM   2439  CD1 LEU A1806     110.379  42.310  21.995  1.00  0.00           C  
ATOM   2440  CD2 LEU A1806     112.551  43.473  21.598  1.00  0.00           C  
ATOM   2441  N   PHE A1807     113.172  44.526  18.718  1.00  0.00           N  
ATOM   2442  CA  PHE A1807     113.885  43.669  17.790  1.00  0.00           C  
ATOM   2443  C   PHE A1807     114.536  42.547  18.613  1.00  0.00           C  
ATOM   2444  O   PHE A1807     115.167  42.809  19.658  1.00  0.00           O  
ATOM   2445  CB  PHE A1807     114.890  44.418  16.940  1.00  0.00           C  
ATOM   2446  CG  PHE A1807     115.440  43.587  15.800  1.00  0.00           C  
ATOM   2447  CD1 PHE A1807     114.814  43.586  14.579  1.00  0.00           C  
ATOM   2448  CD2 PHE A1807     116.586  42.808  15.962  1.00  0.00           C  
ATOM   2449  CE1 PHE A1807     115.311  42.834  13.537  1.00  0.00           C  
ATOM   2450  CE2 PHE A1807     117.093  42.045  14.909  1.00  0.00           C  
ATOM   2451  CZ  PHE A1807     116.457  42.058  13.694  1.00  0.00           C  
ATOM   2452  N   ILE A1808     114.279  41.305  18.200  1.00  0.00           N  
ATOM   2453  CA  ILE A1808     114.788  40.121  18.888  1.00  0.00           C  
ATOM   2454  C   ILE A1808     116.085  39.584  18.283  1.00  0.00           C  
ATOM   2455  O   ILE A1808     116.119  39.202  17.102  1.00  0.00           O  
ATOM   2456  CB  ILE A1808     113.711  39.027  18.904  1.00  0.00           C  
ATOM   2457  CG1 ILE A1808     112.486  39.535  19.672  1.00  0.00           C  
ATOM   2458  CG2 ILE A1808     114.219  37.777  19.548  1.00  0.00           C  
ATOM   2459  CD1 ILE A1808     111.286  38.656  19.522  1.00  0.00           C  
ATOM   2460  N   VAL A1809     117.146  39.636  19.102  1.00  0.00           N  
ATOM   2461  CA  VAL A1809     118.491  39.172  18.775  1.00  0.00           C  
ATOM   2462  C   VAL A1809     118.614  37.825  19.447  1.00  0.00           C  
ATOM   2463  O   VAL A1809     118.443  37.742  20.664  1.00  0.00           O  
ATOM   2464  CB  VAL A1809     119.529  40.072  19.411  1.00  0.00           C  
ATOM   2465  CG1 VAL A1809     120.932  39.503  19.179  1.00  0.00           C  
ATOM   2466  CG2 VAL A1809     119.384  41.487  18.879  1.00  0.00           C  
ATOM   2467  N   THR A1810     118.888  36.773  18.671  1.00  0.00           N  
ATOM   2468  CA  THR A1810     118.997  35.397  19.204  1.00  0.00           C  
ATOM   2469  C   THR A1810     120.357  34.729  19.008  1.00  0.00           C  
ATOM   2470  O   THR A1810     121.057  34.986  18.017  1.00  0.00           O  
ATOM   2471  CB  THR A1810     117.952  34.500  18.580  1.00  0.00           C  
ATOM   2472  OG1 THR A1810     117.980  34.671  17.156  1.00  0.00           O  
ATOM   2473  CG2 THR A1810     116.576  34.861  19.094  1.00  0.00           C  
ATOM   2474  N   MET A1811     120.718  33.856  19.946  1.00  0.00           N  
ATOM   2475  CA  MET A1811     121.997  33.150  19.893  1.00  0.00           C  
ATOM   2476  C   MET A1811     121.775  31.669  19.737  1.00  0.00           C  
ATOM   2477  O   MET A1811     121.304  31.005  20.653  1.00  0.00           O  
ATOM   2478  CB  MET A1811     122.799  33.398  21.168  1.00  0.00           C  
ATOM   2479  CG  MET A1811     122.947  34.860  21.522  1.00  0.00           C  
ATOM   2480  SD  MET A1811     123.404  35.782  20.079  1.00  0.00           S  
ATOM   2481  CE  MET A1811     125.151  35.661  20.200  1.00  0.00           C  
ATOM   2482  N   GLY A1812     122.095  31.143  18.570  1.00  0.00           N  
ATOM   2483  CA  GLY A1812     121.905  29.716  18.367  1.00  0.00           C  
ATOM   2484  C   GLY A1812     120.463  29.248  18.167  1.00  0.00           C  
ATOM   2485  O   GLY A1812     119.529  29.929  18.596  1.00  0.00           O  
ATOM   2486  N   ASP A1813     120.304  28.051  17.587  1.00  0.00           N  
ATOM   2487  CA  ASP A1813     119.006  27.446  17.255  1.00  0.00           C  
ATOM   2488  C   ASP A1813     117.922  27.417  18.284  1.00  0.00           C  
ATOM   2489  O   ASP A1813     116.799  27.795  17.974  1.00  0.00           O  
ATOM   2490  CB  ASP A1813     119.190  26.037  16.724  1.00  0.00           C  
ATOM   2491  CG  ASP A1813     119.995  26.007  15.451  1.00  0.00           C  
ATOM   2492  OD1 ASP A1813     119.684  26.804  14.526  1.00  0.00           O  
ATOM   2493  OD2 ASP A1813     120.950  25.197  15.390  1.00  0.00           O  
ATOM   2494  N   GLN A1814     118.238  26.943  19.488  1.00  0.00           N  
ATOM   2495  CA  GLN A1814     117.248  26.857  20.571  1.00  0.00           C  
ATOM   2496  C   GLN A1814     116.598  28.204  20.811  1.00  0.00           C  
ATOM   2497  O   GLN A1814     115.392  28.345  20.685  1.00  0.00           O  
ATOM   2498  CB  GLN A1814     117.893  26.355  21.872  1.00  0.00           C  
ATOM   2499  CG  GLN A1814     116.923  26.260  23.065  1.00  0.00           C  
ATOM   2500  CD  GLN A1814     117.566  25.715  24.349  1.00  0.00           C  
ATOM   2501  OE1 GLN A1814     117.333  24.568  24.727  1.00  0.00           O  
ATOM   2502  NE2 GLN A1814     118.346  26.546  25.032  1.00  0.00           N  
ATOM   2503  N   ALA A1815     117.431  29.203  21.084  1.00  0.00           N  
ATOM   2504  CA  ALA A1815     116.974  30.551  21.343  1.00  0.00           C  
ATOM   2505  C   ALA A1815     116.261  31.085  20.123  1.00  0.00           C  
ATOM   2506  O   ALA A1815     115.202  31.701  20.244  1.00  0.00           O  
ATOM   2507  CB  ALA A1815     118.141  31.430  21.694  1.00  0.00           C  
ATOM   2508  N   ASP A1816     116.806  30.821  18.943  1.00  0.00           N  
ATOM   2509  CA  ASP A1816     116.171  31.298  17.731  1.00  0.00           C  
ATOM   2510  C   ASP A1816     114.783  30.739  17.444  1.00  0.00           C  
ATOM   2511  O   ASP A1816     113.912  31.442  16.929  1.00  0.00           O  
ATOM   2512  CB  ASP A1816     117.027  31.037  16.523  1.00  0.00           C  
ATOM   2513  CG  ASP A1816     116.383  31.560  15.286  1.00  0.00           C  
ATOM   2514  OD1 ASP A1816     115.857  30.729  14.512  1.00  0.00           O  
ATOM   2515  OD2 ASP A1816     116.336  32.808  15.136  1.00  0.00           O  
ATOM   2516  N   ARG A1817     114.596  29.455  17.710  1.00  0.00           N  
ATOM   2517  CA  ARG A1817     113.315  28.831  17.471  1.00  0.00           C  
ATOM   2518  C   ARG A1817     112.308  29.308  18.478  1.00  0.00           C  
ATOM   2519  O   ARG A1817     111.117  29.227  18.230  1.00  0.00           O  
ATOM   2520  CB  ARG A1817     113.443  27.316  17.466  1.00  0.00           C  
ATOM   2521  CG  ARG A1817     114.167  26.821  16.226  1.00  0.00           C  
ATOM   2522  CD  ARG A1817     114.034  25.331  16.075  1.00  0.00           C  
ATOM   2523  NE  ARG A1817     114.962  24.635  16.956  1.00  0.00           N  
ATOM   2524  CZ  ARG A1817     116.137  24.152  16.566  1.00  0.00           C  
ATOM   2525  NH1 ARG A1817     116.911  23.528  17.444  1.00  0.00           N  
ATOM   2526  NH2 ARG A1817     116.540  24.297  15.300  1.00  0.00           N  
ATOM   2527  N   TYR A1818     112.798  29.866  19.581  1.00  0.00           N  
ATOM   2528  CA  TYR A1818     111.938  30.401  20.619  1.00  0.00           C  
ATOM   2529  C   TYR A1818     111.469  31.788  20.208  1.00  0.00           C  
ATOM   2530  O   TYR A1818     110.374  32.218  20.558  1.00  0.00           O  
ATOM   2531  CB  TYR A1818     112.697  30.527  21.922  1.00  0.00           C  
ATOM   2532  CG  TYR A1818     111.861  31.161  22.997  1.00  0.00           C  
ATOM   2533  CD1 TYR A1818     110.963  30.409  23.722  1.00  0.00           C  
ATOM   2534  CD2 TYR A1818     111.956  32.528  23.270  1.00  0.00           C  
ATOM   2535  CE1 TYR A1818     110.188  30.986  24.683  1.00  0.00           C  
ATOM   2536  CE2 TYR A1818     111.184  33.119  24.233  1.00  0.00           C  
ATOM   2537  CZ  TYR A1818     110.313  32.344  24.934  1.00  0.00           C  
ATOM   2538  OH  TYR A1818     109.594  32.898  25.953  1.00  0.00           O  
ATOM   2539  N   ALA A1819     112.354  32.514  19.534  1.00  0.00           N  
ATOM   2540  CA  ALA A1819     112.070  33.838  19.051  1.00  0.00           C  
ATOM   2541  C   ALA A1819     110.913  33.778  18.100  1.00  0.00           C  
ATOM   2542  O   ALA A1819     110.211  34.771  17.964  1.00  0.00           O  
ATOM   2543  CB  ALA A1819     113.262  34.382  18.342  1.00  0.00           C  
ATOM   2544  N   VAL A1820     110.740  32.643  17.405  1.00  0.00           N  
ATOM   2545  CA  VAL A1820     109.633  32.455  16.448  1.00  0.00           C  
ATOM   2546  C   VAL A1820     108.274  32.451  17.120  1.00  0.00           C  
ATOM   2547  O   VAL A1820     107.396  33.187  16.708  1.00  0.00           O  
ATOM   2548  CB  VAL A1820     109.806  31.195  15.533  1.00  0.00           C  
ATOM   2549  CG1 VAL A1820     108.605  31.028  14.632  1.00  0.00           C  
ATOM   2550  CG2 VAL A1820     111.022  31.364  14.641  1.00  0.00           C  
ATOM   2551  N   LYS A1821     108.100  31.646  18.158  1.00  0.00           N  
ATOM   2552  CA  LYS A1821     106.849  31.627  18.890  1.00  0.00           C  
ATOM   2553  C   LYS A1821     106.655  33.021  19.511  1.00  0.00           C  
ATOM   2554  O   LYS A1821     105.583  33.611  19.405  1.00  0.00           O  
ATOM   2555  CB  LYS A1821     106.896  30.605  20.021  1.00  0.00           C  
ATOM   2556  CG  LYS A1821     107.398  29.207  19.670  1.00  0.00           C  
ATOM   2557  CD  LYS A1821     107.358  28.328  20.922  1.00  0.00           C  
ATOM   2558  CE  LYS A1821     108.125  27.047  20.742  1.00  0.00           C  
ATOM   2559  NZ  LYS A1821     109.574  27.162  21.015  1.00  0.00           N  
ATOM   2560  N   LEU A1822     107.707  33.555  20.128  1.00  0.00           N  
ATOM   2561  CA  LEU A1822     107.677  34.885  20.764  1.00  0.00           C  
ATOM   2562  C   LEU A1822     107.130  35.981  19.847  1.00  0.00           C  
ATOM   2563  O   LEU A1822     106.262  36.751  20.229  1.00  0.00           O  
ATOM   2564  CB  LEU A1822     109.079  35.283  21.237  1.00  0.00           C  
ATOM   2565  CG  LEU A1822     109.250  36.600  22.011  1.00  0.00           C  
ATOM   2566  CD1 LEU A1822     108.381  36.589  23.262  1.00  0.00           C  
ATOM   2567  CD2 LEU A1822     110.701  36.824  22.410  1.00  0.00           C  
ATOM   2568  N   LEU A1830     107.674  36.048  18.643  1.00  0.00           N  
ATOM   2569  CA  LEU A1830     107.292  37.009  17.622  1.00  0.00           C  
ATOM   2570  C   LEU A1830     105.816  36.886  17.310  1.00  0.00           C  
ATOM   2571  O   LEU A1830     105.103  37.875  17.208  1.00  0.00           O  
ATOM   2572  CB  LEU A1830     108.062  36.689  16.375  1.00  0.00           C  
ATOM   2573  CG  LEU A1830     108.700  37.858  15.738  1.00  0.00           C  
ATOM   2574  CD1 LEU A1830     109.324  38.619  16.798  1.00  0.00           C  
ATOM   2575  CD2 LEU A1830     109.741  37.357  14.778  1.00  0.00           C  
ATOM   2576  N   ASN A1831     105.387  35.658  17.063  1.00  0.00           N  
ATOM   2577  CA  ASN A1831     104.004  35.366  16.760  1.00  0.00           C  
ATOM   2578  C   ASN A1831     103.177  35.891  17.929  1.00  0.00           C  
ATOM   2579  O   ASN A1831     102.120  36.495  17.749  1.00  0.00           O  
ATOM   2580  CB  ASN A1831     103.876  33.858  16.635  1.00  0.00           C  
ATOM   2581  CG  ASN A1831     102.469  33.357  16.833  1.00  0.00           C  
ATOM   2582  OD1 ASN A1831     101.582  33.659  16.030  1.00  0.00           O  
ATOM   2583  ND2 ASN A1831     102.256  32.554  17.890  1.00  0.00           N  
ATOM   2584  N   HIS A1832     103.727  35.768  19.132  1.00  0.00           N  
ATOM   2585  CA  HIS A1832     103.039  36.214  20.345  1.00  0.00           C  
ATOM   2586  C   HIS A1832     102.855  37.711  20.405  1.00  0.00           C  
ATOM   2587  O   HIS A1832     101.763  38.230  20.610  1.00  0.00           O  
ATOM   2588  CB  HIS A1832     103.811  35.785  21.590  1.00  0.00           C  
ATOM   2589  CG  HIS A1832     102.925  35.275  22.679  1.00  0.00           C  
ATOM   2590  ND1 HIS A1832     102.468  36.071  23.723  1.00  0.00           N  
ATOM   2591  CD2 HIS A1832     102.292  34.086  22.788  1.00  0.00           C  
ATOM   2592  CE1 HIS A1832     101.581  35.384  24.412  1.00  0.00           C  
ATOM   2593  NE2 HIS A1832     101.451  34.178  23.871  1.00  0.00           N  
ATOM   2594  N   LEU A1833     103.972  38.392  20.300  1.00  0.00           N  
ATOM   2595  CA  LEU A1833     103.981  39.818  20.352  1.00  0.00           C  
ATOM   2596  C   LEU A1833     103.090  40.374  19.258  1.00  0.00           C  
ATOM   2597  O   LEU A1833     102.215  41.154  19.561  1.00  0.00           O  
ATOM   2598  CB  LEU A1833     105.411  40.323  20.211  1.00  0.00           C  
ATOM   2599  CG  LEU A1833     106.407  39.901  21.292  1.00  0.00           C  
ATOM   2600  CD1 LEU A1833     107.746  40.321  20.861  1.00  0.00           C  
ATOM   2601  CD2 LEU A1833     106.089  40.510  22.607  1.00  0.00           C  
ATOM   2602  N   ARG A1834     103.240  39.914  18.015  1.00  0.00           N  
ATOM   2603  CA  ARG A1834     102.443  40.409  16.892  1.00  0.00           C  
ATOM   2604  C   ARG A1834     100.946  40.225  17.087  1.00  0.00           C  
ATOM   2605  O   ARG A1834     100.139  41.048  16.658  1.00  0.00           O  
ATOM   2606  CB  ARG A1834     102.904  39.767  15.608  1.00  0.00           C  
ATOM   2607  CG  ARG A1834     104.331  40.077  15.342  1.00  0.00           C  
ATOM   2608  CD  ARG A1834     104.820  39.526  14.000  1.00  0.00           C  
ATOM   2609  NE  ARG A1834     106.067  40.167  13.581  1.00  0.00           N  
ATOM   2610  CZ  ARG A1834     107.015  39.593  12.856  1.00  0.00           C  
ATOM   2611  NH1 ARG A1834     106.868  38.359  12.455  1.00  0.00           N  
ATOM   2612  NH2 ARG A1834     108.121  40.252  12.542  1.00  0.00           N  
ATOM   2613  N   HIS A1835     100.576  39.167  17.797  1.00  0.00           N  
ATOM   2614  CA  HIS A1835      99.176  38.909  18.096  1.00  0.00           C  
ATOM   2615  C   HIS A1835      98.691  39.793  19.219  1.00  0.00           C  
ATOM   2616  O   HIS A1835      97.568  39.639  19.679  1.00  0.00           O  
ATOM   2617  CB  HIS A1835      98.979  37.466  18.486  1.00  0.00           C  
ATOM   2618  CG  HIS A1835      98.683  36.592  17.323  1.00  0.00           C  
ATOM   2619  ND1 HIS A1835      97.401  36.340  16.895  1.00  0.00           N  
ATOM   2620  CD2 HIS A1835      99.502  35.992  16.433  1.00  0.00           C  
ATOM   2621  CE1 HIS A1835      97.442  35.631  15.786  1.00  0.00           C  
ATOM   2622  NE2 HIS A1835      98.703  35.405  15.483  1.00  0.00           N  
ATOM   2623  N   ASN A1836      99.532  40.723  19.651  1.00  0.00           N  
ATOM   2624  CA  ASN A1836      99.184  41.630  20.724  1.00  0.00           C  
ATOM   2625  C   ASN A1836      99.449  43.091  20.426  1.00  0.00           C  
ATOM   2626  O   ASN A1836      99.634  43.879  21.332  1.00  0.00           O  
ATOM   2627  CB  ASN A1836      99.902  41.234  21.992  1.00  0.00           C  
ATOM   2628  CG  ASN A1836      99.222  40.110  22.709  1.00  0.00           C  
ATOM   2629  OD1 ASN A1836      98.503  40.342  23.661  1.00  0.00           O  
ATOM   2630  ND2 ASN A1836      99.458  38.880  22.278  1.00  0.00           N  
ATOM   2631  N   GLY A1837      99.505  43.448  19.152  1.00  0.00           N  
ATOM   2632  CA  GLY A1837      99.711  44.838  18.790  1.00  0.00           C  
ATOM   2633  C   GLY A1837     101.077  45.420  19.050  1.00  0.00           C  
ATOM   2634  O   GLY A1837     101.207  46.640  19.127  1.00  0.00           O  
ATOM   2635  N   ILE A1838     102.066  44.563  19.279  1.00  0.00           N  
ATOM   2636  CA  ILE A1838     103.442  45.002  19.488  1.00  0.00           C  
ATOM   2637  C   ILE A1838     104.133  44.872  18.143  1.00  0.00           C  
ATOM   2638  O   ILE A1838     103.939  43.890  17.469  1.00  0.00           O  
ATOM   2639  CB  ILE A1838     104.197  44.096  20.487  1.00  0.00           C  
ATOM   2640  CG1 ILE A1838     103.752  44.413  21.901  1.00  0.00           C  
ATOM   2641  CG2 ILE A1838     105.710  44.318  20.369  1.00  0.00           C  
ATOM   2642  CD1 ILE A1838     102.916  43.382  22.523  1.00  0.00           C  
ATOM   2643  N   LYS A1839     104.903  45.865  17.723  1.00  0.00           N  
ATOM   2644  CA  LYS A1839     105.597  45.751  16.438  1.00  0.00           C  
ATOM   2645  C   LYS A1839     106.933  45.134  16.749  1.00  0.00           C  
ATOM   2646  O   LYS A1839     107.750  45.788  17.387  1.00  0.00           O  
ATOM   2647  CB  LYS A1839     105.837  47.108  15.797  1.00  0.00           C  
ATOM   2648  CG  LYS A1839     104.610  47.782  15.356  1.00  0.00           C  
ATOM   2649  CD  LYS A1839     104.372  48.997  16.166  1.00  0.00           C  
ATOM   2650  CE  LYS A1839     105.182  50.162  15.678  1.00  0.00           C  
ATOM   2651  NZ  LYS A1839     104.977  51.409  16.521  1.00  0.00           N  
ATOM   2652  N   ALA A1840     107.169  43.905  16.293  1.00  0.00           N  
ATOM   2653  CA  ALA A1840     108.421  43.231  16.593  1.00  0.00           C  
ATOM   2654  C   ALA A1840     109.002  42.606  15.353  1.00  0.00           C  
ATOM   2655  O   ALA A1840     108.336  42.527  14.321  1.00  0.00           O  
ATOM   2656  CB  ALA A1840     108.205  42.171  17.676  1.00  0.00           C  
ATOM   2657  N   ASP A1841     110.277  42.242  15.416  1.00  0.00           N  
ATOM   2658  CA  ASP A1841     110.917  41.587  14.292  1.00  0.00           C  
ATOM   2659  C   ASP A1841     112.169  40.983  14.794  1.00  0.00           C  
ATOM   2660  O   ASP A1841     112.677  41.398  15.813  1.00  0.00           O  
ATOM   2661  CB  ASP A1841     111.195  42.518  13.140  1.00  0.00           C  
ATOM   2662  CG  ASP A1841     111.000  41.833  11.808  1.00  0.00           C  
ATOM   2663  OD1 ASP A1841     111.292  42.428  10.743  1.00  0.00           O  
ATOM   2664  OD2 ASP A1841     110.550  40.672  11.824  1.00  0.00           O  
ATOM   2665  N   LYS A1842     112.591  39.911  14.154  1.00  0.00           N  
ATOM   2666  CA  LYS A1842     113.781  39.197  14.561  1.00  0.00           C  
ATOM   2667  C   LYS A1842     114.748  39.177  13.395  1.00  0.00           C  
ATOM   2668  O   LYS A1842     114.561  39.895  12.413  1.00  0.00           O  
ATOM   2669  CB  LYS A1842     113.414  37.779  15.010  1.00  0.00           C  
ATOM   2670  CG  LYS A1842     112.936  36.856  13.898  1.00  0.00           C  
ATOM   2671  CD  LYS A1842     112.584  35.455  14.387  1.00  0.00           C  
ATOM   2672  CE  LYS A1842     113.799  34.732  14.900  1.00  0.00           C  
ATOM   2673  NZ  LYS A1842     114.762  34.646  13.818  1.00  0.00           N  
ATOM   2674  N   ASP A1843     115.799  38.375  13.501  1.00  0.00           N  
ATOM   2675  CA  ASP A1843     116.791  38.309  12.435  1.00  0.00           C  
ATOM   2676  C   ASP A1843     116.787  37.043  11.594  1.00  0.00           C  
ATOM   2677  O   ASP A1843     117.105  35.946  12.065  1.00  0.00           O  
ATOM   2678  CB  ASP A1843     118.185  38.538  13.000  1.00  0.00           C  
ATOM   2679  CG  ASP A1843     119.263  38.366  11.963  1.00  0.00           C  
ATOM   2680  OD1 ASP A1843     120.078  37.435  12.151  1.00  0.00           O  
ATOM   2681  OD2 ASP A1843     119.283  39.149  10.969  1.00  0.00           O  
ATOM   2682  N   TYR A1844     116.355  37.198  10.352  1.00  0.00           N  
ATOM   2683  CA  TYR A1844     116.385  36.111   9.397  1.00  0.00           C  
ATOM   2684  C   TYR A1844     117.813  36.316   8.882  1.00  0.00           C  
ATOM   2685  O   TYR A1844     118.593  36.956   9.582  1.00  0.00           O  
ATOM   2686  CB  TYR A1844     115.296  36.374   8.385  1.00  0.00           C  
ATOM   2687  CG  TYR A1844     113.944  36.426   9.083  1.00  0.00           C  
ATOM   2688  CD1 TYR A1844     113.429  35.296   9.706  1.00  0.00           C  
ATOM   2689  CD2 TYR A1844     113.219  37.610   9.182  1.00  0.00           C  
ATOM   2690  CE1 TYR A1844     112.242  35.340  10.411  1.00  0.00           C  
ATOM   2691  CE2 TYR A1844     112.020  37.657   9.895  1.00  0.00           C  
ATOM   2692  CZ  TYR A1844     111.546  36.515  10.508  1.00  0.00           C  
ATOM   2693  OH  TYR A1844     110.412  36.537  11.263  1.00  0.00           O  
ATOM   2694  N   LEU A1845     118.257  35.767   7.764  1.00  0.00           N  
ATOM   2695  CA  LEU A1845     119.674  36.079   7.387  1.00  0.00           C  
ATOM   2696  C   LEU A1845     120.839  35.632   8.340  1.00  0.00           C  
ATOM   2697  O   LEU A1845     122.009  35.818   8.008  1.00  0.00           O  
ATOM   2698  CB  LEU A1845     119.846  37.599   7.122  1.00  0.00           C  
ATOM   2699  CG  LEU A1845     119.974  38.206   5.719  1.00  0.00           C  
ATOM   2700  CD1 LEU A1845     118.721  38.054   4.898  1.00  0.00           C  
ATOM   2701  CD2 LEU A1845     120.270  39.649   5.875  1.00  0.00           C  
ATOM   2702  N   GLN A1847     120.519  35.099   9.517  1.00  0.00           N  
ATOM   2703  CA  GLN A1847     121.520  34.625  10.477  1.00  0.00           C  
ATOM   2704  C   GLN A1847     122.831  35.399  10.534  1.00  0.00           C  
ATOM   2705  O   GLN A1847     123.808  34.991   9.903  1.00  0.00           O  
ATOM   2706  CB  GLN A1847     121.868  33.165  10.194  1.00  0.00           C  
ATOM   2707  CG  GLN A1847     120.754  32.181  10.438  1.00  0.00           C  
ATOM   2708  CD  GLN A1847     121.036  30.836   9.791  1.00  0.00           C  
ATOM   2709  OE1 GLN A1847     120.591  29.799  10.275  1.00  0.00           O  
ATOM   2710  NE2 GLN A1847     121.775  30.844   8.695  1.00  0.00           N  
ATOM   2711  N   ARG A1848     122.872  36.500  11.285  1.00  0.00           N  
ATOM   2712  CA  ARG A1848     124.108  37.274  11.409  1.00  0.00           C  
ATOM   2713  C   ARG A1848     124.650  37.386  12.815  1.00  0.00           C  
ATOM   2714  O   ARG A1848     124.041  36.917  13.763  1.00  0.00           O  
ATOM   2715  CB  ARG A1848     123.998  38.658  10.756  1.00  0.00           C  
ATOM   2716  CG  ARG A1848     122.694  39.358  10.897  1.00  0.00           C  
ATOM   2717  CD  ARG A1848     122.462  40.334   9.731  1.00  0.00           C  
ATOM   2718  NE  ARG A1848     121.085  40.823   9.732  1.00  0.00           N  
ATOM   2719  CZ  ARG A1848     120.514  41.579   8.798  1.00  0.00           C  
ATOM   2720  NH1 ARG A1848     119.246  41.921   8.952  1.00  0.00           N  
ATOM   2721  NH2 ARG A1848     121.186  42.032   7.750  1.00  0.00           N  
ATOM   2722  N   LYS A1849     125.835  37.971  12.934  1.00  0.00           N  
ATOM   2723  CA  LYS A1849     126.507  38.168  14.227  1.00  0.00           C  
ATOM   2724  C   LYS A1849     125.765  39.243  15.012  1.00  0.00           C  
ATOM   2725  O   LYS A1849     125.162  40.127  14.408  1.00  0.00           O  
ATOM   2726  CB  LYS A1849     127.938  38.671  13.987  1.00  0.00           C  
ATOM   2727  CG  LYS A1849     128.567  38.154  12.720  1.00  0.00           C  
ATOM   2728  CD  LYS A1849     129.729  39.039  12.270  1.00  0.00           C  
ATOM   2729  CE  LYS A1849     130.986  38.887  13.138  1.00  0.00           C  
ATOM   2730  NZ  LYS A1849     131.777  37.624  12.869  1.00  0.00           N  
ATOM   2731  N   ILE A1850     125.899  39.246  16.335  1.00  0.00           N  
ATOM   2732  CA  ILE A1850     125.244  40.254  17.178  1.00  0.00           C  
ATOM   2733  C   ILE A1850     125.440  41.669  16.623  1.00  0.00           C  
ATOM   2734  O   ILE A1850     124.492  42.428  16.557  1.00  0.00           O  
ATOM   2735  CB  ILE A1850     125.814  40.337  18.635  1.00  0.00           C  
ATOM   2736  CG1 ILE A1850     125.874  38.991  19.323  1.00  0.00           C  
ATOM   2737  CG2 ILE A1850     124.943  41.234  19.527  1.00  0.00           C  
ATOM   2738  CD1 ILE A1850     126.323  39.157  20.777  1.00  0.00           C  
ATOM   2739  N   LYS A1851     126.653  42.055  16.253  1.00  0.00           N  
ATOM   2740  CA  LYS A1851     126.834  43.410  15.750  1.00  0.00           C  
ATOM   2741  C   LYS A1851     125.848  43.664  14.627  1.00  0.00           C  
ATOM   2742  O   LYS A1851     125.169  44.682  14.617  1.00  0.00           O  
ATOM   2743  CB  LYS A1851     128.273  43.640  15.261  1.00  0.00           C  
ATOM   2744  CG  LYS A1851     128.564  45.078  14.814  1.00  0.00           C  
ATOM   2745  CD  LYS A1851     130.054  45.308  14.466  1.00  0.00           C  
ATOM   2746  CE  LYS A1851     130.366  46.815  14.225  1.00  0.00           C  
ATOM   2747  NZ  LYS A1851     131.819  47.179  13.945  1.00  0.00           N  
ATOM   2748  N   GLY A1852     125.681  42.654  13.775  1.00  0.00           N  
ATOM   2749  CA  GLY A1852     124.803  42.724  12.611  1.00  0.00           C  
ATOM   2750  C   GLY A1852     123.332  42.710  12.945  1.00  0.00           C  
ATOM   2751  O   GLY A1852     122.497  43.297  12.238  1.00  0.00           O  
ATOM   2752  N   GLN A1853     122.989  41.972  13.988  1.00  0.00           N  
ATOM   2753  CA  GLN A1853     121.616  41.949  14.417  1.00  0.00           C  
ATOM   2754  C   GLN A1853     121.318  43.291  15.076  1.00  0.00           C  
ATOM   2755  O   GLN A1853     120.329  43.938  14.729  1.00  0.00           O  
ATOM   2756  CB  GLN A1853     121.374  40.784  15.357  1.00  0.00           C  
ATOM   2757  CG  GLN A1853     121.166  39.477  14.599  1.00  0.00           C  
ATOM   2758  CD  GLN A1853     120.933  38.348  15.519  1.00  0.00           C  
ATOM   2759  OE1 GLN A1853     120.039  38.410  16.341  1.00  0.00           O  
ATOM   2760  NE2 GLN A1853     121.786  37.347  15.470  1.00  0.00           N  
ATOM   2761  N   MET A1854     122.212  43.739  15.961  1.00  0.00           N  
ATOM   2762  CA  MET A1854     122.074  45.018  16.647  1.00  0.00           C  
ATOM   2763  C   MET A1854     121.990  46.174  15.652  1.00  0.00           C  
ATOM   2764  O   MET A1854     121.244  47.131  15.864  1.00  0.00           O  
ATOM   2765  CB  MET A1854     123.235  45.247  17.581  1.00  0.00           C  
ATOM   2766  CG  MET A1854     123.324  44.257  18.700  1.00  0.00           C  
ATOM   2767  SD  MET A1854     122.012  44.370  19.916  1.00  0.00           S  
ATOM   2768  CE  MET A1854     121.495  46.057  19.812  1.00  0.00           C  
ATOM   2769  N   LYS A1855     122.751  46.101  14.570  1.00  0.00           N  
ATOM   2770  CA  LYS A1855     122.671  47.146  13.562  1.00  0.00           C  
ATOM   2771  C   LYS A1855     121.272  47.129  12.909  1.00  0.00           C  
ATOM   2772  O   LYS A1855     120.665  48.170  12.707  1.00  0.00           O  
ATOM   2773  CB  LYS A1855     123.762  46.953  12.494  1.00  0.00           C  
ATOM   2774  CG  LYS A1855     125.153  47.197  13.008  1.00  0.00           C  
ATOM   2775  CD  LYS A1855     126.181  47.141  11.901  1.00  0.00           C  
ATOM   2776  CE  LYS A1855     127.571  47.529  12.447  1.00  0.00           C  
ATOM   2777  NZ  LYS A1855     128.626  47.664  11.390  1.00  0.00           N  
ATOM   2778  N   GLN A1856     120.760  45.936  12.607  1.00  0.00           N  
ATOM   2779  CA  GLN A1856     119.463  45.787  11.969  1.00  0.00           C  
ATOM   2780  C   GLN A1856     118.419  46.371  12.888  1.00  0.00           C  
ATOM   2781  O   GLN A1856     117.552  47.156  12.454  1.00  0.00           O  
ATOM   2782  CB  GLN A1856     119.201  44.317  11.658  1.00  0.00           C  
ATOM   2783  CG  GLN A1856     117.844  43.990  11.014  1.00  0.00           C  
ATOM   2784  CD  GLN A1856     117.589  44.578   9.622  1.00  0.00           C  
ATOM   2785  OE1 GLN A1856     118.468  45.136   8.963  1.00  0.00           O  
ATOM   2786  NE2 GLN A1856     116.352  44.455   9.182  1.00  0.00           N  
ATOM   2787  N   ALA A1857     118.551  46.060  14.171  1.00  0.00           N  
ATOM   2788  CA  ALA A1857     117.638  46.596  15.155  1.00  0.00           C  
ATOM   2789  C   ALA A1857     117.621  48.108  14.974  1.00  0.00           C  
ATOM   2790  O   ALA A1857     116.564  48.697  14.796  1.00  0.00           O  
ATOM   2791  CB  ALA A1857     118.099  46.251  16.554  1.00  0.00           C  
ATOM   2792  N   ASP A1860     118.808  48.698  14.900  1.00  0.00           N  
ATOM   2793  CA  ASP A1860     118.989  50.135  14.764  1.00  0.00           C  
ATOM   2794  C   ASP A1860     118.446  50.647  13.444  1.00  0.00           C  
ATOM   2795  O   ASP A1860     117.800  51.695  13.395  1.00  0.00           O  
ATOM   2796  CB  ASP A1860     120.478  50.455  14.887  1.00  0.00           C  
ATOM   2797  CG  ASP A1860     120.763  51.926  14.962  1.00  0.00           C  
ATOM   2798  OD1 ASP A1860     120.544  52.503  16.055  1.00  0.00           O  
ATOM   2799  OD2 ASP A1860     121.249  52.485  13.945  1.00  0.00           O  
ATOM   2800  N   ARG A1861     118.650  49.871  12.391  1.00  0.00           N  
ATOM   2801  CA  ARG A1861     118.200  50.235  11.062  1.00  0.00           C  
ATOM   2802  C   ARG A1861     116.655  50.283  11.021  1.00  0.00           C  
ATOM   2803  O   ARG A1861     116.058  51.215  10.480  1.00  0.00           O  
ATOM   2804  CB  ARG A1861     118.787  49.237  10.052  1.00  0.00           C  
ATOM   2805  CG  ARG A1861     118.323  49.388   8.613  1.00  0.00           C  
ATOM   2806  CD  ARG A1861     119.328  48.815   7.639  1.00  0.00           C  
ATOM   2807  NE  ARG A1861     119.776  47.463   7.985  1.00  0.00           N  
ATOM   2808  CZ  ARG A1861     120.907  47.192   8.639  1.00  0.00           C  
ATOM   2809  NH1 ARG A1861     121.247  45.938   8.906  1.00  0.00           N  
ATOM   2810  NH2 ARG A1861     121.701  48.175   9.045  1.00  0.00           N  
ATOM   2811  N   LEU A1862     116.014  49.293  11.624  1.00  0.00           N  
ATOM   2812  CA  LEU A1862     114.557  49.212  11.679  1.00  0.00           C  
ATOM   2813  C   LEU A1862     113.940  50.203  12.673  1.00  0.00           C  
ATOM   2814  O   LEU A1862     112.722  50.304  12.771  1.00  0.00           O  
ATOM   2815  CB  LEU A1862     114.179  47.809  12.123  1.00  0.00           C  
ATOM   2816  CG  LEU A1862     114.071  46.738  11.053  1.00  0.00           C  
ATOM   2817  CD1 LEU A1862     114.937  47.022   9.880  1.00  0.00           C  
ATOM   2818  CD2 LEU A1862     114.427  45.432  11.678  1.00  0.00           C  
ATOM   2819  N   GLY A1863     114.765  50.904  13.443  1.00  0.00           N  
ATOM   2820  CA  GLY A1863     114.220  51.822  14.426  1.00  0.00           C  
ATOM   2821  C   GLY A1863     113.689  51.163  15.705  1.00  0.00           C  
ATOM   2822  O   GLY A1863     112.917  51.789  16.457  1.00  0.00           O  
ATOM   2823  N   ALA A1864     114.122  49.927  15.980  1.00  0.00           N  
ATOM   2824  CA  ALA A1864     113.724  49.198  17.183  1.00  0.00           C  
ATOM   2825  C   ALA A1864     113.909  50.035  18.434  1.00  0.00           C  
ATOM   2826  O   ALA A1864     115.038  50.313  18.830  1.00  0.00           O  
ATOM   2827  CB  ALA A1864     114.542  47.966  17.313  1.00  0.00           C  
ATOM   2828  N   LYS A1865     112.811  50.460  19.049  1.00  0.00           N  
ATOM   2829  CA  LYS A1865     112.910  51.261  20.260  1.00  0.00           C  
ATOM   2830  C   LYS A1865     113.653  50.477  21.302  1.00  0.00           C  
ATOM   2831  O   LYS A1865     114.423  51.044  22.051  1.00  0.00           O  
ATOM   2832  CB  LYS A1865     111.544  51.607  20.827  1.00  0.00           C  
ATOM   2833  CG  LYS A1865     110.752  52.620  20.071  1.00  0.00           C  
ATOM   2834  CD  LYS A1865     109.397  52.663  20.704  1.00  0.00           C  
ATOM   2835  CE  LYS A1865     108.478  53.650  20.024  1.00  0.00           C  
ATOM   2836  NZ  LYS A1865     107.252  53.854  20.885  1.00  0.00           N  
ATOM   2837  N   PHE A1866     113.385  49.180  21.377  1.00  0.00           N  
ATOM   2838  CA  PHE A1866     114.042  48.306  22.343  1.00  0.00           C  
ATOM   2839  C   PHE A1866     114.640  47.122  21.661  1.00  0.00           C  
ATOM   2840  O   PHE A1866     114.329  46.855  20.505  1.00  0.00           O  
ATOM   2841  CB  PHE A1866     113.061  47.815  23.382  1.00  0.00           C  
ATOM   2842  CG  PHE A1866     112.411  48.909  24.110  1.00  0.00           C  
ATOM   2843  CD1 PHE A1866     112.880  49.297  25.342  1.00  0.00           C  
ATOM   2844  CD2 PHE A1866     111.388  49.617  23.522  1.00  0.00           C  
ATOM   2845  CE1 PHE A1866     112.334  50.399  25.981  1.00  0.00           C  
ATOM   2846  CE2 PHE A1866     110.842  50.709  24.142  1.00  0.00           C  
ATOM   2847  CZ  PHE A1866     111.317  51.105  25.379  1.00  0.00           C  
ATOM   2848  N   THR A1867     115.447  46.377  22.407  1.00  0.00           N  
ATOM   2849  CA  THR A1867     116.122  45.204  21.897  1.00  0.00           C  
ATOM   2850  C   THR A1867     116.241  44.171  23.004  1.00  0.00           C  
ATOM   2851  O   THR A1867     116.052  44.477  24.181  1.00  0.00           O  
ATOM   2852  CB  THR A1867     117.508  45.607  21.378  1.00  0.00           C  
ATOM   2853  OG1 THR A1867     117.433  45.893  19.981  1.00  0.00           O  
ATOM   2854  CG2 THR A1867     118.536  44.554  21.605  1.00  0.00           C  
ATOM   2855  N   ILE A1878     116.391  42.914  22.599  1.00  0.00           N  
ATOM   2856  CA  ILE A1878     116.616  41.811  23.531  1.00  0.00           C  
ATOM   2857  C   ILE A1878     117.494  40.780  22.806  1.00  0.00           C  
ATOM   2858  O   ILE A1878     117.419  40.656  21.566  1.00  0.00           O  
ATOM   2859  CB  ILE A1878     115.329  41.131  24.048  1.00  0.00           C  
ATOM   2860  CG1 ILE A1878     114.557  40.515  22.918  1.00  0.00           C  
ATOM   2861  CG2 ILE A1878     114.486  42.069  24.841  1.00  0.00           C  
ATOM   2862  CD1 ILE A1878     113.442  39.678  23.435  1.00  0.00           C  
ATOM   2863  N   VAL A1879     118.395  40.134  23.561  1.00  0.00           N  
ATOM   2864  CA  VAL A1879     119.302  39.110  23.024  1.00  0.00           C  
ATOM   2865  C   VAL A1879     118.966  37.838  23.761  1.00  0.00           C  
ATOM   2866  O   VAL A1879     119.249  37.748  24.953  1.00  0.00           O  
ATOM   2867  CB  VAL A1879     120.775  39.433  23.313  1.00  0.00           C  
ATOM   2868  CG1 VAL A1879     121.683  38.329  22.731  1.00  0.00           C  
ATOM   2869  CG2 VAL A1879     121.161  40.817  22.744  1.00  0.00           C  
ATOM   2870  N   ILE A1880     118.267  36.913  23.100  1.00  0.00           N  
ATOM   2871  CA  ILE A1880     117.874  35.651  23.718  1.00  0.00           C  
ATOM   2872  C   ILE A1880     118.918  34.624  23.375  1.00  0.00           C  
ATOM   2873  O   ILE A1880     119.231  34.414  22.206  1.00  0.00           O  
ATOM   2874  CB  ILE A1880     116.524  35.119  23.206  1.00  0.00           C  
ATOM   2875  CG1 ILE A1880     115.424  36.160  23.352  1.00  0.00           C  
ATOM   2876  CG2 ILE A1880     116.103  33.919  24.021  1.00  0.00           C  
ATOM   2877  CD1 ILE A1880     114.133  35.715  22.752  1.00  0.00           C  
ATOM   2878  N   GLY A1881     119.458  34.007  24.413  1.00  0.00           N  
ATOM   2879  CA  GLY A1881     120.475  32.985  24.265  1.00  0.00           C  
ATOM   2880  C   GLY A1881     120.065  31.888  25.217  1.00  0.00           C  
ATOM   2881  O   GLY A1881     119.132  32.075  25.981  1.00  0.00           O  
ATOM   2882  N   ASP A1882     120.808  30.800  25.282  1.00  0.00           N  
ATOM   2883  CA  ASP A1882     120.401  29.722  26.153  1.00  0.00           C  
ATOM   2884  C   ASP A1882     120.452  30.040  27.650  1.00  0.00           C  
ATOM   2885  O   ASP A1882     119.654  29.503  28.415  1.00  0.00           O  
ATOM   2886  CB  ASP A1882     121.141  28.430  25.798  1.00  0.00           C  
ATOM   2887  CG  ASP A1882     121.263  28.193  24.262  1.00  0.00           C  
ATOM   2888  OD1 ASP A1882     122.214  27.466  23.860  1.00  0.00           O  
ATOM   2889  OD2 ASP A1882     120.442  28.728  23.463  1.00  0.00           O  
ATOM   2890  N   GLN A1883     121.323  30.942  28.081  1.00  0.00           N  
ATOM   2891  CA  GLN A1883     121.353  31.242  29.504  1.00  0.00           C  
ATOM   2892  C   GLN A1883     120.080  31.961  29.900  1.00  0.00           C  
ATOM   2893  O   GLN A1883     119.492  31.666  30.932  1.00  0.00           O  
ATOM   2894  CB  GLN A1883     122.597  32.028  29.912  1.00  0.00           C  
ATOM   2895  CG  GLN A1883     122.930  33.207  29.028  1.00  0.00           C  
ATOM   2896  CD  GLN A1883     124.106  34.040  29.573  1.00  0.00           C  
ATOM   2897  OE1 GLN A1883     124.259  34.182  30.779  1.00  0.00           O  
ATOM   2898  NE2 GLN A1883     124.938  34.580  28.674  1.00  0.00           N  
ATOM   2899  N   GLU A1884     119.605  32.838  29.021  1.00  0.00           N  
ATOM   2900  CA  GLU A1884     118.370  33.603  29.245  1.00  0.00           C  
ATOM   2901  C   GLU A1884     117.166  32.664  29.162  1.00  0.00           C  
ATOM   2902  O   GLU A1884     116.151  32.850  29.839  1.00  0.00           O  
ATOM   2903  CB  GLU A1884     118.205  34.700  28.178  1.00  0.00           C  
ATOM   2904  CG  GLU A1884     119.220  35.840  28.257  1.00  0.00           C  
ATOM   2905  CD  GLU A1884     120.563  35.548  27.571  1.00  0.00           C  
ATOM   2906  OE1 GLU A1884     120.680  34.571  26.811  1.00  0.00           O  
ATOM   2907  OE2 GLU A1884     121.523  36.326  27.765  1.00  0.00           O  
ATOM   2908  N   LEU A1885     117.313  31.628  28.348  1.00  0.00           N  
ATOM   2909  CA  LEU A1885     116.256  30.664  28.126  1.00  0.00           C  
ATOM   2910  C   LEU A1885     115.984  29.843  29.357  1.00  0.00           C  
ATOM   2911  O   LEU A1885     114.874  29.385  29.555  1.00  0.00           O  
ATOM   2912  CB  LEU A1885     116.609  29.768  26.936  1.00  0.00           C  
ATOM   2913  CG  LEU A1885     115.562  29.604  25.835  1.00  0.00           C  
ATOM   2914  CD1 LEU A1885     114.667  30.814  25.748  1.00  0.00           C  
ATOM   2915  CD2 LEU A1885     116.263  29.363  24.527  1.00  0.00           C  
ATOM   2916  N   GLU A1886     116.987  29.670  30.201  1.00  0.00           N  
ATOM   2917  CA  GLU A1886     116.780  28.887  31.403  1.00  0.00           C  
ATOM   2918  C   GLU A1886     116.427  29.742  32.608  1.00  0.00           C  
ATOM   2919  O   GLU A1886     115.410  29.509  33.256  1.00  0.00           O  
ATOM   2920  CB  GLU A1886     117.978  27.986  31.675  1.00  0.00           C  
ATOM   2921  CG  GLU A1886     119.307  28.662  31.515  1.00  0.00           C  
ATOM   2922  CD  GLU A1886     120.483  27.735  31.772  1.00  0.00           C  
ATOM   2923  OE1 GLU A1886     121.608  28.063  31.316  1.00  0.00           O  
ATOM   2924  OE2 GLU A1886     120.288  26.689  32.434  1.00  0.00           O  
ATOM   2925  N   ASN A1887     117.242  30.747  32.896  1.00  0.00           N  
ATOM   2926  CA  ASN A1887     116.971  31.635  34.019  1.00  0.00           C  
ATOM   2927  C   ASN A1887     115.582  32.278  33.873  1.00  0.00           C  
ATOM   2928  O   ASN A1887     115.057  32.821  34.850  1.00  0.00           O  
ATOM   2929  CB  ASN A1887     117.984  32.791  34.075  1.00  0.00           C  
ATOM   2930  CG  ASN A1887     119.409  32.344  34.312  1.00  0.00           C  
ATOM   2931  OD1 ASN A1887     120.289  32.609  33.499  1.00  0.00           O  
ATOM   2932  ND2 ASN A1887     119.659  31.729  35.459  1.00  0.00           N  
ATOM   2933  N   ASN A1888     115.012  32.243  32.662  1.00  0.00           N  
ATOM   2934  CA  ASN A1888     113.722  32.868  32.357  1.00  0.00           C  
ATOM   2935  C   ASN A1888     113.798  34.345  32.740  1.00  0.00           C  
ATOM   2936  O   ASN A1888     112.999  34.847  33.526  1.00  0.00           O  
ATOM   2937  CB  ASN A1888     112.560  32.189  33.085  1.00  0.00           C  
ATOM   2938  CG  ASN A1888     111.191  32.854  32.797  1.00  0.00           C  
ATOM   2939  OD1 ASN A1888     110.915  33.316  31.688  1.00  0.00           O  
ATOM   2940  ND2 ASN A1888     110.344  32.906  33.808  1.00  0.00           N  
ATOM   2941  N   LYS A1889     114.763  35.052  32.175  1.00  0.00           N  
ATOM   2942  CA  LYS A1889     114.920  36.460  32.472  1.00  0.00           C  
ATOM   2943  C   LYS A1889     115.860  37.066  31.451  1.00  0.00           C  
ATOM   2944  O   LYS A1889     116.898  36.476  31.140  1.00  0.00           O  
ATOM   2945  CB  LYS A1889     115.502  36.636  33.868  1.00  0.00           C  
ATOM   2946  CG  LYS A1889     116.855  35.996  33.999  1.00  0.00           C  
ATOM   2947  CD  LYS A1889     117.928  37.023  34.238  1.00  0.00           C  
ATOM   2948  CE  LYS A1889     118.067  37.340  35.719  1.00  0.00           C  
ATOM   2949  NZ  LYS A1889     116.833  37.852  36.314  1.00  0.00           N  
ATOM   2950  N   ILE A1890     115.458  38.204  30.884  1.00  0.00           N  
ATOM   2951  CA  ILE A1890     116.272  38.928  29.903  1.00  0.00           C  
ATOM   2952  C   ILE A1890     116.357  40.395  30.280  1.00  0.00           C  
ATOM   2953  O   ILE A1890     115.587  40.898  31.101  1.00  0.00           O  
ATOM   2954  CB  ILE A1890     115.736  38.856  28.425  1.00  0.00           C  
ATOM   2955  CG1 ILE A1890     114.215  38.781  28.371  1.00  0.00           C  
ATOM   2956  CG2 ILE A1890     116.384  37.752  27.663  1.00  0.00           C  
ATOM   2957  CD1 ILE A1890     113.538  40.085  28.741  1.00  0.00           C  
ATOM   2958  N   ASP A1891     117.350  41.053  29.710  1.00  0.00           N  
ATOM   2959  CA  ASP A1891     117.549  42.460  29.923  1.00  0.00           C  
ATOM   2960  C   ASP A1891     116.992  43.117  28.677  1.00  0.00           C  
ATOM   2961  O   ASP A1891     117.382  42.784  27.559  1.00  0.00           O  
ATOM   2962  CB  ASP A1891     119.047  42.777  30.074  1.00  0.00           C  
ATOM   2963  CG  ASP A1891     119.576  42.488  31.475  1.00  0.00           C  
ATOM   2964  OD1 ASP A1891     120.127  43.411  32.132  1.00  0.00           O  
ATOM   2965  OD2 ASP A1891     119.421  41.336  31.928  1.00  0.00           O  
ATOM   2966  N   VAL A1892     115.998  43.959  28.876  1.00  0.00           N  
ATOM   2967  CA  VAL A1892     115.371  44.704  27.801  1.00  0.00           C  
ATOM   2968  C   VAL A1892     116.060  46.078  27.712  1.00  0.00           C  
ATOM   2969  O   VAL A1892     115.807  46.966  28.534  1.00  0.00           O  
ATOM   2970  CB  VAL A1892     113.888  44.879  28.094  1.00  0.00           C  
ATOM   2971  CG1 VAL A1892     113.192  45.522  26.902  1.00  0.00           C  
ATOM   2972  CG2 VAL A1892     113.269  43.535  28.439  1.00  0.00           C  
ATOM   2973  N   LYS A1893     116.957  46.236  26.742  1.00  0.00           N  
ATOM   2974  CA  LYS A1893     117.699  47.478  26.590  1.00  0.00           C  
ATOM   2975  C   LYS A1893     116.982  48.529  25.770  1.00  0.00           C  
ATOM   2976  O   LYS A1893     116.659  48.282  24.605  1.00  0.00           O  
ATOM   2977  CB  LYS A1893     119.065  47.212  25.944  1.00  0.00           C  
ATOM   2978  CG  LYS A1893     119.879  48.483  25.660  1.00  0.00           C  
ATOM   2979  CD  LYS A1893     121.087  48.224  24.746  1.00  0.00           C  
ATOM   2980  CE  LYS A1893     121.856  49.516  24.341  1.00  0.00           C  
ATOM   2981  NZ  LYS A1893     122.643  50.193  25.449  1.00  0.00           N  
ATOM   2982  N   ASN A1894     116.747  49.695  26.381  1.00  0.00           N  
ATOM   2983  CA  ASN A1894     116.126  50.840  25.717  1.00  0.00           C  
ATOM   2984  C   ASN A1894     117.207  51.295  24.762  1.00  0.00           C  
ATOM   2985  O   ASN A1894     118.265  51.716  25.203  1.00  0.00           O  
ATOM   2986  CB  ASN A1894     115.868  51.948  26.725  1.00  0.00           C  
ATOM   2987  CG  ASN A1894     115.411  53.231  26.080  1.00  0.00           C  
ATOM   2988  OD1 ASN A1894     116.016  53.732  25.138  1.00  0.00           O  
ATOM   2989  ND2 ASN A1894     114.339  53.785  26.601  1.00  0.00           N  
ATOM   2990  N   MET A1895     116.954  51.243  23.468  1.00  0.00           N  
ATOM   2991  CA  MET A1895     117.972  51.613  22.503  1.00  0.00           C  
ATOM   2992  C   MET A1895     118.387  53.068  22.444  1.00  0.00           C  
ATOM   2993  O   MET A1895     119.379  53.389  21.788  1.00  0.00           O  
ATOM   2994  CB  MET A1895     117.578  51.152  21.111  1.00  0.00           C  
ATOM   2995  CG  MET A1895     117.510  49.649  21.003  1.00  0.00           C  
ATOM   2996  SD  MET A1895     119.131  48.883  20.977  1.00  0.00           S  
ATOM   2997  CE  MET A1895     119.535  49.150  19.223  1.00  0.00           C  
ATOM   2998  N   THR A1896     117.637  53.965  23.071  1.00  0.00           N  
ATOM   2999  CA  THR A1896     118.032  55.359  23.016  1.00  0.00           C  
ATOM   3000  C   THR A1896     118.838  55.711  24.256  1.00  0.00           C  
ATOM   3001  O   THR A1896     119.976  56.178  24.152  1.00  0.00           O  
ATOM   3002  CB  THR A1896     116.828  56.264  22.873  1.00  0.00           C  
ATOM   3003  OG1 THR A1896     115.792  55.548  22.193  1.00  0.00           O  
ATOM   3004  CG2 THR A1896     117.190  57.465  22.032  1.00  0.00           C  
ATOM   3005  N   THR A1898     118.271  55.431  25.428  1.00  0.00           N  
ATOM   3006  CA  THR A1898     118.956  55.711  26.670  1.00  0.00           C  
ATOM   3007  C   THR A1898     120.066  54.681  26.863  1.00  0.00           C  
ATOM   3008  O   THR A1898     121.028  54.904  27.609  1.00  0.00           O  
ATOM   3009  CB  THR A1898     118.013  55.627  27.865  1.00  0.00           C  
ATOM   3010  OG1 THR A1898     117.645  54.265  28.073  1.00  0.00           O  
ATOM   3011  CG2 THR A1898     116.783  56.459  27.633  1.00  0.00           C  
ATOM   3012  N   GLY A1899     119.903  53.528  26.229  1.00  0.00           N  
ATOM   3013  CA  GLY A1899     120.896  52.484  26.358  1.00  0.00           C  
ATOM   3014  C   GLY A1899     120.791  51.844  27.724  1.00  0.00           C  
ATOM   3015  O   GLY A1899     121.672  51.075  28.124  1.00  0.00           O  
ATOM   3016  N   GLU A1900     119.692  52.128  28.415  1.00  0.00           N  
ATOM   3017  CA  GLU A1900     119.449  51.595  29.747  1.00  0.00           C  
ATOM   3018  C   GLU A1900     118.757  50.229  29.630  1.00  0.00           C  
ATOM   3019  O   GLU A1900     117.834  50.081  28.843  1.00  0.00           O  
ATOM   3020  CB  GLU A1900     118.576  52.596  30.528  1.00  0.00           C  
ATOM   3021  CG  GLU A1900     117.915  52.075  31.824  1.00  0.00           C  
ATOM   3022  CD  GLU A1900     116.378  52.316  31.895  1.00  0.00           C  
ATOM   3023  OE1 GLU A1900     115.776  52.014  32.954  1.00  0.00           O  
ATOM   3024  OE2 GLU A1900     115.768  52.785  30.899  1.00  0.00           O  
ATOM   3025  N   SER A1901     119.239  49.217  30.349  1.00  0.00           N  
ATOM   3026  CA  SER A1901     118.611  47.893  30.308  1.00  0.00           C  
ATOM   3027  C   SER A1901     117.644  47.739  31.467  1.00  0.00           C  
ATOM   3028  O   SER A1901     117.735  48.464  32.445  1.00  0.00           O  
ATOM   3029  CB  SER A1901     119.660  46.777  30.411  1.00  0.00           C  
ATOM   3030  OG  SER A1901     120.391  46.586  29.207  1.00  0.00           O  
ATOM   3031  N   GLU A1902     116.686  46.834  31.329  1.00  0.00           N  
ATOM   3032  CA  GLU A1902     115.742  46.528  32.395  1.00  0.00           C  
ATOM   3033  C   GLU A1902     115.620  45.039  32.371  1.00  0.00           C  
ATOM   3034  O   GLU A1902     115.405  44.474  31.320  1.00  0.00           O  
ATOM   3035  CB  GLU A1902     114.391  47.182  32.180  1.00  0.00           C  
ATOM   3036  CG  GLU A1902     114.443  48.612  32.602  1.00  0.00           C  
ATOM   3037  CD  GLU A1902     113.446  49.009  33.666  1.00  0.00           C  
ATOM   3038  OE1 GLU A1902     112.264  49.147  33.318  1.00  0.00           O  
ATOM   3039  OE2 GLU A1902     113.832  49.266  34.823  1.00  0.00           O  
ATOM   3040  N   THR A1903     115.847  44.394  33.509  1.00  0.00           N  
ATOM   3041  CA  THR A1903     115.780  42.938  33.600  1.00  0.00           C  
ATOM   3042  C   THR A1903     114.383  42.477  34.000  1.00  0.00           C  
ATOM   3043  O   THR A1903     113.857  42.915  35.029  1.00  0.00           O  
ATOM   3044  CB  THR A1903     116.752  42.429  34.648  1.00  0.00           C  
ATOM   3045  OG1 THR A1903     118.003  43.091  34.490  1.00  0.00           O  
ATOM   3046  CG2 THR A1903     116.970  40.951  34.475  1.00  0.00           C  
ATOM   3047  N   ILE A1904     113.772  41.613  33.189  1.00  0.00           N  
ATOM   3048  CA  ILE A1904     112.440  41.098  33.504  1.00  0.00           C  
ATOM   3049  C   ILE A1904     112.468  39.617  33.194  1.00  0.00           C  
ATOM   3050  O   ILE A1904     113.448  39.140  32.614  1.00  0.00           O  
ATOM   3051  CB  ILE A1904     111.331  41.764  32.657  1.00  0.00           C  
ATOM   3052  CG1 ILE A1904     111.516  41.432  31.180  1.00  0.00           C  
ATOM   3053  CG2 ILE A1904     111.314  43.265  32.883  1.00  0.00           C  
ATOM   3054  CD1 ILE A1904     110.315  41.784  30.354  1.00  0.00           C  
ATOM   3055  N   GLU A1905     111.449  38.874  33.632  1.00  0.00           N  
ATOM   3056  CA  GLU A1905     111.389  37.442  33.322  1.00  0.00           C  
ATOM   3057  C   GLU A1905     110.921  37.283  31.844  1.00  0.00           C  
ATOM   3058  O   GLU A1905     110.149  38.115  31.343  1.00  0.00           O  
ATOM   3059  CB  GLU A1905     110.465  36.696  34.296  1.00  0.00           C  
ATOM   3060  CG  GLU A1905     108.994  36.976  34.118  1.00  0.00           C  
ATOM   3061  CD  GLU A1905     108.102  36.175  35.078  1.00  0.00           C  
ATOM   3062  OE1 GLU A1905     107.950  34.943  34.864  1.00  0.00           O  
ATOM   3063  OE2 GLU A1905     107.538  36.796  36.030  1.00  0.00           O  
ATOM   3064  N   LEU A1906     111.360  36.221  31.179  1.00  0.00           N  
ATOM   3065  CA  LEU A1906     111.000  36.020  29.781  1.00  0.00           C  
ATOM   3066  C   LEU A1906     109.506  36.005  29.583  1.00  0.00           C  
ATOM   3067  O   LEU A1906     109.029  36.619  28.626  1.00  0.00           O  
ATOM   3068  CB  LEU A1906     111.695  34.805  29.188  1.00  0.00           C  
ATOM   3069  CG  LEU A1906     112.780  35.157  28.181  1.00  0.00           C  
ATOM   3070  CD1 LEU A1906     113.790  34.079  28.150  1.00  0.00           C  
ATOM   3071  CD2 LEU A1906     112.194  35.316  26.828  1.00  0.00           C  
ATOM   3072  N   ASP A1907     108.763  35.376  30.483  1.00  0.00           N  
ATOM   3073  CA  ASP A1907     107.308  35.376  30.366  1.00  0.00           C  
ATOM   3074  C   ASP A1907     106.717  36.773  30.264  1.00  0.00           C  
ATOM   3075  O   ASP A1907     105.798  37.024  29.451  1.00  0.00           O  
ATOM   3076  CB  ASP A1907     106.654  34.711  31.575  1.00  0.00           C  
ATOM   3077  CG  ASP A1907     106.738  33.202  31.511  1.00  0.00           C  
ATOM   3078  OD1 ASP A1907     107.593  32.609  32.175  1.00  0.00           O  
ATOM   3079  OD2 ASP A1907     105.954  32.597  30.785  1.00  0.00           O  
ATOM   3080  N   ALA A1909     107.197  37.678  31.102  1.00  0.00           N  
ATOM   3081  CA  ALA A1909     106.655  39.015  31.073  1.00  0.00           C  
ATOM   3082  C   ALA A1909     106.742  39.643  29.695  1.00  0.00           C  
ATOM   3083  O   ALA A1909     105.825  40.352  29.329  1.00  0.00           O  
ATOM   3084  CB  ALA A1909     107.306  39.892  32.092  1.00  0.00           C  
ATOM   3085  N   LEU A1910     107.719  39.316  28.867  1.00  0.00           N  
ATOM   3086  CA  LEU A1910     107.855  40.002  27.590  1.00  0.00           C  
ATOM   3087  C   LEU A1910     106.583  40.507  26.874  1.00  0.00           C  
ATOM   3088  O   LEU A1910     106.521  41.681  26.562  1.00  0.00           O  
ATOM   3089  CB  LEU A1910     108.695  39.221  26.624  1.00  0.00           C  
ATOM   3090  CG  LEU A1910     109.864  39.987  26.012  1.00  0.00           C  
ATOM   3091  CD1 LEU A1910     109.484  41.401  25.751  1.00  0.00           C  
ATOM   3092  CD2 LEU A1910     110.997  39.985  26.957  1.00  0.00           C  
ATOM   3093  N   VAL A1913     105.598  39.677  26.640  1.00  0.00           N  
ATOM   3094  CA  VAL A1913     104.412  40.183  25.952  1.00  0.00           C  
ATOM   3095  C   VAL A1913     103.681  41.187  26.833  1.00  0.00           C  
ATOM   3096  O   VAL A1913     103.357  42.279  26.410  1.00  0.00           O  
ATOM   3097  CB  VAL A1913     103.389  39.096  25.437  1.00  0.00           C  
ATOM   3098  CG1 VAL A1913     103.319  39.154  23.962  1.00  0.00           C  
ATOM   3099  CG2 VAL A1913     103.787  37.646  25.805  1.00  0.00           C  
ATOM   3100  N   GLU A1914     103.476  40.787  28.085  1.00  0.00           N  
ATOM   3101  CA  GLU A1914     102.805  41.577  29.124  1.00  0.00           C  
ATOM   3102  C   GLU A1914     103.413  42.946  29.299  1.00  0.00           C  
ATOM   3103  O   GLU A1914     102.717  43.942  29.527  1.00  0.00           O  
ATOM   3104  CB  GLU A1914     103.041  40.901  30.481  1.00  0.00           C  
ATOM   3105  CG  GLU A1914     101.973  39.993  30.983  1.00  0.00           C  
ATOM   3106  CD  GLU A1914     100.593  40.661  31.096  1.00  0.00           C  
ATOM   3107  OE1 GLU A1914      99.983  40.477  32.190  1.00  0.00           O  
ATOM   3108  OE2 GLU A1914     100.093  41.284  30.092  1.00  0.00           O  
ATOM   3109  N   TYR A1915     104.729  42.939  29.406  1.00  0.00           N  
ATOM   3110  CA  TYR A1915     105.548  44.107  29.647  1.00  0.00           C  
ATOM   3111  C   TYR A1915     105.560  45.076  28.502  1.00  0.00           C  
ATOM   3112  O   TYR A1915     105.826  46.258  28.707  1.00  0.00           O  
ATOM   3113  CB  TYR A1915     106.951  43.621  29.946  1.00  0.00           C  
ATOM   3114  CG  TYR A1915     107.983  44.684  30.257  1.00  0.00           C  
ATOM   3115  CD1 TYR A1915     109.000  44.941  29.360  1.00  0.00           C  
ATOM   3116  CD2 TYR A1915     107.954  45.372  31.473  1.00  0.00           C  
ATOM   3117  CE1 TYR A1915     109.988  45.880  29.644  1.00  0.00           C  
ATOM   3118  CE2 TYR A1915     108.939  46.327  31.803  1.00  0.00           C  
ATOM   3119  CZ  TYR A1915     109.961  46.574  30.875  1.00  0.00           C  
ATOM   3120  OH  TYR A1915     110.952  47.511  31.106  1.00  0.00           O  
ATOM   3121  N   PHE A1916     105.487  44.555  27.285  1.00  0.00           N  
ATOM   3122  CA  PHE A1916     105.471  45.411  26.135  1.00  0.00           C  
ATOM   3123  C   PHE A1916     104.061  45.838  25.867  1.00  0.00           C  
ATOM   3124  O   PHE A1916     103.831  46.972  25.517  1.00  0.00           O  
ATOM   3125  CB  PHE A1916     106.154  44.783  24.934  1.00  0.00           C  
ATOM   3126  CG  PHE A1916     107.621  45.101  24.852  1.00  0.00           C  
ATOM   3127  CD1 PHE A1916     108.073  46.158  24.072  1.00  0.00           C  
ATOM   3128  CD2 PHE A1916     108.551  44.373  25.583  1.00  0.00           C  
ATOM   3129  CE1 PHE A1916     109.427  46.480  24.020  1.00  0.00           C  
ATOM   3130  CE2 PHE A1916     109.922  44.704  25.527  1.00  0.00           C  
ATOM   3131  CZ  PHE A1916     110.347  45.752  24.751  1.00  0.00           C  
ATOM   3132  N   LYS A1917     103.121  44.949  26.146  1.00  0.00           N  
ATOM   3133  CA  LYS A1917     101.724  45.273  25.937  1.00  0.00           C  
ATOM   3134  C   LYS A1917     101.497  46.527  26.758  1.00  0.00           C  
ATOM   3135  O   LYS A1917     101.315  47.598  26.198  1.00  0.00           O  
ATOM   3136  CB  LYS A1917     100.868  44.154  26.448  1.00  0.00           C  
ATOM   3137  CG  LYS A1917      99.509  44.114  25.827  1.00  0.00           C  
ATOM   3138  CD  LYS A1917      98.842  42.835  26.227  1.00  0.00           C  
ATOM   3139  CE  LYS A1917      97.392  42.776  25.803  1.00  0.00           C  
ATOM   3140  NZ  LYS A1917      96.651  41.943  26.827  1.00  0.00           N  
ATOM   3141  N   LYS A1918     101.602  46.410  28.074  1.00  0.00           N  
ATOM   3142  CA  LYS A1918     101.435  47.547  28.988  1.00  0.00           C  
ATOM   3143  C   LYS A1918     102.604  48.547  28.827  1.00  0.00           C  
ATOM   3144  O   LYS A1918     102.364  49.770  28.620  1.00  0.00           O  
ATOM   3145  CB  LYS A1918     101.396  47.039  30.451  1.00  0.00           C  
ATOM   3146  CG  LYS A1918     100.185  46.182  30.771  1.00  0.00           C  
ATOM   3147  CD  LYS A1918      99.219  46.855  31.737  1.00  0.00           C  
ATOM   3148  CE  LYS A1918      99.364  48.370  31.816  1.00  0.00           C  
ATOM   3149  NZ  LYS A1918      98.961  49.073  30.555  1.00  0.00           N  
ATOM   3150  OXT LYS A1918     103.775  48.114  28.935  1.00  0.00           O  
TER
END
