# Supplementary material for: Backbone Brackets and Arginine Tweezers delineate Class I and Class II aminoacyl tRNA synthetases
Source: PLoS Comput Biol. 2018 Apr 16;14(4):e1006101. doi: 10.1371/journal.pcbi.1006101 (PMC5919687; doi:10.1371/journal.pcbi.1006101)
Supplement: S12 File — All structures of Class II aaRS with residues renumbered according to the MSA. (GZ) [file pcbi.1006101.s024.tar.gz › 1qe0_B_renum.pdb]

ATOM      1  N   MET B 311      71.498  57.617 -20.534  1.00  0.00           N  
ATOM      2  CA  MET B 311      72.526  57.804 -19.479  1.00  0.00           C  
ATOM      3  C   MET B 311      73.758  57.039 -19.906  1.00  0.00           C  
ATOM      4  O   MET B 311      73.709  56.207 -20.798  1.00  0.00           O  
ATOM      5  CB  MET B 311      72.042  57.273 -18.125  1.00  0.00           C  
ATOM      6  CG  MET B 311      72.111  55.768 -18.003  1.00  0.00           C  
ATOM      7  SD  MET B 311      71.925  55.236 -16.305  1.00  0.00           S  
ATOM      8  CE  MET B 311      70.659  54.026 -16.446  1.00  0.00           C  
ATOM      9  N   ILE B 312      74.872  57.381 -19.296  1.00  0.00           N  
ATOM     10  CA  ILE B 312      76.138  56.734 -19.567  1.00  0.00           C  
ATOM     11  C   ILE B 312      76.221  55.658 -18.487  1.00  0.00           C  
ATOM     12  O   ILE B 312      75.853  55.908 -17.330  1.00  0.00           O  
ATOM     13  CB  ILE B 312      77.280  57.757 -19.391  1.00  0.00           C  
ATOM     14  CG1 ILE B 312      76.971  59.018 -20.208  1.00  0.00           C  
ATOM     15  CG2 ILE B 312      78.609  57.130 -19.767  1.00  0.00           C  
ATOM     16  CD1 ILE B 312      78.071  60.031 -20.210  1.00  0.00           C  
ATOM     17  N   LYS B 313      76.664  54.465 -18.846  1.00  0.00           N  
ATOM     18  CA  LYS B 313      76.759  53.395 -17.867  1.00  0.00           C  
ATOM     19  C   LYS B 313      78.183  52.965 -17.547  1.00  0.00           C  
ATOM     20  O   LYS B 313      79.105  53.134 -18.348  1.00  0.00           O  
ATOM     21  CB  LYS B 313      75.904  52.198 -18.294  1.00  0.00           C  
ATOM     22  CG  LYS B 313      74.734  51.913 -17.329  1.00  0.00           C  
ATOM     23  CD  LYS B 313      73.454  51.467 -18.029  1.00  0.00           C  
ATOM     24  CE  LYS B 313      72.804  52.639 -18.740  1.00  0.00           C  
ATOM     25  NZ  LYS B 313      71.879  52.257 -19.812  1.00  0.00           N  
ATOM     26  N   ILE B 314      78.347  52.476 -16.330  1.00  0.00           N  
ATOM     27  CA  ILE B 314      79.608  51.982 -15.792  1.00  0.00           C  
ATOM     28  C   ILE B 314      80.173  50.959 -16.769  1.00  0.00           C  
ATOM     29  O   ILE B 314      79.426  50.210 -17.393  1.00  0.00           O  
ATOM     30  CB  ILE B 314      79.306  51.286 -14.448  1.00  0.00           C  
ATOM     31  CG1 ILE B 314      79.852  52.031 -13.250  1.00  0.00           C  
ATOM     32  CG2 ILE B 314      79.977  50.042 -14.352  1.00  0.00           C  
ATOM     33  CD1 ILE B 314      79.720  51.228 -11.968  1.00  0.00           C  
ATOM     34  N   PRO B 315      81.510  50.855 -16.895  1.00  0.00           N  
ATOM     35  CA  PRO B 315      82.038  49.863 -17.846  1.00  0.00           C  
ATOM     36  C   PRO B 315      81.636  48.449 -17.423  1.00  0.00           C  
ATOM     37  O   PRO B 315      81.506  48.186 -16.237  1.00  0.00           O  
ATOM     38  CB  PRO B 315      83.541  50.061 -17.726  1.00  0.00           C  
ATOM     39  CG  PRO B 315      83.648  51.504 -17.400  1.00  0.00           C  
ATOM     40  CD  PRO B 315      82.594  51.655 -16.329  1.00  0.00           C  
ATOM     41  N   ARG B 316      81.455  47.534 -18.372  1.00  0.00           N  
ATOM     42  CA  ARG B 316      81.026  46.175 -18.019  1.00  0.00           C  
ATOM     43  C   ARG B 316      81.963  45.458 -17.082  1.00  0.00           C  
ATOM     44  O   ARG B 316      83.165  45.580 -17.185  1.00  0.00           O  
ATOM     45  CB  ARG B 316      80.752  45.302 -19.247  1.00  0.00           C  
ATOM     46  CG  ARG B 316      80.095  43.982 -18.862  1.00  0.00           C  
ATOM     47  CD  ARG B 316      79.277  43.333 -19.984  1.00  0.00           C  
ATOM     48  NE  ARG B 316      80.118  42.723 -21.010  1.00  0.00           N  
ATOM     49  CZ  ARG B 316      79.823  42.694 -22.308  1.00  0.00           C  
ATOM     50  NH1 ARG B 316      80.659  42.114 -23.161  1.00  0.00           N  
ATOM     51  NH2 ARG B 316      78.698  43.246 -22.760  1.00  0.00           N  
ATOM     52  N   GLY B 317      81.397  44.716 -16.147  1.00  0.00           N  
ATOM     53  CA  GLY B 317      82.214  44.005 -15.193  1.00  0.00           C  
ATOM     54  C   GLY B 317      82.943  44.926 -14.242  1.00  0.00           C  
ATOM     55  O   GLY B 317      83.948  44.529 -13.661  1.00  0.00           O  
ATOM     56  N   THR B 318      82.402  46.121 -14.030  1.00  0.00           N  
ATOM     57  CA  THR B 318      83.007  47.107 -13.155  1.00  0.00           C  
ATOM     58  C   THR B 318      81.925  47.560 -12.171  1.00  0.00           C  
ATOM     59  O   THR B 318      80.748  47.578 -12.534  1.00  0.00           O  
ATOM     60  CB  THR B 318      83.527  48.253 -14.034  1.00  0.00           C  
ATOM     61  OG1 THR B 318      84.955  48.284 -14.016  1.00  0.00           O  
ATOM     62  CG2 THR B 318      82.988  49.545 -13.615  1.00  0.00           C  
ATOM     63  N   GLN B 319      82.303  47.859 -10.922  1.00  0.00           N  
ATOM     64  CA  GLN B 319      81.334  48.317  -9.893  1.00  0.00           C  
ATOM     65  C   GLN B 319      81.878  49.488  -9.049  1.00  0.00           C  
ATOM     66  O   GLN B 319      83.087  49.623  -8.886  1.00  0.00           O  
ATOM     67  CB  GLN B 319      80.956  47.167  -8.942  1.00  0.00           C  
ATOM     68  CG  GLN B 319      82.174  46.574  -8.209  1.00  0.00           C  
ATOM     69  CD  GLN B 319      81.870  45.932  -6.848  1.00  0.00           C  
ATOM     70  OE1 GLN B 319      82.791  45.633  -6.076  1.00  0.00           O  
ATOM     71  NE2 GLN B 319      80.598  45.674  -6.573  1.00  0.00           N  
ATOM     72  N   ASP B 320      80.984  50.333  -8.541  1.00  0.00           N  
ATOM     73  CA  ASP B 320      81.377  51.469  -7.712  1.00  0.00           C  
ATOM     74  C   ASP B 320      81.273  50.986  -6.298  1.00  0.00           C  
ATOM     75  O   ASP B 320      80.389  50.181  -5.990  1.00  0.00           O  
ATOM     76  CB  ASP B 320      80.366  52.616  -7.785  1.00  0.00           C  
ATOM     77  CG  ASP B 320      80.190  53.172  -9.152  1.00  0.00           C  
ATOM     78  OD1 ASP B 320      81.036  52.973 -10.037  1.00  0.00           O  
ATOM     79  OD2 ASP B 320      79.181  53.861  -9.335  1.00  0.00           O  
ATOM     80  N   ILE B 321      82.104  51.530  -5.421  1.00  0.00           N  
ATOM     81  CA  ILE B 321      82.044  51.182  -4.013  1.00  0.00           C  
ATOM     82  C   ILE B 321      81.398  52.414  -3.374  1.00  0.00           C  
ATOM     83  O   ILE B 321      82.051  53.424  -3.173  1.00  0.00           O  
ATOM     84  CB  ILE B 321      83.441  50.850  -3.485  1.00  0.00           C  
ATOM     85  CG1 ILE B 321      83.882  49.491  -4.070  1.00  0.00           C  
ATOM     86  CG2 ILE B 321      83.436  50.839  -1.989  1.00  0.00           C  
ATOM     87  CD1 ILE B 321      85.384  49.171  -3.972  1.00  0.00           C  
ATOM     88  N   LEU B 322      80.073  52.346  -3.212  1.00  0.00           N  
ATOM     89  CA  LEU B 322      79.256  53.442  -2.675  1.00  0.00           C  
ATOM     90  C   LEU B 322      79.383  53.648  -1.178  1.00  0.00           C  
ATOM     91  O   LEU B 322      79.865  52.762  -0.461  1.00  0.00           O  
ATOM     92  CB  LEU B 322      77.790  53.284  -3.095  1.00  0.00           C  
ATOM     93  CG  LEU B 322      77.592  53.191  -4.616  1.00  0.00           C  
ATOM     94  CD1 LEU B 322      76.141  53.014  -4.928  1.00  0.00           C  
ATOM     95  CD2 LEU B 322      78.160  54.412  -5.348  1.00  0.00           C  
ATOM     96  N   PRO B 323      78.946  54.819  -0.683  1.00  0.00           N  
ATOM     97  CA  PRO B 323      79.025  55.150   0.742  1.00  0.00           C  
ATOM     98  C   PRO B 323      78.726  54.104   1.810  1.00  0.00           C  
ATOM     99  O   PRO B 323      79.244  54.235   2.927  1.00  0.00           O  
ATOM    100  CB  PRO B 323      78.126  56.368   0.845  1.00  0.00           C  
ATOM    101  CG  PRO B 323      78.464  57.075  -0.422  1.00  0.00           C  
ATOM    102  CD  PRO B 323      78.414  55.974  -1.444  1.00  0.00           C  
ATOM    103  N   GLU B 324      77.927  53.076   1.496  1.00  0.00           N  
ATOM    104  CA  GLU B 324      77.586  52.027   2.485  1.00  0.00           C  
ATOM    105  C   GLU B 324      78.649  50.955   2.642  1.00  0.00           C  
ATOM    106  O   GLU B 324      78.716  50.263   3.655  1.00  0.00           O  
ATOM    107  CB  GLU B 324      76.262  51.333   2.161  1.00  0.00           C  
ATOM    108  CG  GLU B 324      75.868  50.286   3.230  1.00  0.00           C  
ATOM    109  CD  GLU B 324      74.909  49.219   2.718  1.00  0.00           C  
ATOM    110  OE1 GLU B 324      73.755  49.562   2.388  1.00  0.00           O  
ATOM    111  OE2 GLU B 324      75.303  48.035   2.650  1.00  0.00           O  
ATOM    112  N   ASP B 325      79.478  50.819   1.620  1.00  0.00           N  
ATOM    113  CA  ASP B 325      80.527  49.830   1.628  1.00  0.00           C  
ATOM    114  C   ASP B 325      81.886  50.446   1.806  1.00  0.00           C  
ATOM    115  O   ASP B 325      82.765  49.820   2.400  1.00  0.00           O  
ATOM    116  CB  ASP B 325      80.507  49.073   0.313  1.00  0.00           C  
ATOM    117  CG  ASP B 325      79.155  48.525   0.001  1.00  0.00           C  
ATOM    118  OD1 ASP B 325      78.563  47.907   0.925  1.00  0.00           O  
ATOM    119  OD2 ASP B 325      78.687  48.746  -1.147  1.00  0.00           O  
ATOM    120  N   SER B 332      82.080  51.657   1.283  1.00  0.00           N  
ATOM    121  CA  SER B 332      83.392  52.300   1.388  1.00  0.00           C  
ATOM    122  C   SER B 332      83.901  52.240   2.807  1.00  0.00           C  
ATOM    123  O   SER B 332      85.056  51.935   3.017  1.00  0.00           O  
ATOM    124  CB  SER B 332      83.397  53.731   0.838  1.00  0.00           C  
ATOM    125  OG  SER B 332      82.475  54.570   1.496  1.00  0.00           O  
ATOM    126  N   LYS B 333      82.999  52.372   3.773  1.00  0.00           N  
ATOM    127  CA  LYS B 333      83.361  52.296   5.186  1.00  0.00           C  
ATOM    128  C   LYS B 333      83.896  50.887   5.586  1.00  0.00           C  
ATOM    129  O   LYS B 333      84.807  50.764   6.424  1.00  0.00           O  
ATOM    130  CB  LYS B 333      82.148  52.684   6.052  1.00  0.00           C  
ATOM    131  CG  LYS B 333      80.931  51.802   5.839  1.00  0.00           C  
ATOM    132  CD  LYS B 333      79.682  52.406   6.424  1.00  0.00           C  
ATOM    133  CE  LYS B 333      78.546  51.402   6.457  1.00  0.00           C  
ATOM    134  NZ  LYS B 333      77.224  52.084   6.667  1.00  0.00           N  
ATOM    135  N   LYS B 334      83.317  49.839   5.002  1.00  0.00           N  
ATOM    136  CA  LYS B 334      83.731  48.470   5.282  1.00  0.00           C  
ATOM    137  C   LYS B 334      85.117  48.278   4.679  1.00  0.00           C  
ATOM    138  O   LYS B 334      85.978  47.602   5.271  1.00  0.00           O  
ATOM    139  CB  LYS B 334      82.781  47.466   4.638  1.00  0.00           C  
ATOM    140  CG  LYS B 334      81.329  47.468   5.135  1.00  0.00           C  
ATOM    141  CD  LYS B 334      80.469  46.583   4.198  1.00  0.00           C  
ATOM    142  CE  LYS B 334      79.006  46.474   4.612  1.00  0.00           C  
ATOM    143  NZ  LYS B 334      78.236  47.751   4.490  1.00  0.00           N  
ATOM    144  N   TRP B 335      85.322  48.837   3.483  1.00  0.00           N  
ATOM    145  CA  TRP B 335      86.620  48.749   2.831  1.00  0.00           C  
ATOM    146  C   TRP B 335      87.644  49.469   3.682  1.00  0.00           C  
ATOM    147  O   TRP B 335      88.702  48.938   3.934  1.00  0.00           O  
ATOM    148  CB  TRP B 335      86.612  49.391   1.445  1.00  0.00           C  
ATOM    149  CG  TRP B 335      86.044  48.551   0.401  1.00  0.00           C  
ATOM    150  CD1 TRP B 335      84.737  48.243   0.219  1.00  0.00           C  
ATOM    151  CD2 TRP B 335      86.778  47.834  -0.586  1.00  0.00           C  
ATOM    152  NE1 TRP B 335      84.603  47.360  -0.826  1.00  0.00           N  
ATOM    153  CE2 TRP B 335      85.830  47.102  -1.342  1.00  0.00           C  
ATOM    154  CE3 TRP B 335      88.123  47.748  -0.918  1.00  0.00           C  
ATOM    155  CZ2 TRP B 335      86.217  46.277  -2.392  1.00  0.00           C  
ATOM    156  CZ3 TRP B 335      88.499  46.932  -1.957  1.00  0.00           C  
ATOM    157  CH2 TRP B 335      87.547  46.212  -2.694  1.00  0.00           C  
ATOM    158  N   ARG B 336      87.336  50.670   4.144  1.00  0.00           N  
ATOM    159  CA  ARG B 336      88.300  51.400   4.928  1.00  0.00           C  
ATOM    160  C   ARG B 336      88.626  50.721   6.238  1.00  0.00           C  
ATOM    161  O   ARG B 336      89.745  50.814   6.727  1.00  0.00           O  
ATOM    162  CB  ARG B 336      87.846  52.814   5.171  1.00  0.00           C  
ATOM    163  CG  ARG B 336      87.901  53.657   3.934  1.00  0.00           C  
ATOM    164  CD  ARG B 336      87.724  55.106   4.289  1.00  0.00           C  
ATOM    165  NE  ARG B 336      86.550  55.289   5.136  1.00  0.00           N  
ATOM    166  CZ  ARG B 336      85.333  55.556   4.678  1.00  0.00           C  
ATOM    167  NH1 ARG B 336      84.328  55.703   5.529  1.00  0.00           N  
ATOM    168  NH2 ARG B 336      85.121  55.681   3.371  1.00  0.00           N  
ATOM    169  N   TYR B 337      87.662  50.030   6.816  1.00  0.00           N  
ATOM    170  CA  TYR B 337      87.905  49.324   8.073  1.00  0.00           C  
ATOM    171  C   TYR B 337      88.946  48.205   7.858  1.00  0.00           C  
ATOM    172  O   TYR B 337      89.925  48.079   8.600  1.00  0.00           O  
ATOM    173  CB  TYR B 337      86.590  48.746   8.565  1.00  0.00           C  
ATOM    174  CG  TYR B 337      86.691  47.970   9.846  1.00  0.00           C  
ATOM    175  CD1 TYR B 337      86.874  46.593   9.829  1.00  0.00           C  
ATOM    176  CD2 TYR B 337      86.608  48.608  11.074  1.00  0.00           C  
ATOM    177  CE1 TYR B 337      86.983  45.866  11.001  1.00  0.00           C  
ATOM    178  CE2 TYR B 337      86.700  47.893  12.260  1.00  0.00           C  
ATOM    179  CZ  TYR B 337      86.894  46.514  12.213  1.00  0.00           C  
ATOM    180  OH  TYR B 337      86.997  45.785  13.378  1.00  0.00           O  
ATOM    181  N   ILE B 338      88.704  47.400   6.834  1.00  0.00           N  
ATOM    182  CA  ILE B 338      89.575  46.300   6.442  1.00  0.00           C  
ATOM    183  C   ILE B 338      90.971  46.861   6.045  1.00  0.00           C  
ATOM    184  O   ILE B 338      91.991  46.539   6.661  1.00  0.00           O  
ATOM    185  CB  ILE B 338      88.897  45.491   5.278  1.00  0.00           C  
ATOM    186  CG1 ILE B 338      87.817  44.577   5.856  1.00  0.00           C  
ATOM    187  CG2 ILE B 338      89.917  44.705   4.487  1.00  0.00           C  
ATOM    188  CD1 ILE B 338      86.776  44.128   4.875  1.00  0.00           C  
ATOM    189  N   GLU B 339      91.009  47.706   5.031  1.00  0.00           N  
ATOM    190  CA  GLU B 339      92.234  48.317   4.616  1.00  0.00           C  
ATOM    191  C   GLU B 339      93.035  48.835   5.792  1.00  0.00           C  
ATOM    192  O   GLU B 339      94.210  48.557   5.869  1.00  0.00           O  
ATOM    193  CB  GLU B 339      91.918  49.465   3.689  1.00  0.00           C  
ATOM    194  CG  GLU B 339      91.498  48.994   2.340  1.00  0.00           C  
ATOM    195  CD  GLU B 339      90.843  50.064   1.538  1.00  0.00           C  
ATOM    196  OE1 GLU B 339      90.701  51.212   2.034  1.00  0.00           O  
ATOM    197  OE2 GLU B 339      90.446  49.741   0.406  1.00  0.00           O  
ATOM    198  N   ASN B 340      92.398  49.546   6.721  1.00  0.00           N  
ATOM    199  CA  ASN B 340      93.103  50.086   7.887  1.00  0.00           C  
ATOM    200  C   ASN B 340      93.602  49.042   8.840  1.00  0.00           C  
ATOM    201  O   ASN B 340      94.650  49.219   9.441  1.00  0.00           O  
ATOM    202  CB  ASN B 340      92.282  51.098   8.675  1.00  0.00           C  
ATOM    203  CG  ASN B 340      93.030  51.601   9.925  1.00  0.00           C  
ATOM    204  OD1 ASN B 340      92.822  51.104  11.037  1.00  0.00           O  
ATOM    205  ND2 ASN B 340      93.911  52.580   9.740  1.00  0.00           N  
ATOM    206  N   GLN B 341      92.824  47.984   9.019  1.00  0.00           N  
ATOM    207  CA  GLN B 341      93.215  46.875   9.886  1.00  0.00           C  
ATOM    208  C   GLN B 341      94.443  46.158   9.316  1.00  0.00           C  
ATOM    209  O   GLN B 341      95.286  45.673  10.067  1.00  0.00           O  
ATOM    210  CB  GLN B 341      92.060  45.878  10.028  1.00  0.00           C  
ATOM    211  CG  GLN B 341      92.442  44.650  10.816  1.00  0.00           C  
ATOM    212  CD  GLN B 341      91.363  44.174  11.769  1.00  0.00           C  
ATOM    213  OE1 GLN B 341      90.646  44.974  12.382  1.00  0.00           O  
ATOM    214  NE2 GLN B 341      91.250  42.859  11.910  1.00  0.00           N  
ATOM    215  N   LEU B 342      94.518  46.061   7.990  1.00  0.00           N  
ATOM    216  CA  LEU B 342      95.646  45.419   7.322  1.00  0.00           C  
ATOM    217  C   LEU B 342      96.955  46.214   7.438  1.00  0.00           C  
ATOM    218  O   LEU B 342      98.019  45.628   7.559  1.00  0.00           O  
ATOM    219  CB  LEU B 342      95.314  45.159   5.867  1.00  0.00           C  
ATOM    220  CG  LEU B 342      94.320  44.023   5.631  1.00  0.00           C  
ATOM    221  CD1 LEU B 342      93.882  43.969   4.148  1.00  0.00           C  
ATOM    222  CD2 LEU B 342      94.957  42.721   6.046  1.00  0.00           C  
ATOM    223  N   ASP B 343      96.888  47.536   7.377  1.00  0.00           N  
ATOM    224  CA  ASP B 343      98.069  48.366   7.515  1.00  0.00           C  
ATOM    225  C   ASP B 343      98.598  48.254   8.934  1.00  0.00           C  
ATOM    226  O   ASP B 343      99.792  48.374   9.180  1.00  0.00           O  
ATOM    227  CB  ASP B 343      97.736  49.822   7.251  1.00  0.00           C  
ATOM    228  CG  ASP B 343      97.151  50.046   5.882  1.00  0.00           C  
ATOM    229  OD1 ASP B 343      97.472  49.245   4.958  1.00  0.00           O  
ATOM    230  OD2 ASP B 343      96.368  51.025   5.747  1.00  0.00           O  
ATOM    231  N   GLU B 344      97.707  48.091   9.891  1.00  0.00           N  
ATOM    232  CA  GLU B 344      98.147  47.950  11.254  1.00  0.00           C  
ATOM    233  C   GLU B 344      98.802  46.614  11.423  1.00  0.00           C  
ATOM    234  O   GLU B 344      99.856  46.523  12.013  1.00  0.00           O  
ATOM    235  CB  GLU B 344      96.987  48.016  12.202  1.00  0.00           C  
ATOM    236  CG  GLU B 344      96.303  49.339  12.222  1.00  0.00           C  
ATOM    237  CD  GLU B 344      95.185  49.344  13.224  1.00  0.00           C  
ATOM    238  OE1 GLU B 344      95.218  48.460  14.126  1.00  0.00           O  
ATOM    239  OE2 GLU B 344      94.289  50.223  13.111  1.00  0.00           O  
ATOM    240  N   LEU B 345      98.151  45.561  10.955  1.00  0.00           N  
ATOM    241  CA  LEU B 345      98.711  44.229  11.070  1.00  0.00           C  
ATOM    242  C   LEU B 345     100.108  44.236  10.471  1.00  0.00           C  
ATOM    243  O   LEU B 345     101.042  43.721  11.074  1.00  0.00           O  
ATOM    244  CB  LEU B 345      97.801  43.211  10.359  1.00  0.00           C  
ATOM    245  CG  LEU B 345      96.923  42.196  11.123  1.00  0.00           C  
ATOM    246  CD1 LEU B 345      96.756  42.507  12.572  1.00  0.00           C  
ATOM    247  CD2 LEU B 345      95.591  42.094  10.436  1.00  0.00           C  
ATOM    248  N   MET B 347     100.267  44.912   9.337  1.00  0.00           N  
ATOM    249  CA  MET B 347     101.545  44.965   8.630  1.00  0.00           C  
ATOM    250  C   MET B 347     102.583  45.646   9.472  1.00  0.00           C  
ATOM    251  O   MET B 347     103.783  45.389   9.367  1.00  0.00           O  
ATOM    252  CB  MET B 347     101.383  45.652   7.285  1.00  0.00           C  
ATOM    253  CG  MET B 347     100.512  44.859   6.302  1.00  0.00           C  
ATOM    254  SD  MET B 347     100.996  43.123   5.976  1.00  0.00           S  
ATOM    255  CE  MET B 347     100.028  42.283   7.133  1.00  0.00           C  
ATOM    256  N   THR B 348     102.094  46.477  10.361  1.00  0.00           N  
ATOM    257  CA  THR B 348     102.926  47.207  11.287  1.00  0.00           C  
ATOM    258  C   THR B 348     103.642  46.273  12.265  1.00  0.00           C  
ATOM    259  O   THR B 348     104.856  46.363  12.455  1.00  0.00           O  
ATOM    260  CB  THR B 348     102.051  48.270  11.970  1.00  0.00           C  
ATOM    261  OG1 THR B 348     102.385  49.543  11.432  1.00  0.00           O  
ATOM    262  CG2 THR B 348     102.210  48.307  13.415  1.00  0.00           C  
ATOM    263  N   PHE B 349     102.888  45.318  12.796  1.00  0.00           N  
ATOM    264  CA  PHE B 349     103.385  44.341  13.745  1.00  0.00           C  
ATOM    265  C   PHE B 349     104.396  43.432  13.085  1.00  0.00           C  
ATOM    266  O   PHE B 349     105.361  43.054  13.706  1.00  0.00           O  
ATOM    267  CB  PHE B 349     102.218  43.510  14.249  1.00  0.00           C  
ATOM    268  CG  PHE B 349     101.051  44.328  14.743  1.00  0.00           C  
ATOM    269  CD1 PHE B 349      99.797  43.767  14.861  1.00  0.00           C  
ATOM    270  CD2 PHE B 349     101.201  45.674  15.065  1.00  0.00           C  
ATOM    271  CE1 PHE B 349      98.725  44.524  15.280  1.00  0.00           C  
ATOM    272  CE2 PHE B 349     100.118  46.433  15.485  1.00  0.00           C  
ATOM    273  CZ  PHE B 349      98.893  45.855  15.587  1.00  0.00           C  
ATOM    274  N   TYR B 352     104.167  43.114  11.811  1.00  0.00           N  
ATOM    275  CA  TYR B 352     105.030  42.226  11.051  1.00  0.00           C  
ATOM    276  C   TYR B 352     106.174  42.940  10.398  1.00  0.00           C  
ATOM    277  O   TYR B 352     107.096  42.329   9.873  1.00  0.00           O  
ATOM    278  CB  TYR B 352     104.226  41.490   9.988  1.00  0.00           C  
ATOM    279  CG  TYR B 352     103.300  40.457  10.577  1.00  0.00           C  
ATOM    280  CD1 TYR B 352     103.700  39.152  10.714  1.00  0.00           C  
ATOM    281  CD2 TYR B 352     102.082  40.822  11.131  1.00  0.00           C  
ATOM    282  CE1 TYR B 352     102.941  38.246  11.403  1.00  0.00           C  
ATOM    283  CE2 TYR B 352     101.309  39.910  11.824  1.00  0.00           C  
ATOM    284  CZ  TYR B 352     101.758  38.620  11.963  1.00  0.00           C  
ATOM    285  OH  TYR B 352     101.083  37.708  12.732  1.00  0.00           O  
ATOM    286  N   ASN B 361     106.062  44.243  10.330  1.00  0.00           N  
ATOM    287  CA  ASN B 361     107.109  45.048   9.753  1.00  0.00           C  
ATOM    288  C   ASN B 361     107.191  45.023   8.247  1.00  0.00           C  
ATOM    289  O   ASN B 361     108.302  45.062   7.697  1.00  0.00           O  
ATOM    290  CB  ASN B 361     108.461  44.678  10.352  1.00  0.00           C  
ATOM    291  CG  ASN B 361     109.483  45.768  10.182  1.00  0.00           C  
ATOM    292  OD1 ASN B 361     109.126  46.944  10.120  1.00  0.00           O  
ATOM    293  ND2 ASN B 361     110.765  45.394  10.059  1.00  0.00           N  
ATOM    294  N   TYR B 362     106.045  44.950   7.564  1.00  0.00           N  
ATOM    295  CA  TYR B 362     106.045  44.974   6.092  1.00  0.00           C  
ATOM    296  C   TYR B 362     105.715  46.398   5.770  1.00  0.00           C  
ATOM    297  O   TYR B 362     104.935  46.998   6.471  1.00  0.00           O  
ATOM    298  CB  TYR B 362     105.001  44.035   5.477  1.00  0.00           C  
ATOM    299  CG  TYR B 362     105.414  42.577   5.478  1.00  0.00           C  
ATOM    300  CD1 TYR B 362     105.692  41.915   4.291  1.00  0.00           C  
ATOM    301  CD2 TYR B 362     105.589  41.885   6.663  1.00  0.00           C  
ATOM    302  CE1 TYR B 362     106.146  40.604   4.283  1.00  0.00           C  
ATOM    303  CE2 TYR B 362     106.040  40.576   6.659  1.00  0.00           C  
ATOM    304  CZ  TYR B 362     106.320  39.949   5.465  1.00  0.00           C  
ATOM    305  OH  TYR B 362     106.808  38.666   5.459  1.00  0.00           O  
ATOM    306  N   LYS B 363     106.378  46.971   4.777  1.00  0.00           N  
ATOM    307  CA  LYS B 363     106.180  48.370   4.403  1.00  0.00           C  
ATOM    308  C   LYS B 363     105.411  48.479   3.094  1.00  0.00           C  
ATOM    309  O   LYS B 363     105.646  47.705   2.163  1.00  0.00           O  
ATOM    310  CB  LYS B 363     107.531  49.041   4.237  1.00  0.00           C  
ATOM    311  CG  LYS B 363     108.524  48.757   5.319  1.00  0.00           C  
ATOM    312  CD  LYS B 363     108.124  49.347   6.645  1.00  0.00           C  
ATOM    313  CE  LYS B 363     109.248  49.101   7.649  1.00  0.00           C  
ATOM    314  NZ  LYS B 363     108.885  49.427   9.065  1.00  0.00           N  
ATOM    315  N   GLU B 364     104.550  49.480   2.981  1.00  0.00           N  
ATOM    316  CA  GLU B 364     103.743  49.628   1.771  1.00  0.00           C  
ATOM    317  C   GLU B 364     104.450  50.235   0.604  1.00  0.00           C  
ATOM    318  O   GLU B 364     105.221  51.143   0.757  1.00  0.00           O  
ATOM    319  CB  GLU B 364     102.503  50.468   2.049  1.00  0.00           C  
ATOM    320  CG  GLU B 364     101.424  50.280   1.016  1.00  0.00           C  
ATOM    321  CD  GLU B 364     100.327  51.330   1.068  1.00  0.00           C  
ATOM    322  OE1 GLU B 364     100.475  52.381   1.753  1.00  0.00           O  
ATOM    323  OE2 GLU B 364      99.302  51.076   0.389  1.00  0.00           O  
ATOM    324  N   ILE B 365     104.146  49.751  -0.578  1.00  0.00           N  
ATOM    325  CA  ILE B 365     104.718  50.312  -1.794  1.00  0.00           C  
ATOM    326  C   ILE B 365     103.497  50.494  -2.682  1.00  0.00           C  
ATOM    327  O   ILE B 365     102.532  49.741  -2.550  1.00  0.00           O  
ATOM    328  CB  ILE B 365     105.723  49.319  -2.466  1.00  0.00           C  
ATOM    329  CG1 ILE B 365     106.342  49.940  -3.710  1.00  0.00           C  
ATOM    330  CG2 ILE B 365     105.025  47.978  -2.802  1.00  0.00           C  
ATOM    331  CD1 ILE B 365     107.105  48.968  -4.530  1.00  0.00           C  
ATOM    332  N   ARG B 366     103.483  51.524  -3.514  1.00  0.00           N  
ATOM    333  CA  ARG B 366     102.367  51.739  -4.423  1.00  0.00           C  
ATOM    334  C   ARG B 366     102.984  51.911  -5.787  1.00  0.00           C  
ATOM    335  O   ARG B 366     103.784  52.815  -6.007  1.00  0.00           O  
ATOM    336  CB  ARG B 366     101.590  52.995  -4.079  1.00  0.00           C  
ATOM    337  CG  ARG B 366     101.214  53.077  -2.666  1.00  0.00           C  
ATOM    338  CD  ARG B 366     100.297  54.229  -2.386  1.00  0.00           C  
ATOM    339  NE  ARG B 366      99.868  54.123  -0.997  1.00  0.00           N  
ATOM    340  CZ  ARG B 366      99.160  55.035  -0.362  1.00  0.00           C  
ATOM    341  NH1 ARG B 366      98.791  56.130  -1.001  1.00  0.00           N  
ATOM    342  NH2 ARG B 366      98.870  54.874   0.921  1.00  0.00           N  
ATOM    343  N   THR B 368     102.650  50.988  -6.667  1.00  0.00           N  
ATOM    344  CA  THR B 368     103.095  50.944  -8.037  1.00  0.00           C  
ATOM    345  C   THR B 368     102.016  51.611  -8.933  1.00  0.00           C  
ATOM    346  O   THR B 368     100.852  51.720  -8.559  1.00  0.00           O  
ATOM    347  CB  THR B 368     103.260  49.467  -8.365  1.00  0.00           C  
ATOM    348  OG1 THR B 368     104.552  49.052  -7.939  1.00  0.00           O  
ATOM    349  CG2 THR B 368     103.020  49.144  -9.820  1.00  0.00           C  
ATOM    350  N   PRO B 370     102.406  52.119 -10.107  1.00  0.00           N  
ATOM    351  CA  PRO B 370     101.451  52.757 -11.007  1.00  0.00           C  
ATOM    352  C   PRO B 370     100.367  51.784 -11.432  1.00  0.00           C  
ATOM    353  O   PRO B 370     100.526  50.574 -11.338  1.00  0.00           O  
ATOM    354  CB  PRO B 370     102.331  53.145 -12.182  1.00  0.00           C  
ATOM    355  CG  PRO B 370     103.611  53.416 -11.530  1.00  0.00           C  
ATOM    356  CD  PRO B 370     103.770  52.260 -10.632  1.00  0.00           C  
ATOM    357  N   ILE B 371      99.254  52.312 -11.901  1.00  0.00           N  
ATOM    358  CA  ILE B 371      98.165  51.450 -12.319  1.00  0.00           C  
ATOM    359  C   ILE B 371      98.603  50.637 -13.547  1.00  0.00           C  
ATOM    360  O   ILE B 371      98.208  49.492 -13.736  1.00  0.00           O  
ATOM    361  CB  ILE B 371      96.889  52.292 -12.583  1.00  0.00           C  
ATOM    362  CG1 ILE B 371      96.326  52.795 -11.251  1.00  0.00           C  
ATOM    363  CG2 ILE B 371      95.870  51.485 -13.368  1.00  0.00           C  
ATOM    364  CD1 ILE B 371      95.621  51.738 -10.465  1.00  0.00           C  
ATOM    365  N   PHE B 372      99.458  51.207 -14.365  1.00  0.00           N  
ATOM    366  CA  PHE B 372      99.906  50.473 -15.517  1.00  0.00           C  
ATOM    367  C   PHE B 372     101.441  50.362 -15.524  1.00  0.00           C  
ATOM    368  O   PHE B 372     102.161  51.135 -14.858  1.00  0.00           O  
ATOM    369  CB  PHE B 372      99.383  51.127 -16.803  1.00  0.00           C  
ATOM    370  CG  PHE B 372      99.688  52.594 -16.909  1.00  0.00           C  
ATOM    371  CD1 PHE B 372      98.668  53.528 -16.787  1.00  0.00           C  
ATOM    372  CD2 PHE B 372     100.994  53.041 -17.083  1.00  0.00           C  
ATOM    373  CE1 PHE B 372      98.950  54.896 -16.825  1.00  0.00           C  
ATOM    374  CE2 PHE B 372     101.283  54.405 -17.121  1.00  0.00           C  
ATOM    375  CZ  PHE B 372     100.262  55.336 -16.993  1.00  0.00           C  
ATOM    376  N   GLU B 373     101.924  49.376 -16.273  1.00  0.00           N  
ATOM    377  CA  GLU B 373     103.337  49.117 -16.426  1.00  0.00           C  
ATOM    378  C   GLU B 373     103.628  48.871 -17.883  1.00  0.00           C  
ATOM    379  O   GLU B 373     102.726  48.794 -18.702  1.00  0.00           O  
ATOM    380  CB  GLU B 373     103.685  47.869 -15.657  1.00  0.00           C  
ATOM    381  CG  GLU B 373     103.553  48.053 -14.170  1.00  0.00           C  
ATOM    382  CD  GLU B 373     104.757  48.751 -13.538  1.00  0.00           C  
ATOM    383  OE1 GLU B 373     105.810  48.942 -14.203  1.00  0.00           O  
ATOM    384  OE2 GLU B 373     104.649  49.088 -12.344  1.00  0.00           O  
ATOM    385  N   SER B 374     104.899  48.772 -18.225  1.00  0.00           N  
ATOM    386  CA  SER B 374     105.238  48.485 -19.603  1.00  0.00           C  
ATOM    387  C   SER B 374     104.666  47.100 -19.866  1.00  0.00           C  
ATOM    388  O   SER B 374     104.797  46.193 -19.030  1.00  0.00           O  
ATOM    389  CB  SER B 374     106.750  48.461 -19.822  1.00  0.00           C  
ATOM    390  OG  SER B 374     107.064  47.899 -21.095  1.00  0.00           O  
ATOM    391  N   THR B 375     103.981  46.965 -20.999  1.00  0.00           N  
ATOM    392  CA  THR B 375     103.384  45.705 -21.386  1.00  0.00           C  
ATOM    393  C   THR B 375     104.438  44.620 -21.239  1.00  0.00           C  
ATOM    394  O   THR B 375     104.161  43.534 -20.718  1.00  0.00           O  
ATOM    395  CB  THR B 375     102.919  45.765 -22.842  1.00  0.00           C  
ATOM    396  OG1 THR B 375     101.971  46.828 -22.984  1.00  0.00           O  
ATOM    397  CG2 THR B 375     102.298  44.447 -23.270  1.00  0.00           C  
ATOM    398  N   ASP B 376     105.674  44.974 -21.575  1.00  0.00           N  
ATOM    399  CA  ASP B 376     106.797  44.044 -21.521  1.00  0.00           C  
ATOM    400  C   ASP B 376     107.116  43.426 -20.155  1.00  0.00           C  
ATOM    401  O   ASP B 376     107.882  42.469 -20.082  1.00  0.00           O  
ATOM    402  CB  ASP B 376     108.035  44.677 -22.162  1.00  0.00           C  
ATOM    403  CG  ASP B 376     107.827  44.991 -23.648  1.00  0.00           C  
ATOM    404  OD1 ASP B 376     108.767  44.708 -24.426  1.00  0.00           O  
ATOM    405  OD2 ASP B 376     106.746  45.525 -24.039  1.00  0.00           O  
ATOM    406  N   LEU B 377     106.506  43.931 -19.083  1.00  0.00           N  
ATOM    407  CA  LEU B 377     106.733  43.362 -17.758  1.00  0.00           C  
ATOM    408  C   LEU B 377     105.819  42.167 -17.645  1.00  0.00           C  
ATOM    409  O   LEU B 377     106.261  41.066 -17.306  1.00  0.00           O  
ATOM    410  CB  LEU B 377     106.387  44.368 -16.655  1.00  0.00           C  
ATOM    411  CG  LEU B 377     106.507  44.012 -15.163  1.00  0.00           C  
ATOM    412  CD1 LEU B 377     107.944  43.646 -14.731  1.00  0.00           C  
ATOM    413  CD2 LEU B 377     106.039  45.216 -14.362  1.00  0.00           C  
ATOM    414  N   PHE B 378     104.550  42.377 -18.001  1.00  0.00           N  
ATOM    415  CA  PHE B 378     103.544  41.318 -17.914  1.00  0.00           C  
ATOM    416  C   PHE B 378     103.657  40.359 -19.078  1.00  0.00           C  
ATOM    417  O   PHE B 378     103.029  39.288 -19.099  1.00  0.00           O  
ATOM    418  CB  PHE B 378     102.151  41.936 -17.824  1.00  0.00           C  
ATOM    419  CG  PHE B 378     102.021  42.918 -16.711  1.00  0.00           C  
ATOM    420  CD1 PHE B 378     101.879  42.485 -15.399  1.00  0.00           C  
ATOM    421  CD2 PHE B 378     102.121  44.279 -16.958  1.00  0.00           C  
ATOM    422  CE1 PHE B 378     101.847  43.387 -14.353  1.00  0.00           C  
ATOM    423  CE2 PHE B 378     102.086  45.191 -15.910  1.00  0.00           C  
ATOM    424  CZ  PHE B 378     101.953  44.747 -14.611  1.00  0.00           C  
ATOM    425  N   ALA B 388     104.471  40.764 -20.045  1.00  0.00           N  
ATOM    426  CA  ALA B 388     104.705  39.970 -21.232  1.00  0.00           C  
ATOM    427  C   ALA B 388     105.522  38.750 -20.843  1.00  0.00           C  
ATOM    428  O   ALA B 388     105.253  37.650 -21.330  1.00  0.00           O  
ATOM    429  CB  ALA B 388     105.453  40.790 -22.283  1.00  0.00           C  
ATOM    430  N   ARG B 389     106.466  38.950 -19.924  1.00  0.00           N  
ATOM    431  CA  ARG B 389     107.368  37.900 -19.467  1.00  0.00           C  
ATOM    432  C   ARG B 389     106.822  36.487 -19.228  1.00  0.00           C  
ATOM    433  O   ARG B 389     105.675  36.340 -18.726  1.00  0.00           O  
ATOM    434  CB  ARG B 389     108.102  38.391 -18.229  1.00  0.00           C  
ATOM    435  CG  ARG B 389     108.827  39.666 -18.511  1.00  0.00           C  
ATOM    436  CD  ARG B 389     109.906  39.462 -19.553  1.00  0.00           C  
ATOM    437  NE  ARG B 389     111.165  39.948 -19.010  1.00  0.00           N  
ATOM    438  CZ  ARG B 389     111.696  41.135 -19.284  1.00  0.00           C  
ATOM    439  NH1 ARG B 389     111.089  41.957 -20.138  1.00  0.00           N  
ATOM    440  NH2 ARG B 389     112.748  41.553 -18.584  1.00  0.00           N  
ATOM    441  N   GLU B 496      92.883  37.916 -20.996  1.00  0.00           N  
ATOM    442  CA  GLU B 496      93.663  39.047 -21.593  1.00  0.00           C  
ATOM    443  C   GLU B 496      93.941  40.165 -20.555  1.00  0.00           C  
ATOM    444  O   GLU B 496      93.523  40.080 -19.398  1.00  0.00           O  
ATOM    445  CB  GLU B 496      92.915  39.606 -22.817  1.00  0.00           C  
ATOM    446  CG  GLU B 496      93.531  39.268 -24.160  1.00  0.00           C  
ATOM    447  CD  GLU B 496      94.429  40.375 -24.691  1.00  0.00           C  
ATOM    448  OE1 GLU B 496      95.641  40.366 -24.365  1.00  0.00           O  
ATOM    449  OE2 GLU B 496      93.923  41.248 -25.437  1.00  0.00           O  
ATOM    450  N   MET B 497      94.617  41.220 -20.994  1.00  0.00           N  
ATOM    451  CA  MET B 497      94.962  42.350 -20.154  1.00  0.00           C  
ATOM    452  C   MET B 497      94.673  43.595 -20.987  1.00  0.00           C  
ATOM    453  O   MET B 497      94.522  43.511 -22.216  1.00  0.00           O  
ATOM    454  CB  MET B 497      96.440  42.279 -19.763  1.00  0.00           C  
ATOM    455  CG  MET B 497      96.805  40.953 -19.120  1.00  0.00           C  
ATOM    456  SD  MET B 497      98.558  40.637 -18.845  1.00  0.00           S  
ATOM    457  CE  MET B 497      99.136  40.454 -20.498  1.00  0.00           C  
ATOM    458  N   TYR B 498      94.541  44.736 -20.317  1.00  0.00           N  
ATOM    459  CA  TYR B 498      94.241  45.988 -21.005  1.00  0.00           C  
ATOM    460  C   TYR B 498      95.547  46.579 -21.440  1.00  0.00           C  
ATOM    461  O   TYR B 498      96.254  47.204 -20.641  1.00  0.00           O  
ATOM    462  CB  TYR B 498      93.522  46.980 -20.075  1.00  0.00           C  
ATOM    463  CG  TYR B 498      92.159  46.531 -19.590  1.00  0.00           C  
ATOM    464  CD1 TYR B 498      92.027  45.551 -18.599  1.00  0.00           C  
ATOM    465  CD2 TYR B 498      91.008  47.066 -20.143  1.00  0.00           C  
ATOM    466  CE1 TYR B 498      90.778  45.118 -18.178  1.00  0.00           C  
ATOM    467  CE2 TYR B 498      89.750  46.634 -19.731  1.00  0.00           C  
ATOM    468  CZ  TYR B 498      89.640  45.670 -18.750  1.00  0.00           C  
ATOM    469  OH  TYR B 498      88.382  45.301 -18.342  1.00  0.00           O  
ATOM    470  N   THR B 499      95.908  46.307 -22.684  1.00  0.00           N  
ATOM    471  CA  THR B 499      97.147  46.838 -23.248  1.00  0.00           C  
ATOM    472  C   THR B 499      96.730  47.896 -24.272  1.00  0.00           C  
ATOM    473  O   THR B 499      95.643  47.804 -24.845  1.00  0.00           O  
ATOM    474  CB  THR B 499      97.956  45.716 -23.954  1.00  0.00           C  
ATOM    475  OG1 THR B 499      98.164  44.632 -23.040  1.00  0.00           O  
ATOM    476  CG2 THR B 499      99.292  46.243 -24.461  1.00  0.00           C  
ATOM    477  N   PHE B 500      97.521  48.949 -24.411  1.00  0.00           N  
ATOM    478  CA  PHE B 500      97.228  49.977 -25.386  1.00  0.00           C  
ATOM    479  C   PHE B 500      98.514  50.715 -25.701  1.00  0.00           C  
ATOM    480  O   PHE B 500      99.320  50.986 -24.811  1.00  0.00           O  
ATOM    481  CB  PHE B 500      96.049  50.897 -24.960  1.00  0.00           C  
ATOM    482  CG  PHE B 500      96.092  51.388 -23.527  1.00  0.00           C  
ATOM    483  CD1 PHE B 500      96.289  52.724 -23.260  1.00  0.00           C  
ATOM    484  CD2 PHE B 500      95.907  50.524 -22.454  1.00  0.00           C  
ATOM    485  CE1 PHE B 500      96.307  53.193 -21.962  1.00  0.00           C  
ATOM    486  CE2 PHE B 500      95.922  50.991 -21.144  1.00  0.00           C  
ATOM    487  CZ  PHE B 500      96.124  52.324 -20.903  1.00  0.00           C  
ATOM    488  N   LYS B 501      98.785  50.896 -26.983  1.00  0.00           N  
ATOM    489  CA  LYS B 501     100.004  51.572 -27.396  1.00  0.00           C  
ATOM    490  C   LYS B 501      99.934  53.050 -27.149  1.00  0.00           C  
ATOM    491  O   LYS B 501     100.072  53.857 -28.069  1.00  0.00           O  
ATOM    492  CB  LYS B 501     100.284  51.332 -28.864  1.00  0.00           C  
ATOM    493  CG  LYS B 501     100.893  50.004 -29.146  1.00  0.00           C  
ATOM    494  CD  LYS B 501     100.731  49.728 -30.608  1.00  0.00           C  
ATOM    495  CE  LYS B 501     100.462  48.300 -30.903  1.00  0.00           C  
ATOM    496  NZ  LYS B 501     101.645  47.605 -30.431  1.00  0.00           N  
ATOM    497  N   ASP B 502      99.737  53.421 -25.901  1.00  0.00           N  
ATOM    498  CA  ASP B 502      99.659  54.823 -25.607  1.00  0.00           C  
ATOM    499  C   ASP B 502     101.005  55.271 -25.099  1.00  0.00           C  
ATOM    500  O   ASP B 502     102.028  54.769 -25.561  1.00  0.00           O  
ATOM    501  CB  ASP B 502      98.510  55.092 -24.649  1.00  0.00           C  
ATOM    502  CG  ASP B 502      97.156  54.906 -25.326  1.00  0.00           C  
ATOM    503  OD1 ASP B 502      96.243  55.740 -25.085  1.00  0.00           O  
ATOM    504  OD2 ASP B 502      97.024  53.939 -26.124  1.00  0.00           O  
ATOM    505  N   LYS B 503     101.029  56.292 -24.257  1.00  0.00           N  
ATOM    506  CA  LYS B 503     102.293  56.748 -23.720  1.00  0.00           C  
ATOM    507  C   LYS B 503     103.252  57.131 -24.847  1.00  0.00           C  
ATOM    508  O   LYS B 503     104.472  57.153 -24.645  1.00  0.00           O  
ATOM    509  CB  LYS B 503     102.906  55.618 -22.905  1.00  0.00           C  
ATOM    510  CG  LYS B 503     103.668  56.075 -21.702  1.00  0.00           C  
ATOM    511  CD  LYS B 503     102.751  56.849 -20.795  1.00  0.00           C  
ATOM    512  CE  LYS B 503     103.431  57.135 -19.502  1.00  0.00           C  
ATOM    513  NZ  LYS B 503     102.528  57.924 -18.637  1.00  0.00           N  
ATOM    514  N   GLY B 651     102.690  57.460 -26.015  1.00  0.00           N  
ATOM    515  CA  GLY B 651     103.500  57.811 -27.171  1.00  0.00           C  
ATOM    516  C   GLY B 651     103.729  56.535 -27.954  1.00  0.00           C  
ATOM    517  O   GLY B 651     104.871  56.102 -28.149  1.00  0.00           O  
ATOM    518  N   ASP B 652     102.621  55.896 -28.327  1.00  0.00           N  
ATOM    519  CA  ASP B 652     102.627  54.640 -29.076  1.00  0.00           C  
ATOM    520  C   ASP B 652     103.346  53.506 -28.324  1.00  0.00           C  
ATOM    521  O   ASP B 652     103.367  52.354 -28.770  1.00  0.00           O  
ATOM    522  CB  ASP B 652     103.195  54.835 -30.493  1.00  0.00           C  
ATOM    523  CG  ASP B 652     102.655  53.808 -31.500  1.00  0.00           C  
ATOM    524  OD1 ASP B 652     102.775  54.058 -32.716  1.00  0.00           O  
ATOM    525  OD2 ASP B 652     102.111  52.756 -31.096  1.00  0.00           O  
ATOM    526  N   ARG B 653     103.921  53.832 -27.175  1.00  0.00           N  
ATOM    527  CA  ARG B 653     104.590  52.837 -26.352  1.00  0.00           C  
ATOM    528  C   ARG B 653     103.495  51.913 -25.825  1.00  0.00           C  
ATOM    529  O   ARG B 653     102.368  52.357 -25.561  1.00  0.00           O  
ATOM    530  CB  ARG B 653     105.303  53.523 -25.195  1.00  0.00           C  
ATOM    531  CG  ARG B 653     106.223  54.600 -25.677  1.00  0.00           C  
ATOM    532  CD  ARG B 653     106.909  55.278 -24.540  1.00  0.00           C  
ATOM    533  NE  ARG B 653     108.171  54.673 -24.141  1.00  0.00           N  
ATOM    534  CZ  ARG B 653     108.866  55.045 -23.074  1.00  0.00           C  
ATOM    535  NH1 ARG B 653     110.005  54.481 -22.782  1.00  0.00           N  
ATOM    536  NH2 ARG B 653     108.408  55.952 -22.260  1.00  0.00           N  
ATOM    537  N   SER B 654     103.808  50.634 -25.664  1.00  0.00           N  
ATOM    538  CA  SER B 654     102.785  49.723 -25.199  1.00  0.00           C  
ATOM    539  C   SER B 654     102.798  49.634 -23.690  1.00  0.00           C  
ATOM    540  O   SER B 654     103.823  49.283 -23.099  1.00  0.00           O  
ATOM    541  CB  SER B 654     102.956  48.344 -25.837  1.00  0.00           C  
ATOM    542  OG  SER B 654     101.777  47.558 -25.720  1.00  0.00           O  
ATOM    543  N   ILE B 655     101.672  50.010 -23.079  1.00  0.00           N  
ATOM    544  CA  ILE B 655     101.509  49.959 -21.631  1.00  0.00           C  
ATOM    545  C   ILE B 655     100.384  49.000 -21.287  1.00  0.00           C  
ATOM    546  O   ILE B 655      99.576  48.640 -22.140  1.00  0.00           O  
ATOM    547  CB  ILE B 655     101.191  51.320 -21.059  1.00  0.00           C  
ATOM    548  CG1 ILE B 655      99.905  51.855 -21.677  1.00  0.00           C  
ATOM    549  CG2 ILE B 655     102.365  52.237 -21.274  1.00  0.00           C  
ATOM    550  CD1 ILE B 655      99.563  53.262 -21.241  1.00  0.00           C  
ATOM    551  N   THR B 656     100.337  48.580 -20.037  1.00  0.00           N  
ATOM    552  CA  THR B 656      99.315  47.654 -19.615  1.00  0.00           C  
ATOM    553  C   THR B 656      98.799  47.788 -18.190  1.00  0.00           C  
ATOM    554  O   THR B 656      99.563  47.985 -17.242  1.00  0.00           O  
ATOM    555  CB  THR B 656      99.767  46.259 -19.865  1.00  0.00           C  
ATOM    556  OG1 THR B 656      99.775  46.062 -21.274  1.00  0.00           O  
ATOM    557  CG2 THR B 656      98.828  45.275 -19.244  1.00  0.00           C  
ATOM    558  N   LEU B 657      97.474  47.773 -18.075  1.00  0.00           N  
ATOM    559  CA  LEU B 657      96.804  47.856 -16.792  1.00  0.00           C  
ATOM    560  C   LEU B 657      97.263  46.569 -16.094  1.00  0.00           C  
ATOM    561  O   LEU B 657      97.069  45.464 -16.602  1.00  0.00           O  
ATOM    562  CB  LEU B 657      95.271  47.919 -17.001  1.00  0.00           C  
ATOM    563  CG  LEU B 657      94.498  49.270 -16.889  1.00  0.00           C  
ATOM    564  CD1 LEU B 657      95.167  50.410 -17.659  1.00  0.00           C  
ATOM    565  CD2 LEU B 657      93.068  49.084 -17.370  1.00  0.00           C  
ATOM    566  N   ARG B 658      97.946  46.724 -14.968  1.00  0.00           N  
ATOM    567  CA  ARG B 658      98.473  45.580 -14.263  1.00  0.00           C  
ATOM    568  C   ARG B 658      97.416  44.587 -13.873  1.00  0.00           C  
ATOM    569  O   ARG B 658      96.342  44.999 -13.456  1.00  0.00           O  
ATOM    570  CB  ARG B 658      99.175  46.046 -12.996  1.00  0.00           C  
ATOM    571  CG  ARG B 658      98.261  46.784 -12.068  1.00  0.00           C  
ATOM    572  CD  ARG B 658      99.001  47.324 -10.912  1.00  0.00           C  
ATOM    573  NE  ARG B 658      98.091  47.552  -9.797  1.00  0.00           N  
ATOM    574  CZ  ARG B 658      98.171  48.574  -8.944  1.00  0.00           C  
ATOM    575  NH1 ARG B 658      99.109  49.498  -9.076  1.00  0.00           N  
ATOM    576  NH2 ARG B 658      97.371  48.626  -7.895  1.00  0.00           N  
ATOM    577  N   PRO B 659      97.651  43.274 -14.101  1.00  0.00           N  
ATOM    578  CA  PRO B 659      96.717  42.182 -13.762  1.00  0.00           C  
ATOM    579  C   PRO B 659      96.973  41.656 -12.340  1.00  0.00           C  
ATOM    580  O   PRO B 659      96.109  41.040 -11.730  1.00  0.00           O  
ATOM    581  CB  PRO B 659      97.024  41.117 -14.795  1.00  0.00           C  
ATOM    582  CG  PRO B 659      98.458  41.317 -15.069  1.00  0.00           C  
ATOM    583  CD  PRO B 659      98.609  42.812 -15.133  1.00  0.00           C  
ATOM    584  N   GLU B 660      98.155  41.930 -11.807  1.00  0.00           N  
ATOM    585  CA  GLU B 660      98.528  41.506 -10.455  1.00  0.00           C  
ATOM    586  C   GLU B 660      99.707  42.366  -9.987  1.00  0.00           C  
ATOM    587  O   GLU B 660     100.429  42.927 -10.820  1.00  0.00           O  
ATOM    588  CB  GLU B 660      98.891  40.016 -10.421  1.00  0.00           C  
ATOM    589  CG  GLU B 660      99.942  39.560 -11.457  1.00  0.00           C  
ATOM    590  CD  GLU B 660     101.393  39.717 -10.994  1.00  0.00           C  
ATOM    591  OE1 GLU B 660     101.899  38.841 -10.263  1.00  0.00           O  
ATOM    592  OE2 GLU B 660     102.038  40.708 -11.377  1.00  0.00           O  
ATOM    593  N   GLY B 661      99.948  42.405  -8.676  1.00  0.00           N  
ATOM    594  CA  GLY B 661     101.020  43.233  -8.147  1.00  0.00           C  
ATOM    595  C   GLY B 661     102.398  42.660  -7.856  1.00  0.00           C  
ATOM    596  O   GLY B 661     103.261  43.376  -7.330  1.00  0.00           O  
ATOM    597  N   THR B 662     102.639  41.396  -8.183  1.00  0.00           N  
ATOM    598  CA  THR B 662     103.946  40.815  -7.927  1.00  0.00           C  
ATOM    599  C   THR B 662     105.042  41.281  -8.881  1.00  0.00           C  
ATOM    600  O   THR B 662     106.097  41.717  -8.434  1.00  0.00           O  
ATOM    601  CB  THR B 662     103.867  39.345  -7.981  1.00  0.00           C  
ATOM    602  OG1 THR B 662     102.672  38.928  -7.311  1.00  0.00           O  
ATOM    603  CG2 THR B 662     105.083  38.745  -7.324  1.00  0.00           C  
ATOM    604  N   ALA B 663     104.805  41.195 -10.184  1.00  0.00           N  
ATOM    605  CA  ALA B 663     105.799  41.638 -11.151  1.00  0.00           C  
ATOM    606  C   ALA B 663     106.103  43.133 -11.009  1.00  0.00           C  
ATOM    607  O   ALA B 663     107.195  43.580 -11.329  1.00  0.00           O  
ATOM    608  CB  ALA B 663     105.346  41.329 -12.553  1.00  0.00           C  
ATOM    609  N   ALA B 664     105.136  43.919 -10.563  1.00  0.00           N  
ATOM    610  CA  ALA B 664     105.389  45.336 -10.385  1.00  0.00           C  
ATOM    611  C   ALA B 664     106.218  45.539  -9.114  1.00  0.00           C  
ATOM    612  O   ALA B 664     107.111  46.386  -9.074  1.00  0.00           O  
ATOM    613  CB  ALA B 664     104.103  46.102 -10.328  1.00  0.00           C  
ATOM    614  N   VAL B 665     105.971  44.752  -8.075  1.00  0.00           N  
ATOM    615  CA  VAL B 665     106.802  44.916  -6.890  1.00  0.00           C  
ATOM    616  C   VAL B 665     108.228  44.497  -7.269  1.00  0.00           C  
ATOM    617  O   VAL B 665     109.196  45.123  -6.854  1.00  0.00           O  
ATOM    618  CB  VAL B 665     106.311  44.119  -5.656  1.00  0.00           C  
ATOM    619  CG1 VAL B 665     107.402  44.113  -4.573  1.00  0.00           C  
ATOM    620  CG2 VAL B 665     105.052  44.764  -5.082  1.00  0.00           C  
ATOM    621  N   VAL B 666     108.362  43.470  -8.096  1.00  0.00           N  
ATOM    622  CA  VAL B 666     109.677  43.033  -8.513  1.00  0.00           C  
ATOM    623  C   VAL B 666     110.297  44.050  -9.474  1.00  0.00           C  
ATOM    624  O   VAL B 666     111.509  44.315  -9.425  1.00  0.00           O  
ATOM    625  CB  VAL B 666     109.615  41.642  -9.120  1.00  0.00           C  
ATOM    626  CG1 VAL B 666     110.864  41.341  -9.905  1.00  0.00           C  
ATOM    627  CG2 VAL B 666     109.462  40.620  -8.005  1.00  0.00           C  
ATOM    628  N   ARG B 667     109.472  44.666 -10.311  1.00  0.00           N  
ATOM    629  CA  ARG B 667     109.989  45.652 -11.237  1.00  0.00           C  
ATOM    630  C   ARG B 667     110.522  46.842 -10.449  1.00  0.00           C  
ATOM    631  O   ARG B 667     111.523  47.455 -10.832  1.00  0.00           O  
ATOM    632  CB  ARG B 667     108.915  46.104 -12.224  1.00  0.00           C  
ATOM    633  CG  ARG B 667     109.477  46.921 -13.365  1.00  0.00           C  
ATOM    634  CD  ARG B 667     108.873  48.282 -13.395  1.00  0.00           C  
ATOM    635  NE  ARG B 667     109.217  49.061 -12.218  1.00  0.00           N  
ATOM    636  CZ  ARG B 667     108.340  49.740 -11.488  1.00  0.00           C  
ATOM    637  NH1 ARG B 667     107.063  49.740 -11.802  1.00  0.00           N  
ATOM    638  NH2 ARG B 667     108.745  50.430 -10.439  1.00  0.00           N  
ATOM    639  N   SER B 668     109.865  47.158  -9.337  1.00  0.00           N  
ATOM    640  CA  SER B 668     110.298  48.277  -8.516  1.00  0.00           C  
ATOM    641  C   SER B 668     111.531  47.921  -7.738  1.00  0.00           C  
ATOM    642  O   SER B 668     112.396  48.758  -7.515  1.00  0.00           O  
ATOM    643  CB  SER B 668     109.230  48.652  -7.534  1.00  0.00           C  
ATOM    644  OG  SER B 668     109.732  49.679  -6.722  1.00  0.00           O  
ATOM    645  N   TYR B 669     111.510  46.713  -7.194  1.00  0.00           N  
ATOM    646  CA  TYR B 669     112.589  46.154  -6.411  1.00  0.00           C  
ATOM    647  C   TYR B 669     113.862  46.208  -7.237  1.00  0.00           C  
ATOM    648  O   TYR B 669     114.899  46.640  -6.740  1.00  0.00           O  
ATOM    649  CB  TYR B 669     112.240  44.715  -6.048  1.00  0.00           C  
ATOM    650  CG  TYR B 669     113.379  43.923  -5.450  1.00  0.00           C  
ATOM    651  CD1 TYR B 669     113.534  43.825  -4.071  1.00  0.00           C  
ATOM    652  CD2 TYR B 669     114.277  43.228  -6.267  1.00  0.00           C  
ATOM    653  CE1 TYR B 669     114.542  43.052  -3.521  1.00  0.00           C  
ATOM    654  CE2 TYR B 669     115.291  42.449  -5.724  1.00  0.00           C  
ATOM    655  CZ  TYR B 669     115.415  42.364  -4.354  1.00  0.00           C  
ATOM    656  OH  TYR B 669     116.398  41.561  -3.818  1.00  0.00           O  
ATOM    657  N   ILE B 670     113.798  45.749  -8.485  1.00  0.00           N  
ATOM    658  CA  ILE B 670     114.973  45.808  -9.359  1.00  0.00           C  
ATOM    659  C   ILE B 670     115.381  47.241  -9.678  1.00  0.00           C  
ATOM    660  O   ILE B 670     116.486  47.664  -9.371  1.00  0.00           O  
ATOM    661  CB  ILE B 670     114.756  45.057 -10.660  1.00  0.00           C  
ATOM    662  CG1 ILE B 670     114.841  43.540 -10.375  1.00  0.00           C  
ATOM    663  CG2 ILE B 670     115.771  45.534 -11.690  1.00  0.00           C  
ATOM    664  CD1 ILE B 670     114.029  42.633 -11.272  1.00  0.00           C  
ATOM    665  N   GLU B 671     114.473  47.998 -10.264  1.00  0.00           N  
ATOM    666  CA  GLU B 671     114.757  49.365 -10.632  1.00  0.00           C  
ATOM    667  C   GLU B 671     115.337  50.193  -9.492  1.00  0.00           C  
ATOM    668  O   GLU B 671     116.221  50.997  -9.705  1.00  0.00           O  
ATOM    669  CB  GLU B 671     113.500  49.993 -11.195  1.00  0.00           C  
ATOM    670  CG  GLU B 671     113.762  51.071 -12.201  1.00  0.00           C  
ATOM    671  CD  GLU B 671     112.494  51.740 -12.647  1.00  0.00           C  
ATOM    672  OE1 GLU B 671     112.417  52.121 -13.819  1.00  0.00           O  
ATOM    673  OE2 GLU B 671     111.573  51.899 -11.816  1.00  0.00           O  
ATOM    674  N   HIS B 672     114.915  49.946  -8.264  1.00  0.00           N  
ATOM    675  CA  HIS B 672     115.429  50.721  -7.129  1.00  0.00           C  
ATOM    676  C   HIS B 672     116.626  50.062  -6.447  1.00  0.00           C  
ATOM    677  O   HIS B 672     117.024  50.446  -5.349  1.00  0.00           O  
ATOM    678  CB  HIS B 672     114.305  50.988  -6.124  1.00  0.00           C  
ATOM    679  CG  HIS B 672     113.204  51.820  -6.696  1.00  0.00           C  
ATOM    680  ND1 HIS B 672     112.000  51.286  -7.097  1.00  0.00           N  
ATOM    681  CD2 HIS B 672     113.179  53.124  -7.067  1.00  0.00           C  
ATOM    682  CE1 HIS B 672     111.288  52.219  -7.700  1.00  0.00           C  
ATOM    683  NE2 HIS B 672     111.981  53.343  -7.696  1.00  0.00           N  
ATOM    684  N   LYS B 675     117.155  49.030  -7.092  1.00  0.00           N  
ATOM    685  CA  LYS B 675     118.302  48.299  -6.592  1.00  0.00           C  
ATOM    686  C   LYS B 675     118.181  48.018  -5.107  1.00  0.00           C  
ATOM    687  O   LYS B 675     119.085  48.308  -4.317  1.00  0.00           O  
ATOM    688  CB  LYS B 675     119.575  49.076  -6.923  1.00  0.00           C  
ATOM    689  CG  LYS B 675     119.808  49.216  -8.439  1.00  0.00           C  
ATOM    690  CD  LYS B 675     120.799  50.342  -8.781  1.00  0.00           C  
ATOM    691  CE  LYS B 675     121.446  50.126 -10.150  1.00  0.00           C  
ATOM    692  NZ  LYS B 675     120.465  50.045 -11.278  1.00  0.00           N  
ATOM    693  N   MET B 676     117.084  47.363  -4.752  1.00  0.00           N  
ATOM    694  CA  MET B 676     116.783  47.012  -3.358  1.00  0.00           C  
ATOM    695  C   MET B 676     117.615  45.855  -2.829  1.00  0.00           C  
ATOM    696  O   MET B 676     117.793  45.702  -1.630  1.00  0.00           O  
ATOM    697  CB  MET B 676     115.298  46.688  -3.206  1.00  0.00           C  
ATOM    698  CG  MET B 676     114.402  47.846  -3.574  1.00  0.00           C  
ATOM    699  SD  MET B 676     112.759  47.586  -3.023  1.00  0.00           S  
ATOM    700  CE  MET B 676     111.929  48.926  -3.858  1.00  0.00           C  
ATOM    701  N   GLN B 677     118.093  45.022  -3.743  1.00  0.00           N  
ATOM    702  CA  GLN B 677     118.939  43.885  -3.402  1.00  0.00           C  
ATOM    703  C   GLN B 677     120.150  44.386  -2.632  1.00  0.00           C  
ATOM    704  O   GLN B 677     120.688  43.677  -1.807  1.00  0.00           O  
ATOM    705  CB  GLN B 677     119.393  43.158  -4.674  1.00  0.00           C  
ATOM    706  CG  GLN B 677     120.070  44.049  -5.737  1.00  0.00           C  
ATOM    707  CD  GLN B 677     119.103  44.859  -6.641  1.00  0.00           C  
ATOM    708  OE1 GLN B 677     117.926  44.987  -6.385  1.00  0.00           O  
ATOM    709  NE2 GLN B 677     119.639  45.415  -7.700  1.00  0.00           N  
ATOM    710  N   GLY B 678     120.529  45.642  -2.876  1.00  0.00           N  
ATOM    711  CA  GLY B 678     121.682  46.236  -2.220  1.00  0.00           C  
ATOM    712  C   GLY B 678     121.343  46.929  -0.921  1.00  0.00           C  
ATOM    713  O   GLY B 678     122.211  47.540  -0.285  1.00  0.00           O  
ATOM    714  N   ASN B 681     120.078  46.876  -0.540  1.00  0.00           N  
ATOM    715  CA  ASN B 681     119.637  47.488   0.694  1.00  0.00           C  
ATOM    716  C   ASN B 681     120.257  46.841   1.920  1.00  0.00           C  
ATOM    717  O   ASN B 681     120.271  45.613   2.061  1.00  0.00           O  
ATOM    718  CB  ASN B 681     118.149  47.344   0.807  1.00  0.00           C  
ATOM    719  CG  ASN B 681     117.471  48.639   0.788  1.00  0.00           C  
ATOM    720  OD1 ASN B 681     116.985  49.073  -0.250  1.00  0.00           O  
ATOM    721  ND2 ASN B 681     117.457  49.312   1.938  1.00  0.00           N  
ATOM    722  N   PRO B 683     120.715  47.658   2.867  1.00  0.00           N  
ATOM    723  CA  PRO B 683     121.322  47.103   4.079  1.00  0.00           C  
ATOM    724  C   PRO B 683     120.303  46.296   4.915  1.00  0.00           C  
ATOM    725  O   PRO B 683     120.657  45.357   5.615  1.00  0.00           O  
ATOM    726  CB  PRO B 683     121.828  48.355   4.790  1.00  0.00           C  
ATOM    727  CG  PRO B 683     120.804  49.387   4.400  1.00  0.00           C  
ATOM    728  CD  PRO B 683     120.666  49.127   2.923  1.00  0.00           C  
ATOM    729  N   ASN B 684     119.032  46.674   4.814  1.00  0.00           N  
ATOM    730  CA  ASN B 684     117.932  46.007   5.526  1.00  0.00           C  
ATOM    731  C   ASN B 684     117.295  44.917   4.662  1.00  0.00           C  
ATOM    732  O   ASN B 684     116.627  45.211   3.665  1.00  0.00           O  
ATOM    733  CB  ASN B 684     116.876  47.046   5.904  1.00  0.00           C  
ATOM    734  CG  ASN B 684     115.557  46.429   6.311  1.00  0.00           C  
ATOM    735  OD1 ASN B 684     115.464  45.231   6.547  1.00  0.00           O  
ATOM    736  ND2 ASN B 684     114.526  47.257   6.418  1.00  0.00           N  
ATOM    737  N   GLN B 685     117.492  43.668   5.066  1.00  0.00           N  
ATOM    738  CA  GLN B 685     116.945  42.512   4.349  1.00  0.00           C  
ATOM    739  C   GLN B 685     116.377  41.492   5.359  1.00  0.00           C  
ATOM    740  O   GLN B 685     116.826  41.448   6.508  1.00  0.00           O  
ATOM    741  CB  GLN B 685     118.022  41.842   3.479  1.00  0.00           C  
ATOM    742  CG  GLN B 685     118.698  42.749   2.447  1.00  0.00           C  
ATOM    743  CD  GLN B 685     117.926  42.906   1.155  1.00  0.00           C  
ATOM    744  OE1 GLN B 685     117.330  41.939   0.616  1.00  0.00           O  
ATOM    745  NE2 GLN B 685     117.952  44.126   0.619  1.00  0.00           N  
ATOM    746  N   PRO B 686     115.383  40.668   4.957  1.00  0.00           N  
ATOM    747  CA  PRO B 686     114.751  40.643   3.627  1.00  0.00           C  
ATOM    748  C   PRO B 686     113.880  41.856   3.372  1.00  0.00           C  
ATOM    749  O   PRO B 686     113.442  42.545   4.308  1.00  0.00           O  
ATOM    750  CB  PRO B 686     113.887  39.367   3.671  1.00  0.00           C  
ATOM    751  CG  PRO B 686     113.499  39.266   5.085  1.00  0.00           C  
ATOM    752  CD  PRO B 686     114.768  39.661   5.843  1.00  0.00           C  
ATOM    753  N   ILE B 687     113.692  42.167   2.104  1.00  0.00           N  
ATOM    754  CA  ILE B 687     112.827  43.262   1.760  1.00  0.00           C  
ATOM    755  C   ILE B 687     111.419  42.750   2.027  1.00  0.00           C  
ATOM    756  O   ILE B 687     110.986  41.777   1.427  1.00  0.00           O  
ATOM    757  CB  ILE B 687     113.030  43.646   0.289  1.00  0.00           C  
ATOM    758  CG1 ILE B 687     114.428  44.231   0.117  1.00  0.00           C  
ATOM    759  CG2 ILE B 687     111.992  44.611  -0.176  1.00  0.00           C  
ATOM    760  CD1 ILE B 687     114.789  45.263   1.156  1.00  0.00           C  
ATOM    761  N   LYS B 688     110.761  43.344   3.016  1.00  0.00           N  
ATOM    762  CA  LYS B 688     109.387  42.978   3.386  1.00  0.00           C  
ATOM    763  C   LYS B 688     108.455  44.101   2.946  1.00  0.00           C  
ATOM    764  O   LYS B 688     108.350  45.105   3.636  1.00  0.00           O  
ATOM    765  CB  LYS B 688     109.274  42.767   4.911  1.00  0.00           C  
ATOM    766  CG  LYS B 688     110.002  41.518   5.393  1.00  0.00           C  
ATOM    767  CD  LYS B 688     110.274  41.522   6.882  1.00  0.00           C  
ATOM    768  CE  LYS B 688     109.176  40.854   7.676  1.00  0.00           C  
ATOM    769  NZ  LYS B 688     109.545  40.646   9.094  1.00  0.00           N  
ATOM    770  N   LEU B 689     107.738  43.897   1.844  1.00  0.00           N  
ATOM    771  CA  LEU B 689     106.828  44.900   1.276  1.00  0.00           C  
ATOM    772  C   LEU B 689     105.392  44.396   1.099  1.00  0.00           C  
ATOM    773  O   LEU B 689     105.169  43.191   0.929  1.00  0.00           O  
ATOM    774  CB  LEU B 689     107.316  45.280  -0.116  1.00  0.00           C  
ATOM    775  CG  LEU B 689     108.703  45.857  -0.376  1.00  0.00           C  
ATOM    776  CD1 LEU B 689     109.027  45.750  -1.877  1.00  0.00           C  
ATOM    777  CD2 LEU B 689     108.706  47.289   0.089  1.00  0.00           C  
ATOM    778  N   TYR B 690     104.433  45.323   1.120  1.00  0.00           N  
ATOM    779  CA  TYR B 690     103.027  44.995   0.895  1.00  0.00           C  
ATOM    780  C   TYR B 690     102.342  46.017   0.013  1.00  0.00           C  
ATOM    781  O   TYR B 690     102.858  47.112  -0.215  1.00  0.00           O  
ATOM    782  CB  TYR B 690     102.227  44.793   2.176  1.00  0.00           C  
ATOM    783  CG  TYR B 690     101.716  46.039   2.842  1.00  0.00           C  
ATOM    784  CD1 TYR B 690     100.452  46.530   2.560  1.00  0.00           C  
ATOM    785  CD2 TYR B 690     102.452  46.665   3.834  1.00  0.00           C  
ATOM    786  CE1 TYR B 690      99.930  47.615   3.266  1.00  0.00           C  
ATOM    787  CE2 TYR B 690     101.951  47.733   4.531  1.00  0.00           C  
ATOM    788  CZ  TYR B 690     100.697  48.208   4.253  1.00  0.00           C  
ATOM    789  OH  TYR B 690     100.216  49.282   4.968  1.00  0.00           O  
ATOM    790  N   TYR B 691     101.207  45.620  -0.537  1.00  0.00           N  
ATOM    791  CA  TYR B 691     100.444  46.478  -1.411  1.00  0.00           C  
ATOM    792  C   TYR B 691      98.958  46.191  -1.248  1.00  0.00           C  
ATOM    793  O   TYR B 691      98.570  45.213  -0.630  1.00  0.00           O  
ATOM    794  CB  TYR B 691     100.883  46.324  -2.882  1.00  0.00           C  
ATOM    795  CG  TYR B 691     100.667  44.951  -3.443  1.00  0.00           C  
ATOM    796  CD1 TYR B 691     101.728  44.042  -3.519  1.00  0.00           C  
ATOM    797  CD2 TYR B 691      99.384  44.521  -3.829  1.00  0.00           C  
ATOM    798  CE1 TYR B 691     101.532  42.731  -3.952  1.00  0.00           C  
ATOM    799  CE2 TYR B 691      99.168  43.211  -4.263  1.00  0.00           C  
ATOM    800  CZ  TYR B 691     100.256  42.318  -4.319  1.00  0.00           C  
ATOM    801  OH  TYR B 691     100.079  41.012  -4.722  1.00  0.00           O  
ATOM    802  N   ASN B 692      98.135  47.078  -1.784  1.00  0.00           N  
ATOM    803  CA  ASN B 692      96.707  46.942  -1.718  1.00  0.00           C  
ATOM    804  C   ASN B 692      96.157  47.887  -2.750  1.00  0.00           C  
ATOM    805  O   ASN B 692      96.346  49.081  -2.619  1.00  0.00           O  
ATOM    806  CB  ASN B 692      96.233  47.337  -0.339  1.00  0.00           C  
ATOM    807  CG  ASN B 692      94.755  47.097  -0.163  1.00  0.00           C  
ATOM    808  OD1 ASN B 692      94.038  46.925  -1.156  1.00  0.00           O  
ATOM    809  ND2 ASN B 692      94.289  47.006   1.098  1.00  0.00           N  
ATOM    810  N   GLY B 693      95.540  47.367  -3.808  1.00  0.00           N  
ATOM    811  CA  GLY B 693      95.014  48.248  -4.847  1.00  0.00           C  
ATOM    812  C   GLY B 693      94.287  47.539  -5.973  1.00  0.00           C  
ATOM    813  O   GLY B 693      94.267  46.308  -5.990  1.00  0.00           O  
ATOM    814  N   PRO B 695      93.665  48.275  -6.921  1.00  0.00           N  
ATOM    815  CA  PRO B 695      92.945  47.634  -8.014  1.00  0.00           C  
ATOM    816  C   PRO B 695      93.843  46.954  -9.016  1.00  0.00           C  
ATOM    817  O   PRO B 695      94.867  47.515  -9.406  1.00  0.00           O  
ATOM    818  CB  PRO B 695      92.199  48.811  -8.653  1.00  0.00           C  
ATOM    819  CG  PRO B 695      93.099  49.864  -8.513  1.00  0.00           C  
ATOM    820  CD  PRO B 695      93.539  49.731  -7.064  1.00  0.00           C  
ATOM    821  N   MET B 696      93.392  45.785  -9.474  1.00  0.00           N  
ATOM    822  CA  MET B 696      94.076  44.961 -10.470  1.00  0.00           C  
ATOM    823  C   MET B 696      93.073  44.828 -11.607  1.00  0.00           C  
ATOM    824  O   MET B 696      91.869  44.848 -11.362  1.00  0.00           O  
ATOM    825  CB  MET B 696      94.439  43.590  -9.918  1.00  0.00           C  
ATOM    826  CG  MET B 696      95.370  43.644  -8.730  1.00  0.00           C  
ATOM    827  SD  MET B 696      97.002  44.412  -9.024  1.00  0.00           S  
ATOM    828  CE  MET B 696      97.360  45.074  -7.439  1.00  0.00           C  
ATOM    829  N   PHE B 697      93.567  44.655 -12.831  1.00  0.00           N  
ATOM    830  CA  PHE B 697      92.726  44.599 -14.024  1.00  0.00           C  
ATOM    831  C   PHE B 697      92.901  43.394 -14.924  1.00  0.00           C  
ATOM    832  O   PHE B 697      93.900  43.300 -15.634  1.00  0.00           O  
ATOM    833  CB  PHE B 697      93.013  45.858 -14.846  1.00  0.00           C  
ATOM    834  CG  PHE B 697      92.815  47.102 -14.073  1.00  0.00           C  
ATOM    835  CD1 PHE B 697      91.672  47.857 -14.237  1.00  0.00           C  
ATOM    836  CD2 PHE B 697      93.730  47.470 -13.118  1.00  0.00           C  
ATOM    837  CE1 PHE B 697      91.447  48.948 -13.456  1.00  0.00           C  
ATOM    838  CE2 PHE B 697      93.516  48.561 -12.329  1.00  0.00           C  
ATOM    839  CZ  PHE B 697      92.380  49.309 -12.488  1.00  0.00           C  
ATOM    840  N   ARG B 698      91.932  42.490 -14.932  1.00  0.00           N  
ATOM    841  CA  ARG B 698      92.005  41.319 -15.800  1.00  0.00           C  
ATOM    842  C   ARG B 698      90.764  41.266 -16.700  1.00  0.00           C  
ATOM    843  O   ARG B 698      89.645  41.452 -16.218  1.00  0.00           O  
ATOM    844  CB  ARG B 698      92.155  40.045 -14.975  1.00  0.00           C  
ATOM    845  CG  ARG B 698      93.438  40.017 -14.138  1.00  0.00           C  
ATOM    846  CD  ARG B 698      93.588  38.769 -13.271  1.00  0.00           C  
ATOM    847  NE  ARG B 698      94.672  38.952 -12.303  1.00  0.00           N  
ATOM    848  CZ  ARG B 698      94.767  38.356 -11.109  1.00  0.00           C  
ATOM    849  NH1 ARG B 698      93.840  37.486 -10.696  1.00  0.00           N  
ATOM    850  NH2 ARG B 698      95.754  38.708 -10.285  1.00  0.00           N  
ATOM    851  N   TYR B 699      91.009  41.039 -17.998  1.00  0.00           N  
ATOM    852  CA  TYR B 699      90.013  40.968 -19.089  1.00  0.00           C  
ATOM    853  C   TYR B 699      88.987  39.854 -19.047  1.00  0.00           C  
ATOM    854  O   TYR B 699      87.933  40.099 -19.664  1.00  0.00           O  
ATOM    855  CB  TYR B 699      90.711  40.780 -20.414  1.00  0.00           C  
ATOM    856  CG  TYR B 699      90.594  41.902 -21.378  1.00  0.00           C  
ATOM    857  CD1 TYR B 699      89.384  42.191 -22.011  1.00  0.00           C  
ATOM    858  CD2 TYR B 699      91.724  42.619 -21.745  1.00  0.00           C  
ATOM    859  CE1 TYR B 699      89.314  43.184 -22.999  1.00  0.00           C  
ATOM    860  CE2 TYR B 699      91.673  43.599 -22.719  1.00  0.00           C  
ATOM    861  CZ  TYR B 699      90.474  43.870 -23.339  1.00  0.00           C  
ATOM    862  OH  TYR B 699      90.464  44.828 -24.304  1.00  0.00           O  
ATOM    863  N   TYR B 723      84.563  40.659 -11.911  1.00  0.00           N  
ATOM    864  CA  TYR B 723      84.957  42.086 -12.151  1.00  0.00           C  
ATOM    865  C   TYR B 723      86.254  42.243 -12.921  1.00  0.00           C  
ATOM    866  O   TYR B 723      87.246  41.579 -12.614  1.00  0.00           O  
ATOM    867  CB  TYR B 723      85.108  42.833 -10.825  1.00  0.00           C  
ATOM    868  CG  TYR B 723      83.810  43.080 -10.124  1.00  0.00           C  
ATOM    869  CD1 TYR B 723      83.735  43.044  -8.732  1.00  0.00           C  
ATOM    870  CD2 TYR B 723      82.641  43.328 -10.851  1.00  0.00           C  
ATOM    871  CE1 TYR B 723      82.518  43.241  -8.076  1.00  0.00           C  
ATOM    872  CE2 TYR B 723      81.422  43.528 -10.208  1.00  0.00           C  
ATOM    873  CZ  TYR B 723      81.364  43.481  -8.819  1.00  0.00           C  
ATOM    874  OH  TYR B 723      80.158  43.668  -8.175  1.00  0.00           O  
ATOM    875  N   ARG B 724      86.249  43.092 -13.939  1.00  0.00           N  
ATOM    876  CA  ARG B 724      87.477  43.314 -14.666  1.00  0.00           C  
ATOM    877  C   ARG B 724      88.411  44.111 -13.771  1.00  0.00           C  
ATOM    878  O   ARG B 724      89.613  44.047 -13.938  1.00  0.00           O  
ATOM    879  CB  ARG B 724      87.233  44.022 -15.990  1.00  0.00           C  
ATOM    880  CG  ARG B 724      86.892  43.087 -17.131  1.00  0.00           C  
ATOM    881  CD  ARG B 724      85.411  42.830 -17.260  1.00  0.00           C  
ATOM    882  NE  ARG B 724      84.926  43.186 -18.597  1.00  0.00           N  
ATOM    883  CZ  ARG B 724      83.932  42.558 -19.228  1.00  0.00           C  
ATOM    884  NH1 ARG B 724      83.309  41.529 -18.652  1.00  0.00           N  
ATOM    885  NH2 ARG B 724      83.534  42.976 -20.428  1.00  0.00           N  
ATOM    886  N   GLN B 725      87.853  44.896 -12.850  1.00  0.00           N  
ATOM    887  CA  GLN B 725      88.662  45.665 -11.896  1.00  0.00           C  
ATOM    888  C   GLN B 725      88.398  45.054 -10.544  1.00  0.00           C  
ATOM    889  O   GLN B 725      87.239  45.002 -10.105  1.00  0.00           O  
ATOM    890  CB  GLN B 725      88.293  47.159 -11.837  1.00  0.00           C  
ATOM    891  CG  GLN B 725      89.179  47.929 -10.848  1.00  0.00           C  
ATOM    892  CD  GLN B 725      89.025  49.460 -10.870  1.00  0.00           C  
ATOM    893  OE1 GLN B 725      88.934  50.084 -11.919  1.00  0.00           O  
ATOM    894  NE2 GLN B 725      89.072  50.068  -9.691  1.00  0.00           N  
ATOM    895  N   PHE B 726      89.439  44.529  -9.906  1.00  0.00           N  
ATOM    896  CA  PHE B 726      89.288  43.924  -8.577  1.00  0.00           C  
ATOM    897  C   PHE B 726      90.373  44.486  -7.693  1.00  0.00           C  
ATOM    898  O   PHE B 726      91.354  45.007  -8.217  1.00  0.00           O  
ATOM    899  CB  PHE B 726      89.333  42.390  -8.630  1.00  0.00           C  
ATOM    900  CG  PHE B 726      90.478  41.828  -9.423  1.00  0.00           C  
ATOM    901  CD1 PHE B 726      90.564  42.030 -10.777  1.00  0.00           C  
ATOM    902  CD2 PHE B 726      91.481  41.111  -8.797  1.00  0.00           C  
ATOM    903  CE1 PHE B 726      91.652  41.526 -11.495  1.00  0.00           C  
ATOM    904  CE2 PHE B 726      92.556  40.611  -9.498  1.00  0.00           C  
ATOM    905  CZ  PHE B 726      92.651  40.816 -10.839  1.00  0.00           C  
ATOM    906  N   ASN B 728      90.178  44.469  -6.374  1.00  0.00           N  
ATOM    907  CA  ASN B 728      91.191  45.028  -5.469  1.00  0.00           C  
ATOM    908  C   ASN B 728      91.955  44.026  -4.654  1.00  0.00           C  
ATOM    909  O   ASN B 728      91.532  43.666  -3.537  1.00  0.00           O  
ATOM    910  CB  ASN B 728      90.625  46.118  -4.540  1.00  0.00           C  
ATOM    911  CG  ASN B 728      90.541  47.519  -5.222  1.00  0.00           C  
ATOM    912  OD1 ASN B 728      91.114  48.497  -4.755  1.00  0.00           O  
ATOM    913  ND2 ASN B 728      89.802  47.606  -6.312  1.00  0.00           N  
ATOM    914  N   GLN B 730      93.123  43.641  -5.186  1.00  0.00           N  
ATOM    915  CA  GLN B 730      93.992  42.676  -4.522  1.00  0.00           C  
ATOM    916  C   GLN B 730      95.012  43.310  -3.550  1.00  0.00           C  
ATOM    917  O   GLN B 730      95.481  44.427  -3.759  1.00  0.00           O  
ATOM    918  CB  GLN B 730      94.628  41.697  -5.534  1.00  0.00           C  
ATOM    919  CG  GLN B 730      96.067  41.974  -5.985  1.00  0.00           C  
ATOM    920  CD  GLN B 730      96.756  40.776  -6.714  1.00  0.00           C  
ATOM    921  OE1 GLN B 730      97.951  40.835  -7.026  1.00  0.00           O  
ATOM    922  NE2 GLN B 730      96.006  39.692  -6.954  1.00  0.00           N  
ATOM    923  N   PHE B 731      95.191  42.651  -2.409  1.00  0.00           N  
ATOM    924  CA  PHE B 731      96.127  43.028  -1.347  1.00  0.00           C  
ATOM    925  C   PHE B 731      97.127  41.876  -1.280  1.00  0.00           C  
ATOM    926  O   PHE B 731      96.743  40.731  -1.483  1.00  0.00           O  
ATOM    927  CB  PHE B 731      95.395  43.092  -0.017  1.00  0.00           C  
ATOM    928  CG  PHE B 731      96.291  43.240   1.162  1.00  0.00           C  
ATOM    929  CD1 PHE B 731      96.499  44.489   1.732  1.00  0.00           C  
ATOM    930  CD2 PHE B 731      96.938  42.141   1.714  1.00  0.00           C  
ATOM    931  CE1 PHE B 731      97.333  44.658   2.815  1.00  0.00           C  
ATOM    932  CE2 PHE B 731      97.785  42.295   2.817  1.00  0.00           C  
ATOM    933  CZ  PHE B 731      97.975  43.558   3.357  1.00  0.00           C  
ATOM    934  N   GLY B 732      98.386  42.160  -0.969  1.00  0.00           N  
ATOM    935  CA  GLY B 732      99.376  41.096  -0.895  1.00  0.00           C  
ATOM    936  C   GLY B 732     100.695  41.526  -0.270  1.00  0.00           C  
ATOM    937  O   GLY B 732     100.892  42.720  -0.039  1.00  0.00           O  
ATOM    938  N   VAL B 733     101.556  40.551   0.069  1.00  0.00           N  
ATOM    939  CA  VAL B 733     102.866  40.822   0.658  1.00  0.00           C  
ATOM    940  C   VAL B 733     103.887  40.079  -0.158  1.00  0.00           C  
ATOM    941  O   VAL B 733     103.523  39.160  -0.885  1.00  0.00           O  
ATOM    942  CB  VAL B 733     102.997  40.389   2.145  1.00  0.00           C  
ATOM    943  CG1 VAL B 733     101.776  40.773   2.926  1.00  0.00           C  
ATOM    944  CG2 VAL B 733     103.294  38.941   2.273  1.00  0.00           C  
ATOM    945  N   GLU B 734     105.145  40.495  -0.028  1.00  0.00           N  
ATOM    946  CA  GLU B 734     106.298  39.908  -0.708  1.00  0.00           C  
ATOM    947  C   GLU B 734     107.502  40.073   0.216  1.00  0.00           C  
ATOM    948  O   GLU B 734     107.799  41.197   0.630  1.00  0.00           O  
ATOM    949  CB  GLU B 734     106.620  40.678  -1.991  1.00  0.00           C  
ATOM    950  CG  GLU B 734     105.585  40.604  -3.086  1.00  0.00           C  
ATOM    951  CD  GLU B 734     105.482  39.232  -3.711  1.00  0.00           C  
ATOM    952  OE1 GLU B 734     104.358  38.834  -4.091  1.00  0.00           O  
ATOM    953  OE2 GLU B 734     106.519  38.549  -3.838  1.00  0.00           O  
ATOM    954  N   ALA B 735     108.153  38.969   0.595  1.00  0.00           N  
ATOM    955  CA  ALA B 735     109.362  39.031   1.437  1.00  0.00           C  
ATOM    956  C   ALA B 735     110.454  38.520   0.531  1.00  0.00           C  
ATOM    957  O   ALA B 735     110.472  37.353   0.192  1.00  0.00           O  
ATOM    958  CB  ALA B 735     109.243  38.161   2.663  1.00  0.00           C  
ATOM    959  N   ILE B 736     111.317  39.412   0.066  1.00  0.00           N  
ATOM    960  CA  ILE B 736     112.363  39.005  -0.845  1.00  0.00           C  
ATOM    961  C   ILE B 736     113.767  39.108  -0.269  1.00  0.00           C  
ATOM    962  O   ILE B 736     114.115  40.089   0.390  1.00  0.00           O  
ATOM    963  CB  ILE B 736     112.275  39.794  -2.168  1.00  0.00           C  
ATOM    964  CG1 ILE B 736     110.805  40.067  -2.521  1.00  0.00           C  
ATOM    965  CG2 ILE B 736     112.928  38.974  -3.319  1.00  0.00           C  
ATOM    966  CD1 ILE B 736     110.617  40.953  -3.718  1.00  0.00           C  
ATOM    967  N   GLY B 737     114.550  38.051  -0.487  1.00  0.00           N  
ATOM    968  CA  GLY B 737     115.926  38.017  -0.024  1.00  0.00           C  
ATOM    969  C   GLY B 737     116.285  37.262   1.248  1.00  0.00           C  
ATOM    970  O   GLY B 737     117.170  37.698   1.972  1.00  0.00           O  
ATOM    971  N   ALA B 738     115.624  36.154   1.550  1.00  0.00           N  
ATOM    972  CA  ALA B 738     115.974  35.395   2.749  1.00  0.00           C  
ATOM    973  C   ALA B 738     115.249  34.059   2.748  1.00  0.00           C  
ATOM    974  O   ALA B 738     114.225  33.900   3.413  1.00  0.00           O  
ATOM    975  CB  ALA B 738     115.639  36.182   4.024  1.00  0.00           C  
ATOM    976  N   GLU B 739     115.723  33.121   1.935  1.00  0.00           N  
ATOM    977  CA  GLU B 739     115.099  31.810   1.902  1.00  0.00           C  
ATOM    978  C   GLU B 739     115.346  31.245   3.277  1.00  0.00           C  
ATOM    979  O   GLU B 739     116.486  31.003   3.677  1.00  0.00           O  
ATOM    980  CB  GLU B 739     115.719  30.911   0.835  1.00  0.00           C  
ATOM    981  CG  GLU B 739     115.035  29.568   0.705  1.00  0.00           C  
ATOM    982  CD  GLU B 739     115.381  28.880  -0.596  1.00  0.00           C  
ATOM    983  OE1 GLU B 739     116.548  28.451  -0.732  1.00  0.00           O  
ATOM    984  OE2 GLU B 739     114.495  28.789  -1.490  1.00  0.00           O  
ATOM    985  N   ASN B 783     114.272  31.054   4.022  1.00  0.00           N  
ATOM    986  CA  ASN B 783     114.440  30.555   5.364  1.00  0.00           C  
ATOM    987  C   ASN B 783     113.107  30.085   5.912  1.00  0.00           C  
ATOM    988  O   ASN B 783     112.108  30.782   5.807  1.00  0.00           O  
ATOM    989  CB  ASN B 783     115.044  31.703   6.199  1.00  0.00           C  
ATOM    990  CG  ASN B 783     115.183  31.385   7.662  1.00  0.00           C  
ATOM    991  OD1 ASN B 783     114.606  30.436   8.176  1.00  0.00           O  
ATOM    992  ND2 ASN B 783     115.930  32.218   8.361  1.00  0.00           N  
ATOM    993  N   PRO B 787     113.053  28.839   6.385  1.00  0.00           N  
ATOM    994  CA  PRO B 787     111.823  28.298   6.950  1.00  0.00           C  
ATOM    995  C   PRO B 787     111.127  29.273   7.908  1.00  0.00           C  
ATOM    996  O   PRO B 787     109.920  29.485   7.799  1.00  0.00           O  
ATOM    997  CB  PRO B 787     112.322  27.061   7.688  1.00  0.00           C  
ATOM    998  CG  PRO B 787     113.380  26.536   6.771  1.00  0.00           C  
ATOM    999  CD  PRO B 787     114.064  27.780   6.214  1.00  0.00           C  
ATOM   1000  N   SER B 788     111.886  29.889   8.815  1.00  0.00           N  
ATOM   1001  CA  SER B 788     111.301  30.818   9.788  1.00  0.00           C  
ATOM   1002  C   SER B 788     110.574  31.978   9.145  1.00  0.00           C  
ATOM   1003  O   SER B 788     109.686  32.547   9.768  1.00  0.00           O  
ATOM   1004  CB  SER B 788     112.339  31.368  10.736  1.00  0.00           C  
ATOM   1005  OG  SER B 788     113.157  32.310  10.080  1.00  0.00           O  
ATOM   1006  N   VAL B 789     110.971  32.339   7.922  1.00  0.00           N  
ATOM   1007  CA  VAL B 789     110.334  33.425   7.156  1.00  0.00           C  
ATOM   1008  C   VAL B 789     109.013  32.916   6.565  1.00  0.00           C  
ATOM   1009  O   VAL B 789     108.011  33.627   6.583  1.00  0.00           O  
ATOM   1010  CB  VAL B 789     111.231  33.936   5.987  1.00  0.00           C  
ATOM   1011  CG1 VAL B 789     110.474  34.940   5.142  1.00  0.00           C  
ATOM   1012  CG2 VAL B 789     112.493  34.573   6.544  1.00  0.00           C  
ATOM   1013  N   ASP B 790     109.024  31.706   6.001  1.00  0.00           N  
ATOM   1014  CA  ASP B 790     107.809  31.111   5.446  1.00  0.00           C  
ATOM   1015  C   ASP B 790     106.811  30.990   6.580  1.00  0.00           C  
ATOM   1016  O   ASP B 790     105.636  31.224   6.375  1.00  0.00           O  
ATOM   1017  CB  ASP B 790     108.089  29.714   4.916  1.00  0.00           C  
ATOM   1018  CG  ASP B 790     108.858  29.717   3.616  1.00  0.00           C  
ATOM   1019  OD1 ASP B 790     108.493  28.927   2.715  1.00  0.00           O  
ATOM   1020  OD2 ASP B 790     109.833  30.481   3.503  1.00  0.00           O  
ATOM   1021  N   ALA B 791     107.297  30.628   7.773  1.00  0.00           N  
ATOM   1022  CA  ALA B 791     106.457  30.483   8.961  1.00  0.00           C  
ATOM   1023  C   ALA B 791     105.819  31.832   9.281  1.00  0.00           C  
ATOM   1024  O   ALA B 791     104.608  31.930   9.508  1.00  0.00           O  
ATOM   1025  CB  ALA B 791     107.286  29.993  10.133  1.00  0.00           C  
ATOM   1026  N   GLU B 792     106.630  32.881   9.264  1.00  0.00           N  
ATOM   1027  CA  GLU B 792     106.123  34.224   9.505  1.00  0.00           C  
ATOM   1028  C   GLU B 792     105.053  34.601   8.502  1.00  0.00           C  
ATOM   1029  O   GLU B 792     104.060  35.144   8.905  1.00  0.00           O  
ATOM   1030  CB  GLU B 792     107.246  35.254   9.443  1.00  0.00           C  
ATOM   1031  CG  GLU B 792     106.755  36.696   9.459  1.00  0.00           C  
ATOM   1032  CD  GLU B 792     107.867  37.693   9.215  1.00  0.00           C  
ATOM   1033  OE1 GLU B 792     108.027  38.127   8.053  1.00  0.00           O  
ATOM   1034  OE2 GLU B 792     108.561  38.043  10.188  1.00  0.00           O  
ATOM   1035  N   VAL B 793     105.230  34.361   7.205  1.00  0.00           N  
ATOM   1036  CA  VAL B 793     104.142  34.728   6.305  1.00  0.00           C  
ATOM   1037  C   VAL B 793     102.916  33.835   6.459  1.00  0.00           C  
ATOM   1038  O   VAL B 793     101.808  34.321   6.329  1.00  0.00           O  
ATOM   1039  CB  VAL B 793     104.511  34.969   4.770  1.00  0.00           C  
ATOM   1040  CG1 VAL B 793     105.993  35.260   4.529  1.00  0.00           C  
ATOM   1041  CG2 VAL B 793     103.995  33.903   3.909  1.00  0.00           C  
ATOM   1042  N   LEU B 794     103.069  32.560   6.800  1.00  0.00           N  
ATOM   1043  CA  LEU B 794     101.879  31.712   6.954  1.00  0.00           C  
ATOM   1044  C   LEU B 794     101.144  32.071   8.214  1.00  0.00           C  
ATOM   1045  O   LEU B 794      99.919  32.055   8.230  1.00  0.00           O  
ATOM   1046  CB  LEU B 794     102.220  30.228   6.967  1.00  0.00           C  
ATOM   1047  CG  LEU B 794     102.805  29.661   5.674  1.00  0.00           C  
ATOM   1048  CD1 LEU B 794     103.457  28.320   5.928  1.00  0.00           C  
ATOM   1049  CD2 LEU B 794     101.737  29.516   4.662  1.00  0.00           C  
ATOM   1050  N   ALA B 795     101.883  32.438   9.263  1.00  0.00           N  
ATOM   1051  CA  ALA B 795     101.257  32.826  10.533  1.00  0.00           C  
ATOM   1052  C   ALA B 795     100.428  34.092  10.326  1.00  0.00           C  
ATOM   1053  O   ALA B 795      99.368  34.287  10.946  1.00  0.00           O  
ATOM   1054  CB  ALA B 795     102.297  33.044  11.608  1.00  0.00           C  
ATOM   1055  N   MET B 796     100.921  34.941   9.429  1.00  0.00           N  
ATOM   1056  CA  MET B 796     100.287  36.216   9.051  1.00  0.00           C  
ATOM   1057  C   MET B 796      99.033  35.996   8.220  1.00  0.00           C  
ATOM   1058  O   MET B 796      98.037  36.645   8.456  1.00  0.00           O  
ATOM   1059  CB  MET B 796     101.269  37.067   8.224  1.00  0.00           C  
ATOM   1060  CG  MET B 796     100.720  38.392   7.713  1.00  0.00           C  
ATOM   1061  SD  MET B 796     101.802  39.188   6.429  1.00  0.00           S  
ATOM   1062  CE  MET B 796     103.133  39.595   7.334  1.00  0.00           C  
ATOM   1063  N   VAL B 797      99.099  35.121   7.214  1.00  0.00           N  
ATOM   1064  CA  VAL B 797      97.939  34.863   6.368  1.00  0.00           C  
ATOM   1065  C   VAL B 797      96.830  34.327   7.259  1.00  0.00           C  
ATOM   1066  O   VAL B 797      95.661  34.596   7.034  1.00  0.00           O  
ATOM   1067  CB  VAL B 797      98.242  33.888   5.171  1.00  0.00           C  
ATOM   1068  CG1 VAL B 797      98.556  32.492   5.658  1.00  0.00           C  
ATOM   1069  CG2 VAL B 797      97.056  33.819   4.223  1.00  0.00           C  
ATOM   1070  N   MET B 798      97.191  33.593   8.301  1.00  0.00           N  
ATOM   1071  CA  MET B 798      96.184  33.085   9.227  1.00  0.00           C  
ATOM   1072  C   MET B 798      95.699  34.221  10.129  1.00  0.00           C  
ATOM   1073  O   MET B 798      94.514  34.370  10.340  1.00  0.00           O  
ATOM   1074  CB  MET B 798      96.758  31.971  10.083  1.00  0.00           C  
ATOM   1075  CG  MET B 798      95.715  30.991  10.453  1.00  0.00           C  
ATOM   1076  SD  MET B 798      95.356  30.046   9.003  1.00  0.00           S  
ATOM   1077  CE  MET B 798      95.264  28.519   9.768  1.00  0.00           C  
ATOM   1078  N   HIS B 799      96.632  35.025  10.633  1.00  0.00           N  
ATOM   1079  CA  HIS B 799      96.351  36.173  11.503  1.00  0.00           C  
ATOM   1080  C   HIS B 799      95.366  37.166  10.859  1.00  0.00           C  
ATOM   1081  O   HIS B 799      94.328  37.495  11.434  1.00  0.00           O  
ATOM   1082  CB  HIS B 799      97.674  36.876  11.814  1.00  0.00           C  
ATOM   1083  CG  HIS B 799      97.628  37.820  12.984  1.00  0.00           C  
ATOM   1084  ND1 HIS B 799      96.456  38.301  13.510  1.00  0.00           N  
ATOM   1085  CD2 HIS B 799      98.610  38.382  13.690  1.00  0.00           C  
ATOM   1086  CE1 HIS B 799      96.734  39.134  14.500  1.00  0.00           C  
ATOM   1087  NE2 HIS B 799      98.029  39.203  14.630  1.00  0.00           N  
ATOM   1088  N   ILE B 800      95.694  37.633   9.659  1.00  0.00           N  
ATOM   1089  CA  ILE B 800      94.853  38.580   8.947  1.00  0.00           C  
ATOM   1090  C   ILE B 800      93.398  38.158   9.005  1.00  0.00           C  
ATOM   1091  O   ILE B 800      92.581  38.899   9.531  1.00  0.00           O  
ATOM   1092  CB  ILE B 800      95.289  38.744   7.467  1.00  0.00           C  
ATOM   1093  CG1 ILE B 800      96.587  39.576   7.392  1.00  0.00           C  
ATOM   1094  CG2 ILE B 800      94.096  39.263   6.614  1.00  0.00           C  
ATOM   1095  CD1 ILE B 800      97.300  39.520   6.036  1.00  0.00           C  
ATOM   1096  N   TYR B 801      93.104  36.959   8.488  1.00  0.00           N  
ATOM   1097  CA  TYR B 801      91.759  36.412   8.464  1.00  0.00           C  
ATOM   1098  C   TYR B 801      91.205  36.180   9.829  1.00  0.00           C  
ATOM   1099  O   TYR B 801      90.032  36.407  10.058  1.00  0.00           O  
ATOM   1100  CB  TYR B 801      91.728  35.129   7.669  1.00  0.00           C  
ATOM   1101  CG  TYR B 801      91.878  35.418   6.216  1.00  0.00           C  
ATOM   1102  CD1 TYR B 801      90.782  35.813   5.449  1.00  0.00           C  
ATOM   1103  CD2 TYR B 801      93.117  35.384   5.615  1.00  0.00           C  
ATOM   1104  CE1 TYR B 801      90.918  36.171   4.123  1.00  0.00           C  
ATOM   1105  CE2 TYR B 801      93.266  35.742   4.280  1.00  0.00           C  
ATOM   1106  CZ  TYR B 801      92.150  36.134   3.547  1.00  0.00           C  
ATOM   1107  OH  TYR B 801      92.267  36.467   2.231  1.00  0.00           O  
ATOM   1108  N   GLN B 802      92.030  35.766  10.770  1.00  0.00           N  
ATOM   1109  CA  GLN B 802      91.487  35.555  12.089  1.00  0.00           C  
ATOM   1110  C   GLN B 802      91.171  36.855  12.776  1.00  0.00           C  
ATOM   1111  O   GLN B 802      90.268  36.908  13.605  1.00  0.00           O  
ATOM   1112  CB  GLN B 802      92.427  34.735  12.947  1.00  0.00           C  
ATOM   1113  CG  GLN B 802      92.572  33.293  12.478  1.00  0.00           C  
ATOM   1114  CD  GLN B 802      93.331  32.447  13.468  1.00  0.00           C  
ATOM   1115  OE1 GLN B 802      94.402  32.833  13.940  1.00  0.00           O  
ATOM   1116  NE2 GLN B 802      92.772  31.305  13.813  1.00  0.00           N  
ATOM   1117  N   SER B 803      91.850  37.927  12.386  1.00  0.00           N  
ATOM   1118  CA  SER B 803      91.629  39.208  13.046  1.00  0.00           C  
ATOM   1119  C   SER B 803      90.264  39.788  12.801  1.00  0.00           C  
ATOM   1120  O   SER B 803      89.834  40.651  13.547  1.00  0.00           O  
ATOM   1121  CB  SER B 803      92.707  40.239  12.699  1.00  0.00           C  
ATOM   1122  OG  SER B 803      92.644  40.669  11.349  1.00  0.00           O  
ATOM   1123  N   PHE B 807      89.592  39.318  11.758  1.00  0.00           N  
ATOM   1124  CA  PHE B 807      88.255  39.787  11.415  1.00  0.00           C  
ATOM   1125  C   PHE B 807      87.148  38.874  11.971  1.00  0.00           C  
ATOM   1126  O   PHE B 807      85.958  39.114  11.769  1.00  0.00           O  
ATOM   1127  CB  PHE B 807      88.131  39.919   9.905  1.00  0.00           C  
ATOM   1128  CG  PHE B 807      88.944  41.051   9.328  1.00  0.00           C  
ATOM   1129  CD1 PHE B 807      88.503  42.378   9.435  1.00  0.00           C  
ATOM   1130  CD2 PHE B 807      90.159  40.802   8.683  1.00  0.00           C  
ATOM   1131  CE1 PHE B 807      89.253  43.422   8.920  1.00  0.00           C  
ATOM   1132  CE2 PHE B 807      90.930  41.860   8.159  1.00  0.00           C  
ATOM   1133  CZ  PHE B 807      90.478  43.166   8.279  1.00  0.00           C  
ATOM   1134  N   GLY B 808      87.536  37.809  12.659  1.00  0.00           N  
ATOM   1135  CA  GLY B 808      86.548  36.913  13.234  1.00  0.00           C  
ATOM   1136  C   GLY B 808      86.135  35.741  12.381  1.00  0.00           C  
ATOM   1137  O   GLY B 808      85.208  35.040  12.764  1.00  0.00           O  
ATOM   1138  N   LEU B 809      86.763  35.548  11.220  1.00  0.00           N  
ATOM   1139  CA  LEU B 809      86.400  34.415  10.381  1.00  0.00           C  
ATOM   1140  C   LEU B 809      86.815  33.201  11.161  1.00  0.00           C  
ATOM   1141  O   LEU B 809      87.844  33.208  11.839  1.00  0.00           O  
ATOM   1142  CB  LEU B 809      87.110  34.415   9.047  1.00  0.00           C  
ATOM   1143  CG  LEU B 809      86.519  35.192   7.878  1.00  0.00           C  
ATOM   1144  CD1 LEU B 809      85.161  35.712   8.206  1.00  0.00           C  
ATOM   1145  CD2 LEU B 809      87.455  36.324   7.501  1.00  0.00           C  
ATOM   1146  N   LYS B1153      86.060  32.123  10.989  1.00  0.00           N  
ATOM   1147  CA  LYS B1153      86.311  30.934  11.763  1.00  0.00           C  
ATOM   1148  C   LYS B1153      86.403  29.597  11.097  1.00  0.00           C  
ATOM   1149  O   LYS B1153      86.913  28.666  11.703  1.00  0.00           O  
ATOM   1150  CB  LYS B1153      85.265  30.853  12.857  1.00  0.00           C  
ATOM   1151  CG  LYS B1153      85.815  30.975  14.245  1.00  0.00           C  
ATOM   1152  CD  LYS B1153      84.705  31.484  15.133  1.00  0.00           C  
ATOM   1153  CE  LYS B1153      84.476  32.940  14.771  1.00  0.00           C  
ATOM   1154  NZ  LYS B1153      83.161  33.496  15.120  1.00  0.00           N  
ATOM   1155  N   HIS B1154      85.875  29.423   9.905  1.00  0.00           N  
ATOM   1156  CA  HIS B1154      85.996  28.085   9.350  1.00  0.00           C  
ATOM   1157  C   HIS B1154      87.098  27.984   8.311  1.00  0.00           C  
ATOM   1158  O   HIS B1154      86.909  27.484   7.203  1.00  0.00           O  
ATOM   1159  CB  HIS B1154      84.628  27.576   8.906  1.00  0.00           C  
ATOM   1160  CG  HIS B1154      83.690  27.351  10.056  1.00  0.00           C  
ATOM   1161  ND1 HIS B1154      84.122  27.292  11.366  1.00  0.00           N  
ATOM   1162  CD2 HIS B1154      82.351  27.148  10.093  1.00  0.00           C  
ATOM   1163  CE1 HIS B1154      83.093  27.057  12.159  1.00  0.00           C  
ATOM   1164  NE2 HIS B1154      82.008  26.966  11.415  1.00  0.00           N  
ATOM   1165  N   LEU B1155      88.254  28.512   8.724  1.00  0.00           N  
ATOM   1166  CA  LEU B1155      89.484  28.584   7.942  1.00  0.00           C  
ATOM   1167  C   LEU B1155      90.153  27.219   7.872  1.00  0.00           C  
ATOM   1168  O   LEU B1155      89.958  26.389   8.759  1.00  0.00           O  
ATOM   1169  CB  LEU B1155      90.431  29.613   8.581  1.00  0.00           C  
ATOM   1170  CG  LEU B1155      90.288  31.104   8.221  1.00  0.00           C  
ATOM   1171  CD1 LEU B1155      89.167  31.336   7.220  1.00  0.00           C  
ATOM   1172  CD2 LEU B1155      90.131  31.956   9.456  1.00  0.00           C  
ATOM   1173  N   LYS B1156      91.002  27.026   6.862  1.00  0.00           N  
ATOM   1174  CA  LYS B1156      91.661  25.747   6.616  1.00  0.00           C  
ATOM   1175  C   LYS B1156      92.888  25.984   5.737  1.00  0.00           C  
ATOM   1176  O   LYS B1156      92.788  26.081   4.509  1.00  0.00           O  
ATOM   1177  CB  LYS B1156      90.645  24.932   5.864  1.00  0.00           C  
ATOM   1178  CG  LYS B1156      90.991  23.593   5.404  1.00  0.00           C  
ATOM   1179  CD  LYS B1156      89.715  22.808   5.614  1.00  0.00           C  
ATOM   1180  CE  LYS B1156      89.129  22.178   4.377  1.00  0.00           C  
ATOM   1181  NZ  LYS B1156      88.131  21.178   4.840  1.00  0.00           N  
ATOM   1182  N   LEU B1157      94.039  26.106   6.387  1.00  0.00           N  
ATOM   1183  CA  LEU B1157      95.306  26.354   5.695  1.00  0.00           C  
ATOM   1184  C   LEU B1157      95.820  25.069   5.062  1.00  0.00           C  
ATOM   1185  O   LEU B1157      95.973  24.049   5.735  1.00  0.00           O  
ATOM   1186  CB  LEU B1157      96.345  26.937   6.677  1.00  0.00           C  
ATOM   1187  CG  LEU B1157      97.757  27.474   6.340  1.00  0.00           C  
ATOM   1188  CD1 LEU B1157      98.607  26.454   5.779  1.00  0.00           C  
ATOM   1189  CD2 LEU B1157      97.747  28.603   5.380  1.00  0.00           C  
ATOM   1190  N   VAL B1158      96.095  25.141   3.766  1.00  0.00           N  
ATOM   1191  CA  VAL B1158      96.585  24.016   2.998  1.00  0.00           C  
ATOM   1192  C   VAL B1158      97.943  24.365   2.430  1.00  0.00           C  
ATOM   1193  O   VAL B1158      98.089  25.385   1.743  1.00  0.00           O  
ATOM   1194  CB  VAL B1158      95.643  23.746   1.844  1.00  0.00           C  
ATOM   1195  CG1 VAL B1158      96.166  22.614   0.976  1.00  0.00           C  
ATOM   1196  CG2 VAL B1158      94.288  23.415   2.385  1.00  0.00           C  
ATOM   1197  N   ILE B1159      98.918  23.489   2.669  1.00  0.00           N  
ATOM   1198  CA  ILE B1159     100.287  23.697   2.197  1.00  0.00           C  
ATOM   1199  C   ILE B1159     100.810  22.532   1.399  1.00  0.00           C  
ATOM   1200  O   ILE B1159     100.293  21.444   1.490  1.00  0.00           O  
ATOM   1201  CB  ILE B1159     101.281  23.826   3.381  1.00  0.00           C  
ATOM   1202  CG1 ILE B1159     101.311  22.534   4.205  1.00  0.00           C  
ATOM   1203  CG2 ILE B1159     100.916  24.997   4.250  1.00  0.00           C  
ATOM   1204  CD1 ILE B1159     102.122  22.628   5.482  1.00  0.00           C  
ATOM   1205  N   ASN B1160     101.867  22.774   0.644  1.00  0.00           N  
ATOM   1206  CA  ASN B1160     102.570  21.748  -0.105  1.00  0.00           C  
ATOM   1207  C   ASN B1160     103.972  22.284  -0.439  1.00  0.00           C  
ATOM   1208  O   ASN B1160     104.276  23.436  -0.174  1.00  0.00           O  
ATOM   1209  CB  ASN B1160     101.824  21.346  -1.365  1.00  0.00           C  
ATOM   1210  CG  ASN B1160     102.466  20.137  -2.055  1.00  0.00           C  
ATOM   1211  OD1 ASN B1160     102.488  20.046  -3.280  1.00  0.00           O  
ATOM   1212  ND2 ASN B1160     103.021  19.217  -1.259  1.00  0.00           N  
ATOM   1213  N   SER B1161     104.863  21.449  -0.939  1.00  0.00           N  
ATOM   1214  CA  SER B1161     106.180  21.932  -1.277  1.00  0.00           C  
ATOM   1215  C   SER B1161     106.545  21.229  -2.543  1.00  0.00           C  
ATOM   1216  O   SER B1161     106.256  20.039  -2.724  1.00  0.00           O  
ATOM   1217  CB  SER B1161     107.214  21.615  -0.189  1.00  0.00           C  
ATOM   1218  OG  SER B1161     108.551  21.845  -0.652  1.00  0.00           O  
ATOM   1219  N   VAL B1162     107.180  21.984  -3.422  1.00  0.00           N  
ATOM   1220  CA  VAL B1162     107.612  21.460  -4.700  1.00  0.00           C  
ATOM   1221  C   VAL B1162     109.137  21.433  -4.746  1.00  0.00           C  
ATOM   1222  O   VAL B1162     109.752  21.545  -5.807  1.00  0.00           O  
ATOM   1223  CB  VAL B1162     106.975  22.234  -5.879  1.00  0.00           C  
ATOM   1224  CG1 VAL B1162     105.521  21.803  -6.033  1.00  0.00           C  
ATOM   1225  CG2 VAL B1162     107.034  23.740  -5.628  1.00  0.00           C  
ATOM   1226  N   GLY B1163     109.725  21.279  -3.560  1.00  0.00           N  
ATOM   1227  CA  GLY B1163     111.165  21.177  -3.426  1.00  0.00           C  
ATOM   1228  C   GLY B1163     111.929  22.322  -4.037  1.00  0.00           C  
ATOM   1229  O   GLY B1163     111.348  23.310  -4.432  1.00  0.00           O  
ATOM   1230  N   ASP B1316     113.249  22.186  -4.104  1.00  0.00           N  
ATOM   1231  CA  ASP B1316     114.094  23.235  -4.667  1.00  0.00           C  
ATOM   1232  C   ASP B1316     114.150  23.124  -6.176  1.00  0.00           C  
ATOM   1233  O   ASP B1316     113.432  22.327  -6.757  1.00  0.00           O  
ATOM   1234  CB  ASP B1316     115.514  23.168  -4.079  1.00  0.00           C  
ATOM   1235  CG  ASP B1316     116.218  21.832  -4.339  1.00  0.00           C  
ATOM   1236  OD1 ASP B1316     115.541  20.848  -4.718  1.00  0.00           O  
ATOM   1237  OD2 ASP B1316     117.462  21.774  -4.144  1.00  0.00           O  
ATOM   1238  N   MET B1334     115.009  23.928  -6.800  1.00  0.00           N  
ATOM   1239  CA  MET B1334     115.167  23.900  -8.254  1.00  0.00           C  
ATOM   1240  C   MET B1334     115.920  22.635  -8.707  1.00  0.00           C  
ATOM   1241  O   MET B1334     115.768  22.177  -9.844  1.00  0.00           O  
ATOM   1242  CB  MET B1334     115.873  25.172  -8.743  1.00  0.00           C  
ATOM   1243  CG  MET B1334     115.949  25.336 -10.282  1.00  0.00           C  
ATOM   1244  SD  MET B1334     114.379  25.718 -11.174  1.00  0.00           S  
ATOM   1245  CE  MET B1334     114.342  24.395 -12.396  1.00  0.00           C  
ATOM   1246  N   ALA B1335     116.785  22.112  -7.841  1.00  0.00           N  
ATOM   1247  CA  ALA B1335     117.508  20.896  -8.178  1.00  0.00           C  
ATOM   1248  C   ALA B1335     116.453  19.796  -8.297  1.00  0.00           C  
ATOM   1249  O   ALA B1335     116.549  18.949  -9.169  1.00  0.00           O  
ATOM   1250  CB  ALA B1335     118.511  20.567  -7.107  1.00  0.00           C  
ATOM   1251  N   SER B1336     115.465  19.804  -7.405  1.00  0.00           N  
ATOM   1252  CA  SER B1336     114.375  18.833  -7.462  1.00  0.00           C  
ATOM   1253  C   SER B1336     113.538  19.191  -8.704  1.00  0.00           C  
ATOM   1254  O   SER B1336     113.274  18.281  -9.524  1.00  0.00           O  
ATOM   1255  CB  SER B1336     113.464  18.951  -6.227  1.00  0.00           C  
ATOM   1256  OG  SER B1336     114.180  18.696  -5.033  1.00  0.00           O  
ATOM   1257  N   SER B1384     115.637  20.622   0.595  1.00  0.00           N  
ATOM   1258  CA  SER B1384     114.189  20.908   0.485  1.00  0.00           C  
ATOM   1259  C   SER B1384     113.348  20.195   1.541  1.00  0.00           C  
ATOM   1260  O   SER B1384     112.866  20.829   2.465  1.00  0.00           O  
ATOM   1261  CB  SER B1384     113.694  20.566  -0.910  1.00  0.00           C  
ATOM   1262  OG  SER B1384     114.508  21.207  -1.867  1.00  0.00           O  
ATOM   1263  N   LYS B1385     113.180  18.887   1.417  1.00  0.00           N  
ATOM   1264  CA  LYS B1385     112.393  18.121   2.386  1.00  0.00           C  
ATOM   1265  C   LYS B1385     112.500  18.637   3.815  1.00  0.00           C  
ATOM   1266  O   LYS B1385     111.482  18.856   4.473  1.00  0.00           O  
ATOM   1267  CB  LYS B1385     112.772  16.634   2.342  1.00  0.00           C  
ATOM   1268  N   ALA B1386     113.721  18.855   4.288  1.00  0.00           N  
ATOM   1269  CA  ALA B1386     113.917  19.356   5.649  1.00  0.00           C  
ATOM   1270  C   ALA B1386     113.444  20.808   5.788  1.00  0.00           C  
ATOM   1271  O   ALA B1386     113.146  21.280   6.896  1.00  0.00           O  
ATOM   1272  CB  ALA B1386     115.374  19.224   6.046  1.00  0.00           C  
ATOM   1273  N   TYR B1387     113.447  21.533   4.672  1.00  0.00           N  
ATOM   1274  CA  TYR B1387     112.973  22.906   4.668  1.00  0.00           C  
ATOM   1275  C   TYR B1387     111.506  22.782   5.047  1.00  0.00           C  
ATOM   1276  O   TYR B1387     111.070  23.283   6.095  1.00  0.00           O  
ATOM   1277  CB  TYR B1387     113.099  23.512   3.270  1.00  0.00           C  
ATOM   1278  CG  TYR B1387     112.869  25.014   3.198  1.00  0.00           C  
ATOM   1279  CD1 TYR B1387     111.766  25.594   3.778  1.00  0.00           C  
ATOM   1280  CD2 TYR B1387     113.779  25.851   2.568  1.00  0.00           C  
ATOM   1281  CE1 TYR B1387     111.576  26.968   3.735  1.00  0.00           C  
ATOM   1282  CE2 TYR B1387     113.593  27.219   2.528  1.00  0.00           C  
ATOM   1283  CZ  TYR B1387     112.489  27.768   3.115  1.00  0.00           C  
ATOM   1284  OH  TYR B1387     112.294  29.123   3.099  1.00  0.00           O  
ATOM   1285  N   TYR B1388     110.789  22.014   4.228  1.00  0.00           N  
ATOM   1286  CA  TYR B1388     109.374  21.735   4.392  1.00  0.00           C  
ATOM   1287  C   TYR B1388     109.058  21.172   5.752  1.00  0.00           C  
ATOM   1288  O   TYR B1388     108.060  21.556   6.341  1.00  0.00           O  
ATOM   1289  CB  TYR B1388     108.905  20.777   3.311  1.00  0.00           C  
ATOM   1290  CG  TYR B1388     107.426  20.446   3.349  1.00  0.00           C  
ATOM   1291  CD1 TYR B1388     106.997  19.138   3.213  1.00  0.00           C  
ATOM   1292  CD2 TYR B1388     106.455  21.440   3.496  1.00  0.00           C  
ATOM   1293  CE1 TYR B1388     105.661  18.820   3.217  1.00  0.00           C  
ATOM   1294  CE2 TYR B1388     105.108  21.120   3.498  1.00  0.00           C  
ATOM   1295  CZ  TYR B1388     104.723  19.800   3.351  1.00  0.00           C  
ATOM   1296  OH  TYR B1388     103.393  19.450   3.275  1.00  0.00           O  
ATOM   1297  N   GLU B1389     109.862  20.250   6.256  1.00  0.00           N  
ATOM   1298  CA  GLU B1389     109.611  19.722   7.590  1.00  0.00           C  
ATOM   1299  C   GLU B1389     109.810  20.829   8.651  1.00  0.00           C  
ATOM   1300  O   GLU B1389     109.177  20.808   9.718  1.00  0.00           O  
ATOM   1301  CB  GLU B1389     110.537  18.547   7.876  1.00  0.00           C  
ATOM   1302  CG  GLU B1389     110.452  17.396   6.867  1.00  0.00           C  
ATOM   1303  CD  GLU B1389     109.029  16.850   6.645  1.00  0.00           C  
ATOM   1304  OE1 GLU B1389     108.612  16.741   5.463  1.00  0.00           O  
ATOM   1305  OE2 GLU B1389     108.336  16.497   7.637  1.00  0.00           O  
ATOM   1306  N   GLN B1390     110.682  21.800   8.360  1.00  0.00           N  
ATOM   1307  CA  GLN B1390     110.932  22.900   9.291  1.00  0.00           C  
ATOM   1308  C   GLN B1390     109.767  23.888   9.293  1.00  0.00           C  
ATOM   1309  O   GLN B1390     109.324  24.350  10.342  1.00  0.00           O  
ATOM   1310  CB  GLN B1390     112.251  23.611   8.979  1.00  0.00           C  
ATOM   1311  CG  GLN B1390     112.642  24.627  10.076  1.00  0.00           C  
ATOM   1312  CD  GLN B1390     112.525  24.053  11.505  1.00  0.00           C  
ATOM   1313  OE1 GLN B1390     111.900  24.645  12.377  1.00  0.00           O  
ATOM   1314  NE2 GLN B1390     113.126  22.891  11.732  1.00  0.00           N  
ATOM   1315  N   VAL B1391     109.278  24.212   8.103  1.00  0.00           N  
ATOM   1316  CA  VAL B1391     108.136  25.103   7.970  1.00  0.00           C  
ATOM   1317  C   VAL B1391     107.002  24.469   8.775  1.00  0.00           C  
ATOM   1318  O   VAL B1391     106.384  25.139   9.601  1.00  0.00           O  
ATOM   1319  CB  VAL B1391     107.694  25.266   6.478  1.00  0.00           C  
ATOM   1320  CG1 VAL B1391     106.370  26.006   6.362  1.00  0.00           C  
ATOM   1321  CG2 VAL B1391     108.728  26.015   5.709  1.00  0.00           C  
ATOM   1322  N   LYS B1392     106.743  23.178   8.576  1.00  0.00           N  
ATOM   1323  CA  LYS B1392     105.670  22.555   9.316  1.00  0.00           C  
ATOM   1324  C   LYS B1392     106.063  22.420  10.764  1.00  0.00           C  
ATOM   1325  O   LYS B1392     105.183  22.388  11.624  1.00  0.00           O  
ATOM   1326  CB  LYS B1392     105.297  21.206   8.721  1.00  0.00           C  
ATOM   1327  CG  LYS B1392     104.947  21.287   7.243  1.00  0.00           C  
ATOM   1328  CD  LYS B1392     104.549  19.945   6.658  1.00  0.00           C  
ATOM   1329  CE  LYS B1392     105.696  18.966   6.636  1.00  0.00           C  
ATOM   1330  NZ  LYS B1392     105.282  17.621   6.147  1.00  0.00           N  
ATOM   1331  N   ALA B1393     107.368  22.360  11.056  1.00  0.00           N  
ATOM   1332  CA  ALA B1393     107.805  22.235  12.455  1.00  0.00           C  
ATOM   1333  C   ALA B1393     107.275  23.447  13.129  1.00  0.00           C  
ATOM   1334  O   ALA B1393     106.491  23.362  14.074  1.00  0.00           O  
ATOM   1335  CB  ALA B1393     109.288  22.231  12.567  1.00  0.00           C  
ATOM   1336  N   TYR B1394     107.631  24.575  12.532  1.00  0.00           N  
ATOM   1337  CA  TYR B1394     107.229  25.897  12.980  1.00  0.00           C  
ATOM   1338  C   TYR B1394     105.723  26.019  13.105  1.00  0.00           C  
ATOM   1339  O   TYR B1394     105.210  26.439  14.143  1.00  0.00           O  
ATOM   1340  CB  TYR B1394     107.786  26.956  12.022  1.00  0.00           C  
ATOM   1341  CG  TYR B1394     109.266  27.231  12.206  1.00  0.00           C  
ATOM   1342  CD1 TYR B1394     109.803  27.393  13.482  1.00  0.00           C  
ATOM   1343  CD2 TYR B1394     110.119  27.378  11.110  1.00  0.00           C  
ATOM   1344  CE1 TYR B1394     111.138  27.699  13.667  1.00  0.00           C  
ATOM   1345  CE2 TYR B1394     111.469  27.694  11.290  1.00  0.00           C  
ATOM   1346  CZ  TYR B1394     111.962  27.855  12.570  1.00  0.00           C  
ATOM   1347  OH  TYR B1394     113.272  28.221  12.768  1.00  0.00           O  
ATOM   1348  N   LEU B1395     105.000  25.626  12.070  1.00  0.00           N  
ATOM   1349  CA  LEU B1395     103.550  25.696  12.141  1.00  0.00           C  
ATOM   1350  C   LEU B1395     103.055  24.951  13.379  1.00  0.00           C  
ATOM   1351  O   LEU B1395     102.190  25.440  14.098  1.00  0.00           O  
ATOM   1352  CB  LEU B1395     102.930  25.151  10.856  1.00  0.00           C  
ATOM   1353  CG  LEU B1395     102.691  26.118   9.678  1.00  0.00           C  
ATOM   1354  CD1 LEU B1395     103.442  27.397   9.787  1.00  0.00           C  
ATOM   1355  CD2 LEU B1395     103.087  25.465   8.418  1.00  0.00           C  
ATOM   1356  N   ASP B1396     103.684  23.824  13.683  1.00  0.00           N  
ATOM   1357  CA  ASP B1396     103.300  23.047  14.843  1.00  0.00           C  
ATOM   1358  C   ASP B1396     103.641  23.834  16.104  1.00  0.00           C  
ATOM   1359  O   ASP B1396     102.868  23.851  17.064  1.00  0.00           O  
ATOM   1360  CB  ASP B1396     104.010  21.689  14.845  1.00  0.00           C  
ATOM   1361  CG  ASP B1396     103.662  20.828  13.624  1.00  0.00           C  
ATOM   1362  OD1 ASP B1396     104.538  20.063  13.167  1.00  0.00           O  
ATOM   1363  OD2 ASP B1396     102.517  20.913  13.119  1.00  0.00           O  
ATOM   1364  N   ASP B1397     104.792  24.497  16.088  1.00  0.00           N  
ATOM   1365  CA  ASP B1397     105.260  25.301  17.215  1.00  0.00           C  
ATOM   1366  C   ASP B1397     104.240  26.355  17.562  1.00  0.00           C  
ATOM   1367  O   ASP B1397     103.856  26.553  18.725  1.00  0.00           O  
ATOM   1368  CB  ASP B1397     106.493  26.076  16.784  1.00  0.00           C  
ATOM   1369  CG  ASP B1397     107.754  25.353  17.039  1.00  0.00           C  
ATOM   1370  OD1 ASP B1397     107.821  24.148  16.734  1.00  0.00           O  
ATOM   1371  OD2 ASP B1397     108.684  26.019  17.548  1.00  0.00           O  
ATOM   1372  N   LEU B1398     103.926  27.110  16.512  1.00  0.00           N  
ATOM   1373  CA  LEU B1398     103.009  28.237  16.532  1.00  0.00           C  
ATOM   1374  C   LEU B1398     101.565  27.819  16.788  1.00  0.00           C  
ATOM   1375  O   LEU B1398     100.705  28.653  17.054  1.00  0.00           O  
ATOM   1376  CB  LEU B1398     103.122  28.988  15.193  1.00  0.00           C  
ATOM   1377  CG  LEU B1398     104.505  29.551  14.844  1.00  0.00           C  
ATOM   1378  CD1 LEU B1398     104.554  30.068  13.420  1.00  0.00           C  
ATOM   1379  CD2 LEU B1398     104.823  30.657  15.816  1.00  0.00           C  
ATOM   1380  N   GLY B1400     101.303  26.529  16.688  1.00  0.00           N  
ATOM   1381  CA  GLY B1400      99.964  26.036  16.912  1.00  0.00           C  
ATOM   1382  C   GLY B1400      99.060  26.370  15.767  1.00  0.00           C  
ATOM   1383  O   GLY B1400      97.900  26.655  15.991  1.00  0.00           O  
ATOM   1384  N   ILE B1401      99.582  26.338  14.546  1.00  0.00           N  
ATOM   1385  CA  ILE B1401      98.794  26.631  13.354  1.00  0.00           C  
ATOM   1386  C   ILE B1401      98.494  25.291  12.686  1.00  0.00           C  
ATOM   1387  O   ILE B1401      99.410  24.532  12.348  1.00  0.00           O  
ATOM   1388  CB  ILE B1401      99.567  27.553  12.357  1.00  0.00           C  
ATOM   1389  CG1 ILE B1401      99.869  28.905  13.007  1.00  0.00           C  
ATOM   1390  CG2 ILE B1401      98.736  27.813  11.117  1.00  0.00           C  
ATOM   1391  CD1 ILE B1401     100.965  29.682  12.344  1.00  0.00           C  
ATOM   1392  N   PRO B1402      97.205  24.940  12.559  1.00  0.00           N  
ATOM   1393  CA  PRO B1402      96.782  23.678  11.941  1.00  0.00           C  
ATOM   1394  C   PRO B1402      96.856  23.796  10.420  1.00  0.00           C  
ATOM   1395  O   PRO B1402      96.485  24.835   9.865  1.00  0.00           O  
ATOM   1396  CB  PRO B1402      95.340  23.559  12.389  1.00  0.00           C  
ATOM   1397  CG  PRO B1402      95.240  24.486  13.594  1.00  0.00           C  
ATOM   1398  CD  PRO B1402      96.045  25.637  13.132  1.00  0.00           C  
ATOM   1399  N   TYR B1416      97.245  22.727   9.741  1.00  0.00           N  
ATOM   1400  CA  TYR B1416      97.378  22.794   8.303  1.00  0.00           C  
ATOM   1401  C   TYR B1416      97.091  21.432   7.701  1.00  0.00           C  
ATOM   1402  O   TYR B1416      97.237  20.396   8.362  1.00  0.00           O  
ATOM   1403  CB  TYR B1416      98.801  23.212   7.930  1.00  0.00           C  
ATOM   1404  CG  TYR B1416      99.828  22.206   8.385  1.00  0.00           C  
ATOM   1405  CD1 TYR B1416     100.139  21.092   7.597  1.00  0.00           C  
ATOM   1406  CD2 TYR B1416     100.420  22.318   9.634  1.00  0.00           C  
ATOM   1407  CE1 TYR B1416     101.012  20.110   8.044  1.00  0.00           C  
ATOM   1408  CE2 TYR B1416     101.294  21.351  10.099  1.00  0.00           C  
ATOM   1409  CZ  TYR B1416     101.592  20.244   9.303  1.00  0.00           C  
ATOM   1410  OH  TYR B1416     102.497  19.296   9.764  1.00  0.00           O  
ATOM   1411  N   THR B1428      96.775  21.452   6.414  1.00  0.00           N  
ATOM   1412  CA  THR B1428      96.432  20.287   5.643  1.00  0.00           C  
ATOM   1413  C   THR B1428      97.444  20.253   4.537  1.00  0.00           C  
ATOM   1414  O   THR B1428      97.606  21.222   3.799  1.00  0.00           O  
ATOM   1415  CB  THR B1428      95.008  20.438   5.014  1.00  0.00           C  
ATOM   1416  OG1 THR B1428      94.090  20.929   5.997  1.00  0.00           O  
ATOM   1417  CG2 THR B1428      94.478  19.126   4.535  1.00  0.00           C  
ATOM   1418  N   GLU B1429      98.150  19.147   4.439  1.00  0.00           N  
ATOM   1419  CA  GLU B1429      99.130  19.003   3.403  1.00  0.00           C  
ATOM   1420  C   GLU B1429      98.436  18.443   2.195  1.00  0.00           C  
ATOM   1421  O   GLU B1429      97.941  17.332   2.242  1.00  0.00           O  
ATOM   1422  CB  GLU B1429     100.192  18.019   3.840  1.00  0.00           C  
ATOM   1423  CG  GLU B1429     100.827  18.320   5.174  1.00  0.00           C  
ATOM   1424  CD  GLU B1429     102.027  17.448   5.380  1.00  0.00           C  
ATOM   1425  OE1 GLU B1429     102.856  17.382   4.438  1.00  0.00           O  
ATOM   1426  OE2 GLU B1429     102.116  16.808   6.452  1.00  0.00           O  
ATOM   1427  N   ASP B1430      98.384  19.187   1.109  1.00  0.00           N  
ATOM   1428  CA  ASP B1430      97.727  18.673  -0.072  1.00  0.00           C  
ATOM   1429  C   ASP B1430      98.746  18.405  -1.135  1.00  0.00           C  
ATOM   1430  O   ASP B1430      99.033  19.274  -1.930  1.00  0.00           O  
ATOM   1431  CB  ASP B1430      96.679  19.659  -0.575  1.00  0.00           C  
ATOM   1432  CG  ASP B1430      96.024  19.224  -1.891  1.00  0.00           C  
ATOM   1433  OD1 ASP B1430      96.286  18.092  -2.388  1.00  0.00           O  
ATOM   1434  OD2 ASP B1430      95.236  20.045  -2.430  1.00  0.00           O  
ATOM   1435  N   PRO B1431      99.241  17.160  -1.216  1.00  0.00           N  
ATOM   1436  CA  PRO B1431     100.244  16.741  -2.201  1.00  0.00           C  
ATOM   1437  C   PRO B1431      99.975  17.320  -3.593  1.00  0.00           C  
ATOM   1438  O   PRO B1431     100.905  17.659  -4.341  1.00  0.00           O  
ATOM   1439  CB  PRO B1431     100.067  15.219  -2.219  1.00  0.00           C  
ATOM   1440  CG  PRO B1431      99.759  14.906  -0.785  1.00  0.00           C  
ATOM   1441  CD  PRO B1431      98.764  15.998  -0.437  1.00  0.00           C  
ATOM   1442  N   ASN B1432      98.690  17.474  -3.908  1.00  0.00           N  
ATOM   1443  CA  ASN B1432      98.258  17.953  -5.220  1.00  0.00           C  
ATOM   1444  C   ASN B1432      98.204  19.464  -5.410  1.00  0.00           C  
ATOM   1445  O   ASN B1432      97.830  19.950  -6.488  1.00  0.00           O  
ATOM   1446  CB  ASN B1432      96.901  17.339  -5.563  1.00  0.00           C  
ATOM   1447  CG  ASN B1432      96.892  15.824  -5.424  1.00  0.00           C  
ATOM   1448  OD1 ASN B1432      96.320  15.283  -4.475  1.00  0.00           O  
ATOM   1449  ND2 ASN B1432      97.576  15.138  -6.336  1.00  0.00           N  
ATOM   1450  N   LEU B1433      98.566  20.203  -4.366  1.00  0.00           N  
ATOM   1451  CA  LEU B1433      98.594  21.664  -4.417  1.00  0.00           C  
ATOM   1452  C   LEU B1433      99.988  22.031  -4.875  1.00  0.00           C  
ATOM   1453  O   LEU B1433     100.902  22.174  -4.068  1.00  0.00           O  
ATOM   1454  CB  LEU B1433      98.333  22.267  -3.037  1.00  0.00           C  
ATOM   1455  CG  LEU B1433      98.422  23.783  -2.875  1.00  0.00           C  
ATOM   1456  CD1 LEU B1433      97.471  24.477  -3.786  1.00  0.00           C  
ATOM   1457  CD2 LEU B1433      98.086  24.123  -1.471  1.00  0.00           C  
ATOM   1458  N   VAL B1434     100.151  22.143  -6.181  1.00  0.00           N  
ATOM   1459  CA  VAL B1434     101.445  22.469  -6.749  1.00  0.00           C  
ATOM   1460  C   VAL B1434     101.246  23.569  -7.761  1.00  0.00           C  
ATOM   1461  O   VAL B1434     100.103  23.914  -8.076  1.00  0.00           O  
ATOM   1462  CB  VAL B1434     102.047  21.264  -7.516  1.00  0.00           C  
ATOM   1463  CG1 VAL B1434     102.132  20.006  -6.600  1.00  0.00           C  
ATOM   1464  CG2 VAL B1434     101.237  20.993  -8.811  1.00  0.00           C  
ATOM   1465  N   ARG B1435     102.359  24.110  -8.261  1.00  0.00           N  
ATOM   1466  CA  ARG B1435     102.358  25.165  -9.277  1.00  0.00           C  
ATOM   1467  C   ARG B1435     103.416  24.846 -10.325  1.00  0.00           C  
ATOM   1468  O   ARG B1435     104.582  24.564 -10.009  1.00  0.00           O  
ATOM   1469  CB  ARG B1435     102.603  26.541  -8.667  1.00  0.00           C  
ATOM   1470  CG  ARG B1435     101.478  27.017  -7.758  1.00  0.00           C  
ATOM   1471  CD  ARG B1435     102.055  27.679  -6.501  1.00  0.00           C  
ATOM   1472  NE  ARG B1435     101.056  27.981  -5.481  1.00  0.00           N  
ATOM   1473  CZ  ARG B1435     100.698  29.206  -5.098  1.00  0.00           C  
ATOM   1474  NH1 ARG B1435     101.265  30.277  -5.643  1.00  0.00           N  
ATOM   1475  NH2 ARG B1435      99.712  29.358  -4.210  1.00  0.00           N  
ATOM   1476  N   GLY B1436     102.972  24.890 -11.576  1.00  0.00           N  
ATOM   1477  CA  GLY B1436     103.817  24.564 -12.706  1.00  0.00           C  
ATOM   1478  C   GLY B1436     105.000  25.464 -12.974  1.00  0.00           C  
ATOM   1479  O   GLY B1436     106.045  24.978 -13.410  1.00  0.00           O  
ATOM   1480  N   LEU B1437     104.836  26.767 -12.746  1.00  0.00           N  
ATOM   1481  CA  LEU B1437     105.905  27.748 -12.988  1.00  0.00           C  
ATOM   1482  C   LEU B1437     107.213  27.333 -12.315  1.00  0.00           C  
ATOM   1483  O   LEU B1437     107.331  27.374 -11.085  1.00  0.00           O  
ATOM   1484  CB  LEU B1437     105.481  29.151 -12.521  1.00  0.00           C  
ATOM   1485  CG  LEU B1437     104.486  29.878 -13.420  1.00  0.00           C  
ATOM   1486  CD1 LEU B1437     105.044  29.909 -14.831  1.00  0.00           C  
ATOM   1487  CD2 LEU B1437     103.120  29.191 -13.387  1.00  0.00           C  
ATOM   1488  N   ASP B1438     108.211  26.995 -13.131  1.00  0.00           N  
ATOM   1489  CA  ASP B1438     109.485  26.531 -12.594  1.00  0.00           C  
ATOM   1490  C   ASP B1438     110.237  27.463 -11.640  1.00  0.00           C  
ATOM   1491  O   ASP B1438     111.268  27.068 -11.069  1.00  0.00           O  
ATOM   1492  CB  ASP B1438     110.412  25.945 -13.689  1.00  0.00           C  
ATOM   1493  CG  ASP B1438     110.858  26.972 -14.732  1.00  0.00           C  
ATOM   1494  OD1 ASP B1438     110.832  28.195 -14.447  1.00  0.00           O  
ATOM   1495  OD2 ASP B1438     111.265  26.542 -15.844  1.00  0.00           O  
ATOM   1496  N   TYR B1443     109.741  28.689 -11.462  1.00  0.00           N  
ATOM   1497  CA  TYR B1443     110.390  29.599 -10.516  1.00  0.00           C  
ATOM   1498  C   TYR B1443     109.647  29.598  -9.193  1.00  0.00           C  
ATOM   1499  O   TYR B1443     109.890  30.429  -8.338  1.00  0.00           O  
ATOM   1500  CB  TYR B1443     110.555  31.020 -11.058  1.00  0.00           C  
ATOM   1501  CG  TYR B1443     109.339  31.589 -11.707  1.00  0.00           C  
ATOM   1502  CD1 TYR B1443     109.092  31.366 -13.061  1.00  0.00           C  
ATOM   1503  CD2 TYR B1443     108.430  32.336 -10.975  1.00  0.00           C  
ATOM   1504  CE1 TYR B1443     107.961  31.873 -13.675  1.00  0.00           C  
ATOM   1505  CE2 TYR B1443     107.295  32.855 -11.570  1.00  0.00           C  
ATOM   1506  CZ  TYR B1443     107.059  32.625 -12.924  1.00  0.00           C  
ATOM   1507  OH  TYR B1443     105.937  33.170 -13.524  1.00  0.00           O  
ATOM   1508  N   TYR B1444     108.731  28.652  -9.044  1.00  0.00           N  
ATOM   1509  CA  TYR B1444     107.986  28.490  -7.809  1.00  0.00           C  
ATOM   1510  C   TYR B1444     108.761  27.451  -7.037  1.00  0.00           C  
ATOM   1511  O   TYR B1444     108.444  26.271  -7.115  1.00  0.00           O  
ATOM   1512  CB  TYR B1444     106.581  27.980  -8.098  1.00  0.00           C  
ATOM   1513  CG  TYR B1444     105.570  29.070  -7.965  1.00  0.00           C  
ATOM   1514  CD1 TYR B1444     105.479  30.087  -8.890  1.00  0.00           C  
ATOM   1515  CD2 TYR B1444     104.745  29.122  -6.883  1.00  0.00           C  
ATOM   1516  CE1 TYR B1444     104.575  31.133  -8.724  1.00  0.00           C  
ATOM   1517  CE2 TYR B1444     103.851  30.154  -6.711  1.00  0.00           C  
ATOM   1518  CZ  TYR B1444     103.759  31.153  -7.627  1.00  0.00           C  
ATOM   1519  OH  TYR B1444     102.820  32.145  -7.444  1.00  0.00           O  
ATOM   1520  N   THR B1448     109.804  27.883  -6.328  1.00  0.00           N  
ATOM   1521  CA  THR B1448     110.633  26.918  -5.629  1.00  0.00           C  
ATOM   1522  C   THR B1448     110.048  26.008  -4.546  1.00  0.00           C  
ATOM   1523  O   THR B1448     109.775  24.852  -4.834  1.00  0.00           O  
ATOM   1524  CB  THR B1448     112.068  27.455  -5.266  1.00  0.00           C  
ATOM   1525  OG1 THR B1448     112.033  28.847  -4.930  1.00  0.00           O  
ATOM   1526  CG2 THR B1448     113.014  27.244  -6.446  1.00  0.00           C  
ATOM   1527  N   HIS B1456     109.740  26.503  -3.354  1.00  0.00           N  
ATOM   1528  CA  HIS B1456     109.277  25.566  -2.326  1.00  0.00           C  
ATOM   1529  C   HIS B1456     107.812  25.496  -1.919  1.00  0.00           C  
ATOM   1530  O   HIS B1456     107.021  24.829  -2.568  1.00  0.00           O  
ATOM   1531  CB  HIS B1456     110.151  25.682  -1.078  1.00  0.00           C  
ATOM   1532  CG  HIS B1456     111.615  25.504  -1.341  1.00  0.00           C  
ATOM   1533  ND1 HIS B1456     112.316  26.303  -2.216  1.00  0.00           N  
ATOM   1534  CD2 HIS B1456     112.509  24.624  -0.834  1.00  0.00           C  
ATOM   1535  CE1 HIS B1456     113.580  25.925  -2.240  1.00  0.00           C  
ATOM   1536  NE2 HIS B1456     113.726  24.909  -1.410  1.00  0.00           N  
ATOM   1537  N   THR B1457     107.471  26.135  -0.804  1.00  0.00           N  
ATOM   1538  CA  THR B1457     106.115  26.106  -0.281  1.00  0.00           C  
ATOM   1539  C   THR B1457     105.127  26.795  -1.186  1.00  0.00           C  
ATOM   1540  O   THR B1457     105.460  27.822  -1.776  1.00  0.00           O  
ATOM   1541  CB  THR B1457     106.009  26.778   1.144  1.00  0.00           C  
ATOM   1542  OG1 THR B1457     106.053  28.204   1.029  1.00  0.00           O  
ATOM   1543  CG2 THR B1457     107.155  26.334   2.049  1.00  0.00           C  
ATOM   1544  N   ALA B1458     103.924  26.212  -1.286  1.00  0.00           N  
ATOM   1545  CA  ALA B1458     102.781  26.756  -2.041  1.00  0.00           C  
ATOM   1546  C   ALA B1458     101.595  26.508  -1.116  1.00  0.00           C  
ATOM   1547  O   ALA B1458     101.451  25.430  -0.564  1.00  0.00           O  
ATOM   1548  CB  ALA B1458     102.606  26.071  -3.355  1.00  0.00           C  
ATOM   1549  N   PHE B1459     100.814  27.549  -0.860  1.00  0.00           N  
ATOM   1550  CA  PHE B1459      99.683  27.456   0.056  1.00  0.00           C  
ATOM   1551  C   PHE B1459      98.420  28.212  -0.367  1.00  0.00           C  
ATOM   1552  O   PHE B1459      98.458  29.099  -1.237  1.00  0.00           O  
ATOM   1553  CB  PHE B1459     100.105  27.943   1.450  1.00  0.00           C  
ATOM   1554  CG  PHE B1459     100.251  29.455   1.577  1.00  0.00           C  
ATOM   1555  CD1 PHE B1459     101.493  30.068   1.393  1.00  0.00           C  
ATOM   1556  CD2 PHE B1459      99.144  30.256   1.924  1.00  0.00           C  
ATOM   1557  CE1 PHE B1459     101.638  31.441   1.550  1.00  0.00           C  
ATOM   1558  CE2 PHE B1459      99.275  31.622   2.082  1.00  0.00           C  
ATOM   1559  CZ  PHE B1459     100.530  32.221   1.895  1.00  0.00           C  
ATOM   1560  N   GLU B1460      97.317  27.855   0.287  1.00  0.00           N  
ATOM   1561  CA  GLU B1460      96.008  28.457   0.066  1.00  0.00           C  
ATOM   1562  C   GLU B1460      95.255  28.410   1.401  1.00  0.00           C  
ATOM   1563  O   GLU B1460      95.378  27.432   2.145  1.00  0.00           O  
ATOM   1564  CB  GLU B1460      95.182  27.675  -0.983  1.00  0.00           C  
ATOM   1565  CG  GLU B1460      95.908  27.303  -2.275  1.00  0.00           C  
ATOM   1566  CD  GLU B1460      95.040  27.424  -3.546  1.00  0.00           C  
ATOM   1567  OE1 GLU B1460      95.582  27.905  -4.573  1.00  0.00           O  
ATOM   1568  OE2 GLU B1460      93.846  27.027  -3.534  1.00  0.00           O  
ATOM   1569  N   LEU B1461      94.544  29.484   1.732  1.00  0.00           N  
ATOM   1570  CA  LEU B1461      93.755  29.536   2.961  1.00  0.00           C  
ATOM   1571  C   LEU B1461      92.362  29.266   2.413  1.00  0.00           C  
ATOM   1572  O   LEU B1461      91.926  29.962   1.471  1.00  0.00           O  
ATOM   1573  CB  LEU B1461      93.781  30.928   3.606  1.00  0.00           C  
ATOM   1574  CG  LEU B1461      94.139  31.144   5.085  1.00  0.00           C  
ATOM   1575  CD1 LEU B1461      93.183  32.159   5.663  1.00  0.00           C  
ATOM   1576  CD2 LEU B1461      94.096  29.857   5.921  1.00  0.00           C  
ATOM   1577  N   MET B1462      91.708  28.234   2.958  1.00  0.00           N  
ATOM   1578  CA  MET B1462      90.377  27.801   2.544  1.00  0.00           C  
ATOM   1579  C   MET B1462      89.366  28.104   3.609  1.00  0.00           C  
ATOM   1580  O   MET B1462      89.681  28.058   4.797  1.00  0.00           O  
ATOM   1581  CB  MET B1462      90.380  26.300   2.340  1.00  0.00           C  
ATOM   1582  CG  MET B1462      91.524  25.822   1.551  1.00  0.00           C  
ATOM   1583  SD  MET B1462      91.218  26.104  -0.131  1.00  0.00           S  
ATOM   1584  CE  MET B1462      90.072  24.750  -0.386  1.00  0.00           C  
ATOM   1585  N   MET B1463      88.146  28.407   3.199  1.00  0.00           N  
ATOM   1586  CA  MET B1463      87.097  28.689   4.175  1.00  0.00           C  
ATOM   1587  C   MET B1463      85.932  27.787   3.856  1.00  0.00           C  
ATOM   1588  O   MET B1463      85.395  27.848   2.751  1.00  0.00           O  
ATOM   1589  CB  MET B1463      86.693  30.171   4.151  1.00  0.00           C  
ATOM   1590  CG  MET B1463      85.197  30.460   4.083  1.00  0.00           C  
ATOM   1591  SD  MET B1463      84.740  31.820   5.151  1.00  0.00           S  
ATOM   1592  CE  MET B1463      85.371  31.150   6.679  1.00  0.00           C  
ATOM   1593  N   ASP B1464      85.636  26.864   4.771  1.00  0.00           N  
ATOM   1594  CA  ASP B1464      84.540  25.930   4.566  1.00  0.00           C  
ATOM   1595  C   ASP B1464      83.297  26.610   5.027  1.00  0.00           C  
ATOM   1596  O   ASP B1464      83.211  27.061   6.163  1.00  0.00           O  
ATOM   1597  CB  ASP B1464      84.762  24.546   5.233  1.00  0.00           C  
ATOM   1598  CG  ASP B1464      84.976  24.619   6.735  1.00  0.00           C  
ATOM   1599  OD1 ASP B1464      86.154  24.632   7.166  1.00  0.00           O  
ATOM   1600  OD2 ASP B1464      83.971  24.595   7.485  1.00  0.00           O  
ATOM   1601  N   ASN B1465      82.388  26.771   4.076  1.00  0.00           N  
ATOM   1602  CA  ASN B1465      81.132  27.438   4.287  1.00  0.00           C  
ATOM   1603  C   ASN B1465      80.102  26.930   3.255  1.00  0.00           C  
ATOM   1604  O   ASN B1465      80.300  27.098   2.043  1.00  0.00           O  
ATOM   1605  CB  ASN B1465      81.380  28.935   4.153  1.00  0.00           C  
ATOM   1606  CG  ASN B1465      80.124  29.741   4.249  1.00  0.00           C  
ATOM   1607  OD1 ASN B1465      79.731  30.163   5.328  1.00  0.00           O  
ATOM   1608  ND2 ASN B1465      79.467  29.946   3.120  1.00  0.00           N  
ATOM   1609  N   PRO B1475      78.953  26.378   3.736  1.00  0.00           N  
ATOM   1610  CA  PRO B1475      77.822  25.817   2.977  1.00  0.00           C  
ATOM   1611  C   PRO B1475      77.378  26.619   1.748  1.00  0.00           C  
ATOM   1612  O   PRO B1475      76.887  26.048   0.765  1.00  0.00           O  
ATOM   1613  CB  PRO B1475      76.697  25.791   4.018  1.00  0.00           C  
ATOM   1614  CG  PRO B1475      77.391  25.572   5.279  1.00  0.00           C  
ATOM   1615  CD  PRO B1475      78.601  26.453   5.171  1.00  0.00           C  
ATOM   1616  N   ASN B1476      77.570  27.937   1.813  1.00  0.00           N  
ATOM   1617  CA  ASN B1476      77.160  28.853   0.752  1.00  0.00           C  
ATOM   1618  C   ASN B1476      77.934  28.813  -0.530  1.00  0.00           C  
ATOM   1619  O   ASN B1476      77.460  29.324  -1.543  1.00  0.00           O  
ATOM   1620  CB  ASN B1476      77.175  30.281   1.252  1.00  0.00           C  
ATOM   1621  CG  ASN B1476      76.435  30.432   2.520  1.00  0.00           C  
ATOM   1622  OD1 ASN B1476      77.037  30.532   3.588  1.00  0.00           O  
ATOM   1623  ND2 ASN B1476      75.110  30.386   2.436  1.00  0.00           N  
ATOM   1624  N   TYR B1683      79.146  28.280  -0.498  1.00  0.00           N  
ATOM   1625  CA  TYR B1683      79.930  28.229  -1.723  1.00  0.00           C  
ATOM   1626  C   TYR B1683      79.853  26.850  -2.356  1.00  0.00           C  
ATOM   1627  O   TYR B1683      79.567  25.863  -1.671  1.00  0.00           O  
ATOM   1628  CB  TYR B1683      81.364  28.576  -1.417  1.00  0.00           C  
ATOM   1629  CG  TYR B1683      81.475  29.764  -0.535  1.00  0.00           C  
ATOM   1630  CD1 TYR B1683      81.546  31.050  -1.076  1.00  0.00           C  
ATOM   1631  CD2 TYR B1683      81.551  29.615   0.837  1.00  0.00           C  
ATOM   1632  CE1 TYR B1683      81.703  32.162  -0.264  1.00  0.00           C  
ATOM   1633  CE2 TYR B1683      81.711  30.713   1.657  1.00  0.00           C  
ATOM   1634  CZ  TYR B1683      81.793  31.981   1.107  1.00  0.00           C  
ATOM   1635  OH  TYR B1683      82.018  33.052   1.941  1.00  0.00           O  
ATOM   1636  N   ASP B1689      80.082  26.778  -3.662  1.00  0.00           N  
ATOM   1637  CA  ASP B1689      80.050  25.493  -4.318  1.00  0.00           C  
ATOM   1638  C   ASP B1689      81.242  24.682  -3.855  1.00  0.00           C  
ATOM   1639  O   ASP B1689      82.386  25.100  -3.992  1.00  0.00           O  
ATOM   1640  CB  ASP B1689      79.993  25.651  -5.831  1.00  0.00           C  
ATOM   1641  CG  ASP B1689      78.574  25.874  -6.328  1.00  0.00           C  
ATOM   1642  OD1 ASP B1689      78.349  25.761  -7.555  1.00  0.00           O  
ATOM   1643  OD2 ASP B1689      77.673  26.147  -5.492  1.00  0.00           O  
ATOM   1644  N   GLY B1690      80.932  23.560  -3.223  1.00  0.00           N  
ATOM   1645  CA  GLY B1690      81.937  22.678  -2.680  1.00  0.00           C  
ATOM   1646  C   GLY B1690      81.896  22.873  -1.180  1.00  0.00           C  
ATOM   1647  O   GLY B1690      82.402  22.043  -0.433  1.00  0.00           O  
ATOM   1648  N   ALA B1692      81.254  23.964  -0.752  1.00  0.00           N  
ATOM   1649  CA  ALA B1692      81.109  24.345   0.661  1.00  0.00           C  
ATOM   1650  C   ALA B1692      82.450  24.776   1.279  1.00  0.00           C  
ATOM   1651  O   ALA B1692      82.679  24.627   2.488  1.00  0.00           O  
ATOM   1652  CB  ALA B1692      80.444  23.218   1.487  1.00  0.00           C  
ATOM   1653  N   ILE B1693      83.328  25.285   0.421  1.00  0.00           N  
ATOM   1654  CA  ILE B1693      84.648  25.770   0.803  1.00  0.00           C  
ATOM   1655  C   ILE B1693      85.011  26.743  -0.288  1.00  0.00           C  
ATOM   1656  O   ILE B1693      84.480  26.669  -1.397  1.00  0.00           O  
ATOM   1657  CB  ILE B1693      85.769  24.671   0.818  1.00  0.00           C  
ATOM   1658  CG1 ILE B1693      85.666  23.775  -0.409  1.00  0.00           C  
ATOM   1659  CG2 ILE B1693      85.746  23.839   2.093  1.00  0.00           C  
ATOM   1660  CD1 ILE B1693      86.207  24.363  -1.673  1.00  0.00           C  
ATOM   1661  N   THR B1700      85.953  27.625   0.008  1.00  0.00           N  
ATOM   1662  CA  THR B1700      86.400  28.606  -0.963  1.00  0.00           C  
ATOM   1663  C   THR B1700      87.838  28.949  -0.666  1.00  0.00           C  
ATOM   1664  O   THR B1700      88.309  28.718   0.449  1.00  0.00           O  
ATOM   1665  CB  THR B1700      85.576  29.882  -0.893  1.00  0.00           C  
ATOM   1666  OG1 THR B1700      86.056  30.789  -1.891  1.00  0.00           O  
ATOM   1667  CG2 THR B1700      85.691  30.528   0.491  1.00  0.00           C  
ATOM   1668  N   THR B1701      88.549  29.435  -1.678  1.00  0.00           N  
ATOM   1669  CA  THR B1701      89.935  29.815  -1.483  1.00  0.00           C  
ATOM   1670  C   THR B1701      89.937  31.298  -1.169  1.00  0.00           C  
ATOM   1671  O   THR B1701      89.526  32.114  -1.982  1.00  0.00           O  
ATOM   1672  CB  THR B1701      90.791  29.582  -2.727  1.00  0.00           C  
ATOM   1673  OG1 THR B1701      90.432  28.331  -3.320  1.00  0.00           O  
ATOM   1674  CG2 THR B1701      92.273  29.547  -2.349  1.00  0.00           C  
ATOM   1675  N   LEU B1702      90.324  31.615   0.053  1.00  0.00           N  
ATOM   1676  CA  LEU B1702      90.396  32.979   0.516  1.00  0.00           C  
ATOM   1677  C   LEU B1702      91.702  33.677   0.067  1.00  0.00           C  
ATOM   1678  O   LEU B1702      91.682  34.775  -0.482  1.00  0.00           O  
ATOM   1679  CB  LEU B1702      90.316  32.960   2.050  1.00  0.00           C  
ATOM   1680  CG  LEU B1702      89.041  33.458   2.730  1.00  0.00           C  
ATOM   1681  CD1 LEU B1702      87.840  33.205   1.876  1.00  0.00           C  
ATOM   1682  CD2 LEU B1702      88.918  32.780   4.066  1.00  0.00           C  
ATOM   1683  N   CYS B1703      92.820  32.988   0.264  1.00  0.00           N  
ATOM   1684  CA  CYS B1703      94.153  33.505  -0.022  1.00  0.00           C  
ATOM   1685  C   CYS B1703      95.025  32.380  -0.587  1.00  0.00           C  
ATOM   1686  O   CYS B1703      94.744  31.205  -0.337  1.00  0.00           O  
ATOM   1687  CB  CYS B1703      94.750  33.989   1.313  1.00  0.00           C  
ATOM   1688  SG  CYS B1703      96.432  34.656   1.273  1.00  0.00           S  
ATOM   1689  N   GLY B1704      96.104  32.754  -1.282  1.00  0.00           N  
ATOM   1690  CA  GLY B1704      97.038  31.803  -1.873  1.00  0.00           C  
ATOM   1691  C   GLY B1704      98.400  32.428  -2.132  1.00  0.00           C  
ATOM   1692  O   GLY B1704      98.481  33.629  -2.335  1.00  0.00           O  
ATOM   1693  N   GLY B1705      99.465  31.625  -2.122  1.00  0.00           N  
ATOM   1694  CA  GLY B1705     100.811  32.159  -2.342  1.00  0.00           C  
ATOM   1695  C   GLY B1705     101.917  31.140  -2.150  1.00  0.00           C  
ATOM   1696  O   GLY B1705     101.607  29.964  -2.108  1.00  0.00           O  
ATOM   1697  N   GLY B1706     103.174  31.568  -2.008  1.00  0.00           N  
ATOM   1698  CA  GLY B1706     104.292  30.635  -1.827  1.00  0.00           C  
ATOM   1699  C   GLY B1706     105.649  31.166  -2.276  1.00  0.00           C  
ATOM   1700  O   GLY B1706     105.701  32.268  -2.806  1.00  0.00           O  
ATOM   1701  N   ARG B1707     106.737  30.427  -2.038  1.00  0.00           N  
ATOM   1702  CA  ARG B1707     108.098  30.861  -2.447  1.00  0.00           C  
ATOM   1703  C   ARG B1707     108.324  30.799  -3.944  1.00  0.00           C  
ATOM   1704  O   ARG B1707     107.611  30.112  -4.666  1.00  0.00           O  
ATOM   1705  CB  ARG B1707     109.212  30.003  -1.827  1.00  0.00           C  
ATOM   1706  CG  ARG B1707     109.269  30.010  -0.331  1.00  0.00           C  
ATOM   1707  CD  ARG B1707     110.658  29.722   0.139  1.00  0.00           C  
ATOM   1708  NE  ARG B1707     111.496  30.870  -0.163  1.00  0.00           N  
ATOM   1709  CZ  ARG B1707     111.713  31.888   0.668  1.00  0.00           C  
ATOM   1710  NH1 ARG B1707     111.164  31.903   1.872  1.00  0.00           N  
ATOM   1711  NH2 ARG B1707     112.461  32.914   0.268  1.00  0.00           N  
ATOM   1712  N   TYR B1708     109.425  31.396  -4.376  1.00  0.00           N  
ATOM   1713  CA  TYR B1708     109.793  31.412  -5.781  1.00  0.00           C  
ATOM   1714  C   TYR B1708     111.269  31.737  -5.941  1.00  0.00           C  
ATOM   1715  O   TYR B1708     111.817  32.509  -5.156  1.00  0.00           O  
ATOM   1716  CB  TYR B1708     108.943  32.444  -6.550  1.00  0.00           C  
ATOM   1717  CG  TYR B1708     108.926  33.871  -5.973  1.00  0.00           C  
ATOM   1718  CD1 TYR B1708     109.980  34.779  -6.216  1.00  0.00           C  
ATOM   1719  CD2 TYR B1708     107.872  34.302  -5.140  1.00  0.00           C  
ATOM   1720  CE1 TYR B1708     109.984  36.077  -5.631  1.00  0.00           C  
ATOM   1721  CE2 TYR B1708     107.876  35.597  -4.550  1.00  0.00           C  
ATOM   1722  CZ  TYR B1708     108.936  36.464  -4.799  1.00  0.00           C  
ATOM   1723  OH  TYR B1708     108.980  37.688  -4.178  1.00  0.00           O  
ATOM   1724  N   ASN B1709     111.940  31.060  -6.867  1.00  0.00           N  
ATOM   1725  CA  ASN B1709     113.342  31.372  -7.137  1.00  0.00           C  
ATOM   1726  C   ASN B1709     113.477  31.251  -8.632  1.00  0.00           C  
ATOM   1727  O   ASN B1709     113.477  30.142  -9.174  1.00  0.00           O  
ATOM   1728  CB  ASN B1709     114.347  30.441  -6.443  1.00  0.00           C  
ATOM   1729  CG  ASN B1709     115.806  30.980  -6.513  1.00  0.00           C  
ATOM   1730  OD1 ASN B1709     116.468  31.143  -5.479  1.00  0.00           O  
ATOM   1731  ND2 ASN B1709     116.302  31.249  -7.731  1.00  0.00           N  
ATOM   1732  N   GLY B1710     113.525  32.410  -9.287  1.00  0.00           N  
ATOM   1733  CA  GLY B1710     113.644  32.463 -10.731  1.00  0.00           C  
ATOM   1734  C   GLY B1710     112.793  33.571 -11.310  1.00  0.00           C  
ATOM   1735  O   GLY B1710     112.949  33.920 -12.486  1.00  0.00           O  
ATOM   1736  N   LEU B1725     111.887  34.121 -10.498  1.00  0.00           N  
ATOM   1737  CA  LEU B1725     111.001  35.220 -10.929  1.00  0.00           C  
ATOM   1738  C   LEU B1725     111.802  36.504 -11.221  1.00  0.00           C  
ATOM   1739  O   LEU B1725     111.715  37.080 -12.300  1.00  0.00           O  
ATOM   1740  CB  LEU B1725     109.923  35.480  -9.853  1.00  0.00           C  
ATOM   1741  CG  LEU B1725     108.961  36.687  -9.834  1.00  0.00           C  
ATOM   1742  CD1 LEU B1725     108.209  36.789 -11.140  1.00  0.00           C  
ATOM   1743  CD2 LEU B1725     107.990  36.547  -8.664  1.00  0.00           C  
ATOM   1744  N   LEU B1726     112.647  36.886 -10.274  1.00  0.00           N  
ATOM   1745  CA  LEU B1726     113.469  38.082 -10.375  1.00  0.00           C  
ATOM   1746  C   LEU B1726     114.289  38.139 -11.641  1.00  0.00           C  
ATOM   1747  O   LEU B1726     114.421  39.190 -12.251  1.00  0.00           O  
ATOM   1748  CB  LEU B1726     114.401  38.173  -9.167  1.00  0.00           C  
ATOM   1749  CG  LEU B1726     113.920  38.837  -7.878  1.00  0.00           C  
ATOM   1750  CD1 LEU B1726     114.076  40.329  -8.035  1.00  0.00           C  
ATOM   1751  CD2 LEU B1726     112.472  38.469  -7.548  1.00  0.00           C  
ATOM   1752  N   GLU B1761     114.859  37.007 -12.020  1.00  0.00           N  
ATOM   1753  CA  GLU B1761     115.698  36.898 -13.230  1.00  0.00           C  
ATOM   1754  C   GLU B1761     114.911  37.041 -14.528  1.00  0.00           C  
ATOM   1755  O   GLU B1761     115.419  37.586 -15.510  1.00  0.00           O  
ATOM   1756  CB  GLU B1761     116.498  35.599 -13.212  1.00  0.00           C  
ATOM   1757  CG  GLU B1761     116.223  34.818 -11.963  1.00  0.00           C  
ATOM   1758  CD  GLU B1761     117.393  34.055 -11.482  1.00  0.00           C  
ATOM   1759  OE1 GLU B1761     117.871  33.155 -12.207  1.00  0.00           O  
ATOM   1760  OE2 GLU B1761     117.808  34.338 -10.353  1.00  0.00           O  
ATOM   1761  N   LEU B1765     113.675  36.557 -14.542  1.00  0.00           N  
ATOM   1762  CA  LEU B1765     112.854  36.723 -15.731  1.00  0.00           C  
ATOM   1763  C   LEU B1765     112.665  38.231 -15.917  1.00  0.00           C  
ATOM   1764  O   LEU B1765     112.668  38.725 -17.038  1.00  0.00           O  
ATOM   1765  CB  LEU B1765     111.502  36.053 -15.553  1.00  0.00           C  
ATOM   1766  CG  LEU B1765     111.633  34.570 -15.272  1.00  0.00           C  
ATOM   1767  CD1 LEU B1765     110.240  33.964 -15.250  1.00  0.00           C  
ATOM   1768  CD2 LEU B1765     112.495  33.920 -16.355  1.00  0.00           C  
ATOM   1769  N   LEU B1767     112.528  38.962 -14.808  1.00  0.00           N  
ATOM   1770  CA  LEU B1767     112.353  40.415 -14.855  1.00  0.00           C  
ATOM   1771  C   LEU B1767     113.666  41.178 -14.924  1.00  0.00           C  
ATOM   1772  O   LEU B1767     113.714  42.370 -14.620  1.00  0.00           O  
ATOM   1773  CB  LEU B1767     111.533  40.901 -13.665  1.00  0.00           C  
ATOM   1774  CG  LEU B1767     110.044  40.564 -13.721  1.00  0.00           C  
ATOM   1775  CD1 LEU B1767     109.687  40.090 -15.130  1.00  0.00           C  
ATOM   1776  CD2 LEU B1767     109.682  39.501 -12.699  1.00  0.00           C  
ATOM   1777  N   ASP B1768     114.726  40.498 -15.350  1.00  0.00           N  
ATOM   1778  CA  ASP B1768     116.040  41.120 -15.474  1.00  0.00           C  
ATOM   1779  C   ASP B1768     116.645  41.519 -14.125  1.00  0.00           C  
ATOM   1780  O   ASP B1768     117.206  42.616 -13.988  1.00  0.00           O  
ATOM   1781  CB  ASP B1768     115.983  42.371 -16.389  1.00  0.00           C  
ATOM   1782  CG  ASP B1768     115.542  42.058 -17.845  1.00  0.00           C  
ATOM   1783  OD1 ASP B1768     115.268  43.033 -18.600  1.00  0.00           O  
ATOM   1784  OD2 ASP B1768     115.469  40.865 -18.243  1.00  0.00           O  
ATOM   1785  N   GLY B1770     116.591  40.623 -13.146  1.00  0.00           N  
ATOM   1786  CA  GLY B1770     117.147  40.961 -11.850  1.00  0.00           C  
ATOM   1787  C   GLY B1770     117.953  39.840 -11.228  1.00  0.00           C  
ATOM   1788  O   GLY B1770     118.060  38.776 -11.836  1.00  0.00           O  
ATOM   1789  N   PRO B1771     118.489  40.042  -9.996  1.00  0.00           N  
ATOM   1790  CA  PRO B1771     119.307  39.142  -9.165  1.00  0.00           C  
ATOM   1791  C   PRO B1771     118.656  37.810  -8.925  1.00  0.00           C  
ATOM   1792  O   PRO B1771     117.489  37.631  -9.211  1.00  0.00           O  
ATOM   1793  CB  PRO B1771     119.436  39.905  -7.852  1.00  0.00           C  
ATOM   1794  CG  PRO B1771     119.405  41.314  -8.286  1.00  0.00           C  
ATOM   1795  CD  PRO B1771     118.279  41.317  -9.291  1.00  0.00           C  
ATOM   1796  N   SER B1772     119.396  36.874  -8.361  1.00  0.00           N  
ATOM   1797  CA  SER B1772     118.817  35.568  -8.109  1.00  0.00           C  
ATOM   1798  C   SER B1772     118.145  35.444  -6.765  1.00  0.00           C  
ATOM   1799  O   SER B1772     118.072  34.349  -6.204  1.00  0.00           O  
ATOM   1800  CB  SER B1772     119.862  34.474  -8.293  1.00  0.00           C  
ATOM   1801  OG  SER B1772     120.294  34.440  -9.646  1.00  0.00           O  
ATOM   1802  N   GLU B1773     117.637  36.560  -6.256  1.00  0.00           N  
ATOM   1803  CA  GLU B1773     116.966  36.570  -4.967  1.00  0.00           C  
ATOM   1804  C   GLU B1773     115.815  35.580  -4.854  1.00  0.00           C  
ATOM   1805  O   GLU B1773     115.117  35.278  -5.836  1.00  0.00           O  
ATOM   1806  CB  GLU B1773     116.454  37.973  -4.666  1.00  0.00           C  
ATOM   1807  CG  GLU B1773     117.542  39.001  -4.612  1.00  0.00           C  
ATOM   1808  CD  GLU B1773     118.592  38.656  -3.576  1.00  0.00           C  
ATOM   1809  OE1 GLU B1773     118.296  37.838  -2.670  1.00  0.00           O  
ATOM   1810  OE2 GLU B1773     119.722  39.199  -3.665  1.00  0.00           O  
ATOM   1811  N   THR B1774     115.676  35.022  -3.660  1.00  0.00           N  
ATOM   1812  CA  THR B1774     114.593  34.092  -3.361  1.00  0.00           C  
ATOM   1813  C   THR B1774     113.468  34.987  -2.844  1.00  0.00           C  
ATOM   1814  O   THR B1774     113.736  36.129  -2.421  1.00  0.00           O  
ATOM   1815  CB  THR B1774     114.995  33.107  -2.245  1.00  0.00           C  
ATOM   1816  OG1 THR B1774     116.009  33.695  -1.399  1.00  0.00           O  
ATOM   1817  CG2 THR B1774     115.519  31.822  -2.854  1.00  0.00           C  
ATOM   1818  N   GLY B1775     112.229  34.498  -2.865  1.00  0.00           N  
ATOM   1819  CA  GLY B1775     111.122  35.300  -2.378  1.00  0.00           C  
ATOM   1820  C   GLY B1775     109.894  34.480  -2.078  1.00  0.00           C  
ATOM   1821  O   GLY B1775     109.753  33.385  -2.585  1.00  0.00           O  
ATOM   1822  N   ILE B1776     109.041  34.980  -1.199  1.00  0.00           N  
ATOM   1823  CA  ILE B1776     107.790  34.325  -0.843  1.00  0.00           C  
ATOM   1824  C   ILE B1776     106.757  35.423  -0.785  1.00  0.00           C  
ATOM   1825  O   ILE B1776     107.086  36.576  -0.511  1.00  0.00           O  
ATOM   1826  CB  ILE B1776     107.820  33.634   0.565  1.00  0.00           C  
ATOM   1827  CG1 ILE B1776     106.452  32.987   0.868  1.00  0.00           C  
ATOM   1828  CG2 ILE B1776     108.127  34.654   1.663  1.00  0.00           C  
ATOM   1829  CD1 ILE B1776     106.411  32.102   2.073  1.00  0.00           C  
ATOM   1830  N   GLY B1777     105.506  35.069  -1.000  1.00  0.00           N  
ATOM   1831  CA  GLY B1777     104.475  36.070  -0.943  1.00  0.00           C  
ATOM   1832  C   GLY B1777     103.111  35.445  -1.091  1.00  0.00           C  
ATOM   1833  O   GLY B1777     102.977  34.218  -1.225  1.00  0.00           O  
ATOM   1834  N   PHE B1778     102.094  36.291  -1.045  1.00  0.00           N  
ATOM   1835  CA  PHE B1778     100.732  35.838  -1.191  1.00  0.00           C  
ATOM   1836  C   PHE B1778      99.894  37.021  -1.628  1.00  0.00           C  
ATOM   1837  O   PHE B1778     100.377  38.156  -1.583  1.00  0.00           O  
ATOM   1838  CB  PHE B1778     100.210  35.204   0.094  1.00  0.00           C  
ATOM   1839  CG  PHE B1778      99.970  36.160   1.213  1.00  0.00           C  
ATOM   1840  CD1 PHE B1778      98.863  36.999   1.230  1.00  0.00           C  
ATOM   1841  CD2 PHE B1778     100.770  36.120   2.327  1.00  0.00           C  
ATOM   1842  CE1 PHE B1778      98.566  37.776   2.372  1.00  0.00           C  
ATOM   1843  CE2 PHE B1778     100.485  36.881   3.459  1.00  0.00           C  
ATOM   1844  CZ  PHE B1778      99.380  37.704   3.479  1.00  0.00           C  
ATOM   1845  N   ALA B1779      98.705  36.732  -2.158  1.00  0.00           N  
ATOM   1846  CA  ALA B1779      97.764  37.747  -2.634  1.00  0.00           C  
ATOM   1847  C   ALA B1779      96.414  37.436  -2.068  1.00  0.00           C  
ATOM   1848  O   ALA B1779      96.075  36.281  -1.818  1.00  0.00           O  
ATOM   1849  CB  ALA B1779      97.700  37.773  -4.115  1.00  0.00           C  
ATOM   1850  N   LEU B1782      95.582  38.448  -1.986  1.00  0.00           N  
ATOM   1851  CA  LEU B1782      94.309  38.246  -1.339  1.00  0.00           C  
ATOM   1852  C   LEU B1782      93.339  39.250  -1.907  1.00  0.00           C  
ATOM   1853  O   LEU B1782      93.750  40.299  -2.361  1.00  0.00           O  
ATOM   1854  CB  LEU B1782      94.571  38.441   0.147  1.00  0.00           C  
ATOM   1855  CG  LEU B1782      93.646  38.799   1.270  1.00  0.00           C  
ATOM   1856  CD1 LEU B1782      94.505  38.701   2.495  1.00  0.00           C  
ATOM   1857  CD2 LEU B1782      93.099  40.195   1.140  1.00  0.00           C  
ATOM   1858  N   SER B1783      92.069  38.891  -1.972  1.00  0.00           N  
ATOM   1859  CA  SER B1783      91.054  39.763  -2.538  1.00  0.00           C  
ATOM   1860  C   SER B1783      90.286  40.380  -1.412  1.00  0.00           C  
ATOM   1861  O   SER B1783      89.756  39.659  -0.574  1.00  0.00           O  
ATOM   1862  CB  SER B1783      90.089  38.924  -3.390  1.00  0.00           C  
ATOM   1863  OG  SER B1783      88.921  39.632  -3.804  1.00  0.00           O  
ATOM   1864  N   ILE B1784      90.170  41.699  -1.401  1.00  0.00           N  
ATOM   1865  CA  ILE B1784      89.427  42.330  -0.344  1.00  0.00           C  
ATOM   1866  C   ILE B1784      87.963  42.040  -0.582  1.00  0.00           C  
ATOM   1867  O   ILE B1784      87.199  41.860   0.358  1.00  0.00           O  
ATOM   1868  CB  ILE B1784      89.651  43.803  -0.325  1.00  0.00           C  
ATOM   1869  CG1 ILE B1784      91.141  44.076  -0.084  1.00  0.00           C  
ATOM   1870  CG2 ILE B1784      88.686  44.456   0.718  1.00  0.00           C  
ATOM   1871  CD1 ILE B1784      91.534  43.863   1.338  1.00  0.00           C  
ATOM   1872  N   GLU B1785      87.559  41.969  -1.840  1.00  0.00           N  
ATOM   1873  CA  GLU B1785      86.164  41.649  -2.119  1.00  0.00           C  
ATOM   1874  C   GLU B1785      85.754  40.286  -1.559  1.00  0.00           C  
ATOM   1875  O   GLU B1785      84.746  40.176  -0.894  1.00  0.00           O  
ATOM   1876  CB  GLU B1785      85.898  41.727  -3.601  1.00  0.00           C  
ATOM   1877  CG  GLU B1785      85.883  43.147  -4.047  1.00  0.00           C  
ATOM   1878  CD  GLU B1785      86.761  43.358  -5.197  1.00  0.00           C  
ATOM   1879  OE1 GLU B1785      86.227  43.836  -6.220  1.00  0.00           O  
ATOM   1880  OE2 GLU B1785      87.959  43.015  -5.078  1.00  0.00           O  
ATOM   1881  N   ARG B1786      86.530  39.250  -1.829  1.00  0.00           N  
ATOM   1882  CA  ARG B1786      86.232  37.952  -1.287  1.00  0.00           C  
ATOM   1883  C   ARG B1786      86.216  37.983   0.247  1.00  0.00           C  
ATOM   1884  O   ARG B1786      85.365  37.349   0.877  1.00  0.00           O  
ATOM   1885  CB  ARG B1786      87.263  36.958  -1.766  1.00  0.00           C  
ATOM   1886  CG  ARG B1786      87.103  36.586  -3.201  1.00  0.00           C  
ATOM   1887  CD  ARG B1786      88.003  35.422  -3.549  1.00  0.00           C  
ATOM   1888  NE  ARG B1786      87.779  34.968  -4.919  1.00  0.00           N  
ATOM   1889  CZ  ARG B1786      87.609  33.698  -5.269  1.00  0.00           C  
ATOM   1890  NH1 ARG B1786      87.646  32.732  -4.353  1.00  0.00           N  
ATOM   1891  NH2 ARG B1786      87.349  33.397  -6.533  1.00  0.00           N  
ATOM   1892  N   LEU B1787      87.180  38.668   0.859  1.00  0.00           N  
ATOM   1893  CA  LEU B1787      87.235  38.754   2.320  1.00  0.00           C  
ATOM   1894  C   LEU B1787      85.939  39.366   2.803  1.00  0.00           C  
ATOM   1895  O   LEU B1787      85.320  38.857   3.726  1.00  0.00           O  
ATOM   1896  CB  LEU B1787      88.429  39.592   2.775  1.00  0.00           C  
ATOM   1897  CG  LEU B1787      88.515  40.119   4.208  1.00  0.00           C  
ATOM   1898  CD1 LEU B1787      88.279  39.033   5.208  1.00  0.00           C  
ATOM   1899  CD2 LEU B1787      89.898  40.727   4.412  1.00  0.00           C  
ATOM   1900  N   LEU B1788      85.503  40.427   2.139  1.00  0.00           N  
ATOM   1901  CA  LEU B1788      84.260  41.091   2.502  1.00  0.00           C  
ATOM   1902  C   LEU B1788      83.104  40.079   2.473  1.00  0.00           C  
ATOM   1903  O   LEU B1788      82.332  39.966   3.445  1.00  0.00           O  
ATOM   1904  CB  LEU B1788      83.949  42.221   1.524  1.00  0.00           C  
ATOM   1905  CG  LEU B1788      84.007  43.681   1.955  1.00  0.00           C  
ATOM   1906  CD1 LEU B1788      83.748  43.814   3.427  1.00  0.00           C  
ATOM   1907  CD2 LEU B1788      85.326  44.258   1.590  1.00  0.00           C  
ATOM   1908  N   LEU B1789      83.015  39.327   1.372  1.00  0.00           N  
ATOM   1909  CA  LEU B1789      81.980  38.313   1.165  1.00  0.00           C  
ATOM   1910  C   LEU B1789      82.048  37.205   2.211  1.00  0.00           C  
ATOM   1911  O   LEU B1789      81.014  36.748   2.661  1.00  0.00           O  
ATOM   1912  CB  LEU B1789      82.106  37.730  -0.236  1.00  0.00           C  
ATOM   1913  CG  LEU B1789      80.848  37.202  -0.931  1.00  0.00           C  
ATOM   1914  CD1 LEU B1789      81.132  35.805  -1.515  1.00  0.00           C  
ATOM   1915  CD2 LEU B1789      79.671  37.187   0.037  1.00  0.00           C  
ATOM   1916  N   ALA B1790      83.263  36.808   2.607  1.00  0.00           N  
ATOM   1917  CA  ALA B1790      83.490  35.775   3.618  1.00  0.00           C  
ATOM   1918  C   ALA B1790      82.874  36.211   4.933  1.00  0.00           C  
ATOM   1919  O   ALA B1790      82.235  35.432   5.602  1.00  0.00           O  
ATOM   1920  CB  ALA B1790      84.959  35.528   3.787  1.00  0.00           C  
ATOM   1921  N   LEU B1791      83.043  37.478   5.292  1.00  0.00           N  
ATOM   1922  CA  LEU B1791      82.455  38.013   6.526  1.00  0.00           C  
ATOM   1923  C   LEU B1791      80.932  37.949   6.404  1.00  0.00           C  
ATOM   1924  O   LEU B1791      80.234  37.703   7.381  1.00  0.00           O  
ATOM   1925  CB  LEU B1791      82.885  39.471   6.782  1.00  0.00           C  
ATOM   1926  CG  LEU B1791      84.223  39.893   7.447  1.00  0.00           C  
ATOM   1927  CD1 LEU B1791      84.731  38.882   8.480  1.00  0.00           C  
ATOM   1928  CD2 LEU B1791      85.268  40.114   6.415  1.00  0.00           C  
ATOM   1929  N   GLU B1792      80.424  38.161   5.195  1.00  0.00           N  
ATOM   1930  CA  GLU B1792      78.993  38.113   4.948  1.00  0.00           C  
ATOM   1931  C   GLU B1792      78.484  36.714   5.268  1.00  0.00           C  
ATOM   1932  O   GLU B1792      77.720  36.515   6.222  1.00  0.00           O  
ATOM   1933  CB  GLU B1792      78.706  38.412   3.486  1.00  0.00           C  
ATOM   1934  CG  GLU B1792      77.713  39.542   3.215  1.00  0.00           C  
ATOM   1935  CD  GLU B1792      77.405  39.686   1.730  1.00  0.00           C  
ATOM   1936  OE1 GLU B1792      76.591  38.878   1.224  1.00  0.00           O  
ATOM   1937  OE2 GLU B1792      77.996  40.578   1.071  1.00  0.00           O  
ATOM   1938  N   GLU B1793      78.968  35.742   4.496  1.00  0.00           N  
ATOM   1939  CA  GLU B1793      78.583  34.348   4.635  1.00  0.00           C  
ATOM   1940  C   GLU B1793      78.720  33.827   6.038  1.00  0.00           C  
ATOM   1941  O   GLU B1793      77.901  33.031   6.471  1.00  0.00           O  
ATOM   1942  CB  GLU B1793      79.382  33.477   3.683  1.00  0.00           C  
ATOM   1943  CG  GLU B1793      79.287  33.914   2.236  1.00  0.00           C  
ATOM   1944  CD  GLU B1793      77.915  33.714   1.608  1.00  0.00           C  
ATOM   1945  OE1 GLU B1793      76.893  33.871   2.314  1.00  0.00           O  
ATOM   1946  OE2 GLU B1793      77.866  33.397   0.388  1.00  0.00           O  
ATOM   1947  N   GLU B1794      79.750  34.241   6.757  1.00  0.00           N  
ATOM   1948  CA  GLU B1794      79.903  33.758   8.126  1.00  0.00           C  
ATOM   1949  C   GLU B1794      78.984  34.526   9.050  1.00  0.00           C  
ATOM   1950  O   GLU B1794      78.862  34.200  10.232  1.00  0.00           O  
ATOM   1951  CB  GLU B1794      81.354  33.870   8.614  1.00  0.00           C  
ATOM   1952  CG  GLU B1794      82.364  33.043   7.820  1.00  0.00           C  
ATOM   1953  CD  GLU B1794      82.759  31.726   8.479  1.00  0.00           C  
ATOM   1954  OE1 GLU B1794      83.486  31.778   9.502  1.00  0.00           O  
ATOM   1955  OE2 GLU B1794      82.388  30.642   7.948  1.00  0.00           O  
ATOM   1956  N   GLY B1795      78.351  35.561   8.507  1.00  0.00           N  
ATOM   1957  CA  GLY B1795      77.440  36.368   9.303  1.00  0.00           C  
ATOM   1958  C   GLY B1795      78.197  37.239  10.287  1.00  0.00           C  
ATOM   1959  O   GLY B1795      77.934  37.238  11.492  1.00  0.00           O  
ATOM   1960  N   ILE B1796      79.134  38.012   9.761  1.00  0.00           N  
ATOM   1961  CA  ILE B1796      79.924  38.879  10.597  1.00  0.00           C  
ATOM   1962  C   ILE B1796      79.738  40.348  10.243  1.00  0.00           C  
ATOM   1963  O   ILE B1796      79.531  40.731   9.073  1.00  0.00           O  
ATOM   1964  CB  ILE B1796      81.391  38.463  10.569  1.00  0.00           C  
ATOM   1965  CG1 ILE B1796      81.500  37.045  11.134  1.00  0.00           C  
ATOM   1966  CG2 ILE B1796      82.252  39.428  11.374  1.00  0.00           C  
ATOM   1967  CD1 ILE B1796      82.913  36.557  11.363  1.00  0.00           C  
ATOM   1968  N   GLU B1797      79.684  41.142  11.300  1.00  0.00           N  
ATOM   1969  CA  GLU B1797      79.533  42.567  11.184  1.00  0.00           C  
ATOM   1970  C   GLU B1797      80.837  43.185  11.728  1.00  0.00           C  
ATOM   1971  O   GLU B1797      81.451  42.633  12.655  1.00  0.00           O  
ATOM   1972  CB  GLU B1797      78.328  43.009  11.994  1.00  0.00           C  
ATOM   1973  N   LEU B1798      81.282  44.278  11.110  1.00  0.00           N  
ATOM   1974  CA  LEU B1798      82.510  44.974  11.494  1.00  0.00           C  
ATOM   1975  C   LEU B1798      82.164  46.118  12.438  1.00  0.00           C  
ATOM   1976  O   LEU B1798      81.065  46.647  12.343  1.00  0.00           O  
ATOM   1977  CB  LEU B1798      83.123  45.538  10.224  1.00  0.00           C  
ATOM   1978  CG  LEU B1798      83.416  44.469   9.188  1.00  0.00           C  
ATOM   1979  CD1 LEU B1798      83.444  44.990   7.777  1.00  0.00           C  
ATOM   1980  CD2 LEU B1798      84.743  43.875   9.576  1.00  0.00           C  
ATOM   1981  N   ASP B1799      83.079  46.539  13.312  1.00  0.00           N  
ATOM   1982  CA  ASP B1799      82.790  47.665  14.226  1.00  0.00           C  
ATOM   1983  C   ASP B1799      82.768  49.037  13.523  1.00  0.00           C  
ATOM   1984  O   ASP B1799      83.433  49.990  13.944  1.00  0.00           O  
ATOM   1985  CB  ASP B1799      83.785  47.701  15.397  1.00  0.00           C  
ATOM   1986  CG  ASP B1799      83.407  46.741  16.543  1.00  0.00           C  
ATOM   1987  OD1 ASP B1799      82.957  45.602  16.261  1.00  0.00           O  
ATOM   1988  OD2 ASP B1799      83.581  47.121  17.731  1.00  0.00           O  
ATOM   1989  N   ILE B1800      81.968  49.114  12.464  1.00  0.00           N  
ATOM   1990  CA  ILE B1800      81.789  50.309  11.634  1.00  0.00           C  
ATOM   1991  C   ILE B1800      80.699  51.242  12.189  1.00  0.00           C  
ATOM   1992  O   ILE B1800      80.941  52.015  13.132  1.00  0.00           O  
ATOM   1993  CB  ILE B1800      81.361  49.922  10.175  1.00  0.00           C  
ATOM   1994  CG1 ILE B1800      82.323  48.907   9.575  1.00  0.00           C  
ATOM   1995  CG2 ILE B1800      81.243  51.154   9.291  1.00  0.00           C  
ATOM   1996  CD1 ILE B1800      83.703  49.312   9.671  1.00  0.00           C  
ATOM   1997  N   GLU B1801      79.492  51.111  11.619  1.00  0.00           N  
ATOM   1998  CA  GLU B1801      78.343  51.929  11.967  1.00  0.00           C  
ATOM   1999  C   GLU B1801      78.751  53.413  11.976  1.00  0.00           C  
ATOM   2000  O   GLU B1801      79.159  53.967  13.004  1.00  0.00           O  
ATOM   2001  CB  GLU B1801      77.735  51.513  13.309  1.00  0.00           C  
ATOM   2002  CG  GLU B1801      76.405  52.223  13.616  1.00  0.00           C  
ATOM   2003  CD  GLU B1801      75.984  52.114  15.084  1.00  0.00           C  
ATOM   2004  OE1 GLU B1801      74.842  51.673  15.343  1.00  0.00           O  
ATOM   2005  OE2 GLU B1801      76.787  52.490  15.976  1.00  0.00           O  
ATOM   2006  N   GLU B1802      78.737  54.021  10.791  1.00  0.00           N  
ATOM   2007  CA  GLU B1802      79.071  55.429  10.647  1.00  0.00           C  
ATOM   2008  C   GLU B1802      77.847  56.138  11.215  1.00  0.00           C  
ATOM   2009  O   GLU B1802      76.764  56.072  10.636  1.00  0.00           O  
ATOM   2010  CB  GLU B1802      79.327  55.789   9.161  1.00  0.00           C  
ATOM   2011  CG  GLU B1802      78.372  55.151   8.118  1.00  0.00           C  
ATOM   2012  CD  GLU B1802      78.679  55.541   6.646  1.00  0.00           C  
ATOM   2013  OE1 GLU B1802      79.869  55.552   6.247  1.00  0.00           O  
ATOM   2014  OE2 GLU B1802      77.716  55.804   5.879  1.00  0.00           O  
ATOM   2015  N   ASN B1803      77.984  56.722  12.398  1.00  0.00           N  
ATOM   2016  CA  ASN B1803      76.846  57.382  13.010  1.00  0.00           C  
ATOM   2017  C   ASN B1803      77.077  58.804  13.462  1.00  0.00           C  
ATOM   2018  O   ASN B1803      77.979  59.045  14.240  1.00  0.00           O  
ATOM   2019  CB  ASN B1803      76.353  56.559  14.182  1.00  0.00           C  
ATOM   2020  CG  ASN B1803      74.994  56.012  13.942  1.00  0.00           C  
ATOM   2021  OD1 ASN B1803      74.674  55.605  12.830  1.00  0.00           O  
ATOM   2022  ND2 ASN B1803      74.153  56.045  14.960  1.00  0.00           N  
ATOM   2023  N   LEU B1804      76.211  59.723  13.050  1.00  0.00           N  
ATOM   2024  CA  LEU B1804      76.354  61.129  13.408  1.00  0.00           C  
ATOM   2025  C   LEU B1804      76.320  61.331  14.902  1.00  0.00           C  
ATOM   2026  O   LEU B1804      75.629  60.612  15.590  1.00  0.00           O  
ATOM   2027  CB  LEU B1804      75.219  61.936  12.779  1.00  0.00           C  
ATOM   2028  CG  LEU B1804      75.517  63.351  12.274  1.00  0.00           C  
ATOM   2029  CD1 LEU B1804      76.582  63.258  11.196  1.00  0.00           C  
ATOM   2030  CD2 LEU B1804      74.238  64.000  11.712  1.00  0.00           C  
ATOM   2031  N   ASP B1805      77.071  62.298  15.410  1.00  0.00           N  
ATOM   2032  CA  ASP B1805      77.067  62.585  16.844  1.00  0.00           C  
ATOM   2033  C   ASP B1805      75.974  63.557  17.203  1.00  0.00           C  
ATOM   2034  O   ASP B1805      75.326  63.382  18.211  1.00  0.00           O  
ATOM   2035  CB  ASP B1805      78.391  63.191  17.306  1.00  0.00           C  
ATOM   2036  CG  ASP B1805      79.378  62.149  17.812  1.00  0.00           C  
ATOM   2037  OD1 ASP B1805      80.456  61.995  17.202  1.00  0.00           O  
ATOM   2038  OD2 ASP B1805      79.087  61.501  18.846  1.00  0.00           O  
ATOM   2039  N   LEU B1806      75.747  64.560  16.356  1.00  0.00           N  
ATOM   2040  CA  LEU B1806      74.728  65.603  16.600  1.00  0.00           C  
ATOM   2041  C   LEU B1806      74.115  66.154  15.310  1.00  0.00           C  
ATOM   2042  O   LEU B1806      74.842  66.528  14.375  1.00  0.00           O  
ATOM   2043  CB  LEU B1806      75.364  66.821  17.307  1.00  0.00           C  
ATOM   2044  CG  LEU B1806      74.623  67.771  18.259  1.00  0.00           C  
ATOM   2045  CD1 LEU B1806      75.256  69.120  18.134  1.00  0.00           C  
ATOM   2046  CD2 LEU B1806      73.161  67.886  17.951  1.00  0.00           C  
ATOM   2047  N   PHE B1807      72.783  66.206  15.248  1.00  0.00           N  
ATOM   2048  CA  PHE B1807      72.119  66.818  14.100  1.00  0.00           C  
ATOM   2049  C   PHE B1807      71.431  68.056  14.629  1.00  0.00           C  
ATOM   2050  O   PHE B1807      70.675  67.985  15.595  1.00  0.00           O  
ATOM   2051  CB  PHE B1807      71.090  65.929  13.462  1.00  0.00           C  
ATOM   2052  CG  PHE B1807      70.659  66.413  12.115  1.00  0.00           C  
ATOM   2053  CD1 PHE B1807      71.434  66.152  10.991  1.00  0.00           C  
ATOM   2054  CD2 PHE B1807      69.493  67.136  11.965  1.00  0.00           C  
ATOM   2055  CE1 PHE B1807      71.047  66.601   9.753  1.00  0.00           C  
ATOM   2056  CE2 PHE B1807      69.099  67.587  10.712  1.00  0.00           C  
ATOM   2057  CZ  PHE B1807      69.877  67.320   9.612  1.00  0.00           C  
ATOM   2058  N   ILE B1808      71.747  69.202  14.033  1.00  0.00           N  
ATOM   2059  CA  ILE B1808      71.189  70.498  14.439  1.00  0.00           C  
ATOM   2060  C   ILE B1808      69.947  70.865  13.657  1.00  0.00           C  
ATOM   2061  O   ILE B1808      70.006  71.024  12.416  1.00  0.00           O  
ATOM   2062  CB  ILE B1808      72.203  71.609  14.231  1.00  0.00           C  
ATOM   2063  CG1 ILE B1808      73.460  71.337  15.088  1.00  0.00           C  
ATOM   2064  CG2 ILE B1808      71.566  72.930  14.550  1.00  0.00           C  
ATOM   2065  CD1 ILE B1808      74.643  72.262  14.792  1.00  0.00           C  
ATOM   2066  N   VAL B1809      68.823  70.920  14.375  1.00  0.00           N  
ATOM   2067  CA  VAL B1809      67.511  71.295  13.831  1.00  0.00           C  
ATOM   2068  C   VAL B1809      67.354  72.795  14.179  1.00  0.00           C  
ATOM   2069  O   VAL B1809      67.409  73.173  15.349  1.00  0.00           O  
ATOM   2070  CB  VAL B1809      66.379  70.502  14.543  1.00  0.00           C  
ATOM   2071  CG1 VAL B1809      65.010  70.972  14.084  1.00  0.00           C  
ATOM   2072  CG2 VAL B1809      66.532  69.040  14.302  1.00  0.00           C  
ATOM   2073  N   THR B1810      67.193  73.651  13.176  1.00  0.00           N  
ATOM   2074  CA  THR B1810      67.053  75.108  13.409  1.00  0.00           C  
ATOM   2075  C   THR B1810      65.703  75.719  12.996  1.00  0.00           C  
ATOM   2076  O   THR B1810      65.081  75.309  12.002  1.00  0.00           O  
ATOM   2077  CB  THR B1810      68.157  75.888  12.668  1.00  0.00           C  
ATOM   2078  OG1 THR B1810      68.247  75.408  11.314  1.00  0.00           O  
ATOM   2079  CG2 THR B1810      69.493  75.699  13.360  1.00  0.00           C  
ATOM   2080  N   MET B1811      65.284  76.746  13.716  1.00  0.00           N  
ATOM   2081  CA  MET B1811      64.024  77.401  13.419  1.00  0.00           C  
ATOM   2082  C   MET B1811      64.227  78.833  12.919  1.00  0.00           C  
ATOM   2083  O   MET B1811      64.649  79.719  13.665  1.00  0.00           O  
ATOM   2084  CB  MET B1811      63.128  77.373  14.664  1.00  0.00           C  
ATOM   2085  CG  MET B1811      62.840  75.965  15.137  1.00  0.00           C  
ATOM   2086  SD  MET B1811      62.694  74.955  13.646  1.00  0.00           S  
ATOM   2087  CE  MET B1811      61.006  74.611  13.616  1.00  0.00           C  
ATOM   2088  N   GLY B1812      63.988  79.039  11.632  1.00  0.00           N  
ATOM   2089  CA  GLY B1812      64.135  80.363  11.061  1.00  0.00           C  
ATOM   2090  C   GLY B1812      65.577  80.770  10.856  1.00  0.00           C  
ATOM   2091  O   GLY B1812      66.486  80.133  11.388  1.00  0.00           O  
ATOM   2092  N   ASP B1813      65.774  81.873  10.137  1.00  0.00           N  
ATOM   2093  CA  ASP B1813      67.102  82.393   9.810  1.00  0.00           C  
ATOM   2094  C   ASP B1813      68.112  82.636  10.950  1.00  0.00           C  
ATOM   2095  O   ASP B1813      69.230  82.129  10.907  1.00  0.00           O  
ATOM   2096  CB  ASP B1813      66.957  83.654   8.968  1.00  0.00           C  
ATOM   2097  CG  ASP B1813      66.188  83.411   7.685  1.00  0.00           C  
ATOM   2098  OD1 ASP B1813      66.351  82.327   7.104  1.00  0.00           O  
ATOM   2099  OD2 ASP B1813      65.423  84.299   7.248  1.00  0.00           O  
ATOM   2100  N   GLN B1814      67.731  83.423  11.951  1.00  0.00           N  
ATOM   2101  CA  GLN B1814      68.618  83.725  13.073  1.00  0.00           C  
ATOM   2102  C   GLN B1814      69.231  82.432  13.611  1.00  0.00           C  
ATOM   2103  O   GLN B1814      70.442  82.247  13.576  1.00  0.00           O  
ATOM   2104  CB  GLN B1814      67.846  84.481  14.179  1.00  0.00           C  
ATOM   2105  CG  GLN B1814      68.688  84.924  15.387  1.00  0.00           C  
ATOM   2106  CD  GLN B1814      67.885  85.702  16.435  1.00  0.00           C  
ATOM   2107  OE1 GLN B1814      68.067  86.902  16.598  1.00  0.00           O  
ATOM   2108  NE2 GLN B1814      67.018  85.012  17.162  1.00  0.00           N  
ATOM   2109  N   ALA B1815      68.370  81.518  14.037  1.00  0.00           N  
ATOM   2110  CA  ALA B1815      68.793  80.235  14.578  1.00  0.00           C  
ATOM   2111  C   ALA B1815      69.657  79.463  13.587  1.00  0.00           C  
ATOM   2112  O   ALA B1815      70.682  78.890  13.953  1.00  0.00           O  
ATOM   2113  CB  ALA B1815      67.582  79.421  14.943  1.00  0.00           C  
ATOM   2114  N   ASP B1816      69.251  79.470  12.326  1.00  0.00           N  
ATOM   2115  CA  ASP B1816      69.981  78.758  11.307  1.00  0.00           C  
ATOM   2116  C   ASP B1816      71.373  79.305  11.036  1.00  0.00           C  
ATOM   2117  O   ASP B1816      72.313  78.553  10.780  1.00  0.00           O  
ATOM   2118  CB  ASP B1816      69.201  78.747  10.023  1.00  0.00           C  
ATOM   2119  CG  ASP B1816      69.954  78.072   8.930  1.00  0.00           C  
ATOM   2120  OD1 ASP B1816      70.470  78.786   8.041  1.00  0.00           O  
ATOM   2121  OD2 ASP B1816      70.085  76.832   8.997  1.00  0.00           O  
ATOM   2122  N   ARG B1817      71.515  80.617  11.056  1.00  0.00           N  
ATOM   2123  CA  ARG B1817      72.814  81.223  10.810  1.00  0.00           C  
ATOM   2124  C   ARG B1817      73.729  81.014  12.004  1.00  0.00           C  
ATOM   2125  O   ARG B1817      74.946  81.149  11.912  1.00  0.00           O  
ATOM   2126  CB  ARG B1817      72.655  82.705  10.458  1.00  0.00           C  
ATOM   2127  CG  ARG B1817      71.998  82.926   9.083  1.00  0.00           C  
ATOM   2128  CD  ARG B1817      72.054  84.378   8.673  1.00  0.00           C  
ATOM   2129  NE  ARG B1817      71.098  85.200   9.406  1.00  0.00           N  
ATOM   2130  CZ  ARG B1817      69.922  85.568   8.913  1.00  0.00           C  
ATOM   2131  NH1 ARG B1817      69.095  86.316   9.639  1.00  0.00           N  
ATOM   2132  NH2 ARG B1817      69.580  85.196   7.681  1.00  0.00           N  
ATOM   2133  N   TYR B1818      73.128  80.660  13.125  1.00  0.00           N  
ATOM   2134  CA  TYR B1818      73.868  80.368  14.347  1.00  0.00           C  
ATOM   2135  C   TYR B1818      74.434  78.940  14.257  1.00  0.00           C  
ATOM   2136  O   TYR B1818      75.559  78.663  14.684  1.00  0.00           O  
ATOM   2137  CB  TYR B1818      72.927  80.478  15.539  1.00  0.00           C  
ATOM   2138  CG  TYR B1818      73.583  80.114  16.822  1.00  0.00           C  
ATOM   2139  CD1 TYR B1818      74.366  81.041  17.505  1.00  0.00           C  
ATOM   2140  CD2 TYR B1818      73.464  78.833  17.343  1.00  0.00           C  
ATOM   2141  CE1 TYR B1818      75.017  80.700  18.670  1.00  0.00           C  
ATOM   2142  CE2 TYR B1818      74.112  78.483  18.508  1.00  0.00           C  
ATOM   2143  CZ  TYR B1818      74.889  79.423  19.164  1.00  0.00           C  
ATOM   2144  OH  TYR B1818      75.551  79.068  20.312  1.00  0.00           O  
ATOM   2145  N   ALA B1819      73.613  78.044  13.711  1.00  0.00           N  
ATOM   2146  CA  ALA B1819      73.942  76.636  13.514  1.00  0.00           C  
ATOM   2147  C   ALA B1819      75.157  76.495  12.629  1.00  0.00           C  
ATOM   2148  O   ALA B1819      75.824  75.476  12.683  1.00  0.00           O  
ATOM   2149  CB  ALA B1819      72.769  75.913  12.878  1.00  0.00           C  
ATOM   2150  N   VAL B1820      75.405  77.481  11.763  1.00  0.00           N  
ATOM   2151  CA  VAL B1820      76.577  77.439  10.883  1.00  0.00           C  
ATOM   2152  C   VAL B1820      77.876  77.675  11.664  1.00  0.00           C  
ATOM   2153  O   VAL B1820      78.816  76.912  11.502  1.00  0.00           O  
ATOM   2154  CB  VAL B1820      76.456  78.375   9.666  1.00  0.00           C  
ATOM   2155  CG1 VAL B1820      77.774  78.420   8.900  1.00  0.00           C  
ATOM   2156  CG2 VAL B1820      75.345  77.877   8.759  1.00  0.00           C  
ATOM   2157  N   LYS B1821      77.932  78.670  12.544  1.00  0.00           N  
ATOM   2158  CA  LYS B1821      79.158  78.846  13.337  1.00  0.00           C  
ATOM   2159  C   LYS B1821      79.297  77.622  14.243  1.00  0.00           C  
ATOM   2160  O   LYS B1821      80.385  77.084  14.420  1.00  0.00           O  
ATOM   2161  CB  LYS B1821      79.116  80.088  14.239  1.00  0.00           C  
ATOM   2162  CG  LYS B1821      78.528  81.325  13.600  1.00  0.00           C  
ATOM   2163  CD  LYS B1821      78.351  82.432  14.633  1.00  0.00           C  
ATOM   2164  CE  LYS B1821      77.323  83.440  14.116  1.00  0.00           C  
ATOM   2165  NZ  LYS B1821      76.643  84.267  15.150  1.00  0.00           N  
ATOM   2166  N   LEU B1822      78.186  77.205  14.829  1.00  0.00           N  
ATOM   2167  CA  LEU B1822      78.161  76.068  15.732  1.00  0.00           C  
ATOM   2168  C   LEU B1822      78.754  74.814  15.102  1.00  0.00           C  
ATOM   2169  O   LEU B1822      79.590  74.143  15.696  1.00  0.00           O  
ATOM   2170  CB  LEU B1822      76.722  75.811  16.188  1.00  0.00           C  
ATOM   2171  CG  LEU B1822      76.523  74.647  17.157  1.00  0.00           C  
ATOM   2172  CD1 LEU B1822      77.490  74.748  18.312  1.00  0.00           C  
ATOM   2173  CD2 LEU B1822      75.104  74.663  17.650  1.00  0.00           C  
ATOM   2174  N   LEU B1830      78.310  74.502  13.896  1.00  0.00           N  
ATOM   2175  CA  LEU B1830      78.779  73.345  13.145  1.00  0.00           C  
ATOM   2176  C   LEU B1830      80.301  73.382  12.987  1.00  0.00           C  
ATOM   2177  O   LEU B1830      81.000  72.411  13.267  1.00  0.00           O  
ATOM   2178  CB  LEU B1830      78.142  73.390  11.758  1.00  0.00           C  
ATOM   2179  CG  LEU B1830      77.570  72.098  11.247  1.00  0.00           C  
ATOM   2180  CD1 LEU B1830      76.906  71.377  12.395  1.00  0.00           C  
ATOM   2181  CD2 LEU B1830      76.619  72.416  10.134  1.00  0.00           C  
ATOM   2182  N   ASN B1831      80.778  74.496  12.451  1.00  0.00           N  
ATOM   2183  CA  ASN B1831      82.185  74.754  12.223  1.00  0.00           C  
ATOM   2184  C   ASN B1831      82.936  74.531  13.515  1.00  0.00           C  
ATOM   2185  O   ASN B1831      84.029  74.000  13.529  1.00  0.00           O  
ATOM   2186  CB  ASN B1831      82.326  76.214  11.789  1.00  0.00           C  
ATOM   2187  CG  ASN B1831      83.731  76.747  11.949  1.00  0.00           C  
ATOM   2188  OD1 ASN B1831      84.652  76.293  11.279  1.00  0.00           O  
ATOM   2189  ND2 ASN B1831      83.900  77.736  12.832  1.00  0.00           N  
ATOM   2190  N   HIS B1832      82.306  74.878  14.615  1.00  0.00           N  
ATOM   2191  CA  HIS B1832      82.932  74.751  15.895  1.00  0.00           C  
ATOM   2192  C   HIS B1832      83.084  73.347  16.305  1.00  0.00           C  
ATOM   2193  O   HIS B1832      84.158  72.916  16.688  1.00  0.00           O  
ATOM   2194  CB  HIS B1832      82.130  75.473  16.932  1.00  0.00           C  
ATOM   2195  CG  HIS B1832      82.974  76.294  17.828  1.00  0.00           C  
ATOM   2196  ND1 HIS B1832      83.728  75.739  18.841  1.00  0.00           N  
ATOM   2197  CD2 HIS B1832      83.241  77.625  17.833  1.00  0.00           C  
ATOM   2198  CE1 HIS B1832      84.423  76.693  19.436  1.00  0.00           C  
ATOM   2199  NE2 HIS B1832      84.143  77.846  18.845  1.00  0.00           N  
ATOM   2200  N   LEU B1833      81.968  72.653  16.342  1.00  0.00           N  
ATOM   2201  CA  LEU B1833      81.943  71.262  16.697  1.00  0.00           C  
ATOM   2202  C   LEU B1833      82.940  70.481  15.819  1.00  0.00           C  
ATOM   2203  O   LEU B1833      83.802  69.774  16.330  1.00  0.00           O  
ATOM   2204  CB  LEU B1833      80.530  70.756  16.465  1.00  0.00           C  
ATOM   2205  CG  LEU B1833      79.482  71.364  17.376  1.00  0.00           C  
ATOM   2206  CD1 LEU B1833      78.155  70.911  16.862  1.00  0.00           C  
ATOM   2207  CD2 LEU B1833      79.729  70.928  18.859  1.00  0.00           C  
ATOM   2208  N   ARG B1834      82.832  70.622  14.502  1.00  0.00           N  
ATOM   2209  CA  ARG B1834      83.705  69.922  13.574  1.00  0.00           C  
ATOM   2210  C   ARG B1834      85.198  70.165  13.843  1.00  0.00           C  
ATOM   2211  O   ARG B1834      86.044  69.270  13.685  1.00  0.00           O  
ATOM   2212  CB  ARG B1834      83.311  70.299  12.158  1.00  0.00           C  
ATOM   2213  CG  ARG B1834      81.871  69.930  11.883  1.00  0.00           C  
ATOM   2214  CD  ARG B1834      81.514  70.154  10.458  1.00  0.00           C  
ATOM   2215  NE  ARG B1834      80.283  69.514  10.095  1.00  0.00           N  
ATOM   2216  CZ  ARG B1834      79.471  69.977   9.168  1.00  0.00           C  
ATOM   2217  NH1 ARG B1834      79.757  71.085   8.514  1.00  0.00           N  
ATOM   2218  NH2 ARG B1834      78.363  69.326   8.883  1.00  0.00           N  
ATOM   2219  N   HIS B1835      85.519  71.354  14.325  1.00  0.00           N  
ATOM   2220  CA  HIS B1835      86.906  71.662  14.648  1.00  0.00           C  
ATOM   2221  C   HIS B1835      87.275  71.001  15.959  1.00  0.00           C  
ATOM   2222  O   HIS B1835      88.366  71.200  16.457  1.00  0.00           O  
ATOM   2223  CB  HIS B1835      87.148  73.172  14.763  1.00  0.00           C  
ATOM   2224  CG  HIS B1835      87.500  73.838  13.467  1.00  0.00           C  
ATOM   2225  ND1 HIS B1835      88.796  74.144  13.118  1.00  0.00           N  
ATOM   2226  CD2 HIS B1835      86.723  74.290  12.453  1.00  0.00           C  
ATOM   2227  CE1 HIS B1835      88.806  74.760  11.949  1.00  0.00           C  
ATOM   2228  NE2 HIS B1835      87.559  74.865  11.523  1.00  0.00           N  
ATOM   2229  N   ASN B1836      86.380  70.190  16.499  1.00  0.00           N  
ATOM   2230  CA  ASN B1836      86.635  69.524  17.764  1.00  0.00           C  
ATOM   2231  C   ASN B1836      86.349  68.034  17.748  1.00  0.00           C  
ATOM   2232  O   ASN B1836      86.040  67.445  18.793  1.00  0.00           O  
ATOM   2233  CB  ASN B1836      85.832  70.163  18.882  1.00  0.00           C  
ATOM   2234  CG  ASN B1836      86.489  71.375  19.415  1.00  0.00           C  
ATOM   2235  OD1 ASN B1836      87.328  71.292  20.310  1.00  0.00           O  
ATOM   2236  ND2 ASN B1836      86.165  72.522  18.841  1.00  0.00           N  
ATOM   2237  N   GLY B1837      86.367  67.434  16.566  1.00  0.00           N  
ATOM   2238  CA  GLY B1837      86.176  66.005  16.497  1.00  0.00           C  
ATOM   2239  C   GLY B1837      84.792  65.488  16.767  1.00  0.00           C  
ATOM   2240  O   GLY B1837      84.615  64.297  17.037  1.00  0.00           O  
ATOM   2241  N   ILE B1838      83.806  66.372  16.772  1.00  0.00           N  
ATOM   2242  CA  ILE B1838      82.425  65.949  16.970  1.00  0.00           C  
ATOM   2243  C   ILE B1838      81.875  65.817  15.556  1.00  0.00           C  
ATOM   2244  O   ILE B1838      82.200  66.623  14.694  1.00  0.00           O  
ATOM   2245  CB  ILE B1838      81.611  67.007  17.800  1.00  0.00           C  
ATOM   2246  CG1 ILE B1838      82.002  66.933  19.276  1.00  0.00           C  
ATOM   2247  CG2 ILE B1838      80.113  66.761  17.686  1.00  0.00           C  
ATOM   2248  CD1 ILE B1838      82.904  68.062  19.760  1.00  0.00           C  
ATOM   2249  N   LYS B1839      81.146  64.754  15.271  1.00  0.00           N  
ATOM   2250  CA  LYS B1839      80.580  64.624  13.936  1.00  0.00           C  
ATOM   2251  C   LYS B1839      79.213  65.230  14.053  1.00  0.00           C  
ATOM   2252  O   LYS B1839      78.383  64.748  14.823  1.00  0.00           O  
ATOM   2253  CB  LYS B1839      80.467  63.169  13.510  1.00  0.00           C  
ATOM   2254  CG  LYS B1839      81.786  62.473  13.479  1.00  0.00           C  
ATOM   2255  CD  LYS B1839      81.799  61.338  14.425  1.00  0.00           C  
ATOM   2256  CE  LYS B1839      80.963  60.180  13.924  1.00  0.00           C  
ATOM   2257  NZ  LYS B1839      80.927  59.035  14.911  1.00  0.00           N  
ATOM   2258  N   ALA B1840      78.996  66.326  13.345  1.00  0.00           N  
ATOM   2259  CA  ALA B1840      77.701  66.997  13.394  1.00  0.00           C  
ATOM   2260  C   ALA B1840      77.231  67.366  11.996  1.00  0.00           C  
ATOM   2261  O   ALA B1840      77.997  67.282  11.045  1.00  0.00           O  
ATOM   2262  CB  ALA B1840      77.777  68.236  14.280  1.00  0.00           C  
ATOM   2263  N   ASP B1841      75.946  67.661  11.860  1.00  0.00           N  
ATOM   2264  CA  ASP B1841      75.394  68.078  10.581  1.00  0.00           C  
ATOM   2265  C   ASP B1841      74.089  68.792  10.861  1.00  0.00           C  
ATOM   2266  O   ASP B1841      73.501  68.592  11.924  1.00  0.00           O  
ATOM   2267  CB  ASP B1841      75.167  66.910   9.640  1.00  0.00           C  
ATOM   2268  CG  ASP B1841      75.511  67.263   8.220  1.00  0.00           C  
ATOM   2269  OD1 ASP B1841      75.376  66.411   7.328  1.00  0.00           O  
ATOM   2270  OD2 ASP B1841      75.938  68.407   7.977  1.00  0.00           O  
ATOM   2271  N   LYS B1842      73.700  69.706   9.979  1.00  0.00           N  
ATOM   2272  CA  LYS B1842      72.460  70.458  10.154  1.00  0.00           C  
ATOM   2273  C   LYS B1842      71.625  70.205   8.944  1.00  0.00           C  
ATOM   2274  O   LYS B1842      71.970  69.356   8.125  1.00  0.00           O  
ATOM   2275  CB  LYS B1842      72.716  71.967  10.271  1.00  0.00           C  
ATOM   2276  CG  LYS B1842      73.304  72.573   9.038  1.00  0.00           C  
ATOM   2277  CD  LYS B1842      73.699  73.969   9.270  1.00  0.00           C  
ATOM   2278  CE  LYS B1842      72.483  74.792   9.418  1.00  0.00           C  
ATOM   2279  NZ  LYS B1842      71.693  74.729   8.160  1.00  0.00           N  
ATOM   2280  N   ASP B1843      70.604  71.034   8.760  1.00  0.00           N  
ATOM   2281  CA  ASP B1843      69.707  70.858   7.631  1.00  0.00           C  
ATOM   2282  C   ASP B1843      69.797  71.903   6.543  1.00  0.00           C  
ATOM   2283  O   ASP B1843      69.432  73.055   6.753  1.00  0.00           O  
ATOM   2284  CB  ASP B1843      68.248  70.735   8.125  1.00  0.00           C  
ATOM   2285  CG  ASP B1843      67.221  70.722   6.979  1.00  0.00           C  
ATOM   2286  OD1 ASP B1843      66.540  71.757   6.756  1.00  0.00           O  
ATOM   2287  OD2 ASP B1843      67.099  69.681   6.295  1.00  0.00           O  
ATOM   2288  N   TYR B1844      70.302  71.492   5.386  1.00  0.00           N  
ATOM   2289  CA  TYR B1844      70.360  72.355   4.215  1.00  0.00           C  
ATOM   2290  C   TYR B1844      68.983  72.034   3.665  1.00  0.00           C  
ATOM   2291  O   TYR B1844      68.155  71.553   4.434  1.00  0.00           O  
ATOM   2292  CB  TYR B1844      71.511  71.894   3.336  1.00  0.00           C  
ATOM   2293  CG  TYR B1844      72.803  71.979   4.137  1.00  0.00           C  
ATOM   2294  CD1 TYR B1844      73.231  73.203   4.644  1.00  0.00           C  
ATOM   2295  CD2 TYR B1844      73.539  70.851   4.473  1.00  0.00           C  
ATOM   2296  CE1 TYR B1844      74.338  73.303   5.464  1.00  0.00           C  
ATOM   2297  CE2 TYR B1844      74.664  70.954   5.298  1.00  0.00           C  
ATOM   2298  CZ  TYR B1844      75.046  72.184   5.787  1.00  0.00           C  
ATOM   2299  OH  TYR B1844      76.119  72.323   6.635  1.00  0.00           O  
ATOM   2300  N   LEU B1845      68.636  72.325   2.422  1.00  0.00           N  
ATOM   2301  CA  LEU B1845      67.255  71.944   1.990  1.00  0.00           C  
ATOM   2302  C   LEU B1845      66.032  72.560   2.754  1.00  0.00           C  
ATOM   2303  O   LEU B1845      64.899  72.294   2.404  1.00  0.00           O  
ATOM   2304  CB  LEU B1845      67.089  70.423   2.006  1.00  0.00           C  
ATOM   2305  CG  LEU B1845      67.087  69.650   0.699  1.00  0.00           C  
ATOM   2306  CD1 LEU B1845      68.405  69.775   0.016  1.00  0.00           C  
ATOM   2307  CD2 LEU B1845      66.798  68.180   1.008  1.00  0.00           C  
ATOM   2308  N   GLN B1847      66.262  73.328   3.816  1.00  0.00           N  
ATOM   2309  CA  GLN B1847      65.188  73.988   4.579  1.00  0.00           C  
ATOM   2310  C   GLN B1847      63.909  73.208   4.722  1.00  0.00           C  
ATOM   2311  O   GLN B1847      62.985  73.424   3.954  1.00  0.00           O  
ATOM   2312  CB  GLN B1847      64.838  75.341   3.938  1.00  0.00           C  
ATOM   2313  CG  GLN B1847      65.850  76.451   4.187  1.00  0.00           C  
ATOM   2314  CD  GLN B1847      65.753  77.584   3.175  1.00  0.00           C  
ATOM   2315  OE1 GLN B1847      65.809  78.771   3.531  1.00  0.00           O  
ATOM   2316  NE2 GLN B1847      65.618  77.224   1.905  1.00  0.00           N  
ATOM   2317  N   ARG B1848      63.829  72.325   5.701  1.00  0.00           N  
ATOM   2318  CA  ARG B1848      62.607  71.561   5.871  1.00  0.00           C  
ATOM   2319  C   ARG B1848      61.917  71.630   7.229  1.00  0.00           C  
ATOM   2320  O   ARG B1848      62.457  72.160   8.206  1.00  0.00           O  
ATOM   2321  CB  ARG B1848      62.782  70.112   5.405  1.00  0.00           C  
ATOM   2322  CG  ARG B1848      64.048  69.416   5.813  1.00  0.00           C  
ATOM   2323  CD  ARG B1848      64.299  68.206   4.909  1.00  0.00           C  
ATOM   2324  NE  ARG B1848      65.654  67.719   5.139  1.00  0.00           N  
ATOM   2325  CZ  ARG B1848      66.322  66.856   4.374  1.00  0.00           C  
ATOM   2326  NH1 ARG B1848      67.558  66.536   4.717  1.00  0.00           N  
ATOM   2327  NH2 ARG B1848      65.757  66.263   3.327  1.00  0.00           N  
ATOM   2328  N   LYS B1849      60.683  71.131   7.258  1.00  0.00           N  
ATOM   2329  CA  LYS B1849      59.864  71.126   8.467  1.00  0.00           C  
ATOM   2330  C   LYS B1849      60.499  70.263   9.546  1.00  0.00           C  
ATOM   2331  O   LYS B1849      61.144  69.279   9.209  1.00  0.00           O  
ATOM   2332  CB  LYS B1849      58.497  70.569   8.119  1.00  0.00           C  
ATOM   2333  CG  LYS B1849      57.967  71.104   6.817  1.00  0.00           C  
ATOM   2334  CD  LYS B1849      56.802  70.266   6.374  1.00  0.00           C  
ATOM   2335  CE  LYS B1849      55.601  70.450   7.288  1.00  0.00           C  
ATOM   2336  NZ  LYS B1849      54.887  71.705   6.933  1.00  0.00           N  
ATOM   2337  N   ILE B1850      60.260  70.577  10.826  1.00  0.00           N  
ATOM   2338  CA  ILE B1850      60.832  69.799  11.933  1.00  0.00           C  
ATOM   2339  C   ILE B1850      60.713  68.305  11.708  1.00  0.00           C  
ATOM   2340  O   ILE B1850      61.661  67.575  11.942  1.00  0.00           O  
ATOM   2341  CB  ILE B1850      60.139  70.033  13.275  1.00  0.00           C  
ATOM   2342  CG1 ILE B1850      60.159  71.487  13.654  1.00  0.00           C  
ATOM   2343  CG2 ILE B1850      60.876  69.306  14.382  1.00  0.00           C  
ATOM   2344  CD1 ILE B1850      59.601  71.701  15.038  1.00  0.00           C  
ATOM   2345  N   LYS B1851      59.548  67.847  11.258  1.00  0.00           N  
ATOM   2346  CA  LYS B1851      59.361  66.417  11.056  1.00  0.00           C  
ATOM   2347  C   LYS B1851      60.429  65.937  10.071  1.00  0.00           C  
ATOM   2348  O   LYS B1851      61.098  64.922  10.309  1.00  0.00           O  
ATOM   2349  CB  LYS B1851      57.942  66.106  10.557  1.00  0.00           C  
ATOM   2350  CG  LYS B1851      57.607  64.614  10.586  1.00  0.00           C  
ATOM   2351  CD  LYS B1851      56.308  64.313   9.857  1.00  0.00           C  
ATOM   2352  CE  LYS B1851      55.917  62.861  10.034  1.00  0.00           C  
ATOM   2353  NZ  LYS B1851      54.614  62.499   9.393  1.00  0.00           N  
ATOM   2354  N   GLY B1852      60.675  66.744   9.045  1.00  0.00           N  
ATOM   2355  CA  GLY B1852      61.669  66.395   8.056  1.00  0.00           C  
ATOM   2356  C   GLY B1852      63.086  66.489   8.576  1.00  0.00           C  
ATOM   2357  O   GLY B1852      63.962  65.716   8.178  1.00  0.00           O  
ATOM   2358  N   GLN B1853      63.344  67.463   9.427  1.00  0.00           N  
ATOM   2359  CA  GLN B1853      64.669  67.574   9.944  1.00  0.00           C  
ATOM   2360  C   GLN B1853      64.885  66.414  10.875  1.00  0.00           C  
ATOM   2361  O   GLN B1853      65.922  65.760  10.799  1.00  0.00           O  
ATOM   2362  CB  GLN B1853      64.889  68.894  10.646  1.00  0.00           C  
ATOM   2363  CG  GLN B1853      65.158  70.035   9.691  1.00  0.00           C  
ATOM   2364  CD  GLN B1853      65.281  71.347  10.434  1.00  0.00           C  
ATOM   2365  OE1 GLN B1853      66.036  71.453  11.401  1.00  0.00           O  
ATOM   2366  NE2 GLN B1853      64.513  72.333  10.031  1.00  0.00           N  
ATOM   2367  N   MET B1854      63.891  66.103  11.700  1.00  0.00           N  
ATOM   2368  CA  MET B1854      63.989  64.992  12.657  1.00  0.00           C  
ATOM   2369  C   MET B1854      64.209  63.653  11.956  1.00  0.00           C  
ATOM   2370  O   MET B1854      64.944  62.806  12.447  1.00  0.00           O  
ATOM   2371  CB  MET B1854      62.750  64.898  13.529  1.00  0.00           C  
ATOM   2372  CG  MET B1854      62.568  66.062  14.461  1.00  0.00           C  
ATOM   2373  SD  MET B1854      63.846  66.335  15.666  1.00  0.00           S  
ATOM   2374  CE  MET B1854      64.480  64.726  15.900  1.00  0.00           C  
ATOM   2375  N   LYS B1855      63.576  63.462  10.807  1.00  0.00           N  
ATOM   2376  CA  LYS B1855      63.762  62.230  10.050  1.00  0.00           C  
ATOM   2377  C   LYS B1855      65.188  62.161   9.504  1.00  0.00           C  
ATOM   2378  O   LYS B1855      65.814  61.111   9.529  1.00  0.00           O  
ATOM   2379  CB  LYS B1855      62.758  62.129   8.908  1.00  0.00           C  
ATOM   2380  CG  LYS B1855      61.345  61.946   9.382  1.00  0.00           C  
ATOM   2381  CD  LYS B1855      60.446  61.887   8.194  1.00  0.00           C  
ATOM   2382  CE  LYS B1855      59.008  61.685   8.608  1.00  0.00           C  
ATOM   2383  NZ  LYS B1855      58.126  61.464   7.409  1.00  0.00           N  
ATOM   2384  N   GLN B1856      65.699  63.267   8.983  1.00  0.00           N  
ATOM   2385  CA  GLN B1856      67.071  63.277   8.484  1.00  0.00           C  
ATOM   2386  C   GLN B1856      68.033  62.911   9.633  1.00  0.00           C  
ATOM   2387  O   GLN B1856      68.985  62.136   9.440  1.00  0.00           O  
ATOM   2388  CB  GLN B1856      67.428  64.660   7.935  1.00  0.00           C  
ATOM   2389  CG  GLN B1856      68.861  64.798   7.445  1.00  0.00           C  
ATOM   2390  CD  GLN B1856      69.113  64.214   6.053  1.00  0.00           C  
ATOM   2391  OE1 GLN B1856      68.221  63.670   5.407  1.00  0.00           O  
ATOM   2392  NE2 GLN B1856      70.339  64.365   5.580  1.00  0.00           N  
ATOM   2393  N   ALA B1857      67.769  63.452  10.824  1.00  0.00           N  
ATOM   2394  CA  ALA B1857      68.614  63.179  11.980  1.00  0.00           C  
ATOM   2395  C   ALA B1857      68.659  61.672  12.159  1.00  0.00           C  
ATOM   2396  O   ALA B1857      69.722  61.067  12.274  1.00  0.00           O  
ATOM   2397  CB  ALA B1857      68.055  63.862  13.238  1.00  0.00           C  
ATOM   2398  N   ASP B1860      67.493  61.063  12.041  1.00  0.00           N  
ATOM   2399  CA  ASP B1860      67.338  59.624  12.180  1.00  0.00           C  
ATOM   2400  C   ASP B1860      68.034  58.911  11.022  1.00  0.00           C  
ATOM   2401  O   ASP B1860      68.775  57.959  11.214  1.00  0.00           O  
ATOM   2402  CB  ASP B1860      65.846  59.285  12.187  1.00  0.00           C  
ATOM   2403  CG  ASP B1860      65.574  57.866  12.626  1.00  0.00           C  
ATOM   2404  OD1 ASP B1860      65.702  57.568  13.846  1.00  0.00           O  
ATOM   2405  OD2 ASP B1860      65.227  57.051  11.744  1.00  0.00           O  
ATOM   2406  N   ARG B1861      67.828  59.429   9.825  1.00  0.00           N  
ATOM   2407  CA  ARG B1861      68.407  58.885   8.613  1.00  0.00           C  
ATOM   2408  C   ARG B1861      69.921  58.815   8.698  1.00  0.00           C  
ATOM   2409  O   ARG B1861      70.520  57.819   8.293  1.00  0.00           O  
ATOM   2410  CB  ARG B1861      67.999  59.767   7.437  1.00  0.00           C  
ATOM   2411  CG  ARG B1861      68.507  59.304   6.085  1.00  0.00           C  
ATOM   2412  CD  ARG B1861      67.414  59.476   5.030  1.00  0.00           C  
ATOM   2413  NE  ARG B1861      66.960  60.855   4.992  1.00  0.00           N  
ATOM   2414  CZ  ARG B1861      65.772  61.261   5.409  1.00  0.00           C  
ATOM   2415  NH1 ARG B1861      65.451  62.549   5.357  1.00  0.00           N  
ATOM   2416  NH2 ARG B1861      64.883  60.382   5.829  1.00  0.00           N  
ATOM   2417  N   LEU B1862      70.527  59.896   9.187  1.00  0.00           N  
ATOM   2418  CA  LEU B1862      71.977  60.013   9.339  1.00  0.00           C  
ATOM   2419  C   LEU B1862      72.501  59.282  10.575  1.00  0.00           C  
ATOM   2420  O   LEU B1862      73.711  59.219  10.789  1.00  0.00           O  
ATOM   2421  CB  LEU B1862      72.371  61.491   9.415  1.00  0.00           C  
ATOM   2422  CG  LEU B1862      72.579  62.332   8.151  1.00  0.00           C  
ATOM   2423  CD1 LEU B1862      71.874  61.801   6.957  1.00  0.00           C  
ATOM   2424  CD2 LEU B1862      72.095  63.721   8.418  1.00  0.00           C  
ATOM   2425  N   GLY B1863      71.598  58.803  11.422  1.00  0.00           N  
ATOM   2426  CA  GLY B1863      72.001  58.072  12.615  1.00  0.00           C  
ATOM   2427  C   GLY B1863      72.396  58.935  13.793  1.00  0.00           C  
ATOM   2428  O   GLY B1863      72.986  58.437  14.764  1.00  0.00           O  
ATOM   2429  N   ALA B1864      71.995  60.204  13.758  1.00  0.00           N  
ATOM   2430  CA  ALA B1864      72.349  61.154  14.804  1.00  0.00           C  
ATOM   2431  C   ALA B1864      72.106  60.617  16.201  1.00  0.00           C  
ATOM   2432  O   ALA B1864      70.966  60.325  16.560  1.00  0.00           O  
ATOM   2433  CB  ALA B1864      71.613  62.442  14.604  1.00  0.00           C  
ATOM   2434  N   LYS B1865      73.176  60.414  16.965  1.00  0.00           N  
ATOM   2435  CA  LYS B1865      73.038  59.929  18.338  1.00  0.00           C  
ATOM   2436  C   LYS B1865      72.203  60.914  19.143  1.00  0.00           C  
ATOM   2437  O   LYS B1865      71.417  60.527  20.024  1.00  0.00           O  
ATOM   2438  CB  LYS B1865      74.394  59.808  19.014  1.00  0.00           C  
ATOM   2439  CG  LYS B1865      75.196  58.657  18.542  1.00  0.00           C  
ATOM   2440  CD  LYS B1865      76.477  58.554  19.327  1.00  0.00           C  
ATOM   2441  CE  LYS B1865      77.371  57.460  18.757  1.00  0.00           C  
ATOM   2442  NZ  LYS B1865      78.621  57.421  19.533  1.00  0.00           N  
ATOM   2443  N   PHE B1866      72.413  62.198  18.873  1.00  0.00           N  
ATOM   2444  CA  PHE B1866      71.688  63.240  19.568  1.00  0.00           C  
ATOM   2445  C   PHE B1866      71.084  64.213  18.590  1.00  0.00           C  
ATOM   2446  O   PHE B1866      71.460  64.271  17.406  1.00  0.00           O  
ATOM   2447  CB  PHE B1866      72.603  63.989  20.518  1.00  0.00           C  
ATOM   2448  CG  PHE B1866      73.249  63.117  21.543  1.00  0.00           C  
ATOM   2449  CD1 PHE B1866      72.828  63.152  22.867  1.00  0.00           C  
ATOM   2450  CD2 PHE B1866      74.277  62.265  21.191  1.00  0.00           C  
ATOM   2451  CE1 PHE B1866      73.419  62.351  23.824  1.00  0.00           C  
ATOM   2452  CE2 PHE B1866      74.876  61.460  22.132  1.00  0.00           C  
ATOM   2453  CZ  PHE B1866      74.446  61.501  23.459  1.00  0.00           C  
ATOM   2454  N   THR B1867      70.213  65.050  19.129  1.00  0.00           N  
ATOM   2455  CA  THR B1867      69.512  66.038  18.348  1.00  0.00           C  
ATOM   2456  C   THR B1867      69.336  67.283  19.198  1.00  0.00           C  
ATOM   2457  O   THR B1867      69.479  67.207  20.408  1.00  0.00           O  
ATOM   2458  CB  THR B1867      68.127  65.463  17.957  1.00  0.00           C  
ATOM   2459  OG1 THR B1867      68.205  64.773  16.695  1.00  0.00           O  
ATOM   2460  CG2 THR B1867      67.120  66.516  17.860  1.00  0.00           C  
ATOM   2461  N   ILE B1878      69.240  68.444  18.547  1.00  0.00           N  
ATOM   2462  CA  ILE B1878      68.940  69.716  19.220  1.00  0.00           C  
ATOM   2463  C   ILE B1878      68.149  70.544  18.236  1.00  0.00           C  
ATOM   2464  O   ILE B1878      68.301  70.386  17.021  1.00  0.00           O  
ATOM   2465  CB  ILE B1878      70.134  70.538  19.669  1.00  0.00           C  
ATOM   2466  CG1 ILE B1878      70.899  71.071  18.479  1.00  0.00           C  
ATOM   2467  CG2 ILE B1878      70.971  69.755  20.632  1.00  0.00           C  
ATOM   2468  CD1 ILE B1878      72.025  71.978  18.875  1.00  0.00           C  
ATOM   2469  N   VAL B1879      67.245  71.361  18.762  1.00  0.00           N  
ATOM   2470  CA  VAL B1879      66.404  72.229  17.944  1.00  0.00           C  
ATOM   2471  C   VAL B1879      66.720  73.645  18.383  1.00  0.00           C  
ATOM   2472  O   VAL B1879      66.447  74.007  19.525  1.00  0.00           O  
ATOM   2473  CB  VAL B1879      64.893  71.952  18.192  1.00  0.00           C  
ATOM   2474  CG1 VAL B1879      64.011  72.750  17.204  1.00  0.00           C  
ATOM   2475  CG2 VAL B1879      64.628  70.463  18.069  1.00  0.00           C  
ATOM   2476  N   ILE B1880      67.407  74.414  17.547  1.00  0.00           N  
ATOM   2477  CA  ILE B1880      67.693  75.785  17.925  1.00  0.00           C  
ATOM   2478  C   ILE B1880      66.620  76.667  17.302  1.00  0.00           C  
ATOM   2479  O   ILE B1880      66.254  76.505  16.141  1.00  0.00           O  
ATOM   2480  CB  ILE B1880      69.058  76.266  17.451  1.00  0.00           C  
ATOM   2481  CG1 ILE B1880      70.133  75.210  17.730  1.00  0.00           C  
ATOM   2482  CG2 ILE B1880      69.397  77.562  18.163  1.00  0.00           C  
ATOM   2483  CD1 ILE B1880      71.554  75.613  17.292  1.00  0.00           C  
ATOM   2484  N   GLY B1881      66.085  77.562  18.111  1.00  0.00           N  
ATOM   2485  CA  GLY B1881      65.064  78.482  17.674  1.00  0.00           C  
ATOM   2486  C   GLY B1881      65.354  79.730  18.476  1.00  0.00           C  
ATOM   2487  O   GLY B1881      66.142  79.680  19.434  1.00  0.00           O  
ATOM   2488  N   ASP B1882      64.673  80.826  18.178  1.00  0.00           N  
ATOM   2489  CA  ASP B1882      64.951  82.070  18.885  1.00  0.00           C  
ATOM   2490  C   ASP B1882      64.837  82.051  20.419  1.00  0.00           C  
ATOM   2491  O   ASP B1882      65.646  82.672  21.118  1.00  0.00           O  
ATOM   2492  CB  ASP B1882      64.152  83.203  18.251  1.00  0.00           C  
ATOM   2493  CG  ASP B1882      64.294  83.234  16.725  1.00  0.00           C  
ATOM   2494  OD1 ASP B1882      63.574  84.016  16.071  1.00  0.00           O  
ATOM   2495  OD2 ASP B1882      65.112  82.467  16.168  1.00  0.00           O  
ATOM   2496  N   GLN B1883      63.871  81.315  20.953  1.00  0.00           N  
ATOM   2497  CA  GLN B1883      63.750  81.249  22.408  1.00  0.00           C  
ATOM   2498  C   GLN B1883      65.028  80.684  23.053  1.00  0.00           C  
ATOM   2499  O   GLN B1883      65.546  81.251  24.003  1.00  0.00           O  
ATOM   2500  CB  GLN B1883      62.483  80.466  22.840  1.00  0.00           C  
ATOM   2501  CG  GLN B1883      62.215  79.096  22.144  1.00  0.00           C  
ATOM   2502  CD  GLN B1883      60.918  78.369  22.637  1.00  0.00           C  
ATOM   2503  OE1 GLN B1883      60.579  78.407  23.812  1.00  0.00           O  
ATOM   2504  NE2 GLN B1883      60.221  77.702  21.725  1.00  0.00           N  
ATOM   2505  N   GLU B1884      65.585  79.635  22.445  1.00  0.00           N  
ATOM   2506  CA  GLU B1884      66.801  78.970  22.932  1.00  0.00           C  
ATOM   2507  C   GLU B1884      67.983  79.894  22.770  1.00  0.00           C  
ATOM   2508  O   GLU B1884      68.909  79.905  23.609  1.00  0.00           O  
ATOM   2509  CB  GLU B1884      67.094  77.694  22.124  1.00  0.00           C  
ATOM   2510  CG  GLU B1884      66.146  76.510  22.358  1.00  0.00           C  
ATOM   2511  CD  GLU B1884      64.869  76.535  21.527  1.00  0.00           C  
ATOM   2512  OE1 GLU B1884      64.686  77.455  20.708  1.00  0.00           O  
ATOM   2513  OE2 GLU B1884      64.045  75.611  21.693  1.00  0.00           O  
ATOM   2514  N   LEU B1885      67.917  80.670  21.683  1.00  0.00           N  
ATOM   2515  CA  LEU B1885      68.951  81.620  21.292  1.00  0.00           C  
ATOM   2516  C   LEU B1885      69.160  82.739  22.294  1.00  0.00           C  
ATOM   2517  O   LEU B1885      70.231  83.374  22.314  1.00  0.00           O  
ATOM   2518  CB  LEU B1885      68.616  82.207  19.925  1.00  0.00           C  
ATOM   2519  CG  LEU B1885      69.690  82.169  18.853  1.00  0.00           C  
ATOM   2520  CD1 LEU B1885      70.597  80.974  19.049  1.00  0.00           C  
ATOM   2521  CD2 LEU B1885      69.015  82.115  17.516  1.00  0.00           C  
ATOM   2522  N   GLU B1886      68.134  83.004  23.108  1.00  0.00           N  
ATOM   2523  CA  GLU B1886      68.212  84.053  24.145  1.00  0.00           C  
ATOM   2524  C   GLU B1886      68.459  83.460  25.547  1.00  0.00           C  
ATOM   2525  O   GLU B1886      69.409  83.861  26.255  1.00  0.00           O  
ATOM   2526  CB  GLU B1886      66.953  84.923  24.133  1.00  0.00           C  
ATOM   2527  CG  GLU B1886      65.670  84.135  24.121  1.00  0.00           C  
ATOM   2528  CD  GLU B1886      64.464  85.013  23.947  1.00  0.00           C  
ATOM   2529  OE1 GLU B1886      63.399  84.476  23.559  1.00  0.00           O  
ATOM   2530  OE2 GLU B1886      64.578  86.238  24.199  1.00  0.00           O  
ATOM   2531  N   ASN B1887      67.629  82.481  25.921  1.00  0.00           N  
ATOM   2532  CA  ASN B1887      67.756  81.789  27.206  1.00  0.00           C  
ATOM   2533  C   ASN B1887      69.170  81.190  27.308  1.00  0.00           C  
ATOM   2534  O   ASN B1887      69.663  80.935  28.412  1.00  0.00           O  
ATOM   2535  CB  ASN B1887      66.731  80.633  27.309  1.00  0.00           C  
ATOM   2536  CG  ASN B1887      65.277  81.108  27.491  1.00  0.00           C  
ATOM   2537  OD1 ASN B1887      64.392  80.755  26.701  1.00  0.00           O  
ATOM   2538  ND2 ASN B1887      65.019  81.848  28.572  1.00  0.00           N  
ATOM   2539  N   ASN B1888      69.808  80.984  26.155  1.00  0.00           N  
ATOM   2540  CA  ASN B1888      71.140  80.391  26.081  1.00  0.00           C  
ATOM   2541  C   ASN B1888      71.052  79.020  26.748  1.00  0.00           C  
ATOM   2542  O   ASN B1888      71.844  78.671  27.640  1.00  0.00           O  
ATOM   2543  CB  ASN B1888      72.228  81.273  26.739  1.00  0.00           C  
ATOM   2544  CG  ASN B1888      73.617  80.574  26.797  1.00  0.00           C  
ATOM   2545  OD1 ASN B1888      74.023  79.871  25.857  1.00  0.00           O  
ATOM   2546  ND2 ASN B1888      74.326  80.740  27.921  1.00  0.00           N  
ATOM   2547  N   LYS B1889      70.071  78.238  26.309  1.00  0.00           N  
ATOM   2548  CA  LYS B1889      69.881  76.903  26.867  1.00  0.00           C  
ATOM   2549  C   LYS B1889      69.076  76.069  25.906  1.00  0.00           C  
ATOM   2550  O   LYS B1889      68.097  76.570  25.339  1.00  0.00           O  
ATOM   2551  CB  LYS B1889      69.113  76.995  28.176  1.00  0.00           C  
ATOM   2552  CG  LYS B1889      67.779  77.672  27.999  1.00  0.00           C  
ATOM   2553  CD  LYS B1889      66.746  76.917  28.742  1.00  0.00           C  
ATOM   2554  CE  LYS B1889      67.082  76.984  30.196  1.00  0.00           C  
ATOM   2555  NZ  LYS B1889      66.463  75.873  30.914  1.00  0.00           N  
ATOM   2556  N   ILE B1890      69.491  74.817  25.711  1.00  0.00           N  
ATOM   2557  CA  ILE B1890      68.782  73.900  24.818  1.00  0.00           C  
ATOM   2558  C   ILE B1890      68.661  72.531  25.458  1.00  0.00           C  
ATOM   2559  O   ILE B1890      69.367  72.188  26.424  1.00  0.00           O  
ATOM   2560  CB  ILE B1890      69.483  73.702  23.418  1.00  0.00           C  
ATOM   2561  CG1 ILE B1890      70.999  73.797  23.555  1.00  0.00           C  
ATOM   2562  CG2 ILE B1890      68.916  74.618  22.344  1.00  0.00           C  
ATOM   2563  CD1 ILE B1890      71.592  72.604  24.170  1.00  0.00           C  
ATOM   2564  N   ASP B1891      67.736  71.761  24.917  1.00  0.00           N  
ATOM   2565  CA  ASP B1891      67.509  70.418  25.381  1.00  0.00           C  
ATOM   2566  C   ASP B1891      68.163  69.514  24.361  1.00  0.00           C  
ATOM   2567  O   ASP B1891      67.862  69.583  23.173  1.00  0.00           O  
ATOM   2568  CB  ASP B1891      66.009  70.120  25.479  1.00  0.00           C  
ATOM   2569  CG  ASP B1891      65.386  70.636  26.783  1.00  0.00           C  
ATOM   2570  OD1 ASP B1891      64.971  69.788  27.610  1.00  0.00           O  
ATOM   2571  OD2 ASP B1891      65.320  71.873  26.991  1.00  0.00           O  
ATOM   2572  N   VAL B1892      69.159  68.780  24.823  1.00  0.00           N  
ATOM   2573  CA  VAL B1892      69.892  67.825  24.021  1.00  0.00           C  
ATOM   2574  C   VAL B1892      69.183  66.460  24.209  1.00  0.00           C  
ATOM   2575  O   VAL B1892      69.321  65.803  25.248  1.00  0.00           O  
ATOM   2576  CB  VAL B1892      71.354  67.773  24.530  1.00  0.00           C  
ATOM   2577  CG1 VAL B1892      72.203  66.881  23.651  1.00  0.00           C  
ATOM   2578  CG2 VAL B1892      71.933  69.185  24.618  1.00  0.00           C  
ATOM   2579  N   LYS B1893      68.372  66.056  23.244  1.00  0.00           N  
ATOM   2580  CA  LYS B1893      67.658  64.797  23.373  1.00  0.00           C  
ATOM   2581  C   LYS B1893      68.472  63.649  22.824  1.00  0.00           C  
ATOM   2582  O   LYS B1893      68.940  63.713  21.684  1.00  0.00           O  
ATOM   2583  CB  LYS B1893      66.318  64.873  22.636  1.00  0.00           C  
ATOM   2584  CG  LYS B1893      65.470  63.599  22.661  1.00  0.00           C  
ATOM   2585  CD  LYS B1893      64.385  63.636  21.569  1.00  0.00           C  
ATOM   2586  CE  LYS B1893      63.706  62.286  21.349  1.00  0.00           C  
ATOM   2587  NZ  LYS B1893      62.852  61.859  22.476  1.00  0.00           N  
ATOM   2588  N   ASN B1894      68.674  62.629  23.659  1.00  0.00           N  
ATOM   2589  CA  ASN B1894      69.379  61.401  23.283  1.00  0.00           C  
ATOM   2590  C   ASN B1894      68.421  60.680  22.362  1.00  0.00           C  
ATOM   2591  O   ASN B1894      67.407  60.186  22.824  1.00  0.00           O  
ATOM   2592  CB  ASN B1894      69.600  60.534  24.505  1.00  0.00           C  
ATOM   2593  CG  ASN B1894      70.044  59.139  24.142  1.00  0.00           C  
ATOM   2594  OD1 ASN B1894      69.365  58.405  23.412  1.00  0.00           O  
ATOM   2595  ND2 ASN B1894      71.178  58.747  24.674  1.00  0.00           N  
ATOM   2596  N   MET B1895      68.779  60.513  21.102  1.00  0.00           N  
ATOM   2597  CA  MET B1895      67.862  59.915  20.159  1.00  0.00           C  
ATOM   2598  C   MET B1895      67.389  58.468  20.375  1.00  0.00           C  
ATOM   2599  O   MET B1895      66.387  58.025  19.786  1.00  0.00           O  
ATOM   2600  CB  MET B1895      68.381  60.141  18.748  1.00  0.00           C  
ATOM   2601  CG  MET B1895      68.453  61.605  18.411  1.00  0.00           C  
ATOM   2602  SD  MET B1895      66.844  62.415  18.530  1.00  0.00           S  
ATOM   2603  CE  MET B1895      66.188  61.865  16.838  1.00  0.00           C  
ATOM   2604  N   THR B1896      68.079  57.726  21.223  1.00  0.00           N  
ATOM   2605  CA  THR B1896      67.657  56.357  21.459  1.00  0.00           C  
ATOM   2606  C   THR B1896      66.764  56.247  22.691  1.00  0.00           C  
ATOM   2607  O   THR B1896      65.641  55.741  22.611  1.00  0.00           O  
ATOM   2608  CB  THR B1896      68.855  55.433  21.530  1.00  0.00           C  
ATOM   2609  OG1 THR B1896      69.889  55.966  20.688  1.00  0.00           O  
ATOM   2610  CG2 THR B1896      68.469  54.043  20.986  1.00  0.00           C  
ATOM   2611  N   THR B1898      67.245  56.745  23.823  1.00  0.00           N  
ATOM   2612  CA  THR B1898      66.429  56.724  25.024  1.00  0.00           C  
ATOM   2613  C   THR B1898      65.291  57.734  24.896  1.00  0.00           C  
ATOM   2614  O   THR B1898      64.271  57.589  25.557  1.00  0.00           O  
ATOM   2615  CB  THR B1898      67.239  57.061  26.297  1.00  0.00           C  
ATOM   2616  OG1 THR B1898      67.671  58.432  26.270  1.00  0.00           O  
ATOM   2617  CG2 THR B1898      68.440  56.163  26.396  1.00  0.00           C  
ATOM   2618  N   GLY B1899      65.461  58.741  24.036  1.00  0.00           N  
ATOM   2619  CA  GLY B1899      64.448  59.778  23.868  1.00  0.00           C  
ATOM   2620  C   GLY B1899      64.453  60.761  25.037  1.00  0.00           C  
ATOM   2621  O   GLY B1899      63.542  61.577  25.199  1.00  0.00           O  
ATOM   2622  N   GLU B1900      65.496  60.665  25.849  1.00  0.00           N  
ATOM   2623  CA  GLU B1900      65.675  61.477  27.037  1.00  0.00           C  
ATOM   2624  C   GLU B1900      66.368  62.798  26.734  1.00  0.00           C  
ATOM   2625  O   GLU B1900      67.411  62.823  26.092  1.00  0.00           O  
ATOM   2626  CB  GLU B1900      66.517  60.666  28.031  1.00  0.00           C  
ATOM   2627  CG  GLU B1900      67.136  61.458  29.192  1.00  0.00           C  
ATOM   2628  CD  GLU B1900      68.637  61.197  29.372  1.00  0.00           C  
ATOM   2629  OE1 GLU B1900      69.179  61.650  30.412  1.00  0.00           O  
ATOM   2630  OE2 GLU B1900      69.268  60.558  28.480  1.00  0.00           O  
ATOM   2631  N   SER B1901      65.800  63.901  27.198  1.00  0.00           N  
ATOM   2632  CA  SER B1901      66.426  65.206  26.970  1.00  0.00           C  
ATOM   2633  C   SER B1901      67.330  65.570  28.139  1.00  0.00           C  
ATOM   2634  O   SER B1901      67.198  65.036  29.232  1.00  0.00           O  
ATOM   2635  CB  SER B1901      65.376  66.313  26.774  1.00  0.00           C  
ATOM   2636  OG  SER B1901      64.675  66.165  25.546  1.00  0.00           O  
ATOM   2637  N   GLU B1902      68.264  66.469  27.884  1.00  0.00           N  
ATOM   2638  CA  GLU B1902      69.183  66.948  28.897  1.00  0.00           C  
ATOM   2639  C   GLU B1902      69.265  68.416  28.533  1.00  0.00           C  
ATOM   2640  O   GLU B1902      69.524  68.743  27.385  1.00  0.00           O  
ATOM   2641  CB  GLU B1902      70.544  66.259  28.739  1.00  0.00           C  
ATOM   2642  CG  GLU B1902      71.444  66.344  29.966  1.00  0.00           C  
ATOM   2643  CD  GLU B1902      71.633  65.035  30.742  1.00  0.00           C  
ATOM   2644  OE1 GLU B1902      71.653  63.936  30.132  1.00  0.00           O  
ATOM   2645  OE2 GLU B1902      71.824  65.125  31.980  1.00  0.00           O  
ATOM   2646  N   THR B1903      68.965  69.298  29.473  1.00  0.00           N  
ATOM   2647  CA  THR B1903      68.981  70.719  29.189  1.00  0.00           C  
ATOM   2648  C   THR B1903      70.294  71.314  29.616  1.00  0.00           C  
ATOM   2649  O   THR B1903      70.704  71.144  30.756  1.00  0.00           O  
ATOM   2650  CB  THR B1903      67.844  71.425  29.936  1.00  0.00           C  
ATOM   2651  OG1 THR B1903      66.624  70.726  29.685  1.00  0.00           O  
ATOM   2652  CG2 THR B1903      67.701  72.883  29.470  1.00  0.00           C  
ATOM   2653  N   ILE B1904      70.993  71.952  28.686  1.00  0.00           N  
ATOM   2654  CA  ILE B1904      72.265  72.598  29.021  1.00  0.00           C  
ATOM   2655  C   ILE B1904      72.285  74.022  28.454  1.00  0.00           C  
ATOM   2656  O   ILE B1904      71.335  74.421  27.758  1.00  0.00           O  
ATOM   2657  CB  ILE B1904      73.486  71.820  28.445  1.00  0.00           C  
ATOM   2658  CG1 ILE B1904      73.431  71.756  26.911  1.00  0.00           C  
ATOM   2659  CG2 ILE B1904      73.543  70.407  29.034  1.00  0.00           C  
ATOM   2660  CD1 ILE B1904      74.770  71.469  26.270  1.00  0.00           C  
ATOM   2661  N   GLU B1905      73.317  74.800  28.779  1.00  0.00           N  
ATOM   2662  CA  GLU B1905      73.416  76.154  28.261  1.00  0.00           C  
ATOM   2663  C   GLU B1905      73.972  75.993  26.842  1.00  0.00           C  
ATOM   2664  O   GLU B1905      74.725  75.051  26.580  1.00  0.00           O  
ATOM   2665  CB  GLU B1905      74.354  77.024  29.118  1.00  0.00           C  
ATOM   2666  CG  GLU B1905      75.824  76.656  29.014  1.00  0.00           C  
ATOM   2667  CD  GLU B1905      76.729  77.607  29.796  1.00  0.00           C  
ATOM   2668  OE1 GLU B1905      77.097  78.679  29.239  1.00  0.00           O  
ATOM   2669  OE2 GLU B1905      77.089  77.254  30.952  1.00  0.00           O  
ATOM   2670  N   LEU B1906      73.614  76.900  25.935  1.00  0.00           N  
ATOM   2671  CA  LEU B1906      74.087  76.813  24.552  1.00  0.00           C  
ATOM   2672  C   LEU B1906      75.616  76.799  24.466  1.00  0.00           C  
ATOM   2673  O   LEU B1906      76.214  76.135  23.606  1.00  0.00           O  
ATOM   2674  CB  LEU B1906      73.496  77.936  23.686  1.00  0.00           C  
ATOM   2675  CG  LEU B1906      72.961  77.511  22.298  1.00  0.00           C  
ATOM   2676  CD1 LEU B1906      71.797  76.584  22.370  1.00  0.00           C  
ATOM   2677  CD2 LEU B1906      72.506  78.713  21.563  1.00  0.00           C  
ATOM   2678  N   ASP B1907      76.254  77.563  25.330  1.00  0.00           N  
ATOM   2679  CA  ASP B1907      77.699  77.588  25.343  1.00  0.00           C  
ATOM   2680  C   ASP B1907      78.273  76.189  25.535  1.00  0.00           C  
ATOM   2681  O   ASP B1907      79.244  75.780  24.848  1.00  0.00           O  
ATOM   2682  CB  ASP B1907      78.192  78.502  26.454  1.00  0.00           C  
ATOM   2683  CG  ASP B1907      77.870  79.930  26.203  1.00  0.00           C  
ATOM   2684  OD1 ASP B1907      77.847  80.337  25.036  1.00  0.00           O  
ATOM   2685  OD2 ASP B1907      77.631  80.673  27.143  1.00  0.00           O  
ATOM   2686  N   ALA B1909      77.681  75.400  26.436  1.00  0.00           N  
ATOM   2687  CA  ALA B1909      78.192  74.072  26.726  1.00  0.00           C  
ATOM   2688  C   ALA B1909      78.252  73.179  25.525  1.00  0.00           C  
ATOM   2689  O   ALA B1909      79.201  72.443  25.399  1.00  0.00           O  
ATOM   2690  CB  ALA B1909      77.428  73.376  27.817  1.00  0.00           C  
ATOM   2691  N   LEU B1910      77.316  73.346  24.594  1.00  0.00           N  
ATOM   2692  CA  LEU B1910      77.265  72.502  23.406  1.00  0.00           C  
ATOM   2693  C   LEU B1910      78.564  71.796  22.974  1.00  0.00           C  
ATOM   2694  O   LEU B1910      78.664  70.553  23.004  1.00  0.00           O  
ATOM   2695  CB  LEU B1910      76.630  73.262  22.238  1.00  0.00           C  
ATOM   2696  CG  LEU B1910      75.435  72.473  21.717  1.00  0.00           C  
ATOM   2697  CD1 LEU B1910      75.871  71.018  21.560  1.00  0.00           C  
ATOM   2698  CD2 LEU B1910      74.322  72.524  22.704  1.00  0.00           C  
ATOM   2699  N   VAL B1913      79.566  72.595  22.597  1.00  0.00           N  
ATOM   2700  CA  VAL B1913      80.864  72.070  22.164  1.00  0.00           C  
ATOM   2701  C   VAL B1913      81.544  71.266  23.298  1.00  0.00           C  
ATOM   2702  O   VAL B1913      81.909  70.101  23.123  1.00  0.00           O  
ATOM   2703  CB  VAL B1913      81.833  73.209  21.655  1.00  0.00           C  
ATOM   2704  CG1 VAL B1913      82.029  73.133  20.127  1.00  0.00           C  
ATOM   2705  CG2 VAL B1913      81.329  74.577  22.044  1.00  0.00           C  
ATOM   2706  N   GLU B1914      81.675  71.920  24.450  1.00  0.00           N  
ATOM   2707  CA  GLU B1914      82.295  71.395  25.698  1.00  0.00           C  
ATOM   2708  C   GLU B1914      81.634  70.108  26.193  1.00  0.00           C  
ATOM   2709  O   GLU B1914      82.259  69.193  26.739  1.00  0.00           O  
ATOM   2710  CB  GLU B1914      82.154  72.492  26.770  1.00  0.00           C  
ATOM   2711  CG  GLU B1914      83.056  72.410  27.971  1.00  0.00           C  
ATOM   2712  CD  GLU B1914      84.550  72.359  27.621  1.00  0.00           C  
ATOM   2713  OE1 GLU B1914      85.302  73.323  27.980  1.00  0.00           O  
ATOM   2714  OE2 GLU B1914      84.975  71.318  27.033  1.00  0.00           O  
ATOM   2715  N   TYR B1915      80.327  70.099  26.014  1.00  0.00           N  
ATOM   2716  CA  TYR B1915      79.468  69.017  26.423  1.00  0.00           C  
ATOM   2717  C   TYR B1915      79.616  67.838  25.498  1.00  0.00           C  
ATOM   2718  O   TYR B1915      79.483  66.681  25.937  1.00  0.00           O  
ATOM   2719  CB  TYR B1915      78.037  69.500  26.377  1.00  0.00           C  
ATOM   2720  CG  TYR B1915      77.038  68.476  26.790  1.00  0.00           C  
ATOM   2721  CD1 TYR B1915      76.215  67.878  25.832  1.00  0.00           C  
ATOM   2722  CD2 TYR B1915      76.834  68.197  28.131  1.00  0.00           C  
ATOM   2723  CE1 TYR B1915      75.201  67.042  26.200  1.00  0.00           C  
ATOM   2724  CE2 TYR B1915      75.813  67.360  28.520  1.00  0.00           C  
ATOM   2725  CZ  TYR B1915      74.993  66.792  27.534  1.00  0.00           C  
ATOM   2726  OH  TYR B1915      73.910  66.027  27.869  1.00  0.00           O  
ATOM   2727  N   PHE B1916      79.778  68.117  24.208  1.00  0.00           N  
ATOM   2728  CA  PHE B1916      79.949  67.037  23.241  1.00  0.00           C  
ATOM   2729  C   PHE B1916      81.376  66.499  23.240  1.00  0.00           C  
ATOM   2730  O   PHE B1916      81.570  65.276  23.199  1.00  0.00           O  
ATOM   2731  CB  PHE B1916      79.404  67.400  21.861  1.00  0.00           C  
ATOM   2732  CG  PHE B1916      77.956  67.054  21.686  1.00  0.00           C  
ATOM   2733  CD1 PHE B1916      77.584  65.794  21.257  1.00  0.00           C  
ATOM   2734  CD2 PHE B1916      76.949  67.969  21.998  1.00  0.00           C  
ATOM   2735  CE1 PHE B1916      76.253  65.437  21.120  1.00  0.00           C  
ATOM   2736  CE2 PHE B1916      75.588  67.616  21.862  1.00  0.00           C  
ATOM   2737  CZ  PHE B1916      75.247  66.368  21.428  1.00  0.00           C  
ATOM   2738  N   LYS B1917      82.357  67.390  23.419  1.00  0.00           N  
ATOM   2739  CA  LYS B1917      83.783  67.012  23.473  1.00  0.00           C  
ATOM   2740  C   LYS B1917      84.044  65.980  24.605  1.00  0.00           C  
ATOM   2741  O   LYS B1917      84.673  64.933  24.285  1.00  0.00           O  
ATOM   2742  CB  LYS B1917      84.704  68.234  23.709  1.00  0.00           C  
ATOM   2743  CG  LYS B1917      86.010  68.265  22.864  1.00  0.00           C  
ATOM   2744  CD  LYS B1917      86.414  66.837  22.467  1.00  0.00           C  
ATOM   2745  CE  LYS B1917      87.792  66.732  21.837  1.00  0.00           C  
ATOM   2746  NZ  LYS B1917      88.108  65.256  21.604  1.00  0.00           N  
TER
END
