# Supplementary material for: Backbone Brackets and Arginine Tweezers delineate Class I and Class II aminoacyl tRNA synthetases
Source: PLoS Comput Biol. 2018 Apr 16;14(4):e1006101. doi: 10.1371/journal.pcbi.1006101 (PMC5919687; doi:10.1371/journal.pcbi.1006101)
Supplement: S12 File — All structures of Class II aaRS with residues renumbered according to the MSA. (GZ) [file pcbi.1006101.s024.tar.gz › 1qf6_A_renum.pdb]

ATOM      1  N   PRO A   1      48.567  72.504  -9.481  1.00  0.00           N  
ATOM      2  CA  PRO A   1      48.058  73.601  -8.618  1.00  0.00           C  
ATOM      3  C   PRO A   1      49.159  74.621  -8.332  1.00  0.00           C  
ATOM      4  O   PRO A   1      50.328  74.367  -8.589  1.00  0.00           O  
ATOM      5  CB  PRO A   1      47.611  72.927  -7.332  1.00  0.00           C  
ATOM      6  CG  PRO A   1      48.600  71.759  -7.267  1.00  0.00           C  
ATOM      7  CD  PRO A   1      48.563  71.247  -8.709  1.00  0.00           C  
ATOM      8  N   VAL A   2      48.814  75.772  -7.792  1.00  0.00           N  
ATOM      9  CA  VAL A   2      49.865  76.724  -7.485  1.00  0.00           C  
ATOM     10  C   VAL A   2      50.243  76.628  -6.003  1.00  0.00           C  
ATOM     11  O   VAL A   2      49.381  76.727  -5.120  1.00  0.00           O  
ATOM     12  CB  VAL A   2      49.428  78.174  -7.828  1.00  0.00           C  
ATOM     13  CG1 VAL A   2      50.626  79.132  -7.735  1.00  0.00           C  
ATOM     14  CG2 VAL A   2      48.838  78.211  -9.218  1.00  0.00           C  
ATOM     15  N   ILE A   3      51.528  76.427  -5.721  1.00  0.00           N  
ATOM     16  CA  ILE A   3      51.957  76.338  -4.327  1.00  0.00           C  
ATOM     17  C   ILE A   3      52.679  77.592  -3.848  1.00  0.00           C  
ATOM     18  O   ILE A   3      53.588  78.076  -4.512  1.00  0.00           O  
ATOM     19  CB  ILE A   3      52.890  75.130  -4.063  1.00  0.00           C  
ATOM     20  CG1 ILE A   3      52.086  73.856  -3.825  1.00  0.00           C  
ATOM     21  CG2 ILE A   3      53.662  75.365  -2.802  1.00  0.00           C  
ATOM     22  CD1 ILE A   3      51.377  73.331  -5.035  1.00  0.00           C  
ATOM     23  N   THR A   4      52.271  78.125  -2.700  1.00  0.00           N  
ATOM     24  CA  THR A   4      52.946  79.305  -2.177  1.00  0.00           C  
ATOM     25  C   THR A   4      53.750  78.904  -0.954  1.00  0.00           C  
ATOM     26  O   THR A   4      53.189  78.410   0.031  1.00  0.00           O  
ATOM     27  CB  THR A   4      51.975  80.420  -1.752  1.00  0.00           C  
ATOM     28  OG1 THR A   4      51.188  80.837  -2.873  1.00  0.00           O  
ATOM     29  CG2 THR A   4      52.755  81.610  -1.231  1.00  0.00           C  
ATOM     30  N   LEU A   5      55.061  79.133  -1.022  1.00  0.00           N  
ATOM     31  CA  LEU A   5      55.979  78.793   0.057  1.00  0.00           C  
ATOM     32  C   LEU A   5      56.111  79.912   1.093  1.00  0.00           C  
ATOM     33  O   LEU A   5      55.697  81.052   0.856  1.00  0.00           O  
ATOM     34  CB  LEU A   5      57.334  78.430  -0.546  1.00  0.00           C  
ATOM     35  CG  LEU A   5      57.139  77.307  -1.572  1.00  0.00           C  
ATOM     36  CD1 LEU A   5      58.400  77.111  -2.363  1.00  0.00           C  
ATOM     37  CD2 LEU A   5      56.715  76.025  -0.878  1.00  0.00           C  
ATOM     38  N   PRO A   6      56.669  79.589   2.270  1.00  0.00           N  
ATOM     39  CA  PRO A   6      56.875  80.508   3.390  1.00  0.00           C  
ATOM     40  C   PRO A   6      57.484  81.859   3.029  1.00  0.00           C  
ATOM     41  O   PRO A   6      57.326  82.853   3.745  1.00  0.00           O  
ATOM     42  CB  PRO A   6      57.756  79.697   4.317  1.00  0.00           C  
ATOM     43  CG  PRO A   6      57.207  78.333   4.123  1.00  0.00           C  
ATOM     44  CD  PRO A   6      57.101  78.231   2.638  1.00  0.00           C  
ATOM     45  N   ASP A   7      58.183  81.894   1.908  1.00  0.00           N  
ATOM     46  CA  ASP A   7      58.816  83.122   1.465  1.00  0.00           C  
ATOM     47  C   ASP A   7      58.032  83.771   0.337  1.00  0.00           C  
ATOM     48  O   ASP A   7      58.597  84.481  -0.486  1.00  0.00           O  
ATOM     49  CB  ASP A   7      60.246  82.822   1.013  1.00  0.00           C  
ATOM     50  CG  ASP A   7      60.427  81.369   0.543  1.00  0.00           C  
ATOM     51  OD1 ASP A   7      60.302  80.432   1.389  1.00  0.00           O  
ATOM     52  OD2 ASP A   7      60.699  81.176  -0.672  1.00  0.00           O  
ATOM     53  N   GLY A   8      56.725  83.524   0.306  1.00  0.00           N  
ATOM     54  CA  GLY A   8      55.884  84.097  -0.730  1.00  0.00           C  
ATOM     55  C   GLY A   8      56.071  83.470  -2.100  1.00  0.00           C  
ATOM     56  O   GLY A   8      55.148  83.430  -2.903  1.00  0.00           O  
ATOM     57  N   SER A   9      57.271  82.988  -2.377  1.00  0.00           N  
ATOM     58  CA  SER A   9      57.559  82.356  -3.657  1.00  0.00           C  
ATOM     59  C   SER A   9      56.449  81.384  -4.075  1.00  0.00           C  
ATOM     60  O   SER A   9      55.829  80.732  -3.228  1.00  0.00           O  
ATOM     61  CB  SER A   9      58.886  81.595  -3.561  1.00  0.00           C  
ATOM     62  OG  SER A   9      58.860  80.663  -2.486  1.00  0.00           O  
ATOM     63  N   GLN A  10      56.202  81.278  -5.379  1.00  0.00           N  
ATOM     64  CA  GLN A  10      55.180  80.368  -5.869  1.00  0.00           C  
ATOM     65  C   GLN A  10      55.773  79.315  -6.788  1.00  0.00           C  
ATOM     66  O   GLN A  10      56.832  79.500  -7.356  1.00  0.00           O  
ATOM     67  CB  GLN A  10      54.073  81.164  -6.552  1.00  0.00           C  
ATOM     68  CG  GLN A  10      53.474  82.169  -5.574  1.00  0.00           C  
ATOM     69  CD  GLN A  10      52.280  82.929  -6.104  1.00  0.00           C  
ATOM     70  OE1 GLN A  10      51.241  82.342  -6.412  1.00  0.00           O  
ATOM     71  NE2 GLN A  10      52.419  84.253  -6.201  1.00  0.00           N  
ATOM     72  N   ARG A  11      55.093  78.191  -6.916  1.00  0.00           N  
ATOM     73  CA  ARG A  11      55.584  77.102  -7.737  1.00  0.00           C  
ATOM     74  C   ARG A  11      54.367  76.591  -8.481  1.00  0.00           C  
ATOM     75  O   ARG A  11      53.306  76.444  -7.872  1.00  0.00           O  
ATOM     76  CB  ARG A  11      56.119  76.016  -6.820  1.00  0.00           C  
ATOM     77  CG  ARG A  11      57.453  75.435  -7.194  1.00  0.00           C  
ATOM     78  CD  ARG A  11      58.569  76.105  -6.446  1.00  0.00           C  
ATOM     79  NE  ARG A  11      59.781  75.312  -6.594  1.00  0.00           N  
ATOM     80  CZ  ARG A  11      60.937  75.607  -6.015  1.00  0.00           C  
ATOM     81  NH1 ARG A  11      61.040  76.690  -5.246  1.00  0.00           N  
ATOM     82  NH2 ARG A  11      61.979  74.808  -6.198  1.00  0.00           N  
ATOM     83  N   HIS A  12      54.498  76.304  -9.774  1.00  0.00           N  
ATOM     84  CA  HIS A  12      53.345  75.849 -10.545  1.00  0.00           C  
ATOM     85  C   HIS A  12      53.449  74.417 -11.028  1.00  0.00           C  
ATOM     86  O   HIS A  12      54.427  74.042 -11.644  1.00  0.00           O  
ATOM     87  CB  HIS A  12      53.132  76.789 -11.729  1.00  0.00           C  
ATOM     88  CG  HIS A  12      52.921  78.219 -11.327  1.00  0.00           C  
ATOM     89  ND1 HIS A  12      51.689  78.838 -11.392  1.00  0.00           N  
ATOM     90  CD2 HIS A  12      53.771  79.135 -10.802  1.00  0.00           C  
ATOM     91  CE1 HIS A  12      51.789  80.072 -10.920  1.00  0.00           C  
ATOM     92  NE2 HIS A  12      53.042  80.276 -10.555  1.00  0.00           N  
ATOM     93  N   TYR A  13      52.441  73.609 -10.742  1.00  0.00           N  
ATOM     94  CA  TYR A  13      52.455  72.219 -11.171  1.00  0.00           C  
ATOM     95  C   TYR A  13      51.153  71.905 -11.891  1.00  0.00           C  
ATOM     96  O   TYR A  13      50.084  72.375 -11.502  1.00  0.00           O  
ATOM     97  CB  TYR A  13      52.613  71.274  -9.979  1.00  0.00           C  
ATOM     98  CG  TYR A  13      53.809  71.562  -9.100  1.00  0.00           C  
ATOM     99  CD1 TYR A  13      53.855  72.705  -8.308  1.00  0.00           C  
ATOM    100  CD2 TYR A  13      54.910  70.701  -9.078  1.00  0.00           C  
ATOM    101  CE1 TYR A  13      54.966  72.984  -7.523  1.00  0.00           C  
ATOM    102  CE2 TYR A  13      56.032  70.973  -8.294  1.00  0.00           C  
ATOM    103  CZ  TYR A  13      56.054  72.119  -7.525  1.00  0.00           C  
ATOM    104  OH  TYR A  13      57.173  72.447  -6.799  1.00  0.00           O  
ATOM    105  N   ASP A  14      51.251  71.082 -12.927  1.00  0.00           N  
ATOM    106  CA  ASP A  14      50.110  70.705 -13.756  1.00  0.00           C  
ATOM    107  C   ASP A  14      49.444  69.381 -13.390  1.00  0.00           C  
ATOM    108  O   ASP A  14      48.792  68.759 -14.225  1.00  0.00           O  
ATOM    109  CB  ASP A  14      50.572  70.652 -15.209  1.00  0.00           C  
ATOM    110  CG  ASP A  14      51.998  70.119 -15.341  1.00  0.00           C  
ATOM    111  OD1 ASP A  14      52.948  70.855 -14.962  1.00  0.00           O  
ATOM    112  OD2 ASP A  14      52.165  68.963 -15.805  1.00  0.00           O  
ATOM    113  N   HIS A  15      49.603  68.953 -12.145  1.00  0.00           N  
ATOM    114  CA  HIS A  15      49.020  67.698 -11.673  1.00  0.00           C  
ATOM    115  C   HIS A  15      49.136  67.718 -10.169  1.00  0.00           C  
ATOM    116  O   HIS A  15      49.823  68.569  -9.617  1.00  0.00           O  
ATOM    117  CB  HIS A  15      49.798  66.507 -12.232  1.00  0.00           C  
ATOM    118  CG  HIS A  15      51.276  66.600 -12.006  1.00  0.00           C  
ATOM    119  ND1 HIS A  15      52.023  67.692 -12.406  1.00  0.00           N  
ATOM    120  CD2 HIS A  15      52.144  65.751 -11.403  1.00  0.00           C  
ATOM    121  CE1 HIS A  15      53.284  67.512 -12.059  1.00  0.00           C  
ATOM    122  NE2 HIS A  15      53.385  66.343 -11.448  1.00  0.00           N  
ATOM    123  N   ALA A  16      48.475  66.785  -9.500  1.00  0.00           N  
ATOM    124  CA  ALA A  16      48.546  66.754  -8.046  1.00  0.00           C  
ATOM    125  C   ALA A  16      49.968  66.431  -7.580  1.00  0.00           C  
ATOM    126  O   ALA A  16      50.614  65.528  -8.115  1.00  0.00           O  
ATOM    127  CB  ALA A  16      47.572  65.732  -7.497  1.00  0.00           C  
ATOM    128  N   VAL A  17      50.458  67.192  -6.602  1.00  0.00           N  
ATOM    129  CA  VAL A  17      51.782  66.963  -6.035  1.00  0.00           C  
ATOM    130  C   VAL A  17      51.658  66.760  -4.533  1.00  0.00           C  
ATOM    131  O   VAL A  17      50.657  67.145  -3.928  1.00  0.00           O  
ATOM    132  CB  VAL A  17      52.711  68.149  -6.253  1.00  0.00           C  
ATOM    133  CG1 VAL A  17      52.927  68.347  -7.717  1.00  0.00           C  
ATOM    134  CG2 VAL A  17      52.123  69.387  -5.624  1.00  0.00           C  
ATOM    135  N   SER A  18      52.665  66.138  -3.931  1.00  0.00           N  
ATOM    136  CA  SER A  18      52.647  65.943  -2.490  1.00  0.00           C  
ATOM    137  C   SER A  18      53.678  66.903  -1.911  1.00  0.00           C  
ATOM    138  O   SER A  18      54.484  67.508  -2.633  1.00  0.00           O  
ATOM    139  CB  SER A  18      52.984  64.497  -2.104  1.00  0.00           C  
ATOM    140  OG  SER A  18      54.351  64.215  -2.315  1.00  0.00           O  
ATOM    141  N   PRO A  19      53.638  67.094  -0.598  1.00  0.00           N  
ATOM    142  CA  PRO A  19      54.636  68.016  -0.082  1.00  0.00           C  
ATOM    143  C   PRO A  19      56.018  67.392  -0.208  1.00  0.00           C  
ATOM    144  O   PRO A  19      57.019  68.105  -0.299  1.00  0.00           O  
ATOM    145  CB  PRO A  19      54.171  68.262   1.352  1.00  0.00           C  
ATOM    146  CG  PRO A  19      53.396  67.050   1.675  1.00  0.00           C  
ATOM    147  CD  PRO A  19      52.651  66.737   0.426  1.00  0.00           C  
ATOM    148  N   MET A  20      56.076  66.060  -0.239  1.00  0.00           N  
ATOM    149  CA  MET A  20      57.366  65.397  -0.405  1.00  0.00           C  
ATOM    150  C   MET A  20      57.882  65.753  -1.792  1.00  0.00           C  
ATOM    151  O   MET A  20      58.997  66.244  -1.918  1.00  0.00           O  
ATOM    152  CB  MET A  20      57.251  63.878  -0.285  1.00  0.00           C  
ATOM    153  CG  MET A  20      58.613  63.170  -0.284  1.00  0.00           C  
ATOM    154  SD  MET A  20      59.792  63.580   1.118  1.00  0.00           S  
ATOM    155  CE  MET A  20      60.980  64.505   0.296  1.00  0.00           C  
ATOM    156  N   ASP A  21      57.057  65.526  -2.821  1.00  0.00           N  
ATOM    157  CA  ASP A  21      57.427  65.844  -4.201  1.00  0.00           C  
ATOM    158  C   ASP A  21      57.854  67.302  -4.264  1.00  0.00           C  
ATOM    159  O   ASP A  21      58.863  67.643  -4.868  1.00  0.00           O  
ATOM    160  CB  ASP A  21      56.252  65.677  -5.177  1.00  0.00           C  
ATOM    161  CG  ASP A  21      55.498  64.361  -5.011  1.00  0.00           C  
ATOM    162  OD1 ASP A  21      56.146  63.323  -4.729  1.00  0.00           O  
ATOM    163  OD2 ASP A  21      54.249  64.362  -5.194  1.00  0.00           O  
ATOM    164  N   VAL A  22      57.078  68.179  -3.651  1.00  0.00           N  
ATOM    165  CA  VAL A  22      57.447  69.572  -3.713  1.00  0.00           C  
ATOM    166  C   VAL A  22      58.761  69.765  -3.011  1.00  0.00           C  
ATOM    167  O   VAL A  22      59.571  70.593  -3.412  1.00  0.00           O  
ATOM    168  CB  VAL A  22      56.397  70.466  -3.060  1.00  0.00           C  
ATOM    169  CG1 VAL A  22      56.910  71.894  -2.950  1.00  0.00           C  
ATOM    170  CG2 VAL A  22      55.153  70.445  -3.890  1.00  0.00           C  
ATOM    171  N   ALA A  23      58.975  68.991  -1.955  1.00  0.00           N  
ATOM    172  CA  ALA A  23      60.206  69.110  -1.191  1.00  0.00           C  
ATOM    173  C   ALA A  23      61.399  68.863  -2.108  1.00  0.00           C  
ATOM    174  O   ALA A  23      62.284  69.713  -2.179  1.00  0.00           O  
ATOM    175  CB  ALA A  23      60.201  68.139  -0.008  1.00  0.00           C  
ATOM    176  N   LEU A  24      61.426  67.736  -2.824  1.00  0.00           N  
ATOM    177  CA  LEU A  24      62.548  67.471  -3.730  1.00  0.00           C  
ATOM    178  C   LEU A  24      62.711  68.652  -4.664  1.00  0.00           C  
ATOM    179  O   LEU A  24      63.743  69.316  -4.697  1.00  0.00           O  
ATOM    180  CB  LEU A  24      62.307  66.226  -4.569  1.00  0.00           C  
ATOM    181  CG  LEU A  24      62.020  64.989  -3.736  1.00  0.00           C  
ATOM    182  CD1 LEU A  24      60.531  64.929  -3.486  1.00  0.00           C  
ATOM    183  CD2 LEU A  24      62.477  63.727  -4.453  1.00  0.00           C  
ATOM    184  N   ASP A  25      61.664  68.902  -5.424  1.00  0.00           N  
ATOM    185  CA  ASP A  25      61.626  70.007  -6.347  1.00  0.00           C  
ATOM    186  C   ASP A  25      62.316  71.254  -5.777  1.00  0.00           C  
ATOM    187  O   ASP A  25      62.813  72.082  -6.536  1.00  0.00           O  
ATOM    188  CB  ASP A  25      60.168  70.308  -6.658  1.00  0.00           C  
ATOM    189  CG  ASP A  25      59.997  71.213  -7.851  1.00  0.00           C  
ATOM    190  OD1 ASP A  25      60.390  72.411  -7.780  1.00  0.00           O  
ATOM    191  OD2 ASP A  25      59.456  70.705  -8.861  1.00  0.00           O  
ATOM    192  N   ILE A  26      62.341  71.394  -4.449  1.00  0.00           N  
ATOM    193  CA  ILE A  26      62.976  72.558  -3.819  1.00  0.00           C  
ATOM    194  C   ILE A  26      64.449  72.293  -3.573  1.00  0.00           C  
ATOM    195  O   ILE A  26      65.278  73.199  -3.695  1.00  0.00           O  
ATOM    196  CB  ILE A  26      62.334  72.945  -2.433  1.00  0.00           C  
ATOM    197  CG1 ILE A  26      60.882  73.391  -2.608  1.00  0.00           C  
ATOM    198  CG2 ILE A  26      63.105  74.116  -1.788  1.00  0.00           C  
ATOM    199  CD1 ILE A  26      60.302  74.024  -1.363  1.00  0.00           C  
ATOM    200  N   GLY A  27      64.763  71.050  -3.222  1.00  0.00           N  
ATOM    201  CA  GLY A  27      66.136  70.670  -2.946  1.00  0.00           C  
ATOM    202  C   GLY A  27      66.201  69.263  -2.375  1.00  0.00           C  
ATOM    203  O   GLY A  27      65.224  68.780  -1.788  1.00  0.00           O  
ATOM    204  N   PRO A  28      67.345  68.577  -2.517  1.00  0.00           N  
ATOM    205  CA  PRO A  28      67.528  67.205  -2.013  1.00  0.00           C  
ATOM    206  C   PRO A  28      67.701  67.168  -0.501  1.00  0.00           C  
ATOM    207  O   PRO A  28      67.516  66.128   0.129  1.00  0.00           O  
ATOM    208  CB  PRO A  28      68.775  66.753  -2.739  1.00  0.00           C  
ATOM    209  CG  PRO A  28      69.601  68.033  -2.723  1.00  0.00           C  
ATOM    210  CD  PRO A  28      68.596  69.108  -3.090  1.00  0.00           C  
ATOM    211  N   GLY A  29      68.071  68.313   0.067  1.00  0.00           N  
ATOM    212  CA  GLY A  29      68.255  68.415   1.502  1.00  0.00           C  
ATOM    213  C   GLY A  29      66.912  68.501   2.207  1.00  0.00           C  
ATOM    214  O   GLY A  29      66.565  67.627   3.020  1.00  0.00           O  
ATOM    215  N   LEU A  30      66.163  69.557   1.881  1.00  0.00           N  
ATOM    216  CA  LEU A  30      64.830  69.799   2.429  1.00  0.00           C  
ATOM    217  C   LEU A  30      63.999  68.557   2.235  1.00  0.00           C  
ATOM    218  O   LEU A  30      63.187  68.194   3.074  1.00  0.00           O  
ATOM    219  CB  LEU A  30      64.148  70.946   1.692  1.00  0.00           C  
ATOM    220  CG  LEU A  30      62.742  71.291   2.179  1.00  0.00           C  
ATOM    221  CD1 LEU A  30      62.758  71.429   3.678  1.00  0.00           C  
ATOM    222  CD2 LEU A  30      62.267  72.597   1.550  1.00  0.00           C  
ATOM    223  N   ALA A  31      64.202  67.920   1.096  1.00  0.00           N  
ATOM    224  CA  ALA A  31      63.487  66.713   0.799  1.00  0.00           C  
ATOM    225  C   ALA A  31      63.817  65.667   1.835  1.00  0.00           C  
ATOM    226  O   ALA A  31      62.950  64.950   2.310  1.00  0.00           O  
ATOM    227  CB  ALA A  31      63.867  66.224  -0.566  1.00  0.00           C  
ATOM    228  N   LYS A  32      65.076  65.596   2.220  1.00  0.00           N  
ATOM    229  CA  LYS A  32      65.476  64.575   3.170  1.00  0.00           C  
ATOM    230  C   LYS A  32      65.105  64.867   4.610  1.00  0.00           C  
ATOM    231  O   LYS A  32      65.067  63.951   5.430  1.00  0.00           O  
ATOM    232  CB  LYS A  32      66.984  64.299   3.042  1.00  0.00           C  
ATOM    233  CG  LYS A  32      67.293  62.789   2.965  1.00  0.00           C  
ATOM    234  CD  LYS A  32      68.717  62.474   2.441  1.00  0.00           C  
ATOM    235  CE  LYS A  32      69.037  60.954   2.515  1.00  0.00           C  
ATOM    236  NZ  LYS A  32      68.998  60.371   3.903  1.00  0.00           N  
ATOM    237  N   ALA A  33      64.815  66.132   4.910  1.00  0.00           N  
ATOM    238  CA  ALA A  33      64.453  66.563   6.264  1.00  0.00           C  
ATOM    239  C   ALA A  33      62.953  66.446   6.521  1.00  0.00           C  
ATOM    240  O   ALA A  33      62.481  66.474   7.660  1.00  0.00           O  
ATOM    241  CB  ALA A  33      64.894  67.996   6.472  1.00  0.00           C  
ATOM    242  N   CYS A  34      62.218  66.309   5.433  1.00  0.00           N  
ATOM    243  CA  CYS A  34      60.778  66.208   5.448  1.00  0.00           C  
ATOM    244  C   CYS A  34      60.191  65.071   6.269  1.00  0.00           C  
ATOM    245  O   CYS A  34      60.562  63.915   6.093  1.00  0.00           O  
ATOM    246  CB  CYS A  34      60.300  66.076   4.014  1.00  0.00           C  
ATOM    247  SG  CYS A  34      58.541  65.952   3.832  1.00  0.00           S  
ATOM    248  N   ILE A  35      59.247  65.409   7.142  1.00  0.00           N  
ATOM    249  CA  ILE A  35      58.568  64.428   7.969  1.00  0.00           C  
ATOM    250  C   ILE A  35      57.089  64.478   7.578  1.00  0.00           C  
ATOM    251  O   ILE A  35      56.382  63.443   7.488  1.00  0.00           O  
ATOM    252  CB  ILE A  35      58.714  64.790   9.453  1.00  0.00           C  
ATOM    253  CG1 ILE A  35      60.204  65.004   9.780  1.00  0.00           C  
ATOM    254  CG2 ILE A  35      58.061  63.711  10.310  1.00  0.00           C  
ATOM    255  CD1 ILE A  35      60.533  65.401  11.227  1.00  0.00           C  
ATOM    256  N   ALA A  36      56.633  65.709   7.350  1.00  0.00           N  
ATOM    257  CA  ALA A  36      55.254  65.980   6.967  1.00  0.00           C  
ATOM    258  C   ALA A  36      55.156  67.391   6.412  1.00  0.00           C  
ATOM    259  O   ALA A  36      56.150  68.121   6.343  1.00  0.00           O  
ATOM    260  CB  ALA A  36      54.352  65.844   8.166  1.00  0.00           C  
ATOM    261  N   GLY A  37      53.956  67.782   6.008  1.00  0.00           N  
ATOM    262  CA  GLY A  37      53.784  69.126   5.498  1.00  0.00           C  
ATOM    263  C   GLY A  37      52.545  69.764   6.091  1.00  0.00           C  
ATOM    264  O   GLY A  37      51.624  69.080   6.548  1.00  0.00           O  
ATOM    265  N   ARG A  38      52.544  71.089   6.109  1.00  0.00           N  
ATOM    266  CA  ARG A  38      51.406  71.837   6.596  1.00  0.00           C  
ATOM    267  C   ARG A  38      50.824  72.570   5.401  1.00  0.00           C  
ATOM    268  O   ARG A  38      51.362  73.578   4.932  1.00  0.00           O  
ATOM    269  CB  ARG A  38      51.808  72.824   7.670  1.00  0.00           C  
ATOM    270  CG  ARG A  38      50.708  73.802   7.978  1.00  0.00           C  
ATOM    271  CD  ARG A  38      50.913  74.455   9.316  1.00  0.00           C  
ATOM    272  NE  ARG A  38      50.621  73.509  10.380  1.00  0.00           N  
ATOM    273  CZ  ARG A  38      50.259  73.889  11.592  1.00  0.00           C  
ATOM    274  NH1 ARG A  38      50.163  75.190  11.840  1.00  0.00           N  
ATOM    275  NH2 ARG A  38      49.977  72.999  12.537  1.00  0.00           N  
ATOM    276  N   VAL A  39      49.717  72.007   4.921  1.00  0.00           N  
ATOM    277  CA  VAL A  39      48.970  72.458   3.760  1.00  0.00           C  
ATOM    278  C   VAL A  39      47.736  73.256   4.165  1.00  0.00           C  
ATOM    279  O   VAL A  39      46.856  72.750   4.869  1.00  0.00           O  
ATOM    280  CB  VAL A  39      48.512  71.236   2.935  1.00  0.00           C  
ATOM    281  CG1 VAL A  39      47.726  71.681   1.720  1.00  0.00           C  
ATOM    282  CG2 VAL A  39      49.708  70.388   2.557  1.00  0.00           C  
ATOM    283  N   ASN A  40      47.677  74.496   3.681  1.00  0.00           N  
ATOM    284  CA  ASN A  40      46.567  75.407   3.967  1.00  0.00           C  
ATOM    285  C   ASN A  40      46.206  75.321   5.445  1.00  0.00           C  
ATOM    286  O   ASN A  40      45.026  75.263   5.811  1.00  0.00           O  
ATOM    287  CB  ASN A  40      45.329  75.063   3.122  1.00  0.00           C  
ATOM    288  CG  ASN A  40      45.465  75.472   1.657  1.00  0.00           C  
ATOM    289  OD1 ASN A  40      45.893  76.582   1.327  1.00  0.00           O  
ATOM    290  ND2 ASN A  40      45.073  74.576   0.774  1.00  0.00           N  
ATOM    291  N   GLY A  41      47.232  75.283   6.287  1.00  0.00           N  
ATOM    292  CA  GLY A  41      46.989  75.220   7.709  1.00  0.00           C  
ATOM    293  C   GLY A  41      46.933  73.835   8.328  1.00  0.00           C  
ATOM    294  O   GLY A  41      47.388  73.661   9.452  1.00  0.00           O  
ATOM    295  N   GLU A  42      46.398  72.830   7.650  1.00  0.00           N  
ATOM    296  CA  GLU A  42      46.362  71.556   8.325  1.00  0.00           C  
ATOM    297  C   GLU A  42      47.636  70.723   8.160  1.00  0.00           C  
ATOM    298  O   GLU A  42      48.449  70.965   7.271  1.00  0.00           O  
ATOM    299  CB  GLU A  42      45.151  70.766   7.891  1.00  0.00           C  
ATOM    300  CG  GLU A  42      45.325  70.079   6.607  1.00  0.00           C  
ATOM    301  CD  GLU A  42      44.206  69.094   6.340  1.00  0.00           C  
ATOM    302  OE1 GLU A  42      43.887  68.313   7.266  1.00  0.00           O  
ATOM    303  OE2 GLU A  42      43.657  69.099   5.203  1.00  0.00           O  
ATOM    304  N   LEU A  43      47.822  69.756   9.053  1.00  0.00           N  
ATOM    305  CA  LEU A  43      48.980  68.887   8.993  1.00  0.00           C  
ATOM    306  C   LEU A  43      48.647  67.598   8.262  1.00  0.00           C  
ATOM    307  O   LEU A  43      47.684  66.892   8.593  1.00  0.00           O  
ATOM    308  CB  LEU A  43      49.478  68.521  10.395  1.00  0.00           C  
ATOM    309  CG  LEU A  43      50.089  69.538  11.352  1.00  0.00           C  
ATOM    310  CD1 LEU A  43      50.607  68.780  12.529  1.00  0.00           C  
ATOM    311  CD2 LEU A  43      51.214  70.328  10.705  1.00  0.00           C  
ATOM    312  N   VAL A  44      49.469  67.283   7.276  1.00  0.00           N  
ATOM    313  CA  VAL A  44      49.283  66.053   6.522  1.00  0.00           C  
ATOM    314  C   VAL A  44      50.572  65.300   6.192  1.00  0.00           C  
ATOM    315  O   VAL A  44      51.652  65.891   6.042  1.00  0.00           O  
ATOM    316  CB  VAL A  44      48.529  66.334   5.234  1.00  0.00           C  
ATOM    317  CG1 VAL A  44      47.076  66.473   5.561  1.00  0.00           C  
ATOM    318  CG2 VAL A  44      49.052  67.614   4.581  1.00  0.00           C  
ATOM    319  N   ASP A  45      50.448  63.987   6.087  1.00  0.00           N  
ATOM    320  CA  ASP A  45      51.587  63.157   5.755  1.00  0.00           C  
ATOM    321  C   ASP A  45      52.236  63.681   4.490  1.00  0.00           C  
ATOM    322  O   ASP A  45      51.549  64.040   3.551  1.00  0.00           O  
ATOM    323  CB  ASP A  45      51.140  61.720   5.554  1.00  0.00           C  
ATOM    324  CG  ASP A  45      50.514  61.132   6.810  1.00  0.00           C  
ATOM    325  OD1 ASP A  45      49.298  61.370   7.030  1.00  0.00           O  
ATOM    326  OD2 ASP A  45      51.244  60.450   7.581  1.00  0.00           O  
ATOM    327  N   ALA A  46      53.564  63.727   4.473  1.00  0.00           N  
ATOM    328  CA  ALA A  46      54.309  64.223   3.323  1.00  0.00           C  
ATOM    329  C   ALA A  46      53.974  63.514   2.013  1.00  0.00           C  
ATOM    330  O   ALA A  46      54.436  63.927   0.948  1.00  0.00           O  
ATOM    331  CB  ALA A  46      55.784  64.124   3.591  1.00  0.00           C  
ATOM    332  N   CYS A  47      53.165  62.463   2.083  1.00  0.00           N  
ATOM    333  CA  CYS A  47      52.800  61.738   0.880  1.00  0.00           C  
ATOM    334  C   CYS A  47      51.384  62.041   0.349  1.00  0.00           C  
ATOM    335  O   CYS A  47      50.993  61.538  -0.704  1.00  0.00           O  
ATOM    336  CB  CYS A  47      52.957  60.239   1.121  1.00  0.00           C  
ATOM    337  SG  CYS A  47      51.797  59.557   2.312  1.00  0.00           S  
ATOM    338  N   ASP A  48      50.621  62.857   1.075  1.00  0.00           N  
ATOM    339  CA  ASP A  48      49.271  63.231   0.657  1.00  0.00           C  
ATOM    340  C   ASP A  48      49.328  64.180  -0.530  1.00  0.00           C  
ATOM    341  O   ASP A  48      50.162  65.086  -0.565  1.00  0.00           O  
ATOM    342  CB  ASP A  48      48.523  63.926   1.792  1.00  0.00           C  
ATOM    343  CG  ASP A  48      47.931  62.951   2.799  1.00  0.00           C  
ATOM    344  OD1 ASP A  48      47.662  61.784   2.414  1.00  0.00           O  
ATOM    345  OD2 ASP A  48      47.713  63.366   3.968  1.00  0.00           O  
ATOM    346  N   LEU A  49      48.431  63.970  -1.492  1.00  0.00           N  
ATOM    347  CA  LEU A  49      48.372  64.793  -2.697  1.00  0.00           C  
ATOM    348  C   LEU A  49      47.658  66.128  -2.536  1.00  0.00           C  
ATOM    349  O   LEU A  49      46.582  66.205  -1.953  1.00  0.00           O  
ATOM    350  CB  LEU A  49      47.707  64.019  -3.818  1.00  0.00           C  
ATOM    351  CG  LEU A  49      48.665  63.148  -4.615  1.00  0.00           C  
ATOM    352  CD1 LEU A  49      47.898  62.356  -5.679  1.00  0.00           C  
ATOM    353  CD2 LEU A  49      49.730  64.052  -5.248  1.00  0.00           C  
ATOM    354  N   ILE A  50      48.263  67.179  -3.071  1.00  0.00           N  
ATOM    355  CA  ILE A  50      47.692  68.510  -2.989  1.00  0.00           C  
ATOM    356  C   ILE A  50      47.028  68.850  -4.332  1.00  0.00           C  
ATOM    357  O   ILE A  50      47.693  69.327  -5.254  1.00  0.00           O  
ATOM    358  CB  ILE A  50      48.780  69.542  -2.706  1.00  0.00           C  
ATOM    359  CG1 ILE A  50      49.463  69.240  -1.384  1.00  0.00           C  
ATOM    360  CG2 ILE A  50      48.194  70.936  -2.703  1.00  0.00           C  
ATOM    361  CD1 ILE A  50      50.590  70.197  -1.087  1.00  0.00           C  
ATOM    362  N   GLU A  51      45.719  68.608  -4.429  1.00  0.00           N  
ATOM    363  CA  GLU A  51      44.955  68.873  -5.643  1.00  0.00           C  
ATOM    364  C   GLU A  51      44.808  70.323  -6.088  1.00  0.00           C  
ATOM    365  O   GLU A  51      44.939  70.619  -7.259  1.00  0.00           O  
ATOM    366  CB  GLU A  51      43.565  68.295  -5.509  1.00  0.00           C  
ATOM    367  CG  GLU A  51      43.312  67.095  -6.365  1.00  0.00           C  
ATOM    368  CD  GLU A  51      43.958  65.841  -5.817  1.00  0.00           C  
ATOM    369  OE1 GLU A  51      43.632  65.455  -4.670  1.00  0.00           O  
ATOM    370  OE2 GLU A  51      44.784  65.236  -6.532  1.00  0.00           O  
ATOM    371  N   ASN A  52      44.529  71.232  -5.168  1.00  0.00           N  
ATOM    372  CA  ASN A  52      44.336  72.627  -5.546  1.00  0.00           C  
ATOM    373  C   ASN A  52      45.318  73.550  -4.900  1.00  0.00           C  
ATOM    374  O   ASN A  52      46.073  73.125  -4.051  1.00  0.00           O  
ATOM    375  CB  ASN A  52      42.910  73.055  -5.201  1.00  0.00           C  
ATOM    376  CG  ASN A  52      41.890  72.337  -6.047  1.00  0.00           C  
ATOM    377  OD1 ASN A  52      41.705  72.663  -7.227  1.00  0.00           O  
ATOM    378  ND2 ASN A  52      41.249  71.333  -5.474  1.00  0.00           N  
ATOM    379  N   ASP A  53      45.296  74.817  -5.292  1.00  0.00           N  
ATOM    380  CA  ASP A  53      46.226  75.791  -4.737  1.00  0.00           C  
ATOM    381  C   ASP A  53      46.312  75.604  -3.245  1.00  0.00           C  
ATOM    382  O   ASP A  53      45.408  75.036  -2.634  1.00  0.00           O  
ATOM    383  CB  ASP A  53      45.793  77.225  -5.029  1.00  0.00           C  
ATOM    384  CG  ASP A  53      45.685  77.531  -6.523  1.00  0.00           C  
ATOM    385  OD1 ASP A  53      46.388  76.894  -7.340  1.00  0.00           O  
ATOM    386  OD2 ASP A  53      44.896  78.439  -6.877  1.00  0.00           O  
ATOM    387  N   ALA A  54      47.405  76.079  -2.656  1.00  0.00           N  
ATOM    388  CA  ALA A  54      47.604  75.930  -1.220  1.00  0.00           C  
ATOM    389  C   ALA A  54      48.876  76.592  -0.749  1.00  0.00           C  
ATOM    390  O   ALA A  54      49.790  76.856  -1.534  1.00  0.00           O  
ATOM    391  CB  ALA A  54      47.640  74.461  -0.853  1.00  0.00           C  
ATOM    392  N   GLN A  55      48.919  76.899   0.537  1.00  0.00           N  
ATOM    393  CA  GLN A  55      50.125  77.467   1.096  1.00  0.00           C  
ATOM    394  C   GLN A  55      50.827  76.283   1.753  1.00  0.00           C  
ATOM    395  O   GLN A  55      50.246  75.565   2.574  1.00  0.00           O  
ATOM    396  CB  GLN A  55      49.788  78.545   2.105  1.00  0.00           C  
ATOM    397  CG  GLN A  55      50.001  79.920   1.550  1.00  0.00           C  
ATOM    398  CD  GLN A  55      49.280  80.982   2.348  1.00  0.00           C  
ATOM    399  OE1 GLN A  55      49.399  82.173   2.047  1.00  0.00           O  
ATOM    400  NE2 GLN A  55      48.511  80.562   3.368  1.00  0.00           N  
ATOM    401  N   LEU A  56      52.070  76.065   1.345  1.00  0.00           N  
ATOM    402  CA  LEU A  56      52.848  74.965   1.861  1.00  0.00           C  
ATOM    403  C   LEU A  56      53.952  75.328   2.825  1.00  0.00           C  
ATOM    404  O   LEU A  56      54.426  76.473   2.907  1.00  0.00           O  
ATOM    405  CB  LEU A  56      53.479  74.171   0.721  1.00  0.00           C  
ATOM    406  CG  LEU A  56      53.952  72.797   1.224  1.00  0.00           C  
ATOM    407  CD1 LEU A  56      52.819  72.139   2.020  1.00  0.00           C  
ATOM    408  CD2 LEU A  56      54.339  71.882   0.060  1.00  0.00           C  
ATOM    409  N   SER A  57      54.349  74.303   3.565  1.00  0.00           N  
ATOM    410  CA  SER A  57      55.436  74.391   4.516  1.00  0.00           C  
ATOM    411  C   SER A  57      55.806  72.954   4.863  1.00  0.00           C  
ATOM    412  O   SER A  57      54.937  72.082   5.035  1.00  0.00           O  
ATOM    413  CB  SER A  57      55.017  75.175   5.747  1.00  0.00           C  
ATOM    414  OG  SER A  57      53.878  74.584   6.320  1.00  0.00           O  
ATOM    415  N   ILE A  58      57.110  72.709   4.914  1.00  0.00           N  
ATOM    416  CA  ILE A  58      57.591  71.386   5.218  1.00  0.00           C  
ATOM    417  C   ILE A  58      57.919  71.276   6.692  1.00  0.00           C  
ATOM    418  O   ILE A  58      58.541  72.144   7.294  1.00  0.00           O  
ATOM    419  CB  ILE A  58      58.803  71.014   4.347  1.00  0.00           C  
ATOM    420  CG1 ILE A  58      58.364  70.851   2.903  1.00  0.00           C  
ATOM    421  CG2 ILE A  58      59.325  69.653   4.739  1.00  0.00           C  
ATOM    422  CD1 ILE A  58      57.694  72.021   2.333  1.00  0.00           C  
ATOM    423  N   ILE A  59      57.428  70.197   7.272  1.00  0.00           N  
ATOM    424  CA  ILE A  59      57.634  69.930   8.672  1.00  0.00           C  
ATOM    425  C   ILE A  59      58.905  69.117   8.837  1.00  0.00           C  
ATOM    426  O   ILE A  59      59.067  67.995   8.322  1.00  0.00           O  
ATOM    427  CB  ILE A  59      56.451  69.189   9.276  1.00  0.00           C  
ATOM    428  CG1 ILE A  59      55.176  70.014   9.090  1.00  0.00           C  
ATOM    429  CG2 ILE A  59      56.731  68.932  10.724  1.00  0.00           C  
ATOM    430  CD1 ILE A  59      55.223  71.389   9.744  1.00  0.00           C  
ATOM    431  N   THR A  60      59.790  69.724   9.605  1.00  0.00           N  
ATOM    432  CA  THR A  60      61.102  69.226   9.878  1.00  0.00           C  
ATOM    433  C   THR A  60      61.279  69.028  11.378  1.00  0.00           C  
ATOM    434  O   THR A  60      60.511  69.551  12.165  1.00  0.00           O  
ATOM    435  CB  THR A  60      62.056  70.271   9.273  1.00  0.00           C  
ATOM    436  OG1 THR A  60      62.574  69.742   8.053  1.00  0.00           O  
ATOM    437  CG2 THR A  60      63.150  70.696  10.225  1.00  0.00           C  
ATOM    438  N   ALA A  61      62.279  68.252  11.782  1.00  0.00           N  
ATOM    439  CA  ALA A  61      62.509  68.045  13.211  1.00  0.00           C  
ATOM    440  C   ALA A  61      62.815  69.368  13.900  1.00  0.00           C  
ATOM    441  O   ALA A  61      62.970  69.406  15.109  1.00  0.00           O  
ATOM    442  CB  ALA A  61      63.643  67.065  13.434  1.00  0.00           C  
ATOM    443  N   LYS A  62      62.912  70.457  13.146  1.00  0.00           N  
ATOM    444  CA  LYS A  62      63.174  71.747  13.776  1.00  0.00           C  
ATOM    445  C   LYS A  62      61.848  72.196  14.357  1.00  0.00           C  
ATOM    446  O   LYS A  62      61.791  72.904  15.357  1.00  0.00           O  
ATOM    447  CB  LYS A  62      63.633  72.790  12.753  1.00  0.00           C  
ATOM    448  CG  LYS A  62      62.523  73.665  12.204  1.00  0.00           C  
ATOM    449  CD  LYS A  62      62.628  73.908  10.683  1.00  0.00           C  
ATOM    450  CE  LYS A  62      63.039  75.355  10.337  1.00  0.00           C  
ATOM    451  NZ  LYS A  62      64.405  75.713  10.862  1.00  0.00           N  
ATOM    452  N   ASP A  63      60.778  71.750  13.704  1.00  0.00           N  
ATOM    453  CA  ASP A  63      59.408  72.097  14.058  1.00  0.00           C  
ATOM    454  C   ASP A  63      58.867  71.398  15.271  1.00  0.00           C  
ATOM    455  O   ASP A  63      58.992  70.189  15.409  1.00  0.00           O  
ATOM    456  CB  ASP A  63      58.484  71.812  12.870  1.00  0.00           C  
ATOM    457  CG  ASP A  63      58.850  72.634  11.623  1.00  0.00           C  
ATOM    458  OD1 ASP A  63      58.956  73.884  11.764  1.00  0.00           O  
ATOM    459  OD2 ASP A  63      59.021  72.047  10.510  1.00  0.00           O  
ATOM    460  N   GLU A  64      58.250  72.174  16.147  1.00  0.00           N  
ATOM    461  CA  GLU A  64      57.631  71.619  17.328  1.00  0.00           C  
ATOM    462  C   GLU A  64      56.683  70.480  16.904  1.00  0.00           C  
ATOM    463  O   GLU A  64      56.499  69.495  17.625  1.00  0.00           O  
ATOM    464  CB  GLU A  64      56.867  72.721  18.049  1.00  0.00           C  
ATOM    465  CG  GLU A  64      56.183  72.249  19.309  1.00  0.00           C  
ATOM    466  CD  GLU A  64      57.118  71.425  20.208  1.00  0.00           C  
ATOM    467  OE1 GLU A  64      58.214  71.951  20.569  1.00  0.00           O  
ATOM    468  OE2 GLU A  64      56.756  70.258  20.551  1.00  0.00           O  
ATOM    469  N   GLU A  65      56.104  70.612  15.711  1.00  0.00           N  
ATOM    470  CA  GLU A  65      55.189  69.607  15.172  1.00  0.00           C  
ATOM    471  C   GLU A  65      55.903  68.333  14.764  1.00  0.00           C  
ATOM    472  O   GLU A  65      55.337  67.243  14.862  1.00  0.00           O  
ATOM    473  CB  GLU A  65      54.438  70.146  13.955  1.00  0.00           C  
ATOM    474  CG  GLU A  65      53.424  71.214  14.274  1.00  0.00           C  
ATOM    475  CD  GLU A  65      53.943  72.611  13.984  1.00  0.00           C  
ATOM    476  OE1 GLU A  65      55.094  72.928  14.377  1.00  0.00           O  
ATOM    477  OE2 GLU A  65      53.188  73.395  13.362  1.00  0.00           O  
ATOM    478  N   GLY A  66      57.140  68.471  14.290  1.00  0.00           N  
ATOM    479  CA  GLY A  66      57.890  67.300  13.877  1.00  0.00           C  
ATOM    480  C   GLY A  66      58.115  66.407  15.073  1.00  0.00           C  
ATOM    481  O   GLY A  66      57.969  65.176  15.039  1.00  0.00           O  
ATOM    482  N   LEU A  67      58.489  67.068  16.153  1.00  0.00           N  
ATOM    483  CA  LEU A  67      58.735  66.406  17.404  1.00  0.00           C  
ATOM    484  C   LEU A  67      57.531  65.514  17.712  1.00  0.00           C  
ATOM    485  O   LEU A  67      57.682  64.303  17.850  1.00  0.00           O  
ATOM    486  CB  LEU A  67      58.914  67.464  18.474  1.00  0.00           C  
ATOM    487  CG  LEU A  67      60.189  67.321  19.276  1.00  0.00           C  
ATOM    488  CD1 LEU A  67      60.095  68.265  20.485  1.00  0.00           C  
ATOM    489  CD2 LEU A  67      60.360  65.871  19.711  1.00  0.00           C  
ATOM    490  N   GLU A  68      56.336  66.107  17.789  1.00  0.00           N  
ATOM    491  CA  GLU A  68      55.128  65.330  18.062  1.00  0.00           C  
ATOM    492  C   GLU A  68      54.908  64.224  17.051  1.00  0.00           C  
ATOM    493  O   GLU A  68      54.479  63.128  17.418  1.00  0.00           O  
ATOM    494  CB  GLU A  68      53.897  66.209  18.049  1.00  0.00           C  
ATOM    495  CG  GLU A  68      54.004  67.437  18.905  1.00  0.00           C  
ATOM    496  CD  GLU A  68      52.710  68.234  18.890  1.00  0.00           C  
ATOM    497  OE1 GLU A  68      52.289  68.677  17.782  1.00  0.00           O  
ATOM    498  OE2 GLU A  68      52.114  68.408  19.986  1.00  0.00           O  
ATOM    499  N   ILE A  69      55.176  64.501  15.779  1.00  0.00           N  
ATOM    500  CA  ILE A  69      55.006  63.466  14.767  1.00  0.00           C  
ATOM    501  C   ILE A  69      55.916  62.290  15.086  1.00  0.00           C  
ATOM    502  O   ILE A  69      55.510  61.110  15.029  1.00  0.00           O  
ATOM    503  CB  ILE A  69      55.409  63.918  13.384  1.00  0.00           C  
ATOM    504  CG1 ILE A  69      54.824  65.293  13.073  1.00  0.00           C  
ATOM    505  CG2 ILE A  69      54.916  62.876  12.382  1.00  0.00           C  
ATOM    506  CD1 ILE A  69      53.485  65.243  12.405  1.00  0.00           C  
ATOM    507  N   ILE A  70      57.163  62.634  15.408  1.00  0.00           N  
ATOM    508  CA  ILE A  70      58.161  61.648  15.751  1.00  0.00           C  
ATOM    509  C   ILE A  70      57.671  60.824  16.928  1.00  0.00           C  
ATOM    510  O   ILE A  70      57.626  59.592  16.858  1.00  0.00           O  
ATOM    511  CB  ILE A  70      59.497  62.319  16.123  1.00  0.00           C  
ATOM    512  CG1 ILE A  70      60.173  62.889  14.871  1.00  0.00           C  
ATOM    513  CG2 ILE A  70      60.417  61.309  16.786  1.00  0.00           C  
ATOM    514  CD1 ILE A  70      61.451  63.618  15.186  1.00  0.00           C  
ATOM    515  N   ARG A  71      57.287  61.507  18.002  1.00  0.00           N  
ATOM    516  CA  ARG A  71      56.807  60.826  19.201  1.00  0.00           C  
ATOM    517  C   ARG A  71      55.619  59.938  18.830  1.00  0.00           C  
ATOM    518  O   ARG A  71      55.502  58.811  19.295  1.00  0.00           O  
ATOM    519  CB  ARG A  71      56.383  61.833  20.295  1.00  0.00           C  
ATOM    520  CG  ARG A  71      57.244  63.096  20.423  1.00  0.00           C  
ATOM    521  CD  ARG A  71      57.707  63.367  21.843  1.00  0.00           C  
ATOM    522  NE  ARG A  71      57.707  64.799  22.125  1.00  0.00           N  
ATOM    523  CZ  ARG A  71      58.648  65.449  22.812  1.00  0.00           C  
ATOM    524  NH1 ARG A  71      59.699  64.800  23.303  1.00  0.00           N  
ATOM    525  NH2 ARG A  71      58.541  66.759  23.023  1.00  0.00           N  
ATOM    526  N   HIS A  72      54.733  60.419  17.973  1.00  0.00           N  
ATOM    527  CA  HIS A  72      53.607  59.579  17.645  1.00  0.00           C  
ATOM    528  C   HIS A  72      54.074  58.312  16.937  1.00  0.00           C  
ATOM    529  O   HIS A  72      53.631  57.212  17.247  1.00  0.00           O  
ATOM    530  CB  HIS A  72      52.603  60.345  16.789  1.00  0.00           C  
ATOM    531  CG  HIS A  72      51.211  59.797  16.873  1.00  0.00           C  
ATOM    532  ND1 HIS A  72      50.157  60.326  16.163  1.00  0.00           N  
ATOM    533  CD2 HIS A  72      50.710  58.748  17.569  1.00  0.00           C  
ATOM    534  CE1 HIS A  72      49.065  59.624  16.414  1.00  0.00           C  
ATOM    535  NE2 HIS A  72      49.374  58.661  17.264  1.00  0.00           N  
ATOM    536  N   SER A  73      54.991  58.464  15.992  1.00  0.00           N  
ATOM    537  CA  SER A  73      55.490  57.301  15.261  1.00  0.00           C  
ATOM    538  C   SER A  73      56.164  56.270  16.183  1.00  0.00           C  
ATOM    539  O   SER A  73      56.008  55.065  15.978  1.00  0.00           O  
ATOM    540  CB  SER A  73      56.454  57.755  14.168  1.00  0.00           C  
ATOM    541  OG  SER A  73      55.832  58.699  13.326  1.00  0.00           O  
ATOM    542  N   CYS A  74      56.907  56.746  17.184  1.00  0.00           N  
ATOM    543  CA  CYS A  74      57.566  55.855  18.139  1.00  0.00           C  
ATOM    544  C   CYS A  74      56.500  55.057  18.847  1.00  0.00           C  
ATOM    545  O   CYS A  74      56.681  53.894  19.185  1.00  0.00           O  
ATOM    546  CB  CYS A  74      58.348  56.640  19.192  1.00  0.00           C  
ATOM    547  SG  CYS A  74      59.773  57.564  18.566  1.00  0.00           S  
ATOM    548  N   ALA A  75      55.376  55.698  19.098  1.00  0.00           N  
ATOM    549  CA  ALA A  75      54.315  54.993  19.741  1.00  0.00           C  
ATOM    550  C   ALA A  75      53.955  53.850  18.824  1.00  0.00           C  
ATOM    551  O   ALA A  75      53.713  52.756  19.282  1.00  0.00           O  
ATOM    552  CB  ALA A  75      53.151  55.888  19.964  1.00  0.00           C  
ATOM    553  N   HIS A  76      53.936  54.075  17.525  1.00  0.00           N  
ATOM    554  CA  HIS A  76      53.614  52.959  16.656  1.00  0.00           C  
ATOM    555  C   HIS A  76      54.743  51.930  16.625  1.00  0.00           C  
ATOM    556  O   HIS A  76      54.501  50.726  16.507  1.00  0.00           O  
ATOM    557  CB  HIS A  76      53.306  53.435  15.241  1.00  0.00           C  
ATOM    558  CG  HIS A  76      51.931  54.007  15.087  1.00  0.00           C  
ATOM    559  ND1 HIS A  76      51.350  54.232  13.854  1.00  0.00           N  
ATOM    560  CD2 HIS A  76      51.027  54.415  16.013  1.00  0.00           C  
ATOM    561  CE1 HIS A  76      50.148  54.752  14.031  1.00  0.00           C  
ATOM    562  NE2 HIS A  76      49.927  54.874  15.331  1.00  0.00           N  
ATOM    563  N   LEU A  77      55.977  52.412  16.730  1.00  0.00           N  
ATOM    564  CA  LEU A  77      57.146  51.545  16.747  1.00  0.00           C  
ATOM    565  C   LEU A  77      57.001  50.561  17.883  1.00  0.00           C  
ATOM    566  O   LEU A  77      57.229  49.370  17.708  1.00  0.00           O  
ATOM    567  CB  LEU A  77      58.402  52.374  16.953  1.00  0.00           C  
ATOM    568  CG  LEU A  77      59.737  51.668  17.141  1.00  0.00           C  
ATOM    569  CD1 LEU A  77      60.040  50.739  15.962  1.00  0.00           C  
ATOM    570  CD2 LEU A  77      60.798  52.765  17.288  1.00  0.00           C  
ATOM    571  N   LEU A  78      56.613  51.072  19.048  1.00  0.00           N  
ATOM    572  CA  LEU A  78      56.393  50.229  20.218  1.00  0.00           C  
ATOM    573  C   LEU A  78      55.383  49.123  19.888  1.00  0.00           C  
ATOM    574  O   LEU A  78      55.592  47.964  20.223  1.00  0.00           O  
ATOM    575  CB  LEU A  78      55.865  51.059  21.399  1.00  0.00           C  
ATOM    576  CG  LEU A  78      55.720  50.287  22.727  1.00  0.00           C  
ATOM    577  CD1 LEU A  78      55.708  51.272  23.888  1.00  0.00           C  
ATOM    578  CD2 LEU A  78      54.460  49.432  22.735  1.00  0.00           C  
ATOM    579  N   GLY A  79      54.276  49.486  19.249  1.00  0.00           N  
ATOM    580  CA  GLY A  79      53.298  48.482  18.894  1.00  0.00           C  
ATOM    581  C   GLY A  79      53.927  47.458  17.971  1.00  0.00           C  
ATOM    582  O   GLY A  79      53.690  46.251  18.082  1.00  0.00           O  
ATOM    583  N   HIS A  80      54.739  47.948  17.046  1.00  0.00           N  
ATOM    584  CA  HIS A  80      55.407  47.082  16.108  1.00  0.00           C  
ATOM    585  C   HIS A  80      56.181  45.984  16.838  1.00  0.00           C  
ATOM    586  O   HIS A  80      55.968  44.783  16.615  1.00  0.00           O  
ATOM    587  CB  HIS A  80      56.371  47.901  15.260  1.00  0.00           C  
ATOM    588  CG  HIS A  80      57.046  47.102  14.184  1.00  0.00           C  
ATOM    589  ND1 HIS A  80      57.969  47.651  13.313  1.00  0.00           N  
ATOM    590  CD2 HIS A  80      56.952  45.789  13.861  1.00  0.00           C  
ATOM    591  CE1 HIS A  80      58.418  46.708  12.507  1.00  0.00           C  
ATOM    592  NE2 HIS A  80      57.818  45.572  12.820  1.00  0.00           N  
ATOM    593  N   ALA A  83      57.082  46.429  17.710  1.00  0.00           N  
ATOM    594  CA  ALA A  83      57.942  45.560  18.500  1.00  0.00           C  
ATOM    595  C   ALA A  83      57.138  44.717  19.471  1.00  0.00           C  
ATOM    596  O   ALA A  83      57.176  43.496  19.445  1.00  0.00           O  
ATOM    597  CB  ALA A  83      58.968  46.412  19.270  1.00  0.00           C  
ATOM    598  N   ILE A  84      56.405  45.387  20.338  1.00  0.00           N  
ATOM    599  CA  ILE A  84      55.621  44.699  21.333  1.00  0.00           C  
ATOM    600  C   ILE A  84      54.938  43.499  20.711  1.00  0.00           C  
ATOM    601  O   ILE A  84      54.890  42.440  21.313  1.00  0.00           O  
ATOM    602  CB  ILE A  84      54.569  45.642  21.956  1.00  0.00           C  
ATOM    603  CG1 ILE A  84      54.447  45.369  23.455  1.00  0.00           C  
ATOM    604  CG2 ILE A  84      53.223  45.453  21.272  1.00  0.00           C  
ATOM    605  CD1 ILE A  84      53.954  44.003  23.776  1.00  0.00           C  
ATOM    606  N   LYS A  85      54.449  43.639  19.489  1.00  0.00           N  
ATOM    607  CA  LYS A  85      53.739  42.524  18.874  1.00  0.00           C  
ATOM    608  C   LYS A  85      54.614  41.346  18.437  1.00  0.00           C  
ATOM    609  O   LYS A  85      54.124  40.223  18.268  1.00  0.00           O  
ATOM    610  CB  LYS A  85      52.915  43.015  17.692  1.00  0.00           C  
ATOM    611  CG  LYS A  85      51.534  42.417  17.682  1.00  0.00           C  
ATOM    612  CD  LYS A  85      50.523  43.404  18.183  1.00  0.00           C  
ATOM    613  CE  LYS A  85      49.240  42.686  18.537  1.00  0.00           C  
ATOM    614  NZ  LYS A  85      48.833  41.687  17.523  1.00  0.00           N  
ATOM    615  N   GLN A  86      55.902  41.611  18.243  1.00  0.00           N  
ATOM    616  CA  GLN A  86      56.848  40.575  17.850  1.00  0.00           C  
ATOM    617  C   GLN A  86      57.246  39.814  19.102  1.00  0.00           C  
ATOM    618  O   GLN A  86      57.370  38.602  19.066  1.00  0.00           O  
ATOM    619  CB  GLN A  86      58.111  41.175  17.207  1.00  0.00           C  
ATOM    620  CG  GLN A  86      57.953  41.711  15.788  1.00  0.00           C  
ATOM    621  CD  GLN A  86      59.236  42.355  15.263  1.00  0.00           C  
ATOM    622  OE1 GLN A  86      59.286  42.816  14.127  1.00  0.00           O  
ATOM    623  NE2 GLN A  86      60.278  42.387  16.092  1.00  0.00           N  
ATOM    624  N   LEU A  87      57.436  40.520  20.209  1.00  0.00           N  
ATOM    625  CA  LEU A  87      57.831  39.864  21.442  1.00  0.00           C  
ATOM    626  C   LEU A  87      56.726  39.011  22.053  1.00  0.00           C  
ATOM    627  O   LEU A  87      56.983  37.900  22.493  1.00  0.00           O  
ATOM    628  CB  LEU A  87      58.316  40.901  22.448  1.00  0.00           C  
ATOM    629  CG  LEU A  87      59.538  41.689  21.957  1.00  0.00           C  
ATOM    630  CD1 LEU A  87      60.103  42.619  23.048  1.00  0.00           C  
ATOM    631  CD2 LEU A  87      60.593  40.696  21.516  1.00  0.00           C  
ATOM    632  N   TRP A  88      55.501  39.529  22.082  1.00  0.00           N  
ATOM    633  CA  TRP A  88      54.345  38.816  22.639  1.00  0.00           C  
ATOM    634  C   TRP A  88      53.191  39.056  21.697  1.00  0.00           C  
ATOM    635  O   TRP A  88      52.371  39.951  21.915  1.00  0.00           O  
ATOM    636  CB  TRP A  88      53.953  39.377  23.998  1.00  0.00           C  
ATOM    637  CG  TRP A  88      55.015  39.301  25.015  1.00  0.00           C  
ATOM    638  CD1 TRP A  88      55.344  38.216  25.778  1.00  0.00           C  
ATOM    639  CD2 TRP A  88      55.914  40.350  25.391  1.00  0.00           C  
ATOM    640  NE1 TRP A  88      56.395  38.531  26.610  1.00  0.00           N  
ATOM    641  CE2 TRP A  88      56.763  39.834  26.390  1.00  0.00           C  
ATOM    642  CE3 TRP A  88      56.085  41.672  24.981  1.00  0.00           C  
ATOM    643  CZ2 TRP A  88      57.771  40.599  26.983  1.00  0.00           C  
ATOM    644  CZ3 TRP A  88      57.090  42.434  25.570  1.00  0.00           C  
ATOM    645  CH2 TRP A  88      57.919  41.896  26.559  1.00  0.00           C  
ATOM    646  N   PRO A  89      53.118  38.275  20.619  1.00  0.00           N  
ATOM    647  CA  PRO A  89      52.048  38.412  19.624  1.00  0.00           C  
ATOM    648  C   PRO A  89      50.579  38.449  20.104  1.00  0.00           C  
ATOM    649  O   PRO A  89      49.698  38.853  19.343  1.00  0.00           O  
ATOM    650  CB  PRO A  89      52.344  37.261  18.673  1.00  0.00           C  
ATOM    651  CG  PRO A  89      53.863  37.289  18.646  1.00  0.00           C  
ATOM    652  CD  PRO A  89      54.198  37.403  20.120  1.00  0.00           C  
ATOM    653  N   HIS A  90      50.314  38.062  21.352  1.00  0.00           N  
ATOM    654  CA  HIS A  90      48.942  38.061  21.882  1.00  0.00           C  
ATOM    655  C   HIS A  90      48.461  39.395  22.473  1.00  0.00           C  
ATOM    656  O   HIS A  90      47.330  39.531  22.951  1.00  0.00           O  
ATOM    657  CB  HIS A  90      48.823  36.954  22.925  1.00  0.00           C  
ATOM    658  CG  HIS A  90      48.683  35.592  22.327  1.00  0.00           C  
ATOM    659  ND1 HIS A  90      49.425  35.181  21.238  1.00  0.00           N  
ATOM    660  CD2 HIS A  90      47.867  34.559  22.642  1.00  0.00           C  
ATOM    661  CE1 HIS A  90      49.069  33.953  20.906  1.00  0.00           C  
ATOM    662  NE2 HIS A  90      48.126  33.553  21.742  1.00  0.00           N  
ATOM    663  N   THR A  91      49.349  40.372  22.427  1.00  0.00           N  
ATOM    664  CA  THR A  91      49.103  41.710  22.921  1.00  0.00           C  
ATOM    665  C   THR A  91      48.012  42.414  22.122  1.00  0.00           C  
ATOM    666  O   THR A  91      48.040  42.420  20.898  1.00  0.00           O  
ATOM    667  CB  THR A  91      50.384  42.543  22.775  1.00  0.00           C  
ATOM    668  OG1 THR A  91      51.442  41.916  23.498  1.00  0.00           O  
ATOM    669  CG2 THR A  91      50.187  43.941  23.278  1.00  0.00           C  
ATOM    670  N   LYS A  92      47.045  43.016  22.798  1.00  0.00           N  
ATOM    671  CA  LYS A  92      46.021  43.766  22.077  1.00  0.00           C  
ATOM    672  C   LYS A  92      46.363  45.250  22.202  1.00  0.00           C  
ATOM    673  O   LYS A  92      46.641  45.746  23.293  1.00  0.00           O  
ATOM    674  CB  LYS A  92      44.642  43.515  22.667  1.00  0.00           C  
ATOM    675  CG  LYS A  92      44.175  42.086  22.592  1.00  0.00           C  
ATOM    676  CD  LYS A  92      42.668  42.067  22.742  1.00  0.00           C  
ATOM    677  CE  LYS A  92      42.089  40.672  22.655  1.00  0.00           C  
ATOM    678  NZ  LYS A  92      40.608  40.675  22.865  1.00  0.00           N  
ATOM    679  N   MET A  93      46.372  45.962  21.091  1.00  0.00           N  
ATOM    680  CA  MET A  93      46.679  47.382  21.152  1.00  0.00           C  
ATOM    681  C   MET A  93      45.416  48.181  21.394  1.00  0.00           C  
ATOM    682  O   MET A  93      44.389  47.954  20.747  1.00  0.00           O  
ATOM    683  CB  MET A  93      47.303  47.846  19.851  1.00  0.00           C  
ATOM    684  CG  MET A  93      48.418  46.962  19.396  1.00  0.00           C  
ATOM    685  SD  MET A  93      49.574  46.774  20.714  1.00  0.00           S  
ATOM    686  CE  MET A  93      50.540  48.259  20.509  1.00  0.00           C  
ATOM    687  N   ALA A  94      45.497  49.115  22.330  1.00  0.00           N  
ATOM    688  CA  ALA A  94      44.364  49.964  22.652  1.00  0.00           C  
ATOM    689  C   ALA A  94      44.687  51.349  22.147  1.00  0.00           C  
ATOM    690  O   ALA A  94      44.766  51.580  20.947  1.00  0.00           O  
ATOM    691  CB  ALA A  94      44.136  49.993  24.141  1.00  0.00           C  
ATOM    692  N   ILE A  95      44.918  52.273  23.053  1.00  0.00           N  
ATOM    693  CA  ILE A  95      45.217  53.606  22.622  1.00  0.00           C  
ATOM    694  C   ILE A  95      46.672  54.028  22.857  1.00  0.00           C  
ATOM    695  O   ILE A  95      47.179  53.910  23.961  1.00  0.00           O  
ATOM    696  CB  ILE A  95      44.239  54.558  23.315  1.00  0.00           C  
ATOM    697  CG1 ILE A  95      42.863  54.369  22.673  1.00  0.00           C  
ATOM    698  CG2 ILE A  95      44.719  56.015  23.216  1.00  0.00           C  
ATOM    699  CD1 ILE A  95      41.764  55.198  23.293  1.00  0.00           C  
ATOM    700  N   GLY A  96      47.352  54.510  21.819  1.00  0.00           N  
ATOM    701  CA  GLY A  96      48.725  54.956  21.990  1.00  0.00           C  
ATOM    702  C   GLY A  96      48.919  56.373  21.473  1.00  0.00           C  
ATOM    703  O   GLY A  96      49.260  56.548  20.324  1.00  0.00           O  
ATOM    704  N   PRO A 120      48.727  57.403  22.294  1.00  0.00           N  
ATOM    705  CA  PRO A 120      48.880  58.792  21.864  1.00  0.00           C  
ATOM    706  C   PRO A 120      50.163  59.532  22.242  1.00  0.00           C  
ATOM    707  O   PRO A 120      50.947  59.083  23.079  1.00  0.00           O  
ATOM    708  CB  PRO A 120      47.717  59.453  22.552  1.00  0.00           C  
ATOM    709  CG  PRO A 120      47.812  58.804  23.912  1.00  0.00           C  
ATOM    710  CD  PRO A 120      47.957  57.345  23.549  1.00  0.00           C  
ATOM    711  N   VAL A 121      50.350  60.700  21.641  1.00  0.00           N  
ATOM    712  CA  VAL A 121      51.474  61.532  21.982  1.00  0.00           C  
ATOM    713  C   VAL A 121      51.044  62.213  23.281  1.00  0.00           C  
ATOM    714  O   VAL A 121      49.857  62.367  23.542  1.00  0.00           O  
ATOM    715  CB  VAL A 121      51.703  62.576  20.924  1.00  0.00           C  
ATOM    716  CG1 VAL A 121      52.769  63.563  21.370  1.00  0.00           C  
ATOM    717  CG2 VAL A 121      52.091  61.892  19.642  1.00  0.00           C  
ATOM    718  N   ILE A 122      52.012  62.615  24.093  1.00  0.00           N  
ATOM    719  CA  ILE A 122      51.761  63.246  25.378  1.00  0.00           C  
ATOM    720  C   ILE A 122      52.959  64.149  25.604  1.00  0.00           C  
ATOM    721  O   ILE A 122      53.923  64.066  24.885  1.00  0.00           O  
ATOM    722  CB  ILE A 122      51.627  62.134  26.471  1.00  0.00           C  
ATOM    723  CG1 ILE A 122      50.383  62.422  27.307  1.00  0.00           C  
ATOM    724  CG2 ILE A 122      52.940  61.962  27.311  1.00  0.00           C  
ATOM    725  CD1 ILE A 122      50.069  61.386  28.430  1.00  0.00           C  
ATOM    726  N   ASP A 123      52.907  65.052  26.557  1.00  0.00           N  
ATOM    727  CA  ASP A 123      54.069  65.917  26.785  1.00  0.00           C  
ATOM    728  C   ASP A 123      55.356  65.119  26.973  1.00  0.00           C  
ATOM    729  O   ASP A 123      55.391  64.172  27.751  1.00  0.00           O  
ATOM    730  CB  ASP A 123      53.852  66.778  28.023  1.00  0.00           C  
ATOM    731  CG  ASP A 123      53.389  68.158  27.683  1.00  0.00           C  
ATOM    732  OD1 ASP A 123      54.248  68.952  27.231  1.00  0.00           O  
ATOM    733  OD2 ASP A 123      52.181  68.447  27.850  1.00  0.00           O  
ATOM    734  N   ASN A 124      56.410  65.524  26.275  1.00  0.00           N  
ATOM    735  CA  ASN A 124      57.705  64.850  26.350  1.00  0.00           C  
ATOM    736  C   ASN A 124      57.738  63.432  25.810  1.00  0.00           C  
ATOM    737  O   ASN A 124      58.763  62.768  25.862  1.00  0.00           O  
ATOM    738  CB  ASN A 124      58.231  64.844  27.779  1.00  0.00           C  
ATOM    739  CG  ASN A 124      58.587  66.221  28.255  1.00  0.00           C  
ATOM    740  OD1 ASN A 124      59.365  66.925  27.613  1.00  0.00           O  
ATOM    741  ND2 ASN A 124      58.016  66.627  29.376  1.00  0.00           N  
ATOM    742  N   GLY A 125      56.637  62.940  25.279  1.00  0.00           N  
ATOM    743  CA  GLY A 125      56.709  61.598  24.784  1.00  0.00           C  
ATOM    744  C   GLY A 125      55.446  60.992  24.253  1.00  0.00           C  
ATOM    745  O   GLY A 125      54.792  61.544  23.381  1.00  0.00           O  
ATOM    746  N   PHE A 126      55.108  59.829  24.784  1.00  0.00           N  
ATOM    747  CA  PHE A 126      53.955  59.095  24.307  1.00  0.00           C  
ATOM    748  C   PHE A 126      53.807  57.902  25.226  1.00  0.00           C  
ATOM    749  O   PHE A 126      54.674  57.648  26.057  1.00  0.00           O  
ATOM    750  CB  PHE A 126      54.259  58.555  22.916  1.00  0.00           C  
ATOM    751  CG  PHE A 126      55.400  57.589  22.907  1.00  0.00           C  
ATOM    752  CD1 PHE A 126      56.724  58.048  22.996  1.00  0.00           C  
ATOM    753  CD2 PHE A 126      55.160  56.201  22.927  1.00  0.00           C  
ATOM    754  CE1 PHE A 126      57.798  57.135  23.117  1.00  0.00           C  
ATOM    755  CE2 PHE A 126      56.229  55.271  23.050  1.00  0.00           C  
ATOM    756  CZ  PHE A 126      57.545  55.745  23.147  1.00  0.00           C  
ATOM    757  N   TYR A 127      52.724  57.157  25.058  1.00  0.00           N  
ATOM    758  CA  TYR A 127      52.525  55.970  25.848  1.00  0.00           C  
ATOM    759  C   TYR A 127      51.648  55.134  24.980  1.00  0.00           C  
ATOM    760  O   TYR A 127      51.265  55.592  23.912  1.00  0.00           O  
ATOM    761  CB  TYR A 127      51.840  56.280  27.187  1.00  0.00           C  
ATOM    762  CG  TYR A 127      50.371  56.683  27.132  1.00  0.00           C  
ATOM    763  CD1 TYR A 127      49.385  55.790  26.691  1.00  0.00           C  
ATOM    764  CD2 TYR A 127      49.963  57.948  27.578  1.00  0.00           C  
ATOM    765  CE1 TYR A 127      48.045  56.141  26.701  1.00  0.00           C  
ATOM    766  CE2 TYR A 127      48.632  58.305  27.589  1.00  0.00           C  
ATOM    767  CZ  TYR A 127      47.676  57.400  27.153  1.00  0.00           C  
ATOM    768  OH  TYR A 127      46.352  57.760  27.177  1.00  0.00           O  
ATOM    769  N   TYR A 128      51.360  53.912  25.423  1.00  0.00           N  
ATOM    770  CA  TYR A 128      50.500  52.999  24.694  1.00  0.00           C  
ATOM    771  C   TYR A 128      49.854  52.081  25.716  1.00  0.00           C  
ATOM    772  O   TYR A 128      50.557  51.461  26.534  1.00  0.00           O  
ATOM    773  CB  TYR A 128      51.288  52.145  23.696  1.00  0.00           C  
ATOM    774  CG  TYR A 128      50.492  51.798  22.449  1.00  0.00           C  
ATOM    775  CD1 TYR A 128      49.202  51.268  22.554  1.00  0.00           C  
ATOM    776  CD2 TYR A 128      50.982  52.120  21.163  1.00  0.00           C  
ATOM    777  CE1 TYR A 128      48.416  51.087  21.436  1.00  0.00           C  
ATOM    778  CE2 TYR A 128      50.205  51.945  20.029  1.00  0.00           C  
ATOM    779  CZ  TYR A 128      48.915  51.439  20.178  1.00  0.00           C  
ATOM    780  OH  TYR A 128      48.069  51.371  19.092  1.00  0.00           O  
ATOM    781  N   ASP A 129      48.518  52.024  25.696  1.00  0.00           N  
ATOM    782  CA  ASP A 129      47.794  51.153  26.599  1.00  0.00           C  
ATOM    783  C   ASP A 129      47.680  49.906  25.818  1.00  0.00           C  
ATOM    784  O   ASP A 129      47.342  49.919  24.634  1.00  0.00           O  
ATOM    785  CB  ASP A 129      46.425  51.673  26.935  1.00  0.00           C  
ATOM    786  CG  ASP A 129      46.485  52.942  27.740  1.00  0.00           C  
ATOM    787  OD1 ASP A 129      47.517  53.165  28.431  1.00  0.00           O  
ATOM    788  OD2 ASP A 129      45.493  53.710  27.689  1.00  0.00           O  
ATOM    789  N   VAL A 135      47.969  48.820  26.506  1.00  0.00           N  
ATOM    790  CA  VAL A 135      48.015  47.508  25.914  1.00  0.00           C  
ATOM    791  C   VAL A 135      47.305  46.509  26.789  1.00  0.00           C  
ATOM    792  O   VAL A 135      47.371  46.582  28.026  1.00  0.00           O  
ATOM    793  CB  VAL A 135      49.498  47.094  25.782  1.00  0.00           C  
ATOM    794  CG1 VAL A 135      49.627  45.621  25.818  1.00  0.00           C  
ATOM    795  CG2 VAL A 135      50.096  47.683  24.517  1.00  0.00           C  
ATOM    796  N   ASP A 136      46.614  45.581  26.147  1.00  0.00           N  
ATOM    797  CA  ASP A 136      45.961  44.538  26.902  1.00  0.00           C  
ATOM    798  C   ASP A 136      46.811  43.297  26.698  1.00  0.00           C  
ATOM    799  O   ASP A 136      46.817  42.701  25.625  1.00  0.00           O  
ATOM    800  CB  ASP A 136      44.543  44.264  26.422  1.00  0.00           C  
ATOM    801  CG  ASP A 136      43.810  43.305  27.345  1.00  0.00           C  
ATOM    802  OD1 ASP A 136      44.446  42.307  27.767  1.00  0.00           O  
ATOM    803  OD2 ASP A 136      42.613  43.541  27.651  1.00  0.00           O  
ATOM    804  N   LEU A 137      47.566  42.944  27.729  1.00  0.00           N  
ATOM    805  CA  LEU A 137      48.420  41.771  27.682  1.00  0.00           C  
ATOM    806  C   LEU A 137      48.113  40.972  28.922  1.00  0.00           C  
ATOM    807  O   LEU A 137      47.948  41.523  30.007  1.00  0.00           O  
ATOM    808  CB  LEU A 137      49.900  42.154  27.683  1.00  0.00           C  
ATOM    809  CG  LEU A 137      50.762  41.239  26.810  1.00  0.00           C  
ATOM    810  CD1 LEU A 137      52.212  41.432  27.194  1.00  0.00           C  
ATOM    811  CD2 LEU A 137      50.338  39.780  26.976  1.00  0.00           C  
ATOM    812  N   ASP A 138      48.046  39.666  28.770  1.00  0.00           N  
ATOM    813  CA  ASP A 138      47.716  38.837  29.902  1.00  0.00           C  
ATOM    814  C   ASP A 138      48.958  38.397  30.680  1.00  0.00           C  
ATOM    815  O   ASP A 138      48.962  37.383  31.365  1.00  0.00           O  
ATOM    816  CB  ASP A 138      46.911  37.649  29.390  1.00  0.00           C  
ATOM    817  CG  ASP A 138      46.411  36.777  30.499  1.00  0.00           C  
ATOM    818  OD1 ASP A 138      46.045  37.332  31.562  1.00  0.00           O  
ATOM    819  OD2 ASP A 138      46.379  35.539  30.308  1.00  0.00           O  
ATOM    820  N   ARG A 139      50.004  39.198  30.604  1.00  0.00           N  
ATOM    821  CA  ARG A 139      51.253  38.875  31.261  1.00  0.00           C  
ATOM    822  C   ARG A 139      51.837  40.150  31.850  1.00  0.00           C  
ATOM    823  O   ARG A 139      52.157  41.087  31.120  1.00  0.00           O  
ATOM    824  CB  ARG A 139      52.189  38.275  30.212  1.00  0.00           C  
ATOM    825  CG  ARG A 139      53.629  38.123  30.607  1.00  0.00           C  
ATOM    826  CD  ARG A 139      54.382  37.420  29.482  1.00  0.00           C  
ATOM    827  NE  ARG A 139      55.807  37.254  29.767  1.00  0.00           N  
ATOM    828  CZ  ARG A 139      56.623  38.251  30.114  1.00  0.00           C  
ATOM    829  NH1 ARG A 139      56.149  39.489  30.225  1.00  0.00           N  
ATOM    830  NH2 ARG A 139      57.915  38.016  30.340  1.00  0.00           N  
ATOM    831  N   THR A 140      51.974  40.198  33.167  1.00  0.00           N  
ATOM    832  CA  THR A 140      52.519  41.383  33.829  1.00  0.00           C  
ATOM    833  C   THR A 140      53.939  41.754  33.377  1.00  0.00           C  
ATOM    834  O   THR A 140      54.902  41.065  33.696  1.00  0.00           O  
ATOM    835  CB  THR A 140      52.490  41.179  35.356  1.00  0.00           C  
ATOM    836  OG1 THR A 140      51.128  41.233  35.813  1.00  0.00           O  
ATOM    837  CG2 THR A 140      53.322  42.236  36.062  1.00  0.00           C  
ATOM    838  N   LEU A 141      54.064  42.858  32.649  1.00  0.00           N  
ATOM    839  CA  LEU A 141      55.362  43.299  32.139  1.00  0.00           C  
ATOM    840  C   LEU A 141      56.383  43.750  33.181  1.00  0.00           C  
ATOM    841  O   LEU A 141      56.274  44.831  33.755  1.00  0.00           O  
ATOM    842  CB  LEU A 141      55.179  44.429  31.122  1.00  0.00           C  
ATOM    843  CG  LEU A 141      54.389  44.156  29.839  1.00  0.00           C  
ATOM    844  CD1 LEU A 141      54.444  45.401  28.972  1.00  0.00           C  
ATOM    845  CD2 LEU A 141      54.964  42.971  29.078  1.00  0.00           C  
ATOM    846  N   THR A 142      57.396  42.925  33.398  1.00  0.00           N  
ATOM    847  CA  THR A 142      58.451  43.233  34.355  1.00  0.00           C  
ATOM    848  C   THR A 142      59.400  44.260  33.744  1.00  0.00           C  
ATOM    849  O   THR A 142      59.425  44.442  32.525  1.00  0.00           O  
ATOM    850  CB  THR A 142      59.238  41.955  34.714  1.00  0.00           C  
ATOM    851  OG1 THR A 142      60.065  41.560  33.608  1.00  0.00           O  
ATOM    852  CG2 THR A 142      58.275  40.823  35.000  1.00  0.00           C  
ATOM    853  N   GLN A 143      60.172  44.928  34.597  1.00  0.00           N  
ATOM    854  CA  GLN A 143      61.135  45.940  34.162  1.00  0.00           C  
ATOM    855  C   GLN A 143      62.172  45.321  33.237  1.00  0.00           C  
ATOM    856  O   GLN A 143      62.941  46.013  32.572  1.00  0.00           O  
ATOM    857  CB  GLN A 143      61.841  46.538  35.369  1.00  0.00           C  
ATOM    858  CG  GLN A 143      63.172  47.185  35.051  1.00  0.00           C  
ATOM    859  CD  GLN A 143      64.105  47.222  36.257  1.00  0.00           C  
ATOM    860  OE1 GLN A 143      65.314  47.462  36.119  1.00  0.00           O  
ATOM    861  NE2 GLN A 143      63.549  46.983  37.451  1.00  0.00           N  
ATOM    862  N   GLU A 144      62.188  44.001  33.203  1.00  0.00           N  
ATOM    863  CA  GLU A 144      63.118  43.277  32.369  1.00  0.00           C  
ATOM    864  C   GLU A 144      62.543  43.285  30.966  1.00  0.00           C  
ATOM    865  O   GLU A 144      63.243  43.590  29.996  1.00  0.00           O  
ATOM    866  CB  GLU A 144      63.271  41.851  32.908  1.00  0.00           C  
ATOM    867  CG  GLU A 144      64.047  41.745  34.271  1.00  0.00           C  
ATOM    868  CD  GLU A 144      63.367  42.439  35.501  1.00  0.00           C  
ATOM    869  OE1 GLU A 144      62.246  42.036  35.913  1.00  0.00           O  
ATOM    870  OE2 GLU A 144      63.977  43.384  36.068  1.00  0.00           O  
ATOM    871  N   ASP A 145      61.253  42.973  30.876  1.00  0.00           N  
ATOM    872  CA  ASP A 145      60.545  42.948  29.599  1.00  0.00           C  
ATOM    873  C   ASP A 145      60.524  44.322  28.965  1.00  0.00           C  
ATOM    874  O   ASP A 145      60.755  44.477  27.770  1.00  0.00           O  
ATOM    875  CB  ASP A 145      59.112  42.476  29.799  1.00  0.00           C  
ATOM    876  CG  ASP A 145      59.042  41.169  30.536  1.00  0.00           C  
ATOM    877  OD1 ASP A 145      60.037  40.413  30.479  1.00  0.00           O  
ATOM    878  OD2 ASP A 145      57.995  40.897  31.160  1.00  0.00           O  
ATOM    879  N   VAL A 146      60.218  45.321  29.776  1.00  0.00           N  
ATOM    880  CA  VAL A 146      60.187  46.683  29.293  1.00  0.00           C  
ATOM    881  C   VAL A 146      61.557  47.019  28.708  1.00  0.00           C  
ATOM    882  O   VAL A 146      61.660  47.761  27.741  1.00  0.00           O  
ATOM    883  CB  VAL A 146      59.831  47.642  30.420  1.00  0.00           C  
ATOM    884  CG1 VAL A 146      59.828  49.039  29.917  1.00  0.00           C  
ATOM    885  CG2 VAL A 146      58.461  47.289  30.971  1.00  0.00           C  
ATOM    886  N   GLU A 147      62.614  46.464  29.284  1.00  0.00           N  
ATOM    887  CA  GLU A 147      63.966  46.677  28.753  1.00  0.00           C  
ATOM    888  C   GLU A 147      64.147  45.873  27.442  1.00  0.00           C  
ATOM    889  O   GLU A 147      64.829  46.326  26.520  1.00  0.00           O  
ATOM    890  CB  GLU A 147      65.007  46.215  29.779  1.00  0.00           C  
ATOM    891  CG  GLU A 147      65.762  47.310  30.532  1.00  0.00           C  
ATOM    892  CD  GLU A 147      66.227  46.836  31.922  1.00  0.00           C  
ATOM    893  OE1 GLU A 147      66.534  45.627  32.080  1.00  0.00           O  
ATOM    894  OE2 GLU A 147      66.290  47.676  32.854  1.00  0.00           O  
ATOM    895  N   ALA A 148      63.546  44.679  27.377  1.00  0.00           N  
ATOM    896  CA  ALA A 148      63.631  43.818  26.186  1.00  0.00           C  
ATOM    897  C   ALA A 148      62.949  44.501  25.014  1.00  0.00           C  
ATOM    898  O   ALA A 148      63.465  44.509  23.889  1.00  0.00           O  
ATOM    899  CB  ALA A 148      62.971  42.478  26.447  1.00  0.00           C  
ATOM    900  N   LEU A 149      61.769  45.053  25.300  1.00  0.00           N  
ATOM    901  CA  LEU A 149      60.966  45.803  24.339  1.00  0.00           C  
ATOM    902  C   LEU A 149      61.807  46.983  23.781  1.00  0.00           C  
ATOM    903  O   LEU A 149      62.049  47.071  22.582  1.00  0.00           O  
ATOM    904  CB  LEU A 149      59.739  46.336  25.059  1.00  0.00           C  
ATOM    905  CG  LEU A 149      58.524  46.776  24.257  1.00  0.00           C  
ATOM    906  CD1 LEU A 149      57.647  45.575  24.045  1.00  0.00           C  
ATOM    907  CD2 LEU A 149      57.729  47.835  25.025  1.00  0.00           C  
ATOM    908  N   GLU A 150      62.282  47.869  24.653  1.00  0.00           N  
ATOM    909  CA  GLU A 150      63.062  48.996  24.188  1.00  0.00           C  
ATOM    910  C   GLU A 150      64.227  48.562  23.321  1.00  0.00           C  
ATOM    911  O   GLU A 150      64.657  49.289  22.424  1.00  0.00           O  
ATOM    912  CB  GLU A 150      63.600  49.837  25.349  1.00  0.00           C  
ATOM    913  CG  GLU A 150      63.973  51.240  24.846  1.00  0.00           C  
ATOM    914  CD  GLU A 150      64.627  52.181  25.864  1.00  0.00           C  
ATOM    915  OE1 GLU A 150      64.156  52.295  27.023  1.00  0.00           O  
ATOM    916  OE2 GLU A 150      65.618  52.843  25.473  1.00  0.00           O  
ATOM    917  N   LYS A 151      64.766  47.380  23.594  1.00  0.00           N  
ATOM    918  CA  LYS A 151      65.888  46.904  22.797  1.00  0.00           C  
ATOM    919  C   LYS A 151      65.387  46.546  21.407  1.00  0.00           C  
ATOM    920  O   LYS A 151      65.921  47.041  20.412  1.00  0.00           O  
ATOM    921  CB  LYS A 151      66.574  45.688  23.430  1.00  0.00           C  
ATOM    922  CG  LYS A 151      67.880  45.359  22.694  1.00  0.00           C  
ATOM    923  CD  LYS A 151      68.551  44.046  23.089  1.00  0.00           C  
ATOM    924  CE  LYS A 151      69.754  43.817  22.163  1.00  0.00           C  
ATOM    925  NZ  LYS A 151      70.587  42.617  22.472  1.00  0.00           N  
ATOM    926  N   ARG A 152      64.369  45.690  21.345  1.00  0.00           N  
ATOM    927  CA  ARG A 152      63.772  45.297  20.072  1.00  0.00           C  
ATOM    928  C   ARG A 152      63.373  46.555  19.280  1.00  0.00           C  
ATOM    929  O   ARG A 152      63.565  46.662  18.060  1.00  0.00           O  
ATOM    930  CB  ARG A 152      62.534  44.441  20.339  1.00  0.00           C  
ATOM    931  CG  ARG A 152      61.609  44.288  19.140  1.00  0.00           C  
ATOM    932  CD  ARG A 152      62.359  43.808  17.919  1.00  0.00           C  
ATOM    933  NE  ARG A 152      63.217  42.665  18.242  1.00  0.00           N  
ATOM    934  CZ  ARG A 152      62.798  41.409  18.390  1.00  0.00           C  
ATOM    935  NH1 ARG A 152      61.518  41.087  18.236  1.00  0.00           N  
ATOM    936  NH2 ARG A 152      63.671  40.476  18.723  1.00  0.00           N  
ATOM    937  N   MET A 153      62.822  47.509  20.019  1.00  0.00           N  
ATOM    938  CA  MET A 153      62.364  48.777  19.491  1.00  0.00           C  
ATOM    939  C   MET A 153      63.490  49.527  18.791  1.00  0.00           C  
ATOM    940  O   MET A 153      63.351  49.948  17.641  1.00  0.00           O  
ATOM    941  CB  MET A 153      61.816  49.604  20.651  1.00  0.00           C  
ATOM    942  CG  MET A 153      60.805  50.678  20.291  1.00  0.00           C  
ATOM    943  SD  MET A 153      59.820  51.044  21.744  1.00  0.00           S  
ATOM    944  CE  MET A 153      58.892  49.469  21.896  1.00  0.00           C  
ATOM    945  N   HIS A 154      64.606  49.709  19.488  1.00  0.00           N  
ATOM    946  CA  HIS A 154      65.729  50.411  18.893  1.00  0.00           C  
ATOM    947  C   HIS A 154      66.216  49.692  17.663  1.00  0.00           C  
ATOM    948  O   HIS A 154      66.695  50.327  16.736  1.00  0.00           O  
ATOM    949  CB  HIS A 154      66.868  50.542  19.870  1.00  0.00           C  
ATOM    950  CG  HIS A 154      66.756  51.737  20.750  1.00  0.00           C  
ATOM    951  ND1 HIS A 154      66.454  51.647  22.094  1.00  0.00           N  
ATOM    952  CD2 HIS A 154      66.908  53.055  20.483  1.00  0.00           C  
ATOM    953  CE1 HIS A 154      66.431  52.861  22.617  1.00  0.00           C  
ATOM    954  NE2 HIS A 154      66.703  53.732  21.662  1.00  0.00           N  
ATOM    955  N   GLU A 155      66.072  48.368  17.647  1.00  0.00           N  
ATOM    956  CA  GLU A 155      66.525  47.567  16.516  1.00  0.00           C  
ATOM    957  C   GLU A 155      65.733  47.841  15.248  1.00  0.00           C  
ATOM    958  O   GLU A 155      66.313  48.132  14.198  1.00  0.00           O  
ATOM    959  CB  GLU A 155      66.477  46.079  16.880  1.00  0.00           C  
ATOM    960  CG  GLU A 155      67.238  45.790  18.175  1.00  0.00           C  
ATOM    961  CD  GLU A 155      67.447  44.297  18.476  1.00  0.00           C  
ATOM    962  OE1 GLU A 155      66.550  43.474  18.141  1.00  0.00           O  
ATOM    963  OE2 GLU A 155      68.509  43.961  19.070  1.00  0.00           O  
ATOM    964  N   LEU A 156      64.411  47.755  15.345  1.00  0.00           N  
ATOM    965  CA  LEU A 156      63.561  48.003  14.195  1.00  0.00           C  
ATOM    966  C   LEU A 156      63.783  49.423  13.650  1.00  0.00           C  
ATOM    967  O   LEU A 156      63.912  49.623  12.444  1.00  0.00           O  
ATOM    968  CB  LEU A 156      62.109  47.781  14.595  1.00  0.00           C  
ATOM    969  CG  LEU A 156      61.886  46.359  15.114  1.00  0.00           C  
ATOM    970  CD1 LEU A 156      60.568  46.221  15.835  1.00  0.00           C  
ATOM    971  CD2 LEU A 156      61.934  45.430  13.949  1.00  0.00           C  
ATOM    972  N   ALA A 157      63.856  50.407  14.541  1.00  0.00           N  
ATOM    973  CA  ALA A 157      64.075  51.795  14.127  1.00  0.00           C  
ATOM    974  C   ALA A 157      65.435  52.045  13.428  1.00  0.00           C  
ATOM    975  O   ALA A 157      65.582  52.983  12.642  1.00  0.00           O  
ATOM    976  CB  ALA A 157      63.924  52.715  15.342  1.00  0.00           C  
ATOM    977  N   GLU A 158      66.427  51.209  13.719  1.00  0.00           N  
ATOM    978  CA  GLU A 158      67.753  51.354  13.111  1.00  0.00           C  
ATOM    979  C   GLU A 158      67.695  50.844  11.667  1.00  0.00           C  
ATOM    980  O   GLU A 158      68.448  51.316  10.806  1.00  0.00           O  
ATOM    981  CB  GLU A 158      68.813  50.542  13.879  1.00  0.00           C  
ATOM    982  CG  GLU A 158      68.922  50.776  15.396  1.00  0.00           C  
ATOM    983  CD  GLU A 158      69.569  52.100  15.776  1.00  0.00           C  
ATOM    984  OE1 GLU A 158      70.036  52.813  14.861  1.00  0.00           O  
ATOM    985  OE2 GLU A 158      69.618  52.422  16.990  1.00  0.00           O  
ATOM    986  N   LYS A 159      66.819  49.866  11.415  1.00  0.00           N  
ATOM    987  CA  LYS A 159      66.655  49.320  10.070  1.00  0.00           C  
ATOM    988  C   LYS A 159      66.347  50.464   9.090  1.00  0.00           C  
ATOM    989  O   LYS A 159      66.601  50.367   7.886  1.00  0.00           O  
ATOM    990  CB  LYS A 159      65.482  48.341  10.007  1.00  0.00           C  
ATOM    991  CG  LYS A 159      65.647  47.028  10.707  1.00  0.00           C  
ATOM    992  CD  LYS A 159      64.520  46.088  10.250  1.00  0.00           C  
ATOM    993  CE  LYS A 159      64.542  44.765  11.003  1.00  0.00           C  
ATOM    994  NZ  LYS A 159      63.387  43.895  10.650  1.00  0.00           N  
ATOM    995  N   ASN A 160      65.769  51.537   9.620  1.00  0.00           N  
ATOM    996  CA  ASN A 160      65.388  52.689   8.825  1.00  0.00           C  
ATOM    997  C   ASN A 160      64.301  52.365   7.798  1.00  0.00           C  
ATOM    998  O   ASN A 160      64.298  52.905   6.709  1.00  0.00           O  
ATOM    999  CB  ASN A 160      66.625  53.278   8.143  1.00  0.00           C  
ATOM   1000  CG  ASN A 160      67.377  54.257   9.039  1.00  0.00           C  
ATOM   1001  OD1 ASN A 160      67.149  54.320  10.256  1.00  0.00           O  
ATOM   1002  ND2 ASN A 160      68.286  55.028   8.440  1.00  0.00           N  
ATOM   1003  N   TYR A 161      63.357  51.505   8.135  1.00  0.00           N  
ATOM   1004  CA  TYR A 161      62.326  51.204   7.165  1.00  0.00           C  
ATOM   1005  C   TYR A 161      61.363  52.384   6.911  1.00  0.00           C  
ATOM   1006  O   TYR A 161      61.323  53.359   7.665  1.00  0.00           O  
ATOM   1007  CB  TYR A 161      61.550  49.969   7.615  1.00  0.00           C  
ATOM   1008  CG  TYR A 161      60.802  50.154   8.904  1.00  0.00           C  
ATOM   1009  CD1 TYR A 161      59.597  50.850   8.934  1.00  0.00           C  
ATOM   1010  CD2 TYR A 161      61.304  49.662  10.107  1.00  0.00           C  
ATOM   1011  CE1 TYR A 161      58.907  51.061  10.124  1.00  0.00           C  
ATOM   1012  CE2 TYR A 161      60.609  49.867  11.314  1.00  0.00           C  
ATOM   1013  CZ  TYR A 161      59.412  50.575  11.306  1.00  0.00           C  
ATOM   1014  OH  TYR A 161      58.731  50.836  12.473  1.00  0.00           O  
ATOM   1015  N   ASP A 162      60.589  52.284   5.833  1.00  0.00           N  
ATOM   1016  CA  ASP A 162      59.607  53.297   5.477  1.00  0.00           C  
ATOM   1017  C   ASP A 162      58.259  52.995   6.098  1.00  0.00           C  
ATOM   1018  O   ASP A 162      57.861  51.828   6.208  1.00  0.00           O  
ATOM   1019  CB  ASP A 162      59.383  53.332   3.978  1.00  0.00           C  
ATOM   1020  CG  ASP A 162      60.533  53.935   3.230  1.00  0.00           C  
ATOM   1021  OD1 ASP A 162      61.218  54.815   3.807  1.00  0.00           O  
ATOM   1022  OD2 ASP A 162      60.735  53.536   2.054  1.00  0.00           O  
ATOM   1023  N   VAL A 163      57.545  54.054   6.479  1.00  0.00           N  
ATOM   1024  CA  VAL A 163      56.199  53.917   7.037  1.00  0.00           C  
ATOM   1025  C   VAL A 163      55.290  54.142   5.847  1.00  0.00           C  
ATOM   1026  O   VAL A 163      55.431  55.137   5.146  1.00  0.00           O  
ATOM   1027  CB  VAL A 163      55.902  54.997   8.073  1.00  0.00           C  
ATOM   1028  CG1 VAL A 163      54.608  54.649   8.830  1.00  0.00           C  
ATOM   1029  CG2 VAL A 163      57.099  55.150   9.008  1.00  0.00           C  
ATOM   1030  N   ILE A 164      54.371  53.219   5.602  1.00  0.00           N  
ATOM   1031  CA  ILE A 164      53.483  53.360   4.452  1.00  0.00           C  
ATOM   1032  C   ILE A 164      52.053  53.605   4.847  1.00  0.00           C  
ATOM   1033  O   ILE A 164      51.481  52.847   5.639  1.00  0.00           O  
ATOM   1034  CB  ILE A 164      53.475  52.099   3.549  1.00  0.00           C  
ATOM   1035  CG1 ILE A 164      54.849  51.876   2.923  1.00  0.00           C  
ATOM   1036  CG2 ILE A 164      52.410  52.242   2.474  1.00  0.00           C  
ATOM   1037  CD1 ILE A 164      55.848  51.289   3.877  1.00  0.00           C  
ATOM   1038  N   LYS A 165      51.467  54.643   4.257  1.00  0.00           N  
ATOM   1039  CA  LYS A 165      50.074  55.000   4.526  1.00  0.00           C  
ATOM   1040  C   LYS A 165      49.159  54.443   3.423  1.00  0.00           C  
ATOM   1041  O   LYS A 165      49.559  54.351   2.255  1.00  0.00           O  
ATOM   1042  CB  LYS A 165      49.955  56.528   4.604  1.00  0.00           C  
ATOM   1043  CG  LYS A 165      48.600  57.029   5.038  1.00  0.00           C  
ATOM   1044  CD  LYS A 165      48.597  58.535   5.125  1.00  0.00           C  
ATOM   1045  CE  LYS A 165      47.180  59.070   5.151  1.00  0.00           C  
ATOM   1046  NZ  LYS A 165      47.156  60.561   5.173  1.00  0.00           N  
ATOM   1047  N   LYS A 166      47.944  54.051   3.797  1.00  0.00           N  
ATOM   1048  CA  LYS A 166      46.977  53.527   2.834  1.00  0.00           C  
ATOM   1049  C   LYS A 166      45.578  53.805   3.328  1.00  0.00           C  
ATOM   1050  O   LYS A 166      45.131  53.156   4.271  1.00  0.00           O  
ATOM   1051  CB  LYS A 166      47.082  52.017   2.687  1.00  0.00           C  
ATOM   1052  CG  LYS A 166      48.487  51.453   2.398  1.00  0.00           C  
ATOM   1053  CD  LYS A 166      48.777  51.126   0.824  1.00  0.00           C  
ATOM   1054  CE  LYS A 166      50.158  50.321   0.615  1.00  0.00           C  
ATOM   1055  NZ  LYS A 166      50.821  50.565  -0.781  1.00  0.00           N  
ATOM   1056  N   LYS A 167      44.884  54.754   2.694  1.00  0.00           N  
ATOM   1057  CA  LYS A 167      43.501  55.089   3.064  1.00  0.00           C  
ATOM   1058  C   LYS A 167      42.554  53.999   2.585  1.00  0.00           C  
ATOM   1059  O   LYS A 167      42.720  53.458   1.499  1.00  0.00           O  
ATOM   1060  CB  LYS A 167      43.090  56.434   2.463  1.00  0.00           C  
ATOM   1061  CG  LYS A 167      43.719  57.611   3.178  1.00  0.00           C  
ATOM   1062  CD  LYS A 167      43.033  58.913   2.801  1.00  0.00           C  
ATOM   1063  CE  LYS A 167      43.000  59.875   3.986  1.00  0.00           C  
ATOM   1064  NZ  LYS A 167      42.177  59.329   5.116  1.00  0.00           N  
ATOM   1065  N   VAL A 168      41.568  53.663   3.400  1.00  0.00           N  
ATOM   1066  CA  VAL A 168      40.630  52.627   3.014  1.00  0.00           C  
ATOM   1067  C   VAL A 168      39.233  52.842   3.580  1.00  0.00           C  
ATOM   1068  O   VAL A 168      38.985  53.766   4.337  1.00  0.00           O  
ATOM   1069  CB  VAL A 168      41.149  51.236   3.442  1.00  0.00           C  
ATOM   1070  CG1 VAL A 168      42.496  50.980   2.821  1.00  0.00           C  
ATOM   1071  CG2 VAL A 168      41.245  51.149   4.952  1.00  0.00           C  
ATOM   1072  N   SER A 169      38.319  51.970   3.197  1.00  0.00           N  
ATOM   1073  CA  SER A 169      36.943  52.049   3.654  1.00  0.00           C  
ATOM   1074  C   SER A 169      36.808  51.661   5.121  1.00  0.00           C  
ATOM   1075  O   SER A 169      37.579  50.844   5.637  1.00  0.00           O  
ATOM   1076  CB  SER A 169      36.073  51.099   2.828  1.00  0.00           C  
ATOM   1077  OG  SER A 169      36.489  49.747   2.998  1.00  0.00           O  
ATOM   1078  N   TRP A 170      35.807  52.227   5.785  1.00  0.00           N  
ATOM   1079  CA  TRP A 170      35.552  51.894   7.174  1.00  0.00           C  
ATOM   1080  C   TRP A 170      35.332  50.372   7.311  1.00  0.00           C  
ATOM   1081  O   TRP A 170      35.247  49.848   8.415  1.00  0.00           O  
ATOM   1082  CB  TRP A 170      34.310  52.635   7.661  1.00  0.00           C  
ATOM   1083  CG  TRP A 170      33.965  52.355   9.089  1.00  0.00           C  
ATOM   1084  CD1 TRP A 170      34.386  53.051  10.188  1.00  0.00           C  
ATOM   1085  CD2 TRP A 170      33.170  51.266   9.583  1.00  0.00           C  
ATOM   1086  NE1 TRP A 170      33.906  52.463  11.335  1.00  0.00           N  
ATOM   1087  CE2 TRP A 170      33.158  51.364  10.994  1.00  0.00           C  
ATOM   1088  CE3 TRP A 170      32.469  50.216   8.971  1.00  0.00           C  
ATOM   1089  CZ2 TRP A 170      32.469  50.446  11.806  1.00  0.00           C  
ATOM   1090  CZ3 TRP A 170      31.787  49.310   9.778  1.00  0.00           C  
ATOM   1091  CH2 TRP A 170      31.791  49.433  11.181  1.00  0.00           C  
ATOM   1092  N   HIS A 171      35.261  49.657   6.193  1.00  0.00           N  
ATOM   1093  CA  HIS A 171      35.023  48.217   6.240  1.00  0.00           C  
ATOM   1094  C   HIS A 171      36.233  47.300   6.229  1.00  0.00           C  
ATOM   1095  O   HIS A 171      36.349  46.407   7.065  1.00  0.00           O  
ATOM   1096  CB  HIS A 171      34.095  47.818   5.107  1.00  0.00           C  
ATOM   1097  CG  HIS A 171      32.724  47.459   5.572  1.00  0.00           C  
ATOM   1098  ND1 HIS A 171      32.401  46.197   6.021  1.00  0.00           N  
ATOM   1099  CD2 HIS A 171      31.602  48.207   5.700  1.00  0.00           C  
ATOM   1100  CE1 HIS A 171      31.136  46.181   6.405  1.00  0.00           C  
ATOM   1101  NE2 HIS A 171      30.628  47.389   6.220  1.00  0.00           N  
ATOM   1102  N   GLU A 172      37.113  47.495   5.260  1.00  0.00           N  
ATOM   1103  CA  GLU A 172      38.312  46.680   5.177  1.00  0.00           C  
ATOM   1104  C   GLU A 172      39.147  47.042   6.408  1.00  0.00           C  
ATOM   1105  O   GLU A 172      39.823  46.190   6.995  1.00  0.00           O  
ATOM   1106  CB  GLU A 172      39.070  47.005   3.892  1.00  0.00           C  
ATOM   1107  CG  GLU A 172      40.233  46.093   3.555  1.00  0.00           C  
ATOM   1108  CD  GLU A 172      41.161  46.742   2.548  1.00  0.00           C  
ATOM   1109  OE1 GLU A 172      40.646  47.392   1.609  1.00  0.00           O  
ATOM   1110  OE2 GLU A 172      42.398  46.604   2.694  1.00  0.00           O  
ATOM   1111  N   ALA A 173      39.084  48.316   6.792  1.00  0.00           N  
ATOM   1112  CA  ALA A 173      39.797  48.793   7.968  1.00  0.00           C  
ATOM   1113  C   ALA A 173      39.307  47.966   9.144  1.00  0.00           C  
ATOM   1114  O   ALA A 173      40.100  47.422   9.900  1.00  0.00           O  
ATOM   1115  CB  ALA A 173      39.503  50.260   8.207  1.00  0.00           C  
ATOM   1116  N   ARG A 174      37.993  47.868   9.298  1.00  0.00           N  
ATOM   1117  CA  ARG A 174      37.439  47.078  10.380  1.00  0.00           C  
ATOM   1118  C   ARG A 174      37.897  45.648  10.166  1.00  0.00           C  
ATOM   1119  O   ARG A 174      38.426  45.015  11.078  1.00  0.00           O  
ATOM   1120  CB  ARG A 174      35.922  47.136  10.356  1.00  0.00           C  
ATOM   1121  CG  ARG A 174      35.260  46.531  11.576  1.00  0.00           C  
ATOM   1122  CD  ARG A 174      33.787  46.909  11.608  1.00  0.00           C  
ATOM   1123  NE  ARG A 174      33.128  46.502  12.841  1.00  0.00           N  
ATOM   1124  CZ  ARG A 174      33.280  45.302  13.387  1.00  0.00           C  
ATOM   1125  NH1 ARG A 174      34.073  44.409  12.798  1.00  0.00           N  
ATOM   1126  NH2 ARG A 174      32.638  44.994  14.506  1.00  0.00           N  
ATOM   1127  N   GLU A 175      37.686  45.148   8.947  1.00  0.00           N  
ATOM   1128  CA  GLU A 175      38.084  43.796   8.574  1.00  0.00           C  
ATOM   1129  C   GLU A 175      39.523  43.576   9.018  1.00  0.00           C  
ATOM   1130  O   GLU A 175      39.805  42.658   9.779  1.00  0.00           O  
ATOM   1131  CB  GLU A 175      37.925  43.608   7.055  1.00  0.00           C  
ATOM   1132  CG  GLU A 175      36.409  43.506   6.622  1.00  0.00           C  
ATOM   1133  CD  GLU A 175      36.091  43.598   5.015  1.00  0.00           C  
ATOM   1134  OE1 GLU A 175      37.053  43.308   4.153  1.00  0.00           O  
ATOM   1135  OE2 GLU A 175      34.855  43.962   4.644  1.00  0.00           O  
ATOM   1136  N   THR A 176      40.424  44.446   8.584  1.00  0.00           N  
ATOM   1137  CA  THR A 176      41.829  44.324   8.957  1.00  0.00           C  
ATOM   1138  C   THR A 176      42.093  44.002  10.432  1.00  0.00           C  
ATOM   1139  O   THR A 176      42.796  43.044  10.748  1.00  0.00           O  
ATOM   1140  CB  THR A 176      42.612  45.612   8.623  1.00  0.00           C  
ATOM   1141  OG1 THR A 176      42.692  45.783   7.198  1.00  0.00           O  
ATOM   1142  CG2 THR A 176      44.015  45.540   9.217  1.00  0.00           C  
ATOM   1143  N   PHE A 177      41.536  44.812  11.331  1.00  0.00           N  
ATOM   1144  CA  PHE A 177      41.731  44.640  12.775  1.00  0.00           C  
ATOM   1145  C   PHE A 177      40.923  43.516  13.380  1.00  0.00           C  
ATOM   1146  O   PHE A 177      41.260  42.995  14.443  1.00  0.00           O  
ATOM   1147  CB  PHE A 177      41.435  45.948  13.510  1.00  0.00           C  
ATOM   1148  CG  PHE A 177      42.431  47.023  13.222  1.00  0.00           C  
ATOM   1149  CD1 PHE A 177      43.767  46.861  13.592  1.00  0.00           C  
ATOM   1150  CD2 PHE A 177      42.056  48.169  12.533  1.00  0.00           C  
ATOM   1151  CE1 PHE A 177      44.725  47.825  13.273  1.00  0.00           C  
ATOM   1152  CE2 PHE A 177      42.996  49.137  12.207  1.00  0.00           C  
ATOM   1153  CZ  PHE A 177      44.342  48.967  12.576  1.00  0.00           C  
ATOM   1154  N   ALA A 178      39.844  43.147  12.713  1.00  0.00           N  
ATOM   1155  CA  ALA A 178      39.051  42.045  13.206  1.00  0.00           C  
ATOM   1156  C   ALA A 178      39.869  40.773  12.941  1.00  0.00           C  
ATOM   1157  O   ALA A 178      39.927  39.867  13.771  1.00  0.00           O  
ATOM   1158  CB  ALA A 178      37.734  41.996  12.477  1.00  0.00           C  
ATOM   1159  N   ASN A 179      40.525  40.729  11.785  1.00  0.00           N  
ATOM   1160  CA  ASN A 179      41.332  39.570  11.406  1.00  0.00           C  
ATOM   1161  C   ASN A 179      42.667  39.568  12.140  1.00  0.00           C  
ATOM   1162  O   ASN A 179      43.349  38.548  12.197  1.00  0.00           O  
ATOM   1163  CB  ASN A 179      41.605  39.549   9.885  1.00  0.00           C  
ATOM   1164  CG  ASN A 179      40.320  39.607   9.038  1.00  0.00           C  
ATOM   1165  OD1 ASN A 179      39.298  38.988   9.377  1.00  0.00           O  
ATOM   1166  ND2 ASN A 179      40.381  40.342   7.917  1.00  0.00           N  
ATOM   1167  N   ARG A 180      43.046  40.713  12.694  1.00  0.00           N  
ATOM   1168  CA  ARG A 180      44.313  40.803  13.399  1.00  0.00           C  
ATOM   1169  C   ARG A 180      44.087  40.509  14.884  1.00  0.00           C  
ATOM   1170  O   ARG A 180      45.040  40.366  15.655  1.00  0.00           O  
ATOM   1171  CB  ARG A 180      44.912  42.195  13.191  1.00  0.00           C  
ATOM   1172  CG  ARG A 180      46.382  42.228  12.783  1.00  0.00           C  
ATOM   1173  CD  ARG A 180      46.759  43.623  12.291  1.00  0.00           C  
ATOM   1174  NE  ARG A 180      47.828  44.224  13.084  1.00  0.00           N  
ATOM   1175  CZ  ARG A 180      49.130  44.122  12.808  1.00  0.00           C  
ATOM   1176  NH1 ARG A 180      49.546  43.438  11.744  1.00  0.00           N  
ATOM   1177  NH2 ARG A 180      50.019  44.713  13.599  1.00  0.00           N  
ATOM   1178  N   GLY A 181      42.821  40.410  15.281  1.00  0.00           N  
ATOM   1179  CA  GLY A 181      42.505  40.115  16.667  1.00  0.00           C  
ATOM   1180  C   GLY A 181      42.408  41.315  17.589  1.00  0.00           C  
ATOM   1181  O   GLY A 181      42.121  41.157  18.771  1.00  0.00           O  
ATOM   1182  N   GLU A 182      42.624  42.511  17.054  1.00  0.00           N  
ATOM   1183  CA  GLU A 182      42.577  43.737  17.844  1.00  0.00           C  
ATOM   1184  C   GLU A 182      41.169  44.179  18.250  1.00  0.00           C  
ATOM   1185  O   GLU A 182      40.597  45.063  17.625  1.00  0.00           O  
ATOM   1186  CB  GLU A 182      43.234  44.874  17.065  1.00  0.00           C  
ATOM   1187  CG  GLU A 182      44.621  44.562  16.495  1.00  0.00           C  
ATOM   1188  CD  GLU A 182      45.709  44.386  17.563  1.00  0.00           C  
ATOM   1189  OE1 GLU A 182      45.496  44.786  18.738  1.00  0.00           O  
ATOM   1190  OE2 GLU A 182      46.789  43.859  17.206  1.00  0.00           O  
ATOM   1191  N   SER A 183      40.626  43.588  19.307  1.00  0.00           N  
ATOM   1192  CA  SER A 183      39.294  43.941  19.775  1.00  0.00           C  
ATOM   1193  C   SER A 183      39.150  45.418  20.075  1.00  0.00           C  
ATOM   1194  O   SER A 183      38.101  46.010  19.804  1.00  0.00           O  
ATOM   1195  CB  SER A 183      38.961  43.191  21.044  1.00  0.00           C  
ATOM   1196  OG  SER A 183      39.521  41.908  20.983  1.00  0.00           O  
ATOM   1197  N   TYR A 184      40.183  46.029  20.648  1.00  0.00           N  
ATOM   1198  CA  TYR A 184      40.069  47.444  20.974  1.00  0.00           C  
ATOM   1199  C   TYR A 184      39.985  48.331  19.752  1.00  0.00           C  
ATOM   1200  O   TYR A 184      39.122  49.208  19.672  1.00  0.00           O  
ATOM   1201  CB  TYR A 184      41.217  47.888  21.873  1.00  0.00           C  
ATOM   1202  CG  TYR A 184      41.142  47.247  23.231  1.00  0.00           C  
ATOM   1203  CD1 TYR A 184      41.581  45.935  23.420  1.00  0.00           C  
ATOM   1204  CD2 TYR A 184      40.573  47.924  24.316  1.00  0.00           C  
ATOM   1205  CE1 TYR A 184      41.460  45.308  24.653  1.00  0.00           C  
ATOM   1206  CE2 TYR A 184      40.438  47.305  25.554  1.00  0.00           C  
ATOM   1207  CZ  TYR A 184      40.890  45.994  25.715  1.00  0.00           C  
ATOM   1208  OH  TYR A 184      40.798  45.366  26.935  1.00  0.00           O  
ATOM   1209  N   LYS A 185      40.869  48.101  18.790  1.00  0.00           N  
ATOM   1210  CA  LYS A 185      40.849  48.912  17.590  1.00  0.00           C  
ATOM   1211  C   LYS A 185      39.476  48.817  16.943  1.00  0.00           C  
ATOM   1212  O   LYS A 185      39.029  49.756  16.290  1.00  0.00           O  
ATOM   1213  CB  LYS A 185      41.944  48.456  16.624  1.00  0.00           C  
ATOM   1214  CG  LYS A 185      43.388  48.657  17.146  1.00  0.00           C  
ATOM   1215  CD  LYS A 185      43.781  50.130  17.252  1.00  0.00           C  
ATOM   1216  CE  LYS A 185      45.040  50.298  18.061  1.00  0.00           C  
ATOM   1217  NZ  LYS A 185      45.436  51.711  18.179  1.00  0.00           N  
ATOM   1218  N   VAL A 186      38.808  47.685  17.142  1.00  0.00           N  
ATOM   1219  CA  VAL A 186      37.475  47.478  16.595  1.00  0.00           C  
ATOM   1220  C   VAL A 186      36.481  48.390  17.286  1.00  0.00           C  
ATOM   1221  O   VAL A 186      35.759  49.118  16.617  1.00  0.00           O  
ATOM   1222  CB  VAL A 186      37.001  46.016  16.749  1.00  0.00           C  
ATOM   1223  CG1 VAL A 186      35.494  45.948  16.668  1.00  0.00           C  
ATOM   1224  CG2 VAL A 186      37.599  45.157  15.653  1.00  0.00           C  
ATOM   1225  N   SER A 195      36.439  48.360  18.615  1.00  0.00           N  
ATOM   1226  CA  SER A 195      35.515  49.228  19.366  1.00  0.00           C  
ATOM   1227  C   SER A 195      35.660  50.677  18.889  1.00  0.00           C  
ATOM   1228  O   SER A 195      34.711  51.309  18.420  1.00  0.00           O  
ATOM   1229  CB  SER A 195      35.830  49.167  20.857  1.00  0.00           C  
ATOM   1230  OG  SER A 195      36.603  48.012  21.122  1.00  0.00           O  
ATOM   1231  N   ILE A 196      36.869  51.194  19.027  1.00  0.00           N  
ATOM   1232  CA  ILE A 196      37.191  52.536  18.591  1.00  0.00           C  
ATOM   1233  C   ILE A 196      36.624  52.747  17.196  1.00  0.00           C  
ATOM   1234  O   ILE A 196      36.025  53.785  16.900  1.00  0.00           O  
ATOM   1235  CB  ILE A 196      38.707  52.703  18.536  1.00  0.00           C  
ATOM   1236  CG1 ILE A 196      39.272  52.478  19.940  1.00  0.00           C  
ATOM   1237  CG2 ILE A 196      39.065  54.043  17.923  1.00  0.00           C  
ATOM   1238  CD1 ILE A 196      40.770  52.356  20.012  1.00  0.00           C  
ATOM   1239  N   LEU A 197      36.806  51.745  16.342  1.00  0.00           N  
ATOM   1240  CA  LEU A 197      36.340  51.821  14.966  1.00  0.00           C  
ATOM   1241  C   LEU A 197      34.839  51.909  14.836  1.00  0.00           C  
ATOM   1242  O   LEU A 197      34.319  52.843  14.234  1.00  0.00           O  
ATOM   1243  CB  LEU A 197      36.839  50.622  14.176  1.00  0.00           C  
ATOM   1244  CG  LEU A 197      37.316  50.915  12.758  1.00  0.00           C  
ATOM   1245  CD1 LEU A 197      37.479  52.403  12.502  1.00  0.00           C  
ATOM   1246  CD2 LEU A 197      38.634  50.202  12.570  1.00  0.00           C  
ATOM   1247  N   ASP A 198      34.132  50.951  15.412  1.00  0.00           N  
ATOM   1248  CA  ASP A 198      32.694  50.975  15.286  1.00  0.00           C  
ATOM   1249  C   ASP A 198      31.938  51.832  16.292  1.00  0.00           C  
ATOM   1250  O   ASP A 198      30.711  51.857  16.274  1.00  0.00           O  
ATOM   1251  CB  ASP A 198      32.122  49.543  15.259  1.00  0.00           C  
ATOM   1252  CG  ASP A 198      32.421  48.758  16.521  1.00  0.00           C  
ATOM   1253  OD1 ASP A 198      32.344  49.354  17.622  1.00  0.00           O  
ATOM   1254  OD2 ASP A 198      32.715  47.542  16.402  1.00  0.00           O  
ATOM   1255  N   GLU A 199      32.634  52.544  17.167  1.00  0.00           N  
ATOM   1256  CA  GLU A 199      31.903  53.400  18.100  1.00  0.00           C  
ATOM   1257  C   GLU A 199      32.489  54.792  18.273  1.00  0.00           C  
ATOM   1258  O   GLU A 199      31.945  55.605  18.999  1.00  0.00           O  
ATOM   1259  CB  GLU A 199      31.711  52.705  19.468  1.00  0.00           C  
ATOM   1260  CG  GLU A 199      32.954  52.253  20.199  1.00  0.00           C  
ATOM   1261  CD  GLU A 199      32.637  51.358  21.406  1.00  0.00           C  
ATOM   1262  OE1 GLU A 199      31.930  51.823  22.324  1.00  0.00           O  
ATOM   1263  OE2 GLU A 199      33.096  50.189  21.443  1.00  0.00           O  
ATOM   1264  N   ASN A 200      33.579  55.073  17.571  1.00  0.00           N  
ATOM   1265  CA  ASN A 200      34.229  56.373  17.656  1.00  0.00           C  
ATOM   1266  C   ASN A 200      34.557  56.949  16.289  1.00  0.00           C  
ATOM   1267  O   ASN A 200      34.980  58.098  16.194  1.00  0.00           O  
ATOM   1268  CB  ASN A 200      35.532  56.288  18.459  1.00  0.00           C  
ATOM   1269  CG  ASN A 200      35.300  56.239  19.949  1.00  0.00           C  
ATOM   1270  OD1 ASN A 200      35.254  55.164  20.558  1.00  0.00           O  
ATOM   1271  ND2 ASN A 200      35.143  57.413  20.553  1.00  0.00           N  
ATOM   1272  N   ILE A 201      34.380  56.161  15.232  1.00  0.00           N  
ATOM   1273  CA  ILE A 201      34.678  56.642  13.881  1.00  0.00           C  
ATOM   1274  C   ILE A 201      33.508  56.522  12.913  1.00  0.00           C  
ATOM   1275  O   ILE A 201      32.917  55.445  12.775  1.00  0.00           O  
ATOM   1276  CB  ILE A 201      35.880  55.899  13.288  1.00  0.00           C  
ATOM   1277  CG1 ILE A 201      37.126  56.224  14.108  1.00  0.00           C  
ATOM   1278  CG2 ILE A 201      36.068  56.290  11.842  1.00  0.00           C  
ATOM   1279  CD1 ILE A 201      38.382  55.611  13.578  1.00  0.00           C  
ATOM   1280  N   ALA A 202      33.194  57.636  12.243  1.00  0.00           N  
ATOM   1281  CA  ALA A 202      32.097  57.716  11.270  1.00  0.00           C  
ATOM   1282  C   ALA A 202      32.099  56.522  10.315  1.00  0.00           C  
ATOM   1283  O   ALA A 202      32.930  56.442   9.401  1.00  0.00           O  
ATOM   1284  CB  ALA A 202      32.202  59.015  10.482  1.00  0.00           C  
ATOM   1285  N   HIS A 203      31.157  55.606  10.525  1.00  0.00           N  
ATOM   1286  CA  HIS A 203      31.056  54.396   9.714  1.00  0.00           C  
ATOM   1287  C   HIS A 203      31.209  54.625   8.217  1.00  0.00           C  
ATOM   1288  O   HIS A 203      31.402  53.681   7.454  1.00  0.00           O  
ATOM   1289  CB  HIS A 203      29.727  53.699   9.987  1.00  0.00           C  
ATOM   1290  CG  HIS A 203      29.588  53.192  11.387  1.00  0.00           C  
ATOM   1291  ND1 HIS A 203      29.805  53.987  12.493  1.00  0.00           N  
ATOM   1292  CD2 HIS A 203      29.233  51.974  11.863  1.00  0.00           C  
ATOM   1293  CE1 HIS A 203      29.589  53.280  13.589  1.00  0.00           C  
ATOM   1294  NE2 HIS A 203      29.240  52.056  13.234  1.00  0.00           N  
ATOM   1295  N   ASP A 205      31.112  55.876   7.792  1.00  0.00           N  
ATOM   1296  CA  ASP A 205      31.253  56.198   6.378  1.00  0.00           C  
ATOM   1297  C   ASP A 205      32.563  56.926   6.127  1.00  0.00           C  
ATOM   1298  O   ASP A 205      32.606  57.959   5.450  1.00  0.00           O  
ATOM   1299  CB  ASP A 205      30.074  57.056   5.885  1.00  0.00           C  
ATOM   1300  CG  ASP A 205      29.735  58.204   6.832  1.00  0.00           C  
ATOM   1301  OD1 ASP A 205      30.675  58.820   7.392  1.00  0.00           O  
ATOM   1302  OD2 ASP A 205      28.522  58.492   6.998  1.00  0.00           O  
ATOM   1303  N   ASP A 206      33.643  56.376   6.659  1.00  0.00           N  
ATOM   1304  CA  ASP A 206      34.921  57.021   6.472  1.00  0.00           C  
ATOM   1305  C   ASP A 206      36.029  56.230   5.801  1.00  0.00           C  
ATOM   1306  O   ASP A 206      35.969  55.001   5.657  1.00  0.00           O  
ATOM   1307  CB  ASP A 206      35.422  57.548   7.803  1.00  0.00           C  
ATOM   1308  CG  ASP A 206      35.517  59.038   7.812  1.00  0.00           C  
ATOM   1309  OD1 ASP A 206      36.223  59.580   6.928  1.00  0.00           O  
ATOM   1310  OD2 ASP A 206      34.883  59.661   8.694  1.00  0.00           O  
ATOM   1311  N   LYS A 207      37.050  56.971   5.390  1.00  0.00           N  
ATOM   1312  CA  LYS A 207      38.215  56.400   4.749  1.00  0.00           C  
ATOM   1313  C   LYS A 207      39.396  56.468   5.729  1.00  0.00           C  
ATOM   1314  O   LYS A 207      40.428  57.091   5.442  1.00  0.00           O  
ATOM   1315  CB  LYS A 207      38.521  57.169   3.459  1.00  0.00           C  
ATOM   1316  CG  LYS A 207      38.245  58.682   3.532  1.00  0.00           C  
ATOM   1317  CD  LYS A 207      39.207  59.437   4.467  1.00  0.00           C  
ATOM   1318  CE  LYS A 207      38.858  60.922   4.563  1.00  0.00           C  
ATOM   1319  NZ  LYS A 207      37.478  61.133   5.100  1.00  0.00           N  
ATOM   1320  N   PRO A 208      39.257  55.814   6.903  1.00  0.00           N  
ATOM   1321  CA  PRO A 208      40.327  55.828   7.898  1.00  0.00           C  
ATOM   1322  C   PRO A 208      41.650  55.346   7.326  1.00  0.00           C  
ATOM   1323  O   PRO A 208      41.707  54.311   6.670  1.00  0.00           O  
ATOM   1324  CB  PRO A 208      39.782  54.915   8.991  1.00  0.00           C  
ATOM   1325  CG  PRO A 208      38.926  53.966   8.250  1.00  0.00           C  
ATOM   1326  CD  PRO A 208      38.204  54.861   7.302  1.00  0.00           C  
ATOM   1327  N   GLY A 209      42.705  56.115   7.567  1.00  0.00           N  
ATOM   1328  CA  GLY A 209      44.016  55.747   7.070  1.00  0.00           C  
ATOM   1329  C   GLY A 209      44.781  54.777   7.961  1.00  0.00           C  
ATOM   1330  O   GLY A 209      44.911  54.982   9.168  1.00  0.00           O  
ATOM   1331  N   LEU A 210      45.285  53.708   7.357  1.00  0.00           N  
ATOM   1332  CA  LEU A 210      46.059  52.719   8.077  1.00  0.00           C  
ATOM   1333  C   LEU A 210      47.535  53.005   7.876  1.00  0.00           C  
ATOM   1334  O   LEU A 210      47.946  53.427   6.791  1.00  0.00           O  
ATOM   1335  CB  LEU A 210      45.755  51.333   7.541  1.00  0.00           C  
ATOM   1336  CG  LEU A 210      44.589  50.602   8.191  1.00  0.00           C  
ATOM   1337  CD1 LEU A 210      43.319  51.381   8.029  1.00  0.00           C  
ATOM   1338  CD2 LEU A 210      44.456  49.250   7.551  1.00  0.00           C  
ATOM   1339  N   TYR A 211      48.339  52.808   8.915  1.00  0.00           N  
ATOM   1340  CA  TYR A 211      49.776  53.007   8.774  1.00  0.00           C  
ATOM   1341  C   TYR A 211      50.441  51.651   8.906  1.00  0.00           C  
ATOM   1342  O   TYR A 211      50.023  50.832   9.730  1.00  0.00           O  
ATOM   1343  CB  TYR A 211      50.285  53.989   9.804  1.00  0.00           C  
ATOM   1344  CG  TYR A 211      49.860  55.392   9.481  1.00  0.00           C  
ATOM   1345  CD1 TYR A 211      48.628  55.889   9.909  1.00  0.00           C  
ATOM   1346  CD2 TYR A 211      50.693  56.238   8.741  1.00  0.00           C  
ATOM   1347  CE1 TYR A 211      48.239  57.197   9.620  1.00  0.00           C  
ATOM   1348  CE2 TYR A 211      50.315  57.551   8.438  1.00  0.00           C  
ATOM   1349  CZ  TYR A 211      49.090  58.021   8.888  1.00  0.00           C  
ATOM   1350  OH  TYR A 211      48.738  59.324   8.640  1.00  0.00           O  
ATOM   1351  N   PHE A 212      51.443  51.403   8.058  1.00  0.00           N  
ATOM   1352  CA  PHE A 212      52.139  50.110   8.028  1.00  0.00           C  
ATOM   1353  C   PHE A 212      53.620  50.177   8.334  1.00  0.00           C  
ATOM   1354  O   PHE A 212      54.386  50.821   7.608  1.00  0.00           O  
ATOM   1355  CB  PHE A 212      51.968  49.430   6.656  1.00  0.00           C  
ATOM   1356  CG  PHE A 212      50.554  48.970   6.359  1.00  0.00           C  
ATOM   1357  CD1 PHE A 212      49.599  49.862   5.839  1.00  0.00           C  
ATOM   1358  CD2 PHE A 212      50.169  47.646   6.614  1.00  0.00           C  
ATOM   1359  CE1 PHE A 212      48.284  49.440   5.582  1.00  0.00           C  
ATOM   1360  CE2 PHE A 212      48.858  47.217   6.358  1.00  0.00           C  
ATOM   1361  CZ  PHE A 212      47.914  48.114   5.843  1.00  0.00           C  
ATOM   1362  N   HIS A 213      54.012  49.499   9.409  1.00  0.00           N  
ATOM   1363  CA  HIS A 213      55.412  49.422   9.836  1.00  0.00           C  
ATOM   1364  C   HIS A 213      55.801  47.976   9.556  1.00  0.00           C  
ATOM   1365  O   HIS A 213      55.681  47.125  10.436  1.00  0.00           O  
ATOM   1366  CB  HIS A 213      55.520  49.723  11.334  1.00  0.00           C  
ATOM   1367  CG  HIS A 213      55.172  51.135  11.689  1.00  0.00           C  
ATOM   1368  ND1 HIS A 213      56.127  52.093  11.960  1.00  0.00           N  
ATOM   1369  CD2 HIS A 213      53.973  51.761  11.776  1.00  0.00           C  
ATOM   1370  CE1 HIS A 213      55.530  53.247  12.197  1.00  0.00           C  
ATOM   1371  NE2 HIS A 213      54.224  53.074  12.091  1.00  0.00           N  
ATOM   1372  N   GLU A 214      56.257  47.707   8.331  1.00  0.00           N  
ATOM   1373  CA  GLU A 214      56.575  46.347   7.907  1.00  0.00           C  
ATOM   1374  C   GLU A 214      55.305  45.506   8.143  1.00  0.00           C  
ATOM   1375  O   GLU A 214      54.260  45.817   7.573  1.00  0.00           O  
ATOM   1376  CB  GLU A 214      57.779  45.809   8.673  1.00  0.00           C  
ATOM   1377  CG  GLU A 214      58.987  46.752   8.602  1.00  0.00           C  
ATOM   1378  CD  GLU A 214      60.281  46.135   9.155  1.00  0.00           C  
ATOM   1379  OE1 GLU A 214      60.249  45.493  10.240  1.00  0.00           O  
ATOM   1380  OE2 GLU A 214      61.341  46.306   8.505  1.00  0.00           O  
ATOM   1381  N   GLU A 215      55.352  44.475   8.977  1.00  0.00           N  
ATOM   1382  CA  GLU A 215      54.146  43.659   9.198  1.00  0.00           C  
ATOM   1383  C   GLU A 215      53.053  44.261  10.078  1.00  0.00           C  
ATOM   1384  O   GLU A 215      51.901  43.811  10.047  1.00  0.00           O  
ATOM   1385  CB  GLU A 215      54.500  42.304   9.815  1.00  0.00           C  
ATOM   1386  CG  GLU A 215      55.979  42.026  10.019  1.00  0.00           C  
ATOM   1387  CD  GLU A 215      56.584  42.684  11.255  1.00  0.00           C  
ATOM   1388  OE1 GLU A 215      56.128  42.413  12.395  1.00  0.00           O  
ATOM   1389  OE2 GLU A 215      57.546  43.464  11.068  1.00  0.00           O  
ATOM   1390  N   TYR A 216      53.422  45.265  10.868  1.00  0.00           N  
ATOM   1391  CA  TYR A 216      52.518  45.906  11.825  1.00  0.00           C  
ATOM   1392  C   TYR A 216      51.580  46.966  11.252  1.00  0.00           C  
ATOM   1393  O   TYR A 216      51.927  47.676  10.299  1.00  0.00           O  
ATOM   1394  CB  TYR A 216      53.358  46.511  12.944  1.00  0.00           C  
ATOM   1395  CG  TYR A 216      52.567  47.211  14.008  1.00  0.00           C  
ATOM   1396  CD1 TYR A 216      51.869  46.490  14.971  1.00  0.00           C  
ATOM   1397  CD2 TYR A 216      52.536  48.605  14.065  1.00  0.00           C  
ATOM   1398  CE1 TYR A 216      51.162  47.140  15.969  1.00  0.00           C  
ATOM   1399  CE2 TYR A 216      51.837  49.269  15.060  1.00  0.00           C  
ATOM   1400  CZ  TYR A 216      51.154  48.537  16.010  1.00  0.00           C  
ATOM   1401  OH  TYR A 216      50.484  49.200  17.013  1.00  0.00           O  
ATOM   1402  N   VAL A 217      50.393  47.071  11.849  1.00  0.00           N  
ATOM   1403  CA  VAL A 217      49.401  48.037  11.395  1.00  0.00           C  
ATOM   1404  C   VAL A 217      48.647  48.748  12.511  1.00  0.00           C  
ATOM   1405  O   VAL A 217      48.096  48.113  13.403  1.00  0.00           O  
ATOM   1406  CB  VAL A 217      48.348  47.378  10.508  1.00  0.00           C  
ATOM   1407  CG1 VAL A 217      47.898  48.356   9.448  1.00  0.00           C  
ATOM   1408  CG2 VAL A 217      48.904  46.125   9.895  1.00  0.00           C  
ATOM   1409  N   ASP A 218      48.633  50.074  12.443  1.00  0.00           N  
ATOM   1410  CA  ASP A 218      47.919  50.907  13.400  1.00  0.00           C  
ATOM   1411  C   ASP A 218      47.072  51.802  12.523  1.00  0.00           C  
ATOM   1412  O   ASP A 218      47.248  51.817  11.305  1.00  0.00           O  
ATOM   1413  CB  ASP A 218      48.860  51.757  14.241  1.00  0.00           C  
ATOM   1414  CG  ASP A 218      48.439  51.809  15.689  1.00  0.00           C  
ATOM   1415  OD1 ASP A 218      47.263  51.506  15.987  1.00  0.00           O  
ATOM   1416  OD2 ASP A 218      49.284  52.150  16.534  1.00  0.00           O  
ATOM   1417  N   MET A 219      46.193  52.596  13.111  1.00  0.00           N  
ATOM   1418  CA  MET A 219      45.324  53.361  12.255  1.00  0.00           C  
ATOM   1419  C   MET A 219      44.738  54.639  12.771  1.00  0.00           C  
ATOM   1420  O   MET A 219      43.556  54.882  12.562  1.00  0.00           O  
ATOM   1421  CB  MET A 219      44.171  52.465  11.874  1.00  0.00           C  
ATOM   1422  CG  MET A 219      43.462  51.960  13.112  1.00  0.00           C  
ATOM   1423  SD  MET A 219      41.726  52.371  13.148  1.00  0.00           S  
ATOM   1424  CE  MET A 219      41.541  53.001  14.851  1.00  0.00           C  
ATOM   1425  N   CYS A 220      45.496  55.485  13.426  1.00  0.00           N  
ATOM   1426  CA  CYS A 220      44.821  56.674  13.872  1.00  0.00           C  
ATOM   1427  C   CYS A 220      45.448  57.930  13.348  1.00  0.00           C  
ATOM   1428  O   CYS A 220      46.647  57.979  13.091  1.00  0.00           O  
ATOM   1429  CB  CYS A 220      44.697  56.680  15.402  1.00  0.00           C  
ATOM   1430  SG  CYS A 220      43.305  55.629  16.082  1.00  0.00           S  
ATOM   1431  N   ARG A 221      44.595  58.930  13.182  1.00  0.00           N  
ATOM   1432  CA  ARG A 221      44.930  60.247  12.658  1.00  0.00           C  
ATOM   1433  C   ARG A 221      46.266  60.876  13.034  1.00  0.00           C  
ATOM   1434  O   ARG A 221      47.124  60.272  13.695  1.00  0.00           O  
ATOM   1435  CB  ARG A 221      43.819  61.240  13.026  1.00  0.00           C  
ATOM   1436  CG  ARG A 221      42.622  60.604  13.739  1.00  0.00           C  
ATOM   1437  CD  ARG A 221      41.801  61.629  14.536  1.00  0.00           C  
ATOM   1438  NE  ARG A 221      41.182  62.666  13.702  1.00  0.00           N  
ATOM   1439  CZ  ARG A 221      40.534  63.726  14.187  1.00  0.00           C  
ATOM   1440  NH1 ARG A 221      40.425  63.897  15.503  1.00  0.00           N  
ATOM   1441  NH2 ARG A 221      39.979  64.609  13.362  1.00  0.00           N  
ATOM   1442  N   GLY A 222      46.401  62.128  12.607  1.00  0.00           N  
ATOM   1443  CA  GLY A 222      47.599  62.902  12.858  1.00  0.00           C  
ATOM   1444  C   GLY A 222      48.596  62.372  11.882  1.00  0.00           C  
ATOM   1445  O   GLY A 222      48.566  61.182  11.599  1.00  0.00           O  
ATOM   1446  N   PRO A 223      49.460  63.218  11.315  1.00  0.00           N  
ATOM   1447  CA  PRO A 223      50.435  62.683  10.362  1.00  0.00           C  
ATOM   1448  C   PRO A 223      51.568  61.840  11.012  1.00  0.00           C  
ATOM   1449  O   PRO A 223      51.966  62.064  12.171  1.00  0.00           O  
ATOM   1450  CB  PRO A 223      50.945  63.940   9.653  1.00  0.00           C  
ATOM   1451  CG  PRO A 223      50.786  64.989  10.675  1.00  0.00           C  
ATOM   1452  CD  PRO A 223      49.469  64.685  11.319  1.00  0.00           C  
ATOM   1453  N   HIS A 224      52.046  60.842  10.270  1.00  0.00           N  
ATOM   1454  CA  HIS A 224      53.143  60.001  10.734  1.00  0.00           C  
ATOM   1455  C   HIS A 224      54.391  60.207   9.915  1.00  0.00           C  
ATOM   1456  O   HIS A 224      54.363  60.731   8.788  1.00  0.00           O  
ATOM   1457  CB  HIS A 224      52.792  58.530  10.681  1.00  0.00           C  
ATOM   1458  CG  HIS A 224      52.217  58.017  11.952  1.00  0.00           C  
ATOM   1459  ND1 HIS A 224      50.930  58.305  12.353  1.00  0.00           N  
ATOM   1460  CD2 HIS A 224      52.773  57.297  12.957  1.00  0.00           C  
ATOM   1461  CE1 HIS A 224      50.718  57.791  13.552  1.00  0.00           C  
ATOM   1462  NE2 HIS A 224      51.821  57.177  13.942  1.00  0.00           N  
ATOM   1463  N   VAL A 225      55.487  59.774  10.514  1.00  0.00           N  
ATOM   1464  CA  VAL A 225      56.829  59.839   9.941  1.00  0.00           C  
ATOM   1465  C   VAL A 225      56.919  59.100   8.573  1.00  0.00           C  
ATOM   1466  O   VAL A 225      56.196  58.130   8.327  1.00  0.00           O  
ATOM   1467  CB  VAL A 225      57.825  59.247  11.008  1.00  0.00           C  
ATOM   1468  CG1 VAL A 225      58.509  58.001  10.502  1.00  0.00           C  
ATOM   1469  CG2 VAL A 225      58.817  60.289  11.425  1.00  0.00           C  
ATOM   1470  N   PRO A 226      57.775  59.590   7.658  1.00  0.00           N  
ATOM   1471  CA  PRO A 226      58.003  59.029   6.317  1.00  0.00           C  
ATOM   1472  C   PRO A 226      58.691  57.663   6.476  1.00  0.00           C  
ATOM   1473  O   PRO A 226      58.243  56.654   5.909  1.00  0.00           O  
ATOM   1474  CB  PRO A 226      58.923  60.050   5.661  1.00  0.00           C  
ATOM   1475  CG  PRO A 226      58.683  61.313   6.425  1.00  0.00           C  
ATOM   1476  CD  PRO A 226      58.524  60.844   7.835  1.00  0.00           C  
ATOM   1477  N   ASN A 227      59.804  57.659   7.221  1.00  0.00           N  
ATOM   1478  CA  ASN A 227      60.525  56.428   7.557  1.00  0.00           C  
ATOM   1479  C   ASN A 227      61.197  56.630   8.928  1.00  0.00           C  
ATOM   1480  O   ASN A 227      61.387  57.780   9.377  1.00  0.00           O  
ATOM   1481  CB  ASN A 227      61.544  55.996   6.464  1.00  0.00           C  
ATOM   1482  CG  ASN A 227      62.925  56.609   6.645  1.00  0.00           C  
ATOM   1483  OD1 ASN A 227      63.157  57.759   6.272  1.00  0.00           O  
ATOM   1484  ND2 ASN A 227      63.846  55.843   7.223  1.00  0.00           N  
ATOM   1485  N   MET A 228      61.531  55.512   9.584  1.00  0.00           N  
ATOM   1486  CA  MET A 228      62.112  55.530  10.917  1.00  0.00           C  
ATOM   1487  C   MET A 228      63.448  56.214  11.115  1.00  0.00           C  
ATOM   1488  O   MET A 228      63.915  56.351  12.233  1.00  0.00           O  
ATOM   1489  CB  MET A 228      62.170  54.114  11.469  1.00  0.00           C  
ATOM   1490  CG  MET A 228      60.813  53.459  11.571  1.00  0.00           C  
ATOM   1491  SD  MET A 228      59.536  54.517  12.289  1.00  0.00           S  
ATOM   1492  CE  MET A 228      59.752  54.322  14.064  1.00  0.00           C  
ATOM   1493  N   ARG A 229      64.074  56.653  10.045  1.00  0.00           N  
ATOM   1494  CA  ARG A 229      65.344  57.358  10.180  1.00  0.00           C  
ATOM   1495  C   ARG A 229      65.262  58.524  11.213  1.00  0.00           C  
ATOM   1496  O   ARG A 229      66.279  59.010  11.707  1.00  0.00           O  
ATOM   1497  CB  ARG A 229      65.742  57.874   8.794  1.00  0.00           C  
ATOM   1498  CG  ARG A 229      66.719  59.031   8.757  1.00  0.00           C  
ATOM   1499  CD  ARG A 229      66.351  59.998   7.634  1.00  0.00           C  
ATOM   1500  NE  ARG A 229      65.761  59.301   6.495  1.00  0.00           N  
ATOM   1501  CZ  ARG A 229      65.077  59.899   5.525  1.00  0.00           C  
ATOM   1502  NH1 ARG A 229      64.899  61.213   5.548  1.00  0.00           N  
ATOM   1503  NH2 ARG A 229      64.553  59.181   4.543  1.00  0.00           N  
ATOM   1504  N   PHE A 230      64.050  58.969  11.544  1.00  0.00           N  
ATOM   1505  CA  PHE A 230      63.864  60.073  12.506  1.00  0.00           C  
ATOM   1506  C   PHE A 230      63.525  59.578  13.910  1.00  0.00           C  
ATOM   1507  O   PHE A 230      63.467  60.374  14.845  1.00  0.00           O  
ATOM   1508  CB  PHE A 230      62.723  60.997  12.076  1.00  0.00           C  
ATOM   1509  CG  PHE A 230      62.913  61.622  10.745  1.00  0.00           C  
ATOM   1510  CD1 PHE A 230      63.752  62.715  10.593  1.00  0.00           C  
ATOM   1511  CD2 PHE A 230      62.248  61.125   9.640  1.00  0.00           C  
ATOM   1512  CE1 PHE A 230      63.924  63.313   9.345  1.00  0.00           C  
ATOM   1513  CE2 PHE A 230      62.412  61.711   8.395  1.00  0.00           C  
ATOM   1514  CZ  PHE A 230      63.249  62.808   8.243  1.00  0.00           C  
ATOM   1515  N   CYS A 231      63.295  58.278  14.063  1.00  0.00           N  
ATOM   1516  CA  CYS A 231      62.934  57.744  15.366  1.00  0.00           C  
ATOM   1517  C   CYS A 231      64.009  56.989  16.138  1.00  0.00           C  
ATOM   1518  O   CYS A 231      63.755  55.933  16.720  1.00  0.00           O  
ATOM   1519  CB  CYS A 231      61.688  56.884  15.212  1.00  0.00           C  
ATOM   1520  SG  CYS A 231      60.261  57.916  14.869  1.00  0.00           S  
ATOM   1521  N   HIS A 232      65.204  57.558  16.180  1.00  0.00           N  
ATOM   1522  CA  HIS A 232      66.302  56.908  16.867  1.00  0.00           C  
ATOM   1523  C   HIS A 232      66.443  57.231  18.339  1.00  0.00           C  
ATOM   1524  O   HIS A 232      66.755  56.355  19.131  1.00  0.00           O  
ATOM   1525  CB  HIS A 232      67.614  57.208  16.146  1.00  0.00           C  
ATOM   1526  CG  HIS A 232      67.727  56.534  14.812  1.00  0.00           C  
ATOM   1527  ND1 HIS A 232      66.909  55.486  14.438  1.00  0.00           N  
ATOM   1528  CD2 HIS A 232      68.574  56.742  13.774  1.00  0.00           C  
ATOM   1529  CE1 HIS A 232      67.248  55.079  13.229  1.00  0.00           C  
ATOM   1530  NE2 HIS A 232      68.253  55.824  12.804  1.00  0.00           N  
ATOM   1531  N   HIS A 233      66.203  58.474  18.721  1.00  0.00           N  
ATOM   1532  CA  HIS A 233      66.360  58.841  20.113  1.00  0.00           C  
ATOM   1533  C   HIS A 233      65.108  58.715  20.945  1.00  0.00           C  
ATOM   1534  O   HIS A 233      64.210  59.534  20.866  1.00  0.00           O  
ATOM   1535  CB  HIS A 233      66.887  60.250  20.170  1.00  0.00           C  
ATOM   1536  CG  HIS A 233      67.875  60.526  19.098  1.00  0.00           C  
ATOM   1537  ND1 HIS A 233      69.083  59.872  19.023  1.00  0.00           N  
ATOM   1538  CD2 HIS A 233      67.813  61.330  18.014  1.00  0.00           C  
ATOM   1539  CE1 HIS A 233      69.727  60.263  17.939  1.00  0.00           C  
ATOM   1540  NE2 HIS A 233      68.979  61.150  17.308  1.00  0.00           N  
ATOM   1541  N   PHE A 234      65.056  57.687  21.767  1.00  0.00           N  
ATOM   1542  CA  PHE A 234      63.900  57.489  22.618  1.00  0.00           C  
ATOM   1543  C   PHE A 234      64.221  56.502  23.740  1.00  0.00           C  
ATOM   1544  O   PHE A 234      65.185  55.742  23.646  1.00  0.00           O  
ATOM   1545  CB  PHE A 234      62.752  56.974  21.774  1.00  0.00           C  
ATOM   1546  CG  PHE A 234      62.958  55.602  21.288  1.00  0.00           C  
ATOM   1547  CD1 PHE A 234      62.740  54.519  22.128  1.00  0.00           C  
ATOM   1548  CD2 PHE A 234      63.335  55.379  19.976  1.00  0.00           C  
ATOM   1549  CE1 PHE A 234      62.881  53.225  21.666  1.00  0.00           C  
ATOM   1550  CE2 PHE A 234      63.480  54.087  19.496  1.00  0.00           C  
ATOM   1551  CZ  PHE A 234      63.249  53.003  20.345  1.00  0.00           C  
ATOM   1552  N   LYS A 235      63.398  56.497  24.782  1.00  0.00           N  
ATOM   1553  CA  LYS A 235      63.626  55.610  25.910  1.00  0.00           C  
ATOM   1554  C   LYS A 235      62.322  55.358  26.673  1.00  0.00           C  
ATOM   1555  O   LYS A 235      61.574  56.309  26.969  1.00  0.00           O  
ATOM   1556  CB  LYS A 235      64.669  56.262  26.820  1.00  0.00           C  
ATOM   1557  CG  LYS A 235      64.848  55.661  28.198  1.00  0.00           C  
ATOM   1558  CD  LYS A 235      65.632  56.646  29.104  1.00  0.00           C  
ATOM   1559  CE  LYS A 235      65.908  56.069  30.482  1.00  0.00           C  
ATOM   1560  NZ  LYS A 235      66.419  54.661  30.309  1.00  0.00           N  
ATOM   1561  N   LEU A 236      62.038  54.088  26.967  1.00  0.00           N  
ATOM   1562  CA  LEU A 236      60.844  53.743  27.725  1.00  0.00           C  
ATOM   1563  C   LEU A 236      61.086  54.159  29.164  1.00  0.00           C  
ATOM   1564  O   LEU A 236      62.201  54.052  29.641  1.00  0.00           O  
ATOM   1565  CB  LEU A 236      60.569  52.249  27.662  1.00  0.00           C  
ATOM   1566  CG  LEU A 236      60.301  51.803  26.225  1.00  0.00           C  
ATOM   1567  CD1 LEU A 236      59.447  50.508  26.181  1.00  0.00           C  
ATOM   1568  CD2 LEU A 236      59.586  52.934  25.497  1.00  0.00           C  
ATOM   1569  N   MET A 237      60.073  54.672  29.854  1.00  0.00           N  
ATOM   1570  CA  MET A 237      60.283  55.057  31.235  1.00  0.00           C  
ATOM   1571  C   MET A 237      59.502  54.143  32.159  1.00  0.00           C  
ATOM   1572  O   MET A 237      59.830  52.985  32.336  1.00  0.00           O  
ATOM   1573  CB  MET A 237      59.868  56.496  31.464  1.00  0.00           C  
ATOM   1574  CG  MET A 237      60.409  57.460  30.433  1.00  0.00           C  
ATOM   1575  SD  MET A 237      62.212  57.590  30.354  1.00  0.00           S  
ATOM   1576  CE  MET A 237      62.643  58.869  31.567  1.00  0.00           C  
ATOM   1577  N   LYS A 238      58.448  54.671  32.732  1.00  0.00           N  
ATOM   1578  CA  LYS A 238      57.617  53.933  33.655  1.00  0.00           C  
ATOM   1579  C   LYS A 238      56.553  53.101  32.940  1.00  0.00           C  
ATOM   1580  O   LYS A 238      56.444  53.128  31.726  1.00  0.00           O  
ATOM   1581  CB  LYS A 238      56.940  54.958  34.559  1.00  0.00           C  
ATOM   1582  CG  LYS A 238      56.259  56.067  33.727  1.00  0.00           C  
ATOM   1583  CD  LYS A 238      55.548  57.125  34.554  1.00  0.00           C  
ATOM   1584  CE  LYS A 238      56.509  58.032  35.274  1.00  0.00           C  
ATOM   1585  NZ  LYS A 238      55.820  59.323  35.616  1.00  0.00           N  
ATOM   1586  N   THR A 239      55.787  52.358  33.731  1.00  0.00           N  
ATOM   1587  CA  THR A 239      54.648  51.560  33.269  1.00  0.00           C  
ATOM   1588  C   THR A 239      53.669  51.508  34.448  1.00  0.00           C  
ATOM   1589  O   THR A 239      54.089  51.508  35.623  1.00  0.00           O  
ATOM   1590  CB  THR A 239      55.021  50.119  32.865  1.00  0.00           C  
ATOM   1591  OG1 THR A 239      55.382  49.352  34.022  1.00  0.00           O  
ATOM   1592  CG2 THR A 239      56.155  50.144  31.884  1.00  0.00           C  
ATOM   1593  N   ALA A 240      52.374  51.481  34.139  1.00  0.00           N  
ATOM   1594  CA  ALA A 240      51.338  51.464  35.179  1.00  0.00           C  
ATOM   1595  C   ALA A 240      49.966  51.085  34.623  1.00  0.00           C  
ATOM   1596  O   ALA A 240      49.761  51.056  33.419  1.00  0.00           O  
ATOM   1597  CB  ALA A 240      51.268  52.847  35.857  1.00  0.00           C  
ATOM   1598  N   GLY A 241      49.023  50.791  35.503  1.00  0.00           N  
ATOM   1599  CA  GLY A 241      47.693  50.429  35.047  1.00  0.00           C  
ATOM   1600  C   GLY A 241      46.885  51.661  34.687  1.00  0.00           C  
ATOM   1601  O   GLY A 241      47.066  52.747  35.273  1.00  0.00           O  
ATOM   1602  N   ALA A 242      46.007  51.505  33.698  1.00  0.00           N  
ATOM   1603  CA  ALA A 242      45.131  52.581  33.243  1.00  0.00           C  
ATOM   1604  C   ALA A 242      43.807  51.938  32.821  1.00  0.00           C  
ATOM   1605  O   ALA A 242      43.780  50.972  32.046  1.00  0.00           O  
ATOM   1606  CB  ALA A 242      45.761  53.323  32.081  1.00  0.00           C  
ATOM   1607  N   TYR A 243      42.703  52.457  33.348  1.00  0.00           N  
ATOM   1608  CA  TYR A 243      41.395  51.909  33.010  1.00  0.00           C  
ATOM   1609  C   TYR A 243      41.135  52.121  31.547  1.00  0.00           C  
ATOM   1610  O   TYR A 243      41.589  53.106  30.974  1.00  0.00           O  
ATOM   1611  CB  TYR A 243      40.298  52.605  33.806  1.00  0.00           C  
ATOM   1612  CG  TYR A 243      40.366  52.289  35.260  1.00  0.00           C  
ATOM   1613  CD1 TYR A 243      40.155  50.989  35.715  1.00  0.00           C  
ATOM   1614  CD2 TYR A 243      40.670  53.276  36.194  1.00  0.00           C  
ATOM   1615  CE1 TYR A 243      40.244  50.675  37.067  1.00  0.00           C  
ATOM   1616  CE2 TYR A 243      40.770  52.971  37.550  1.00  0.00           C  
ATOM   1617  CZ  TYR A 243      40.556  51.664  37.977  1.00  0.00           C  
ATOM   1618  OH  TYR A 243      40.685  51.345  39.308  1.00  0.00           O  
ATOM   1619  N   TRP A 244      40.419  51.187  30.939  1.00  0.00           N  
ATOM   1620  CA  TRP A 244      40.056  51.337  29.540  1.00  0.00           C  
ATOM   1621  C   TRP A 244      39.003  52.439  29.511  1.00  0.00           C  
ATOM   1622  O   TRP A 244      38.110  52.470  30.350  1.00  0.00           O  
ATOM   1623  CB  TRP A 244      39.455  50.037  29.017  1.00  0.00           C  
ATOM   1624  CG  TRP A 244      38.682  50.142  27.717  1.00  0.00           C  
ATOM   1625  CD1 TRP A 244      37.427  49.670  27.490  1.00  0.00           C  
ATOM   1626  CD2 TRP A 244      39.156  50.639  26.452  1.00  0.00           C  
ATOM   1627  NE1 TRP A 244      37.085  49.826  26.165  1.00  0.00           N  
ATOM   1628  CE2 TRP A 244      38.125  50.417  25.503  1.00  0.00           C  
ATOM   1629  CE3 TRP A 244      40.345  51.245  26.026  1.00  0.00           C  
ATOM   1630  CZ2 TRP A 244      38.251  50.775  24.155  1.00  0.00           C  
ATOM   1631  CZ3 TRP A 244      40.469  51.605  24.678  1.00  0.00           C  
ATOM   1632  CH2 TRP A 244      39.430  51.368  23.764  1.00  0.00           C  
ATOM   1633  N   ARG A 245      39.128  53.347  28.556  1.00  0.00           N  
ATOM   1634  CA  ARG A 245      38.186  54.439  28.406  1.00  0.00           C  
ATOM   1635  C   ARG A 245      37.981  55.236  29.694  1.00  0.00           C  
ATOM   1636  O   ARG A 245      36.923  55.807  29.918  1.00  0.00           O  
ATOM   1637  CB  ARG A 245      36.854  53.887  27.893  1.00  0.00           C  
ATOM   1638  CG  ARG A 245      36.909  53.325  26.453  1.00  0.00           C  
ATOM   1639  CD  ARG A 245      36.861  54.453  25.413  1.00  0.00           C  
ATOM   1640  NE  ARG A 245      36.776  54.016  24.011  1.00  0.00           N  
ATOM   1641  CZ  ARG A 245      35.801  53.262  23.497  1.00  0.00           C  
ATOM   1642  NH1 ARG A 245      34.790  52.821  24.258  1.00  0.00           N  
ATOM   1643  NH2 ARG A 245      35.827  52.966  22.200  1.00  0.00           N  
ATOM   1644  N   GLY A 246      38.998  55.274  30.541  1.00  0.00           N  
ATOM   1645  CA  GLY A 246      38.912  56.037  31.777  1.00  0.00           C  
ATOM   1646  C   GLY A 246      37.869  55.670  32.824  1.00  0.00           C  
ATOM   1647  O   GLY A 246      37.658  56.432  33.771  1.00  0.00           O  
ATOM   1648  N   ASP A 247      37.204  54.526  32.688  1.00  0.00           N  
ATOM   1649  CA  ASP A 247      36.205  54.169  33.693  1.00  0.00           C  
ATOM   1650  C   ASP A 247      36.703  53.109  34.673  1.00  0.00           C  
ATOM   1651  O   ASP A 247      37.090  52.009  34.269  1.00  0.00           O  
ATOM   1652  CB  ASP A 247      34.906  53.690  33.036  1.00  0.00           C  
ATOM   1653  CG  ASP A 247      33.751  53.621  34.035  1.00  0.00           C  
ATOM   1654  OD1 ASP A 247      33.875  52.893  35.054  1.00  0.00           O  
ATOM   1655  OD2 ASP A 247      32.726  54.306  33.808  1.00  0.00           O  
ATOM   1656  N   SER A 248      36.680  53.433  35.960  1.00  0.00           N  
ATOM   1657  CA  SER A 248      37.161  52.499  36.963  1.00  0.00           C  
ATOM   1658  C   SER A 248      36.389  51.181  36.999  1.00  0.00           C  
ATOM   1659  O   SER A 248      36.725  50.274  37.760  1.00  0.00           O  
ATOM   1660  CB  SER A 248      37.152  53.165  38.338  1.00  0.00           C  
ATOM   1661  OG  SER A 248      35.907  53.781  38.594  1.00  0.00           O  
ATOM   1662  N   ASN A 249      35.362  51.070  36.168  1.00  0.00           N  
ATOM   1663  CA  ASN A 249      34.574  49.850  36.106  1.00  0.00           C  
ATOM   1664  C   ASN A 249      35.094  48.945  35.015  1.00  0.00           C  
ATOM   1665  O   ASN A 249      34.888  47.734  35.058  1.00  0.00           O  
ATOM   1666  CB  ASN A 249      33.120  50.176  35.822  1.00  0.00           C  
ATOM   1667  CG  ASN A 249      32.393  50.652  37.048  1.00  0.00           C  
ATOM   1668  OD1 ASN A 249      32.281  49.916  38.025  1.00  0.00           O  
ATOM   1669  ND2 ASN A 249      31.893  51.889  37.013  1.00  0.00           N  
ATOM   1670  N   ASN A 250      35.757  49.545  34.029  1.00  0.00           N  
ATOM   1671  CA  ASN A 250      36.330  48.808  32.906  1.00  0.00           C  
ATOM   1672  C   ASN A 250      37.573  48.076  33.350  1.00  0.00           C  
ATOM   1673  O   ASN A 250      37.964  48.124  34.519  1.00  0.00           O  
ATOM   1674  CB  ASN A 250      36.737  49.752  31.772  1.00  0.00           C  
ATOM   1675  CG  ASN A 250      35.555  50.440  31.130  1.00  0.00           C  
ATOM   1676  OD1 ASN A 250      34.392  50.122  31.421  1.00  0.00           O  
ATOM   1677  ND2 ASN A 250      35.841  51.387  30.241  1.00  0.00           N  
ATOM   1678  N   LYS A 251      38.196  47.398  32.400  1.00  0.00           N  
ATOM   1679  CA  LYS A 251      39.424  46.680  32.668  1.00  0.00           C  
ATOM   1680  C   LYS A 251      40.613  47.649  32.791  1.00  0.00           C  
ATOM   1681  O   LYS A 251      40.652  48.715  32.146  1.00  0.00           O  
ATOM   1682  CB  LYS A 251      39.696  45.707  31.535  1.00  0.00           C  
ATOM   1683  CG  LYS A 251      41.079  45.130  31.588  1.00  0.00           C  
ATOM   1684  CD  LYS A 251      41.225  44.087  30.536  1.00  0.00           C  
ATOM   1685  CE  LYS A 251      42.151  42.989  30.995  1.00  0.00           C  
ATOM   1686  NZ  LYS A 251      42.022  41.844  30.051  1.00  0.00           N  
ATOM   1687  N   MET A 252      41.580  47.284  33.627  1.00  0.00           N  
ATOM   1688  CA  MET A 252      42.768  48.116  33.773  1.00  0.00           C  
ATOM   1689  C   MET A 252      43.826  47.527  32.862  1.00  0.00           C  
ATOM   1690  O   MET A 252      44.215  46.379  33.032  1.00  0.00           O  
ATOM   1691  CB  MET A 252      43.284  48.133  35.215  1.00  0.00           C  
ATOM   1692  CG  MET A 252      44.499  49.016  35.387  1.00  0.00           C  
ATOM   1693  SD  MET A 252      44.722  49.690  37.055  1.00  0.00           S  
ATOM   1694  CE  MET A 252      44.033  51.335  36.880  1.00  0.00           C  
ATOM   1695  N   LEU A 253      44.267  48.302  31.879  1.00  0.00           N  
ATOM   1696  CA  LEU A 253      45.286  47.836  30.953  1.00  0.00           C  
ATOM   1697  C   LEU A 253      46.646  48.311  31.423  1.00  0.00           C  
ATOM   1698  O   LEU A 253      46.749  49.033  32.425  1.00  0.00           O  
ATOM   1699  CB  LEU A 253      45.026  48.374  29.555  1.00  0.00           C  
ATOM   1700  CG  LEU A 253      43.596  48.249  29.056  1.00  0.00           C  
ATOM   1701  CD1 LEU A 253      43.581  48.528  27.583  1.00  0.00           C  
ATOM   1702  CD2 LEU A 253      43.073  46.870  29.312  1.00  0.00           C  
ATOM   1703  N   GLN A 254      47.693  47.907  30.708  1.00  0.00           N  
ATOM   1704  CA  GLN A 254      49.036  48.324  31.087  1.00  0.00           C  
ATOM   1705  C   GLN A 254      49.490  49.427  30.166  1.00  0.00           C  
ATOM   1706  O   GLN A 254      49.567  49.265  28.955  1.00  0.00           O  
ATOM   1707  CB  GLN A 254      50.020  47.165  31.006  1.00  0.00           C  
ATOM   1708  CG  GLN A 254      49.660  45.980  31.843  1.00  0.00           C  
ATOM   1709  CD  GLN A 254      50.760  44.936  31.830  1.00  0.00           C  
ATOM   1710  OE1 GLN A 254      51.831  45.118  32.438  1.00  0.00           O  
ATOM   1711  NE2 GLN A 254      50.513  43.836  31.127  1.00  0.00           N  
ATOM   1712  N   ARG A 255      49.797  50.564  30.740  1.00  0.00           N  
ATOM   1713  CA  ARG A 255      50.233  51.669  29.931  1.00  0.00           C  
ATOM   1714  C   ARG A 255      51.761  51.788  29.921  1.00  0.00           C  
ATOM   1715  O   ARG A 255      52.393  51.937  30.974  1.00  0.00           O  
ATOM   1716  CB  ARG A 255      49.576  52.939  30.471  1.00  0.00           C  
ATOM   1717  CG  ARG A 255      50.254  54.234  30.079  1.00  0.00           C  
ATOM   1718  CD  ARG A 255      49.412  55.413  30.507  1.00  0.00           C  
ATOM   1719  NE  ARG A 255      48.049  55.287  30.009  1.00  0.00           N  
ATOM   1720  CZ  ARG A 255      47.124  56.212  30.184  1.00  0.00           C  
ATOM   1721  NH1 ARG A 255      47.431  57.327  30.840  1.00  0.00           N  
ATOM   1722  NH2 ARG A 255      45.900  56.008  29.731  1.00  0.00           N  
ATOM   1723  N   ILE A 256      52.367  51.733  28.745  1.00  0.00           N  
ATOM   1724  CA  ILE A 256      53.806  51.861  28.713  1.00  0.00           C  
ATOM   1725  C   ILE A 256      54.216  53.254  28.266  1.00  0.00           C  
ATOM   1726  O   ILE A 256      53.905  53.669  27.169  1.00  0.00           O  
ATOM   1727  CB  ILE A 256      54.403  50.839  27.776  1.00  0.00           C  
ATOM   1728  CG1 ILE A 256      53.792  49.480  28.062  1.00  0.00           C  
ATOM   1729  CG2 ILE A 256      55.906  50.764  27.975  1.00  0.00           C  
ATOM   1730  CD1 ILE A 256      54.122  48.486  27.000  1.00  0.00           C  
ATOM   1731  N   TYR A 257      54.931  53.973  29.111  1.00  0.00           N  
ATOM   1732  CA  TYR A 257      55.354  55.329  28.773  1.00  0.00           C  
ATOM   1733  C   TYR A 257      56.762  55.449  28.132  1.00  0.00           C  
ATOM   1734  O   TYR A 257      57.650  54.703  28.481  1.00  0.00           O  
ATOM   1735  CB  TYR A 257      55.355  56.176  30.048  1.00  0.00           C  
ATOM   1736  CG  TYR A 257      54.007  56.505  30.682  1.00  0.00           C  
ATOM   1737  CD1 TYR A 257      53.358  55.616  31.533  1.00  0.00           C  
ATOM   1738  CD2 TYR A 257      53.420  57.752  30.479  1.00  0.00           C  
ATOM   1739  CE1 TYR A 257      52.163  55.980  32.158  1.00  0.00           C  
ATOM   1740  CE2 TYR A 257      52.246  58.116  31.097  1.00  0.00           C  
ATOM   1741  CZ  TYR A 257      51.616  57.240  31.929  1.00  0.00           C  
ATOM   1742  OH  TYR A 257      50.427  57.644  32.503  1.00  0.00           O  
ATOM   1743  N   GLY A 258      56.974  56.403  27.229  1.00  0.00           N  
ATOM   1744  CA  GLY A 258      58.292  56.601  26.643  1.00  0.00           C  
ATOM   1745  C   GLY A 258      58.559  58.088  26.393  1.00  0.00           C  
ATOM   1746  O   GLY A 258      57.663  58.912  26.539  1.00  0.00           O  
ATOM   1747  N   THR A 259      59.798  58.459  26.073  1.00  0.00           N  
ATOM   1748  CA  THR A 259      60.128  59.854  25.720  1.00  0.00           C  
ATOM   1749  C   THR A 259      60.694  59.640  24.321  1.00  0.00           C  
ATOM   1750  O   THR A 259      60.991  58.496  23.932  1.00  0.00           O  
ATOM   1751  CB  THR A 259      61.334  60.431  26.461  1.00  0.00           C  
ATOM   1752  OG1 THR A 259      61.331  60.006  27.809  1.00  0.00           O  
ATOM   1753  CG2 THR A 259      61.329  61.907  26.422  1.00  0.00           C  
ATOM   1754  N   ALA A 261      60.887  60.724  23.584  1.00  0.00           N  
ATOM   1755  CA  ALA A 261      61.470  60.618  22.253  1.00  0.00           C  
ATOM   1756  C   ALA A 261      61.811  62.012  21.848  1.00  0.00           C  
ATOM   1757  O   ALA A 261      61.060  62.935  22.170  1.00  0.00           O  
ATOM   1758  CB  ALA A 261      60.499  60.014  21.256  1.00  0.00           C  
ATOM   1759  N   TRP A 262      62.964  62.184  21.198  1.00  0.00           N  
ATOM   1760  CA  TRP A 262      63.347  63.497  20.720  1.00  0.00           C  
ATOM   1761  C   TRP A 262      63.920  63.438  19.322  1.00  0.00           C  
ATOM   1762  O   TRP A 262      63.987  62.361  18.686  1.00  0.00           O  
ATOM   1763  CB  TRP A 262      64.335  64.148  21.660  1.00  0.00           C  
ATOM   1764  CG  TRP A 262      63.817  64.231  23.036  1.00  0.00           C  
ATOM   1765  CD1 TRP A 262      63.678  63.203  23.920  1.00  0.00           C  
ATOM   1766  CD2 TRP A 262      63.298  65.391  23.684  1.00  0.00           C  
ATOM   1767  NE1 TRP A 262      63.103  63.656  25.082  1.00  0.00           N  
ATOM   1768  CE2 TRP A 262      62.857  64.995  24.961  1.00  0.00           C  
ATOM   1769  CE3 TRP A 262      63.152  66.728  23.306  1.00  0.00           C  
ATOM   1770  CZ2 TRP A 262      62.277  65.888  25.863  1.00  0.00           C  
ATOM   1771  CZ3 TRP A 262      62.566  67.621  24.208  1.00  0.00           C  
ATOM   1772  CH2 TRP A 262      62.137  67.196  25.467  1.00  0.00           C  
ATOM   1773  N   ALA A 263      64.315  64.609  18.835  1.00  0.00           N  
ATOM   1774  CA  ALA A 263      64.887  64.738  17.503  1.00  0.00           C  
ATOM   1775  C   ALA A 263      66.355  64.335  17.479  1.00  0.00           C  
ATOM   1776  O   ALA A 263      66.808  63.722  16.521  1.00  0.00           O  
ATOM   1777  CB  ALA A 263      64.745  66.183  17.021  1.00  0.00           C  
ATOM   1778  N   ASP A 264      67.076  64.679  18.546  1.00  0.00           N  
ATOM   1779  CA  ASP A 264      68.506  64.419  18.683  1.00  0.00           C  
ATOM   1780  C   ASP A 264      68.915  63.857  20.042  1.00  0.00           C  
ATOM   1781  O   ASP A 264      68.219  64.051  21.036  1.00  0.00           O  
ATOM   1782  CB  ASP A 264      69.271  65.717  18.438  1.00  0.00           C  
ATOM   1783  CG  ASP A 264      68.606  66.934  19.102  1.00  0.00           C  
ATOM   1784  OD1 ASP A 264      67.519  67.377  18.640  1.00  0.00           O  
ATOM   1785  OD2 ASP A 264      69.174  67.455  20.091  1.00  0.00           O  
ATOM   1786  N   LYS A 266      70.058  63.169  20.078  1.00  0.00           N  
ATOM   1787  CA  LYS A 266      70.592  62.580  21.316  1.00  0.00           C  
ATOM   1788  C   LYS A 266      70.832  63.651  22.369  1.00  0.00           C  
ATOM   1789  O   LYS A 266      70.670  63.382  23.544  1.00  0.00           O  
ATOM   1790  CB  LYS A 266      71.904  61.852  21.034  1.00  0.00           C  
ATOM   1791  CG  LYS A 266      72.572  61.178  22.220  1.00  0.00           C  
ATOM   1792  CD  LYS A 266      73.935  60.623  21.756  1.00  0.00           C  
ATOM   1793  CE  LYS A 266      74.657  59.749  22.804  1.00  0.00           C  
ATOM   1794  NZ  LYS A 266      75.954  59.157  22.283  1.00  0.00           N  
ATOM   1795  N   LYS A 267      71.225  64.856  21.959  1.00  0.00           N  
ATOM   1796  CA  LYS A 267      71.447  65.934  22.930  1.00  0.00           C  
ATOM   1797  C   LYS A 267      70.165  66.194  23.700  1.00  0.00           C  
ATOM   1798  O   LYS A 267      70.116  66.000  24.907  1.00  0.00           O  
ATOM   1799  CB  LYS A 267      71.880  67.245  22.255  1.00  0.00           C  
ATOM   1800  CG  LYS A 267      73.380  67.394  22.028  1.00  0.00           C  
ATOM   1801  CD  LYS A 267      73.703  68.785  21.491  1.00  0.00           C  
ATOM   1802  CE  LYS A 267      75.190  68.975  21.152  1.00  0.00           C  
ATOM   1803  NZ  LYS A 267      75.407  70.270  20.419  1.00  0.00           N  
ATOM   1804  N   ALA A 268      69.136  66.640  22.981  1.00  0.00           N  
ATOM   1805  CA  ALA A 268      67.823  66.941  23.543  1.00  0.00           C  
ATOM   1806  C   ALA A 268      67.339  65.873  24.509  1.00  0.00           C  
ATOM   1807  O   ALA A 268      66.858  66.212  25.613  1.00  0.00           O  
ATOM   1808  CB  ALA A 268      66.814  67.098  22.427  1.00  0.00           C  
ATOM   1809  N   LEU A 269      67.444  64.602  24.092  1.00  0.00           N  
ATOM   1810  CA  LEU A 269      67.011  63.501  24.932  1.00  0.00           C  
ATOM   1811  C   LEU A 269      67.798  63.521  26.234  1.00  0.00           C  
ATOM   1812  O   LEU A 269      67.229  63.579  27.316  1.00  0.00           O  
ATOM   1813  CB  LEU A 269      67.201  62.159  24.236  1.00  0.00           C  
ATOM   1814  CG  LEU A 269      66.669  60.939  25.009  1.00  0.00           C  
ATOM   1815  CD1 LEU A 269      66.813  59.637  24.225  1.00  0.00           C  
ATOM   1816  CD2 LEU A 269      67.433  60.821  26.256  1.00  0.00           C  
ATOM   1817  N   ASN A 270      69.113  63.476  26.155  1.00  0.00           N  
ATOM   1818  CA  ASN A 270      69.878  63.492  27.381  1.00  0.00           C  
ATOM   1819  C   ASN A 270      69.629  64.723  28.237  1.00  0.00           C  
ATOM   1820  O   ASN A 270      69.621  64.606  29.450  1.00  0.00           O  
ATOM   1821  CB  ASN A 270      71.377  63.318  27.094  1.00  0.00           C  
ATOM   1822  CG  ASN A 270      71.743  61.854  26.782  1.00  0.00           C  
ATOM   1823  OD1 ASN A 270      71.383  60.925  27.528  1.00  0.00           O  
ATOM   1824  ND2 ASN A 270      72.459  61.647  25.680  1.00  0.00           N  
ATOM   1825  N   ALA A 271      69.397  65.889  27.643  1.00  0.00           N  
ATOM   1826  CA  ALA A 271      69.166  67.084  28.460  1.00  0.00           C  
ATOM   1827  C   ALA A 271      67.877  66.918  29.257  1.00  0.00           C  
ATOM   1828  O   ALA A 271      67.738  67.433  30.378  1.00  0.00           O  
ATOM   1829  CB  ALA A 271      69.083  68.315  27.595  1.00  0.00           C  
ATOM   1830  N   TYR A 272      66.939  66.192  28.655  1.00  0.00           N  
ATOM   1831  CA  TYR A 272      65.658  65.909  29.272  1.00  0.00           C  
ATOM   1832  C   TYR A 272      65.895  65.091  30.551  1.00  0.00           C  
ATOM   1833  O   TYR A 272      65.555  65.533  31.664  1.00  0.00           O  
ATOM   1834  CB  TYR A 272      64.760  65.128  28.285  1.00  0.00           C  
ATOM   1835  CG  TYR A 272      63.452  64.686  28.894  1.00  0.00           C  
ATOM   1836  CD1 TYR A 272      62.616  65.610  29.513  1.00  0.00           C  
ATOM   1837  CD2 TYR A 272      63.090  63.341  28.926  1.00  0.00           C  
ATOM   1838  CE1 TYR A 272      61.459  65.219  30.160  1.00  0.00           C  
ATOM   1839  CE2 TYR A 272      61.929  62.926  29.571  1.00  0.00           C  
ATOM   1840  CZ  TYR A 272      61.116  63.879  30.192  1.00  0.00           C  
ATOM   1841  OH  TYR A 272      59.971  63.508  30.856  1.00  0.00           O  
ATOM   1842  N   LEU A 273      66.473  63.903  30.392  1.00  0.00           N  
ATOM   1843  CA  LEU A 273      66.747  63.043  31.530  1.00  0.00           C  
ATOM   1844  C   LEU A 273      67.508  63.831  32.573  1.00  0.00           C  
ATOM   1845  O   LEU A 273      67.312  63.656  33.767  1.00  0.00           O  
ATOM   1846  CB  LEU A 273      67.587  61.850  31.103  1.00  0.00           C  
ATOM   1847  CG  LEU A 273      66.959  60.869  30.120  1.00  0.00           C  
ATOM   1848  CD1 LEU A 273      65.870  60.041  30.737  1.00  0.00           C  
ATOM   1849  CD2 LEU A 273      66.419  61.677  29.014  1.00  0.00           C  
ATOM   1850  N   GLN A 274      68.391  64.700  32.119  1.00  0.00           N  
ATOM   1851  CA  GLN A 274      69.155  65.506  33.052  1.00  0.00           C  
ATOM   1852  C   GLN A 274      68.179  66.370  33.850  1.00  0.00           C  
ATOM   1853  O   GLN A 274      68.244  66.435  35.080  1.00  0.00           O  
ATOM   1854  CB  GLN A 274      70.164  66.380  32.302  1.00  0.00           C  
ATOM   1855  CG  GLN A 274      71.241  66.969  33.196  1.00  0.00           C  
ATOM   1856  CD  GLN A 274      71.656  66.004  34.296  1.00  0.00           C  
ATOM   1857  OE1 GLN A 274      71.720  64.779  34.076  1.00  0.00           O  
ATOM   1858  NE2 GLN A 274      71.943  66.545  35.490  1.00  0.00           N  
ATOM   1859  N   ARG A 275      67.272  67.027  33.131  1.00  0.00           N  
ATOM   1860  CA  ARG A 275      66.241  67.863  33.738  1.00  0.00           C  
ATOM   1861  C   ARG A 275      65.431  67.046  34.775  1.00  0.00           C  
ATOM   1862  O   ARG A 275      65.087  67.558  35.853  1.00  0.00           O  
ATOM   1863  CB  ARG A 275      65.328  68.425  32.637  1.00  0.00           C  
ATOM   1864  CG  ARG A 275      65.850  69.697  31.973  1.00  0.00           C  
ATOM   1865  CD  ARG A 275      64.908  70.215  30.889  1.00  0.00           C  
ATOM   1866  NE  ARG A 275      65.350  69.835  29.547  1.00  0.00           N  
ATOM   1867  CZ  ARG A 275      64.612  69.132  28.696  1.00  0.00           C  
ATOM   1868  NH1 ARG A 275      63.398  68.746  29.064  1.00  0.00           N  
ATOM   1869  NH2 ARG A 275      65.082  68.801  27.494  1.00  0.00           N  
ATOM   1870  N   LEU A 276      65.128  65.787  34.462  1.00  0.00           N  
ATOM   1871  CA  LEU A 276      64.415  64.970  35.426  1.00  0.00           C  
ATOM   1872  C   LEU A 276      65.245  64.869  36.714  1.00  0.00           C  
ATOM   1873  O   LEU A 276      64.742  65.128  37.801  1.00  0.00           O  
ATOM   1874  CB  LEU A 276      64.119  63.582  34.858  1.00  0.00           C  
ATOM   1875  CG  LEU A 276      63.120  63.626  33.697  1.00  0.00           C  
ATOM   1876  CD1 LEU A 276      62.583  62.254  33.396  1.00  0.00           C  
ATOM   1877  CD2 LEU A 276      61.954  64.494  34.071  1.00  0.00           C  
ATOM   1878  N   GLU A 277      66.519  64.514  36.604  1.00  0.00           N  
ATOM   1879  CA  GLU A 277      67.372  64.430  37.783  1.00  0.00           C  
ATOM   1880  C   GLU A 277      67.359  65.724  38.572  1.00  0.00           C  
ATOM   1881  O   GLU A 277      67.146  65.720  39.764  1.00  0.00           O  
ATOM   1882  CB  GLU A 277      68.806  64.171  37.395  1.00  0.00           C  
ATOM   1883  CG  GLU A 277      69.103  62.794  36.908  1.00  0.00           C  
ATOM   1884  CD  GLU A 277      70.609  62.611  36.734  1.00  0.00           C  
ATOM   1885  OE1 GLU A 277      71.319  62.573  37.774  1.00  0.00           O  
ATOM   1886  OE2 GLU A 277      71.083  62.530  35.563  1.00  0.00           O  
ATOM   1887  N   GLU A 278      67.627  66.836  37.910  1.00  0.00           N  
ATOM   1888  CA  GLU A 278      67.630  68.109  38.601  1.00  0.00           C  
ATOM   1889  C   GLU A 278      66.307  68.362  39.292  1.00  0.00           C  
ATOM   1890  O   GLU A 278      66.261  68.956  40.377  1.00  0.00           O  
ATOM   1891  CB  GLU A 278      67.926  69.244  37.621  1.00  0.00           C  
ATOM   1892  CG  GLU A 278      69.338  69.194  37.076  1.00  0.00           C  
ATOM   1893  CD  GLU A 278      70.376  68.914  38.176  1.00  0.00           C  
ATOM   1894  OE1 GLU A 278      70.543  69.765  39.092  1.00  0.00           O  
ATOM   1895  OE2 GLU A 278      71.014  67.828  38.128  1.00  0.00           O  
ATOM   1896  N   ALA A 279      65.232  67.907  38.655  1.00  0.00           N  
ATOM   1897  CA  ALA A 279      63.891  68.080  39.193  1.00  0.00           C  
ATOM   1898  C   ALA A 279      63.703  67.334  40.494  1.00  0.00           C  
ATOM   1899  O   ALA A 279      63.057  67.820  41.400  1.00  0.00           O  
ATOM   1900  CB  ALA A 279      62.879  67.607  38.203  1.00  0.00           C  
ATOM   1901  N   ALA A 281      64.263  66.141  40.587  1.00  0.00           N  
ATOM   1902  CA  ALA A 281      64.111  65.358  41.795  1.00  0.00           C  
ATOM   1903  C   ALA A 281      64.721  66.006  43.027  1.00  0.00           C  
ATOM   1904  O   ALA A 281      64.287  65.721  44.137  1.00  0.00           O  
ATOM   1905  CB  ALA A 281      64.694  63.990  41.596  1.00  0.00           C  
ATOM   1906  N   LYS A 282      65.719  66.867  42.850  1.00  0.00           N  
ATOM   1907  CA  LYS A 282      66.341  67.527  43.992  1.00  0.00           C  
ATOM   1908  C   LYS A 282      65.477  68.703  44.454  1.00  0.00           C  
ATOM   1909  O   LYS A 282      65.773  69.357  45.463  1.00  0.00           O  
ATOM   1910  CB  LYS A 282      67.723  68.052  43.625  1.00  0.00           C  
ATOM   1911  CG  LYS A 282      68.533  67.125  42.774  1.00  0.00           C  
ATOM   1912  CD  LYS A 282      69.912  67.719  42.532  1.00  0.00           C  
ATOM   1913  CE  LYS A 282      70.609  67.032  41.368  1.00  0.00           C  
ATOM   1914  NZ  LYS A 282      72.029  67.465  41.232  1.00  0.00           N  
ATOM   1915  N   ARG A 283      64.419  68.975  43.697  1.00  0.00           N  
ATOM   1916  CA  ARG A 283      63.500  70.072  44.002  1.00  0.00           C  
ATOM   1917  C   ARG A 283      62.229  69.608  44.719  1.00  0.00           C  
ATOM   1918  O   ARG A 283      61.525  70.425  45.308  1.00  0.00           O  
ATOM   1919  CB  ARG A 283      63.109  70.784  42.718  1.00  0.00           C  
ATOM   1920  CG  ARG A 283      63.789  72.072  42.506  1.00  0.00           C  
ATOM   1921  CD  ARG A 283      63.551  72.533  41.095  1.00  0.00           C  
ATOM   1922  NE  ARG A 283      64.219  73.807  40.871  1.00  0.00           N  
ATOM   1923  CZ  ARG A 283      63.829  74.964  41.411  1.00  0.00           C  
ATOM   1924  NH1 ARG A 283      62.762  74.994  42.201  1.00  0.00           N  
ATOM   1925  NH2 ARG A 283      64.510  76.092  41.185  1.00  0.00           N  
ATOM   1926  N   ASP A 291      61.945  68.306  44.663  1.00  0.00           N  
ATOM   1927  CA  ASP A 291      60.770  67.745  45.303  1.00  0.00           C  
ATOM   1928  C   ASP A 291      60.572  68.168  46.758  1.00  0.00           C  
ATOM   1929  O   ASP A 291      61.477  68.054  47.584  1.00  0.00           O  
ATOM   1930  CB  ASP A 291      60.815  66.247  45.250  1.00  0.00           C  
ATOM   1931  CG  ASP A 291      59.480  65.651  45.564  1.00  0.00           C  
ATOM   1932  OD1 ASP A 291      58.610  65.637  44.648  1.00  0.00           O  
ATOM   1933  OD2 ASP A 291      59.280  65.230  46.726  1.00  0.00           O  
ATOM   1934  N   HIS A 292      59.375  68.638  47.095  1.00  0.00           N  
ATOM   1935  CA  HIS A 292      59.165  69.096  48.460  1.00  0.00           C  
ATOM   1936  C   HIS A 292      59.315  67.980  49.473  1.00  0.00           C  
ATOM   1937  O   HIS A 292      59.837  68.195  50.563  1.00  0.00           O  
ATOM   1938  CB  HIS A 292      57.807  69.797  48.622  1.00  0.00           C  
ATOM   1939  CG  HIS A 292      56.624  68.888  48.474  1.00  0.00           C  
ATOM   1940  ND1 HIS A 292      56.172  68.446  47.250  1.00  0.00           N  
ATOM   1941  CD2 HIS A 292      55.811  68.330  49.402  1.00  0.00           C  
ATOM   1942  CE1 HIS A 292      55.133  67.654  47.432  1.00  0.00           C  
ATOM   1943  NE2 HIS A 292      54.894  67.566  48.728  1.00  0.00           N  
ATOM   1944  N   ARG A 293      58.892  66.777  49.122  1.00  0.00           N  
ATOM   1945  CA  ARG A 293      59.032  65.686  50.070  1.00  0.00           C  
ATOM   1946  C   ARG A 293      60.468  65.557  50.527  1.00  0.00           C  
ATOM   1947  O   ARG A 293      60.719  65.238  51.685  1.00  0.00           O  
ATOM   1948  CB  ARG A 293      58.533  64.403  49.454  1.00  0.00           C  
ATOM   1949  CG  ARG A 293      57.045  64.445  49.321  1.00  0.00           C  
ATOM   1950  CD  ARG A 293      56.538  63.445  48.352  1.00  0.00           C  
ATOM   1951  NE  ARG A 293      56.950  63.771  47.000  1.00  0.00           N  
ATOM   1952  CZ  ARG A 293      56.635  63.008  45.966  1.00  0.00           C  
ATOM   1953  NH1 ARG A 293      55.923  61.910  46.173  1.00  0.00           N  
ATOM   1954  NH2 ARG A 293      57.003  63.337  44.735  1.00  0.00           N  
ATOM   1955  N   LYS A 296      61.402  65.845  49.620  1.00  0.00           N  
ATOM   1956  CA  LYS A 296      62.832  65.799  49.911  1.00  0.00           C  
ATOM   1957  C   LYS A 296      63.260  66.993  50.761  1.00  0.00           C  
ATOM   1958  O   LYS A 296      63.538  66.877  51.959  1.00  0.00           O  
ATOM   1959  CB  LYS A 296      63.615  65.822  48.609  1.00  0.00           C  
ATOM   1960  CG  LYS A 296      65.110  65.758  48.801  1.00  0.00           C  
ATOM   1961  CD  LYS A 296      65.789  65.219  47.545  1.00  0.00           C  
ATOM   1962  CE  LYS A 296      67.141  64.593  47.867  1.00  0.00           C  
ATOM   1963  NZ  LYS A 296      67.010  63.446  48.832  1.00  0.00           N  
ATOM   1964  N   ILE A 297      63.323  68.142  50.106  1.00  0.00           N  
ATOM   1965  CA  ILE A 297      63.682  69.380  50.757  1.00  0.00           C  
ATOM   1966  C   ILE A 297      62.978  69.467  52.108  1.00  0.00           C  
ATOM   1967  O   ILE A 297      63.549  69.925  53.114  1.00  0.00           O  
ATOM   1968  CB  ILE A 297      63.232  70.525  49.898  1.00  0.00           C  
ATOM   1969  CG1 ILE A 297      63.967  70.437  48.571  1.00  0.00           C  
ATOM   1970  CG2 ILE A 297      63.408  71.838  50.626  1.00  0.00           C  
ATOM   1971  CD1 ILE A 297      63.584  71.512  47.548  1.00  0.00           C  
ATOM   1972  N   GLY A 298      61.729  69.009  52.113  1.00  0.00           N  
ATOM   1973  CA  GLY A 298      60.928  69.035  53.324  1.00  0.00           C  
ATOM   1974  C   GLY A 298      61.622  68.314  54.455  1.00  0.00           C  
ATOM   1975  O   GLY A 298      61.711  68.827  55.581  1.00  0.00           O  
ATOM   1976  N   LYS A 303      62.109  67.116  54.141  1.00  0.00           N  
ATOM   1977  CA  LYS A 303      62.812  66.294  55.099  1.00  0.00           C  
ATOM   1978  C   LYS A 303      64.175  66.899  55.435  1.00  0.00           C  
ATOM   1979  O   LYS A 303      64.527  67.077  56.606  1.00  0.00           O  
ATOM   1980  CB  LYS A 303      62.984  64.904  54.516  1.00  0.00           C  
ATOM   1981  CG  LYS A 303      63.985  64.043  55.236  1.00  0.00           C  
ATOM   1982  CD  LYS A 303      63.737  62.596  54.883  1.00  0.00           C  
ATOM   1983  CE  LYS A 303      62.491  62.077  55.609  1.00  0.00           C  
ATOM   1984  NZ  LYS A 303      61.851  60.890  54.932  1.00  0.00           N  
ATOM   1985  N   GLN A 305      64.927  67.230  54.391  1.00  0.00           N  
ATOM   1986  CA  GLN A 305      66.248  67.796  54.551  1.00  0.00           C  
ATOM   1987  C   GLN A 305      66.190  69.004  55.431  1.00  0.00           C  
ATOM   1988  O   GLN A 305      67.046  69.178  56.266  1.00  0.00           O  
ATOM   1989  CB  GLN A 305      66.837  68.193  53.206  1.00  0.00           C  
ATOM   1990  CG  GLN A 305      66.608  67.159  52.113  1.00  0.00           C  
ATOM   1991  CD  GLN A 305      67.399  67.439  50.826  1.00  0.00           C  
ATOM   1992  OE1 GLN A 305      67.336  68.550  50.248  1.00  0.00           O  
ATOM   1993  NE2 GLN A 305      68.139  66.424  50.361  1.00  0.00           N  
ATOM   1994  N   LEU A 306      65.187  69.855  55.269  1.00  0.00           N  
ATOM   1995  CA  LEU A 306      65.143  71.043  56.111  1.00  0.00           C  
ATOM   1996  C   LEU A 306      64.353  70.891  57.405  1.00  0.00           C  
ATOM   1997  O   LEU A 306      64.211  71.851  58.164  1.00  0.00           O  
ATOM   1998  CB  LEU A 306      64.631  72.237  55.307  1.00  0.00           C  
ATOM   1999  CG  LEU A 306      65.546  72.538  54.108  1.00  0.00           C  
ATOM   2000  CD1 LEU A 306      65.174  73.875  53.485  1.00  0.00           C  
ATOM   2001  CD2 LEU A 306      66.998  72.564  54.561  1.00  0.00           C  
ATOM   2002  N   ASP A 307      63.849  69.682  57.656  1.00  0.00           N  
ATOM   2003  CA  ASP A 307      63.082  69.390  58.866  1.00  0.00           C  
ATOM   2004  C   ASP A 307      61.786  70.205  58.978  1.00  0.00           C  
ATOM   2005  O   ASP A 307      61.442  70.694  60.052  1.00  0.00           O  
ATOM   2006  CB  ASP A 307      63.975  69.641  60.089  1.00  0.00           C  
ATOM   2007  CG  ASP A 307      63.389  69.075  61.386  1.00  0.00           C  
ATOM   2008  OD1 ASP A 307      62.787  67.979  61.354  1.00  0.00           O  
ATOM   2009  OD2 ASP A 307      63.551  69.719  62.451  1.00  0.00           O  
ATOM   2010  N   LEU A 308      61.061  70.352  57.877  1.00  0.00           N  
ATOM   2011  CA  LEU A 308      59.826  71.122  57.913  1.00  0.00           C  
ATOM   2012  C   LEU A 308      58.643  70.377  58.543  1.00  0.00           C  
ATOM   2013  O   LEU A 308      57.875  70.952  59.292  1.00  0.00           O  
ATOM   2014  CB  LEU A 308      59.473  71.566  56.506  1.00  0.00           C  
ATOM   2015  CG  LEU A 308      60.620  72.310  55.833  1.00  0.00           C  
ATOM   2016  CD1 LEU A 308      60.177  72.794  54.469  1.00  0.00           C  
ATOM   2017  CD2 LEU A 308      61.049  73.461  56.700  1.00  0.00           C  
ATOM   2018  N   TYR A 309      58.512  69.086  58.268  1.00  0.00           N  
ATOM   2019  CA  TYR A 309      57.411  68.309  58.824  1.00  0.00           C  
ATOM   2020  C   TYR A 309      57.607  66.814  58.554  1.00  0.00           C  
ATOM   2021  O   TYR A 309      58.500  66.422  57.834  1.00  0.00           O  
ATOM   2022  CB  TYR A 309      56.155  68.697  58.096  1.00  0.00           C  
ATOM   2023  CG  TYR A 309      56.213  68.181  56.684  1.00  0.00           C  
ATOM   2024  CD1 TYR A 309      56.879  68.890  55.699  1.00  0.00           C  
ATOM   2025  CD2 TYR A 309      55.648  66.950  56.347  1.00  0.00           C  
ATOM   2026  CE1 TYR A 309      56.983  68.394  54.394  1.00  0.00           C  
ATOM   2027  CE2 TYR A 309      55.747  66.439  55.066  1.00  0.00           C  
ATOM   2028  CZ  TYR A 309      56.413  67.169  54.094  1.00  0.00           C  
ATOM   2029  OH  TYR A 309      56.503  66.687  52.815  1.00  0.00           O  
ATOM   2030  N   HIS A 310      56.747  65.971  59.096  1.00  0.00           N  
ATOM   2031  CA  HIS A 310      56.835  64.560  58.760  1.00  0.00           C  
ATOM   2032  C   HIS A 310      55.425  64.001  58.862  1.00  0.00           C  
ATOM   2033  O   HIS A 310      54.520  64.662  59.402  1.00  0.00           O  
ATOM   2034  CB  HIS A 310      57.764  63.802  59.702  1.00  0.00           C  
ATOM   2035  CG  HIS A 310      57.105  63.325  60.960  1.00  0.00           C  
ATOM   2036  ND1 HIS A 310      57.045  64.086  62.106  1.00  0.00           N  
ATOM   2037  CD2 HIS A 310      56.471  62.164  61.251  1.00  0.00           C  
ATOM   2038  CE1 HIS A 310      56.402  63.414  63.048  1.00  0.00           C  
ATOM   2039  NE2 HIS A 310      56.043  62.244  62.555  1.00  0.00           N  
ATOM   2040  N   MET A 311      55.252  62.794  58.336  1.00  0.00           N  
ATOM   2041  CA  MET A 311      53.982  62.088  58.380  1.00  0.00           C  
ATOM   2042  C   MET A 311      54.309  60.666  58.801  1.00  0.00           C  
ATOM   2043  O   MET A 311      55.423  60.215  58.581  1.00  0.00           O  
ATOM   2044  CB  MET A 311      53.314  62.099  57.007  1.00  0.00           C  
ATOM   2045  CG  MET A 311      52.872  63.492  56.548  1.00  0.00           C  
ATOM   2046  SD  MET A 311      51.775  63.452  55.125  1.00  0.00           S  
ATOM   2047  CE  MET A 311      52.904  63.729  53.812  1.00  0.00           C  
ATOM   2048  N   GLN A 312      53.359  59.972  59.420  1.00  0.00           N  
ATOM   2049  CA  GLN A 312      53.560  58.600  59.884  1.00  0.00           C  
ATOM   2050  C   GLN A 312      52.432  57.691  59.533  1.00  0.00           C  
ATOM   2051  O   GLN A 312      51.278  58.093  59.420  1.00  0.00           O  
ATOM   2052  CB  GLN A 312      53.605  58.493  61.389  1.00  0.00           C  
ATOM   2053  CG  GLN A 312      54.385  59.511  62.085  1.00  0.00           C  
ATOM   2054  CD  GLN A 312      54.320  59.329  63.580  1.00  0.00           C  
ATOM   2055  OE1 GLN A 312      54.820  60.173  64.320  1.00  0.00           O  
ATOM   2056  NE2 GLN A 312      53.716  58.227  64.041  1.00  0.00           N  
ATOM   2057  N   GLU A 313      52.788  56.425  59.488  1.00  0.00           N  
ATOM   2058  CA  GLU A 313      51.876  55.352  59.220  1.00  0.00           C  
ATOM   2059  C   GLU A 313      50.595  55.457  60.065  1.00  0.00           C  
ATOM   2060  O   GLU A 313      49.510  55.201  59.567  1.00  0.00           O  
ATOM   2061  CB  GLU A 313      52.599  54.068  59.530  1.00  0.00           C  
ATOM   2062  CG  GLU A 313      51.852  52.857  59.169  1.00  0.00           C  
ATOM   2063  CD  GLU A 313      52.715  51.627  59.280  1.00  0.00           C  
ATOM   2064  OE1 GLU A 313      53.882  51.688  58.833  1.00  0.00           O  
ATOM   2065  OE2 GLU A 313      52.227  50.599  59.803  1.00  0.00           O  
ATOM   2066  N   GLU A 314      50.700  55.845  61.332  1.00  0.00           N  
ATOM   2067  CA  GLU A 314      49.508  55.939  62.176  1.00  0.00           C  
ATOM   2068  C   GLU A 314      48.524  57.100  61.898  1.00  0.00           C  
ATOM   2069  O   GLU A 314      47.441  57.146  62.485  1.00  0.00           O  
ATOM   2070  CB  GLU A 314      49.903  55.959  63.660  1.00  0.00           C  
ATOM   2071  CG  GLU A 314      51.355  56.303  63.934  1.00  0.00           C  
ATOM   2072  CD  GLU A 314      52.322  55.126  63.700  1.00  0.00           C  
ATOM   2073  OE1 GLU A 314      52.055  54.041  64.274  1.00  0.00           O  
ATOM   2074  OE2 GLU A 314      53.346  55.295  62.964  1.00  0.00           O  
ATOM   2075  N   ALA A 315      48.886  58.042  61.033  1.00  0.00           N  
ATOM   2076  CA  ALA A 315      47.981  59.147  60.703  1.00  0.00           C  
ATOM   2077  C   ALA A 315      48.236  59.440  59.243  1.00  0.00           C  
ATOM   2078  O   ALA A 315      48.596  60.554  58.878  1.00  0.00           O  
ATOM   2079  CB  ALA A 315      48.286  60.388  61.557  1.00  0.00           C  
ATOM   2080  N   PRO A 316      48.043  58.435  58.373  1.00  0.00           N  
ATOM   2081  CA  PRO A 316      48.291  58.661  56.944  1.00  0.00           C  
ATOM   2082  C   PRO A 316      47.634  59.905  56.371  1.00  0.00           C  
ATOM   2083  O   PRO A 316      46.499  60.210  56.664  1.00  0.00           O  
ATOM   2084  CB  PRO A 316      47.813  57.373  56.304  1.00  0.00           C  
ATOM   2085  CG  PRO A 316      46.817  56.885  57.248  1.00  0.00           C  
ATOM   2086  CD  PRO A 316      47.377  57.144  58.589  1.00  0.00           C  
ATOM   2087  N   GLY A 317      48.399  60.639  55.581  1.00  0.00           N  
ATOM   2088  CA  GLY A 317      47.901  61.838  54.959  1.00  0.00           C  
ATOM   2089  C   GLY A 317      47.638  63.001  55.890  1.00  0.00           C  
ATOM   2090  O   GLY A 317      46.847  63.890  55.532  1.00  0.00           O  
ATOM   2091  N   MET A 318      48.267  63.013  57.069  1.00  0.00           N  
ATOM   2092  CA  MET A 318      48.088  64.118  58.024  1.00  0.00           C  
ATOM   2093  C   MET A 318      49.460  64.613  58.462  1.00  0.00           C  
ATOM   2094  O   MET A 318      50.248  63.878  59.012  1.00  0.00           O  
ATOM   2095  CB  MET A 318      47.281  63.644  59.208  1.00  0.00           C  
ATOM   2096  CG  MET A 318      46.350  62.551  58.787  1.00  0.00           C  
ATOM   2097  SD  MET A 318      44.632  62.750  59.203  1.00  0.00           S  
ATOM   2098  CE  MET A 318      44.786  62.966  60.914  1.00  0.00           C  
ATOM   2099  N   VAL A 319      49.747  65.873  58.207  1.00  0.00           N  
ATOM   2100  CA  VAL A 319      51.037  66.427  58.528  1.00  0.00           C  
ATOM   2101  C   VAL A 319      51.307  66.741  59.988  1.00  0.00           C  
ATOM   2102  O   VAL A 319      50.433  67.146  60.729  1.00  0.00           O  
ATOM   2103  CB  VAL A 319      51.267  67.712  57.698  1.00  0.00           C  
ATOM   2104  CG1 VAL A 319      52.570  68.401  58.077  1.00  0.00           C  
ATOM   2105  CG2 VAL A 319      51.292  67.363  56.234  1.00  0.00           C  
ATOM   2106  N   PHE A 320      52.554  66.516  60.390  1.00  0.00           N  
ATOM   2107  CA  PHE A 320      53.054  66.848  61.721  1.00  0.00           C  
ATOM   2108  C   PHE A 320      53.944  68.031  61.361  1.00  0.00           C  
ATOM   2109  O   PHE A 320      54.885  67.885  60.591  1.00  0.00           O  
ATOM   2110  CB  PHE A 320      53.905  65.721  62.242  1.00  0.00           C  
ATOM   2111  CG  PHE A 320      53.137  64.669  62.936  1.00  0.00           C  
ATOM   2112  CD1 PHE A 320      52.814  64.806  64.269  1.00  0.00           C  
ATOM   2113  CD2 PHE A 320      52.760  63.517  62.270  1.00  0.00           C  
ATOM   2114  CE1 PHE A 320      52.129  63.809  64.935  1.00  0.00           C  
ATOM   2115  CE2 PHE A 320      52.069  62.499  62.928  1.00  0.00           C  
ATOM   2116  CZ  PHE A 320      51.754  62.646  64.260  1.00  0.00           C  
ATOM   2117  N   TRP A 321      53.650  69.209  61.867  1.00  0.00           N  
ATOM   2118  CA  TRP A 321      54.474  70.335  61.489  1.00  0.00           C  
ATOM   2119  C   TRP A 321      55.544  70.565  62.507  1.00  0.00           C  
ATOM   2120  O   TRP A 321      55.260  70.817  63.668  1.00  0.00           O  
ATOM   2121  CB  TRP A 321      53.618  71.600  61.320  1.00  0.00           C  
ATOM   2122  CG  TRP A 321      52.778  71.584  60.076  1.00  0.00           C  
ATOM   2123  CD1 TRP A 321      51.472  71.234  59.970  1.00  0.00           C  
ATOM   2124  CD2 TRP A 321      53.220  71.894  58.750  1.00  0.00           C  
ATOM   2125  NE1 TRP A 321      51.063  71.307  58.657  1.00  0.00           N  
ATOM   2126  CE2 TRP A 321      52.121  71.713  57.890  1.00  0.00           C  
ATOM   2127  CE3 TRP A 321      54.448  72.305  58.209  1.00  0.00           C  
ATOM   2128  CZ2 TRP A 321      52.204  71.931  56.516  1.00  0.00           C  
ATOM   2129  CZ3 TRP A 321      54.534  72.521  56.841  1.00  0.00           C  
ATOM   2130  CH2 TRP A 321      53.412  72.334  56.006  1.00  0.00           C  
ATOM   2131  N   HIS A 322      56.788  70.442  62.077  1.00  0.00           N  
ATOM   2132  CA  HIS A 322      57.904  70.669  62.984  1.00  0.00           C  
ATOM   2133  C   HIS A 322      58.073  72.168  63.076  1.00  0.00           C  
ATOM   2134  O   HIS A 322      57.578  72.910  62.239  1.00  0.00           O  
ATOM   2135  CB  HIS A 322      59.173  70.040  62.429  1.00  0.00           C  
ATOM   2136  CG  HIS A 322      59.183  68.549  62.493  1.00  0.00           C  
ATOM   2137  ND1 HIS A 322      58.033  67.794  62.405  1.00  0.00           N  
ATOM   2138  CD2 HIS A 322      60.204  67.665  62.598  1.00  0.00           C  
ATOM   2139  CE1 HIS A 322      58.346  66.512  62.451  1.00  0.00           C  
ATOM   2140  NE2 HIS A 322      59.659  66.406  62.568  1.00  0.00           N  
ATOM   2141  N   ASN A 323      58.781  72.610  64.095  1.00  0.00           N  
ATOM   2142  CA  ASN A 323      59.011  74.020  64.309  1.00  0.00           C  
ATOM   2143  C   ASN A 323      59.287  74.852  63.039  1.00  0.00           C  
ATOM   2144  O   ASN A 323      58.588  75.832  62.757  1.00  0.00           O  
ATOM   2145  CB  ASN A 323      60.138  74.166  65.322  1.00  0.00           C  
ATOM   2146  CG  ASN A 323      60.433  75.597  65.654  1.00  0.00           C  
ATOM   2147  OD1 ASN A 323      61.033  76.298  64.854  1.00  0.00           O  
ATOM   2148  ND2 ASN A 323      60.006  76.051  66.832  1.00  0.00           N  
ATOM   2149  N   ASP A 324      60.286  74.472  62.258  1.00  0.00           N  
ATOM   2150  CA  ASP A 324      60.606  75.240  61.064  1.00  0.00           C  
ATOM   2151  C   ASP A 324      59.485  75.270  60.030  1.00  0.00           C  
ATOM   2152  O   ASP A 324      59.262  76.304  59.390  1.00  0.00           O  
ATOM   2153  CB  ASP A 324      61.901  74.713  60.437  1.00  0.00           C  
ATOM   2154  CG  ASP A 324      63.167  75.233  61.152  1.00  0.00           C  
ATOM   2155  OD1 ASP A 324      63.051  75.736  62.300  1.00  0.00           O  
ATOM   2156  OD2 ASP A 324      64.279  75.123  60.567  1.00  0.00           O  
ATOM   2157  N   GLY A 325      58.790  74.147  59.854  1.00  0.00           N  
ATOM   2158  CA  GLY A 325      57.698  74.105  58.895  1.00  0.00           C  
ATOM   2159  C   GLY A 325      56.597  75.029  59.392  1.00  0.00           C  
ATOM   2160  O   GLY A 325      56.040  75.826  58.642  1.00  0.00           O  
ATOM   2161  N   TRP A 332      56.303  74.947  60.684  1.00  0.00           N  
ATOM   2162  CA  TRP A 332      55.267  75.777  61.266  1.00  0.00           C  
ATOM   2163  C   TRP A 332      55.577  77.267  61.209  1.00  0.00           C  
ATOM   2164  O   TRP A 332      54.682  78.088  61.257  1.00  0.00           O  
ATOM   2165  CB  TRP A 332      55.013  75.380  62.715  1.00  0.00           C  
ATOM   2166  CG  TRP A 332      53.705  75.918  63.260  1.00  0.00           C  
ATOM   2167  CD1 TRP A 332      53.510  76.561  64.448  1.00  0.00           C  
ATOM   2168  CD2 TRP A 332      52.415  75.687  62.719  1.00  0.00           C  
ATOM   2169  NE1 TRP A 332      52.181  76.723  64.688  1.00  0.00           N  
ATOM   2170  CE2 TRP A 332      51.481  76.194  63.641  1.00  0.00           C  
ATOM   2171  CE3 TRP A 332      51.951  75.086  61.544  1.00  0.00           C  
ATOM   2172  CZ2 TRP A 332      50.109  76.115  63.429  1.00  0.00           C  
ATOM   2173  CZ3 TRP A 332      50.580  75.009  61.337  1.00  0.00           C  
ATOM   2174  CH2 TRP A 332      49.679  75.520  62.277  1.00  0.00           C  
ATOM   2175  N   THR A 333      56.836  77.629  61.137  1.00  0.00           N  
ATOM   2176  CA  THR A 333      57.162  79.030  61.048  1.00  0.00           C  
ATOM   2177  C   THR A 333      56.720  79.515  59.674  1.00  0.00           C  
ATOM   2178  O   THR A 333      56.216  80.614  59.522  1.00  0.00           O  
ATOM   2179  CB  THR A 333      58.669  79.235  61.205  1.00  0.00           C  
ATOM   2180  OG1 THR A 333      59.057  78.827  62.526  1.00  0.00           O  
ATOM   2181  CG2 THR A 333      59.058  80.697  60.962  1.00  0.00           C  
ATOM   2182  N   ILE A 334      56.904  78.682  58.664  1.00  0.00           N  
ATOM   2183  CA  ILE A 334      56.528  79.054  57.307  1.00  0.00           C  
ATOM   2184  C   ILE A 334      55.040  79.206  57.207  1.00  0.00           C  
ATOM   2185  O   ILE A 334      54.531  80.145  56.603  1.00  0.00           O  
ATOM   2186  CB  ILE A 334      56.949  77.982  56.319  1.00  0.00           C  
ATOM   2187  CG1 ILE A 334      58.475  77.819  56.373  1.00  0.00           C  
ATOM   2188  CG2 ILE A 334      56.393  78.309  54.942  1.00  0.00           C  
ATOM   2189  CD1 ILE A 334      59.036  77.035  55.218  1.00  0.00           C  
ATOM   2190  N   PHE A 335      54.347  78.237  57.787  1.00  0.00           N  
ATOM   2191  CA  PHE A 335      52.894  78.196  57.812  1.00  0.00           C  
ATOM   2192  C   PHE A 335      52.374  79.458  58.525  1.00  0.00           C  
ATOM   2193  O   PHE A 335      51.569  80.201  57.957  1.00  0.00           O  
ATOM   2194  CB  PHE A 335      52.465  76.924  58.542  1.00  0.00           C  
ATOM   2195  CG  PHE A 335      51.010  76.602  58.428  1.00  0.00           C  
ATOM   2196  CD1 PHE A 335      50.052  77.381  59.068  1.00  0.00           C  
ATOM   2197  CD2 PHE A 335      50.592  75.472  57.732  1.00  0.00           C  
ATOM   2198  CE1 PHE A 335      48.706  77.049  59.031  1.00  0.00           C  
ATOM   2199  CE2 PHE A 335      49.235  75.129  57.688  1.00  0.00           C  
ATOM   2200  CZ  PHE A 335      48.292  75.930  58.348  1.00  0.00           C  
ATOM   2201  N   ARG A 336      52.844  79.724  59.745  1.00  0.00           N  
ATOM   2202  CA  ARG A 336      52.373  80.899  60.465  1.00  0.00           C  
ATOM   2203  C   ARG A 336      52.652  82.193  59.733  1.00  0.00           C  
ATOM   2204  O   ARG A 336      51.950  83.175  59.916  1.00  0.00           O  
ATOM   2205  CB  ARG A 336      52.979  80.968  61.855  1.00  0.00           C  
ATOM   2206  CG  ARG A 336      52.289  80.088  62.880  1.00  0.00           C  
ATOM   2207  CD  ARG A 336      52.819  80.376  64.261  1.00  0.00           C  
ATOM   2208  NE  ARG A 336      54.206  79.938  64.382  1.00  0.00           N  
ATOM   2209  CZ  ARG A 336      55.217  80.698  64.803  1.00  0.00           C  
ATOM   2210  NH1 ARG A 336      55.016  81.959  65.158  1.00  0.00           N  
ATOM   2211  NH2 ARG A 336      56.444  80.196  64.847  1.00  0.00           N  
ATOM   2212  N   GLU A 337      53.663  82.177  58.881  1.00  0.00           N  
ATOM   2213  CA  GLU A 337      54.054  83.339  58.104  1.00  0.00           C  
ATOM   2214  C   GLU A 337      53.097  83.645  56.974  1.00  0.00           C  
ATOM   2215  O   GLU A 337      52.852  84.817  56.657  1.00  0.00           O  
ATOM   2216  CB  GLU A 337      55.431  83.119  57.518  1.00  0.00           C  
ATOM   2217  CG  GLU A 337      56.273  84.341  57.592  1.00  0.00           C  
ATOM   2218  CD  GLU A 337      56.325  84.857  59.004  1.00  0.00           C  
ATOM   2219  OE1 GLU A 337      56.649  84.028  59.879  1.00  0.00           O  
ATOM   2220  OE2 GLU A 337      56.034  86.062  59.239  1.00  0.00           O  
ATOM   2221  N   LEU A 338      52.601  82.594  56.323  1.00  0.00           N  
ATOM   2222  CA  LEU A 338      51.638  82.763  55.249  1.00  0.00           C  
ATOM   2223  C   LEU A 338      50.381  83.179  55.953  1.00  0.00           C  
ATOM   2224  O   LEU A 338      49.578  83.918  55.424  1.00  0.00           O  
ATOM   2225  CB  LEU A 338      51.370  81.453  54.557  1.00  0.00           C  
ATOM   2226  CG  LEU A 338      52.523  80.924  53.746  1.00  0.00           C  
ATOM   2227  CD1 LEU A 338      52.381  79.436  53.594  1.00  0.00           C  
ATOM   2228  CD2 LEU A 338      52.532  81.622  52.398  1.00  0.00           C  
ATOM   2229  N   GLU A 339      50.218  82.700  57.173  1.00  0.00           N  
ATOM   2230  CA  GLU A 339      49.032  83.034  57.914  1.00  0.00           C  
ATOM   2231  C   GLU A 339      48.959  84.548  58.108  1.00  0.00           C  
ATOM   2232  O   GLU A 339      47.928  85.139  57.802  1.00  0.00           O  
ATOM   2233  CB  GLU A 339      48.995  82.276  59.246  1.00  0.00           C  
ATOM   2234  CG  GLU A 339      47.613  81.659  59.570  1.00  0.00           C  
ATOM   2235  CD  GLU A 339      47.551  80.903  60.932  1.00  0.00           C  
ATOM   2236  OE1 GLU A 339      47.995  81.465  61.980  1.00  0.00           O  
ATOM   2237  OE2 GLU A 339      47.036  79.748  60.957  1.00  0.00           O  
ATOM   2238  N   VAL A 340      50.023  85.199  58.575  1.00  0.00           N  
ATOM   2239  CA  VAL A 340      49.916  86.651  58.719  1.00  0.00           C  
ATOM   2240  C   VAL A 340      49.852  87.305  57.333  1.00  0.00           C  
ATOM   2241  O   VAL A 340      49.149  88.300  57.137  1.00  0.00           O  
ATOM   2242  CB  VAL A 340      51.097  87.325  59.534  1.00  0.00           C  
ATOM   2243  CG1 VAL A 340      51.631  86.397  60.557  1.00  0.00           C  
ATOM   2244  CG2 VAL A 340      52.195  87.806  58.609  1.00  0.00           C  
ATOM   2245  N   PHE A 341      50.580  86.767  56.362  1.00  0.00           N  
ATOM   2246  CA  PHE A 341      50.520  87.379  55.040  1.00  0.00           C  
ATOM   2247  C   PHE A 341      49.083  87.461  54.568  1.00  0.00           C  
ATOM   2248  O   PHE A 341      48.625  88.524  54.180  1.00  0.00           O  
ATOM   2249  CB  PHE A 341      51.308  86.584  54.016  1.00  0.00           C  
ATOM   2250  CG  PHE A 341      51.027  86.988  52.588  1.00  0.00           C  
ATOM   2251  CD1 PHE A 341      51.307  88.268  52.146  1.00  0.00           C  
ATOM   2252  CD2 PHE A 341      50.543  86.058  51.667  1.00  0.00           C  
ATOM   2253  CE1 PHE A 341      51.124  88.624  50.807  1.00  0.00           C  
ATOM   2254  CE2 PHE A 341      50.353  86.403  50.320  1.00  0.00           C  
ATOM   2255  CZ  PHE A 341      50.649  87.693  49.895  1.00  0.00           C  
ATOM   2256  N   VAL A 342      48.385  86.326  54.596  1.00  0.00           N  
ATOM   2257  CA  VAL A 342      46.997  86.271  54.176  1.00  0.00           C  
ATOM   2258  C   VAL A 342      46.174  87.286  54.953  1.00  0.00           C  
ATOM   2259  O   VAL A 342      45.421  88.068  54.375  1.00  0.00           O  
ATOM   2260  CB  VAL A 342      46.379  84.872  54.418  1.00  0.00           C  
ATOM   2261  CG1 VAL A 342      44.857  84.944  54.221  1.00  0.00           C  
ATOM   2262  CG2 VAL A 342      46.980  83.855  53.449  1.00  0.00           C  
ATOM   2263  N   ARG A 343      46.323  87.257  56.270  1.00  0.00           N  
ATOM   2264  CA  ARG A 343      45.589  88.171  57.113  1.00  0.00           C  
ATOM   2265  C   ARG A 343      45.743  89.589  56.659  1.00  0.00           C  
ATOM   2266  O   ARG A 343      44.758  90.294  56.494  1.00  0.00           O  
ATOM   2267  CB  ARG A 343      46.021  88.057  58.567  1.00  0.00           C  
ATOM   2268  CG  ARG A 343      45.362  86.903  59.246  1.00  0.00           C  
ATOM   2269  CD  ARG A 343      45.462  86.956  60.739  1.00  0.00           C  
ATOM   2270  NE  ARG A 343      44.680  85.852  61.279  1.00  0.00           N  
ATOM   2271  CZ  ARG A 343      45.182  84.720  61.747  1.00  0.00           C  
ATOM   2272  NH1 ARG A 343      46.494  84.536  61.767  1.00  0.00           N  
ATOM   2273  NH2 ARG A 343      44.359  83.758  62.143  1.00  0.00           N  
ATOM   2274  N   SER A 344      46.974  90.023  56.459  1.00  0.00           N  
ATOM   2275  CA  SER A 344      47.180  91.383  56.013  1.00  0.00           C  
ATOM   2276  C   SER A 344      46.330  91.627  54.756  1.00  0.00           C  
ATOM   2277  O   SER A 344      45.765  92.707  54.592  1.00  0.00           O  
ATOM   2278  CB  SER A 344      48.663  91.631  55.729  1.00  0.00           C  
ATOM   2279  OG  SER A 344      48.970  91.405  54.366  1.00  0.00           O  
ATOM   2280  N   LYS A 345      46.204  90.628  53.884  1.00  0.00           N  
ATOM   2281  CA  LYS A 345      45.406  90.807  52.673  1.00  0.00           C  
ATOM   2282  C   LYS A 345      43.903  90.806  52.948  1.00  0.00           C  
ATOM   2283  O   LYS A 345      43.140  91.523  52.308  1.00  0.00           O  
ATOM   2284  CB  LYS A 345      45.763  89.754  51.632  1.00  0.00           C  
ATOM   2285  CG  LYS A 345      47.033  90.080  50.870  1.00  0.00           C  
ATOM   2286  CD  LYS A 345      46.945  91.471  50.259  1.00  0.00           C  
ATOM   2287  CE  LYS A 345      48.066  91.715  49.260  1.00  0.00           C  
ATOM   2288  NZ  LYS A 345      47.901  92.988  48.494  1.00  0.00           N  
ATOM   2289  N   LEU A 347      43.465  90.010  53.907  1.00  0.00           N  
ATOM   2290  CA  LEU A 347      42.056  90.009  54.243  1.00  0.00           C  
ATOM   2291  C   LEU A 347      41.630  91.377  54.783  1.00  0.00           C  
ATOM   2292  O   LEU A 347      40.481  91.777  54.630  1.00  0.00           O  
ATOM   2293  CB  LEU A 347      41.768  88.949  55.299  1.00  0.00           C  
ATOM   2294  CG  LEU A 347      41.851  87.486  54.857  1.00  0.00           C  
ATOM   2295  CD1 LEU A 347      41.533  86.620  56.090  1.00  0.00           C  
ATOM   2296  CD2 LEU A 347      40.886  87.204  53.673  1.00  0.00           C  
ATOM   2297  N   LYS A 348      42.542  92.089  55.434  1.00  0.00           N  
ATOM   2298  CA  LYS A 348      42.197  93.392  55.975  1.00  0.00           C  
ATOM   2299  C   LYS A 348      41.986  94.409  54.849  1.00  0.00           C  
ATOM   2300  O   LYS A 348      41.054  95.220  54.891  1.00  0.00           O  
ATOM   2301  CB  LYS A 348      43.284  93.871  56.916  1.00  0.00           C  
ATOM   2302  CG  LYS A 348      43.079  95.292  57.380  1.00  0.00           C  
ATOM   2303  CD  LYS A 348      44.099  95.686  58.453  1.00  0.00           C  
ATOM   2304  CE  LYS A 348      44.086  97.190  58.751  1.00  0.00           C  
ATOM   2305  NZ  LYS A 348      45.158  97.604  59.711  1.00  0.00           N  
ATOM   2306  N   GLU A 349      42.855  94.354  53.844  1.00  0.00           N  
ATOM   2307  CA  GLU A 349      42.754  95.238  52.689  1.00  0.00           C  
ATOM   2308  C   GLU A 349      41.410  95.011  52.034  1.00  0.00           C  
ATOM   2309  O   GLU A 349      40.587  95.912  51.979  1.00  0.00           O  
ATOM   2310  CB  GLU A 349      43.810  94.903  51.658  1.00  0.00           C  
ATOM   2311  CG  GLU A 349      44.879  95.931  51.440  1.00  0.00           C  
ATOM   2312  CD  GLU A 349      45.870  95.472  50.365  1.00  0.00           C  
ATOM   2313  OE1 GLU A 349      45.448  95.347  49.188  1.00  0.00           O  
ATOM   2314  OE2 GLU A 349      47.060  95.222  50.696  1.00  0.00           O  
ATOM   2315  N   TYR A 352      41.196  93.797  51.540  1.00  0.00           N  
ATOM   2316  CA  TYR A 352      39.957  93.446  50.858  1.00  0.00           C  
ATOM   2317  C   TYR A 352      38.770  93.339  51.776  1.00  0.00           C  
ATOM   2318  O   TYR A 352      37.699  92.908  51.381  1.00  0.00           O  
ATOM   2319  CB  TYR A 352      40.143  92.153  50.084  1.00  0.00           C  
ATOM   2320  CG  TYR A 352      41.173  92.293  48.996  1.00  0.00           C  
ATOM   2321  CD1 TYR A 352      42.502  92.656  49.301  1.00  0.00           C  
ATOM   2322  CD2 TYR A 352      40.816  92.124  47.654  1.00  0.00           C  
ATOM   2323  CE1 TYR A 352      43.444  92.854  48.293  1.00  0.00           C  
ATOM   2324  CE2 TYR A 352      41.743  92.316  46.635  1.00  0.00           C  
ATOM   2325  CZ  TYR A 352      43.054  92.681  46.958  1.00  0.00           C  
ATOM   2326  OH  TYR A 352      43.955  92.868  45.942  1.00  0.00           O  
ATOM   2327  N   GLN A 361      38.996  93.710  53.024  1.00  0.00           N  
ATOM   2328  CA  GLN A 361      37.953  93.740  54.036  1.00  0.00           C  
ATOM   2329  C   GLN A 361      37.034  92.563  54.336  1.00  0.00           C  
ATOM   2330  O   GLN A 361      35.848  92.591  54.010  1.00  0.00           O  
ATOM   2331  CB  GLN A 361      37.102  94.949  53.769  1.00  0.00           C  
ATOM   2332  CG  GLN A 361      37.846  96.191  54.116  1.00  0.00           C  
ATOM   2333  CD  GLN A 361      36.962  97.375  53.996  1.00  0.00           C  
ATOM   2334  OE1 GLN A 361      36.583  97.760  52.885  1.00  0.00           O  
ATOM   2335  NE2 GLN A 361      36.590  97.956  55.141  1.00  0.00           N  
ATOM   2336  N   TYR A 362      37.582  91.566  55.018  1.00  0.00           N  
ATOM   2337  CA  TYR A 362      36.842  90.385  55.395  1.00  0.00           C  
ATOM   2338  C   TYR A 362      36.798  90.309  56.903  1.00  0.00           C  
ATOM   2339  O   TYR A 362      37.566  90.967  57.587  1.00  0.00           O  
ATOM   2340  CB  TYR A 362      37.564  89.134  54.931  1.00  0.00           C  
ATOM   2341  CG  TYR A 362      37.557  88.869  53.469  1.00  0.00           C  
ATOM   2342  CD1 TYR A 362      38.333  89.612  52.599  1.00  0.00           C  
ATOM   2343  CD2 TYR A 362      36.776  87.849  52.950  1.00  0.00           C  
ATOM   2344  CE1 TYR A 362      38.333  89.339  51.231  1.00  0.00           C  
ATOM   2345  CE2 TYR A 362      36.761  87.569  51.587  1.00  0.00           C  
ATOM   2346  CZ  TYR A 362      37.540  88.317  50.731  1.00  0.00           C  
ATOM   2347  OH  TYR A 362      37.492  88.034  49.379  1.00  0.00           O  
ATOM   2348  N   GLN A 363      35.881  89.500  57.415  1.00  0.00           N  
ATOM   2349  CA  GLN A 363      35.809  89.237  58.835  1.00  0.00           C  
ATOM   2350  C   GLN A 363      36.550  87.912  58.912  1.00  0.00           C  
ATOM   2351  O   GLN A 363      36.674  87.201  57.908  1.00  0.00           O  
ATOM   2352  CB  GLN A 363      34.407  88.948  59.276  1.00  0.00           C  
ATOM   2353  CG  GLN A 363      33.454  90.047  59.125  1.00  0.00           C  
ATOM   2354  CD  GLN A 363      32.072  89.561  59.461  1.00  0.00           C  
ATOM   2355  OE1 GLN A 363      31.076  90.257  59.235  1.00  0.00           O  
ATOM   2356  NE2 GLN A 363      31.996  88.342  60.003  1.00  0.00           N  
ATOM   2357  N   GLU A 364      37.058  87.568  60.082  1.00  0.00           N  
ATOM   2358  CA  GLU A 364      37.706  86.284  60.204  1.00  0.00           C  
ATOM   2359  C   GLU A 364      36.984  85.638  61.374  1.00  0.00           C  
ATOM   2360  O   GLU A 364      36.845  86.249  62.448  1.00  0.00           O  
ATOM   2361  CB  GLU A 364      39.184  86.437  60.484  1.00  0.00           C  
ATOM   2362  CG  GLU A 364      39.996  85.277  59.949  1.00  0.00           C  
ATOM   2363  CD  GLU A 364      41.205  84.946  60.820  1.00  0.00           C  
ATOM   2364  OE1 GLU A 364      42.084  85.821  60.985  1.00  0.00           O  
ATOM   2365  OE2 GLU A 364      41.258  83.802  61.340  1.00  0.00           O  
ATOM   2366  N   VAL A 365      36.471  84.432  61.144  1.00  0.00           N  
ATOM   2367  CA  VAL A 365      35.744  83.726  62.179  1.00  0.00           C  
ATOM   2368  C   VAL A 365      36.351  82.349  62.343  1.00  0.00           C  
ATOM   2369  O   VAL A 365      37.354  82.047  61.740  1.00  0.00           O  
ATOM   2370  CB  VAL A 365      34.257  83.564  61.798  1.00  0.00           C  
ATOM   2371  CG1 VAL A 365      33.630  84.888  61.621  1.00  0.00           C  
ATOM   2372  CG2 VAL A 365      34.137  82.786  60.521  1.00  0.00           C  
ATOM   2373  N   LYS A 366      35.746  81.526  63.183  1.00  0.00           N  
ATOM   2374  CA  LYS A 366      36.211  80.180  63.360  1.00  0.00           C  
ATOM   2375  C   LYS A 366      35.038  79.389  63.854  1.00  0.00           C  
ATOM   2376  O   LYS A 366      34.367  79.801  64.785  1.00  0.00           O  
ATOM   2377  CB  LYS A 366      37.332  80.089  64.387  1.00  0.00           C  
ATOM   2378  CG  LYS A 366      37.981  78.697  64.446  1.00  0.00           C  
ATOM   2379  CD  LYS A 366      39.304  78.687  63.692  1.00  0.00           C  
ATOM   2380  CE  LYS A 366      39.902  77.287  63.546  1.00  0.00           C  
ATOM   2381  NZ  LYS A 366      39.397  76.524  62.329  1.00  0.00           N  
ATOM   2382  N   GLY A 368      34.789  78.254  63.215  1.00  0.00           N  
ATOM   2383  CA  GLY A 368      33.700  77.405  63.628  1.00  0.00           C  
ATOM   2384  C   GLY A 368      34.209  76.038  64.047  1.00  0.00           C  
ATOM   2385  O   GLY A 368      35.352  75.688  63.771  1.00  0.00           O  
ATOM   2386  N   PRO A 370      33.357  75.215  64.664  1.00  0.00           N  
ATOM   2387  CA  PRO A 370      33.675  73.876  65.140  1.00  0.00           C  
ATOM   2388  C   PRO A 370      34.297  72.933  64.109  1.00  0.00           C  
ATOM   2389  O   PRO A 370      34.267  73.195  62.908  1.00  0.00           O  
ATOM   2390  CB  PRO A 370      32.321  73.367  65.596  1.00  0.00           C  
ATOM   2391  CG  PRO A 370      31.484  74.613  65.742  1.00  0.00           C  
ATOM   2392  CD  PRO A 370      31.900  75.372  64.582  1.00  0.00           C  
ATOM   2393  N   PHE A 371      34.829  71.814  64.594  1.00  0.00           N  
ATOM   2394  CA  PHE A 371      35.440  70.807  63.733  1.00  0.00           C  
ATOM   2395  C   PHE A 371      34.445  69.739  63.372  1.00  0.00           C  
ATOM   2396  O   PHE A 371      34.562  69.069  62.340  1.00  0.00           O  
ATOM   2397  CB  PHE A 371      36.653  70.207  64.421  1.00  0.00           C  
ATOM   2398  CG  PHE A 371      37.686  71.227  64.738  1.00  0.00           C  
ATOM   2399  CD1 PHE A 371      37.489  72.130  65.801  1.00  0.00           C  
ATOM   2400  CD2 PHE A 371      38.800  71.386  63.911  1.00  0.00           C  
ATOM   2401  CE1 PHE A 371      38.398  73.203  66.034  1.00  0.00           C  
ATOM   2402  CE2 PHE A 371      39.712  72.447  64.128  1.00  0.00           C  
ATOM   2403  CZ  PHE A 371      39.506  73.360  65.194  1.00  0.00           C  
ATOM   2404  N   MET A 372      33.450  69.575  64.225  1.00  0.00           N  
ATOM   2405  CA  MET A 372      32.415  68.608  63.940  1.00  0.00           C  
ATOM   2406  C   MET A 372      31.035  69.185  64.195  1.00  0.00           C  
ATOM   2407  O   MET A 372      30.826  69.977  65.112  1.00  0.00           O  
ATOM   2408  CB  MET A 372      32.624  67.329  64.748  1.00  0.00           C  
ATOM   2409  CG  MET A 372      32.950  67.540  66.178  1.00  0.00           C  
ATOM   2410  SD  MET A 372      33.356  65.984  66.922  1.00  0.00           S  
ATOM   2411  CE  MET A 372      32.406  66.059  68.417  1.00  0.00           C  
ATOM   2412  N   MET A 373      30.101  68.793  63.344  1.00  0.00           N  
ATOM   2413  CA  MET A 373      28.738  69.227  63.462  1.00  0.00           C  
ATOM   2414  C   MET A 373      27.850  68.075  63.124  1.00  0.00           C  
ATOM   2415  O   MET A 373      28.274  67.123  62.476  1.00  0.00           O  
ATOM   2416  CB  MET A 373      28.451  70.375  62.515  1.00  0.00           C  
ATOM   2417  CG  MET A 373      28.868  71.703  63.063  1.00  0.00           C  
ATOM   2418  SD  MET A 373      28.670  72.994  61.845  1.00  0.00           S  
ATOM   2419  CE  MET A 373      30.466  73.153  61.105  1.00  0.00           C  
ATOM   2420  N   ASP A 374      26.607  68.180  63.575  1.00  0.00           N  
ATOM   2421  CA  ASP A 374      25.603  67.179  63.349  1.00  0.00           C  
ATOM   2422  C   ASP A 374      25.497  66.916  61.864  1.00  0.00           C  
ATOM   2423  O   ASP A 374      25.426  67.833  61.057  1.00  0.00           O  
ATOM   2424  CB  ASP A 374      24.286  67.678  63.877  1.00  0.00           C  
ATOM   2425  CG  ASP A 374      23.249  66.604  63.914  1.00  0.00           C  
ATOM   2426  OD1 ASP A 374      23.073  65.900  62.872  1.00  0.00           O  
ATOM   2427  OD2 ASP A 374      22.621  66.477  64.998  1.00  0.00           O  
ATOM   2428  N   ARG A 375      25.461  65.648  61.505  1.00  0.00           N  
ATOM   2429  CA  ARG A 375      25.405  65.275  60.111  1.00  0.00           C  
ATOM   2430  C   ARG A 375      24.317  65.969  59.296  1.00  0.00           C  
ATOM   2431  O   ARG A 375      24.499  66.247  58.093  1.00  0.00           O  
ATOM   2432  CB  ARG A 375      25.241  63.776  60.017  1.00  0.00           C  
ATOM   2433  CG  ARG A 375      25.958  63.214  58.834  1.00  0.00           C  
ATOM   2434  CD  ARG A 375      25.636  61.776  58.705  1.00  0.00           C  
ATOM   2435  NE  ARG A 375      24.196  61.601  58.683  1.00  0.00           N  
ATOM   2436  CZ  ARG A 375      23.612  60.435  58.902  1.00  0.00           C  
ATOM   2437  NH1 ARG A 375      24.369  59.379  59.159  1.00  0.00           N  
ATOM   2438  NH2 ARG A 375      22.291  60.326  58.856  1.00  0.00           N  
ATOM   2439  N   VAL A 376      23.181  66.233  59.940  1.00  0.00           N  
ATOM   2440  CA  VAL A 376      22.070  66.906  59.271  1.00  0.00           C  
ATOM   2441  C   VAL A 376      22.498  68.084  58.376  1.00  0.00           C  
ATOM   2442  O   VAL A 376      22.001  68.228  57.253  1.00  0.00           O  
ATOM   2443  CB  VAL A 376      21.060  67.421  60.278  1.00  0.00           C  
ATOM   2444  CG1 VAL A 376      20.221  68.490  59.648  1.00  0.00           C  
ATOM   2445  CG2 VAL A 376      20.167  66.285  60.708  1.00  0.00           C  
ATOM   2446  N   LEU A 377      23.392  68.935  58.869  1.00  0.00           N  
ATOM   2447  CA  LEU A 377      23.839  70.031  58.055  1.00  0.00           C  
ATOM   2448  C   LEU A 377      24.347  69.566  56.684  1.00  0.00           C  
ATOM   2449  O   LEU A 377      24.141  70.242  55.660  1.00  0.00           O  
ATOM   2450  CB  LEU A 377      24.884  70.821  58.815  1.00  0.00           C  
ATOM   2451  CG  LEU A 377      24.167  71.839  59.723  1.00  0.00           C  
ATOM   2452  CD1 LEU A 377      24.973  72.207  60.944  1.00  0.00           C  
ATOM   2453  CD2 LEU A 377      23.903  73.069  58.914  1.00  0.00           C  
ATOM   2454  N   TRP A 378      24.974  68.397  56.617  1.00  0.00           N  
ATOM   2455  CA  TRP A 378      25.456  67.974  55.316  1.00  0.00           C  
ATOM   2456  C   TRP A 378      24.408  67.287  54.497  1.00  0.00           C  
ATOM   2457  O   TRP A 378      24.530  67.214  53.272  1.00  0.00           O  
ATOM   2458  CB  TRP A 378      26.709  67.130  55.441  1.00  0.00           C  
ATOM   2459  CG  TRP A 378      27.897  67.994  55.672  1.00  0.00           C  
ATOM   2460  CD1 TRP A 378      28.681  68.639  54.722  1.00  0.00           C  
ATOM   2461  CD2 TRP A 378      28.367  68.422  56.933  1.00  0.00           C  
ATOM   2462  NE1 TRP A 378      29.609  69.450  55.344  1.00  0.00           N  
ATOM   2463  CE2 TRP A 378      29.437  69.335  56.701  1.00  0.00           C  
ATOM   2464  CE3 TRP A 378      27.989  68.132  58.244  1.00  0.00           C  
ATOM   2465  CZ2 TRP A 378      30.122  69.948  57.737  1.00  0.00           C  
ATOM   2466  CZ3 TRP A 378      28.665  68.740  59.273  1.00  0.00           C  
ATOM   2467  CH2 TRP A 378      29.723  69.640  59.018  1.00  0.00           C  
ATOM   2468  N   GLU A 388      23.372  66.793  55.167  1.00  0.00           N  
ATOM   2469  CA  GLU A 388      22.246  66.187  54.470  1.00  0.00           C  
ATOM   2470  C   GLU A 388      21.451  67.311  53.801  1.00  0.00           C  
ATOM   2471  O   GLU A 388      21.083  67.195  52.642  1.00  0.00           O  
ATOM   2472  CB  GLU A 388      21.366  65.468  55.449  1.00  0.00           C  
ATOM   2473  CG  GLU A 388      22.147  64.474  56.255  1.00  0.00           C  
ATOM   2474  CD  GLU A 388      21.254  63.516  57.004  1.00  0.00           C  
ATOM   2475  OE1 GLU A 388      20.563  63.980  57.943  1.00  0.00           O  
ATOM   2476  OE2 GLU A 388      21.234  62.307  56.646  1.00  0.00           O  
ATOM   2477  N   LYS A 389      21.212  68.411  54.517  1.00  0.00           N  
ATOM   2478  CA  LYS A 389      20.458  69.536  53.966  1.00  0.00           C  
ATOM   2479  C   LYS A 389      21.036  70.080  52.668  1.00  0.00           C  
ATOM   2480  O   LYS A 389      20.292  70.513  51.792  1.00  0.00           O  
ATOM   2481  CB  LYS A 389      20.407  70.709  54.945  1.00  0.00           C  
ATOM   2482  CG  LYS A 389      19.708  70.462  56.244  1.00  0.00           C  
ATOM   2483  CD  LYS A 389      18.190  70.511  56.132  1.00  0.00           C  
ATOM   2484  CE  LYS A 389      17.553  70.444  57.525  1.00  0.00           C  
ATOM   2485  NZ  LYS A 389      18.256  71.402  58.444  1.00  0.00           N  
ATOM   2486  N   THR A 390      22.357  70.089  52.554  1.00  0.00           N  
ATOM   2487  CA  THR A 390      23.016  70.645  51.369  1.00  0.00           C  
ATOM   2488  C   THR A 390      23.161  69.659  50.231  1.00  0.00           C  
ATOM   2489  O   THR A 390      23.340  70.048  49.086  1.00  0.00           O  
ATOM   2490  CB  THR A 390      24.433  71.189  51.716  1.00  0.00           C  
ATOM   2491  OG1 THR A 390      25.285  70.100  52.117  1.00  0.00           O  
ATOM   2492  CG2 THR A 390      24.345  72.215  52.864  1.00  0.00           C  
ATOM   2493  N   GLY A 397      23.090  68.378  50.546  1.00  0.00           N  
ATOM   2494  CA  GLY A 397      23.235  67.382  49.510  1.00  0.00           C  
ATOM   2495  C   GLY A 397      24.621  66.782  49.531  1.00  0.00           C  
ATOM   2496  O   GLY A 397      24.864  65.749  48.907  1.00  0.00           O  
ATOM   2497  N   HIS A 398      25.538  67.413  50.254  1.00  0.00           N  
ATOM   2498  CA  HIS A 398      26.890  66.890  50.325  1.00  0.00           C  
ATOM   2499  C   HIS A 398      26.931  65.466  50.860  1.00  0.00           C  
ATOM   2500  O   HIS A 398      27.737  64.656  50.412  1.00  0.00           O  
ATOM   2501  CB  HIS A 398      27.777  67.776  51.190  1.00  0.00           C  
ATOM   2502  CG  HIS A 398      28.311  68.971  50.473  1.00  0.00           C  
ATOM   2503  ND1 HIS A 398      27.670  70.187  50.475  1.00  0.00           N  
ATOM   2504  CD2 HIS A 398      29.419  69.130  49.714  1.00  0.00           C  
ATOM   2505  CE1 HIS A 398      28.359  71.046  49.746  1.00  0.00           C  
ATOM   2506  NE2 HIS A 398      29.426  70.429  49.273  1.00  0.00           N  
ATOM   2507  N   TRP A 404      26.062  65.150  51.807  1.00  0.00           N  
ATOM   2508  CA  TRP A 404      26.054  63.819  52.372  1.00  0.00           C  
ATOM   2509  C   TRP A 404      25.741  62.743  51.369  1.00  0.00           C  
ATOM   2510  O   TRP A 404      26.271  61.648  51.455  1.00  0.00           O  
ATOM   2511  CB  TRP A 404      25.062  63.711  53.514  1.00  0.00           C  
ATOM   2512  CG  TRP A 404      25.049  62.352  54.137  1.00  0.00           C  
ATOM   2513  CD1 TRP A 404      24.041  61.439  54.090  1.00  0.00           C  
ATOM   2514  CD2 TRP A 404      26.074  61.769  54.952  1.00  0.00           C  
ATOM   2515  NE1 TRP A 404      24.364  60.325  54.834  1.00  0.00           N  
ATOM   2516  CE2 TRP A 404      25.607  60.505  55.374  1.00  0.00           C  
ATOM   2517  CE3 TRP A 404      27.342  62.192  55.367  1.00  0.00           C  
ATOM   2518  CZ2 TRP A 404      26.357  59.669  56.190  1.00  0.00           C  
ATOM   2519  CZ3 TRP A 404      28.084  61.356  56.175  1.00  0.00           C  
ATOM   2520  CH2 TRP A 404      27.588  60.109  56.580  1.00  0.00           C  
ATOM   2521  N   ASP A 406      24.884  63.019  50.408  1.00  0.00           N  
ATOM   2522  CA  ASP A 406      24.595  61.964  49.461  1.00  0.00           C  
ATOM   2523  C   ASP A 406      25.683  61.799  48.437  1.00  0.00           C  
ATOM   2524  O   ASP A 406      26.082  60.688  48.126  1.00  0.00           O  
ATOM   2525  CB  ASP A 406      23.249  62.202  48.801  1.00  0.00           C  
ATOM   2526  CG  ASP A 406      22.102  61.962  49.767  1.00  0.00           C  
ATOM   2527  OD1 ASP A 406      21.848  60.771  50.104  1.00  0.00           O  
ATOM   2528  OD2 ASP A 406      21.485  62.969  50.210  1.00  0.00           O  
ATOM   2529  N   ASN A 486      26.200  62.910  47.945  1.00  0.00           N  
ATOM   2530  CA  ASN A 486      27.250  62.858  46.947  1.00  0.00           C  
ATOM   2531  C   ASN A 486      28.656  62.518  47.449  1.00  0.00           C  
ATOM   2532  O   ASN A 486      29.499  62.080  46.660  1.00  0.00           O  
ATOM   2533  CB  ASN A 486      27.284  64.190  46.209  1.00  0.00           C  
ATOM   2534  CG  ASN A 486      25.976  64.496  45.532  1.00  0.00           C  
ATOM   2535  OD1 ASN A 486      25.057  63.672  45.550  1.00  0.00           O  
ATOM   2536  ND2 ASN A 486      25.875  65.678  44.927  1.00  0.00           N  
ATOM   2537  N   TYR A 487      28.897  62.684  48.750  1.00  0.00           N  
ATOM   2538  CA  TYR A 487      30.222  62.453  49.299  1.00  0.00           C  
ATOM   2539  C   TYR A 487      30.344  61.718  50.623  1.00  0.00           C  
ATOM   2540  O   TYR A 487      31.409  61.770  51.248  1.00  0.00           O  
ATOM   2541  CB  TYR A 487      30.906  63.799  49.468  1.00  0.00           C  
ATOM   2542  CG  TYR A 487      31.048  64.599  48.201  1.00  0.00           C  
ATOM   2543  CD1 TYR A 487      32.089  64.357  47.322  1.00  0.00           C  
ATOM   2544  CD2 TYR A 487      30.149  65.616  47.887  1.00  0.00           C  
ATOM   2545  CE1 TYR A 487      32.239  65.108  46.168  1.00  0.00           C  
ATOM   2546  CE2 TYR A 487      30.293  66.377  46.719  1.00  0.00           C  
ATOM   2547  CZ  TYR A 487      31.343  66.118  45.866  1.00  0.00           C  
ATOM   2548  OH  TYR A 487      31.535  66.870  44.714  1.00  0.00           O  
ATOM   2549  N   LYS A 488      29.307  61.032  51.088  1.00  0.00           N  
ATOM   2550  CA  LYS A 488      29.484  60.385  52.386  1.00  0.00           C  
ATOM   2551  C   LYS A 488      30.633  59.401  52.495  1.00  0.00           C  
ATOM   2552  O   LYS A 488      31.121  59.156  53.588  1.00  0.00           O  
ATOM   2553  CB  LYS A 488      28.204  59.714  52.880  1.00  0.00           C  
ATOM   2554  CG  LYS A 488      27.641  58.620  52.026  1.00  0.00           C  
ATOM   2555  CD  LYS A 488      26.501  57.973  52.817  1.00  0.00           C  
ATOM   2556  CE  LYS A 488      25.535  57.218  51.932  1.00  0.00           C  
ATOM   2557  NZ  LYS A 488      24.848  58.163  50.987  1.00  0.00           N  
ATOM   2558  N   ASP A 495      31.092  58.848  51.382  1.00  0.00           N  
ATOM   2559  CA  ASP A 495      32.184  57.883  51.465  1.00  0.00           C  
ATOM   2560  C   ASP A 495      33.576  58.491  51.567  1.00  0.00           C  
ATOM   2561  O   ASP A 495      34.545  57.799  51.883  1.00  0.00           O  
ATOM   2562  CB  ASP A 495      32.130  56.914  50.292  1.00  0.00           C  
ATOM   2563  CG  ASP A 495      30.837  56.113  50.261  1.00  0.00           C  
ATOM   2564  OD1 ASP A 495      30.138  56.042  51.316  1.00  0.00           O  
ATOM   2565  OD2 ASP A 495      30.534  55.553  49.177  1.00  0.00           O  
ATOM   2566  N   ALA A 496      33.660  59.792  51.321  1.00  0.00           N  
ATOM   2567  CA  ALA A 496      34.913  60.509  51.391  1.00  0.00           C  
ATOM   2568  C   ALA A 496      34.809  61.473  52.549  1.00  0.00           C  
ATOM   2569  O   ALA A 496      35.486  62.489  52.572  1.00  0.00           O  
ATOM   2570  CB  ALA A 496      35.140  61.261  50.121  1.00  0.00           C  
ATOM   2571  N   MET A 497      33.967  61.135  53.515  1.00  0.00           N  
ATOM   2572  CA  MET A 497      33.730  61.981  54.679  1.00  0.00           C  
ATOM   2573  C   MET A 497      33.990  61.131  55.930  1.00  0.00           C  
ATOM   2574  O   MET A 497      33.744  59.928  55.906  1.00  0.00           O  
ATOM   2575  CB  MET A 497      32.267  62.421  54.628  1.00  0.00           C  
ATOM   2576  CG  MET A 497      31.942  63.811  55.094  1.00  0.00           C  
ATOM   2577  SD  MET A 497      30.321  64.367  54.429  1.00  0.00           S  
ATOM   2578  CE  MET A 497      30.808  64.851  52.894  1.00  0.00           C  
ATOM   2579  N   PHE A 498      34.492  61.740  57.005  1.00  0.00           N  
ATOM   2580  CA  PHE A 498      34.759  61.045  58.268  1.00  0.00           C  
ATOM   2581  C   PHE A 498      33.634  61.370  59.232  1.00  0.00           C  
ATOM   2582  O   PHE A 498      33.218  62.522  59.302  1.00  0.00           O  
ATOM   2583  CB  PHE A 498      36.038  61.565  58.899  1.00  0.00           C  
ATOM   2584  CG  PHE A 498      37.285  60.987  58.331  1.00  0.00           C  
ATOM   2585  CD1 PHE A 498      37.633  59.676  58.593  1.00  0.00           C  
ATOM   2586  CD2 PHE A 498      38.135  61.763  57.553  1.00  0.00           C  
ATOM   2587  CE1 PHE A 498      38.815  59.135  58.090  1.00  0.00           C  
ATOM   2588  CE2 PHE A 498      39.317  61.228  57.046  1.00  0.00           C  
ATOM   2589  CZ  PHE A 498      39.658  59.904  57.318  1.00  0.00           C  
ATOM   2590  N   THR A 499      33.144  60.401  59.996  1.00  0.00           N  
ATOM   2591  CA  THR A 499      32.072  60.716  60.945  1.00  0.00           C  
ATOM   2592  C   THR A 499      32.400  60.232  62.345  1.00  0.00           C  
ATOM   2593  O   THR A 499      33.301  59.426  62.523  1.00  0.00           O  
ATOM   2594  CB  THR A 499      30.728  60.059  60.560  1.00  0.00           C  
ATOM   2595  OG1 THR A 499      30.837  58.638  60.697  1.00  0.00           O  
ATOM   2596  CG2 THR A 499      30.342  60.388  59.141  1.00  0.00           C  
ATOM   2597  N   THR A 500      31.659  60.718  63.336  1.00  0.00           N  
ATOM   2598  CA  THR A 500      31.843  60.315  64.737  1.00  0.00           C  
ATOM   2599  C   THR A 500      30.471  60.180  65.320  1.00  0.00           C  
ATOM   2600  O   THR A 500      29.521  60.696  64.762  1.00  0.00           O  
ATOM   2601  CB  THR A 500      32.482  61.377  65.601  1.00  0.00           C  
ATOM   2602  OG1 THR A 500      33.583  61.947  64.913  1.00  0.00           O  
ATOM   2603  CG2 THR A 500      32.971  60.770  66.894  1.00  0.00           C  
ATOM   2604  N   SER A 501      30.376  59.542  66.476  1.00  0.00           N  
ATOM   2605  CA  SER A 501      29.093  59.365  67.111  1.00  0.00           C  
ATOM   2606  C   SER A 501      29.164  59.488  68.612  1.00  0.00           C  
ATOM   2607  O   SER A 501      30.164  59.152  69.212  1.00  0.00           O  
ATOM   2608  CB  SER A 501      28.540  57.996  66.741  1.00  0.00           C  
ATOM   2609  OG  SER A 501      28.082  57.968  65.397  1.00  0.00           O  
ATOM   2610  N   SER A 502      28.110  60.018  69.212  1.00  0.00           N  
ATOM   2611  CA  SER A 502      28.012  60.114  70.663  1.00  0.00           C  
ATOM   2612  C   SER A 502      26.784  59.237  70.834  1.00  0.00           C  
ATOM   2613  O   SER A 502      26.255  58.773  69.827  1.00  0.00           O  
ATOM   2614  CB  SER A 502      27.756  61.556  71.130  1.00  0.00           C  
ATOM   2615  OG  SER A 502      26.534  62.084  70.658  1.00  0.00           O  
ATOM   2616  N   GLU A 651      26.321  58.974  72.054  1.00  0.00           N  
ATOM   2617  CA  GLU A 651      25.144  58.108  72.184  1.00  0.00           C  
ATOM   2618  C   GLU A 651      23.947  58.655  71.419  1.00  0.00           C  
ATOM   2619  O   GLU A 651      23.285  57.939  70.684  1.00  0.00           O  
ATOM   2620  CB  GLU A 651      24.725  57.916  73.642  1.00  0.00           C  
ATOM   2621  CG  GLU A 651      25.710  57.148  74.527  1.00  0.00           C  
ATOM   2622  CD  GLU A 651      26.183  55.822  73.929  1.00  0.00           C  
ATOM   2623  OE1 GLU A 651      25.360  55.113  73.296  1.00  0.00           O  
ATOM   2624  OE2 GLU A 651      27.382  55.482  74.107  1.00  0.00           O  
ATOM   2625  N   ASN A 652      23.676  59.936  71.571  1.00  0.00           N  
ATOM   2626  CA  ASN A 652      22.537  60.480  70.898  1.00  0.00           C  
ATOM   2627  C   ASN A 652      22.820  61.375  69.721  1.00  0.00           C  
ATOM   2628  O   ASN A 652      21.999  62.227  69.411  1.00  0.00           O  
ATOM   2629  CB  ASN A 652      21.664  61.231  71.902  1.00  0.00           C  
ATOM   2630  CG  ASN A 652      22.387  62.387  72.565  1.00  0.00           C  
ATOM   2631  OD1 ASN A 652      23.193  63.074  71.936  1.00  0.00           O  
ATOM   2632  ND2 ASN A 652      22.080  62.626  73.845  1.00  0.00           N  
ATOM   2633  N   ARG A 653      23.943  61.204  69.033  1.00  0.00           N  
ATOM   2634  CA  ARG A 653      24.214  62.101  67.905  1.00  0.00           C  
ATOM   2635  C   ARG A 653      25.339  61.694  66.936  1.00  0.00           C  
ATOM   2636  O   ARG A 653      26.397  61.225  67.357  1.00  0.00           O  
ATOM   2637  CB  ARG A 653      24.490  63.495  68.468  1.00  0.00           C  
ATOM   2638  CG  ARG A 653      24.614  64.578  67.450  1.00  0.00           C  
ATOM   2639  CD  ARG A 653      24.730  65.891  68.170  1.00  0.00           C  
ATOM   2640  NE  ARG A 653      23.613  66.769  67.853  1.00  0.00           N  
ATOM   2641  CZ  ARG A 653      22.729  67.222  68.741  1.00  0.00           C  
ATOM   2642  NH1 ARG A 653      22.817  66.883  70.028  1.00  0.00           N  
ATOM   2643  NH2 ARG A 653      21.758  68.033  68.334  1.00  0.00           N  
ATOM   2644  N   GLU A 654      25.111  61.874  65.637  1.00  0.00           N  
ATOM   2645  CA  GLU A 654      26.127  61.546  64.655  1.00  0.00           C  
ATOM   2646  C   GLU A 654      26.685  62.849  64.114  1.00  0.00           C  
ATOM   2647  O   GLU A 654      25.942  63.699  63.645  1.00  0.00           O  
ATOM   2648  CB  GLU A 654      25.530  60.709  63.530  1.00  0.00           C  
ATOM   2649  CG  GLU A 654      26.132  59.292  63.404  1.00  0.00           C  
ATOM   2650  CD  GLU A 654      27.019  59.109  62.136  1.00  0.00           C  
ATOM   2651  OE1 GLU A 654      26.482  59.046  60.995  1.00  0.00           O  
ATOM   2652  OE2 GLU A 654      28.267  59.030  62.277  1.00  0.00           O  
ATOM   2653  N   TYR A 655      27.998  63.022  64.211  1.00  0.00           N  
ATOM   2654  CA  TYR A 655      28.636  64.227  63.723  1.00  0.00           C  
ATOM   2655  C   TYR A 655      29.410  63.947  62.477  1.00  0.00           C  
ATOM   2656  O   TYR A 655      29.570  62.809  62.062  1.00  0.00           O  
ATOM   2657  CB  TYR A 655      29.630  64.762  64.722  1.00  0.00           C  
ATOM   2658  CG  TYR A 655      29.090  65.051  66.091  1.00  0.00           C  
ATOM   2659  CD1 TYR A 655      28.789  64.024  66.978  1.00  0.00           C  
ATOM   2660  CD2 TYR A 655      28.909  66.358  66.522  1.00  0.00           C  
ATOM   2661  CE1 TYR A 655      28.332  64.291  68.260  1.00  0.00           C  
ATOM   2662  CE2 TYR A 655      28.437  66.639  67.807  1.00  0.00           C  
ATOM   2663  CZ  TYR A 655      28.150  65.602  68.671  1.00  0.00           C  
ATOM   2664  OH  TYR A 655      27.637  65.879  69.937  1.00  0.00           O  
ATOM   2665  N   CYS A 656      29.902  65.008  61.873  1.00  0.00           N  
ATOM   2666  CA  CYS A 656      30.748  64.886  60.710  1.00  0.00           C  
ATOM   2667  C   CYS A 656      31.953  65.730  61.045  1.00  0.00           C  
ATOM   2668  O   CYS A 656      31.795  66.820  61.609  1.00  0.00           O  
ATOM   2669  CB  CYS A 656      30.109  65.492  59.479  1.00  0.00           C  
ATOM   2670  SG  CYS A 656      28.848  64.491  58.716  1.00  0.00           S  
ATOM   2671  N   ILE A 657      33.155  65.231  60.763  1.00  0.00           N  
ATOM   2672  CA  ILE A 657      34.334  66.057  60.962  1.00  0.00           C  
ATOM   2673  C   ILE A 657      34.255  66.826  59.631  1.00  0.00           C  
ATOM   2674  O   ILE A 657      34.316  66.237  58.543  1.00  0.00           O  
ATOM   2675  CB  ILE A 657      35.538  65.164  61.118  1.00  0.00           C  
ATOM   2676  CG1 ILE A 657      35.403  64.483  62.467  1.00  0.00           C  
ATOM   2677  CG2 ILE A 657      36.851  65.944  61.090  1.00  0.00           C  
ATOM   2678  CD1 ILE A 657      36.037  63.139  62.520  1.00  0.00           C  
ATOM   2679  N   LYS A 658      34.076  68.135  59.712  1.00  0.00           N  
ATOM   2680  CA  LYS A 658      33.874  68.909  58.512  1.00  0.00           C  
ATOM   2681  C   LYS A 658      34.835  68.774  57.351  1.00  0.00           C  
ATOM   2682  O   LYS A 658      36.053  68.862  57.523  1.00  0.00           O  
ATOM   2683  CB  LYS A 658      33.722  70.391  58.860  1.00  0.00           C  
ATOM   2684  CG  LYS A 658      34.862  70.984  59.592  1.00  0.00           C  
ATOM   2685  CD  LYS A 658      34.919  72.477  59.450  1.00  0.00           C  
ATOM   2686  CE  LYS A 658      36.108  72.992  60.243  1.00  0.00           C  
ATOM   2687  NZ  LYS A 658      36.353  74.457  60.164  1.00  0.00           N  
ATOM   2688  N   PRO A 659      34.287  68.571  56.139  1.00  0.00           N  
ATOM   2689  CA  PRO A 659      34.966  68.411  54.847  1.00  0.00           C  
ATOM   2690  C   PRO A 659      35.320  69.760  54.267  1.00  0.00           C  
ATOM   2691  O   PRO A 659      36.268  69.870  53.477  1.00  0.00           O  
ATOM   2692  CB  PRO A 659      33.931  67.724  53.980  1.00  0.00           C  
ATOM   2693  CG  PRO A 659      32.950  67.140  54.972  1.00  0.00           C  
ATOM   2694  CD  PRO A 659      32.882  68.160  56.034  1.00  0.00           C  
ATOM   2695  N   MET A 660      34.508  70.763  54.626  1.00  0.00           N  
ATOM   2696  CA  MET A 660      34.679  72.168  54.207  1.00  0.00           C  
ATOM   2697  C   MET A 660      33.962  73.074  55.188  1.00  0.00           C  
ATOM   2698  O   MET A 660      33.221  72.594  56.048  1.00  0.00           O  
ATOM   2699  CB  MET A 660      34.171  72.435  52.782  1.00  0.00           C  
ATOM   2700  CG  MET A 660      33.128  71.473  52.274  1.00  0.00           C  
ATOM   2701  SD  MET A 660      31.701  71.398  53.323  1.00  0.00           S  
ATOM   2702  CE  MET A 660      30.491  70.967  52.106  1.00  0.00           C  
ATOM   2703  N   ASN A 661      34.165  74.379  55.056  1.00  0.00           N  
ATOM   2704  CA  ASN A 661      33.584  75.324  56.000  1.00  0.00           C  
ATOM   2705  C   ASN A 661      32.283  76.031  55.637  1.00  0.00           C  
ATOM   2706  O   ASN A 661      31.813  76.878  56.399  1.00  0.00           O  
ATOM   2707  CB  ASN A 661      34.634  76.366  56.322  1.00  0.00           C  
ATOM   2708  CG  ASN A 661      36.003  75.752  56.499  1.00  0.00           C  
ATOM   2709  OD1 ASN A 661      36.247  75.012  57.452  1.00  0.00           O  
ATOM   2710  ND2 ASN A 661      36.905  76.036  55.568  1.00  0.00           N  
ATOM   2711  N   CYS A 662      31.690  75.685  54.498  1.00  0.00           N  
ATOM   2712  CA  CYS A 662      30.467  76.347  54.055  1.00  0.00           C  
ATOM   2713  C   CYS A 662      29.369  76.330  55.106  1.00  0.00           C  
ATOM   2714  O   CYS A 662      29.045  77.366  55.677  1.00  0.00           O  
ATOM   2715  CB  CYS A 662      29.983  75.719  52.751  1.00  0.00           C  
ATOM   2716  SG  CYS A 662      31.333  75.445  51.559  1.00  0.00           S  
ATOM   2717  N   PRO A 663      28.798  75.154  55.401  1.00  0.00           N  
ATOM   2718  CA  PRO A 663      27.735  75.130  56.407  1.00  0.00           C  
ATOM   2719  C   PRO A 663      27.995  75.939  57.681  1.00  0.00           C  
ATOM   2720  O   PRO A 663      27.142  76.695  58.137  1.00  0.00           O  
ATOM   2721  CB  PRO A 663      27.554  73.644  56.676  1.00  0.00           C  
ATOM   2722  CG  PRO A 663      28.855  73.028  56.211  1.00  0.00           C  
ATOM   2723  CD  PRO A 663      29.160  73.792  54.985  1.00  0.00           C  
ATOM   2724  N   GLY A 664      29.176  75.806  58.253  1.00  0.00           N  
ATOM   2725  CA  GLY A 664      29.464  76.542  59.468  1.00  0.00           C  
ATOM   2726  C   GLY A 664      29.439  78.046  59.317  1.00  0.00           C  
ATOM   2727  O   GLY A 664      29.051  78.759  60.246  1.00  0.00           O  
ATOM   2728  N   HIS A 665      29.883  78.550  58.173  1.00  0.00           N  
ATOM   2729  CA  HIS A 665      29.864  79.990  57.971  1.00  0.00           C  
ATOM   2730  C   HIS A 665      28.404  80.425  57.834  1.00  0.00           C  
ATOM   2731  O   HIS A 665      27.993  81.459  58.395  1.00  0.00           O  
ATOM   2732  CB  HIS A 665      30.648  80.366  56.729  1.00  0.00           C  
ATOM   2733  CG  HIS A 665      32.131  80.355  56.922  1.00  0.00           C  
ATOM   2734  ND1 HIS A 665      33.014  80.702  55.919  1.00  0.00           N  
ATOM   2735  CD2 HIS A 665      32.886  80.084  58.012  1.00  0.00           C  
ATOM   2736  CE1 HIS A 665      34.247  80.653  56.387  1.00  0.00           C  
ATOM   2737  NE2 HIS A 665      34.196  80.281  57.655  1.00  0.00           N  
ATOM   2738  N   VAL A 666      27.610  79.640  57.105  1.00  0.00           N  
ATOM   2739  CA  VAL A 666      26.200  79.982  56.976  1.00  0.00           C  
ATOM   2740  C   VAL A 666      25.587  80.021  58.369  1.00  0.00           C  
ATOM   2741  O   VAL A 666      24.777  80.876  58.650  1.00  0.00           O  
ATOM   2742  CB  VAL A 666      25.412  78.962  56.108  1.00  0.00           C  
ATOM   2743  CG1 VAL A 666      23.900  79.205  56.215  1.00  0.00           C  
ATOM   2744  CG2 VAL A 666      25.844  79.086  54.666  1.00  0.00           C  
ATOM   2745  N   GLN A 667      25.973  79.103  59.243  1.00  0.00           N  
ATOM   2746  CA  GLN A 667      25.435  79.104  60.598  1.00  0.00           C  
ATOM   2747  C   GLN A 667      25.667  80.437  61.292  1.00  0.00           C  
ATOM   2748  O   GLN A 667      24.840  80.916  62.064  1.00  0.00           O  
ATOM   2749  CB  GLN A 667      26.088  78.011  61.433  1.00  0.00           C  
ATOM   2750  CG  GLN A 667      25.861  76.648  60.905  1.00  0.00           C  
ATOM   2751  CD  GLN A 667      24.412  76.396  60.687  1.00  0.00           C  
ATOM   2752  OE1 GLN A 667      23.637  76.338  61.640  1.00  0.00           O  
ATOM   2753  NE2 GLN A 667      24.018  76.259  59.429  1.00  0.00           N  
ATOM   2754  N   ILE A 668      26.814  81.036  61.032  1.00  0.00           N  
ATOM   2755  CA  ILE A 668      27.116  82.303  61.659  1.00  0.00           C  
ATOM   2756  C   ILE A 668      26.258  83.374  61.005  1.00  0.00           C  
ATOM   2757  O   ILE A 668      25.702  84.219  61.693  1.00  0.00           O  
ATOM   2758  CB  ILE A 668      28.622  82.635  61.539  1.00  0.00           C  
ATOM   2759  CG1 ILE A 668      29.432  81.677  62.423  1.00  0.00           C  
ATOM   2760  CG2 ILE A 668      28.882  84.023  62.016  1.00  0.00           C  
ATOM   2761  CD1 ILE A 668      30.958  81.734  62.218  1.00  0.00           C  
ATOM   2762  N   PHE A 669      26.130  83.324  59.684  1.00  0.00           N  
ATOM   2763  CA  PHE A 669      25.319  84.304  58.971  1.00  0.00           C  
ATOM   2764  C   PHE A 669      23.930  84.326  59.579  1.00  0.00           C  
ATOM   2765  O   PHE A 669      23.361  85.395  59.820  1.00  0.00           O  
ATOM   2766  CB  PHE A 669      25.179  83.937  57.497  1.00  0.00           C  
ATOM   2767  CG  PHE A 669      24.506  84.994  56.664  1.00  0.00           C  
ATOM   2768  CD1 PHE A 669      25.177  86.161  56.312  1.00  0.00           C  
ATOM   2769  CD2 PHE A 669      23.217  84.808  56.184  1.00  0.00           C  
ATOM   2770  CE1 PHE A 669      24.581  87.124  55.487  1.00  0.00           C  
ATOM   2771  CE2 PHE A 669      22.608  85.775  55.351  1.00  0.00           C  
ATOM   2772  CZ  PHE A 669      23.296  86.927  55.006  1.00  0.00           C  
ATOM   2773  N   ASN A 670      23.388  83.147  59.851  1.00  0.00           N  
ATOM   2774  CA  ASN A 670      22.036  83.051  60.384  1.00  0.00           C  
ATOM   2775  C   ASN A 670      21.847  83.534  61.816  1.00  0.00           C  
ATOM   2776  O   ASN A 670      20.769  83.375  62.403  1.00  0.00           O  
ATOM   2777  CB  ASN A 670      21.559  81.614  60.271  1.00  0.00           C  
ATOM   2778  CG  ASN A 670      21.533  81.130  58.847  1.00  0.00           C  
ATOM   2779  OD1 ASN A 670      21.376  79.935  58.605  1.00  0.00           O  
ATOM   2780  ND2 ASN A 670      21.681  82.055  57.885  1.00  0.00           N  
ATOM   2781  N   GLN A 671      22.863  84.181  62.362  1.00  0.00           N  
ATOM   2782  CA  GLN A 671      22.747  84.573  63.733  1.00  0.00           C  
ATOM   2783  C   GLN A 671      21.780  85.699  64.073  1.00  0.00           C  
ATOM   2784  O   GLN A 671      20.890  85.522  64.927  1.00  0.00           O  
ATOM   2785  CB  GLN A 671      24.132  84.826  64.326  1.00  0.00           C  
ATOM   2786  CG  GLN A 671      24.311  84.243  65.752  1.00  0.00           C  
ATOM   2787  CD  GLN A 671      23.551  82.933  65.963  1.00  0.00           C  
ATOM   2788  OE1 GLN A 671      23.493  82.089  65.063  1.00  0.00           O  
ATOM   2789  NE2 GLN A 671      22.966  82.756  67.155  1.00  0.00           N  
ATOM   2790  N   GLY A 672      21.885  86.852  63.448  1.00  0.00           N  
ATOM   2791  CA  GLY A 672      20.938  87.864  63.873  1.00  0.00           C  
ATOM   2792  C   GLY A 672      19.814  87.933  62.888  1.00  0.00           C  
ATOM   2793  O   GLY A 672      19.167  86.936  62.570  1.00  0.00           O  
ATOM   2794  N   LEU A 675      19.590  89.152  62.428  1.00  0.00           N  
ATOM   2795  CA  LEU A 675      18.614  89.456  61.423  1.00  0.00           C  
ATOM   2796  C   LEU A 675      19.452  90.315  60.485  1.00  0.00           C  
ATOM   2797  O   LEU A 675      19.930  91.372  60.866  1.00  0.00           O  
ATOM   2798  CB  LEU A 675      17.471  90.263  62.019  1.00  0.00           C  
ATOM   2799  CG  LEU A 675      16.512  90.870  60.988  1.00  0.00           C  
ATOM   2800  CD1 LEU A 675      15.749  89.788  60.222  1.00  0.00           C  
ATOM   2801  CD2 LEU A 675      15.571  91.767  61.726  1.00  0.00           C  
ATOM   2802  N   LYS A 677      19.666  89.859  59.269  1.00  0.00           N  
ATOM   2803  CA  LYS A 677      20.480  90.644  58.372  1.00  0.00           C  
ATOM   2804  C   LYS A 677      19.586  91.414  57.403  1.00  0.00           C  
ATOM   2805  O   LYS A 677      18.574  90.885  56.944  1.00  0.00           O  
ATOM   2806  CB  LYS A 677      21.423  89.719  57.575  1.00  0.00           C  
ATOM   2807  CG  LYS A 677      22.309  88.768  58.372  1.00  0.00           C  
ATOM   2808  CD  LYS A 677      23.631  89.392  58.784  1.00  0.00           C  
ATOM   2809  CE  LYS A 677      24.472  88.410  59.589  1.00  0.00           C  
ATOM   2810  NZ  LYS A 677      23.844  88.047  60.899  1.00  0.00           N  
ATOM   2811  N   SER A 678      19.957  92.652  57.086  1.00  0.00           N  
ATOM   2812  CA  SER A 678      19.187  93.435  56.121  1.00  0.00           C  
ATOM   2813  C   SER A 678      20.090  93.630  54.920  1.00  0.00           C  
ATOM   2814  O   SER A 678      21.302  93.464  55.034  1.00  0.00           O  
ATOM   2815  CB  SER A 678      18.802  94.805  56.677  1.00  0.00           C  
ATOM   2816  OG  SER A 678      19.832  95.765  56.478  1.00  0.00           O  
ATOM   2817  N   TYR A 682      19.510  94.002  53.781  1.00  0.00           N  
ATOM   2818  CA  TYR A 682      20.290  94.209  52.557  1.00  0.00           C  
ATOM   2819  C   TYR A 682      21.422  95.200  52.810  1.00  0.00           C  
ATOM   2820  O   TYR A 682      22.350  95.321  52.012  1.00  0.00           O  
ATOM   2821  CB  TYR A 682      19.382  94.726  51.429  1.00  0.00           C  
ATOM   2822  CG  TYR A 682      18.988  96.188  51.571  1.00  0.00           C  
ATOM   2823  CD1 TYR A 682      19.826  97.207  51.124  1.00  0.00           C  
ATOM   2824  CD2 TYR A 682      17.824  96.547  52.238  1.00  0.00           C  
ATOM   2825  CE1 TYR A 682      19.520  98.527  51.353  1.00  0.00           C  
ATOM   2826  CE2 TYR A 682      17.512  97.862  52.466  1.00  0.00           C  
ATOM   2827  CZ  TYR A 682      18.360  98.850  52.030  1.00  0.00           C  
ATOM   2828  OH  TYR A 682      18.048 100.165  52.305  1.00  0.00           O  
ATOM   2829  N   ARG A 683      21.339  95.916  53.921  1.00  0.00           N  
ATOM   2830  CA  ARG A 683      22.373  96.877  54.229  1.00  0.00           C  
ATOM   2831  C   ARG A 683      23.655  96.195  54.697  1.00  0.00           C  
ATOM   2832  O   ARG A 683      24.738  96.772  54.581  1.00  0.00           O  
ATOM   2833  CB  ARG A 683      21.902  97.883  55.287  1.00  0.00           C  
ATOM   2834  CG  ARG A 683      21.206  99.117  54.719  1.00  0.00           C  
ATOM   2835  CD  ARG A 683      20.959 100.206  55.806  1.00  0.00           C  
ATOM   2836  NE  ARG A 683      20.018 101.234  55.352  1.00  0.00           N  
ATOM   2837  CZ  ARG A 683      18.782 100.961  54.930  1.00  0.00           C  
ATOM   2838  NH1 ARG A 683      18.347  99.707  54.918  1.00  0.00           N  
ATOM   2839  NH2 ARG A 683      17.985 101.918  54.488  1.00  0.00           N  
ATOM   2840  N   ASP A 684      23.543  94.975  55.218  1.00  0.00           N  
ATOM   2841  CA  ASP A 684      24.717  94.237  55.701  1.00  0.00           C  
ATOM   2842  C   ASP A 684      25.534  93.583  54.594  1.00  0.00           C  
ATOM   2843  O   ASP A 684      26.647  93.160  54.845  1.00  0.00           O  
ATOM   2844  CB  ASP A 684      24.307  93.140  56.691  1.00  0.00           C  
ATOM   2845  CG  ASP A 684      23.665  93.692  57.946  1.00  0.00           C  
ATOM   2846  OD1 ASP A 684      24.355  94.424  58.690  1.00  0.00           O  
ATOM   2847  OD2 ASP A 684      22.470  93.393  58.191  1.00  0.00           O  
ATOM   2848  N   LEU A 685      24.981  93.482  53.389  1.00  0.00           N  
ATOM   2849  CA  LEU A 685      25.681  92.862  52.272  1.00  0.00           C  
ATOM   2850  C   LEU A 685      26.450  93.906  51.503  1.00  0.00           C  
ATOM   2851  O   LEU A 685      26.069  95.070  51.503  1.00  0.00           O  
ATOM   2852  CB  LEU A 685      24.693  92.186  51.332  1.00  0.00           C  
ATOM   2853  CG  LEU A 685      23.600  91.384  52.033  1.00  0.00           C  
ATOM   2854  CD1 LEU A 685      22.895  90.480  51.053  1.00  0.00           C  
ATOM   2855  CD2 LEU A 685      24.228  90.573  53.122  1.00  0.00           C  
ATOM   2856  N   PRO A 686      27.550  93.511  50.833  1.00  0.00           N  
ATOM   2857  CA  PRO A 686      28.049  92.133  50.801  1.00  0.00           C  
ATOM   2858  C   PRO A 686      28.815  91.817  52.084  1.00  0.00           C  
ATOM   2859  O   PRO A 686      29.647  92.607  52.532  1.00  0.00           O  
ATOM   2860  CB  PRO A 686      28.952  92.136  49.576  1.00  0.00           C  
ATOM   2861  CG  PRO A 686      29.608  93.468  49.690  1.00  0.00           C  
ATOM   2862  CD  PRO A 686      28.439  94.396  50.051  1.00  0.00           C  
ATOM   2863  N   LEU A 687      28.501  90.677  52.686  1.00  0.00           N  
ATOM   2864  CA  LEU A 687      29.173  90.245  53.904  1.00  0.00           C  
ATOM   2865  C   LEU A 687      30.331  89.288  53.500  1.00  0.00           C  
ATOM   2866  O   LEU A 687      30.127  88.268  52.817  1.00  0.00           O  
ATOM   2867  CB  LEU A 687      28.152  89.554  54.805  1.00  0.00           C  
ATOM   2868  CG  LEU A 687      28.512  88.944  56.164  1.00  0.00           C  
ATOM   2869  CD1 LEU A 687      30.021  88.829  56.356  1.00  0.00           C  
ATOM   2870  CD2 LEU A 687      27.903  89.787  57.267  1.00  0.00           C  
ATOM   2871  N   ARG A 688      31.551  89.633  53.904  1.00  0.00           N  
ATOM   2872  CA  ARG A 688      32.716  88.816  53.576  1.00  0.00           C  
ATOM   2873  C   ARG A 688      33.244  88.139  54.831  1.00  0.00           C  
ATOM   2874  O   ARG A 688      33.842  88.788  55.691  1.00  0.00           O  
ATOM   2875  CB  ARG A 688      33.800  89.695  52.968  1.00  0.00           C  
ATOM   2876  CG  ARG A 688      33.340  90.449  51.777  1.00  0.00           C  
ATOM   2877  CD  ARG A 688      34.476  91.077  51.042  1.00  0.00           C  
ATOM   2878  NE  ARG A 688      33.932  91.997  50.048  1.00  0.00           N  
ATOM   2879  CZ  ARG A 688      33.520  93.240  50.310  1.00  0.00           C  
ATOM   2880  NH1 ARG A 688      33.610  93.717  51.540  1.00  0.00           N  
ATOM   2881  NH2 ARG A 688      32.983  93.988  49.347  1.00  0.00           N  
ATOM   2882  N   MET A 689      33.058  86.827  54.910  1.00  0.00           N  
ATOM   2883  CA  MET A 689      33.471  86.062  56.080  1.00  0.00           C  
ATOM   2884  C   MET A 689      34.578  85.055  55.751  1.00  0.00           C  
ATOM   2885  O   MET A 689      34.371  84.149  54.949  1.00  0.00           O  
ATOM   2886  CB  MET A 689      32.227  85.361  56.590  1.00  0.00           C  
ATOM   2887  CG  MET A 689      32.325  84.690  57.902  1.00  0.00           C  
ATOM   2888  SD  MET A 689      30.771  83.803  58.133  1.00  0.00           S  
ATOM   2889  CE  MET A 689      29.867  84.994  59.015  1.00  0.00           C  
ATOM   2890  N   ALA A 690      35.752  85.206  56.360  1.00  0.00           N  
ATOM   2891  CA  ALA A 690      36.856  84.275  56.091  1.00  0.00           C  
ATOM   2892  C   ALA A 690      37.283  83.424  57.291  1.00  0.00           C  
ATOM   2893  O   ALA A 690      37.100  83.810  58.462  1.00  0.00           O  
ATOM   2894  CB  ALA A 690      38.049  85.018  55.576  1.00  0.00           C  
ATOM   2895  N   GLU A 691      37.868  82.264  56.985  1.00  0.00           N  
ATOM   2896  CA  GLU A 691      38.333  81.328  58.005  1.00  0.00           C  
ATOM   2897  C   GLU A 691      39.528  80.522  57.520  1.00  0.00           C  
ATOM   2898  O   GLU A 691      39.597  80.199  56.342  1.00  0.00           O  
ATOM   2899  CB  GLU A 691      37.189  80.376  58.383  1.00  0.00           C  
ATOM   2900  CG  GLU A 691      37.606  79.135  59.164  1.00  0.00           C  
ATOM   2901  CD  GLU A 691      36.446  78.344  59.850  1.00  0.00           C  
ATOM   2902  OE1 GLU A 691      35.317  78.280  59.280  1.00  0.00           O  
ATOM   2903  OE2 GLU A 691      36.678  77.762  60.952  1.00  0.00           O  
ATOM   2904  N   PHE A 692      40.504  80.251  58.391  1.00  0.00           N  
ATOM   2905  CA  PHE A 692      41.615  79.343  58.013  1.00  0.00           C  
ATOM   2906  C   PHE A 692      40.996  78.105  58.653  1.00  0.00           C  
ATOM   2907  O   PHE A 692      41.153  77.867  59.859  1.00  0.00           O  
ATOM   2908  CB  PHE A 692      42.945  79.630  58.733  1.00  0.00           C  
ATOM   2909  CG  PHE A 692      43.632  80.885  58.288  1.00  0.00           C  
ATOM   2910  CD1 PHE A 692      44.252  80.954  57.045  1.00  0.00           C  
ATOM   2911  CD2 PHE A 692      43.611  82.024  59.103  1.00  0.00           C  
ATOM   2912  CE1 PHE A 692      44.834  82.139  56.616  1.00  0.00           C  
ATOM   2913  CE2 PHE A 692      44.183  83.215  58.695  1.00  0.00           C  
ATOM   2914  CZ  PHE A 692      44.799  83.277  57.440  1.00  0.00           C  
ATOM   2915  N   GLY A 693      40.267  77.344  57.847  1.00  0.00           N  
ATOM   2916  CA  GLY A 693      39.562  76.180  58.354  1.00  0.00           C  
ATOM   2917  C   GLY A 693      40.090  74.791  58.113  1.00  0.00           C  
ATOM   2918  O   GLY A 693      40.436  74.415  56.996  1.00  0.00           O  
ATOM   2919  N   SER A 695      40.102  74.016  59.188  1.00  0.00           N  
ATOM   2920  CA  SER A 695      40.595  72.670  59.130  1.00  0.00           C  
ATOM   2921  C   SER A 695      39.653  71.665  58.541  1.00  0.00           C  
ATOM   2922  O   SER A 695      38.687  71.250  59.173  1.00  0.00           O  
ATOM   2923  CB  SER A 695      41.041  72.228  60.515  1.00  0.00           C  
ATOM   2924  OG  SER A 695      42.356  72.725  60.763  1.00  0.00           O  
ATOM   2925  N   CYS A 696      39.950  71.255  57.316  1.00  0.00           N  
ATOM   2926  CA  CYS A 696      39.138  70.269  56.653  1.00  0.00           C  
ATOM   2927  C   CYS A 696      39.739  68.892  56.711  1.00  0.00           C  
ATOM   2928  O   CYS A 696      40.957  68.730  56.721  1.00  0.00           O  
ATOM   2929  CB  CYS A 696      38.944  70.682  55.218  1.00  0.00           C  
ATOM   2930  SG  CYS A 696      38.026  72.198  55.177  1.00  0.00           S  
ATOM   2931  N   HIS A 697      38.865  67.892  56.766  1.00  0.00           N  
ATOM   2932  CA  HIS A 697      39.282  66.492  56.769  1.00  0.00           C  
ATOM   2933  C   HIS A 697      38.401  65.787  55.782  1.00  0.00           C  
ATOM   2934  O   HIS A 697      37.183  65.929  55.829  1.00  0.00           O  
ATOM   2935  CB  HIS A 697      39.121  65.900  58.149  1.00  0.00           C  
ATOM   2936  CG  HIS A 697      40.181  66.358  59.092  1.00  0.00           C  
ATOM   2937  ND1 HIS A 697      41.247  65.567  59.459  1.00  0.00           N  
ATOM   2938  CD2 HIS A 697      40.383  67.556  59.685  1.00  0.00           C  
ATOM   2939  CE1 HIS A 697      42.061  66.254  60.241  1.00  0.00           C  
ATOM   2940  NE2 HIS A 697      41.558  67.465  60.394  1.00  0.00           N  
ATOM   2941  N   ARG A 698      39.020  65.087  54.843  1.00  0.00           N  
ATOM   2942  CA  ARG A 698      38.296  64.338  53.831  1.00  0.00           C  
ATOM   2943  C   ARG A 698      39.029  63.034  53.715  1.00  0.00           C  
ATOM   2944  O   ARG A 698      40.251  63.009  53.759  1.00  0.00           O  
ATOM   2945  CB  ARG A 698      38.336  65.037  52.490  1.00  0.00           C  
ATOM   2946  CG  ARG A 698      37.645  66.357  52.483  1.00  0.00           C  
ATOM   2947  CD  ARG A 698      37.629  67.007  51.121  1.00  0.00           C  
ATOM   2948  NE  ARG A 698      37.177  68.383  51.257  1.00  0.00           N  
ATOM   2949  CZ  ARG A 698      37.103  69.248  50.253  1.00  0.00           C  
ATOM   2950  NH1 ARG A 698      37.453  68.874  49.030  1.00  0.00           N  
ATOM   2951  NH2 ARG A 698      36.691  70.494  50.472  1.00  0.00           N  
ATOM   2952  N   ASN A 699      38.291  61.948  53.564  1.00  0.00           N  
ATOM   2953  CA  ASN A 699      38.907  60.640  53.464  1.00  0.00           C  
ATOM   2954  C   ASN A 699      39.207  60.309  52.029  1.00  0.00           C  
ATOM   2955  O   ASN A 699      38.486  59.584  51.400  1.00  0.00           O  
ATOM   2956  CB  ASN A 699      37.979  59.597  54.055  1.00  0.00           C  
ATOM   2957  CG  ASN A 699      38.598  58.245  54.100  1.00  0.00           C  
ATOM   2958  OD1 ASN A 699      39.808  58.073  53.852  1.00  0.00           O  
ATOM   2959  ND2 ASN A 699      37.785  57.260  54.430  1.00  0.00           N  
ATOM   2960  N   GLU A 700      40.309  60.842  51.542  1.00  0.00           N  
ATOM   2961  CA  GLU A 700      40.772  60.691  50.173  1.00  0.00           C  
ATOM   2962  C   GLU A 700      41.175  59.294  49.765  1.00  0.00           C  
ATOM   2963  O   GLU A 700      41.382  58.415  50.607  1.00  0.00           O  
ATOM   2964  CB  GLU A 700      41.933  61.650  49.983  1.00  0.00           C  
ATOM   2965  CG  GLU A 700      41.542  63.092  50.354  1.00  0.00           C  
ATOM   2966  CD  GLU A 700      40.829  63.809  49.198  1.00  0.00           C  
ATOM   2967  OE1 GLU A 700      40.411  63.123  48.232  1.00  0.00           O  
ATOM   2968  OE2 GLU A 700      40.691  65.059  49.240  1.00  0.00           O  
ATOM   2969  N   PRO A 703      41.256  59.045  48.454  1.00  0.00           N  
ATOM   2970  CA  PRO A 703      41.656  57.700  48.025  1.00  0.00           C  
ATOM   2971  C   PRO A 703      43.080  57.436  48.485  1.00  0.00           C  
ATOM   2972  O   PRO A 703      43.983  58.252  48.259  1.00  0.00           O  
ATOM   2973  CB  PRO A 703      41.558  57.771  46.506  1.00  0.00           C  
ATOM   2974  CG  PRO A 703      40.466  58.745  46.281  1.00  0.00           C  
ATOM   2975  CD  PRO A 703      40.762  59.830  47.311  1.00  0.00           C  
ATOM   2976  N   SER A 704      43.268  56.303  49.147  1.00  0.00           N  
ATOM   2977  CA  SER A 704      44.572  55.889  49.650  1.00  0.00           C  
ATOM   2978  C   SER A 704      45.664  56.033  48.581  1.00  0.00           C  
ATOM   2979  O   SER A 704      46.785  56.460  48.876  1.00  0.00           O  
ATOM   2980  CB  SER A 704      44.493  54.442  50.080  1.00  0.00           C  
ATOM   2981  OG  SER A 704      44.368  53.629  48.930  1.00  0.00           O  
ATOM   2982  N   GLY A 710      45.336  55.679  47.342  1.00  0.00           N  
ATOM   2983  CA  GLY A 710      46.309  55.792  46.284  1.00  0.00           C  
ATOM   2984  C   GLY A 710      46.532  57.212  45.807  1.00  0.00           C  
ATOM   2985  O   GLY A 710      47.333  57.449  44.904  1.00  0.00           O  
ATOM   2986  N   SER A 711      45.870  58.186  46.415  1.00  0.00           N  
ATOM   2987  CA  SER A 711      46.035  59.545  45.928  1.00  0.00           C  
ATOM   2988  C   SER A 711      46.830  60.495  46.826  1.00  0.00           C  
ATOM   2989  O   SER A 711      47.131  61.650  46.421  1.00  0.00           O  
ATOM   2990  CB  SER A 711      44.656  60.142  45.610  1.00  0.00           C  
ATOM   2991  OG  SER A 711      43.962  60.471  46.794  1.00  0.00           O  
ATOM   2992  N   LEU A 712      47.171  60.027  48.032  1.00  0.00           N  
ATOM   2993  CA  LEU A 712      47.937  60.853  48.970  1.00  0.00           C  
ATOM   2994  C   LEU A 712      49.261  61.301  48.304  1.00  0.00           C  
ATOM   2995  O   LEU A 712      49.877  60.539  47.563  1.00  0.00           O  
ATOM   2996  CB  LEU A 712      48.166  60.064  50.276  1.00  0.00           C  
ATOM   2997  CG  LEU A 712      46.852  59.614  50.971  1.00  0.00           C  
ATOM   2998  CD1 LEU A 712      47.132  59.065  52.338  1.00  0.00           C  
ATOM   2999  CD2 LEU A 712      45.884  60.799  51.132  1.00  0.00           C  
ATOM   3000  N   HIS A 713      49.692  62.534  48.522  1.00  0.00           N  
ATOM   3001  CA  HIS A 713      50.918  62.960  47.880  1.00  0.00           C  
ATOM   3002  C   HIS A 713      51.605  64.130  48.590  1.00  0.00           C  
ATOM   3003  O   HIS A 713      51.273  65.298  48.375  1.00  0.00           O  
ATOM   3004  CB  HIS A 713      50.618  63.282  46.412  1.00  0.00           C  
ATOM   3005  CG  HIS A 713      51.820  63.694  45.611  1.00  0.00           C  
ATOM   3006  ND1 HIS A 713      52.147  63.106  44.406  1.00  0.00           N  
ATOM   3007  CD2 HIS A 713      52.716  64.701  45.788  1.00  0.00           C  
ATOM   3008  CE1 HIS A 713      53.183  63.737  43.874  1.00  0.00           C  
ATOM   3009  NE2 HIS A 713      53.547  64.710  44.691  1.00  0.00           N  
ATOM   3010  N   GLY A 714      52.580  63.801  49.436  1.00  0.00           N  
ATOM   3011  CA  GLY A 714      53.311  64.819  50.170  1.00  0.00           C  
ATOM   3012  C   GLY A 714      52.333  65.802  50.751  1.00  0.00           C  
ATOM   3013  O   GLY A 714      51.275  65.387  51.205  1.00  0.00           O  
ATOM   3014  N   LEU A 715      52.670  67.087  50.740  1.00  0.00           N  
ATOM   3015  CA  LEU A 715      51.770  68.105  51.247  1.00  0.00           C  
ATOM   3016  C   LEU A 715      50.711  68.451  50.217  1.00  0.00           C  
ATOM   3017  O   LEU A 715      49.755  69.150  50.534  1.00  0.00           O  
ATOM   3018  CB  LEU A 715      52.525  69.376  51.527  1.00  0.00           C  
ATOM   3019  CG  LEU A 715      53.669  69.260  52.498  1.00  0.00           C  
ATOM   3020  CD1 LEU A 715      54.369  70.594  52.570  1.00  0.00           C  
ATOM   3021  CD2 LEU A 715      53.155  68.853  53.851  1.00  0.00           C  
ATOM   3022  N   MET A 716      50.883  67.995  48.982  1.00  0.00           N  
ATOM   3023  CA  MET A 716      49.951  68.341  47.913  1.00  0.00           C  
ATOM   3024  C   MET A 716      48.556  67.790  48.080  1.00  0.00           C  
ATOM   3025  O   MET A 716      47.579  68.524  47.893  1.00  0.00           O  
ATOM   3026  CB  MET A 716      50.468  67.873  46.546  1.00  0.00           C  
ATOM   3027  CG  MET A 716      51.855  68.352  46.167  1.00  0.00           C  
ATOM   3028  SD  MET A 716      52.043  70.122  46.203  1.00  0.00           S  
ATOM   3029  CE  MET A 716      53.586  70.320  45.279  1.00  0.00           C  
ATOM   3030  N   ARG A 718      48.470  66.494  48.394  1.00  0.00           N  
ATOM   3031  CA  ARG A 718      47.193  65.824  48.562  1.00  0.00           C  
ATOM   3032  C   ARG A 718      47.197  65.088  49.892  1.00  0.00           C  
ATOM   3033  O   ARG A 718      47.723  63.974  49.982  1.00  0.00           O  
ATOM   3034  CB  ARG A 718      46.978  64.840  47.407  1.00  0.00           C  
ATOM   3035  CG  ARG A 718      45.598  64.166  47.328  1.00  0.00           C  
ATOM   3036  CD  ARG A 718      44.524  65.187  47.004  1.00  0.00           C  
ATOM   3037  NE  ARG A 718      43.160  64.655  46.913  1.00  0.00           N  
ATOM   3038  CZ  ARG A 718      42.696  63.878  45.932  1.00  0.00           C  
ATOM   3039  NH1 ARG A 718      43.490  63.510  44.913  1.00  0.00           N  
ATOM   3040  NH2 ARG A 718      41.422  63.477  45.975  1.00  0.00           N  
ATOM   3041  N   VAL A 723      46.602  65.707  50.914  1.00  0.00           N  
ATOM   3042  CA  VAL A 723      46.531  65.135  52.252  1.00  0.00           C  
ATOM   3043  C   VAL A 723      45.094  64.828  52.653  1.00  0.00           C  
ATOM   3044  O   VAL A 723      44.169  65.154  51.920  1.00  0.00           O  
ATOM   3045  CB  VAL A 723      47.105  66.104  53.285  1.00  0.00           C  
ATOM   3046  CG1 VAL A 723      48.609  65.960  53.382  1.00  0.00           C  
ATOM   3047  CG2 VAL A 723      46.752  67.520  52.887  1.00  0.00           C  
ATOM   3048  N   ARG A 724      44.907  64.207  53.816  1.00  0.00           N  
ATOM   3049  CA  ARG A 724      43.572  63.877  54.296  1.00  0.00           C  
ATOM   3050  C   ARG A 724      43.066  64.961  55.246  1.00  0.00           C  
ATOM   3051  O   ARG A 724      41.887  65.000  55.601  1.00  0.00           O  
ATOM   3052  CB  ARG A 724      43.580  62.528  55.016  1.00  0.00           C  
ATOM   3053  CG  ARG A 724      43.785  61.377  54.096  1.00  0.00           C  
ATOM   3054  CD  ARG A 724      42.751  60.276  54.336  1.00  0.00           C  
ATOM   3055  NE  ARG A 724      42.827  59.217  53.325  1.00  0.00           N  
ATOM   3056  CZ  ARG A 724      43.586  58.126  53.412  1.00  0.00           C  
ATOM   3057  NH1 ARG A 724      44.347  57.907  54.483  1.00  0.00           N  
ATOM   3058  NH2 ARG A 724      43.618  57.278  52.394  1.00  0.00           N  
ATOM   3059  N   GLY A 725      43.976  65.825  55.677  1.00  0.00           N  
ATOM   3060  CA  GLY A 725      43.621  66.914  56.569  1.00  0.00           C  
ATOM   3061  C   GLY A 725      44.360  68.139  56.046  1.00  0.00           C  
ATOM   3062  O   GLY A 725      45.560  68.050  55.732  1.00  0.00           O  
ATOM   3063  N   PHE A 726      43.681  69.273  55.902  1.00  0.00           N  
ATOM   3064  CA  PHE A 726      44.365  70.450  55.418  1.00  0.00           C  
ATOM   3065  C   PHE A 726      43.689  71.659  55.952  1.00  0.00           C  
ATOM   3066  O   PHE A 726      42.631  71.571  56.545  1.00  0.00           O  
ATOM   3067  CB  PHE A 726      44.368  70.517  53.904  1.00  0.00           C  
ATOM   3068  CG  PHE A 726      43.082  70.093  53.274  1.00  0.00           C  
ATOM   3069  CD1 PHE A 726      42.744  68.746  53.193  1.00  0.00           C  
ATOM   3070  CD2 PHE A 726      42.200  71.031  52.765  1.00  0.00           C  
ATOM   3071  CE1 PHE A 726      41.534  68.333  52.612  1.00  0.00           C  
ATOM   3072  CE2 PHE A 726      40.986  70.640  52.185  1.00  0.00           C  
ATOM   3073  CZ  PHE A 726      40.649  69.281  52.107  1.00  0.00           C  
ATOM   3074  N   THR A 729      44.305  72.805  55.721  1.00  0.00           N  
ATOM   3075  CA  THR A 729      43.767  74.039  56.197  1.00  0.00           C  
ATOM   3076  C   THR A 729      43.533  74.886  55.008  1.00  0.00           C  
ATOM   3077  O   THR A 729      44.472  75.216  54.308  1.00  0.00           O  
ATOM   3078  CB  THR A 729      44.743  74.752  57.068  1.00  0.00           C  
ATOM   3079  OG1 THR A 729      45.215  73.865  58.091  1.00  0.00           O  
ATOM   3080  CG2 THR A 729      44.067  75.970  57.691  1.00  0.00           C  
ATOM   3081  N   GLN A 730      42.266  75.235  54.787  1.00  0.00           N  
ATOM   3082  CA  GLN A 730      41.841  76.066  53.652  1.00  0.00           C  
ATOM   3083  C   GLN A 730      41.759  77.499  54.055  1.00  0.00           C  
ATOM   3084  O   GLN A 730      41.240  77.836  55.116  1.00  0.00           O  
ATOM   3085  CB  GLN A 730      40.455  75.681  53.188  1.00  0.00           C  
ATOM   3086  CG  GLN A 730      40.365  74.884  51.954  1.00  0.00           C  
ATOM   3087  CD  GLN A 730      38.996  74.252  51.842  1.00  0.00           C  
ATOM   3088  OE1 GLN A 730      38.694  73.558  50.873  1.00  0.00           O  
ATOM   3089  NE2 GLN A 730      38.159  74.485  52.842  1.00  0.00           N  
ATOM   3090  N   ASP A 731      42.267  78.357  53.198  1.00  0.00           N  
ATOM   3091  CA  ASP A 731      42.181  79.772  53.476  1.00  0.00           C  
ATOM   3092  C   ASP A 731      40.944  80.147  52.678  1.00  0.00           C  
ATOM   3093  O   ASP A 731      41.044  80.735  51.603  1.00  0.00           O  
ATOM   3094  CB  ASP A 731      43.439  80.515  52.971  1.00  0.00           C  
ATOM   3095  CG  ASP A 731      43.505  80.632  51.432  1.00  0.00           C  
ATOM   3096  OD1 ASP A 731      43.572  79.597  50.715  1.00  0.00           O  
ATOM   3097  OD2 ASP A 731      43.487  81.786  50.931  1.00  0.00           O  
ATOM   3098  N   ASP A 732      39.760  79.759  53.135  1.00  0.00           N  
ATOM   3099  CA  ASP A 732      38.630  80.176  52.333  1.00  0.00           C  
ATOM   3100  C   ASP A 732      37.705  81.118  53.027  1.00  0.00           C  
ATOM   3101  O   ASP A 732      37.792  81.330  54.236  1.00  0.00           O  
ATOM   3102  CB  ASP A 732      37.858  79.001  51.747  1.00  0.00           C  
ATOM   3103  CG  ASP A 732      37.010  78.342  52.735  1.00  0.00           C  
ATOM   3104  OD1 ASP A 732      37.508  78.227  53.868  1.00  0.00           O  
ATOM   3105  OD2 ASP A 732      35.873  77.932  52.377  1.00  0.00           O  
ATOM   3106  N   ALA A 733      36.845  81.723  52.222  1.00  0.00           N  
ATOM   3107  CA  ALA A 733      35.904  82.702  52.706  1.00  0.00           C  
ATOM   3108  C   ALA A 733      34.659  82.585  51.890  1.00  0.00           C  
ATOM   3109  O   ALA A 733      34.698  82.115  50.778  1.00  0.00           O  
ATOM   3110  CB  ALA A 733      36.485  84.068  52.535  1.00  0.00           C  
ATOM   3111  N   HIS A 734      33.541  82.992  52.454  1.00  0.00           N  
ATOM   3112  CA  HIS A 734      32.295  82.984  51.706  1.00  0.00           C  
ATOM   3113  C   HIS A 734      31.747  84.379  51.735  1.00  0.00           C  
ATOM   3114  O   HIS A 734      31.688  85.023  52.779  1.00  0.00           O  
ATOM   3115  CB  HIS A 734      31.287  82.032  52.310  1.00  0.00           C  
ATOM   3116  CG  HIS A 734      31.735  80.616  52.269  1.00  0.00           C  
ATOM   3117  ND1 HIS A 734      32.619  80.096  53.183  1.00  0.00           N  
ATOM   3118  CD2 HIS A 734      31.430  79.609  51.419  1.00  0.00           C  
ATOM   3119  CE1 HIS A 734      32.830  78.822  52.905  1.00  0.00           C  
ATOM   3120  NE2 HIS A 734      32.119  78.502  51.842  1.00  0.00           N  
ATOM   3121  N   ILE A 735      31.382  84.854  50.561  1.00  0.00           N  
ATOM   3122  CA  ILE A 735      30.820  86.185  50.428  1.00  0.00           C  
ATOM   3123  C   ILE A 735      29.298  86.135  50.233  1.00  0.00           C  
ATOM   3124  O   ILE A 735      28.798  85.556  49.259  1.00  0.00           O  
ATOM   3125  CB  ILE A 735      31.468  86.914  49.248  1.00  0.00           C  
ATOM   3126  CG1 ILE A 735      32.978  87.004  49.473  1.00  0.00           C  
ATOM   3127  CG2 ILE A 735      30.887  88.299  49.127  1.00  0.00           C  
ATOM   3128  CD1 ILE A 735      33.745  87.443  48.245  1.00  0.00           C  
ATOM   3129  N   PHE A 736      28.572  86.716  51.186  1.00  0.00           N  
ATOM   3130  CA  PHE A 736      27.116  86.769  51.112  1.00  0.00           C  
ATOM   3131  C   PHE A 736      26.717  88.097  50.457  1.00  0.00           C  
ATOM   3132  O   PHE A 736      27.014  89.173  50.998  1.00  0.00           O  
ATOM   3133  CB  PHE A 736      26.512  86.694  52.506  1.00  0.00           C  
ATOM   3134  CG  PHE A 736      26.900  85.473  53.267  1.00  0.00           C  
ATOM   3135  CD1 PHE A 736      28.102  85.424  53.953  1.00  0.00           C  
ATOM   3136  CD2 PHE A 736      26.072  84.361  53.277  1.00  0.00           C  
ATOM   3137  CE1 PHE A 736      28.467  84.284  54.632  1.00  0.00           C  
ATOM   3138  CE2 PHE A 736      26.433  83.228  53.949  1.00  0.00           C  
ATOM   3139  CZ  PHE A 736      27.631  83.188  54.626  1.00  0.00           C  
ATOM   3140  N   CYS A 737      26.039  88.020  49.311  1.00  0.00           N  
ATOM   3141  CA  CYS A 737      25.658  89.230  48.591  1.00  0.00           C  
ATOM   3142  C   CYS A 737      24.415  89.127  47.705  1.00  0.00           C  
ATOM   3143  O   CYS A 737      23.895  88.036  47.449  1.00  0.00           O  
ATOM   3144  CB  CYS A 737      26.823  89.670  47.714  1.00  0.00           C  
ATOM   3145  SG  CYS A 737      27.158  88.477  46.385  1.00  0.00           S  
ATOM   3146  N   THR A 738      23.979  90.289  47.218  1.00  0.00           N  
ATOM   3147  CA  THR A 738      22.817  90.423  46.336  1.00  0.00           C  
ATOM   3148  C   THR A 738      23.305  90.233  44.899  1.00  0.00           C  
ATOM   3149  O   THR A 738      24.422  90.640  44.555  1.00  0.00           O  
ATOM   3150  CB  THR A 738      22.181  91.816  46.482  1.00  0.00           C  
ATOM   3151  OG1 THR A 738      23.019  92.788  45.837  1.00  0.00           O  
ATOM   3152  CG2 THR A 738      22.035  92.196  47.977  1.00  0.00           C  
ATOM   3153  N   GLU A 739      22.478  89.624  44.056  1.00  0.00           N  
ATOM   3154  CA  GLU A 739      22.894  89.358  42.678  1.00  0.00           C  
ATOM   3155  C   GLU A 739      23.490  90.561  41.977  1.00  0.00           C  
ATOM   3156  O   GLU A 739      24.392  90.425  41.144  1.00  0.00           O  
ATOM   3157  CB  GLU A 739      21.734  88.815  41.831  1.00  0.00           C  
ATOM   3158  CG  GLU A 739      20.379  89.140  42.366  1.00  0.00           C  
ATOM   3159  CD  GLU A 739      19.942  88.143  43.426  1.00  0.00           C  
ATOM   3160  OE1 GLU A 739      19.663  86.964  43.055  1.00  0.00           O  
ATOM   3161  OE2 GLU A 739      19.884  88.540  44.624  1.00  0.00           O  
ATOM   3162  N   GLU A 742      22.987  91.740  42.309  1.00  0.00           N  
ATOM   3163  CA  GLU A 742      23.491  92.946  41.671  1.00  0.00           C  
ATOM   3164  C   GLU A 742      24.970  93.055  41.998  1.00  0.00           C  
ATOM   3165  O   GLU A 742      25.780  93.398  41.139  1.00  0.00           O  
ATOM   3166  CB  GLU A 742      22.741  94.210  42.155  1.00  0.00           C  
ATOM   3167  CG  GLU A 742      21.410  93.985  43.016  1.00  0.00           C  
ATOM   3168  CD  GLU A 742      20.425  92.827  42.481  1.00  0.00           C  
ATOM   3169  OE1 GLU A 742      20.412  92.521  41.184  1.00  0.00           O  
ATOM   3170  OE2 GLU A 742      19.658  92.238  43.377  1.00  0.00           O  
ATOM   3171  N   GLN A 743      25.315  92.729  43.241  1.00  0.00           N  
ATOM   3172  CA  GLN A 743      26.691  92.810  43.701  1.00  0.00           C  
ATOM   3173  C   GLN A 743      27.638  91.725  43.181  1.00  0.00           C  
ATOM   3174  O   GLN A 743      28.856  91.862  43.296  1.00  0.00           O  
ATOM   3175  CB  GLN A 743      26.709  92.819  45.214  1.00  0.00           C  
ATOM   3176  CG  GLN A 743      25.929  93.947  45.810  1.00  0.00           C  
ATOM   3177  CD  GLN A 743      25.563  93.674  47.243  1.00  0.00           C  
ATOM   3178  OE1 GLN A 743      25.111  92.584  47.559  1.00  0.00           O  
ATOM   3179  NE2 GLN A 743      25.745  94.651  48.117  1.00  0.00           N  
ATOM   3180  N   ILE A 786      27.110  90.660  42.591  1.00  0.00           N  
ATOM   3181  CA  ILE A 786      28.010  89.619  42.106  1.00  0.00           C  
ATOM   3182  C   ILE A 786      29.191  90.124  41.304  1.00  0.00           C  
ATOM   3183  O   ILE A 786      30.321  90.010  41.756  1.00  0.00           O  
ATOM   3184  CB  ILE A 786      27.311  88.573  41.250  1.00  0.00           C  
ATOM   3185  CG1 ILE A 786      26.208  87.901  42.065  1.00  0.00           C  
ATOM   3186  CG2 ILE A 786      28.337  87.552  40.766  1.00  0.00           C  
ATOM   3187  CD1 ILE A 786      25.451  86.824  41.311  1.00  0.00           C  
ATOM   3188  N   ARG A 787      28.942  90.670  40.118  1.00  0.00           N  
ATOM   3189  CA  ARG A 787      30.040  91.157  39.283  1.00  0.00           C  
ATOM   3190  C   ARG A 787      31.181  91.790  40.094  1.00  0.00           C  
ATOM   3191  O   ARG A 787      32.326  91.333  40.068  1.00  0.00           O  
ATOM   3192  CB  ARG A 787      29.550  92.194  38.275  1.00  0.00           C  
ATOM   3193  CG  ARG A 787      30.731  92.875  37.604  1.00  0.00           C  
ATOM   3194  CD  ARG A 787      30.454  94.295  37.198  1.00  0.00           C  
ATOM   3195  NE  ARG A 787      30.058  94.344  35.804  1.00  0.00           N  
ATOM   3196  CZ  ARG A 787      30.046  95.453  35.076  1.00  0.00           C  
ATOM   3197  NH1 ARG A 787      30.417  96.607  35.631  1.00  0.00           N  
ATOM   3198  NH2 ARG A 787      29.666  95.400  33.797  1.00  0.00           N  
ATOM   3199  N   ASP A 788      30.854  92.865  40.793  1.00  0.00           N  
ATOM   3200  CA  ASP A 788      31.820  93.569  41.614  1.00  0.00           C  
ATOM   3201  C   ASP A 788      32.593  92.649  42.566  1.00  0.00           C  
ATOM   3202  O   ASP A 788      33.808  92.777  42.709  1.00  0.00           O  
ATOM   3203  CB  ASP A 788      31.090  94.640  42.418  1.00  0.00           C  
ATOM   3204  CG  ASP A 788      31.466  96.038  41.996  1.00  0.00           C  
ATOM   3205  OD1 ASP A 788      31.591  96.268  40.770  1.00  0.00           O  
ATOM   3206  OD2 ASP A 788      31.625  96.905  42.892  1.00  0.00           O  
ATOM   3207  N   GLU A 789      31.874  91.729  43.210  1.00  0.00           N  
ATOM   3208  CA  GLU A 789      32.461  90.792  44.160  1.00  0.00           C  
ATOM   3209  C   GLU A 789      33.378  89.760  43.501  1.00  0.00           C  
ATOM   3210  O   GLU A 789      34.533  89.603  43.908  1.00  0.00           O  
ATOM   3211  CB  GLU A 789      31.348  90.110  44.945  1.00  0.00           C  
ATOM   3212  CG  GLU A 789      31.445  90.321  46.436  1.00  0.00           C  
ATOM   3213  CD  GLU A 789      31.871  91.745  46.824  1.00  0.00           C  
ATOM   3214  OE1 GLU A 789      31.223  92.708  46.376  1.00  0.00           O  
ATOM   3215  OE2 GLU A 789      32.850  91.910  47.587  1.00  0.00           O  
ATOM   3216  N   VAL A 790      32.879  89.063  42.488  1.00  0.00           N  
ATOM   3217  CA  VAL A 790      33.708  88.098  41.802  1.00  0.00           C  
ATOM   3218  C   VAL A 790      34.982  88.786  41.343  1.00  0.00           C  
ATOM   3219  O   VAL A 790      36.081  88.280  41.550  1.00  0.00           O  
ATOM   3220  CB  VAL A 790      33.019  87.517  40.581  1.00  0.00           C  
ATOM   3221  CG1 VAL A 790      34.013  86.716  39.773  1.00  0.00           C  
ATOM   3222  CG2 VAL A 790      31.879  86.621  41.009  1.00  0.00           C  
ATOM   3223  N   ASN A 791      34.839  89.943  40.718  1.00  0.00           N  
ATOM   3224  CA  ASN A 791      36.005  90.683  40.255  1.00  0.00           C  
ATOM   3225  C   ASN A 791      36.993  90.912  41.408  1.00  0.00           C  
ATOM   3226  O   ASN A 791      38.219  90.817  41.256  1.00  0.00           O  
ATOM   3227  CB  ASN A 791      35.566  92.026  39.661  1.00  0.00           C  
ATOM   3228  CG  ASN A 791      35.233  91.936  38.171  1.00  0.00           C  
ATOM   3229  OD1 ASN A 791      34.351  91.189  37.737  1.00  0.00           O  
ATOM   3230  ND2 ASN A 791      35.951  92.704  37.383  1.00  0.00           N  
ATOM   3231  N   GLY A 792      36.446  91.209  42.575  1.00  0.00           N  
ATOM   3232  CA  GLY A 792      37.294  91.445  43.721  1.00  0.00           C  
ATOM   3233  C   GLY A 792      38.152  90.236  43.980  1.00  0.00           C  
ATOM   3234  O   GLY A 792      39.322  90.385  44.325  1.00  0.00           O  
ATOM   3235  N   CYS A 793      37.568  89.043  43.823  1.00  0.00           N  
ATOM   3236  CA  CYS A 793      38.287  87.786  44.035  1.00  0.00           C  
ATOM   3237  C   CYS A 793      39.381  87.643  42.995  1.00  0.00           C  
ATOM   3238  O   CYS A 793      40.557  87.536  43.334  1.00  0.00           O  
ATOM   3239  CB  CYS A 793      37.327  86.606  43.950  1.00  0.00           C  
ATOM   3240  SG  CYS A 793      36.106  86.575  45.282  1.00  0.00           S  
ATOM   3241  N   ILE A 794      39.001  87.642  41.728  1.00  0.00           N  
ATOM   3242  CA  ILE A 794      39.989  87.558  40.670  1.00  0.00           C  
ATOM   3243  C   ILE A 794      41.220  88.435  40.966  1.00  0.00           C  
ATOM   3244  O   ILE A 794      42.365  87.993  40.825  1.00  0.00           O  
ATOM   3245  CB  ILE A 794      39.422  88.057  39.365  1.00  0.00           C  
ATOM   3246  CG1 ILE A 794      38.166  87.264  39.012  1.00  0.00           C  
ATOM   3247  CG2 ILE A 794      40.488  87.975  38.284  1.00  0.00           C  
ATOM   3248  CD1 ILE A 794      38.426  85.838  38.654  1.00  0.00           C  
ATOM   3249  N   ARG A 795      40.978  89.685  41.347  1.00  0.00           N  
ATOM   3250  CA  ARG A 795      42.069  90.601  41.651  1.00  0.00           C  
ATOM   3251  C   ARG A 795      42.928  90.133  42.811  1.00  0.00           C  
ATOM   3252  O   ARG A 795      44.165  90.216  42.767  1.00  0.00           O  
ATOM   3253  CB  ARG A 795      41.541  91.987  42.007  1.00  0.00           C  
ATOM   3254  CG  ARG A 795      40.954  92.763  40.865  1.00  0.00           C  
ATOM   3255  CD  ARG A 795      41.052  94.225  41.190  1.00  0.00           C  
ATOM   3256  NE  ARG A 795      40.393  94.567  42.451  1.00  0.00           N  
ATOM   3257  CZ  ARG A 795      39.070  94.578  42.623  1.00  0.00           C  
ATOM   3258  NH1 ARG A 795      38.255  94.259  41.611  1.00  0.00           N  
ATOM   3259  NH2 ARG A 795      38.564  94.929  43.803  1.00  0.00           N  
ATOM   3260  N   LEU A 796      42.268  89.677  43.867  1.00  0.00           N  
ATOM   3261  CA  LEU A 796      42.966  89.211  45.055  1.00  0.00           C  
ATOM   3262  C   LEU A 796      43.880  88.036  44.741  1.00  0.00           C  
ATOM   3263  O   LEU A 796      44.971  87.934  45.295  1.00  0.00           O  
ATOM   3264  CB  LEU A 796      41.962  88.795  46.103  1.00  0.00           C  
ATOM   3265  CG  LEU A 796      42.557  88.369  47.426  1.00  0.00           C  
ATOM   3266  CD1 LEU A 796      43.504  89.441  47.957  1.00  0.00           C  
ATOM   3267  CD2 LEU A 796      41.396  88.080  48.392  1.00  0.00           C  
ATOM   3268  N   VAL A 797      43.436  87.148  43.856  1.00  0.00           N  
ATOM   3269  CA  VAL A 797      44.252  86.012  43.492  1.00  0.00           C  
ATOM   3270  C   VAL A 797      45.583  86.477  42.910  1.00  0.00           C  
ATOM   3271  O   VAL A 797      46.637  86.222  43.509  1.00  0.00           O  
ATOM   3272  CB  VAL A 797      43.535  85.090  42.475  1.00  0.00           C  
ATOM   3273  CG1 VAL A 797      44.541  84.234  41.721  1.00  0.00           C  
ATOM   3274  CG2 VAL A 797      42.572  84.172  43.213  1.00  0.00           C  
ATOM   3275  N   TYR A 798      45.552  87.156  41.760  1.00  0.00           N  
ATOM   3276  CA  TYR A 798      46.781  87.607  41.121  1.00  0.00           C  
ATOM   3277  C   TYR A 798      47.576  88.534  42.006  1.00  0.00           C  
ATOM   3278  O   TYR A 798      48.807  88.645  41.886  1.00  0.00           O  
ATOM   3279  CB  TYR A 798      46.455  88.270  39.810  1.00  0.00           C  
ATOM   3280  CG  TYR A 798      46.001  87.275  38.776  1.00  0.00           C  
ATOM   3281  CD1 TYR A 798      46.917  86.467  38.116  1.00  0.00           C  
ATOM   3282  CD2 TYR A 798      44.643  87.123  38.471  1.00  0.00           C  
ATOM   3283  CE1 TYR A 798      46.499  85.527  37.173  1.00  0.00           C  
ATOM   3284  CE2 TYR A 798      44.208  86.177  37.524  1.00  0.00           C  
ATOM   3285  CZ  TYR A 798      45.139  85.385  36.882  1.00  0.00           C  
ATOM   3286  OH  TYR A 798      44.717  84.432  35.970  1.00  0.00           O  
ATOM   3287  N   ASP A 799      46.872  89.202  42.913  1.00  0.00           N  
ATOM   3288  CA  ASP A 799      47.541  90.094  43.848  1.00  0.00           C  
ATOM   3289  C   ASP A 799      48.482  89.210  44.698  1.00  0.00           C  
ATOM   3290  O   ASP A 799      49.699  89.418  44.718  1.00  0.00           O  
ATOM   3291  CB  ASP A 799      46.513  90.809  44.731  1.00  0.00           C  
ATOM   3292  CG  ASP A 799      47.143  91.868  45.622  1.00  0.00           C  
ATOM   3293  OD1 ASP A 799      48.223  91.620  46.201  1.00  0.00           O  
ATOM   3294  OD2 ASP A 799      46.560  92.955  45.769  1.00  0.00           O  
ATOM   3295  N   MET A 800      47.926  88.201  45.369  1.00  0.00           N  
ATOM   3296  CA  MET A 800      48.738  87.316  46.201  1.00  0.00           C  
ATOM   3297  C   MET A 800      49.777  86.461  45.485  1.00  0.00           C  
ATOM   3298  O   MET A 800      50.909  86.365  45.959  1.00  0.00           O  
ATOM   3299  CB  MET A 800      47.845  86.430  47.050  1.00  0.00           C  
ATOM   3300  CG  MET A 800      47.415  87.141  48.305  1.00  0.00           C  
ATOM   3301  SD  MET A 800      46.471  86.095  49.387  1.00  0.00           S  
ATOM   3302  CE  MET A 800      44.858  86.555  48.917  1.00  0.00           C  
ATOM   3303  N   TYR A 801      49.412  85.843  44.359  1.00  0.00           N  
ATOM   3304  CA  TYR A 801      50.355  85.011  43.620  1.00  0.00           C  
ATOM   3305  C   TYR A 801      51.547  85.834  43.147  1.00  0.00           C  
ATOM   3306  O   TYR A 801      52.672  85.334  43.003  1.00  0.00           O  
ATOM   3307  CB  TYR A 801      49.678  84.370  42.413  1.00  0.00           C  
ATOM   3308  CG  TYR A 801      48.755  83.231  42.749  1.00  0.00           C  
ATOM   3309  CD1 TYR A 801      48.429  82.940  44.066  1.00  0.00           C  
ATOM   3310  CD2 TYR A 801      48.131  82.504  41.744  1.00  0.00           C  
ATOM   3311  CE1 TYR A 801      47.488  81.962  44.378  1.00  0.00           C  
ATOM   3312  CE2 TYR A 801      47.197  81.536  42.032  1.00  0.00           C  
ATOM   3313  CZ  TYR A 801      46.869  81.271  43.354  1.00  0.00           C  
ATOM   3314  OH  TYR A 801      45.862  80.372  43.657  1.00  0.00           O  
ATOM   3315  N   SER A 802      51.310  87.108  42.903  1.00  0.00           N  
ATOM   3316  CA  SER A 802      52.393  87.952  42.441  1.00  0.00           C  
ATOM   3317  C   SER A 802      53.467  88.153  43.538  1.00  0.00           C  
ATOM   3318  O   SER A 802      54.590  88.553  43.249  1.00  0.00           O  
ATOM   3319  CB  SER A 802      51.830  89.304  41.978  1.00  0.00           C  
ATOM   3320  OG  SER A 802      51.738  90.205  43.066  1.00  0.00           O  
ATOM   3321  N   THR A 803      53.141  87.875  44.792  1.00  0.00           N  
ATOM   3322  CA  THR A 803      54.134  88.064  45.833  1.00  0.00           C  
ATOM   3323  C   THR A 803      55.177  86.974  45.771  1.00  0.00           C  
ATOM   3324  O   THR A 803      56.291  87.147  46.249  1.00  0.00           O  
ATOM   3325  CB  THR A 803      53.506  88.035  47.208  1.00  0.00           C  
ATOM   3326  OG1 THR A 803      52.567  89.105  47.319  1.00  0.00           O  
ATOM   3327  CG2 THR A 803      54.559  88.177  48.270  1.00  0.00           C  
ATOM   3328  N   PHE A 804      54.808  85.849  45.176  1.00  0.00           N  
ATOM   3329  CA  PHE A 804      55.702  84.712  45.070  1.00  0.00           C  
ATOM   3330  C   PHE A 804      56.261  84.610  43.668  1.00  0.00           C  
ATOM   3331  O   PHE A 804      56.946  83.640  43.324  1.00  0.00           O  
ATOM   3332  CB  PHE A 804      54.944  83.434  45.422  1.00  0.00           C  
ATOM   3333  CG  PHE A 804      54.231  83.508  46.742  1.00  0.00           C  
ATOM   3334  CD1 PHE A 804      54.891  83.198  47.919  1.00  0.00           C  
ATOM   3335  CD2 PHE A 804      52.910  83.953  46.807  1.00  0.00           C  
ATOM   3336  CE1 PHE A 804      54.255  83.334  49.140  1.00  0.00           C  
ATOM   3337  CE2 PHE A 804      52.257  84.094  48.028  1.00  0.00           C  
ATOM   3338  CZ  PHE A 804      52.933  83.785  49.199  1.00  0.00           C  
ATOM   3339  N   GLY A 808      55.952  85.609  42.852  1.00  0.00           N  
ATOM   3340  CA  GLY A 808      56.445  85.635  41.487  1.00  0.00           C  
ATOM   3341  C   GLY A 808      56.117  84.448  40.597  1.00  0.00           C  
ATOM   3342  O   GLY A 808      56.929  84.080  39.748  1.00  0.00           O  
ATOM   3343  N   PHE A1143      54.947  83.839  40.768  1.00  0.00           N  
ATOM   3344  CA  PHE A1143      54.587  82.708  39.922  1.00  0.00           C  
ATOM   3345  C   PHE A1143      54.416  83.181  38.499  1.00  0.00           C  
ATOM   3346  O   PHE A1143      53.816  84.225  38.271  1.00  0.00           O  
ATOM   3347  CB  PHE A1143      53.290  82.069  40.388  1.00  0.00           C  
ATOM   3348  CG  PHE A1143      53.380  81.461  41.744  1.00  0.00           C  
ATOM   3349  CD1 PHE A1143      54.554  80.848  42.160  1.00  0.00           C  
ATOM   3350  CD2 PHE A1143      52.297  81.501  42.608  1.00  0.00           C  
ATOM   3351  CE1 PHE A1143      54.650  80.293  43.410  1.00  0.00           C  
ATOM   3352  CE2 PHE A1143      52.385  80.943  43.865  1.00  0.00           C  
ATOM   3353  CZ  PHE A1143      53.564  80.340  44.267  1.00  0.00           C  
ATOM   3354  N   GLU A1153      54.939  82.421  37.541  1.00  0.00           N  
ATOM   3355  CA  GLU A1153      54.821  82.801  36.144  1.00  0.00           C  
ATOM   3356  C   GLU A1153      53.881  81.904  35.382  1.00  0.00           C  
ATOM   3357  O   GLU A1153      53.596  82.165  34.230  1.00  0.00           O  
ATOM   3358  CB  GLU A1153      56.171  82.758  35.459  1.00  0.00           C  
ATOM   3359  CG  GLU A1153      57.332  83.106  36.374  1.00  0.00           C  
ATOM   3360  CD  GLU A1153      58.296  84.114  35.741  1.00  0.00           C  
ATOM   3361  OE1 GLU A1153      58.303  84.225  34.482  1.00  0.00           O  
ATOM   3362  OE2 GLU A1153      59.043  84.783  36.509  1.00  0.00           O  
ATOM   3363  N   LYS A1154      53.413  80.831  36.006  1.00  0.00           N  
ATOM   3364  CA  LYS A1154      52.497  79.924  35.328  1.00  0.00           C  
ATOM   3365  C   LYS A1154      51.252  79.646  36.165  1.00  0.00           C  
ATOM   3366  O   LYS A1154      51.250  78.802  37.073  1.00  0.00           O  
ATOM   3367  CB  LYS A1154      53.192  78.612  34.980  1.00  0.00           C  
ATOM   3368  CG  LYS A1154      52.381  77.725  34.048  1.00  0.00           C  
ATOM   3369  CD  LYS A1154      53.083  76.406  33.830  1.00  0.00           C  
ATOM   3370  CE  LYS A1154      52.253  75.470  32.979  1.00  0.00           C  
ATOM   3371  NZ  LYS A1154      53.049  74.304  32.491  1.00  0.00           N  
ATOM   3372  N   ILE A1155      50.195  80.374  35.829  1.00  0.00           N  
ATOM   3373  CA  ILE A1155      48.905  80.292  36.494  1.00  0.00           C  
ATOM   3374  C   ILE A1155      47.924  80.009  35.359  1.00  0.00           C  
ATOM   3375  O   ILE A1155      47.712  80.870  34.510  1.00  0.00           O  
ATOM   3376  CB  ILE A1155      48.581  81.663  37.154  1.00  0.00           C  
ATOM   3377  CG1 ILE A1155      49.753  82.102  38.043  1.00  0.00           C  
ATOM   3378  CG2 ILE A1155      47.348  81.567  37.976  1.00  0.00           C  
ATOM   3379  CD1 ILE A1155      49.628  83.498  38.670  1.00  0.00           C  
ATOM   3380  N   VAL A1156      47.359  78.812  35.277  1.00  0.00           N  
ATOM   3381  CA  VAL A1156      46.422  78.603  34.189  1.00  0.00           C  
ATOM   3382  C   VAL A1156      45.034  78.638  34.783  1.00  0.00           C  
ATOM   3383  O   VAL A1156      44.826  78.159  35.896  1.00  0.00           O  
ATOM   3384  CB  VAL A1156      46.671  77.286  33.408  1.00  0.00           C  
ATOM   3385  CG1 VAL A1156      48.080  76.851  33.605  1.00  0.00           C  
ATOM   3386  CG2 VAL A1156      45.659  76.221  33.777  1.00  0.00           C  
ATOM   3387  N   VAL A1157      44.093  79.208  34.029  1.00  0.00           N  
ATOM   3388  CA  VAL A1157      42.726  79.377  34.487  1.00  0.00           C  
ATOM   3389  C   VAL A1157      41.706  78.552  33.734  1.00  0.00           C  
ATOM   3390  O   VAL A1157      41.706  78.525  32.515  1.00  0.00           O  
ATOM   3391  CB  VAL A1157      42.346  80.847  34.388  1.00  0.00           C  
ATOM   3392  CG1 VAL A1157      41.060  81.078  35.125  1.00  0.00           C  
ATOM   3393  CG2 VAL A1157      43.493  81.736  34.947  1.00  0.00           C  
ATOM   3394  N   LYS A1158      40.824  77.892  34.471  1.00  0.00           N  
ATOM   3395  CA  LYS A1158      39.790  77.037  33.880  1.00  0.00           C  
ATOM   3396  C   LYS A1158      38.391  77.482  34.325  1.00  0.00           C  
ATOM   3397  O   LYS A1158      38.242  78.090  35.375  1.00  0.00           O  
ATOM   3398  CB  LYS A1158      39.995  75.594  34.334  1.00  0.00           C  
ATOM   3399  CG  LYS A1158      41.337  74.970  33.983  1.00  0.00           C  
ATOM   3400  CD  LYS A1158      41.407  74.659  32.495  1.00  0.00           C  
ATOM   3401  CE  LYS A1158      42.717  73.947  32.113  1.00  0.00           C  
ATOM   3402  NZ  LYS A1158      42.825  73.722  30.616  1.00  0.00           N  
ATOM   3403  N   LEU A1159      37.362  77.168  33.542  1.00  0.00           N  
ATOM   3404  CA  LEU A1159      35.988  77.541  33.902  1.00  0.00           C  
ATOM   3405  C   LEU A1159      35.177  76.259  33.904  1.00  0.00           C  
ATOM   3406  O   LEU A1159      34.768  75.779  32.859  1.00  0.00           O  
ATOM   3407  CB  LEU A1159      35.406  78.504  32.873  1.00  0.00           C  
ATOM   3408  CG  LEU A1159      34.134  79.273  33.204  1.00  0.00           C  
ATOM   3409  CD1 LEU A1159      33.313  78.553  34.273  1.00  0.00           C  
ATOM   3410  CD2 LEU A1159      34.538  80.635  33.688  1.00  0.00           C  
ATOM   3411  N   SER A1160      34.940  75.710  35.082  1.00  0.00           N  
ATOM   3412  CA  SER A1160      34.227  74.455  35.188  1.00  0.00           C  
ATOM   3413  C   SER A1160      32.738  74.655  35.119  1.00  0.00           C  
ATOM   3414  O   SER A1160      32.158  75.232  36.022  1.00  0.00           O  
ATOM   3415  CB  SER A1160      34.626  73.777  36.481  1.00  0.00           C  
ATOM   3416  OG  SER A1160      36.036  73.671  36.511  1.00  0.00           O  
ATOM   3417  N   THR A1161      32.140  74.164  34.029  1.00  0.00           N  
ATOM   3418  CA  THR A1161      30.711  74.287  33.754  1.00  0.00           C  
ATOM   3419  C   THR A1161      29.928  73.166  34.387  1.00  0.00           C  
ATOM   3420  O   THR A1161      30.498  72.172  34.802  1.00  0.00           O  
ATOM   3421  CB  THR A1161      30.430  74.277  32.240  1.00  0.00           C  
ATOM   3422  OG1 THR A1161      30.688  72.971  31.703  1.00  0.00           O  
ATOM   3423  CG2 THR A1161      31.317  75.294  31.535  1.00  0.00           C  
ATOM   3424  N   ARG A1162      28.610  73.320  34.419  1.00  0.00           N  
ATOM   3425  CA  ARG A1162      27.720  72.352  35.041  1.00  0.00           C  
ATOM   3426  C   ARG A1162      28.052  70.883  34.853  1.00  0.00           C  
ATOM   3427  O   ARG A1162      28.279  70.423  33.728  1.00  0.00           O  
ATOM   3428  CB  ARG A1162      26.274  72.582  34.583  1.00  0.00           C  
ATOM   3429  CG  ARG A1162      26.030  72.346  33.094  1.00  0.00           C  
ATOM   3430  CD  ARG A1162      25.731  73.649  32.361  1.00  0.00           C  
ATOM   3431  NE  ARG A1162      24.340  74.050  32.532  1.00  0.00           N  
ATOM   3432  CZ  ARG A1162      23.833  75.209  32.123  1.00  0.00           C  
ATOM   3433  NH1 ARG A1162      24.594  76.107  31.510  1.00  0.00           N  
ATOM   3434  NH2 ARG A1162      22.551  75.466  32.335  1.00  0.00           N  
ATOM   3435  N   PRO A1163      28.102  70.131  35.973  1.00  0.00           N  
ATOM   3436  CA  PRO A1163      28.387  68.700  35.997  1.00  0.00           C  
ATOM   3437  C   PRO A1163      27.148  67.987  35.508  1.00  0.00           C  
ATOM   3438  O   PRO A1163      26.104  68.609  35.309  1.00  0.00           O  
ATOM   3439  CB  PRO A1163      28.639  68.418  37.473  1.00  0.00           C  
ATOM   3440  CG  PRO A1163      27.773  69.386  38.152  1.00  0.00           C  
ATOM   3441  CD  PRO A1163      28.076  70.645  37.354  1.00  0.00           C  
ATOM   3442  N   GLU A1189      27.266  66.681  35.311  1.00  0.00           N  
ATOM   3443  CA  GLU A1189      26.127  65.911  34.855  1.00  0.00           C  
ATOM   3444  C   GLU A1189      25.119  65.869  36.019  1.00  0.00           C  
ATOM   3445  O   GLU A1189      23.920  66.119  35.858  1.00  0.00           O  
ATOM   3446  CB  GLU A1189      26.581  64.504  34.485  1.00  0.00           C  
ATOM   3447  CG  GLU A1189      25.592  63.752  33.625  1.00  0.00           C  
ATOM   3448  CD  GLU A1189      25.715  62.241  33.776  1.00  0.00           C  
ATOM   3449  OE1 GLU A1189      25.303  61.707  34.841  1.00  0.00           O  
ATOM   3450  OE2 GLU A1189      26.228  61.590  32.831  1.00  0.00           O  
ATOM   3451  N   LYS A1330      25.638  65.578  37.200  1.00  0.00           N  
ATOM   3452  CA  LYS A1330      24.830  65.486  38.397  1.00  0.00           C  
ATOM   3453  C   LYS A1330      24.879  66.791  39.204  1.00  0.00           C  
ATOM   3454  O   LYS A1330      25.870  67.084  39.862  1.00  0.00           O  
ATOM   3455  CB  LYS A1330      25.351  64.304  39.203  1.00  0.00           C  
ATOM   3456  CG  LYS A1330      24.877  64.165  40.622  1.00  0.00           C  
ATOM   3457  CD  LYS A1330      25.575  62.939  41.170  1.00  0.00           C  
ATOM   3458  CE  LYS A1330      25.245  62.621  42.609  1.00  0.00           C  
ATOM   3459  NZ  LYS A1330      25.981  61.367  43.016  1.00  0.00           N  
ATOM   3460  N   ARG A1334      23.816  67.584  39.137  1.00  0.00           N  
ATOM   3461  CA  ARG A1334      23.777  68.833  39.884  1.00  0.00           C  
ATOM   3462  C   ARG A1334      22.384  69.139  40.393  1.00  0.00           C  
ATOM   3463  O   ARG A1334      21.477  68.330  40.249  1.00  0.00           O  
ATOM   3464  CB  ARG A1334      24.232  70.012  39.025  1.00  0.00           C  
ATOM   3465  CG  ARG A1334      23.211  70.499  37.995  1.00  0.00           C  
ATOM   3466  CD  ARG A1334      23.517  69.926  36.623  1.00  0.00           C  
ATOM   3467  NE  ARG A1334      22.749  70.550  35.543  1.00  0.00           N  
ATOM   3468  CZ  ARG A1334      22.833  70.193  34.258  1.00  0.00           C  
ATOM   3469  NH1 ARG A1334      23.652  69.211  33.884  1.00  0.00           N  
ATOM   3470  NH2 ARG A1334      22.098  70.816  33.340  1.00  0.00           N  
ATOM   3471  N   ILE A1335      22.254  70.309  41.020  1.00  0.00           N  
ATOM   3472  CA  ILE A1335      20.989  70.828  41.532  1.00  0.00           C  
ATOM   3473  C   ILE A1335      20.910  72.205  40.895  1.00  0.00           C  
ATOM   3474  O   ILE A1335      21.929  72.706  40.416  1.00  0.00           O  
ATOM   3475  CB  ILE A1335      20.979  70.987  43.053  1.00  0.00           C  
ATOM   3476  CG1 ILE A1335      21.976  72.067  43.479  1.00  0.00           C  
ATOM   3477  CG2 ILE A1335      21.262  69.658  43.699  1.00  0.00           C  
ATOM   3478  CD1 ILE A1335      21.960  72.355  44.965  1.00  0.00           C  
ATOM   3479  N   GLY A1336      19.723  72.811  40.875  1.00  0.00           N  
ATOM   3480  CA  GLY A1336      19.576  74.120  40.247  1.00  0.00           C  
ATOM   3481  C   GLY A1336      19.053  74.066  38.809  1.00  0.00           C  
ATOM   3482  O   GLY A1336      19.409  73.185  38.011  1.00  0.00           O  
ATOM   3483  N   SER A1384      18.206  75.026  38.462  1.00  0.00           N  
ATOM   3484  CA  SER A1384      17.627  75.075  37.123  1.00  0.00           C  
ATOM   3485  C   SER A1384      18.640  75.452  36.049  1.00  0.00           C  
ATOM   3486  O   SER A1384      19.612  76.166  36.308  1.00  0.00           O  
ATOM   3487  CB  SER A1384      16.472  76.080  37.086  1.00  0.00           C  
ATOM   3488  OG  SER A1384      16.945  77.414  37.017  1.00  0.00           O  
ATOM   3489  N   ASP A1385      18.391  74.985  34.833  1.00  0.00           N  
ATOM   3490  CA  ASP A1385      19.264  75.287  33.721  1.00  0.00           C  
ATOM   3491  C   ASP A1385      19.316  76.774  33.396  1.00  0.00           C  
ATOM   3492  O   ASP A1385      20.165  77.207  32.639  1.00  0.00           O  
ATOM   3493  CB  ASP A1385      18.830  74.473  32.517  1.00  0.00           C  
ATOM   3494  CG  ASP A1385      18.988  72.985  32.758  1.00  0.00           C  
ATOM   3495  OD1 ASP A1385      18.675  72.536  33.890  1.00  0.00           O  
ATOM   3496  OD2 ASP A1385      19.425  72.264  31.832  1.00  0.00           O  
ATOM   3497  N   GLU A1386      18.412  77.554  33.976  1.00  0.00           N  
ATOM   3498  CA  GLU A1386      18.405  78.990  33.751  1.00  0.00           C  
ATOM   3499  C   GLU A1386      19.453  79.491  34.708  1.00  0.00           C  
ATOM   3500  O   GLU A1386      20.287  80.315  34.337  1.00  0.00           O  
ATOM   3501  CB  GLU A1386      17.044  79.613  34.094  1.00  0.00           C  
ATOM   3502  CG  GLU A1386      15.860  79.092  33.203  1.00  0.00           C  
ATOM   3503  CD  GLU A1386      15.838  77.504  33.119  1.00  0.00           C  
ATOM   3504  OE1 GLU A1386      15.910  76.851  34.242  1.00  0.00           O  
ATOM   3505  OE2 GLU A1386      15.759  76.910  31.947  1.00  0.00           O  
ATOM   3506  N   MET A1387      19.408  78.961  35.936  1.00  0.00           N  
ATOM   3507  CA  MET A1387      20.353  79.297  37.009  1.00  0.00           C  
ATOM   3508  C   MET A1387      21.785  79.058  36.586  1.00  0.00           C  
ATOM   3509  O   MET A1387      22.659  79.903  36.775  1.00  0.00           O  
ATOM   3510  CB  MET A1387      20.058  78.459  38.247  1.00  0.00           C  
ATOM   3511  CG  MET A1387      18.671  78.723  38.792  1.00  0.00           C  
ATOM   3512  SD  MET A1387      18.282  77.900  40.338  1.00  0.00           S  
ATOM   3513  CE  MET A1387      18.857  79.192  41.560  1.00  0.00           C  
ATOM   3514  N   TRP A1388      22.032  77.901  36.004  1.00  0.00           N  
ATOM   3515  CA  TRP A1388      23.365  77.630  35.573  1.00  0.00           C  
ATOM   3516  C   TRP A1388      23.871  78.609  34.519  1.00  0.00           C  
ATOM   3517  O   TRP A1388      25.021  79.038  34.597  1.00  0.00           O  
ATOM   3518  CB  TRP A1388      23.476  76.190  35.117  1.00  0.00           C  
ATOM   3519  CG  TRP A1388      23.559  75.275  36.294  1.00  0.00           C  
ATOM   3520  CD1 TRP A1388      22.519  74.704  36.963  1.00  0.00           C  
ATOM   3521  CD2 TRP A1388      24.754  74.865  36.984  1.00  0.00           C  
ATOM   3522  NE1 TRP A1388      22.984  73.960  38.026  1.00  0.00           N  
ATOM   3523  CE2 TRP A1388      24.352  74.040  38.062  1.00  0.00           C  
ATOM   3524  CE3 TRP A1388      26.124  75.114  36.795  1.00  0.00           C  
ATOM   3525  CZ2 TRP A1388      25.271  73.458  38.948  1.00  0.00           C  
ATOM   3526  CZ3 TRP A1388      27.037  74.535  37.675  1.00  0.00           C  
ATOM   3527  CH2 TRP A1388      26.605  73.715  38.738  1.00  0.00           C  
ATOM   3528  N   ASP A1389      23.039  78.986  33.550  1.00  0.00           N  
ATOM   3529  CA  ASP A1389      23.476  79.945  32.529  1.00  0.00           C  
ATOM   3530  C   ASP A1389      23.817  81.256  33.197  1.00  0.00           C  
ATOM   3531  O   ASP A1389      24.784  81.913  32.833  1.00  0.00           O  
ATOM   3532  CB  ASP A1389      22.381  80.237  31.516  1.00  0.00           C  
ATOM   3533  CG  ASP A1389      21.934  79.013  30.764  1.00  0.00           C  
ATOM   3534  OD1 ASP A1389      22.782  78.119  30.513  1.00  0.00           O  
ATOM   3535  OD2 ASP A1389      20.731  78.961  30.410  1.00  0.00           O  
ATOM   3536  N   ARG A1390      22.985  81.643  34.156  1.00  0.00           N  
ATOM   3537  CA  ARG A1390      23.188  82.875  34.905  1.00  0.00           C  
ATOM   3538  C   ARG A1390      24.607  82.841  35.439  1.00  0.00           C  
ATOM   3539  O   ARG A1390      25.458  83.657  35.071  1.00  0.00           O  
ATOM   3540  CB  ARG A1390      22.212  82.932  36.084  1.00  0.00           C  
ATOM   3541  CG  ARG A1390      21.062  83.919  35.941  1.00  0.00           C  
ATOM   3542  CD  ARG A1390      21.590  85.347  35.946  1.00  0.00           C  
ATOM   3543  NE  ARG A1390      22.134  85.781  37.242  1.00  0.00           N  
ATOM   3544  CZ  ARG A1390      22.846  86.898  37.424  1.00  0.00           C  
ATOM   3545  NH1 ARG A1390      23.114  87.704  36.398  1.00  0.00           N  
ATOM   3546  NH2 ARG A1390      23.283  87.224  38.635  1.00  0.00           N  
ATOM   3547  N   ALA A1391      24.841  81.860  36.307  1.00  0.00           N  
ATOM   3548  CA  ALA A1391      26.132  81.637  36.954  1.00  0.00           C  
ATOM   3549  C   ALA A1391      27.333  81.461  36.001  1.00  0.00           C  
ATOM   3550  O   ALA A1391      28.335  82.181  36.119  1.00  0.00           O  
ATOM   3551  CB  ALA A1391      26.019  80.436  37.879  1.00  0.00           C  
ATOM   3552  N   GLU A1392      27.248  80.508  35.071  1.00  0.00           N  
ATOM   3553  CA  GLU A1392      28.346  80.299  34.146  1.00  0.00           C  
ATOM   3554  C   GLU A1392      28.756  81.619  33.477  1.00  0.00           C  
ATOM   3555  O   GLU A1392      29.932  82.002  33.496  1.00  0.00           O  
ATOM   3556  CB  GLU A1392      27.963  79.255  33.100  1.00  0.00           C  
ATOM   3557  CG  GLU A1392      27.559  77.914  33.693  1.00  0.00           C  
ATOM   3558  CD  GLU A1392      27.513  76.781  32.659  1.00  0.00           C  
ATOM   3559  OE1 GLU A1392      27.277  77.059  31.451  1.00  0.00           O  
ATOM   3560  OE2 GLU A1392      27.697  75.604  33.054  1.00  0.00           O  
ATOM   3561  N   ALA A1393      27.781  82.335  32.921  1.00  0.00           N  
ATOM   3562  CA  ALA A1393      28.050  83.602  32.250  1.00  0.00           C  
ATOM   3563  C   ALA A1393      28.636  84.670  33.157  1.00  0.00           C  
ATOM   3564  O   ALA A1393      29.482  85.450  32.732  1.00  0.00           O  
ATOM   3565  CB  ALA A1393      26.791  84.118  31.613  1.00  0.00           C  
ATOM   3566  N   ASP A1394      28.188  84.721  34.403  1.00  0.00           N  
ATOM   3567  CA  ASP A1394      28.713  85.734  35.299  1.00  0.00           C  
ATOM   3568  C   ASP A1394      30.206  85.556  35.499  1.00  0.00           C  
ATOM   3569  O   ASP A1394      30.977  86.524  35.429  1.00  0.00           O  
ATOM   3570  CB  ASP A1394      28.009  85.697  36.661  1.00  0.00           C  
ATOM   3571  CG  ASP A1394      26.549  86.211  36.609  1.00  0.00           C  
ATOM   3572  OD1 ASP A1394      26.276  87.276  35.977  1.00  0.00           O  
ATOM   3573  OD2 ASP A1394      25.677  85.548  37.233  1.00  0.00           O  
ATOM   3574  N   LEU A1395      30.622  84.317  35.743  1.00  0.00           N  
ATOM   3575  CA  LEU A1395      32.035  84.044  35.958  1.00  0.00           C  
ATOM   3576  C   LEU A1395      32.780  84.401  34.697  1.00  0.00           C  
ATOM   3577  O   LEU A1395      33.704  85.218  34.720  1.00  0.00           O  
ATOM   3578  CB  LEU A1395      32.248  82.579  36.303  1.00  0.00           C  
ATOM   3579  CG  LEU A1395      31.581  82.177  37.614  1.00  0.00           C  
ATOM   3580  CD1 LEU A1395      31.673  80.673  37.820  1.00  0.00           C  
ATOM   3581  CD2 LEU A1395      32.225  82.952  38.739  1.00  0.00           C  
ATOM   3582  N   ALA A1396      32.350  83.805  33.590  1.00  0.00           N  
ATOM   3583  CA  ALA A1396      32.970  84.064  32.298  1.00  0.00           C  
ATOM   3584  C   ALA A1396      33.223  85.562  32.109  1.00  0.00           C  
ATOM   3585  O   ALA A1396      34.369  86.006  31.932  1.00  0.00           O  
ATOM   3586  CB  ALA A1396      32.085  83.537  31.190  1.00  0.00           C  
ATOM   3587  N   VAL A1397      32.153  86.341  32.178  1.00  0.00           N  
ATOM   3588  CA  VAL A1397      32.248  87.778  31.999  1.00  0.00           C  
ATOM   3589  C   VAL A1397      33.265  88.428  32.902  1.00  0.00           C  
ATOM   3590  O   VAL A1397      34.017  89.306  32.472  1.00  0.00           O  
ATOM   3591  CB  VAL A1397      30.914  88.447  32.265  1.00  0.00           C  
ATOM   3592  CG1 VAL A1397      31.092  89.977  32.288  1.00  0.00           C  
ATOM   3593  CG2 VAL A1397      29.910  88.003  31.210  1.00  0.00           C  
ATOM   3594  N   ALA A1398      33.277  88.016  34.163  1.00  0.00           N  
ATOM   3595  CA  ALA A1398      34.218  88.604  35.100  1.00  0.00           C  
ATOM   3596  C   ALA A1398      35.634  88.292  34.638  1.00  0.00           C  
ATOM   3597  O   ALA A1398      36.545  89.120  34.788  1.00  0.00           O  
ATOM   3598  CB  ALA A1398      33.981  88.062  36.491  1.00  0.00           C  
ATOM   3599  N   LEU A1400      35.810  87.101  34.063  1.00  0.00           N  
ATOM   3600  CA  LEU A1400      37.113  86.675  33.588  1.00  0.00           C  
ATOM   3601  C   LEU A1400      37.575  87.585  32.463  1.00  0.00           C  
ATOM   3602  O   LEU A1400      38.705  88.102  32.473  1.00  0.00           O  
ATOM   3603  CB  LEU A1400      37.033  85.235  33.108  1.00  0.00           C  
ATOM   3604  CG  LEU A1400      37.912  84.179  33.785  1.00  0.00           C  
ATOM   3605  CD1 LEU A1400      38.570  84.693  35.042  1.00  0.00           C  
ATOM   3606  CD2 LEU A1400      37.037  82.988  34.089  1.00  0.00           C  
ATOM   3607  N   GLU A1401      36.678  87.793  31.502  1.00  0.00           N  
ATOM   3608  CA  GLU A1401      36.965  88.647  30.358  1.00  0.00           C  
ATOM   3609  C   GLU A1401      37.210  90.095  30.810  1.00  0.00           C  
ATOM   3610  O   GLU A1401      38.173  90.740  30.401  1.00  0.00           O  
ATOM   3611  CB  GLU A1401      35.797  88.603  29.374  1.00  0.00           C  
ATOM   3612  CG  GLU A1401      35.019  89.909  29.320  1.00  0.00           C  
ATOM   3613  CD  GLU A1401      34.300  90.129  27.993  1.00  0.00           C  
ATOM   3614  OE1 GLU A1401      33.175  89.591  27.821  1.00  0.00           O  
ATOM   3615  OE2 GLU A1401      34.874  90.837  27.122  1.00  0.00           O  
ATOM   3616  N   GLU A1415      36.333  90.599  31.664  1.00  0.00           N  
ATOM   3617  CA  GLU A1415      36.450  91.961  32.165  1.00  0.00           C  
ATOM   3618  C   GLU A1415      37.801  92.178  32.842  1.00  0.00           C  
ATOM   3619  O   GLU A1415      38.202  93.308  33.109  1.00  0.00           O  
ATOM   3620  CB  GLU A1415      35.308  92.223  33.154  1.00  0.00           C  
ATOM   3621  CG  GLU A1415      35.037  93.679  33.533  1.00  0.00           C  
ATOM   3622  CD  GLU A1415      33.753  93.799  34.349  1.00  0.00           C  
ATOM   3623  OE1 GLU A1415      32.939  92.851  34.270  1.00  0.00           O  
ATOM   3624  OE2 GLU A1415      33.544  94.816  35.053  1.00  0.00           O  
ATOM   3625  N   ASN A1416      38.501  91.087  33.127  1.00  0.00           N  
ATOM   3626  CA  ASN A1416      39.790  91.183  33.788  1.00  0.00           C  
ATOM   3627  C   ASN A1416      40.935  90.796  32.857  1.00  0.00           C  
ATOM   3628  O   ASN A1416      42.105  90.845  33.246  1.00  0.00           O  
ATOM   3629  CB  ASN A1416      39.782  90.313  35.037  1.00  0.00           C  
ATOM   3630  CG  ASN A1416      39.016  90.949  36.186  1.00  0.00           C  
ATOM   3631  OD1 ASN A1416      39.558  91.770  36.924  1.00  0.00           O  
ATOM   3632  ND2 ASN A1416      37.748  90.580  36.337  1.00  0.00           N  
ATOM   3633  N   ASN A1418      40.583  90.423  31.624  1.00  0.00           N  
ATOM   3634  CA  ASN A1418      41.544  90.045  30.570  1.00  0.00           C  
ATOM   3635  C   ASN A1418      42.322  88.772  30.873  1.00  0.00           C  
ATOM   3636  O   ASN A1418      43.509  88.640  30.550  1.00  0.00           O  
ATOM   3637  CB  ASN A1418      42.515  91.207  30.301  1.00  0.00           C  
ATOM   3638  CG  ASN A1418      41.798  92.460  29.796  1.00  0.00           C  
ATOM   3639  OD1 ASN A1418      41.079  92.414  28.784  1.00  0.00           O  
ATOM   3640  ND2 ASN A1418      41.982  93.584  30.502  1.00  0.00           N  
ATOM   3641  N   ILE A1419      41.629  87.821  31.479  1.00  0.00           N  
ATOM   3642  CA  ILE A1419      42.254  86.575  31.851  1.00  0.00           C  
ATOM   3643  C   ILE A1419      41.943  85.516  30.823  1.00  0.00           C  
ATOM   3644  O   ILE A1419      40.795  85.135  30.628  1.00  0.00           O  
ATOM   3645  CB  ILE A1419      41.741  86.082  33.228  1.00  0.00           C  
ATOM   3646  CG1 ILE A1419      41.792  87.208  34.268  1.00  0.00           C  
ATOM   3647  CG2 ILE A1419      42.572  84.898  33.689  1.00  0.00           C  
ATOM   3648  CD1 ILE A1419      43.179  87.697  34.600  1.00  0.00           C  
ATOM   3649  N   PRO A1421      42.962  85.039  30.123  1.00  0.00           N  
ATOM   3650  CA  PRO A1421      42.677  84.002  29.133  1.00  0.00           C  
ATOM   3651  C   PRO A1421      42.262  82.765  29.913  1.00  0.00           C  
ATOM   3652  O   PRO A1421      42.662  82.602  31.060  1.00  0.00           O  
ATOM   3653  CB  PRO A1421      44.020  83.819  28.431  1.00  0.00           C  
ATOM   3654  CG  PRO A1421      44.620  85.188  28.516  1.00  0.00           C  
ATOM   3655  CD  PRO A1421      44.317  85.584  29.947  1.00  0.00           C  
ATOM   3656  N   PHE A1422      41.468  81.895  29.311  1.00  0.00           N  
ATOM   3657  CA  PHE A1422      41.048  80.711  30.020  1.00  0.00           C  
ATOM   3658  C   PHE A1422      40.402  79.746  29.079  1.00  0.00           C  
ATOM   3659  O   PHE A1422      40.081  80.093  27.952  1.00  0.00           O  
ATOM   3660  CB  PHE A1422      40.062  81.090  31.119  1.00  0.00           C  
ATOM   3661  CG  PHE A1422      38.714  81.515  30.615  1.00  0.00           C  
ATOM   3662  CD1 PHE A1422      37.766  80.572  30.238  1.00  0.00           C  
ATOM   3663  CD2 PHE A1422      38.374  82.861  30.542  1.00  0.00           C  
ATOM   3664  CE1 PHE A1422      36.496  80.969  29.800  1.00  0.00           C  
ATOM   3665  CE2 PHE A1422      37.106  83.260  30.107  1.00  0.00           C  
ATOM   3666  CZ  PHE A1422      36.170  82.311  29.738  1.00  0.00           C  
ATOM   3667  N   GLU A1423      40.201  78.528  29.546  1.00  0.00           N  
ATOM   3668  CA  GLU A1423      39.563  77.523  28.722  1.00  0.00           C  
ATOM   3669  C   GLU A1423      38.429  76.963  29.548  1.00  0.00           C  
ATOM   3670  O   GLU A1423      38.512  76.937  30.773  1.00  0.00           O  
ATOM   3671  CB  GLU A1423      40.532  76.375  28.369  1.00  0.00           C  
ATOM   3672  CG  GLU A1423      41.876  76.762  27.685  1.00  0.00           C  
ATOM   3673  CD  GLU A1423      41.730  77.460  26.308  1.00  0.00           C  
ATOM   3674  OE1 GLU A1423      41.415  78.676  26.270  1.00  0.00           O  
ATOM   3675  OE2 GLU A1423      41.937  76.792  25.261  1.00  0.00           O  
ATOM   3676  N   TYR A1424      37.368  76.531  28.882  1.00  0.00           N  
ATOM   3677  CA  TYR A1424      36.261  75.928  29.584  1.00  0.00           C  
ATOM   3678  C   TYR A1424      36.693  74.529  29.935  1.00  0.00           C  
ATOM   3679  O   TYR A1424      37.563  73.962  29.288  1.00  0.00           O  
ATOM   3680  CB  TYR A1424      35.017  75.847  28.708  1.00  0.00           C  
ATOM   3681  CG  TYR A1424      34.247  77.128  28.680  1.00  0.00           C  
ATOM   3682  CD1 TYR A1424      34.687  78.212  27.924  1.00  0.00           C  
ATOM   3683  CD2 TYR A1424      33.141  77.303  29.500  1.00  0.00           C  
ATOM   3684  CE1 TYR A1424      34.052  79.444  27.997  1.00  0.00           C  
ATOM   3685  CE2 TYR A1424      32.498  78.530  29.584  1.00  0.00           C  
ATOM   3686  CZ  TYR A1424      32.960  79.599  28.838  1.00  0.00           C  
ATOM   3687  OH  TYR A1424      32.365  80.831  28.979  1.00  0.00           O  
ATOM   3688  N   GLN A1425      36.086  73.982  30.974  1.00  0.00           N  
ATOM   3689  CA  GLN A1425      36.368  72.631  31.412  1.00  0.00           C  
ATOM   3690  C   GLN A1425      34.991  72.032  31.632  1.00  0.00           C  
ATOM   3691  O   GLN A1425      34.447  72.076  32.737  1.00  0.00           O  
ATOM   3692  CB  GLN A1425      37.153  72.656  32.705  1.00  0.00           C  
ATOM   3693  CG  GLN A1425      37.893  71.393  32.942  1.00  0.00           C  
ATOM   3694  CD  GLN A1425      38.963  71.563  33.980  1.00  0.00           C  
ATOM   3695  OE1 GLN A1425      38.672  71.728  35.172  1.00  0.00           O  
ATOM   3696  NE2 GLN A1425      40.222  71.539  33.537  1.00  0.00           N  
ATOM   3697  N   LEU A1426      34.430  71.494  30.551  1.00  0.00           N  
ATOM   3698  CA  LEU A1426      33.089  70.919  30.562  1.00  0.00           C  
ATOM   3699  C   LEU A1426      32.922  69.715  31.458  1.00  0.00           C  
ATOM   3700  O   LEU A1426      33.603  68.708  31.290  1.00  0.00           O  
ATOM   3701  CB  LEU A1426      32.663  70.549  29.140  1.00  0.00           C  
ATOM   3702  CG  LEU A1426      32.853  71.625  28.057  1.00  0.00           C  
ATOM   3703  CD1 LEU A1426      32.121  71.155  26.798  1.00  0.00           C  
ATOM   3704  CD2 LEU A1426      32.331  73.009  28.507  1.00  0.00           C  
ATOM   3705  N   GLY A1427      32.005  69.822  32.414  1.00  0.00           N  
ATOM   3706  CA  GLY A1427      31.767  68.704  33.300  1.00  0.00           C  
ATOM   3707  C   GLY A1427      32.154  68.906  34.745  1.00  0.00           C  
ATOM   3708  O   GLY A1427      31.467  68.378  35.605  1.00  0.00           O  
ATOM   3709  N   GLU A1437      33.257  69.617  35.011  1.00  0.00           N  
ATOM   3710  CA  GLU A1437      33.717  69.911  36.379  1.00  0.00           C  
ATOM   3711  C   GLU A1437      32.770  70.930  36.976  1.00  0.00           C  
ATOM   3712  O   GLU A1437      31.857  71.397  36.310  1.00  0.00           O  
ATOM   3713  CB  GLU A1437      35.110  70.529  36.361  1.00  0.00           C  
ATOM   3714  CG  GLU A1437      36.238  69.551  36.468  1.00  0.00           C  
ATOM   3715  CD  GLU A1437      36.160  68.478  35.411  1.00  0.00           C  
ATOM   3716  OE1 GLU A1437      35.108  67.799  35.334  1.00  0.00           O  
ATOM   3717  OE2 GLU A1437      37.154  68.310  34.665  1.00  0.00           O  
ATOM   3718  N   GLY A1438      32.977  71.309  38.219  1.00  0.00           N  
ATOM   3719  CA  GLY A1438      32.076  72.295  38.775  1.00  0.00           C  
ATOM   3720  C   GLY A1438      31.198  71.624  39.784  1.00  0.00           C  
ATOM   3721  O   GLY A1438      30.520  70.655  39.478  1.00  0.00           O  
ATOM   3722  N   ALA A1443      31.230  72.146  40.998  1.00  0.00           N  
ATOM   3723  CA  ALA A1443      30.467  71.595  42.096  1.00  0.00           C  
ATOM   3724  C   ALA A1443      29.015  71.358  41.721  1.00  0.00           C  
ATOM   3725  O   ALA A1443      28.452  72.036  40.851  1.00  0.00           O  
ATOM   3726  CB  ALA A1443      30.566  72.521  43.304  1.00  0.00           C  
ATOM   3727  N   PHE A1444      28.403  70.399  42.399  1.00  0.00           N  
ATOM   3728  CA  PHE A1444      27.033  70.084  42.117  1.00  0.00           C  
ATOM   3729  C   PHE A1444      26.107  71.280  42.304  1.00  0.00           C  
ATOM   3730  O   PHE A1444      25.020  71.317  41.724  1.00  0.00           O  
ATOM   3731  CB  PHE A1444      26.597  68.883  42.953  1.00  0.00           C  
ATOM   3732  CG  PHE A1444      26.425  69.163  44.399  1.00  0.00           C  
ATOM   3733  CD1 PHE A1444      25.267  69.767  44.871  1.00  0.00           C  
ATOM   3734  CD2 PHE A1444      27.379  68.754  45.312  1.00  0.00           C  
ATOM   3735  CE1 PHE A1444      25.058  69.951  46.240  1.00  0.00           C  
ATOM   3736  CE2 PHE A1444      27.179  68.936  46.696  1.00  0.00           C  
ATOM   3737  CZ  PHE A1444      26.021  69.532  47.154  1.00  0.00           C  
ATOM   3738  N   TYR A1448      26.547  72.275  43.070  1.00  0.00           N  
ATOM   3739  CA  TYR A1448      25.735  73.471  43.310  1.00  0.00           C  
ATOM   3740  C   TYR A1448      26.189  74.726  42.525  1.00  0.00           C  
ATOM   3741  O   TYR A1448      25.625  75.820  42.705  1.00  0.00           O  
ATOM   3742  CB  TYR A1448      25.705  73.783  44.809  1.00  0.00           C  
ATOM   3743  CG  TYR A1448      27.077  73.744  45.433  1.00  0.00           C  
ATOM   3744  CD1 TYR A1448      27.681  72.528  45.760  1.00  0.00           C  
ATOM   3745  CD2 TYR A1448      27.812  74.917  45.621  1.00  0.00           C  
ATOM   3746  CE1 TYR A1448      28.990  72.479  46.252  1.00  0.00           C  
ATOM   3747  CE2 TYR A1448      29.124  74.885  46.112  1.00  0.00           C  
ATOM   3748  CZ  TYR A1448      29.711  73.662  46.421  1.00  0.00           C  
ATOM   3749  OH  TYR A1448      31.021  73.615  46.858  1.00  0.00           O  
ATOM   3750  N   GLY A1456      27.191  74.589  41.654  1.00  0.00           N  
ATOM   3751  CA  GLY A1456      27.614  75.759  40.899  1.00  0.00           C  
ATOM   3752  C   GLY A1456      28.915  75.687  40.120  1.00  0.00           C  
ATOM   3753  O   GLY A1456      29.794  74.889  40.441  1.00  0.00           O  
ATOM   3754  N   PRO A1457      29.077  76.539  39.094  1.00  0.00           N  
ATOM   3755  CA  PRO A1457      30.274  76.587  38.256  1.00  0.00           C  
ATOM   3756  C   PRO A1457      31.478  77.113  39.044  1.00  0.00           C  
ATOM   3757  O   PRO A1457      31.318  77.724  40.105  1.00  0.00           O  
ATOM   3758  CB  PRO A1457      29.851  77.524  37.133  1.00  0.00           C  
ATOM   3759  CG  PRO A1457      29.065  78.532  37.866  1.00  0.00           C  
ATOM   3760  CD  PRO A1457      28.180  77.656  38.751  1.00  0.00           C  
ATOM   3761  N   LYS A1458      32.675  76.899  38.506  1.00  0.00           N  
ATOM   3762  CA  LYS A1458      33.909  77.312  39.177  1.00  0.00           C  
ATOM   3763  C   LYS A1458      34.985  77.920  38.290  1.00  0.00           C  
ATOM   3764  O   LYS A1458      35.100  77.594  37.119  1.00  0.00           O  
ATOM   3765  CB  LYS A1458      34.548  76.098  39.865  1.00  0.00           C  
ATOM   3766  CG  LYS A1458      33.978  75.750  41.212  1.00  0.00           C  
ATOM   3767  CD  LYS A1458      33.739  74.243  41.398  1.00  0.00           C  
ATOM   3768  CE  LYS A1458      35.001  73.414  41.547  1.00  0.00           C  
ATOM   3769  NZ  LYS A1458      35.642  73.208  40.245  1.00  0.00           N  
ATOM   3770  N   ILE A1459      35.769  78.818  38.858  1.00  0.00           N  
ATOM   3771  CA  ILE A1459      36.911  79.357  38.145  1.00  0.00           C  
ATOM   3772  C   ILE A1459      38.048  78.696  38.932  1.00  0.00           C  
ATOM   3773  O   ILE A1459      38.155  78.890  40.144  1.00  0.00           O  
ATOM   3774  CB  ILE A1459      37.074  80.875  38.300  1.00  0.00           C  
ATOM   3775  CG1 ILE A1459      35.866  81.608  37.718  1.00  0.00           C  
ATOM   3776  CG2 ILE A1459      38.358  81.323  37.621  1.00  0.00           C  
ATOM   3777  CD1 ILE A1459      36.001  83.130  37.802  1.00  0.00           C  
ATOM   3778  N   GLU A1460      38.872  77.898  38.263  1.00  0.00           N  
ATOM   3779  CA  GLU A1460      39.975  77.219  38.921  1.00  0.00           C  
ATOM   3780  C   GLU A1460      41.359  77.751  38.544  1.00  0.00           C  
ATOM   3781  O   GLU A1460      41.748  77.701  37.381  1.00  0.00           O  
ATOM   3782  CB  GLU A1460      39.909  75.749  38.580  1.00  0.00           C  
ATOM   3783  CG  GLU A1460      38.584  75.097  38.913  1.00  0.00           C  
ATOM   3784  CD  GLU A1460      38.556  73.622  38.512  1.00  0.00           C  
ATOM   3785  OE1 GLU A1460      39.629  73.108  38.110  1.00  0.00           O  
ATOM   3786  OE2 GLU A1460      37.482  72.971  38.597  1.00  0.00           O  
ATOM   3787  N   PHE A1461      42.099  78.297  39.499  1.00  0.00           N  
ATOM   3788  CA  PHE A1461      43.444  78.728  39.163  1.00  0.00           C  
ATOM   3789  C   PHE A1461      44.314  77.565  39.561  1.00  0.00           C  
ATOM   3790  O   PHE A1461      44.215  77.054  40.671  1.00  0.00           O  
ATOM   3791  CB  PHE A1461      43.880  79.958  39.930  1.00  0.00           C  
ATOM   3792  CG  PHE A1461      43.045  81.133  39.662  1.00  0.00           C  
ATOM   3793  CD1 PHE A1461      41.817  81.276  40.291  1.00  0.00           C  
ATOM   3794  CD2 PHE A1461      43.446  82.074  38.730  1.00  0.00           C  
ATOM   3795  CE1 PHE A1461      40.987  82.347  39.994  1.00  0.00           C  
ATOM   3796  CE2 PHE A1461      42.626  83.155  38.416  1.00  0.00           C  
ATOM   3797  CZ  PHE A1461      41.389  83.294  39.051  1.00  0.00           C  
ATOM   3798  N   THR A1462      45.171  77.139  38.651  1.00  0.00           N  
ATOM   3799  CA  THR A1462      46.031  76.010  38.918  1.00  0.00           C  
ATOM   3800  C   THR A1462      47.529  76.349  38.794  1.00  0.00           C  
ATOM   3801  O   THR A1462      47.948  77.093  37.899  1.00  0.00           O  
ATOM   3802  CB  THR A1462      45.625  74.848  37.991  1.00  0.00           C  
ATOM   3803  OG1 THR A1462      46.798  74.249  37.439  1.00  0.00           O  
ATOM   3804  CG2 THR A1462      44.699  75.347  36.862  1.00  0.00           C  
ATOM   3805  N   LEU A1463      48.323  75.821  39.726  1.00  0.00           N  
ATOM   3806  CA  LEU A1463      49.764  76.042  39.729  1.00  0.00           C  
ATOM   3807  C   LEU A1463      50.439  74.723  39.368  1.00  0.00           C  
ATOM   3808  O   LEU A1463      49.754  73.686  39.297  1.00  0.00           O  
ATOM   3809  CB  LEU A1463      50.220  76.545  41.100  1.00  0.00           C  
ATOM   3810  CG  LEU A1463      49.528  77.843  41.551  1.00  0.00           C  
ATOM   3811  CD1 LEU A1463      50.193  78.418  42.788  1.00  0.00           C  
ATOM   3812  CD2 LEU A1463      49.603  78.841  40.427  1.00  0.00           C  
ATOM   3813  N   TYR A1464      51.754  74.764  39.103  1.00  0.00           N  
ATOM   3814  CA  TYR A1464      52.493  73.548  38.734  1.00  0.00           C  
ATOM   3815  C   TYR A1464      53.647  73.243  39.645  1.00  0.00           C  
ATOM   3816  O   TYR A1464      54.167  74.134  40.306  1.00  0.00           O  
ATOM   3817  CB  TYR A1464      52.970  73.645  37.302  1.00  0.00           C  
ATOM   3818  CG  TYR A1464      51.797  73.716  36.368  1.00  0.00           C  
ATOM   3819  CD1 TYR A1464      51.086  74.908  36.208  1.00  0.00           C  
ATOM   3820  CD2 TYR A1464      51.306  72.563  35.745  1.00  0.00           C  
ATOM   3821  CE1 TYR A1464      49.914  74.948  35.465  1.00  0.00           C  
ATOM   3822  CE2 TYR A1464      50.136  72.594  35.001  1.00  0.00           C  
ATOM   3823  CZ  TYR A1464      49.442  73.789  34.868  1.00  0.00           C  
ATOM   3824  OH  TYR A1464      48.256  73.824  34.171  1.00  0.00           O  
ATOM   3825  N   ASP A1465      54.039  71.977  39.701  1.00  0.00           N  
ATOM   3826  CA  ASP A1465      55.126  71.582  40.590  1.00  0.00           C  
ATOM   3827  C   ASP A1465      56.437  71.332  39.838  1.00  0.00           C  
ATOM   3828  O   ASP A1465      56.543  71.657  38.646  1.00  0.00           O  
ATOM   3829  CB  ASP A1465      54.714  70.347  41.427  1.00  0.00           C  
ATOM   3830  CG  ASP A1465      54.702  69.026  40.624  1.00  0.00           C  
ATOM   3831  OD1 ASP A1465      54.923  69.025  39.396  1.00  0.00           O  
ATOM   3832  OD2 ASP A1465      54.468  67.965  41.233  1.00  0.00           O  
ATOM   3833  N   CYS A1475      57.423  70.768  40.541  1.00  0.00           N  
ATOM   3834  CA  CYS A1475      58.748  70.478  39.979  1.00  0.00           C  
ATOM   3835  C   CYS A1475      58.729  69.704  38.648  1.00  0.00           C  
ATOM   3836  O   CYS A1475      59.553  69.951  37.770  1.00  0.00           O  
ATOM   3837  CB  CYS A1475      59.606  69.719  41.016  1.00  0.00           C  
ATOM   3838  SG  CYS A1475      58.884  68.112  41.629  1.00  0.00           S  
ATOM   3839  N   LEU A1689      57.805  68.764  38.498  1.00  0.00           N  
ATOM   3840  CA  LEU A1689      57.730  67.991  37.270  1.00  0.00           C  
ATOM   3841  C   LEU A1689      56.577  68.444  36.435  1.00  0.00           C  
ATOM   3842  O   LEU A1689      56.012  67.665  35.672  1.00  0.00           O  
ATOM   3843  CB  LEU A1689      57.543  66.517  37.560  1.00  0.00           C  
ATOM   3844  CG  LEU A1689      58.763  65.835  38.121  1.00  0.00           C  
ATOM   3845  CD1 LEU A1689      58.437  64.393  38.379  1.00  0.00           C  
ATOM   3846  CD2 LEU A1689      59.908  65.980  37.119  1.00  0.00           C  
ATOM   3847  N   ASP A1690      56.195  69.696  36.615  1.00  0.00           N  
ATOM   3848  CA  ASP A1690      55.105  70.251  35.842  1.00  0.00           C  
ATOM   3849  C   ASP A1690      53.763  69.510  35.903  1.00  0.00           C  
ATOM   3850  O   ASP A1690      53.124  69.321  34.884  1.00  0.00           O  
ATOM   3851  CB  ASP A1690      55.546  70.364  34.393  1.00  0.00           C  
ATOM   3852  CG  ASP A1690      54.689  71.319  33.602  1.00  0.00           C  
ATOM   3853  OD1 ASP A1690      54.467  72.455  34.097  1.00  0.00           O  
ATOM   3854  OD2 ASP A1690      54.253  70.936  32.486  1.00  0.00           O  
ATOM   3855  N   ARG A1692      53.357  69.076  37.090  1.00  0.00           N  
ATOM   3856  CA  ARG A1692      52.064  68.425  37.276  1.00  0.00           C  
ATOM   3857  C   ARG A1692      51.131  69.534  37.729  1.00  0.00           C  
ATOM   3858  O   ARG A1692      51.562  70.500  38.375  1.00  0.00           O  
ATOM   3859  CB  ARG A1692      52.143  67.375  38.363  1.00  0.00           C  
ATOM   3860  CG  ARG A1692      52.933  66.172  37.947  1.00  0.00           C  
ATOM   3861  CD  ARG A1692      52.954  65.120  39.054  1.00  0.00           C  
ATOM   3862  NE  ARG A1692      53.922  65.460  40.084  1.00  0.00           N  
ATOM   3863  CZ  ARG A1692      54.779  64.587  40.589  1.00  0.00           C  
ATOM   3864  NH1 ARG A1692      54.756  63.340  40.149  1.00  0.00           N  
ATOM   3865  NH2 ARG A1692      55.673  64.965  41.502  1.00  0.00           N  
ATOM   3866  N   ALA A1693      49.856  69.412  37.399  1.00  0.00           N  
ATOM   3867  CA  ALA A1693      48.921  70.459  37.775  1.00  0.00           C  
ATOM   3868  C   ALA A1693      48.284  70.204  39.135  1.00  0.00           C  
ATOM   3869  O   ALA A1693      47.976  69.055  39.496  1.00  0.00           O  
ATOM   3870  CB  ALA A1693      47.857  70.609  36.717  1.00  0.00           C  
ATOM   3871  N   TRP A1700      48.121  71.290  39.890  1.00  0.00           N  
ATOM   3872  CA  TRP A1700      47.524  71.250  41.214  1.00  0.00           C  
ATOM   3873  C   TRP A1700      46.630  72.466  41.355  1.00  0.00           C  
ATOM   3874  O   TRP A1700      47.097  73.608  41.267  1.00  0.00           O  
ATOM   3875  CB  TRP A1700      48.592  71.303  42.301  1.00  0.00           C  
ATOM   3876  CG  TRP A1700      49.506  70.138  42.305  1.00  0.00           C  
ATOM   3877  CD1 TRP A1700      50.756  70.088  41.785  1.00  0.00           C  
ATOM   3878  CD2 TRP A1700      49.217  68.821  42.801  1.00  0.00           C  
ATOM   3879  NE1 TRP A1700      51.267  68.828  41.914  1.00  0.00           N  
ATOM   3880  CE2 TRP A1700      50.342  68.027  42.536  1.00  0.00           C  
ATOM   3881  CE3 TRP A1700      48.115  68.241  43.445  1.00  0.00           C  
ATOM   3882  CZ2 TRP A1700      50.402  66.666  42.888  1.00  0.00           C  
ATOM   3883  CZ3 TRP A1700      48.172  66.907  43.793  1.00  0.00           C  
ATOM   3884  CH2 TRP A1700      49.309  66.130  43.513  1.00  0.00           C  
ATOM   3885  N   GLN A1701      45.344  72.229  41.567  1.00  0.00           N  
ATOM   3886  CA  GLN A1701      44.411  73.316  41.718  1.00  0.00           C  
ATOM   3887  C   GLN A1701      44.703  74.094  42.981  1.00  0.00           C  
ATOM   3888  O   GLN A1701      44.970  73.514  44.021  1.00  0.00           O  
ATOM   3889  CB  GLN A1701      43.016  72.746  41.793  1.00  0.00           C  
ATOM   3890  CG  GLN A1701      41.945  73.733  42.195  1.00  0.00           C  
ATOM   3891  CD  GLN A1701      40.598  73.127  41.984  1.00  0.00           C  
ATOM   3892  OE1 GLN A1701      40.332  72.598  40.907  1.00  0.00           O  
ATOM   3893  NE2 GLN A1701      39.740  73.174  42.999  1.00  0.00           N  
ATOM   3894  N   CYS A1702      44.667  75.412  42.906  1.00  0.00           N  
ATOM   3895  CA  CYS A1702      44.901  76.195  44.104  1.00  0.00           C  
ATOM   3896  C   CYS A1702      43.742  77.125  44.391  1.00  0.00           C  
ATOM   3897  O   CYS A1702      42.750  76.705  44.984  1.00  0.00           O  
ATOM   3898  CB  CYS A1702      46.214  76.938  44.000  1.00  0.00           C  
ATOM   3899  SG  CYS A1702      47.540  75.783  44.331  1.00  0.00           S  
ATOM   3900  N   GLY A1703      43.826  78.378  43.983  1.00  0.00           N  
ATOM   3901  CA  GLY A1703      42.695  79.236  44.247  1.00  0.00           C  
ATOM   3902  C   GLY A1703      41.500  78.843  43.387  1.00  0.00           C  
ATOM   3903  O   GLY A1703      41.665  78.304  42.294  1.00  0.00           O  
ATOM   3904  N   THR A1704      40.294  79.089  43.892  1.00  0.00           N  
ATOM   3905  CA  THR A1704      39.085  78.825  43.129  1.00  0.00           C  
ATOM   3906  C   THR A1704      37.948  79.739  43.563  1.00  0.00           C  
ATOM   3907  O   THR A1704      37.942  80.275  44.680  1.00  0.00           O  
ATOM   3908  CB  THR A1704      38.608  77.370  43.243  1.00  0.00           C  
ATOM   3909  OG1 THR A1704      38.016  77.146  44.525  1.00  0.00           O  
ATOM   3910  CG2 THR A1704      39.779  76.422  43.038  1.00  0.00           C  
ATOM   3911  N   VAL A1705      36.984  79.901  42.662  1.00  0.00           N  
ATOM   3912  CA  VAL A1705      35.839  80.747  42.905  1.00  0.00           C  
ATOM   3913  C   VAL A1705      34.562  80.076  42.442  1.00  0.00           C  
ATOM   3914  O   VAL A1705      34.394  79.835  41.241  1.00  0.00           O  
ATOM   3915  CB  VAL A1705      35.974  82.057  42.148  1.00  0.00           C  
ATOM   3916  CG1 VAL A1705      34.846  82.983  42.547  1.00  0.00           C  
ATOM   3917  CG2 VAL A1705      37.330  82.701  42.446  1.00  0.00           C  
ATOM   3918  N   GLN A1706      33.667  79.770  43.381  1.00  0.00           N  
ATOM   3919  CA  GLN A1706      32.394  79.150  43.033  1.00  0.00           C  
ATOM   3920  C   GLN A1706      31.250  80.137  43.280  1.00  0.00           C  
ATOM   3921  O   GLN A1706      31.246  80.869  44.283  1.00  0.00           O  
ATOM   3922  CB  GLN A1706      32.136  77.876  43.854  1.00  0.00           C  
ATOM   3923  CG  GLN A1706      33.386  77.048  44.178  1.00  0.00           C  
ATOM   3924  CD  GLN A1706      33.071  75.701  44.829  1.00  0.00           C  
ATOM   3925  OE1 GLN A1706      32.143  75.587  45.627  1.00  0.00           O  
ATOM   3926  NE2 GLN A1706      33.858  74.683  44.501  1.00  0.00           N  
ATOM   3927  N   LEU A1707      30.290  80.133  42.344  1.00  0.00           N  
ATOM   3928  CA  LEU A1707      29.085  80.971  42.374  1.00  0.00           C  
ATOM   3929  C   LEU A1707      27.963  80.044  42.819  1.00  0.00           C  
ATOM   3930  O   LEU A1707      27.565  79.155  42.083  1.00  0.00           O  
ATOM   3931  CB  LEU A1707      28.775  81.489  40.978  1.00  0.00           C  
ATOM   3932  CG  LEU A1707      28.149  82.872  40.910  1.00  0.00           C  
ATOM   3933  CD1 LEU A1707      27.764  83.399  42.277  1.00  0.00           C  
ATOM   3934  CD2 LEU A1707      29.177  83.778  40.310  1.00  0.00           C  
ATOM   3935  N   ASP A1708      27.429  80.254  44.007  1.00  0.00           N  
ATOM   3936  CA  ASP A1708      26.415  79.339  44.510  1.00  0.00           C  
ATOM   3937  C   ASP A1708      25.034  79.962  44.722  1.00  0.00           C  
ATOM   3938  O   ASP A1708      24.859  80.845  45.584  1.00  0.00           O  
ATOM   3939  CB  ASP A1708      26.964  78.721  45.811  1.00  0.00           C  
ATOM   3940  CG  ASP A1708      25.957  77.855  46.545  1.00  0.00           C  
ATOM   3941  OD1 ASP A1708      25.067  77.268  45.896  1.00  0.00           O  
ATOM   3942  OD2 ASP A1708      26.075  77.752  47.788  1.00  0.00           O  
ATOM   3943  N   PHE A1709      24.052  79.513  43.936  1.00  0.00           N  
ATOM   3944  CA  PHE A1709      22.684  80.032  44.070  1.00  0.00           C  
ATOM   3945  C   PHE A1709      21.756  79.037  44.756  1.00  0.00           C  
ATOM   3946  O   PHE A1709      20.579  79.333  44.922  1.00  0.00           O  
ATOM   3947  CB  PHE A1709      22.047  80.361  42.704  1.00  0.00           C  
ATOM   3948  CG  PHE A1709      22.762  81.419  41.923  1.00  0.00           C  
ATOM   3949  CD1 PHE A1709      23.073  82.642  42.491  1.00  0.00           C  
ATOM   3950  CD2 PHE A1709      23.123  81.192  40.611  1.00  0.00           C  
ATOM   3951  CE1 PHE A1709      23.747  83.628  41.751  1.00  0.00           C  
ATOM   3952  CE2 PHE A1709      23.790  82.160  39.871  1.00  0.00           C  
ATOM   3953  CZ  PHE A1709      24.103  83.380  40.442  1.00  0.00           C  
ATOM   3954  N   SER A1710      22.266  77.874  45.162  1.00  0.00           N  
ATOM   3955  CA  SER A1710      21.402  76.851  45.756  1.00  0.00           C  
ATOM   3956  C   SER A1710      21.541  76.510  47.223  1.00  0.00           C  
ATOM   3957  O   SER A1710      20.540  76.224  47.881  1.00  0.00           O  
ATOM   3958  CB  SER A1710      21.538  75.541  44.981  1.00  0.00           C  
ATOM   3959  OG  SER A1710      21.411  75.738  43.586  1.00  0.00           O  
ATOM   3960  N   LEU A1725      22.762  76.535  47.743  1.00  0.00           N  
ATOM   3961  CA  LEU A1725      22.973  76.137  49.121  1.00  0.00           C  
ATOM   3962  C   LEU A1725      22.455  77.025  50.248  1.00  0.00           C  
ATOM   3963  O   LEU A1725      21.824  76.527  51.190  1.00  0.00           O  
ATOM   3964  CB  LEU A1725      24.464  75.849  49.361  1.00  0.00           C  
ATOM   3965  CG  LEU A1725      25.212  74.838  48.466  1.00  0.00           C  
ATOM   3966  CD1 LEU A1725      26.618  74.613  49.019  1.00  0.00           C  
ATOM   3967  CD2 LEU A1725      24.433  73.517  48.375  1.00  0.00           C  
ATOM   3968  N   PRO A1726      22.712  78.343  50.184  1.00  0.00           N  
ATOM   3969  CA  PRO A1726      22.244  79.232  51.253  1.00  0.00           C  
ATOM   3970  C   PRO A1726      20.761  79.106  51.505  1.00  0.00           C  
ATOM   3971  O   PRO A1726      20.252  79.385  52.609  1.00  0.00           O  
ATOM   3972  CB  PRO A1726      22.679  80.611  50.775  1.00  0.00           C  
ATOM   3973  CG  PRO A1726      22.734  80.464  49.307  1.00  0.00           C  
ATOM   3974  CD  PRO A1726      23.319  79.114  49.090  1.00  0.00           C  
ATOM   3975  N   SER A1727      20.058  78.656  50.476  1.00  0.00           N  
ATOM   3976  CA  SER A1727      18.644  78.471  50.629  1.00  0.00           C  
ATOM   3977  C   SER A1727      18.401  77.151  51.362  1.00  0.00           C  
ATOM   3978  O   SER A1727      17.565  77.106  52.265  1.00  0.00           O  
ATOM   3979  CB  SER A1727      17.954  78.467  49.278  1.00  0.00           C  
ATOM   3980  OG  SER A1727      16.632  77.985  49.428  1.00  0.00           O  
ATOM   3981  N   ARG A1728      19.125  76.086  50.994  1.00  0.00           N  
ATOM   3982  CA  ARG A1728      18.942  74.797  51.665  1.00  0.00           C  
ATOM   3983  C   ARG A1728      19.353  74.926  53.130  1.00  0.00           C  
ATOM   3984  O   ARG A1728      18.851  74.216  54.013  1.00  0.00           O  
ATOM   3985  CB  ARG A1728      19.751  73.691  50.994  1.00  0.00           C  
ATOM   3986  CG  ARG A1728      19.446  73.441  49.538  1.00  0.00           C  
ATOM   3987  CD  ARG A1728      19.972  72.078  49.128  1.00  0.00           C  
ATOM   3988  NE  ARG A1728      19.551  71.675  47.785  1.00  0.00           N  
ATOM   3989  CZ  ARG A1728      19.751  70.466  47.249  1.00  0.00           C  
ATOM   3990  NH1 ARG A1728      20.379  69.508  47.926  1.00  0.00           N  
ATOM   3991  NH2 ARG A1728      19.298  70.199  46.030  1.00  0.00           N  
ATOM   3992  N   LEU A1729      20.258  75.855  53.397  1.00  0.00           N  
ATOM   3993  CA  LEU A1729      20.678  76.068  54.763  1.00  0.00           C  
ATOM   3994  C   LEU A1729      19.864  77.186  55.375  1.00  0.00           C  
ATOM   3995  O   LEU A1729      20.170  77.658  56.470  1.00  0.00           O  
ATOM   3996  CB  LEU A1729      22.156  76.418  54.805  1.00  0.00           C  
ATOM   3997  CG  LEU A1729      23.077  75.246  54.492  1.00  0.00           C  
ATOM   3998  CD1 LEU A1729      24.491  75.795  54.447  1.00  0.00           C  
ATOM   3999  CD2 LEU A1729      22.936  74.129  55.525  1.00  0.00           C  
ATOM   4000  N   SER A1752      18.842  77.612  54.643  1.00  0.00           N  
ATOM   4001  CA  SER A1752      17.937  78.682  55.056  1.00  0.00           C  
ATOM   4002  C   SER A1752      18.565  79.907  55.653  1.00  0.00           C  
ATOM   4003  O   SER A1752      18.437  80.181  56.842  1.00  0.00           O  
ATOM   4004  CB  SER A1752      16.844  78.182  56.015  1.00  0.00           C  
ATOM   4005  OG  SER A1752      17.265  77.079  56.769  1.00  0.00           O  
ATOM   4006  N   ALA A1753      19.222  80.653  54.784  1.00  0.00           N  
ATOM   4007  CA  ALA A1753      19.872  81.889  55.135  1.00  0.00           C  
ATOM   4008  C   ALA A1753      19.075  82.999  54.399  1.00  0.00           C  
ATOM   4009  O   ALA A1753      18.617  82.796  53.265  1.00  0.00           O  
ATOM   4010  CB  ALA A1753      21.325  81.836  54.633  1.00  0.00           C  
ATOM   4011  N   SER A1757      18.895  84.162  55.017  1.00  0.00           N  
ATOM   4012  CA  SER A1757      18.190  85.234  54.314  1.00  0.00           C  
ATOM   4013  C   SER A1757      18.435  86.617  54.903  1.00  0.00           C  
ATOM   4014  O   SER A1757      18.850  86.758  56.060  1.00  0.00           O  
ATOM   4015  CB  SER A1757      16.685  84.958  54.317  1.00  0.00           C  
ATOM   4016  OG  SER A1757      16.149  85.082  55.633  1.00  0.00           O  
ATOM   4017  N   TYR A1758      18.216  87.646  54.100  1.00  0.00           N  
ATOM   4018  CA  TYR A1758      18.332  89.011  54.615  1.00  0.00           C  
ATOM   4019  C   TYR A1758      16.985  89.625  54.340  1.00  0.00           C  
ATOM   4020  O   TYR A1758      16.106  88.978  53.764  1.00  0.00           O  
ATOM   4021  CB  TYR A1758      19.409  89.846  53.916  1.00  0.00           C  
ATOM   4022  CG  TYR A1758      19.335  89.840  52.412  1.00  0.00           C  
ATOM   4023  CD1 TYR A1758      19.553  88.663  51.694  1.00  0.00           C  
ATOM   4024  CD2 TYR A1758      19.103  91.010  51.702  1.00  0.00           C  
ATOM   4025  CE1 TYR A1758      19.548  88.647  50.308  1.00  0.00           C  
ATOM   4026  CE2 TYR A1758      19.094  91.013  50.304  1.00  0.00           C  
ATOM   4027  CZ  TYR A1758      19.320  89.824  49.613  1.00  0.00           C  
ATOM   4028  OH  TYR A1758      19.331  89.802  48.229  1.00  0.00           O  
ATOM   4029  N   VAL A1759      16.838  90.874  54.757  1.00  0.00           N  
ATOM   4030  CA  VAL A1759      15.611  91.644  54.571  1.00  0.00           C  
ATOM   4031  C   VAL A1759      15.862  92.712  53.518  1.00  0.00           C  
ATOM   4032  O   VAL A1759      16.719  93.582  53.712  1.00  0.00           O  
ATOM   4033  CB  VAL A1759      15.226  92.333  55.868  1.00  0.00           C  
ATOM   4034  CG1 VAL A1759      13.987  93.168  55.665  1.00  0.00           C  
ATOM   4035  CG2 VAL A1759      15.031  91.299  56.930  1.00  0.00           C  
ATOM   4036  N   GLY A1760      15.127  92.642  52.411  1.00  0.00           N  
ATOM   4037  CA  GLY A1760      15.283  93.625  51.345  1.00  0.00           C  
ATOM   4038  C   GLY A1760      14.544  94.931  51.635  1.00  0.00           C  
ATOM   4039  O   GLY A1760      13.854  95.017  52.666  1.00  0.00           O  
ATOM   4040  N   GLU A1764      14.690  95.936  50.753  1.00  0.00           N  
ATOM   4041  CA  GLU A1764      14.023  97.249  50.904  1.00  0.00           C  
ATOM   4042  C   GLU A1764      12.519  97.116  51.099  1.00  0.00           C  
ATOM   4043  O   GLU A1764      11.946  97.733  51.995  1.00  0.00           O  
ATOM   4044  CB  GLU A1764      14.274  98.147  49.689  1.00  0.00           C  
ATOM   4045  CG  GLU A1764      15.582  98.911  49.754  1.00  0.00           C  
ATOM   4046  CD  GLU A1764      16.584  98.514  48.659  1.00  0.00           C  
ATOM   4047  OE1 GLU A1764      16.973  97.318  48.584  1.00  0.00           O  
ATOM   4048  OE2 GLU A1764      16.990  99.412  47.878  1.00  0.00           O  
ATOM   4049  N   ASP A1765      11.893  96.299  50.255  1.00  0.00           N  
ATOM   4050  CA  ASP A1765      10.459  96.062  50.327  1.00  0.00           C  
ATOM   4051  C   ASP A1765      10.040  95.327  51.594  1.00  0.00           C  
ATOM   4052  O   ASP A1765       8.896  94.905  51.712  1.00  0.00           O  
ATOM   4053  CB  ASP A1765       9.975  95.287  49.088  1.00  0.00           C  
ATOM   4054  CG  ASP A1765      10.657  93.922  48.918  1.00  0.00           C  
ATOM   4055  OD1 ASP A1765      11.525  93.560  49.745  1.00  0.00           O  
ATOM   4056  OD2 ASP A1765      10.323  93.202  47.944  1.00  0.00           O  
ATOM   4057  N   ASN A1767      10.960  95.197  52.543  1.00  0.00           N  
ATOM   4058  CA  ASN A1767      10.696  94.498  53.797  1.00  0.00           C  
ATOM   4059  C   ASN A1767      10.398  93.009  53.574  1.00  0.00           C  
ATOM   4060  O   ASN A1767       9.686  92.372  54.358  1.00  0.00           O  
ATOM   4061  CB  ASN A1767       9.535  95.148  54.539  1.00  0.00           C  
ATOM   4062  CG  ASN A1767       9.499  94.764  56.011  1.00  0.00           C  
ATOM   4063  OD1 ASN A1767      10.441  95.042  56.752  1.00  0.00           O  
ATOM   4064  ND2 ASN A1767       8.414  94.127  56.441  1.00  0.00           N  
ATOM   4065  N   GLU A1768      10.964  92.471  52.494  1.00  0.00           N  
ATOM   4066  CA  GLU A1768      10.809  91.067  52.133  1.00  0.00           C  
ATOM   4067  C   GLU A1768      12.083  90.288  52.402  1.00  0.00           C  
ATOM   4068  O   GLU A1768      13.168  90.868  52.450  1.00  0.00           O  
ATOM   4069  CB  GLU A1768      10.444  90.927  50.652  1.00  0.00           C  
ATOM   4070  CG  GLU A1768       8.995  91.246  50.369  1.00  0.00           C  
ATOM   4071  CD  GLU A1768       8.060  90.582  51.389  1.00  0.00           C  
ATOM   4072  OE1 GLU A1768       8.213  89.360  51.616  1.00  0.00           O  
ATOM   4073  OE2 GLU A1768       7.177  91.270  51.963  1.00  0.00           O  
ATOM   4074  N   ARG A1770      11.931  88.976  52.583  1.00  0.00           N  
ATOM   4075  CA  ARG A1770      13.046  88.068  52.835  1.00  0.00           C  
ATOM   4076  C   ARG A1770      13.673  87.713  51.514  1.00  0.00           C  
ATOM   4077  O   ARG A1770      12.969  87.427  50.564  1.00  0.00           O  
ATOM   4078  CB  ARG A1770      12.556  86.778  53.467  1.00  0.00           C  
ATOM   4079  CG  ARG A1770      12.096  86.919  54.876  1.00  0.00           C  
ATOM   4080  CD  ARG A1770      13.253  87.049  55.800  1.00  0.00           C  
ATOM   4081  NE  ARG A1770      12.820  87.396  57.149  1.00  0.00           N  
ATOM   4082  CZ  ARG A1770      13.646  87.504  58.186  1.00  0.00           C  
ATOM   4083  NH1 ARG A1770      14.953  87.282  58.012  1.00  0.00           N  
ATOM   4084  NH2 ARG A1770      13.172  87.849  59.385  1.00  0.00           N  
ATOM   4085  N   LYS A1771      14.993  87.735  51.439  1.00  0.00           N  
ATOM   4086  CA  LYS A1771      15.654  87.354  50.199  1.00  0.00           C  
ATOM   4087  C   LYS A1771      16.756  86.357  50.575  1.00  0.00           C  
ATOM   4088  O   LYS A1771      17.307  86.442  51.678  1.00  0.00           O  
ATOM   4089  CB  LYS A1771      16.266  88.583  49.520  1.00  0.00           C  
ATOM   4090  CG  LYS A1771      15.327  89.769  49.343  1.00  0.00           C  
ATOM   4091  CD  LYS A1771      14.420  89.629  48.123  1.00  0.00           C  
ATOM   4092  CE  LYS A1771      13.348  90.751  48.066  1.00  0.00           C  
ATOM   4093  NZ  LYS A1771      12.491  90.730  46.811  1.00  0.00           N  
ATOM   4094  N   VAL A1772      17.044  85.387  49.710  1.00  0.00           N  
ATOM   4095  CA  VAL A1772      18.133  84.478  50.017  1.00  0.00           C  
ATOM   4096  C   VAL A1772      19.336  85.104  49.373  1.00  0.00           C  
ATOM   4097  O   VAL A1772      19.246  85.607  48.249  1.00  0.00           O  
ATOM   4098  CB  VAL A1772      17.969  83.059  49.451  1.00  0.00           C  
ATOM   4099  CG1 VAL A1772      16.723  82.449  49.992  1.00  0.00           C  
ATOM   4100  CG2 VAL A1772      17.969  83.077  47.954  1.00  0.00           C  
ATOM   4101  N   PRO A1773      20.478  85.124  50.088  1.00  0.00           N  
ATOM   4102  CA  PRO A1773      21.658  85.728  49.478  1.00  0.00           C  
ATOM   4103  C   PRO A1773      22.343  84.833  48.475  1.00  0.00           C  
ATOM   4104  O   PRO A1773      22.111  83.636  48.420  1.00  0.00           O  
ATOM   4105  CB  PRO A1773      22.544  86.055  50.672  1.00  0.00           C  
ATOM   4106  CG  PRO A1773      22.166  85.034  51.675  1.00  0.00           C  
ATOM   4107  CD  PRO A1773      20.680  84.910  51.534  1.00  0.00           C  
ATOM   4108  N   VAL A1774      23.136  85.471  47.633  1.00  0.00           N  
ATOM   4109  CA  VAL A1774      23.938  84.792  46.651  1.00  0.00           C  
ATOM   4110  C   VAL A1774      25.181  84.564  47.471  1.00  0.00           C  
ATOM   4111  O   VAL A1774      25.617  85.460  48.194  1.00  0.00           O  
ATOM   4112  CB  VAL A1774      24.300  85.716  45.496  1.00  0.00           C  
ATOM   4113  CG1 VAL A1774      25.594  85.275  44.861  1.00  0.00           C  
ATOM   4114  CG2 VAL A1774      23.223  85.664  44.464  1.00  0.00           C  
ATOM   4115  N   MET A1775      25.748  83.372  47.386  1.00  0.00           N  
ATOM   4116  CA  MET A1775      26.953  83.084  48.143  1.00  0.00           C  
ATOM   4117  C   MET A1775      28.089  82.798  47.193  1.00  0.00           C  
ATOM   4118  O   MET A1775      27.923  82.073  46.223  1.00  0.00           O  
ATOM   4119  CB  MET A1775      26.711  81.872  49.036  1.00  0.00           C  
ATOM   4120  CG  MET A1775      27.932  81.376  49.788  1.00  0.00           C  
ATOM   4121  SD  MET A1775      27.520  80.055  50.997  1.00  0.00           S  
ATOM   4122  CE  MET A1775      27.830  80.914  52.476  1.00  0.00           C  
ATOM   4123  N   ILE A1776      29.231  83.411  47.440  1.00  0.00           N  
ATOM   4124  CA  ILE A1776      30.411  83.125  46.627  1.00  0.00           C  
ATOM   4125  C   ILE A1776      31.413  82.390  47.521  1.00  0.00           C  
ATOM   4126  O   ILE A1776      31.766  82.879  48.615  1.00  0.00           O  
ATOM   4127  CB  ILE A1776      31.103  84.388  46.105  1.00  0.00           C  
ATOM   4128  CG1 ILE A1776      30.182  85.124  45.147  1.00  0.00           C  
ATOM   4129  CG2 ILE A1776      32.380  84.012  45.371  1.00  0.00           C  
ATOM   4130  CD1 ILE A1776      30.741  86.440  44.690  1.00  0.00           C  
ATOM   4131  N   HIS A1777      31.834  81.201  47.082  1.00  0.00           N  
ATOM   4132  CA  HIS A1777      32.817  80.438  47.841  1.00  0.00           C  
ATOM   4133  C   HIS A1777      34.117  80.751  47.148  1.00  0.00           C  
ATOM   4134  O   HIS A1777      34.182  80.750  45.934  1.00  0.00           O  
ATOM   4135  CB  HIS A1777      32.588  78.938  47.741  1.00  0.00           C  
ATOM   4136  CG  HIS A1777      31.190  78.501  48.038  1.00  0.00           C  
ATOM   4137  ND1 HIS A1777      30.908  77.437  48.870  1.00  0.00           N  
ATOM   4138  CD2 HIS A1777      30.001  78.942  47.570  1.00  0.00           C  
ATOM   4139  CE1 HIS A1777      29.606  77.239  48.904  1.00  0.00           C  
ATOM   4140  NE2 HIS A1777      29.031  78.139  48.124  1.00  0.00           N  
ATOM   4141  N   ARG A1778      35.159  81.025  47.911  1.00  0.00           N  
ATOM   4142  CA  ARG A1778      36.440  81.336  47.316  1.00  0.00           C  
ATOM   4143  C   ARG A1778      37.640  81.075  48.214  1.00  0.00           C  
ATOM   4144  O   ARG A1778      37.639  81.397  49.409  1.00  0.00           O  
ATOM   4145  CB  ARG A1778      36.424  82.789  46.851  1.00  0.00           C  
ATOM   4146  CG  ARG A1778      37.680  83.589  47.091  1.00  0.00           C  
ATOM   4147  CD  ARG A1778      37.592  84.389  48.385  1.00  0.00           C  
ATOM   4148  NE  ARG A1778      38.520  83.808  49.330  1.00  0.00           N  
ATOM   4149  CZ  ARG A1778      39.185  84.483  50.252  1.00  0.00           C  
ATOM   4150  NH1 ARG A1778      39.001  85.784  50.363  1.00  0.00           N  
ATOM   4151  NH2 ARG A1778      40.097  83.859  51.007  1.00  0.00           N  
ATOM   4152  N   ALA A1779      38.660  80.466  47.622  1.00  0.00           N  
ATOM   4153  CA  ALA A1779      39.913  80.215  48.322  1.00  0.00           C  
ATOM   4154  C   ALA A1779      41.024  80.776  47.434  1.00  0.00           C  
ATOM   4155  O   ALA A1779      41.001  80.599  46.217  1.00  0.00           O  
ATOM   4156  CB  ALA A1779      40.111  78.749  48.531  1.00  0.00           C  
ATOM   4157  N   ILE A1780      41.989  81.465  48.029  1.00  0.00           N  
ATOM   4158  CA  ILE A1780      43.068  82.014  47.224  1.00  0.00           C  
ATOM   4159  C   ILE A1780      44.279  81.083  47.101  1.00  0.00           C  
ATOM   4160  O   ILE A1780      44.734  80.802  45.986  1.00  0.00           O  
ATOM   4161  CB  ILE A1780      43.496  83.416  47.752  1.00  0.00           C  
ATOM   4162  CG1 ILE A1780      42.746  84.511  46.985  1.00  0.00           C  
ATOM   4163  CG2 ILE A1780      44.987  83.639  47.543  1.00  0.00           C  
ATOM   4164  CD1 ILE A1780      41.254  84.366  47.002  1.00  0.00           C  
ATOM   4165  N   LEU A1781      44.799  80.606  48.230  1.00  0.00           N  
ATOM   4166  CA  LEU A1781      45.944  79.705  48.194  1.00  0.00           C  
ATOM   4167  C   LEU A1781      45.502  78.269  47.934  1.00  0.00           C  
ATOM   4168  O   LEU A1781      46.249  77.494  47.318  1.00  0.00           O  
ATOM   4169  CB  LEU A1781      46.710  79.735  49.508  1.00  0.00           C  
ATOM   4170  CG  LEU A1781      47.062  81.103  50.087  1.00  0.00           C  
ATOM   4171  CD1 LEU A1781      48.046  80.933  51.243  1.00  0.00           C  
ATOM   4172  CD2 LEU A1781      47.656  81.980  49.006  1.00  0.00           C  
ATOM   4173  N   GLY A1782      44.288  77.925  48.371  1.00  0.00           N  
ATOM   4174  CA  GLY A1782      43.786  76.569  48.209  1.00  0.00           C  
ATOM   4175  C   GLY A1782      43.911  76.017  49.609  1.00  0.00           C  
ATOM   4176  O   GLY A1782      43.215  76.473  50.518  1.00  0.00           O  
ATOM   4177  N   SER A1783      44.780  75.045  49.822  1.00  0.00           N  
ATOM   4178  CA  SER A1783      44.973  74.570  51.177  1.00  0.00           C  
ATOM   4179  C   SER A1783      46.362  75.088  51.556  1.00  0.00           C  
ATOM   4180  O   SER A1783      47.206  75.225  50.700  1.00  0.00           O  
ATOM   4181  CB  SER A1783      44.920  73.046  51.226  1.00  0.00           C  
ATOM   4182  OG  SER A1783      46.162  72.460  50.893  1.00  0.00           O  
ATOM   4183  N   MET A1784      46.596  75.422  52.818  1.00  0.00           N  
ATOM   4184  CA  MET A1784      47.913  75.904  53.223  1.00  0.00           C  
ATOM   4185  C   MET A1784      48.980  74.827  53.020  1.00  0.00           C  
ATOM   4186  O   MET A1784      50.114  75.140  52.664  1.00  0.00           O  
ATOM   4187  CB  MET A1784      47.922  76.300  54.685  1.00  0.00           C  
ATOM   4188  CG  MET A1784      46.971  77.406  55.044  1.00  0.00           C  
ATOM   4189  SD  MET A1784      47.494  79.034  54.447  1.00  0.00           S  
ATOM   4190  CE  MET A1784      49.212  79.145  55.073  1.00  0.00           C  
ATOM   4191  N   GLU A1785      48.646  73.560  53.246  1.00  0.00           N  
ATOM   4192  CA  GLU A1785      49.663  72.557  53.049  1.00  0.00           C  
ATOM   4193  C   GLU A1785      50.038  72.484  51.568  1.00  0.00           C  
ATOM   4194  O   GLU A1785      51.205  72.576  51.217  1.00  0.00           O  
ATOM   4195  CB  GLU A1785      49.238  71.192  53.598  1.00  0.00           C  
ATOM   4196  CG  GLU A1785      47.803  71.086  54.066  1.00  0.00           C  
ATOM   4197  CD  GLU A1785      47.477  71.930  55.283  1.00  0.00           C  
ATOM   4198  OE1 GLU A1785      47.924  71.604  56.413  1.00  0.00           O  
ATOM   4199  OE2 GLU A1785      46.754  72.925  55.106  1.00  0.00           O  
ATOM   4200  N   ARG A1786      49.074  72.361  50.682  1.00  0.00           N  
ATOM   4201  CA  ARG A1786      49.417  72.316  49.267  1.00  0.00           C  
ATOM   4202  C   ARG A1786      50.132  73.580  48.758  1.00  0.00           C  
ATOM   4203  O   ARG A1786      50.870  73.530  47.770  1.00  0.00           O  
ATOM   4204  CB  ARG A1786      48.161  72.073  48.423  1.00  0.00           C  
ATOM   4205  CG  ARG A1786      48.396  72.144  46.942  1.00  0.00           C  
ATOM   4206  CD  ARG A1786      47.146  71.927  46.152  1.00  0.00           C  
ATOM   4207  NE  ARG A1786      46.625  70.580  46.331  1.00  0.00           N  
ATOM   4208  CZ  ARG A1786      45.511  70.129  45.762  1.00  0.00           C  
ATOM   4209  NH1 ARG A1786      44.787  70.918  44.973  1.00  0.00           N  
ATOM   4210  NH2 ARG A1786      45.117  68.883  45.968  1.00  0.00           N  
ATOM   4211  N   PHE A1787      49.944  74.727  49.397  1.00  0.00           N  
ATOM   4212  CA  PHE A1787      50.622  75.893  48.852  1.00  0.00           C  
ATOM   4213  C   PHE A1787      52.087  75.819  49.252  1.00  0.00           C  
ATOM   4214  O   PHE A1787      52.988  76.108  48.447  1.00  0.00           O  
ATOM   4215  CB  PHE A1787      50.002  77.187  49.354  1.00  0.00           C  
ATOM   4216  CG  PHE A1787      50.354  78.401  48.509  1.00  0.00           C  
ATOM   4217  CD1 PHE A1787      49.840  78.544  47.214  1.00  0.00           C  
ATOM   4218  CD2 PHE A1787      51.164  79.424  49.021  1.00  0.00           C  
ATOM   4219  CE1 PHE A1787      50.115  79.688  46.434  1.00  0.00           C  
ATOM   4220  CE2 PHE A1787      51.443  80.567  48.254  1.00  0.00           C  
ATOM   4221  CZ  PHE A1787      50.911  80.693  46.955  1.00  0.00           C  
ATOM   4222  N   ILE A1788      52.323  75.421  50.500  1.00  0.00           N  
ATOM   4223  CA  ILE A1788      53.681  75.284  50.987  1.00  0.00           C  
ATOM   4224  C   ILE A1788      54.344  74.204  50.128  1.00  0.00           C  
ATOM   4225  O   ILE A1788      55.547  74.236  49.867  1.00  0.00           O  
ATOM   4226  CB  ILE A1788      53.671  74.910  52.487  1.00  0.00           C  
ATOM   4227  CG1 ILE A1788      53.005  76.051  53.256  1.00  0.00           C  
ATOM   4228  CG2 ILE A1788      55.079  74.693  52.996  1.00  0.00           C  
ATOM   4229  CD1 ILE A1788      53.021  75.939  54.775  1.00  0.00           C  
ATOM   4230  N   GLY A1789      53.540  73.260  49.659  1.00  0.00           N  
ATOM   4231  CA  GLY A1789      54.088  72.210  48.831  1.00  0.00           C  
ATOM   4232  C   GLY A1789      54.686  72.870  47.616  1.00  0.00           C  
ATOM   4233  O   GLY A1789      55.846  72.656  47.252  1.00  0.00           O  
ATOM   4234  N   ILE A1790      53.867  73.720  47.012  1.00  0.00           N  
ATOM   4235  CA  ILE A1790      54.227  74.448  45.818  1.00  0.00           C  
ATOM   4236  C   ILE A1790      55.358  75.439  45.989  1.00  0.00           C  
ATOM   4237  O   ILE A1790      56.213  75.519  45.130  1.00  0.00           O  
ATOM   4238  CB  ILE A1790      53.025  75.175  45.294  1.00  0.00           C  
ATOM   4239  CG1 ILE A1790      51.993  74.168  44.806  1.00  0.00           C  
ATOM   4240  CG2 ILE A1790      53.428  76.083  44.198  1.00  0.00           C  
ATOM   4241  CD1 ILE A1790      52.440  73.405  43.600  1.00  0.00           C  
ATOM   4242  N   LEU A1791      55.370  76.201  47.077  1.00  0.00           N  
ATOM   4243  CA  LEU A1791      56.437  77.186  47.289  1.00  0.00           C  
ATOM   4244  C   LEU A1791      57.785  76.514  47.435  1.00  0.00           C  
ATOM   4245  O   LEU A1791      58.805  76.969  46.895  1.00  0.00           O  
ATOM   4246  CB  LEU A1791      56.226  77.976  48.562  1.00  0.00           C  
ATOM   4247  CG  LEU A1791      55.027  78.870  48.695  1.00  0.00           C  
ATOM   4248  CD1 LEU A1791      55.296  79.749  49.900  1.00  0.00           C  
ATOM   4249  CD2 LEU A1791      54.845  79.708  47.435  1.00  0.00           C  
ATOM   4250  N   THR A1792      57.793  75.445  48.216  1.00  0.00           N  
ATOM   4251  CA  THR A1792      59.012  74.727  48.434  1.00  0.00           C  
ATOM   4252  C   THR A1792      59.628  74.325  47.092  1.00  0.00           C  
ATOM   4253  O   THR A1792      60.821  74.540  46.865  1.00  0.00           O  
ATOM   4254  CB  THR A1792      58.739  73.535  49.329  1.00  0.00           C  
ATOM   4255  OG1 THR A1792      58.503  74.019  50.647  1.00  0.00           O  
ATOM   4256  CG2 THR A1792      59.911  72.594  49.357  1.00  0.00           C  
ATOM   4257  N   GLU A1793      58.830  73.786  46.180  1.00  0.00           N  
ATOM   4258  CA  GLU A1793      59.405  73.394  44.905  1.00  0.00           C  
ATOM   4259  C   GLU A1793      59.721  74.600  43.995  1.00  0.00           C  
ATOM   4260  O   GLU A1793      60.610  74.538  43.147  1.00  0.00           O  
ATOM   4261  CB  GLU A1793      58.490  72.378  44.208  1.00  0.00           C  
ATOM   4262  CG  GLU A1793      58.163  71.189  45.110  1.00  0.00           C  
ATOM   4263  CD  GLU A1793      57.794  69.892  44.365  1.00  0.00           C  
ATOM   4264  OE1 GLU A1793      57.431  69.940  43.166  1.00  0.00           O  
ATOM   4265  OE2 GLU A1793      57.849  68.813  45.001  1.00  0.00           O  
ATOM   4266  N   GLU A1794      59.010  75.706  44.168  1.00  0.00           N  
ATOM   4267  CA  GLU A1794      59.264  76.863  43.333  1.00  0.00           C  
ATOM   4268  C   GLU A1794      60.601  77.471  43.721  1.00  0.00           C  
ATOM   4269  O   GLU A1794      61.400  77.827  42.869  1.00  0.00           O  
ATOM   4270  CB  GLU A1794      58.160  77.894  43.521  1.00  0.00           C  
ATOM   4271  CG  GLU A1794      58.542  79.295  43.098  1.00  0.00           C  
ATOM   4272  CD  GLU A1794      58.360  79.523  41.604  1.00  0.00           C  
ATOM   4273  OE1 GLU A1794      58.059  78.534  40.886  1.00  0.00           O  
ATOM   4274  OE2 GLU A1794      58.516  80.696  41.153  1.00  0.00           O  
ATOM   4275  N   PHE A1795      60.847  77.592  45.018  1.00  0.00           N  
ATOM   4276  CA  PHE A1795      62.095  78.176  45.491  1.00  0.00           C  
ATOM   4277  C   PHE A1795      63.166  77.128  45.748  1.00  0.00           C  
ATOM   4278  O   PHE A1795      64.282  77.452  46.189  1.00  0.00           O  
ATOM   4279  CB  PHE A1795      61.843  78.951  46.772  1.00  0.00           C  
ATOM   4280  CG  PHE A1795      60.762  79.953  46.647  1.00  0.00           C  
ATOM   4281  CD1 PHE A1795      60.726  80.813  45.558  1.00  0.00           C  
ATOM   4282  CD2 PHE A1795      59.795  80.071  47.624  1.00  0.00           C  
ATOM   4283  CE1 PHE A1795      59.751  81.778  45.443  1.00  0.00           C  
ATOM   4284  CE2 PHE A1795      58.806  81.039  47.521  1.00  0.00           C  
ATOM   4285  CZ  PHE A1795      58.789  81.895  46.425  1.00  0.00           C  
ATOM   4286  N   ALA A1796      62.817  75.871  45.489  1.00  0.00           N  
ATOM   4287  CA  ALA A1796      63.748  74.791  45.714  1.00  0.00           C  
ATOM   4288  C   ALA A1796      64.321  74.873  47.131  1.00  0.00           C  
ATOM   4289  O   ALA A1796      65.511  74.661  47.341  1.00  0.00           O  
ATOM   4290  CB  ALA A1796      64.865  74.873  44.693  1.00  0.00           C  
ATOM   4291  N   GLY A1797      63.488  75.194  48.107  1.00  0.00           N  
ATOM   4292  CA  GLY A1797      63.992  75.267  49.460  1.00  0.00           C  
ATOM   4293  C   GLY A1797      64.634  76.590  49.802  1.00  0.00           C  
ATOM   4294  O   GLY A1797      64.840  76.887  50.988  1.00  0.00           O  
ATOM   4295  N   PHE A1798      64.961  77.389  48.784  1.00  0.00           N  
ATOM   4296  CA  PHE A1798      65.577  78.705  49.028  1.00  0.00           C  
ATOM   4297  C   PHE A1798      64.492  79.741  49.333  1.00  0.00           C  
ATOM   4298  O   PHE A1798      64.223  80.642  48.541  1.00  0.00           O  
ATOM   4299  CB  PHE A1798      66.410  79.159  47.816  1.00  0.00           C  
ATOM   4300  CG  PHE A1798      67.666  78.353  47.604  1.00  0.00           C  
ATOM   4301  CD1 PHE A1798      67.622  77.116  46.949  1.00  0.00           C  
ATOM   4302  CD2 PHE A1798      68.890  78.798  48.116  1.00  0.00           C  
ATOM   4303  CE1 PHE A1798      68.782  76.324  46.810  1.00  0.00           C  
ATOM   4304  CE2 PHE A1798      70.053  78.014  47.982  1.00  0.00           C  
ATOM   4305  CZ  PHE A1798      69.993  76.773  47.328  1.00  0.00           C  
ATOM   4306  N   PHE A1799      63.879  79.623  50.498  1.00  0.00           N  
ATOM   4307  CA  PHE A1799      62.796  80.525  50.845  1.00  0.00           C  
ATOM   4308  C   PHE A1799      63.211  81.971  50.955  1.00  0.00           C  
ATOM   4309  O   PHE A1799      64.312  82.260  51.377  1.00  0.00           O  
ATOM   4310  CB  PHE A1799      62.133  80.063  52.148  1.00  0.00           C  
ATOM   4311  CG  PHE A1799      61.451  78.733  52.025  1.00  0.00           C  
ATOM   4312  CD1 PHE A1799      60.326  78.588  51.212  1.00  0.00           C  
ATOM   4313  CD2 PHE A1799      61.949  77.615  52.685  1.00  0.00           C  
ATOM   4314  CE1 PHE A1799      59.704  77.337  51.057  1.00  0.00           C  
ATOM   4315  CE2 PHE A1799      61.344  76.370  52.541  1.00  0.00           C  
ATOM   4316  CZ  PHE A1799      60.223  76.224  51.729  1.00  0.00           C  
ATOM   4317  N   PRO A1800      62.332  82.893  50.538  1.00  0.00           N  
ATOM   4318  CA  PRO A1800      62.546  84.345  50.578  1.00  0.00           C  
ATOM   4319  C   PRO A1800      62.625  84.767  52.047  1.00  0.00           C  
ATOM   4320  O   PRO A1800      61.781  84.412  52.867  1.00  0.00           O  
ATOM   4321  CB  PRO A1800      61.301  84.895  49.892  1.00  0.00           C  
ATOM   4322  CG  PRO A1800      60.937  83.803  48.944  1.00  0.00           C  
ATOM   4323  CD  PRO A1800      61.113  82.572  49.779  1.00  0.00           C  
ATOM   4324  N   THR A1801      63.639  85.540  52.373  1.00  0.00           N  
ATOM   4325  CA  THR A1801      63.858  85.946  53.739  1.00  0.00           C  
ATOM   4326  C   THR A1801      62.616  85.992  54.653  1.00  0.00           C  
ATOM   4327  O   THR A1801      62.655  85.499  55.789  1.00  0.00           O  
ATOM   4328  CB  THR A1801      64.603  87.293  53.761  1.00  0.00           C  
ATOM   4329  OG1 THR A1801      65.587  87.293  52.719  1.00  0.00           O  
ATOM   4330  CG2 THR A1801      65.316  87.496  55.103  1.00  0.00           C  
ATOM   4331  N   TRP A1802      61.507  86.550  54.180  1.00  0.00           N  
ATOM   4332  CA  TRP A1802      60.335  86.640  55.052  1.00  0.00           C  
ATOM   4333  C   TRP A1802      59.735  85.271  55.377  1.00  0.00           C  
ATOM   4334  O   TRP A1802      59.216  85.061  56.465  1.00  0.00           O  
ATOM   4335  CB  TRP A1802      59.279  87.592  54.465  1.00  0.00           C  
ATOM   4336  CG  TRP A1802      58.589  87.128  53.243  1.00  0.00           C  
ATOM   4337  CD1 TRP A1802      59.032  87.235  51.968  1.00  0.00           C  
ATOM   4338  CD2 TRP A1802      57.301  86.499  53.173  1.00  0.00           C  
ATOM   4339  NE1 TRP A1802      58.101  86.719  51.087  1.00  0.00           N  
ATOM   4340  CE2 TRP A1802      57.029  86.254  51.805  1.00  0.00           C  
ATOM   4341  CE3 TRP A1802      56.347  86.124  54.132  1.00  0.00           C  
ATOM   4342  CZ2 TRP A1802      55.834  85.637  51.366  1.00  0.00           C  
ATOM   4343  CZ3 TRP A1802      55.154  85.515  53.697  1.00  0.00           C  
ATOM   4344  CH2 TRP A1802      54.913  85.278  52.324  1.00  0.00           C  
ATOM   4345  N   LEU A1803      59.835  84.331  54.452  1.00  0.00           N  
ATOM   4346  CA  LEU A1803      59.314  82.992  54.686  1.00  0.00           C  
ATOM   4347  C   LEU A1803      60.328  82.036  55.328  1.00  0.00           C  
ATOM   4348  O   LEU A1803      59.973  80.980  55.843  1.00  0.00           O  
ATOM   4349  CB  LEU A1803      58.879  82.388  53.370  1.00  0.00           C  
ATOM   4350  CG  LEU A1803      57.502  82.768  52.923  1.00  0.00           C  
ATOM   4351  CD1 LEU A1803      57.203  82.038  51.636  1.00  0.00           C  
ATOM   4352  CD2 LEU A1803      56.534  82.373  54.020  1.00  0.00           C  
ATOM   4353  N   ALA A1804      61.599  82.399  55.266  1.00  0.00           N  
ATOM   4354  CA  ALA A1804      62.671  81.563  55.800  1.00  0.00           C  
ATOM   4355  C   ALA A1804      62.555  81.196  57.266  1.00  0.00           C  
ATOM   4356  O   ALA A1804      62.438  82.070  58.100  1.00  0.00           O  
ATOM   4357  CB  ALA A1804      63.995  82.258  55.572  1.00  0.00           C  
ATOM   4358  N   PRO A1805      62.590  79.900  57.594  1.00  0.00           N  
ATOM   4359  CA  PRO A1805      62.506  79.408  58.974  1.00  0.00           C  
ATOM   4360  C   PRO A1805      63.488  80.186  59.856  1.00  0.00           C  
ATOM   4361  O   PRO A1805      63.093  80.797  60.854  1.00  0.00           O  
ATOM   4362  CB  PRO A1805      62.898  77.948  58.835  1.00  0.00           C  
ATOM   4363  CG  PRO A1805      62.282  77.577  57.546  1.00  0.00           C  
ATOM   4364  CD  PRO A1805      62.482  78.793  56.637  1.00  0.00           C  
ATOM   4365  N   VAL A1806      64.776  80.131  59.497  1.00  0.00           N  
ATOM   4366  CA  VAL A1806      65.824  80.900  60.200  1.00  0.00           C  
ATOM   4367  C   VAL A1806      66.351  81.923  59.193  1.00  0.00           C  
ATOM   4368  O   VAL A1806      66.737  81.556  58.075  1.00  0.00           O  
ATOM   4369  CB  VAL A1806      67.001  80.040  60.664  1.00  0.00           C  
ATOM   4370  CG1 VAL A1806      68.028  80.929  61.339  1.00  0.00           C  
ATOM   4371  CG2 VAL A1806      66.515  78.971  61.629  1.00  0.00           C  
ATOM   4372  N   GLN A1807      66.349  83.196  59.579  1.00  0.00           N  
ATOM   4373  CA  GLN A1807      66.780  84.256  58.682  1.00  0.00           C  
ATOM   4374  C   GLN A1807      68.256  84.597  58.763  1.00  0.00           C  
ATOM   4375  O   GLN A1807      68.901  84.909  57.754  1.00  0.00           O  
ATOM   4376  CB  GLN A1807      65.959  85.498  58.963  1.00  0.00           C  
ATOM   4377  CG  GLN A1807      64.521  85.269  58.644  1.00  0.00           C  
ATOM   4378  CD  GLN A1807      63.608  86.330  59.185  1.00  0.00           C  
ATOM   4379  OE1 GLN A1807      63.651  86.661  60.367  1.00  0.00           O  
ATOM   4380  NE2 GLN A1807      62.757  86.861  58.323  1.00  0.00           N  
ATOM   4381  N   VAL A1808      68.800  84.507  59.965  1.00  0.00           N  
ATOM   4382  CA  VAL A1808      70.178  84.859  60.166  1.00  0.00           C  
ATOM   4383  C   VAL A1808      70.902  83.955  61.132  1.00  0.00           C  
ATOM   4384  O   VAL A1808      70.385  83.631  62.201  1.00  0.00           O  
ATOM   4385  CB  VAL A1808      70.254  86.278  60.720  1.00  0.00           C  
ATOM   4386  CG1 VAL A1808      71.653  86.579  61.160  1.00  0.00           C  
ATOM   4387  CG2 VAL A1808      69.771  87.277  59.675  1.00  0.00           C  
ATOM   4388  N   VAL A1809      72.099  83.533  60.752  1.00  0.00           N  
ATOM   4389  CA  VAL A1809      72.921  82.744  61.667  1.00  0.00           C  
ATOM   4390  C   VAL A1809      74.158  83.591  61.943  1.00  0.00           C  
ATOM   4391  O   VAL A1809      74.822  84.059  61.012  1.00  0.00           O  
ATOM   4392  CB  VAL A1809      73.362  81.391  61.083  1.00  0.00           C  
ATOM   4393  CG1 VAL A1809      74.366  80.724  62.023  1.00  0.00           C  
ATOM   4394  CG2 VAL A1809      72.157  80.502  60.916  1.00  0.00           C  
ATOM   4395  N   ILE A1810      74.447  83.809  63.219  1.00  0.00           N  
ATOM   4396  CA  ILE A1810      75.598  84.597  63.593  1.00  0.00           C  
ATOM   4397  C   ILE A1810      76.629  83.688  64.239  1.00  0.00           C  
ATOM   4398  O   ILE A1810      76.375  83.131  65.299  1.00  0.00           O  
ATOM   4399  CB  ILE A1810      75.191  85.676  64.588  1.00  0.00           C  
ATOM   4400  CG1 ILE A1810      74.181  86.625  63.950  1.00  0.00           C  
ATOM   4401  CG2 ILE A1810      76.401  86.452  65.021  1.00  0.00           C  
ATOM   4402  CD1 ILE A1810      73.716  87.726  64.890  1.00  0.00           C  
ATOM   4403  N   MET A1811      77.793  83.523  63.612  1.00  0.00           N  
ATOM   4404  CA  MET A1811      78.825  82.654  64.205  1.00  0.00           C  
ATOM   4405  C   MET A1811      80.080  83.375  64.667  1.00  0.00           C  
ATOM   4406  O   MET A1811      80.417  84.458  64.178  1.00  0.00           O  
ATOM   4407  CB  MET A1811      79.283  81.553  63.239  1.00  0.00           C  
ATOM   4408  CG  MET A1811      78.225  81.047  62.327  1.00  0.00           C  
ATOM   4409  SD  MET A1811      78.621  81.588  60.690  1.00  0.00           S  
ATOM   4410  CE  MET A1811      78.786  79.981  59.907  1.00  0.00           C  
ATOM   4411  N   ASN A1812      80.771  82.733  65.607  1.00  0.00           N  
ATOM   4412  CA  ASN A1812      82.024  83.227  66.162  1.00  0.00           C  
ATOM   4413  C   ASN A1812      83.105  82.325  65.589  1.00  0.00           C  
ATOM   4414  O   ASN A1812      82.794  81.301  64.976  1.00  0.00           O  
ATOM   4415  CB  ASN A1812      82.004  83.141  67.701  1.00  0.00           C  
ATOM   4416  CG  ASN A1812      81.975  81.705  68.229  1.00  0.00           C  
ATOM   4417  OD1 ASN A1812      81.558  80.777  67.538  1.00  0.00           O  
ATOM   4418  ND2 ASN A1812      82.403  81.529  69.480  1.00  0.00           N  
ATOM   4419  N   ILE A1813      84.370  82.694  65.758  1.00  0.00           N  
ATOM   4420  CA  ILE A1813      85.432  81.841  65.240  1.00  0.00           C  
ATOM   4421  C   ILE A1813      86.100  81.087  66.387  1.00  0.00           C  
ATOM   4422  O   ILE A1813      86.563  79.961  66.206  1.00  0.00           O  
ATOM   4423  CB  ILE A1813      86.461  82.654  64.432  1.00  0.00           C  
ATOM   4424  CG1 ILE A1813      85.736  83.755  63.641  1.00  0.00           C  
ATOM   4425  CG2 ILE A1813      87.178  81.731  63.459  1.00  0.00           C  
ATOM   4426  CD1 ILE A1813      86.499  84.299  62.443  1.00  0.00           C  
ATOM   4427  N   THR A1814      86.099  81.707  67.569  1.00  0.00           N  
ATOM   4428  CA  THR A1814      86.680  81.139  68.790  1.00  0.00           C  
ATOM   4429  C   THR A1814      85.975  81.749  70.006  1.00  0.00           C  
ATOM   4430  O   THR A1814      85.381  82.826  69.897  1.00  0.00           O  
ATOM   4431  CB  THR A1814      88.171  81.481  68.907  1.00  0.00           C  
ATOM   4432  OG1 THR A1814      88.326  82.907  68.960  1.00  0.00           O  
ATOM   4433  CG2 THR A1814      88.944  80.944  67.709  1.00  0.00           C  
ATOM   4434  N   ASP A1815      86.048  81.072  71.154  1.00  0.00           N  
ATOM   4435  CA  ASP A1815      85.419  81.562  72.395  1.00  0.00           C  
ATOM   4436  C   ASP A1815      85.456  83.059  72.500  1.00  0.00           C  
ATOM   4437  O   ASP A1815      84.520  83.700  72.976  1.00  0.00           O  
ATOM   4438  CB  ASP A1815      86.146  81.041  73.621  1.00  0.00           C  
ATOM   4439  CG  ASP A1815      85.670  79.697  74.033  1.00  0.00           C  
ATOM   4440  OD1 ASP A1815      85.792  78.763  73.205  1.00  0.00           O  
ATOM   4441  OD2 ASP A1815      85.171  79.582  75.177  1.00  0.00           O  
ATOM   4442  N   SER A1816      86.596  83.591  72.094  1.00  0.00           N  
ATOM   4443  CA  SER A1816      86.841  85.014  72.117  1.00  0.00           C  
ATOM   4444  C   SER A1816      85.566  85.779  71.754  1.00  0.00           C  
ATOM   4445  O   SER A1816      84.924  86.371  72.623  1.00  0.00           O  
ATOM   4446  CB  SER A1816      87.987  85.347  71.140  1.00  0.00           C  
ATOM   4447  OG  SER A1816      89.115  84.491  71.331  1.00  0.00           O  
ATOM   4448  N   GLN A1817      85.175  85.722  70.484  1.00  0.00           N  
ATOM   4449  CA  GLN A1817      84.005  86.454  70.022  1.00  0.00           C  
ATOM   4450  C   GLN A1817      82.644  86.073  70.610  1.00  0.00           C  
ATOM   4451  O   GLN A1817      81.723  86.887  70.600  1.00  0.00           O  
ATOM   4452  CB  GLN A1817      83.920  86.375  68.499  1.00  0.00           C  
ATOM   4453  CG  GLN A1817      85.229  86.633  67.793  1.00  0.00           C  
ATOM   4454  CD  GLN A1817      86.169  85.445  67.845  1.00  0.00           C  
ATOM   4455  OE1 GLN A1817      85.800  84.330  67.488  1.00  0.00           O  
ATOM   4456  NE2 GLN A1817      87.394  85.683  68.278  1.00  0.00           N  
ATOM   4457  N   SER A1818      82.517  84.863  71.141  1.00  0.00           N  
ATOM   4458  CA  SER A1818      81.232  84.403  71.652  1.00  0.00           C  
ATOM   4459  C   SER A1818      80.386  85.404  72.438  1.00  0.00           C  
ATOM   4460  O   SER A1818      79.262  85.694  72.047  1.00  0.00           O  
ATOM   4461  CB  SER A1818      81.408  83.131  72.470  1.00  0.00           C  
ATOM   4462  OG  SER A1818      81.671  83.447  73.815  1.00  0.00           O  
ATOM   4463  N   GLU A1819      80.894  85.937  73.537  1.00  0.00           N  
ATOM   4464  CA  GLU A1819      80.105  86.886  74.319  1.00  0.00           C  
ATOM   4465  C   GLU A1819      79.626  88.096  73.495  1.00  0.00           C  
ATOM   4466  O   GLU A1819      78.647  88.759  73.849  1.00  0.00           O  
ATOM   4467  CB  GLU A1819      80.912  87.329  75.548  1.00  0.00           C  
ATOM   4468  CG  GLU A1819      80.648  88.754  76.038  1.00  0.00           C  
ATOM   4469  CD  GLU A1819      81.832  89.705  75.771  1.00  0.00           C  
ATOM   4470  OE1 GLU A1819      82.114  90.033  74.587  1.00  0.00           O  
ATOM   4471  OE2 GLU A1819      82.487  90.120  76.756  1.00  0.00           O  
ATOM   4472  N   TYR A1820      80.316  88.379  72.396  1.00  0.00           N  
ATOM   4473  CA  TYR A1820      79.943  89.491  71.522  1.00  0.00           C  
ATOM   4474  C   TYR A1820      78.807  89.013  70.630  1.00  0.00           C  
ATOM   4475  O   TYR A1820      77.818  89.721  70.424  1.00  0.00           O  
ATOM   4476  CB  TYR A1820      81.136  89.906  70.662  1.00  0.00           C  
ATOM   4477  CG  TYR A1820      80.806  90.848  69.524  1.00  0.00           C  
ATOM   4478  CD1 TYR A1820      80.332  92.141  69.763  1.00  0.00           C  
ATOM   4479  CD2 TYR A1820      81.005  90.456  68.201  1.00  0.00           C  
ATOM   4480  CE1 TYR A1820      80.072  93.026  68.705  1.00  0.00           C  
ATOM   4481  CE2 TYR A1820      80.750  91.328  67.136  1.00  0.00           C  
ATOM   4482  CZ  TYR A1820      80.288  92.611  67.389  1.00  0.00           C  
ATOM   4483  OH  TYR A1820      80.082  93.469  66.323  1.00  0.00           O  
ATOM   4484  N   VAL A1821      78.971  87.798  70.110  1.00  0.00           N  
ATOM   4485  CA  VAL A1821      77.990  87.150  69.245  1.00  0.00           C  
ATOM   4486  C   VAL A1821      76.618  87.027  69.927  1.00  0.00           C  
ATOM   4487  O   VAL A1821      75.579  87.225  69.301  1.00  0.00           O  
ATOM   4488  CB  VAL A1821      78.497  85.742  68.827  1.00  0.00           C  
ATOM   4489  CG1 VAL A1821      77.421  84.982  68.074  1.00  0.00           C  
ATOM   4490  CG2 VAL A1821      79.730  85.891  67.957  1.00  0.00           C  
ATOM   4491  N   ASN A1822      76.614  86.708  71.211  1.00  0.00           N  
ATOM   4492  CA  ASN A1822      75.359  86.585  71.911  1.00  0.00           C  
ATOM   4493  C   ASN A1822      74.634  87.901  71.985  1.00  0.00           C  
ATOM   4494  O   ASN A1822      73.497  88.005  71.535  1.00  0.00           O  
ATOM   4495  CB  ASN A1822      75.576  86.035  73.305  1.00  0.00           C  
ATOM   4496  CG  ASN A1822      75.875  84.567  73.286  1.00  0.00           C  
ATOM   4497  OD1 ASN A1822      76.036  83.938  74.326  1.00  0.00           O  
ATOM   4498  ND2 ASN A1822      75.952  84.001  72.088  1.00  0.00           N  
ATOM   4499  N   GLU A1830      75.266  88.927  72.533  1.00  0.00           N  
ATOM   4500  CA  GLU A1830      74.553  90.184  72.604  1.00  0.00           C  
ATOM   4501  C   GLU A1830      74.291  90.711  71.200  1.00  0.00           C  
ATOM   4502  O   GLU A1830      73.424  91.559  70.994  1.00  0.00           O  
ATOM   4503  CB  GLU A1830      75.310  91.206  73.446  1.00  0.00           C  
ATOM   4504  CG  GLU A1830      74.436  92.417  73.855  1.00  0.00           C  
ATOM   4505  CD  GLU A1830      72.978  92.050  74.263  1.00  0.00           C  
ATOM   4506  OE1 GLU A1830      72.789  91.178  75.151  1.00  0.00           O  
ATOM   4507  OE2 GLU A1830      72.018  92.649  73.701  1.00  0.00           O  
ATOM   4508  N   LEU A1831      75.024  90.196  70.221  1.00  0.00           N  
ATOM   4509  CA  LEU A1831      74.796  90.639  68.858  1.00  0.00           C  
ATOM   4510  C   LEU A1831      73.494  90.000  68.393  1.00  0.00           C  
ATOM   4511  O   LEU A1831      72.593  90.693  67.922  1.00  0.00           O  
ATOM   4512  CB  LEU A1831      75.950  90.231  67.938  1.00  0.00           C  
ATOM   4513  CG  LEU A1831      75.874  90.840  66.530  1.00  0.00           C  
ATOM   4514  CD1 LEU A1831      75.771  92.349  66.643  1.00  0.00           C  
ATOM   4515  CD2 LEU A1831      77.097  90.463  65.706  1.00  0.00           C  
ATOM   4516  N   THR A1832      73.380  88.683  68.558  1.00  0.00           N  
ATOM   4517  CA  THR A1832      72.172  87.970  68.145  1.00  0.00           C  
ATOM   4518  C   THR A1832      70.940  88.421  68.946  1.00  0.00           C  
ATOM   4519  O   THR A1832      69.824  88.502  68.412  1.00  0.00           O  
ATOM   4520  CB  THR A1832      72.347  86.437  68.280  1.00  0.00           C  
ATOM   4521  OG1 THR A1832      72.336  86.064  69.657  1.00  0.00           O  
ATOM   4522  CG2 THR A1832      73.661  86.002  67.669  1.00  0.00           C  
ATOM   4523  N   GLN A1833      71.147  88.721  70.223  1.00  0.00           N  
ATOM   4524  CA  GLN A1833      70.055  89.183  71.065  1.00  0.00           C  
ATOM   4525  C   GLN A1833      69.523  90.461  70.440  1.00  0.00           C  
ATOM   4526  O   GLN A1833      68.323  90.634  70.289  1.00  0.00           O  
ATOM   4527  CB  GLN A1833      70.555  89.454  72.485  1.00  0.00           C  
ATOM   4528  CG  GLN A1833      69.514  90.031  73.446  1.00  0.00           C  
ATOM   4529  CD  GLN A1833      68.310  89.107  73.681  1.00  0.00           C  
ATOM   4530  OE1 GLN A1833      68.415  87.875  73.572  1.00  0.00           O  
ATOM   4531  NE2 GLN A1833      67.163  89.704  74.025  1.00  0.00           N  
ATOM   4532  N   LYS A1834      70.439  91.339  70.049  1.00  0.00           N  
ATOM   4533  CA  LYS A1834      70.086  92.609  69.427  1.00  0.00           C  
ATOM   4534  C   LYS A1834      69.199  92.373  68.202  1.00  0.00           C  
ATOM   4535  O   LYS A1834      68.238  93.109  67.983  1.00  0.00           O  
ATOM   4536  CB  LYS A1834      71.364  93.369  69.033  1.00  0.00           C  
ATOM   4537  CG  LYS A1834      71.164  94.845  68.658  1.00  0.00           C  
ATOM   4538  CD  LYS A1834      72.501  95.512  68.305  1.00  0.00           C  
ATOM   4539  CE  LYS A1834      72.346  96.952  67.794  1.00  0.00           C  
ATOM   4540  NZ  LYS A1834      72.078  97.980  68.857  1.00  0.00           N  
ATOM   4541  N   LEU A1835      69.513  91.343  67.416  1.00  0.00           N  
ATOM   4542  CA  LEU A1835      68.726  91.024  66.220  1.00  0.00           C  
ATOM   4543  C   LEU A1835      67.341  90.461  66.540  1.00  0.00           C  
ATOM   4544  O   LEU A1835      66.383  90.667  65.791  1.00  0.00           O  
ATOM   4545  CB  LEU A1835      69.469  90.022  65.326  1.00  0.00           C  
ATOM   4546  CG  LEU A1835      70.097  90.660  64.089  1.00  0.00           C  
ATOM   4547  CD1 LEU A1835      71.361  91.343  64.511  1.00  0.00           C  
ATOM   4548  CD2 LEU A1835      70.399  89.633  63.028  1.00  0.00           C  
ATOM   4549  N   SER A1836      67.254  89.734  67.646  1.00  0.00           N  
ATOM   4550  CA  SER A1836      66.002  89.141  68.067  1.00  0.00           C  
ATOM   4551  C   SER A1836      65.020  90.234  68.492  1.00  0.00           C  
ATOM   4552  O   SER A1836      63.865  90.245  68.066  1.00  0.00           O  
ATOM   4553  CB  SER A1836      66.258  88.189  69.223  1.00  0.00           C  
ATOM   4554  OG  SER A1836      65.089  87.472  69.541  1.00  0.00           O  
ATOM   4555  N   ASN A1837      65.488  91.158  69.327  1.00  0.00           N  
ATOM   4556  CA  ASN A1837      64.650  92.253  69.799  1.00  0.00           C  
ATOM   4557  C   ASN A1837      64.247  93.105  68.614  1.00  0.00           C  
ATOM   4558  O   ASN A1837      63.395  93.971  68.742  1.00  0.00           O  
ATOM   4559  CB  ASN A1837      65.409  93.156  70.774  1.00  0.00           C  
ATOM   4560  CG  ASN A1837      66.064  92.391  71.925  1.00  0.00           C  
ATOM   4561  OD1 ASN A1837      65.394  91.945  72.866  1.00  0.00           O  
ATOM   4562  ND2 ASN A1837      67.392  92.248  71.858  1.00  0.00           N  
ATOM   4563  N   ALA A1838      64.888  92.875  67.473  1.00  0.00           N  
ATOM   4564  CA  ALA A1838      64.612  93.644  66.264  1.00  0.00           C  
ATOM   4565  C   ALA A1838      63.616  92.916  65.361  1.00  0.00           C  
ATOM   4566  O   ALA A1838      63.256  93.401  64.272  1.00  0.00           O  
ATOM   4567  CB  ALA A1838      65.900  93.901  65.517  1.00  0.00           C  
ATOM   4568  N   GLY A1839      63.181  91.742  65.818  1.00  0.00           N  
ATOM   4569  CA  GLY A1839      62.225  90.955  65.063  1.00  0.00           C  
ATOM   4570  C   GLY A1839      62.805  90.100  63.952  1.00  0.00           C  
ATOM   4571  O   GLY A1839      62.173  89.909  62.913  1.00  0.00           O  
ATOM   4572  N   ILE A1840      64.006  89.581  64.144  1.00  0.00           N  
ATOM   4573  CA  ILE A1840      64.574  88.744  63.110  1.00  0.00           C  
ATOM   4574  C   ILE A1840      64.832  87.388  63.684  1.00  0.00           C  
ATOM   4575  O   ILE A1840      65.415  87.261  64.758  1.00  0.00           O  
ATOM   4576  CB  ILE A1840      65.895  89.290  62.557  1.00  0.00           C  
ATOM   4577  CG1 ILE A1840      65.630  90.542  61.728  1.00  0.00           C  
ATOM   4578  CG2 ILE A1840      66.568  88.243  61.705  1.00  0.00           C  
ATOM   4579  CD1 ILE A1840      65.374  91.754  62.567  1.00  0.00           C  
ATOM   4580  N   ARG A1841      64.367  86.376  62.966  1.00  0.00           N  
ATOM   4581  CA  ARG A1841      64.552  84.995  63.364  1.00  0.00           C  
ATOM   4582  C   ARG A1841      66.037  84.733  63.179  1.00  0.00           C  
ATOM   4583  O   ARG A1841      66.506  84.546  62.049  1.00  0.00           O  
ATOM   4584  CB  ARG A1841      63.719  84.091  62.462  1.00  0.00           C  
ATOM   4585  CG  ARG A1841      62.347  83.794  63.009  1.00  0.00           C  
ATOM   4586  CD  ARG A1841      61.505  83.104  61.977  1.00  0.00           C  
ATOM   4587  NE  ARG A1841      60.700  84.085  61.302  1.00  0.00           N  
ATOM   4588  CZ  ARG A1841      60.497  84.114  59.996  1.00  0.00           C  
ATOM   4589  NH1 ARG A1841      61.041  83.210  59.211  1.00  0.00           N  
ATOM   4590  NH2 ARG A1841      59.753  85.076  59.468  1.00  0.00           N  
ATOM   4591  N   VAL A1842      66.772  84.743  64.289  1.00  0.00           N  
ATOM   4592  CA  VAL A1842      68.211  84.551  64.238  1.00  0.00           C  
ATOM   4593  C   VAL A1842      68.774  83.627  65.299  1.00  0.00           C  
ATOM   4594  O   VAL A1842      68.530  83.808  66.477  1.00  0.00           O  
ATOM   4595  CB  VAL A1842      68.938  85.906  64.354  1.00  0.00           C  
ATOM   4596  CG1 VAL A1842      68.581  86.605  65.670  1.00  0.00           C  
ATOM   4597  CG2 VAL A1842      70.414  85.682  64.259  1.00  0.00           C  
ATOM   4598  N   LYS A1843      69.537  82.630  64.881  1.00  0.00           N  
ATOM   4599  CA  LYS A1843      70.115  81.726  65.857  1.00  0.00           C  
ATOM   4600  C   LYS A1843      71.647  81.894  65.872  1.00  0.00           C  
ATOM   4601  O   LYS A1843      72.267  82.232  64.859  1.00  0.00           O  
ATOM   4602  CB  LYS A1843      69.644  80.276  65.589  1.00  0.00           C  
ATOM   4603  CG  LYS A1843      70.020  79.640  64.242  1.00  0.00           C  
ATOM   4604  CD  LYS A1843      69.407  78.213  64.126  1.00  0.00           C  
ATOM   4605  CE  LYS A1843      70.269  77.200  63.306  1.00  0.00           C  
ATOM   4606  NZ  LYS A1843      70.159  77.230  61.796  1.00  0.00           N  
ATOM   4607  N   ALA A1844      72.254  81.701  67.037  1.00  0.00           N  
ATOM   4608  CA  ALA A1844      73.695  81.883  67.174  1.00  0.00           C  
ATOM   4609  C   ALA A1844      74.497  80.608  67.182  1.00  0.00           C  
ATOM   4610  O   ALA A1844      74.344  79.807  68.096  1.00  0.00           O  
ATOM   4611  CB  ALA A1844      73.983  82.636  68.443  1.00  0.00           C  
ATOM   4612  N   ASP A1845      75.373  80.423  66.195  1.00  0.00           N  
ATOM   4613  CA  ASP A1845      76.198  79.210  66.167  1.00  0.00           C  
ATOM   4614  C   ASP A1845      77.539  79.374  66.886  1.00  0.00           C  
ATOM   4615  O   ASP A1845      78.487  79.919  66.318  1.00  0.00           O  
ATOM   4616  CB  ASP A1845      76.483  78.740  64.734  1.00  0.00           C  
ATOM   4617  CG  ASP A1845      77.165  77.376  64.708  1.00  0.00           C  
ATOM   4618  OD1 ASP A1845      77.553  76.906  65.802  1.00  0.00           O  
ATOM   4619  OD2 ASP A1845      77.316  76.775  63.618  1.00  0.00           O  
ATOM   4620  N   LEU A1847      77.627  78.893  68.123  1.00  0.00           N  
ATOM   4621  CA  LEU A1847      78.874  79.001  68.865  1.00  0.00           C  
ATOM   4622  C   LEU A1847      79.576  77.660  69.000  1.00  0.00           C  
ATOM   4623  O   LEU A1847      80.381  77.479  69.906  1.00  0.00           O  
ATOM   4624  CB  LEU A1847      78.636  79.536  70.273  1.00  0.00           C  
ATOM   4625  CG  LEU A1847      77.953  80.875  70.472  1.00  0.00           C  
ATOM   4626  CD1 LEU A1847      78.237  81.330  71.895  1.00  0.00           C  
ATOM   4627  CD2 LEU A1847      78.460  81.900  69.465  1.00  0.00           C  
ATOM   4628  N   ARG A1848      79.283  76.710  68.125  1.00  0.00           N  
ATOM   4629  CA  ARG A1848      79.935  75.420  68.269  1.00  0.00           C  
ATOM   4630  C   ARG A1848      81.427  75.610  68.044  1.00  0.00           C  
ATOM   4631  O   ARG A1848      81.858  76.491  67.284  1.00  0.00           O  
ATOM   4632  CB  ARG A1848      79.361  74.391  67.277  1.00  0.00           C  
ATOM   4633  CG  ARG A1848      77.846  74.499  67.112  1.00  0.00           C  
ATOM   4634  CD  ARG A1848      77.132  73.177  66.867  1.00  0.00           C  
ATOM   4635  NE  ARG A1848      77.281  72.563  65.534  1.00  0.00           N  
ATOM   4636  CZ  ARG A1848      77.262  73.200  64.355  1.00  0.00           C  
ATOM   4637  NH1 ARG A1848      77.116  74.521  64.266  1.00  0.00           N  
ATOM   4638  NH2 ARG A1848      77.353  72.489  63.238  1.00  0.00           N  
ATOM   4639  N   ASN A1849      82.208  74.798  68.751  1.00  0.00           N  
ATOM   4640  CA  ASN A1849      83.661  74.806  68.645  1.00  0.00           C  
ATOM   4641  C   ASN A1849      83.971  73.994  67.389  1.00  0.00           C  
ATOM   4642  O   ASN A1849      84.208  72.792  67.456  1.00  0.00           O  
ATOM   4643  CB  ASN A1849      84.266  74.164  69.919  1.00  0.00           C  
ATOM   4644  CG  ASN A1849      85.793  73.979  69.853  1.00  0.00           C  
ATOM   4645  OD1 ASN A1849      86.514  74.773  69.237  1.00  0.00           O  
ATOM   4646  ND2 ASN A1849      86.286  72.932  70.519  1.00  0.00           N  
ATOM   4647  N   GLU A1869      83.916  74.647  66.236  1.00  0.00           N  
ATOM   4648  CA  GLU A1869      84.205  73.965  64.982  1.00  0.00           C  
ATOM   4649  C   GLU A1869      84.760  74.996  64.027  1.00  0.00           C  
ATOM   4650  O   GLU A1869      84.738  76.190  64.315  1.00  0.00           O  
ATOM   4651  CB  GLU A1869      82.936  73.353  64.366  1.00  0.00           C  
ATOM   4652  CG  GLU A1869      82.197  72.266  65.188  1.00  0.00           C  
ATOM   4653  CD  GLU A1869      82.699  70.828  64.952  1.00  0.00           C  
ATOM   4654  OE1 GLU A1869      82.939  70.440  63.785  1.00  0.00           O  
ATOM   4655  OE2 GLU A1869      82.829  70.074  65.943  1.00  0.00           O  
ATOM   4656  N   LYS A1870      85.249  74.528  62.886  1.00  0.00           N  
ATOM   4657  CA  LYS A1870      85.807  75.413  61.871  1.00  0.00           C  
ATOM   4658  C   LYS A1870      84.752  76.300  61.224  1.00  0.00           C  
ATOM   4659  O   LYS A1870      83.736  75.803  60.743  1.00  0.00           O  
ATOM   4660  CB  LYS A1870      86.483  74.603  60.762  1.00  0.00           C  
ATOM   4661  CG  LYS A1870      87.813  73.990  61.138  1.00  0.00           C  
ATOM   4662  CD  LYS A1870      88.414  73.319  59.926  1.00  0.00           C  
ATOM   4663  CE  LYS A1870      89.815  72.812  60.186  1.00  0.00           C  
ATOM   4664  NZ  LYS A1870      90.387  72.265  58.921  1.00  0.00           N  
ATOM   4665  N   ILE A1871      85.003  77.607  61.190  1.00  0.00           N  
ATOM   4666  CA  ILE A1871      84.074  78.539  60.564  1.00  0.00           C  
ATOM   4667  C   ILE A1871      83.619  77.987  59.202  1.00  0.00           C  
ATOM   4668  O   ILE A1871      82.550  78.335  58.707  1.00  0.00           O  
ATOM   4669  CB  ILE A1871      84.731  79.876  60.283  1.00  0.00           C  
ATOM   4670  CG1 ILE A1871      83.659  80.931  60.042  1.00  0.00           C  
ATOM   4671  CG2 ILE A1871      85.569  79.769  59.015  1.00  0.00           C  
ATOM   4672  CD1 ILE A1871      84.101  82.056  59.116  1.00  0.00           C  
ATOM   4673  N   GLY A1872      84.451  77.149  58.590  1.00  0.00           N  
ATOM   4674  CA  GLY A1872      84.104  76.575  57.302  1.00  0.00           C  
ATOM   4675  C   GLY A1872      83.081  75.461  57.434  1.00  0.00           C  
ATOM   4676  O   GLY A1872      82.220  75.280  56.564  1.00  0.00           O  
ATOM   4677  N   PHE A1873      83.192  74.700  58.518  1.00  0.00           N  
ATOM   4678  CA  PHE A1873      82.266  73.611  58.792  1.00  0.00           C  
ATOM   4679  C   PHE A1873      80.886  74.218  58.992  1.00  0.00           C  
ATOM   4680  O   PHE A1873      79.892  73.707  58.481  1.00  0.00           O  
ATOM   4681  CB  PHE A1873      82.676  72.883  60.062  1.00  0.00           C  
ATOM   4682  CG  PHE A1873      81.655  71.908  60.557  1.00  0.00           C  
ATOM   4683  CD1 PHE A1873      81.446  70.705  59.897  1.00  0.00           C  
ATOM   4684  CD2 PHE A1873      80.931  72.175  61.716  1.00  0.00           C  
ATOM   4685  CE1 PHE A1873      80.538  69.773  60.386  1.00  0.00           C  
ATOM   4686  CE2 PHE A1873      80.020  71.254  62.218  1.00  0.00           C  
ATOM   4687  CZ  PHE A1873      79.821  70.047  61.553  1.00  0.00           C  
ATOM   4688  N   LYS A1874      80.848  75.311  59.750  1.00  0.00           N  
ATOM   4689  CA  LYS A1874      79.607  76.016  60.014  1.00  0.00           C  
ATOM   4690  C   LYS A1874      79.013  76.538  58.700  1.00  0.00           C  
ATOM   4691  O   LYS A1874      77.927  76.111  58.297  1.00  0.00           O  
ATOM   4692  CB  LYS A1874      79.842  77.183  60.996  1.00  0.00           C  
ATOM   4693  CG  LYS A1874      80.382  76.760  62.373  1.00  0.00           C  
ATOM   4694  CD  LYS A1874      80.474  77.925  63.375  1.00  0.00           C  
ATOM   4695  CE  LYS A1874      80.968  77.424  64.736  1.00  0.00           C  
ATOM   4696  NZ  LYS A1874      80.946  78.444  65.832  1.00  0.00           N  
ATOM   4697  N   ILE A1875      79.730  77.434  58.022  1.00  0.00           N  
ATOM   4698  CA  ILE A1875      79.234  78.015  56.779  1.00  0.00           C  
ATOM   4699  C   ILE A1875      78.623  76.984  55.847  1.00  0.00           C  
ATOM   4700  O   ILE A1875      77.572  77.224  55.233  1.00  0.00           O  
ATOM   4701  CB  ILE A1875      80.329  78.762  56.024  1.00  0.00           C  
ATOM   4702  CG1 ILE A1875      80.818  79.952  56.854  1.00  0.00           C  
ATOM   4703  CG2 ILE A1875      79.787  79.250  54.683  1.00  0.00           C  
ATOM   4704  CD1 ILE A1875      79.866  81.139  56.886  1.00  0.00           C  
ATOM   4705  N   ARG A1876      79.274  75.836  55.732  1.00  0.00           N  
ATOM   4706  CA  ARG A1876      78.728  74.804  54.875  1.00  0.00           C  
ATOM   4707  C   ARG A1876      77.343  74.410  55.395  1.00  0.00           C  
ATOM   4708  O   ARG A1876      76.359  74.451  54.657  1.00  0.00           O  
ATOM   4709  CB  ARG A1876      79.628  73.575  54.871  1.00  0.00           C  
ATOM   4710  CG  ARG A1876      79.100  72.421  54.027  1.00  0.00           C  
ATOM   4711  CD  ARG A1876      79.564  71.081  54.601  1.00  0.00           C  
ATOM   4712  NE  ARG A1876      78.883  69.934  54.004  1.00  0.00           N  
ATOM   4713  CZ  ARG A1876      78.855  69.695  52.701  1.00  0.00           C  
ATOM   4714  NH1 ARG A1876      79.469  70.527  51.864  1.00  0.00           N  
ATOM   4715  NH2 ARG A1876      78.222  68.629  52.237  1.00  0.00           N  
ATOM   4716  N   GLU A1877      77.271  74.046  56.672  1.00  0.00           N  
ATOM   4717  CA  GLU A1877      76.018  73.618  57.280  1.00  0.00           C  
ATOM   4718  C   GLU A1877      74.854  74.529  56.993  1.00  0.00           C  
ATOM   4719  O   GLU A1877      73.877  74.128  56.365  1.00  0.00           O  
ATOM   4720  CB  GLU A1877      76.166  73.493  58.789  1.00  0.00           C  
ATOM   4721  CG  GLU A1877      74.910  72.993  59.463  1.00  0.00           C  
ATOM   4722  CD  GLU A1877      75.153  72.429  60.866  1.00  0.00           C  
ATOM   4723  OE1 GLU A1877      75.923  71.440  60.993  1.00  0.00           O  
ATOM   4724  OE2 GLU A1877      74.563  72.971  61.835  1.00  0.00           O  
ATOM   4725  N   HIS A1878      74.964  75.767  57.439  1.00  0.00           N  
ATOM   4726  CA  HIS A1878      73.888  76.709  57.251  1.00  0.00           C  
ATOM   4727  C   HIS A1878      73.585  77.097  55.826  1.00  0.00           C  
ATOM   4728  O   HIS A1878      72.469  77.470  55.505  1.00  0.00           O  
ATOM   4729  CB  HIS A1878      74.154  77.928  58.108  1.00  0.00           C  
ATOM   4730  CG  HIS A1878      74.312  77.592  59.553  1.00  0.00           C  
ATOM   4731  ND1 HIS A1878      75.380  76.864  60.027  1.00  0.00           N  
ATOM   4732  CD2 HIS A1878      73.491  77.785  60.609  1.00  0.00           C  
ATOM   4733  CE1 HIS A1878      75.208  76.621  61.313  1.00  0.00           C  
ATOM   4734  NE2 HIS A1878      74.069  77.169  61.691  1.00  0.00           N  
ATOM   4735  N   THR A1879      74.567  77.014  54.953  1.00  0.00           N  
ATOM   4736  CA  THR A1879      74.295  77.350  53.564  1.00  0.00           C  
ATOM   4737  C   THR A1879      73.488  76.191  52.994  1.00  0.00           C  
ATOM   4738  O   THR A1879      72.598  76.368  52.166  1.00  0.00           O  
ATOM   4739  CB  THR A1879      75.618  77.553  52.761  1.00  0.00           C  
ATOM   4740  OG1 THR A1879      76.168  78.840  53.079  1.00  0.00           O  
ATOM   4741  CG2 THR A1879      75.369  77.461  51.264  1.00  0.00           C  
ATOM   4742  N   LEU A1880      73.795  74.997  53.466  1.00  0.00           N  
ATOM   4743  CA  LEU A1880      73.113  73.815  52.994  1.00  0.00           C  
ATOM   4744  C   LEU A1880      71.677  73.860  53.494  1.00  0.00           C  
ATOM   4745  O   LEU A1880      70.723  73.512  52.782  1.00  0.00           O  
ATOM   4746  CB  LEU A1880      73.832  72.580  53.533  1.00  0.00           C  
ATOM   4747  CG  LEU A1880      74.022  71.470  52.501  1.00  0.00           C  
ATOM   4748  CD1 LEU A1880      74.356  72.092  51.142  1.00  0.00           C  
ATOM   4749  CD2 LEU A1880      75.109  70.512  52.954  1.00  0.00           C  
ATOM   4750  N   ARG A1881      71.553  74.314  54.734  1.00  0.00           N  
ATOM   4751  CA  ARG A1881      70.291  74.426  55.436  1.00  0.00           C  
ATOM   4752  C   ARG A1881      69.493  75.618  54.878  1.00  0.00           C  
ATOM   4753  O   ARG A1881      68.396  75.928  55.335  1.00  0.00           O  
ATOM   4754  CB  ARG A1881      70.609  74.596  56.922  1.00  0.00           C  
ATOM   4755  CG  ARG A1881      69.534  74.209  57.880  1.00  0.00           C  
ATOM   4756  CD  ARG A1881      69.293  72.709  57.966  1.00  0.00           C  
ATOM   4757  NE  ARG A1881      68.315  72.485  59.032  1.00  0.00           N  
ATOM   4758  CZ  ARG A1881      67.922  71.302  59.499  1.00  0.00           C  
ATOM   4759  NH1 ARG A1881      68.414  70.174  59.003  1.00  0.00           N  
ATOM   4760  NH2 ARG A1881      67.030  71.252  60.484  1.00  0.00           N  
ATOM   4761  N   ARG A1882      70.070  76.289  53.890  1.00  0.00           N  
ATOM   4762  CA  ARG A1882      69.439  77.423  53.210  1.00  0.00           C  
ATOM   4763  C   ARG A1882      69.159  78.698  53.986  1.00  0.00           C  
ATOM   4764  O   ARG A1882      68.256  79.438  53.617  1.00  0.00           O  
ATOM   4765  CB  ARG A1882      68.149  76.967  52.552  1.00  0.00           C  
ATOM   4766  CG  ARG A1882      68.322  75.686  51.783  1.00  0.00           C  
ATOM   4767  CD  ARG A1882      68.670  75.973  50.360  1.00  0.00           C  
ATOM   4768  NE  ARG A1882      69.031  74.764  49.625  1.00  0.00           N  
ATOM   4769  CZ  ARG A1882      70.285  74.392  49.372  1.00  0.00           C  
ATOM   4770  NH1 ARG A1882      71.306  75.132  49.800  1.00  0.00           N  
ATOM   4771  NH2 ARG A1882      70.520  73.296  48.663  1.00  0.00           N  
ATOM   4772  N   VAL A1883      69.932  78.967  55.035  1.00  0.00           N  
ATOM   4773  CA  VAL A1883      69.755  80.183  55.809  1.00  0.00           C  
ATOM   4774  C   VAL A1883      70.107  81.364  54.901  1.00  0.00           C  
ATOM   4775  O   VAL A1883      71.121  81.340  54.208  1.00  0.00           O  
ATOM   4776  CB  VAL A1883      70.671  80.198  57.009  1.00  0.00           C  
ATOM   4777  CG1 VAL A1883      70.410  81.437  57.823  1.00  0.00           C  
ATOM   4778  CG2 VAL A1883      70.462  78.945  57.853  1.00  0.00           C  
ATOM   4779  N   PRO A1884      69.276  82.423  54.893  1.00  0.00           N  
ATOM   4780  CA  PRO A1884      69.562  83.578  54.028  1.00  0.00           C  
ATOM   4781  C   PRO A1884      70.855  84.357  54.280  1.00  0.00           C  
ATOM   4782  O   PRO A1884      71.610  84.617  53.353  1.00  0.00           O  
ATOM   4783  CB  PRO A1884      68.329  84.470  54.215  1.00  0.00           C  
ATOM   4784  CG  PRO A1884      67.266  83.519  54.624  1.00  0.00           C  
ATOM   4785  CD  PRO A1884      67.985  82.599  55.578  1.00  0.00           C  
ATOM   4786  N   TYR A1885      71.095  84.750  55.525  1.00  0.00           N  
ATOM   4787  CA  TYR A1885      72.271  85.543  55.853  1.00  0.00           C  
ATOM   4788  C   TYR A1885      73.066  84.935  56.983  1.00  0.00           C  
ATOM   4789  O   TYR A1885      72.509  84.485  57.991  1.00  0.00           O  
ATOM   4790  CB  TYR A1885      71.862  86.961  56.261  1.00  0.00           C  
ATOM   4791  CG  TYR A1885      71.157  87.748  55.186  1.00  0.00           C  
ATOM   4792  CD1 TYR A1885      71.845  88.204  54.070  1.00  0.00           C  
ATOM   4793  CD2 TYR A1885      69.793  88.016  55.269  1.00  0.00           C  
ATOM   4794  CE1 TYR A1885      71.199  88.910  53.059  1.00  0.00           C  
ATOM   4795  CE2 TYR A1885      69.134  88.716  54.257  1.00  0.00           C  
ATOM   4796  CZ  TYR A1885      69.847  89.158  53.158  1.00  0.00           C  
ATOM   4797  OH  TYR A1885      69.219  89.843  52.150  1.00  0.00           O  
ATOM   4798  N   MET A1886      74.384  84.941  56.824  1.00  0.00           N  
ATOM   4799  CA  MET A1886      75.262  84.391  57.841  1.00  0.00           C  
ATOM   4800  C   MET A1886      76.199  85.479  58.313  1.00  0.00           C  
ATOM   4801  O   MET A1886      76.939  86.046  57.520  1.00  0.00           O  
ATOM   4802  CB  MET A1886      76.053  83.244  57.248  1.00  0.00           C  
ATOM   4803  CG  MET A1886      75.294  82.579  56.140  1.00  0.00           C  
ATOM   4804  SD  MET A1886      75.958  80.992  55.699  1.00  0.00           S  
ATOM   4805  CE  MET A1886      76.345  80.383  57.329  1.00  0.00           C  
ATOM   4806  N   LEU A1887      76.139  85.793  59.597  1.00  0.00           N  
ATOM   4807  CA  LEU A1887      77.022  86.800  60.159  1.00  0.00           C  
ATOM   4808  C   LEU A1887      78.197  86.143  60.855  1.00  0.00           C  
ATOM   4809  O   LEU A1887      78.037  85.287  61.740  1.00  0.00           O  
ATOM   4810  CB  LEU A1887      76.283  87.687  61.145  1.00  0.00           C  
ATOM   4811  CG  LEU A1887      75.138  88.427  60.477  1.00  0.00           C  
ATOM   4812  CD1 LEU A1887      74.814  89.635  61.312  1.00  0.00           C  
ATOM   4813  CD2 LEU A1887      75.527  88.828  59.066  1.00  0.00           C  
ATOM   4814  N   VAL A1888      79.383  86.559  60.436  1.00  0.00           N  
ATOM   4815  CA  VAL A1888      80.619  86.031  60.978  1.00  0.00           C  
ATOM   4816  C   VAL A1888      81.252  87.032  61.940  1.00  0.00           C  
ATOM   4817  O   VAL A1888      81.146  88.247  61.763  1.00  0.00           O  
ATOM   4818  CB  VAL A1888      81.602  85.716  59.845  1.00  0.00           C  
ATOM   4819  CG1 VAL A1888      82.752  84.906  60.382  1.00  0.00           C  
ATOM   4820  CG2 VAL A1888      80.884  84.974  58.721  1.00  0.00           C  
ATOM   4821  N   CYS A1889      81.905  86.512  62.965  1.00  0.00           N  
ATOM   4822  CA  CYS A1889      82.539  87.369  63.944  1.00  0.00           C  
ATOM   4823  C   CYS A1889      83.916  86.898  64.388  1.00  0.00           C  
ATOM   4824  O   CYS A1889      84.047  86.022  65.252  1.00  0.00           O  
ATOM   4825  CB  CYS A1889      81.640  87.527  65.169  1.00  0.00           C  
ATOM   4826  SG  CYS A1889      80.222  88.607  64.904  1.00  0.00           S  
ATOM   4827  N   GLY A1890      84.939  87.482  63.771  1.00  0.00           N  
ATOM   4828  CA  GLY A1890      86.310  87.178  64.138  1.00  0.00           C  
ATOM   4829  C   GLY A1890      86.727  88.331  65.043  1.00  0.00           C  
ATOM   4830  O   GLY A1890      85.955  89.295  65.190  1.00  0.00           O  
ATOM   4831  N   ASP A1891      87.911  88.265  65.653  1.00  0.00           N  
ATOM   4832  CA  ASP A1891      88.327  89.353  66.530  1.00  0.00           C  
ATOM   4833  C   ASP A1891      88.260  90.682  65.795  1.00  0.00           C  
ATOM   4834  O   ASP A1891      87.868  91.702  66.364  1.00  0.00           O  
ATOM   4835  CB  ASP A1891      89.730  89.098  67.065  1.00  0.00           C  
ATOM   4836  CG  ASP A1891      89.716  88.274  68.337  1.00  0.00           C  
ATOM   4837  OD1 ASP A1891      88.985  88.673  69.270  1.00  0.00           O  
ATOM   4838  OD2 ASP A1891      90.426  87.242  68.413  1.00  0.00           O  
ATOM   4839  N   LYS A1892      88.600  90.641  64.510  1.00  0.00           N  
ATOM   4840  CA  LYS A1892      88.602  91.817  63.651  1.00  0.00           C  
ATOM   4841  C   LYS A1892      87.278  92.567  63.651  1.00  0.00           C  
ATOM   4842  O   LYS A1892      87.200  93.693  63.161  1.00  0.00           O  
ATOM   4843  CB  LYS A1892      88.956  91.411  62.222  1.00  0.00           C  
ATOM   4844  CG  LYS A1892      89.946  92.350  61.549  1.00  0.00           C  
ATOM   4845  CD  LYS A1892      90.416  91.798  60.207  1.00  0.00           C  
ATOM   4846  CE  LYS A1892      91.441  92.722  59.561  1.00  0.00           C  
ATOM   4847  NZ  LYS A1892      91.850  92.254  58.205  1.00  0.00           N  
ATOM   4848  N   GLU A1893      86.235  91.935  64.185  1.00  0.00           N  
ATOM   4849  CA  GLU A1893      84.914  92.554  64.259  1.00  0.00           C  
ATOM   4850  C   GLU A1893      84.551  92.862  65.692  1.00  0.00           C  
ATOM   4851  O   GLU A1893      84.015  93.928  65.965  1.00  0.00           O  
ATOM   4852  CB  GLU A1893      83.827  91.641  63.692  1.00  0.00           C  
ATOM   4853  CG  GLU A1893      83.673  91.644  62.188  1.00  0.00           C  
ATOM   4854  CD  GLU A1893      84.659  90.735  61.516  1.00  0.00           C  
ATOM   4855  OE1 GLU A1893      84.980  89.679  62.104  1.00  0.00           O  
ATOM   4856  OE2 GLU A1893      85.099  91.071  60.396  1.00  0.00           O  
ATOM   4857  N   VAL A1894      84.835  91.913  66.587  1.00  0.00           N  
ATOM   4858  CA  VAL A1894      84.532  92.036  68.014  1.00  0.00           C  
ATOM   4859  C   VAL A1894      84.497  93.489  68.426  1.00  0.00           C  
ATOM   4860  O   VAL A1894      83.519  94.177  68.150  1.00  0.00           O  
ATOM   4861  CB  VAL A1894      85.556  91.308  68.853  1.00  0.00           C  
ATOM   4862  CG1 VAL A1894      85.174  91.397  70.308  1.00  0.00           C  
ATOM   4863  CG2 VAL A1894      85.628  89.869  68.408  1.00  0.00           C  
ATOM   4864  N   GLU A1895      85.524  93.974  69.111  1.00  0.00           N  
ATOM   4865  CA  GLU A1895      85.508  95.395  69.432  1.00  0.00           C  
ATOM   4866  C   GLU A1895      86.163  96.079  68.222  1.00  0.00           C  
ATOM   4867  O   GLU A1895      87.356  96.407  68.194  1.00  0.00           O  
ATOM   4868  CB  GLU A1895      86.208  95.707  70.771  1.00  0.00           C  
ATOM   4869  CG  GLU A1895      87.508  94.968  71.071  1.00  0.00           C  
ATOM   4870  CD  GLU A1895      87.726  94.780  72.579  1.00  0.00           C  
ATOM   4871  OE1 GLU A1895      87.513  95.749  73.345  1.00  0.00           O  
ATOM   4872  OE2 GLU A1895      88.111  93.664  73.001  1.00  0.00           O  
ATOM   4873  N   SER A1896      85.325  96.224  67.200  1.00  0.00           N  
ATOM   4874  CA  SER A1896      85.658  96.822  65.925  1.00  0.00           C  
ATOM   4875  C   SER A1896      84.303  97.276  65.399  1.00  0.00           C  
ATOM   4876  O   SER A1896      84.209  97.919  64.360  1.00  0.00           O  
ATOM   4877  CB  SER A1896      86.246  95.763  65.005  1.00  0.00           C  
ATOM   4878  OG  SER A1896      87.067  94.879  65.744  1.00  0.00           O  
ATOM   4879  N   GLY A1898      83.260  96.906  66.145  1.00  0.00           N  
ATOM   4880  CA  GLY A1898      81.886  97.260  65.816  1.00  0.00           C  
ATOM   4881  C   GLY A1898      81.109  96.389  64.831  1.00  0.00           C  
ATOM   4882  O   GLY A1898      80.139  95.719  65.197  1.00  0.00           O  
ATOM   4883  N   LYS A1899      81.554  96.417  63.577  1.00  0.00           N  
ATOM   4884  CA  LYS A1899      80.950  95.703  62.451  1.00  0.00           C  
ATOM   4885  C   LYS A1899      80.719  94.197  62.583  1.00  0.00           C  
ATOM   4886  O   LYS A1899      80.983  93.592  63.627  1.00  0.00           O  
ATOM   4887  CB  LYS A1899      81.793  95.948  61.195  1.00  0.00           C  
ATOM   4888  CG  LYS A1899      82.293  97.387  61.006  1.00  0.00           C  
ATOM   4889  CD  LYS A1899      81.161  98.401  60.919  1.00  0.00           C  
ATOM   4890  CE  LYS A1899      81.665  99.730  60.372  1.00  0.00           C  
ATOM   4891  NZ  LYS A1899      80.574 100.729  60.215  1.00  0.00           N  
ATOM   4892  N   VAL A1900      80.210  93.615  61.492  1.00  0.00           N  
ATOM   4893  CA  VAL A1900      79.930  92.182  61.383  1.00  0.00           C  
ATOM   4894  C   VAL A1900      80.122  91.771  59.925  1.00  0.00           C  
ATOM   4895  O   VAL A1900      79.717  92.495  59.018  1.00  0.00           O  
ATOM   4896  CB  VAL A1900      78.485  91.838  61.787  1.00  0.00           C  
ATOM   4897  CG1 VAL A1900      78.322  90.333  61.853  1.00  0.00           C  
ATOM   4898  CG2 VAL A1900      78.147  92.455  63.127  1.00  0.00           C  
ATOM   4899  N   ALA A1901      80.723  90.603  59.709  1.00  0.00           N  
ATOM   4900  CA  ALA A1901      81.003  90.105  58.360  1.00  0.00           C  
ATOM   4901  C   ALA A1901      79.855  89.363  57.660  1.00  0.00           C  
ATOM   4902  O   ALA A1901      79.694  88.147  57.792  1.00  0.00           O  
ATOM   4903  CB  ALA A1901      82.241  89.224  58.395  1.00  0.00           C  
ATOM   4904  N   VAL A1902      79.103  90.116  56.867  1.00  0.00           N  
ATOM   4905  CA  VAL A1902      77.941  89.630  56.130  1.00  0.00           C  
ATOM   4906  C   VAL A1902      78.179  88.844  54.840  1.00  0.00           C  
ATOM   4907  O   VAL A1902      78.970  89.245  53.990  1.00  0.00           O  
ATOM   4908  CB  VAL A1902      77.013  90.823  55.785  1.00  0.00           C  
ATOM   4909  CG1 VAL A1902      75.945  90.400  54.799  1.00  0.00           C  
ATOM   4910  CG2 VAL A1902      76.386  91.372  57.058  1.00  0.00           C  
ATOM   4911  N   ARG A1903      77.468  87.730  54.693  1.00  0.00           N  
ATOM   4912  CA  ARG A1903      77.561  86.931  53.481  1.00  0.00           C  
ATOM   4913  C   ARG A1903      76.217  86.229  53.196  1.00  0.00           C  
ATOM   4914  O   ARG A1903      75.527  85.802  54.119  1.00  0.00           O  
ATOM   4915  CB  ARG A1903      78.730  85.934  53.586  1.00  0.00           C  
ATOM   4916  CG  ARG A1903      78.453  84.667  54.354  1.00  0.00           C  
ATOM   4917  CD  ARG A1903      78.474  83.430  53.433  1.00  0.00           C  
ATOM   4918  NE  ARG A1903      79.826  83.002  53.088  1.00  0.00           N  
ATOM   4919  CZ  ARG A1903      80.115  81.980  52.287  1.00  0.00           C  
ATOM   4920  NH1 ARG A1903      79.141  81.270  51.739  1.00  0.00           N  
ATOM   4921  NH2 ARG A1903      81.381  81.668  52.036  1.00  0.00           N  
ATOM   4922  N   THR A1904      75.857  86.151  51.914  1.00  0.00           N  
ATOM   4923  CA  THR A1904      74.622  85.536  51.434  1.00  0.00           C  
ATOM   4924  C   THR A1904      74.701  84.000  51.406  1.00  0.00           C  
ATOM   4925  O   THR A1904      75.765  83.428  51.624  1.00  0.00           O  
ATOM   4926  CB  THR A1904      74.325  85.995  49.998  1.00  0.00           C  
ATOM   4927  OG1 THR A1904      73.007  85.590  49.609  1.00  0.00           O  
ATOM   4928  CG2 THR A1904      75.281  85.329  49.044  1.00  0.00           C  
ATOM   4929  N   ARG A1905      73.577  83.338  51.125  1.00  0.00           N  
ATOM   4930  CA  ARG A1905      73.559  81.879  51.042  1.00  0.00           C  
ATOM   4931  C   ARG A1905      73.830  81.463  49.600  1.00  0.00           C  
ATOM   4932  O   ARG A1905      74.069  80.292  49.316  1.00  0.00           O  
ATOM   4933  CB  ARG A1905      72.220  81.288  51.516  1.00  0.00           C  
ATOM   4934  CG  ARG A1905      71.014  81.649  50.677  1.00  0.00           C  
ATOM   4935  CD  ARG A1905      69.871  80.671  50.917  1.00  0.00           C  
ATOM   4936  NE  ARG A1905      68.638  81.037  50.210  1.00  0.00           N  
ATOM   4937  CZ  ARG A1905      67.670  81.799  50.720  1.00  0.00           C  
ATOM   4938  NH1 ARG A1905      67.773  82.281  51.950  1.00  0.00           N
[truncated: 22,446 more chars]
