# Supplementary material for: Backbone Brackets and Arginine Tweezers delineate Class I and Class II aminoacyl tRNA synthetases
Source: PLoS Comput Biol. 2018 Apr 16;14(4):e1006101. doi: 10.1371/journal.pcbi.1006101 (PMC5919687; doi:10.1371/journal.pcbi.1006101)
Supplement: S12 File — All structures of Class II aaRS with residues renumbered according to the MSA. (GZ) [file pcbi.1006101.s024.tar.gz › 1riq_A_renum.pdb]

ATOM      1  N   SER A 332      -2.444  -3.035  45.862  1.00  0.00           N  
ATOM      2  CA  SER A 332      -1.706  -2.215  46.862  1.00  0.00           C  
ATOM      3  C   SER A 332      -2.151  -2.545  48.288  1.00  0.00           C  
ATOM      4  O   SER A 332      -1.511  -2.124  49.258  1.00  0.00           O  
ATOM      5  CB  SER A 332      -1.944  -0.732  46.586  1.00  0.00           C  
ATOM      6  OG  SER A 332      -0.750   0.017  46.817  1.00  0.00           O  
ATOM      7  N   LEU A 333      -3.247  -3.289  48.412  1.00  0.00           N  
ATOM      8  CA  LEU A 333      -3.790  -3.680  49.716  1.00  0.00           C  
ATOM      9  C   LEU A 333      -4.346  -2.509  50.517  1.00  0.00           C  
ATOM     10  O   LEU A 333      -3.624  -1.575  50.863  1.00  0.00           O  
ATOM     11  CB  LEU A 333      -2.727  -4.405  50.552  1.00  0.00           C  
ATOM     12  CG  LEU A 333      -2.573  -5.920  50.359  1.00  0.00           C  
ATOM     13  CD1 LEU A 333      -1.506  -6.458  51.303  1.00  0.00           C  
ATOM     14  CD2 LEU A 333      -3.899  -6.604  50.640  1.00  0.00           C  
ATOM     15  N   SER A 334      -5.638  -2.570  50.809  1.00  0.00           N  
ATOM     16  CA  SER A 334      -6.298  -1.525  51.576  1.00  0.00           C  
ATOM     17  C   SER A 334      -6.114  -1.775  53.066  1.00  0.00           C  
ATOM     18  O   SER A 334      -5.799  -2.887  53.496  1.00  0.00           O  
ATOM     19  CB  SER A 334      -7.791  -1.518  51.280  1.00  0.00           C  
ATOM     20  OG  SER A 334      -8.379  -2.726  51.737  1.00  0.00           O  
ATOM     21  N   ALA A 335      -6.328  -0.729  53.850  1.00  0.00           N  
ATOM     22  CA  ALA A 335      -6.210  -0.840  55.287  1.00  0.00           C  
ATOM     23  C   ALA A 335      -7.163  -1.936  55.765  1.00  0.00           C  
ATOM     24  O   ALA A 335      -6.811  -2.737  56.624  1.00  0.00           O  
ATOM     25  CB  ALA A 335      -6.550   0.489  55.947  1.00  0.00           C  
ATOM     26  N   HIS A 336      -8.360  -1.985  55.193  1.00  0.00           N  
ATOM     27  CA  HIS A 336      -9.336  -2.988  55.597  1.00  0.00           C  
ATOM     28  C   HIS A 336      -8.895  -4.407  55.302  1.00  0.00           C  
ATOM     29  O   HIS A 336      -9.147  -5.311  56.097  1.00  0.00           O  
ATOM     30  CB  HIS A 336     -10.686  -2.720  54.932  1.00  0.00           C  
ATOM     31  CG  HIS A 336     -11.361  -1.487  55.439  1.00  0.00           C  
ATOM     32  ND1 HIS A 336     -12.188  -0.711  54.654  1.00  0.00           N  
ATOM     33  CD2 HIS A 336     -11.299  -0.874  56.642  1.00  0.00           C  
ATOM     34  CE1 HIS A 336     -12.598   0.331  55.350  1.00  0.00           C  
ATOM     35  NE2 HIS A 336     -12.073   0.256  56.561  1.00  0.00           N  
ATOM     36  N   GLU A 337      -8.239  -4.605  54.164  1.00  0.00           N  
ATOM     37  CA  GLU A 337      -7.769  -5.936  53.783  1.00  0.00           C  
ATOM     38  C   GLU A 337      -6.622  -6.372  54.698  1.00  0.00           C  
ATOM     39  O   GLU A 337      -6.516  -7.546  55.065  1.00  0.00           O  
ATOM     40  CB  GLU A 337      -7.329  -5.945  52.302  1.00  0.00           C  
ATOM     41  CG  GLU A 337      -8.452  -5.494  51.349  1.00  0.00           C  
ATOM     42  CD  GLU A 337      -8.079  -5.466  49.856  1.00  0.00           C  
ATOM     43  OE1 GLU A 337      -6.999  -4.944  49.481  1.00  0.00           O  
ATOM     44  OE2 GLU A 337      -8.908  -5.935  49.042  1.00  0.00           O  
ATOM     45  N   ILE A 338      -5.771  -5.421  55.076  1.00  0.00           N  
ATOM     46  CA  ILE A 338      -4.646  -5.722  55.958  1.00  0.00           C  
ATOM     47  C   ILE A 338      -5.159  -6.087  57.348  1.00  0.00           C  
ATOM     48  O   ILE A 338      -4.642  -7.003  57.985  1.00  0.00           O  
ATOM     49  CB  ILE A 338      -3.688  -4.526  56.057  1.00  0.00           C  
ATOM     50  CG1 ILE A 338      -3.099  -4.234  54.678  1.00  0.00           C  
ATOM     51  CG2 ILE A 338      -2.566  -4.825  57.047  1.00  0.00           C  
ATOM     52  CD1 ILE A 338      -2.296  -2.959  54.626  1.00  0.00           C  
ATOM     53  N   ARG A 339      -6.184  -5.380  57.812  1.00  0.00           N  
ATOM     54  CA  ARG A 339      -6.744  -5.677  59.118  1.00  0.00           C  
ATOM     55  C   ARG A 339      -7.232  -7.131  59.125  1.00  0.00           C  
ATOM     56  O   ARG A 339      -6.929  -7.891  60.045  1.00  0.00           O  
ATOM     57  CB  ARG A 339      -7.913  -4.737  59.448  1.00  0.00           C  
ATOM     58  CG  ARG A 339      -8.485  -4.954  60.850  1.00  0.00           C  
ATOM     59  CD  ARG A 339      -9.810  -4.240  61.090  1.00  0.00           C  
ATOM     60  NE  ARG A 339      -9.702  -2.784  61.022  1.00  0.00           N  
ATOM     61  CZ  ARG A 339      -9.955  -2.059  59.933  1.00  0.00           C  
ATOM     62  NH1 ARG A 339     -10.335  -2.651  58.809  1.00  0.00           N  
ATOM     63  NH2 ARG A 339      -9.832  -0.735  59.964  1.00  0.00           N  
ATOM     64  N   GLU A 340      -7.961  -7.517  58.079  1.00  0.00           N  
ATOM     65  CA  GLU A 340      -8.518  -8.873  57.969  1.00  0.00           C  
ATOM     66  C   GLU A 340      -7.461  -9.959  57.783  1.00  0.00           C  
ATOM     67  O   GLU A 340      -7.590 -11.054  58.327  1.00  0.00           O  
ATOM     68  CB  GLU A 340      -9.536  -8.936  56.814  1.00  0.00           C  
ATOM     69  CG  GLU A 340     -10.250 -10.286  56.652  1.00  0.00           C  
ATOM     70  CD  GLU A 340     -10.829 -10.811  57.964  1.00  0.00           C  
ATOM     71  OE1 GLU A 340     -11.382 -10.007  58.746  1.00  0.00           O  
ATOM     72  OE2 GLU A 340     -10.733 -12.028  58.211  1.00  0.00           O  
ATOM     73  N   LEU A 341      -6.430  -9.661  57.002  1.00  0.00           N  
ATOM     74  CA  LEU A 341      -5.358 -10.612  56.777  1.00  0.00           C  
ATOM     75  C   LEU A 341      -4.666 -10.901  58.105  1.00  0.00           C  
ATOM     76  O   LEU A 341      -4.378 -12.049  58.434  1.00  0.00           O  
ATOM     77  CB  LEU A 341      -4.341 -10.045  55.781  1.00  0.00           C  
ATOM     78  CG  LEU A 341      -4.726 -10.076  54.300  1.00  0.00           C  
ATOM     79  CD1 LEU A 341      -3.642  -9.412  53.462  1.00  0.00           C  
ATOM     80  CD2 LEU A 341      -4.928 -11.529  53.861  1.00  0.00           C  
ATOM     81  N   PHE A 342      -4.407  -9.849  58.871  1.00  0.00           N  
ATOM     82  CA  PHE A 342      -3.742 -10.001  60.156  1.00  0.00           C  
ATOM     83  C   PHE A 342      -4.528 -10.890  61.124  1.00  0.00           C  
ATOM     84  O   PHE A 342      -3.967 -11.802  61.716  1.00  0.00           O  
ATOM     85  CB  PHE A 342      -3.522  -8.631  60.810  1.00  0.00           C  
ATOM     86  CG  PHE A 342      -2.799  -8.696  62.133  1.00  0.00           C  
ATOM     87  CD1 PHE A 342      -1.412  -8.564  62.195  1.00  0.00           C  
ATOM     88  CD2 PHE A 342      -3.504  -8.906  63.315  1.00  0.00           C  
ATOM     89  CE1 PHE A 342      -0.742  -8.638  63.411  1.00  0.00           C  
ATOM     90  CE2 PHE A 342      -2.844  -8.981  64.529  1.00  0.00           C  
ATOM     91  CZ  PHE A 342      -1.454  -8.848  64.578  1.00  0.00           C  
ATOM     92  N   LEU A 343      -5.816 -10.611  61.287  1.00  0.00           N  
ATOM     93  CA  LEU A 343      -6.638 -11.380  62.205  1.00  0.00           C  
ATOM     94  C   LEU A 343      -6.821 -12.824  61.745  1.00  0.00           C  
ATOM     95  O   LEU A 343      -6.656 -13.759  62.536  1.00  0.00           O  
ATOM     96  CB  LEU A 343      -7.998 -10.696  62.396  1.00  0.00           C  
ATOM     97  CG  LEU A 343      -7.957  -9.310  63.051  1.00  0.00           C  
ATOM     98  CD1 LEU A 343      -9.333  -8.653  62.988  1.00  0.00           C  
ATOM     99  CD2 LEU A 343      -7.494  -9.441  64.512  1.00  0.00           C  
ATOM    100  N   SER A 344      -7.144 -13.015  60.471  1.00  0.00           N  
ATOM    101  CA  SER A 344      -7.331 -14.366  59.968  1.00  0.00           C  
ATOM    102  C   SER A 344      -6.022 -15.154  60.057  1.00  0.00           C  
ATOM    103  O   SER A 344      -6.036 -16.334  60.385  1.00  0.00           O  
ATOM    104  CB  SER A 344      -7.893 -14.354  58.533  1.00  0.00           C  
ATOM    105  OG  SER A 344      -7.026 -13.708  57.622  1.00  0.00           O  
ATOM    106  N   PHE A 345      -4.893 -14.495  59.809  1.00  0.00           N  
ATOM    107  CA  PHE A 345      -3.594 -15.164  59.891  1.00  0.00           C  
ATOM    108  C   PHE A 345      -3.373 -15.790  61.271  1.00  0.00           C  
ATOM    109  O   PHE A 345      -3.021 -16.958  61.379  1.00  0.00           O  
ATOM    110  CB  PHE A 345      -2.456 -14.173  59.589  1.00  0.00           C  
ATOM    111  CG  PHE A 345      -1.074 -14.771  59.704  1.00  0.00           C  
ATOM    112  CD1 PHE A 345      -0.559 -15.585  58.697  1.00  0.00           C  
ATOM    113  CD2 PHE A 345      -0.298 -14.537  60.832  1.00  0.00           C  
ATOM    114  CE1 PHE A 345       0.713 -16.156  58.819  1.00  0.00           C  
ATOM    115  CE2 PHE A 345       0.969 -15.102  60.960  1.00  0.00           C  
ATOM    116  CZ  PHE A 345       1.475 -15.912  59.952  1.00  0.00           C  
ATOM    117  N   PHE A 347      -3.582 -15.015  62.328  1.00  0.00           N  
ATOM    118  CA  PHE A 347      -3.377 -15.549  63.662  1.00  0.00           C  
ATOM    119  C   PHE A 347      -4.454 -16.538  64.084  1.00  0.00           C  
ATOM    120  O   PHE A 347      -4.207 -17.403  64.918  1.00  0.00           O  
ATOM    121  CB  PHE A 347      -3.212 -14.405  64.665  1.00  0.00           C  
ATOM    122  CG  PHE A 347      -1.848 -13.786  64.621  1.00  0.00           C  
ATOM    123  CD1 PHE A 347      -0.764 -14.444  65.189  1.00  0.00           C  
ATOM    124  CD2 PHE A 347      -1.626 -12.599  63.929  1.00  0.00           C  
ATOM    125  CE1 PHE A 347       0.522 -13.938  65.063  1.00  0.00           C  
ATOM    126  CE2 PHE A 347      -0.346 -12.081  63.795  1.00  0.00           C  
ATOM    127  CZ  PHE A 347       0.731 -12.754  64.363  1.00  0.00           C  
ATOM    128  N   GLU A 348      -5.647 -16.422  63.506  1.00  0.00           N  
ATOM    129  CA  GLU A 348      -6.698 -17.382  63.818  1.00  0.00           C  
ATOM    130  C   GLU A 348      -6.186 -18.746  63.339  1.00  0.00           C  
ATOM    131  O   GLU A 348      -6.289 -19.740  64.055  1.00  0.00           O  
ATOM    132  CB  GLU A 348      -8.013 -17.029  63.103  1.00  0.00           C  
ATOM    133  CG  GLU A 348      -8.697 -15.769  63.617  1.00  0.00           C  
ATOM    134  CD  GLU A 348     -10.062 -15.499  62.956  1.00  0.00           C  
ATOM    135  OE1 GLU A 348     -10.143 -15.472  61.702  1.00  0.00           O  
ATOM    136  OE2 GLU A 348     -11.057 -15.298  63.698  1.00  0.00           O  
ATOM    137  N   LYS A 349      -5.607 -18.790  62.142  1.00  0.00           N  
ATOM    138  CA  LYS A 349      -5.082 -20.051  61.612  1.00  0.00           C  
ATOM    139  C   LYS A 349      -3.929 -20.553  62.483  1.00  0.00           C  
ATOM    140  O   LYS A 349      -3.568 -21.727  62.433  1.00  0.00           O  
ATOM    141  CB  LYS A 349      -4.591 -19.886  60.170  1.00  0.00           C  
ATOM    142  CG  LYS A 349      -5.664 -19.495  59.156  1.00  0.00           C  
ATOM    143  CD  LYS A 349      -5.060 -19.299  57.747  1.00  0.00           C  
ATOM    144  CE  LYS A 349      -6.111 -18.845  56.710  1.00  0.00           C  
ATOM    145  NZ  LYS A 349      -5.515 -18.727  55.323  1.00  0.00           N  
ATOM    146  N   LYS A 352      -3.342 -19.660  63.275  1.00  0.00           N  
ATOM    147  CA  LYS A 352      -2.263 -20.057  64.169  1.00  0.00           C  
ATOM    148  C   LYS A 352      -2.838 -20.333  65.558  1.00  0.00           C  
ATOM    149  O   LYS A 352      -2.153 -20.182  66.571  1.00  0.00           O  
ATOM    150  CB  LYS A 352      -1.211 -18.956  64.265  1.00  0.00           C  
ATOM    151  CG  LYS A 352      -0.494 -18.648  62.969  1.00  0.00           C  
ATOM    152  CD  LYS A 352       0.270 -19.843  62.449  1.00  0.00           C  
ATOM    153  CE  LYS A 352       0.966 -19.488  61.150  1.00  0.00           C  
ATOM    154  NZ  LYS A 352       1.696 -20.659  60.595  1.00  0.00           N  
ATOM    155  N   GLY A 361      -4.113 -20.704  65.602  1.00  0.00           N  
ATOM    156  CA  GLY A 361      -4.750 -21.017  66.868  1.00  0.00           C  
ATOM    157  C   GLY A 361      -5.131 -19.864  67.777  1.00  0.00           C  
ATOM    158  O   GLY A 361      -5.483 -20.103  68.927  1.00  0.00           O  
ATOM    159  N   HIS A 362      -5.069 -18.628  67.290  1.00  0.00           N  
ATOM    160  CA  HIS A 362      -5.428 -17.488  68.128  1.00  0.00           C  
ATOM    161  C   HIS A 362      -6.915 -17.215  68.095  1.00  0.00           C  
ATOM    162  O   HIS A 362      -7.535 -17.286  67.042  1.00  0.00           O  
ATOM    163  CB  HIS A 362      -4.699 -16.218  67.680  1.00  0.00           C  
ATOM    164  CG  HIS A 362      -3.232 -16.245  67.942  1.00  0.00           C  
ATOM    165  ND1 HIS A 362      -2.384 -17.138  67.324  1.00  0.00           N  
ATOM    166  CD2 HIS A 362      -2.461 -15.507  68.776  1.00  0.00           C  
ATOM    167  CE1 HIS A 362      -1.153 -16.949  67.767  1.00  0.00           C  
ATOM    168  NE2 HIS A 362      -1.173 -15.966  68.647  1.00  0.00           N  
ATOM    169  N   THR A 363      -7.490 -16.903  69.248  1.00  0.00           N  
ATOM    170  CA  THR A 363      -8.904 -16.583  69.297  1.00  0.00           C  
ATOM    171  C   THR A 363      -9.041 -15.122  68.908  1.00  0.00           C  
ATOM    172  O   THR A 363      -8.374 -14.263  69.483  1.00  0.00           O  
ATOM    173  CB  THR A 363      -9.493 -16.750  70.711  1.00  0.00           C  
ATOM    174  OG1 THR A 363      -9.444 -18.124  71.106  1.00  0.00           O  
ATOM    175  CG2 THR A 363     -10.938 -16.286  70.735  1.00  0.00           C  
ATOM    176  N   ARG A 364      -9.884 -14.836  67.923  1.00  0.00           N  
ATOM    177  CA  ARG A 364     -10.086 -13.449  67.515  1.00  0.00           C  
ATOM    178  C   ARG A 364     -10.947 -12.804  68.604  1.00  0.00           C  
ATOM    179  O   ARG A 364     -11.985 -13.343  68.971  1.00  0.00           O  
ATOM    180  CB  ARG A 364     -10.804 -13.375  66.166  1.00  0.00           C  
ATOM    181  CG  ARG A 364     -11.008 -11.952  65.665  1.00  0.00           C  
ATOM    182  CD  ARG A 364     -11.871 -11.901  64.404  1.00  0.00           C  
ATOM    183  NE  ARG A 364     -11.315 -12.685  63.299  1.00  0.00           N  
ATOM    184  CZ  ARG A 364     -11.271 -12.265  62.036  1.00  0.00           C  
ATOM    185  NH1 ARG A 364     -11.746 -11.067  61.715  1.00  0.00           N  
ATOM    186  NH2 ARG A 364     -10.753 -13.037  61.093  1.00  0.00           N  
ATOM    187  N   VAL A 365     -10.502 -11.670  69.136  1.00  0.00           N  
ATOM    188  CA  VAL A 365     -11.238 -10.986  70.193  1.00  0.00           C  
ATOM    189  C   VAL A 365     -11.657  -9.588  69.756  1.00  0.00           C  
ATOM    190  O   VAL A 365     -10.835  -8.794  69.301  1.00  0.00           O  
ATOM    191  CB  VAL A 365     -10.390 -10.892  71.485  1.00  0.00           C  
ATOM    192  CG1 VAL A 365     -11.174 -10.218  72.587  1.00  0.00           C  
ATOM    193  CG2 VAL A 365      -9.969 -12.274  71.914  1.00  0.00           C  
ATOM    194  N   LYS A 366     -12.951  -9.304  69.879  1.00  0.00           N  
ATOM    195  CA  LYS A 366     -13.495  -8.006  69.501  1.00  0.00           C  
ATOM    196  C   LYS A 366     -12.721  -6.909  70.227  1.00  0.00           C  
ATOM    197  O   LYS A 366     -12.213  -7.119  71.329  1.00  0.00           O  
ATOM    198  CB  LYS A 366     -14.991  -7.930  69.864  1.00  0.00           C  
ATOM    199  CG  LYS A 366     -15.643  -6.573  69.554  1.00  0.00           C  
ATOM    200  CD  LYS A 366     -17.152  -6.516  69.843  1.00  0.00           C  
ATOM    201  CE  LYS A 366     -17.481  -6.566  71.341  1.00  0.00           C  
ATOM    202  NZ  LYS A 366     -17.658  -7.969  71.853  1.00  0.00           N  
ATOM    203  N   SER A 368     -12.617  -5.748  69.592  1.00  0.00           N  
ATOM    204  CA  SER A 368     -11.918  -4.623  70.186  1.00  0.00           C  
ATOM    205  C   SER A 368     -12.706  -4.143  71.397  1.00  0.00           C  
ATOM    206  O   SER A 368     -13.923  -4.013  71.332  1.00  0.00           O  
ATOM    207  CB  SER A 368     -11.785  -3.481  69.171  1.00  0.00           C  
ATOM    208  OG  SER A 368     -11.513  -2.236  69.809  1.00  0.00           O  
ATOM    209  N   ALA A 370     -12.016  -3.905  72.504  1.00  0.00           N  
ATOM    210  CA  ALA A 370     -12.682  -3.418  73.693  1.00  0.00           C  
ATOM    211  C   ALA A 370     -13.062  -1.978  73.390  1.00  0.00           C  
ATOM    212  O   ALA A 370     -12.494  -1.353  72.504  1.00  0.00           O  
ATOM    213  CB  ALA A 370     -11.747  -3.474  74.880  1.00  0.00           C  
ATOM    214  N   PRO A 371     -14.057  -1.438  74.101  1.00  0.00           N  
ATOM    215  CA  PRO A 371     -14.459  -0.052  73.852  1.00  0.00           C  
ATOM    216  C   PRO A 371     -13.351   0.931  74.240  1.00  0.00           C  
ATOM    217  O   PRO A 371     -12.483   0.611  75.054  1.00  0.00           O  
ATOM    218  CB  PRO A 371     -15.725   0.102  74.701  1.00  0.00           C  
ATOM    219  CG  PRO A 371     -15.516  -0.878  75.818  1.00  0.00           C  
ATOM    220  CD  PRO A 371     -14.908  -2.069  75.124  1.00  0.00           C  
ATOM    221  N   LEU A 372     -13.370   2.120  73.646  1.00  0.00           N  
ATOM    222  CA  LEU A 372     -12.350   3.121  73.952  1.00  0.00           C  
ATOM    223  C   LEU A 372     -12.356   3.495  75.428  1.00  0.00           C  
ATOM    224  O   LEU A 372     -11.320   3.845  75.993  1.00  0.00           O  
ATOM    225  CB  LEU A 372     -12.557   4.381  73.114  1.00  0.00           C  
ATOM    226  CG  LEU A 372     -12.055   4.325  71.671  1.00  0.00           C  
ATOM    227  CD1 LEU A 372     -12.485   5.583  70.946  1.00  0.00           C  
ATOM    228  CD2 LEU A 372     -10.532   4.183  71.649  1.00  0.00           C  
ATOM    229  N   VAL A 373     -13.530   3.418  76.044  1.00  0.00           N  
ATOM    230  CA  VAL A 373     -13.673   3.743  77.445  1.00  0.00           C  
ATOM    231  C   VAL A 373     -13.590   2.468  78.267  1.00  0.00           C  
ATOM    232  O   VAL A 373     -14.345   1.529  78.048  1.00  0.00           O  
ATOM    233  CB  VAL A 373     -15.026   4.438  77.720  1.00  0.00           C  
ATOM    234  CG1 VAL A 373     -15.168   4.759  79.209  1.00  0.00           C  
ATOM    235  CG2 VAL A 373     -15.124   5.720  76.899  1.00  0.00           C  
ATOM    236  N   PRO A 374     -12.637   2.412  79.211  1.00  0.00           N  
ATOM    237  CA  PRO A 374     -12.445   1.249  80.083  1.00  0.00           C  
ATOM    238  C   PRO A 374     -13.643   1.105  81.015  1.00  0.00           C  
ATOM    239  O   PRO A 374     -13.999   2.049  81.725  1.00  0.00           O  
ATOM    240  CB  PRO A 374     -11.173   1.598  80.855  1.00  0.00           C  
ATOM    241  CG  PRO A 374     -10.431   2.476  79.915  1.00  0.00           C  
ATOM    242  CD  PRO A 374     -11.528   3.365  79.378  1.00  0.00           C  
ATOM    243  N   GLU A 375     -14.263  -0.070  81.006  1.00  0.00           N  
ATOM    244  CA  GLU A 375     -15.431  -0.352  81.845  1.00  0.00           C  
ATOM    245  C   GLU A 375     -15.168  -0.143  83.337  1.00  0.00           C  
ATOM    246  O   GLU A 375     -15.978   0.481  84.036  1.00  0.00           O  
ATOM    247  CB  GLU A 375     -15.900  -1.799  81.634  1.00  0.00           C  
ATOM    248  CG  GLU A 375     -16.852  -2.320  82.737  1.00  0.00           C  
ATOM    249  CD  GLU A 375     -18.322  -1.933  82.532  1.00  0.00           C  
ATOM    250  OE1 GLU A 375     -18.611  -0.742  82.250  1.00  0.00           O  
ATOM    251  OE2 GLU A 375     -19.197  -2.827  82.672  1.00  0.00           O  
ATOM    252  N   ASN A 376     -14.041  -0.663  83.823  1.00  0.00           N  
ATOM    253  CA  ASN A 376     -13.718  -0.554  85.240  1.00  0.00           C  
ATOM    254  C   ASN A 376     -12.306  -0.138  85.580  1.00  0.00           C  
ATOM    255  O   ASN A 376     -11.592  -0.852  86.294  1.00  0.00           O  
ATOM    256  CB  ASN A 376     -14.011  -1.875  85.939  1.00  0.00           C  
ATOM    257  CG  ASN A 376     -15.245  -1.803  86.796  1.00  0.00           C  
ATOM    258  OD1 ASN A 376     -15.236  -1.182  87.871  1.00  0.00           O  
ATOM    259  ND2 ASN A 376     -16.332  -2.421  86.325  1.00  0.00           N  
ATOM    260  N   ASP A 652     -11.900   1.018  85.080  1.00  0.00           N  
ATOM    261  CA  ASP A 652     -10.570   1.514  85.373  1.00  0.00           C  
ATOM    262  C   ASP A 652     -10.607   3.029  85.342  1.00  0.00           C  
ATOM    263  O   ASP A 652     -10.136   3.653  84.397  1.00  0.00           O  
ATOM    264  CB  ASP A 652      -9.561   0.997  84.356  1.00  0.00           C  
ATOM    265  CG  ASP A 652      -8.152   1.269  84.781  1.00  0.00           C  
ATOM    266  OD1 ASP A 652      -7.982   2.137  85.673  1.00  0.00           O  
ATOM    267  OD2 ASP A 652      -7.216   0.628  84.239  1.00  0.00           O  
ATOM    268  N   PRO A 653     -11.159   3.640  86.399  1.00  0.00           N  
ATOM    269  CA  PRO A 653     -11.280   5.097  86.523  1.00  0.00           C  
ATOM    270  C   PRO A 653      -9.991   5.916  86.370  1.00  0.00           C  
ATOM    271  O   PRO A 653     -10.054   7.114  86.099  1.00  0.00           O  
ATOM    272  CB  PRO A 653     -11.934   5.274  87.900  1.00  0.00           C  
ATOM    273  CG  PRO A 653     -11.457   4.060  88.667  1.00  0.00           C  
ATOM    274  CD  PRO A 653     -11.581   2.965  87.642  1.00  0.00           C  
ATOM    275  N   THR A 654      -8.834   5.277  86.512  1.00  0.00           N  
ATOM    276  CA  THR A 654      -7.569   5.994  86.388  1.00  0.00           C  
ATOM    277  C   THR A 654      -7.099   6.194  84.946  1.00  0.00           C  
ATOM    278  O   THR A 654      -6.396   7.161  84.651  1.00  0.00           O  
ATOM    279  CB  THR A 654      -6.448   5.279  87.134  1.00  0.00           C  
ATOM    280  OG1 THR A 654      -6.187   4.024  86.495  1.00  0.00           O  
ATOM    281  CG2 THR A 654      -6.843   5.040  88.592  1.00  0.00           C  
ATOM    282  N   LEU A 655      -7.473   5.281  84.055  1.00  0.00           N  
ATOM    283  CA  LEU A 655      -7.081   5.369  82.651  1.00  0.00           C  
ATOM    284  C   LEU A 655      -8.226   6.004  81.868  1.00  0.00           C  
ATOM    285  O   LEU A 655      -9.301   5.430  81.787  1.00  0.00           O  
ATOM    286  CB  LEU A 655      -6.798   3.964  82.100  1.00  0.00           C  
ATOM    287  CG  LEU A 655      -6.395   3.863  80.618  1.00  0.00           C  
ATOM    288  CD1 LEU A 655      -5.044   4.537  80.409  1.00  0.00           C  
ATOM    289  CD2 LEU A 655      -6.315   2.395  80.184  1.00  0.00           C  
ATOM    290  N   LEU A 656      -8.006   7.174  81.282  1.00  0.00           N  
ATOM    291  CA  LEU A 656      -9.081   7.818  80.548  1.00  0.00           C  
ATOM    292  C   LEU A 656      -9.541   7.045  79.307  1.00  0.00           C  
ATOM    293  O   LEU A 656     -10.740   6.900  79.085  1.00  0.00           O  
ATOM    294  CB  LEU A 656      -8.679   9.243  80.160  1.00  0.00           C  
ATOM    295  CG  LEU A 656      -8.323  10.190  81.310  1.00  0.00           C  
ATOM    296  CD1 LEU A 656      -8.203  11.620  80.781  1.00  0.00           C  
ATOM    297  CD2 LEU A 656      -9.388  10.123  82.400  1.00  0.00           C  
ATOM    298  N   PHE A 657      -8.594   6.544  78.514  1.00  0.00           N  
ATOM    299  CA  PHE A 657      -8.902   5.806  77.285  1.00  0.00           C  
ATOM    300  C   PHE A 657      -7.918   4.676  76.993  1.00  0.00           C  
ATOM    301  O   PHE A 657      -6.741   4.779  77.325  1.00  0.00           O  
ATOM    302  CB  PHE A 657      -8.868   6.752  76.085  1.00  0.00           C  
ATOM    303  CG  PHE A 657      -9.914   7.810  76.110  1.00  0.00           C  
ATOM    304  CD1 PHE A 657     -11.240   7.498  75.842  1.00  0.00           C  
ATOM    305  CD2 PHE A 657      -9.577   9.127  76.396  1.00  0.00           C  
ATOM    306  CE1 PHE A 657     -12.219   8.484  75.847  1.00  0.00           C  
ATOM    307  CE2 PHE A 657     -10.546  10.118  76.404  1.00  0.00           C  
ATOM    308  CZ  PHE A 657     -11.873   9.794  76.131  1.00  0.00           C  
ATOM    309  N   VAL A 658      -8.403   3.612  76.352  1.00  0.00           N  
ATOM    310  CA  VAL A 658      -7.546   2.487  75.974  1.00  0.00           C  
ATOM    311  C   VAL A 658      -6.487   3.009  74.997  1.00  0.00           C  
ATOM    312  O   VAL A 658      -6.823   3.611  73.978  1.00  0.00           O  
ATOM    313  CB  VAL A 658      -8.349   1.381  75.261  1.00  0.00           C  
ATOM    314  CG1 VAL A 658      -7.401   0.292  74.757  1.00  0.00           C  
ATOM    315  CG2 VAL A 658      -9.378   0.792  76.200  1.00  0.00           C  
ATOM    316  N   ASN A 659      -5.214   2.775  75.293  1.00  0.00           N  
ATOM    317  CA  ASN A 659      -4.156   3.261  74.415  1.00  0.00           C  
ATOM    318  C   ASN A 659      -3.394   2.164  73.676  1.00  0.00           C  
ATOM    319  O   ASN A 659      -2.648   2.449  72.744  1.00  0.00           O  
ATOM    320  CB  ASN A 659      -3.161   4.078  75.211  1.00  0.00           C  
ATOM    321  CG  ASN A 659      -2.514   3.263  76.291  1.00  0.00           C  
ATOM    322  OD1 ASN A 659      -3.172   2.858  77.249  1.00  0.00           O  
ATOM    323  ND2 ASN A 659      -1.227   2.985  76.133  1.00  0.00           N  
ATOM    324  N   ALA A 660      -3.551   0.916  74.091  1.00  0.00           N  
ATOM    325  CA  ALA A 660      -2.854  -0.161  73.411  1.00  0.00           C  
ATOM    326  C   ALA A 660      -3.647  -1.460  73.431  1.00  0.00           C  
ATOM    327  O   ALA A 660      -4.491  -1.679  74.307  1.00  0.00           O  
ATOM    328  CB  ALA A 660      -1.485  -0.363  74.029  1.00  0.00           C  
ATOM    329  N   GLY A 661      -3.371  -2.315  72.449  1.00  0.00           N  
ATOM    330  CA  GLY A 661      -4.060  -3.588  72.358  1.00  0.00           C  
ATOM    331  C   GLY A 661      -4.080  -4.433  73.624  1.00  0.00           C  
ATOM    332  O   GLY A 661      -5.080  -5.091  73.910  1.00  0.00           O  
ATOM    333  N   VAL A 663      -4.082  -3.470  76.858  1.00  0.00           N  
ATOM    334  CA  VAL A 663      -4.845  -2.927  77.986  1.00  0.00           C  
ATOM    335  C   VAL A 663      -5.994  -3.813  78.490  1.00  0.00           C  
ATOM    336  O   VAL A 663      -6.050  -4.136  79.671  1.00  0.00           O  
ATOM    337  CB  VAL A 663      -5.393  -1.512  77.670  1.00  0.00           C  
ATOM    338  CG1 VAL A 663      -6.402  -1.088  78.728  1.00  0.00           C  
ATOM    339  CG2 VAL A 663      -4.255  -0.520  77.617  1.00  0.00           C  
ATOM    340  N   PRO A 664      -6.926  -4.214  77.609  1.00  0.00           N  
ATOM    341  CA  PRO A 664      -8.025  -5.062  78.091  1.00  0.00           C  
ATOM    342  C   PRO A 664      -7.623  -6.463  78.552  1.00  0.00           C  
ATOM    343  O   PRO A 664      -8.437  -7.170  79.135  1.00  0.00           O  
ATOM    344  CB  PRO A 664      -8.981  -5.099  76.899  1.00  0.00           C  
ATOM    345  CG  PRO A 664      -8.060  -4.952  75.728  1.00  0.00           C  
ATOM    346  CD  PRO A 664      -7.135  -3.850  76.198  1.00  0.00           C  
ATOM    347  N   PHE A 665      -6.375  -6.852  78.296  1.00  0.00           N  
ATOM    348  CA  PHE A 665      -5.867  -8.165  78.678  1.00  0.00           C  
ATOM    349  C   PHE A 665      -4.911  -8.081  79.871  1.00  0.00           C  
ATOM    350  O   PHE A 665      -4.361  -9.097  80.302  1.00  0.00           O  
ATOM    351  CB  PHE A 665      -5.130  -8.801  77.497  1.00  0.00           C  
ATOM    352  CG  PHE A 665      -6.013  -9.103  76.321  1.00  0.00           C  
ATOM    353  CD1 PHE A 665      -6.935 -10.146  76.376  1.00  0.00           C  
ATOM    354  CD2 PHE A 665      -5.932  -8.343  75.163  1.00  0.00           C  
ATOM    355  CE1 PHE A 665      -7.760 -10.432  75.290  1.00  0.00           C  
ATOM    356  CE2 PHE A 665      -6.750  -8.618  74.073  1.00  0.00           C  
ATOM    357  CZ  PHE A 665      -7.668  -9.666  74.139  1.00  0.00           C  
ATOM    358  N   LYS A 666      -4.717  -6.870  80.395  1.00  0.00           N  
ATOM    359  CA  LYS A 666      -3.809  -6.639  81.522  1.00  0.00           C  
ATOM    360  C   LYS A 666      -3.980  -7.618  82.667  1.00  0.00           C  
ATOM    361  O   LYS A 666      -3.035  -8.305  83.046  1.00  0.00           O  
ATOM    362  CB  LYS A 666      -3.970  -5.218  82.070  1.00  0.00           C  
ATOM    363  CG  LYS A 666      -2.979  -4.888  83.177  1.00  0.00           C  
ATOM    364  CD  LYS A 666      -2.947  -3.402  83.517  1.00  0.00           C  
ATOM    365  CE  LYS A 666      -1.681  -3.058  84.327  1.00  0.00           C  
ATOM    366  NZ  LYS A 666      -1.358  -1.587  84.301  1.00  0.00           N  
ATOM    367  N   ASN A 667      -5.185  -7.662  83.227  1.00  0.00           N  
ATOM    368  CA  ASN A 667      -5.459  -8.560  84.337  1.00  0.00           C  
ATOM    369  C   ASN A 667      -5.203 -10.018  83.977  1.00  0.00           C  
ATOM    370  O   ASN A 667      -4.905 -10.824  84.860  1.00  0.00           O  
ATOM    371  CB  ASN A 667      -6.890  -8.356  84.839  1.00  0.00           C  
ATOM    372  CG  ASN A 667      -6.989  -7.240  85.877  1.00  0.00           C  
ATOM    373  OD1 ASN A 667      -6.154  -6.334  85.918  1.00  0.00           O  
ATOM    374  ND2 ASN A 667      -8.019  -7.298  86.712  1.00  0.00           N  
ATOM    375  N   VAL A 668      -5.303 -10.360  82.691  1.00  0.00           N  
ATOM    376  CA  VAL A 668      -5.042 -11.729  82.259  1.00  0.00           C  
ATOM    377  C   VAL A 668      -3.536 -11.952  82.209  1.00  0.00           C  
ATOM    378  O   VAL A 668      -3.052 -13.027  82.565  1.00  0.00           O  
ATOM    379  CB  VAL A 668      -5.620 -12.041  80.857  1.00  0.00           C  
ATOM    380  CG1 VAL A 668      -5.251 -13.461  80.466  1.00  0.00           C  
ATOM    381  CG2 VAL A 668      -7.132 -11.881  80.849  1.00  0.00           C  
ATOM    382  N   PHE A 669      -2.792 -10.946  81.762  1.00  0.00           N  
ATOM    383  CA  PHE A 669      -1.334 -11.060  81.713  1.00  0.00           C  
ATOM    384  C   PHE A 669      -0.798 -11.204  83.140  1.00  0.00           C  
ATOM    385  O   PHE A 669       0.247 -11.809  83.353  1.00  0.00           O  
ATOM    386  CB  PHE A 669      -0.701  -9.819  81.055  1.00  0.00           C  
ATOM    387  CG  PHE A 669      -0.692  -9.855  79.548  1.00  0.00           C  
ATOM    388  CD1 PHE A 669      -0.045 -10.874  78.864  1.00  0.00           C  
ATOM    389  CD2 PHE A 669      -1.327  -8.862  78.811  1.00  0.00           C  
ATOM    390  CE1 PHE A 669      -0.032 -10.902  77.463  1.00  0.00           C  
ATOM    391  CE2 PHE A 669      -1.317  -8.884  77.409  1.00  0.00           C  
ATOM    392  CZ  PHE A 669      -0.670  -9.906  76.739  1.00  0.00           C  
ATOM    393  N   LEU A 670      -1.520 -10.645  84.110  1.00  0.00           N  
ATOM    394  CA  LEU A 670      -1.116 -10.696  85.519  1.00  0.00           C  
ATOM    395  C   LEU A 670      -1.596 -11.954  86.223  1.00  0.00           C  
ATOM    396  O   LEU A 670      -1.498 -12.068  87.453  1.00  0.00           O  
ATOM    397  CB  LEU A 670      -1.664  -9.483  86.269  1.00  0.00           C  
ATOM    398  CG  LEU A 670      -1.160  -8.146  85.745  1.00  0.00           C  
ATOM    399  CD1 LEU A 670      -1.900  -6.984  86.401  1.00  0.00           C  
ATOM    400  CD2 LEU A 670       0.336  -8.064  86.019  1.00  0.00           C  
ATOM    401  N   GLY A 671      -2.135 -12.887  85.446  1.00  0.00           N  
ATOM    402  CA  GLY A 671      -2.630 -14.129  86.013  1.00  0.00           C  
ATOM    403  C   GLY A 671      -3.927 -13.912  86.771  1.00  0.00           C  
ATOM    404  O   GLY A 671      -4.630 -14.868  87.088  1.00  0.00           O  
ATOM    405  N   LEU A 672      -4.243 -12.659  87.073  1.00  0.00           N  
ATOM    406  CA  LEU A 672      -5.471 -12.341  87.788  1.00  0.00           C  
ATOM    407  C   LEU A 672      -6.705 -12.943  87.106  1.00  0.00           C  
ATOM    408  O   LEU A 672      -7.222 -13.967  87.564  1.00  0.00           O  
ATOM    409  CB  LEU A 672      -5.608 -10.826  87.922  1.00  0.00           C  
ATOM    410  CG  LEU A 672      -4.799 -10.182  89.060  1.00  0.00           C  
ATOM    411  CD1 LEU A 672      -3.726 -11.131  89.600  1.00  0.00           C  
ATOM    412  CD2 LEU A 672      -4.180  -8.897  88.544  1.00  0.00           C  
ATOM    413  N   GLU A 681      -7.192 -12.312  86.035  1.00  0.00           N  
ATOM    414  CA  GLU A 681      -8.343 -12.846  85.303  1.00  0.00           C  
ATOM    415  C   GLU A 681      -7.918 -14.136  84.626  1.00  0.00           C  
ATOM    416  O   GLU A 681      -6.727 -14.435  84.508  1.00  0.00           O  
ATOM    417  CB  GLU A 681      -8.823 -11.886  84.208  1.00  0.00           C  
ATOM    418  CG  GLU A 681      -9.589 -10.666  84.691  1.00  0.00           C  
ATOM    419  CD  GLU A 681     -10.131  -9.822  83.554  1.00  0.00           C  
ATOM    420  OE1 GLU A 681     -10.229  -8.574  83.721  1.00  0.00           O  
ATOM    421  OE2 GLU A 681     -10.478 -10.406  82.495  1.00  0.00           O  
ATOM    422  N   LYS A 683      -8.913 -14.904  84.205  1.00  0.00           N  
ATOM    423  CA  LYS A 683      -8.691 -16.158  83.506  1.00  0.00           C  
ATOM    424  C   LYS A 683      -9.452 -16.029  82.178  1.00  0.00           C  
ATOM    425  O   LYS A 683     -10.376 -15.212  82.069  1.00  0.00           O  
ATOM    426  CB  LYS A 683      -9.219 -17.332  84.345  1.00  0.00           C  
ATOM    427  CG  LYS A 683     -10.671 -17.178  84.807  1.00  0.00           C  
ATOM    428  CD  LYS A 683     -11.257 -18.500  85.321  1.00  0.00           C  
ATOM    429  CE  LYS A 683     -12.760 -18.601  85.003  1.00  0.00           C  
ATOM    430  NZ  LYS A 683     -13.017 -18.372  83.524  1.00  0.00           N  
ATOM    431  N   ARG A 684      -9.062 -16.806  81.171  1.00  0.00           N  
ATOM    432  CA  ARG A 684      -9.702 -16.753  79.848  1.00  0.00           C  
ATOM    433  C   ARG A 684      -9.755 -18.170  79.274  1.00  0.00           C  
ATOM    434  O   ARG A 684      -8.894 -18.993  79.576  1.00  0.00           O  
ATOM    435  CB  ARG A 684      -8.870 -15.870  78.918  1.00  0.00           C  
ATOM    436  CG  ARG A 684      -9.613 -14.752  78.207  1.00  0.00           C  
ATOM    437  CD  ARG A 684     -10.116 -13.679  79.159  1.00  0.00           C  
ATOM    438  NE  ARG A 684      -9.945 -12.344  78.589  1.00  0.00           N  
ATOM    439  CZ  ARG A 684     -10.350 -11.224  79.178  1.00  0.00           C  
ATOM    440  NH1 ARG A 684     -10.959 -11.286  80.355  1.00  0.00           N  
ATOM    441  NH2 ARG A 684     -10.135 -10.043  78.605  1.00  0.00           N  
ATOM    442  N   PRO A 685     -10.762 -18.476  78.434  1.00  0.00           N  
ATOM    443  CA  PRO A 685     -10.881 -19.817  77.845  1.00  0.00           C  
ATOM    444  C   PRO A 685      -9.754 -20.167  76.878  1.00  0.00           C  
ATOM    445  O   PRO A 685      -9.501 -21.344  76.600  1.00  0.00           O  
ATOM    446  CB  PRO A 685     -12.232 -19.765  77.130  1.00  0.00           C  
ATOM    447  CG  PRO A 685     -12.999 -18.780  77.938  1.00  0.00           C  
ATOM    448  CD  PRO A 685     -11.978 -17.692  78.174  1.00  0.00           C  
ATOM    449  N   TYR A 686      -9.081 -19.138  76.369  1.00  0.00           N  
ATOM    450  CA  TYR A 686      -7.986 -19.313  75.414  1.00  0.00           C  
ATOM    451  C   TYR A 686      -6.653 -18.838  75.978  1.00  0.00           C  
ATOM    452  O   TYR A 686      -6.615 -18.052  76.924  1.00  0.00           O  
ATOM    453  CB  TYR A 686      -8.309 -18.546  74.130  1.00  0.00           C  
ATOM    454  CG  TYR A 686      -8.840 -17.162  74.405  1.00  0.00           C  
ATOM    455  CD1 TYR A 686      -7.982 -16.132  74.774  1.00  0.00           C  
ATOM    456  CD2 TYR A 686     -10.208 -16.898  74.356  1.00  0.00           C  
ATOM    457  CE1 TYR A 686      -8.464 -14.870  75.091  1.00  0.00           C  
ATOM    458  CE2 TYR A 686     -10.710 -15.638  74.671  1.00  0.00           C  
ATOM    459  CZ  TYR A 686      -9.828 -14.626  75.041  1.00  0.00           C  
ATOM    460  OH  TYR A 686     -10.310 -13.379  75.371  1.00  0.00           O  
ATOM    461  N   LYS A 687      -5.569 -19.328  75.378  1.00  0.00           N  
ATOM    462  CA  LYS A 687      -4.198 -19.000  75.769  1.00  0.00           C  
ATOM    463  C   LYS A 687      -3.549 -18.124  74.697  1.00  0.00           C  
ATOM    464  O   LYS A 687      -2.521 -17.478  74.933  1.00  0.00           O  
ATOM    465  CB  LYS A 687      -3.387 -20.289  75.940  1.00  0.00           C  
ATOM    466  CG  LYS A 687      -3.797 -21.105  77.156  1.00  0.00           C  
ATOM    467  CD  LYS A 687      -3.048 -22.437  77.277  1.00  0.00           C  
ATOM    468  CE  LYS A 687      -3.387 -23.441  76.156  1.00  0.00           C  
ATOM    469  NZ  LYS A 687      -2.522 -23.309  74.927  1.00  0.00           N  
ATOM    470  N   ARG A 688      -4.159 -18.123  73.517  1.00  0.00           N  
ATOM    471  CA  ARG A 688      -3.696 -17.336  72.383  1.00  0.00           C  
ATOM    472  C   ARG A 688      -4.827 -16.433  71.920  1.00  0.00           C  
ATOM    473  O   ARG A 688      -5.958 -16.884  71.718  1.00  0.00           O  
ATOM    474  CB  ARG A 688      -3.297 -18.237  71.214  1.00  0.00           C  
ATOM    475  CG  ARG A 688      -2.213 -19.244  71.520  1.00  0.00           C  
ATOM    476  CD  ARG A 688      -1.841 -20.006  70.265  1.00  0.00           C  
ATOM    477  NE  ARG A 688      -0.655 -20.824  70.470  1.00  0.00           N  
ATOM    478  CZ  ARG A 688       0.201 -21.144  69.508  1.00  0.00           C  
ATOM    479  NH1 ARG A 688       0.005 -20.719  68.262  1.00  0.00           N  
ATOM    480  NH2 ARG A 688       1.272 -21.862  69.799  1.00  0.00           N  
ATOM    481  N   ALA A 689      -4.515 -15.159  71.737  1.00  0.00           N  
ATOM    482  CA  ALA A 689      -5.510 -14.203  71.293  1.00  0.00           C  
ATOM    483  C   ALA A 689      -4.948 -13.215  70.277  1.00  0.00           C  
ATOM    484  O   ALA A 689      -3.735 -13.002  70.186  1.00  0.00           O  
ATOM    485  CB  ALA A 689      -6.085 -13.449  72.495  1.00  0.00           C  
ATOM    486  N   THR A 690      -5.854 -12.615  69.514  1.00  0.00           N  
ATOM    487  CA  THR A 690      -5.496 -11.633  68.506  1.00  0.00           C  
ATOM    488  C   THR A 690      -6.639 -10.640  68.345  1.00  0.00           C  
ATOM    489  O   THR A 690      -7.814 -11.007  68.422  1.00  0.00           O  
ATOM    490  CB  THR A 690      -5.203 -12.301  67.140  1.00  0.00           C  
ATOM    491  OG1 THR A 690      -4.648 -11.326  66.247  1.00  0.00           O  
ATOM    492  CG2 THR A 690      -6.484 -12.866  66.527  1.00  0.00           C  
ATOM    493  N   SER A 691      -6.296  -9.375  68.141  1.00  0.00           N  
ATOM    494  CA  SER A 691      -7.320  -8.364  67.955  1.00  0.00           C  
ATOM    495  C   SER A 691      -6.794  -7.117  67.264  1.00  0.00           C  
ATOM    496  O   SER A 691      -5.591  -6.955  67.059  1.00  0.00           O  
ATOM    497  CB  SER A 691      -7.958  -7.979  69.305  1.00  0.00           C  
ATOM    498  OG  SER A 691      -7.066  -7.269  70.150  1.00  0.00           O  
ATOM    499  N   CYS A 692      -7.727  -6.270  66.859  1.00  0.00           N  
ATOM    500  CA  CYS A 692      -7.426  -4.992  66.239  1.00  0.00           C  
ATOM    501  C   CYS A 692      -8.156  -4.064  67.194  1.00  0.00           C  
ATOM    502  O   CYS A 692      -9.386  -3.965  67.170  1.00  0.00           O  
ATOM    503  CB  CYS A 692      -8.021  -4.882  64.841  1.00  0.00           C  
ATOM    504  SG  CYS A 692      -7.799  -3.241  64.119  1.00  0.00           S  
ATOM    505  N   GLN A 693      -7.379  -3.422  68.055  1.00  0.00           N  
ATOM    506  CA  GLN A 693      -7.901  -2.540  69.079  1.00  0.00           C  
ATOM    507  C   GLN A 693      -7.948  -1.072  68.709  1.00  0.00           C  
ATOM    508  O   GLN A 693      -7.015  -0.521  68.117  1.00  0.00           O  
ATOM    509  CB  GLN A 693      -7.080  -2.705  70.365  1.00  0.00           C  
ATOM    510  CG  GLN A 693      -7.497  -1.781  71.506  1.00  0.00           C  
ATOM    511  CD  GLN A 693      -8.894  -2.073  72.044  1.00  0.00           C  
ATOM    512  OE1 GLN A 693      -9.612  -1.165  72.451  1.00  0.00           O  
ATOM    513  NE2 GLN A 693      -9.272  -3.340  72.062  1.00  0.00           N  
ATOM    514  N   LYS A 695      -9.063  -0.453  69.069  1.00  0.00           N  
ATOM    515  CA  LYS A 695      -9.271   0.960  68.848  1.00  0.00           C  
ATOM    516  C   LYS A 695      -8.461   1.618  69.957  1.00  0.00           C  
ATOM    517  O   LYS A 695      -8.598   1.261  71.127  1.00  0.00           O  
ATOM    518  CB  LYS A 695     -10.759   1.300  68.996  1.00  0.00           C  
ATOM    519  CG  LYS A 695     -11.645   0.757  67.876  1.00  0.00           C  
ATOM    520  CD  LYS A 695     -13.127   1.020  68.146  1.00  0.00           C  
ATOM    521  CE  LYS A 695     -13.652   0.148  69.280  1.00  0.00           C  
ATOM    522  NZ  LYS A 695     -15.061   0.465  69.688  1.00  0.00           N  
ATOM    523  N   CYS A 696      -7.612   2.568  69.597  1.00  0.00           N  
ATOM    524  CA  CYS A 696      -6.782   3.229  70.592  1.00  0.00           C  
ATOM    525  C   CYS A 696      -6.805   4.738  70.517  1.00  0.00           C  
ATOM    526  O   CYS A 696      -7.044   5.327  69.461  1.00  0.00           O  
ATOM    527  CB  CYS A 696      -5.323   2.800  70.450  1.00  0.00           C  
ATOM    528  SG  CYS A 696      -4.977   1.057  70.579  1.00  0.00           S  
ATOM    529  N   LEU A 697      -6.538   5.347  71.664  1.00  0.00           N  
ATOM    530  CA  LEU A 697      -6.433   6.791  71.785  1.00  0.00           C  
ATOM    531  C   LEU A 697      -5.207   7.065  72.648  1.00  0.00           C  
ATOM    532  O   LEU A 697      -5.076   6.515  73.737  1.00  0.00           O  
ATOM    533  CB  LEU A 697      -7.668   7.396  72.457  1.00  0.00           C  
ATOM    534  CG  LEU A 697      -8.893   7.668  71.590  1.00  0.00           C  
ATOM    535  CD1 LEU A 697     -10.039   8.005  72.517  1.00  0.00           C  
ATOM    536  CD2 LEU A 697      -8.648   8.814  70.597  1.00  0.00           C  
ATOM    537  N   ARG A 698      -4.299   7.888  72.138  1.00  0.00           N  
ATOM    538  CA  ARG A 698      -3.094   8.265  72.866  1.00  0.00           C  
ATOM    539  C   ARG A 698      -3.269   9.758  73.105  1.00  0.00           C  
ATOM    540  O   ARG A 698      -2.707  10.583  72.390  1.00  0.00           O  
ATOM    541  CB  ARG A 698      -1.831   7.991  72.025  1.00  0.00           C  
ATOM    542  CG  ARG A 698      -1.368   6.521  72.014  1.00  0.00           C  
ATOM    543  CD  ARG A 698      -0.158   6.297  71.101  1.00  0.00           C  
ATOM    544  NE  ARG A 698       0.976   7.126  71.502  1.00  0.00           N  
ATOM    545  CZ  ARG A 698       1.794   6.851  72.515  1.00  0.00           C  
ATOM    546  NH1 ARG A 698       1.625   5.751  73.239  1.00  0.00           N  
ATOM    547  NH2 ARG A 698       2.768   7.697  72.825  1.00  0.00           N  
ATOM    548  N   VAL A 699      -4.068  10.100  74.107  1.00  0.00           N  
ATOM    549  CA  VAL A 699      -4.360  11.496  74.404  1.00  0.00           C  
ATOM    550  C   VAL A 699      -4.354  11.815  75.893  1.00  0.00           C  
ATOM    551  O   VAL A 699      -4.932  12.816  76.316  1.00  0.00           O  
ATOM    552  CB  VAL A 699      -5.760  11.869  73.865  1.00  0.00           C  
ATOM    553  CG1 VAL A 699      -5.823  11.637  72.363  1.00  0.00           C  
ATOM    554  CG2 VAL A 699      -6.824  11.024  74.575  1.00  0.00           C  
ATOM    555  N   SER A 700      -3.694  10.985  76.687  1.00  0.00           N  
ATOM    556  CA  SER A 700      -3.699  11.199  78.125  1.00  0.00           C  
ATOM    557  C   SER A 700      -2.539  10.498  78.829  1.00  0.00           C  
ATOM    558  O   SER A 700      -1.924   9.587  78.278  1.00  0.00           O  
ATOM    559  CB  SER A 700      -5.040  10.696  78.669  1.00  0.00           C  
ATOM    560  OG  SER A 700      -5.147  10.836  80.072  1.00  0.00           O  
ATOM    561  N   GLY A 703      -2.248  10.935  80.049  1.00  0.00           N  
ATOM    562  CA  GLY A 703      -1.176  10.339  80.821  1.00  0.00           C  
ATOM    563  C   GLY A 703       0.183  10.279  80.145  1.00  0.00           C  
ATOM    564  O   GLY A 703       0.616  11.237  79.503  1.00  0.00           O  
ATOM    565  N   LYS A 704       0.845   9.131  80.294  1.00  0.00           N  
ATOM    566  CA  LYS A 704       2.183   8.884  79.745  1.00  0.00           C  
ATOM    567  C   LYS A 704       2.178   8.534  78.263  1.00  0.00           C  
ATOM    568  O   LYS A 704       3.227   8.272  77.690  1.00  0.00           O  
ATOM    569  CB  LYS A 704       2.854   7.741  80.516  1.00  0.00           C  
ATOM    570  CG  LYS A 704       2.816   7.924  82.028  1.00  0.00           C  
ATOM    571  CD  LYS A 704       3.479   9.236  82.436  1.00  0.00           C  
ATOM    572  CE  LYS A 704       4.946   9.022  82.768  1.00  0.00           C  
ATOM    573  NZ  LYS A 704       5.067   8.073  83.928  1.00  0.00           N  
ATOM    574  N   HIS A 705       0.997   8.521  77.651  1.00  0.00           N  
ATOM    575  CA  HIS A 705       0.862   8.203  76.232  1.00  0.00           C  
ATOM    576  C   HIS A 705      -0.032   9.264  75.597  1.00  0.00           C  
ATOM    577  O   HIS A 705      -1.113   8.963  75.091  1.00  0.00           O  
ATOM    578  CB  HIS A 705       0.244   6.809  76.072  1.00  0.00           C  
ATOM    579  CG  HIS A 705      -0.678   6.443  77.191  1.00  0.00           C  
ATOM    580  ND1 HIS A 705      -0.232   5.855  78.353  1.00  0.00           N  
ATOM    581  CD2 HIS A 705      -1.995   6.696  77.375  1.00  0.00           C  
ATOM    582  CE1 HIS A 705      -1.236   5.764  79.213  1.00  0.00           C  
ATOM    583  NE2 HIS A 705      -2.315   6.270  78.644  1.00  0.00           N  
ATOM    584  N   ASN A 706       0.439  10.507  75.636  1.00  0.00           N  
ATOM    585  CA  ASN A 706      -0.289  11.660  75.102  1.00  0.00           C  
ATOM    586  C   ASN A 706       0.422  12.245  73.878  1.00  0.00           C  
ATOM    587  O   ASN A 706       1.472  12.877  74.003  1.00  0.00           O  
ATOM    588  CB  ASN A 706      -0.383  12.733  76.186  1.00  0.00           C  
ATOM    589  CG  ASN A 706      -1.419  13.799  75.880  1.00  0.00           C  
ATOM    590  OD1 ASN A 706      -1.823  13.991  74.731  1.00  0.00           O  
ATOM    591  ND2 ASN A 706      -1.844  14.509  76.916  1.00  0.00           N  
ATOM    592  N   ASP A 707      -0.156  12.043  72.701  1.00  0.00           N  
ATOM    593  CA  ASP A 707       0.432  12.558  71.469  1.00  0.00           C  
ATOM    594  C   ASP A 707      -0.321  13.770  70.917  1.00  0.00           C  
ATOM    595  O   ASP A 707       0.079  14.346  69.910  1.00  0.00           O  
ATOM    596  CB  ASP A 707       0.464  11.458  70.397  1.00  0.00           C  
ATOM    597  CG  ASP A 707       1.506  10.383  70.676  1.00  0.00           C  
ATOM    598  OD1 ASP A 707       2.313  10.548  71.612  1.00  0.00           O  
ATOM    599  OD2 ASP A 707       1.524   9.367  69.942  1.00  0.00           O  
ATOM    600  N   LEU A 708      -1.398  14.158  71.590  1.00  0.00           N  
ATOM    601  CA  LEU A 708      -2.231  15.276  71.146  1.00  0.00           C  
ATOM    602  C   LEU A 708      -1.486  16.532  70.677  1.00  0.00           C  
ATOM    603  O   LEU A 708      -1.851  17.126  69.662  1.00  0.00           O  
ATOM    604  CB  LEU A 708      -3.236  15.652  72.244  1.00  0.00           C  
ATOM    605  CG  LEU A 708      -4.264  16.747  71.911  1.00  0.00           C  
ATOM    606  CD1 LEU A 708      -5.092  16.369  70.678  1.00  0.00           C  
ATOM    607  CD2 LEU A 708      -5.191  16.947  73.117  1.00  0.00           C  
ATOM    608  N   GLU A 709      -0.449  16.933  71.404  1.00  0.00           N  
ATOM    609  CA  GLU A 709       0.320  18.120  71.040  1.00  0.00           C  
ATOM    610  C   GLU A 709       0.946  18.028  69.652  1.00  0.00           C  
ATOM    611  O   GLU A 709       0.994  19.013  68.908  1.00  0.00           O  
ATOM    612  CB  GLU A 709       1.426  18.374  72.074  1.00  0.00           C  
ATOM    613  CG  GLU A 709       2.363  17.184  72.230  1.00  0.00           C  
ATOM    614  CD  GLU A 709       3.501  17.427  73.208  1.00  0.00           C  
ATOM    615  OE1 GLU A 709       4.394  16.547  73.302  1.00  0.00           O  
ATOM    616  OE2 GLU A 709       3.503  18.490  73.877  1.00  0.00           O  
ATOM    617  N   GLN A 710       1.422  16.843  69.305  1.00  0.00           N  
ATOM    618  CA  GLN A 710       2.068  16.625  68.016  1.00  0.00           C  
ATOM    619  C   GLN A 710       1.141  16.371  66.842  1.00  0.00           C  
ATOM    620  O   GLN A 710       1.547  16.509  65.692  1.00  0.00           O  
ATOM    621  CB  GLN A 710       3.036  15.454  68.121  1.00  0.00           C  
ATOM    622  CG  GLN A 710       4.321  15.801  68.832  1.00  0.00           C  
ATOM    623  CD  GLN A 710       5.124  14.575  69.164  1.00  0.00           C  
ATOM    624  OE1 GLN A 710       4.897  13.933  70.188  1.00  0.00           O  
ATOM    625  NE2 GLN A 710       6.060  14.221  68.285  1.00  0.00           N  
ATOM    626  N   VAL A 711      -0.101  16.001  67.126  1.00  0.00           N  
ATOM    627  CA  VAL A 711      -1.027  15.702  66.053  1.00  0.00           C  
ATOM    628  C   VAL A 711      -1.203  16.855  65.082  1.00  0.00           C  
ATOM    629  O   VAL A 711      -1.610  17.952  65.457  1.00  0.00           O  
ATOM    630  CB  VAL A 711      -2.384  15.267  66.604  1.00  0.00           C  
ATOM    631  CG1 VAL A 711      -3.333  14.977  65.460  1.00  0.00           C  
ATOM    632  CG2 VAL A 711      -2.203  14.027  67.465  1.00  0.00           C  
ATOM    633  N   GLY A 712      -0.883  16.583  63.826  1.00  0.00           N  
ATOM    634  CA  GLY A 712      -0.995  17.590  62.798  1.00  0.00           C  
ATOM    635  C   GLY A 712       0.354  18.065  62.293  1.00  0.00           C  
ATOM    636  O   GLY A 712       0.491  18.383  61.117  1.00  0.00           O  
ATOM    637  N   TYR A 713       1.355  18.094  63.170  1.00  0.00           N  
ATOM    638  CA  TYR A 713       2.685  18.565  62.798  1.00  0.00           C  
ATOM    639  C   TYR A 713       3.610  17.517  62.195  1.00  0.00           C  
ATOM    640  O   TYR A 713       4.689  17.855  61.701  1.00  0.00           O  
ATOM    641  CB  TYR A 713       3.364  19.199  64.009  1.00  0.00           C  
ATOM    642  CG  TYR A 713       2.598  20.366  64.560  1.00  0.00           C  
ATOM    643  CD1 TYR A 713       2.707  21.640  63.990  1.00  0.00           C  
ATOM    644  CD2 TYR A 713       1.741  20.196  65.649  1.00  0.00           C  
ATOM    645  CE1 TYR A 713       1.979  22.716  64.502  1.00  0.00           C  
ATOM    646  CE2 TYR A 713       1.018  21.252  66.164  1.00  0.00           C  
ATOM    647  CZ  TYR A 713       1.135  22.507  65.594  1.00  0.00           C  
ATOM    648  OH  TYR A 713       0.420  23.548  66.141  1.00  0.00           O  
ATOM    649  N   THR A 714       3.203  16.255  62.257  1.00  0.00           N  
ATOM    650  CA  THR A 714       3.981  15.158  61.696  1.00  0.00           C  
ATOM    651  C   THR A 714       3.007  14.335  60.869  1.00  0.00           C  
ATOM    652  O   THR A 714       1.799  14.555  60.932  1.00  0.00           O  
ATOM    653  CB  THR A 714       4.580  14.234  62.790  1.00  0.00           C  
ATOM    654  OG1 THR A 714       3.655  13.185  63.098  1.00  0.00           O  
ATOM    655  CG2 THR A 714       4.876  15.025  64.077  1.00  0.00           C  
ATOM    656  N   SER A 715       3.523  13.383  60.105  1.00  0.00           N  
ATOM    657  CA  SER A 715       2.672  12.530  59.273  1.00  0.00           C  
ATOM    658  C   SER A 715       2.466  11.149  59.895  1.00  0.00           C  
ATOM    659  O   SER A 715       1.915  10.257  59.251  1.00  0.00           O  
ATOM    660  CB  SER A 715       3.314  12.360  57.894  1.00  0.00           C  
ATOM    661  OG  SER A 715       4.562  11.668  57.998  1.00  0.00           O  
ATOM    662  N   ARG A 716       2.909  10.975  61.139  1.00  0.00           N  
ATOM    663  CA  ARG A 716       2.796   9.683  61.820  1.00  0.00           C  
ATOM    664  C   ARG A 716       2.048   9.715  63.147  1.00  0.00           C  
ATOM    665  O   ARG A 716       1.793   8.667  63.739  1.00  0.00           O  
ATOM    666  CB  ARG A 716       4.190   9.096  62.089  1.00  0.00           C  
ATOM    667  CG  ARG A 716       5.128   9.042  60.890  1.00  0.00           C  
ATOM    668  CD  ARG A 716       4.645   8.054  59.843  1.00  0.00           C  
ATOM    669  NE  ARG A 716       5.576   7.949  58.721  1.00  0.00           N  
ATOM    670  CZ  ARG A 716       5.354   7.215  57.636  1.00  0.00           C  
ATOM    671  NH1 ARG A 716       4.228   6.517  57.521  1.00  0.00           N  
ATOM    672  NH2 ARG A 716       6.258   7.180  56.669  1.00  0.00           N  
ATOM    673  N   HIS A 718       1.704  10.902  63.624  1.00  0.00           N  
ATOM    674  CA  HIS A 718       1.024  11.001  64.901  1.00  0.00           C  
ATOM    675  C   HIS A 718      -0.490  11.101  64.794  1.00  0.00           C  
ATOM    676  O   HIS A 718      -1.027  11.829  63.962  1.00  0.00           O  
ATOM    677  CB  HIS A 718       1.606  12.164  65.697  1.00  0.00           C  
ATOM    678  CG  HIS A 718       2.981  11.893  66.228  1.00  0.00           C  
ATOM    679  ND1 HIS A 718       3.201  11.267  67.437  1.00  0.00           N  
ATOM    680  CD2 HIS A 718       4.205  12.138  65.704  1.00  0.00           C  
ATOM    681  CE1 HIS A 718       4.501  11.141  67.636  1.00  0.00           C  
ATOM    682  NE2 HIS A 718       5.133  11.661  66.600  1.00  0.00           N  
ATOM    683  N   HIS A 723      -1.164  10.356  65.662  1.00  0.00           N  
ATOM    684  CA  HIS A 723      -2.615  10.290  65.681  1.00  0.00           C  
ATOM    685  C   HIS A 723      -3.170  10.355  67.093  1.00  0.00           C  
ATOM    686  O   HIS A 723      -2.458  10.100  68.058  1.00  0.00           O  
ATOM    687  CB  HIS A 723      -3.072   8.957  65.088  1.00  0.00           C  
ATOM    688  CG  HIS A 723      -2.719   8.772  63.650  1.00  0.00           C  
ATOM    689  ND1 HIS A 723      -3.294   9.517  62.643  1.00  0.00           N  
ATOM    690  CD2 HIS A 723      -1.867   7.912  63.044  1.00  0.00           C  
ATOM    691  CE1 HIS A 723      -2.814   9.122  61.477  1.00  0.00           C  
ATOM    692  NE2 HIS A 723      -1.947   8.149  61.693  1.00  0.00           N  
ATOM    693  N   THR A 724      -4.442  10.708  67.217  1.00  0.00           N  
ATOM    694  CA  THR A 724      -5.065  10.670  68.525  1.00  0.00           C  
ATOM    695  C   THR A 724      -5.659   9.260  68.509  1.00  0.00           C  
ATOM    696  O   THR A 724      -5.301   8.415  69.324  1.00  0.00           O  
ATOM    697  CB  THR A 724      -6.161  11.752  68.708  1.00  0.00           C  
ATOM    698  OG1 THR A 724      -7.033  11.759  67.579  1.00  0.00           O  
ATOM    699  CG2 THR A 724      -5.526  13.121  68.874  1.00  0.00           C  
ATOM    700  N   PHE A 725      -6.524   8.999  67.536  1.00  0.00           N  
ATOM    701  CA  PHE A 725      -7.159   7.693  67.381  1.00  0.00           C  
ATOM    702  C   PHE A 725      -6.423   6.853  66.333  1.00  0.00           C  
ATOM    703  O   PHE A 725      -6.011   7.364  65.292  1.00  0.00           O  
ATOM    704  CB  PHE A 725      -8.617   7.874  66.942  1.00  0.00           C  
ATOM    705  CG  PHE A 725      -9.302   6.595  66.575  1.00  0.00           C  
ATOM    706  CD1 PHE A 725      -9.935   5.821  67.544  1.00  0.00           C  
ATOM    707  CD2 PHE A 725      -9.285   6.140  65.265  1.00  0.00           C  
ATOM    708  CE1 PHE A 725     -10.540   4.605  67.210  1.00  0.00           C  
ATOM    709  CE2 PHE A 725      -9.886   4.928  64.923  1.00  0.00           C  
ATOM    710  CZ  PHE A 725     -10.514   4.161  65.897  1.00  0.00           C  
ATOM    711  N   PHE A 726      -6.255   5.566  66.611  1.00  0.00           N  
ATOM    712  CA  PHE A 726      -5.594   4.679  65.665  1.00  0.00           C  
ATOM    713  C   PHE A 726      -5.863   3.229  66.029  1.00  0.00           C  
ATOM    714  O   PHE A 726      -6.282   2.927  67.145  1.00  0.00           O  
ATOM    715  CB  PHE A 726      -4.086   4.960  65.616  1.00  0.00           C  
ATOM    716  CG  PHE A 726      -3.357   4.588  66.867  1.00  0.00           C  
ATOM    717  CD1 PHE A 726      -2.748   3.342  66.993  1.00  0.00           C  
ATOM    718  CD2 PHE A 726      -3.288   5.476  67.931  1.00  0.00           C  
ATOM    719  CE1 PHE A 726      -2.078   2.984  68.168  1.00  0.00           C  
ATOM    720  CE2 PHE A 726      -2.622   5.132  69.110  1.00  0.00           C  
ATOM    721  CZ  PHE A 726      -2.014   3.877  69.228  1.00  0.00           C  
ATOM    722  N   GLU A 728      -5.635   2.339  65.071  1.00  0.00           N  
ATOM    723  CA  GLU A 728      -5.858   0.921  65.270  1.00  0.00           C  
ATOM    724  C   GLU A 728      -4.553   0.155  65.418  1.00  0.00           C  
ATOM    725  O   GLU A 728      -3.645   0.278  64.590  1.00  0.00           O  
ATOM    726  CB  GLU A 728      -6.662   0.353  64.099  1.00  0.00           C  
ATOM    727  CG  GLU A 728      -8.097   0.852  64.024  1.00  0.00           C  
ATOM    728  CD  GLU A 728      -8.788   0.434  62.739  1.00  0.00           C  
ATOM    729  OE1 GLU A 728      -8.688   1.175  61.739  1.00  0.00           O  
ATOM    730  OE2 GLU A 728      -9.412  -0.646  62.727  1.00  0.00           O  
ATOM    731  N   LEU A 731      -2.902  -3.569  65.690  1.00  0.00           N  
ATOM    732  CA  LEU A 731      -3.108  -4.986  65.428  1.00  0.00           C  
ATOM    733  C   LEU A 731      -2.184  -5.675  66.408  1.00  0.00           C  
ATOM    734  O   LEU A 731      -1.068  -5.209  66.641  1.00  0.00           O  
ATOM    735  CB  LEU A 731      -2.698  -5.338  64.000  1.00  0.00           C  
ATOM    736  CG  LEU A 731      -3.517  -4.688  62.891  1.00  0.00           C  
ATOM    737  CD1 LEU A 731      -2.854  -4.947  61.548  1.00  0.00           C  
ATOM    738  CD2 LEU A 731      -4.931  -5.232  62.921  1.00  0.00           C  
ATOM    739  N   GLY A 732      -2.642  -6.766  66.999  1.00  0.00           N  
ATOM    740  CA  GLY A 732      -1.792  -7.455  67.939  1.00  0.00           C  
ATOM    741  C   GLY A 732      -2.083  -8.922  68.147  1.00  0.00           C  
ATOM    742  O   GLY A 732      -3.202  -9.388  67.924  1.00  0.00           O  
ATOM    743  N   ASN A 733      -1.050  -9.659  68.545  1.00  0.00           N  
ATOM    744  CA  ASN A 733      -1.194 -11.073  68.851  1.00  0.00           C  
ATOM    745  C   ASN A 733      -0.640 -11.212  70.257  1.00  0.00           C  
ATOM    746  O   ASN A 733       0.377 -10.609  70.611  1.00  0.00           O  
ATOM    747  CB  ASN A 733      -0.501 -11.989  67.804  1.00  0.00           C  
ATOM    748  CG  ASN A 733       1.013 -11.842  67.755  1.00  0.00           C  
ATOM    749  OD1 ASN A 733       1.746 -12.628  68.359  1.00  0.00           O  
ATOM    750  ND2 ASN A 733       1.487 -10.853  67.012  1.00  0.00           N  
ATOM    751  N   PHE A 734      -1.356 -11.977  71.067  1.00  0.00           N  
ATOM    752  CA  PHE A 734      -1.008 -12.162  72.461  1.00  0.00           C  
ATOM    753  C   PHE A 734      -0.944 -13.617  72.885  1.00  0.00           C  
ATOM    754  O   PHE A 734      -1.722 -14.458  72.427  1.00  0.00           O  
ATOM    755  CB  PHE A 734      -2.042 -11.448  73.328  1.00  0.00           C  
ATOM    756  CG  PHE A 734      -2.481 -10.132  72.768  1.00  0.00           C  
ATOM    757  CD1 PHE A 734      -1.722  -8.983  72.978  1.00  0.00           C  
ATOM    758  CD2 PHE A 734      -3.626 -10.047  71.985  1.00  0.00           C  
ATOM    759  CE1 PHE A 734      -2.101  -7.765  72.411  1.00  0.00           C  
ATOM    760  CE2 PHE A 734      -4.017  -8.839  71.412  1.00  0.00           C  
ATOM    761  CZ  PHE A 734      -3.253  -7.694  71.624  1.00  0.00           C  
ATOM    762  N   SER A 735      -0.003 -13.890  73.779  1.00  0.00           N  
ATOM    763  CA  SER A 735       0.185 -15.212  74.348  1.00  0.00           C  
ATOM    764  C   SER A 735       0.142 -15.053  75.861  1.00  0.00           C  
ATOM    765  O   SER A 735       0.837 -14.217  76.434  1.00  0.00           O  
ATOM    766  CB  SER A 735       1.530 -15.803  73.942  1.00  0.00           C  
ATOM    767  OG  SER A 735       1.745 -17.027  74.611  1.00  0.00           O  
ATOM    768  N   PHE A 736      -0.689 -15.868  76.489  1.00  0.00           N  
ATOM    769  CA  PHE A 736      -0.861 -15.862  77.929  1.00  0.00           C  
ATOM    770  C   PHE A 736      -0.268 -17.138  78.492  1.00  0.00           C  
ATOM    771  O   PHE A 736      -0.981 -18.119  78.672  1.00  0.00           O  
ATOM    772  CB  PHE A 736      -2.345 -15.806  78.254  1.00  0.00           C  
ATOM    773  CG  PHE A 736      -3.060 -14.687  77.574  1.00  0.00           C  
ATOM    774  CD1 PHE A 736      -2.817 -13.372  77.947  1.00  0.00           C  
ATOM    775  CD2 PHE A 736      -3.948 -14.940  76.538  1.00  0.00           C  
ATOM    776  CE1 PHE A 736      -3.451 -12.321  77.303  1.00  0.00           C  
ATOM    777  CE2 PHE A 736      -4.589 -13.895  75.886  1.00  0.00           C  
ATOM    778  CZ  PHE A 736      -4.338 -12.583  76.269  1.00  0.00           C  
ATOM    779  N   GLY A 737       1.035 -17.127  78.756  1.00  0.00           N  
ATOM    780  CA  GLY A 737       1.692 -18.307  79.290  1.00  0.00           C  
ATOM    781  C   GLY A 737       1.778 -19.436  78.279  1.00  0.00           C  
ATOM    782  O   GLY A 737       2.026 -20.579  78.643  1.00  0.00           O  
ATOM    783  N   ASP A 738       1.586 -19.121  77.005  1.00  0.00           N  
ATOM    784  CA  ASP A 738       1.627 -20.141  75.970  1.00  0.00           C  
ATOM    785  C   ASP A 738       2.957 -20.111  75.214  1.00  0.00           C  
ATOM    786  O   ASP A 738       3.997 -20.421  75.788  1.00  0.00           O  
ATOM    787  CB  ASP A 738       0.459 -19.944  75.008  1.00  0.00           C  
ATOM    788  CG  ASP A 738       0.139 -21.201  74.231  1.00  0.00           C  
ATOM    789  OD1 ASP A 738      -0.146 -22.233  74.875  1.00  0.00           O  
ATOM    790  OD2 ASP A 738       0.169 -21.168  72.987  1.00  0.00           O  
ATOM    791  N   TYR A 788       2.936 -19.744  73.935  1.00  0.00           N  
ATOM    792  CA  TYR A 788       4.179 -19.681  73.173  1.00  0.00           C  
ATOM    793  C   TYR A 788       4.973 -18.460  73.634  1.00  0.00           C  
ATOM    794  O   TYR A 788       4.429 -17.586  74.302  1.00  0.00           O  
ATOM    795  CB  TYR A 788       3.883 -19.606  71.672  1.00  0.00           C  
ATOM    796  CG  TYR A 788       3.132 -18.369  71.213  1.00  0.00           C  
ATOM    797  CD1 TYR A 788       3.813 -17.271  70.689  1.00  0.00           C  
ATOM    798  CD2 TYR A 788       1.738 -18.319  71.258  1.00  0.00           C  
ATOM    799  CE1 TYR A 788       3.125 -16.156  70.213  1.00  0.00           C  
ATOM    800  CE2 TYR A 788       1.037 -17.207  70.787  1.00  0.00           C  
ATOM    801  CZ  TYR A 788       1.739 -16.135  70.265  1.00  0.00           C  
ATOM    802  OH  TYR A 788       1.059 -15.052  69.782  1.00  0.00           O  
ATOM    803  N   PHE A 789       6.260 -18.412  73.298  1.00  0.00           N  
ATOM    804  CA  PHE A 789       7.107 -17.289  73.700  1.00  0.00           C  
ATOM    805  C   PHE A 789       7.884 -16.687  72.508  1.00  0.00           C  
ATOM    806  O   PHE A 789       7.323 -16.559  71.425  1.00  0.00           O  
ATOM    807  CB  PHE A 789       8.052 -17.736  74.831  1.00  0.00           C  
ATOM    808  CG  PHE A 789       8.698 -16.593  75.581  1.00  0.00           C  
ATOM    809  CD1 PHE A 789       7.958 -15.472  75.948  1.00  0.00           C  
ATOM    810  CD2 PHE A 789      10.049 -16.642  75.918  1.00  0.00           C  
ATOM    811  CE1 PHE A 789       8.564 -14.413  76.640  1.00  0.00           C  
ATOM    812  CE2 PHE A 789      10.667 -15.593  76.610  1.00  0.00           C  
ATOM    813  CZ  PHE A 789       9.928 -14.479  76.969  1.00  0.00           C  
ATOM    814  N   LYS A 790       9.157 -16.331  72.703  1.00  0.00           N  
ATOM    815  CA  LYS A 790       9.984 -15.715  71.647  1.00  0.00           C  
ATOM    816  C   LYS A 790      10.062 -16.402  70.295  1.00  0.00           C  
ATOM    817  O   LYS A 790       9.757 -15.802  69.266  1.00  0.00           O  
ATOM    818  CB  LYS A 790      11.421 -15.508  72.132  1.00  0.00           C  
ATOM    819  CG  LYS A 790      11.579 -14.400  73.141  1.00  0.00           C  
ATOM    820  CD  LYS A 790      12.979 -14.388  73.713  1.00  0.00           C  
ATOM    821  CE  LYS A 790      13.083 -13.410  74.861  1.00  0.00           C  
ATOM    822  NZ  LYS A 790      14.391 -13.532  75.551  1.00  0.00           N  
ATOM    823  N   LYS A 791      10.503 -17.651  70.297  1.00  0.00           N  
ATOM    824  CA  LYS A 791      10.642 -18.393  69.061  1.00  0.00           C  
ATOM    825  C   LYS A 791       9.405 -18.257  68.184  1.00  0.00           C  
ATOM    826  O   LYS A 791       9.492 -17.787  67.050  1.00  0.00           O  
ATOM    827  CB  LYS A 791      10.917 -19.865  69.361  1.00  0.00           C  
ATOM    828  CG  LYS A 791      11.235 -20.692  68.122  1.00  0.00           C  
ATOM    829  CD  LYS A 791      11.643 -22.115  68.490  1.00  0.00           C  
ATOM    830  CE  LYS A 791      12.125 -22.894  67.278  1.00  0.00           C  
ATOM    831  NZ  LYS A 791      12.948 -24.071  67.678  1.00  0.00           N  
ATOM    832  N   GLU A 792       8.252 -18.651  68.717  1.00  0.00           N  
ATOM    833  CA  GLU A 792       7.005 -18.577  67.969  1.00  0.00           C  
ATOM    834  C   GLU A 792       6.609 -17.149  67.623  1.00  0.00           C  
ATOM    835  O   GLU A 792       6.178 -16.871  66.502  1.00  0.00           O  
ATOM    836  CB  GLU A 792       5.861 -19.233  68.747  1.00  0.00           C  
ATOM    837  CG  GLU A 792       6.040 -20.713  69.032  1.00  0.00           C  
ATOM    838  CD  GLU A 792       7.148 -21.005  70.028  1.00  0.00           C  
ATOM    839  OE1 GLU A 792       7.530 -20.099  70.809  1.00  0.00           O  
ATOM    840  OE2 GLU A 792       7.636 -22.160  70.040  1.00  0.00           O  
ATOM    841  N   ALA A 793       6.738 -16.238  68.581  1.00  0.00           N  
ATOM    842  CA  ALA A 793       6.375 -14.861  68.298  1.00  0.00           C  
ATOM    843  C   ALA A 793       7.175 -14.357  67.092  1.00  0.00           C  
ATOM    844  O   ALA A 793       6.611 -13.745  66.183  1.00  0.00           O  
ATOM    845  CB  ALA A 793       6.617 -13.976  69.516  1.00  0.00           C  
ATOM    846  N   ILE A 794       8.477 -14.629  67.068  1.00  0.00           N  
ATOM    847  CA  ILE A 794       9.303 -14.183  65.957  1.00  0.00           C  
ATOM    848  C   ILE A 794       8.954 -14.895  64.645  1.00  0.00           C  
ATOM    849  O   ILE A 794       8.915 -14.255  63.599  1.00  0.00           O  
ATOM    850  CB  ILE A 794      10.816 -14.348  66.284  1.00  0.00           C  
ATOM    851  CG1 ILE A 794      11.207 -13.377  67.402  1.00  0.00           C  
ATOM    852  CG2 ILE A 794      11.663 -14.079  65.047  1.00  0.00           C  
ATOM    853  CD1 ILE A 794      12.596 -13.593  67.995  1.00  0.00           C  
ATOM    854  N   GLU A 795       8.679 -16.197  64.691  1.00  0.00           N  
ATOM    855  CA  GLU A 795       8.323 -16.940  63.467  1.00  0.00           C  
ATOM    856  C   GLU A 795       7.012 -16.441  62.849  1.00  0.00           C  
ATOM    857  O   GLU A 795       6.903 -16.319  61.630  1.00  0.00           O  
ATOM    858  CB  GLU A 795       8.171 -18.439  63.748  1.00  0.00           C  
ATOM    859  CG  GLU A 795       9.393 -19.131  64.301  1.00  0.00           C  
ATOM    860  CD  GLU A 795       9.158 -20.617  64.530  1.00  0.00           C  
ATOM    861  OE1 GLU A 795       8.171 -20.985  65.199  1.00  0.00           O  
ATOM    862  OE2 GLU A 795       9.959 -21.432  64.035  1.00  0.00           O  
ATOM    863  N   TYR A 796       6.018 -16.165  63.688  1.00  0.00           N  
ATOM    864  CA  TYR A 796       4.732 -15.686  63.193  1.00  0.00           C  
ATOM    865  C   TYR A 796       4.843 -14.310  62.570  1.00  0.00           C  
ATOM    866  O   TYR A 796       4.275 -14.045  61.516  1.00  0.00           O  
ATOM    867  CB  TYR A 796       3.692 -15.620  64.314  1.00  0.00           C  
ATOM    868  CG  TYR A 796       3.381 -16.939  64.971  1.00  0.00           C  
ATOM    869  CD1 TYR A 796       3.558 -18.145  64.290  1.00  0.00           C  
ATOM    870  CD2 TYR A 796       2.871 -16.982  66.267  1.00  0.00           C  
ATOM    871  CE1 TYR A 796       3.244 -19.357  64.889  1.00  0.00           C  
ATOM    872  CE2 TYR A 796       2.549 -18.188  66.873  1.00  0.00           C  
ATOM    873  CZ  TYR A 796       2.734 -19.368  66.179  1.00  0.00           C  
ATOM    874  OH  TYR A 796       2.408 -20.560  66.769  1.00  0.00           O  
ATOM    875  N   ALA A 797       5.566 -13.425  63.242  1.00  0.00           N  
ATOM    876  CA  ALA A 797       5.729 -12.073  62.741  1.00  0.00           C  
ATOM    877  C   ALA A 797       6.493 -12.091  61.419  1.00  0.00           C  
ATOM    878  O   ALA A 797       6.108 -11.422  60.456  1.00  0.00           O  
ATOM    879  CB  ALA A 797       6.454 -11.215  63.764  1.00  0.00           C  
ATOM    880  N   TRP A 798       7.568 -12.865  61.371  1.00  0.00           N  
ATOM    881  CA  TRP A 798       8.369 -12.953  60.160  1.00  0.00           C  
ATOM    882  C   TRP A 798       7.517 -13.517  59.028  1.00  0.00           C  
ATOM    883  O   TRP A 798       7.556 -13.024  57.902  1.00  0.00           O  
ATOM    884  CB  TRP A 798       9.587 -13.853  60.392  1.00  0.00           C  
ATOM    885  CG  TRP A 798      10.538 -13.890  59.236  1.00  0.00           C  
ATOM    886  CD1 TRP A 798      10.830 -14.965  58.436  1.00  0.00           C  
ATOM    887  CD2 TRP A 798      11.331 -12.800  58.750  1.00  0.00           C  
ATOM    888  NE1 TRP A 798      11.759 -14.606  57.484  1.00  0.00           N  
ATOM    889  CE2 TRP A 798      12.082 -13.287  57.655  1.00  0.00           C  
ATOM    890  CE3 TRP A 798      11.481 -11.459  59.136  1.00  0.00           C  
ATOM    891  CZ2 TRP A 798      12.969 -12.478  56.942  1.00  0.00           C  
ATOM    892  CZ3 TRP A 798      12.368 -10.652  58.420  1.00  0.00           C  
ATOM    893  CH2 TRP A 798      13.099 -11.170  57.337  1.00  0.00           C  
ATOM    894  N   GLU A 799       6.740 -14.550  59.332  1.00  0.00           N  
ATOM    895  CA  GLU A 799       5.901 -15.146  58.311  1.00  0.00           C  
ATOM    896  C   GLU A 799       4.886 -14.134  57.774  1.00  0.00           C  
ATOM    897  O   GLU A 799       4.768 -13.957  56.564  1.00  0.00           O  
ATOM    898  CB  GLU A 799       5.166 -16.375  58.856  1.00  0.00           C  
ATOM    899  CG  GLU A 799       4.545 -17.257  57.769  1.00  0.00           C  
ATOM    900  CD  GLU A 799       3.790 -18.456  58.330  1.00  0.00           C  
ATOM    901  OE1 GLU A 799       4.141 -18.930  59.436  1.00  0.00           O  
ATOM    902  OE2 GLU A 799       2.851 -18.942  57.654  1.00  0.00           O  
ATOM    903  N   PHE A 800       4.164 -13.456  58.662  1.00  0.00           N  
ATOM    904  CA  PHE A 800       3.166 -12.501  58.211  1.00  0.00           C  
ATOM    905  C   PHE A 800       3.754 -11.401  57.326  1.00  0.00           C  
ATOM    906  O   PHE A 800       3.237 -11.112  56.252  1.00  0.00           O  
ATOM    907  CB  PHE A 800       2.442 -11.879  59.408  1.00  0.00           C  
ATOM    908  CG  PHE A 800       1.283 -11.004  59.016  1.00  0.00           C  
ATOM    909  CD1 PHE A 800       0.137 -11.556  58.443  1.00  0.00           C  
ATOM    910  CD2 PHE A 800       1.355  -9.625  59.169  1.00  0.00           C  
ATOM    911  CE1 PHE A 800      -0.912 -10.742  58.027  1.00  0.00           C  
ATOM    912  CE2 PHE A 800       0.309  -8.806  58.756  1.00  0.00           C  
ATOM    913  CZ  PHE A 800      -0.827  -9.363  58.182  1.00  0.00           C  
ATOM    914  N   VAL A 801       4.847 -10.801  57.779  1.00  0.00           N  
ATOM    915  CA  VAL A 801       5.494  -9.730  57.039  1.00  0.00           C  
ATOM    916  C   VAL A 801       6.065 -10.122  55.676  1.00  0.00           C  
ATOM    917  O   VAL A 801       5.898  -9.399  54.698  1.00  0.00           O  
ATOM    918  CB  VAL A 801       6.603  -9.102  57.905  1.00  0.00           C  
ATOM    919  CG1 VAL A 801       7.422  -8.109  57.096  1.00  0.00           C  
ATOM    920  CG2 VAL A 801       5.963  -8.404  59.092  1.00  0.00           C  
ATOM    921  N   THR A 802       6.719 -11.270  55.597  1.00  0.00           N  
ATOM    922  CA  THR A 802       7.326 -11.687  54.337  1.00  0.00           C  
ATOM    923  C   THR A 802       6.459 -12.514  53.390  1.00  0.00           C  
ATOM    924  O   THR A 802       6.598 -12.411  52.169  1.00  0.00           O  
ATOM    925  CB  THR A 802       8.612 -12.479  54.614  1.00  0.00           C  
ATOM    926  OG1 THR A 802       8.297 -13.618  55.422  1.00  0.00           O  
ATOM    927  CG2 THR A 802       9.620 -11.609  55.348  1.00  0.00           C  
ATOM    928  N   GLU A 803       5.567 -13.320  53.956  1.00  0.00           N  
ATOM    929  CA  GLU A 803       4.712 -14.210  53.177  1.00  0.00           C  
ATOM    930  C   GLU A 803       3.280 -13.752  52.971  1.00  0.00           C  
ATOM    931  O   GLU A 803       2.607 -14.247  52.075  1.00  0.00           O  
ATOM    932  CB  GLU A 803       4.664 -15.598  53.826  1.00  0.00           C  
ATOM    933  CG  GLU A 803       6.015 -16.289  54.027  1.00  0.00           C  
ATOM    934  CD  GLU A 803       6.657 -16.753  52.732  1.00  0.00           C  
ATOM    935  OE1 GLU A 803       5.945 -17.337  51.876  1.00  0.00           O  
ATOM    936  OE2 GLU A 803       7.893 -16.562  52.572  1.00  0.00           O  
ATOM    937  N   VAL A 804       2.791 -12.845  53.805  1.00  0.00           N  
ATOM    938  CA  VAL A 804       1.425 -12.384  53.639  1.00  0.00           C  
ATOM    939  C   VAL A 804       1.463 -10.975  53.088  1.00  0.00           C  
ATOM    940  O   VAL A 804       0.889 -10.706  52.036  1.00  0.00           O  
ATOM    941  CB  VAL A 804       0.654 -12.426  54.974  1.00  0.00           C  
ATOM    942  CG1 VAL A 804      -0.792 -12.029  54.751  1.00  0.00           C  
ATOM    943  CG2 VAL A 804       0.727 -13.834  55.566  1.00  0.00           C  
ATOM    944  N   LEU A 807       2.156 -10.080  53.786  1.00  0.00           N  
ATOM    945  CA  LEU A 807       2.282  -8.703  53.331  1.00  0.00           C  
ATOM    946  C   LEU A 807       3.218  -8.643  52.128  1.00  0.00           C  
ATOM    947  O   LEU A 807       3.163  -7.702  51.344  1.00  0.00           O  
ATOM    948  CB  LEU A 807       2.806  -7.806  54.455  1.00  0.00           C  
ATOM    949  CG  LEU A 807       1.904  -7.697  55.689  1.00  0.00           C  
ATOM    950  CD1 LEU A 807       2.441  -6.640  56.649  1.00  0.00           C  
ATOM    951  CD2 LEU A 807       0.497  -7.341  55.243  1.00  0.00           C  
ATOM    952  N   LYS A 808       4.074  -9.653  51.987  1.00  0.00           N  
ATOM    953  CA  LYS A 808       5.001  -9.723  50.863  1.00  0.00           C  
ATOM    954  C   LYS A 808       6.095  -8.652  50.829  1.00  0.00           C  
ATOM    955  O   LYS A 808       6.515  -8.223  49.753  1.00  0.00           O  
ATOM    956  CB  LYS A 808       4.224  -9.681  49.542  1.00  0.00           C  
ATOM    957  CG  LYS A 808       3.328 -10.883  49.293  1.00  0.00           C  
ATOM    958  CD  LYS A 808       4.139 -12.167  49.249  1.00  0.00           C  
ATOM    959  CE  LYS A 808       3.302 -13.330  48.723  1.00  0.00           C  
ATOM    960  NZ  LYS A 808       2.000 -13.419  49.458  1.00  0.00           N  
ATOM    961  N   LEU A1141       6.554  -8.206  51.990  1.00  0.00           N  
ATOM    962  CA  LEU A1141       7.626  -7.226  52.013  1.00  0.00           C  
ATOM    963  C   LEU A1141       8.909  -8.020  51.796  1.00  0.00           C  
ATOM    964  O   LEU A1141       9.083  -9.097  52.376  1.00  0.00           O  
ATOM    965  CB  LEU A1141       7.672  -6.494  53.357  1.00  0.00           C  
ATOM    966  CG  LEU A1141       6.437  -5.645  53.670  1.00  0.00           C  
ATOM    967  CD1 LEU A1141       6.568  -5.041  55.051  1.00  0.00           C  
ATOM    968  CD2 LEU A1141       6.266  -4.560  52.615  1.00  0.00           C  
ATOM    969  N   PRO A1142       9.814  -7.509  50.945  1.00  0.00           N  
ATOM    970  CA  PRO A1142      11.098  -8.156  50.629  1.00  0.00           C  
ATOM    971  C   PRO A1142      11.992  -8.314  51.866  1.00  0.00           C  
ATOM    972  O   PRO A1142      12.152  -7.374  52.641  1.00  0.00           O  
ATOM    973  CB  PRO A1142      11.698  -7.225  49.573  1.00  0.00           C  
ATOM    974  CG  PRO A1142      11.147  -5.878  49.962  1.00  0.00           C  
ATOM    975  CD  PRO A1142       9.710  -6.191  50.290  1.00  0.00           C  
ATOM    976  N   LYS A1143      12.582  -9.492  52.052  1.00  0.00           N  
ATOM    977  CA  LYS A1143      13.410  -9.720  53.231  1.00  0.00           C  
ATOM    978  C   LYS A1143      14.656  -8.855  53.310  1.00  0.00           C  
ATOM    979  O   LYS A1143      15.076  -8.490  54.408  1.00  0.00           O  
ATOM    980  CB  LYS A1143      13.820 -11.196  53.346  1.00  0.00           C  
ATOM    981  CG  LYS A1143      14.793 -11.657  52.259  1.00  0.00           C  
ATOM    982  CD  LYS A1143      15.227 -13.125  52.431  1.00  0.00           C  
ATOM    983  CE  LYS A1143      14.033 -14.099  52.409  1.00  0.00           C  
ATOM    984  NZ  LYS A1143      13.272 -14.113  51.112  1.00  0.00           N  
ATOM    985  N   GLU A1153      15.259  -8.517  52.174  1.00  0.00           N  
ATOM    986  CA  GLU A1153      16.470  -7.701  52.237  1.00  0.00           C  
ATOM    987  C   GLU A1153      16.231  -6.263  52.669  1.00  0.00           C  
ATOM    988  O   GLU A1153      17.169  -5.579  53.068  1.00  0.00           O  
ATOM    989  CB  GLU A1153      17.246  -7.711  50.908  1.00  0.00           C  
ATOM    990  CG  GLU A1153      16.404  -7.723  49.654  1.00  0.00           C  
ATOM    991  CD  GLU A1153      15.984  -9.131  49.276  1.00  0.00           C  
ATOM    992  OE1 GLU A1153      16.858 -10.037  49.308  1.00  0.00           O  
ATOM    993  OE2 GLU A1153      14.794  -9.329  48.930  1.00  0.00           O  
ATOM    994  N   LYS A1154      14.983  -5.810  52.604  1.00  0.00           N  
ATOM    995  CA  LYS A1154      14.651  -4.450  53.005  1.00  0.00           C  
ATOM    996  C   LYS A1154      14.130  -4.439  54.436  1.00  0.00           C  
ATOM    997  O   LYS A1154      13.605  -3.433  54.908  1.00  0.00           O  
ATOM    998  CB  LYS A1154      13.594  -3.848  52.068  1.00  0.00           C  
ATOM    999  CG  LYS A1154      14.060  -3.660  50.626  1.00  0.00           C  
ATOM   1000  CD  LYS A1154      15.055  -2.514  50.504  1.00  0.00           C  
ATOM   1001  CE  LYS A1154      15.950  -2.695  49.289  1.00  0.00           C  
ATOM   1002  NZ  LYS A1154      16.875  -3.852  49.508  1.00  0.00           N  
ATOM   1003  N   LEU A1155      14.280  -5.561  55.129  1.00  0.00           N  
ATOM   1004  CA  LEU A1155      13.814  -5.663  56.503  1.00  0.00           C  
ATOM   1005  C   LEU A1155      14.960  -5.653  57.509  1.00  0.00           C  
ATOM   1006  O   LEU A1155      16.040  -6.186  57.256  1.00  0.00           O  
ATOM   1007  CB  LEU A1155      12.969  -6.932  56.672  1.00  0.00           C  
ATOM   1008  CG  LEU A1155      11.670  -6.936  55.856  1.00  0.00           C  
ATOM   1009  CD1 LEU A1155      10.954  -8.271  55.966  1.00  0.00           C  
ATOM   1010  CD2 LEU A1155      10.777  -5.812  56.362  1.00  0.00           C  
ATOM   1011  N   TYR A1156      14.708  -5.032  58.651  1.00  0.00           N  
ATOM   1012  CA  TYR A1156      15.680  -4.941  59.726  1.00  0.00           C  
ATOM   1013  C   TYR A1156      14.965  -5.241  61.026  1.00  0.00           C  
ATOM   1014  O   TYR A1156      13.748  -5.064  61.123  1.00  0.00           O  
ATOM   1015  CB  TYR A1156      16.250  -3.533  59.814  1.00  0.00           C  
ATOM   1016  CG  TYR A1156      17.313  -3.220  58.802  1.00  0.00           C  
ATOM   1017  CD1 TYR A1156      18.650  -3.234  59.153  1.00  0.00           C  
ATOM   1018  CD2 TYR A1156      16.975  -2.877  57.501  1.00  0.00           C  
ATOM   1019  CE1 TYR A1156      19.636  -2.905  58.234  1.00  0.00           C  
ATOM   1020  CE2 TYR A1156      17.948  -2.553  56.568  1.00  0.00           C  
ATOM   1021  CZ  TYR A1156      19.279  -2.566  56.943  1.00  0.00           C  
ATOM   1022  OH  TYR A1156      20.252  -2.236  56.030  1.00  0.00           O  
ATOM   1023  N   VAL A1157      15.718  -5.689  62.027  1.00  0.00           N  
ATOM   1024  CA  VAL A1157      15.144  -5.988  63.333  1.00  0.00           C  
ATOM   1025  C   VAL A1157      16.057  -5.517  64.460  1.00  0.00           C  
ATOM   1026  O   VAL A1157      17.279  -5.451  64.303  1.00  0.00           O  
ATOM   1027  CB  VAL A1157      14.861  -7.511  63.515  1.00  0.00           C  
ATOM   1028  CG1 VAL A1157      13.929  -8.006  62.416  1.00  0.00           C  
ATOM   1029  CG2 VAL A1157      16.152  -8.307  63.514  1.00  0.00           C  
ATOM   1030  N   SER A1158      15.456  -5.169  65.591  1.00  0.00           N  
ATOM   1031  CA  SER A1158      16.221  -4.733  66.746  1.00  0.00           C  
ATOM   1032  C   SER A1158      15.934  -5.663  67.918  1.00  0.00           C  
ATOM   1033  O   SER A1158      14.840  -6.214  68.034  1.00  0.00           O  
ATOM   1034  CB  SER A1158      15.878  -3.284  67.128  1.00  0.00           C  
ATOM   1035  OG  SER A1158      14.567  -3.146  67.628  1.00  0.00           O  
ATOM   1036  N   VAL A1159      16.933  -5.868  68.766  1.00  0.00           N  
ATOM   1037  CA  VAL A1159      16.765  -6.713  69.937  1.00  0.00           C  
ATOM   1038  C   VAL A1159      17.529  -6.067  71.068  1.00  0.00           C  
ATOM   1039  O   VAL A1159      18.367  -5.197  70.838  1.00  0.00           O  
ATOM   1040  CB  VAL A1159      17.301  -8.145  69.716  1.00  0.00           C  
ATOM   1041  CG1 VAL A1159      16.540  -8.813  68.588  1.00  0.00           C  
ATOM   1042  CG2 VAL A1159      18.791  -8.117  69.421  1.00  0.00           C  
ATOM   1043  N   TYR A1160      17.221  -6.469  72.291  1.00  0.00           N  
ATOM   1044  CA  TYR A1160      17.914  -5.922  73.446  1.00  0.00           C  
ATOM   1045  C   TYR A1160      19.323  -6.497  73.417  1.00  0.00           C  
ATOM   1046  O   TYR A1160      19.501  -7.690  73.190  1.00  0.00           O  
ATOM   1047  CB  TYR A1160      17.197  -6.332  74.732  1.00  0.00           C  
ATOM   1048  CG  TYR A1160      17.805  -5.749  75.985  1.00  0.00           C  
ATOM   1049  CD1 TYR A1160      18.036  -4.372  76.099  1.00  0.00           C  
ATOM   1050  CD2 TYR A1160      18.134  -6.567  77.067  1.00  0.00           C  
ATOM   1051  CE1 TYR A1160      18.583  -3.825  77.258  1.00  0.00           C  
ATOM   1052  CE2 TYR A1160      18.679  -6.030  78.233  1.00  0.00           C  
ATOM   1053  CZ  TYR A1160      18.903  -4.660  78.321  1.00  0.00           C  
ATOM   1054  OH  TYR A1160      19.464  -4.129  79.463  1.00  0.00           O  
ATOM   1055  N   LYS A1161      20.314  -5.638  73.634  1.00  0.00           N  
ATOM   1056  CA  LYS A1161      21.709  -6.050  73.627  1.00  0.00           C  
ATOM   1057  C   LYS A1161      21.982  -7.289  74.478  1.00  0.00           C  
ATOM   1058  O   LYS A1161      22.815  -8.111  74.115  1.00  0.00           O  
ATOM   1059  CB  LYS A1161      22.611  -4.885  74.068  1.00  0.00           C  
ATOM   1060  CG  LYS A1161      22.258  -4.248  75.417  1.00  0.00           C  
ATOM   1061  CD  LYS A1161      23.168  -3.037  75.729  1.00  0.00           C  
ATOM   1062  CE  LYS A1161      22.729  -2.303  77.001  1.00  0.00           C  
ATOM   1063  NZ  LYS A1161      22.648  -3.225  78.174  1.00  0.00           N  
ATOM   1064  N   ASP A1387      21.286  -7.452  75.597  1.00  0.00           N  
ATOM   1065  CA  ASP A1387      21.535  -8.640  76.409  1.00  0.00           C  
ATOM   1066  C   ASP A1387      20.623  -9.832  76.144  1.00  0.00           C  
ATOM   1067  O   ASP A1387      20.779 -10.883  76.778  1.00  0.00           O  
ATOM   1068  CB  ASP A1387      21.494  -8.305  77.894  1.00  0.00           C  
ATOM   1069  CG  ASP A1387      22.607  -7.382  78.294  1.00  0.00           C  
ATOM   1070  OD1 ASP A1387      23.749  -7.558  77.791  1.00  0.00           O  
ATOM   1071  OD2 ASP A1387      22.355  -6.483  79.125  1.00  0.00           O  
ATOM   1072  N   ASP A1388      19.679  -9.671  75.218  1.00  0.00           N  
ATOM   1073  CA  ASP A1388      18.751 -10.741  74.863  1.00  0.00           C  
ATOM   1074  C   ASP A1388      19.426 -11.593  73.789  1.00  0.00           C  
ATOM   1075  O   ASP A1388      19.102 -11.497  72.605  1.00  0.00           O  
ATOM   1076  CB  ASP A1388      17.438 -10.146  74.323  1.00  0.00           C  
ATOM   1077  CG  ASP A1388      16.326 -11.186  74.180  1.00  0.00           C  
ATOM   1078  OD1 ASP A1388      16.613 -12.399  74.279  1.00  0.00           O  
ATOM   1079  OD2 ASP A1388      15.164 -10.781  73.958  1.00  0.00           O  
ATOM   1080  N   GLU A1389      20.374 -12.419  74.213  1.00  0.00           N  
ATOM   1081  CA  GLU A1389      21.104 -13.284  73.299  1.00  0.00           C  
ATOM   1082  C   GLU A1389      20.142 -14.268  72.642  1.00  0.00           C  
ATOM   1083  O   GLU A1389      20.315 -14.648  71.485  1.00  0.00           O  
ATOM   1084  CB  GLU A1389      22.210 -14.022  74.064  1.00  0.00           C  
ATOM   1085  CG  GLU A1389      23.078 -13.079  74.903  1.00  0.00           C  
ATOM   1086  CD  GLU A1389      24.187 -13.780  75.649  1.00  0.00           C  
ATOM   1087  OE1 GLU A1389      25.199 -14.143  74.999  1.00  0.00           O  
ATOM   1088  OE2 GLU A1389      24.048 -13.979  76.892  1.00  0.00           O  
ATOM   1089  N   GLU A1390      19.117 -14.656  73.391  1.00  0.00           N  
ATOM   1090  CA  GLU A1390      18.093 -15.571  72.909  1.00  0.00           C  
ATOM   1091  C   GLU A1390      17.383 -15.007  71.667  1.00  0.00           C  
ATOM   1092  O   GLU A1390      17.231 -15.698  70.661  1.00  0.00           O  
ATOM   1093  CB  GLU A1390      17.075 -15.811  74.021  1.00  0.00           C  
ATOM   1094  CG  GLU A1390      16.085 -16.909  73.729  1.00  0.00           C  
ATOM   1095  CD  GLU A1390      16.744 -18.263  73.627  1.00  0.00           C  
ATOM   1096  OE1 GLU A1390      17.869 -18.411  74.181  1.00  0.00           O  
ATOM   1097  OE2 GLU A1390      16.134 -19.180  73.004  1.00  0.00           O  
ATOM   1098  N   ALA A1391      16.949 -13.751  71.740  1.00  0.00           N  
ATOM   1099  CA  ALA A1391      16.264 -13.138  70.605  1.00  0.00           C  
ATOM   1100  C   ALA A1391      17.206 -13.023  69.413  1.00  0.00           C  
ATOM   1101  O   ALA A1391      16.816 -13.315  68.285  1.00  0.00           O  
ATOM   1102  CB  ALA A1391      15.724 -11.767  70.988  1.00  0.00           C  
ATOM   1103  N   TYR A1392      18.451 -12.615  69.666  1.00  0.00           N  
ATOM   1104  CA  TYR A1392      19.436 -12.473  68.589  1.00  0.00           C  
ATOM   1105  C   TYR A1392      19.587 -13.781  67.804  1.00  0.00           C  
ATOM   1106  O   TYR A1392      19.472 -13.797  66.579  1.00  0.00           O  
ATOM   1107  CB  TYR A1392      20.814 -12.072  69.143  1.00  0.00           C  
ATOM   1108  CG  TYR A1392      21.815 -11.720  68.057  1.00  0.00           C  
ATOM   1109  CD1 TYR A1392      21.900 -10.419  67.559  1.00  0.00           C  
ATOM   1110  CD2 TYR A1392      22.630 -12.698  67.484  1.00  0.00           C  
ATOM   1111  CE1 TYR A1392      22.770 -10.096  66.517  1.00  0.00           C  
ATOM   1112  CE2 TYR A1392      23.503 -12.385  66.437  1.00  0.00           C  
ATOM   1113  CZ  TYR A1392      23.564 -11.085  65.958  1.00  0.00           C  
ATOM   1114  OH  TYR A1392      24.406 -10.770  64.910  1.00  0.00           O  
ATOM   1115  N   ARG A1393      19.843 -14.869  68.528  1.00  0.00           N  
ATOM   1116  CA  ARG A1393      20.026 -16.192  67.933  1.00  0.00           C  
ATOM   1117  C   ARG A1393      18.824 -16.656  67.107  1.00  0.00           C  
ATOM   1118  O   ARG A1393      18.992 -17.220  66.031  1.00  0.00           O  
ATOM   1119  CB  ARG A1393      20.320 -17.221  69.034  1.00  0.00           C  
ATOM   1120  CG  ARG A1393      20.795 -18.588  68.533  1.00  0.00           C  
ATOM   1121  CD  ARG A1393      20.446 -19.698  69.528  1.00  0.00           C  
ATOM   1122  NE  ARG A1393      19.002 -19.970  69.541  1.00  0.00           N  
ATOM   1123  CZ  ARG A1393      18.352 -20.594  68.561  1.00  0.00           C  
ATOM   1124  NH1 ARG A1393      19.017 -21.019  67.486  1.00  0.00           N  
ATOM   1125  NH2 ARG A1393      17.043 -20.791  68.650  1.00  0.00           N  
ATOM   1126  N   ILE A1394      17.614 -16.433  67.609  1.00  0.00           N  
ATOM   1127  CA  ILE A1394      16.424 -16.835  66.873  1.00  0.00           C  
ATOM   1128  C   ILE A1394      16.372 -16.063  65.541  1.00  0.00           C  
ATOM   1129  O   ILE A1394      16.215 -16.658  64.475  1.00  0.00           O  
ATOM   1130  CB  ILE A1394      15.135 -16.592  67.722  1.00  0.00           C  
ATOM   1131  CG1 ILE A1394      15.137 -17.518  68.941  1.00  0.00           C  
ATOM   1132  CG2 ILE A1394      13.887 -16.865  66.889  1.00  0.00           C  
ATOM   1133  CD1 ILE A1394      14.077 -17.194  69.987  1.00  0.00           C  
ATOM   1134  N   TRP A1395      16.532 -14.743  65.607  1.00  0.00           N  
ATOM   1135  CA  TRP A1395      16.517 -13.909  64.408  1.00  0.00           C  
ATOM   1136  C   TRP A1395      17.647 -14.257  63.426  1.00  0.00           C  
ATOM   1137  O   TRP A1395      17.418 -14.450  62.233  1.00  0.00           O  
ATOM   1138  CB  TRP A1395      16.631 -12.427  64.791  1.00  0.00           C  
ATOM   1139  CG  TRP A1395      15.326 -11.749  65.163  1.00  0.00           C  
ATOM   1140  CD1 TRP A1395      15.046 -11.086  66.331  1.00  0.00           C  
ATOM   1141  CD2 TRP A1395      14.171 -11.588  64.330  1.00  0.00           C  
ATOM   1142  NE1 TRP A1395      13.799 -10.520  66.269  1.00  0.00           N  
ATOM   1143  CE2 TRP A1395      13.238 -10.810  65.056  1.00  0.00           C  
ATOM   1144  CE3 TRP A1395      13.834 -12.021  63.042  1.00  0.00           C  
ATOM   1145  CZ2 TRP A1395      11.985 -10.452  64.529  1.00  0.00           C  
ATOM   1146  CZ3 TRP A1395      12.588 -11.665  62.517  1.00  0.00           C  
ATOM   1147  CH2 TRP A1395      11.680 -10.887  63.263  1.00  0.00           C  
ATOM   1148  N   ASN A1396      18.864 -14.342  63.947  1.00  0.00           N  
ATOM   1149  CA  ASN A1396      20.053 -14.612  63.150  1.00  0.00           C  
ATOM   1150  C   ASN A1396      20.222 -16.036  62.610  1.00  0.00           C  
ATOM   1151  O   ASN A1396      20.586 -16.230  61.455  1.00  0.00           O  
ATOM   1152  CB  ASN A1396      21.287 -14.223  63.972  1.00  0.00           C  
ATOM   1153  CG  ASN A1396      22.571 -14.324  63.183  1.00  0.00           C  
ATOM   1154  OD1 ASN A1396      22.671 -13.811  62.064  1.00  0.00           O  
ATOM   1155  ND2 ASN A1396      23.571 -14.963  63.767  1.00  0.00           N  
ATOM   1156  N   GLU A1397      19.947 -17.027  63.442  1.00  0.00           N  
ATOM   1157  CA  GLU A1397      20.126 -18.410  63.038  1.00  0.00           C  
ATOM   1158  C   GLU A1397      18.876 -19.132  62.596  1.00  0.00           C  
ATOM   1159  O   GLU A1397      18.869 -19.827  61.572  1.00  0.00           O  
ATOM   1160  CB  GLU A1397      20.780 -19.178  64.176  1.00  0.00           C  
ATOM   1161  CG  GLU A1397      22.215 -18.755  64.405  1.00  0.00           C  
ATOM   1162  CD  GLU A1397      22.819 -19.388  65.637  1.00  0.00           C  
ATOM   1163  OE1 GLU A1397      22.503 -20.570  65.913  1.00  0.00           O  
ATOM   1164  OE2 GLU A1397      23.622 -18.705  66.313  1.00  0.00           O  
ATOM   1165  N   HIS A1398      17.814 -18.984  63.369  1.00  0.00           N  
ATOM   1166  CA  HIS A1398      16.574 -19.646  63.033  1.00  0.00           C  
ATOM   1167  C   HIS A1398      15.869 -18.967  61.857  1.00  0.00           C  
ATOM   1168  O   HIS A1398      15.504 -19.625  60.885  1.00  0.00           O  
ATOM   1169  CB  HIS A1398      15.659 -19.680  64.245  1.00  0.00           C  
ATOM   1170  CG  HIS A1398      14.439 -20.509  64.031  1.00  0.00           C  
ATOM   1171  ND1 HIS A1398      14.500 -21.861  63.772  1.00  0.00           N  
ATOM   1172  CD2 HIS A1398      13.128 -20.175  63.990  1.00  0.00           C  
ATOM   1173  CE1 HIS A1398      13.280 -22.325  63.577  1.00  0.00           C  
ATOM   1174  NE2 HIS A1398      12.428 -21.322  63.703  1.00  0.00           N  
ATOM   1175  N   ILE A1399      15.677 -17.654  61.933  1.00  0.00           N  
ATOM   1176  CA  ILE A1399      15.020 -16.975  60.835  1.00  0.00           C  
ATOM   1177  C   ILE A1399      16.020 -16.752  59.711  1.00  0.00           C  
ATOM   1178  O   ILE A1399      15.653 -16.771  58.543  1.00  0.00           O  
ATOM   1179  CB  ILE A1399      14.424 -15.628  61.263  1.00  0.00           C  
ATOM   1180  CG1 ILE A1399      13.442 -15.831  62.421  1.00  0.00           C  
ATOM   1181  CG2 ILE A1399      13.724 -14.984  60.084  1.00  0.00           C  
ATOM   1182  CD1 ILE A1399      12.245 -16.709  62.087  1.00  0.00           C  
ATOM   1183  N   GLY A1400      17.283 -16.531  60.059  1.00  0.00           N  
ATOM   1184  CA  GLY A1400      18.282 -16.341  59.026  1.00  0.00           C  
ATOM   1185  C   GLY A1400      18.627 -14.916  58.633  1.00  0.00           C  
ATOM   1186  O   GLY A1400      19.258 -14.707  57.600  1.00  0.00           O  
ATOM   1187  N   ILE A1401      18.219 -13.937  59.434  1.00  0.00           N  
ATOM   1188  CA  ILE A1401      18.538 -12.540  59.150  1.00  0.00           C  
ATOM   1189  C   ILE A1401      20.043 -12.348  59.302  1.00  0.00           C  
ATOM   1190  O   ILE A1401      20.608 -12.676  60.341  1.00  0.00           O  
ATOM   1191  CB  ILE A1401      17.880 -11.581  60.162  1.00  0.00           C  
ATOM   1192  CG1 ILE A1401      16.381 -11.834  60.228  1.00  0.00           C  
ATOM   1193  CG2 ILE A1401      18.155 -10.134  59.771  1.00  0.00           C  
ATOM   1194  CD1 ILE A1401      15.729 -11.704  58.897  1.00  0.00           C  
ATOM   1195  N   PRO A1402      20.716 -11.821  58.269  1.00  0.00           N  
ATOM   1196  CA  PRO A1402      22.166 -11.603  58.365  1.00  0.00           C  
ATOM   1197  C   PRO A1402      22.450 -10.654  59.529  1.00  0.00           C  
ATOM   1198  O   PRO A1402      21.667  -9.740  59.780  1.00  0.00           O  
ATOM   1199  CB  PRO A1402      22.506 -10.959  57.022  1.00  0.00           C  
ATOM   1200  CG  PRO A1402      21.536 -11.618  56.095  1.00  0.00           C  
ATOM   1201  CD  PRO A1402      20.243 -11.608  56.890  1.00  0.00           C  
ATOM   1202  N   SER A1403      23.561 -10.868  60.229  1.00  0.00           N  
ATOM   1203  CA  SER A1403      23.909 -10.025  61.358  1.00  0.00           C  
ATOM   1204  C   SER A1403      23.910  -8.533  61.008  1.00  0.00           C  
ATOM   1205  O   SER A1403      23.574  -7.691  61.847  1.00  0.00           O  
ATOM   1206  CB  SER A1403      25.270 -10.444  61.951  1.00  0.00           C  
ATOM   1207  OG  SER A1403      26.341 -10.191  61.052  1.00  0.00           O  
ATOM   1208  N   GLU A1404      24.264  -8.206  59.769  1.00  0.00           N  
ATOM   1209  CA  GLU A1404      24.300  -6.806  59.317  1.00  0.00           C  
ATOM   1210  C   GLU A1404      22.950  -6.103  59.439  1.00  0.00           C  
ATOM   1211  O   GLU A1404      22.897  -4.880  59.584  1.00  0.00           O  
ATOM   1212  CB  GLU A1404      24.742  -6.699  57.854  1.00  0.00           C  
ATOM   1213  CG  GLU A1404      26.002  -7.465  57.520  1.00  0.00           C  
ATOM   1214  CD  GLU A1404      25.707  -8.916  57.209  1.00  0.00           C  
ATOM   1215  OE1 GLU A1404      24.870  -9.158  56.301  1.00  0.00           O  
ATOM   1216  OE2 GLU A1404      26.311  -9.806  57.858  1.00  0.00           O  
ATOM   1217  N   ARG A1405      21.861  -6.864  59.373  1.00  0.00           N  
ATOM   1218  CA  ARG A1405      20.547  -6.258  59.478  1.00  0.00           C  
ATOM   1219  C   ARG A1405      19.893  -6.470  60.837  1.00  0.00           C  
ATOM   1220  O   ARG A1405      18.677  -6.379  60.962  1.00  0.00           O  
ATOM   1221  CB  ARG A1405      19.630  -6.756  58.349  1.00  0.00           C  
ATOM   1222  CG  ARG A1405      20.048  -6.305  56.955  1.00  0.00           C  
ATOM   1223  CD  ARG A1405      18.888  -6.374  55.976  1.00  0.00           C  
ATOM   1224  NE  ARG A1405      18.398  -7.736  55.754  1.00  0.00           N  
ATOM   1225  CZ  ARG A1405      18.982  -8.612  54.948  1.00  0.00           C  
ATOM   1226  NH1 ARG A1405      20.080  -8.274  54.280  1.00  0.00           N  
ATOM   1227  NH2 ARG A1405      18.461  -9.822  54.807  1.00  0.00           N  
ATOM   1228  N   ILE A1406      20.705  -6.752  61.851  1.00  0.00           N  
ATOM   1229  CA  ILE A1406      20.201  -6.934  63.208  1.00  0.00           C  
ATOM   1230  C   ILE A1406      20.866  -5.911  64.119  1.00  0.00           C  
ATOM   1231  O   ILE A1406      22.095  -5.881  64.240  1.00  0.00           O  
ATOM   1232  CB  ILE A1406      20.521  -8.329  63.764  1.00  0.00           C  
ATOM   1233  CG1 ILE A1406      19.817  -9.389  62.925  1.00  0.00           C  
ATOM   1234  CG2 ILE A1406      20.103  -8.416  65.242  1.00  0.00           C  
ATOM   1235  CD1 ILE A1406      20.220 -10.816  63.279  1.00  0.00           C  
ATOM   1236  N   TRP A1407      20.066  -5.070  64.765  1.00  0.00           N  
ATOM   1237  CA  TRP A1407      20.630  -4.061  65.649  1.00  0.00           C  
ATOM   1238  C   TRP A1407      20.463  -4.449  67.112  1.00  0.00           C  
ATOM   1239  O   TRP A1407      19.391  -4.883  67.526  1.00  0.00           O  
ATOM   1240  CB  TRP A1407      19.964  -2.702  65.410  1.00  0.00           C  
ATOM   1241  CG  TRP A1407      20.009  -2.216  63.978  1.00  0.00           C  
ATOM   1242  CD1 TRP A1407      21.033  -2.368  63.089  1.00  0.00           C  
ATOM   1243  CD2 TRP A1407      19.015  -1.423  63.309  1.00  0.00           C  
ATOM   1244  NE1 TRP A1407      20.742  -1.716  61.912  1.00  0.00           N  
ATOM   1245  CE2 TRP A1407      19.513  -1.128  62.020  1.00  0.00           C  
ATOM   1246  CE3 TRP A1407      17.756  -0.931  63.678  1.00  0.00           C  
ATOM   1247  CZ2 TRP A1407      18.792  -0.361  61.094  1.00  0.00           C  
ATOM   1248  CZ3 TRP A1407      17.038  -0.167  62.755  1.00  0.00           C  
ATOM   1249  CH2 TRP A1407      17.563   0.109  61.479  1.00  0.00           C  
ATOM   1250  N   ARG A1408      21.532  -4.304  67.887  1.00  0.00           N  
ATOM   1251  CA  ARG A1408      21.489  -4.600  69.314  1.00  0.00           C  
ATOM   1252  C   ARG A1408      21.443  -3.264  70.048  1.00  0.00           C  
ATOM   1253  O   ARG A1408      22.415  -2.511  70.036  1.00  0.00           O  
ATOM   1254  CB  ARG A1408      22.712  -5.432  69.734  1.00  0.00           C  
ATOM   1255  CG  ARG A1408      22.539  -6.916  69.429  1.00  0.00           C  
ATOM   1256  CD  ARG A1408      23.685  -7.794  69.921  1.00  0.00           C  
ATOM   1257  NE  ARG A1408      24.806  -7.768  68.988  1.00  0.00           N  
ATOM   1258  CZ  ARG A1408      25.547  -8.829  68.674  1.00  0.00           C  
ATOM   1259  NH1 ARG A1408      25.290 -10.015  69.222  1.00  0.00           N  
ATOM   1260  NH2 ARG A1408      26.537  -8.705  67.799  1.00  0.00           N  
ATOM   1261  N   LEU A1409      20.304  -2.969  70.671  1.00  0.00           N  
ATOM   1262  CA  LEU A1409      20.125  -1.697  71.359  1.00  0.00           C  
ATOM   1263  C   LEU A1409      19.897  -1.799  72.863  1.00  0.00           C  
ATOM   1264  O   LEU A1409      19.646  -2.879  73.403  1.00  0.00           O  
ATOM   1265  CB  LEU A1409      18.963  -0.919  70.730  1.00  0.00           C  
ATOM   1266  CG  LEU A1409      18.896  -0.747  69.203  1.00  0.00           C  
ATOM   1267  CD1 LEU A1409      17.631   0.023  68.841  1.00  0.00           C  
ATOM   1268  CD2 LEU A1409      20.113  -0.013  68.690  1.00  0.00           C  
ATOM   1269  N   GLY A1410      19.965  -0.642  73.522  1.00  0.00           N  
ATOM   1270  CA  GLY A1410      19.806  -0.562  74.963  1.00  0.00           C  
ATOM   1271  C   GLY A1410      18.414  -0.580  75.569  1.00  0.00           C  
ATOM   1272  O   GLY A1410      17.404  -0.706  74.881  1.00  0.00           O  
ATOM   1273  N   GLU A1418      18.388  -0.447  76.890  1.00  0.00           N  
ATOM   1274  CA  GLU A1418      17.155  -0.460  77.669  1.00  0.00           C  
ATOM   1275  C   GLU A1418      16.138   0.551  77.162  1.00  0.00           C  
ATOM   1276  O   GLU A1418      14.944   0.266  77.131  1.00  0.00           O  
ATOM   1277  CB  GLU A1418      17.474  -0.194  79.147  1.00  0.00           C  
ATOM   1278  CG  GLU A1418      18.471  -1.194  79.753  1.00  0.00           C  
ATOM   1279  CD  GLU A1418      18.578  -1.105  81.278  1.00  0.00           C  
ATOM   1280  OE1 GLU A1418      17.558  -1.375  81.968  1.00  0.00           O  
ATOM   1281  OE2 GLU A1418      19.687  -0.779  81.789  1.00  0.00           O  
ATOM   1282  N   GLU A1420      16.608   1.726  76.759  1.00  0.00           N  
ATOM   1283  CA  GLU A1420      15.710   2.755  76.259  1.00  0.00           C  
ATOM   1284  C   GLU A1420      15.040   2.403  74.942  1.00  0.00           C  
ATOM   1285  O   GLU A1420      13.987   2.942  74.620  1.00  0.00           O  
ATOM   1286  CB  GLU A1420      16.448   4.085  76.093  1.00  0.00           C  
ATOM   1287  CG  GLU A1420      16.849   4.737  77.402  1.00  0.00           C  
ATOM   1288  CD  GLU A1420      15.696   4.850  78.390  1.00  0.00           C  
ATOM   1289  OE1 GLU A1420      14.567   5.226  77.973  1.00  0.00           O  
ATOM   1290  OE2 GLU A1420      15.924   4.571  79.595  1.00  0.00           O  
ATOM   1291  N   ASP A1421      15.640   1.502  74.180  1.00  0.00           N  
ATOM   1292  CA  ASP A1421      15.075   1.137  72.893  1.00  0.00           C  
ATOM   1293  C   ASP A1421      14.379  -0.208  72.882  1.00  0.00           C  
ATOM   1294  O   ASP A1421      13.320  -0.361  72.275  1.00  0.00           O  
ATOM   1295  CB  ASP A1421      16.176   1.105  71.832  1.00  0.00           C  
ATOM   1296  CG  ASP A1421      16.779   2.465  71.574  1.00  0.00           C  
ATOM   1297  OD1 ASP A1421      16.232   3.211  70.716  1.00  0.00           O  
ATOM   1298  OD2 ASP A1421      17.798   2.792  72.237  1.00  0.00           O  
ATOM   1299  N   ASN A1422      14.972  -1.171  73.576  1.00  0.00           N  
ATOM   1300  CA  ASN A1422      14.469  -2.523  73.561  1.00  0.00           C  
ATOM   1301  C   ASN A1422      14.107  -3.229  74.858  1.00  0.00           C  
ATOM   1302  O   ASN A1422      14.292  -4.441  74.986  1.00  0.00           O  
ATOM   1303  CB  ASN A1422      15.462  -3.370  72.769  1.00  0.00           C  
ATOM   1304  CG  ASN A1422      15.327  -3.166  71.273  1.00  0.00           C  
ATOM   1305  OD1 ASN A1422      14.783  -4.019  70.575  1.00  0.00           O  
ATOM   1306  ND2 ASN A1422      15.800  -2.027  70.777  1.00  0.00           N  
ATOM   1307  N   PHE A1423      13.595  -2.484  75.823  1.00  0.00           N  
ATOM   1308  CA  PHE A1423      13.180  -3.095  77.071  1.00  0.00           C  
ATOM   1309  C   PHE A1423      11.897  -2.415  77.513  1.00  0.00           C  
ATOM   1310  O   PHE A1423      11.849  -1.198  77.696  1.00  0.00           O  
ATOM   1311  CB  PHE A1423      14.252  -2.963  78.152  1.00  0.00           C  
ATOM   1312  CG  PHE A1423      14.186  -4.051  79.188  1.00  0.00           C  
ATOM   1313  CD1 PHE A1423      14.780  -5.289  78.954  1.00  0.00           C  
ATOM   1314  CD2 PHE A1423      13.493  -3.855  80.378  1.00  0.00           C  
ATOM   1315  CE1 PHE A1423      14.684  -6.317  79.892  1.00  0.00           C  
ATOM   1316  CE2 PHE A1423      13.388  -4.875  81.324  1.00  0.00           C  
ATOM   1317  CZ  PHE A1423      13.983  -6.105  81.081  1.00  0.00           C  
ATOM   1318  N   TRP A1424      10.861  -3.224  77.679  1.00  0.00           N  
ATOM   1319  CA  TRP A1424       9.544  -2.756  78.057  1.00  0.00           C  
ATOM   1320  C   TRP A1424       9.209  -3.066  79.512  1.00  0.00           C  
ATOM   1321  O   TRP A1424       9.797  -3.959  80.120  1.00  0.00           O  
ATOM   1322  CB  TRP A1424       8.514  -3.418  77.133  1.00  0.00           C  
ATOM   1323  CG  TRP A1424       7.103  -3.175  77.532  1.00  0.00           C  
ATOM   1324  CD1 TRP A1424       6.346  -2.094  77.225  1.00  0.00           C  
ATOM   1325  CD2 TRP A1424       6.293  -4.015  78.362  1.00  0.00           C  
ATOM   1326  NE1 TRP A1424       5.105  -2.201  77.813  1.00  0.00           N  
ATOM   1327  CE2 TRP A1424       5.047  -3.373  78.517  1.00  0.00           C  
ATOM   1328  CE3 TRP A1424       6.501  -5.248  78.992  1.00  0.00           C  
ATOM   1329  CZ2 TRP A1424       4.007  -3.922  79.276  1.00  0.00           C  
ATOM   1330  CZ3 TRP A1424       5.470  -5.796  79.746  1.00  0.00           C  
ATOM   1331  CH2 TRP A1424       4.236  -5.129  79.881  1.00  0.00           C  
ATOM   1332  N   GLN A1425       8.276  -2.307  80.076  1.00  0.00           N  
ATOM   1333  CA  GLN A1425       7.836  -2.548  81.441  1.00  0.00           C  
ATOM   1334  C   GLN A1425       6.371  -2.137  81.572  1.00  0.00           C  
ATOM   1335  O   GLN A1425       5.946  -1.133  81.001  1.00  0.00           O  
ATOM   1336  CB  GLN A1425       8.717  -1.788  82.448  1.00  0.00           C  
ATOM   1337  CG  GLN A1425       8.497  -0.282  82.524  1.00  0.00           C  
ATOM   1338  CD  GLN A1425       9.485   0.418  83.462  1.00  0.00           C  
ATOM   1339  OE1 GLN A1425       9.276   1.570  83.853  1.00  0.00           O  
ATOM   1340  NE2 GLN A1425      10.567  -0.273  83.816  1.00  0.00           N  
ATOM   1341  N   GLY A1427       5.097  -1.272  84.291  1.00  0.00           N  
ATOM   1342  CA  GLY A1427       5.104  -0.147  85.212  1.00  0.00           C  
ATOM   1343  C   GLY A1427       6.350  -0.112  86.081  1.00  0.00           C  
ATOM   1344  O   GLY A1427       7.346  -0.768  85.784  1.00  0.00           O  
ATOM   1345  N   ASP A1437       6.290   0.651  87.167  1.00  0.00           N  
ATOM   1346  CA  ASP A1437       7.424   0.775  88.084  1.00  0.00           C  
ATOM   1347  C   ASP A1437       7.785  -0.605  88.640  1.00  0.00           C  
ATOM   1348  O   ASP A1437       8.957  -0.921  88.841  1.00  0.00           O  
ATOM   1349  CB  ASP A1437       7.059   1.738  89.220  1.00  0.00           C  
ATOM   1350  CG  ASP A1437       5.829   1.284  90.001  1.00  0.00           C  
ATOM   1351  OD1 ASP A1437       4.784   0.974  89.355  1.00  0.00           O  
ATOM   1352  OD2 ASP A1437       5.899   1.252  91.263  1.00  0.00           O  
ATOM   1353  N   VAL A1438       6.760  -1.410  88.901  1.00  0.00           N  
ATOM   1354  CA  VAL A1438       6.948  -2.761  89.399  1.00  0.00           C  
ATOM   1355  C   VAL A1438       6.082  -3.663  88.537  1.00  0.00           C  
ATOM   1356  O   VAL A1438       5.213  -3.186  87.803  1.00  0.00           O  
ATOM   1357  CB  VAL A1438       6.519  -2.910  90.894  1.00  0.00           C  
ATOM   1358  CG1 VAL A1438       7.282  -1.928  91.755  1.00  0.00           C  
ATOM   1359  CG2 VAL A1438       5.019  -2.699  91.035  1.00  0.00           C  
ATOM   1360  N   GLY A1443       6.321  -4.964  88.608  1.00  0.00           N  
ATOM   1361  CA  GLY A1443       5.518  -5.869  87.815  1.00  0.00           C  
ATOM   1362  C   GLY A1443       6.223  -6.429  86.599  1.00  0.00           C  
ATOM   1363  O   GLY A1443       7.439  -6.308  86.458  1.00  0.00           O  
ATOM   1364  N   PRO A1444       5.465  -7.052  85.693  1.00  0.00           N  
ATOM   1365  CA  PRO A1444       6.007  -7.648  84.475  1.00  0.00           C  
ATOM   1366  C   PRO A1444       6.761  -6.715  83.548  1.00  0.00           C  
ATOM   1367  O   PRO A1444       6.405  -5.556  83.369  1.00  0.00           O  
ATOM   1368  CB  PRO A1444       4.784  -8.289  83.826  1.00  0.00           C  
ATOM   1369  CG  PRO A1444       3.630  -7.517  84.381  1.00  0.00           C  
ATOM   1370  CD  PRO A1444       4.017  -7.300  85.810  1.00  0.00           C  
ATOM   1371  N   CYS A1448       7.826  -7.252  82.969  1.00  0.00           N  
ATOM   1372  CA  CYS A1448       8.668  -6.503  82.061  1.00  0.00           C  
ATOM   1373  C   CYS A1448       9.530  -7.478  81.283  1.00  0.00           C  
ATOM   1374  O   CYS A1448       9.491  -8.685  81.523  1.00  0.00           O  
ATOM   1375  CB  CYS A1448       9.558  -5.532  82.840  1.00  0.00           C  
ATOM   1376  SG  CYS A1448      10.707  -6.329  83.966  1.00  0.00           S  
ATOM   1377  N   GLY A1456      10.304  -6.946  80.347  1.00  0.00           N  
ATOM   1378  CA  GLY A1456      11.173  -7.790  79.557  1.00  0.00           C  
ATOM   1379  C   GLY A1456      11.740  -7.110  78.329  1.00  0.00           C  
ATOM   1380  O   GLY A1456      11.462  -5.946  78.072  1.00  0.00           O  
ATOM   1381  N   PRO A1457      12.569  -7.819  77.556  1.00  0.00           N  
ATOM   1382  CA  PRO A1457      13.153  -7.237  76.349  1.00  0.00           C  
ATOM   1383  C   PRO A1457      12.106  -7.188  75.227  1.00  0.00           C  
ATOM   1384  O   PRO A1457      11.090  -7.890  75.275  1.00  0.00           O  
ATOM   1385  CB  PRO A1457      14.294  -8.197  76.031  1.00  0.00           C  
ATOM   1386  CG  PRO A1457      13.722  -9.515  76.445  1.00  0.00           C  
ATOM   1387  CD  PRO A1457      13.084  -9.185  77.776  1.00  0.00           C  
ATOM   1388  N   SER A1458      12.364  -6.355  74.226  1.00  0.00           N  
ATOM   1389  CA  SER A1458      11.469  -6.220  73.092  1.00  0.00           C  
ATOM   1390  C   SER A1458      12.258  -6.329  71.789  1.00  0.00           C  
ATOM   1391  O   SER A1458      13.490  -6.279  71.787  1.00  0.00           O  
ATOM   1392  CB  SER A1458      10.741  -4.881  73.154  1.00  0.00           C  
ATOM   1393  OG  SER A1458      11.659  -3.817  73.152  1.00  0.00           O  
ATOM   1394  N   SER A1459      11.544  -6.485  70.685  1.00  0.00           N  
ATOM   1395  CA  SER A1459      12.172  -6.598  69.376  1.00  0.00           C  
ATOM   1396  C   SER A1459      11.285  -5.903  68.353  1.00  0.00           C  
ATOM   1397  O   SER A1459      10.093  -6.188  68.280  1.00  0.00           O  
ATOM   1398  CB  SER A1459      12.350  -8.077  69.029  1.00  0.00           C  
ATOM   1399  OG  SER A1459      12.885  -8.261  67.732  1.00  0.00           O  
ATOM   1400  N   GLU A1460      11.851  -4.986  67.572  1.00  0.00           N  
ATOM   1401  CA  GLU A1460      11.072  -4.262  66.566  1.00  0.00           C  
ATOM   1402  C   GLU A1460      11.468  -4.652  65.153  1.00  0.00           C  
ATOM   1403  O   GLU A1460      12.609  -5.036  64.896  1.00  0.00           O  
ATOM   1404  CB  GLU A1460      11.250  -2.744  66.722  1.00  0.00           C  
ATOM   1405  CG  GLU A1460      10.762  -2.191  68.054  1.00  0.00           C  
ATOM   1406  CD  GLU A1460      11.123  -0.722  68.291  1.00  0.00           C  
ATOM   1407  OE1 GLU A1460      11.687  -0.059  67.386  1.00  0.00           O  
ATOM   1408  OE2 GLU A1460      10.836  -0.216  69.402  1.00  0.00           O  
ATOM   1409  N   ILE A1461      10.509  -4.562  64.241  1.00  0.00           N  
ATOM   1410  CA  ILE A1461      10.761  -4.874  62.848  1.00  0.00           C  
ATOM   1411  C   ILE A1461      10.678  -3.561  62.084  1.00  0.00           C  
ATOM   1412  O   ILE A1461       9.736  -2.783  62.259  1.00  0.00           O  
ATOM   1413  CB  ILE A1461       9.734  -5.890  62.287  1.00  0.00           C  
ATOM   1414  CG1 ILE A1461       9.917  -7.243  62.979  1.00  0.00           C  
ATOM   1415  CG2 ILE A1461       9.915  -6.029  60.787  1.00  0.00           C  
ATOM   1416  CD1 ILE A1461       8.910  -8.289  62.579  1.00  0.00           C  
ATOM   1417  N   TYR A1462      11.683  -3.319  61.251  1.00  0.00           N  
ATOM   1418  CA  TYR A1462      11.762  -2.096  60.465  1.00  0.00           C  
ATOM   1419  C   TYR A1462      11.775  -2.385  58.987  1.00  0.00           C  
ATOM   1420  O   TYR A1462      12.282  -3.411  58.543  1.00  0.00           O  
ATOM   1421  CB  TYR A1462      13.037  -1.332  60.804  1.00  0.00           C  
ATOM   1422  CG  TYR A1462      13.246  -1.131  62.275  1.00  0.00           C  
ATOM   1423  CD1 TYR A1462      12.783   0.017  62.912  1.00  0.00           C  
ATOM   1424  CD2 TYR A1462      13.896  -2.095  63.040  1.00  0.00           C  
ATOM   1425  CE1 TYR A1462      12.970   0.204  64.266  1.00  0.00           C  
ATOM   1426  CE2 TYR A1462      14.084  -1.915  64.398  1.00  0.00           C  
ATOM   1427  CZ  TYR A1462      13.621  -0.768  65.002  1.00  0.00           C  
ATOM   1428  OH  TYR A1462      13.837  -0.579  66.335  1.00  0.00           O  
ATOM   1429  N   VAL A1463      11.205  -1.470  58.224  1.00  0.00           N  
ATOM   1430  CA  VAL A1463      11.204  -1.605  56.786  1.00  0.00           C  
ATOM   1431  C   VAL A1463      12.097  -0.488  56.264  1.00  0.00           C  
ATOM   1432  O   VAL A1463      11.937   0.670  56.646  1.00  0.00           O  
ATOM   1433  CB  VAL A1463       9.806  -1.423  56.190  1.00  0.00           C  
ATOM   1434  CG1 VAL A1463       9.894  -1.450  54.681  1.00  0.00           C  
ATOM   1435  CG2 VAL A1463       8.883  -2.511  56.697  1.00  0.00           C  
ATOM   1436  N   ASP A1464      13.045  -0.840  55.406  1.00  0.00           N  
ATOM   1437  CA  ASP A1464      13.950   0.137  54.824  1.00  0.00           C  
ATOM   1438  C   ASP A1464      13.263   0.701  53.583  1.00  0.00           C  
ATOM   1439  O   ASP A1464      13.185   0.042  52.550  1.00  0.00           O  
ATOM   1440  CB  ASP A1464      15.269  -0.545  54.462  1.00  0.00           C  
ATOM   1441  CG  ASP A1464      16.287   0.411  53.857  1.00  0.00           C  
ATOM   1442  OD1 ASP A1464      15.997   1.613  53.697  1.00  0.00           O  
ATOM   1443  OD2 ASP A1464      17.387  -0.061  53.537  1.00  0.00           O  
ATOM   1444  N   ARG A1465      12.759   1.923  53.705  1.00  0.00           N  
ATOM   1445  CA  ARG A1465      12.042   2.588  52.627  1.00  0.00           C  
ATOM   1446  C   ARG A1465      12.925   3.161  51.521  1.00  0.00           C  
ATOM   1447  O   ARG A1465      12.420   3.611  50.491  1.00  0.00           O  
ATOM   1448  CB  ARG A1465      11.150   3.680  53.219  1.00  0.00           C  
ATOM   1449  CG  ARG A1465      10.160   3.145  54.253  1.00  0.00           C  
ATOM   1450  CD  ARG A1465       9.365   4.265  54.895  1.00  0.00           C  
ATOM   1451  NE  ARG A1465       8.532   4.944  53.925  1.00  0.00           N  
ATOM   1452  CZ  ARG A1465       8.412   6.261  53.834  1.00  0.00           C  
ATOM   1453  NH1 ARG A1465       9.078   7.056  54.663  1.00  0.00           N  
ATOM   1454  NH2 ARG A1465       7.625   6.782  52.902  1.00  0.00           N  
ATOM   1455  N   GLY A1475      14.236   3.156  51.731  1.00  0.00           N  
ATOM   1456  CA  GLY A1475      15.126   3.658  50.698  1.00  0.00           C  
ATOM   1457  C   GLY A1475      15.916   4.922  50.973  1.00  0.00           C  
ATOM   1458  O   GLY A1475      15.601   5.715  51.859  1.00  0.00           O  
ATOM   1459  N   GLU A1684      16.947   5.092  50.154  1.00  0.00           N  
ATOM   1460  CA  GLU A1684      17.890   6.201  50.200  1.00  0.00           C  
ATOM   1461  C   GLU A1684      17.301   7.613  50.209  1.00  0.00           C  
ATOM   1462  O   GLU A1684      17.949   8.546  50.673  1.00  0.00           O  
ATOM   1463  CB  GLU A1684      18.852   6.077  49.016  1.00  0.00           C  
ATOM   1464  CG  GLU A1684      19.553   4.708  48.882  1.00  0.00           C  
ATOM   1465  CD  GLU A1684      18.590   3.536  48.717  1.00  0.00           C  
ATOM   1466  OE1 GLU A1684      17.497   3.724  48.127  1.00  0.00           O  
ATOM   1467  OE2 GLU A1684      18.933   2.408  49.153  1.00  0.00           O  
ATOM   1468  N   GLU A1685      16.093   7.790  49.685  1.00  0.00           N  
ATOM   1469  CA  GLU A1685      15.514   9.124  49.675  1.00  0.00           C  
ATOM   1470  C   GLU A1685      14.994   9.571  51.047  1.00  0.00           C  
ATOM   1471  O   GLU A1685      14.561  10.715  51.213  1.00  0.00           O  
ATOM   1472  CB  GLU A1685      14.397   9.224  48.632  1.00  0.00           C  
ATOM   1473  CG  GLU A1685      13.111   8.489  48.968  1.00  0.00           C  
ATOM   1474  CD  GLU A1685      12.978   7.147  48.271  1.00  0.00           C  
ATOM   1475  OE1 GLU A1685      13.795   6.229  48.562  1.00  0.00           O  
ATOM   1476  OE2 GLU A1685      12.051   7.001  47.417  1.00  0.00           O  
ATOM   1477  N   TYR A1686      15.040   8.689  52.040  1.00  0.00           N  
ATOM   1478  CA  TYR A1686      14.570   9.064  53.377  1.00  0.00           C  
ATOM   1479  C   TYR A1686      15.693   9.027  54.416  1.00  0.00           C  
ATOM   1480  O   TYR A1686      16.780   8.509  54.155  1.00  0.00           O  
ATOM   1481  CB  TYR A1686      13.439   8.139  53.807  1.00  0.00           C  
ATOM   1482  CG  TYR A1686      12.320   8.047  52.790  1.00  0.00           C  
ATOM   1483  CD1 TYR A1686      11.548   9.160  52.466  1.00  0.00           C  
ATOM   1484  CD2 TYR A1686      12.049   6.845  52.143  1.00  0.00           C  
ATOM   1485  CE1 TYR A1686      10.529   9.077  51.514  1.00  0.00           C  
ATOM   1486  CE2 TYR A1686      11.040   6.743  51.197  1.00  0.00           C  
ATOM   1487  CZ  TYR A1686      10.283   7.864  50.886  1.00  0.00           C  
ATOM   1488  OH  TYR A1686       9.292   7.757  49.945  1.00  0.00           O  
ATOM   1489  N   GLU A1687      15.428   9.570  55.597  1.00  0.00           N  
ATOM   1490  CA  GLU A1687      16.439   9.599  56.657  1.00  0.00           C  
ATOM   1491  C   GLU A1687      15.956   9.101  58.023  1.00  0.00           C  
ATOM   1492  O   GLU A1687      14.772   9.195  58.358  1.00  0.00           O  
ATOM   1493  CB  GLU A1687      16.968  11.027  56.834  1.00  0.00           C  
ATOM   1494  CG  GLU A1687      17.684  11.636  55.617  1.00  0.00           C  
ATOM   1495  CD  GLU A1687      19.199  11.368  55.557  1.00  0.00           C  
ATOM   1496  OE1 GLU A1687      19.844  11.894  54.612  1.00  0.00           O  
ATOM   1497  OE2 GLU A1687      19.756  10.647  56.427  1.00  0.00           O  
ATOM   1498  N   GLY A1688      16.896   8.584  58.811  1.00  0.00           N  
ATOM   1499  CA  GLY A1688      16.594   8.111  60.150  1.00  0.00           C  
ATOM   1500  C   GLY A1688      15.389   7.203  60.305  1.00  0.00           C  
ATOM   1501  O   GLY A1688      15.207   6.267  59.527  1.00  0.00           O  
ATOM   1502  N   ASP A1689      14.562   7.467  61.312  1.00  0.00           N  
ATOM   1503  CA  ASP A1689      13.397   6.618  61.540  1.00  0.00           C  
ATOM   1504  C   ASP A1689      12.355   6.715  60.441  1.00  0.00           C  
ATOM   1505  O   ASP A1689      11.416   5.929  60.421  1.00  0.00           O  
ATOM   1506  CB  ASP A1689      12.734   6.928  62.875  1.00  0.00           C  
ATOM   1507  CG  ASP A1689      12.278   8.357  62.976  1.00  0.00           C  
ATOM   1508  OD1 ASP A1689      11.904   8.946  61.939  1.00  0.00           O  
ATOM   1509  OD2 ASP A1689      12.280   8.888  64.105  1.00  0.00           O  
ATOM   1510  N   GLU A1690      12.497   7.687  59.546  1.00  0.00           N  
ATOM   1511  CA  GLU A1690      11.555   7.792  58.452  1.00  0.00           C  
ATOM   1512  C   GLU A1690      11.998   6.818  57.372  1.00  0.00           C  
ATOM   1513  O   GLU A1690      11.176   6.323  56.612  1.00  0.00           O  
ATOM   1514  CB  GLU A1690      11.482   9.218  57.904  1.00  0.00           C  
ATOM   1515  CG  GLU A1690      10.328  10.058  58.499  1.00  0.00           C  
ATOM   1516  CD  GLU A1690       8.944   9.426  58.269  1.00  0.00           C  
ATOM   1517  OE1 GLU A1690       8.569   9.199  57.092  1.00  0.00           O  
ATOM   1518  OE2 GLU A1690       8.223   9.171  59.266  1.00  0.00           O  
ATOM   1519  N   ARG A1692      13.298   6.535  57.303  1.00  0.00           N  
ATOM   1520  CA  ARG A1692      13.793   5.577  56.319  1.00  0.00           C  
ATOM   1521  C   ARG A1692      13.613   4.161  56.840  1.00  0.00           C  
ATOM   1522  O   ARG A1692      13.174   3.269  56.117  1.00  0.00           O  
ATOM   1523  CB  ARG A1692      15.278   5.784  56.004  1.00  0.00           C  
ATOM   1524  CG  ARG A1692      15.844   4.622  55.182  1.00  0.00           C  
ATOM   1525  CD  ARG A1692      17.223   4.909  54.606  1.00  0.00           C  
ATOM   1526  NE  ARG A1692      17.809   3.714  53.994  1.00  0.00           N  
ATOM   1527  CZ  ARG A1692      19.007   3.684  53.417  1.00  0.00           C  
ATOM   1528  NH1 ARG A1692      19.753   4.787  53.366  1.00  0.00           N  
ATOM   1529  NH2 ARG A1692      19.461   2.557  52.901  1.00  0.00           N  
ATOM   1530  N   TYR A1693      13.996   3.953  58.092  1.00  0.00           N  
ATOM   1531  CA  TYR A1693      13.865   2.645  58.716  1.00  0.00           C  
ATOM   1532  C   TYR A1693      12.605   2.764  59.563  1.00  0.00           C  
ATOM   1533  O   TYR A1693      12.658   3.051  60.756  1.00  0.00           O  
ATOM   1534  CB  TYR A1693      15.109   2.342  59.570  1.00  0.00           C  
ATOM   1535  CG  TYR A1693      16.383   2.246  58.742  1.00  0.00           C  
ATOM   1536  CD1 TYR A1693      16.613   1.151  57.901  1.00  0.00           C  
ATOM   1537  CD2 TYR A1693      17.319   3.275  58.746  1.00  0.00           C  
ATOM   1538  CE1 TYR A1693      17.739   1.089  57.081  1.00  0.00           C  
ATOM   1539  CE2 TYR A1693      18.453   3.230  57.934  1.00  0.00           C  
ATOM   1540  CZ  TYR A1693      18.658   2.142  57.098  1.00  0.00           C  
ATOM   1541  OH  TYR A1693      19.740   2.127  56.250  1.00  0.00           O  
ATOM   1542  N   LEU A1700      11.463   2.560  58.917  1.00  0.00           N  
ATOM   1543  CA  LEU A1700      10.175   2.697  59.584  1.00  0.00           C  
ATOM   1544  C   LEU A1700       9.774   1.501  60.435  1.00  0.00           C  
ATOM   1545  O   LEU A1700       9.608   0.391  59.931  1.00  0.00           O  
ATOM   1546  CB  LEU A1700       9.091   2.984  58.543  1.00  0.00           C  
ATOM   1547  CG  LEU A1700       7.767   3.518  59.064  1.00  0.00           C  
ATOM   1548  CD1 LEU A1700       7.953   4.930  59.597  1.00  0.00           C  
ATOM   1549  CD2 LEU A1700       6.750   3.495  57.939  1.00  0.00           C  
ATOM   1550  N   GLU A1701       9.623   1.729  61.735  1.00  0.00           N  
ATOM   1551  CA  GLU A1701       9.213   0.654  62.635  1.00  0.00           C  
ATOM   1552  C   GLU A1701       7.791   0.249  62.269  1.00  0.00           C  
ATOM   1553  O   GLU A1701       6.903   1.094  62.251  1.00  0.00           O  
ATOM   1554  CB  GLU A1701       9.219   1.108  64.095  1.00  0.00           C  
ATOM   1555  CG  GLU A1701       8.675   0.019  65.020  1.00  0.00           C  
ATOM   1556  CD  GLU A1701       8.171   0.522  66.360  1.00  0.00           C  
ATOM   1557  OE1 GLU A1701       7.556  -0.294  67.092  1.00  0.00           O  
ATOM   1558  OE2 GLU A1701       8.382   1.716  66.701  1.00  0.00           O  
ATOM   1559  N   ILE A1702       7.565  -1.031  61.992  1.00  0.00           N  
ATOM   1560  CA  ILE A1702       6.227  -1.473  61.628  1.00  0.00           C  
ATOM   1561  C   ILE A1702       5.604  -2.468  62.599  1.00  0.00           C  
ATOM   1562  O   ILE A1702       4.397  -2.673  62.574  1.00  0.00           O  
ATOM   1563  CB  ILE A1702       6.183  -2.101  60.221  1.00  0.00           C  
ATOM   1564  CG1 ILE A1702       7.105  -3.319  60.153  1.00  0.00           C  
ATOM   1565  CG2 ILE A1702       6.522  -1.043  59.179  1.00  0.00           C  
ATOM   1566  CD1 ILE A1702       6.937  -4.171  58.897  1.00  0.00           C  
ATOM   1567  N   TRP A1703       6.416  -3.072  63.459  1.00  0.00           N  
ATOM   1568  CA  TRP A1703       5.903  -4.048  64.409  1.00  0.00           C  
ATOM   1569  C   TRP A1703       6.791  -4.149  65.641  1.00  0.00           C  
ATOM   1570  O   TRP A1703       8.013  -4.301  65.536  1.00  0.00           O  
ATOM   1571  CB  TRP A1703       5.816  -5.425  63.748  1.00  0.00           C  
ATOM   1572  CG  TRP A1703       4.785  -6.340  64.335  1.00  0.00           C  
ATOM   1573  CD1 TRP A1703       4.182  -6.229  65.558  1.00  0.00           C  
ATOM   1574  CD2 TRP A1703       4.268  -7.534  63.742  1.00  0.00           C  
ATOM   1575  NE1 TRP A1703       3.327  -7.277  65.760  1.00  0.00           N  
ATOM   1576  CE2 TRP A1703       3.361  -8.099  64.663  1.00  0.00           C  
ATOM   1577  CE3 TRP A1703       4.484  -8.185  62.520  1.00  0.00           C  
ATOM   1578  CZ2 TRP A1703       2.671  -9.291  64.404  1.00  0.00           C  
ATOM   1579  CZ3 TRP A1703       3.800  -9.364  62.261  1.00  0.00           C  
ATOM   1580  CH2 TRP A1703       2.904  -9.907  63.200  1.00  0.00           C  
ATOM   1581  N   ASN A1704       6.168  -4.068  66.811  1.00  0.00           N  
ATOM   1582  CA  ASN A1704       6.888  -4.170  68.072  1.00  0.00           C  
ATOM   1583  C   ASN A1704       6.451  -5.442  68.802  1.00  0.00           C  
ATOM   1584  O   ASN A1704       5.266  -5.655  69.040  1.00  0.00           O  
ATOM   1585  CB  ASN A1704       6.607  -2.931  68.930  1.00  0.00           C  
ATOM   1586  CG  ASN A1704       7.360  -2.946  70.246  1.00  0.00           C  
ATOM   1587  OD1 ASN A1704       8.563  -3.201  70.287  1.00  0.00           O  
ATOM   1588  ND2 ASN A1704       6.653  -2.668  71.333  1.00  0.00           N  
ATOM   1589  N   LEU A1705       7.416  -6.293  69.136  1.00  0.00           N  
ATOM   1590  CA  LEU A1705       7.146  -7.548  69.833  1.00  0.00           C  
ATOM   1591  C   LEU A1705       7.710  -7.453  71.243  1.00  0.00           C  
ATOM   1592  O   LEU A1705       8.918  -7.296  71.425  1.00  0.00           O  
ATOM   1593  CB  LEU A1705       7.810  -8.715  69.100  1.00  0.00           C  
ATOM   1594  CG  LEU A1705       7.715  -8.695  67.574  1.00  0.00           C  
ATOM   1595  CD1 LEU A1705       8.497  -9.865  67.007  1.00  0.00           C  
ATOM   1596  CD2 LEU A1705       6.247  -8.755  67.135  1.00  0.00           C  
ATOM   1597  N   VAL A1706       6.831  -7.546  72.234  1.00  0.00           N  
ATOM   1598  CA  VAL A1706       7.225  -7.468  73.633  1.00  0.00           C  
ATOM   1599  C   VAL A1706       7.256  -8.854  74.261  1.00  0.00           C  
ATOM   1600  O   VAL A1706       6.279  -9.599  74.192  1.00  0.00           O  
ATOM   1601  CB  VAL A1706       6.250  -6.568  74.435  1.00  0.00           C  
ATOM   1602  CG1 VAL A1706       6.589  -6.603  75.924  1.00  0.00           C  
ATOM   1603  CG2 VAL A1706       6.323  -5.141  73.916  1.00  0.00           C  
ATOM   1604  N   PHE A1707       8.389  -9.195  74.863  1.00  0.00           N  
ATOM   1605  CA  PHE A1707       8.547 -10.491  75.505  1.00  0.00           C  
ATOM   1606  C   PHE A1707       8.452 -10.306  77.022  1.00  0.00           C  
ATOM   1607  O   PHE A1707       9.435  -9.917  77.655  1.00  0.00           O  
ATOM   1608  CB  PHE A1707       9.910 -11.097  75.147  1.00  0.00           C  
ATOM   1609  CG  PHE A1707      10.241 -11.061  73.673  1.00  0.00           C  
ATOM   1610  CD1 PHE A1707       9.341 -11.543  72.723  1.00  0.00           C  
ATOM   1611  CD2 PHE A1707      11.481 -10.595  73.239  1.00  0.00           C  
ATOM   1612  CE1 PHE A1707       9.673 -11.569  71.361  1.00  0.00           C  
ATOM   1613  CE2 PHE A1707      11.823 -10.615  71.881  1.00  0.00           C  
ATOM   1614  CZ  PHE A1707      10.918 -11.104  70.943  1.00  0.00           C  
ATOM   1615  N   GLN A1709       9.031 -11.340  80.146  1.00  0.00           N  
ATOM   1616  CA  GLN A1709       9.870 -12.380  80.707  1.00  0.00           C  
ATOM   1617  C   GLN A1709      10.157 -12.317  82.195  1.00  0.00           C  
ATOM   1618  O   GLN A1709      10.326 -13.343  82.844  1.00  0.00           O  
ATOM   1619  CB  GLN A1709      11.183 -12.354  79.942  1.00  0.00           C  
ATOM   1620  CG  GLN A1709      12.088 -13.523  80.158  1.00  0.00           C  
ATOM   1621  CD  GLN A1709      13.306 -13.430  79.274  1.00  0.00           C  
ATOM   1622  OE1 GLN A1709      13.348 -12.619  78.350  1.00  0.00           O  
ATOM   1623  NE2 GLN A1709      14.303 -14.266  79.541  1.00  0.00           N  
ATOM   1624  N   TYR A1710      10.236 -11.117  82.740  1.00  0.00           N  
ATOM   1625  CA  TYR A1710      10.559 -11.004  84.148  1.00  0.00           C  
ATOM   1626  C   TYR A1710       9.498 -10.260  84.918  1.00  0.00           C  
ATOM   1627  O   TYR A1710       8.534  -9.735  84.362  1.00  0.00           O  
ATOM   1628  CB  TYR A1710      11.883 -10.259  84.326  1.00  0.00           C  
ATOM   1629  CG  TYR A1710      13.010 -10.729  83.429  1.00  0.00           C  
ATOM   1630  CD1 TYR A1710      13.716 -11.900  83.707  1.00  0.00           C  
ATOM   1631  CD2 TYR A1710      13.396  -9.978  82.326  1.00  0.00           C  
ATOM   1632  CE1 TYR A1710      14.786 -12.302  82.906  1.00  0.00           C  
ATOM   1633  CE2 TYR A1710      14.460 -10.366  81.522  1.00  0.00           C  
ATOM   1634  CZ  TYR A1710      15.151 -11.523  81.814  1.00  0.00           C  
ATOM   1635  OH  TYR A1710      16.212 -11.888  81.018  1.00  0.00           O  
ATOM   1636  N   ASN A1711       9.693 -10.249  86.225  1.00  0.00           N  
ATOM   1637  CA  ASN A1711       8.830  -9.525  87.123  1.00  0.00           C  
ATOM   1638  C   ASN A1711       9.781  -8.679  87.941  1.00  0.00           C  
ATOM   1639  O   ASN A1711      10.740  -9.194  88.511  1.00  0.00           O  
ATOM   1640  CB  ASN A1711       8.073 -10.442  88.072  1.00  0.00           C  
ATOM   1641  CG  ASN A1711       7.405  -9.662  89.189  1.00  0.00           C  
ATOM   1642  OD1 ASN A1711       7.817  -9.734  90.352  1.00  0.00           O  
ATOM   1643  ND2 ASN A1711       6.389  -8.881  88.835  1.00  0.00           N  
ATOM   1644  N   ARG A1757       9.527  -7.381  87.981  1.00  0.00           N  
ATOM   1645  CA  ARG A1757      10.358  -6.480  88.758  1.00  0.00           C  
ATOM   1646  C   ARG A1757       9.650  -6.222  90.092  1.00  0.00           C  
ATOM   1647  O   ARG A1757       8.536  -5.694  90.107  1.00  0.00           O  
ATOM   1648  CB  ARG A1757      10.573  -5.171  87.991  1.00  0.00           C  
ATOM   1649  CG  ARG A1757      11.203  -4.064  88.819  1.00  0.00           C  
ATOM   1650  CD  ARG A1757      11.439  -2.777  88.009  1.00  0.00           C  
ATOM   1651  NE  ARG A1757      12.505  -2.932  87.020  1.00  0.00           N  
ATOM   1652  CZ  ARG A1757      12.333  -2.839  85.701  1.00  0.00           C  
ATOM   1653  NH1 ARG A1757      11.120  -2.589  85.207  1.00  0.00           N  
ATOM   1654  NH2 ARG A1757      13.376  -2.992  84.879  1.00  0.00           N  
ATOM   1655  N   ASP A1758      10.280  -6.617  91.205  1.00  0.00           N  
ATOM   1656  CA  ASP A1758       9.687  -6.405  92.535  1.00  0.00           C  
ATOM   1657  C   ASP A1758       9.837  -4.967  93.015  1.00  0.00           C  
ATOM   1658  O   ASP A1758      10.440  -4.135  92.336  1.00  0.00           O  
ATOM   1659  CB  ASP A1758      10.273  -7.360  93.600  1.00  0.00           C  
ATOM   1660  CG  ASP A1758      11.770  -7.145  93.869  1.00  0.00           C  
ATOM   1661  OD1 ASP A1758      12.277  -6.004  93.845  1.00  0.00           O  
ATOM   1662  OD2 ASP A1758      12.452  -8.153  94.143  1.00  0.00           O  
ATOM   1663  N   GLU A1759       9.290  -4.688  94.193  1.00  0.00           N  
ATOM   1664  CA  GLU A1759       9.325  -3.353  94.773  1.00  0.00           C  
ATOM   1665  C   GLU A1759      10.732  -2.837  95.080  1.00  0.00           C  
ATOM   1666  O   GLU A1759      10.895  -1.671  95.424  1.00  0.00           O  
ATOM   1667  CB  GLU A1759       8.461  -3.315  96.040  1.00  0.00           C  
ATOM   1668  CG  GLU A1759       9.024  -4.114  97.213  1.00  0.00           C  
ATOM   1669  CD  GLU A1759       8.009  -4.315  98.336  1.00  0.00           C  
ATOM   1670  OE1 GLU A1759       7.100  -3.469  98.485  1.00  0.00           O  
ATOM   1671  OE2 GLU A1759       8.134  -5.315  99.076  1.00  0.00           O  
ATOM   1672  N   ASN A1760      11.745  -3.691  94.969  1.00  0.00           N  
ATOM   1673  CA  ASN A1760      13.119  -3.249  95.214  1.00  0.00           C  
ATOM   1674  C   ASN A1760      13.910  -3.102  93.917  1.00  0.00           C  
ATOM   1675  O   ASN A1760      15.093  -2.766  93.940  1.00  0.00           O  
ATOM   1676  CB  ASN A1760      13.861  -4.218  96.137  1.00  0.00           C  
ATOM   1677  CG  ASN A1760      13.263  -4.271  97.523  1.00  0.00           C  
ATOM   1678  OD1 ASN A1760      12.987  -3.238  98.126  1.00  0.00           O  
ATOM   1679  ND2 ASN A1760      13.059  -5.478  98.036  1.00  0.00           N  
ATOM   1680  N   GLY A1764      13.255  -3.371  92.793  1.00  0.00           N  
ATOM   1681  CA  GLY A1764      13.914  -3.259  91.507  1.00  0.00           C  
ATOM   1682  C   GLY A1764      14.570  -4.543  91.036  1.00  0.00           C  
ATOM   1683  O   GLY A1764      15.209  -4.551  89.991  1.00  0.00           O  
ATOM   1684  N   VAL A1765      14.421  -5.627  91.790  1.00  0.00           N  
ATOM   1685  CA  VAL A1765      15.030  -6.892  91.400  1.00  0.00           C  
ATOM   1686  C   VAL A1765      14.162  -7.702  90.437  1.00  0.00           C  
ATOM   1687  O   VAL A1765      12.961  -7.893  90.651  1.00  0.00           O  
ATOM   1688  CB  VAL A1765      15.348  -7.765  92.635  1.00  0.00           C  
ATOM   1689  CG1 VAL A1765      16.113  -9.013  92.211  1.00  0.00           C  
ATOM   1690  CG2 VAL A1765      16.174  -6.960  93.633  1.00  0.00           C  
ATOM   1691  N   LEU A1767      14.787  -8.186  89.375  1.00  0.00           N  
ATOM   1692  CA  LEU A1767      14.092  -8.973  88.378  1.00  0.00           C  
ATOM   1693  C   LEU A1767      14.224 -10.471  88.602  1.00  0.00           C  
ATOM   1694  O   LEU A1767      15.296 -10.973  88.948  1.00  0.00           O  
ATOM   1695  CB  LEU A1767      14.617  -8.625  86.984  1.00  0.00           C  
ATOM   1696  CG  LEU A1767      14.154  -7.299  86.366  1.00  0.00           C  
ATOM   1697  CD1 LEU A1767      14.614  -6.092  87.185  1.00  0.00           C  
ATOM   1698  CD2 LEU A1767      14.720  -7.216  84.966  1.00  0.00           C  
ATOM   1699  N   THR A1768      13.113 -11.172  88.422  1.00  0.00           N  
ATOM   1700  CA  THR A1768      13.079 -12.625  88.529  1.00  0.00           C  
ATOM   1701  C   THR A1768      12.230 -13.070  87.348  1.00  0.00           C  
ATOM   1702  O   THR A1768      11.291 -12.381  86.959  1.00  0.00           O  
ATOM   1703  CB  THR A1768      12.446 -13.127  89.869  1.00  0.00           C  
ATOM   1704  OG1 THR A1768      11.140 -12.563  90.040  1.00  0.00           O  
ATOM   1705  CG2 THR A1768      13.328 -12.737  91.049  1.00  0.00           C  
ATOM   1706  N   PRO A1770      12.570 -14.210  86.738  1.00  0.00           N  
ATOM   1707  CA  PRO A1770      11.805 -14.698  85.592  1.00  0.00           C  
ATOM   1708  C   PRO A1770      10.400 -15.128  85.962  1.00  0.00           C  
ATOM   1709  O   PRO A1770      10.181 -15.706  87.024  1.00  0.00           O  
ATOM   1710  CB  PRO A1770      12.649 -15.867  85.090  1.00  0.00           C  
ATOM   1711  CG  PRO A1770      14.030 -15.501  85.518  1.00  0.00           C  
ATOM   1712  CD  PRO A1770      13.802 -14.996  86.911  1.00  0.00           C  
ATOM   1713  N   LEU A1771       9.445 -14.829  85.092  1.00  0.00           N  
ATOM   1714  CA  LEU A1771       8.068 -15.229  85.324  1.00  0.00           C  
ATOM   1715  C   LEU A1771       7.956 -16.721  85.050  1.00  0.00           C  
ATOM   1716  O   LEU A1771       8.571 -17.231  84.109  1.00  0.00           O  
ATOM   1717  CB  LEU A1771       7.133 -14.506  84.359  1.00  0.00           C  
ATOM   1718  CG  LEU A1771       7.022 -12.991  84.477  1.00  0.00           C  
ATOM   1719  CD1 LEU A1771       6.269 -12.443  83.273  1.00  0.00           C  
ATOM   1720  CD2 LEU A1771       6.315 -12.642  85.771  1.00  0.00           C  
ATOM   1721  N   PRO A1772       7.175 -17.444  85.867  1.00  0.00           N  
ATOM   1722  CA  PRO A1772       7.016 -18.886  85.650  1.00  0.00           C  
ATOM   1723  C   PRO A1772       6.336 -19.162  84.304  1.00  0.00           C  
ATOM   1724  O   PRO A1772       6.573 -20.195  83.678  1.00  0.00           O  
ATOM   1725  CB  PRO A1772       6.170 -19.328  86.847  1.00  0.00           C  
ATOM   1726  CG  PRO A1772       5.362 -18.103  87.160  1.00  0.00           C  
ATOM   1727  CD  PRO A1772       6.399 -16.998  87.036  1.00  0.00           C  
ATOM   1728  N   HIS A1773       5.493 -18.232  83.863  1.00  0.00           N  
ATOM   1729  CA  HIS A1773       4.816 -18.370  82.573  1.00  0.00           C  
ATOM   1730  C   HIS A1773       4.992 -17.101  81.761  1.00  0.00           C  
ATOM   1731  O   HIS A1773       4.185 -16.185  81.861  1.00  0.00           O  
ATOM   1732  CB  HIS A1773       3.321 -18.631  82.759  1.00  0.00           C  
ATOM   1733  CG  HIS A1773       3.032 -19.871  83.533  1.00  0.00           C  
ATOM   1734  ND1 HIS A1773       3.404 -21.123  83.090  1.00  0.00           N  
ATOM   1735  CD2 HIS A1773       2.471 -20.049  84.751  1.00  0.00           C  
ATOM   1736  CE1 HIS A1773       3.087 -22.020  84.006  1.00  0.00           C  
ATOM   1737  NE2 HIS A1773       2.520 -21.394  85.025  1.00  0.00           N  
ATOM   1738  N   PRO A1774       6.055 -17.025  80.956  1.00  0.00           N  
ATOM   1739  CA  PRO A1774       6.280 -15.824  80.146  1.00  0.00           C  
ATOM   1740  C   PRO A1774       5.153 -15.531  79.151  1.00  0.00           C  
ATOM   1741  O   PRO A1774       4.469 -16.444  78.678  1.00  0.00           O  
ATOM   1742  CB  PRO A1774       7.620 -16.108  79.472  1.00  0.00           C  
ATOM   1743  CG  PRO A1774       7.681 -17.605  79.441  1.00  0.00           C  
ATOM   1744  CD  PRO A1774       7.145 -17.993  80.783  1.00  0.00           C  
ATOM   1745  N   ASN A1775       4.958 -14.253  78.844  1.00  0.00           N  
ATOM   1746  CA  ASN A1775       3.900 -13.843  77.919  1.00  0.00           C  
ATOM   1747  C   ASN A1775       4.398 -13.090  76.697  1.00  0.00           C  
ATOM   1748  O   ASN A1775       5.531 -12.612  76.657  1.00  0.00           O  
ATOM   1749  CB  ASN A1775       2.887 -12.955  78.634  1.00  0.00           C  
ATOM   1750  CG  ASN A1775       2.368 -13.578  79.901  1.00  0.00           C  
ATOM   1751  OD1 ASN A1775       2.043 -14.764  79.927  1.00  0.00           O  
ATOM   1752  ND2 ASN A1775       2.270 -12.779  80.963  1.00  0.00           N  
ATOM   1753  N   ILE A1776       3.526 -12.976  75.703  1.00  0.00           N  
ATOM   1754  CA  ILE A1776       3.851 -12.253  74.483  1.00  0.00           C  
ATOM   1755  C   ILE A1776       2.779 -11.205  74.235  1.00  0.00           C  
ATOM   1756  O   ILE A1776       1.590 -11.437  74.461  1.00  0.00           O  
ATOM   1757  CB  ILE A1776       3.921 -13.189  73.253  1.00  0.00           C  
ATOM   1758  CG1 ILE A1776       5.132 -14.124  73.370  1.00  0.00           C  
ATOM   1759  CG2 ILE A1776       3.985 -12.371  71.968  1.00  0.00           C  
ATOM   1760  CD1 ILE A1776       6.474 -13.430  73.301  1.00  0.00           C  
ATOM   1761  N   ASP A1777       3.220 -10.039  73.788  1.00  0.00           N  
ATOM   1762  CA  ASP A1777       2.331  -8.938  73.465  1.00  0.00           C  
ATOM   1763  C   ASP A1777       2.956  -8.240  72.267  1.00  0.00           C  
ATOM   1764  O   ASP A1777       4.137  -7.904  72.289  1.00  0.00           O  
ATOM   1765  CB  ASP A1777       2.221  -7.985  74.662  1.00  0.00           C  
ATOM   1766  CG  ASP A1777       1.910  -6.554  74.256  1.00  0.00           C  
ATOM   1767  OD1 ASP A1777       2.599  -5.642  74.774  1.00  0.00           O  
ATOM   1768  OD2 ASP A1777       0.977  -6.322  73.445  1.00  0.00           O  
ATOM   1769  N   THR A1778       2.175  -8.053  71.212  1.00  0.00           N  
ATOM   1770  CA  THR A1778       2.673  -7.382  70.024  1.00  0.00           C  
ATOM   1771  C   THR A1778       1.736  -6.264  69.597  1.00  0.00           C  
ATOM   1772  O   THR A1778       0.552  -6.243  69.962  1.00  0.00           O  
ATOM   1773  CB  THR A1778       2.827  -8.337  68.816  1.00  0.00           C  
ATOM   1774  OG1 THR A1778       1.549  -8.550  68.208  1.00  0.00           O  
ATOM   1775  CG2 THR A1778       3.418  -9.661  69.251  1.00  0.00           C  
ATOM   1776  N   GLY A1779       2.285  -5.345  68.806  1.00  0.00           N  
ATOM   1777  CA  GLY A1779       1.522  -4.220  68.312  1.00  0.00           C  
ATOM   1778  C   GLY A1779       2.056  -3.695  66.990  1.00  0.00           C  
ATOM   1779  O   GLY A1779       3.230  -3.341  66.874  1.00  0.00           O  
ATOM   1780  N   GLY A1783       0.902  -0.855  64.151  1.00  0.00           N  
ATOM   1781  CA  GLY A1783      -0.021   0.231  63.855  1.00  0.00           C  
ATOM   1782  C   GLY A1783      -0.599   0.022  62.472  1.00  0.00           C  
ATOM   1783  O   GLY A1783       0.154  -0.073  61.502  1.00  0.00           O  
ATOM   1784  N   LEU A1784      -1.922  -0.051  62.368  1.00  0.00           N  
ATOM   1785  CA  LEU A1784      -2.570  -0.282  61.076  1.00  0.00           C  
ATOM   1786  C   LEU A1784      -2.319   0.828  60.066  1.00  0.00           C  
ATOM   1787  O   LEU A1784      -1.932   0.563  58.937  1.00  0.00           O  
ATOM   1788  CB  LEU A1784      -4.087  -0.476  61.246  1.00  0.00           C  
ATOM   1789  CG  LEU A1784      -4.895  -0.775  59.968  1.00  0.00           C  
ATOM   1790  CD1 LEU A1784      -4.412  -2.074  59.322  1.00  0.00           C  
ATOM   1791  CD2 LEU A1784      -6.377  -0.876  60.300  1.00  0.00           C  
ATOM   1792  N   GLU A1785      -2.546   2.070  60.474  1.00  0.00           N  
ATOM   1793  CA  GLU A1785      -2.351   3.191  59.575  1.00  0.00           C  
ATOM   1794  C   GLU A1785      -0.915   3.203  59.014  1.00  0.00           C  
ATOM   1795  O   GLU A1785      -0.693   3.390  57.811  1.00  0.00           O  
ATOM   1796  CB  GLU A1785      -2.647   4.501  60.312  1.00  0.00           C  
ATOM   1797  CG  GLU A1785      -4.064   4.622  60.927  1.00  0.00           C  
ATOM   1798  CD  GLU A1785      -4.331   3.700  62.136  1.00  0.00           C  
ATOM   1799  OE1 GLU A1785      -3.388   3.163  62.750  1.00  0.00           O  
ATOM   1800  OE2 GLU A1785      -5.509   3.531  62.490  1.00  0.00           O  
ATOM   1801  N   ARG A1786       0.057   2.972  59.885  1.00  0.00           N  
ATOM   1802  CA  ARG A1786       1.441   2.992  59.458  1.00  0.00           C  
ATOM   1803  C   ARG A1786       1.823   1.914  58.453  1.00  0.00           C  
ATOM   1804  O   ARG A1786       2.488   2.210  57.456  1.00  0.00           O  
ATOM   1805  CB  ARG A1786       2.371   2.905  60.652  1.00  0.00           C  
ATOM   1806  CG  ARG A1786       3.774   3.241  60.252  1.00  0.00           C  
ATOM   1807  CD  ARG A1786       4.709   3.110  61.400  1.00  0.00           C  
ATOM   1808  NE  ARG A1786       4.438   4.091  62.429  1.00  0.00           N  
ATOM   1809  CZ  ARG A1786       5.283   4.354  63.416  1.00  0.00           C  
ATOM   1810  NH1 ARG A1786       6.433   3.697  63.476  1.00  0.00           N  
ATOM   1811  NH2 ARG A1786       4.986   5.271  64.335  1.00  0.00           N  
ATOM   1812  N   ILE A1787       1.423   0.671  58.710  1.00  0.00           N  
ATOM   1813  CA  ILE A1787       1.751  -0.418  57.794  1.00  0.00           C  
ATOM   1814  C   ILE A1787       1.025  -0.214  56.458  1.00  0.00           C  
ATOM   1815  O   ILE A1787       1.555  -0.542  55.401  1.00  0.00           O  
ATOM   1816  CB  ILE A1787       1.433  -1.827  58.428  1.00  0.00           C  
ATOM   1817  CG1 ILE A1787       1.839  -2.944  57.466  1.00  0.00           C  
ATOM   1818  CG2 ILE A1787      -0.035  -1.960  58.758  1.00  0.00           C  
ATOM   1819  CD1 ILE A1787       3.285  -2.898  57.041  1.00  0.00           C  
ATOM   1820  N   ALA A1788      -0.168   0.370  56.507  1.00  0.00           N  
ATOM   1821  CA  ALA A1788      -0.922   0.630  55.292  1.00  0.00           C  
ATOM   1822  C   ALA A1788      -0.171   1.623  54.389  1.00  0.00           C  
ATOM   1823  O   ALA A1788      -0.141   1.454  53.176  1.00  0.00           O  
ATOM   1824  CB  ALA A1788      -2.309   1.168  55.638  1.00  0.00           C  
ATOM   1825  N   SER A1789       0.437   2.653  54.977  1.00  0.00           N  
ATOM   1826  CA  SER A1789       1.168   3.634  54.184  1.00  0.00           C  
ATOM   1827  C   SER A1789       2.349   2.996  53.455  1.00  0.00           C  
ATOM   1828  O   SER A1789       2.720   3.434  52.363  1.00  0.00           O  
ATOM   1829  CB  SER A1789       1.653   4.809  55.051  1.00  0.00           C  
ATOM   1830  OG  SER A1789       2.610   4.412  56.021  1.00  0.00           O  
ATOM   1831  N   VAL A1790       2.936   1.961  54.046  1.00  0.00           N  
ATOM   1832  CA  VAL A1790       4.058   1.287  53.401  1.00  0.00           C  
ATOM   1833  C   VAL A1790       3.567   0.506  52.180  1.00  0.00           C  
ATOM   1834  O   VAL A1790       4.065   0.693  51.073  1.00  0.00           O  
ATOM   1835  CB  VAL A1790       4.774   0.318  54.372  1.00  0.00           C  
ATOM   1836  CG1 VAL A1790       5.783  -0.530  53.610  1.00  0.00           C  
ATOM   1837  CG2 VAL A1790       5.472   1.113  55.470  1.00  0.00           C  
ATOM   1838  N   LEU A1791       2.573  -0.348  52.382  1.00  0.00           N  
ATOM   1839  CA  LEU A1791       2.036  -1.136  51.286  1.00  0.00           C  
ATOM   1840  C   LEU A1791       1.401  -0.299  50.168  1.00  0.00           C  
ATOM   1841  O   LEU A1791       1.431  -0.699  49.005  1.00  0.00           O  
ATOM   1842  CB  LEU A1791       1.017  -2.138  51.816  1.00  0.00           C  
ATOM   1843  CG  LEU A1791       1.459  -3.001  53.000  1.00  0.00           C  
ATOM   1844  CD1 LEU A1791       0.487  -4.137  53.117  1.00  0.00           C  
ATOM   1845  CD2 LEU A1791       2.869  -3.536  52.816  1.00  0.00           C  
ATOM   1846  N   GLN A1792       0.840   0.857  50.510  1.00  0.00           N  
ATOM   1847  CA  GLN A1792       0.210   1.715  49.516  1.00  0.00           C  
ATOM   1848  C   GLN A1792       1.165   2.735  48.886  1.00  0.00           C  
ATOM   1849  O   GLN A1792       0.751   3.565  48.074  1.00  0.00           O  
ATOM   1850  CB  GLN A1792      -0.995   2.435  50.133  1.00  0.00           C  
ATOM   1851  CG  GLN A1792      -2.181   1.517  50.413  1.00  0.00           C  
ATOM   1852  CD  GLN A1792      -3.267   2.185  51.242  1.00  0.00           C  
ATOM   1853  OE1 GLN A1792      -3.549   3.373  51.079  1.00  0.00           O  
ATOM   1854  NE2 GLN A1792      -3.894   1.417  52.126  1.00  0.00           N  
ATOM   1855  N   GLY A1793       2.438   2.672  49.261  1.00  0.00           N  
ATOM   1856  CA  GLY A1793       3.428   3.585  48.715  1.00  0.00           C  
ATOM   1857  C   GLY A1793       3.243   5.058  49.038  1.00  0.00           C  
ATOM   1858  O   GLY A1793       3.526   5.912  48.203  1.00  0.00           O  
ATOM   1859  N   LYS A1794       2.777   5.373  50.239  1.00  0.00           N  
ATOM   1860  CA  LYS A1794       2.591   6.766  50.633  1.00  0.00           C  
ATOM   1861  C   LYS A1794       3.701   7.164  51.602  1.00  0.00           C  
ATOM   1862  O   LYS A1794       4.326   6.305  52.218  1.00  0.00           O  
ATOM   1863  CB  LYS A1794       1.240   6.934  51.320  1.00  0.00           C  
ATOM   1864  CG  LYS A1794       0.074   6.381  50.537  1.00  0.00           C  
ATOM   1865  CD  LYS A1794      -0.089   7.138  49.248  1.00  0.00           C  
ATOM   1866  CE  LYS A1794      -1.344   6.733  48.532  1.00  0.00           C  
ATOM   1867  NZ  LYS A1794      -1.347   7.392  47.212  1.00  0.00           N  
ATOM   1868  N   ASN A1795       3.941   8.457  51.754  1.00  0.00           N  
ATOM   1869  CA  ASN A1795       4.979   8.893  52.676  1.00  0.00           C  
ATOM   1870  C   ASN A1795       4.348   9.569  53.883  1.00  0.00           C  
ATOM   1871  O   ASN A1795       4.988  10.369  54.565  1.00  0.00           O  
ATOM   1872  CB  ASN A1795       5.955   9.843  51.980  1.00  0.00           C  
ATOM   1873  CG  ASN A1795       7.176  10.142  52.834  1.00  0.00           C  
ATOM   1874  OD1 ASN A1795       7.607   9.305  53.632  1.00  0.00           O  
ATOM   1875  ND2 ASN A1795       7.752  11.330  52.661  1.00  0.00           N  
ATOM   1876  N   SER A1796       3.090   9.220  54.143  1.00  0.00           N  
ATOM   1877  CA  SER A1796       2.318   9.782  55.253  1.00  0.00           C  
ATOM   1878  C   SER A1796       1.135   8.874  55.604  1.00  0.00           C  
ATOM   1879  O   SER A1796       0.537   8.278  54.710  1.00  0.00           O  
ATOM   1880  CB  SER A1796       1.792  11.166  54.847  1.00  0.00           C  
ATOM   1881  OG  SER A1796       0.891  11.702  55.797  1.00  0.00           O  
ATOM   1882  N   ASN A1797       0.795   8.770  56.893  1.00  0.00           N  
ATOM   1883  CA  ASN A1797      -0.347   7.949  57.315  1.00  0.00           C  
ATOM   1884  C   ASN A1797      -1.638   8.627  56.852  1.00  0.00           C  
ATOM   1885  O   ASN A1797      -2.662   7.977  56.666  1.00  0.00           O  
ATOM   1886  CB  ASN A1797      -0.440   7.810  58.842  1.00  0.00           C  
ATOM   1887  CG  ASN A1797       0.723   7.061  59.456  1.00  0.00           C  
ATOM   1888  OD1 ASN A1797       1.526   6.426  58.766  1.00  0.00           O  
ATOM   1889  ND2 ASN A1797       0.806   7.117  60.778  1.00  0.00           N  
ATOM   1890  N   PHE A1798      -1.580   9.937  56.665  1.00  0.00           N  
ATOM   1891  CA  PHE A1798      -2.752  10.686  56.266  1.00  0.00           C  
ATOM   1892  C   PHE A1798      -3.126  10.530  54.804  1.00  0.00           C  
ATOM   1893  O   PHE A1798      -4.160  11.025  54.374  1.00  0.00           O  
ATOM   1894  CB  PHE A1798      -2.551  12.164  56.609  1.00  0.00           C  
ATOM   1895  CG  PHE A1798      -2.583  12.443  58.078  1.00  0.00           C  
ATOM   1896  CD1 PHE A1798      -3.779  12.760  58.714  1.00  0.00           C  
ATOM   1897  CD2 PHE A1798      -1.424  12.344  58.841  1.00  0.00           C  
ATOM   1898  CE1 PHE A1798      -3.814  12.966  60.090  1.00  0.00           C  
ATOM   1899  CE2 PHE A1798      -1.453  12.548  60.214  1.00  0.00           C  
ATOM   1900  CZ  PHE A1798      -2.646  12.860  60.843  1.00  0.00           C  
ATOM   1901  N   GLU A1799      -2.294   9.834  54.040  1.00  0.00           N  
ATOM   1902  CA  GLU A1799      -2.584   9.648  52.630  1.00  0.00           C  
ATOM   1903  C   GLU A1799      -3.126   8.275  52.266  1.00  0.00           C  
ATOM   1904  O   GLU A1799      -3.380   7.989  51.092  1.00  0.00           O  
ATOM   1905  CB  GLU A1799      -1.342   9.950  51.805  1.00  0.00           C  
ATOM   1906  CG  GLU A1799      -1.051  11.425  51.686  1.00  0.00           C  
ATOM   1907  CD  GLU A1799       0.282  11.686  51.034  1.00  0.00           C  
ATOM   1908  OE1 GLU A1799       0.536  11.107  49.951  1.00  0.00           O  
ATOM   1909  OE2 GLU A1799       1.082  12.473  51.594  1.00  0.00           O  
ATOM   1910  N   ILE A1800      -3.320   7.426  53.268  1.00  0.00           N  
ATOM   1911  CA  ILE A1800      -3.841   6.091  53.004  1.00  0.00           C  
ATOM   1912  C   ILE A1800      -5.328   6.132  52.661  1.00  0.00           C  
ATOM   1913  O   ILE A1800      -6.021   7.114  52.938  1.00  0.00           O  
ATOM   1914  CB  ILE A1800      -3.621   5.138  54.199  1.00  0.00           C  
ATOM   1915  CG1 ILE A1800      -4.397   5.625  55.420  1.00  0.00           C  
ATOM   1916  CG2 ILE A1800      -2.138   5.032  54.500  1.00  0.00           C  
ATOM   1917  CD1 ILE A1800      -4.180   4.775  56.661  1.00  0.00           C  
ATOM   1918  N   ASP A1801      -5.802   5.044  52.070  1.00  0.00           N  
ATOM   1919  CA  ASP A1801      -7.182   4.920  51.630  1.00  0.00           C  
ATOM   1920  C   ASP A1801      -8.237   5.313  52.653  1.00  0.00           C  
ATOM   1921  O   ASP A1801      -9.186   6.016  52.320  1.00  0.00           O  
ATOM   1922  CB  ASP A1801      -7.432   3.489  51.112  1.00  0.00           C  
ATOM   1923  CG  ASP A1801      -7.216   2.403  52.183  1.00  0.00           C  
ATOM   1924  OD1 ASP A1801      -6.356   2.554  53.084  1.00  0.00           O  
ATOM   1925  OD2 ASP A1801      -7.909   1.368  52.107  1.00  0.00           O  
ATOM   1926  N   ILE A1802      -8.068   4.889  53.898  1.00  0.00           N  
ATOM   1927  CA  ILE A1802      -9.058   5.215  54.909  1.00  0.00           C  
ATOM   1928  C   ILE A1802      -8.882   6.541  55.602  1.00  0.00           C  
ATOM   1929  O   ILE A1802      -9.611   6.848  56.537  1.00  0.00           O  
ATOM   1930  CB  ILE A1802      -9.138   4.119  55.977  1.00  0.00           C  
ATOM   1931  CG1 ILE A1802      -7.786   3.971  56.674  1.00  0.00           C  
ATOM   1932  CG2 ILE A1802      -9.568   2.817  55.324  1.00  0.00           C  
ATOM   1933  CD1 ILE A1802      -7.830   3.027  57.844  1.00  0.00           C  
ATOM   1934  N   ILE A1803      -7.923   7.345  55.173  1.00  0.00           N  
ATOM   1935  CA  ILE A1803      -7.767   8.632  55.822  1.00  0.00           C  
ATOM   1936  C   ILE A1803      -7.789   9.783  54.829  1.00  0.00           C  
ATOM   1937  O   ILE A1803      -8.356  10.828  55.120  1.00  0.00           O  
ATOM   1938  CB  ILE A1803      -6.468   8.707  56.668  1.00  0.00           C  
ATOM   1939  CG1 ILE A1803      -6.530   7.687  57.809  1.00  0.00           C  
ATOM   1940  CG2 ILE A1803      -6.311  10.104  57.255  1.00  0.00           C  
ATOM   1941  CD1 ILE A1803      -5.272   7.639  58.655  1.00  0.00           C  
ATOM   1942  N   PHE A1804      -7.192   9.592  53.656  1.00  0.00           N  
ATOM   1943  CA  PHE A1804      -7.151  10.663  52.673  1.00  0.00           C  
ATOM   1944  C   PHE A1804      -8.513  11.322  52.389  1.00  0.00           C  
ATOM   1945  O   PHE A1804      -8.575  12.523  52.149  1.00  0.00           O  
ATOM   1946  CB  PHE A1804      -6.500  10.184  51.378  1.00  0.00           C  
ATOM   1947  CG  PHE A1804      -6.071  11.302  50.485  1.00  0.00           C  
ATOM   1948  CD1 PHE A1804      -5.211  12.293  50.955  1.00  0.00           C  
ATOM   1949  CD2 PHE A1804      -6.571  11.403  49.194  1.00  0.00           C  
ATOM   1950  CE1 PHE A1804      -4.859  13.382  50.150  1.00  0.00           C  
ATOM   1951  CE2 PHE A1804      -6.229  12.483  48.375  1.00  0.00           C  
ATOM   1952  CZ  PHE A1804      -5.371  13.478  48.853  1.00  0.00           C  
ATOM   1953  N   PRO A1805      -9.616  10.553  52.404  1.00  0.00           N  
ATOM   1954  CA  PRO A1805     -10.926  11.170  52.150  1.00  0.00           C  
ATOM   1955  C   PRO A1805     -11.254  12.268  53.181  1.00  0.00           C  
ATOM   1956  O   PRO A1805     -11.994  13.209  52.886  1.00  0.00           O  
ATOM   1957  CB  PRO A1805     -11.890   9.986  52.240  1.00  0.00           C  
ATOM   1958  CG  PRO A1805     -11.083   8.874  51.676  1.00  0.00           C  
ATOM   1959  CD  PRO A1805      -9.712   9.086  52.330  1.00  0.00           C  
ATOM   1960  N   LEU A1806     -10.702  12.151  54.386  1.00  0.00           N  
ATOM   1961  CA  LEU A1806     -10.952  13.157  55.416  1.00  0.00           C  
ATOM   1962  C   LEU A1806     -10.143  14.413  55.131  1.00  0.00           C  
ATOM   1963  O   LEU A1806     -10.570  15.516  55.463  1.00  0.00           O  
ATOM   1964  CB  LEU A1806     -10.617  12.603  56.800  1.00  0.00           C  
ATOM   1965  CG  LEU A1806     -11.321  11.275  57.079  1.00  0.00           C  
ATOM   1966  CD1 LEU A1806     -11.006  10.810  58.494  1.00  0.00           C  
ATOM   1967  CD2 LEU A1806     -12.823  11.434  56.883  1.00  0.00           C  
ATOM   1968  N   ILE A1807      -8.968  14.244  54.525  1.00  0.00           N  
ATOM   1969  CA  ILE A1807      -8.141  15.389  54.159  1.00  0.00           C  
ATOM   1970  C   ILE A1807      -8.925  16.098  53.048  1.00  0.00           C  
ATOM   1971  O   ILE A1807      -9.122  17.308  53.093  1.00  0.00           O  
ATOM   1972  CB  ILE A1807      -6.741  14.965  53.597  1.00  0.00           C  
ATOM   1973  CG1 ILE A1807      -5.824  14.440  54.723  1.00  0.00           C  
ATOM   1974  CG2 ILE A1807      -6.093  16.146  52.877  1.00  0.00           C  
ATOM   1975  CD1 ILE A1807      -5.377  15.497  55.737  1.00  0.00           C  
ATOM   1976  N   GLN A1808      -9.386  15.328  52.065  1.00  0.00           N  
ATOM   1977  CA  GLN A1808     -10.147  15.877  50.946  1.00  0.00           C  
ATOM   1978  C   GLN A1808     -11.406  16.605  51.410  1.00  0.00           C  
ATOM   1979  O   GLN A1808     -11.836  17.575  50.787  1.00  0.00           O  
ATOM   1980  CB  GLN A1808     -10.491  14.761  49.951  1.00  0.00           C  
ATOM   1981  CG  GLN A1808      -9.252  14.261  49.233  1.00  0.00           C  
ATOM   1982  CD  GLN A1808      -9.516  13.138  48.251  1.00  0.00           C  
ATOM   1983  OE1 GLN A1808     -10.136  12.123  48.582  1.00  0.00           O  
ATOM   1984  NE2 GLN A1808      -9.018  13.305  47.036  1.00  0.00           N  
ATOM   1985  N   PHE A1809     -11.986  16.135  52.509  1.00  0.00           N  
ATOM   1986  CA  PHE A1809     -13.172  16.757  53.087  1.00  0.00           C  
ATOM   1987  C   PHE A1809     -12.787  18.159  53.533  1.00  0.00           C  
ATOM   1988  O   PHE A1809     -13.507  19.121  53.280  1.00  0.00           O  
ATOM   1989  CB  PHE A1809     -13.638  15.944  54.295  1.00  0.00           C  
ATOM   1990  CG  PHE A1809     -14.612  16.664  55.190  1.00  0.00           C  
ATOM   1991  CD1 PHE A1809     -15.918  16.901  54.774  1.00  0.00           C  
ATOM   1992  CD2 PHE A1809     -14.232  17.071  56.464  1.00  0.00           C  
ATOM   1993  CE1 PHE A1809     -16.836  17.527  55.615  1.00  0.00           C  
ATOM   1994  CE2 PHE A1809     -15.140  17.698  57.316  1.00  0.00           C  
ATOM   1995  CZ  PHE A1809     -16.445  17.925  56.889  1.00  0.00           C  
ATOM   1996  N   GLY A1810     -11.636  18.256  54.195  1.00  0.00           N  
ATOM   1997  CA  GLY A1810     -11.158  19.533  54.688  1.00  0.00           C  
ATOM   1998  C   GLY A1810     -10.918  20.524  53.576  1.00  0.00           C  
ATOM   1999  O   GLY A1810     -11.251  21.699  53.714  1.00  0.00           O  
ATOM   2000  N   GLU A1811     -10.324  20.044  52.482  1.00  0.00           N  
ATOM   2001  CA  GLU A1811     -10.036  20.873  51.316  1.00  0.00           C  
ATOM   2002  C   GLU A1811     -11.344  21.420  50.750  1.00  0.00           C  
ATOM   2003  O   GLU A1811     -11.464  22.613  50.470  1.00  0.00           O  
ATOM   2004  CB  GLU A1811      -9.328  20.057  50.216  1.00  0.00           C  
ATOM   2005  CG  GLU A1811      -7.967  19.455  50.600  1.00  0.00           C  
ATOM   2006  CD  GLU A1811      -7.304  18.697  49.439  1.00  0.00           C  
ATOM   2007  OE1 GLU A1811      -6.379  19.247  48.800  1.00  0.00           O  
ATOM   2008  OE2 GLU A1811      -7.708  17.542  49.166  1.00  0.00           O  
ATOM   2009  N   GLU A1812     -12.325  20.543  50.597  1.00  0.00           N  
ATOM   2010  CA  GLU A1812     -13.607  20.934  50.047  1.00  0.00           C  
ATOM   2011  C   GLU A1812     -14.301  22.018  50.836  1.00  0.00           C  
ATOM   2012  O   GLU A1812     -14.702  23.038  50.282  1.00  0.00           O  
ATOM   2013  CB  GLU A1812     -14.533  19.736  49.969  1.00  0.00           C  
ATOM   2014  CG  GLU A1812     -15.845  20.060  49.303  1.00  0.00           C  
ATOM   2015  CD  GLU A1812     -16.747  18.860  49.245  1.00  0.00           C  
ATOM   2016  OE1 GLU A1812     -16.195  17.733  49.155  1.00  0.00           O  
ATOM   2017  OE2 GLU A1812     -17.995  19.038  49.270  1.00  0.00           O  
ATOM   2018  N   VAL A1813     -14.456  21.796  52.132  1.00  0.00           N  
ATOM   2019  CA  VAL A1813     -15.142  22.768  52.966  1.00  0.00           C  
ATOM   2020  C   VAL A1813     -14.368  24.074  53.100  1.00  0.00           C  
ATOM   2021  O   VAL A1813     -14.960  25.133  53.292  1.00  0.00           O  
ATOM   2022  CB  VAL A1813     -15.414  22.199  54.375  1.00  0.00           C  
ATOM   2023  CG1 VAL A1813     -16.191  23.207  55.191  1.00  0.00           C  
ATOM   2024  CG2 VAL A1813     -16.198  20.906  54.270  1.00  0.00           C  
ATOM   2025  N   SER A1814     -13.046  24.006  52.985  1.00  0.00           N  
ATOM   2026  CA  SER A1814     -12.220  25.200  53.131  1.00  0.00           C  
ATOM   2027  C   SER A1814     -11.860  25.889  51.822  1.00  0.00           C  
ATOM   2028  O   SER A1814     -11.639  27.106  51.783  1.00  0.00           O  
ATOM   2029  CB  SER A1814     -10.924  24.842  53.841  1.00  0.00           C  
ATOM   2030  OG  SER A1814     -10.142  24.005  53.018  1.00  0.00           O  
ATOM   2031  N   GLY A1815     -11.777  25.108  50.752  1.00  0.00           N  
ATOM   2032  CA  GLY A1815     -11.395  25.670  49.469  1.00  0.00           C  
ATOM   2033  C   GLY A1815      -9.881  25.728  49.334  1.00  0.00           C  
ATOM   2034  O   GLY A1815      -9.360  26.278  48.362  1.00  0.00           O  
ATOM   2035  N   LYS A1816      -9.170  25.163  50.310  1.00  0.00           N  
ATOM   2036  CA  LYS A1816      -7.703  25.145  50.307  1.00  0.00           C  
ATOM   2037  C   LYS A1816      -7.193  23.808  49.772  1.00  0.00           C  
ATOM   2038  O   LYS A1816      -7.898  22.807  49.848  1.00  0.00           O  
ATOM   2039  CB  LYS A1816      -7.169  25.329  51.728  1.00  0.00           C  
ATOM   2040  CG  LYS A1816      -7.626  26.589  52.432  1.00  0.00           C  
ATOM   2041  CD  LYS A1816      -7.003  27.822  51.825  1.00  0.00           C  
ATOM   2042  CE  LYS A1816      -7.126  29.011  52.771  1.00  0.00           C  
ATOM   2043  NZ  LYS A1816      -8.548  29.382  53.000  1.00  0.00           N  
ATOM   2044  N   LYS A1817      -5.977  23.778  49.230  1.00  0.00           N  
ATOM   2045  CA  LYS A1817      -5.421  22.523  48.723  1.00  0.00           C  
ATOM   2046  C   LYS A1817      -4.372  21.944  49.677  1.00  0.00           C  
ATOM   2047  O   LYS A1817      -3.651  22.683  50.347  1.00  0.00           O  
ATOM   2048  CB  LYS A1817      -4.788  22.714  47.330  1.00  0.00           C  
ATOM   2049  CG  LYS A1817      -5.762  22.621  46.140  1.00  0.00           C  
ATOM   2050  CD  LYS A1817      -6.702  23.824  46.062  1.00  0.00           C  
ATOM   2051  CE  LYS A1817      -7.900  23.546  45.150  1.00  0.00           C  
ATOM   2052  NZ  LYS A1817      -8.915  24.653  45.169  1.00  0.00           N  
ATOM   2053  N   TYR A1818      -4.312  20.616  49.738  1.00  0.00           N  
ATOM   2054  CA  TYR A1818      -3.348  19.896  50.570  1.00  0.00           C  
ATOM   2055  C   TYR A1818      -2.042  19.801  49.770  1.00  0.00           C  
ATOM   2056  O   TYR A1818      -2.070  19.461  48.585  1.00  0.00           O  
ATOM   2057  CB  TYR A1818      -3.863  18.479  50.851  1.00  0.00           C  
ATOM   2058  CG  TYR A1818      -2.977  17.659  51.764  1.00  0.00           C  
ATOM   2059  CD1 TYR A1818      -2.833  18.003  53.105  1.00  0.00           C  
ATOM   2060  CD2 TYR A1818      -2.276  16.551  51.286  1.00  0.00           C  
ATOM   2061  CE1 TYR A1818      -2.018  17.271  53.956  1.00  0.00           C  
ATOM   2062  CE2 TYR A1818      -1.449  15.805  52.129  1.00  0.00           C  
ATOM   2063  CZ  TYR A1818      -1.328  16.178  53.469  1.00  0.00           C  
ATOM   2064  OH  TYR A1818      -0.526  15.467  54.335  1.00  0.00           O  
ATOM   2065  N   GLY A1819      -0.910  20.094  50.406  1.00  0.00           N  
ATOM   2066  CA  GLY A1819       0.366  20.012  49.717  1.00  0.00           C  
ATOM   2067  C   GLY A1819       0.936  21.309  49.174  1.00  0.00           C  
ATOM   2068  O   GLY A1819       1.892  21.284  48.399  1.00  0.00           O  
ATOM   2069  N   GLU A1820       0.368  22.446  49.566  1.00  0.00           N  
ATOM   2070  CA  GLU A1820       0.857  23.735  49.083  1.00  0.00           C  
ATOM   2071  C   GLU A1820       1.629  24.509  50.141  1.00  0.00           C  
ATOM   2072  O   GLU A1820       2.702  25.061  49.867  1.00  0.00           O  
ATOM   2073  CB  GLU A1820      -0.312  24.591  48.607  1.00  0.00           C  
ATOM   2074  CG  GLU A1820      -0.961  24.075  47.340  1.00  0.00           C  
ATOM   2075  CD  GLU A1820      -2.166  24.896  46.916  1.00  0.00           C  
ATOM   2076  OE1 GLU A1820      -2.751  24.565  45.854  1.00  0.00           O  
ATOM   2077  OE2 GLU A1820      -2.528  25.864  47.640  1.00  0.00           O  
ATOM   2078  N   LYS A1821       1.077  24.541  51.351  1.00  0.00           N  
ATOM   2079  CA  LYS A1821       1.680  25.258  52.463  1.00  0.00           C  
ATOM   2080  C   LYS A1821       1.645  24.381  53.708  1.00  0.00           C  
ATOM   2081  O   LYS A1821       0.671  23.671  53.960  1.00  0.00           O  
ATOM   2082  CB  LYS A1821       0.906  26.557  52.702  1.00  0.00           C  
ATOM   2083  CG  LYS A1821       1.593  27.581  53.592  1.00  0.00           C  
ATOM   2084  CD  LYS A1821       0.791  28.887  53.631  1.00  0.00           C  
ATOM   2085  CE  LYS A1821       1.538  30.008  54.369  1.00  0.00           C  
ATOM   2086  NZ  LYS A1821       2.736  30.511  53.610  1.00  0.00           N  
ATOM   2087  N   PHE A1822       2.713  24.435  54.491  1.00  0.00           N  
ATOM   2088  CA  PHE A1822       2.789  23.627  55.695  1.00  0.00           C  
ATOM   2089  C   PHE A1822       1.669  23.926  56.702  1.00  0.00           C  
ATOM   2090  O   PHE A1822       0.990  23.009  57.160  1.00  0.00           O  
ATOM   2091  CB  PHE A1822       4.154  23.805  56.354  1.00  0.00           C  
ATOM   2092  CG  PHE A1822       4.372  22.910  57.530  1.00  0.00           C  
ATOM   2093  CD1 PHE A1822       4.415  21.531  57.373  1.00  0.00           C  
ATOM   2094  CD2 PHE A1822       4.506  23.443  58.799  1.00  0.00           C  
ATOM   2095  CE1 PHE A1822       4.592  20.701  58.466  1.00  0.00           C  
ATOM   2096  CE2 PHE A1822       4.683  22.621  59.892  1.00  0.00           C  
ATOM   2097  CZ  PHE A1822       4.723  21.246  59.723  1.00  0.00           C  
ATOM   2098  N   GLU A1830       1.471  25.197  57.044  1.00  0.00           N  
ATOM   2099  CA  GLU A1830       0.429  25.539  58.001  1.00  0.00           C  
ATOM   2100  C   GLU A1830      -0.940  25.038  57.535  1.00  0.00           C  
ATOM   2101  O   GLU A1830      -1.773  24.634  58.343  1.00  0.00           O  
ATOM   2102  CB  GLU A1830       0.389  27.051  58.251  1.00  0.00           C  
ATOM   2103  CG  GLU A1830      -0.200  27.869  57.120  1.00  0.00           C  
ATOM   2104  CD  GLU A1830      -0.281  29.352  57.455  1.00  0.00           C  
ATOM   2105  OE1 GLU A1830       0.793  29.985  57.641  1.00  0.00           O  
ATOM   2106  OE2 GLU A1830      -1.421  29.886  57.535  1.00  0.00           O  
ATOM   2107  N   THR A1831      -1.173  25.054  56.230  1.00  0.00           N  
ATOM   2108  CA  THR A1831      -2.436  24.571  55.707  1.00  0.00           C  
ATOM   2109  C   THR A1831      -2.575  23.064  55.941  1.00  0.00           C  
ATOM   2110  O   THR A1831      -3.608  22.596  56.436  1.00  0.00           O  
ATOM   2111  CB  THR A1831      -2.561  24.855  54.206  1.00  0.00           C  
ATOM   2112  OG1 THR A1831      -2.332  26.246  53.970  1.00  0.00           O  
ATOM   2113  CG2 THR A1831      -3.943  24.499  53.717  1.00  0.00           C  
ATOM   2114  N   ASP A1832      -1.533  22.310  55.585  1.00  0.00           N  
ATOM   2115  CA  ASP A1832      -1.509  20.846  55.753  1.00  0.00           C  
ATOM   2116  C   ASP A1832      -1.706  20.454  57.214  1.00  0.00           C  
ATOM   2117  O   ASP A1832      -2.355  19.459  57.522  1.00  0.00           O  
ATOM   2118  CB  ASP A1832      -0.168  20.261  55.269  1.00  0.00           C  
ATOM   2119  CG  ASP A1832      -0.006  20.311  53.761  1.00  0.00           C  
ATOM   2120  OD1 ASP A1832      -0.894  20.879  53.079  1.00  0.00           O  
ATOM   2121  OD2 ASP A1832       1.024  19.780  53.264  1.00  0.00           O  
ATOM   2122  N   VAL A1833      -1.100  21.226  58.106  1.00  0.00           N  
ATOM   2123  CA  VAL A1833      -1.237  20.970  59.526  1.00  0.00           C  
ATOM   2124  C   VAL A1833      -2.725  21.050  59.881  1.00  0.00           C  
ATOM   2125  O   VAL A1833      -3.265  20.147  60.504  1.00  0.00           O  
ATOM   2126  CB  VAL A1833      -0.448  22.008  60.346  1.00  0.00           C  
ATOM   2127  CG1 VAL A1833      -0.803  21.891  61.819  1.00  0.00           C  
ATOM   2128  CG2 VAL A1833       1.051  21.796  60.133  1.00  0.00           C  
ATOM   2129  N   ALA A1834      -3.375  22.131  59.462  1.00  0.00           N  
ATOM   2130  CA  ALA A1834      -4.792  22.333  59.729  1.00  0.00           C  
ATOM   2131  C   ALA A1834      -5.657  21.202  59.177  1.00  0.00           C  
ATOM   2132  O   ALA A1834      -6.533  20.696  59.873  1.00  0.00           O  
ATOM   2133  CB  ALA A1834      -5.245  23.659  59.156  1.00  0.00           C  
ATOM   2134  N   LEU A1835      -5.407  20.801  57.936  1.00  0.00           N  
ATOM   2135  CA  LEU A1835      -6.187  19.739  57.325  1.00  0.00           C  
ATOM   2136  C   LEU A1835      -5.944  18.396  58.011  1.00  0.00           C  
ATOM   2137  O   LEU A1835      -6.873  17.604  58.155  1.00  0.00           O  
ATOM   2138  CB  LEU A1835      -5.870  19.644  55.832  1.00  0.00           C  
ATOM   2139  CG  LEU A1835      -6.255  20.842  54.949  1.00  0.00           C  
ATOM   2140  CD1 LEU A1835      -5.678  20.633  53.551  1.00  0.00           C  
ATOM   2141  CD2 LEU A1835      -7.778  20.994  54.874  1.00  0.00           C  
ATOM   2142  N   ARG A1836      -4.709  18.144  58.441  1.00  0.00           N  
ATOM   2143  CA  ARG A1836      -4.383  16.889  59.121  1.00  0.00           C  
ATOM   2144  C   ARG A1836      -5.035  16.800  60.495  1.00  0.00           C  
ATOM   2145  O   ARG A1836      -5.459  15.719  60.921  1.00  0.00           O  
ATOM   2146  CB  ARG A1836      -2.866  16.711  59.267  1.00  0.00           C  
ATOM   2147  CG  ARG A1836      -2.166  16.269  57.985  1.00  0.00           C  
ATOM   2148  CD  ARG A1836      -0.751  15.799  58.265  1.00  0.00           C  
ATOM   2149  NE  ARG A1836       0.113  16.869  58.754  1.00  0.00           N  
ATOM   2150  CZ  ARG A1836       0.874  17.636  57.979  1.00  0.00           C  
ATOM   2151  NH1 ARG A1836       0.885  17.455  56.663  1.00  0.00           N  
ATOM   2152  NH2 ARG A1836       1.628  18.588  58.522  1.00  0.00           N  
ATOM   2153  N   VAL A1837      -5.090  17.933  61.189  1.00  0.00           N  
ATOM   2154  CA  VAL A1837      -5.713  17.999  62.506  1.00  0.00           C  
ATOM   2155  C   VAL A1837      -7.186  17.640  62.363  1.00  0.00           C  
ATOM   2156  O   VAL A1837      -7.698  16.786  63.089  1.00  0.00           O  
ATOM   2157  CB  VAL A1837      -5.586  19.415  63.133  1.00  0.00           C  
ATOM   2158  CG1 VAL A1837      -6.502  19.536  64.343  1.00  0.00           C  
ATOM   2159  CG2 VAL A1837      -4.145  19.664  63.559  1.00  0.00           C  
ATOM   2160  N   ILE A1838      -7.859  18.277  61.413  1.00  0.00           N  
ATOM   2161  CA  ILE A1838      -9.266  18.000  61.185  1.00  0.00           C  
ATOM   2162  C   ILE A1838      -9.493  16.516  60.883  1.00  0.00           C  
ATOM   2163  O   ILE A1838     -10.296  15.866  61.541  1.00  0.00           O  
ATOM   2164  CB  ILE A1838      -9.808  18.878  60.047  1.00  0.00           C  
ATOM   2165  CG1 ILE A1838      -9.856  20.332  60.524  1.00  0.00           C  
ATOM   2166  CG2 ILE A1838     -11.192  18.411  59.630  1.00  0.00           C  
ATOM   2167  CD1 ILE A1838     -10.073  21.335  59.425  1.00  0.00           C  
ATOM   2168  N   ALA A1839      -8.757  15.982  59.915  1.00  0.00           N  
ATOM   2169  CA  ALA A1839      -8.892  14.578  59.540  1.00  0.00           C  
ATOM   2170  C   ALA A1839      -8.716  13.644  60.727  1.00  0.00           C  
ATOM   2171  O   ALA A1839      -9.515  12.726  60.932  1.00  0.00           O  
ATOM   2172  CB  ALA A1839      -7.886  14.228  58.466  1.00  0.00           C  
ATOM   2173  N   ASP A1840      -7.667  13.883  61.508  1.00  0.00           N  
ATOM   2174  CA  ASP A1840      -7.383  13.049  62.664  1.00  0.00           C  
ATOM   2175  C   ASP A1840      -8.401  13.200  63.769  1.00  0.00           C  
ATOM   2176  O   ASP A1840      -8.840  12.213  64.359  1.00  0.00           O  
ATOM   2177  CB  ASP A1840      -6.014  13.358  63.262  1.00  0.00           C  
ATOM   2178  CG  ASP A1840      -5.802  12.646  64.589  1.00  0.00           C  
ATOM   2179  OD1 ASP A1840      -5.247  11.527  64.584  1.00  0.00           O  
ATOM   2180  OD2 ASP A1840      -6.216  13.191  65.636  1.00  0.00           O  
ATOM   2181  N   HIS A1841      -8.760  14.437  64.076  1.00  0.00           N  
ATOM   2182  CA  HIS A1841      -9.713  14.645  65.139  1.00  0.00           C  
ATOM   2183  C   HIS A1841     -11.123  14.170  64.785  1.00  0.00           C  
ATOM   2184  O   HIS A1841     -11.865  13.778  65.671  1.00  0.00           O  
ATOM   2185  CB  HIS A1841      -9.682  16.103  65.591  1.00  0.00           C  
ATOM   2186  CG  HIS A1841      -8.407  16.477  66.284  1.00  0.00           C  
ATOM   2187  ND1 HIS A1841      -8.244  17.663  66.966  1.00  0.00           N  
ATOM   2188  CD2 HIS A1841      -7.233  15.813  66.400  1.00  0.00           C  
ATOM   2189  CE1 HIS A1841      -7.025  17.712  67.472  1.00  0.00           C  
ATOM   2190  NE2 HIS A1841      -6.392  16.602  67.142  1.00  0.00           N  
ATOM   2191  N   LEU A1842     -11.479  14.167  63.500  1.00  0.00           N  
ATOM   2192  CA  LEU A1842     -12.797  13.675  63.114  1.00  0.00           C  
ATOM   2193  C   LEU A1842     -12.913  12.214  63.539  1.00  0.00           C  
ATOM   2194  O   LEU A1842     -13.940  11.791  64.071  1.00  0.00           O  
ATOM   2195  CB  LEU A1842     -13.023  13.778  61.603  1.00  0.00           C  
ATOM   2196  CG  LEU A1842     -13.517  15.099  60.998  1.00  0.00           C  
ATOM   2197  CD1 LEU A1842     -13.452  15.012  59.469  1.00  0.00           C  
ATOM   2198  CD2 LEU A1842     -14.956  15.391  61.441  1.00  0.00           C  
ATOM   2199  N   ARG A1843     -11.855  11.442  63.301  1.00  0.00           N  
ATOM   2200  CA  ARG A1843     -11.854  10.035  63.679  1.00  0.00           C  
ATOM   2201  C   ARG A1843     -11.991   9.875  65.193  1.00  0.00           C  
ATOM   2202  O   ARG A1843     -12.770   9.056  65.665  1.00  0.00           O  
ATOM   2203  CB  ARG A1843     -10.564   9.353  63.204  1.00  0.00           C  
ATOM   2204  CG  ARG A1843     -10.466   9.166  61.699  1.00  0.00           C  
ATOM   2205  CD  ARG A1843      -9.054   8.767  61.293  1.00  0.00           C  
ATOM   2206  NE  ARG A1843      -8.644   7.509  61.913  1.00  0.00           N  
ATOM   2207  CZ  ARG A1843      -7.397   7.053  61.928  1.00  0.00           C  
ATOM   2208  NH1 ARG A1843      -6.426   7.748  61.357  1.00  0.00           N  
ATOM   2209  NH2 ARG A1843      -7.111   5.906  62.517  1.00  0.00           N  
ATOM   2210  N   ALA A1844     -11.244  10.667  65.955  1.00  0.00           N  
ATOM   2211  CA  ALA A1844     -11.301  10.562  67.405  1.00  0.00           C  
ATOM   2212  C   ALA A1844     -12.669  10.924  67.987  1.00  0.00           C  
ATOM   2213  O   ALA A1844     -13.196  10.198  68.831  1.00  0.00           O  
ATOM   2214  CB  ALA A1844     -10.218  11.417  68.046  1.00  0.00           C  
ATOM   2215  N   ILE A1845     -13.258  12.027  67.544  1.00  0.00           N  
ATOM   2216  CA  ILE A1845     -14.549  12.391  68.095  1.00  0.00           C  
ATOM   2217  C   ILE A1845     -15.615  11.346  67.761  1.00  0.00           C  
ATOM   2218  O   ILE A1845     -16.389  10.959  68.628  1.00  0.00           O  
ATOM   2219  CB  ILE A1845     -15.008  13.788  67.627  1.00  0.00           C  
ATOM   2220  CG1 ILE A1845     -15.319  13.780  66.142  1.00  0.00           C  
ATOM   2221  CG2 ILE A1845     -13.919  14.813  67.925  1.00  0.00           C  
ATOM   2222  CD1 ILE A1845     -16.042  15.008  65.690  1.00  0.00           C  
ATOM   2223  N   THR A1847     -15.638  10.872  66.520  1.00  0.00           N  
ATOM   2224  CA  THR A1847     -16.628   9.881  66.110  1.00  0.00           C  
ATOM   2225  C   THR A1847     -16.598   8.613  66.975  1.00  0.00           C  
ATOM   2226  O   THR A1847     -17.617   8.228  67.564  1.00  0.00           O  
ATOM   2227  CB  THR A1847     -16.444   9.515  64.629  1.00  0.00           C  
ATOM   2228  OG1 THR A1847     -16.654  10.690  63.836  1.00  0.00           O  
ATOM   2229  CG2 THR A1847     -17.434   8.430  64.211  1.00  0.00           C  
ATOM   2230  N   PHE A1848     -15.437   7.975  67.075  1.00  0.00           N  
ATOM   2231  CA  PHE A1848     -15.332   6.761  67.874  1.00  0.00           C  
ATOM   2232  C   PHE A1848     -15.542   6.995  69.370  1.00  0.00           C  
ATOM   2233  O   PHE A1848     -16.185   6.191  70.032  1.00  0.00           O  
ATOM   2234  CB  PHE A1848     -13.984   6.084  67.608  1.00  0.00           C  
ATOM   2235  CG  PHE A1848     -13.970   5.241  66.361  1.00  0.00           C  
ATOM   2236  CD1 PHE A1848     -14.529   3.966  66.367  1.00  0.00           C  
ATOM   2237  CD2 PHE A1848     -13.414   5.728  65.178  1.00  0.00           C  
ATOM   2238  CE1 PHE A1848     -14.540   3.177  65.209  1.00  0.00           C  
ATOM   2239  CE2 PHE A1848     -13.416   4.955  64.008  1.00  0.00           C  
ATOM   2240  CZ  PHE A1848     -13.981   3.676  64.025  1.00  0.00           C  
ATOM   2241  N   ALA A1849     -15.019   8.102  69.888  1.00  0.00           N  
ATOM   2242  CA  ALA A1849     -15.167   8.421  71.298  1.00  0.00           C  
ATOM   2243  C   ALA A1849     -16.626   8.684  71.670  1.00  0.00           C  
ATOM   2244  O   ALA A1849     -17.102   8.221  72.704  1.00  0.00           O  
ATOM   2245  CB  ALA A1849     -14.306   9.630  71.663  1.00  0.00           C  
ATOM   2246  N   ILE A1850     -17.343   9.426  70.834  1.00  0.00           N  
ATOM   2247  CA  ILE A1850     -18.744   9.716  71.129  1.00  0.00           C  
ATOM   2248  C   ILE A1850     -19.594   8.476  70.899  1.00  0.00           C  
ATOM   2249  O   ILE A1850     -20.544   8.212  71.642  1.00  0.00           O  
ATOM   2250  CB  ILE A1850     -19.259  10.878  70.280  1.00  0.00           C  
ATOM   2251  CG1 ILE A1850     -18.467  12.134  70.655  1.00  0.00           C  
ATOM   2252  CG2 ILE A1850     -20.763  11.092  70.524  1.00  0.00           C  
ATOM   2253  CD1 ILE A1850     -18.788  13.350  69.823  1.00  0.00           C  
ATOM   2254  N   SER A1851     -19.232   7.698  69.885  1.00  0.00           N  
ATOM   2255  CA  SER A1851     -19.958   6.483  69.594  1.00  0.00           C  
ATOM   2256  C   SER A1851     -19.783   5.479  70.741  1.00  0.00           C  
ATOM   2257  O   SER A1851     -20.654   4.645  70.968  1.00  0.00           O  
ATOM   2258  CB  SER A1851     -19.479   5.886  68.270  1.00  0.00           C  
ATOM   2259  OG  SER A1851     -20.151   4.668  67.994  1.00  0.00           O  
ATOM   2260  N   ASP A1852     -18.665   5.551  71.465  1.00  0.00           N  
ATOM   2261  CA  ASP A1852     -18.468   4.638  72.591  1.00  0.00           C  
ATOM   2262  C   ASP A1852     -18.988   5.210  73.918  1.00  0.00           C  
ATOM   2263  O   ASP A1852     -18.624   4.729  74.998  1.00  0.00           O  
ATOM   2264  CB  ASP A1852     -16.996   4.223  72.753  1.00  0.00           C  
ATOM   2265  CG  ASP A1852     -16.630   2.990  71.914  1.00  0.00           C  
ATOM   2266  OD1 ASP A1852     -17.522   2.126  71.683  1.00  0.00           O  
ATOM   2267  OD2 ASP A1852     -15.446   2.864  71.507  1.00  0.00           O  
ATOM   2268  N   GLY A1853     -19.817   6.250  73.850  1.00  0.00           N  
ATOM   2269  CA  GLY A1853     -20.399   6.792  75.067  1.00  0.00           C  
ATOM   2270  C   GLY A1853     -19.880   8.088  75.653  1.00  0.00           C  
ATOM   2271  O   GLY A1853     -20.519   8.657  76.535  1.00  0.00           O  
ATOM   2272  N   VAL A1854     -18.737   8.568  75.192  1.00  0.00           N  
ATOM   2273  CA  VAL A1854     -18.223   9.808  75.748  1.00  0.00           C  
ATOM   2274  C   VAL A1854     -19.061  11.020  75.338  1.00  0.00           C  
ATOM   2275  O   VAL A1854     -19.305  11.263  74.152  1.00  0.00           O  
ATOM   2276  CB  VAL A1854     -16.777  10.071  75.317  1.00  0.00           C  
ATOM   2277  CG1 VAL A1854     -16.263  11.301  76.023  1.00  0.00           C  
ATOM   2278  CG2 VAL A1854     -15.902   8.857  75.619  1.00  0.00           C  
ATOM   2279  N   ILE A1855     -19.495  11.778  76.336  1.00  0.00           N  
ATOM   2280  CA  ILE A1855     -20.274  12.986  76.114  1.00  0.00           C  
ATOM   2281  C   ILE A1855     -19.354  14.166  76.436  1.00  0.00           C  
ATOM   2282  O   ILE A1855     -18.730  14.199  77.495  1.00  0.00           O  
ATOM   2283  CB  ILE A1855     -21.514  13.047  77.060  1.00  0.00           C  
ATOM   2284  CG1 ILE A1855     -22.451  11.867  76.786  1.00  0.00           C  
ATOM   2285  CG2 ILE A1855     -22.258  14.369  76.873  1.00  0.00           C  
ATOM   2286  CD1 ILE A1855     -23.005  11.830  75.375  1.00  0.00           C  
ATOM   2287  N   PRO A1856     -19.247  15.143  75.523  1.00  0.00           N  
ATOM   2288  CA  PRO A1856     -18.380  16.310  75.770  1.00  0.00           C  
ATOM   2289  C   PRO A1856     -18.775  17.057  77.056  1.00  0.00           C  
ATOM   2290  O   PRO A1856     -19.944  17.386  77.243  1.00  0.00           O  
ATOM   2291  CB  PRO A1856     -18.581  17.162  74.516  1.00  0.00           C  
ATOM   2292  CG  PRO A1856     -18.896  16.129  73.445  1.00  0.00           C  
ATOM   2293  CD  PRO A1856     -19.811  15.168  74.160  1.00  0.00           C  
ATOM   2294  N   SER A1857     -17.803  17.313  77.933  1.00  0.00           N  
ATOM   2295  CA  SER A1857     -18.045  18.009  79.204  1.00  0.00           C  
ATOM   2296  C   SER A1857     -16.791  18.760  79.668  1.00  0.00           C  
ATOM   2297  O   SER A1857     -15.813  18.833  78.936  1.00  0.00           O  
ATOM   2298  CB  SER A1857     -18.452  17.007  80.284  1.00  0.00           C  
ATOM   2299  OG  SER A1857     -17.352  16.189  80.640  1.00  0.00           O  
ATOM   2300  N   ASN A1860     -16.815  19.308  80.881  1.00  0.00           N  
ATOM   2301  CA  ASN A1860     -15.661  20.042  81.395  1.00  0.00           C  
ATOM   2302  C   ASN A1860     -14.775  19.228  82.354  1.00  0.00           C  
ATOM   2303  O   ASN A1860     -13.988  19.797  83.119  1.00  0.00           O  
ATOM   2304  CB  ASN A1860     -16.109  21.335  82.089  1.00  0.00           C  
ATOM   2305  CG  ASN A1860     -16.563  22.417  81.101  1.00  0.00           C  
ATOM   2306  OD1 ASN A1860     -15.872  22.730  80.117  1.00  0.00           O  
ATOM   2307  ND2 ASN A1860     -17.717  23.015  81.381  1.00  0.00           N  
ATOM   2308  N   GLU A1861     -14.888  17.904  82.314  1.00  0.00           N  
ATOM   2309  CA  GLU A1861     -14.081  17.056  83.198  1.00  0.00           C  
ATOM   2310  C   GLU A1861     -13.818  15.647  82.651  1.00  0.00           C  
ATOM   2311  O   GLU A1861     -14.656  15.073  81.962  1.00  0.00           O  
ATOM   2312  CB  GLU A1861     -14.739  16.975  84.605  1.00  0.00           C  
ATOM   2313  CG  GLU A1861     -16.271  16.689  84.610  1.00  0.00           C  
ATOM   2314  CD  GLU A1861     -16.958  16.637  86.017  1.00  0.00           C  
ATOM   2315  OE1 GLU A1861     -16.701  17.511  86.896  1.00  0.00           O  
ATOM   2316  OE2 GLU A1861     -17.812  15.729  86.239  1.00  0.00           O  
ATOM   2317  N   GLY A1862     -12.636  15.117  82.954  1.00  0.00           N  
ATOM   2318  CA  GLY A1862     -12.262  13.776  82.541  1.00  0.00           C  
ATOM   2319  C   GLY A1862     -12.298  13.451  81.064  1.00  0.00           C  
ATOM   2320  O   GLY A1862     -11.786  14.196  80.232  1.00  0.00           O  
ATOM   2321  N   ARG A1863     -12.903  12.317  80.743  1.00  0.00           N  
ATOM   2322  CA  ARG A1863     -13.002  11.866  79.368  1.00  0.00           C  
ATOM   2323  C   ARG A1863     -13.749  12.874  78.511  1.00  0.00           C  
ATOM   2324  O   ARG A1863     -13.357  13.146  77.376  1.00  0.00           O  
ATOM   2325  CB  ARG A1863     -13.688  10.504  79.342  1.00  0.00           C  
ATOM   2326  CG  ARG A1863     -12.841   9.432  80.019  1.00  0.00           C  
ATOM   2327  CD  ARG A1863     -13.614   8.160  80.342  1.00  0.00           C  
ATOM   2328  NE  ARG A1863     -12.765   7.200  81.048  1.00  0.00           N  
ATOM   2329  CZ  ARG A1863     -13.207   6.322  81.939  1.00  0.00           C  
ATOM   2330  NH1 ARG A1863     -14.495   6.279  82.238  1.00  0.00           N  
ATOM   2331  NH2 ARG A1863     -12.360   5.489  82.535  1.00  0.00           N  
ATOM   2332  N   GLY A1864     -14.821  13.433  79.068  1.00  0.00           N  
ATOM   2333  CA  GLY A1864     -15.605  14.414  78.346  1.00  0.00           C  
ATOM   2334  C   GLY A1864     -14.814  15.652  77.963  1.00  0.00           C  
ATOM   2335  O   GLY A1864     -15.038  16.234  76.901  1.00  0.00           O  
ATOM   2336  N   TYR A1865     -13.883  16.060  78.819  1.00  0.00           N  
ATOM   2337  CA  TYR A1865     -13.101  17.251  78.528  1.00  0.00           C  
ATOM   2338  C   TYR A1865     -12.069  16.985  77.429  1.00  0.00           C  
ATOM   2339  O   TYR A1865     -11.794  17.860  76.610  1.00  0.00           O  
ATOM   2340  CB  TYR A1865     -12.429  17.773  79.800  1.00  0.00           C  
ATOM   2341  CG  TYR A1865     -11.863  19.163  79.637  1.00  0.00           C  
ATOM   2342  CD1 TYR A1865     -12.679  20.229  79.247  1.00  0.00           C  
ATOM   2343  CD2 TYR A1865     -10.506  19.408  79.819  1.00  0.00           C  
ATOM   2344  CE1 TYR A1865     -12.148  21.498  79.035  1.00  0.00           C  
ATOM   2345  CE2 TYR A1865      -9.969  20.673  79.613  1.00  0.00           C  
ATOM   2346  CZ  TYR A1865     -10.784  21.708  79.221  1.00  0.00           C  
ATOM   2347  OH  TYR A1865     -10.246  22.951  78.998  1.00  0.00           O  
ATOM   2348  N   VAL A1866     -11.512  15.776  77.399  1.00  0.00           N  
ATOM   2349  CA  VAL A1866     -10.549  15.440  76.355  1.00  0.00           C  
ATOM   2350  C   VAL A1866     -11.229  15.611  74.986  1.00  0.00           C  
ATOM   2351  O   VAL A1866     -10.699  16.293  74.099  1.00  0.00           O  
ATOM   2352  CB  VAL A1866     -10.034  13.986  76.496  1.00  0.00           C  
ATOM   2353  CG1 VAL A1866      -9.093  13.652  75.341  1.00  0.00           C  
ATOM   2354  CG2 VAL A1866      -9.309  13.815  77.821  1.00  0.00           C  
ATOM   2355  N   ILE A1867     -12.404  15.003  74.814  1.00  0.00           N  
ATOM   2356  CA  ILE A1867     -13.135  15.121  73.548  1.00  0.00           C  
ATOM   2357  C   ILE A1867     -13.521  16.574  73.248  1.00  0.00           C  
ATOM   2358  O   ILE A1867     -13.506  16.994  72.092  1.00  0.00           O  
ATOM   2359  CB  ILE A1867     -14.422  14.231  73.524  1.00  0.00           C  
ATOM   2360  CG1 ILE A1867     -14.055  12.766  73.315  1.00  0.00           C  
ATOM   2361  CG2 ILE A1867     -15.290  14.596  72.334  1.00  0.00           C  
ATOM   2362  CD1 ILE A1867     -13.199  12.186  74.373  1.00  0.00           C  
ATOM   2363  N   ARG A1878     -13.858  17.336  74.287  1.00  0.00           N  
ATOM   2364  CA  ARG A1878     -14.223  18.740  74.121  1.00  0.00           C  
ATOM   2365  C   ARG A1878     -13.024  19.532  73.583  1.00  0.00           C  
ATOM   2366  O   ARG A1878     -13.178  20.360  72.686  1.00  0.00           O  
ATOM   2367  CB  ARG A1878     -14.711  19.326  75.455  1.00  0.00           C  
ATOM   2368  CG  ARG A1878     -14.925  20.842  75.452  1.00  0.00           C  
ATOM   2369  CD  ARG A1878     -15.915  21.293  76.526  1.00  0.00           C  
ATOM   2370  NE  ARG A1878     -17.288  20.905  76.179  1.00  0.00           N  
ATOM   2371  CZ  ARG A1878     -18.347  21.095  76.958  1.00  0.00           C  
ATOM   2372  NH1 ARG A1878     -18.207  21.671  78.143  1.00  0.00           N  
ATOM   2373  NH2 ARG A1878     -19.547  20.712  76.546  1.00  0.00           N  
ATOM   2374  N   ARG A1879     -11.838  19.264  74.128  1.00  0.00           N  
ATOM   2375  CA  ARG A1879     -10.617  19.929  73.687  1.00  0.00           C  
ATOM   2376  C   ARG A1879     -10.302  19.559  72.255  1.00  0.00           C  
ATOM   2377  O   ARG A1879      -9.954  20.409  71.446  1.00  0.00           O  
ATOM   2378  CB  ARG A1879      -9.437  19.541  74.572  1.00  0.00           C  
ATOM   2379  CG  ARG A1879      -9.368  20.339  75.845  1.00  0.00           C  
ATOM   2380  CD  ARG A1879      -8.117  20.013  76.633  1.00  0.00           C  
ATOM   2381  NE  ARG A1879      -8.225  18.765  77.372  1.00  0.00           N  
ATOM   2382  CZ  ARG A1879      -7.251  17.868  77.441  1.00  0.00           C  
ATOM   2383  NH1 ARG A1879      -6.117  18.097  76.797  1.00  0.00           N  
ATOM   2384  NH2 ARG A1879      -7.395  16.764  78.172  1.00  0.00           N  
ATOM   2385  N   ILE A1880     -10.424  18.276  71.952  1.00  0.00           N  
ATOM   2386  CA  ILE A1880     -10.164  17.789  70.614  1.00  0.00           C  
ATOM   2387  C   ILE A1880     -11.131  18.463  69.653  1.00  0.00           C  
ATOM   2388  O   ILE A1880     -10.737  18.928  68.579  1.00  0.00           O  
ATOM   2389  CB  ILE A1880     -10.341  16.269  70.552  1.00  0.00           C  
ATOM   2390  CG1 ILE A1880      -9.225  15.607  71.370  1.00  0.00           C  
ATOM   2391  CG2 ILE A1880     -10.352  15.801  69.111  1.00  0.00           C  
ATOM   2392  CD1 ILE A1880      -9.258  14.109  71.362  1.00  0.00           C  
ATOM   2393  N   LEU A1881     -12.398  18.520  70.054  1.00  0.00           N  
ATOM   2394  CA  LEU A1881     -13.431  19.148  69.244  1.00  0.00           C  
ATOM   2395  C   LEU A1881     -13.104  20.624  69.018  1.00  0.00           C  
ATOM   2396  O   LEU A1881     -13.166  21.121  67.888  1.00  0.00           O  
ATOM   2397  CB  LEU A1881     -14.799  19.009  69.932  1.00  0.00           C  
ATOM   2398  CG  LEU A1881     -15.800  18.031  69.316  1.00  0.00           C  
ATOM   2399  CD1 LEU A1881     -16.987  17.825  70.244  1.00  0.00           C  
ATOM   2400  CD2 LEU A1881     -16.256  18.572  67.979  1.00  0.00           C  
ATOM   2401  N   ARG A1882     -12.743  21.314  70.095  1.00  0.00           N  
ATOM   2402  CA  ARG A1882     -12.417  22.735  70.025  1.00  0.00           C  
ATOM   2403  C   ARG A1882     -11.164  22.982  69.182  1.00  0.00           C  
ATOM   2404  O   ARG A1882     -11.093  23.960  68.436  1.00  0.00           O  
ATOM   2405  CB  ARG A1882     -12.214  23.302  71.433  1.00  0.00           C  
ATOM   2406  CG  ARG A1882     -12.352  24.817  71.537  1.00  0.00           C  
ATOM   2407  CD  ARG A1882     -13.794  25.265  71.296  1.00  0.00           C  
ATOM   2408  NE  ARG A1882     -14.728  24.632  72.229  1.00  0.00           N  
ATOM   2409  CZ  ARG A1882     -14.834  24.945  73.520  1.00  0.00           C  
ATOM   2410  NH1 ARG A1882     -14.065  25.895  74.043  1.00  0.00           N  
ATOM   2411  NH2 ARG A1882     -15.703  24.300  74.294  1.00  0.00           N  
ATOM   2412  N   ARG A1883     -10.176  22.099  69.293  1.00  0.00           N  
ATOM   2413  CA  ARG A1883      -8.962  22.270  68.512  1.00  0.00           C  
ATOM   2414  C   ARG A1883      -9.269  22.139  67.016  1.00  0.00           C  
ATOM   2415  O   ARG A1883      -8.737  22.888  66.205  1.00  0.00           O  
ATOM   2416  CB  ARG A1883      -7.909  21.251  68.948  1.00  0.00           C  
ATOM   2417  CG  ARG A1883      -6.571  21.404  68.265  1.00  0.00           C  
ATOM   2418  CD  ARG A1883      -5.527  20.640  69.053  1.00  0.00           C  
ATOM   2419  NE  ARG A1883      -4.175  20.839  68.555  1.00  0.00           N  
ATOM   2420  CZ  ARG A1883      -3.561  20.018  67.709  1.00  0.00           C  
ATOM   2421  NH1 ARG A1883      -4.182  18.935  67.262  1.00  0.00           N  
ATOM   2422  NH2 ARG A1883      -2.317  20.269  67.322  1.00  0.00           N  
ATOM   2423  N   ALA A1884     -10.142  21.201  66.659  1.00  0.00           N  
ATOM   2424  CA  ALA A1884     -10.510  21.006  65.263  1.00  0.00           C  
ATOM   2425  C   ALA A1884     -11.286  22.219  64.737  1.00  0.00           C  
ATOM   2426  O   ALA A1884     -11.076  22.646  63.609  1.00  0.00           O  
ATOM   2427  CB  ALA A1884     -11.338  19.727  65.099  1.00  0.00           C  
ATOM   2428  N   ARG A1886     -11.022  25.262  65.825  1.00  0.00           N  
ATOM   2429  CA  ARG A1886     -10.053  26.355  65.739  1.00  0.00           C  
ATOM   2430  C   ARG A1886      -9.225  26.294  64.453  1.00  0.00           C  
ATOM   2431  O   ARG A1886      -8.994  27.318  63.819  1.00  0.00           O  
ATOM   2432  CB  ARG A1886      -9.141  26.343  66.976  1.00  0.00           C  
ATOM   2433  CG  ARG A1886      -8.179  27.515  67.075  1.00  0.00           C  
ATOM   2434  CD  ARG A1886      -6.922  27.248  66.280  1.00  0.00           C  
ATOM   2435  NE  ARG A1886      -6.197  28.469  65.994  1.00  0.00           N  
ATOM   2436  CZ  ARG A1886      -4.885  28.525  65.793  1.00  0.00           C  
ATOM   2437  NH1 ARG A1886      -4.162  27.419  65.855  1.00  0.00           N  
ATOM   2438  NH2 ARG A1886      -4.298  29.685  65.523  1.00  0.00           N  
ATOM   2439  N   PHE A1887      -8.789  25.099  64.068  1.00  0.00           N  
ATOM   2440  CA  PHE A1887      -8.015  24.947  62.846  1.00  0.00           C  
ATOM   2441  C   PHE A1887      -8.900  25.166  61.611  1.00  0.00           C  
ATOM   2442  O   PHE A1887      -8.465  25.773  60.632  1.00  0.00           O  
ATOM   2443  CB  PHE A1887      -7.319  23.577  62.826  1.00  0.00           C  
ATOM   2444  CG  PHE A1887      -5.983  23.573  63.540  1.00  0.00           C  
ATOM   2445  CD1 PHE A1887      -4.857  24.132  62.934  1.00  0.00           C  
ATOM   2446  CD2 PHE A1887      -5.862  23.080  64.834  1.00  0.00           C  
ATOM   2447  CE1 PHE A1887      -3.627  24.205  63.609  1.00  0.00           C  
ATOM   2448  CE2 PHE A1887      -4.637  23.149  65.518  1.00  0.00           C  
ATOM   2449  CZ  PHE A1887      -3.520  23.715  64.898  1.00  0.00           C  
ATOM   2450  N   GLY A1888     -10.142  24.696  61.660  1.00  0.00           N  
ATOM   2451  CA  GLY A1888     -11.043  24.910  60.540  1.00  0.00           C  
ATOM   2452  C   GLY A1888     -11.266  26.407  60.374  1.00  0.00           C  
ATOM   2453  O   GLY A1888     -11.272  26.929  59.260  1.00  0.00           O  
ATOM   2454  N   TYR A1889     -11.444  27.104  61.491  1.00  0.00           N  
ATOM   2455  CA  TYR A1889     -11.640  28.550  61.459  1.00  0.00           C  
ATOM   2456  C   TYR A1889     -10.377  29.216  60.925  1.00  0.00           C  
ATOM   2457  O   TYR A1889     -10.440  30.215  60.202  1.00  0.00           O  
ATOM   2458  CB  TYR A1889     -11.938  29.084  62.861  1.00  0.00           C  
ATOM   2459  CG  TYR A1889     -12.222  30.570  62.912  1.00  0.00           C  
ATOM   2460  CD1 TYR A1889     -13.308  31.112  62.224  1.00  0.00           C  
ATOM   2461  CD2 TYR A1889     -11.417  31.432  63.660  1.00  0.00           C  
ATOM   2462  CE1 TYR A1889     -13.590  32.472  62.278  1.00  0.00           C  
ATOM   2463  CE2 TYR A1889     -11.690  32.799  63.724  1.00  0.00           C  
ATOM   2464  CZ  TYR A1889     -12.782  33.311  63.030  1.00  0.00           C  
ATOM   2465  OH  TYR A1889     -13.087  34.656  63.101  1.00  0.00           O  
ATOM   2466  N   LYS A1890      -9.228  28.660  61.298  1.00  0.00           N  
ATOM   2467  CA  LYS A1890      -7.936  29.179  60.857  1.00  0.00           C  
ATOM   2468  C   LYS A1890      -7.847  29.075  59.333  1.00  0.00           C  
ATOM   2469  O   LYS A1890      -7.194  29.888  58.690  1.00  0.00           O  
ATOM   2470  CB  LYS A1890      -6.794  28.386  61.512  1.00  0.00           C  
ATOM   2471  CG  LYS A1890      -5.392  28.925  61.226  1.00  0.00           C  
ATOM   2472  CD  LYS A1890      -4.349  28.164  62.036  1.00  0.00           C  
ATOM   2473  CE  LYS A1890      -2.953  28.759  61.880  1.00  0.00           C  
ATOM   2474  NZ  LYS A1890      -2.456  28.647  60.475  1.00  0.00           N  
ATOM   2475  N   LEU A1891      -8.521  28.074  58.771  1.00  0.00           N  
ATOM   2476  CA  LEU A1891      -8.545  27.859  57.331  1.00  0.00           C  
ATOM   2477  C   LEU A1891      -9.597  28.727  56.654  1.00  0.00           C  
ATOM   2478  O   LEU A1891      -9.686  28.754  55.430  1.00  0.00           O  
ATOM   2479  CB  LEU A1891      -8.852  26.398  57.009  1.00  0.00           C  
ATOM   2480  CG  LEU A1891      -7.757  25.361  57.202  1.00  0.00           C  
ATOM   2481  CD1 LEU A1891      -8.324  23.990  56.870  1.00  0.00           C  
ATOM   2482  CD2 LEU A1891      -6.568  25.673  56.304  1.00  0.00           C  
ATOM   2483  N   GLY A1892     -10.417  29.409  57.445  1.00  0.00           N  
ATOM   2484  CA  GLY A1892     -11.443  30.256  56.867  1.00  0.00           C  
ATOM   2485  C   GLY A1892     -12.854  29.687  56.874  1.00  0.00           C  
ATOM   2486  O   GLY A1892     -13.763  30.264  56.277  1.00  0.00           O  
ATOM   2487  N   ILE A1893     -13.051  28.553  57.534  1.00  0.00           N  
ATOM   2488  CA  ILE A1893     -14.381  27.968  57.592  1.00  0.00           C  
ATOM   2489  C   ILE A1893     -15.148  28.765  58.635  1.00  0.00           C  
ATOM   2490  O   ILE A1893     -14.755  28.805  59.798  1.00  0.00           O  
ATOM   2491  CB  ILE A1893     -14.315  26.511  58.000  1.00  0.00           C  
ATOM   2492  CG1 ILE A1893     -13.393  25.771  57.043  1.00  0.00           C  
ATOM   2493  CG2 ILE A1893     -15.711  25.915  57.995  1.00  0.00           C  
ATOM   2494  CD1 ILE A1893     -13.080  24.364  57.477  1.00  0.00           C  
ATOM   2495  N   GLU A1894     -16.241  29.397  58.211  1.00  0.00           N  
ATOM   2496  CA  GLU A1894     -17.039  30.242  59.091  1.00  0.00           C  
ATOM   2497  C   GLU A1894     -18.233  29.584  59.794  1.00  0.00           C  
ATOM   2498  O   GLU A1894     -18.774  30.152  60.742  1.00  0.00           O  
ATOM   2499  CB  GLU A1894     -17.525  31.475  58.308  1.00  0.00           C  
ATOM   2500  CG  GLU A1894     -16.416  32.421  57.786  1.00  0.00           C  
ATOM   2501  CD  GLU A1894     -15.709  33.219  58.892  1.00  0.00           C  
ATOM   2502  OE1 GLU A1894     -16.394  33.838  59.744  1.00  0.00           O  
ATOM   2503  OE2 GLU A1894     -14.458  33.254  58.898  1.00  0.00           O  
ATOM   2504  N   ASN A1895     -18.641  28.400  59.347  1.00  0.00           N  
ATOM   2505  CA  ASN A1895     -19.786  27.706  59.949  1.00  0.00           C  
ATOM   2506  C   ASN A1895     -19.445  26.342  60.512  1.00  0.00           C  
ATOM   2507  O   ASN A1895     -18.333  25.861  60.359  1.00  0.00           O  
ATOM   2508  CB  ASN A1895     -20.882  27.493  58.907  1.00  0.00           C  
ATOM   2509  CG  ASN A1895     -21.411  28.780  58.360  1.00  0.00           C  
ATOM   2510  OD1 ASN A1895     -22.120  29.517  59.048  1.00  0.00           O  
ATOM   2511  ND2 ASN A1895     -21.064  29.073  57.113  1.00  0.00           N  
ATOM   2512  N   PRO A1896     -20.412  25.704  61.186  1.00  0.00           N  
ATOM   2513  CA  PRO A1896     -20.130  24.376  61.727  1.00  0.00           C  
ATOM   2514  C   PRO A1896     -19.880  23.465  60.528  1.00  0.00           C  
ATOM   2515  O   PRO A1896     -20.539  23.603  59.495  1.00  0.00           O  
ATOM   2516  CB  PRO A1896     -21.416  24.030  62.465  1.00  0.00           C  
ATOM   2517  CG  PRO A1896     -21.888  25.384  62.942  1.00  0.00           C  
ATOM   2518  CD  PRO A1896     -21.678  26.234  61.723  1.00  0.00           C  
ATOM   2519  N   PHE A1898     -18.936  22.541  60.655  1.00  0.00           N  
ATOM   2520  CA  PHE A1898     -18.618  21.654  59.539  1.00  0.00           C  
ATOM   2521  C   PHE A1898     -18.198  20.263  59.961  1.00  0.00           C  
ATOM   2522  O   PHE A1898     -18.260  19.328  59.163  1.00  0.00           O  
ATOM   2523  CB  PHE A1898     -17.488  22.256  58.711  1.00  0.00           C  
ATOM   2524  CG  PHE A1898     -16.167  22.287  59.431  1.00  0.00           C  
ATOM   2525  CD1 PHE A1898     -15.188  21.332  59.174  1.00  0.00           C  
ATOM   2526  CD2 PHE A1898     -15.911  23.266  60.380  1.00  0.00           C  
ATOM   2527  CE1 PHE A1898     -13.970  21.365  59.851  1.00  0.00           C  
ATOM   2528  CE2 PHE A1898     -14.703  23.304  61.058  1.00  0.00           C  
ATOM   2529  CZ  PHE A1898     -13.729  22.354  60.796  1.00  0.00           C  
ATOM   2530  N   LEU A1899     -17.734  20.126  61.197  1.00  0.00           N  
ATOM   2531  CA  LEU A1899     -17.291  18.821  61.674  1.00  0.00           C  
ATOM   2532  C   LEU A1899     -18.404  17.782  61.626  1.00  0.00           C  
ATOM   2533  O   LEU A1899     -18.165  16.639  61.233  1.00  0.00           O  
ATOM   2534  CB  LEU A1899     -16.724  18.934  63.094  1.00  0.00           C  
ATOM   2535  CG  LEU A1899     -15.429  19.754  63.216  1.00  0.00           C  
ATOM   2536  CD1 LEU A1899     -15.051  19.935  64.680  1.00  0.00           C  
ATOM   2537  CD2 LEU A1899     -14.316  19.049  62.465  1.00  0.00           C  
ATOM   2538  N   TYR A1900     -19.619  18.173  61.998  1.00  0.00           N  
ATOM   2539  CA  TYR A1900     -20.726  17.225  61.990  1.00  0.00           C  
ATOM   2540  C   TYR A1900     -20.927  16.569  60.626  1.00  0.00           C  
ATOM   2541  O   TYR A1900     -21.441  15.467  60.555  1.00  0.00           O  
ATOM   2542  CB  TYR A1900     -22.024  17.890  62.487  1.00  0.00           C  
ATOM   2543  CG  TYR A1900     -22.682  18.822  61.505  1.00  0.00           C  
ATOM   2544  CD1 TYR A1900     -23.727  18.386  60.682  1.00  0.00           C  
ATOM   2545  CD2 TYR A1900     -22.248  20.136  61.377  1.00  0.00           C  
ATOM   2546  CE1 TYR A1900     -24.324  19.249  59.755  1.00  0.00           C  
ATOM   2547  CE2 TYR A1900     -22.828  21.002  60.459  1.00  0.00           C  
ATOM   2548  CZ  TYR A1900     -23.866  20.553  59.650  1.00  0.00           C  
ATOM   2549  OH  TYR A1900     -24.426  21.429  58.747  1.00  0.00           O  
ATOM   2550  N   LYS A1901     -20.512  17.227  59.549  1.00  0.00           N  
ATOM   2551  CA  LYS A1901     -20.650  16.627  58.227  1.00  0.00           C  
ATOM   2552  C   LYS A1901     -19.516  15.616  58.025  1.00  0.00           C  
ATOM   2553  O   LYS A1901     -19.652  14.657  57.269  1.00  0.00           O  
ATOM   2554  CB  LYS A1901     -20.572  17.685  57.129  1.00  0.00           C  
ATOM   2555  CG  LYS A1901     -21.664  18.755  57.174  1.00  0.00           C  
ATOM   2556  CD  LYS A1901     -21.384  19.828  56.134  1.00  0.00           C  
ATOM   2557  CE  LYS A1901     -22.272  21.049  56.312  1.00  0.00           C  
ATOM   2558  NZ  LYS A1901     -21.827  22.166  55.423  1.00  0.00           N  
ATOM   2559  N   GLY A1902     -18.392  15.845  58.696  1.00  0.00           N  
ATOM   2560  CA  GLY A1902     -17.259  14.944  58.579  1.00  0.00           C  
ATOM   2561  C   GLY A1902     -17.539  13.610  59.242  1.00  0.00           C  
ATOM   2562  O   GLY A1902     -17.006  12.581  58.830  1.00  0.00           O  
ATOM   2563  N   VAL A1903     -18.380  13.628  60.270  1.00  0.00           N  
ATOM   2564  CA  VAL A1903     -18.727  12.407  60.983  1.00  0.00           C  
ATOM   2565  C   VAL A1903     -19.327  11.385  60.027  1.00  0.00           C  
ATOM   2566  O   VAL A1903     -19.044  10.191  60.129  1.00  0.00           O  
ATOM   2567  CB  VAL A1903     -19.729  12.687  62.118  1.00  0.00           C  
ATOM   2568  CG1 VAL A1903     -20.122  11.389  62.797  1.00  0.00           C  
ATOM   2569  CG2 VAL A1903     -19.112  13.640  63.134  1.00  0.00           C  
ATOM   2570  N   ASP A1904     -20.153  11.852  59.095  1.00  0.00           N  
ATOM   2571  CA  ASP A1904     -20.776  10.955  58.130  1.00  0.00           C  
ATOM   2572  C   ASP A1904     -19.728  10.226  57.321  1.00  0.00           C  
ATOM   2573  O   ASP A1904     -19.818   9.019  57.113  1.00  0.00           O  
ATOM   2574  CB  ASP A1904     -21.691  11.726  57.171  1.00  0.00           C  
ATOM   2575  CG  ASP A1904     -23.079  11.954  57.741  1.00  0.00           C  
ATOM   2576  OD1 ASP A1904     -23.707  10.963  58.185  1.00  0.00           O  
ATOM   2577  OD2 ASP A1904     -23.545  13.122  57.736  1.00  0.00           O  
ATOM   2578  N   LEU A1905     -18.731  10.970  56.858  1.00  0.00           N  
ATOM   2579  CA  LEU A1905     -17.666  10.388  56.059  1.00  0.00           C  
ATOM   2580  C   LEU A1905     -16.878   9.332  56.836  1.00  0.00           C  
ATOM   2581  O   LEU A1905     -16.467   8.319  56.270  1.00  0.00           O  
ATOM   2582  CB  LEU A1905     -16.732  11.491  55.571  1.00  0.00           C  
ATOM   2583  CG  LEU A1905     -15.665  11.068  54.573  1.00  0.00           C  
ATOM   2584  CD1 LEU A1905     -16.303  10.317  53.405  1.00  0.00           C  
ATOM   2585  CD2 LEU A1905     -14.952  12.327  54.068  1.00  0.00           C  
ATOM   2586  N   VAL A1906     -16.672   9.562  58.129  1.00  0.00           N  
ATOM   2587  CA  VAL A1906     -15.939   8.600  58.947  1.00  0.00           C  
ATOM   2588  C   VAL A1906     -16.732   7.303  59.044  1.00  0.00           C  
ATOM   2589  O   VAL A1906     -16.185   6.216  58.894  1.00  0.00           O  
ATOM   2590  CB  VAL A1906     -15.679   9.128  60.387  1.00  0.00           C  
ATOM   2591  CG1 VAL A1906     -15.027   8.041  61.222  1.00  0.00           C  
ATOM   2592  CG2 VAL A1906     -14.784  10.359  60.350  1.00  0.00           C  
ATOM   2593  N   VAL A1907     -18.030   7.424  59.292  1.00  0.00           N  
ATOM   2594  CA  VAL A1907     -18.885   6.252  59.408  1.00  0.00           C  
ATOM   2595  C   VAL A1907     -18.938   5.444  58.102  1.00  0.00           C  
ATOM   2596  O   VAL A1907     -18.892   4.221  58.141  1.00  0.00           O  
ATOM   2597  CB  VAL A1907     -20.315   6.663  59.859  1.00  0.00           C  
ATOM   2598  CG1 VAL A1907     -21.259   5.475  59.782  1.00  0.00           C  
ATOM   2599  CG2 VAL A1907     -20.266   7.191  61.303  1.00  0.00           C  
ATOM   2600  N   ASP A1909     -19.012   6.119  56.954  1.00  0.00           N  
ATOM   2601  CA  ASP A1909     -19.075   5.420  55.671  1.00  0.00           C  
ATOM   2602  C   ASP A1909     -17.776   4.674  55.391  1.00  0.00           C  
ATOM   2603  O   ASP A1909     -17.779   3.588  54.810  1.00  0.00           O  
ATOM   2604  CB  ASP A1909     -19.342   6.399  54.523  1.00  0.00           C  
ATOM   2605  CG  ASP A1909     -20.632   7.176  54.697  1.00  0.00           C  
ATOM   2606  OD1 ASP A1909     -21.696   6.547  54.947  1.00  0.00           O  
ATOM   2607  OD2 ASP A1909     -20.584   8.428  54.569  1.00  0.00           O  
ATOM   2608  N   ILE A1910     -16.659   5.267  55.791  1.00  0.00           N  
ATOM   2609  CA  ILE A1910     -15.365   4.637  55.590  1.00  0.00           C  
ATOM   2610  C   ILE A1910     -15.134   3.474  56.571  1.00  0.00           C  
ATOM   2611  O   ILE A1910     -14.684   2.406  56.171  1.00  0.00           O  
ATOM   2612  CB  ILE A1910     -14.229   5.676  55.749  1.00  0.00           C  
ATOM   2613  CG1 ILE A1910     -14.311   6.703  54.627  1.00  0.00           C  
ATOM   2614  CG2 ILE A1910     -12.878   4.987  55.736  1.00  0.00           C  
ATOM   2615  CD1 ILE A1910     -13.425   7.908  54.843  1.00  0.00           C  
ATOM   2616  N   LYS A1914     -17.546   1.786  58.567  1.00  0.00           N  
ATOM   2617  CA  LYS A1914     -18.673   0.897  58.877  1.00  0.00           C  
ATOM   2618  C   LYS A1914     -18.428  -0.593  58.606  1.00  0.00           C  
ATOM   2619  O   LYS A1914     -19.023  -1.428  59.271  1.00  0.00           O  
ATOM   2620  CB  LYS A1914     -19.953   1.351  58.147  1.00  0.00           C  
ATOM   2621  CG  LYS A1914     -19.909   1.227  56.633  1.00  0.00           C  
ATOM   2622  CD  LYS A1914     -21.179   1.758  55.984  1.00  0.00           C  
ATOM   2623  CE  LYS A1914     -20.968   2.043  54.492  1.00  0.00           C  
ATOM   2624  NZ  LYS A1914     -22.264   2.379  53.798  1.00  0.00           N  
ATOM   2625  N   GLU A1915     -17.569  -0.944  57.652  1.00  0.00           N  
ATOM   2626  CA  GLU A1915     -17.324  -2.365  57.394  1.00  0.00           C  
ATOM   2627  C   GLU A1915     -16.735  -3.026  58.641  1.00  0.00           C  
ATOM   2628  O   GLU A1915     -17.324  -3.951  59.188  1.00  0.00           O  
ATOM   2629  CB  GLU A1915     -16.367  -2.566  56.217  1.00  0.00           C  
ATOM   2630  CG  GLU A1915     -16.767  -1.858  54.924  1.00  0.00           C  
ATOM   2631  CD  GLU A1915     -15.624  -1.810  53.902  1.00  0.00           C  
ATOM   2632  OE1 GLU A1915     -15.124  -2.895  53.509  1.00  0.00           O  
ATOM   2633  OE2 GLU A1915     -15.232  -0.688  53.489  1.00  0.00           O  
ATOM   2634  N   PRO A1916     -15.569  -2.554  59.115  1.00  0.00           N  
ATOM   2635  CA  PRO A1916     -14.995  -3.179  60.309  1.00  0.00           C  
ATOM   2636  C   PRO A1916     -15.714  -2.833  61.613  1.00  0.00           C  
ATOM   2637  O   PRO A1916     -15.615  -3.577  62.580  1.00  0.00           O  
ATOM   2638  CB  PRO A1916     -13.553  -2.683  60.288  1.00  0.00           C  
ATOM   2639  CG  PRO A1916     -13.702  -1.299  59.750  1.00  0.00           C  
ATOM   2640  CD  PRO A1916     -14.665  -1.514  58.589  1.00  0.00           C  
ATOM   2641  N   TYR A1917     -16.422  -1.704  61.642  1.00  0.00           N  
ATOM   2642  CA  TYR A1917     -17.166  -1.279  62.835  1.00  0.00           C  
ATOM   2643  C   TYR A1917     -18.603  -0.931  62.428  1.00  0.00           C  
ATOM   2644  O   TYR A1917     -18.969   0.240  62.329  1.00  0.00           O  
ATOM   2645  CB  TYR A1917     -16.495  -0.058  63.482  1.00  0.00           C  
ATOM   2646  CG  TYR A1917     -15.063  -0.305  63.904  1.00  0.00           C  
ATOM   2647  CD1 TYR A1917     -14.769  -1.070  65.036  1.00  0.00           C  
ATOM   2648  CD2 TYR A1917     -14.000   0.157  63.124  1.00  0.00           C  
ATOM   2649  CE1 TYR A1917     -13.451  -1.381  65.376  1.00  0.00           C  
ATOM   2650  CE2 TYR A1917     -12.676  -0.145  63.449  1.00  0.00           C  
ATOM   2651  CZ  TYR A1917     -12.406  -0.921  64.576  1.00  0.00           C  
ATOM   2652  OH  TYR A1917     -11.108  -1.270  64.875  1.00  0.00           O  
ATOM   2653  N   PRO A1918     -19.436  -1.957  62.186  1.00  0.00           N  
ATOM   2654  CA  PRO A1918     -20.833  -1.769  61.781  1.00  0.00           C  
ATOM   2655  C   PRO A1918     -21.714  -1.051  62.806  1.00  0.00           C  
ATOM   2656  O   PRO A1918     -22.707  -0.422  62.442  1.00  0.00           O  
ATOM   2657  CB  PRO A1918     -21.300  -3.198  61.477  1.00  0.00           C  
ATOM   2658  CG  PRO A1918     -20.484  -4.030  62.404  1.00  0.00           C  
ATOM   2659  CD  PRO A1918     -19.111  -3.391  62.304  1.00  0.00           C  
ATOM   2660  N   GLU A1929     -21.339  -1.129  64.079  1.00  0.00           N  
ATOM   2661  CA  GLU A1929     -22.101  -0.466  65.131  1.00  0.00           C  
ATOM   2662  C   GLU A1929     -22.099   1.060  64.952  1.00  0.00           C  
ATOM   2663  O   GLU A1929     -22.969   1.756  65.483  1.00  0.00           O  
ATOM   2664  CB  GLU A1929     -21.533  -0.811  66.506  1.00  0.00           C  
ATOM   2665  CG  GLU A1929     -20.087  -0.384  66.696  1.00  0.00           C  
ATOM   2666  CD  GLU A1929     -19.091  -1.438  66.241  1.00  0.00           C  
ATOM   2667  OE1 GLU A1929     -19.444  -2.277  65.367  1.00  0.00           O  
ATOM   2668  OE2 GLU A1929     -17.945  -1.418  66.759  1.00  0.00           O  
ATOM   2669  N   LEU A1930     -21.125   1.589  64.215  1.00  0.00           N  
ATOM   2670  CA  LEU A1930     -21.090   3.028  63.996  1.00  0.00           C  
ATOM   2671  C   LEU A1930     -22.326   3.523  63.246  1.00  0.00           C  
ATOM   2672  O   LEU A1930     -22.658   4.701  63.325  1.00  0.00           O  
ATOM   2673  CB  LEU A1930     -19.839   3.452  63.220  1.00  0.00           C  
ATOM   2674  CG  LEU A1930     -18.499   3.491  63.959  1.00  0.00           C  
ATOM   2675  CD1 LEU A1930     -17.384   3.788  62.969  1.00  0.00           C  
ATOM   2676  CD2 LEU A1930     -18.536   4.542  65.063  1.00  0.00           C  
ATOM   2677  N   GLU A1931     -23.004   2.653  62.507  1.00  0.00           N  
ATOM   2678  CA  GLU A1931     -24.183   3.119  61.789  1.00  0.00           C  
ATOM   2679  C   GLU A1931     -25.346   3.395  62.715  1.00  0.00           C  
ATOM   2680  O   GLU A1931     -26.115   4.325  62.488  1.00  0.00           O  
ATOM   2681  CB  GLU A1931     -24.602   2.133  60.708  1.00  0.00           C  
ATOM   2682  CG  GLU A1931     -23.540   1.951  59.640  1.00  0.00           C  
ATOM   2683  CD  GLU A1931     -24.063   1.242  58.402  1.00  0.00           C  
ATOM   2684  OE1 GLU A1931     -24.736   1.910  57.565  1.00  0.00           O  
ATOM   2685  OE2 GLU A1931     -23.811   0.013  58.278  1.00  0.00           O  
ATOM   2686  N   LEU A1932     -25.476   2.599  63.767  1.00  0.00           N  
ATOM   2687  CA  LEU A1932     -26.564   2.819  64.708  1.00  0.00           C  
ATOM   2688  C   LEU A1932     -26.346   4.070  65.541  1.00  0.00           C  
ATOM   2689  O   LEU A1932     -27.285   4.577  66.159  1.00  0.00           O  
ATOM   2690  CB  LEU A1932     -26.726   1.614  65.634  1.00  0.00           C  
ATOM   2691  CG  LEU A1932     -27.267   0.340  64.974  1.00  0.00           C  
ATOM   2692  CD1 LEU A1932     -27.312  -0.793  66.002  1.00  0.00           C  
ATOM   2693  CD2 LEU A1932     -28.664   0.608  64.396  1.00  0.00           C  
ATOM   2694  N   SER A1933     -25.115   4.577  65.572  1.00  0.00           N  
ATOM   2695  CA  SER A1933     -24.847   5.780  66.355  1.00  0.00           C  
ATOM   2696  C   SER A1933     -24.585   7.004  65.482  1.00  0.00           C  
ATOM   2697  O   SER A1933     -24.422   8.110  65.991  1.00  0.00           O  
ATOM   2698  CB  SER A1933     -23.663   5.547  67.285  1.00  0.00           C  
ATOM   2699  OG  SER A1933     -22.530   5.177  66.535  1.00  0.00           O  
ATOM   2700  N   ARG A1934     -24.573   6.794  64.168  1.00  0.00           N  
ATOM   2701  CA  ARG A1934     -24.321   7.858  63.200  1.00  0.00           C  
ATOM   2702  C   ARG A1934     -25.033   9.181  63.513  1.00  0.00           C  
ATOM   2703  O   ARG A1934     -24.388  10.216  63.710  1.00  0.00           O  
ATOM   2704  CB  ARG A1934     -24.723   7.394  61.792  1.00  0.00           C  
ATOM   2705  CG  ARG A1934     -24.456   8.420  60.684  1.00  0.00           C  
ATOM   2706  CD  ARG A1934     -25.254   8.139  59.397  1.00  0.00           C  
ATOM   2707  NE  ARG A1934     -24.914   6.863  58.758  1.00  0.00           N  
ATOM   2708  CZ  ARG A1934     -25.525   5.696  58.993  1.00  0.00           C  
ATOM   2709  NH1 ARG A1934     -26.523   5.625  59.865  1.00  0.00           N  
ATOM   2710  NH2 ARG A1934     -25.150   4.592  58.346  1.00  0.00           N  
ATOM   2711  N   GLU A1941     -26.361   9.146  63.561  1.00  0.00           N  
ATOM   2712  CA  GLU A1941     -27.136  10.353  63.817  1.00  0.00           C  
ATOM   2713  C   GLU A1941     -26.939  10.914  65.210  1.00  0.00           C  
ATOM   2714  O   GLU A1941     -26.900  12.134  65.394  1.00  0.00           O  
ATOM   2715  CB  GLU A1941     -28.624  10.104  63.559  1.00  0.00           C  
ATOM   2716  CG  GLU A1941     -28.980  10.007  62.081  1.00  0.00           C  
ATOM   2717  CD  GLU A1941     -28.451  11.185  61.260  1.00  0.00           C  
ATOM   2718  OE1 GLU A1941     -28.685  12.358  61.643  1.00  0.00           O  
ATOM   2719  OE2 GLU A1941     -27.798  10.934  60.217  1.00  0.00           O  
ATOM   2720  N   PHE A1942     -26.830  10.025  66.191  1.00  0.00           N  
ATOM   2721  CA  PHE A1942     -26.610  10.442  67.568  1.00  0.00           C  
ATOM   2722  C   PHE A1942     -25.263  11.184  67.680  1.00  0.00           C  
ATOM   2723  O   PHE A1942     -25.179  12.248  68.294  1.00  0.00           O  
ATOM   2724  CB  PHE A1942     -26.615   9.223  68.491  1.00  0.00           C  
ATOM   2725  CG  PHE A1942     -26.174   9.527  69.887  1.00  0.00           C  
ATOM   2726  CD1 PHE A1942     -26.983  10.266  70.741  1.00  0.00           C  
ATOM   2727  CD2 PHE A1942     -24.932   9.096  70.341  1.00  0.00           C  
ATOM   2728  CE1 PHE A1942     -26.561  10.576  72.039  1.00  0.00           C  
ATOM   2729  CE2 PHE A1942     -24.491   9.396  71.634  1.00  0.00           C  
ATOM   2730  CZ  PHE A1942     -25.309  10.139  72.486  1.00  0.00           C  
ATOM   2731  N   VAL A1943     -24.217  10.632  67.070  1.00  0.00           N  
ATOM   2732  CA  VAL A1943     -22.904  11.266  67.129  1.00  0.00           C  
ATOM   2733  C   VAL A1943     -22.938  12.583  66.367  1.00  0.00           C  
ATOM   2734  O   VAL A1943     -22.484  13.617  66.860  1.00  0.00           O  
ATOM   2735  CB  VAL A1943     -21.802  10.316  66.572  1.00  0.00           C  
ATOM   2736  CG1 VAL A1943     -20.461  11.041  66.454  1.00  0.00           C  
ATOM   2737  CG2 VAL A1943     -21.642   9.129  67.513  1.00  0.00           C  
ATOM   2738  N   LYS A1945     -23.504  12.545  65.174  1.00  0.00           N  
ATOM   2739  CA  LYS A1945     -23.622  13.736  64.350  1.00  0.00           C  
ATOM   2740  C   LYS A1945     -24.348  14.857  65.120  1.00  0.00           C  
ATOM   2741  O   LYS A1945     -23.982  16.028  65.019  1.00  0.00           O  
ATOM   2742  CB  LYS A1945     -24.374  13.375  63.068  1.00  0.00           C  
ATOM   2743  CG  LYS A1945     -24.318  14.422  61.991  1.00  0.00           C  
ATOM   2744  CD  LYS A1945     -25.080  13.980  60.761  1.00  0.00           C  
ATOM   2745  CE  LYS A1945     -25.175  15.132  59.775  1.00  0.00           C  
ATOM   2746  NZ  LYS A1945     -25.958  14.784  58.553  1.00  0.00           N  
ATOM   2747  N   GLY A1946     -25.354  14.489  65.910  1.00  0.00           N  
ATOM   2748  CA  GLY A1946     -26.098  15.477  66.675  1.00  0.00           C  
ATOM   2749  C   GLY A1946     -25.277  16.114  67.779  1.00  0.00           C  
ATOM   2750  O   GLY A1946     -25.306  17.336  67.967  1.00  0.00           O  
ATOM   2751  N   ILE A1947     -24.553  15.281  68.523  1.00  0.00           N  
ATOM   2752  CA  ILE A1947     -23.690  15.753  69.607  1.00  0.00           C  
ATOM   2753  C   ILE A1947     -22.645  16.732  69.050  1.00  0.00           C  
ATOM   2754  O   ILE A1947     -22.427  17.809  69.612  1.00  0.00           O  
ATOM   2755  CB  ILE A1947     -22.938  14.569  70.303  1.00  0.00           C  
ATOM   2756  CG1 ILE A1947     -23.934  13.584  70.929  1.00  0.00           C  
ATOM   2757  CG2 ILE A1947     -22.007  15.097  71.387  1.00  0.00           C  
ATOM   2758  CD1 ILE A1947     -24.761  14.158  72.051  1.00  0.00           C  
ATOM   2759  N   VAL A1950     -22.011  16.361  67.939  1.00  0.00           N  
ATOM   2760  CA  VAL A1950     -20.983  17.207  67.327  1.00  0.00           C  
ATOM   2761  C   VAL A1950     -21.539  18.549  66.859  1.00  0.00           C  
ATOM   2762  O   VAL A1950     -20.974  19.600  67.150  1.00  0.00           O  
ATOM   2763  CB  VAL A1950     -20.294  16.489  66.130  1.00  0.00           C  
ATOM   2764  CG1 VAL A1950     -19.267  17.412  65.474  1.00  0.00           C  
ATOM   2765  CG2 VAL A1950     -19.612  15.222  66.616  1.00  0.00           C  
ATOM   2766  N   LYS A1951     -22.646  18.508  66.133  1.00  0.00           N  
ATOM   2767  CA  LYS A1951     -23.274  19.723  65.648  1.00  0.00           C  
ATOM   2768  C   LYS A1951     -23.654  20.625  66.822  1.00  0.00           C  
ATOM   2769  O   LYS A1951     -23.427  21.835  66.788  1.00  0.00           O  
ATOM   2770  CB  LYS A1951     -24.519  19.367  64.845  1.00  0.00           C  
ATOM   2771  CG  LYS A1951     -25.079  20.495  64.021  1.00  0.00           C  
ATOM   2772  CD  LYS A1951     -26.268  20.001  63.228  1.00  0.00           C  
ATOM   2773  CE  LYS A1951     -26.835  21.088  62.352  1.00  0.00           C  
ATOM   2774  NZ  LYS A1951     -28.143  20.678  61.762  1.00  0.00           N  
ATOM   2775  N   GLY A1952     -24.231  20.025  67.861  1.00  0.00           N  
ATOM   2776  CA  GLY A1952     -24.638  20.786  69.030  1.00  0.00           C  
ATOM   2777  C   GLY A1952     -23.476  21.506  69.678  1.00  0.00           C  
ATOM   2778  O   GLY A1952     -23.563  22.688  70.009  1.00  0.00           O  
ATOM   2779  N   GLU A1953     -22.381  20.777  69.853  1.00  0.00           N  
ATOM   2780  CA  GLU A1953     -21.175  21.322  70.446  1.00  0.00           C  
ATOM   2781  C   GLU A1953     -20.698  22.493  69.579  1.00  0.00           C  
ATOM   2782  O   GLU A1953     -20.483  23.591  70.087  1.00  0.00           O  
ATOM   2783  CB  GLU A1953     -20.120  20.213  70.539  1.00  0.00           C  
ATOM   2784  CG  GLU A1953     -18.799  20.599  71.181  1.00  0.00           C  
ATOM   2785  CD  GLU A1953     -18.825  20.612  72.702  1.00  0.00           C  
ATOM   2786  OE1 GLU A1953     -19.874  20.281  73.304  1.00  0.00           O  
ATOM   2787  OE2 GLU A1953     -17.774  20.952  73.295  1.00  0.00           O  
ATOM   2788  N   GLU A1954     -20.563  22.282  68.273  1.00  0.00           N  
ATOM   2789  CA  GLU A1954     -20.113  23.363  67.391  1.00  0.00           C  
ATOM   2790  C   GLU A1954     -20.975  24.622  67.463  1.00  0.00           C  
ATOM   2791  O   GLU A1954     -20.449  25.719  67.628  1.00  0.00           O  
ATOM   2792  CB  GLU A1954     -20.049  22.902  65.928  1.00  0.00           C  
ATOM   2793  CG  GLU A1954     -19.005  21.831  65.648  1.00  0.00           C  
ATOM   2794  CD  GLU A1954     -18.883  21.485  64.169  1.00  0.00           C  
ATOM   2795  OE1 GLU A1954     -18.042  22.116  63.470  1.00  0.00           O  
ATOM   2796  OE2 GLU A1954     -19.634  20.583  63.716  1.00  0.00           O  
ATOM   2797  N   LYS A1955     -22.289  24.474  67.335  1.00  0.00           N  
ATOM   2798  CA  LYS A1955     -23.167  25.641  67.370  1.00  0.00           C  
ATOM   2799  C   LYS A1955     -23.099  26.353  68.716  1.00  0.00           C  
ATOM   2800  O   LYS A1955     -23.300  27.562  68.799  1.00  0.00           O  
ATOM   2801  CB  LYS A1955     -24.610  25.232  67.046  1.00  0.00           C  
ATOM   2802  CG  LYS A1955     -24.801  24.816  65.583  1.00  0.00           C  
ATOM   2803  CD  LYS A1955     -26.079  24.005  65.368  1.00  0.00           C  
ATOM   2804  CE  LYS A1955     -27.291  24.875  65.053  1.00  0.00           C  
ATOM   2805  NZ  LYS A1955     -27.221  25.461  63.670  1.00  0.00           N  
ATOM   2806  N   ARG A1956     -22.786  25.595  69.758  1.00  0.00           N  
ATOM   2807  CA  ARG A1956     -22.686  26.134  71.101  1.00  0.00           C  
ATOM   2808  C   ARG A1956     -21.449  26.992  71.320  1.00  0.00           C  
ATOM   2809  O   ARG A1956     -21.526  28.042  71.947  1.00  0.00           O  
ATOM   2810  CB  ARG A1956     -22.684  24.992  72.123  1.00  0.00           C  
ATOM   2811  CG  ARG A1956     -22.587  25.440  73.583  1.00  0.00           C  
ATOM   2812  CD  ARG A1956     -23.797  26.304  73.959  1.00  0.00           C  
ATOM   2813  NE  ARG A1956     -25.064  25.573  73.823  1.00  0.00           N  
ATOM   2814  CZ  ARG A1956     -25.433  24.574  74.619  1.00  0.00           C  
ATOM   2815  NH1 ARG A1956     -24.639  24.186  75.617  1.00  0.00           N  
ATOM   2816  NH2 ARG A1956     -26.589  23.956  74.410  1.00  0.00           N  
ATOM   2817  N   PHE A1957     -20.305  26.563  70.804  1.00  0.00           N  
ATOM   2818  CA  PHE A1957     -19.077  27.319  71.041  1.00  0.00           C  
ATOM   2819  C   PHE A1957     -18.524  28.161  69.891  1.00  0.00           C  
ATOM   2820  O   PHE A1957     -17.658  29.008  70.117  1.00  0.00           O  
ATOM   2821  CB  PHE A1957     -17.980  26.360  71.526  1.00  0.00           C  
ATOM   2822  CG  PHE A1957     -18.282  25.710  72.845  1.00  0.00           C  
ATOM   2823  CD1 PHE A1957     -18.086  26.401  74.042  1.00  0.00           C  
ATOM   2824  CD2 PHE A1957     -18.771  24.408  72.895  1.00  0.00           C  
ATOM   2825  CE1 PHE A1957     -18.373  25.799  75.275  1.00  0.00           C  
ATOM   2826  CE2 PHE A1957     -19.061  23.800  74.119  1.00  0.00           C  
ATOM   2827  CZ  PHE A1957     -18.859  24.498  75.314  1.00  0.00           C  
ATOM   2828  N   ILE A2003     -19.032  27.960  68.677  1.00  0.00           N  
ATOM   2829  CA  ILE A2003     -18.512  28.679  67.509  1.00  0.00           C  
ATOM   2830  C   ILE A2003     -18.393  30.204  67.622  1.00  0.00           C  
ATOM   2831  O   ILE A2003     -17.340  30.764  67.300  1.00  0.00           O  
ATOM   2832  CB  ILE A2003     -19.291  28.297  66.195  1.00  0.00           C  
ATOM   2833  CG1 ILE A2003     -18.564  28.883  64.968  1.00  0.00           C  
ATOM   2834  CG2 ILE A2003     -20.724  28.829  66.231  1.00  0.00           C  
ATOM   2835  CD1 ILE A2003     -18.764  28.061  63.676  1.00  0.00           C  
ATOM   2836  N   LYS A2004     -19.439  30.883  68.081  1.00  0.00           N  
ATOM   2837  CA  LYS A2004     -19.346  32.332  68.194  1.00  0.00           C  
ATOM   2838  C   LYS A2004     -18.296  32.715  69.238  1.00  0.00           C  
ATOM   2839  O   LYS A2004     -17.502  33.631  69.028  1.00  0.00           O  
ATOM   2840  CB  LYS A2004     -20.695  32.962  68.555  1.00  0.00           C  
ATOM   2841  CG  LYS A2004     -20.710  34.474  68.324  1.00  0.00           C  
ATOM   2842  CD  LYS A2004     -22.036  35.125  68.704  1.00  0.00           C  
ATOM   2843  CE  LYS A2004     -23.148  34.784  67.728  1.00  0.00           C  
ATOM   2844  NZ  LYS A2004     -22.956  35.438  66.412  1.00  0.00           N  
ATOM   2845  N   THR A2005     -18.292  32.002  70.355  1.00  0.00           N  
ATOM   2846  CA  THR A2005     -17.332  32.256  71.415  1.00  0.00           C  
ATOM   2847  C   THR A2005     -15.909  31.967  70.926  1.00  0.00           C  
ATOM   2848  O   THR A2005     -14.975  32.678  71.288  1.00  0.00           O  
ATOM   2849  CB  THR A2005     -17.682  31.411  72.654  1.00  0.00           C  
ATOM   2850  OG1 THR A2005     -18.911  31.899  73.212  1.00  0.00           O  
ATOM   2851  CG2 THR A2005     -16.604  31.495  73.697  1.00  0.00           C  
ATOM   2852  N   LEU A2006     -15.747  30.937  70.097  1.00  0.00           N  
ATOM   2853  CA  LEU A2006     -14.431  30.614  69.552  1.00  0.00           C  
ATOM   2854  C   LEU A2006     -13.950  31.811  68.730  1.00  0.00           C  
ATOM   2855  O   LEU A2006     -12.814  32.250  68.886  1.00  0.00           O  
ATOM   2856  CB  LEU A2006     -14.489  29.358  68.666  1.00  0.00           C  
ATOM   2857  CG  LEU A2006     -13.256  29.069  67.794  1.00  0.00           C  
ATOM   2858  CD1 LEU A2006     -12.056  28.764  68.680  1.00  0.00           C  
ATOM   2859  CD2 LEU A2006     -13.533  27.893  66.850  1.00  0.00           C  
ATOM   2860  N   LYS A2007     -14.816  32.350  67.872  1.00  0.00           N  
ATOM   2861  CA  LYS A2007     -14.433  33.507  67.058  1.00  0.00           C  
ATOM   2862  C   LYS A2007     -14.127  34.735  67.910  1.00  0.00           C  
ATOM   2863  O   LYS A2007     -13.130  35.417  67.688  1.00  0.00           O  
ATOM   2864  CB  LYS A2007     -15.526  33.863  66.054  1.00  0.00           C  
ATOM   2865  CG  LYS A2007     -15.854  32.743  65.117  1.00  0.00           C  
ATOM   2866  CD  LYS A2007     -16.876  33.175  64.101  1.00  0.00           C  
ATOM   2867  CE  LYS A2007     -17.369  31.973  63.345  1.00  0.00           C  
ATOM   2868  NZ  LYS A2007     -18.221  32.362  62.201  1.00  0.00           N  
ATOM   2869  N   ALA A2008     -14.976  35.023  68.889  1.00  0.00           N  
ATOM   2870  CA  ALA A2008     -14.729  36.180  69.727  1.00  0.00           C  
ATOM   2871  C   ALA A2008     -13.419  35.998  70.487  1.00  0.00           C  
ATOM   2872  O   ALA A2008     -12.642  36.938  70.626  1.00  0.00           O  
ATOM   2873  CB  ALA A2008     -15.882  36.390  70.702  1.00  0.00           C  
ATOM   2874  N   GLY A2009     -13.184  34.782  70.973  1.00  0.00           N  
ATOM   2875  CA  GLY A2009     -11.978  34.500  71.728  1.00  0.00           C  
ATOM   2876  C   GLY A2009     -10.721  34.622  70.891  1.00  0.00           C  
ATOM   2877  O   GLY A2009      -9.691  35.078  71.382  1.00  0.00           O  
ATOM   2878  N   GLU A2011     -10.280  36.657  68.452  1.00  0.00           N  
ATOM   2879  CA  GLU A2011      -9.976  38.069  68.254  1.00  0.00           C  
ATOM   2880  C   GLU A2011      -9.280  38.605  69.504  1.00  0.00           C  
ATOM   2881  O   GLU A2011      -8.342  39.395  69.413  1.00  0.00           O  
ATOM   2882  CB  GLU A2011     -11.246  38.875  67.977  1.00  0.00           C  
ATOM   2883  CG  GLU A2011     -11.103  40.363  68.290  1.00  0.00           C  
ATOM   2884  CD  GLU A2011     -12.337  41.180  67.937  1.00  0.00           C  
ATOM   2885  OE1 GLU A2011     -13.464  40.781  68.328  1.00  0.00           O  
ATOM   2886  OE2 GLU A2011     -12.170  42.237  67.276  1.00  0.00           O  
ATOM   2887  N   TYR A2012      -9.740  38.166  70.671  1.00  0.00           N  
ATOM   2888  CA  TYR A2012      -9.145  38.599  71.928  1.00  0.00           C  
ATOM   2889  C   TYR A2012      -7.691  38.138  72.050  1.00  0.00           C  
ATOM   2890  O   TYR A2012      -6.805  38.933  72.349  1.00  0.00           O  
ATOM   2891  CB  TYR A2012      -9.935  38.051  73.120  1.00  0.00           C  
ATOM   2892  CG  TYR A2012      -9.188  38.189  74.428  1.00  0.00           C  
ATOM   2893  CD1 TYR A2012      -9.038  39.431  75.045  1.00  0.00           C  
ATOM   2894  CD2 TYR A2012      -8.568  37.089  75.010  1.00  0.00           C  
ATOM   2895  CE1 TYR A2012      -8.281  39.568  76.211  1.00  0.00           C  
ATOM   2896  CE2 TYR A2012      -7.810  37.212  76.166  1.00  0.00           C  
ATOM   2897  CZ  TYR A2012      -7.668  38.449  76.760  1.00  0.00           C  
ATOM   2898  OH  TYR A2012      -6.902  38.569  77.899  1.00  0.00           O  
ATOM   2899  N   ILE A2013      -7.450  36.852  71.819  1.00  0.00           N  
ATOM   2900  CA  ILE A2013      -6.098  36.324  71.944  1.00  0.00           C  
ATOM   2901  C   ILE A2013      -5.105  36.968  70.986  1.00  0.00           C  
ATOM   2902  O   ILE A2013      -3.996  37.316  71.391  1.00  0.00           O  
ATOM   2903  CB  ILE A2013      -6.067  34.805  71.733  1.00  0.00           C  
ATOM   2904  CG1 ILE A2013      -7.059  34.144  72.694  1.00  0.00           C  
ATOM   2905  CG2 ILE A2013      -4.656  34.290  71.968  1.00  0.00           C  
ATOM   2906  CD1 ILE A2013      -7.124  32.638  72.606  1.00  0.00           C  
ATOM   2907  N   GLN A2014      -5.496  37.116  69.723  1.00  0.00           N  
ATOM   2908  CA  GLN A2014      -4.621  37.710  68.728  1.00  0.00           C  
ATOM   2909  C   GLN A2014      -4.302  39.148  69.122  1.00  0.00           C  
ATOM   2910  O   GLN A2014      -3.163  39.609  68.981  1.00  0.00           O  
ATOM   2911  CB  GLN A2014      -5.267  37.661  67.334  1.00  0.00           C  
ATOM   2912  CG  GLN A2014      -5.428  36.244  66.752  1.00  0.00           C  
ATOM   2913  CD  GLN A2014      -4.111  35.458  66.673  1.00  0.00           C  
ATOM   2914  OE1 GLN A2014      -3.042  35.974  67.014  1.00  0.00           O  
ATOM   2915  NE2 GLN A2014      -4.189  34.203  66.223  1.00  0.00           N  
ATOM   2916  N   GLU A2015      -5.314  39.842  69.638  1.00  0.00           N  
ATOM   2917  CA  GLU A2015      -5.175  41.224  70.080  1.00  0.00           C  
ATOM   2918  C   GLU A2015      -4.098  41.355  71.170  1.00  0.00           C  
ATOM   2919  O   GLU A2015      -3.205  42.197  71.056  1.00  0.00           O  
ATOM   2920  CB  GLU A2015      -6.527  41.727  70.602  1.00  0.00           C  
ATOM   2921  CG  GLU A2015      -6.533  43.189  71.010  1.00  0.00           C  
ATOM   2922  CD  GLU A2015      -6.056  44.110  69.900  1.00  0.00           C  
ATOM   2923  OE1 GLU A2015      -4.847  44.043  69.571  1.00  0.00           O  
ATOM   2924  OE2 GLU A2015      -6.879  44.898  69.351  1.00  0.00           O  
ATOM   2925  N   VAL A2016      -4.170  40.528  72.217  1.00  0.00           N  
ATOM   2926  CA  VAL A2016      -3.171  40.609  73.280  1.00  0.00           C  
ATOM   2927  C   VAL A2016      -1.822  40.098  72.803  1.00  0.00           C  
ATOM   2928  O   VAL A2016      -0.769  40.501  73.309  1.00  0.00           O  
ATOM   2929  CB  VAL A2016      -3.578  39.833  74.562  1.00  0.00           C  
ATOM   2930  CG1 VAL A2016      -4.758  40.524  75.225  1.00  0.00           C  
ATOM   2931  CG2 VAL A2016      -3.899  38.386  74.248  1.00  0.00           C  
ATOM   2932  N   ILE A2017      -1.853  39.214  71.818  1.00  0.00           N  
ATOM   2933  CA  ILE A2017      -0.622  38.687  71.279  1.00  0.00           C  
ATOM   2934  C   ILE A2017       0.093  39.811  70.552  1.00  0.00           C  
ATOM   2935  O   ILE A2017       1.264  40.080  70.804  1.00  0.00           O  
ATOM   2936  CB  ILE A2017      -0.890  37.529  70.298  1.00  0.00           C  
ATOM   2937  CG1 ILE A2017      -1.102  36.227  71.077  1.00  0.00           C  
ATOM   2938  CG2 ILE A2017       0.264  37.397  69.317  1.00  0.00           C  
ATOM   2939  CD1 ILE A2017      -1.386  35.026  70.205  1.00  0.00           C  
ATOM   2940  N   GLN A2018      -0.619  40.492  69.664  1.00  0.00           N  
ATOM   2941  CA  GLN A2018      -0.001  41.568  68.904  1.00  0.00           C  
ATOM   2942  C   GLN A2018       0.435  42.727  69.804  1.00  0.00           C  
ATOM   2943  O   GLN A2018       1.427  43.411  69.526  1.00  0.00           O  
ATOM   2944  CB  GLN A2018      -0.965  42.057  67.827  1.00  0.00           C  
ATOM   2945  CG  GLN A2018      -0.284  42.482  66.541  1.00  0.00           C  
ATOM   2946  CD  GLN A2018       0.678  41.422  66.006  1.00  0.00           C  
ATOM   2947  OE1 GLN A2018       0.346  40.222  65.924  1.00  0.00           O  
ATOM   2948  NE2 GLN A2018       1.876  41.864  65.617  1.00  0.00           N  
ATOM   2949  N   LYS A2019      -0.309  42.940  70.884  1.00  0.00           N  
ATOM   2950  CA  LYS A2019      -0.002  44.000  71.843  1.00  0.00           C  
ATOM   2951  C   LYS A2019       1.246  43.606  72.629  1.00  0.00           C  
ATOM   2952  O   LYS A2019       1.985  44.454  73.135  1.00  0.00           O  
ATOM   2953  CB  LYS A2019      -1.187  44.197  72.800  1.00  0.00           C  
ATOM   2954  CG  LYS A2019      -1.067  45.375  73.749  1.00  0.00           C  
ATOM   2955  CD  LYS A2019      -2.338  45.530  74.590  1.00  0.00           C  
ATOM   2956  CE  LYS A2019      -2.208  46.693  75.591  1.00  0.00           C  
ATOM   2957  NZ  LYS A2019      -1.040  46.484  76.535  1.00  0.00           N  
ATOM   2958  N   ALA A2020       1.480  42.307  72.734  1.00  0.00           N  
ATOM   2959  CA  ALA A2020       2.643  41.834  73.462  1.00  0.00           C  
ATOM   2960  C   ALA A2020       3.904  42.058  72.642  1.00  0.00           C  
ATOM   2961  O   ALA A2020       4.800  42.797  73.050  1.00  0.00           O  
ATOM   2962  CB  ALA A2020       2.494  40.368  73.787  1.00  0.00           C  
ATOM   2963  N   LEU A2025       3.973  41.439  71.472  1.00  0.00           N  
ATOM   2964  CA  LEU A2025       5.169  41.596  70.667  1.00  0.00           C  
ATOM   2965  C   LEU A2025       5.396  43.040  70.235  1.00  0.00           C  
ATOM   2966  O   LEU A2025       6.510  43.410  69.862  1.00  0.00           O  
ATOM   2967  CB  LEU A2025       5.142  40.634  69.477  1.00  0.00           C  
ATOM   2968  CG  LEU A2025       3.882  40.552  68.635  1.00  0.00           C  
ATOM   2969  CD1 LEU A2025       3.763  41.820  67.798  1.00  0.00           C  
ATOM   2970  CD2 LEU A2025       3.955  39.318  67.746  1.00  0.00           C  
ATOM   2971  N   GLU A2028       4.356  43.866  70.311  1.00  0.00           N  
ATOM   2972  CA  GLU A2028       4.486  45.278  69.946  1.00  0.00           C  
ATOM   2973  C   GLU A2028       5.237  46.013  71.064  1.00  0.00           C  
ATOM   2974  O   GLU A2028       6.173  46.771  70.807  1.00  0.00           O  
ATOM   2975  CB  GLU A2028       3.096  45.897  69.746  1.00  0.00           C  
ATOM   2976  CG  GLU A2028       3.102  47.382  69.391  1.00  0.00           C  
ATOM   2977  CD  GLU A2028       4.169  47.738  68.377  1.00  0.00           C  
ATOM   2978  OE1 GLU A2028       4.395  46.937  67.428  1.00  0.00           O  
ATOM   2979  OE2 GLU A2028       4.778  48.834  68.515  1.00  0.00           O  
ATOM   2980  N   GLU A2029       4.820  45.763  72.303  1.00  0.00           N  
ATOM   2981  CA  GLU A2029       5.425  46.366  73.483  1.00  0.00           C  
ATOM   2982  C   GLU A2029       6.661  45.588  73.945  1.00  0.00           C  
ATOM   2983  O   GLU A2029       7.139  45.747  75.076  1.00  0.00           O  
ATOM   2984  CB  GLU A2029       4.388  46.432  74.607  1.00  0.00           C  
ATOM   2985  CG  GLU A2029       3.430  47.627  74.469  1.00  0.00           C  
ATOM   2986  CD  GLU A2029       1.986  47.305  74.820  1.00  0.00           C  
ATOM   2987  OE1 GLU A2029       1.713  46.929  75.991  1.00  0.00           O  
ATOM   2988  OE2 GLU A2029       1.112  47.445  73.922  1.00  0.00           O  
ATOM   2989  N   GLY A2030       7.171  44.740  73.061  1.00  0.00           N  
ATOM   2990  CA  GLY A2030       8.351  43.965  73.378  1.00  0.00           C  
ATOM   2991  C   GLY A2030       8.217  42.840  74.386  1.00  0.00           C  
ATOM   2992  O   GLY A2030       9.237  42.308  74.812  1.00  0.00           O  
ATOM   2993  N   ARG A2031       7.005  42.462  74.789  1.00  0.00           N  
ATOM   2994  CA  ARG A2031       6.876  41.362  75.755  1.00  0.00           C  
ATOM   2995  C   ARG A2031       7.149  39.995  75.100  1.00  0.00           C  
ATOM   2996  O   ARG A2031       7.063  39.850  73.876  1.00  0.00           O  
ATOM   2997  CB  ARG A2031       5.493  41.375  76.425  1.00  0.00           C  
ATOM   2998  CG  ARG A2031       5.354  42.422  77.542  1.00  0.00           C  
ATOM   2999  CD  ARG A2031       4.150  42.157  78.459  1.00  0.00           C  
ATOM   3000  NE  ARG A2031       2.870  42.308  77.764  1.00  0.00           N  
ATOM   3001  CZ  ARG A2031       2.408  43.467  77.303  1.00  0.00           C  
ATOM   3002  NH1 ARG A2031       3.119  44.577  77.466  1.00  0.00           N  
ATOM   3003  NH2 ARG A2031       1.240  43.521  76.674  1.00  0.00           N  
ATOM   3004  N   LYS A2032       7.483  38.993  75.910  1.00  0.00           N  
ATOM   3005  CA  LYS A2032       7.800  37.670  75.370  1.00  0.00           C  
ATOM   3006  C   LYS A2032       6.801  36.570  75.715  1.00  0.00           C  
ATOM   3007  O   LYS A2032       6.951  35.426  75.277  1.00  0.00           O  
ATOM   3008  CB  LYS A2032       9.199  37.242  75.832  1.00  0.00           C  
ATOM   3009  CG  LYS A2032      10.299  38.238  75.501  1.00  0.00           C  
ATOM   3010  CD  LYS A2032      10.470  38.443  74.007  1.00  0.00           C  
ATOM   3011  CE  LYS A2032      11.410  39.615  73.750  1.00  0.00           C  
ATOM   3012  NZ  LYS A2032      11.531  39.956  72.300  1.00  0.00           N  
ATOM   3013  N   THR A2033       5.787  36.908  76.500  1.00  0.00           N  
ATOM   3014  CA  THR A2033       4.782  35.928  76.883  1.00  0.00           C  
ATOM   3015  C   THR A2033       3.473  36.618  77.225  1.00  0.00           C  
ATOM   3016  O   THR A2033       3.403  37.847  77.306  1.00  0.00           O  
ATOM   3017  CB  THR A2033       5.202  35.138  78.129  1.00  0.00           C  
ATOM   3018  OG1 THR A2033       5.194  36.013  79.267  1.00  0.00           O  
ATOM   3019  CG2 THR A2033       6.608  34.558  77.959  1.00  0.00           C  
ATOM   3020  N   LEU A2034       2.433  35.811  77.412  1.00  0.00           N  
ATOM   3021  CA  LEU A2034       1.125  36.322  77.787  1.00  0.00           C  
ATOM   3022  C   LEU A2034       1.084  36.204  79.309  1.00  0.00           C  
ATOM   3023  O   LEU A2034       1.566  35.219  79.870  1.00  0.00           O  
ATOM   3024  CB  LEU A2034       0.023  35.471  77.139  1.00  0.00           C  
ATOM   3025  CG  LEU A2034       0.001  35.473  75.605  1.00  0.00           C  
ATOM   3026  CD1 LEU A2034      -1.009  34.457  75.085  1.00  0.00           C  
ATOM   3027  CD2 LEU A2034      -0.337  36.868  75.115  1.00  0.00           C  
ATOM   3028  N   SER A2035       0.535  37.209  79.983  1.00  0.00           N  
ATOM   3029  CA  SER A2035       0.470  37.173  81.440  1.00  0.00           C  
ATOM   3030  C   SER A2035      -0.521  36.131  81.892  1.00  0.00           C  
ATOM   3031  O   SER A2035      -1.291  35.599  81.094  1.00  0.00           O  
ATOM   3032  CB  SER A2035       0.029  38.524  82.000  1.00  0.00           C  
ATOM   3033  OG  SER A2035      -1.379  38.684  81.840  1.00  0.00           O  
ATOM   3034  N   GLY A2036      -0.500  35.850  83.189  1.00  0.00           N  
ATOM   3035  CA  GLY A2036      -1.430  34.887  83.729  1.00  0.00           C  
ATOM   3036  C   GLY A2036      -2.823  35.471  83.599  1.00  0.00           C  
ATOM   3037  O   GLY A2036      -3.796  34.754  83.386  1.00  0.00           O  
ATOM   3038  N   LYS A2037      -2.914  36.788  83.721  1.00  0.00           N  
ATOM   3039  CA  LYS A2037      -4.194  37.458  83.617  1.00  0.00           C  
ATOM   3040  C   LYS A2037      -4.835  37.259  82.236  1.00  0.00           C  
ATOM   3041  O   LYS A2037      -6.010  36.920  82.146  1.00  0.00           O  
ATOM   3042  CB  LYS A2037      -4.023  38.941  83.919  1.00  0.00           C  
ATOM   3043  CG  LYS A2037      -5.322  39.715  83.948  1.00  0.00           C  
ATOM   3044  CD  LYS A2037      -5.097  41.122  84.495  1.00  0.00           C  
ATOM   3045  CE  LYS A2037      -4.608  41.044  85.945  1.00  0.00           C  
ATOM   3046  NZ  LYS A2037      -5.581  40.230  86.752  1.00  0.00           N  
ATOM   3047  N   GLU A2038      -4.061  37.464  81.174  1.00  0.00           N  
ATOM   3048  CA  GLU A2038      -4.558  37.297  79.815  1.00  0.00           C  
ATOM   3049  C   GLU A2038      -4.888  35.826  79.556  1.00  0.00           C  
ATOM   3050  O   GLU A2038      -5.833  35.508  78.829  1.00  0.00           O  
ATOM   3051  CB  GLU A2038      -3.513  37.799  78.810  1.00  0.00           C  
ATOM   3052  CG  GLU A2038      -3.080  39.253  79.061  1.00  0.00           C  
ATOM   3053  CD  GLU A2038      -1.835  39.676  78.278  1.00  0.00           C  
ATOM   3054  OE1 GLU A2038      -0.807  38.956  78.315  1.00  0.00           O  
ATOM   3055  OE2 GLU A2038      -1.877  40.753  77.638  1.00  0.00           O  
ATOM   3056  N   VAL A2039      -4.107  34.925  80.146  1.00  0.00           N  
ATOM   3057  CA  VAL A2039      -4.359  33.500  79.979  1.00  0.00           C  
ATOM   3058  C   VAL A2039      -5.678  33.181  80.673  1.00  0.00           C  
ATOM   3059  O   VAL A2039      -6.546  32.524  80.100  1.00  0.00           O  
ATOM   3060  CB  VAL A2039      -3.239  32.638  80.605  1.00  0.00           C  
ATOM   3061  CG1 VAL A2039      -3.640  31.182  80.605  1.00  0.00           C  
ATOM   3062  CG2 VAL A2039      -1.954  32.814  79.824  1.00  0.00           C  
ATOM   3063  N   PHE A2040      -5.840  33.674  81.899  1.00  0.00           N  
ATOM   3064  CA  PHE A2040      -7.062  33.410  82.644  1.00  0.00           C  
ATOM   3065  C   PHE A2040      -8.281  33.912  81.898  1.00  0.00           C  
ATOM   3066  O   PHE A2040      -9.307  33.245  81.851  1.00  0.00           O  
ATOM   3067  CB  PHE A2040      -7.025  34.063  84.027  1.00  0.00           C  
ATOM   3068  CG  PHE A2040      -8.212  33.715  84.872  1.00  0.00           C  
ATOM   3069  CD1 PHE A2040      -8.385  32.416  85.338  1.00  0.00           C  
ATOM   3070  CD2 PHE A2040      -9.198  34.659  85.136  1.00  0.00           C  
ATOM   3071  CE1 PHE A2040      -9.525  32.057  86.052  1.00  0.00           C  
ATOM   3072  CE2 PHE A2040     -10.342  34.313  85.851  1.00  0.00           C  
ATOM   3073  CZ  PHE A2040     -10.504  33.005  86.307  1.00  0.00           C  
ATOM   3074  N   THR A2041      -8.161  35.099  81.322  1.00  0.00           N  
ATOM   3075  CA  THR A2041      -9.252  35.697  80.575  1.00  0.00           C  
ATOM   3076  C   THR A2041      -9.666  34.814  79.396  1.00  0.00           C  
ATOM   3077  O   THR A2041     -10.855  34.593  79.171  1.00  0.00           O  
ATOM   3078  CB  THR A2041      -8.856  37.092  80.069  1.00  0.00           C  
ATOM   3079  OG1 THR A2041      -8.554  37.929  81.193  1.00  0.00           O  
ATOM   3080  CG2 THR A2041      -9.983  37.715  79.277  1.00  0.00           C  
ATOM   3081  N   ALA A2042      -8.693  34.303  78.647  1.00  0.00           N  
ATOM   3082  CA  ALA A2042      -9.015  33.450  77.508  1.00  0.00           C  
ATOM   3083  C   ALA A2042      -9.626  32.132  77.987  1.00  0.00           C  
ATOM   3084  O   ALA A2042     -10.514  31.575  77.344  1.00  0.00           O  
ATOM   3085  CB  ALA A2042      -7.763  33.176  76.683  1.00  0.00           C  
ATOM   3086  N   TYR A2043      -9.146  31.659  79.129  1.00  0.00           N  
ATOM   3087  CA  TYR A2043      -9.591  30.407  79.728  1.00  0.00           C  
ATOM   3088  C   TYR A2043     -10.958  30.499  80.405  1.00  0.00           C  
ATOM   3089  O   TYR A2043     -11.817  29.630  80.239  1.00  0.00           O  
ATOM   3090  CB  TYR A2043      -8.550  29.967  80.766  1.00  0.00           C  
ATOM   3091  CG  TYR A2043      -8.882  28.718  81.560  1.00  0.00           C  
ATOM   3092  CD1 TYR A2043      -9.012  27.475  80.933  1.00  0.00           C  
ATOM   3093  CD2 TYR A2043      -8.985  28.766  82.951  1.00  0.00           C  
ATOM   3094  CE1 TYR A2043      -9.224  26.308  81.672  1.00  0.00           C  
ATOM   3095  CE2 TYR A2043      -9.195  27.612  83.702  1.00  0.00           C  
ATOM   3096  CZ  TYR A2043      -9.310  26.383  83.057  1.00  0.00           C  
ATOM   3097  OH  TYR A2043      -9.484  25.238  83.799  1.00  0.00           O  
ATOM   3098  N   ASP A2044     -11.147  31.572  81.158  1.00  0.00           N  
ATOM   3099  CA  ASP A2044     -12.360  31.779  81.938  1.00  0.00           C  
ATOM   3100  C   ASP A2044     -13.491  32.545  81.230  1.00  0.00           C  
ATOM   3101  O   ASP A2044     -14.666  32.195  81.365  1.00  0.00           O  
ATOM   3102  CB  ASP A2044     -11.946  32.470  83.241  1.00  0.00           C  
ATOM   3103  CG  ASP A2044     -13.080  32.618  84.219  1.00  0.00           C  
ATOM   3104  OD1 ASP A2044     -13.628  31.585  84.670  1.00  0.00           O  
ATOM   3105  OD2 ASP A2044     -13.414  33.779  84.541  1.00  0.00           O  
ATOM   3106  N   THR A2045     -13.138  33.579  80.475  1.00  0.00           N  
ATOM   3107  CA  THR A2045     -14.129  34.366  79.744  1.00  0.00           C  
ATOM   3108  C   THR A2045     -14.544  33.703  78.426  1.00  0.00           C  
ATOM   3109  O   THR A2045     -15.730  33.646  78.095  1.00  0.00           O  
ATOM   3110  CB  THR A2045     -13.591  35.775  79.411  1.00  0.00           C  
ATOM   3111  OG1 THR A2045     -13.316  36.475  80.626  1.00  0.00           O  
ATOM   3112  CG2 THR A2045     -14.608  36.571  78.589  1.00  0.00           C  
ATOM   3113  N   TYR A2046     -13.567  33.205  77.675  1.00  0.00           N  
ATOM   3114  CA  TYR A2046     -13.849  32.589  76.388  1.00  0.00           C  
ATOM   3115  C   TYR A2046     -13.875  31.061  76.328  1.00  0.00           C  
ATOM   3116  O   TYR A2046     -14.063  30.491  75.255  1.00  0.00           O  
ATOM   3117  CB  TYR A2046     -12.881  33.160  75.342  1.00  0.00           C  
ATOM   3118  CG  TYR A2046     -13.142  34.628  75.079  1.00  0.00           C  
ATOM   3119  CD1 TYR A2046     -14.251  35.032  74.345  1.00  0.00           C  
ATOM   3120  CD2 TYR A2046     -12.346  35.613  75.649  1.00  0.00           C  
ATOM   3121  CE1 TYR A2046     -14.573  36.377  74.190  1.00  0.00           C  
ATOM   3122  CE2 TYR A2046     -12.657  36.968  75.503  1.00  0.00           C  
ATOM   3123  CZ  TYR A2046     -13.782  37.337  74.772  1.00  0.00           C  
ATOM   3124  OH  TYR A2046     -14.141  38.654  74.654  1.00  0.00           O  
ATOM   3125  N   GLY A2047     -13.704  30.402  77.471  1.00  0.00           N  
ATOM   3126  CA  GLY A2047     -13.731  28.948  77.505  1.00  0.00           C  
ATOM   3127  C   GLY A2047     -12.622  28.216  76.763  1.00  0.00           C  
ATOM   3128  O   GLY A2047     -12.741  27.020  76.514  1.00  0.00           O  
ATOM   3129  N   PHE A2048     -11.546  28.917  76.412  1.00  0.00           N  
ATOM   3130  CA  PHE A2048     -10.425  28.304  75.700  1.00  0.00           C  
ATOM   3131  C   PHE A2048      -9.577  27.394  76.587  1.00  0.00           C  
ATOM   3132  O   PHE A2048      -9.115  27.808  77.645  1.00  0.00           O  
ATOM   3133  CB  PHE A2048      -9.506  29.382  75.101  1.00  0.00           C  
ATOM   3134  CG  PHE A2048      -9.945  29.884  73.752  1.00  0.00           C  
ATOM   3135  CD1 PHE A2048     -11.240  30.352  73.558  1.00  0.00           C  
ATOM   3136  CD2 PHE A2048      -9.058  29.896  72.673  1.00  0.00           C  
ATOM   3137  CE1 PHE A2048     -11.653  30.827  72.311  1.00  0.00           C  
ATOM   3138  CE2 PHE A2048      -9.457  30.371  71.413  1.00  0.00           C  
ATOM   3139  CZ  PHE A2048     -10.761  30.837  71.234  1.00  0.00           C  
ATOM   3140  N   PRO A2052      -9.387  26.128  76.177  1.00  0.00           N  
ATOM   3141  CA  PRO A2052      -8.570  25.182  76.951  1.00  0.00           C  
ATOM   3142  C   PRO A2052      -7.156  25.768  77.060  1.00  0.00           C  
ATOM   3143  O   PRO A2052      -6.690  26.453  76.146  1.00  0.00           O  
ATOM   3144  CB  PRO A2052      -8.584  23.923  76.085  1.00  0.00           C  
ATOM   3145  CG  PRO A2052      -9.910  23.978  75.426  1.00  0.00           C  
ATOM   3146  CD  PRO A2052     -10.083  25.441  75.073  1.00  0.00           C  
ATOM   3147  N   VAL A2053      -6.470  25.498  78.162  1.00  0.00           N  
ATOM   3148  CA  VAL A2053      -5.128  26.030  78.338  1.00  0.00           C  
ATOM   3149  C   VAL A2053      -4.167  25.610  77.216  1.00  0.00           C  
ATOM   3150  O   VAL A2053      -3.406  26.430  76.725  1.00  0.00           O  
ATOM   3151  CB  VAL A2053      -4.548  25.620  79.725  1.00  0.00           C  
ATOM   3152  CG1 VAL A2053      -3.131  26.139  79.876  1.00  0.00           C  
ATOM   3153  CG2 VAL A2053      -5.420  26.188  80.841  1.00  0.00           C  
ATOM   3154  N   ASP A2054      -4.211  24.347  76.801  1.00  0.00           N  
ATOM   3155  CA  ASP A2054      -3.330  23.866  75.740  1.00  0.00           C  
ATOM   3156  C   ASP A2054      -3.590  24.594  74.409  1.00  0.00           C  
ATOM   3157  O   ASP A2054      -2.659  24.860  73.642  1.00  0.00           O  
ATOM   3158  CB  ASP A2054      -3.482  22.344  75.562  1.00  0.00           C  
ATOM   3159  CG  ASP A2054      -3.105  21.554  76.830  1.00  0.00           C  
ATOM   3160  OD1 ASP A2054      -2.089  21.912  77.495  1.00  0.00           O  
ATOM   3161  OD2 ASP A2054      -3.801  20.553  77.157  1.00  0.00           O  
ATOM   3162  N   LEU A2055      -4.850  24.916  74.125  1.00  0.00           N  
ATOM   3163  CA  LEU A2055      -5.182  25.619  72.887  1.00  0.00           C  
ATOM   3164  C   LEU A2055      -4.630  27.054  72.919  1.00  0.00           C  
ATOM   3165  O   LEU A2055      -4.151  27.561  71.906  1.00  0.00           O  
ATOM   3166  CB  LEU A2055      -6.703  25.622  72.679  1.00  0.00           C  
ATOM   3167  CG  LEU A2055      -7.278  26.252  71.402  1.00  0.00           C  
ATOM   3168  CD1 LEU A2055      -6.701  25.557  70.173  1.00  0.00           C  
ATOM   3169  CD2 LEU A2055      -8.810  26.131  71.413  1.00  0.00           C  
ATOM   3170  N   ILE A2056      -4.685  27.701  74.083  1.00  0.00           N  
ATOM   3171  CA  ILE A2056      -4.180  29.069  74.218  1.00  0.00           C  
ATOM   3172  C   ILE A2056      -2.679  29.102  73.943  1.00  0.00           C  
ATOM   3173  O   ILE A2056      -2.170  29.976  73.238  1.00  0.00           O  
ATOM   3174  CB  ILE A2056      -4.401  29.624  75.635  1.00  0.00           C  
ATOM   3175  CG1 ILE A2056      -5.894  29.689  75.942  1.00  0.00           C  
ATOM   3176  CG2 ILE A2056      -3.780  31.011  75.754  1.00  0.00           C  
ATOM   3177  CD1 ILE A2056      -6.197  29.937  77.394  1.00  0.00           C  
ATOM   3178  N   ASP A2057      -1.980  28.135  74.516  1.00  0.00           N  
ATOM   3179  CA  ASP A2057      -0.548  28.038  74.353  1.00  0.00           C  
ATOM   3180  C   ASP A2057      -0.168  27.807  72.892  1.00  0.00           C  
ATOM   3181  O   ASP A2057       0.735  28.454  72.369  1.00  0.00           O  
ATOM   3182  CB  ASP A2057      -0.013  26.911  75.234  1.00  0.00           C  
ATOM   3183  CG  ASP A2057       1.488  26.808  75.187  1.00  0.00           C  
ATOM   3184  OD1 ASP A2057       2.170  27.834  75.437  1.00  0.00           O  
ATOM   3185  OD2 ASP A2057       1.989  25.698  74.907  1.00  0.00           O  
ATOM   3186  N   GLU A2058      -0.869  26.886  72.240  1.00  0.00           N  
ATOM   3187  CA  GLU A2058      -0.603  26.568  70.841  1.00  0.00           C  
ATOM   3188  C   GLU A2058      -0.715  27.818  69.967  1.00  0.00           C  
ATOM   3189  O   GLU A2058       0.124  28.057  69.097  1.00  0.00           O  
ATOM   3190  CB  GLU A2058      -1.576  25.484  70.362  1.00  0.00           C  
ATOM   3191  CG  GLU A2058      -1.429  25.083  68.901  1.00  0.00           C  
ATOM   3192  CD  GLU A2058      -2.080  23.735  68.592  1.00  0.00           C  
ATOM   3193  OE1 GLU A2058      -3.189  23.468  69.110  1.00  0.00           O  
ATOM   3194  OE2 GLU A2058      -1.486  22.945  67.822  1.00  0.00           O  
ATOM   3195  N   ILE A2059      -1.737  28.627  70.221  1.00  0.00           N  
ATOM   3196  CA  ILE A2059      -1.946  29.847  69.456  1.00  0.00           C  
ATOM   3197  C   ILE A2059      -0.807  30.840  69.690  1.00  0.00           C  
ATOM   3198  O   ILE A2059      -0.227  31.363  68.740  1.00  0.00           O  
ATOM   3199  CB  ILE A2059      -3.316  30.492  69.820  1.00  0.00           C  
ATOM   3200  CG1 ILE A2059      -4.446  29.532  69.418  1.00  0.00           C  
ATOM   3201  CG2 ILE A2059      -3.472  31.843  69.116  1.00  0.00           C  
ATOM   3202  CD1 ILE A2059      -5.832  29.963  69.840  1.00  0.00           C  
ATOM   3203  N   ALA A2060      -0.487  31.097  70.954  1.00  0.00           N  
ATOM   3204  CA  ALA A2060       0.596  32.021  71.287  1.00  0.00           C  
ATOM   3205  C   ALA A2060       1.934  31.545  70.699  1.00  0.00           C  
ATOM   3206  O   ALA A2060       2.748  32.359  70.250  1.00  0.00           O  
ATOM   3207  CB  ALA A2060       0.719  32.171  72.805  1.00  0.00           C  
ATOM   3208  N   ARG A2061       2.149  30.231  70.703  1.00  0.00           N  
ATOM   3209  CA  ARG A2061       3.379  29.641  70.179  1.00  0.00           C  
ATOM   3210  C   ARG A2061       3.589  29.972  68.698  1.00  0.00           C  
ATOM   3211  O   ARG A2061       4.716  30.218  68.270  1.00  0.00           O  
ATOM   3212  CB  ARG A2061       3.355  28.123  70.406  1.00  0.00           C  
ATOM   3213  CG  ARG A2061       4.605  27.362  69.991  1.00  0.00           C  
ATOM   3214  CD  ARG A2061       4.648  26.011  70.711  1.00  0.00           C  
ATOM   3215  NE  ARG A2061       4.373  26.197  72.144  1.00  0.00           N  
ATOM   3216  CZ  ARG A2061       4.976  25.539  73.134  1.00  0.00           C  
ATOM   3217  NH1 ARG A2061       5.908  24.625  72.877  1.00  0.00           N  
ATOM   3218  NH2 ARG A2061       4.664  25.818  74.398  1.00  0.00           N  
ATOM   3219  N   GLU A2067       2.504  30.009  67.926  1.00  0.00           N  
ATOM   3220  CA  GLU A2067       2.591  30.320  66.504  1.00  0.00           C  
ATOM   3221  C   GLU A2067       3.213  31.697  66.280  1.00  0.00           C  
ATOM   3222  O   GLU A2067       3.632  32.024  65.171  1.00  0.00           O  
ATOM   3223  CB  GLU A2067       1.200  30.267  65.858  1.00  0.00           C  
ATOM   3224  CG  GLU A2067       0.403  29.004  66.215  1.00  0.00           C  
ATOM   3225  CD  GLU A2067      -0.925  28.881  65.464  1.00  0.00           C  
ATOM   3226  OE1 GLU A2067      -1.575  29.928  65.206  1.00  0.00           O  
ATOM   3227  OE2 GLU A2067      -1.327  27.729  65.165  1.00  0.00           O  
ATOM   3228  N   LYS A2068       3.272  32.506  67.332  1.00  0.00           N  
ATOM   3229  CA  LYS A2068       3.859  33.837  67.223  1.00  0.00           C  
ATOM   3230  C   LYS A2068       5.115  33.964  68.069  1.00  0.00           C  
ATOM   3231  O   LYS A2068       5.555  35.077  68.354  1.00  0.00           O  
ATOM   3232  CB  LYS A2068       2.867  34.905  67.676  1.00  0.00           C  
ATOM   3233  CG  LYS A2068       1.626  35.011  66.844  1.00  0.00           C  
ATOM   3234  CD  LYS A2068       1.900  35.672  65.515  1.00  0.00           C  
ATOM   3235  CE  LYS A2068       0.576  36.047  64.853  1.00  0.00           C  
ATOM   3236  NZ  LYS A2068      -0.321  34.835  64.796  1.00  0.00           N  
ATOM   3237  N   GLY A2071       5.671  32.833  68.493  1.00  0.00           N  
ATOM   3238  CA  GLY A2071       6.880  32.857  69.294  1.00  0.00           C  
ATOM   3239  C   GLY A2071       6.692  33.212  70.760  1.00  0.00           C  
ATOM   3240  O   GLY A2071       7.665  33.279  71.513  1.00  0.00           O  
ATOM   3241  N   LEU A2072       5.449  33.431  71.173  1.00  0.00           N  
ATOM   3242  CA  LEU A2072       5.152  33.786  72.559  1.00  0.00           C  
ATOM   3243  C   LEU A2072       4.792  32.563  73.383  1.00  0.00           C  
ATOM   3244  O   LEU A2072       4.325  31.553  72.852  1.00  0.00           O  
ATOM   3245  CB  LEU A2072       3.982  34.774  72.616  1.00  0.00           C  
ATOM   3246  CG  LEU A2072       4.161  36.148  71.974  1.00  0.00           C  
ATOM   3247  CD1 LEU A2072       2.820  36.860  71.892  1.00  0.00           C  
ATOM   3248  CD2 LEU A2072       5.149  36.964  72.803  1.00  0.00           C  
ATOM   3249  N   GLY A2073       5.015  32.657  74.688  1.00  0.00           N  
ATOM   3250  CA  GLY A2073       4.673  31.564  75.572  1.00  0.00           C  
ATOM   3251  C   GLY A2073       3.635  32.055  76.559  1.00  0.00           C  
ATOM   3252  O   GLY A2073       3.239  33.220  76.522  1.00  0.00           O  
ATOM   3253  N   ILE A2080       3.173  31.183  77.440  1.00  0.00           N  
ATOM   3254  CA  ILE A2080       2.199  31.613  78.420  1.00  0.00           C  
ATOM   3255  C   ILE A2080       2.840  31.595  79.796  1.00  0.00           C  
ATOM   3256  O   ILE A2080       3.593  30.683  80.145  1.00  0.00           O  
ATOM   3257  CB  ILE A2080       0.925  30.732  78.381  1.00  0.00           C  
ATOM   3258  CG1 ILE A2080       1.277  29.263  78.585  1.00  0.00           C  
ATOM   3259  CG2 ILE A2080       0.233  30.898  77.026  1.00  0.00           C  
ATOM   3260  CD1 ILE A2080       0.060  28.349  78.490  1.00  0.00           C  
ATOM   3261  N   ASP A2081       2.558  32.633  80.567  1.00  0.00           N  
ATOM   3262  CA  ASP A2081       3.116  32.749  81.902  1.00  0.00           C  
ATOM   3263  C   ASP A2081       2.464  31.751  82.861  1.00  0.00           C  
ATOM   3264  O   ASP A2081       1.448  32.051  83.486  1.00  0.00           O  
ATOM   3265  CB  ASP A2081       2.932  34.183  82.398  1.00  0.00           C  
ATOM   3266  CG  ASP A2081       3.733  34.467  83.640  1.00  0.00           C  
ATOM   3267  OD1 ASP A2081       4.654  33.671  83.938  1.00  0.00           O  
ATOM   3268  OD2 ASP A2081       3.447  35.491  84.304  1.00  0.00           O  
ATOM   3269  N   LEU A2082       3.074  30.572  82.981  1.00  0.00           N  
ATOM   3270  CA  LEU A2082       2.570  29.485  83.830  1.00  0.00           C  
ATOM   3271  C   LEU A2082       2.462  29.784  85.326  1.00  0.00           C  
ATOM   3272  O   LEU A2082       1.529  29.312  85.991  1.00  0.00           O  
ATOM   3273  CB  LEU A2082       3.449  28.243  83.653  1.00  0.00           C  
ATOM   3274  CG  LEU A2082       3.549  27.636  82.247  1.00  0.00           C  
ATOM   3275  CD1 LEU A2082       4.812  26.780  82.148  1.00  0.00           C  
ATOM   3276  CD2 LEU A2082       2.299  26.823  81.943  1.00  0.00           C  
ATOM   3277  N   GLU A2083       3.421  30.531  85.868  1.00  0.00           N  
ATOM   3278  CA  GLU A2083       3.378  30.851  87.291  1.00  0.00           C  
ATOM   3279  C   GLU A2083       2.452  32.037  87.528  1.00  0.00           C  
ATOM   3280  O   GLU A2083       1.936  32.218  88.628  1.00  0.00           O  
ATOM   3281  CB  GLU A2083       4.778  31.167  87.839  1.00  0.00           C  
ATOM   3282  CG  GLU A2083       4.802  31.268  89.379  1.00  0.00           C  
ATOM   3283  CD  GLU A2083       4.099  30.081  90.048  1.00  0.00           C  
ATOM   3284  OE1 GLU A2083       4.584  28.929  89.892  1.00  0.00           O  
ATOM   3285  OE2 GLU A2083       3.051  30.299  90.714  1.00  0.00           O  
ATOM   3286  N   GLY A2084       2.251  32.848  86.493  1.00  0.00           N  
ATOM   3287  CA  GLY A2084       1.364  33.989  86.622  1.00  0.00           C  
ATOM   3288  C   GLY A2084      -0.067  33.504  86.511  1.00  0.00           C  
ATOM   3289  O   GLY A2084      -0.989  34.118  87.047  1.00  0.00           O  
ATOM   3290  N   PHE A2085      -0.248  32.389  85.808  1.00  0.00           N  
ATOM   3291  CA  PHE A2085      -1.569  31.800  85.620  1.00  0.00           C  
ATOM   3292  C   PHE A2085      -1.987  31.117  86.921  1.00  0.00           C  
ATOM   3293  O   PHE A2085      -3.145  31.207  87.336  1.00  0.00           O  
ATOM   3294  CB  PHE A2085      -1.527  30.794  84.466  1.00  0.00           C  
ATOM   3295  CG  PHE A2085      -2.866  30.209  84.120  1.00  0.00           C  
ATOM   3296  CD1 PHE A2085      -3.956  31.031  83.857  1.00  0.00           C  
ATOM   3297  CD2 PHE A2085      -3.038  28.833  84.058  1.00  0.00           C  
ATOM   3298  CE1 PHE A2085      -5.206  30.482  83.540  1.00  0.00           C  
ATOM   3299  CE2 PHE A2085      -4.282  28.275  83.742  1.00  0.00           C  
ATOM   3300  CZ  PHE A2085      -5.366  29.099  83.483  1.00  0.00           C  
ATOM   3301  N   GLN A2086      -1.033  30.443  87.565  1.00  0.00           N  
ATOM   3302  CA  GLN A2086      -1.279  29.768  88.840  1.00  0.00           C  
ATOM   3303  C   GLN A2086      -1.749  30.789  89.883  1.00  0.00           C  
ATOM   3304  O   GLN A2086      -2.794  30.613  90.505  1.00  0.00           O  
ATOM   3305  CB  GLN A2086       0.006  29.073  89.325  1.00  0.00           C  
ATOM   3306  CG  GLN A2086      -0.020  28.598  90.781  1.00  0.00           C  
ATOM   3307  CD  GLN A2086      -0.893  27.367  91.007  1.00  0.00           C  
ATOM   3308  OE1 GLN A2086      -0.633  26.291  90.458  1.00  0.00           O  
ATOM   3309  NE2 GLN A2086      -1.933  27.522  91.823  1.00  0.00           N  
ATOM   3310  N   CYS A2087      -0.986  31.862  90.069  1.00  0.00           N  
ATOM   3311  CA  CYS A2087      -1.364  32.874  91.052  1.00  0.00           C  
ATOM   3312  C   CYS A2087      -2.765  33.392  90.766  1.00  0.00           C  
ATOM   3313  O   CYS A2087      -3.583  33.555  91.682  1.00  0.00           O  
ATOM   3314  CB  CYS A2087      -0.379  34.039  91.042  1.00  0.00           C  
ATOM   3315  SG  CYS A2087       1.326  33.528  91.292  1.00  0.00           S  
ATOM   3316  N   GLU A2088      -3.050  33.642  89.493  1.00  0.00           N  
ATOM   3317  CA  GLU A2088      -4.367  34.137  89.119  1.00  0.00           C  
ATOM   3318  C   GLU A2088      -5.442  33.084  89.405  1.00  0.00           C  
ATOM   3319  O   GLU A2088      -6.585  33.420  89.745  1.00  0.00           O  
ATOM   3320  CB  GLU A2088      -4.397  34.520  87.636  1.00  0.00           C  
ATOM   3321  CG  GLU A2088      -5.685  35.231  87.254  1.00  0.00           C  
ATOM   3322  CD  GLU A2088      -5.841  36.565  87.975  1.00  0.00           C  
ATOM   3323  OE1 GLU A2088      -5.273  37.578  87.499  1.00  0.00           O  
ATOM   3324  OE2 GLU A2088      -6.522  36.601  89.030  1.00  0.00           O  
ATOM   3325  N   LEU A2089      -5.087  31.809  89.271  1.00  0.00           N  
ATOM   3326  CA  LEU A2089      -6.060  30.746  89.534  1.00  0.00           C  
ATOM   3327  C   LEU A2089      -6.385  30.668  91.018  1.00  0.00           C  
ATOM   3328  O   LEU A2089      -7.484  30.263  91.406  1.00  0.00           O  
ATOM   3329  CB  LEU A2089      -5.535  29.391  89.055  1.00  0.00           C  
ATOM   3330  CG  LEU A2089      -5.742  29.087  87.568  1.00  0.00           C  
ATOM   3331  CD1 LEU A2089      -5.151  27.727  87.257  1.00  0.00           C  
ATOM   3332  CD2 LEU A2089      -7.226  29.114  87.230  1.00  0.00           C  
ATOM   3333  N   GLU A2090      -5.410  31.053  91.838  1.00  0.00           N  
ATOM   3334  CA  GLU A2090      -5.571  31.054  93.291  1.00  0.00           C  
ATOM   3335  C   GLU A2090      -6.396  32.265  93.712  1.00  0.00           C  
ATOM   3336  O   GLU A2090      -7.262  32.167  94.586  1.00  0.00           O  
ATOM   3337  CB  GLU A2090      -4.197  31.072  93.980  1.00  0.00           C  
ATOM   3338  CG  GLU A2090      -3.444  29.738  93.854  1.00  0.00           C  
ATOM   3339  CD  GLU A2090      -2.143  29.703  94.636  1.00  0.00           C  
ATOM   3340  OE1 GLU A2090      -2.140  30.186  95.797  1.00  0.00           O  
ATOM   3341  OE2 GLU A2090      -1.127  29.167  94.111  1.00  0.00           O  
ATOM   3342  N   GLU A2091      -6.135  33.406  93.078  1.00  0.00           N  
ATOM   3343  CA  GLU A2091      -6.868  34.625  93.392  1.00  0.00           C  
ATOM   3344  C   GLU A2091      -8.352  34.453  93.152  1.00  0.00           C  
ATOM   3345  O   GLU A2091      -9.182  34.867  93.973  1.00  0.00           O  
ATOM   3346  CB  GLU A2091      -6.346  35.789  92.558  1.00  0.00           C  
ATOM   3347  CG  GLU A2091      -5.109  36.396  93.155  1.00  0.00           C  
ATOM   3348  CD  GLU A2091      -4.560  37.536  92.337  1.00  0.00           C  
ATOM   3349  OE1 GLU A2091      -5.350  38.451  91.976  1.00  0.00           O  
ATOM   3350  OE2 GLU A2091      -3.333  37.515  92.070  1.00  0.00           O  
ATOM   3351  N   GLN A2092      -8.695  33.838  92.029  1.00  0.00           N  
ATOM   3352  CA  GLN A2092     -10.097  33.623  91.717  1.00  0.00           C  
ATOM   3353  C   GLN A2092     -10.707  32.683  92.750  1.00  0.00           C  
ATOM   3354  O   GLN A2092     -11.870  32.828  93.119  1.00  0.00           O  
ATOM   3355  CB  GLN A2092     -10.237  33.065  90.297  1.00  0.00           C  
ATOM   3356  CG  GLN A2092      -9.762  34.064  89.225  1.00  0.00           C  
ATOM   3357  CD  GLN A2092     -10.759  35.193  88.963  1.00  0.00           C  
ATOM   3358  OE1 GLN A2092     -10.371  36.313  88.609  1.00  0.00           O  
ATOM   3359  NE2 GLN A2092     -12.051  34.895  89.111  1.00  0.00           N  
ATOM   3360  N   ARG A2093      -9.909  31.729  93.222  1.00  0.00           N  
ATOM   3361  CA  ARG A2093     -10.362  30.778  94.233  1.00  0.00           C  
ATOM   3362  C   ARG A2093     -10.710  31.509  95.532  1.00  0.00           C  
ATOM   3363  O   ARG A2093     -11.825  31.375  96.056  1.00  0.00           O  
ATOM   3364  CB  ARG A2093      -9.254  29.777  94.537  1.00  0.00           C  
ATOM   3365  CG  ARG A2093      -9.632  28.720  95.546  1.00  0.00           C  
ATOM   3366  CD  ARG A2093      -9.787  27.417  94.823  1.00  0.00           C  
ATOM   3367  NE  ARG A2093      -9.252  26.287  95.571  1.00  0.00           N  
ATOM   3368  CZ  ARG A2093      -8.004  26.198  96.022  1.00  0.00           C  
ATOM   3369  NH1 ARG A2093      -7.133  27.188  95.813  1.00  0.00           N  
ATOM   3370  NH2 ARG A2093      -7.621  25.094  96.662  1.00  0.00           N  
ATOM   3371  N   GLU A2094      -9.724  32.254  96.044  1.00  0.00           N  
ATOM   3372  CA  GLU A2094      -9.845  33.028  97.285  1.00  0.00           C  
ATOM   3373  C   GLU A2094     -10.993  34.014  97.127  1.00  0.00           C  
ATOM   3374  O   GLU A2094     -11.716  34.311  98.083  1.00  0.00           O  
ATOM   3375  CB  GLU A2094      -8.520  33.779  97.572  1.00  0.00           C  
ATOM   3376  CG  GLU A2094      -8.558  34.786  98.759  1.00  0.00           C  
ATOM   3377  CD  GLU A2094      -7.242  35.583  98.959  1.00  0.00           C  
ATOM   3378  OE1 GLU A2094      -6.660  36.074  97.951  1.00  0.00           O  
ATOM   3379  OE2 GLU A2094      -6.800  35.756 100.131  1.00  0.00           O  
ATOM   3380  N   ARG A2095     -11.160  34.501  95.902  1.00  0.00           N  
ATOM   3381  CA  ARG A2095     -12.204  35.461  95.560  1.00  0.00           C  
ATOM   3382  C   ARG A2095     -13.571  34.786  95.532  1.00  0.00           C  
ATOM   3383  O   ARG A2095     -14.573  35.343  96.002  1.00  0.00           O  
ATOM   3384  CB  ARG A2095     -11.899  36.055  94.190  1.00  0.00           C  
ATOM   3385  CG  ARG A2095     -12.923  37.038  93.670  1.00  0.00           C  
ATOM   3386  CD  ARG A2095     -12.711  37.218  92.176  1.00  0.00           C  
ATOM   3387  NE  ARG A2095     -11.291  37.332  91.843  1.00  0.00           N  
ATOM   3388  CZ  ARG A2095     -10.481  38.267  92.333  1.00  0.00           C  
ATOM   3389  NH1 ARG A2095     -10.957  39.177  93.184  1.00  0.00           N  
ATOM   3390  NH2 ARG A2095      -9.196  38.289  91.983  1.00  0.00           N  
ATOM   3391  N   ALA A2096     -13.610  33.580  94.972  1.00  0.00           N  
ATOM   3392  CA  ALA A2096     -14.850  32.819  94.878  1.00  0.00           C  
ATOM   3393  C   ALA A2096     -15.324  32.360  96.259  1.00  0.00           C  
ATOM   3394  O   ALA A2096     -16.531  32.261  96.511  1.00  0.00           O  
ATOM   3395  CB  ALA A2096     -14.652  31.609  93.961  1.00  0.00           C  
ATOM   3396  N   ARG A2097     -14.375  32.077  97.148  1.00  0.00           N  
ATOM   3397  CA  ARG A2097     -14.696  31.625  98.504  1.00  0.00           C  
ATOM   3398  C   ARG A2097     -15.072  32.800  99.429  1.00  0.00           C  
ATOM   3399  O   ARG A2097     -15.589  32.591 100.534  1.00  0.00           O  
ATOM   3400  CB  ARG A2097     -13.497  30.868  99.109  1.00  0.00           C  
ATOM   3401  CG  ARG A2097     -13.485  29.326  98.924  1.00  0.00           C  
ATOM   3402  CD  ARG A2097     -13.261  28.851  97.466  1.00  0.00           C  
ATOM   3403  NE  ARG A2097     -13.195  27.375  97.399  1.00  0.00           N  
ATOM   3404  CZ  ARG A2097     -13.010  26.664  96.287  1.00  0.00           C  
ATOM   3405  NH1 ARG A2097     -12.869  27.277  95.116  1.00  0.00           N  
ATOM   3406  NH2 ARG A2097     -12.959  25.337  96.350  1.00  0.00           N  
ATOM   3407  N   LYS A2098     -14.823  34.031  98.986  1.00  0.00           N  
ATOM   3408  CA  LYS A2098     -15.130  35.196  99.816  1.00  0.00           C  
ATOM   3409  C   LYS A2098     -16.079  36.162  99.103  1.00  0.00           C  
ATOM   3410  O   LYS A2098     -17.268  36.267  99.450  1.00  0.00           O  
ATOM   3411  CB  LYS A2098     -13.819  35.894 100.206  1.00  0.00           C  
ATOM   3412  CG  LYS A2098     -12.770  34.896 100.716  1.00  0.00           C  
ATOM   3413  CD  LYS A2098     -11.430  35.531 101.100  1.00  0.00           C  
ATOM   3414  CE  LYS A2098     -10.473  34.455 101.648  1.00  0.00           C  
ATOM   3415  NZ  LYS A2098      -9.036  34.891 101.735  1.00  0.00           N  
ATOM   3416  N   HIS A2099     -15.544  36.866  98.110  1.00  0.00           N  
ATOM   3417  CA  HIS A2099     -16.313  37.809  97.294  1.00  0.00           C  
ATOM   3418  C   HIS A2099     -17.674  37.190  96.888  1.00  0.00           C  
ATOM   3419  O   HIS A2099     -18.720  37.878  96.882  1.00  0.00           O  
ATOM   3420  CB  HIS A2099     -15.485  38.156  96.044  1.00  0.00           C  
ATOM   3421  CG  HIS A2099     -16.303  38.339  94.799  1.00  0.00           C  
ATOM   3422  ND1 HIS A2099     -16.925  37.287  94.159  1.00  0.00           N  
ATOM   3423  CD2 HIS A2099     -16.640  39.455  94.106  1.00  0.00           C  
ATOM   3424  CE1 HIS A2099     -17.616  37.746  93.127  1.00  0.00           C  
ATOM   3425  NE2 HIS A2099     -17.461  39.058  93.073  1.00  0.00           N  
ATOM   3426  N   PRO A2100     -17.686  16.746  89.091  1.00  0.00           N  
ATOM   3427  CA  PRO A2100     -17.041  17.107  90.360  1.00  0.00           C  
ATOM   3428  C   PRO A2100     -15.528  16.881  90.307  1.00  0.00           C  
ATOM   3429  O   PRO A2100     -15.053  15.764  90.087  1.00  0.00           O  
ATOM   3430  CB  PRO A2100     -17.761  16.225  91.390  1.00  0.00           C  
ATOM   3431  CG  PRO A2100     -18.201  15.023  90.581  1.00  0.00           C  
ATOM   3432  CD  PRO A2100     -18.636  15.633  89.263  1.00  0.00           C  
ATOM   3433  N   VAL A2101     -14.772  17.960  90.483  1.00  0.00           N  
ATOM   3434  CA  VAL A2101     -13.317  17.878  90.439  1.00  0.00           C  
ATOM   3435  C   VAL A2101     -12.702  18.613  91.625  1.00  0.00           C  
ATOM   3436  O   VAL A2101     -12.925  19.806  91.817  1.00  0.00           O  
ATOM   3437  CB  VAL A2101     -12.766  18.475  89.107  1.00  0.00           C  
ATOM   3438  CG1 VAL A2101     -11.244  18.529  89.138  1.00  0.00           C  
ATOM   3439  CG2 VAL A2101     -13.226  17.621  87.929  1.00  0.00           C  
ATOM   3440  N   TYR A2102     -11.935  17.886  92.430  1.00  0.00           N  
ATOM   3441  CA  TYR A2102     -11.281  18.477  93.581  1.00  0.00           C  
ATOM   3442  C   TYR A2102      -9.806  18.659  93.249  1.00  0.00           C  
ATOM   3443  O   TYR A2102      -9.188  17.791  92.624  1.00  0.00           O  
ATOM   3444  CB  TYR A2102     -11.430  17.567  94.805  1.00  0.00           C  
ATOM   3445  CG  TYR A2102     -10.515  17.941  95.956  1.00  0.00           C  
ATOM   3446  CD1 TYR A2102     -10.877  18.921  96.885  1.00  0.00           C  
ATOM   3447  CD2 TYR A2102      -9.268  17.334  96.093  1.00  0.00           C  
ATOM   3448  CE1 TYR A2102     -10.003  19.281  97.926  1.00  0.00           C  
ATOM   3449  CE2 TYR A2102      -8.395  17.683  97.115  1.00  0.00           C  
ATOM   3450  CZ  TYR A2102      -8.761  18.654  98.024  1.00  0.00           C  
ATOM   3451  OH  TYR A2102      -7.862  19.002  99.007  1.00  0.00           O  
ATOM   3452  N   SER A2103      -9.240  19.790  93.650  1.00  0.00           N  
ATOM   3453  CA  SER A2103      -7.832  20.026  93.392  1.00  0.00           C  
ATOM   3454  C   SER A2103      -7.109  20.709  94.546  1.00  0.00           C  
ATOM   3455  O   SER A2103      -7.636  21.608  95.197  1.00  0.00           O  
ATOM   3456  CB  SER A2103      -7.640  20.861  92.129  1.00  0.00           C  
ATOM   3457  OG  SER A2103      -6.246  21.026  91.874  1.00  0.00           O  
ATOM   3458  N   HIS A2104      -5.889  20.252  94.789  1.00  0.00           N  
ATOM   3459  CA  HIS A2104      -5.047  20.812  95.821  1.00  0.00           C  
ATOM   3460  C   HIS A2104      -4.545  22.161  95.305  1.00  0.00           C  
ATOM   3461  O   HIS A2104      -4.368  22.342  94.092  1.00  0.00           O  
ATOM   3462  CB  HIS A2104      -3.865  19.870  96.070  1.00  0.00           C  
ATOM   3463  CG  HIS A2104      -4.233  18.634  96.835  1.00  0.00           C  
ATOM   3464  ND1 HIS A2104      -3.638  17.410  96.610  1.00  0.00           N  
ATOM   3465  CD2 HIS A2104      -5.116  18.442  97.845  1.00  0.00           C  
ATOM   3466  CE1 HIS A2104      -4.137  16.519  97.447  1.00  0.00           C  
ATOM   3467  NE2 HIS A2104      -5.036  17.120  98.208  1.00  0.00           N  
ATOM   3468  N   LEU A2105      -4.340  23.119  96.204  1.00  0.00           N  
ATOM   3469  CA  LEU A2105      -3.822  24.428  95.787  1.00  0.00           C  
ATOM   3470  C   LEU A2105      -2.359  24.168  95.426  1.00  0.00           C  
ATOM   3471  O   LEU A2105      -1.735  23.295  96.022  1.00  0.00           O  
ATOM   3472  CB  LEU A2105      -3.925  25.420  96.951  1.00  0.00           C  
ATOM   3473  CG  LEU A2105      -3.607  26.889  96.675  1.00  0.00           C  
ATOM   3474  CD1 LEU A2105      -4.151  27.717  97.826  1.00  0.00           C  
ATOM   3475  CD2 LEU A2105      -2.110  27.103  96.520  1.00  0.00           C  
ATOM   3476  N   LYS A2106      -1.803  24.908  94.471  1.00  0.00           N  
ATOM   3477  CA  LYS A2106      -0.407  24.684  94.056  1.00  0.00           C  
ATOM   3478  C   LYS A2106      -0.444  23.653  92.921  1.00  0.00           C  
ATOM   3479  O   LYS A2106       0.522  23.474  92.171  1.00  0.00           O  
ATOM   3480  CB  LYS A2106       0.445  24.148  95.227  1.00  0.00           C  
ATOM   3481  CG  LYS A2106       0.472  25.069  96.446  1.00  0.00           C  
ATOM   3482  CD  LYS A2106       0.788  24.323  97.741  1.00  0.00           C  
ATOM   3483  CE  LYS A2106       0.791  25.272  98.949  1.00  0.00           C  
ATOM   3484  NZ  LYS A2106       1.136  24.526 100.202  1.00  0.00           N  
ATOM   3485  N   GLU A2107      -1.589  22.988  92.807  1.00  0.00           N  
ATOM   3486  CA  GLU A2107      -1.830  21.986  91.774  1.00  0.00           C  
ATOM   3487  C   GLU A2107      -2.879  22.536  90.798  1.00  0.00           C  
ATOM   3488  O   GLU A2107      -3.120  21.949  89.738  1.00  0.00           O  
ATOM   3489  CB  GLU A2107      -2.363  20.704  92.413  1.00  0.00           C  
ATOM   3490  CG  GLU A2107      -1.454  20.140  93.502  1.00  0.00           C  
ATOM   3491  CD  GLU A2107      -0.455  19.141  92.964  1.00  0.00           C  
ATOM   3492  OE1 GLU A2107      -0.869  17.979  92.720  1.00  0.00           O  
ATOM   3493  OE2 GLU A2107       0.732  19.517  92.778  1.00  0.00           O  
ATOM   3494  N   LEU A2108      -3.505  23.655  91.162  1.00  0.00           N  
ATOM   3495  CA  LEU A2108      -4.535  24.269  90.325  1.00  0.00           C  
ATOM   3496  C   LEU A2108      -4.067  24.479  88.888  1.00  0.00           C  
ATOM   3497  O   LEU A2108      -4.772  24.123  87.945  1.00  0.00           O  
ATOM   3498  CB  LEU A2108      -4.998  25.599  90.939  1.00  0.00           C  
ATOM   3499  CG  LEU A2108      -5.784  25.487  92.251  1.00  0.00           C  
ATOM   3500  CD1 LEU A2108      -5.934  26.871  92.915  1.00  0.00           C  
ATOM   3501  CD2 LEU A2108      -7.170  24.886  91.963  1.00  0.00           C  
ATOM   3502  N   GLY A2109      -2.884  25.063  88.719  1.00  0.00           N  
ATOM   3503  CA  GLY A2109      -2.360  25.269  87.382  1.00  0.00           C  
ATOM   3504  C   GLY A2109      -2.310  23.968  86.587  1.00  0.00           C  
ATOM   3505  O   GLY A2109      -2.777  23.903  85.447  1.00  0.00           O  
ATOM   3506  N   LYS A2110      -1.742  22.925  87.189  1.00  0.00           N  
ATOM   3507  CA  LYS A2110      -1.628  21.622  86.539  1.00  0.00           C  
ATOM   3508  C   LYS A2110      -2.990  21.065  86.170  1.00  0.00           C  
ATOM   3509  O   LYS A2110      -3.228  20.667  85.031  1.00  0.00           O  
ATOM   3510  CB  LYS A2110      -0.935  20.624  87.467  1.00  0.00           C  
ATOM   3511  CG  LYS A2110       0.574  20.707  87.446  1.00  0.00           C  
ATOM   3512  CD  LYS A2110       1.206  19.790  88.484  1.00  0.00           C  
ATOM   3513  CE  LYS A2110       2.668  19.536  88.126  1.00  0.00           C  
ATOM   3514  NZ  LYS A2110       3.346  20.817  87.756  1.00  0.00           N  
ATOM   3515  N   THR A2111      -3.878  21.034  87.155  1.00  0.00           N  
ATOM   3516  CA  THR A2111      -5.216  20.512  86.961  1.00  0.00           C  
ATOM   3517  C   THR A2111      -5.956  21.252  85.858  1.00  0.00           C  
ATOM   3518  O   THR A2111      -6.697  20.638  85.080  1.00  0.00           O  
ATOM   3519  CB  THR A2111      -6.060  20.627  88.252  1.00  0.00           C  
ATOM   3520  OG1 THR A2111      -5.422  19.906  89.315  1.00  0.00           O  
ATOM   3521  CG2 THR A2111      -7.461  20.054  88.026  1.00  0.00           C  
ATOM   3522  N   SER A2112      -5.754  22.568  85.786  1.00  0.00           N  
ATOM   3523  CA  SER A2112      -6.455  23.396  84.794  1.00  0.00           C  
ATOM   3524  C   SER A2112      -6.205  22.989  83.344  1.00  0.00           C  
ATOM   3525  O   SER A2112      -6.959  23.373  82.448  1.00  0.00           O  
ATOM   3526  CB  SER A2112      -6.109  24.879  84.984  1.00  0.00           C  
ATOM   3527  OG  SER A2112      -4.819  25.182  84.484  1.00  0.00           O  
ATOM   3528  N   ALA A2113      -5.155  22.204  83.119  1.00  0.00           N  
ATOM   3529  CA  ALA A2113      -4.813  21.735  81.776  1.00  0.00           C  
ATOM   3530  C   ALA A2113      -5.694  20.553  81.370  1.00  0.00           C  
ATOM   3531  O   ALA A2113      -5.793  20.209  80.184  1.00  0.00           O  
ATOM   3532  CB  ALA A2113      -3.336  21.314  81.734  1.00  0.00           C  
ATOM   3533  N   PHE A2114      -6.327  19.930  82.358  1.00  0.00           N  
ATOM   3534  CA  PHE A2114      -7.163  18.761  82.102  1.00  0.00           C  
ATOM   3535  C   PHE A2114      -8.630  18.909  82.481  1.00  0.00           C  
ATOM   3536  O   PHE A2114      -9.385  17.950  82.362  1.00  0.00           O  
ATOM   3537  CB  PHE A2114      -6.569  17.551  82.818  1.00  0.00           C  
ATOM   3538  CG  PHE A2114      -5.174  17.235  82.392  1.00  0.00           C  
ATOM   3539  CD1 PHE A2114      -4.938  16.447  81.270  1.00  0.00           C  
ATOM   3540  CD2 PHE A2114      -4.092  17.751  83.095  1.00  0.00           C  
ATOM   3541  CE1 PHE A2114      -3.639  16.172  80.856  1.00  0.00           C  
ATOM   3542  CE2 PHE A2114      -2.789  17.488  82.694  1.00  0.00           C  
ATOM   3543  CZ  PHE A2114      -2.560  16.698  81.572  1.00  0.00           C  
ATOM   3544  N   VAL A2115      -9.019  20.100  82.941  1.00  0.00           N  
ATOM   3545  CA  VAL A2115     -10.408  20.399  83.305  1.00  0.00           C  
ATOM   3546  C   VAL A2115     -10.780  21.776  82.754  1.00  0.00           C  
ATOM   3547  O   VAL A2115      -9.902  22.599  82.477  1.00  0.00           O  
ATOM   3548  CB  VAL A2115     -10.644  20.432  84.857  1.00  0.00           C  
ATOM   3549  CG1 VAL A2115     -10.166  19.144  85.498  1.00  0.00           C  
ATOM   3550  CG2 VAL A2115      -9.939  21.632  85.471  1.00  0.00           C  
ATOM   3551  N   GLY A2116     -12.076  22.021  82.587  1.00  0.00           N  
ATOM   3552  CA  GLY A2116     -12.528  23.314  82.098  1.00  0.00           C  
ATOM   3553  C   GLY A2116     -12.606  24.268  83.277  1.00  0.00           C  
ATOM   3554  O   GLY A2116     -12.705  23.819  84.420  1.00  0.00           O  
ATOM   3555  N   ALA A2117     -12.565  25.573  83.018  1.00  0.00           N  
ATOM   3556  CA  ALA A2117     -12.605  26.566  84.100  1.00  0.00           C  
ATOM   3557  C   ALA A2117     -13.793  26.412  85.052  1.00  0.00           C  
ATOM   3558  O   ALA A2117     -13.677  26.699  86.244  1.00  0.00           O  
ATOM   3559  CB  ALA A2117     -12.590  27.985  83.517  1.00  0.00           C  
ATOM   3560  N   ALA A2118     -14.926  25.952  84.525  1.00  0.00           N  
ATOM   3561  CA  ALA A2118     -16.132  25.770  85.325  1.00  0.00           C  
ATOM   3562  C   ALA A2118     -16.028  24.585  86.303  1.00  0.00           C  
ATOM   3563  O   ALA A2118     -16.684  24.582  87.352  1.00  0.00           O  
ATOM   3564  CB  ALA A2118     -17.353  25.597  84.397  1.00  0.00           C  
ATOM   3565  N   ALA A2119     -15.217  23.584  85.947  1.00  0.00           N  
ATOM   3566  CA  ALA A2119     -15.004  22.393  86.776  1.00  0.00           C  
ATOM   3567  C   ALA A2119     -14.262  22.769  88.064  1.00  0.00           C  
ATOM   3568  O   ALA A2119     -14.457  22.151  89.113  1.00  0.00           O  
ATOM   3569  CB  ALA A2119     -14.202  21.340  85.994  1.00  0.00           C  
ATOM   3570  N   LEU A2120     -13.383  23.763  87.949  1.00  0.00           N  
ATOM   3571  CA  LEU A2120     -12.617  24.295  89.073  1.00  0.00           C  
ATOM   3572  C   LEU A2120     -13.307  25.595  89.476  1.00  0.00           C  
ATOM   3573  O   LEU A2120     -12.688  26.682  89.361  1.00  0.00           O  
ATOM   3574  CB  LEU A2120     -11.162  24.574  88.665  1.00  0.00           C  
ATOM   3575  CG  LEU A2120     -10.140  23.573  89.221  1.00  0.00           C  
ATOM   3576  CD1 LEU A2120     -10.561  22.174  88.810  1.00  0.00           C  
ATOM   3577  CD2 LEU A2120      -8.727  23.893  88.728  1.00  0.00           C  
TER
END
