# Supplementary material for: Backbone Brackets and Arginine Tweezers delineate Class I and Class II aminoacyl tRNA synthetases
Source: PLoS Comput Biol. 2018 Apr 16;14(4):e1006101. doi: 10.1371/journal.pcbi.1006101 (PMC5919687; doi:10.1371/journal.pcbi.1006101)
Supplement: S12 File — All structures of Class II aaRS with residues renumbered according to the MSA. (GZ) [file pcbi.1006101.s024.tar.gz › 1ser_A_renum.pdb]

ATOM      1  N   MET A 135     131.854  65.109  58.543  1.00  0.00           N  
ATOM      2  CA  MET A 135     132.273  65.755  59.754  1.00  0.00           C  
ATOM      3  C   MET A 135     133.393  66.699  59.405  1.00  0.00           C  
ATOM      4  O   MET A 135     133.995  66.631  58.329  1.00  0.00           O  
ATOM      5  CB  MET A 135     132.793  64.766  60.744  1.00  0.00           C  
ATOM      6  CG  MET A 135     131.796  64.539  61.835  1.00  0.00           C  
ATOM      7  SD  MET A 135     132.654  63.756  63.212  1.00  0.00           S  
ATOM      8  CE  MET A 135     133.402  65.220  63.872  1.00  0.00           C  
ATOM      9  N   VAL A 136     133.653  67.572  60.357  1.00  0.00           N  
ATOM     10  CA  VAL A 136     134.668  68.565  60.161  1.00  0.00           C  
ATOM     11  C   VAL A 136     135.550  68.548  61.392  1.00  0.00           C  
ATOM     12  O   VAL A 136     135.155  68.138  62.492  1.00  0.00           O  
ATOM     13  CB  VAL A 136     133.962  69.909  59.933  1.00  0.00           C  
ATOM     14  CG1 VAL A 136     133.605  70.697  61.190  1.00  0.00           C  
ATOM     15  CG2 VAL A 136     134.900  70.593  58.983  1.00  0.00           C  
ATOM     16  N   ASP A 137     136.776  68.981  61.148  1.00  0.00           N  
ATOM     17  CA  ASP A 137     137.799  69.010  62.169  1.00  0.00           C  
ATOM     18  C   ASP A 137     137.558  70.094  63.197  1.00  0.00           C  
ATOM     19  O   ASP A 137     137.879  71.278  63.015  1.00  0.00           O  
ATOM     20  CB  ASP A 137     139.169  69.211  61.504  1.00  0.00           C  
ATOM     21  CG  ASP A 137     140.379  69.238  62.435  1.00  0.00           C  
ATOM     22  OD1 ASP A 137     140.317  68.703  63.551  1.00  0.00           O  
ATOM     23  OD2 ASP A 137     141.394  69.798  62.021  1.00  0.00           O  
ATOM     24  N   LEU A 138     137.085  69.572  64.319  1.00  0.00           N  
ATOM     25  CA  LEU A 138     136.799  70.332  65.522  1.00  0.00           C  
ATOM     26  C   LEU A 138     137.837  71.400  65.829  1.00  0.00           C  
ATOM     27  O   LEU A 138     137.481  72.508  66.199  1.00  0.00           O  
ATOM     28  CB  LEU A 138     136.669  69.308  66.648  1.00  0.00           C  
ATOM     29  CG  LEU A 138     136.126  69.672  68.031  1.00  0.00           C  
ATOM     30  CD1 LEU A 138     137.295  70.086  68.898  1.00  0.00           C  
ATOM     31  CD2 LEU A 138     135.025  70.734  67.924  1.00  0.00           C  
ATOM     32  N   LYS A 139     139.103  71.062  65.590  1.00  0.00           N  
ATOM     33  CA  LYS A 139     140.229  71.951  65.760  1.00  0.00           C  
ATOM     34  C   LYS A 139     140.039  73.201  64.932  1.00  0.00           C  
ATOM     35  O   LYS A 139     139.871  74.276  65.496  1.00  0.00           O  
ATOM     36  CB  LYS A 139     141.522  71.247  65.334  1.00  0.00           C  
ATOM     37  CG  LYS A 139     142.872  71.901  65.676  1.00  0.00           C  
ATOM     38  CD  LYS A 139     143.322  73.201  64.948  1.00  0.00           C  
ATOM     39  CE  LYS A 139     144.032  73.033  63.595  1.00  0.00           C  
ATOM     40  NZ  LYS A 139     143.130  72.658  62.524  1.00  0.00           N  
ATOM     41  N   ARG A 140     140.016  73.140  63.613  1.00  0.00           N  
ATOM     42  CA  ARG A 140     139.943  74.376  62.874  1.00  0.00           C  
ATOM     43  C   ARG A 140     138.533  74.941  62.884  1.00  0.00           C  
ATOM     44  O   ARG A 140     138.341  76.085  62.485  1.00  0.00           O  
ATOM     45  CB  ARG A 140     140.457  74.143  61.457  1.00  0.00           C  
ATOM     46  CG  ARG A 140     139.784  73.056  60.665  1.00  0.00           C  
ATOM     47  CD  ARG A 140     138.791  73.660  59.703  1.00  0.00           C  
ATOM     48  NE  ARG A 140     139.459  74.396  58.639  1.00  0.00           N  
ATOM     49  CZ  ARG A 140     139.273  75.706  58.434  1.00  0.00           C  
ATOM     50  NH1 ARG A 140     138.460  76.427  59.206  1.00  0.00           N  
ATOM     51  NH2 ARG A 140     139.908  76.304  57.426  1.00  0.00           N  
ATOM     52  N   LEU A 141     137.537  74.189  63.354  1.00  0.00           N  
ATOM     53  CA  LEU A 141     136.201  74.724  63.519  1.00  0.00           C  
ATOM     54  C   LEU A 141     136.303  75.806  64.574  1.00  0.00           C  
ATOM     55  O   LEU A 141     136.105  76.974  64.268  1.00  0.00           O  
ATOM     56  CB  LEU A 141     135.255  73.641  63.984  1.00  0.00           C  
ATOM     57  CG  LEU A 141     133.855  73.994  64.471  1.00  0.00           C  
ATOM     58  CD1 LEU A 141     133.060  74.717  63.403  1.00  0.00           C  
ATOM     59  CD2 LEU A 141     133.152  72.702  64.849  1.00  0.00           C  
ATOM     60  N   ARG A 142     136.690  75.487  65.803  1.00  0.00           N  
ATOM     61  CA  ARG A 142     136.817  76.506  66.832  1.00  0.00           C  
ATOM     62  C   ARG A 142     137.937  77.485  66.522  1.00  0.00           C  
ATOM     63  O   ARG A 142     137.895  78.633  66.964  1.00  0.00           O  
ATOM     64  CB  ARG A 142     137.060  75.867  68.214  1.00  0.00           C  
ATOM     65  CG  ARG A 142     138.201  74.887  68.433  1.00  0.00           C  
ATOM     66  CD  ARG A 142     138.075  74.387  69.869  1.00  0.00           C  
ATOM     67  NE  ARG A 142     138.642  73.056  70.078  1.00  0.00           N  
ATOM     68  CZ  ARG A 142     138.591  72.416  71.255  1.00  0.00           C  
ATOM     69  NH1 ARG A 142     138.015  72.942  72.338  1.00  0.00           N  
ATOM     70  NH2 ARG A 142     139.132  71.208  71.351  1.00  0.00           N  
ATOM     71  N   GLN A 143     138.936  77.075  65.743  1.00  0.00           N  
ATOM     72  CA  GLN A 143     139.994  77.982  65.345  1.00  0.00           C  
ATOM     73  C   GLN A 143     139.581  78.919  64.201  1.00  0.00           C  
ATOM     74  O   GLN A 143     140.241  79.944  64.003  1.00  0.00           O  
ATOM     75  CB  GLN A 143     141.208  77.153  64.943  1.00  0.00           C  
ATOM     76  CG  GLN A 143     142.512  77.928  64.966  1.00  0.00           C  
ATOM     77  CD  GLN A 143     143.289  77.767  63.675  1.00  0.00           C  
ATOM     78  OE1 GLN A 143     144.319  77.103  63.616  1.00  0.00           O  
ATOM     79  NE2 GLN A 143     142.833  78.373  62.592  1.00  0.00           N  
ATOM     80  N   GLU A 144     138.549  78.655  63.393  1.00  0.00           N  
ATOM     81  CA  GLU A 144     138.185  79.533  62.288  1.00  0.00           C  
ATOM     82  C   GLU A 144     136.694  79.678  62.046  1.00  0.00           C  
ATOM     83  O   GLU A 144     136.227  79.677  60.893  1.00  0.00           O  
ATOM     84  CB  GLU A 144     138.817  79.037  61.008  1.00  0.00           C  
ATOM     85  CG  GLU A 144     140.181  79.595  60.712  1.00  0.00           C  
ATOM     86  CD  GLU A 144     140.786  78.956  59.480  1.00  0.00           C  
ATOM     87  OE1 GLU A 144     141.461  77.932  59.629  1.00  0.00           O  
ATOM     88  OE2 GLU A 144     140.570  79.483  58.383  1.00  0.00           O  
ATOM     89  N   PRO A 145     135.891  79.942  63.080  1.00  0.00           N  
ATOM     90  CA  PRO A 145     134.439  79.790  63.043  1.00  0.00           C  
ATOM     91  C   PRO A 145     133.711  80.583  61.957  1.00  0.00           C  
ATOM     92  O   PRO A 145     132.567  80.266  61.613  1.00  0.00           O  
ATOM     93  CB  PRO A 145     133.994  80.172  64.440  1.00  0.00           C  
ATOM     94  CG  PRO A 145     135.236  80.029  65.290  1.00  0.00           C  
ATOM     95  CD  PRO A 145     136.305  80.545  64.343  1.00  0.00           C  
ATOM     96  N   GLU A 146     134.329  81.621  61.377  1.00  0.00           N  
ATOM     97  CA  GLU A 146     133.685  82.414  60.342  1.00  0.00           C  
ATOM     98  C   GLU A 146     133.525  81.577  59.092  1.00  0.00           C  
ATOM     99  O   GLU A 146     132.442  81.646  58.508  1.00  0.00           O  
ATOM    100  CB  GLU A 146     134.492  83.669  59.961  1.00  0.00           C  
ATOM    101  CG  GLU A 146     133.696  84.726  59.136  1.00  0.00           C  
ATOM    102  CD  GLU A 146     133.838  84.792  57.600  1.00  0.00           C  
ATOM    103  OE1 GLU A 146     133.611  83.797  56.907  1.00  0.00           O  
ATOM    104  OE2 GLU A 146     134.154  85.869  57.082  1.00  0.00           O  
ATOM    105  N   VAL A 147     134.523  80.751  58.726  1.00  0.00           N  
ATOM    106  CA  VAL A 147     134.476  79.962  57.493  1.00  0.00           C  
ATOM    107  C   VAL A 147     133.220  79.098  57.522  1.00  0.00           C  
ATOM    108  O   VAL A 147     132.442  79.042  56.569  1.00  0.00           O  
ATOM    109  CB  VAL A 147     135.725  79.057  57.359  1.00  0.00           C  
ATOM    110  CG1 VAL A 147     135.787  78.516  55.949  1.00  0.00           C  
ATOM    111  CG2 VAL A 147     137.008  79.836  57.585  1.00  0.00           C  
ATOM    112  N   PHE A 148     132.967  78.527  58.698  1.00  0.00           N  
ATOM    113  CA  PHE A 148     131.805  77.697  58.925  1.00  0.00           C  
ATOM    114  C   PHE A 148     130.533  78.507  58.999  1.00  0.00           C  
ATOM    115  O   PHE A 148     129.514  78.081  58.463  1.00  0.00           O  
ATOM    116  CB  PHE A 148     132.008  76.873  60.213  1.00  0.00           C  
ATOM    117  CG  PHE A 148     133.143  75.915  59.935  1.00  0.00           C  
ATOM    118  CD1 PHE A 148     132.896  74.746  59.227  1.00  0.00           C  
ATOM    119  CD2 PHE A 148     134.454  76.259  60.274  1.00  0.00           C  
ATOM    120  CE1 PHE A 148     133.967  73.942  58.847  1.00  0.00           C  
ATOM    121  CE2 PHE A 148     135.521  75.446  59.890  1.00  0.00           C  
ATOM    122  CZ  PHE A 148     135.278  74.289  59.171  1.00  0.00           C  
ATOM    123  N   HIS A 149     130.526  79.689  59.603  1.00  0.00           N  
ATOM    124  CA  HIS A 149     129.309  80.484  59.640  1.00  0.00           C  
ATOM    125  C   HIS A 149     128.902  80.845  58.229  1.00  0.00           C  
ATOM    126  O   HIS A 149     127.755  80.617  57.860  1.00  0.00           O  
ATOM    127  CB  HIS A 149     129.511  81.756  60.443  1.00  0.00           C  
ATOM    128  CG  HIS A 149     129.255  81.543  61.933  1.00  0.00           C  
ATOM    129  ND1 HIS A 149     128.096  81.287  62.548  1.00  0.00           N  
ATOM    130  CD2 HIS A 149     130.229  81.596  62.908  1.00  0.00           C  
ATOM    131  CE1 HIS A 149     128.337  81.187  63.839  1.00  0.00           C  
ATOM    132  NE2 HIS A 149     129.620  81.371  64.044  1.00  0.00           N  
ATOM    133  N   ARG A 150     129.865  81.302  57.432  1.00  0.00           N  
ATOM    134  CA  ARG A 150     129.677  81.643  56.039  1.00  0.00           C  
ATOM    135  C   ARG A 150     129.202  80.391  55.308  1.00  0.00           C  
ATOM    136  O   ARG A 150     128.220  80.449  54.562  1.00  0.00           O  
ATOM    137  CB  ARG A 150     131.002  82.123  55.502  1.00  0.00           C  
ATOM    138  CG  ARG A 150     131.056  82.704  54.099  1.00  0.00           C  
ATOM    139  CD  ARG A 150     132.350  82.250  53.409  1.00  0.00           C  
ATOM    140  NE  ARG A 150     132.178  81.016  52.623  1.00  0.00           N  
ATOM    141  CZ  ARG A 150     132.675  79.790  52.927  1.00  0.00           C  
ATOM    142  NH1 ARG A 150     133.405  79.545  54.021  1.00  0.00           N  
ATOM    143  NH2 ARG A 150     132.430  78.776  52.093  1.00  0.00           N  
ATOM    144  N   ALA A 151     129.857  79.245  55.540  1.00  0.00           N  
ATOM    145  CA  ALA A 151     129.476  77.993  54.931  1.00  0.00           C  
ATOM    146  C   ALA A 151     128.034  77.625  55.260  1.00  0.00           C  
ATOM    147  O   ALA A 151     127.249  77.350  54.350  1.00  0.00           O  
ATOM    148  CB  ALA A 151     130.374  76.889  55.421  1.00  0.00           C  
ATOM    149  N   ILE A 152     127.605  77.695  56.521  1.00  0.00           N  
ATOM    150  CA  ILE A 152     126.243  77.337  56.914  1.00  0.00           C  
ATOM    151  C   ILE A 152     125.293  78.292  56.210  1.00  0.00           C  
ATOM    152  O   ILE A 152     124.214  77.886  55.767  1.00  0.00           O  
ATOM    153  CB  ILE A 152     126.045  77.456  58.453  1.00  0.00           C  
ATOM    154  CG1 ILE A 152     126.862  76.399  59.176  1.00  0.00           C  
ATOM    155  CG2 ILE A 152     124.576  77.280  58.808  1.00  0.00           C  
ATOM    156  CD1 ILE A 152     126.917  76.506  60.716  1.00  0.00           C  
ATOM    157  N   ARG A 153     125.729  79.545  56.070  1.00  0.00           N  
ATOM    158  CA  ARG A 153     124.966  80.589  55.410  1.00  0.00           C  
ATOM    159  C   ARG A 153     124.636  80.158  53.993  1.00  0.00           C  
ATOM    160  O   ARG A 153     123.491  79.789  53.702  1.00  0.00           O  
ATOM    161  CB  ARG A 153     125.801  81.892  55.421  1.00  0.00           C  
ATOM    162  CG  ARG A 153     125.476  83.095  54.511  1.00  0.00           C  
ATOM    163  CD  ARG A 153     126.534  84.226  54.621  1.00  0.00           C  
ATOM    164  NE  ARG A 153     126.752  84.680  55.993  1.00  0.00           N  
ATOM    165  CZ  ARG A 153     125.800  85.275  56.738  1.00  0.00           C  
ATOM    166  NH1 ARG A 153     124.556  85.516  56.289  1.00  0.00           N  
ATOM    167  NH2 ARG A 153     126.082  85.591  58.002  1.00  0.00           N  
ATOM    168  N   GLU A 154     125.688  80.050  53.177  1.00  0.00           N  
ATOM    169  CA  GLU A 154     125.528  79.790  51.764  1.00  0.00           C  
ATOM    170  C   GLU A 154     124.897  78.456  51.461  1.00  0.00           C  
ATOM    171  O   GLU A 154     124.393  78.280  50.342  1.00  0.00           O  
ATOM    172  CB  GLU A 154     126.844  79.848  51.083  1.00  0.00           C  
ATOM    173  CG  GLU A 154     127.436  81.202  51.304  1.00  0.00           C  
ATOM    174  CD  GLU A 154     128.945  81.235  51.204  1.00  0.00           C  
ATOM    175  OE1 GLU A 154     129.595  80.194  51.362  1.00  0.00           O  
ATOM    176  OE2 GLU A 154     129.472  82.323  50.981  1.00  0.00           O  
ATOM    177  N   LYS A 155     124.971  77.528  52.421  1.00  0.00           N  
ATOM    178  CA  LYS A 155     124.360  76.229  52.243  1.00  0.00           C  
ATOM    179  C   LYS A 155     122.968  76.123  52.857  1.00  0.00           C  
ATOM    180  O   LYS A 155     122.255  75.159  52.580  1.00  0.00           O  
ATOM    181  CB  LYS A 155     125.288  75.135  52.819  1.00  0.00           C  
ATOM    182  CG  LYS A 155     126.407  74.760  51.849  1.00  0.00           C  
ATOM    183  CD  LYS A 155     127.248  73.607  52.359  1.00  0.00           C  
ATOM    184  CE  LYS A 155     128.302  73.271  51.316  1.00  0.00           C  
ATOM    185  NZ  LYS A 155     128.952  72.015  51.619  1.00  0.00           N  
ATOM    186  N   GLY A 156     122.508  77.067  53.678  1.00  0.00           N  
ATOM    187  CA  GLY A 156     121.158  76.999  54.234  1.00  0.00           C  
ATOM    188  C   GLY A 156     120.936  75.853  55.227  1.00  0.00           C  
ATOM    189  O   GLY A 156     119.900  75.177  55.211  1.00  0.00           O  
ATOM    190  N   VAL A 157     121.897  75.619  56.128  1.00  0.00           N  
ATOM    191  CA  VAL A 157     121.774  74.573  57.139  1.00  0.00           C  
ATOM    192  C   VAL A 157     121.145  75.213  58.390  1.00  0.00           C  
ATOM    193  O   VAL A 157     121.319  76.401  58.710  1.00  0.00           O  
ATOM    194  CB  VAL A 157     123.195  73.968  57.451  1.00  0.00           C  
ATOM    195  CG1 VAL A 157     123.083  72.843  58.473  1.00  0.00           C  
ATOM    196  CG2 VAL A 157     123.829  73.392  56.184  1.00  0.00           C  
ATOM    197  N   ALA A 158     120.360  74.417  59.110  1.00  0.00           N  
ATOM    198  CA  ALA A 158     119.739  74.866  60.338  1.00  0.00           C  
ATOM    199  C   ALA A 158     120.696  74.432  61.431  1.00  0.00           C  
ATOM    200  O   ALA A 158     120.661  73.275  61.863  1.00  0.00           O  
ATOM    201  CB  ALA A 158     118.393  74.182  60.563  1.00  0.00           C  
ATOM    202  N   LEU A 159     121.606  75.339  61.806  1.00  0.00           N  
ATOM    203  CA  LEU A 159     122.533  75.080  62.892  1.00  0.00           C  
ATOM    204  C   LEU A 159     122.984  76.424  63.445  1.00  0.00           C  
ATOM    205  O   LEU A 159     123.312  77.337  62.682  1.00  0.00           O  
ATOM    206  CB  LEU A 159     123.741  74.292  62.374  1.00  0.00           C  
ATOM    207  CG  LEU A 159     124.699  73.612  63.354  1.00  0.00           C  
ATOM    208  CD1 LEU A 159     124.073  72.359  63.959  1.00  0.00           C  
ATOM    209  CD2 LEU A 159     125.944  73.207  62.603  1.00  0.00           C  
ATOM    210  N   ASP A 160     122.948  76.638  64.763  1.00  0.00           N  
ATOM    211  CA  ASP A 160     123.506  77.870  65.300  1.00  0.00           C  
ATOM    212  C   ASP A 160     124.820  77.374  65.852  1.00  0.00           C  
ATOM    213  O   ASP A 160     124.914  76.722  66.904  1.00  0.00           O  
ATOM    214  CB  ASP A 160     122.693  78.512  66.458  1.00  0.00           C  
ATOM    215  CG  ASP A 160     123.297  79.824  67.002  1.00  0.00           C  
ATOM    216  OD1 ASP A 160     123.570  80.760  66.239  1.00  0.00           O  
ATOM    217  OD2 ASP A 160     123.500  79.911  68.212  1.00  0.00           O  
ATOM    218  N   LEU A 161     125.834  77.702  65.054  1.00  0.00           N  
ATOM    219  CA  LEU A 161     127.192  77.331  65.380  1.00  0.00           C  
ATOM    220  C   LEU A 161     127.609  77.842  66.748  1.00  0.00           C  
ATOM    221  O   LEU A 161     128.391  77.166  67.414  1.00  0.00           O  
ATOM    222  CB  LEU A 161     128.133  77.867  64.324  1.00  0.00           C  
ATOM    223  CG  LEU A 161     129.581  77.449  64.431  1.00  0.00           C  
ATOM    224  CD1 LEU A 161     129.669  75.925  64.383  1.00  0.00           C  
ATOM    225  CD2 LEU A 161     130.376  78.115  63.327  1.00  0.00           C  
ATOM    226  N   GLU A 162     127.070  78.974  67.222  1.00  0.00           N  
ATOM    227  CA  GLU A 162     127.425  79.476  68.548  1.00  0.00           C  
ATOM    228  C   GLU A 162     127.042  78.573  69.721  1.00  0.00           C  
ATOM    229  O   GLU A 162     127.794  78.470  70.693  1.00  0.00           O  
ATOM    230  CB  GLU A 162     126.811  80.866  68.756  1.00  0.00           C  
ATOM    231  CG  GLU A 162     127.548  81.945  67.946  1.00  0.00           C  
ATOM    232  CD  GLU A 162     129.076  82.028  68.143  1.00  0.00           C  
ATOM    233  OE1 GLU A 162     129.564  81.792  69.251  1.00  0.00           O  
ATOM    234  OE2 GLU A 162     129.793  82.334  67.184  1.00  0.00           O  
ATOM    235  N   ALA A 163     125.918  77.845  69.608  1.00  0.00           N  
ATOM    236  CA  ALA A 163     125.460  76.911  70.638  1.00  0.00           C  
ATOM    237  C   ALA A 163     126.372  75.680  70.728  1.00  0.00           C  
ATOM    238  O   ALA A 163     126.718  75.179  71.810  1.00  0.00           O  
ATOM    239  CB  ALA A 163     124.041  76.442  70.325  1.00  0.00           C  
ATOM    240  N   LEU A 164     126.786  75.209  69.547  1.00  0.00           N  
ATOM    241  CA  LEU A 164     127.717  74.105  69.432  1.00  0.00           C  
ATOM    242  C   LEU A 164     129.051  74.547  70.037  1.00  0.00           C  
ATOM    243  O   LEU A 164     129.588  73.862  70.917  1.00  0.00           O  
ATOM    244  CB  LEU A 164     127.826  73.749  67.947  1.00  0.00           C  
ATOM    245  CG  LEU A 164     128.769  72.661  67.456  1.00  0.00           C  
ATOM    246  CD1 LEU A 164     128.137  71.982  66.270  1.00  0.00           C  
ATOM    247  CD2 LEU A 164     130.119  73.255  67.073  1.00  0.00           C  
ATOM    248  N   LEU A 165     129.558  75.714  69.615  1.00  0.00           N  
ATOM    249  CA  LEU A 165     130.800  76.273  70.128  1.00  0.00           C  
ATOM    250  C   LEU A 165     130.784  76.480  71.641  1.00  0.00           C  
ATOM    251  O   LEU A 165     131.835  76.453  72.281  1.00  0.00           O  
ATOM    252  CB  LEU A 165     131.092  77.602  69.404  1.00  0.00           C  
ATOM    253  CG  LEU A 165     131.674  77.496  67.981  1.00  0.00           C  
ATOM    254  CD1 LEU A 165     131.666  78.840  67.273  1.00  0.00           C  
ATOM    255  CD2 LEU A 165     133.097  76.979  68.083  1.00  0.00           C  
ATOM    256  N   ALA A 166     129.593  76.673  72.226  1.00  0.00           N  
ATOM    257  CA  ALA A 166     129.436  76.758  73.669  1.00  0.00           C  
ATOM    258  C   ALA A 166     129.682  75.403  74.312  1.00  0.00           C  
ATOM    259  O   ALA A 166     130.464  75.266  75.258  1.00  0.00           O  
ATOM    260  CB  ALA A 166     128.034  77.194  74.012  1.00  0.00           C  
ATOM    261  N   LEU A 167     129.005  74.368  73.805  1.00  0.00           N  
ATOM    262  CA  LEU A 167     129.179  73.010  74.300  1.00  0.00           C  
ATOM    263  C   LEU A 167     130.619  72.555  74.176  1.00  0.00           C  
ATOM    264  O   LEU A 167     131.122  71.900  75.094  1.00  0.00           O  
ATOM    265  CB  LEU A 167     128.291  72.065  73.537  1.00  0.00           C  
ATOM    266  CG  LEU A 167     126.934  71.851  74.133  1.00  0.00           C  
ATOM    267  CD1 LEU A 167     125.988  71.320  73.081  1.00  0.00           C  
ATOM    268  CD2 LEU A 167     127.073  70.908  75.303  1.00  0.00           C  
ATOM    269  N   ASP A 168     131.339  72.880  73.102  1.00  0.00           N  
ATOM    270  CA  ASP A 168     132.760  72.585  73.050  1.00  0.00           C  
ATOM    271  C   ASP A 168     133.490  73.743  73.739  1.00  0.00           C  
ATOM    272  O   ASP A 168     134.039  74.696  73.176  1.00  0.00           O  
ATOM    273  CB  ASP A 168     133.232  72.431  71.602  1.00  0.00           C  
ATOM    274  CG  ASP A 168     134.751  72.324  71.467  1.00  0.00           C  
ATOM    275  OD1 ASP A 168     135.363  71.433  72.060  1.00  0.00           O  
ATOM    276  OD2 ASP A 168     135.313  73.175  70.780  1.00  0.00           O  
ATOM    277  N   ARG A 169     133.417  73.558  75.044  1.00  0.00           N  
ATOM    278  CA  ARG A 169     134.008  74.387  76.076  1.00  0.00           C  
ATOM    279  C   ARG A 169     133.501  73.636  77.295  1.00  0.00           C  
ATOM    280  O   ARG A 169     134.267  73.111  78.109  1.00  0.00           O  
ATOM    281  CB  ARG A 169     133.470  75.832  76.125  1.00  0.00           C  
ATOM    282  CG  ARG A 169     134.493  76.913  75.740  1.00  0.00           C  
ATOM    283  CD  ARG A 169     135.902  76.765  76.379  1.00  0.00           C  
ATOM    284  NE  ARG A 169     135.929  76.582  77.839  1.00  0.00           N  
ATOM    285  CZ  ARG A 169     137.066  76.512  78.572  1.00  0.00           C  
ATOM    286  NH1 ARG A 169     138.287  76.612  78.022  1.00  0.00           N  
ATOM    287  NH2 ARG A 169     136.979  76.300  79.895  1.00  0.00           N  
ATOM    288  N   GLU A 170     132.184  73.462  77.385  1.00  0.00           N  
ATOM    289  CA  GLU A 170     131.606  72.680  78.462  1.00  0.00           C  
ATOM    290  C   GLU A 170     132.027  71.209  78.435  1.00  0.00           C  
ATOM    291  O   GLU A 170     132.148  70.603  79.499  1.00  0.00           O  
ATOM    292  CB  GLU A 170     130.094  72.748  78.410  1.00  0.00           C  
ATOM    293  CG  GLU A 170     129.469  74.058  78.859  1.00  0.00           C  
ATOM    294  CD  GLU A 170     128.042  73.852  79.359  1.00  0.00           C  
ATOM    295  OE1 GLU A 170     127.881  73.503  80.531  1.00  0.00           O  
ATOM    296  OE2 GLU A 170     127.099  74.035  78.586  1.00  0.00           O  
ATOM    297  N   VAL A 171     132.321  70.565  77.299  1.00  0.00           N  
ATOM    298  CA  VAL A 171     132.769  69.178  77.314  1.00  0.00           C  
ATOM    299  C   VAL A 171     134.140  69.084  78.002  1.00  0.00           C  
ATOM    300  O   VAL A 171     134.589  67.966  78.249  1.00  0.00           O  
ATOM    301  CB  VAL A 171     132.823  68.615  75.866  1.00  0.00           C  
ATOM    302  CG1 VAL A 171     133.052  67.117  75.836  1.00  0.00           C  
ATOM    303  CG2 VAL A 171     131.478  68.796  75.226  1.00  0.00           C  
ATOM    304  N   GLN A 172     134.850  70.163  78.400  1.00  0.00           N  
ATOM    305  CA  GLN A 172     136.078  70.018  79.195  1.00  0.00           C  
ATOM    306  C   GLN A 172     135.704  69.586  80.633  1.00  0.00           C  
ATOM    307  O   GLN A 172     136.472  68.983  81.391  1.00  0.00           O  
ATOM    308  CB  GLN A 172     136.886  71.347  79.274  1.00  0.00           C  
ATOM    309  CG  GLN A 172     137.158  72.233  78.034  1.00  0.00           C  
ATOM    310  CD  GLN A 172     137.461  71.580  76.681  1.00  0.00           C  
ATOM    311  OE1 GLN A 172     136.671  71.671  75.743  1.00  0.00           O  
ATOM    312  NE2 GLN A 172     138.576  70.897  76.468  1.00  0.00           N  
ATOM    313  N   ARG A 231     130.589  64.717  80.952  1.00  0.00           N  
ATOM    314  CA  ARG A 231     129.225  64.228  81.165  1.00  0.00           C  
ATOM    315  C   ARG A 231     128.317  64.408  79.947  1.00  0.00           C  
ATOM    316  O   ARG A 231     128.794  64.224  78.823  1.00  0.00           O  
ATOM    317  CB  ARG A 231     128.616  64.933  82.408  1.00  0.00           C  
ATOM    318  CG  ARG A 231     128.107  63.932  83.428  1.00  0.00           C  
ATOM    319  CD  ARG A 231     129.326  63.228  84.018  1.00  0.00           C  
ATOM    320  NE  ARG A 231     129.069  61.815  84.214  1.00  0.00           N  
ATOM    321  CZ  ARG A 231     129.134  61.243  85.419  1.00  0.00           C  
ATOM    322  NH1 ARG A 231     129.444  61.934  86.524  1.00  0.00           N  
ATOM    323  NH2 ARG A 231     128.851  59.944  85.516  1.00  0.00           N  
ATOM    324  N   GLU A 232     127.030  64.756  80.112  1.00  0.00           N  
ATOM    325  CA  GLU A 232     126.066  65.004  79.039  1.00  0.00           C  
ATOM    326  C   GLU A 232     126.566  65.770  77.812  1.00  0.00           C  
ATOM    327  O   GLU A 232     126.260  65.412  76.666  1.00  0.00           O  
ATOM    328  CB  GLU A 232     124.850  65.726  79.693  1.00  0.00           C  
ATOM    329  CG  GLU A 232     124.148  66.974  79.075  1.00  0.00           C  
ATOM    330  CD  GLU A 232     124.679  68.359  79.482  1.00  0.00           C  
ATOM    331  OE1 GLU A 232     124.608  68.704  80.663  1.00  0.00           O  
ATOM    332  OE2 GLU A 232     125.144  69.104  78.614  1.00  0.00           O  
ATOM    333  N   LYS A 233     127.387  66.793  78.085  1.00  0.00           N  
ATOM    334  CA  LYS A 233     127.895  67.704  77.075  1.00  0.00           C  
ATOM    335  C   LYS A 233     128.513  66.959  75.907  1.00  0.00           C  
ATOM    336  O   LYS A 233     128.234  67.288  74.753  1.00  0.00           O  
ATOM    337  CB  LYS A 233     128.944  68.654  77.666  1.00  0.00           C  
ATOM    338  CG  LYS A 233     128.468  69.703  78.662  1.00  0.00           C  
ATOM    339  CD  LYS A 233     128.299  69.163  80.076  1.00  0.00           C  
ATOM    340  CE  LYS A 233     128.065  70.215  81.144  1.00  0.00           C  
ATOM    341  NZ  LYS A 233     126.794  70.886  80.936  1.00  0.00           N  
ATOM    342  N   GLU A 234     129.244  65.892  76.245  1.00  0.00           N  
ATOM    343  CA  GLU A 234     129.928  65.025  75.304  1.00  0.00           C  
ATOM    344  C   GLU A 234     129.021  64.622  74.145  1.00  0.00           C  
ATOM    345  O   GLU A 234     129.183  65.078  73.011  1.00  0.00           O  
ATOM    346  CB  GLU A 234     130.411  63.801  76.087  1.00  0.00           C  
ATOM    347  CG  GLU A 234     131.182  62.702  75.346  1.00  0.00           C  
ATOM    348  CD  GLU A 234     132.702  62.715  75.537  1.00  0.00           C  
ATOM    349  OE1 GLU A 234     133.334  63.723  75.205  1.00  0.00           O  
ATOM    350  OE2 GLU A 234     133.253  61.709  76.008  1.00  0.00           O  
ATOM    351  N   ALA A 235     127.984  63.844  74.438  1.00  0.00           N  
ATOM    352  CA  ALA A 235     127.100  63.326  73.407  1.00  0.00           C  
ATOM    353  C   ALA A 235     126.198  64.365  72.750  1.00  0.00           C  
ATOM    354  O   ALA A 235     125.867  64.237  71.564  1.00  0.00           O  
ATOM    355  CB  ALA A 235     126.216  62.243  73.990  1.00  0.00           C  
ATOM    356  N   ARG A 236     125.810  65.402  73.501  1.00  0.00           N  
ATOM    357  CA  ARG A 236     124.966  66.466  72.974  1.00  0.00           C  
ATOM    358  C   ARG A 236     125.741  67.212  71.892  1.00  0.00           C  
ATOM    359  O   ARG A 236     125.209  67.529  70.823  1.00  0.00           O  
ATOM    360  CB  ARG A 236     124.579  67.390  74.123  1.00  0.00           C  
ATOM    361  CG  ARG A 236     123.589  68.510  73.792  1.00  0.00           C  
ATOM    362  CD  ARG A 236     123.288  69.282  75.084  1.00  0.00           C  
ATOM    363  NE  ARG A 236     122.803  70.647  74.866  1.00  0.00           N  
ATOM    364  CZ  ARG A 236     123.018  71.634  75.755  1.00  0.00           C  
ATOM    365  NH1 ARG A 236     123.684  71.436  76.902  1.00  0.00           N  
ATOM    366  NH2 ARG A 236     122.584  72.861  75.472  1.00  0.00           N  
ATOM    367  N   LEU A 237     127.031  67.421  72.154  1.00  0.00           N  
ATOM    368  CA  LEU A 237     127.923  68.049  71.206  1.00  0.00           C  
ATOM    369  C   LEU A 237     128.063  67.183  69.945  1.00  0.00           C  
ATOM    370  O   LEU A 237     127.984  67.719  68.833  1.00  0.00           O  
ATOM    371  CB  LEU A 237     129.280  68.261  71.873  1.00  0.00           C  
ATOM    372  CG  LEU A 237     130.342  68.917  71.026  1.00  0.00           C  
ATOM    373  CD1 LEU A 237     129.939  70.356  70.759  1.00  0.00           C  
ATOM    374  CD2 LEU A 237     131.678  68.802  71.707  1.00  0.00           C  
ATOM    375  N   GLU A 238     128.235  65.853  70.062  1.00  0.00           N  
ATOM    376  CA  GLU A 238     128.361  64.950  68.904  1.00  0.00           C  
ATOM    377  C   GLU A 238     127.236  65.015  67.887  1.00  0.00           C  
ATOM    378  O   GLU A 238     127.514  65.210  66.702  1.00  0.00           O  
ATOM    379  CB  GLU A 238     128.465  63.466  69.308  1.00  0.00           C  
ATOM    380  CG  GLU A 238     129.883  62.890  69.228  1.00  0.00           C  
ATOM    381  CD  GLU A 238     130.856  63.474  70.253  1.00  0.00           C  
ATOM    382  OE1 GLU A 238     130.765  63.103  71.428  1.00  0.00           O  
ATOM    383  OE2 GLU A 238     131.700  64.293  69.875  1.00  0.00           O  
ATOM    384  N   ALA A 239     125.971  64.894  68.295  1.00  0.00           N  
ATOM    385  CA  ALA A 239     124.862  64.992  67.361  1.00  0.00           C  
ATOM    386  C   ALA A 239     124.833  66.343  66.670  1.00  0.00           C  
ATOM    387  O   ALA A 239     124.401  66.426  65.516  1.00  0.00           O  
ATOM    388  CB  ALA A 239     123.534  64.822  68.058  1.00  0.00           C  
ATOM    389  N   LEU A 240     125.295  67.399  67.353  1.00  0.00           N  
ATOM    390  CA  LEU A 240     125.363  68.720  66.766  1.00  0.00           C  
ATOM    391  C   LEU A 240     126.503  68.823  65.790  1.00  0.00           C  
ATOM    392  O   LEU A 240     126.359  69.374  64.697  1.00  0.00           O  
ATOM    393  CB  LEU A 240     125.564  69.799  67.816  1.00  0.00           C  
ATOM    394  CG  LEU A 240     124.406  70.167  68.739  1.00  0.00           C  
ATOM    395  CD1 LEU A 240     124.776  71.411  69.523  1.00  0.00           C  
ATOM    396  CD2 LEU A 240     123.152  70.474  67.940  1.00  0.00           C  
ATOM    397  N   LEU A 241     127.630  68.236  66.167  1.00  0.00           N  
ATOM    398  CA  LEU A 241     128.836  68.264  65.366  1.00  0.00           C  
ATOM    399  C   LEU A 241     128.604  67.595  64.013  1.00  0.00           C  
ATOM    400  O   LEU A 241     129.017  68.123  62.973  1.00  0.00           O  
ATOM    401  CB  LEU A 241     129.950  67.555  66.141  1.00  0.00           C  
ATOM    402  CG  LEU A 241     131.358  68.149  66.163  1.00  0.00           C  
ATOM    403  CD1 LEU A 241     131.921  68.358  64.754  1.00  0.00           C  
ATOM    404  CD2 LEU A 241     131.279  69.490  66.846  1.00  0.00           C  
ATOM    405  N   LEU A 242     127.881  66.470  63.991  1.00  0.00           N  
ATOM    406  CA  LEU A 242     127.580  65.748  62.761  1.00  0.00           C  
ATOM    407  C   LEU A 242     126.748  66.546  61.743  1.00  0.00           C  
ATOM    408  O   LEU A 242     126.497  66.053  60.635  1.00  0.00           O  
ATOM    409  CB  LEU A 242     126.818  64.456  63.066  1.00  0.00           C  
ATOM    410  CG  LEU A 242     127.315  63.377  64.030  1.00  0.00           C  
ATOM    411  CD1 LEU A 242     126.331  62.223  63.988  1.00  0.00           C  
ATOM    412  CD2 LEU A 242     128.697  62.880  63.648  1.00  0.00           C  
ATOM    413  N   GLN A 243     126.300  67.769  62.078  1.00  0.00           N  
ATOM    414  CA  GLN A 243     125.502  68.598  61.192  1.00  0.00           C  
ATOM    415  C   GLN A 243     126.290  69.775  60.599  1.00  0.00           C  
ATOM    416  O   GLN A 243     125.772  70.604  59.825  1.00  0.00           O  
ATOM    417  CB  GLN A 243     124.310  69.109  61.982  1.00  0.00           C  
ATOM    418  CG  GLN A 243     123.399  68.030  62.556  1.00  0.00           C  
ATOM    419  CD  GLN A 243     122.293  68.567  63.462  1.00  0.00           C  
ATOM    420  OE1 GLN A 243     121.350  69.231  63.027  1.00  0.00           O  
ATOM    421  NE2 GLN A 243     122.327  68.265  64.755  1.00  0.00           N  
ATOM    422  N   VAL A 244     127.565  69.898  60.976  1.00  0.00           N  
ATOM    423  CA  VAL A 244     128.366  70.987  60.452  1.00  0.00           C  
ATOM    424  C   VAL A 244     128.732  70.629  59.016  1.00  0.00           C  
ATOM    425  O   VAL A 244     129.139  69.493  58.717  1.00  0.00           O  
ATOM    426  CB  VAL A 244     129.624  71.194  61.316  1.00  0.00           C  
ATOM    427  CG1 VAL A 244     130.491  72.323  60.795  1.00  0.00           C  
ATOM    428  CG2 VAL A 244     129.178  71.599  62.704  1.00  0.00           C  
ATOM    429  N   PRO A 245     128.513  71.587  58.106  1.00  0.00           N  
ATOM    430  CA  PRO A 245     128.783  71.444  56.691  1.00  0.00           C  
ATOM    431  C   PRO A 245     130.255  71.657  56.277  1.00  0.00           C  
ATOM    432  O   PRO A 245     131.054  72.287  56.991  1.00  0.00           O  
ATOM    433  CB  PRO A 245     127.804  72.443  56.110  1.00  0.00           C  
ATOM    434  CG  PRO A 245     127.914  73.616  57.048  1.00  0.00           C  
ATOM    435  CD  PRO A 245     127.850  72.878  58.368  1.00  0.00           C  
ATOM    436  N   LEU A 246     130.634  71.158  55.087  1.00  0.00           N  
ATOM    437  CA  LEU A 246     131.951  71.382  54.537  1.00  0.00           C  
ATOM    438  C   LEU A 246     131.831  72.716  53.799  1.00  0.00           C  
ATOM    439  O   LEU A 246     130.792  73.031  53.214  1.00  0.00           O  
ATOM    440  CB  LEU A 246     132.311  70.255  53.573  1.00  0.00           C  
ATOM    441  CG  LEU A 246     133.761  70.195  53.115  1.00  0.00           C  
ATOM    442  CD1 LEU A 246     134.627  69.560  54.174  1.00  0.00           C  
ATOM    443  CD2 LEU A 246     133.852  69.359  51.876  1.00  0.00           C  
ATOM    444  N   PRO A 247     132.799  73.617  53.874  1.00  0.00           N  
ATOM    445  CA  PRO A 247     132.843  74.826  53.042  1.00  0.00           C  
ATOM    446  C   PRO A 247     132.874  74.529  51.548  1.00  0.00           C  
ATOM    447  O   PRO A 247     133.754  73.787  51.115  1.00  0.00           O  
ATOM    448  CB  PRO A 247     134.074  75.542  53.552  1.00  0.00           C  
ATOM    449  CG  PRO A 247     134.050  75.208  55.032  1.00  0.00           C  
ATOM    450  CD  PRO A 247     133.713  73.719  55.012  1.00  0.00           C  
ATOM    451  N   PRO A 248     131.963  75.040  50.724  1.00  0.00           N  
ATOM    452  CA  PRO A 248     131.971  74.854  49.267  1.00  0.00           C  
ATOM    453  C   PRO A 248     133.199  75.322  48.506  1.00  0.00           C  
ATOM    454  O   PRO A 248     133.912  76.222  48.969  1.00  0.00           O  
ATOM    455  CB  PRO A 248     130.707  75.548  48.790  1.00  0.00           C  
ATOM    456  CG  PRO A 248     130.325  76.484  49.933  1.00  0.00           C  
ATOM    457  CD  PRO A 248     130.724  75.680  51.159  1.00  0.00           C  
ATOM    458  N   TRP A 249     133.486  74.764  47.324  1.00  0.00           N  
ATOM    459  CA  TRP A 249     134.637  75.206  46.580  1.00  0.00           C  
ATOM    460  C   TRP A 249     134.356  76.614  46.133  1.00  0.00           C  
ATOM    461  O   TRP A 249     133.218  76.948  45.787  1.00  0.00           O  
ATOM    462  CB  TRP A 249     134.902  74.318  45.369  1.00  0.00           C  
ATOM    463  CG  TRP A 249     134.154  74.481  44.064  1.00  0.00           C  
ATOM    464  CD1 TRP A 249     132.786  74.349  43.935  1.00  0.00           C  
ATOM    465  CD2 TRP A 249     134.784  74.769  42.895  1.00  0.00           C  
ATOM    466  NE1 TRP A 249     132.551  74.572  42.657  1.00  0.00           N  
ATOM    467  CE2 TRP A 249     133.707  74.824  42.001  1.00  0.00           C  
ATOM    468  CE3 TRP A 249     136.087  74.991  42.460  1.00  0.00           C  
ATOM    469  CZ2 TRP A 249     133.926  75.106  40.652  1.00  0.00           C  
ATOM    470  CZ3 TRP A 249     136.307  75.274  41.096  1.00  0.00           C  
ATOM    471  CH2 TRP A 249     135.234  75.332  40.199  1.00  0.00           C  
ATOM    472  N   PRO A 250     135.366  77.478  46.118  1.00  0.00           N  
ATOM    473  CA  PRO A 250     135.245  78.834  45.636  1.00  0.00           C  
ATOM    474  C   PRO A 250     134.574  79.037  44.269  1.00  0.00           C  
ATOM    475  O   PRO A 250     134.002  80.099  44.056  1.00  0.00           O  
ATOM    476  CB  PRO A 250     136.669  79.310  45.705  1.00  0.00           C  
ATOM    477  CG  PRO A 250     137.512  78.083  45.575  1.00  0.00           C  
ATOM    478  CD  PRO A 250     136.738  77.209  46.530  1.00  0.00           C  
ATOM    479  N   GLY A 251     134.555  78.108  43.311  1.00  0.00           N  
ATOM    480  CA  GLY A 251     133.921  78.384  42.033  1.00  0.00           C  
ATOM    481  C   GLY A 251     132.423  78.129  42.043  1.00  0.00           C  
ATOM    482  O   GLY A 251     131.779  78.271  41.003  1.00  0.00           O  
ATOM    483  N   ALA A 252     131.822  77.721  43.161  1.00  0.00           N  
ATOM    484  CA  ALA A 252     130.414  77.347  43.166  1.00  0.00           C  
ATOM    485  C   ALA A 252     129.570  78.595  43.128  1.00  0.00           C  
ATOM    486  O   ALA A 252     129.860  79.520  43.891  1.00  0.00           O  
ATOM    487  CB  ALA A 252     130.030  76.583  44.429  1.00  0.00           C  
ATOM    488  N   PRO A 253     128.540  78.709  42.290  1.00  0.00           N  
ATOM    489  CA  PRO A 253     127.536  79.744  42.411  1.00  0.00           C  
ATOM    490  C   PRO A 253     126.872  79.719  43.768  1.00  0.00           C  
ATOM    491  O   PRO A 253     126.569  78.661  44.314  1.00  0.00           O  
ATOM    492  CB  PRO A 253     126.596  79.484  41.273  1.00  0.00           C  
ATOM    493  CG  PRO A 253     126.874  78.075  40.858  1.00  0.00           C  
ATOM    494  CD  PRO A 253     128.367  77.963  41.062  1.00  0.00           C  
ATOM    495  N   VAL A 254     126.717  80.895  44.359  1.00  0.00           N  
ATOM    496  CA  VAL A 254     126.053  81.001  45.643  1.00  0.00           C  
ATOM    497  C   VAL A 254     124.605  81.258  45.266  1.00  0.00           C  
ATOM    498  O   VAL A 254     124.306  82.053  44.363  1.00  0.00           O  
ATOM    499  CB  VAL A 254     126.555  82.183  46.492  1.00  0.00           C  
ATOM    500  CG1 VAL A 254     126.056  81.925  47.891  1.00  0.00           C  
ATOM    501  CG2 VAL A 254     128.067  82.295  46.573  1.00  0.00           C  
ATOM    502  N   GLY A 255     123.707  80.572  45.939  1.00  0.00           N  
ATOM    503  CA  GLY A 255     122.305  80.697  45.646  1.00  0.00           C  
ATOM    504  C   GLY A 255     121.736  79.306  45.697  1.00  0.00           C  
ATOM    505  O   GLY A 255     122.482  78.326  45.805  1.00  0.00           O  
ATOM    506  N   GLY A 256     120.420  79.175  45.702  1.00  0.00           N  
ATOM    507  CA  GLY A 256     119.800  77.863  45.705  1.00  0.00           C  
ATOM    508  C   GLY A 256     119.779  77.344  44.276  1.00  0.00           C  
ATOM    509  O   GLY A 256     120.542  77.795  43.412  1.00  0.00           O  
ATOM    510  N   GLU A 257     118.798  76.473  44.048  1.00  0.00           N  
ATOM    511  CA  GLU A 257     118.545  75.840  42.770  1.00  0.00           C  
ATOM    512  C   GLU A 257     118.745  76.754  41.575  1.00  0.00           C  
ATOM    513  O   GLU A 257     119.636  76.559  40.758  1.00  0.00           O  
ATOM    514  CB  GLU A 257     117.137  75.305  42.836  1.00  0.00           C  
ATOM    515  CG  GLU A 257     116.450  74.880  41.550  1.00  0.00           C  
ATOM    516  CD  GLU A 257     114.982  74.516  41.790  1.00  0.00           C  
ATOM    517  OE1 GLU A 257     114.147  75.411  41.997  1.00  0.00           O  
ATOM    518  OE2 GLU A 257     114.678  73.320  41.773  1.00  0.00           O  
ATOM    519  N   GLU A 258     118.031  77.855  41.517  1.00  0.00           N  
ATOM    520  CA  GLU A 258     118.131  78.741  40.380  1.00  0.00           C  
ATOM    521  C   GLU A 258     119.468  79.478  40.219  1.00  0.00           C  
ATOM    522  O   GLU A 258     119.553  80.377  39.392  1.00  0.00           O  
ATOM    523  CB  GLU A 258     116.955  79.714  40.481  1.00  0.00           C  
ATOM    524  CG  GLU A 258     117.105  80.870  41.488  1.00  0.00           C  
ATOM    525  CD  GLU A 258     117.444  80.450  42.907  1.00  0.00           C  
ATOM    526  OE1 GLU A 258     116.579  79.905  43.601  1.00  0.00           O  
ATOM    527  OE2 GLU A 258     118.596  80.653  43.289  1.00  0.00           O  
ATOM    528  N   ALA A 259     120.539  79.203  40.964  1.00  0.00           N  
ATOM    529  CA  ALA A 259     121.824  79.809  40.669  1.00  0.00           C  
ATOM    530  C   ALA A 259     122.705  78.793  39.954  1.00  0.00           C  
ATOM    531  O   ALA A 259     123.890  79.023  39.740  1.00  0.00           O  
ATOM    532  CB  ALA A 259     122.530  80.205  41.928  1.00  0.00           C  
ATOM    533  N   ASN A 261     122.191  77.617  39.593  1.00  0.00           N  
ATOM    534  CA  ASN A 261     122.952  76.566  38.955  1.00  0.00           C  
ATOM    535  C   ASN A 261     123.424  76.996  37.582  1.00  0.00           C  
ATOM    536  O   ASN A 261     122.611  77.411  36.767  1.00  0.00           O  
ATOM    537  CB  ASN A 261     122.058  75.345  38.878  1.00  0.00           C  
ATOM    538  CG  ASN A 261     121.875  74.661  40.225  1.00  0.00           C  
ATOM    539  OD1 ASN A 261     121.314  73.573  40.340  1.00  0.00           O  
ATOM    540  ND2 ASN A 261     122.279  75.214  41.356  1.00  0.00           N  
ATOM    541  N   ARG A 262     124.675  76.858  37.206  1.00  0.00           N  
ATOM    542  CA  ARG A 262     125.114  77.431  35.963  1.00  0.00           C  
ATOM    543  C   ARG A 262     125.353  76.446  34.831  1.00  0.00           C  
ATOM    544  O   ARG A 262     126.180  75.574  35.023  1.00  0.00           O  
ATOM    545  CB  ARG A 262     126.360  78.210  36.345  1.00  0.00           C  
ATOM    546  CG  ARG A 262     127.171  78.901  35.268  1.00  0.00           C  
ATOM    547  CD  ARG A 262     128.517  79.221  35.896  1.00  0.00           C  
ATOM    548  NE  ARG A 262     129.014  80.466  35.335  1.00  0.00           N  
ATOM    549  CZ  ARG A 262     128.666  81.668  35.838  1.00  0.00           C  
ATOM    550  NH1 ARG A 262     127.849  81.809  36.902  1.00  0.00           N  
ATOM    551  NH2 ARG A 262     129.107  82.765  35.220  1.00  0.00           N  
ATOM    552  N   GLU A 263     124.754  76.465  33.647  1.00  0.00           N  
ATOM    553  CA  GLU A 263     125.131  75.551  32.576  1.00  0.00           C  
ATOM    554  C   GLU A 263     126.603  75.772  32.243  1.00  0.00           C  
ATOM    555  O   GLU A 263     127.075  76.897  32.140  1.00  0.00           O  
ATOM    556  CB  GLU A 263     124.257  75.782  31.330  1.00  0.00           C  
ATOM    557  CG  GLU A 263     124.711  74.950  30.161  1.00  0.00           C  
ATOM    558  CD  GLU A 263     123.728  74.782  29.002  1.00  0.00           C  
ATOM    559  OE1 GLU A 263     122.524  74.996  29.158  1.00  0.00           O  
ATOM    560  OE2 GLU A 263     124.156  74.399  27.913  1.00  0.00           O  
ATOM    561  N   ILE A 264     127.361  74.696  32.177  1.00  0.00           N  
ATOM    562  CA  ILE A 264     128.791  74.711  31.913  1.00  0.00           C  
ATOM    563  C   ILE A 264     128.937  74.568  30.431  1.00  0.00           C  
ATOM    564  O   ILE A 264     129.682  75.333  29.836  1.00  0.00           O  
ATOM    565  CB  ILE A 264     129.508  73.526  32.625  1.00  0.00           C  
ATOM    566  CG1 ILE A 264     129.302  73.735  34.093  1.00  0.00           C  
ATOM    567  CG2 ILE A 264     130.971  73.403  32.273  1.00  0.00           C  
ATOM    568  CD1 ILE A 264     130.113  72.781  34.955  1.00  0.00           C  
ATOM    569  N   LYS A 266     128.257  73.579  29.864  1.00  0.00           N  
ATOM    570  CA  LYS A 266     128.351  73.260  28.445  1.00  0.00           C  
ATOM    571  C   LYS A 266     127.253  72.253  28.148  1.00  0.00           C  
ATOM    572  O   LYS A 266     126.716  71.659  29.098  1.00  0.00           O  
ATOM    573  CB  LYS A 266     129.681  72.603  28.067  1.00  0.00           C  
ATOM    574  CG  LYS A 266     129.823  71.117  28.357  1.00  0.00           C  
ATOM    575  CD  LYS A 266     131.238  70.700  28.040  1.00  0.00           C  
ATOM    576  CE  LYS A 266     131.334  69.184  27.996  1.00  0.00           C  
ATOM    577  NZ  LYS A 266     132.709  68.722  27.862  1.00  0.00           N  
ATOM    578  N   ARG A 267     126.933  72.062  26.868  1.00  0.00           N  
ATOM    579  CA  ARG A 267     125.933  71.107  26.436  1.00  0.00           C  
ATOM    580  C   ARG A 267     126.462  70.383  25.207  1.00  0.00           C  
ATOM    581  O   ARG A 267     127.139  70.988  24.375  1.00  0.00           O  
ATOM    582  CB  ARG A 267     124.622  71.802  26.099  1.00  0.00           C  
ATOM    583  CG  ARG A 267     124.557  72.700  24.901  1.00  0.00           C  
ATOM    584  CD  ARG A 267     123.122  73.083  24.571  1.00  0.00           C  
ATOM    585  NE  ARG A 267     122.476  73.701  25.710  1.00  0.00           N  
ATOM    586  CZ  ARG A 267     121.156  73.768  25.833  1.00  0.00           C  
ATOM    587  NH1 ARG A 267     120.314  73.287  24.897  1.00  0.00           N  
ATOM    588  NH2 ARG A 267     120.732  74.342  26.957  1.00  0.00           N  
ATOM    589  N   VAL A 268     126.254  69.071  25.080  1.00  0.00           N  
ATOM    590  CA  VAL A 268     126.807  68.322  23.961  1.00  0.00           C  
ATOM    591  C   VAL A 268     125.687  67.572  23.276  1.00  0.00           C  
ATOM    592  O   VAL A 268     124.893  66.869  23.903  1.00  0.00           O  
ATOM    593  CB  VAL A 268     127.854  67.346  24.465  1.00  0.00           C  
ATOM    594  CG1 VAL A 268     128.542  66.771  23.266  1.00  0.00           C  
ATOM    595  CG2 VAL A 268     128.863  68.031  25.407  1.00  0.00           C  
ATOM    596  N   GLY A 269     125.617  67.770  21.977  1.00  0.00           N  
ATOM    597  CA  GLY A 269     124.559  67.193  21.191  1.00  0.00           C  
ATOM    598  C   GLY A 269     123.421  68.188  21.102  1.00  0.00           C  
ATOM    599  O   GLY A 269     123.391  69.229  21.763  1.00  0.00           O  
ATOM    600  N   GLY A 270     122.505  67.899  20.196  1.00  0.00           N  
ATOM    601  CA  GLY A 270     121.360  68.746  19.960  1.00  0.00           C  
ATOM    602  C   GLY A 270     120.181  67.812  19.817  1.00  0.00           C  
ATOM    603  O   GLY A 270     120.403  66.674  19.396  1.00  0.00           O  
ATOM    604  N   PRO A 271     118.957  68.242  20.172  1.00  0.00           N  
ATOM    605  CA  PRO A 271     117.690  67.516  20.049  1.00  0.00           C  
ATOM    606  C   PRO A 271     117.461  66.756  18.755  1.00  0.00           C  
ATOM    607  O   PRO A 271     118.191  66.941  17.772  1.00  0.00           O  
ATOM    608  CB  PRO A 271     116.619  68.569  20.282  1.00  0.00           C  
ATOM    609  CG  PRO A 271     117.331  69.853  20.030  1.00  0.00           C  
ATOM    610  CD  PRO A 271     118.676  69.573  20.681  1.00  0.00           C  
ATOM    611  N   PRO A 272     116.469  65.870  18.715  1.00  0.00           N  
ATOM    612  CA  PRO A 272     116.227  65.060  17.531  1.00  0.00           C  
ATOM    613  C   PRO A 272     115.416  65.802  16.478  1.00  0.00           C  
ATOM    614  O   PRO A 272     114.638  66.711  16.799  1.00  0.00           O  
ATOM    615  CB  PRO A 272     115.552  63.830  18.091  1.00  0.00           C  
ATOM    616  CG  PRO A 272     115.851  63.859  19.579  1.00  0.00           C  
ATOM    617  CD  PRO A 272     115.756  65.331  19.874  1.00  0.00           C  
ATOM    618  N   GLU A 273     115.603  65.376  15.222  1.00  0.00           N  
ATOM    619  CA  GLU A 273     114.916  65.955  14.077  1.00  0.00           C  
ATOM    620  C   GLU A 273     113.709  65.064  13.807  1.00  0.00           C  
ATOM    621  O   GLU A 273     113.869  63.976  13.240  1.00  0.00           O  
ATOM    622  CB  GLU A 273     115.877  65.965  12.878  1.00  0.00           C  
ATOM    623  CG  GLU A 273     115.483  66.744  11.595  1.00  0.00           C  
ATOM    624  CD  GLU A 273     115.737  68.266  11.542  1.00  0.00           C  
ATOM    625  OE1 GLU A 273     116.640  68.772  12.221  1.00  0.00           O  
ATOM    626  OE2 GLU A 273     115.034  68.951  10.790  1.00  0.00           O  
ATOM    627  N   PHE A 274     112.502  65.404  14.243  1.00  0.00           N  
ATOM    628  CA  PHE A 274     111.394  64.522  13.943  1.00  0.00           C  
ATOM    629  C   PHE A 274     110.514  65.051  12.828  1.00  0.00           C  
ATOM    630  O   PHE A 274     110.256  66.243  12.617  1.00  0.00           O  
ATOM    631  CB  PHE A 274     110.511  64.274  15.172  1.00  0.00           C  
ATOM    632  CG  PHE A 274     111.195  63.477  16.261  1.00  0.00           C  
ATOM    633  CD1 PHE A 274     111.743  62.231  15.971  1.00  0.00           C  
ATOM    634  CD2 PHE A 274     111.313  64.017  17.536  1.00  0.00           C  
ATOM    635  CE1 PHE A 274     112.416  61.525  16.957  1.00  0.00           C  
ATOM    636  CE2 PHE A 274     111.983  63.323  18.527  1.00  0.00           C  
ATOM    637  CZ  PHE A 274     112.530  62.082  18.229  1.00  0.00           C  
ATOM    638  N   SER A 275     110.098  64.033  12.098  1.00  0.00           N  
ATOM    639  CA  SER A 275     109.207  64.132  10.954  1.00  0.00           C  
ATOM    640  C   SER A 275     107.836  63.511  11.245  1.00  0.00           C  
ATOM    641  O   SER A 275     107.137  63.004  10.364  1.00  0.00           O  
ATOM    642  CB  SER A 275     109.932  63.433   9.794  1.00  0.00           C  
ATOM    643  OG  SER A 275     110.912  62.479  10.242  1.00  0.00           O  
ATOM    644  N   PHE A 276     107.475  63.497  12.524  1.00  0.00           N  
ATOM    645  CA  PHE A 276     106.240  62.956  13.082  1.00  0.00           C  
ATOM    646  C   PHE A 276     106.214  63.536  14.500  1.00  0.00           C  
ATOM    647  O   PHE A 276     107.284  63.917  14.996  1.00  0.00           O  
ATOM    648  CB  PHE A 276     106.271  61.403  13.113  1.00  0.00           C  
ATOM    649  CG  PHE A 276     107.534  60.724  13.655  1.00  0.00           C  
ATOM    650  CD1 PHE A 276     107.719  60.548  15.029  1.00  0.00           C  
ATOM    651  CD2 PHE A 276     108.522  60.297  12.763  1.00  0.00           C  
ATOM    652  CE1 PHE A 276     108.883  59.959  15.502  1.00  0.00           C  
ATOM    653  CE2 PHE A 276     109.688  59.709  13.242  1.00  0.00           C  
ATOM    654  CZ  PHE A 276     109.867  59.542  14.610  1.00  0.00           C  
ATOM    655  N   PRO A 277     105.117  63.729  15.225  1.00  0.00           N  
ATOM    656  CA  PRO A 277     105.183  64.161  16.611  1.00  0.00           C  
ATOM    657  C   PRO A 277     105.748  63.027  17.458  1.00  0.00           C  
ATOM    658  O   PRO A 277     105.324  61.869  17.377  1.00  0.00           O  
ATOM    659  CB  PRO A 277     103.750  64.565  16.939  1.00  0.00           C  
ATOM    660  CG  PRO A 277     102.904  63.686  16.037  1.00  0.00           C  
ATOM    661  CD  PRO A 277     103.743  63.634  14.749  1.00  0.00           C  
ATOM    662  N   PRO A 278     106.764  63.313  18.245  1.00  0.00           N  
ATOM    663  CA  PRO A 278     107.289  62.377  19.210  1.00  0.00           C  
ATOM    664  C   PRO A 278     106.213  62.019  20.216  1.00  0.00           C  
ATOM    665  O   PRO A 278     105.497  62.905  20.727  1.00  0.00           O  
ATOM    666  CB  PRO A 278     108.466  63.095  19.834  1.00  0.00           C  
ATOM    667  CG  PRO A 278     108.050  64.548  19.743  1.00  0.00           C  
ATOM    668  CD  PRO A 278     107.421  64.608  18.351  1.00  0.00           C  
ATOM    669  N   LEU A 279     106.072  60.721  20.450  1.00  0.00           N  
ATOM    670  CA  LEU A 279     105.201  60.251  21.501  1.00  0.00           C  
ATOM    671  C   LEU A 279     106.051  60.279  22.742  1.00  0.00           C  
ATOM    672  O   LEU A 279     107.280  60.382  22.658  1.00  0.00           O  
ATOM    673  CB  LEU A 279     104.772  58.848  21.278  1.00  0.00           C  
ATOM    674  CG  LEU A 279     103.941  58.423  20.096  1.00  0.00           C  
ATOM    675  CD1 LEU A 279     104.683  58.492  18.748  1.00  0.00           C  
ATOM    676  CD2 LEU A 279     103.595  56.976  20.375  1.00  0.00           C  
ATOM    677  N   ASP A 281     105.430  60.220  23.913  1.00  0.00           N  
ATOM    678  CA  ASP A 281     106.201  60.178  25.145  1.00  0.00           C  
ATOM    679  C   ASP A 281     106.571  58.744  25.568  1.00  0.00           C  
ATOM    680  O   ASP A 281     106.056  57.775  24.995  1.00  0.00           O  
ATOM    681  CB  ASP A 281     105.415  60.897  26.227  1.00  0.00           C  
ATOM    682  CG  ASP A 281     104.061  60.324  26.571  1.00  0.00           C  
ATOM    683  OD1 ASP A 281     103.127  60.478  25.786  1.00  0.00           O  
ATOM    684  OD2 ASP A 281     103.936  59.740  27.640  1.00  0.00           O  
ATOM    685  N   HIS A 282     107.427  58.544  26.595  1.00  0.00           N  
ATOM    686  CA  HIS A 282     107.932  57.206  26.900  1.00  0.00           C  
ATOM    687  C   HIS A 282     106.828  56.265  27.306  1.00  0.00           C  
ATOM    688  O   HIS A 282     106.725  55.153  26.788  1.00  0.00           O  
ATOM    689  CB  HIS A 282     109.009  57.229  28.007  1.00  0.00           C  
ATOM    690  CG  HIS A 282     108.701  57.691  29.438  1.00  0.00           C  
ATOM    691  ND1 HIS A 282     108.712  56.964  30.558  1.00  0.00           N  
ATOM    692  CD2 HIS A 282     108.399  58.980  29.813  1.00  0.00           C  
ATOM    693  CE1 HIS A 282     108.431  57.743  31.575  1.00  0.00           C  
ATOM    694  NE2 HIS A 282     108.252  58.952  31.113  1.00  0.00           N  
ATOM    695  N   VAL A 283     105.904  56.768  28.122  1.00  0.00           N  
ATOM    696  CA  VAL A 283     104.808  55.942  28.599  1.00  0.00           C  
ATOM    697  C   VAL A 283     103.896  55.501  27.452  1.00  0.00           C  
ATOM    698  O   VAL A 283     103.503  54.344  27.393  1.00  0.00           O  
ATOM    699  CB  VAL A 283     104.048  56.740  29.674  1.00  0.00           C  
ATOM    700  CG1 VAL A 283     102.828  55.991  30.124  1.00  0.00           C  
ATOM    701  CG2 VAL A 283     104.960  56.953  30.876  1.00  0.00           C  
ATOM    702  N   ALA A 291     103.617  56.351  26.480  1.00  0.00           N  
ATOM    703  CA  ALA A 291     102.751  56.004  25.368  1.00  0.00           C  
ATOM    704  C   ALA A 291     103.455  55.095  24.393  1.00  0.00           C  
ATOM    705  O   ALA A 291     102.787  54.351  23.682  1.00  0.00           O  
ATOM    706  CB  ALA A 291     102.338  57.229  24.598  1.00  0.00           C  
ATOM    707  N   LEU A 292     104.783  55.173  24.311  1.00  0.00           N  
ATOM    708  CA  LEU A 292     105.533  54.267  23.466  1.00  0.00           C  
ATOM    709  C   LEU A 292     105.441  52.884  24.090  1.00  0.00           C  
ATOM    710  O   LEU A 292     105.064  51.923  23.424  1.00  0.00           O  
ATOM    711  CB  LEU A 292     106.992  54.706  23.380  1.00  0.00           C  
ATOM    712  CG  LEU A 292     107.335  55.682  22.281  1.00  0.00           C  
ATOM    713  CD1 LEU A 292     108.730  56.237  22.470  1.00  0.00           C  
ATOM    714  CD2 LEU A 292     107.219  54.964  20.953  1.00  0.00           C  
ATOM    715  N   MET A 293     105.698  52.776  25.393  1.00  0.00           N  
ATOM    716  CA  MET A 293     105.647  51.519  26.107  1.00  0.00           C  
ATOM    717  C   MET A 293     104.288  50.897  25.976  1.00  0.00           C  
ATOM    718  O   MET A 293     104.166  49.741  25.587  1.00  0.00           O  
ATOM    719  CB  MET A 293     105.918  51.685  27.591  1.00  0.00           C  
ATOM    720  CG  MET A 293     107.375  51.835  27.930  1.00  0.00           C  
ATOM    721  SD  MET A 293     107.724  51.830  29.697  1.00  0.00           S  
ATOM    722  CE  MET A 293     106.719  53.188  30.222  1.00  0.00           C  
ATOM    723  N   GLU A 296     103.266  51.678  26.248  1.00  0.00           N  
ATOM    724  CA  GLU A 296     101.882  51.251  26.145  1.00  0.00           C  
ATOM    725  C   GLU A 296     101.564  50.797  24.730  1.00  0.00           C  
ATOM    726  O   GLU A 296     100.900  49.794  24.537  1.00  0.00           O  
ATOM    727  CB  GLU A 296     100.977  52.394  26.503  1.00  0.00           C  
ATOM    728  CG  GLU A 296      99.711  52.028  27.219  1.00  0.00           C  
ATOM    729  CD  GLU A 296      99.727  52.359  28.703  1.00  0.00           C  
ATOM    730  OE1 GLU A 296     100.268  53.398  29.084  1.00  0.00           O  
ATOM    731  OE2 GLU A 296      99.173  51.579  29.482  1.00  0.00           O  
ATOM    732  N   LYS A 297     102.070  51.463  23.714  1.00  0.00           N  
ATOM    733  CA  LYS A 297     101.762  51.110  22.348  1.00  0.00           C  
ATOM    734  C   LYS A 297     102.338  49.760  21.982  1.00  0.00           C  
ATOM    735  O   LYS A 297     101.753  49.035  21.191  1.00  0.00           O  
ATOM    736  CB  LYS A 297     102.329  52.180  21.436  1.00  0.00           C  
ATOM    737  CG  LYS A 297     101.828  52.111  20.021  1.00  0.00           C  
ATOM    738  CD  LYS A 297     102.550  53.095  19.146  1.00  0.00           C  
ATOM    739  CE  LYS A 297     102.118  52.877  17.708  1.00  0.00           C  
ATOM    740  NZ  LYS A 297     103.086  53.478  16.802  1.00  0.00           N  
ATOM    741  N   ASN A 298     103.478  49.396  22.558  1.00  0.00           N  
ATOM    742  CA  ASN A 298     104.207  48.180  22.200  1.00  0.00           C  
ATOM    743  C   ASN A 298     104.071  46.972  23.127  1.00  0.00           C  
ATOM    744  O   ASN A 298     104.713  45.937  22.926  1.00  0.00           O  
ATOM    745  CB  ASN A 298     105.666  48.499  22.113  1.00  0.00           C  
ATOM    746  CG  ASN A 298     106.060  49.301  20.908  1.00  0.00           C  
ATOM    747  OD1 ASN A 298     106.163  48.791  19.797  1.00  0.00           O  
ATOM    748  ND2 ASN A 298     106.285  50.585  21.100  1.00  0.00           N  
ATOM    749  N   GLY A 303     103.291  47.086  24.201  1.00  0.00           N  
ATOM    750  CA  GLY A 303     103.171  46.053  25.207  1.00  0.00           C  
ATOM    751  C   GLY A 303     104.478  45.846  25.930  1.00  0.00           C  
ATOM    752  O   GLY A 303     104.833  44.740  26.273  1.00  0.00           O  
ATOM    753  N   TRP A 305     105.238  46.893  26.188  1.00  0.00           N  
ATOM    754  CA  TRP A 305     106.493  46.756  26.875  1.00  0.00           C  
ATOM    755  C   TRP A 305     106.384  47.033  28.348  1.00  0.00           C  
ATOM    756  O   TRP A 305     107.392  47.085  29.052  1.00  0.00           O  
ATOM    757  CB  TRP A 305     107.501  47.690  26.275  1.00  0.00           C  
ATOM    758  CG  TRP A 305     108.031  47.351  24.884  1.00  0.00           C  
ATOM    759  CD1 TRP A 305     108.092  46.072  24.378  1.00  0.00           C  
ATOM    760  CD2 TRP A 305     108.557  48.279  24.046  1.00  0.00           C  
ATOM    761  NE1 TRP A 305     108.673  46.206  23.218  1.00  0.00           N  
ATOM    762  CE2 TRP A 305     108.967  47.493  22.983  1.00  0.00           C  
ATOM    763  CE3 TRP A 305     108.749  49.644  24.035  1.00  0.00           C  
ATOM    764  CZ2 TRP A 305     109.585  48.069  21.878  1.00  0.00           C  
ATOM    765  CZ3 TRP A 305     109.368  50.216  22.927  1.00  0.00           C  
ATOM    766  CH2 TRP A 305     109.785  49.440  21.853  1.00  0.00           C  
ATOM    767  N   TRP A 306     105.195  47.247  28.890  1.00  0.00           N  
ATOM    768  CA  TRP A 306     105.105  47.428  30.322  1.00  0.00           C  
ATOM    769  C   TRP A 306     103.775  46.944  30.908  1.00  0.00           C  
ATOM    770  O   TRP A 306     102.733  46.928  30.250  1.00  0.00           O  
ATOM    771  CB  TRP A 306     105.381  48.897  30.588  1.00  0.00           C  
ATOM    772  CG  TRP A 306     104.284  49.904  30.875  1.00  0.00           C  
ATOM    773  CD1 TRP A 306     103.099  50.037  30.193  1.00  0.00           C  
ATOM    774  CD2 TRP A 306     104.424  50.778  31.902  1.00  0.00           C  
ATOM    775  NE1 TRP A 306     102.477  51.010  30.818  1.00  0.00           N  
ATOM    776  CE2 TRP A 306     103.222  51.494  31.833  1.00  0.00           C  
ATOM    777  CE3 TRP A 306     105.418  51.047  32.854  1.00  0.00           C  
ATOM    778  CZ2 TRP A 306     102.998  52.524  32.748  1.00  0.00           C  
ATOM    779  CZ3 TRP A 306     105.190  52.077  33.768  1.00  0.00           C  
ATOM    780  CH2 TRP A 306     103.988  52.807  33.711  1.00  0.00           C  
ATOM    781  N   GLU A 307     103.815  46.527  32.157  1.00  0.00           N  
ATOM    782  CA  GLU A 307     102.688  45.968  32.813  1.00  0.00           C  
ATOM    783  C   GLU A 307     102.057  46.889  33.857  1.00  0.00           C  
ATOM    784  O   GLU A 307     102.454  46.881  35.034  1.00  0.00           O  
ATOM    785  CB  GLU A 307     103.151  44.651  33.437  1.00  0.00           C  
ATOM    786  CG  GLU A 307     102.059  43.929  34.243  1.00  0.00           C  
ATOM    787  CD  GLU A 307     100.869  43.774  33.349  1.00  0.00           C  
ATOM    788  OE1 GLU A 307     100.980  42.963  32.430  1.00  0.00           O  
ATOM    789  OE2 GLU A 307      99.885  44.498  33.521  1.00  0.00           O  
ATOM    790  N   PRO A 308     100.975  47.599  33.521  1.00  0.00           N  
ATOM    791  CA  PRO A 308     100.211  48.481  34.416  1.00  0.00           C  
ATOM    792  C   PRO A 308      99.617  47.852  35.663  1.00  0.00           C  
ATOM    793  O   PRO A 308      99.471  48.499  36.694  1.00  0.00           O  
ATOM    794  CB  PRO A 308      99.148  49.050  33.540  1.00  0.00           C  
ATOM    795  CG  PRO A 308      99.725  48.953  32.154  1.00  0.00           C  
ATOM    796  CD  PRO A 308     100.369  47.594  32.202  1.00  0.00           C  
ATOM    797  N   ARG A 309      99.275  46.561  35.607  1.00  0.00           N  
ATOM    798  CA  ARG A 309      98.652  45.889  36.727  1.00  0.00           C  
ATOM    799  C   ARG A 309      99.540  45.775  37.945  1.00  0.00           C  
ATOM    800  O   ARG A 309      99.061  45.454  39.034  1.00  0.00           O  
ATOM    801  CB  ARG A 309      98.229  44.535  36.314  1.00  0.00           C  
ATOM    802  CG  ARG A 309      97.175  44.512  35.214  1.00  0.00           C  
ATOM    803  CD  ARG A 309      97.149  43.029  34.817  1.00  0.00           C  
ATOM    804  NE  ARG A 309      96.242  42.696  33.733  1.00  0.00           N  
ATOM    805  CZ  ARG A 309      96.621  42.660  32.445  1.00  0.00           C  
ATOM    806  NH1 ARG A 309      97.859  42.942  32.037  1.00  0.00           N  
ATOM    807  NH2 ARG A 309      95.746  42.264  31.527  1.00  0.00           N  
ATOM    808  N   ILE A 310     100.825  46.094  37.849  1.00  0.00           N  
ATOM    809  CA  ILE A 310     101.681  46.050  39.013  1.00  0.00           C  
ATOM    810  C   ILE A 310     101.266  47.088  40.071  1.00  0.00           C  
ATOM    811  O   ILE A 310     101.482  46.834  41.262  1.00  0.00           O  
ATOM    812  CB  ILE A 310     103.126  46.233  38.495  1.00  0.00           C  
ATOM    813  CG1 ILE A 310     104.136  45.869  39.551  1.00  0.00           C  
ATOM    814  CG2 ILE A 310     103.353  47.665  38.114  1.00  0.00           C  
ATOM    815  CD1 ILE A 310     104.205  44.362  39.829  1.00  0.00           C  
ATOM    816  N   SER A 311     100.595  48.215  39.785  1.00  0.00           N  
ATOM    817  CA  SER A 311     100.276  49.159  40.852  1.00  0.00           C  
ATOM    818  C   SER A 311      99.249  48.594  41.790  1.00  0.00           C  
ATOM    819  O   SER A 311      99.197  49.002  42.945  1.00  0.00           O  
ATOM    820  CB  SER A 311      99.762  50.499  40.299  1.00  0.00           C  
ATOM    821  OG  SER A 311      99.048  50.398  39.077  1.00  0.00           O  
ATOM    822  N   GLN A 312      98.481  47.606  41.298  1.00  0.00           N  
ATOM    823  CA  GLN A 312      97.534  46.849  42.119  1.00  0.00           C  
ATOM    824  C   GLN A 312      98.239  45.846  43.065  1.00  0.00           C  
ATOM    825  O   GLN A 312      97.858  45.742  44.235  1.00  0.00           O  
ATOM    826  CB  GLN A 312      96.536  46.080  41.232  1.00  0.00           C  
ATOM    827  CG  GLN A 312      95.377  46.875  40.611  1.00  0.00           C  
ATOM    828  CD  GLN A 312      95.645  47.608  39.286  1.00  0.00           C  
ATOM    829  OE1 GLN A 312      95.773  48.830  39.235  1.00  0.00           O  
ATOM    830  NE2 GLN A 312      95.720  46.921  38.147  1.00  0.00           N  
ATOM    831  N   VAL A 313      99.280  45.133  42.589  1.00  0.00           N  
ATOM    832  CA  VAL A 313     100.086  44.205  43.379  1.00  0.00           C  
ATOM    833  C   VAL A 313     100.980  44.865  44.457  1.00  0.00           C  
ATOM    834  O   VAL A 313     100.990  44.457  45.634  1.00  0.00           O  
ATOM    835  CB  VAL A 313     101.017  43.360  42.423  1.00  0.00           C  
ATOM    836  CG1 VAL A 313     101.766  42.290  43.211  1.00  0.00           C  
ATOM    837  CG2 VAL A 313     100.209  42.678  41.348  1.00  0.00           C  
ATOM    838  N   SER A 314     101.820  45.809  44.020  1.00  0.00           N  
ATOM    839  CA  SER A 314     102.835  46.425  44.856  1.00  0.00           C  
ATOM    840  C   SER A 314     102.538  47.867  45.236  1.00  0.00           C  
ATOM    841  O   SER A 314     103.269  48.460  46.018  1.00  0.00           O  
ATOM    842  CB  SER A 314     104.183  46.392  44.142  1.00  0.00           C  
ATOM    843  OG  SER A 314     104.446  45.231  43.376  1.00  0.00           O  
ATOM    844  N   GLY A 315     101.497  48.476  44.718  1.00  0.00           N  
ATOM    845  CA  GLY A 315     101.224  49.851  45.060  1.00  0.00           C  
ATOM    846  C   GLY A 315     101.846  50.786  44.038  1.00  0.00           C  
ATOM    847  O   GLY A 315     102.337  50.408  42.964  1.00  0.00           O  
ATOM    848  N   SER A 316     101.801  52.048  44.448  1.00  0.00           N  
ATOM    849  CA  SER A 316     102.247  53.162  43.645  1.00  0.00           C  
ATOM    850  C   SER A 316     103.734  53.258  43.441  1.00  0.00           C  
ATOM    851  O   SER A 316     104.574  53.025  44.336  1.00  0.00           O  
ATOM    852  CB  SER A 316     101.774  54.478  44.272  1.00  0.00           C  
ATOM    853  OG  SER A 316     100.991  55.259  43.369  1.00  0.00           O  
ATOM    854  N   ARG A 317     103.975  53.780  42.242  1.00  0.00           N  
ATOM    855  CA  ARG A 317     105.307  54.170  41.797  1.00  0.00           C  
ATOM    856  C   ARG A 317     106.214  52.967  41.749  1.00  0.00           C  
ATOM    857  O   ARG A 317     107.293  52.937  42.365  1.00  0.00           O  
ATOM    858  CB  ARG A 317     105.935  55.200  42.735  1.00  0.00           C  
ATOM    859  CG  ARG A 317     105.512  56.641  42.697  1.00  0.00           C  
ATOM    860  CD  ARG A 317     106.283  57.197  43.901  1.00  0.00           C  
ATOM    861  NE  ARG A 317     107.067  58.382  43.572  1.00  0.00           N  
ATOM    862  CZ  ARG A 317     106.840  59.592  44.121  1.00  0.00           C  
ATOM    863  NH1 ARG A 317     105.876  59.821  45.024  1.00  0.00           N  
ATOM    864  NH2 ARG A 317     107.603  60.611  43.726  1.00  0.00           N  
ATOM    865  N   SER A 318     105.696  52.017  40.978  1.00  0.00           N  
ATOM    866  CA  SER A 318     106.258  50.691  40.829  1.00  0.00           C  
ATOM    867  C   SER A 318     106.378  50.441  39.353  1.00  0.00           C  
ATOM    868  O   SER A 318     105.645  51.086  38.631  1.00  0.00           O  
ATOM    869  CB  SER A 318     105.312  49.695  41.445  1.00  0.00           C  
ATOM    870  OG  SER A 318     105.329  49.940  42.843  1.00  0.00           O  
ATOM    871  N   TYR A 319     107.249  49.588  38.837  1.00  0.00           N  
ATOM    872  CA  TYR A 319     107.229  49.307  37.433  1.00  0.00           C  
ATOM    873  C   TYR A 319     107.534  47.826  37.101  1.00  0.00           C  
ATOM    874  O   TYR A 319     108.184  47.139  37.888  1.00  0.00           O  
ATOM    875  CB  TYR A 319     108.202  50.298  36.815  1.00  0.00           C  
ATOM    876  CG  TYR A 319     109.652  49.918  36.822  1.00  0.00           C  
ATOM    877  CD1 TYR A 319     110.433  50.080  37.950  1.00  0.00           C  
ATOM    878  CD2 TYR A 319     110.181  49.379  35.660  1.00  0.00           C  
ATOM    879  CE1 TYR A 319     111.778  49.687  37.925  1.00  0.00           C  
ATOM    880  CE2 TYR A 319     111.514  48.983  35.618  1.00  0.00           C  
ATOM    881  CZ  TYR A 319     112.303  49.133  36.751  1.00  0.00           C  
ATOM    882  OH  TYR A 319     113.595  48.675  36.694  1.00  0.00           O  
ATOM    883  N   ALA A 320     107.062  47.297  35.968  1.00  0.00           N  
ATOM    884  CA  ALA A 320     107.325  45.932  35.535  1.00  0.00           C  
ATOM    885  C   ALA A 320     107.448  46.022  34.013  1.00  0.00           C  
ATOM    886  O   ALA A 320     106.549  46.588  33.378  1.00  0.00           O  
ATOM    887  CB  ALA A 320     106.150  45.016  35.930  1.00  0.00           C  
ATOM    888  N   LEU A 321     108.547  45.559  33.415  1.00  0.00           N  
ATOM    889  CA  LEU A 321     108.793  45.699  31.991  1.00  0.00           C  
ATOM    890  C   LEU A 321     108.578  44.355  31.292  1.00  0.00           C  
ATOM    891  O   LEU A 321     108.746  43.326  31.922  1.00  0.00           O  
ATOM    892  CB  LEU A 321     110.227  46.198  31.780  1.00  0.00           C  
ATOM    893  CG  LEU A 321     110.709  47.661  31.826  1.00  0.00           C  
ATOM    894  CD1 LEU A 321     109.740  48.610  32.488  1.00  0.00           C  
ATOM    895  CD2 LEU A 321     111.989  47.661  32.609  1.00  0.00           C  
ATOM    896  N   LYS A 322     108.251  44.280  30.014  1.00  0.00           N  
ATOM    897  CA  LYS A 322     107.870  43.075  29.321  1.00  0.00           C  
ATOM    898  C   LYS A 322     108.501  42.996  27.958  1.00  0.00           C  
ATOM    899  O   LYS A 322     108.693  44.028  27.313  1.00  0.00           O  
ATOM    900  CB  LYS A 322     106.406  43.025  29.076  1.00  0.00           C  
ATOM    901  CG  LYS A 322     105.615  42.568  30.259  1.00  0.00           C  
ATOM    902  CD  LYS A 322     104.143  42.786  30.011  1.00  0.00           C  
ATOM    903  CE  LYS A 322     103.697  42.068  28.770  1.00  0.00           C  
ATOM    904  NZ  LYS A 322     102.353  42.500  28.486  1.00  0.00           N  
ATOM    905  N   GLY A 323     108.847  41.816  27.477  1.00  0.00           N  
ATOM    906  CA  GLY A 323     109.371  41.729  26.143  1.00  0.00           C  
ATOM    907  C   GLY A 323     110.705  42.432  26.005  1.00  0.00           C  
ATOM    908  O   GLY A 323     111.412  42.560  27.018  1.00  0.00           O  
ATOM    909  N   ASP A 324     111.045  42.977  24.808  1.00  0.00           N  
ATOM    910  CA  ASP A 324     112.390  43.486  24.603  1.00  0.00           C  
ATOM    911  C   ASP A 324     112.748  44.593  25.541  1.00  0.00           C  
ATOM    912  O   ASP A 324     113.946  44.798  25.714  1.00  0.00           O  
ATOM    913  CB  ASP A 324     112.647  44.043  23.234  1.00  0.00           C  
ATOM    914  CG  ASP A 324     112.562  43.087  22.058  1.00  0.00           C  
ATOM    915  OD1 ASP A 324     113.203  42.035  22.007  1.00  0.00           O  
ATOM    916  OD2 ASP A 324     111.854  43.437  21.130  1.00  0.00           O  
ATOM    917  N   LEU A 325     111.831  45.300  26.214  1.00  0.00           N  
ATOM    918  CA  LEU A 325     112.308  46.354  27.079  1.00  0.00           C  
ATOM    919  C   LEU A 325     112.935  45.737  28.331  1.00  0.00           C  
ATOM    920  O   LEU A 325     113.974  46.195  28.796  1.00  0.00           O  
ATOM    921  CB  LEU A 325     111.148  47.259  27.372  1.00  0.00           C  
ATOM    922  CG  LEU A 325     111.519  48.583  28.030  1.00  0.00           C  
ATOM    923  CD1 LEU A 325     112.613  49.250  27.196  1.00  0.00           C  
ATOM    924  CD2 LEU A 325     110.278  49.461  28.181  1.00  0.00           C  
ATOM    925  N   ALA A 332     112.441  44.606  28.833  1.00  0.00           N  
ATOM    926  CA  ALA A 332     113.062  43.906  29.956  1.00  0.00           C  
ATOM    927  C   ALA A 332     114.459  43.444  29.560  1.00  0.00           C  
ATOM    928  O   ALA A 332     115.420  43.748  30.261  1.00  0.00           O  
ATOM    929  CB  ALA A 332     112.235  42.684  30.361  1.00  0.00           C  
ATOM    930  N   LEU A 333     114.664  42.741  28.460  1.00  0.00           N  
ATOM    931  CA  LEU A 333     116.013  42.383  28.037  1.00  0.00           C  
ATOM    932  C   LEU A 333     116.895  43.615  27.818  1.00  0.00           C  
ATOM    933  O   LEU A 333     118.091  43.563  28.122  1.00  0.00           O  
ATOM    934  CB  LEU A 333     115.954  41.549  26.741  1.00  0.00           C  
ATOM    935  CG  LEU A 333     115.774  40.000  26.765  1.00  0.00           C  
ATOM    936  CD1 LEU A 333     115.418  39.458  28.130  1.00  0.00           C  
ATOM    937  CD2 LEU A 333     114.644  39.647  25.840  1.00  0.00           C  
ATOM    938  N   TYR A 334     116.360  44.768  27.386  1.00  0.00           N  
ATOM    939  CA  TYR A 334     117.144  45.988  27.233  1.00  0.00           C  
ATOM    940  C   TYR A 334     117.653  46.469  28.578  1.00  0.00           C  
ATOM    941  O   TYR A 334     118.804  46.875  28.713  1.00  0.00           O  
ATOM    942  CB  TYR A 334     116.313  47.070  26.665  1.00  0.00           C  
ATOM    943  CG  TYR A 334     117.071  48.196  25.957  1.00  0.00           C  
ATOM    944  CD1 TYR A 334     118.404  48.052  25.518  1.00  0.00           C  
ATOM    945  CD2 TYR A 334     116.352  49.379  25.660  1.00  0.00           C  
ATOM    946  CE1 TYR A 334     118.993  49.091  24.772  1.00  0.00           C  
ATOM    947  CE2 TYR A 334     116.945  50.398  24.923  1.00  0.00           C  
ATOM    948  CZ  TYR A 334     118.260  50.251  24.479  1.00  0.00           C  
ATOM    949  OH  TYR A 334     118.811  51.260  23.720  1.00  0.00           O  
ATOM    950  N   GLU A 335     116.800  46.437  29.584  1.00  0.00           N  
ATOM    951  CA  GLU A 335     117.158  46.914  30.882  1.00  0.00           C  
ATOM    952  C   GLU A 335     118.326  46.147  31.482  1.00  0.00           C  
ATOM    953  O   GLU A 335     119.212  46.751  32.087  1.00  0.00           O  
ATOM    954  CB  GLU A 335     115.935  46.818  31.777  1.00  0.00           C  
ATOM    955  CG  GLU A 335     116.331  47.333  33.144  1.00  0.00           C  
ATOM    956  CD  GLU A 335     115.331  47.282  34.256  1.00  0.00           C  
ATOM    957  OE1 GLU A 335     114.369  46.529  34.242  1.00  0.00           O  
ATOM    958  OE2 GLU A 335     115.570  48.026  35.181  1.00  0.00           O  
ATOM    959  N   LEU A 336     118.353  44.813  31.361  1.00  0.00           N  
ATOM    960  CA  LEU A 336     119.451  44.021  31.879  1.00  0.00           C  
ATOM    961  C   LEU A 336     120.628  44.248  30.933  1.00  0.00           C  
ATOM    962  O   LEU A 336     121.761  44.417  31.379  1.00  0.00           O  
ATOM    963  CB  LEU A 336     119.050  42.532  31.939  1.00  0.00           C  
ATOM    964  CG  LEU A 336     117.879  41.961  32.781  1.00  0.00           C  
ATOM    965  CD1 LEU A 336     117.862  40.473  32.567  1.00  0.00           C  
ATOM    966  CD2 LEU A 336     118.043  42.181  34.257  1.00  0.00           C  
ATOM    967  N   ALA A 337     120.450  44.343  29.621  1.00  0.00           N  
ATOM    968  CA  ALA A 337     121.530  44.749  28.709  1.00  0.00           C  
ATOM    969  C   ALA A 337     122.283  46.034  29.088  1.00  0.00           C  
ATOM    970  O   ALA A 337     123.519  46.006  29.138  1.00  0.00           O  
ATOM    971  CB  ALA A 337     120.974  44.949  27.313  1.00  0.00           C  
ATOM    972  N   LEU A 338     121.654  47.174  29.424  1.00  0.00           N  
ATOM    973  CA  LEU A 338     122.373  48.420  29.758  1.00  0.00           C  
ATOM    974  C   LEU A 338     123.146  48.295  31.055  1.00  0.00           C  
ATOM    975  O   LEU A 338     124.207  48.894  31.176  1.00  0.00           O  
ATOM    976  CB  LEU A 338     121.400  49.599  29.888  1.00  0.00           C  
ATOM    977  CG  LEU A 338     120.488  49.899  28.717  1.00  0.00           C  
ATOM    978  CD1 LEU A 338     119.204  50.437  29.250  1.00  0.00           C  
ATOM    979  CD2 LEU A 338     121.172  50.812  27.751  1.00  0.00           C  
ATOM    980  N   LEU A 339     122.671  47.535  32.028  1.00  0.00           N  
ATOM    981  CA  LEU A 339     123.410  47.352  33.255  1.00  0.00           C  
ATOM    982  C   LEU A 339     124.691  46.585  33.005  1.00  0.00           C  
ATOM    983  O   LEU A 339     125.766  46.962  33.494  1.00  0.00           O  
ATOM    984  CB  LEU A 339     122.621  46.580  34.313  1.00  0.00           C  
ATOM    985  CG  LEU A 339     121.408  47.202  34.991  1.00  0.00           C  
ATOM    986  CD1 LEU A 339     120.706  46.129  35.790  1.00  0.00           C  
ATOM    987  CD2 LEU A 339     121.802  48.315  35.926  1.00  0.00           C  
ATOM    988  N   ARG A 340     124.628  45.502  32.230  1.00  0.00           N  
ATOM    989  CA  ARG A 340     125.844  44.766  31.927  1.00  0.00           C  
ATOM    990  C   ARG A 340     126.857  45.594  31.096  1.00  0.00           C  
ATOM    991  O   ARG A 340     128.079  45.572  31.333  1.00  0.00           O  
ATOM    992  CB  ARG A 340     125.463  43.498  31.204  1.00  0.00           C  
ATOM    993  CG  ARG A 340     126.662  42.617  30.916  1.00  0.00           C  
ATOM    994  CD  ARG A 340     127.560  42.198  32.119  1.00  0.00           C  
ATOM    995  NE  ARG A 340     128.829  41.582  31.702  1.00  0.00           N  
ATOM    996  CZ  ARG A 340     128.910  40.458  30.956  1.00  0.00           C  
ATOM    997  NH1 ARG A 340     127.828  39.779  30.529  1.00  0.00           N  
ATOM    998  NH2 ARG A 340     130.114  40.074  30.546  1.00  0.00           N  
ATOM    999  N   PHE A 341     126.346  46.368  30.143  1.00  0.00           N  
ATOM   1000  CA  PHE A 341     127.165  47.236  29.338  1.00  0.00           C  
ATOM   1001  C   PHE A 341     127.839  48.252  30.250  1.00  0.00           C  
ATOM   1002  O   PHE A 341     129.015  48.532  30.033  1.00  0.00           O  
ATOM   1003  CB  PHE A 341     126.233  47.863  28.277  1.00  0.00           C  
ATOM   1004  CG  PHE A 341     126.701  49.237  27.864  1.00  0.00           C  
ATOM   1005  CD1 PHE A 341     127.719  49.373  26.930  1.00  0.00           C  
ATOM   1006  CD2 PHE A 341     126.142  50.360  28.484  1.00  0.00           C  
ATOM   1007  CE1 PHE A 341     128.183  50.657  26.620  1.00  0.00           C  
ATOM   1008  CE2 PHE A 341     126.614  51.637  28.172  1.00  0.00           C  
ATOM   1009  CZ  PHE A 341     127.640  51.790  27.236  1.00  0.00           C  
ATOM   1010  N   ALA A 342     127.152  48.823  31.245  1.00  0.00           N  
ATOM   1011  CA  ALA A 342     127.776  49.755  32.150  1.00  0.00           C  
ATOM   1012  C   ALA A 342     128.894  49.084  32.932  1.00  0.00           C  
ATOM   1013  O   ALA A 342     129.986  49.646  33.036  1.00  0.00           O  
ATOM   1014  CB  ALA A 342     126.758  50.305  33.119  1.00  0.00           C  
ATOM   1015  N   MET A 343     128.728  47.866  33.459  1.00  0.00           N  
ATOM   1016  CA  MET A 343     129.783  47.236  34.251  1.00  0.00           C  
ATOM   1017  C   MET A 343     130.946  46.875  33.340  1.00  0.00           C  
ATOM   1018  O   MET A 343     132.083  47.089  33.748  1.00  0.00           O  
ATOM   1019  CB  MET A 343     129.259  46.002  34.920  1.00  0.00           C  
ATOM   1020  CG  MET A 343     128.330  46.244  36.069  1.00  0.00           C  
ATOM   1021  SD  MET A 343     129.264  46.527  37.588  1.00  0.00           S  
ATOM   1022  CE  MET A 343     129.370  44.855  38.140  1.00  0.00           C  
ATOM   1023  N   ASP A 344     130.740  46.375  32.114  1.00  0.00           N  
ATOM   1024  CA  ASP A 344     131.830  46.099  31.185  1.00  0.00           C  
ATOM   1025  C   ASP A 344     132.662  47.353  30.889  1.00  0.00           C  
ATOM   1026  O   ASP A 344     133.907  47.333  30.896  1.00  0.00           O  
ATOM   1027  CB  ASP A 344     131.330  45.560  29.830  1.00  0.00           C  
ATOM   1028  CG  ASP A 344     130.932  44.082  29.755  1.00  0.00           C  
ATOM   1029  OD1 ASP A 344     131.378  43.261  30.569  1.00  0.00           O  
ATOM   1030  OD2 ASP A 344     130.181  43.739  28.836  1.00  0.00           O  
ATOM   1031  N   PHE A 345     131.985  48.484  30.640  1.00  0.00           N  
ATOM   1032  CA  PHE A 345     132.669  49.730  30.373  1.00  0.00           C  
ATOM   1033  C   PHE A 345     133.489  50.130  31.602  1.00  0.00           C  
ATOM   1034  O   PHE A 345     134.680  50.362  31.455  1.00  0.00           O  
ATOM   1035  CB  PHE A 345     131.596  50.735  29.989  1.00  0.00           C  
ATOM   1036  CG  PHE A 345     132.150  52.130  29.787  1.00  0.00           C  
ATOM   1037  CD1 PHE A 345     132.295  52.992  30.871  1.00  0.00           C  
ATOM   1038  CD2 PHE A 345     132.590  52.517  28.534  1.00  0.00           C  
ATOM   1039  CE1 PHE A 345     132.892  54.224  30.709  1.00  0.00           C  
ATOM   1040  CE2 PHE A 345     133.189  53.757  28.379  1.00  0.00           C  
ATOM   1041  CZ  PHE A 345     133.337  54.592  29.466  1.00  0.00           C  
ATOM   1042  N   MET A 347     132.987  50.201  32.816  1.00  0.00           N  
ATOM   1043  CA  MET A 347     133.809  50.572  33.946  1.00  0.00           C  
ATOM   1044  C   MET A 347     135.018  49.675  34.102  1.00  0.00           C  
ATOM   1045  O   MET A 347     136.091  50.102  34.498  1.00  0.00           O  
ATOM   1046  CB  MET A 347     133.017  50.499  35.240  1.00  0.00           C  
ATOM   1047  CG  MET A 347     131.837  51.467  35.334  1.00  0.00           C  
ATOM   1048  SD  MET A 347     132.292  53.187  34.983  1.00  0.00           S  
ATOM   1049  CE  MET A 347     133.672  53.502  36.016  1.00  0.00           C  
ATOM   1050  N   ALA A 348     134.877  48.417  33.736  1.00  0.00           N  
ATOM   1051  CA  ALA A 348     135.961  47.450  33.817  1.00  0.00           C  
ATOM   1052  C   ALA A 348     137.046  47.678  32.741  1.00  0.00           C  
ATOM   1053  O   ALA A 348     138.236  47.554  33.040  1.00  0.00           O  
ATOM   1054  CB  ALA A 348     135.308  46.074  33.723  1.00  0.00           C  
ATOM   1055  N   ARG A 349     136.761  48.012  31.479  1.00  0.00           N  
ATOM   1056  CA  ARG A 349     137.786  48.454  30.544  1.00  0.00           C  
ATOM   1057  C   ARG A 349     138.437  49.702  31.120  1.00  0.00           C  
ATOM   1058  O   ARG A 349     139.627  49.922  30.921  1.00  0.00           O  
ATOM   1059  CB  ARG A 349     137.267  48.910  29.178  1.00  0.00           C  
ATOM   1060  CG  ARG A 349     137.141  47.857  28.097  1.00  0.00           C  
ATOM   1061  CD  ARG A 349     135.765  47.176  28.052  1.00  0.00           C  
ATOM   1062  NE  ARG A 349     134.893  47.771  27.038  1.00  0.00           N  
ATOM   1063  CZ  ARG A 349     133.692  47.263  26.722  1.00  0.00           C  
ATOM   1064  NH1 ARG A 349     133.203  46.173  27.317  1.00  0.00           N  
ATOM   1065  NH2 ARG A 349     132.954  47.850  25.779  1.00  0.00           N  
ATOM   1066  N   ARG A 352     137.703  50.554  31.848  1.00  0.00           N  
ATOM   1067  CA  ARG A 352     138.210  51.831  32.323  1.00  0.00           C  
ATOM   1068  C   ARG A 352     139.051  51.818  33.601  1.00  0.00           C  
ATOM   1069  O   ARG A 352     139.381  52.857  34.208  1.00  0.00           O  
ATOM   1070  CB  ARG A 352     137.008  52.754  32.469  1.00  0.00           C  
ATOM   1071  CG  ARG A 352     136.484  53.303  31.152  1.00  0.00           C  
ATOM   1072  CD  ARG A 352     137.486  54.284  30.585  1.00  0.00           C  
ATOM   1073  NE  ARG A 352     136.894  55.237  29.645  1.00  0.00           N  
ATOM   1074  CZ  ARG A 352     137.161  56.561  29.653  1.00  0.00           C  
ATOM   1075  NH1 ARG A 352     138.006  57.122  30.528  1.00  0.00           N  
ATOM   1076  NH2 ARG A 352     136.549  57.357  28.773  1.00  0.00           N  
ATOM   1077  N   GLY A 361     139.458  50.641  34.047  1.00  0.00           N  
ATOM   1078  CA  GLY A 361     140.259  50.573  35.252  1.00  0.00           C  
ATOM   1079  C   GLY A 361     139.466  50.536  36.540  1.00  0.00           C  
ATOM   1080  O   GLY A 361     140.120  50.475  37.579  1.00  0.00           O  
ATOM   1081  N   PHE A 362     138.125  50.547  36.589  1.00  0.00           N  
ATOM   1082  CA  PHE A 362     137.392  50.487  37.860  1.00  0.00           C  
ATOM   1083  C   PHE A 362     137.092  49.031  38.142  1.00  0.00           C  
ATOM   1084  O   PHE A 362     136.707  48.310  37.209  1.00  0.00           O  
ATOM   1085  CB  PHE A 362     136.057  51.255  37.789  1.00  0.00           C  
ATOM   1086  CG  PHE A 362     136.252  52.728  38.064  1.00  0.00           C  
ATOM   1087  CD1 PHE A 362     136.909  53.530  37.134  1.00  0.00           C  
ATOM   1088  CD2 PHE A 362     135.822  53.258  39.296  1.00  0.00           C  
ATOM   1089  CE1 PHE A 362     137.142  54.865  37.458  1.00  0.00           C  
ATOM   1090  CE2 PHE A 362     136.065  54.603  39.605  1.00  0.00           C  
ATOM   1091  CZ  PHE A 362     136.727  55.397  38.684  1.00  0.00           C  
ATOM   1092  N   LEU A 363     137.281  48.592  39.390  1.00  0.00           N  
ATOM   1093  CA  LEU A 363     137.050  47.212  39.826  1.00  0.00           C  
ATOM   1094  C   LEU A 363     135.558  46.861  39.971  1.00  0.00           C  
ATOM   1095  O   LEU A 363     134.882  47.484  40.797  1.00  0.00           O  
ATOM   1096  CB  LEU A 363     137.767  47.014  41.165  1.00  0.00           C  
ATOM   1097  CG  LEU A 363     137.596  45.678  41.875  1.00  0.00           C  
ATOM   1098  CD1 LEU A 363     138.310  44.596  41.081  1.00  0.00           C  
ATOM   1099  CD2 LEU A 363     138.230  45.682  43.231  1.00  0.00           C  
ATOM   1100  N   PRO A 364     134.965  45.892  39.265  1.00  0.00           N  
ATOM   1101  CA  PRO A 364     133.554  45.543  39.349  1.00  0.00           C  
ATOM   1102  C   PRO A 364     133.182  44.858  40.648  1.00  0.00           C  
ATOM   1103  O   PRO A 364     133.916  43.938  41.043  1.00  0.00           O  
ATOM   1104  CB  PRO A 364     133.323  44.646  38.164  1.00  0.00           C  
ATOM   1105  CG  PRO A 364     134.519  44.840  37.266  1.00  0.00           C  
ATOM   1106  CD  PRO A 364     135.609  45.023  38.294  1.00  0.00           C  
ATOM   1107  N   MET A 365     132.092  45.245  41.297  1.00  0.00           N  
ATOM   1108  CA  MET A 365     131.560  44.527  42.441  1.00  0.00           C  
ATOM   1109  C   MET A 365     130.044  44.335  42.386  1.00  0.00           C  
ATOM   1110  O   MET A 365     129.286  45.191  41.912  1.00  0.00           O  
ATOM   1111  CB  MET A 365     131.882  45.252  43.698  1.00  0.00           C  
ATOM   1112  CG  MET A 365     133.346  45.022  43.987  1.00  0.00           C  
ATOM   1113  SD  MET A 365     133.951  45.899  45.440  1.00  0.00           S  
ATOM   1114  CE  MET A 365     133.254  44.882  46.719  1.00  0.00           C  
ATOM   1115  N   THR A 366     129.511  43.183  42.753  1.00  0.00           N  
ATOM   1116  CA  THR A 366     128.065  43.035  42.848  1.00  0.00           C  
ATOM   1117  C   THR A 366     127.868  43.006  44.351  1.00  0.00           C  
ATOM   1118  O   THR A 366     128.646  42.329  45.037  1.00  0.00           O  
ATOM   1119  CB  THR A 366     127.615  41.741  42.166  1.00  0.00           C  
ATOM   1120  OG1 THR A 366     128.541  40.731  42.533  1.00  0.00           O  
ATOM   1121  CG2 THR A 366     127.529  41.893  40.661  1.00  0.00           C  
ATOM   1122  N   LEU A 368     126.921  43.786  44.866  1.00  0.00           N  
ATOM   1123  CA  LEU A 368     126.748  44.037  46.288  1.00  0.00           C  
ATOM   1124  C   LEU A 368     125.308  43.832  46.770  1.00  0.00           C  
ATOM   1125  O   LEU A 368     124.384  43.800  45.929  1.00  0.00           O  
ATOM   1126  CB  LEU A 368     127.152  45.465  46.549  1.00  0.00           C  
ATOM   1127  CG  LEU A 368     128.549  45.873  46.246  1.00  0.00           C  
ATOM   1128  CD1 LEU A 368     128.569  47.325  45.938  1.00  0.00           C  
ATOM   1129  CD2 LEU A 368     129.436  45.415  47.379  1.00  0.00           C  
ATOM   1130  N   PRO A 370     125.066  43.727  48.096  1.00  0.00           N  
ATOM   1131  CA  PRO A 370     123.743  43.780  48.708  1.00  0.00           C  
ATOM   1132  C   PRO A 370     123.117  45.172  48.751  1.00  0.00           C  
ATOM   1133  O   PRO A 370     123.815  46.182  48.645  1.00  0.00           O  
ATOM   1134  CB  PRO A 370     123.985  43.197  50.074  1.00  0.00           C  
ATOM   1135  CG  PRO A 370     125.375  43.694  50.432  1.00  0.00           C  
ATOM   1136  CD  PRO A 370     126.089  43.478  49.127  1.00  0.00           C  
ATOM   1137  N   SER A 371     121.816  45.234  48.994  1.00  0.00           N  
ATOM   1138  CA  SER A 371     121.090  46.460  49.098  1.00  0.00           C  
ATOM   1139  C   SER A 371     120.684  46.758  50.510  1.00  0.00           C  
ATOM   1140  O   SER A 371     119.698  47.472  50.699  1.00  0.00           O  
ATOM   1141  CB  SER A 371     119.899  46.341  48.263  1.00  0.00           C  
ATOM   1142  OG  SER A 371     120.386  45.976  46.995  1.00  0.00           O  
ATOM   1143  N   TYR A 372     121.394  46.268  51.526  1.00  0.00           N  
ATOM   1144  CA  TYR A 372     120.993  46.474  52.908  1.00  0.00           C  
ATOM   1145  C   TYR A 372     122.274  46.580  53.709  1.00  0.00           C  
ATOM   1146  O   TYR A 372     123.296  45.992  53.322  1.00  0.00           O  
ATOM   1147  CB  TYR A 372     120.133  45.310  53.459  1.00  0.00           C  
ATOM   1148  CG  TYR A 372     120.748  43.908  53.553  1.00  0.00           C  
ATOM   1149  CD1 TYR A 372     121.477  43.492  54.679  1.00  0.00           C  
ATOM   1150  CD2 TYR A 372     120.621  43.038  52.468  1.00  0.00           C  
ATOM   1151  CE1 TYR A 372     122.073  42.233  54.709  1.00  0.00           C  
ATOM   1152  CE2 TYR A 372     121.222  41.789  52.503  1.00  0.00           C  
ATOM   1153  CZ  TYR A 372     121.947  41.391  53.614  1.00  0.00           C  
ATOM   1154  OH  TYR A 372     122.562  40.152  53.587  1.00  0.00           O  
ATOM   1155  N   ALA A 373     122.262  47.329  54.802  1.00  0.00           N  
ATOM   1156  CA  ALA A 373     123.438  47.515  55.605  1.00  0.00           C  
ATOM   1157  C   ALA A 373     123.035  48.066  56.960  1.00  0.00           C  
ATOM   1158  O   ALA A 373     121.921  48.554  57.132  1.00  0.00           O  
ATOM   1159  CB  ALA A 373     124.340  48.497  54.940  1.00  0.00           C  
ATOM   1160  N   ARG A 374     123.906  47.973  57.956  1.00  0.00           N  
ATOM   1161  CA  ARG A 374     123.648  48.480  59.287  1.00  0.00           C  
ATOM   1162  C   ARG A 374     123.711  50.003  59.344  1.00  0.00           C  
ATOM   1163  O   ARG A 374     124.329  50.690  58.521  1.00  0.00           O  
ATOM   1164  CB  ARG A 374     124.669  47.871  60.228  1.00  0.00           C  
ATOM   1165  CG  ARG A 374     124.625  46.342  60.175  1.00  0.00           C  
ATOM   1166  CD  ARG A 374     125.020  45.739  61.501  1.00  0.00           C  
ATOM   1167  NE  ARG A 374     126.297  45.033  61.460  1.00  0.00           N  
ATOM   1168  CZ  ARG A 374     126.401  43.731  61.799  1.00  0.00           C  
ATOM   1169  NH1 ARG A 374     125.313  43.044  62.183  1.00  0.00           N  
ATOM   1170  NH2 ARG A 374     127.595  43.113  61.769  1.00  0.00           N  
ATOM   1171  N   GLU A 375     123.102  50.574  60.378  1.00  0.00           N  
ATOM   1172  CA  GLU A 375     123.073  52.010  60.611  1.00  0.00           C  
ATOM   1173  C   GLU A 375     124.418  52.709  60.470  1.00  0.00           C  
ATOM   1174  O   GLU A 375     124.499  53.688  59.734  1.00  0.00           O  
ATOM   1175  CB  GLU A 375     122.526  52.250  61.996  1.00  0.00           C  
ATOM   1176  CG  GLU A 375     122.211  53.709  62.230  1.00  0.00           C  
ATOM   1177  CD  GLU A 375     121.904  54.076  63.674  1.00  0.00           C  
ATOM   1178  OE1 GLU A 375     122.739  53.782  64.540  1.00  0.00           O  
ATOM   1179  OE2 GLU A 375     120.843  54.669  63.920  1.00  0.00           O  
ATOM   1180  N   LYS A 376     125.516  52.242  61.065  1.00  0.00           N  
ATOM   1181  CA  LYS A 376     126.792  52.944  60.971  1.00  0.00           C  
ATOM   1182  C   LYS A 376     127.246  53.241  59.541  1.00  0.00           C  
ATOM   1183  O   LYS A 376     127.940  54.236  59.360  1.00  0.00           O  
ATOM   1184  CB  LYS A 376     127.904  52.153  61.716  1.00  0.00           C  
ATOM   1185  CG  LYS A 376     128.400  50.823  61.091  1.00  0.00           C  
ATOM   1186  CD  LYS A 376     129.663  50.209  61.760  1.00  0.00           C  
ATOM   1187  CE  LYS A 376     130.344  49.090  60.919  1.00  0.00           C  
ATOM   1188  NZ  LYS A 376     131.070  49.589  59.750  1.00  0.00           N  
ATOM   1189  N   ALA A 377     126.837  52.522  58.492  1.00  0.00           N  
ATOM   1190  CA  ALA A 377     127.251  52.836  57.126  1.00  0.00           C  
ATOM   1191  C   ALA A 377     126.543  54.091  56.579  1.00  0.00           C  
ATOM   1192  O   ALA A 377     127.107  54.886  55.796  1.00  0.00           O  
ATOM   1193  CB  ALA A 377     126.936  51.649  56.177  1.00  0.00           C  
ATOM   1194  N   PHE A 378     125.280  54.298  56.983  1.00  0.00           N  
ATOM   1195  CA  PHE A 378     124.512  55.453  56.543  1.00  0.00           C  
ATOM   1196  C   PHE A 378     125.073  56.738  57.181  1.00  0.00           C  
ATOM   1197  O   PHE A 378     125.186  57.747  56.457  1.00  0.00           O  
ATOM   1198  CB  PHE A 378     123.046  55.298  56.925  1.00  0.00           C  
ATOM   1199  CG  PHE A 378     122.367  54.217  56.144  1.00  0.00           C  
ATOM   1200  CD1 PHE A 378     122.424  52.894  56.585  1.00  0.00           C  
ATOM   1201  CD2 PHE A 378     121.752  54.547  54.947  1.00  0.00           C  
ATOM   1202  CE1 PHE A 378     121.869  51.890  55.808  1.00  0.00           C  
ATOM   1203  CE2 PHE A 378     121.198  53.529  54.178  1.00  0.00           C  
ATOM   1204  CZ  PHE A 378     121.260  52.210  54.608  1.00  0.00           C  
ATOM   1205  N   LEU A 388     125.428  56.682  58.485  1.00  0.00           N  
ATOM   1206  CA  LEU A 388     126.132  57.759  59.168  1.00  0.00           C  
ATOM   1207  C   LEU A 388     127.437  57.994  58.452  1.00  0.00           C  
ATOM   1208  O   LEU A 388     127.774  59.123  58.141  1.00  0.00           O  
ATOM   1209  CB  LEU A 388     126.529  57.439  60.577  1.00  0.00           C  
ATOM   1210  CG  LEU A 388     125.433  57.236  61.619  1.00  0.00           C  
ATOM   1211  CD1 LEU A 388     125.910  56.315  62.736  1.00  0.00           C  
ATOM   1212  CD2 LEU A 388     124.994  58.608  62.144  1.00  0.00           C  
ATOM   1213  N   GLY A 389     128.160  56.923  58.131  1.00  0.00           N  
ATOM   1214  CA  GLY A 389     129.404  56.985  57.393  1.00  0.00           C  
ATOM   1215  C   GLY A 389     129.314  57.910  56.182  1.00  0.00           C  
ATOM   1216  O   GLY A 389     130.107  58.846  56.072  1.00  0.00           O  
ATOM   1217  N   THR A 396     128.333  57.737  55.297  1.00  0.00           N  
ATOM   1218  CA  THR A 396     128.250  58.611  54.133  1.00  0.00           C  
ATOM   1219  C   THR A 396     127.675  59.996  54.395  1.00  0.00           C  
ATOM   1220  O   THR A 396     127.704  60.875  53.542  1.00  0.00           O  
ATOM   1221  CB  THR A 396     127.386  57.958  53.078  1.00  0.00           C  
ATOM   1222  OG1 THR A 396     126.074  57.729  53.648  1.00  0.00           O  
ATOM   1223  CG2 THR A 396     128.032  56.682  52.588  1.00  0.00           C  
ATOM   1224  N   GLY A 397     127.031  60.145  55.547  1.00  0.00           N  
ATOM   1225  CA  GLY A 397     126.224  61.316  55.772  1.00  0.00           C  
ATOM   1226  C   GLY A 397     124.763  61.149  55.343  1.00  0.00           C  
ATOM   1227  O   GLY A 397     123.992  62.106  55.436  1.00  0.00           O  
ATOM   1228  N   HIS A 398     124.265  59.988  54.889  1.00  0.00           N  
ATOM   1229  CA  HIS A 398     122.846  59.854  54.560  1.00  0.00           C  
ATOM   1230  C   HIS A 398     122.025  59.940  55.867  1.00  0.00           C  
ATOM   1231  O   HIS A 398     120.892  60.435  55.914  1.00  0.00           O  
ATOM   1232  CB  HIS A 398     122.616  58.515  53.847  1.00  0.00           C  
ATOM   1233  CG  HIS A 398     122.994  58.486  52.361  1.00  0.00           C  
ATOM   1234  ND1 HIS A 398     124.176  58.317  51.756  1.00  0.00           N  
ATOM   1235  CD2 HIS A 398     122.086  58.593  51.331  1.00  0.00           C  
ATOM   1236  CE1 HIS A 398     124.027  58.312  50.445  1.00  0.00           C  
ATOM   1237  NE2 HIS A 398     122.753  58.479  50.201  1.00  0.00           N  
ATOM   1238  N   PHE A 399     122.551  59.425  56.980  1.00  0.00           N  
ATOM   1239  CA  PHE A 399     121.944  59.639  58.272  1.00  0.00           C  
ATOM   1240  C   PHE A 399     122.910  60.652  58.860  1.00  0.00           C  
ATOM   1241  O   PHE A 399     124.140  60.470  58.779  1.00  0.00           O  
ATOM   1242  CB  PHE A 399     121.957  58.443  59.184  1.00  0.00           C  
ATOM   1243  CG  PHE A 399     120.952  57.354  58.849  1.00  0.00           C  
ATOM   1244  CD1 PHE A 399     120.120  57.453  57.750  1.00  0.00           C  
ATOM   1245  CD2 PHE A 399     120.928  56.205  59.655  1.00  0.00           C  
ATOM   1246  CE1 PHE A 399     119.274  56.393  57.463  1.00  0.00           C  
ATOM   1247  CE2 PHE A 399     120.081  55.151  59.359  1.00  0.00           C  
ATOM   1248  CZ  PHE A 399     119.253  55.247  58.259  1.00  0.00           C  
ATOM   1249  N   PRO A 485     122.381  61.732  59.464  1.00  0.00           N  
ATOM   1250  CA  PRO A 485     120.954  61.912  59.782  1.00  0.00           C  
ATOM   1251  C   PRO A 485     120.090  62.688  58.798  1.00  0.00           C  
ATOM   1252  O   PRO A 485     118.885  62.502  58.786  1.00  0.00           O  
ATOM   1253  CB  PRO A 485     120.986  62.549  61.143  1.00  0.00           C  
ATOM   1254  CG  PRO A 485     122.468  62.821  61.465  1.00  0.00           C  
ATOM   1255  CD  PRO A 485     123.169  62.787  60.109  1.00  0.00           C  
ATOM   1256  N   ALA A 486     120.673  63.484  57.907  1.00  0.00           N  
ATOM   1257  CA  ALA A 486     119.936  64.361  57.007  1.00  0.00           C  
ATOM   1258  C   ALA A 486     118.850  63.773  56.133  1.00  0.00           C  
ATOM   1259  O   ALA A 486     117.901  64.452  55.721  1.00  0.00           O  
ATOM   1260  CB  ALA A 486     120.898  65.084  56.061  1.00  0.00           C  
ATOM   1261  N   TYR A 487     118.994  62.504  55.792  1.00  0.00           N  
ATOM   1262  CA  TYR A 487     118.045  61.907  54.895  1.00  0.00           C  
ATOM   1263  C   TYR A 487     117.495  60.616  55.435  1.00  0.00           C  
ATOM   1264  O   TYR A 487     117.004  59.819  54.640  1.00  0.00           O  
ATOM   1265  CB  TYR A 487     118.711  61.671  53.567  1.00  0.00           C  
ATOM   1266  CG  TYR A 487     119.310  62.931  52.980  1.00  0.00           C  
ATOM   1267  CD1 TYR A 487     118.490  63.928  52.438  1.00  0.00           C  
ATOM   1268  CD2 TYR A 487     120.699  63.063  52.955  1.00  0.00           C  
ATOM   1269  CE1 TYR A 487     119.074  65.065  51.856  1.00  0.00           C  
ATOM   1270  CE2 TYR A 487     121.282  64.194  52.375  1.00  0.00           C  
ATOM   1271  CZ  TYR A 487     120.468  65.186  51.822  1.00  0.00           C  
ATOM   1272  OH  TYR A 487     121.065  66.255  51.182  1.00  0.00           O  
ATOM   1273  N   ARG A 488     117.474  60.402  56.752  1.00  0.00           N  
ATOM   1274  CA  ARG A 488     116.906  59.200  57.328  1.00  0.00           C  
ATOM   1275  C   ARG A 488     115.550  58.906  56.737  1.00  0.00           C  
ATOM   1276  O   ARG A 488     115.281  57.795  56.305  1.00  0.00           O  
ATOM   1277  CB  ARG A 488     116.710  59.322  58.820  1.00  0.00           C  
ATOM   1278  CG  ARG A 488     116.306  58.026  59.520  1.00  0.00           C  
ATOM   1279  CD  ARG A 488     117.354  57.728  60.582  1.00  0.00           C  
ATOM   1280  NE  ARG A 488     117.174  56.463  61.289  1.00  0.00           N  
ATOM   1281  CZ  ARG A 488     117.933  56.118  62.354  1.00  0.00           C  
ATOM   1282  NH1 ARG A 488     118.908  56.903  62.846  1.00  0.00           N  
ATOM   1283  NH2 ARG A 488     117.709  54.945  62.953  1.00  0.00           N  
ATOM   1284  N   ASP A 495     114.730  59.939  56.592  1.00  0.00           N  
ATOM   1285  CA  ASP A 495     113.362  59.840  56.101  1.00  0.00           C  
ATOM   1286  C   ASP A 495     113.237  59.409  54.665  1.00  0.00           C  
ATOM   1287  O   ASP A 495     112.125  59.174  54.191  1.00  0.00           O  
ATOM   1288  CB  ASP A 495     112.625  61.178  56.259  1.00  0.00           C  
ATOM   1289  CG  ASP A 495     113.420  62.379  55.755  1.00  0.00           C  
ATOM   1290  OD1 ASP A 495     113.369  62.683  54.559  1.00  0.00           O  
ATOM   1291  OD2 ASP A 495     114.114  62.998  56.571  1.00  0.00           O  
ATOM   1292  N   GLN A 496     114.344  59.302  53.957  1.00  0.00           N  
ATOM   1293  CA  GLN A 496     114.299  58.812  52.604  1.00  0.00           C  
ATOM   1294  C   GLN A 496     114.673  57.323  52.490  1.00  0.00           C  
ATOM   1295  O   GLN A 496     114.800  56.844  51.350  1.00  0.00           O  
ATOM   1296  CB  GLN A 496     115.243  59.624  51.773  1.00  0.00           C  
ATOM   1297  CG  GLN A 496     114.848  61.059  51.735  1.00  0.00           C  
ATOM   1298  CD  GLN A 496     114.832  61.500  50.299  1.00  0.00           C  
ATOM   1299  OE1 GLN A 496     113.822  61.404  49.581  1.00  0.00           O  
ATOM   1300  NE2 GLN A 496     115.996  61.985  49.893  1.00  0.00           N  
ATOM   1301  N   VAL A 497     114.824  56.575  53.608  1.00  0.00           N  
ATOM   1302  CA  VAL A 497     115.358  55.203  53.678  1.00  0.00           C  
ATOM   1303  C   VAL A 497     114.419  54.151  54.293  1.00  0.00           C  
ATOM   1304  O   VAL A 497     113.982  54.380  55.425  1.00  0.00           O  
ATOM   1305  CB  VAL A 497     116.729  55.335  54.465  1.00  0.00           C  
ATOM   1306  CG1 VAL A 497     117.258  54.085  55.200  1.00  0.00           C  
ATOM   1307  CG2 VAL A 497     117.695  55.768  53.372  1.00  0.00           C  
ATOM   1308  N   TRP A 498     114.103  53.007  53.637  1.00  0.00           N  
ATOM   1309  CA  TRP A 498     113.199  51.976  54.187  1.00  0.00           C  
ATOM   1310  C   TRP A 498     113.863  51.044  55.238  1.00  0.00           C  
ATOM   1311  O   TRP A 498     114.953  50.509  55.032  1.00  0.00           O  
ATOM   1312  CB  TRP A 498     112.618  51.132  53.004  1.00  0.00           C  
ATOM   1313  CG  TRP A 498     111.308  51.615  52.325  1.00  0.00           C  
ATOM   1314  CD1 TRP A 498     110.456  52.526  52.931  1.00  0.00           C  
ATOM   1315  CD2 TRP A 498     110.805  51.187  51.100  1.00  0.00           C  
ATOM   1316  NE1 TRP A 498     109.432  52.676  52.115  1.00  0.00           N  
ATOM   1317  CE2 TRP A 498     109.588  51.905  51.019  1.00  0.00           C  
ATOM   1318  CE3 TRP A 498     111.165  50.317  50.065  1.00  0.00           C  
ATOM   1319  CZ2 TRP A 498     108.732  51.757  49.915  1.00  0.00           C  
ATOM   1320  CZ3 TRP A 498     110.304  50.175  48.969  1.00  0.00           C  
ATOM   1321  CH2 TRP A 498     109.102  50.882  48.890  1.00  0.00           C  
ATOM   1322  N   ALA A 499     113.302  50.755  56.400  1.00  0.00           N  
ATOM   1323  CA  ALA A 499     113.977  49.958  57.402  1.00  0.00           C  
ATOM   1324  C   ALA A 499     113.405  48.576  57.358  1.00  0.00           C  
ATOM   1325  O   ALA A 499     112.206  48.419  57.124  1.00  0.00           O  
ATOM   1326  CB  ALA A 499     113.714  50.492  58.745  1.00  0.00           C  
ATOM   1327  N   ILE A 500     114.186  47.543  57.584  1.00  0.00           N  
ATOM   1328  CA  ILE A 500     113.626  46.215  57.538  1.00  0.00           C  
ATOM   1329  C   ILE A 500     113.217  45.937  58.972  1.00  0.00           C  
ATOM   1330  O   ILE A 500     114.021  45.992  59.912  1.00  0.00           O  
ATOM   1331  CB  ILE A 500     114.702  45.239  56.986  1.00  0.00           C  
ATOM   1332  CG1 ILE A 500     115.007  45.517  55.536  1.00  0.00           C  
ATOM   1333  CG2 ILE A 500     114.172  43.839  57.034  1.00  0.00           C  
ATOM   1334  CD1 ILE A 500     116.313  44.801  55.098  1.00  0.00           C  
ATOM   1335  N   ALA A 501     111.914  45.685  59.091  1.00  0.00           N  
ATOM   1336  CA  ALA A 501     111.280  45.451  60.387  1.00  0.00           C  
ATOM   1337  C   ALA A 501     111.853  44.255  61.112  1.00  0.00           C  
ATOM   1338  O   ALA A 501     112.297  43.305  60.465  1.00  0.00           O  
ATOM   1339  CB  ALA A 501     109.826  45.190  60.237  1.00  0.00           C  
ATOM   1340  N   GLU A 652     111.862  44.365  62.446  1.00  0.00           N  
ATOM   1341  CA  GLU A 652     112.456  43.409  63.368  1.00  0.00           C  
ATOM   1342  C   GLU A 652     113.928  43.123  63.077  1.00  0.00           C  
ATOM   1343  O   GLU A 652     114.454  42.054  63.397  1.00  0.00           O  
ATOM   1344  CB  GLU A 652     111.688  42.068  63.354  1.00  0.00           C  
ATOM   1345  CG  GLU A 652     110.543  41.840  64.353  1.00  0.00           C  
ATOM   1346  CD  GLU A 652     109.139  42.132  63.815  1.00  0.00           C  
ATOM   1347  OE1 GLU A 652     108.510  41.217  63.261  1.00  0.00           O  
ATOM   1348  OE2 GLU A 652     108.673  43.270  63.958  1.00  0.00           O  
ATOM   1349  N   THR A 653     114.666  44.081  62.531  1.00  0.00           N  
ATOM   1350  CA  THR A 653     116.044  43.862  62.117  1.00  0.00           C  
ATOM   1351  C   THR A 653     116.880  45.121  62.378  1.00  0.00           C  
ATOM   1352  O   THR A 653     116.344  46.208  62.596  1.00  0.00           O  
ATOM   1353  CB  THR A 653     115.875  43.469  60.665  1.00  0.00           C  
ATOM   1354  OG1 THR A 653     116.133  42.081  60.619  1.00  0.00           O  
ATOM   1355  CG2 THR A 653     116.730  44.233  59.723  1.00  0.00           C  
ATOM   1356  N   ASP A 654     118.203  45.029  62.361  1.00  0.00           N  
ATOM   1357  CA  ASP A 654     119.076  46.172  62.544  1.00  0.00           C  
ATOM   1358  C   ASP A 654     119.537  46.660  61.171  1.00  0.00           C  
ATOM   1359  O   ASP A 654     120.546  47.370  61.091  1.00  0.00           O  
ATOM   1360  CB  ASP A 654     120.272  45.762  63.440  1.00  0.00           C  
ATOM   1361  CG  ASP A 654     121.198  44.567  63.070  1.00  0.00           C  
ATOM   1362  OD1 ASP A 654     120.748  43.527  62.551  1.00  0.00           O  
ATOM   1363  OD2 ASP A 654     122.404  44.655  63.347  1.00  0.00           O  
ATOM   1364  N   LEU A 655     118.781  46.396  60.095  1.00  0.00           N  
ATOM   1365  CA  LEU A 655     119.207  46.662  58.741  1.00  0.00           C  
ATOM   1366  C   LEU A 655     118.306  47.662  58.025  1.00  0.00           C  
ATOM   1367  O   LEU A 655     117.146  47.842  58.401  1.00  0.00           O  
ATOM   1368  CB  LEU A 655     119.189  45.411  57.936  1.00  0.00           C  
ATOM   1369  CG  LEU A 655     119.951  44.208  58.377  1.00  0.00           C  
ATOM   1370  CD1 LEU A 655     119.520  43.045  57.532  1.00  0.00           C  
ATOM   1371  CD2 LEU A 655     121.417  44.430  58.203  1.00  0.00           C  
ATOM   1372  N   TYR A 656     118.781  48.314  56.966  1.00  0.00           N  
ATOM   1373  CA  TYR A 656     118.047  49.343  56.229  1.00  0.00           C  
ATOM   1374  C   TYR A 656     118.324  49.077  54.751  1.00  0.00           C  
ATOM   1375  O   TYR A 656     119.410  48.542  54.439  1.00  0.00           O  
ATOM   1376  CB  TYR A 656     118.551  50.735  56.510  1.00  0.00           C  
ATOM   1377  CG  TYR A 656     118.456  51.142  57.947  1.00  0.00           C  
ATOM   1378  CD1 TYR A 656     119.398  50.681  58.878  1.00  0.00           C  
ATOM   1379  CD2 TYR A 656     117.410  51.978  58.339  1.00  0.00           C  
ATOM   1380  CE1 TYR A 656     119.299  51.055  60.209  1.00  0.00           C  
ATOM   1381  CE2 TYR A 656     117.303  52.372  59.667  1.00  0.00           C  
ATOM   1382  CZ  TYR A 656     118.246  51.895  60.577  1.00  0.00           C  
ATOM   1383  OH  TYR A 656     118.132  52.274  61.889  1.00  0.00           O  
ATOM   1384  N   LEU A 657     117.371  49.371  53.851  1.00  0.00           N  
ATOM   1385  CA  LEU A 657     117.579  49.127  52.446  1.00  0.00           C  
ATOM   1386  C   LEU A 657     118.343  50.357  51.944  1.00  0.00           C  
ATOM   1387  O   LEU A 657     118.113  51.468  52.433  1.00  0.00           O  
ATOM   1388  CB  LEU A 657     116.210  48.928  51.806  1.00  0.00           C  
ATOM   1389  CG  LEU A 657     115.426  47.689  52.248  1.00  0.00           C  
ATOM   1390  CD1 LEU A 657     114.044  47.758  51.683  1.00  0.00           C  
ATOM   1391  CD2 LEU A 657     116.093  46.419  51.767  1.00  0.00           C  
ATOM   1392  N   THR A 658     119.308  50.212  51.035  1.00  0.00           N  
ATOM   1393  CA  THR A 658     120.182  51.289  50.680  1.00  0.00           C  
ATOM   1394  C   THR A 658     119.590  51.910  49.475  1.00  0.00           C  
ATOM   1395  O   THR A 658     119.038  51.253  48.595  1.00  0.00           O  
ATOM   1396  CB  THR A 658     121.619  50.814  50.327  1.00  0.00           C  
ATOM   1397  OG1 THR A 658     121.525  49.792  49.332  1.00  0.00           O  
ATOM   1398  CG2 THR A 658     122.368  50.279  51.546  1.00  0.00           C  
ATOM   1399  N   GLY A 659     119.817  53.202  49.417  1.00  0.00           N  
ATOM   1400  CA  GLY A 659     119.400  53.976  48.284  1.00  0.00           C  
ATOM   1401  C   GLY A 659     120.528  54.008  47.276  1.00  0.00           C  
ATOM   1402  O   GLY A 659     120.258  54.373  46.148  1.00  0.00           O  
ATOM   1403  N   THR A 660     121.776  53.657  47.583  1.00  0.00           N  
ATOM   1404  CA  THR A 660     122.872  53.605  46.606  1.00  0.00           C  
ATOM   1405  C   THR A 660     124.046  52.766  47.159  1.00  0.00           C  
ATOM   1406  O   THR A 660     124.336  52.776  48.370  1.00  0.00           O  
ATOM   1407  CB  THR A 660     123.357  55.085  46.255  1.00  0.00           C  
ATOM   1408  OG1 THR A 660     124.576  55.016  45.484  1.00  0.00           O  
ATOM   1409  CG2 THR A 660     123.561  55.917  47.527  1.00  0.00           C  
ATOM   1410  N   ALA A 661     124.775  52.150  46.218  1.00  0.00           N  
ATOM   1411  CA  ALA A 661     125.931  51.325  46.514  1.00  0.00           C  
ATOM   1412  C   ALA A 661     127.044  52.111  47.177  1.00  0.00           C  
ATOM   1413  O   ALA A 661     127.849  51.474  47.873  1.00  0.00           O  
ATOM   1414  CB  ALA A 661     126.496  50.705  45.245  1.00  0.00           C  
ATOM   1415  N   GLU A 662     127.158  53.459  47.083  1.00  0.00           N  
ATOM   1416  CA  GLU A 662     128.254  54.137  47.783  1.00  0.00           C  
ATOM   1417  C   GLU A 662     128.097  53.867  49.265  1.00  0.00           C  
ATOM   1418  O   GLU A 662     129.143  53.870  49.902  1.00  0.00           O  
ATOM   1419  CB  GLU A 662     128.324  55.701  47.633  1.00  0.00           C  
ATOM   1420  CG  GLU A 662     127.350  56.538  48.428  1.00  0.00           C  
ATOM   1421  CD  GLU A 662     127.344  58.060  48.290  1.00  0.00           C  
ATOM   1422  OE1 GLU A 662     126.599  58.584  47.441  1.00  0.00           O  
ATOM   1423  OE2 GLU A 662     128.041  58.703  49.079  1.00  0.00           O  
ATOM   1424  N   VAL A 663     126.896  53.564  49.819  1.00  0.00           N  
ATOM   1425  CA  VAL A 663     126.741  53.302  51.242  1.00  0.00           C  
ATOM   1426  C   VAL A 663     127.607  52.134  51.680  1.00  0.00           C  
ATOM   1427  O   VAL A 663     128.305  52.191  52.686  1.00  0.00           O  
ATOM   1428  CB  VAL A 663     125.275  52.983  51.611  1.00  0.00           C  
ATOM   1429  CG1 VAL A 663     125.081  52.651  53.070  1.00  0.00           C  
ATOM   1430  CG2 VAL A 663     124.469  54.210  51.385  1.00  0.00           C  
ATOM   1431  N   VAL A 664     127.638  51.087  50.865  1.00  0.00           N  
ATOM   1432  CA  VAL A 664     128.305  49.840  51.202  1.00  0.00           C  
ATOM   1433  C   VAL A 664     129.744  50.097  50.886  1.00  0.00           C  
ATOM   1434  O   VAL A 664     130.578  50.019  51.757  1.00  0.00           O  
ATOM   1435  CB  VAL A 664     127.679  48.741  50.335  1.00  0.00           C  
ATOM   1436  CG1 VAL A 664     128.521  47.486  50.340  1.00  0.00           C  
ATOM   1437  CG2 VAL A 664     126.276  48.523  50.822  1.00  0.00           C  
ATOM   1438  N   LEU A 665     130.030  50.491  49.655  1.00  0.00           N  
ATOM   1439  CA  LEU A 665     131.364  50.746  49.148  1.00  0.00           C  
ATOM   1440  C   LEU A 665     132.138  51.653  50.084  1.00  0.00           C  
ATOM   1441  O   LEU A 665     133.281  51.405  50.442  1.00  0.00           O  
ATOM   1442  CB  LEU A 665     131.129  51.342  47.802  1.00  0.00           C  
ATOM   1443  CG  LEU A 665     131.626  50.783  46.501  1.00  0.00           C  
ATOM   1444  CD1 LEU A 665     132.007  49.326  46.599  1.00  0.00           C  
ATOM   1445  CD2 LEU A 665     130.546  51.062  45.498  1.00  0.00           C  
ATOM   1446  N   ASN A 666     131.456  52.644  50.621  1.00  0.00           N  
ATOM   1447  CA  ASN A 666     132.085  53.577  51.515  1.00  0.00           C  
ATOM   1448  C   ASN A 666     132.524  52.876  52.780  1.00  0.00           C  
ATOM   1449  O   ASN A 666     133.682  53.003  53.163  1.00  0.00           O  
ATOM   1450  CB  ASN A 666     131.123  54.737  51.886  1.00  0.00           C  
ATOM   1451  CG  ASN A 666     131.821  55.927  52.553  1.00  0.00           C  
ATOM   1452  OD1 ASN A 666     131.479  56.411  53.634  1.00  0.00           O  
ATOM   1453  ND2 ASN A 666     132.842  56.460  51.925  1.00  0.00           N  
ATOM   1454  N   ALA A 667     131.645  52.084  53.389  1.00  0.00           N  
ATOM   1455  CA  ALA A 667     131.942  51.387  54.619  1.00  0.00           C  
ATOM   1456  C   ALA A 667     132.929  50.244  54.493  1.00  0.00           C  
ATOM   1457  O   ALA A 667     133.406  49.848  55.557  1.00  0.00           O  
ATOM   1458  CB  ALA A 667     130.701  50.807  55.213  1.00  0.00           C  
ATOM   1459  N   LEU A 668     133.325  49.698  53.324  1.00  0.00           N  
ATOM   1460  CA  LEU A 668     134.232  48.548  53.319  1.00  0.00           C  
ATOM   1461  C   LEU A 668     135.558  48.763  54.071  1.00  0.00           C  
ATOM   1462  O   LEU A 668     135.979  47.979  54.929  1.00  0.00           O  
ATOM   1463  CB  LEU A 668     134.583  48.111  51.887  1.00  0.00           C  
ATOM   1464  CG  LEU A 668     133.459  47.598  50.991  1.00  0.00           C  
ATOM   1465  CD1 LEU A 668     133.997  47.485  49.575  1.00  0.00           C  
ATOM   1466  CD2 LEU A 668     132.948  46.249  51.458  1.00  0.00           C  
ATOM   1467  N   HIS A 669     136.261  49.880  53.878  1.00  0.00           N  
ATOM   1468  CA  HIS A 669     137.580  50.022  54.453  1.00  0.00           C  
ATOM   1469  C   HIS A 669     137.662  50.747  55.768  1.00  0.00           C  
ATOM   1470  O   HIS A 669     138.720  51.179  56.238  1.00  0.00           O  
ATOM   1471  CB  HIS A 669     138.433  50.679  53.430  1.00  0.00           C  
ATOM   1472  CG  HIS A 669     138.665  49.735  52.278  1.00  0.00           C  
ATOM   1473  ND1 HIS A 669     139.408  48.648  52.186  1.00  0.00           N  
ATOM   1474  CD2 HIS A 669     138.131  49.947  51.035  1.00  0.00           C  
ATOM   1475  CE1 HIS A 669     139.355  48.211  50.947  1.00  0.00           C  
ATOM   1476  NE2 HIS A 669     138.580  49.004  50.268  1.00  0.00           N  
ATOM   1477  N   SER A 670     136.525  50.778  56.391  1.00  0.00           N  
ATOM   1478  CA  SER A 670     136.346  51.508  57.606  1.00  0.00           C  
ATOM   1479  C   SER A 670     137.227  50.840  58.631  1.00  0.00           C  
ATOM   1480  O   SER A 670     137.299  49.609  58.727  1.00  0.00           O  
ATOM   1481  CB  SER A 670     134.868  51.424  57.868  1.00  0.00           C  
ATOM   1482  OG  SER A 670     134.432  52.071  59.023  1.00  0.00           O  
ATOM   1483  N   GLY A 671     138.052  51.673  59.240  1.00  0.00           N  
ATOM   1484  CA  GLY A 671     138.956  51.223  60.289  1.00  0.00           C  
ATOM   1485  C   GLY A 671     140.312  50.719  59.808  1.00  0.00           C  
ATOM   1486  O   GLY A 671     141.179  50.359  60.606  1.00  0.00           O  
ATOM   1487  N   GLU A 672     140.559  50.603  58.523  1.00  0.00           N  
ATOM   1488  CA  GLU A 672     141.869  50.163  58.116  1.00  0.00           C  
ATOM   1489  C   GLU A 672     142.765  51.373  57.974  1.00  0.00           C  
ATOM   1490  O   GLU A 672     142.227  52.489  57.853  1.00  0.00           O  
ATOM   1491  CB  GLU A 672     141.744  49.479  56.813  1.00  0.00           C  
ATOM   1492  CG  GLU A 672     140.914  48.215  56.863  1.00  0.00           C  
ATOM   1493  CD  GLU A 672     140.928  47.592  55.494  1.00  0.00           C  
ATOM   1494  OE1 GLU A 672     141.881  46.924  55.123  1.00  0.00           O  
ATOM   1495  OE2 GLU A 672     139.992  47.824  54.760  1.00  0.00           O  
ATOM   1496  N   ILE A 675     144.092  51.174  58.043  1.00  0.00           N  
ATOM   1497  CA  ILE A 675     145.019  52.228  57.666  1.00  0.00           C  
ATOM   1498  C   ILE A 675     145.401  51.760  56.263  1.00  0.00           C  
ATOM   1499  O   ILE A 675     146.035  50.710  56.152  1.00  0.00           O  
ATOM   1500  CB  ILE A 675     146.305  52.313  58.568  1.00  0.00           C  
ATOM   1501  CG1 ILE A 675     146.125  53.159  59.839  1.00  0.00           C  
ATOM   1502  CG2 ILE A 675     147.376  53.111  57.803  1.00  0.00           C  
ATOM   1503  CD1 ILE A 675     145.090  52.760  60.880  1.00  0.00           C  
ATOM   1504  N   LEU A 677     145.012  52.416  55.162  1.00  0.00           N  
ATOM   1505  CA  LEU A 677     145.345  51.928  53.824  1.00  0.00           C  
ATOM   1506  C   LEU A 677     146.780  52.304  53.456  1.00  0.00           C  
ATOM   1507  O   LEU A 677     147.290  53.329  53.925  1.00  0.00           O  
ATOM   1508  CB  LEU A 677     144.361  52.514  52.788  1.00  0.00           C  
ATOM   1509  CG  LEU A 677     142.923  51.950  52.743  1.00  0.00           C  
ATOM   1510  CD1 LEU A 677     141.940  52.916  52.146  1.00  0.00           C  
ATOM   1511  CD2 LEU A 677     142.924  50.726  51.883  1.00  0.00           C  
ATOM   1512  N   PRO A 678     147.541  51.535  52.684  1.00  0.00           N  
ATOM   1513  CA  PRO A 678     148.847  51.939  52.219  1.00  0.00           C  
ATOM   1514  C   PRO A 678     148.705  52.936  51.107  1.00  0.00           C  
ATOM   1515  O   PRO A 678     147.831  52.867  50.235  1.00  0.00           O  
ATOM   1516  CB  PRO A 678     149.537  50.651  51.793  1.00  0.00           C  
ATOM   1517  CG  PRO A 678     148.394  49.773  51.363  1.00  0.00           C  
ATOM   1518  CD  PRO A 678     147.292  50.134  52.365  1.00  0.00           C  
ATOM   1519  N   TYR A 681     149.696  53.794  51.139  1.00  0.00           N  
ATOM   1520  CA  TYR A 681     149.782  54.837  50.170  1.00  0.00           C  
ATOM   1521  C   TYR A 681     149.844  54.272  48.757  1.00  0.00           C  
ATOM   1522  O   TYR A 681     149.292  54.844  47.820  1.00  0.00           O  
ATOM   1523  CB  TYR A 681     151.006  55.671  50.515  1.00  0.00           C  
ATOM   1524  CG  TYR A 681     151.105  56.899  49.643  1.00  0.00           C  
ATOM   1525  CD1 TYR A 681     150.224  57.962  49.838  1.00  0.00           C  
ATOM   1526  CD2 TYR A 681     152.031  56.925  48.609  1.00  0.00           C  
ATOM   1527  CE1 TYR A 681     150.256  59.071  48.983  1.00  0.00           C  
ATOM   1528  CE2 TYR A 681     152.068  58.016  47.749  1.00  0.00           C  
ATOM   1529  CZ  TYR A 681     151.182  59.087  47.936  1.00  0.00           C  
ATOM   1530  OH  TYR A 681     151.227  60.162  47.061  1.00  0.00           O  
ATOM   1531  N   GLU A 683     150.436  53.105  48.568  1.00  0.00           N  
ATOM   1532  CA  GLU A 683     150.584  52.535  47.222  1.00  0.00           C  
ATOM   1533  C   GLU A 683     149.270  51.961  46.701  1.00  0.00           C  
ATOM   1534  O   GLU A 683     149.122  51.691  45.509  1.00  0.00           O  
ATOM   1535  CB  GLU A 683     151.627  51.417  47.227  1.00  0.00           C  
ATOM   1536  CG  GLU A 683     153.063  51.807  47.621  1.00  0.00           C  
ATOM   1537  CD  GLU A 683     153.273  52.406  49.014  1.00  0.00           C  
ATOM   1538  OE1 GLU A 683     152.739  51.876  50.001  1.00  0.00           O  
ATOM   1539  OE2 GLU A 683     153.970  53.422  49.093  1.00  0.00           O  
ATOM   1540  N   ALA A 684     148.316  51.721  47.615  1.00  0.00           N  
ATOM   1541  CA  ALA A 684     147.030  51.203  47.229  1.00  0.00           C  
ATOM   1542  C   ALA A 684     146.217  52.297  46.584  1.00  0.00           C  
ATOM   1543  O   ALA A 684     145.376  52.029  45.727  1.00  0.00           O  
ATOM   1544  CB  ALA A 684     146.288  50.739  48.419  1.00  0.00           C  
ATOM   1545  N   LEU A 685     146.449  53.534  47.030  1.00  0.00           N  
ATOM   1546  CA  LEU A 685     145.689  54.680  46.584  1.00  0.00           C  
ATOM   1547  C   LEU A 685     145.957  55.089  45.159  1.00  0.00           C  
ATOM   1548  O   LEU A 685     147.125  55.075  44.775  1.00  0.00           O  
ATOM   1549  CB  LEU A 685     146.017  55.750  47.515  1.00  0.00           C  
ATOM   1550  CG  LEU A 685     145.057  55.811  48.663  1.00  0.00           C  
ATOM   1551  CD1 LEU A 685     144.590  54.442  49.186  1.00  0.00           C  
ATOM   1552  CD2 LEU A 685     145.786  56.649  49.687  1.00  0.00           C  
ATOM   1553  N   PRO A 686     144.996  55.475  44.310  1.00  0.00           N  
ATOM   1554  CA  PRO A 686     143.554  55.499  44.563  1.00  0.00           C  
ATOM   1555  C   PRO A 686     142.820  54.175  44.353  1.00  0.00           C  
ATOM   1556  O   PRO A 686     143.143  53.425  43.414  1.00  0.00           O  
ATOM   1557  CB  PRO A 686     143.028  56.571  43.639  1.00  0.00           C  
ATOM   1558  CG  PRO A 686     143.885  56.279  42.411  1.00  0.00           C  
ATOM   1559  CD  PRO A 686     145.275  55.949  42.959  1.00  0.00           C  
ATOM   1560  N   LEU A 687     141.777  53.941  45.178  1.00  0.00           N  
ATOM   1561  CA  LEU A 687     140.952  52.763  45.030  1.00  0.00           C  
ATOM   1562  C   LEU A 687     139.828  53.255  44.164  1.00  0.00           C  
ATOM   1563  O   LEU A 687     139.240  54.264  44.522  1.00  0.00           O  
ATOM   1564  CB  LEU A 687     140.368  52.268  46.344  1.00  0.00           C  
ATOM   1565  CG  LEU A 687     141.357  52.033  47.472  1.00  0.00           C  
ATOM   1566  CD1 LEU A 687     140.598  51.659  48.728  1.00  0.00           C  
ATOM   1567  CD2 LEU A 687     142.356  50.985  47.065  1.00  0.00           C  
ATOM   1568  N   ARG A 688     139.631  52.615  43.007  1.00  0.00           N  
ATOM   1569  CA  ARG A 688     138.522  52.824  42.085  1.00  0.00           C  
ATOM   1570  C   ARG A 688     137.517  51.648  42.023  1.00  0.00           C  
ATOM   1571  O   ARG A 688     137.824  50.584  41.473  1.00  0.00           O  
ATOM   1572  CB  ARG A 688     139.065  53.019  40.741  1.00  0.00           C  
ATOM   1573  CG  ARG A 688     139.984  54.170  40.750  1.00  0.00           C  
ATOM   1574  CD  ARG A 688     140.425  54.072  39.339  1.00  0.00           C  
ATOM   1575  NE  ARG A 688     141.301  55.171  39.110  1.00  0.00           N  
ATOM   1576  CZ  ARG A 688     142.364  55.048  38.343  1.00  0.00           C  
ATOM   1577  NH1 ARG A 688     142.658  53.881  37.741  1.00  0.00           N  
ATOM   1578  NH2 ARG A 688     143.138  56.130  38.206  1.00  0.00           N  
ATOM   1579  N   TYR A 689     136.296  51.777  42.540  1.00  0.00           N  
ATOM   1580  CA  TYR A 689     135.292  50.732  42.617  1.00  0.00           C  
ATOM   1581  C   TYR A 689     134.096  51.057  41.738  1.00  0.00           C  
ATOM   1582  O   TYR A 689     133.706  52.215  41.641  1.00  0.00           O  
ATOM   1583  CB  TYR A 689     134.840  50.606  44.060  1.00  0.00           C  
ATOM   1584  CG  TYR A 689     135.876  50.060  45.035  1.00  0.00           C  
ATOM   1585  CD1 TYR A 689     136.984  49.332  44.586  1.00  0.00           C  
ATOM   1586  CD2 TYR A 689     135.693  50.202  46.405  1.00  0.00           C  
ATOM   1587  CE1 TYR A 689     137.872  48.746  45.473  1.00  0.00           C  
ATOM   1588  CE2 TYR A 689     136.583  49.619  47.313  1.00  0.00           C  
ATOM   1589  CZ  TYR A 689     137.661  48.891  46.828  1.00  0.00           C  
ATOM   1590  OH  TYR A 689     138.539  48.271  47.702  1.00  0.00           O  
ATOM   1591  N   ALA A 690     133.522  50.105  41.026  1.00  0.00           N  
ATOM   1592  CA  ALA A 690     132.283  50.312  40.312  1.00  0.00           C  
ATOM   1593  C   ALA A 690     131.407  49.279  41.014  1.00  0.00           C  
ATOM   1594  O   ALA A 690     131.634  48.081  40.839  1.00  0.00           O  
ATOM   1595  CB  ALA A 690     132.385  49.937  38.853  1.00  0.00           C  
ATOM   1596  N   GLY A 691     130.462  49.650  41.872  1.00  0.00           N  
ATOM   1597  CA  GLY A 691     129.590  48.703  42.548  1.00  0.00           C  
ATOM   1598  C   GLY A 691     128.188  48.611  41.938  1.00  0.00           C  
ATOM   1599  O   GLY A 691     127.568  49.638  41.626  1.00  0.00           O  
ATOM   1600  N   TYR A 692     127.652  47.410  41.687  1.00  0.00           N  
ATOM   1601  CA  TYR A 692     126.270  47.251  41.265  1.00  0.00           C  
ATOM   1602  C   TYR A 692     125.456  46.738  42.470  1.00  0.00           C  
ATOM   1603  O   TYR A 692     125.979  45.993  43.302  1.00  0.00           O  
ATOM   1604  CB  TYR A 692     126.210  46.267  40.095  1.00  0.00           C  
ATOM   1605  CG  TYR A 692     124.825  45.689  39.908  1.00  0.00           C  
ATOM   1606  CD1 TYR A 692     123.855  46.412  39.255  1.00  0.00           C  
ATOM   1607  CD2 TYR A 692     124.502  44.491  40.515  1.00  0.00           C  
ATOM   1608  CE1 TYR A 692     122.548  45.950  39.223  1.00  0.00           C  
ATOM   1609  CE2 TYR A 692     123.199  44.017  40.494  1.00  0.00           C  
ATOM   1610  CZ  TYR A 692     122.226  44.755  39.845  1.00  0.00           C  
ATOM   1611  OH  TYR A 692     120.925  44.303  39.844  1.00  0.00           O  
ATOM   1612  N   ALA A 693     124.189  47.102  42.597  1.00  0.00           N  
ATOM   1613  CA  ALA A 693     123.253  46.593  43.585  1.00  0.00           C  
ATOM   1614  C   ALA A 693     121.836  47.097  43.247  1.00  0.00           C  
ATOM   1615  O   ALA A 693     121.680  48.139  42.592  1.00  0.00           O  
ATOM   1616  CB  ALA A 693     123.578  47.062  44.989  1.00  0.00           C  
ATOM   1617  N   PRO A 695     120.758  46.357  43.510  1.00  0.00           N  
ATOM   1618  CA  PRO A 695     119.429  46.924  43.637  1.00  0.00           C  
ATOM   1619  C   PRO A 695     119.379  48.162  44.526  1.00  0.00           C  
ATOM   1620  O   PRO A 695     120.150  48.268  45.478  1.00  0.00           O  
ATOM   1621  CB  PRO A 695     118.663  45.712  44.114  1.00  0.00           C  
ATOM   1622  CG  PRO A 695     119.262  44.581  43.312  1.00  0.00           C  
ATOM   1623  CD  PRO A 695     120.709  44.900  43.322  1.00  0.00           C  
ATOM   1624  N   ALA A 696     118.501  49.131  44.273  1.00  0.00           N  
ATOM   1625  CA  ALA A 696     118.463  50.380  45.020  1.00  0.00           C  
ATOM   1626  C   ALA A 696     117.028  50.660  45.440  1.00  0.00           C  
ATOM   1627  O   ALA A 696     116.111  50.437  44.631  1.00  0.00           O  
ATOM   1628  CB  ALA A 696     118.968  51.463  44.106  1.00  0.00           C  
ATOM   1629  N   PHE A 697     116.811  51.140  46.668  1.00  0.00           N  
ATOM   1630  CA  PHE A 697     115.482  51.386  47.236  1.00  0.00           C  
ATOM   1631  C   PHE A 697     115.270  52.796  47.820  1.00  0.00           C  
ATOM   1632  O   PHE A 697     116.151  53.298  48.539  1.00  0.00           O  
ATOM   1633  CB  PHE A 697     115.206  50.344  48.370  1.00  0.00           C  
ATOM   1634  CG  PHE A 697     115.052  48.889  47.932  1.00  0.00           C  
ATOM   1635  CD1 PHE A 697     116.186  48.085  47.723  1.00  0.00           C  
ATOM   1636  CD2 PHE A 697     113.765  48.388  47.665  1.00  0.00           C  
ATOM   1637  CE1 PHE A 697     116.032  46.793  47.239  1.00  0.00           C  
ATOM   1638  CE2 PHE A 697     113.624  47.100  47.184  1.00  0.00           C  
ATOM   1639  CZ  PHE A 697     114.756  46.309  46.972  1.00  0.00           C  
ATOM   1640  N   ARG A 698     114.149  53.476  47.614  1.00  0.00           N  
ATOM   1641  CA  ARG A 698     113.868  54.753  48.267  1.00  0.00           C  
ATOM   1642  C   ARG A 698     112.420  54.863  48.725  1.00  0.00           C  
ATOM   1643  O   ARG A 698     111.488  54.317  48.096  1.00  0.00           O  
ATOM   1644  CB  ARG A 698     114.180  55.974  47.353  1.00  0.00           C  
ATOM   1645  CG  ARG A 698     113.353  56.224  46.109  1.00  0.00           C  
ATOM   1646  CD  ARG A 698     114.195  57.125  45.222  1.00  0.00           C  
ATOM   1647  NE  ARG A 698     113.784  57.020  43.823  1.00  0.00           N  
ATOM   1648  CZ  ARG A 698     114.643  57.230  42.809  1.00  0.00           C  
ATOM   1649  NH1 ARG A 698     115.921  57.555  43.078  1.00  0.00           N  
ATOM   1650  NH2 ARG A 698     114.250  57.097  41.520  1.00  0.00           N  
ATOM   1651  N   SER A 699     112.203  55.589  49.837  1.00  0.00           N  
ATOM   1652  CA  SER A 699     110.867  55.736  50.400  1.00  0.00           C  
ATOM   1653  C   SER A 699     109.991  56.683  49.632  1.00  0.00           C  
ATOM   1654  O   SER A 699     108.770  56.574  49.682  1.00  0.00           O  
ATOM   1655  CB  SER A 699     110.898  56.265  51.770  1.00  0.00           C  
ATOM   1656  OG  SER A 699     111.542  57.519  51.662  1.00  0.00           O  
ATOM   1657  N   GLU A 700     110.644  57.601  48.925  1.00  0.00           N  
ATOM   1658  CA  GLU A 700     110.000  58.626  48.128  1.00  0.00           C  
ATOM   1659  C   GLU A 700     109.341  59.673  48.992  1.00  0.00           C  
ATOM   1660  O   GLU A 700     108.178  60.066  48.854  1.00  0.00           O  
ATOM   1661  CB  GLU A 700     108.925  58.059  47.170  1.00  0.00           C  
ATOM   1662  CG  GLU A 700     109.503  57.591  45.858  1.00  0.00           C  
ATOM   1663  CD  GLU A 700     110.269  58.694  45.157  1.00  0.00           C  
ATOM   1664  OE1 GLU A 700     109.903  59.873  45.250  1.00  0.00           O  
ATOM   1665  OE2 GLU A 700     111.251  58.355  44.515  1.00  0.00           O  
ATOM   1666  N   ALA A 703     110.185  60.098  49.923  1.00  0.00           N  
ATOM   1667  CA  ALA A 703     109.834  61.206  50.770  1.00  0.00           C  
ATOM   1668  C   ALA A 703     109.931  62.429  49.848  1.00  0.00           C  
ATOM   1669  O   ALA A 703     109.013  63.261  49.836  1.00  0.00           O  
ATOM   1670  CB  ALA A 703     110.831  61.313  51.894  1.00  0.00           C  
ATOM   1671  N   GLY A 704     111.016  62.573  49.048  1.00  0.00           N  
ATOM   1672  CA  GLY A 704     111.111  63.652  48.061  1.00  0.00           C  
ATOM   1673  C   GLY A 704     110.082  63.440  46.938  1.00  0.00           C  
ATOM   1674  O   GLY A 704     110.355  62.715  45.975  1.00  0.00           O  
ATOM   1675  N   SER A 705     108.869  63.973  47.010  1.00  0.00           N  
ATOM   1676  CA  SER A 705     107.941  63.752  45.920  1.00  0.00           C  
ATOM   1677  C   SER A 705     107.258  64.979  45.342  1.00  0.00           C  
ATOM   1678  O   SER A 705     106.906  65.951  46.019  1.00  0.00           O  
ATOM   1679  CB  SER A 705     106.901  62.727  46.383  1.00  0.00           C  
ATOM   1680  OG  SER A 705     106.811  62.552  47.792  1.00  0.00           O  
ATOM   1681  N   PHE A 708     107.155  64.905  44.019  1.00  0.00           N  
ATOM   1682  CA  PHE A 708     106.532  65.923  43.200  1.00  0.00           C  
ATOM   1683  C   PHE A 708     105.231  65.363  42.655  1.00  0.00           C  
ATOM   1684  O   PHE A 708     105.044  64.148  42.576  1.00  0.00           O  
ATOM   1685  CB  PHE A 708     107.407  66.274  42.013  1.00  0.00           C  
ATOM   1686  CG  PHE A 708     107.955  67.687  41.987  1.00  0.00           C  
ATOM   1687  CD1 PHE A 708     107.103  68.781  41.803  1.00  0.00           C  
ATOM   1688  CD2 PHE A 708     109.332  67.879  42.119  1.00  0.00           C  
ATOM   1689  CE1 PHE A 708     107.639  70.067  41.748  1.00  0.00           C  
ATOM   1690  CE2 PHE A 708     109.858  69.169  42.063  1.00  0.00           C  
ATOM   1691  CZ  PHE A 708     109.014  70.262  41.877  1.00  0.00           C  
ATOM   1692  N   GLY A 709     104.339  66.251  42.241  1.00  0.00           N  
ATOM   1693  CA  GLY A 709     103.125  65.856  41.554  1.00  0.00           C  
ATOM   1694  C   GLY A 709     103.325  66.356  40.136  1.00  0.00           C  
ATOM   1695  O   GLY A 709     102.712  67.341  39.734  1.00  0.00           O  
ATOM   1696  N   LYS A 710     104.280  65.731  39.445  1.00  0.00           N  
ATOM   1697  CA  LYS A 710     104.712  66.084  38.094  1.00  0.00           C  
ATOM   1698  C   LYS A 710     105.290  64.803  37.494  1.00  0.00           C  
ATOM   1699  O   LYS A 710     104.882  63.717  37.926  1.00  0.00           O  
ATOM   1700  CB  LYS A 710     105.812  67.164  38.116  1.00  0.00           C  
ATOM   1701  CG  LYS A 710     105.406  68.603  38.412  1.00  0.00           C  
ATOM   1702  CD  LYS A 710     104.468  69.156  37.345  1.00  0.00           C  
ATOM   1703  CE  LYS A 710     104.011  70.568  37.692  1.00  0.00           C  
ATOM   1704  NZ  LYS A 710     103.232  70.584  38.917  1.00  0.00           N  
ATOM   1705  N   ASP A 711     106.233  64.804  36.534  1.00  0.00           N  
ATOM   1706  CA  ASP A 711     106.763  63.540  36.037  1.00  0.00           C  
ATOM   1707  C   ASP A 711     107.676  62.826  37.058  1.00  0.00           C  
ATOM   1708  O   ASP A 711     108.806  63.173  37.421  1.00  0.00           O  
ATOM   1709  CB  ASP A 711     107.513  63.769  34.709  1.00  0.00           C  
ATOM   1710  CG  ASP A 711     107.386  62.676  33.625  1.00  0.00           C  
ATOM   1711  OD1 ASP A 711     106.735  61.648  33.859  1.00  0.00           O  
ATOM   1712  OD2 ASP A 711     107.936  62.865  32.528  1.00  0.00           O  
ATOM   1713  N   VAL A 712     106.888  61.911  37.631  1.00  0.00           N  
ATOM   1714  CA  VAL A 712     107.242  60.858  38.578  1.00  0.00           C  
ATOM   1715  C   VAL A 712     106.882  59.529  37.896  1.00  0.00           C  
ATOM   1716  O   VAL A 712     107.572  58.504  37.970  1.00  0.00           O  
ATOM   1717  CB  VAL A 712     106.426  61.080  39.873  1.00  0.00           C  
ATOM   1718  CG1 VAL A 712     106.280  59.814  40.714  1.00  0.00           C  
ATOM   1719  CG2 VAL A 712     107.156  62.156  40.663  1.00  0.00           C  
ATOM   1720  N   ARG A 713     105.739  59.642  37.221  1.00  0.00           N  
ATOM   1721  CA  ARG A 713     105.108  58.590  36.458  1.00  0.00           C  
ATOM   1722  C   ARG A 713     106.023  57.902  35.448  1.00  0.00           C  
ATOM   1723  O   ARG A 713     107.013  58.434  34.907  1.00  0.00           O  
ATOM   1724  CB  ARG A 713     103.900  59.227  35.783  1.00  0.00           C  
ATOM   1725  CG  ARG A 713     102.964  58.384  34.924  1.00  0.00           C  
ATOM   1726  CD  ARG A 713     102.778  59.243  33.673  1.00  0.00           C  
ATOM   1727  NE  ARG A 713     101.721  58.824  32.761  1.00  0.00           N  
ATOM   1728  CZ  ARG A 713     101.440  59.549  31.671  1.00  0.00           C  
ATOM   1729  NH1 ARG A 713     102.118  60.665  31.385  1.00  0.00           N  
ATOM   1730  NH2 ARG A 713     100.449  59.167  30.867  1.00  0.00           N  
ATOM   1731  N   GLY A 714     105.606  56.668  35.202  1.00  0.00           N  
ATOM   1732  CA  GLY A 714     106.324  55.804  34.328  1.00  0.00           C  
ATOM   1733  C   GLY A 714     107.599  55.455  35.065  1.00  0.00           C  
ATOM   1734  O   GLY A 714     107.658  55.219  36.268  1.00  0.00           O  
ATOM   1735  N   LEU A 715     108.638  55.605  34.274  1.00  0.00           N  
ATOM   1736  CA  LEU A 715     109.959  55.219  34.658  1.00  0.00           C  
ATOM   1737  C   LEU A 715     110.723  56.265  35.453  1.00  0.00           C  
ATOM   1738  O   LEU A 715     111.888  56.023  35.735  1.00  0.00           O  
ATOM   1739  CB  LEU A 715     110.641  54.831  33.341  1.00  0.00           C  
ATOM   1740  CG  LEU A 715     109.978  53.680  32.518  1.00  0.00           C  
ATOM   1741  CD1 LEU A 715     110.785  53.317  31.264  1.00  0.00           C  
ATOM   1742  CD2 LEU A 715     109.826  52.481  33.437  1.00  0.00           C  
ATOM   1743  N   MET A 716     110.163  57.394  35.895  1.00  0.00           N  
ATOM   1744  CA  MET A 716     110.956  58.462  36.497  1.00  0.00           C  
ATOM   1745  C   MET A 716     111.216  58.408  38.012  1.00  0.00           C  
ATOM   1746  O   MET A 716     112.401  58.366  38.361  1.00  0.00           O  
ATOM   1747  CB  MET A 716     110.284  59.757  36.104  1.00  0.00           C  
ATOM   1748  CG  MET A 716     110.326  59.995  34.595  1.00  0.00           C  
ATOM   1749  SD  MET A 716     111.911  60.715  34.105  1.00  0.00           S  
ATOM   1750  CE  MET A 716     111.638  61.164  32.439  1.00  0.00           C  
ATOM   1751  N   ARG A 718     110.297  58.418  38.999  1.00  0.00           N  
ATOM   1752  CA  ARG A 718     110.734  58.291  40.375  1.00  0.00           C  
ATOM   1753  C   ARG A 718     110.063  57.034  40.892  1.00  0.00           C  
ATOM   1754  O   ARG A 718     108.905  57.131  41.286  1.00  0.00           O  
ATOM   1755  CB  ARG A 718     110.303  59.461  41.237  1.00  0.00           C  
ATOM   1756  CG  ARG A 718     111.019  60.793  41.138  1.00  0.00           C  
ATOM   1757  CD  ARG A 718     112.257  60.969  42.048  1.00  0.00           C  
ATOM   1758  NE  ARG A 718     112.000  60.870  43.491  1.00  0.00           N  
ATOM   1759  CZ  ARG A 718     112.915  61.161  44.448  1.00  0.00           C  
ATOM   1760  NH1 ARG A 718     114.141  61.591  44.144  1.00  0.00           N  
ATOM   1761  NH2 ARG A 718     112.647  60.929  45.741  1.00  0.00           N  
ATOM   1762  N   VAL A 723     110.689  55.846  40.885  1.00  0.00           N  
ATOM   1763  CA  VAL A 723     110.046  54.620  41.367  1.00  0.00           C  
ATOM   1764  C   VAL A 723     110.770  54.206  42.653  1.00  0.00           C  
ATOM   1765  O   VAL A 723     111.918  54.591  42.891  1.00  0.00           O  
ATOM   1766  CB  VAL A 723     110.096  53.459  40.300  1.00  0.00           C  
ATOM   1767  CG1 VAL A 723     109.381  53.838  39.041  1.00  0.00           C  
ATOM   1768  CG2 VAL A 723     111.496  53.156  39.910  1.00  0.00           C  
ATOM   1769  N   HIS A 724     110.128  53.455  43.549  1.00  0.00           N  
ATOM   1770  CA  HIS A 724     110.732  53.071  44.822  1.00  0.00           C  
ATOM   1771  C   HIS A 724     111.934  52.149  44.759  1.00  0.00           C  
ATOM   1772  O   HIS A 724     112.831  52.293  45.568  1.00  0.00           O  
ATOM   1773  CB  HIS A 724     109.729  52.387  45.700  1.00  0.00           C  
ATOM   1774  CG  HIS A 724     108.660  53.310  46.269  1.00  0.00           C  
ATOM   1775  ND1 HIS A 724     108.734  54.131  47.321  1.00  0.00           N  
ATOM   1776  CD2 HIS A 724     107.395  53.418  45.734  1.00  0.00           C  
ATOM   1777  CE1 HIS A 724     107.575  54.721  47.435  1.00  0.00           C  
ATOM   1778  NE2 HIS A 724     106.777  54.290  46.482  1.00  0.00           N  
ATOM   1779  N   GLN A 725     112.001  51.174  43.858  1.00  0.00           N  
ATOM   1780  CA  GLN A 725     113.081  50.224  43.772  1.00  0.00           C  
ATOM   1781  C   GLN A 725     113.604  50.328  42.357  1.00  0.00           C  
ATOM   1782  O   GLN A 725     112.771  50.323  41.447  1.00  0.00           O  
ATOM   1783  CB  GLN A 725     112.548  48.864  44.010  1.00  0.00           C  
ATOM   1784  CG  GLN A 725     113.617  47.808  43.877  1.00  0.00           C  
ATOM   1785  CD  GLN A 725     113.179  46.362  43.914  1.00  0.00           C  
ATOM   1786  OE1 GLN A 725     112.203  46.033  44.561  1.00  0.00           O  
ATOM   1787  NE2 GLN A 725     113.864  45.462  43.232  1.00  0.00           N  
ATOM   1788  N   PHE A 726     114.924  50.427  42.125  1.00  0.00           N  
ATOM   1789  CA  PHE A 726     115.521  50.549  40.798  1.00  0.00           C  
ATOM   1790  C   PHE A 726     116.938  49.922  40.774  1.00  0.00           C  
ATOM   1791  O   PHE A 726     117.359  49.363  41.798  1.00  0.00           O  
ATOM   1792  CB  PHE A 726     115.533  52.046  40.414  1.00  0.00           C  
ATOM   1793  CG  PHE A 726     116.265  52.981  41.341  1.00  0.00           C  
ATOM   1794  CD1 PHE A 726     115.692  53.362  42.548  1.00  0.00           C  
ATOM   1795  CD2 PHE A 726     117.535  53.419  40.993  1.00  0.00           C  
ATOM   1796  CE1 PHE A 726     116.382  54.176  43.431  1.00  0.00           C  
ATOM   1797  CE2 PHE A 726     118.216  54.236  41.878  1.00  0.00           C  
ATOM   1798  CZ  PHE A 726     117.638  54.607  43.095  1.00  0.00           C  
ATOM   1799  N   HIS A 728     117.706  49.942  39.668  1.00  0.00           N  
ATOM   1800  CA  HIS A 728     119.032  49.335  39.529  1.00  0.00           C  
ATOM   1801  C   HIS A 728     120.120  50.387  39.287  1.00  0.00           C  
ATOM   1802  O   HIS A 728     119.998  51.162  38.340  1.00  0.00           O  
ATOM   1803  CB  HIS A 728     119.050  48.374  38.349  1.00  0.00           C  
ATOM   1804  CG  HIS A 728     118.192  47.125  38.544  1.00  0.00           C  
ATOM   1805  ND1 HIS A 728     116.918  46.913  38.204  1.00  0.00           N  
ATOM   1806  CD2 HIS A 728     118.651  45.964  39.130  1.00  0.00           C  
ATOM   1807  CE1 HIS A 728     116.606  45.683  38.564  1.00  0.00           C  
ATOM   1808  NE2 HIS A 728     117.655  45.126  39.117  1.00  0.00           N  
ATOM   1809  N   LYS A 730     121.216  50.412  40.029  1.00  0.00           N  
ATOM   1810  CA  LYS A 730     122.205  51.454  39.909  1.00  0.00           C  
ATOM   1811  C   LYS A 730     123.593  50.917  39.666  1.00  0.00           C  
ATOM   1812  O   LYS A 730     123.885  49.901  40.293  1.00  0.00           O  
ATOM   1813  CB  LYS A 730     122.238  52.254  41.199  1.00  0.00           C  
ATOM   1814  CG  LYS A 730     121.988  53.706  40.926  1.00  0.00           C  
ATOM   1815  CD  LYS A 730     121.956  54.440  42.237  1.00  0.00           C  
ATOM   1816  CE  LYS A 730     121.791  55.943  42.075  1.00  0.00           C  
ATOM   1817  NZ  LYS A 730     122.909  56.505  41.331  1.00  0.00           N  
ATOM   1818  N   VAL A 731     124.473  51.485  38.830  1.00  0.00           N  
ATOM   1819  CA  VAL A 731     125.886  51.103  38.845  1.00  0.00           C  
ATOM   1820  C   VAL A 731     126.627  52.380  39.287  1.00  0.00           C  
ATOM   1821  O   VAL A 731     126.606  53.378  38.566  1.00  0.00           O  
ATOM   1822  CB  VAL A 731     126.376  50.645  37.432  1.00  0.00           C  
ATOM   1823  CG1 VAL A 731     127.801  50.119  37.547  1.00  0.00           C  
ATOM   1824  CG2 VAL A 731     125.506  49.527  36.869  1.00  0.00           C  
ATOM   1825  N   GLU A 732     127.288  52.427  40.438  1.00  0.00           N  
ATOM   1826  CA  GLU A 732     127.946  53.593  41.020  1.00  0.00           C  
ATOM   1827  C   GLU A 732     129.459  53.554  40.863  1.00  0.00           C  
ATOM   1828  O   GLU A 732     130.029  52.472  40.932  1.00  0.00           O  
ATOM   1829  CB  GLU A 732     127.656  53.642  42.494  1.00  0.00           C  
ATOM   1830  CG  GLU A 732     127.498  54.981  43.225  1.00  0.00           C  
ATOM   1831  CD  GLU A 732     126.330  55.790  42.684  1.00  0.00           C  
ATOM   1832  OE1 GLU A 732     125.256  55.217  42.503  1.00  0.00           O  
ATOM   1833  OE2 GLU A 732     126.508  56.986  42.419  1.00  0.00           O  
ATOM   1834  N   GLN A 733     130.161  54.670  40.670  1.00  0.00           N  
ATOM   1835  CA  GLN A 733     131.611  54.761  40.576  1.00  0.00           C  
ATOM   1836  C   GLN A 733     132.040  55.329  41.923  1.00  0.00           C  
ATOM   1837  O   GLN A 733     131.337  56.216  42.412  1.00  0.00           O  
ATOM   1838  CB  GLN A 733     132.026  55.727  39.526  1.00  0.00           C  
ATOM   1839  CG  GLN A 733     131.467  55.538  38.118  1.00  0.00           C  
ATOM   1840  CD  GLN A 733     131.872  56.668  37.145  1.00  0.00           C  
ATOM   1841  OE1 GLN A 733     131.026  57.311  36.520  1.00  0.00           O  
ATOM   1842  NE2 GLN A 733     133.149  56.949  36.912  1.00  0.00           N  
ATOM   1843  N   TYR A 734     133.113  54.877  42.579  1.00  0.00           N  
ATOM   1844  CA  TYR A 734     133.541  55.368  43.878  1.00  0.00           C  
ATOM   1845  C   TYR A 734     135.073  55.415  43.895  1.00  0.00           C  
ATOM   1846  O   TYR A 734     135.709  54.447  43.490  1.00  0.00           O  
ATOM   1847  CB  TYR A 734     133.018  54.432  44.940  1.00  0.00           C  
ATOM   1848  CG  TYR A 734     133.486  54.740  46.360  1.00  0.00           C  
ATOM   1849  CD1 TYR A 734     134.661  54.174  46.855  1.00  0.00           C  
ATOM   1850  CD2 TYR A 734     132.734  55.609  47.161  1.00  0.00           C  
ATOM   1851  CE1 TYR A 734     135.087  54.480  48.131  1.00  0.00           C  
ATOM   1852  CE2 TYR A 734     133.156  55.928  48.446  1.00  0.00           C  
ATOM   1853  CZ  TYR A 734     134.326  55.348  48.905  1.00  0.00           C  
ATOM   1854  OH  TYR A 734     134.742  55.645  50.170  1.00  0.00           O  
ATOM   1855  N   VAL A 735     135.728  56.502  44.316  1.00  0.00           N  
ATOM   1856  CA  VAL A 735     137.183  56.627  44.318  1.00  0.00           C  
ATOM   1857  C   VAL A 735     137.548  57.064  45.718  1.00  0.00           C  
ATOM   1858  O   VAL A 735     136.852  57.883  46.324  1.00  0.00           O  
ATOM   1859  CB  VAL A 735     137.642  57.681  43.304  1.00  0.00           C  
ATOM   1860  CG1 VAL A 735     139.138  57.854  43.366  1.00  0.00           C  
ATOM   1861  CG2 VAL A 735     137.336  57.225  41.893  1.00  0.00           C  
ATOM   1862  N   LEU A 736     138.573  56.466  46.288  1.00  0.00           N  
ATOM   1863  CA  LEU A 736     139.050  56.802  47.611  1.00  0.00           C  
ATOM   1864  C   LEU A 736     140.459  57.277  47.224  1.00  0.00           C  
ATOM   1865  O   LEU A 736     141.176  56.536  46.519  1.00  0.00           O  
ATOM   1866  CB  LEU A 736     139.054  55.543  48.442  1.00  0.00           C  
ATOM   1867  CG  LEU A 736     139.051  55.763  49.929  1.00  0.00           C  
ATOM   1868  CD1 LEU A 736     138.749  54.459  50.605  1.00  0.00           C  
ATOM   1869  CD2 LEU A 736     140.378  56.215  50.421  1.00  0.00           C  
ATOM   1870  N   THR A 737     140.896  58.484  47.609  1.00  0.00           N  
ATOM   1871  CA  THR A 737     142.164  58.999  47.131  1.00  0.00           C  
ATOM   1872  C   THR A 737     142.917  59.697  48.226  1.00  0.00           C  
ATOM   1873  O   THR A 737     142.348  59.947  49.303  1.00  0.00           O  
ATOM   1874  CB  THR A 737     141.903  59.948  45.921  1.00  0.00           C  
ATOM   1875  OG1 THR A 737     143.191  60.009  45.302  1.00  0.00           O  
ATOM   1876  CG2 THR A 737     141.350  61.330  46.229  1.00  0.00           C  
ATOM   1877  N   GLU A 738     144.198  59.979  47.933  1.00  0.00           N  
ATOM   1878  CA  GLU A 738     145.022  60.655  48.925  1.00  0.00           C  
ATOM   1879  C   GLU A 738     144.550  62.087  49.175  1.00  0.00           C  
ATOM   1880  O   GLU A 738     143.849  62.735  48.370  1.00  0.00           O  
ATOM   1881  CB  GLU A 738     146.524  60.685  48.537  1.00  0.00           C  
ATOM   1882  CG  GLU A 738     147.019  60.807  47.094  1.00  0.00           C  
ATOM   1883  CD  GLU A 738     148.290  61.657  46.853  1.00  0.00           C  
ATOM   1884  OE1 GLU A 738     149.048  61.945  47.798  1.00  0.00           O  
ATOM   1885  OE2 GLU A 738     148.508  62.051  45.692  1.00  0.00           O  
ATOM   1886  N   ALA A 739     144.913  62.570  50.357  1.00  0.00           N  
ATOM   1887  CA  ALA A 739     144.427  63.868  50.753  1.00  0.00           C  
ATOM   1888  C   ALA A 739     145.144  65.074  50.142  1.00  0.00           C  
ATOM   1889  O   ALA A 739     145.981  65.713  50.784  1.00  0.00           O  
ATOM   1890  CB  ALA A 739     144.470  63.957  52.270  1.00  0.00           C  
ATOM   1891  N   SER A 740     144.868  65.385  48.867  1.00  0.00           N  
ATOM   1892  CA  SER A 740     145.364  66.599  48.255  1.00  0.00           C  
ATOM   1893  C   SER A 740     144.361  67.054  47.208  1.00  0.00           C  
ATOM   1894  O   SER A 740     143.833  66.217  46.467  1.00  0.00           O  
ATOM   1895  CB  SER A 740     146.728  66.369  47.588  1.00  0.00           C  
ATOM   1896  OG  SER A 740     146.723  65.856  46.255  1.00  0.00           O  
ATOM   1897  N   LEU A 741     144.080  68.355  47.075  1.00  0.00           N  
ATOM   1898  CA  LEU A 741     143.171  68.832  46.045  1.00  0.00           C  
ATOM   1899  C   LEU A 741     143.622  68.512  44.648  1.00  0.00           C  
ATOM   1900  O   LEU A 741     142.773  68.319  43.790  1.00  0.00           O  
ATOM   1901  CB  LEU A 741     142.973  70.323  46.046  1.00  0.00           C  
ATOM   1902  CG  LEU A 741     142.378  70.909  47.273  1.00  0.00           C  
ATOM   1903  CD1 LEU A 741     142.220  72.396  47.069  1.00  0.00           C  
ATOM   1904  CD2 LEU A 741     141.046  70.247  47.562  1.00  0.00           C  
ATOM   1905  N   GLU A 742     144.913  68.435  44.377  1.00  0.00           N  
ATOM   1906  CA  GLU A 742     145.365  68.107  43.034  1.00  0.00           C  
ATOM   1907  C   GLU A 742     144.902  66.673  42.782  1.00  0.00           C  
ATOM   1908  O   GLU A 742     144.379  66.395  41.711  1.00  0.00           O  
ATOM   1909  CB  GLU A 742     146.896  68.287  43.015  1.00  0.00           C  
ATOM   1910  CG  GLU A 742     147.696  67.601  41.896  1.00  0.00           C  
ATOM   1911  CD  GLU A 742     148.875  66.686  42.328  1.00  0.00           C  
ATOM   1912  OE1 GLU A 742     148.751  65.899  43.282  1.00  0.00           O  
ATOM   1913  OE2 GLU A 742     149.932  66.732  41.685  1.00  0.00           O  
ATOM   1914  N   ALA A 743     144.948  65.816  43.821  1.00  0.00           N  
ATOM   1915  CA  ALA A 743     144.525  64.431  43.749  1.00  0.00           C  
ATOM   1916  C   ALA A 743     143.046  64.346  43.497  1.00  0.00           C  
ATOM   1917  O   ALA A 743     142.627  63.645  42.577  1.00  0.00           O  
ATOM   1918  CB  ALA A 743     144.765  63.682  45.037  1.00  0.00           C  
ATOM   1919  N   SER A 744     142.269  65.081  44.300  1.00  0.00           N  
ATOM   1920  CA  SER A 744     140.825  65.094  44.189  1.00  0.00           C  
ATOM   1921  C   SER A 744     140.390  65.667  42.861  1.00  0.00           C  
ATOM   1922  O   SER A 744     139.452  65.164  42.245  1.00  0.00           O  
ATOM   1923  CB  SER A 744     140.206  65.929  45.310  1.00  0.00           C  
ATOM   1924  OG  SER A 744     138.796  66.162  45.220  1.00  0.00           O  
ATOM   1925  N   ASP A 787     141.065  66.671  42.324  1.00  0.00           N  
ATOM   1926  CA  ASP A 787     140.532  67.317  41.147  1.00  0.00           C  
ATOM   1927  C   ASP A 787     140.733  66.433  39.958  1.00  0.00           C  
ATOM   1928  O   ASP A 787     139.870  66.371  39.086  1.00  0.00           O  
ATOM   1929  CB  ASP A 787     141.197  68.685  40.981  1.00  0.00           C  
ATOM   1930  CG  ASP A 787     140.767  69.727  42.038  1.00  0.00           C  
ATOM   1931  OD1 ASP A 787     139.685  69.657  42.658  1.00  0.00           O  
ATOM   1932  OD2 ASP A 787     141.562  70.640  42.245  1.00  0.00           O  
ATOM   1933  N   ARG A 788     141.811  65.665  39.986  1.00  0.00           N  
ATOM   1934  CA  ARG A 788     142.099  64.719  38.944  1.00  0.00           C  
ATOM   1935  C   ARG A 788     141.072  63.571  38.901  1.00  0.00           C  
ATOM   1936  O   ARG A 788     140.618  63.155  37.822  1.00  0.00           O  
ATOM   1937  CB  ARG A 788     143.493  64.270  39.223  1.00  0.00           C  
ATOM   1938  CG  ARG A 788     144.130  63.425  38.131  1.00  0.00           C  
ATOM   1939  CD  ARG A 788     145.636  63.513  38.277  1.00  0.00           C  
ATOM   1940  NE  ARG A 788     146.021  63.318  39.673  1.00  0.00           N  
ATOM   1941  CZ  ARG A 788     146.898  64.114  40.299  1.00  0.00           C  
ATOM   1942  NH1 ARG A 788     147.492  65.144  39.671  1.00  0.00           N  
ATOM   1943  NH2 ARG A 788     147.127  63.891  41.597  1.00  0.00           N  
ATOM   1944  N   ALA A 789     140.649  63.072  40.065  1.00  0.00           N  
ATOM   1945  CA  ALA A 789     139.653  62.028  40.145  1.00  0.00           C  
ATOM   1946  C   ALA A 789     138.273  62.583  39.772  1.00  0.00           C  
ATOM   1947  O   ALA A 789     137.516  61.926  39.029  1.00  0.00           O  
ATOM   1948  CB  ALA A 789     139.630  61.474  41.555  1.00  0.00           C  
ATOM   1949  N   PHE A 790     137.908  63.805  40.204  1.00  0.00           N  
ATOM   1950  CA  PHE A 790     136.634  64.408  39.804  1.00  0.00           C  
ATOM   1951  C   PHE A 790     136.538  64.494  38.282  1.00  0.00           C  
ATOM   1952  O   PHE A 790     135.519  64.168  37.676  1.00  0.00           O  
ATOM   1953  CB  PHE A 790     136.507  65.795  40.374  1.00  0.00           C  
ATOM   1954  CG  PHE A 790     135.093  66.345  40.349  1.00  0.00           C  
ATOM   1955  CD1 PHE A 790     134.623  67.035  39.230  1.00  0.00           C  
ATOM   1956  CD2 PHE A 790     134.270  66.156  41.467  1.00  0.00           C  
ATOM   1957  CE1 PHE A 790     133.323  67.530  39.229  1.00  0.00           C  
ATOM   1958  CE2 PHE A 790     132.972  66.654  41.456  1.00  0.00           C  
ATOM   1959  CZ  PHE A 790     132.497  67.338  40.340  1.00  0.00           C  
ATOM   1960  N   GLN A 791     137.646  64.861  37.648  1.00  0.00           N  
ATOM   1961  CA  GLN A 791     137.705  64.970  36.220  1.00  0.00           C  
ATOM   1962  C   GLN A 791     137.474  63.605  35.580  1.00  0.00           C  
ATOM   1963  O   GLN A 791     136.753  63.492  34.585  1.00  0.00           O  
ATOM   1964  CB  GLN A 791     139.053  65.524  35.884  1.00  0.00           C  
ATOM   1965  CG  GLN A 791     139.204  66.250  34.545  1.00  0.00           C  
ATOM   1966  CD  GLN A 791     140.682  66.535  34.212  1.00  0.00           C  
ATOM   1967  OE1 GLN A 791     141.138  66.384  33.073  1.00  0.00           O  
ATOM   1968  NE2 GLN A 791     141.524  66.963  35.159  1.00  0.00           N  
ATOM   1969  N   GLU A 792     138.015  62.532  36.173  1.00  0.00           N  
ATOM   1970  CA  GLU A 792     137.914  61.197  35.603  1.00  0.00           C  
ATOM   1971  C   GLU A 792     136.489  60.703  35.609  1.00  0.00           C  
ATOM   1972  O   GLU A 792     135.966  60.229  34.595  1.00  0.00           O  
ATOM   1973  CB  GLU A 792     138.775  60.268  36.396  1.00  0.00           C  
ATOM   1974  CG  GLU A 792     138.863  58.911  35.727  1.00  0.00           C  
ATOM   1975  CD  GLU A 792     140.033  58.058  36.188  1.00  0.00           C  
ATOM   1976  OE1 GLU A 792     140.496  58.204  37.337  1.00  0.00           O  
ATOM   1977  OE2 GLU A 792     140.464  57.252  35.354  1.00  0.00           O  
ATOM   1978  N   LEU A 793     135.863  60.921  36.761  1.00  0.00           N  
ATOM   1979  CA  LEU A 793     134.492  60.523  36.994  1.00  0.00           C  
ATOM   1980  C   LEU A 793     133.606  61.156  35.971  1.00  0.00           C  
ATOM   1981  O   LEU A 793     132.871  60.459  35.283  1.00  0.00           O  
ATOM   1982  CB  LEU A 793     134.104  60.933  38.406  1.00  0.00           C  
ATOM   1983  CG  LEU A 793     134.154  59.874  39.515  1.00  0.00           C  
ATOM   1984  CD1 LEU A 793     135.084  58.737  39.224  1.00  0.00           C  
ATOM   1985  CD2 LEU A 793     134.553  60.592  40.754  1.00  0.00           C  
ATOM   1986  N   LEU A 794     133.831  62.436  35.718  1.00  0.00           N  
ATOM   1987  CA  LEU A 794     133.021  63.162  34.758  1.00  0.00           C  
ATOM   1988  C   LEU A 794     133.238  62.627  33.368  1.00  0.00           C  
ATOM   1989  O   LEU A 794     132.223  62.347  32.723  1.00  0.00           O  
ATOM   1990  CB  LEU A 794     133.366  64.638  34.828  1.00  0.00           C  
ATOM   1991  CG  LEU A 794     132.294  65.719  34.986  1.00  0.00           C  
ATOM   1992  CD1 LEU A 794     131.002  65.214  35.618  1.00  0.00           C  
ATOM   1993  CD2 LEU A 794     132.901  66.767  35.893  1.00  0.00           C  
ATOM   1994  N   GLU A 795     134.467  62.352  32.896  1.00  0.00           N  
ATOM   1995  CA  GLU A 795     134.654  61.847  31.546  1.00  0.00           C  
ATOM   1996  C   GLU A 795     133.989  60.513  31.354  1.00  0.00           C  
ATOM   1997  O   GLU A 795     133.479  60.243  30.259  1.00  0.00           O  
ATOM   1998  CB  GLU A 795     136.089  61.643  31.183  1.00  0.00           C  
ATOM   1999  CG  GLU A 795     136.852  62.947  31.131  1.00  0.00           C  
ATOM   2000  CD  GLU A 795     138.373  62.877  31.288  1.00  0.00           C  
ATOM   2001  OE1 GLU A 795     138.898  61.865  31.773  1.00  0.00           O  
ATOM   2002  OE2 GLU A 795     139.033  63.863  30.940  1.00  0.00           O  
ATOM   2003  N   ASN A 796     133.957  59.696  32.415  1.00  0.00           N  
ATOM   2004  CA  ASN A 796     133.351  58.379  32.369  1.00  0.00           C  
ATOM   2005  C   ASN A 796     131.888  58.471  32.057  1.00  0.00           C  
ATOM   2006  O   ASN A 796     131.421  57.911  31.052  1.00  0.00           O  
ATOM   2007  CB  ASN A 796     133.506  57.665  33.688  1.00  0.00           C  
ATOM   2008  CG  ASN A 796     134.903  57.094  33.898  1.00  0.00           C  
ATOM   2009  OD1 ASN A 796     135.214  56.610  34.978  1.00  0.00           O  
ATOM   2010  ND2 ASN A 796     135.834  57.089  32.953  1.00  0.00           N  
ATOM   2011  N   ALA A 797     131.197  59.242  32.892  1.00  0.00           N  
ATOM   2012  CA  ALA A 797     129.780  59.492  32.690  1.00  0.00           C  
ATOM   2013  C   ALA A 797     129.518  60.124  31.342  1.00  0.00           C  
ATOM   2014  O   ALA A 797     128.550  59.726  30.703  1.00  0.00           O  
ATOM   2015  CB  ALA A 797     129.229  60.441  33.730  1.00  0.00           C  
ATOM   2016  N   GLU A 798     130.325  61.074  30.843  1.00  0.00           N  
ATOM   2017  CA  GLU A 798     130.078  61.618  29.513  1.00  0.00           C  
ATOM   2018  C   GLU A 798     130.327  60.582  28.416  1.00  0.00           C  
ATOM   2019  O   GLU A 798     129.588  60.518  27.421  1.00  0.00           O  
ATOM   2020  CB  GLU A 798     130.961  62.831  29.212  1.00  0.00           C  
ATOM   2021  CG  GLU A 798     130.583  64.186  29.852  1.00  0.00           C  
ATOM   2022  CD  GLU A 798     131.351  65.413  29.310  1.00  0.00           C  
ATOM   2023  OE1 GLU A 798     131.059  65.853  28.201  1.00  0.00           O  
ATOM   2024  OE2 GLU A 798     132.234  65.951  29.987  1.00  0.00           O  
ATOM   2025  N   GLU A 799     131.325  59.711  28.569  1.00  0.00           N  
ATOM   2026  CA  GLU A 799     131.595  58.718  27.557  1.00  0.00           C  
ATOM   2027  C   GLU A 799     130.435  57.745  27.400  1.00  0.00           C  
ATOM   2028  O   GLU A 799     130.069  57.466  26.252  1.00  0.00           O  
ATOM   2029  CB  GLU A 799     132.853  57.955  27.908  1.00  0.00           C  
ATOM   2030  CG  GLU A 799     133.355  57.076  26.754  1.00  0.00           C  
ATOM   2031  CD  GLU A 799     133.638  57.773  25.416  1.00  0.00           C  
ATOM   2032  OE1 GLU A 799     134.219  58.859  25.429  1.00  0.00           O  
ATOM   2033  OE2 GLU A 799     133.294  57.245  24.353  1.00  0.00           O  
ATOM   2034  N   ILE A 800     129.818  57.256  28.494  1.00  0.00           N  
ATOM   2035  CA  ILE A 800     128.737  56.282  28.433  1.00  0.00           C  
ATOM   2036  C   ILE A 800     127.611  56.869  27.600  1.00  0.00           C  
ATOM   2037  O   ILE A 800     127.068  56.213  26.703  1.00  0.00           O  
ATOM   2038  CB  ILE A 800     128.286  55.971  29.874  1.00  0.00           C  
ATOM   2039  CG1 ILE A 800     129.234  54.962  30.508  1.00  0.00           C  
ATOM   2040  CG2 ILE A 800     126.876  55.425  29.888  1.00  0.00           C  
ATOM   2041  CD1 ILE A 800     129.042  54.829  32.033  1.00  0.00           C  
ATOM   2042  N   LEU A 801     127.324  58.159  27.855  1.00  0.00           N  
ATOM   2043  CA  LEU A 801     126.257  58.906  27.215  1.00  0.00           C  
ATOM   2044  C   LEU A 801     126.570  59.155  25.752  1.00  0.00           C  
ATOM   2045  O   LEU A 801     125.694  59.154  24.884  1.00  0.00           O  
ATOM   2046  CB  LEU A 801     126.133  60.131  28.026  1.00  0.00           C  
ATOM   2047  CG  LEU A 801     124.834  60.501  28.734  1.00  0.00           C  
ATOM   2048  CD1 LEU A 801     123.967  59.319  29.092  1.00  0.00           C  
ATOM   2049  CD2 LEU A 801     125.238  61.255  29.997  1.00  0.00           C  
ATOM   2050  N   ARG A 802     127.840  59.294  25.414  1.00  0.00           N  
ATOM   2051  CA  ARG A 802     128.229  59.428  24.023  1.00  0.00           C  
ATOM   2052  C   ARG A 802     127.929  58.107  23.363  1.00  0.00           C  
ATOM   2053  O   ARG A 802     127.300  58.162  22.309  1.00  0.00           O  
ATOM   2054  CB  ARG A 802     129.695  59.735  23.923  1.00  0.00           C  
ATOM   2055  CG  ARG A 802     130.386  59.821  22.553  1.00  0.00           C  
ATOM   2056  CD  ARG A 802     131.754  60.475  22.798  1.00  0.00           C  
ATOM   2057  NE  ARG A 802     131.526  61.832  23.334  1.00  0.00           N  
ATOM   2058  CZ  ARG A 802     131.991  62.325  24.504  1.00  0.00           C  
ATOM   2059  NH1 ARG A 802     132.754  61.607  25.353  1.00  0.00           N  
ATOM   2060  NH2 ARG A 802     131.629  63.575  24.824  1.00  0.00           N  
ATOM   2061  N   LEU A 803     128.309  56.955  23.968  1.00  0.00           N  
ATOM   2062  CA  LEU A 803     128.043  55.629  23.428  1.00  0.00           C  
ATOM   2063  C   LEU A 803     126.550  55.302  23.317  1.00  0.00           C  
ATOM   2064  O   LEU A 803     126.084  54.654  22.366  1.00  0.00           O  
ATOM   2065  CB  LEU A 803     128.684  54.605  24.300  1.00  0.00           C  
ATOM   2066  CG  LEU A 803     130.150  54.120  24.199  1.00  0.00           C  
ATOM   2067  CD1 LEU A 803     130.749  54.598  22.929  1.00  0.00           C  
ATOM   2068  CD2 LEU A 803     131.000  54.633  25.346  1.00  0.00           C  
ATOM   2069  N   LEU A 807     125.770  55.747  24.308  1.00  0.00           N  
ATOM   2070  CA  LEU A 807     124.309  55.612  24.336  1.00  0.00           C  
ATOM   2071  C   LEU A 807     123.540  56.533  23.339  1.00  0.00           C  
ATOM   2072  O   LEU A 807     122.366  56.303  22.989  1.00  0.00           O  
ATOM   2073  CB  LEU A 807     123.923  55.865  25.783  1.00  0.00           C  
ATOM   2074  CG  LEU A 807     123.276  54.766  26.618  1.00  0.00           C  
ATOM   2075  CD1 LEU A 807     123.962  53.437  26.487  1.00  0.00           C  
ATOM   2076  CD2 LEU A 807     123.395  55.188  28.080  1.00  0.00           C  
ATOM   2077  N   GLU A 808     124.195  57.606  22.859  1.00  0.00           N  
ATOM   2078  CA  GLU A 808     123.713  58.520  21.829  1.00  0.00           C  
ATOM   2079  C   GLU A 808     122.561  59.416  22.234  1.00  0.00           C  
ATOM   2080  O   GLU A 808     121.508  59.537  21.601  1.00  0.00           O  
ATOM   2081  CB  GLU A 808     123.338  57.713  20.584  1.00  0.00           C  
ATOM   2082  CG  GLU A 808     124.511  56.941  19.942  1.00  0.00           C  
ATOM   2083  CD  GLU A 808     124.128  56.167  18.687  1.00  0.00           C  
ATOM   2084  OE1 GLU A 808     123.112  56.478  18.064  1.00  0.00           O  
ATOM   2085  OE2 GLU A 808     124.849  55.233  18.322  1.00  0.00           O  
ATOM   2086  N   LEU A1141     122.809  60.092  23.337  1.00  0.00           N  
ATOM   2087  CA  LEU A1141     121.831  60.971  23.915  1.00  0.00           C  
ATOM   2088  C   LEU A1141     122.391  62.407  24.029  1.00  0.00           C  
ATOM   2089  O   LEU A1141     123.596  62.588  24.304  1.00  0.00           O  
ATOM   2090  CB  LEU A1141     121.460  60.435  25.285  1.00  0.00           C  
ATOM   2091  CG  LEU A1141     120.724  59.140  25.439  1.00  0.00           C  
ATOM   2092  CD1 LEU A1141     120.294  58.996  26.902  1.00  0.00           C  
ATOM   2093  CD2 LEU A1141     119.513  59.140  24.541  1.00  0.00           C  
ATOM   2094  N   PRO A1154     121.571  63.457  23.770  1.00  0.00           N  
ATOM   2095  CA  PRO A1154     121.899  64.832  24.054  1.00  0.00           C  
ATOM   2096  C   PRO A1154     122.048  65.083  25.512  1.00  0.00           C  
ATOM   2097  O   PRO A1154     121.092  64.715  26.222  1.00  0.00           O  
ATOM   2098  CB  PRO A1154     120.759  65.594  23.414  1.00  0.00           C  
ATOM   2099  CG  PRO A1154     119.625  64.629  23.348  1.00  0.00           C  
ATOM   2100  CD  PRO A1154     120.393  63.425  22.894  1.00  0.00           C  
ATOM   2101  N   TYR A1155     123.137  65.700  25.983  1.00  0.00           N  
ATOM   2102  CA  TYR A1155     123.211  66.038  27.414  1.00  0.00           C  
ATOM   2103  C   TYR A1155     123.832  67.403  27.702  1.00  0.00           C  
ATOM   2104  O   TYR A1155     124.247  68.101  26.762  1.00  0.00           O  
ATOM   2105  CB  TYR A1155     124.023  64.993  28.180  1.00  0.00           C  
ATOM   2106  CG  TYR A1155     125.475  64.873  27.743  1.00  0.00           C  
ATOM   2107  CD1 TYR A1155     125.800  64.127  26.604  1.00  0.00           C  
ATOM   2108  CD2 TYR A1155     126.455  65.541  28.483  1.00  0.00           C  
ATOM   2109  CE1 TYR A1155     127.126  64.041  26.205  1.00  0.00           C  
ATOM   2110  CE2 TYR A1155     127.786  65.457  28.082  1.00  0.00           C  
ATOM   2111  CZ  TYR A1155     128.107  64.714  26.954  1.00  0.00           C  
ATOM   2112  OH  TYR A1155     129.429  64.618  26.599  1.00  0.00           O  
ATOM   2113  N   ARG A1156     124.000  67.767  28.988  1.00  0.00           N  
ATOM   2114  CA  ARG A1156     124.658  69.013  29.374  1.00  0.00           C  
ATOM   2115  C   ARG A1156     125.088  69.025  30.837  1.00  0.00           C  
ATOM   2116  O   ARG A1156     124.435  68.388  31.669  1.00  0.00           O  
ATOM   2117  CB  ARG A1156     123.747  70.207  29.166  1.00  0.00           C  
ATOM   2118  CG  ARG A1156     122.479  70.081  29.949  1.00  0.00           C  
ATOM   2119  CD  ARG A1156     122.014  71.446  30.256  1.00  0.00           C  
ATOM   2120  NE  ARG A1156     120.935  71.429  31.216  1.00  0.00           N  
ATOM   2121  CZ  ARG A1156     120.364  72.578  31.576  1.00  0.00           C  
ATOM   2122  NH1 ARG A1156     120.745  73.756  31.077  1.00  0.00           N  
ATOM   2123  NH2 ARG A1156     119.435  72.577  32.516  1.00  0.00           N  
ATOM   2124  N   LEU A1157     126.130  69.783  31.181  1.00  0.00           N  
ATOM   2125  CA  LEU A1157     126.705  69.793  32.512  1.00  0.00           C  
ATOM   2126  C   LEU A1157     126.322  71.048  33.278  1.00  0.00           C  
ATOM   2127  O   LEU A1157     126.422  72.120  32.711  1.00  0.00           O  
ATOM   2128  CB  LEU A1157     128.210  69.704  32.398  1.00  0.00           C  
ATOM   2129  CG  LEU A1157     128.875  68.384  32.110  1.00  0.00           C  
ATOM   2130  CD1 LEU A1157     128.394  67.710  30.857  1.00  0.00           C  
ATOM   2131  CD2 LEU A1157     130.315  68.706  31.960  1.00  0.00           C  
ATOM   2132  N   VAL A1158     125.939  70.986  34.544  1.00  0.00           N  
ATOM   2133  CA  VAL A1158     125.437  72.078  35.337  1.00  0.00           C  
ATOM   2134  C   VAL A1158     126.251  72.258  36.607  1.00  0.00           C  
ATOM   2135  O   VAL A1158     126.250  71.358  37.452  1.00  0.00           O  
ATOM   2136  CB  VAL A1158     123.970  71.765  35.686  1.00  0.00           C  
ATOM   2137  CG1 VAL A1158     123.468  72.729  36.750  1.00  0.00           C  
ATOM   2138  CG2 VAL A1158     123.107  71.852  34.434  1.00  0.00           C  
ATOM   2139  N   GLU A1159     126.944  73.366  36.834  1.00  0.00           N  
ATOM   2140  CA  GLU A1159     127.594  73.629  38.101  1.00  0.00           C  
ATOM   2141  C   GLU A1159     126.494  73.815  39.133  1.00  0.00           C  
ATOM   2142  O   GLU A1159     125.557  74.592  38.943  1.00  0.00           O  
ATOM   2143  CB  GLU A1159     128.368  74.886  38.065  1.00  0.00           C  
ATOM   2144  CG  GLU A1159     129.172  74.937  39.360  1.00  0.00           C  
ATOM   2145  CD  GLU A1159     130.447  74.116  39.310  1.00  0.00           C  
ATOM   2146  OE1 GLU A1159     131.124  74.153  38.272  1.00  0.00           O  
ATOM   2147  OE2 GLU A1159     130.767  73.478  40.315  1.00  0.00           O  
ATOM   2148  N   VAL A1160     126.575  73.143  40.245  1.00  0.00           N  
ATOM   2149  CA  VAL A1160     125.484  73.197  41.189  1.00  0.00           C  
ATOM   2150  C   VAL A1160     125.832  74.234  42.260  1.00  0.00           C  
ATOM   2151  O   VAL A1160     126.986  74.376  42.675  1.00  0.00           O  
ATOM   2152  CB  VAL A1160     125.297  71.725  41.696  1.00  0.00           C  
ATOM   2153  CG1 VAL A1160     124.314  71.637  42.837  1.00  0.00           C  
ATOM   2154  CG2 VAL A1160     124.779  70.884  40.544  1.00  0.00           C  
ATOM   2155  N   ALA A1161     124.819  75.017  42.641  1.00  0.00           N  
ATOM   2156  CA  ALA A1161     124.966  76.135  43.545  1.00  0.00           C  
ATOM   2157  C   ALA A1161     125.064  75.689  44.987  1.00  0.00           C  
ATOM   2158  O   ALA A1161     124.491  74.649  45.334  1.00  0.00           O  
ATOM   2159  CB  ALA A1161     123.788  77.034  43.393  1.00  0.00           C  
ATOM   2160  N   THR A1415     125.690  76.480  45.847  1.00  0.00           N  
ATOM   2161  CA  THR A1415     125.943  76.120  47.222  1.00  0.00           C  
ATOM   2162  C   THR A1415     124.696  75.731  48.001  1.00  0.00           C  
ATOM   2163  O   THR A1415     124.729  74.841  48.852  1.00  0.00           O  
ATOM   2164  CB  THR A1415     126.638  77.300  47.912  1.00  0.00           C  
ATOM   2165  OG1 THR A1415     125.712  78.382  47.830  1.00  0.00           O  
ATOM   2166  CG2 THR A1415     127.958  77.706  47.267  1.00  0.00           C  
ATOM   2167  N   GLY A1426     123.583  76.411  47.715  1.00  0.00           N  
ATOM   2168  CA  GLY A1426     122.316  76.159  48.383  1.00  0.00           C  
ATOM   2169  C   GLY A1426     121.621  74.920  47.844  1.00  0.00           C  
ATOM   2170  O   GLY A1426     120.629  74.471  48.409  1.00  0.00           O  
ATOM   2171  N   ASP A1427     122.055  74.356  46.718  1.00  0.00           N  
ATOM   2172  CA  ASP A1427     121.463  73.136  46.208  1.00  0.00           C  
ATOM   2173  C   ASP A1427     122.379  71.889  46.408  1.00  0.00           C  
ATOM   2174  O   ASP A1427     121.999  70.755  46.101  1.00  0.00           O  
ATOM   2175  CB  ASP A1427     121.143  73.413  44.739  1.00  0.00           C  
ATOM   2176  CG  ASP A1427     120.184  72.404  44.125  1.00  0.00           C  
ATOM   2177  OD1 ASP A1427     119.053  72.322  44.599  1.00  0.00           O  
ATOM   2178  OD2 ASP A1427     120.551  71.699  43.185  1.00  0.00           O  
ATOM   2179  N   MET A1437     123.595  72.066  46.960  1.00  0.00           N  
ATOM   2180  CA  MET A1437     124.616  71.018  47.140  1.00  0.00           C  
ATOM   2181  C   MET A1437     124.455  69.973  48.220  1.00  0.00           C  
ATOM   2182  O   MET A1437     124.845  68.815  48.074  1.00  0.00           O  
ATOM   2183  CB  MET A1437     125.998  71.559  47.444  1.00  0.00           C  
ATOM   2184  CG  MET A1437     126.868  72.087  46.363  1.00  0.00           C  
ATOM   2185  SD  MET A1437     128.373  72.566  47.220  1.00  0.00           S  
ATOM   2186  CE  MET A1437     129.237  72.978  45.737  1.00  0.00           C  
ATOM   2187  N   GLY A1438     123.977  70.362  49.383  1.00  0.00           N  
ATOM   2188  CA  GLY A1438     123.977  69.380  50.444  1.00  0.00           C  
ATOM   2189  C   GLY A1438     125.261  69.549  51.258  1.00  0.00           C  
ATOM   2190  O   GLY A1438     126.337  69.932  50.777  1.00  0.00           O  
ATOM   2191  N   PRO A1443     125.141  69.254  52.554  1.00  0.00           N  
ATOM   2192  CA  PRO A1443     126.023  69.762  53.575  1.00  0.00           C  
ATOM   2193  C   PRO A1443     127.486  69.382  53.421  1.00  0.00           C  
ATOM   2194  O   PRO A1443     128.370  70.193  53.681  1.00  0.00           O  
ATOM   2195  CB  PRO A1443     125.379  69.244  54.842  1.00  0.00           C  
ATOM   2196  CG  PRO A1443     124.813  67.906  54.422  1.00  0.00           C  
ATOM   2197  CD  PRO A1443     124.181  68.297  53.111  1.00  0.00           C  
ATOM   2198  N   GLY A1444     127.793  68.168  52.972  1.00  0.00           N  
ATOM   2199  CA  GLY A1444     129.173  67.746  53.004  1.00  0.00           C  
ATOM   2200  C   GLY A1444     129.897  67.855  51.708  1.00  0.00           C  
ATOM   2201  O   GLY A1444     130.989  67.305  51.631  1.00  0.00           O  
ATOM   2202  N   LYS A1448     129.321  68.536  50.723  1.00  0.00           N  
ATOM   2203  CA  LYS A1448     129.930  68.629  49.426  1.00  0.00           C  
ATOM   2204  C   LYS A1448     130.931  69.734  49.273  1.00  0.00           C  
ATOM   2205  O   LYS A1448     130.827  70.789  49.885  1.00  0.00           O  
ATOM   2206  CB  LYS A1448     128.923  68.855  48.405  1.00  0.00           C  
ATOM   2207  CG  LYS A1448     128.537  67.581  47.784  1.00  0.00           C  
ATOM   2208  CD  LYS A1448     127.616  66.762  48.652  1.00  0.00           C  
ATOM   2209  CE  LYS A1448     127.212  65.477  47.926  1.00  0.00           C  
ATOM   2210  NZ  LYS A1448     126.645  65.709  46.604  1.00  0.00           N  
ATOM   2211  N   TRP A1456     131.920  69.487  48.445  1.00  0.00           N  
ATOM   2212  CA  TRP A1456     132.887  70.490  48.081  1.00  0.00           C  
ATOM   2213  C   TRP A1456     132.482  70.994  46.719  1.00  0.00           C  
ATOM   2214  O   TRP A1456     132.545  72.186  46.425  1.00  0.00           O  
ATOM   2215  CB  TRP A1456     134.245  69.879  48.008  1.00  0.00           C  
ATOM   2216  CG  TRP A1456     135.312  70.711  47.324  1.00  0.00           C  
ATOM   2217  CD1 TRP A1456     135.795  70.395  46.072  1.00  0.00           C  
ATOM   2218  CD2 TRP A1456     135.963  71.777  47.883  1.00  0.00           C  
ATOM   2219  NE1 TRP A1456     136.768  71.247  45.837  1.00  0.00           N  
ATOM   2220  CE2 TRP A1456     136.907  72.083  46.886  1.00  0.00           C  
ATOM   2221  CE3 TRP A1456     135.905  72.516  49.073  1.00  0.00           C  
ATOM   2222  CZ2 TRP A1456     137.801  73.131  47.085  1.00  0.00           C  
ATOM   2223  CZ3 TRP A1456     136.800  73.562  49.266  1.00  0.00           C  
ATOM   2224  CH2 TRP A1456     137.739  73.861  48.279  1.00  0.00           C  
ATOM   2225  N   ARG A1457     132.083  70.106  45.824  1.00  0.00           N  
ATOM   2226  CA  ARG A1457     131.758  70.505  44.468  1.00  0.00           C  
ATOM   2227  C   ARG A1457     130.761  69.495  43.905  1.00  0.00           C  
ATOM   2228  O   ARG A1457     130.869  68.343  44.295  1.00  0.00           O  
ATOM   2229  CB  ARG A1457     133.082  70.540  43.744  1.00  0.00           C  
ATOM   2230  CG  ARG A1457     133.014  70.356  42.278  1.00  0.00           C  
ATOM   2231  CD  ARG A1457     132.999  71.594  41.469  1.00  0.00           C  
ATOM   2232  NE  ARG A1457     134.059  71.345  40.529  1.00  0.00           N  
ATOM   2233  CZ  ARG A1457     134.026  71.667  39.247  1.00  0.00           C  
ATOM   2234  NH1 ARG A1457     133.005  72.277  38.687  1.00  0.00           N  
ATOM   2235  NH2 ARG A1457     135.022  71.267  38.480  1.00  0.00           N  
ATOM   2236  N   GLN A1458     129.777  69.868  43.091  1.00  0.00           N  
ATOM   2237  CA  GLN A1458     128.869  68.946  42.494  1.00  0.00           C  
ATOM   2238  C   GLN A1458     128.523  69.439  41.111  1.00  0.00           C  
ATOM   2239  O   GLN A1458     128.155  70.600  40.968  1.00  0.00           O  
ATOM   2240  CB  GLN A1458     127.623  68.855  43.336  1.00  0.00           C  
ATOM   2241  CG  GLN A1458     126.573  67.913  42.707  1.00  0.00           C  
ATOM   2242  CD  GLN A1458     125.320  67.659  43.545  1.00  0.00           C  
ATOM   2243  OE1 GLN A1458     125.366  67.597  44.772  1.00  0.00           O  
ATOM   2244  NE2 GLN A1458     124.153  67.504  42.930  1.00  0.00           N  
ATOM   2245  N   VAL A1459     128.613  68.613  40.084  1.00  0.00           N  
ATOM   2246  CA  VAL A1459     128.207  68.966  38.725  1.00  0.00           C  
ATOM   2247  C   VAL A1459     127.072  68.017  38.421  1.00  0.00           C  
ATOM   2248  O   VAL A1459     127.216  66.855  38.811  1.00  0.00           O  
ATOM   2249  CB  VAL A1459     129.265  68.666  37.649  1.00  0.00           C  
ATOM   2250  CG1 VAL A1459     128.739  68.775  36.229  1.00  0.00           C  
ATOM   2251  CG2 VAL A1459     130.315  69.671  37.775  1.00  0.00           C  
ATOM   2252  N   ASP A1460     125.991  68.379  37.747  1.00  0.00           N  
ATOM   2253  CA  ASP A1460     125.023  67.390  37.331  1.00  0.00           C  
ATOM   2254  C   ASP A1460     125.066  67.154  35.846  1.00  0.00           C  
ATOM   2255  O   ASP A1460     125.333  68.101  35.118  1.00  0.00           O  
ATOM   2256  CB  ASP A1460     123.655  67.822  37.668  1.00  0.00           C  
ATOM   2257  CG  ASP A1460     123.362  67.853  39.151  1.00  0.00           C  
ATOM   2258  OD1 ASP A1460     124.149  67.314  39.944  1.00  0.00           O  
ATOM   2259  OD2 ASP A1460     122.316  68.426  39.502  1.00  0.00           O  
ATOM   2260  N   ILE A1461     124.894  65.947  35.324  1.00  0.00           N  
ATOM   2261  CA  ILE A1461     124.759  65.764  33.887  1.00  0.00           C  
ATOM   2262  C   ILE A1461     123.251  65.581  33.769  1.00  0.00           C  
ATOM   2263  O   ILE A1461     122.625  64.931  34.634  1.00  0.00           O  
ATOM   2264  CB  ILE A1461     125.473  64.487  33.345  1.00  0.00           C  
ATOM   2265  CG1 ILE A1461     127.006  64.590  33.370  1.00  0.00           C  
ATOM   2266  CG2 ILE A1461     125.027  64.283  31.898  1.00  0.00           C  
ATOM   2267  CD1 ILE A1461     127.637  64.400  34.756  1.00  0.00           C  
ATOM   2268  N   GLU A1462     122.640  66.175  32.740  1.00  0.00           N  
ATOM   2269  CA  GLU A1462     121.209  66.085  32.486  1.00  0.00           C  
ATOM   2270  C   GLU A1462     121.008  65.724  31.043  1.00  0.00           C  
ATOM   2271  O   GLU A1462     121.855  66.071  30.200  1.00  0.00           O  
ATOM   2272  CB  GLU A1462     120.585  67.368  32.733  1.00  0.00           C  
ATOM   2273  CG  GLU A1462     120.855  67.869  34.124  1.00  0.00           C  
ATOM   2274  CD  GLU A1462     120.079  69.139  34.437  1.00  0.00           C  
ATOM   2275  OE1 GLU A1462     119.421  69.670  33.547  1.00  0.00           O  
ATOM   2276  OE2 GLU A1462     120.120  69.593  35.585  1.00  0.00           O  
ATOM   2277  N   VAL A1463     119.950  65.009  30.713  1.00  0.00           N  
ATOM   2278  CA  VAL A1463     119.792  64.524  29.356  1.00  0.00           C  
ATOM   2279  C   VAL A1463     118.469  65.099  28.892  1.00  0.00           C  
ATOM   2280  O   VAL A1463     117.539  65.340  29.685  1.00  0.00           O  
ATOM   2281  CB  VAL A1463     119.753  62.984  29.331  1.00  0.00           C  
ATOM   2282  CG1 VAL A1463     119.650  62.565  27.890  1.00  0.00           C  
ATOM   2283  CG2 VAL A1463     121.028  62.319  29.857  1.00  0.00           C  
ATOM   2284  N   TYR A1464     118.374  65.352  27.598  1.00  0.00           N  
ATOM   2285  CA  TYR A1464     117.201  66.007  27.057  1.00  0.00           C  
ATOM   2286  C   TYR A1464     116.061  65.037  26.906  1.00  0.00           C  
ATOM   2287  O   TYR A1464     116.227  63.989  26.294  1.00  0.00           O  
ATOM   2288  CB  TYR A1464     117.574  66.642  25.688  1.00  0.00           C  
ATOM   2289  CG  TYR A1464     116.475  67.443  25.005  1.00  0.00           C  
ATOM   2290  CD1 TYR A1464     115.940  68.591  25.593  1.00  0.00           C  
ATOM   2291  CD2 TYR A1464     115.982  66.986  23.786  1.00  0.00           C  
ATOM   2292  CE1 TYR A1464     114.900  69.269  24.961  1.00  0.00           C  
ATOM   2293  CE2 TYR A1464     114.952  67.671  23.155  1.00  0.00           C  
ATOM   2294  CZ  TYR A1464     114.422  68.801  23.752  1.00  0.00           C  
ATOM   2295  OH  TYR A1464     113.377  69.431  23.121  1.00  0.00           O  
ATOM   2296  N   LEU A1465     114.910  65.441  27.428  1.00  0.00           N  
ATOM   2297  CA  LEU A1465     113.648  64.722  27.346  1.00  0.00           C  
ATOM   2298  C   LEU A1465     112.698  65.416  26.370  1.00  0.00           C  
ATOM   2299  O   LEU A1465     111.938  66.286  26.818  1.00  0.00           O  
ATOM   2300  CB  LEU A1465     113.037  64.679  28.734  1.00  0.00           C  
ATOM   2301  CG  LEU A1465     111.858  63.762  28.952  1.00  0.00           C  
ATOM   2302  CD1 LEU A1465     112.260  62.323  28.735  1.00  0.00           C  
ATOM   2303  CD2 LEU A1465     111.385  63.911  30.373  1.00  0.00           C  
ATOM   2304  N   PRO A1475     112.695  65.090  25.057  1.00  0.00           N  
ATOM   2305  CA  PRO A1475     111.768  65.551  24.019  1.00  0.00           C  
ATOM   2306  C   PRO A1475     110.362  65.957  24.419  1.00  0.00           C  
ATOM   2307  O   PRO A1475     110.071  67.139  24.361  1.00  0.00           O  
ATOM   2308  CB  PRO A1475     111.751  64.430  23.025  1.00  0.00           C  
ATOM   2309  CG  PRO A1475     113.190  64.051  22.989  1.00  0.00           C  
ATOM   2310  CD  PRO A1475     113.557  64.072  24.472  1.00  0.00           C  
ATOM   2311  N   SER A1688     109.481  65.039  24.858  1.00  0.00           N  
ATOM   2312  CA  SER A1688     108.108  65.324  25.279  1.00  0.00           C  
ATOM   2313  C   SER A1688     108.020  66.441  26.296  1.00  0.00           C  
ATOM   2314  O   SER A1688     107.136  67.263  26.188  1.00  0.00           O  
ATOM   2315  CB  SER A1688     107.431  64.097  25.925  1.00  0.00           C  
ATOM   2316  OG  SER A1688     107.838  63.673  27.248  1.00  0.00           O  
ATOM   2317  N   GLU A1689     108.837  66.443  27.348  1.00  0.00           N  
ATOM   2318  CA  GLU A1689     108.854  67.530  28.309  1.00  0.00           C  
ATOM   2319  C   GLU A1689     109.543  68.772  27.751  1.00  0.00           C  
ATOM   2320  O   GLU A1689     109.445  69.853  28.331  1.00  0.00           O  
ATOM   2321  CB  GLU A1689     109.588  67.146  29.572  1.00  0.00           C  
ATOM   2322  CG  GLU A1689     108.827  66.318  30.598  1.00  0.00           C  
ATOM   2323  CD  GLU A1689     109.420  66.433  32.008  1.00  0.00           C  
ATOM   2324  OE1 GLU A1689     110.583  66.788  32.194  1.00  0.00           O  
ATOM   2325  OE2 GLU A1689     108.704  66.199  32.966  1.00  0.00           O  
ATOM   2326  N   GLY A1690     110.290  68.617  26.664  1.00  0.00           N  
ATOM   2327  CA  GLY A1690     111.029  69.693  26.054  1.00  0.00           C  
ATOM   2328  C   GLY A1690     112.123  70.194  26.984  1.00  0.00           C  
ATOM   2329  O   GLY A1690     112.516  71.328  26.790  1.00  0.00           O  
ATOM   2330  N   ARG A1692     112.734  69.471  27.940  1.00  0.00           N  
ATOM   2331  CA  ARG A1692     113.706  70.063  28.863  1.00  0.00           C  
ATOM   2332  C   ARG A1692     114.790  69.067  29.251  1.00  0.00           C  
ATOM   2333  O   ARG A1692     114.708  67.959  28.738  1.00  0.00           O  
ATOM   2334  CB  ARG A1692     112.959  70.558  30.102  1.00  0.00           C  
ATOM   2335  CG  ARG A1692     112.517  69.487  31.089  1.00  0.00           C  
ATOM   2336  CD  ARG A1692     111.852  70.164  32.259  1.00  0.00           C  
ATOM   2337  NE  ARG A1692     110.529  70.597  31.842  1.00  0.00           N  
ATOM   2338  CZ  ARG A1692     109.413  70.098  32.397  1.00  0.00           C  
ATOM   2339  NH1 ARG A1692     109.472  69.177  33.372  1.00  0.00           N  
ATOM   2340  NH2 ARG A1692     108.216  70.507  31.956  1.00  0.00           N  
ATOM   2341  N   TYR A1693     115.778  69.352  30.110  1.00  0.00           N  
ATOM   2342  CA  TYR A1693     116.858  68.422  30.418  1.00  0.00           C  
ATOM   2343  C   TYR A1693     116.627  67.887  31.821  1.00  0.00           C  
ATOM   2344  O   TYR A1693     116.401  68.681  32.733  1.00  0.00           O  
ATOM   2345  CB  TYR A1693     118.259  69.081  30.397  1.00  0.00           C  
ATOM   2346  CG  TYR A1693     118.908  69.338  29.039  1.00  0.00           C  
ATOM   2347  CD1 TYR A1693     119.677  68.338  28.437  1.00  0.00           C  
ATOM   2348  CD2 TYR A1693     118.669  70.543  28.356  1.00  0.00           C  
ATOM   2349  CE1 TYR A1693     120.187  68.531  27.147  1.00  0.00           C  
ATOM   2350  CE2 TYR A1693     119.164  70.741  27.066  1.00  0.00           C  
ATOM   2351  CZ  TYR A1693     119.912  69.731  26.470  1.00  0.00           C  
ATOM   2352  OH  TYR A1693     120.299  69.878  25.160  1.00  0.00           O  
ATOM   2353  N   ARG A1700     116.673  66.567  32.032  1.00  0.00           N  
ATOM   2354  CA  ARG A1700     116.421  65.954  33.325  1.00  0.00           C  
ATOM   2355  C   ARG A1700     117.680  65.290  33.832  1.00  0.00           C  
ATOM   2356  O   ARG A1700     118.472  64.787  33.030  1.00  0.00           O  
ATOM   2357  CB  ARG A1700     115.314  64.961  33.147  1.00  0.00           C  
ATOM   2358  CG  ARG A1700     114.035  65.675  32.738  1.00  0.00           C  
ATOM   2359  CD  ARG A1700     113.240  66.252  33.880  1.00  0.00           C  
ATOM   2360  NE  ARG A1700     112.078  65.392  34.018  1.00  0.00           N  
ATOM   2361  CZ  ARG A1700     111.651  64.910  35.195  1.00  0.00           C  
ATOM   2362  NH1 ARG A1700     112.246  65.180  36.370  1.00  0.00           N  
ATOM   2363  NH2 ARG A1700     110.610  64.082  35.185  1.00  0.00           N  
ATOM   2364  N   GLU A1701     117.940  65.311  35.135  1.00  0.00           N  
ATOM   2365  CA  GLU A1701     119.161  64.742  35.697  1.00  0.00           C  
ATOM   2366  C   GLU A1701     119.314  63.257  35.424  1.00  0.00           C  
ATOM   2367  O   GLU A1701     118.348  62.493  35.504  1.00  0.00           O  
ATOM   2368  CB  GLU A1701     119.188  64.928  37.199  1.00  0.00           C  
ATOM   2369  CG  GLU A1701     120.288  64.209  37.991  1.00  0.00           C  
ATOM   2370  CD  GLU A1701     120.131  64.257  39.521  1.00  0.00           C  
ATOM   2371  OE1 GLU A1701     119.680  65.262  40.075  1.00  0.00           O  
ATOM   2372  OE2 GLU A1701     120.474  63.271  40.179  1.00  0.00           O  
ATOM   2373  N   THR A1702     120.492  62.830  35.017  1.00  0.00           N  
ATOM   2374  CA  THR A1702     120.700  61.418  35.042  1.00  0.00           C  
ATOM   2375  C   THR A1702     121.958  61.091  35.801  1.00  0.00           C  
ATOM   2376  O   THR A1702     122.207  59.903  35.955  1.00  0.00           O  
ATOM   2377  CB  THR A1702     120.791  60.825  33.637  1.00  0.00           C  
ATOM   2378  OG1 THR A1702     121.900  61.408  33.022  1.00  0.00           O  
ATOM   2379  CG2 THR A1702     119.540  61.009  32.837  1.00  0.00           C  
ATOM   2380  N   HIS A1703     122.829  62.014  36.275  1.00  0.00           N  
ATOM   2381  CA  HIS A1703     124.068  61.698  36.991  1.00  0.00           C  
ATOM   2382  C   HIS A1703     124.477  62.808  37.965  1.00  0.00           C  
ATOM   2383  O   HIS A1703     124.219  63.939  37.571  1.00  0.00           O  
ATOM   2384  CB  HIS A1703     125.213  61.527  36.029  1.00  0.00           C  
ATOM   2385  CG  HIS A1703     125.185  60.386  35.019  1.00  0.00           C  
ATOM   2386  ND1 HIS A1703     125.921  59.261  34.973  1.00  0.00           N  
ATOM   2387  CD2 HIS A1703     124.378  60.410  33.898  1.00  0.00           C  
ATOM   2388  CE1 HIS A1703     125.578  58.642  33.876  1.00  0.00           C  
ATOM   2389  NE2 HIS A1703     124.646  59.334  33.236  1.00  0.00           N  
ATOM   2390  N   SER A1704     125.065  62.686  39.179  1.00  0.00           N  
ATOM   2391  CA  SER A1704     125.582  63.814  39.967  1.00  0.00           C  
ATOM   2392  C   SER A1704     126.969  63.559  40.528  1.00  0.00           C  
ATOM   2393  O   SER A1704     127.136  62.808  41.500  1.00  0.00           O  
ATOM   2394  CB  SER A1704     124.757  64.153  41.185  1.00  0.00           C  
ATOM   2395  OG  SER A1704     123.464  64.453  40.744  1.00  0.00           O  
ATOM   2396  N   CYS A1705     127.965  64.214  39.922  1.00  0.00           N  
ATOM   2397  CA  CYS A1705     129.367  64.023  40.249  1.00  0.00           C  
ATOM   2398  C   CYS A1705     129.713  64.760  41.513  1.00  0.00           C  
ATOM   2399  O   CYS A1705     129.329  65.913  41.540  1.00  0.00           O  
ATOM   2400  CB  CYS A1705     130.092  64.512  39.070  1.00  0.00           C  
ATOM   2401  SG  CYS A1705     131.703  63.819  39.343  1.00  0.00           S  
ATOM   2402  N   SER A1706     130.330  64.271  42.571  1.00  0.00           N  
ATOM   2403  CA  SER A1706     130.504  65.046  43.781  1.00  0.00           C  
ATOM   2404  C   SER A1706     131.842  64.798  44.426  1.00  0.00           C  
ATOM   2405  O   SER A1706     132.308  63.660  44.397  1.00  0.00           O  
ATOM   2406  CB  SER A1706     129.502  64.711  44.853  1.00  0.00           C  
ATOM   2407  OG  SER A1706     128.194  64.625  44.325  1.00  0.00           O  
ATOM   2408  N   ALA A1707     132.501  65.831  44.964  1.00  0.00           N  
ATOM   2409  CA  ALA A1707     133.719  65.685  45.732  1.00  0.00           C  
ATOM   2410  C   ALA A1707     133.336  66.093  47.127  1.00  0.00           C  
ATOM   2411  O   ALA A1707     132.570  67.030  47.217  1.00  0.00           O  
ATOM   2412  CB  ALA A1707     134.796  66.607  45.284  1.00  0.00           C  
ATOM   2413  N   LEU A1708     133.770  65.444  48.204  1.00  0.00           N  
ATOM   2414  CA  LEU A1708     133.401  65.747  49.573  1.00  0.00           C  
ATOM   2415  C   LEU A1708     134.638  65.800  50.446  1.00  0.00           C  
ATOM   2416  O   LEU A1708     134.545  65.890  51.690  1.00  0.00           O  
ATOM   2417  CB  LEU A1708     132.506  64.680  50.173  1.00  0.00           C  
ATOM   2418  CG  LEU A1708     131.142  64.339  49.566  1.00  0.00           C  
ATOM   2419  CD1 LEU A1708     131.252  63.184  48.584  1.00  0.00           C  
ATOM   2420  CD2 LEU A1708     130.202  63.969  50.679  1.00  0.00           C  
ATOM   2421  N   LEU A1709     135.817  65.690  49.798  1.00  0.00           N  
ATOM   2422  CA  LEU A1709     137.101  65.698  50.471  1.00  0.00           C  
ATOM   2423  C   LEU A1709     137.057  64.739  51.662  1.00  0.00           C  
ATOM   2424  O   LEU A1709     136.649  63.567  51.501  1.00  0.00           O  
ATOM   2425  CB  LEU A1709     137.442  67.113  50.938  1.00  0.00           C  
ATOM   2426  CG  LEU A1709     137.344  68.320  50.003  1.00  0.00           C  
ATOM   2427  CD1 LEU A1709     137.404  69.570  50.853  1.00  0.00           C  
ATOM   2428  CD2 LEU A1709     138.427  68.270  48.939  1.00  0.00           C  
ATOM   2429  N   ASP A1710     137.349  65.207  52.882  1.00  0.00           N  
ATOM   2430  CA  ASP A1710     137.462  64.296  54.004  1.00  0.00           C  
ATOM   2431  C   ASP A1710     136.248  64.307  54.922  1.00  0.00           C  
ATOM   2432  O   ASP A1710     136.229  63.711  56.013  1.00  0.00           O  
ATOM   2433  CB  ASP A1710     138.759  64.657  54.733  1.00  0.00           C  
ATOM   2434  CG  ASP A1710     138.774  65.937  55.548  1.00  0.00           C  
ATOM   2435  OD1 ASP A1710     138.003  66.865  55.255  1.00  0.00           O  
ATOM   2436  OD2 ASP A1710     139.570  65.977  56.495  1.00  0.00           O  
ATOM   2437  N   TRP A1711     135.170  64.912  54.419  1.00  0.00           N  
ATOM   2438  CA  TRP A1711     133.970  65.008  55.208  1.00  0.00           C  
ATOM   2439  C   TRP A1711     133.415  63.631  55.582  1.00  0.00           C  
ATOM   2440  O   TRP A1711     133.059  63.404  56.738  1.00  0.00           O  
ATOM   2441  CB  TRP A1711     132.959  65.817  54.422  1.00  0.00           C  
ATOM   2442  CG  TRP A1711     131.782  66.186  55.290  1.00  0.00           C  
ATOM   2443  CD1 TRP A1711     131.850  67.243  56.165  1.00  0.00           C  
ATOM   2444  CD2 TRP A1711     130.555  65.575  55.287  1.00  0.00           C  
ATOM   2445  NE1 TRP A1711     130.656  67.322  56.714  1.00  0.00           N  
ATOM   2446  CE2 TRP A1711     129.859  66.357  56.219  1.00  0.00           C  
ATOM   2447  CE3 TRP A1711     129.916  64.511  54.657  1.00  0.00           C  
ATOM   2448  CZ2 TRP A1711     128.525  66.079  56.515  1.00  0.00           C  
ATOM   2449  CZ3 TRP A1711     128.583  64.241  54.961  1.00  0.00           C  
ATOM   2450  CH2 TRP A1711     127.888  65.012  55.878  1.00  0.00           C  
ATOM   2451  N   GLN A1742     133.338  62.684  54.648  1.00  0.00           N  
ATOM   2452  CA  GLN A1742     132.730  61.443  55.037  1.00  0.00           C  
ATOM   2453  C   GLN A1742     133.835  60.527  55.479  1.00  0.00           C  
ATOM   2454  O   GLN A1742     133.552  59.789  56.411  1.00  0.00           O  
ATOM   2455  CB  GLN A1742     131.864  60.867  53.881  1.00  0.00           C  
ATOM   2456  CG  GLN A1742     132.394  60.486  52.518  1.00  0.00           C  
ATOM   2457  CD  GLN A1742     131.254  60.186  51.540  1.00  0.00           C  
ATOM   2458  OE1 GLN A1742     130.072  60.241  51.901  1.00  0.00           O  
ATOM   2459  NE2 GLN A1742     131.547  59.885  50.276  1.00  0.00           N  
ATOM   2460  N   ALA A1743     135.097  60.626  54.998  1.00  0.00           N  
ATOM   2461  CA  ALA A1743     136.198  59.830  55.571  1.00  0.00           C  
ATOM   2462  C   ALA A1743     136.314  60.047  57.081  1.00  0.00           C  
ATOM   2463  O   ALA A1743     136.546  59.103  57.824  1.00  0.00           O  
ATOM   2464  CB  ALA A1743     137.538  60.191  54.966  1.00  0.00           C  
ATOM   2465  N   ARG A1744     136.113  61.232  57.636  1.00  0.00           N  
ATOM   2466  CA  ARG A1744     136.034  61.392  59.083  1.00  0.00           C  
ATOM   2467  C   ARG A1744     134.797  60.769  59.730  1.00  0.00           C  
ATOM   2468  O   ARG A1744     134.777  60.653  60.952  1.00  0.00           O  
ATOM   2469  CB  ARG A1744     136.050  62.868  59.485  1.00  0.00           C  
ATOM   2470  CG  ARG A1744     137.353  63.551  59.205  1.00  0.00           C  
ATOM   2471  CD  ARG A1744     137.342  64.973  59.730  1.00  0.00           C  
ATOM   2472  NE  ARG A1744     138.496  65.632  59.157  1.00  0.00           N  
ATOM   2473  CZ  ARG A1744     139.657  65.693  59.808  1.00  0.00           C  
ATOM   2474  NH1 ARG A1744     139.825  65.231  61.046  1.00  0.00           N  
ATOM   2475  NH2 ARG A1744     140.680  66.289  59.217  1.00  0.00           N  
ATOM   2476  N   ARG A1748     133.709  60.421  59.035  1.00  0.00           N  
ATOM   2477  CA  ARG A1748     132.554  59.767  59.669  1.00  0.00           C  
ATOM   2478  C   ARG A1748     132.754  58.253  59.638  1.00  0.00           C  
ATOM   2479  O   ARG A1748     132.623  57.525  60.612  1.00  0.00           O  
ATOM   2480  CB  ARG A1748     131.290  60.150  58.923  1.00  0.00           C  
ATOM   2481  CG  ARG A1748     131.112  61.657  58.967  1.00  0.00           C  
ATOM   2482  CD  ARG A1748     130.189  62.165  57.889  1.00  0.00           C  
ATOM   2483  NE  ARG A1748     128.821  62.041  58.325  1.00  0.00           N  
ATOM   2484  CZ  ARG A1748     128.164  63.019  58.934  1.00  0.00           C  
ATOM   2485  NH1 ARG A1748     128.727  64.204  59.195  1.00  0.00           N  
ATOM   2486  NH2 ARG A1748     126.898  62.789  59.263  1.00  0.00           N  
ATOM   2487  N   ALA A1750     133.144  57.736  58.497  1.00  0.00           N  
ATOM   2488  CA  ALA A1750     133.449  56.336  58.322  1.00  0.00           C  
ATOM   2489  C   ALA A1750     134.864  55.911  58.764  1.00  0.00           C  
ATOM   2490  O   ALA A1750     135.239  54.751  58.553  1.00  0.00           O  
ATOM   2491  CB  ALA A1750     133.251  56.024  56.853  1.00  0.00           C  
ATOM   2492  N   ASN A1751     135.725  56.771  59.344  1.00  0.00           N  
ATOM   2493  CA  ASN A1751     137.109  56.420  59.745  1.00  0.00           C  
ATOM   2494  C   ASN A1751     138.047  55.872  58.654  1.00  0.00           C  
ATOM   2495  O   ASN A1751     138.889  55.005  58.884  1.00  0.00           O  
ATOM   2496  CB  ASN A1751     137.072  55.411  60.910  1.00  0.00           C  
ATOM   2497  CG  ASN A1751     138.301  55.442  61.816  1.00  0.00           C  
ATOM   2498  OD1 ASN A1751     138.939  54.429  62.028  1.00  0.00           O  
ATOM   2499  ND2 ASN A1751     138.725  56.510  62.482  1.00  0.00           N  
ATOM   2500  N   LEU A1752     137.925  56.416  57.447  1.00  0.00           N  
ATOM   2501  CA  LEU A1752     138.719  56.027  56.304  1.00  0.00           C  
ATOM   2502  C   LEU A1752     140.068  56.764  56.392  1.00  0.00           C  
ATOM   2503  O   LEU A1752     140.071  58.003  56.299  1.00  0.00           O  
ATOM   2504  CB  LEU A1752     137.959  56.410  55.031  1.00  0.00           C  
ATOM   2505  CG  LEU A1752     136.624  55.726  54.790  1.00  0.00           C  
ATOM   2506  CD1 LEU A1752     135.758  56.471  53.816  1.00  0.00           C  
ATOM   2507  CD2 LEU A1752     136.892  54.390  54.189  1.00  0.00           C  
ATOM   2508  N   ARG A1753     141.189  56.032  56.584  1.00  0.00           N  
ATOM   2509  CA  ARG A1753     142.538  56.549  56.744  1.00  0.00           C  
ATOM   2510  C   ARG A1753     143.570  55.903  55.837  1.00  0.00           C  
ATOM   2511  O   ARG A1753     143.327  54.810  55.324  1.00  0.00           O  
ATOM   2512  CB  ARG A1753     143.086  56.343  58.119  1.00  0.00           C  
ATOM   2513  CG  ARG A1753     142.827  57.419  59.158  1.00  0.00           C  
ATOM   2514  CD  ARG A1753     141.579  57.140  59.951  1.00  0.00           C  
ATOM   2515  NE  ARG A1753     141.526  55.803  60.526  1.00  0.00           N  
ATOM   2516  CZ  ARG A1753     142.343  55.372  61.502  1.00  0.00           C  
ATOM   2517  NH1 ARG A1753     143.295  56.115  62.055  1.00  0.00           N  
ATOM   2518  NH2 ARG A1753     142.171  54.139  61.963  1.00  0.00           N  
ATOM   2519  N   TYR A1757     144.714  56.554  55.602  1.00  0.00           N  
ATOM   2520  CA  TYR A1757     145.815  55.959  54.874  1.00  0.00           C  
ATOM   2521  C   TYR A1757     147.091  56.381  55.580  1.00  0.00           C  
ATOM   2522  O   TYR A1757     147.053  57.167  56.541  1.00  0.00           O  
ATOM   2523  CB  TYR A1757     145.895  56.400  53.414  1.00  0.00           C  
ATOM   2524  CG  TYR A1757     146.244  57.848  53.091  1.00  0.00           C  
ATOM   2525  CD1 TYR A1757     145.385  58.904  53.459  1.00  0.00           C  
ATOM   2526  CD2 TYR A1757     147.422  58.126  52.378  1.00  0.00           C  
ATOM   2527  CE1 TYR A1757     145.700  60.221  53.115  1.00  0.00           C  
ATOM   2528  CE2 TYR A1757     147.733  59.447  52.032  1.00  0.00           C  
ATOM   2529  CZ  TYR A1757     146.868  60.481  52.401  1.00  0.00           C  
ATOM   2530  OH  TYR A1757     147.162  61.775  52.022  1.00  0.00           O  
ATOM   2531  N   ARG A1758     148.198  55.803  55.149  1.00  0.00           N  
ATOM   2532  CA  ARG A1758     149.493  56.114  55.695  1.00  0.00           C  
ATOM   2533  C   ARG A1758     150.273  56.724  54.552  1.00  0.00           C  
ATOM   2534  O   ARG A1758     150.584  56.093  53.531  1.00  0.00           O  
ATOM   2535  CB  ARG A1758     150.165  54.856  56.174  1.00  0.00           C  
ATOM   2536  CG  ARG A1758     151.586  55.047  56.686  1.00  0.00           C  
ATOM   2537  CD  ARG A1758     152.038  53.784  57.401  1.00  0.00           C  
ATOM   2538  NE  ARG A1758     151.268  53.425  58.602  1.00  0.00           N  
ATOM   2539  CZ  ARG A1758     151.437  54.041  59.786  1.00  0.00           C  
ATOM   2540  NH1 ARG A1758     152.318  55.029  59.916  1.00  0.00           N  
ATOM   2541  NH2 ARG A1758     150.757  53.662  60.883  1.00  0.00           N  
ATOM   2542  N   ASP A1759     150.477  58.008  54.774  1.00  0.00           N  
ATOM   2543  CA  ASP A1759     151.142  58.922  53.879  1.00  0.00           C  
ATOM   2544  C   ASP A1759     152.624  58.625  53.805  1.00  0.00           C  
ATOM   2545  O   ASP A1759     153.133  58.126  54.798  1.00  0.00           O  
ATOM   2546  CB  ASP A1759     150.821  60.284  54.437  1.00  0.00           C  
ATOM   2547  CG  ASP A1759     151.913  61.328  54.464  1.00  0.00           C  
ATOM   2548  OD1 ASP A1759     152.809  61.247  55.301  1.00  0.00           O  
ATOM   2549  OD2 ASP A1759     151.846  62.221  53.629  1.00  0.00           O  
ATOM   2550  N   PRO A1760     153.410  58.985  52.782  1.00  0.00           N  
ATOM   2551  CA  PRO A1760     154.789  58.528  52.623  1.00  0.00           C  
ATOM   2552  C   PRO A1760     155.776  58.938  53.729  1.00  0.00           C  
ATOM   2553  O   PRO A1760     156.788  58.274  53.964  1.00  0.00           O  
ATOM   2554  CB  PRO A1760     155.142  59.032  51.231  1.00  0.00           C  
ATOM   2555  CG  PRO A1760     154.315  60.289  51.089  1.00  0.00           C  
ATOM   2556  CD  PRO A1760     152.998  59.808  51.644  1.00  0.00           C  
ATOM   2557  N   GLU A1764     155.505  60.012  54.470  1.00  0.00           N  
ATOM   2558  CA  GLU A1764     156.337  60.363  55.604  1.00  0.00           C  
ATOM   2559  C   GLU A1764     156.060  59.418  56.773  1.00  0.00           C  
ATOM   2560  O   GLU A1764     156.791  59.417  57.758  1.00  0.00           O  
ATOM   2561  CB  GLU A1764     156.049  61.789  56.062  1.00  0.00           C  
ATOM   2562  CG  GLU A1764     156.670  62.917  55.256  1.00  0.00           C  
ATOM   2563  CD  GLU A1764     156.167  63.038  53.820  1.00  0.00           C  
ATOM   2564  OE1 GLU A1764     155.149  63.704  53.617  1.00  0.00           O  
ATOM   2565  OE2 GLU A1764     156.789  62.474  52.911  1.00  0.00           O  
ATOM   2566  N   GLY A1765     155.035  58.581  56.710  1.00  0.00           N  
ATOM   2567  CA  GLY A1765     154.617  57.787  57.837  1.00  0.00           C  
ATOM   2568  C   GLY A1765     153.530  58.540  58.596  1.00  0.00           C  
ATOM   2569  O   GLY A1765     153.164  58.172  59.718  1.00  0.00           O  
ATOM   2570  N   ARG A1768     152.967  59.618  58.022  1.00  0.00           N  
ATOM   2571  CA  ARG A1768     151.892  60.363  58.667  1.00  0.00           C  
ATOM   2572  C   ARG A1768     150.607  59.611  58.394  1.00  0.00           C  
ATOM   2573  O   ARG A1768     150.415  59.192  57.254  1.00  0.00           O  
ATOM   2574  CB  ARG A1768     151.757  61.751  58.079  1.00  0.00           C  
ATOM   2575  CG  ARG A1768     152.578  62.834  58.710  1.00  0.00           C  
ATOM   2576  CD  ARG A1768     151.633  63.602  59.634  1.00  0.00           C  
ATOM   2577  NE  ARG A1768     150.740  64.479  58.886  1.00  0.00           N  
ATOM   2578  CZ  ARG A1768     149.532  64.854  59.333  1.00  0.00           C  
ATOM   2579  NH1 ARG A1768     149.025  64.457  60.511  1.00  0.00           N  
ATOM   2580  NH2 ARG A1768     148.807  65.667  58.560  1.00  0.00           N  
ATOM   2581  N   VAL A1770     149.715  59.388  59.348  1.00  0.00           N  
ATOM   2582  CA  VAL A1770     148.460  58.739  59.026  1.00  0.00           C  
ATOM   2583  C   VAL A1770     147.430  59.829  58.787  1.00  0.00           C  
ATOM   2584  O   VAL A1770     147.196  60.690  59.646  1.00  0.00           O  
ATOM   2585  CB  VAL A1770     148.022  57.817  60.174  1.00  0.00           C  
ATOM   2586  CG1 VAL A1770     146.622  57.273  59.974  1.00  0.00           C  
ATOM   2587  CG2 VAL A1770     148.871  56.581  60.137  1.00  0.00           C  
ATOM   2588  N   ARG A1771     146.783  59.825  57.626  1.00  0.00           N  
ATOM   2589  CA  ARG A1771     145.811  60.858  57.320  1.00  0.00           C  
ATOM   2590  C   ARG A1771     144.445  60.313  56.890  1.00  0.00           C  
ATOM   2591  O   ARG A1771     144.337  59.202  56.364  1.00  0.00           O  
ATOM   2592  CB  ARG A1771     146.398  61.700  56.235  1.00  0.00           C  
ATOM   2593  CG  ARG A1771     147.659  62.427  56.618  1.00  0.00           C  
ATOM   2594  CD  ARG A1771     148.318  62.661  55.287  1.00  0.00           C  
ATOM   2595  NE  ARG A1771     149.624  63.255  55.457  1.00  0.00           N  
ATOM   2596  CZ  ARG A1771     149.865  64.513  55.095  1.00  0.00           C  
ATOM   2597  NH1 ARG A1771     148.916  65.293  54.557  1.00  0.00           N  
ATOM   2598  NH2 ARG A1771     151.094  64.988  55.281  1.00  0.00           N  
ATOM   2599  N   TYR A1772     143.381  61.068  57.143  1.00  0.00           N  
ATOM   2600  CA  TYR A1772     142.054  60.764  56.652  1.00  0.00           C  
ATOM   2601  C   TYR A1772     142.052  60.843  55.135  1.00  0.00           C  
ATOM   2602  O   TYR A1772     142.719  61.750  54.627  1.00  0.00           O  
ATOM   2603  CB  TYR A1772     141.106  61.773  57.197  1.00  0.00           C  
ATOM   2604  CG  TYR A1772     140.733  61.409  58.601  1.00  0.00           C  
ATOM   2605  CD1 TYR A1772     139.779  60.418  58.819  1.00  0.00           C  
ATOM   2606  CD2 TYR A1772     141.321  62.056  59.662  1.00  0.00           C  
ATOM   2607  CE1 TYR A1772     139.412  60.079  60.127  1.00  0.00           C  
ATOM   2608  CE2 TYR A1772     140.953  61.717  60.965  1.00  0.00           C  
ATOM   2609  CZ  TYR A1772     140.001  60.736  61.201  1.00  0.00           C  
ATOM   2610  OH  TYR A1772     139.626  60.421  62.500  1.00  0.00           O  
ATOM   2611  N   ALA A1773     141.391  60.008  54.349  1.00  0.00           N  
ATOM   2612  CA  ALA A1773     141.504  60.184  52.903  1.00  0.00           C  
ATOM   2613  C   ALA A1773     140.386  61.045  52.345  1.00  0.00           C  
ATOM   2614  O   ALA A1773     139.525  61.471  53.133  1.00  0.00           O  
ATOM   2615  CB  ALA A1773     141.448  58.869  52.180  1.00  0.00           C  
ATOM   2616  N   TYR A1774     140.401  61.303  51.022  1.00  0.00           N  
ATOM   2617  CA  TYR A1774     139.374  62.064  50.312  1.00  0.00           C  
ATOM   2618  C   TYR A1774     138.484  61.123  49.505  1.00  0.00           C  
ATOM   2619  O   TYR A1774     139.024  60.195  48.883  1.00  0.00           O  
ATOM   2620  CB  TYR A1774     139.980  63.051  49.313  1.00  0.00           C  
ATOM   2621  CG  TYR A1774     140.604  64.294  49.930  1.00  0.00           C  
ATOM   2622  CD1 TYR A1774     140.496  64.504  51.298  1.00  0.00           C  
ATOM   2623  CD2 TYR A1774     141.268  65.233  49.128  1.00  0.00           C  
ATOM   2624  CE1 TYR A1774     141.031  65.629  51.880  1.00  0.00           C  
ATOM   2625  CE2 TYR A1774     141.806  66.373  49.709  1.00  0.00           C  
ATOM   2626  CZ  TYR A1774     141.676  66.557  51.087  1.00  0.00           C  
ATOM   2627  OH  TYR A1774     142.154  67.698  51.710  1.00  0.00           O  
ATOM   2628  N   THR A1775     137.155  61.312  49.436  1.00  0.00           N  
ATOM   2629  CA  THR A1775     136.286  60.429  48.659  1.00  0.00           C  
ATOM   2630  C   THR A1775     135.511  61.132  47.543  1.00  0.00           C  
ATOM   2631  O   THR A1775     135.255  62.341  47.601  1.00  0.00           O  
ATOM   2632  CB  THR A1775     135.327  59.746  49.647  1.00  0.00           C  
ATOM   2633  OG1 THR A1775     134.623  60.759  50.343  1.00  0.00           O  
ATOM   2634  CG2 THR A1775     136.046  58.920  50.693  1.00  0.00           C  
ATOM   2635  N   LEU A1776     135.151  60.456  46.471  1.00  0.00           N  
ATOM   2636  CA  LEU A1776     134.354  61.024  45.382  1.00  0.00           C  
ATOM   2637  C   LEU A1776     133.420  59.963  44.791  1.00  0.00           C  
ATOM   2638  O   LEU A1776     133.709  58.759  44.864  1.00  0.00           O  
ATOM   2639  CB  LEU A1776     135.201  61.497  44.241  1.00  0.00           C  
ATOM   2640  CG  LEU A1776     136.282  62.491  44.514  1.00  0.00           C  
ATOM   2641  CD1 LEU A1776     137.509  61.842  45.035  1.00  0.00           C  
ATOM   2642  CD2 LEU A1776     136.668  63.114  43.197  1.00  0.00           C  
ATOM   2643  N   ASN A1777     132.329  60.341  44.145  1.00  0.00           N  
ATOM   2644  CA  ASN A1777     131.431  59.368  43.573  1.00  0.00           C  
ATOM   2645  C   ASN A1777     130.691  59.981  42.444  1.00  0.00           C  
ATOM   2646  O   ASN A1777     130.514  61.200  42.480  1.00  0.00           O  
ATOM   2647  CB  ASN A1777     130.368  58.875  44.524  1.00  0.00           C  
ATOM   2648  CG  ASN A1777     129.500  59.910  45.244  1.00  0.00           C  
ATOM   2649  OD1 ASN A1777     129.759  60.197  46.416  1.00  0.00           O  
ATOM   2650  ND2 ASN A1777     128.422  60.461  44.695  1.00  0.00           N  
ATOM   2651  N   ASN A1778     130.268  59.154  41.473  1.00  0.00           N  
ATOM   2652  CA  ASN A1778     129.417  59.577  40.362  1.00  0.00           C  
ATOM   2653  C   ASN A1778     128.645  58.375  39.828  1.00  0.00           C  
ATOM   2654  O   ASN A1778     129.143  57.262  39.912  1.00  0.00           O  
ATOM   2655  CB  ASN A1778     130.213  60.135  39.195  1.00  0.00           C  
ATOM   2656  CG  ASN A1778     129.345  60.855  38.173  1.00  0.00           C  
ATOM   2657  OD1 ASN A1778     129.681  60.990  37.008  1.00  0.00           O  
ATOM   2658  ND2 ASN A1778     128.215  61.464  38.524  1.00  0.00           N  
ATOM   2659  N   THR A1779     127.422  58.474  39.344  1.00  0.00           N  
ATOM   2660  CA  THR A1779     126.655  57.394  38.755  1.00  0.00           C  
ATOM   2661  C   THR A1779     127.383  56.979  37.517  1.00  0.00           C  
ATOM   2662  O   THR A1779     127.907  57.868  36.868  1.00  0.00           O  
ATOM   2663  CB  THR A1779     125.283  57.975  38.403  1.00  0.00           C  
ATOM   2664  OG1 THR A1779     124.835  58.432  39.671  1.00  0.00           O  
ATOM   2665  CG2 THR A1779     124.280  57.073  37.740  1.00  0.00           C  
ATOM   2666  N   ALA A1780     127.394  55.714  37.128  1.00  0.00           N  
ATOM   2667  CA  ALA A1780     127.856  55.337  35.803  1.00  0.00           C  
ATOM   2668  C   ALA A1780     126.533  55.230  35.057  1.00  0.00           C  
ATOM   2669  O   ALA A1780     126.349  55.991  34.107  1.00  0.00           O  
ATOM   2670  CB  ALA A1780     128.542  53.984  35.789  1.00  0.00           C  
ATOM   2671  N   LEU A1782     125.529  54.415  35.436  1.00  0.00           N  
ATOM   2672  CA  LEU A1782     124.203  54.346  34.765  1.00  0.00           C  
ATOM   2673  C   LEU A1782     123.200  53.762  35.769  1.00  0.00           C  
ATOM   2674  O   LEU A1782     123.608  53.034  36.679  1.00  0.00           O  
ATOM   2675  CB  LEU A1782     124.279  53.458  33.519  1.00  0.00           C  
ATOM   2676  CG  LEU A1782     123.315  53.571  32.353  1.00  0.00           C  
ATOM   2677  CD1 LEU A1782     123.774  52.793  31.174  1.00  0.00           C  
ATOM   2678  CD2 LEU A1782     122.059  52.859  32.671  1.00  0.00           C  
ATOM   2679  N   ALA A1783     121.928  54.138  35.715  1.00  0.00           N  
ATOM   2680  CA  ALA A1783     120.889  53.634  36.599  1.00  0.00           C  
ATOM   2681  C   ALA A1783     119.612  53.390  35.785  1.00  0.00           C  
ATOM   2682  O   ALA A1783     119.282  54.195  34.909  1.00  0.00           O  
ATOM   2683  CB  ALA A1783     120.611  54.633  37.679  1.00  0.00           C  
ATOM   2684  N   THR A1784     118.877  52.279  35.880  1.00  0.00           N  
ATOM   2685  CA  THR A1784     117.685  52.061  35.058  1.00  0.00           C  
ATOM   2686  C   THR A1784     116.555  52.138  36.073  1.00  0.00           C  
ATOM   2687  O   THR A1784     116.837  51.852  37.241  1.00  0.00           O  
ATOM   2688  CB  THR A1784     117.798  50.703  34.400  1.00  0.00           C  
ATOM   2689  OG1 THR A1784     118.075  49.802  35.474  1.00  0.00           O  
ATOM   2690  CG2 THR A1784     118.880  50.624  33.341  1.00  0.00           C  
ATOM   2691  N   PRO A1785     115.303  52.484  35.807  1.00  0.00           N  
ATOM   2692  CA  PRO A1785     114.762  52.771  34.497  1.00  0.00           C  
ATOM   2693  C   PRO A1785     114.738  54.214  34.050  1.00  0.00           C  
ATOM   2694  O   PRO A1785     114.218  54.446  32.969  1.00  0.00           O  
ATOM   2695  CB  PRO A1785     113.414  52.194  34.593  1.00  0.00           C  
ATOM   2696  CG  PRO A1785     112.960  52.591  35.996  1.00  0.00           C  
ATOM   2697  CD  PRO A1785     114.242  52.518  36.814  1.00  0.00           C  
ATOM   2698  N   ARG A1786     115.246  55.224  34.762  1.00  0.00           N  
ATOM   2699  CA  ARG A1786     115.135  56.598  34.285  1.00  0.00           C  
ATOM   2700  C   ARG A1786     115.722  56.780  32.896  1.00  0.00           C  
ATOM   2701  O   ARG A1786     115.046  57.199  31.953  1.00  0.00           O  
ATOM   2702  CB  ARG A1786     115.826  57.519  35.247  1.00  0.00           C  
ATOM   2703  CG  ARG A1786     115.615  58.934  34.749  1.00  0.00           C  
ATOM   2704  CD  ARG A1786     116.258  59.917  35.687  1.00  0.00           C  
ATOM   2705  NE  ARG A1786     115.327  60.206  36.738  1.00  0.00           N  
ATOM   2706  CZ  ARG A1786     114.995  61.468  37.000  1.00  0.00           C  
ATOM   2707  NH1 ARG A1786     115.531  62.490  36.317  1.00  0.00           N  
ATOM   2708  NH2 ARG A1786     114.036  61.709  37.906  1.00  0.00           N  
ATOM   2709  N   ILE A1787     116.937  56.261  32.770  1.00  0.00           N  
ATOM   2710  CA  ILE A1787     117.625  56.354  31.516  1.00  0.00           C  
ATOM   2711  C   ILE A1787     116.818  55.772  30.373  1.00  0.00           C  
ATOM   2712  O   ILE A1787     116.992  56.181  29.224  1.00  0.00           O  
ATOM   2713  CB  ILE A1787     119.042  55.673  31.688  1.00  0.00           C  
ATOM   2714  CG1 ILE A1787     119.929  56.154  30.579  1.00  0.00           C  
ATOM   2715  CG2 ILE A1787     119.006  54.176  31.586  1.00  0.00           C  
ATOM   2716  CD1 ILE A1787     120.207  57.637  30.712  1.00  0.00           C  
ATOM   2717  N   LEU A1788     115.873  54.887  30.647  1.00  0.00           N  
ATOM   2718  CA  LEU A1788     115.086  54.313  29.566  1.00  0.00           C  
ATOM   2719  C   LEU A1788     114.077  55.345  29.093  1.00  0.00           C  
ATOM   2720  O   LEU A1788     113.768  55.367  27.890  1.00  0.00           O  
ATOM   2721  CB  LEU A1788     114.326  53.020  30.004  1.00  0.00           C  
ATOM   2722  CG  LEU A1788     115.191  51.784  30.181  1.00  0.00           C  
ATOM   2723  CD1 LEU A1788     114.406  50.611  30.691  1.00  0.00           C  
ATOM   2724  CD2 LEU A1788     115.752  51.429  28.844  1.00  0.00           C  
ATOM   2725  N   ALA A1789     113.554  56.221  29.959  1.00  0.00           N  
ATOM   2726  CA  ALA A1789     112.612  57.181  29.428  1.00  0.00           C  
ATOM   2727  C   ALA A1789     113.305  58.075  28.390  1.00  0.00           C  
ATOM   2728  O   ALA A1789     112.740  58.268  27.298  1.00  0.00           O  
ATOM   2729  CB  ALA A1789     112.054  58.051  30.516  1.00  0.00           C  
ATOM   2730  N   MET A1790     114.542  58.544  28.639  1.00  0.00           N  
ATOM   2731  CA  MET A1790     115.198  59.362  27.647  1.00  0.00           C  
ATOM   2732  C   MET A1790     115.549  58.504  26.423  1.00  0.00           C  
ATOM   2733  O   MET A1790     115.251  58.940  25.297  1.00  0.00           O  
ATOM   2734  CB  MET A1790     116.504  60.000  28.121  1.00  0.00           C  
ATOM   2735  CG  MET A1790     116.891  59.976  29.569  1.00  0.00           C  
ATOM   2736  SD  MET A1790     115.702  60.987  30.417  1.00  0.00           S  
ATOM   2737  CE  MET A1790     116.375  61.005  32.043  1.00  0.00           C  
ATOM   2738  N   LEU A1791     116.129  57.299  26.561  1.00  0.00           N  
ATOM   2739  CA  LEU A1791     116.476  56.444  25.432  1.00  0.00           C  
ATOM   2740  C   LEU A1791     115.324  56.175  24.491  1.00  0.00           C  
ATOM   2741  O   LEU A1791     115.510  56.318  23.278  1.00  0.00           O  
ATOM   2742  CB  LEU A1791     117.010  55.113  25.923  1.00  0.00           C  
ATOM   2743  CG  LEU A1791     118.459  54.988  26.391  1.00  0.00           C  
ATOM   2744  CD1 LEU A1791     118.622  53.847  27.338  1.00  0.00           C  
ATOM   2745  CD2 LEU A1791     119.336  54.661  25.237  1.00  0.00           C  
ATOM   2746  N   LEU A1792     114.145  55.855  25.004  1.00  0.00           N  
ATOM   2747  CA  LEU A1792     112.971  55.597  24.177  1.00  0.00           C  
ATOM   2748  C   LEU A1792     112.444  56.824  23.438  1.00  0.00           C  
ATOM   2749  O   LEU A1792     112.058  56.693  22.277  1.00  0.00           O  
ATOM   2750  CB  LEU A1792     111.747  55.095  24.951  1.00  0.00           C  
ATOM   2751  CG  LEU A1792     111.659  53.884  25.821  1.00  0.00           C  
ATOM   2752  CD1 LEU A1792     110.282  53.785  26.402  1.00  0.00           C  
ATOM   2753  CD2 LEU A1792     111.920  52.664  25.004  1.00  0.00           C  
ATOM   2754  N   GLU A1793     112.346  58.016  24.039  1.00  0.00           N  
ATOM   2755  CA  GLU A1793     111.811  59.170  23.331  1.00  0.00           C  
ATOM   2756  C   GLU A1793     112.821  59.627  22.306  1.00  0.00           C  
ATOM   2757  O   GLU A1793     112.516  59.743  21.117  1.00  0.00           O  
ATOM   2758  CB  GLU A1793     111.522  60.320  24.269  1.00  0.00           C  
ATOM   2759  CG  GLU A1793     110.218  60.132  25.052  1.00  0.00           C  
ATOM   2760  CD  GLU A1793     109.877  61.209  26.107  1.00  0.00           C  
ATOM   2761  OE1 GLU A1793     110.324  62.365  26.036  1.00  0.00           O  
ATOM   2762  OE2 GLU A1793     109.146  60.889  27.038  1.00  0.00           O  
ATOM   2763  N   ASN A1794     114.060  59.777  22.758  1.00  0.00           N  
ATOM   2764  CA  ASN A1794     115.075  60.219  21.827  1.00  0.00           C  
ATOM   2765  C   ASN A1794     115.238  59.225  20.717  1.00  0.00           C  
ATOM   2766  O   ASN A1794     115.454  59.676  19.605  1.00  0.00           O  
ATOM   2767  CB  ASN A1794     116.469  60.444  22.465  1.00  0.00           C  
ATOM   2768  CG  ASN A1794     116.591  61.866  23.059  1.00  0.00           C  
ATOM   2769  OD1 ASN A1794     116.905  62.859  22.393  1.00  0.00           O  
ATOM   2770  ND2 ASN A1794     116.340  62.095  24.337  1.00  0.00           N  
ATOM   2771  N   HIS A1795     115.108  57.896  20.863  1.00  0.00           N  
ATOM   2772  CA  HIS A1795     115.346  57.059  19.690  1.00  0.00           C  
ATOM   2773  C   HIS A1795     114.075  56.490  19.022  1.00  0.00           C  
ATOM   2774  O   HIS A1795     114.179  55.540  18.253  1.00  0.00           O  
ATOM   2775  CB  HIS A1795     116.342  55.926  20.091  1.00  0.00           C  
ATOM   2776  CG  HIS A1795     117.709  56.347  20.668  1.00  0.00           C  
ATOM   2777  ND1 HIS A1795     118.419  57.455  20.487  1.00  0.00           N  
ATOM   2778  CD2 HIS A1795     118.455  55.580  21.538  1.00  0.00           C  
ATOM   2779  CE1 HIS A1795     119.523  57.396  21.179  1.00  0.00           C  
ATOM   2780  NE2 HIS A1795     119.540  56.266  21.809  1.00  0.00           N  
ATOM   2781  N   GLN A1796     112.858  57.011  19.205  1.00  0.00           N  
ATOM   2782  CA  GLN A1796     111.674  56.480  18.535  1.00  0.00           C  
ATOM   2783  C   GLN A1796     111.657  56.583  17.007  1.00  0.00           C  
ATOM   2784  O   GLN A1796     112.199  57.508  16.418  1.00  0.00           O  
ATOM   2785  CB  GLN A1796     110.431  57.168  19.105  1.00  0.00           C  
ATOM   2786  CG  GLN A1796     110.360  58.691  18.987  1.00  0.00           C  
ATOM   2787  CD  GLN A1796     109.191  59.283  19.769  1.00  0.00           C  
ATOM   2788  OE1 GLN A1796     108.020  59.158  19.405  1.00  0.00           O  
ATOM   2789  NE2 GLN A1796     109.447  59.995  20.849  1.00  0.00           N  
ATOM   2790  N   LEU A1797     111.071  55.629  16.293  1.00  0.00           N  
ATOM   2791  CA  LEU A1797     110.973  55.643  14.831  1.00  0.00           C  
ATOM   2792  C   LEU A1797     109.577  56.060  14.396  1.00  0.00           C  
ATOM   2793  O   LEU A1797     108.662  56.142  15.214  1.00  0.00           O  
ATOM   2794  CB  LEU A1797     111.257  54.265  14.256  1.00  0.00           C  
ATOM   2795  CG  LEU A1797     112.640  53.715  14.507  1.00  0.00           C  
ATOM   2796  CD1 LEU A1797     112.557  52.224  14.746  1.00  0.00           C  
ATOM   2797  CD2 LEU A1797     113.517  53.991  13.342  1.00  0.00           C  
ATOM   2798  N   GLN A1798     109.373  56.286  13.094  1.00  0.00           N  
ATOM   2799  CA  GLN A1798     108.079  56.678  12.524  1.00  0.00           C  
ATOM   2800  C   GLN A1798     106.905  55.856  13.054  1.00  0.00           C  
ATOM   2801  O   GLN A1798     105.881  56.397  13.468  1.00  0.00           O  
ATOM   2802  CB  GLN A1798     108.146  56.536  11.003  1.00  0.00           C  
ATOM   2803  CG  GLN A1798     107.022  57.180  10.167  1.00  0.00           C  
ATOM   2804  CD  GLN A1798     107.324  58.579   9.605  1.00  0.00           C  
ATOM   2805  OE1 GLN A1798     108.477  58.944   9.352  1.00  0.00           O  
ATOM   2806  NE2 GLN A1798     106.317  59.418   9.375  1.00  0.00           N  
ATOM   2807  N   ASP A1799     107.142  54.534  13.059  1.00  0.00           N  
ATOM   2808  CA  ASP A1799     106.204  53.501  13.489  1.00  0.00           C  
ATOM   2809  C   ASP A1799     106.186  53.156  14.981  1.00  0.00           C  
ATOM   2810  O   ASP A1799     105.778  52.055  15.336  1.00  0.00           O  
ATOM   2811  CB  ASP A1799     106.493  52.225  12.690  1.00  0.00           C  
ATOM   2812  CG  ASP A1799     107.921  51.682  12.744  1.00  0.00           C  
ATOM   2813  OD1 ASP A1799     108.656  51.962  13.691  1.00  0.00           O  
ATOM   2814  OD2 ASP A1799     108.307  50.960  11.823  1.00  0.00           O  
ATOM   2815  N   GLY A1800     106.698  53.966  15.902  1.00  0.00           N  
ATOM   2816  CA  GLY A1800     106.637  53.643  17.307  1.00  0.00           C  
ATOM   2817  C   GLY A1800     107.646  52.602  17.737  1.00  0.00           C  
ATOM   2818  O   GLY A1800     107.730  52.373  18.941  1.00  0.00           O  
ATOM   2819  N   ARG A1801     108.387  51.904  16.878  1.00  0.00           N  
ATOM   2820  CA  ARG A1801     109.437  51.018  17.388  1.00  0.00           C  
ATOM   2821  C   ARG A1801     110.619  51.889  17.775  1.00  0.00           C  
ATOM   2822  O   ARG A1801     110.649  53.042  17.328  1.00  0.00           O  
ATOM   2823  CB  ARG A1801     109.939  50.064  16.363  1.00  0.00           C  
ATOM   2824  CG  ARG A1801     108.917  49.049  15.971  1.00  0.00           C  
ATOM   2825  CD  ARG A1801     109.564  48.124  14.949  1.00  0.00           C  
ATOM   2826  NE  ARG A1801     109.727  48.746  13.640  1.00  0.00           N  
ATOM   2827  CZ  ARG A1801     110.673  48.391  12.754  1.00  0.00           C  
ATOM   2828  NH1 ARG A1801     111.578  47.427  12.989  1.00  0.00           N  
ATOM   2829  NH2 ARG A1801     110.679  49.014  11.572  1.00  0.00           N  
ATOM   2830  N   VAL A1802     111.611  51.416  18.536  1.00  0.00           N  
ATOM   2831  CA  VAL A1802     112.757  52.223  18.974  1.00  0.00           C  
ATOM   2832  C   VAL A1802     114.017  51.604  18.395  1.00  0.00           C  
ATOM   2833  O   VAL A1802     114.026  50.385  18.208  1.00  0.00           O  
ATOM   2834  CB  VAL A1802     112.767  52.232  20.523  1.00  0.00           C  
ATOM   2835  CG1 VAL A1802     113.956  52.949  21.119  1.00  0.00           C  
ATOM   2836  CG2 VAL A1802     111.517  52.973  20.979  1.00  0.00           C  
ATOM   2837  N   ARG A1803     115.051  52.362  18.020  1.00  0.00           N  
ATOM   2838  CA  ARG A1803     116.306  51.792  17.485  1.00  0.00           C  
ATOM   2839  C   ARG A1803     117.316  51.618  18.606  1.00  0.00           C  
ATOM   2840  O   ARG A1803     117.148  52.273  19.645  1.00  0.00           O  
ATOM   2841  CB  ARG A1803     116.958  52.680  16.444  1.00  0.00           C  
ATOM   2842  CG  ARG A1803     117.133  54.087  16.966  1.00  0.00           C  
ATOM   2843  CD  ARG A1803     117.928  54.999  16.063  1.00  0.00           C  
ATOM   2844  NE  ARG A1803     119.298  54.536  16.036  1.00  0.00           N  
ATOM   2845  CZ  ARG A1803     120.314  55.292  16.456  1.00  0.00           C  
ATOM   2846  NH1 ARG A1803     120.137  56.531  16.939  1.00  0.00           N  
ATOM   2847  NH2 ARG A1803     121.541  54.776  16.340  1.00  0.00           N  
ATOM   2848  N   VAL A1804     118.368  50.809  18.448  1.00  0.00           N  
ATOM   2849  CA  VAL A1804     119.357  50.538  19.497  1.00  0.00           C  
ATOM   2850  C   VAL A1804     120.671  51.202  19.116  1.00  0.00           C  
ATOM   2851  O   VAL A1804     121.142  51.030  17.980  1.00  0.00           O  
ATOM   2852  CB  VAL A1804     119.510  48.995  19.646  1.00  0.00           C  
ATOM   2853  CG1 VAL A1804     120.727  48.572  20.464  1.00  0.00           C  
ATOM   2854  CG2 VAL A1804     118.275  48.501  20.378  1.00  0.00           C  
ATOM   2855  N   PRO A1805     121.296  52.023  19.971  1.00  0.00           N  
ATOM   2856  CA  PRO A1805     122.553  52.674  19.660  1.00  0.00           C  
ATOM   2857  C   PRO A1805     123.559  51.608  19.270  1.00  0.00           C  
ATOM   2858  O   PRO A1805     123.500  50.507  19.827  1.00  0.00           O  
ATOM   2859  CB  PRO A1805     122.863  53.446  20.934  1.00  0.00           C  
ATOM   2860  CG  PRO A1805     122.053  52.815  22.044  1.00  0.00           C  
ATOM   2861  CD  PRO A1805     120.797  52.476  21.277  1.00  0.00           C  
ATOM   2862  N   GLN A1806     124.440  51.890  18.312  1.00  0.00           N  
ATOM   2863  CA  GLN A1806     125.423  50.913  17.852  1.00  0.00           C  
ATOM   2864  C   GLN A1806     126.156  50.116  18.920  1.00  0.00           C  
ATOM   2865  O   GLN A1806     126.326  48.900  18.815  1.00  0.00           O  
ATOM   2866  CB  GLN A1806     126.471  51.589  17.028  1.00  0.00           C  
ATOM   2867  CG  GLN A1806     125.955  51.882  15.637  1.00  0.00           C  
ATOM   2868  CD  GLN A1806     125.942  50.655  14.726  1.00  0.00           C  
ATOM   2869  OE1 GLN A1806     126.907  49.889  14.668  1.00  0.00           O  
ATOM   2870  NE2 GLN A1806     124.875  50.412  13.966  1.00  0.00           N  
ATOM   2871  N   ALA A1807     126.542  50.833  19.978  1.00  0.00           N  
ATOM   2872  CA  ALA A1807     127.273  50.281  21.091  1.00  0.00           C  
ATOM   2873  C   ALA A1807     126.554  49.195  21.886  1.00  0.00           C  
ATOM   2874  O   ALA A1807     127.207  48.442  22.622  1.00  0.00           O  
ATOM   2875  CB  ALA A1807     127.651  51.436  22.017  1.00  0.00           C  
ATOM   2876  N   LEU A1808     125.221  49.104  21.766  1.00  0.00           N  
ATOM   2877  CA  LEU A1808     124.436  48.082  22.444  1.00  0.00           C  
ATOM   2878  C   LEU A1808     123.871  46.943  21.581  1.00  0.00           C  
ATOM   2879  O   LEU A1808     123.386  45.920  22.086  1.00  0.00           O  
ATOM   2880  CB  LEU A1808     123.307  48.764  23.199  1.00  0.00           C  
ATOM   2881  CG  LEU A1808     123.816  48.943  24.618  1.00  0.00           C  
ATOM   2882  CD1 LEU A1808     124.104  50.387  24.877  1.00  0.00           C  
ATOM   2883  CD2 LEU A1808     122.804  48.396  25.593  1.00  0.00           C  
ATOM   2884  N   ILE A1809     123.986  47.041  20.264  1.00  0.00           N  
ATOM   2885  CA  ILE A1809     123.583  45.991  19.377  1.00  0.00           C  
ATOM   2886  C   ILE A1809     124.228  44.690  19.827  1.00  0.00           C  
ATOM   2887  O   ILE A1809     123.465  43.759  20.015  1.00  0.00           O  
ATOM   2888  CB  ILE A1809     123.972  46.421  17.935  1.00  0.00           C  
ATOM   2889  CG1 ILE A1809     122.955  47.424  17.428  1.00  0.00           C  
ATOM   2890  CG2 ILE A1809     123.942  45.253  16.981  1.00  0.00           C  
ATOM   2891  CD1 ILE A1809     123.415  48.226  16.235  1.00  0.00           C  
ATOM   2892  N   PRO A1810     125.501  44.514  20.159  1.00  0.00           N  
ATOM   2893  CA  PRO A1810     126.031  43.358  20.864  1.00  0.00           C  
ATOM   2894  C   PRO A1810     125.191  42.785  21.994  1.00  0.00           C  
ATOM   2895  O   PRO A1810     124.734  41.654  21.918  1.00  0.00           O  
ATOM   2896  CB  PRO A1810     127.367  43.820  21.362  1.00  0.00           C  
ATOM   2897  CG  PRO A1810     127.834  44.703  20.276  1.00  0.00           C  
ATOM   2898  CD  PRO A1810     126.570  45.485  19.994  1.00  0.00           C  
ATOM   2899  N   TYR A1811     124.916  43.592  23.014  1.00  0.00           N  
ATOM   2900  CA  TYR A1811     124.235  43.128  24.208  1.00  0.00           C  
ATOM   2901  C   TYR A1811     122.785  42.776  23.960  1.00  0.00           C  
ATOM   2902  O   TYR A1811     122.194  42.015  24.716  1.00  0.00           O  
ATOM   2903  CB  TYR A1811     124.346  44.198  25.264  1.00  0.00           C  
ATOM   2904  CG  TYR A1811     125.801  44.561  25.594  1.00  0.00           C  
ATOM   2905  CD1 TYR A1811     126.509  45.544  24.861  1.00  0.00           C  
ATOM   2906  CD2 TYR A1811     126.421  43.914  26.658  1.00  0.00           C  
ATOM   2907  CE1 TYR A1811     127.820  45.880  25.196  1.00  0.00           C  
ATOM   2908  CE2 TYR A1811     127.730  44.236  26.997  1.00  0.00           C  
ATOM   2909  CZ  TYR A1811     128.415  45.213  26.275  1.00  0.00           C  
ATOM   2910  OH  TYR A1811     129.700  45.522  26.682  1.00  0.00           O  
ATOM   2911  N   MET A1812     122.222  43.331  22.899  1.00  0.00           N  
ATOM   2912  CA  MET A1812     120.860  43.041  22.537  1.00  0.00           C  
ATOM   2913  C   MET A1812     120.649  42.005  21.434  1.00  0.00           C  
ATOM   2914  O   MET A1812     119.619  41.315  21.412  1.00  0.00           O  
ATOM   2915  CB  MET A1812     120.193  44.308  22.110  1.00  0.00           C  
ATOM   2916  CG  MET A1812     119.830  45.080  23.320  1.00  0.00           C  
ATOM   2917  SD  MET A1812     118.696  44.091  24.298  1.00  0.00           S  
ATOM   2918  CE  MET A1812     117.138  44.264  23.483  1.00  0.00           C  
ATOM   2919  N   GLY A1813     121.566  41.905  20.472  1.00  0.00           N  
ATOM   2920  CA  GLY A1813     121.424  41.008  19.352  1.00  0.00           C  
ATOM   2921  C   GLY A1813     120.555  41.564  18.240  1.00  0.00           C  
ATOM   2922  O   GLY A1813     120.534  41.039  17.124  1.00  0.00           O  
ATOM   2923  N   LYS A1814     119.825  42.647  18.441  1.00  0.00           N  
ATOM   2924  CA  LYS A1814     118.984  43.163  17.379  1.00  0.00           C  
ATOM   2925  C   LYS A1814     119.196  44.658  17.309  1.00  0.00           C  
ATOM   2926  O   LYS A1814     119.744  45.260  18.237  1.00  0.00           O  
ATOM   2927  CB  LYS A1814     117.529  42.825  17.670  1.00  0.00           C  
ATOM   2928  CG  LYS A1814     117.040  43.204  19.052  1.00  0.00           C  
ATOM   2929  CD  LYS A1814     115.549  43.097  19.066  1.00  0.00           C  
ATOM   2930  CE  LYS A1814     115.092  41.676  19.121  1.00  0.00           C  
ATOM   2931  NZ  LYS A1814     113.648  41.686  19.228  1.00  0.00           N  
ATOM   2932  N   GLU A1815     118.798  45.247  16.184  1.00  0.00           N  
ATOM   2933  CA  GLU A1815     118.992  46.667  15.938  1.00  0.00           C  
ATOM   2934  C   GLU A1815     117.797  47.495  16.348  1.00  0.00           C  
ATOM   2935  O   GLU A1815     117.965  48.679  16.613  1.00  0.00           O  
ATOM   2936  CB  GLU A1815     119.231  46.985  14.458  1.00  0.00           C  
ATOM   2937  CG  GLU A1815     120.334  46.266  13.657  1.00  0.00           C  
ATOM   2938  CD  GLU A1815     120.093  44.803  13.225  1.00  0.00           C  
ATOM   2939  OE1 GLU A1815     118.955  44.309  13.251  1.00  0.00           O  
ATOM   2940  OE2 GLU A1815     121.070  44.147  12.847  1.00  0.00           O  
ATOM   2941  N   VAL A1816     116.594  46.930  16.376  1.00  0.00           N  
ATOM   2942  CA  VAL A1816     115.366  47.655  16.647  1.00  0.00           C  
ATOM   2943  C   VAL A1816     114.622  46.859  17.683  1.00  0.00           C  
ATOM   2944  O   VAL A1816     114.603  45.635  17.574  1.00  0.00           O  
ATOM   2945  CB  VAL A1816     114.502  47.749  15.392  1.00  0.00           C  
ATOM   2946  CG1 VAL A1816     113.100  48.221  15.723  1.00  0.00           C  
ATOM   2947  CG2 VAL A1816     115.133  48.758  14.446  1.00  0.00           C  
ATOM   2948  N   LEU A1817     114.016  47.527  18.657  1.00  0.00           N  
ATOM   2949  CA  LEU A1817     113.229  46.864  19.652  1.00  0.00           C  
ATOM   2950  C   LEU A1817     111.861  46.715  19.036  1.00  0.00           C  
ATOM   2951  O   LEU A1817     111.238  47.675  18.558  1.00  0.00           O  
ATOM   2952  CB  LEU A1817     113.093  47.686  20.871  1.00  0.00           C  
ATOM   2953  CG  LEU A1817     114.320  48.069  21.650  1.00  0.00           C  
ATOM   2954  CD1 LEU A1817     113.833  48.636  22.953  1.00  0.00           C  
ATOM   2955  CD2 LEU A1817     115.203  46.888  21.958  1.00  0.00           C  
ATOM   2956  N   GLU A1818     111.479  45.435  19.036  1.00  0.00           N  
ATOM   2957  CA  GLU A1818     110.221  44.924  18.509  1.00  0.00           C  
ATOM   2958  C   GLU A1818     109.096  44.941  19.533  1.00  0.00           C  
ATOM   2959  O   GLU A1818     109.387  44.829  20.732  1.00  0.00           O  
ATOM   2960  CB  GLU A1818     110.403  43.496  18.041  1.00  0.00           C  
ATOM   2961  CG  GLU A1818     110.480  43.244  16.541  1.00  0.00           C  
ATOM   2962  CD  GLU A1818     111.766  43.737  15.900  1.00  0.00           C  
ATOM   2963  OE1 GLU A1818     112.836  43.230  16.266  1.00  0.00           O  
ATOM   2964  OE2 GLU A1818     111.688  44.622  15.038  1.00  0.00           O  
ATOM   2965  N   PRO A1819     107.815  45.035  19.105  1.00  0.00           N  
ATOM   2966  CA  PRO A1819     106.605  44.984  19.932  1.00  0.00           C  
ATOM   2967  C   PRO A1819     106.318  43.613  20.514  1.00  0.00           C  
ATOM   2968  O   PRO A1819     106.866  42.599  20.058  1.00  0.00           O  
ATOM   2969  CB  PRO A1819     105.509  45.439  19.026  1.00  0.00           C  
ATOM   2970  CG  PRO A1819     106.220  46.274  18.001  1.00  0.00           C  
ATOM   2971  CD  PRO A1819     107.418  45.406  17.756  1.00  0.00           C  
ATOM   2972  N   CYS A1820     105.438  43.571  21.507  1.00  0.00           N  
ATOM   2973  CA  CYS A1820     105.110  42.337  22.190  1.00  0.00           C  
ATOM   2974  C   CYS A1820     103.602  42.357  22.374  1.00  0.00           C  
ATOM   2975  O   CYS A1820     102.898  42.831  21.469  1.00  0.00           O  
ATOM   2976  CB  CYS A1820     105.852  42.294  23.544  1.00  0.00           C  
ATOM   2977  SG  CYS A1820     106.207  40.596  24.075  1.00  0.00           S  
ATOM   2978  N   GLY A1821     103.107  41.850  23.503  1.00  0.00           N  
ATOM   2979  CA  GLY A1821     101.705  41.800  23.835  1.00  0.00           C  
ATOM   2980  C   GLY A1821     101.650  41.560  25.336  1.00  0.00           C  
ATOM   2981  O   GLY A1821     102.326  40.649  25.814  1.00  0.00           O  
ATOM   2982  OXT GLY A1821     100.966  42.313  26.024  1.00  0.00           O  
TER
END
