# Supplementary material for: Backbone Brackets and Arginine Tweezers delineate Class I and Class II aminoacyl tRNA synthetases
Source: PLoS Comput Biol. 2018 Apr 16;14(4):e1006101. doi: 10.1371/journal.pcbi.1006101 (PMC5919687; doi:10.1371/journal.pcbi.1006101)
Supplement: S12 File — All structures of Class II aaRS with residues renumbered according to the MSA. (GZ) [file pcbi.1006101.s024.tar.gz › 1ser_B_renum.pdb]

ATOM      1  N   MET B 135      93.409  27.310  48.583  1.00  0.00           N  
ATOM      2  CA  MET B 135      92.099  27.219  49.154  1.00  0.00           C  
ATOM      3  C   MET B 135      91.454  26.127  48.325  1.00  0.00           C  
ATOM      4  O   MET B 135      91.858  25.885  47.181  1.00  0.00           O  
ATOM      5  CB  MET B 135      91.368  28.525  49.004  1.00  0.00           C  
ATOM      6  CG  MET B 135      90.296  28.552  50.101  1.00  0.00           C  
ATOM      7  SD  MET B 135      90.070  30.194  50.814  1.00  0.00           S  
ATOM      8  CE  MET B 135      89.286  30.844  49.364  1.00  0.00           C  
ATOM      9  N   VAL B 136      90.491  25.454  48.958  1.00  0.00           N  
ATOM     10  CA  VAL B 136      89.878  24.244  48.427  1.00  0.00           C  
ATOM     11  C   VAL B 136      88.428  24.459  48.048  1.00  0.00           C  
ATOM     12  O   VAL B 136      87.844  25.425  48.535  1.00  0.00           O  
ATOM     13  CB  VAL B 136      90.102  23.180  49.546  1.00  0.00           C  
ATOM     14  CG1 VAL B 136      88.840  22.748  50.301  1.00  0.00           C  
ATOM     15  CG2 VAL B 136      90.855  22.080  48.832  1.00  0.00           C  
ATOM     16  N   ASP B 137      87.808  23.624  47.218  1.00  0.00           N  
ATOM     17  CA  ASP B 137      86.400  23.819  46.917  1.00  0.00           C  
ATOM     18  C   ASP B 137      85.573  23.404  48.137  1.00  0.00           C  
ATOM     19  O   ASP B 137      85.492  22.221  48.486  1.00  0.00           O  
ATOM     20  CB  ASP B 137      86.019  22.975  45.725  1.00  0.00           C  
ATOM     21  CG  ASP B 137      84.622  23.197  45.140  1.00  0.00           C  
ATOM     22  OD1 ASP B 137      83.731  23.765  45.788  1.00  0.00           O  
ATOM     23  OD2 ASP B 137      84.432  22.785  43.987  1.00  0.00           O  
ATOM     24  N   LEU B 138      84.901  24.380  48.754  1.00  0.00           N  
ATOM     25  CA  LEU B 138      84.101  24.137  49.951  1.00  0.00           C  
ATOM     26  C   LEU B 138      83.004  23.100  49.750  1.00  0.00           C  
ATOM     27  O   LEU B 138      82.752  22.338  50.675  1.00  0.00           O  
ATOM     28  CB  LEU B 138      83.496  25.455  50.438  1.00  0.00           C  
ATOM     29  CG  LEU B 138      83.015  25.475  51.901  1.00  0.00           C  
ATOM     30  CD1 LEU B 138      84.091  25.018  52.872  1.00  0.00           C  
ATOM     31  CD2 LEU B 138      82.642  26.887  52.272  1.00  0.00           C  
ATOM     32  N   LYS B 139      82.421  22.998  48.550  1.00  0.00           N  
ATOM     33  CA  LYS B 139      81.455  21.968  48.256  1.00  0.00           C  
ATOM     34  C   LYS B 139      82.107  20.614  48.249  1.00  0.00           C  
ATOM     35  O   LYS B 139      81.665  19.733  48.975  1.00  0.00           O  
ATOM     36  CB  LYS B 139      80.778  22.190  46.910  1.00  0.00           C  
ATOM     37  CG  LYS B 139      79.399  22.865  47.057  1.00  0.00           C  
ATOM     38  CD  LYS B 139      78.505  22.185  48.155  1.00  0.00           C  
ATOM     39  CE  LYS B 139      78.091  20.698  47.935  1.00  0.00           C  
ATOM     40  NZ  LYS B 139      78.119  19.899  49.154  1.00  0.00           N  
ATOM     41  N   ARG B 140      83.200  20.423  47.522  1.00  0.00           N  
ATOM     42  CA  ARG B 140      83.948  19.181  47.625  1.00  0.00           C  
ATOM     43  C   ARG B 140      84.291  18.916  49.055  1.00  0.00           C  
ATOM     44  O   ARG B 140      84.159  17.790  49.478  1.00  0.00           O  
ATOM     45  CB  ARG B 140      85.285  19.171  46.930  1.00  0.00           C  
ATOM     46  CG  ARG B 140      85.131  18.769  45.479  1.00  0.00           C  
ATOM     47  CD  ARG B 140      86.505  18.376  44.998  1.00  0.00           C  
ATOM     48  NE  ARG B 140      86.948  17.167  45.679  1.00  0.00           N  
ATOM     49  CZ  ARG B 140      88.235  16.892  45.958  1.00  0.00           C  
ATOM     50  NH1 ARG B 140      89.248  17.718  45.644  1.00  0.00           N  
ATOM     51  NH2 ARG B 140      88.508  15.725  46.549  1.00  0.00           N  
ATOM     52  N   LEU B 141      84.644  19.902  49.847  1.00  0.00           N  
ATOM     53  CA  LEU B 141      85.028  19.651  51.219  1.00  0.00           C  
ATOM     54  C   LEU B 141      83.861  19.112  52.048  1.00  0.00           C  
ATOM     55  O   LEU B 141      84.051  18.316  52.969  1.00  0.00           O  
ATOM     56  CB  LEU B 141      85.597  20.977  51.773  1.00  0.00           C  
ATOM     57  CG  LEU B 141      86.076  21.021  53.216  1.00  0.00           C  
ATOM     58  CD1 LEU B 141      87.220  20.058  53.413  1.00  0.00           C  
ATOM     59  CD2 LEU B 141      86.591  22.389  53.559  1.00  0.00           C  
ATOM     60  N   ARG B 142      82.654  19.547  51.678  1.00  0.00           N  
ATOM     61  CA  ARG B 142      81.434  19.177  52.346  1.00  0.00           C  
ATOM     62  C   ARG B 142      81.161  17.765  51.931  1.00  0.00           C  
ATOM     63  O   ARG B 142      80.825  16.958  52.779  1.00  0.00           O  
ATOM     64  CB  ARG B 142      80.233  19.936  51.892  1.00  0.00           C  
ATOM     65  CG  ARG B 142      80.296  21.443  51.895  1.00  0.00           C  
ATOM     66  CD  ARG B 142      79.602  22.137  53.042  1.00  0.00           C  
ATOM     67  NE  ARG B 142      79.754  23.590  52.972  1.00  0.00           N  
ATOM     68  CZ  ARG B 142      79.203  24.407  52.054  1.00  0.00           C  
ATOM     69  NH1 ARG B 142      78.436  23.984  51.048  1.00  0.00           N  
ATOM     70  NH2 ARG B 142      79.391  25.720  52.180  1.00  0.00           N  
ATOM     71  N   GLN B 143      81.240  17.388  50.666  1.00  0.00           N  
ATOM     72  CA  GLN B 143      80.931  16.016  50.304  1.00  0.00           C  
ATOM     73  C   GLN B 143      82.070  15.001  50.274  1.00  0.00           C  
ATOM     74  O   GLN B 143      81.779  13.827  50.103  1.00  0.00           O  
ATOM     75  CB  GLN B 143      80.220  16.037  48.968  1.00  0.00           C  
ATOM     76  CG  GLN B 143      81.013  16.669  47.849  1.00  0.00           C  
ATOM     77  CD  GLN B 143      80.126  17.145  46.706  1.00  0.00           C  
ATOM     78  OE1 GLN B 143      79.268  18.007  46.881  1.00  0.00           O  
ATOM     79  NE2 GLN B 143      80.277  16.633  45.489  1.00  0.00           N  
ATOM     80  N   GLU B 144      83.368  15.266  50.415  1.00  0.00           N  
ATOM     81  CA  GLU B 144      84.387  14.225  50.431  1.00  0.00           C  
ATOM     82  C   GLU B 144      85.342  14.390  51.598  1.00  0.00           C  
ATOM     83  O   GLU B 144      86.555  14.270  51.436  1.00  0.00           O  
ATOM     84  CB  GLU B 144      85.181  14.258  49.163  1.00  0.00           C  
ATOM     85  CG  GLU B 144      84.553  13.601  47.962  1.00  0.00           C  
ATOM     86  CD  GLU B 144      85.454  13.713  46.736  1.00  0.00           C  
ATOM     87  OE1 GLU B 144      86.407  12.935  46.613  1.00  0.00           O  
ATOM     88  OE2 GLU B 144      85.197  14.588  45.905  1.00  0.00           O  
ATOM     89  N   PRO B 145      84.925  14.597  52.841  1.00  0.00           N  
ATOM     90  CA  PRO B 145      85.764  15.098  53.919  1.00  0.00           C  
ATOM     91  C   PRO B 145      86.864  14.165  54.269  1.00  0.00           C  
ATOM     92  O   PRO B 145      87.911  14.567  54.726  1.00  0.00           O  
ATOM     93  CB  PRO B 145      84.863  15.310  55.077  1.00  0.00           C  
ATOM     94  CG  PRO B 145      83.541  15.508  54.399  1.00  0.00           C  
ATOM     95  CD  PRO B 145      83.576  14.428  53.329  1.00  0.00           C  
ATOM     96  N   GLU B 146      86.624  12.889  54.066  1.00  0.00           N  
ATOM     97  CA  GLU B 146      87.611  11.847  54.251  1.00  0.00           C  
ATOM     98  C   GLU B 146      88.844  12.097  53.369  1.00  0.00           C  
ATOM     99  O   GLU B 146      89.940  11.908  53.901  1.00  0.00           O  
ATOM    100  CB  GLU B 146      86.903  10.536  53.923  1.00  0.00           C  
ATOM    101  CG  GLU B 146      87.771   9.272  53.855  1.00  0.00           C  
ATOM    102  CD  GLU B 146      87.660   8.495  52.526  1.00  0.00           C  
ATOM    103  OE1 GLU B 146      88.238   8.933  51.522  1.00  0.00           O  
ATOM    104  OE2 GLU B 146      87.006   7.443  52.489  1.00  0.00           O  
ATOM    105  N   VAL B 147      88.744  12.591  52.108  1.00  0.00           N  
ATOM    106  CA  VAL B 147      89.900  12.765  51.238  1.00  0.00           C  
ATOM    107  C   VAL B 147      90.812  13.805  51.834  1.00  0.00           C  
ATOM    108  O   VAL B 147      92.037  13.637  51.888  1.00  0.00           O  
ATOM    109  CB  VAL B 147      89.605  13.294  49.854  1.00  0.00           C  
ATOM    110  CG1 VAL B 147      90.791  12.950  48.968  1.00  0.00           C  
ATOM    111  CG2 VAL B 147      88.391  12.685  49.275  1.00  0.00           C  
ATOM    112  N   PHE B 148      90.147  14.871  52.283  1.00  0.00           N  
ATOM    113  CA  PHE B 148      90.790  15.985  52.938  1.00  0.00           C  
ATOM    114  C   PHE B 148      91.410  15.603  54.248  1.00  0.00           C  
ATOM    115  O   PHE B 148      92.520  16.004  54.588  1.00  0.00           O  
ATOM    116  CB  PHE B 148      89.795  17.075  53.185  1.00  0.00           C  
ATOM    117  CG  PHE B 148      89.555  17.716  51.859  1.00  0.00           C  
ATOM    118  CD1 PHE B 148      90.537  18.554  51.337  1.00  0.00           C  
ATOM    119  CD2 PHE B 148      88.419  17.382  51.124  1.00  0.00           C  
ATOM    120  CE1 PHE B 148      90.380  19.049  50.049  1.00  0.00           C  
ATOM    121  CE2 PHE B 148      88.279  17.891  49.830  1.00  0.00           C  
ATOM    122  CZ  PHE B 148      89.260  18.723  49.292  1.00  0.00           C  
ATOM    123  N   HIS B 149      90.705  14.768  54.985  1.00  0.00           N  
ATOM    124  CA  HIS B 149      91.150  14.344  56.281  1.00  0.00           C  
ATOM    125  C   HIS B 149      92.419  13.542  56.175  1.00  0.00           C  
ATOM    126  O   HIS B 149      93.283  13.678  57.034  1.00  0.00           O  
ATOM    127  CB  HIS B 149      90.087  13.515  56.938  1.00  0.00           C  
ATOM    128  CG  HIS B 149      90.382  13.655  58.390  1.00  0.00           C  
ATOM    129  ND1 HIS B 149      91.421  13.142  59.047  1.00  0.00           N  
ATOM    130  CD2 HIS B 149      89.666  14.478  59.224  1.00  0.00           C  
ATOM    131  CE1 HIS B 149      91.377  13.642  60.260  1.00  0.00           C  
ATOM    132  NE2 HIS B 149      90.328  14.443  60.356  1.00  0.00           N  
ATOM    133  N   ARG B 150      92.529  12.690  55.162  1.00  0.00           N  
ATOM    134  CA  ARG B 150      93.712  11.894  54.928  1.00  0.00           C  
ATOM    135  C   ARG B 150      94.842  12.851  54.590  1.00  0.00           C  
ATOM    136  O   ARG B 150      95.898  12.787  55.227  1.00  0.00           O  
ATOM    137  CB  ARG B 150      93.420  10.962  53.788  1.00  0.00           C  
ATOM    138  CG  ARG B 150      94.513   9.941  53.534  1.00  0.00           C  
ATOM    139  CD  ARG B 150      94.157   8.853  52.489  1.00  0.00           C  
ATOM    140  NE  ARG B 150      93.211   7.879  53.026  1.00  0.00           N  
ATOM    141  CZ  ARG B 150      91.883   7.966  52.837  1.00  0.00           C  
ATOM    142  NH1 ARG B 150      91.342   8.965  52.122  1.00  0.00           N  
ATOM    143  NH2 ARG B 150      91.082   7.069  53.427  1.00  0.00           N  
ATOM    144  N   ALA B 151      94.592  13.772  53.638  1.00  0.00           N  
ATOM    145  CA  ALA B 151      95.536  14.787  53.215  1.00  0.00           C  
ATOM    146  C   ALA B 151      96.165  15.539  54.396  1.00  0.00           C  
ATOM    147  O   ALA B 151      97.394  15.642  54.522  1.00  0.00           O  
ATOM    148  CB  ALA B 151      94.795  15.753  52.292  1.00  0.00           C  
ATOM    149  N   ILE B 152      95.319  15.966  55.339  1.00  0.00           N  
ATOM    150  CA  ILE B 152      95.813  16.637  56.498  1.00  0.00           C  
ATOM    151  C   ILE B 152      96.811  15.798  57.254  1.00  0.00           C  
ATOM    152  O   ILE B 152      97.891  16.267  57.573  1.00  0.00           O  
ATOM    153  CB  ILE B 152      94.674  17.010  57.424  1.00  0.00           C  
ATOM    154  CG1 ILE B 152      93.793  18.039  56.718  1.00  0.00           C  
ATOM    155  CG2 ILE B 152      95.231  17.592  58.737  1.00  0.00           C  
ATOM    156  CD1 ILE B 152      92.491  18.431  57.448  1.00  0.00           C  
ATOM    157  N   ARG B 153      96.521  14.538  57.459  1.00  0.00           N  
ATOM    158  CA  ARG B 153      97.371  13.687  58.272  1.00  0.00           C  
ATOM    159  C   ARG B 153      98.664  13.383  57.516  1.00  0.00           C  
ATOM    160  O   ARG B 153      99.785  13.558  58.005  1.00  0.00           O  
ATOM    161  CB  ARG B 153      96.545  12.425  58.605  1.00  0.00           C  
ATOM    162  CG  ARG B 153      97.018  11.509  59.740  1.00  0.00           C  
ATOM    163  CD  ARG B 153      97.040  12.121  61.168  1.00  0.00           C  
ATOM    164  NE  ARG B 153      97.356  11.128  62.212  1.00  0.00           N  
ATOM    165  CZ  ARG B 153      98.592  10.899  62.715  1.00  0.00           C  
ATOM    166  NH1 ARG B 153      99.680  11.571  62.309  1.00  0.00           N  
ATOM    167  NH2 ARG B 153      98.755   9.948  63.641  1.00  0.00           N  
ATOM    168  N   GLU B 154      98.514  13.074  56.251  1.00  0.00           N  
ATOM    169  CA  GLU B 154      99.612  12.665  55.426  1.00  0.00           C  
ATOM    170  C   GLU B 154     100.546  13.799  54.979  1.00  0.00           C  
ATOM    171  O   GLU B 154     101.641  13.530  54.462  1.00  0.00           O  
ATOM    172  CB  GLU B 154      98.873  11.950  54.370  1.00  0.00           C  
ATOM    173  CG  GLU B 154      99.533  11.402  53.171  1.00  0.00           C  
ATOM    174  CD  GLU B 154      98.499  10.505  52.474  1.00  0.00           C  
ATOM    175  OE1 GLU B 154      98.246   9.418  53.020  1.00  0.00           O  
ATOM    176  OE2 GLU B 154      97.957  10.882  51.411  1.00  0.00           O  
ATOM    177  N   LYS B 155     100.119  15.069  55.118  1.00  0.00           N  
ATOM    178  CA  LYS B 155     100.958  16.232  54.816  1.00  0.00           C  
ATOM    179  C   LYS B 155     101.375  16.949  56.098  1.00  0.00           C  
ATOM    180  O   LYS B 155     101.974  18.024  56.079  1.00  0.00           O  
ATOM    181  CB  LYS B 155     100.247  17.268  53.912  1.00  0.00           C  
ATOM    182  CG  LYS B 155     100.239  16.896  52.426  1.00  0.00           C  
ATOM    183  CD  LYS B 155     100.012  18.110  51.561  1.00  0.00           C  
ATOM    184  CE  LYS B 155      99.912  17.847  50.057  1.00  0.00           C  
ATOM    185  NZ  LYS B 155      99.469  19.064  49.372  1.00  0.00           N  
ATOM    186  N   GLY B 156     101.044  16.353  57.239  1.00  0.00           N  
ATOM    187  CA  GLY B 156     101.435  16.851  58.534  1.00  0.00           C  
ATOM    188  C   GLY B 156     100.817  18.163  58.951  1.00  0.00           C  
ATOM    189  O   GLY B 156     101.380  18.846  59.814  1.00  0.00           O  
ATOM    190  N   VAL B 157      99.663  18.528  58.428  1.00  0.00           N  
ATOM    191  CA  VAL B 157      99.074  19.824  58.723  1.00  0.00           C  
ATOM    192  C   VAL B 157      98.321  19.750  60.051  1.00  0.00           C  
ATOM    193  O   VAL B 157      97.620  18.766  60.283  1.00  0.00           O  
ATOM    194  CB  VAL B 157      98.132  20.166  57.576  1.00  0.00           C  
ATOM    195  CG1 VAL B 157      97.457  21.506  57.844  1.00  0.00           C  
ATOM    196  CG2 VAL B 157      98.917  20.096  56.278  1.00  0.00           C  
ATOM    197  N   ALA B 158      98.354  20.745  60.934  1.00  0.00           N  
ATOM    198  CA  ALA B 158      97.629  20.693  62.209  1.00  0.00           C  
ATOM    199  C   ALA B 158      96.237  21.310  62.148  1.00  0.00           C  
ATOM    200  O   ALA B 158      96.012  22.399  62.696  1.00  0.00           O  
ATOM    201  CB  ALA B 158      98.408  21.431  63.291  1.00  0.00           C  
ATOM    202  N   LEU B 159      95.273  20.670  61.490  1.00  0.00           N  
ATOM    203  CA  LEU B 159      93.955  21.270  61.357  1.00  0.00           C  
ATOM    204  C   LEU B 159      92.879  20.352  61.923  1.00  0.00           C  
ATOM    205  O   LEU B 159      92.914  19.120  61.744  1.00  0.00           O  
ATOM    206  CB  LEU B 159      93.664  21.556  59.864  1.00  0.00           C  
ATOM    207  CG  LEU B 159      92.479  22.412  59.508  1.00  0.00           C  
ATOM    208  CD1 LEU B 159      92.728  23.824  59.915  1.00  0.00           C  
ATOM    209  CD2 LEU B 159      92.303  22.452  58.043  1.00  0.00           C  
ATOM    210  N   ASP B 160      91.861  20.899  62.595  1.00  0.00           N  
ATOM    211  CA  ASP B 160      90.771  20.066  63.075  1.00  0.00           C  
ATOM    212  C   ASP B 160      89.612  20.201  62.127  1.00  0.00           C  
ATOM    213  O   ASP B 160      88.645  20.914  62.385  1.00  0.00           O  
ATOM    214  CB  ASP B 160      90.331  20.484  64.474  1.00  0.00           C  
ATOM    215  CG  ASP B 160      89.298  19.569  65.113  1.00  0.00           C  
ATOM    216  OD1 ASP B 160      88.909  18.535  64.542  1.00  0.00           O  
ATOM    217  OD2 ASP B 160      88.882  19.906  66.220  1.00  0.00           O  
ATOM    218  N   LEU B 161      89.626  19.435  61.072  1.00  0.00           N  
ATOM    219  CA  LEU B 161      88.596  19.554  60.062  1.00  0.00           C  
ATOM    220  C   LEU B 161      87.159  19.395  60.590  1.00  0.00           C  
ATOM    221  O   LEU B 161      86.235  19.999  60.017  1.00  0.00           O  
ATOM    222  CB  LEU B 161      88.914  18.536  58.990  1.00  0.00           C  
ATOM    223  CG  LEU B 161      88.043  18.452  57.774  1.00  0.00           C  
ATOM    224  CD1 LEU B 161      88.114  19.728  56.980  1.00  0.00           C  
ATOM    225  CD2 LEU B 161      88.550  17.352  56.887  1.00  0.00           C  
ATOM    226  N   GLU B 162      86.912  18.678  61.712  1.00  0.00           N  
ATOM    227  CA  GLU B 162      85.538  18.559  62.194  1.00  0.00           C  
ATOM    228  C   GLU B 162      85.062  19.841  62.851  1.00  0.00           C  
ATOM    229  O   GLU B 162      83.860  20.095  62.795  1.00  0.00           O  
ATOM    230  CB  GLU B 162      85.346  17.411  63.196  1.00  0.00           C  
ATOM    231  CG  GLU B 162      85.075  16.013  62.621  1.00  0.00           C  
ATOM    232  CD  GLU B 162      83.982  15.850  61.563  1.00  0.00           C  
ATOM    233  OE1 GLU B 162      82.829  16.240  61.785  1.00  0.00           O  
ATOM    234  OE2 GLU B 162      84.285  15.301  60.495  1.00  0.00           O  
ATOM    235  N   ALA B 163      85.909  20.694  63.445  1.00  0.00           N  
ATOM    236  CA  ALA B 163      85.448  22.002  63.932  1.00  0.00           C  
ATOM    237  C   ALA B 163      85.168  22.935  62.753  1.00  0.00           C  
ATOM    238  O   ALA B 163      84.180  23.670  62.782  1.00  0.00           O  
ATOM    239  CB  ALA B 163      86.472  22.723  64.756  1.00  0.00           C  
ATOM    240  N   LEU B 164      86.000  22.915  61.690  1.00  0.00           N  
ATOM    241  CA  LEU B 164      85.793  23.763  60.527  1.00  0.00           C  
ATOM    242  C   LEU B 164      84.446  23.375  59.920  1.00  0.00           C  
ATOM    243  O   LEU B 164      83.574  24.232  59.775  1.00  0.00           O  
ATOM    244  CB  LEU B 164      87.029  23.564  59.605  1.00  0.00           C  
ATOM    245  CG  LEU B 164      87.156  23.442  58.074  1.00  0.00           C  
ATOM    246  CD1 LEU B 164      86.075  24.148  57.284  1.00  0.00           C  
ATOM    247  CD2 LEU B 164      88.508  24.045  57.735  1.00  0.00           C  
ATOM    248  N   LEU B 165      84.217  22.100  59.620  1.00  0.00           N  
ATOM    249  CA  LEU B 165      82.934  21.606  59.160  1.00  0.00           C  
ATOM    250  C   LEU B 165      81.727  22.058  59.990  1.00  0.00           C  
ATOM    251  O   LEU B 165      80.690  22.403  59.436  1.00  0.00           O  
ATOM    252  CB  LEU B 165      83.087  20.115  59.134  1.00  0.00           C  
ATOM    253  CG  LEU B 165      83.264  19.432  57.777  1.00  0.00           C  
ATOM    254  CD1 LEU B 165      83.801  20.352  56.689  1.00  0.00           C  
ATOM    255  CD2 LEU B 165      84.175  18.253  58.047  1.00  0.00           C  
ATOM    256  N   ALA B 166      81.886  22.196  61.300  1.00  0.00           N  
ATOM    257  CA  ALA B 166      80.850  22.664  62.186  1.00  0.00           C  
ATOM    258  C   ALA B 166      80.598  24.153  62.037  1.00  0.00           C  
ATOM    259  O   ALA B 166      79.448  24.596  61.872  1.00  0.00           O  
ATOM    260  CB  ALA B 166      81.225  22.423  63.626  1.00  0.00           C  
ATOM    261  N   LEU B 167      81.666  24.958  62.055  1.00  0.00           N  
ATOM    262  CA  LEU B 167      81.534  26.387  61.901  1.00  0.00           C  
ATOM    263  C   LEU B 167      80.880  26.633  60.550  1.00  0.00           C  
ATOM    264  O   LEU B 167      79.976  27.454  60.435  1.00  0.00           O  
ATOM    265  CB  LEU B 167      82.915  27.053  61.975  1.00  0.00           C  
ATOM    266  CG  LEU B 167      83.006  28.593  62.031  1.00  0.00           C  
ATOM    267  CD1 LEU B 167      82.141  29.146  63.134  1.00  0.00           C  
ATOM    268  CD2 LEU B 167      84.428  29.013  62.356  1.00  0.00           C  
ATOM    269  N   ASP B 168      81.217  25.826  59.545  1.00  0.00           N  
ATOM    270  CA  ASP B 168      80.619  25.937  58.233  1.00  0.00           C  
ATOM    271  C   ASP B 168      79.119  25.681  58.325  1.00  0.00           C  
ATOM    272  O   ASP B 168      78.351  26.374  57.653  1.00  0.00           O  
ATOM    273  CB  ASP B 168      81.268  24.950  57.307  1.00  0.00           C  
ATOM    274  CG  ASP B 168      80.580  24.902  55.948  1.00  0.00           C  
ATOM    275  OD1 ASP B 168      80.591  25.881  55.204  1.00  0.00           O  
ATOM    276  OD2 ASP B 168      79.994  23.864  55.643  1.00  0.00           O  
ATOM    277  N   ARG B 169      78.614  24.740  59.125  1.00  0.00           N  
ATOM    278  CA  ARG B 169      77.168  24.542  59.228  1.00  0.00           C  
ATOM    279  C   ARG B 169      76.536  25.771  59.883  1.00  0.00           C  
ATOM    280  O   ARG B 169      75.468  26.174  59.417  1.00  0.00           O  
ATOM    281  CB  ARG B 169      76.858  23.273  60.040  1.00  0.00           C  
ATOM    282  CG  ARG B 169      77.249  21.989  59.302  1.00  0.00           C  
ATOM    283  CD  ARG B 169      77.457  20.862  60.324  1.00  0.00           C  
ATOM    284  NE  ARG B 169      78.229  19.729  59.799  1.00  0.00           N  
ATOM    285  CZ  ARG B 169      79.145  19.051  60.515  1.00  0.00           C  
ATOM    286  NH1 ARG B 169      79.444  19.359  61.791  1.00  0.00           N  
ATOM    287  NH2 ARG B 169      79.761  18.025  59.925  1.00  0.00           N  
ATOM    288  N   GLU B 170      77.201  26.415  60.863  1.00  0.00           N  
ATOM    289  CA  GLU B 170      76.697  27.613  61.502  1.00  0.00           C  
ATOM    290  C   GLU B 170      76.592  28.805  60.580  1.00  0.00           C  
ATOM    291  O   GLU B 170      75.556  29.481  60.495  1.00  0.00           O  
ATOM    292  CB  GLU B 170      77.559  28.065  62.629  1.00  0.00           C  
ATOM    293  CG  GLU B 170      77.084  27.342  63.810  1.00  0.00           C  
ATOM    294  CD  GLU B 170      77.799  27.741  65.077  1.00  0.00           C  
ATOM    295  OE1 GLU B 170      77.488  28.798  65.611  1.00  0.00           O  
ATOM    296  OE2 GLU B 170      78.643  26.983  65.557  1.00  0.00           O  
ATOM    297  N   VAL B 171      77.668  29.091  59.860  1.00  0.00           N  
ATOM    298  CA  VAL B 171      77.707  30.238  58.996  1.00  0.00           C  
ATOM    299  C   VAL B 171      76.664  30.034  57.947  1.00  0.00           C  
ATOM    300  O   VAL B 171      75.879  30.948  57.749  1.00  0.00           O  
ATOM    301  CB  VAL B 171      79.114  30.353  58.408  1.00  0.00           C  
ATOM    302  CG1 VAL B 171      79.106  31.146  57.117  1.00  0.00           C  
ATOM    303  CG2 VAL B 171      80.018  31.024  59.471  1.00  0.00           C  
ATOM    304  N   GLN B 172      76.529  28.840  57.375  1.00  0.00           N  
ATOM    305  CA  GLN B 172      75.591  28.702  56.284  1.00  0.00           C  
ATOM    306  C   GLN B 172      74.145  28.797  56.765  1.00  0.00           C  
ATOM    307  O   GLN B 172      73.266  29.167  55.973  1.00  0.00           O  
ATOM    308  CB  GLN B 172      75.891  27.379  55.503  1.00  0.00           C  
ATOM    309  CG  GLN B 172      75.724  26.002  56.170  1.00  0.00           C  
ATOM    310  CD  GLN B 172      76.059  24.728  55.340  1.00  0.00           C  
ATOM    311  OE1 GLN B 172      75.511  24.436  54.270  1.00  0.00           O  
ATOM    312  NE2 GLN B 172      76.956  23.850  55.793  1.00  0.00           N  
ATOM    313  N   GLU B 173      73.855  28.621  58.059  1.00  0.00           N  
ATOM    314  CA  GLU B 173      72.473  28.774  58.515  1.00  0.00           C  
ATOM    315  C   GLU B 173      72.097  30.223  58.797  1.00  0.00           C  
ATOM    316  O   GLU B 173      71.005  30.723  58.468  1.00  0.00           O  
ATOM    317  CB  GLU B 173      72.241  27.911  59.769  1.00  0.00           C  
ATOM    318  CG  GLU B 173      72.047  28.501  61.185  1.00  0.00           C  
ATOM    319  CD  GLU B 173      70.673  28.284  61.827  1.00  0.00           C  
ATOM    320  OE1 GLU B 173      69.831  27.575  61.255  1.00  0.00           O  
ATOM    321  OE2 GLU B 173      70.458  28.842  62.914  1.00  0.00           O  
ATOM    322  N   LEU B 174      73.066  30.894  59.413  1.00  0.00           N  
ATOM    323  CA  LEU B 174      72.927  32.264  59.739  1.00  0.00           C  
ATOM    324  C   LEU B 174      72.864  33.037  58.412  1.00  0.00           C  
ATOM    325  O   LEU B 174      72.135  34.023  58.304  1.00  0.00           O  
ATOM    326  CB  LEU B 174      74.092  32.514  60.609  1.00  0.00           C  
ATOM    327  CG  LEU B 174      74.389  33.932  61.010  1.00  0.00           C  
ATOM    328  CD1 LEU B 174      73.165  34.665  61.521  1.00  0.00           C  
ATOM    329  CD2 LEU B 174      75.478  33.850  62.070  1.00  0.00           C  
ATOM    330  N   LYS B 175      73.514  32.648  57.332  1.00  0.00           N  
ATOM    331  CA  LYS B 175      73.279  33.302  56.065  1.00  0.00           C  
ATOM    332  C   LYS B 175      71.822  33.132  55.647  1.00  0.00           C  
ATOM    333  O   LYS B 175      71.201  34.116  55.237  1.00  0.00           O  
ATOM    334  CB  LYS B 175      74.101  32.734  54.934  1.00  0.00           C  
ATOM    335  CG  LYS B 175      75.587  32.993  54.812  1.00  0.00           C  
ATOM    336  CD  LYS B 175      75.974  32.425  53.428  1.00  0.00           C  
ATOM    337  CE  LYS B 175      77.424  31.964  53.188  1.00  0.00           C  
ATOM    338  NZ  LYS B 175      78.332  33.093  53.098  1.00  0.00           N  
ATOM    339  N   LYS B 176      71.206  31.947  55.746  1.00  0.00           N  
ATOM    340  CA  LYS B 176      69.810  31.775  55.329  1.00  0.00           C  
ATOM    341  C   LYS B 176      68.858  32.581  56.214  1.00  0.00           C  
ATOM    342  O   LYS B 176      67.853  33.085  55.713  1.00  0.00           O  
ATOM    343  CB  LYS B 176      69.350  30.327  55.400  1.00  0.00           C  
ATOM    344  CG  LYS B 176      70.001  29.360  54.450  1.00  0.00           C  
ATOM    345  CD  LYS B 176      69.258  28.032  54.628  1.00  0.00           C  
ATOM    346  CE  LYS B 176      70.107  26.746  54.509  1.00  0.00           C  
ATOM    347  NZ  LYS B 176      70.651  26.512  53.184  1.00  0.00           N  
ATOM    348  N   ARG B 177      69.111  32.741  57.518  1.00  0.00           N  
ATOM    349  CA  ARG B 177      68.274  33.547  58.377  1.00  0.00           C  
ATOM    350  C   ARG B 177      68.280  34.951  57.824  1.00  0.00           C  
ATOM    351  O   ARG B 177      67.229  35.510  57.511  1.00  0.00           O  
ATOM    352  CB  ARG B 177      68.822  33.611  59.787  1.00  0.00           C  
ATOM    353  CG  ARG B 177      68.792  32.293  60.504  1.00  0.00           C  
ATOM    354  CD  ARG B 177      67.350  31.880  60.710  1.00  0.00           C  
ATOM    355  NE  ARG B 177      67.309  30.433  60.831  1.00  0.00           N  
ATOM    356  CZ  ARG B 177      66.820  29.630  59.866  1.00  0.00           C  
ATOM    357  NH1 ARG B 177      66.329  30.114  58.706  1.00  0.00           N  
ATOM    358  NH2 ARG B 177      66.800  28.306  60.088  1.00  0.00           N  
ATOM    359  N   LEU B 178      69.481  35.507  57.640  1.00  0.00           N  
ATOM    360  CA  LEU B 178      69.628  36.869  57.199  1.00  0.00           C  
ATOM    361  C   LEU B 178      68.998  37.076  55.843  1.00  0.00           C  
ATOM    362  O   LEU B 178      68.419  38.152  55.666  1.00  0.00           O  
ATOM    363  CB  LEU B 178      71.125  37.248  57.183  1.00  0.00           C  
ATOM    364  CG  LEU B 178      71.614  38.620  56.650  1.00  0.00           C  
ATOM    365  CD1 LEU B 178      71.002  39.820  57.365  1.00  0.00           C  
ATOM    366  CD2 LEU B 178      73.100  38.668  56.900  1.00  0.00           C  
ATOM    367  N   GLN B 179      68.993  36.128  54.905  1.00  0.00           N  
ATOM    368  CA  GLN B 179      68.320  36.339  53.619  1.00  0.00           C  
ATOM    369  C   GLN B 179      66.799  36.448  53.831  1.00  0.00           C  
ATOM    370  O   GLN B 179      66.110  37.127  53.062  1.00  0.00           O  
ATOM    371  CB  GLN B 179      68.661  35.182  52.660  1.00  0.00           C  
ATOM    372  CG  GLN B 179      68.006  35.238  51.274  1.00  0.00           C  
ATOM    373  CD  GLN B 179      68.400  34.155  50.253  1.00  0.00           C  
ATOM    374  OE1 GLN B 179      69.567  33.786  50.124  1.00  0.00           O  
ATOM    375  NE2 GLN B 179      67.491  33.624  49.422  1.00  0.00           N  
ATOM    376  N   GLU B 180      66.237  35.864  54.908  1.00  0.00           N  
ATOM    377  CA  GLU B 180      64.812  35.956  55.225  1.00  0.00           C  
ATOM    378  C   GLU B 180      64.512  37.423  55.590  1.00  0.00           C  
ATOM    379  O   GLU B 180      63.634  38.111  55.025  1.00  0.00           O  
ATOM    380  CB  GLU B 180      64.498  35.006  56.398  1.00  0.00           C  
ATOM    381  CG  GLU B 180      63.033  34.690  56.723  1.00  0.00           C  
ATOM    382  CD  GLU B 180      62.764  33.843  57.978  1.00  0.00           C  
ATOM    383  OE1 GLU B 180      63.430  32.815  58.193  1.00  0.00           O  
ATOM    384  OE2 GLU B 180      61.868  34.226  58.745  1.00  0.00           O  
ATOM    385  N   VAL B 181      65.329  37.952  56.492  1.00  0.00           N  
ATOM    386  CA  VAL B 181      65.132  39.311  56.918  1.00  0.00           C  
ATOM    387  C   VAL B 181      65.282  40.260  55.728  1.00  0.00           C  
ATOM    388  O   VAL B 181      64.474  41.178  55.555  1.00  0.00           O  
ATOM    389  CB  VAL B 181      66.134  39.642  58.021  1.00  0.00           C  
ATOM    390  CG1 VAL B 181      65.733  40.970  58.597  1.00  0.00           C  
ATOM    391  CG2 VAL B 181      66.073  38.666  59.180  1.00  0.00           C  
ATOM    392  N   GLN B 182      66.233  40.020  54.831  1.00  0.00           N  
ATOM    393  CA  GLN B 182      66.467  40.939  53.740  1.00  0.00           C  
ATOM    394  C   GLN B 182      65.456  40.902  52.653  1.00  0.00           C  
ATOM    395  O   GLN B 182      65.204  41.951  52.062  1.00  0.00           O  
ATOM    396  CB  GLN B 182      67.792  40.705  53.126  1.00  0.00           C  
ATOM    397  CG  GLN B 182      68.803  41.423  53.957  1.00  0.00           C  
ATOM    398  CD  GLN B 182      70.177  41.071  53.464  1.00  0.00           C  
ATOM    399  OE1 GLN B 182      70.576  39.911  53.292  1.00  0.00           O  
ATOM    400  NE2 GLN B 182      70.913  42.131  53.192  1.00  0.00           N  
ATOM    401  N   THR B 183      64.877  39.736  52.382  1.00  0.00           N  
ATOM    402  CA  THR B 183      63.757  39.661  51.455  1.00  0.00           C  
ATOM    403  C   THR B 183      62.613  40.521  52.015  1.00  0.00           C  
ATOM    404  O   THR B 183      61.965  41.239  51.259  1.00  0.00           O  
ATOM    405  CB  THR B 183      63.382  38.158  51.288  1.00  0.00           C  
ATOM    406  OG1 THR B 183      64.540  37.573  50.703  1.00  0.00           O  
ATOM    407  CG2 THR B 183      62.199  37.865  50.397  1.00  0.00           C  
ATOM    408  N   GLU B 184      62.388  40.569  53.330  1.00  0.00           N  
ATOM    409  CA  GLU B 184      61.324  41.384  53.890  1.00  0.00           C  
ATOM    410  C   GLU B 184      61.513  42.854  53.684  1.00  0.00           C  
ATOM    411  O   GLU B 184      60.623  43.481  53.100  1.00  0.00           O  
ATOM    412  CB  GLU B 184      61.160  41.117  55.383  1.00  0.00           C  
ATOM    413  CG  GLU B 184      60.134  40.011  55.533  1.00  0.00           C  
ATOM    414  CD  GLU B 184      58.798  40.319  54.842  1.00  0.00           C  
ATOM    415  OE1 GLU B 184      58.061  41.115  55.416  1.00  0.00           O  
ATOM    416  OE2 GLU B 184      58.505  39.787  53.753  1.00  0.00           O  
ATOM    417  N   ARG B 185      62.680  43.352  54.113  1.00  0.00           N  
ATOM    418  CA  ARG B 185      63.106  44.725  53.917  1.00  0.00           C  
ATOM    419  C   ARG B 185      62.919  45.092  52.463  1.00  0.00           C  
ATOM    420  O   ARG B 185      62.483  46.196  52.143  1.00  0.00           O  
ATOM    421  CB  ARG B 185      64.565  44.927  54.194  1.00  0.00           C  
ATOM    422  CG  ARG B 185      65.023  44.683  55.591  1.00  0.00           C  
ATOM    423  CD  ARG B 185      66.540  44.837  55.599  1.00  0.00           C  
ATOM    424  NE  ARG B 185      67.028  46.221  55.496  1.00  0.00           N  
ATOM    425  CZ  ARG B 185      67.776  46.684  54.462  1.00  0.00           C  
ATOM    426  NH1 ARG B 185      68.130  45.905  53.417  1.00  0.00           N  
ATOM    427  NH2 ARG B 185      68.204  47.954  54.489  1.00  0.00           N  
ATOM    428  N   ASN B 186      63.187  44.177  51.548  1.00  0.00           N  
ATOM    429  CA  ASN B 186      63.023  44.520  50.155  1.00  0.00           C  
ATOM    430  C   ASN B 186      61.583  44.589  49.718  1.00  0.00           C  
ATOM    431  O   ASN B 186      61.324  45.332  48.785  1.00  0.00           O  
ATOM    432  CB  ASN B 186      63.780  43.538  49.282  1.00  0.00           C  
ATOM    433  CG  ASN B 186      65.298  43.748  49.335  1.00  0.00           C  
ATOM    434  OD1 ASN B 186      65.883  44.626  49.980  1.00  0.00           O  
ATOM    435  ND2 ASN B 186      66.016  42.889  48.646  1.00  0.00           N  
ATOM    436  N   GLN B 195      60.581  43.923  50.302  1.00  0.00           N  
ATOM    437  CA  GLN B 195      59.197  44.167  49.909  1.00  0.00           C  
ATOM    438  C   GLN B 195      58.725  45.492  50.511  1.00  0.00           C  
ATOM    439  O   GLN B 195      58.171  46.340  49.794  1.00  0.00           O  
ATOM    440  CB  GLN B 195      58.252  43.063  50.392  1.00  0.00           C  
ATOM    441  CG  GLN B 195      58.331  41.757  49.631  1.00  0.00           C  
ATOM    442  CD  GLN B 195      58.244  41.943  48.127  1.00  0.00           C  
ATOM    443  OE1 GLN B 195      59.256  42.008  47.433  1.00  0.00           O  
ATOM    444  NE2 GLN B 195      57.057  42.028  47.540  1.00  0.00           N  
ATOM    445  N   VAL B 196      58.961  45.704  51.820  1.00  0.00           N  
ATOM    446  CA  VAL B 196      58.559  46.931  52.505  1.00  0.00           C  
ATOM    447  C   VAL B 196      59.161  48.132  51.780  1.00  0.00           C  
ATOM    448  O   VAL B 196      58.397  48.917  51.221  1.00  0.00           O  
ATOM    449  CB  VAL B 196      59.035  46.952  53.987  1.00  0.00           C  
ATOM    450  CG1 VAL B 196      58.551  48.243  54.681  1.00  0.00           C  
ATOM    451  CG2 VAL B 196      58.556  45.693  54.692  1.00  0.00           C  
ATOM    452  N   ALA B 197      60.479  48.311  51.693  1.00  0.00           N  
ATOM    453  CA  ALA B 197      61.058  49.422  50.961  1.00  0.00           C  
ATOM    454  C   ALA B 197      60.458  49.619  49.569  1.00  0.00           C  
ATOM    455  O   ALA B 197      60.390  50.753  49.120  1.00  0.00           O  
ATOM    456  CB  ALA B 197      62.540  49.206  50.810  1.00  0.00           C  
ATOM    457  N   LYS B 198      59.953  48.610  48.865  1.00  0.00           N  
ATOM    458  CA  LYS B 198      59.361  48.826  47.552  1.00  0.00           C  
ATOM    459  C   LYS B 198      57.946  49.377  47.637  1.00  0.00           C  
ATOM    460  O   LYS B 198      57.470  50.098  46.756  1.00  0.00           O  
ATOM    461  CB  LYS B 198      59.326  47.519  46.765  1.00  0.00           C  
ATOM    462  CG  LYS B 198      60.547  47.160  45.909  1.00  0.00           C  
ATOM    463  CD  LYS B 198      61.894  47.393  46.614  1.00  0.00           C  
ATOM    464  CE  LYS B 198      63.034  46.530  46.075  1.00  0.00           C  
ATOM    465  NZ  LYS B 198      64.274  46.919  46.726  1.00  0.00           N  
ATOM    466  N   ARG B 199      57.244  49.036  48.706  1.00  0.00           N  
ATOM    467  CA  ARG B 199      55.874  49.463  48.890  1.00  0.00           C  
ATOM    468  C   ARG B 199      55.717  50.754  49.663  1.00  0.00           C  
ATOM    469  O   ARG B 199      54.581  51.147  49.927  1.00  0.00           O  
ATOM    470  CB  ARG B 199      55.129  48.325  49.570  1.00  0.00           C  
ATOM    471  CG  ARG B 199      54.638  47.325  48.518  1.00  0.00           C  
ATOM    472  CD  ARG B 199      54.228  45.932  49.021  1.00  0.00           C  
ATOM    473  NE  ARG B 199      53.489  45.897  50.283  1.00  0.00           N  
ATOM    474  CZ  ARG B 199      52.301  46.488  50.517  1.00  0.00           C  
ATOM    475  NH1 ARG B 199      51.633  47.193  49.596  1.00  0.00           N  
ATOM    476  NH2 ARG B 199      51.761  46.367  51.731  1.00  0.00           N  
ATOM    477  N   VAL B 200      56.777  51.442  50.086  1.00  0.00           N  
ATOM    478  CA  VAL B 200      56.600  52.707  50.772  1.00  0.00           C  
ATOM    479  C   VAL B 200      56.093  53.705  49.727  1.00  0.00           C  
ATOM    480  O   VAL B 200      55.167  54.487  49.984  1.00  0.00           O  
ATOM    481  CB  VAL B 200      57.908  53.122  51.445  1.00  0.00           C  
ATOM    482  CG1 VAL B 200      57.837  54.509  52.086  1.00  0.00           C  
ATOM    483  CG2 VAL B 200      58.313  52.170  52.578  1.00  0.00           C  
ATOM    484  N   PRO B 201      56.657  53.757  48.498  1.00  0.00           N  
ATOM    485  CA  PRO B 201      56.045  54.526  47.434  1.00  0.00           C  
ATOM    486  C   PRO B 201      54.753  53.740  47.213  1.00  0.00           C  
ATOM    487  O   PRO B 201      54.674  52.585  47.624  1.00  0.00           O  
ATOM    488  CB  PRO B 201      57.062  54.451  46.330  1.00  0.00           C  
ATOM    489  CG  PRO B 201      57.873  53.220  46.628  1.00  0.00           C  
ATOM    490  CD  PRO B 201      57.876  53.065  48.116  1.00  0.00           C  
ATOM    491  N   LYS B 202      53.715  54.294  46.589  1.00  0.00           N  
ATOM    492  CA  LYS B 202      52.439  53.617  46.347  1.00  0.00           C  
ATOM    493  C   LYS B 202      51.596  53.435  47.610  1.00  0.00           C  
ATOM    494  O   LYS B 202      50.373  53.571  47.508  1.00  0.00           O  
ATOM    495  CB  LYS B 202      52.639  52.222  45.679  1.00  0.00           C  
ATOM    496  CG  LYS B 202      53.303  52.254  44.293  1.00  0.00           C  
ATOM    497  CD  LYS B 202      53.706  50.859  43.806  1.00  0.00           C  
ATOM    498  CE  LYS B 202      55.190  50.560  44.033  1.00  0.00           C  
ATOM    499  NZ  LYS B 202      56.033  51.243  43.063  1.00  0.00           N  
ATOM    500  N   ALA B 203      52.130  53.146  48.799  1.00  0.00           N  
ATOM    501  CA  ALA B 203      51.310  53.047  50.001  1.00  0.00           C  
ATOM    502  C   ALA B 203      50.638  54.364  50.400  1.00  0.00           C  
ATOM    503  O   ALA B 203      51.308  55.407  50.438  1.00  0.00           O  
ATOM    504  CB  ALA B 203      52.147  52.591  51.179  1.00  0.00           C  
ATOM    505  N   PRO B 205      49.320  54.372  50.719  1.00  0.00           N  
ATOM    506  CA  PRO B 205      48.539  55.556  51.148  1.00  0.00           C  
ATOM    507  C   PRO B 205      49.096  56.245  52.395  1.00  0.00           C  
ATOM    508  O   PRO B 205      49.469  55.481  53.297  1.00  0.00           O  
ATOM    509  CB  PRO B 205      47.135  55.019  51.376  1.00  0.00           C  
ATOM    510  CG  PRO B 205      47.059  53.823  50.448  1.00  0.00           C  
ATOM    511  CD  PRO B 205      48.440  53.202  50.612  1.00  0.00           C  
ATOM    512  N   PRO B 206      49.201  57.580  52.579  1.00  0.00           N  
ATOM    513  CA  PRO B 206      49.651  58.225  53.818  1.00  0.00           C  
ATOM    514  C   PRO B 206      48.695  57.892  54.950  1.00  0.00           C  
ATOM    515  O   PRO B 206      47.795  58.632  55.328  1.00  0.00           O  
ATOM    516  CB  PRO B 206      49.708  59.695  53.483  1.00  0.00           C  
ATOM    517  CG  PRO B 206      49.982  59.679  51.998  1.00  0.00           C  
ATOM    518  CD  PRO B 206      49.045  58.576  51.528  1.00  0.00           C  
ATOM    519  N   GLU B 207      48.977  56.699  55.451  1.00  0.00           N  
ATOM    520  CA  GLU B 207      48.219  55.954  56.435  1.00  0.00           C  
ATOM    521  C   GLU B 207      49.096  54.699  56.553  1.00  0.00           C  
ATOM    522  O   GLU B 207      49.890  54.555  57.488  1.00  0.00           O  
ATOM    523  CB  GLU B 207      46.841  55.623  55.857  1.00  0.00           C  
ATOM    524  CG  GLU B 207      45.634  56.016  56.702  1.00  0.00           C  
ATOM    525  CD  GLU B 207      45.391  55.252  58.010  1.00  0.00           C  
ATOM    526  OE1 GLU B 207      46.064  54.256  58.309  1.00  0.00           O  
ATOM    527  OE2 GLU B 207      44.486  55.670  58.738  1.00  0.00           O  
ATOM    528  N   GLU B 208      49.074  53.863  55.495  1.00  0.00           N  
ATOM    529  CA  GLU B 208      49.887  52.654  55.368  1.00  0.00           C  
ATOM    530  C   GLU B 208      51.343  53.032  55.436  1.00  0.00           C  
ATOM    531  O   GLU B 208      52.112  52.473  56.209  1.00  0.00           O  
ATOM    532  CB  GLU B 208      49.736  51.940  54.026  1.00  0.00           C  
ATOM    533  CG  GLU B 208      48.838  50.729  53.981  1.00  0.00           C  
ATOM    534  CD  GLU B 208      47.398  51.101  54.272  1.00  0.00           C  
ATOM    535  OE1 GLU B 208      46.738  51.620  53.371  1.00  0.00           O  
ATOM    536  OE2 GLU B 208      46.951  50.886  55.401  1.00  0.00           O  
ATOM    537  N   LYS B 209      51.677  54.028  54.620  1.00  0.00           N  
ATOM    538  CA  LYS B 209      53.022  54.523  54.460  1.00  0.00           C  
ATOM    539  C   LYS B 209      53.725  54.760  55.781  1.00  0.00           C  
ATOM    540  O   LYS B 209      54.888  54.378  55.919  1.00  0.00           O  
ATOM    541  CB  LYS B 209      52.959  55.798  53.633  1.00  0.00           C  
ATOM    542  CG  LYS B 209      54.329  56.280  53.227  1.00  0.00           C  
ATOM    543  CD  LYS B 209      54.254  57.412  52.232  1.00  0.00           C  
ATOM    544  CE  LYS B 209      55.662  57.986  52.115  1.00  0.00           C  
ATOM    545  NZ  LYS B 209      55.702  59.107  51.195  1.00  0.00           N  
ATOM    546  N   GLU B 210      53.039  55.259  56.801  1.00  0.00           N  
ATOM    547  CA  GLU B 210      53.722  55.487  58.055  1.00  0.00           C  
ATOM    548  C   GLU B 210      53.874  54.211  58.891  1.00  0.00           C  
ATOM    549  O   GLU B 210      54.757  54.096  59.746  1.00  0.00           O  
ATOM    550  CB  GLU B 210      52.968  56.570  58.814  1.00  0.00           C  
ATOM    551  CG  GLU B 210      53.196  57.991  58.245  1.00  0.00           C  
ATOM    552  CD  GLU B 210      52.475  58.400  56.950  1.00  0.00           C  
ATOM    553  OE1 GLU B 210      51.323  58.008  56.749  1.00  0.00           O  
ATOM    554  OE2 GLU B 210      53.059  59.141  56.151  1.00  0.00           O  
ATOM    555  N   ALA B 211      53.047  53.200  58.644  1.00  0.00           N  
ATOM    556  CA  ALA B 211      53.160  51.908  59.308  1.00  0.00           C  
ATOM    557  C   ALA B 211      54.358  51.170  58.737  1.00  0.00           C  
ATOM    558  O   ALA B 211      55.234  50.674  59.455  1.00  0.00           O  
ATOM    559  CB  ALA B 211      51.922  51.055  59.052  1.00  0.00           C  
ATOM    560  N   LEU B 212      54.375  51.129  57.405  1.00  0.00           N  
ATOM    561  CA  LEU B 212      55.443  50.522  56.647  1.00  0.00           C  
ATOM    562  C   LEU B 212      56.808  51.049  57.083  1.00  0.00           C  
ATOM    563  O   LEU B 212      57.683  50.250  57.408  1.00  0.00           O  
ATOM    564  CB  LEU B 212      55.252  50.789  55.167  1.00  0.00           C  
ATOM    565  CG  LEU B 212      54.402  49.829  54.367  1.00  0.00           C  
ATOM    566  CD1 LEU B 212      52.937  49.890  54.736  1.00  0.00           C  
ATOM    567  CD2 LEU B 212      54.491  50.240  52.928  1.00  0.00           C  
ATOM    568  N   ILE B 213      57.039  52.348  57.180  1.00  0.00           N  
ATOM    569  CA  ILE B 213      58.313  52.875  57.622  1.00  0.00           C  
ATOM    570  C   ILE B 213      58.710  52.383  59.019  1.00  0.00           C  
ATOM    571  O   ILE B 213      59.880  52.036  59.205  1.00  0.00           O  
ATOM    572  CB  ILE B 213      58.172  54.420  57.476  1.00  0.00           C  
ATOM    573  CG1 ILE B 213      58.215  54.676  55.955  1.00  0.00           C  
ATOM    574  CG2 ILE B 213      59.225  55.221  58.244  1.00  0.00           C  
ATOM    575  CD1 ILE B 213      57.981  56.124  55.480  1.00  0.00           C  
ATOM    576  N   ALA B 214      57.822  52.229  60.013  1.00  0.00           N  
ATOM    577  CA  ALA B 214      58.205  51.716  61.339  1.00  0.00           C  
ATOM    578  C   ALA B 214      58.669  50.270  61.295  1.00  0.00           C  
ATOM    579  O   ALA B 214      59.475  49.822  62.115  1.00  0.00           O  
ATOM    580  CB  ALA B 214      57.058  51.713  62.316  1.00  0.00           C  
ATOM    581  N   ARG B 215      58.106  49.549  60.319  1.00  0.00           N  
ATOM    582  CA  ARG B 215      58.462  48.171  60.081  1.00  0.00           C  
ATOM    583  C   ARG B 215      59.785  48.106  59.321  1.00  0.00           C  
ATOM    584  O   ARG B 215      60.706  47.444  59.812  1.00  0.00           O  
ATOM    585  CB  ARG B 215      57.351  47.478  59.294  1.00  0.00           C  
ATOM    586  CG  ARG B 215      57.468  45.988  59.612  1.00  0.00           C  
ATOM    587  CD  ARG B 215      56.402  45.089  58.994  1.00  0.00           C  
ATOM    588  NE  ARG B 215      56.806  43.694  59.151  1.00  0.00           N  
ATOM    589  CZ  ARG B 215      57.082  42.909  58.102  1.00  0.00           C  
ATOM    590  NH1 ARG B 215      56.988  43.375  56.848  1.00  0.00           N  
ATOM    591  NH2 ARG B 215      57.476  41.646  58.321  1.00  0.00           N  
ATOM    592  N   GLY B 216      59.959  48.796  58.183  1.00  0.00           N  
ATOM    593  CA  GLY B 216      61.199  48.847  57.416  1.00  0.00           C  
ATOM    594  C   GLY B 216      62.375  49.187  58.315  1.00  0.00           C  
ATOM    595  O   GLY B 216      63.482  48.654  58.187  1.00  0.00           O  
ATOM    596  N   LYS B 217      62.094  50.050  59.285  1.00  0.00           N  
ATOM    597  CA  LYS B 217      63.087  50.440  60.241  1.00  0.00           C  
ATOM    598  C   LYS B 217      63.419  49.282  61.169  1.00  0.00           C  
ATOM    599  O   LYS B 217      64.605  49.020  61.358  1.00  0.00           O  
ATOM    600  CB  LYS B 217      62.587  51.621  61.032  1.00  0.00           C  
ATOM    601  CG  LYS B 217      63.721  52.190  61.848  1.00  0.00           C  
ATOM    602  CD  LYS B 217      63.215  53.088  62.952  1.00  0.00           C  
ATOM    603  CE  LYS B 217      62.242  52.379  63.920  1.00  0.00           C  
ATOM    604  NZ  LYS B 217      62.911  51.413  64.776  1.00  0.00           N  
ATOM    605  N   ALA B 218      62.493  48.529  61.764  1.00  0.00           N  
ATOM    606  CA  ALA B 218      62.851  47.414  62.667  1.00  0.00           C  
ATOM    607  C   ALA B 218      63.545  46.259  61.951  1.00  0.00           C  
ATOM    608  O   ALA B 218      64.435  45.602  62.482  1.00  0.00           O  
ATOM    609  CB  ALA B 218      61.633  46.807  63.353  1.00  0.00           C  
ATOM    610  N   LEU B 219      63.150  46.001  60.713  1.00  0.00           N  
ATOM    611  CA  LEU B 219      63.771  45.006  59.891  1.00  0.00           C  
ATOM    612  C   LEU B 219      65.203  45.410  59.575  1.00  0.00           C  
ATOM    613  O   LEU B 219      66.090  44.563  59.543  1.00  0.00           O  
ATOM    614  CB  LEU B 219      62.932  44.890  58.661  1.00  0.00           C  
ATOM    615  CG  LEU B 219      62.250  43.570  58.365  1.00  0.00           C  
ATOM    616  CD1 LEU B 219      61.787  42.880  59.661  1.00  0.00           C  
ATOM    617  CD2 LEU B 219      61.110  43.871  57.384  1.00  0.00           C  
ATOM    618  N   GLY B 220      65.509  46.687  59.351  1.00  0.00           N  
ATOM    619  CA  GLY B 220      66.861  47.138  59.106  1.00  0.00           C  
ATOM    620  C   GLY B 220      67.701  46.841  60.335  1.00  0.00           C  
ATOM    621  O   GLY B 220      68.730  46.152  60.229  1.00  0.00           O  
ATOM    622  N   GLU B 221      67.266  47.234  61.534  1.00  0.00           N  
ATOM    623  CA  GLU B 221      68.063  46.980  62.730  1.00  0.00           C  
ATOM    624  C   GLU B 221      68.351  45.510  63.023  1.00  0.00           C  
ATOM    625  O   GLU B 221      69.347  45.183  63.669  1.00  0.00           O  
ATOM    626  CB  GLU B 221      67.395  47.540  63.945  1.00  0.00           C  
ATOM    627  CG  GLU B 221      67.266  49.045  63.919  1.00  0.00           C  
ATOM    628  CD  GLU B 221      66.049  49.476  64.727  1.00  0.00           C  
ATOM    629  OE1 GLU B 221      64.946  49.402  64.185  1.00  0.00           O  
ATOM    630  OE2 GLU B 221      66.196  49.856  65.894  1.00  0.00           O  
ATOM    631  N   GLU B 222      67.505  44.596  62.547  1.00  0.00           N  
ATOM    632  CA  GLU B 222      67.688  43.186  62.766  1.00  0.00           C  
ATOM    633  C   GLU B 222      68.777  42.714  61.842  1.00  0.00           C  
ATOM    634  O   GLU B 222      69.741  42.097  62.317  1.00  0.00           O  
ATOM    635  CB  GLU B 222      66.434  42.428  62.458  1.00  0.00           C  
ATOM    636  CG  GLU B 222      66.315  41.243  63.420  1.00  0.00           C  
ATOM    637  CD  GLU B 222      65.083  40.362  63.239  1.00  0.00           C  
ATOM    638  OE1 GLU B 222      63.960  40.875  63.102  1.00  0.00           O  
ATOM    639  OE2 GLU B 222      65.275  39.147  63.237  1.00  0.00           O  
ATOM    640  N   ALA B 223      68.649  43.026  60.545  1.00  0.00           N  
ATOM    641  CA  ALA B 223      69.646  42.648  59.565  1.00  0.00           C  
ATOM    642  C   ALA B 223      71.032  43.122  59.975  1.00  0.00           C  
ATOM    643  O   ALA B 223      72.015  42.429  59.752  1.00  0.00           O  
ATOM    644  CB  ALA B 223      69.364  43.258  58.232  1.00  0.00           C  
ATOM    645  N   LYS B 224      71.155  44.255  60.644  1.00  0.00           N  
ATOM    646  CA  LYS B 224      72.449  44.762  61.042  1.00  0.00           C  
ATOM    647  C   LYS B 224      72.983  43.835  62.099  1.00  0.00           C  
ATOM    648  O   LYS B 224      74.118  43.382  62.002  1.00  0.00           O  
ATOM    649  CB  LYS B 224      72.321  46.195  61.596  1.00  0.00           C  
ATOM    650  CG  LYS B 224      73.704  46.837  61.747  1.00  0.00           C  
ATOM    651  CD  LYS B 224      73.739  48.198  62.441  1.00  0.00           C  
ATOM    652  CE  LYS B 224      75.177  48.747  62.446  1.00  0.00           C  
ATOM    653  NZ  LYS B 224      75.314  49.912  63.312  1.00  0.00           N  
ATOM    654  N   ARG B 225      72.166  43.501  63.090  1.00  0.00           N  
ATOM    655  CA  ARG B 225      72.549  42.559  64.137  1.00  0.00           C  
ATOM    656  C   ARG B 225      73.018  41.250  63.518  1.00  0.00           C  
ATOM    657  O   ARG B 225      74.060  40.715  63.903  1.00  0.00           O  
ATOM    658  CB  ARG B 225      71.396  42.196  65.062  1.00  0.00           C  
ATOM    659  CG  ARG B 225      71.088  43.219  66.120  1.00  0.00           C  
ATOM    660  CD  ARG B 225      69.923  42.706  66.966  1.00  0.00           C  
ATOM    661  NE  ARG B 225      69.032  43.829  67.200  1.00  0.00           N  
ATOM    662  CZ  ARG B 225      67.766  43.815  66.805  1.00  0.00           C  
ATOM    663  NH1 ARG B 225      67.249  42.755  66.196  1.00  0.00           N  
ATOM    664  NH2 ARG B 225      67.031  44.922  66.946  1.00  0.00           N  
ATOM    665  N   LEU B 226      72.288  40.774  62.510  1.00  0.00           N  
ATOM    666  CA  LEU B 226      72.649  39.534  61.904  1.00  0.00           C  
ATOM    667  C   LEU B 226      73.945  39.717  61.143  1.00  0.00           C  
ATOM    668  O   LEU B 226      74.838  38.872  61.288  1.00  0.00           O  
ATOM    669  CB  LEU B 226      71.483  39.119  61.041  1.00  0.00           C  
ATOM    670  CG  LEU B 226      70.691  37.869  61.452  1.00  0.00           C  
ATOM    671  CD1 LEU B 226      70.393  37.808  62.941  1.00  0.00           C  
ATOM    672  CD2 LEU B 226      69.402  37.888  60.657  1.00  0.00           C  
ATOM    673  N   GLU B 227      74.147  40.833  60.437  1.00  0.00           N  
ATOM    674  CA  GLU B 227      75.369  41.024  59.678  1.00  0.00           C  
ATOM    675  C   GLU B 227      76.588  41.021  60.576  1.00  0.00           C  
ATOM    676  O   GLU B 227      77.552  40.313  60.279  1.00  0.00           O  
ATOM    677  CB  GLU B 227      75.443  42.325  58.958  1.00  0.00           C  
ATOM    678  CG  GLU B 227      74.708  42.498  57.664  1.00  0.00           C  
ATOM    679  CD  GLU B 227      74.327  43.979  57.428  1.00  0.00           C  
ATOM    680  OE1 GLU B 227      74.837  44.919  58.073  1.00  0.00           O  
ATOM    681  OE2 GLU B 227      73.460  44.192  56.581  1.00  0.00           O  
ATOM    682  N   GLU B 228      76.575  41.727  61.694  1.00  0.00           N  
ATOM    683  CA  GLU B 228      77.758  41.730  62.526  1.00  0.00           C  
ATOM    684  C   GLU B 228      78.133  40.330  62.999  1.00  0.00           C  
ATOM    685  O   GLU B 228      79.303  39.928  62.986  1.00  0.00           O  
ATOM    686  CB  GLU B 228      77.538  42.623  63.720  1.00  0.00           C  
ATOM    687  CG  GLU B 228      77.391  44.078  63.301  1.00  0.00           C  
ATOM    688  CD  GLU B 228      77.004  45.031  64.431  1.00  0.00           C  
ATOM    689  OE1 GLU B 228      77.692  45.083  65.459  1.00  0.00           O  
ATOM    690  OE2 GLU B 228      75.999  45.727  64.272  1.00  0.00           O  
ATOM    691  N   ALA B 229      77.115  39.529  63.294  1.00  0.00           N  
ATOM    692  CA  ALA B 229      77.328  38.203  63.838  1.00  0.00           C  
ATOM    693  C   ALA B 229      77.904  37.277  62.780  1.00  0.00           C  
ATOM    694  O   ALA B 229      78.790  36.463  63.058  1.00  0.00           O  
ATOM    695  CB  ALA B 229      75.995  37.674  64.345  1.00  0.00           C  
ATOM    696  N   LEU B 230      77.414  37.426  61.549  1.00  0.00           N  
ATOM    697  CA  LEU B 230      77.941  36.683  60.434  1.00  0.00           C  
ATOM    698  C   LEU B 230      79.342  37.200  60.125  1.00  0.00           C  
ATOM    699  O   LEU B 230      80.153  36.406  59.658  1.00  0.00           O  
ATOM    700  CB  LEU B 230      77.020  36.864  59.230  1.00  0.00           C  
ATOM    701  CG  LEU B 230      77.283  36.100  57.937  1.00  0.00           C  
ATOM    702  CD1 LEU B 230      77.477  34.651  58.211  1.00  0.00           C  
ATOM    703  CD2 LEU B 230      76.107  36.290  57.018  1.00  0.00           C  
ATOM    704  N   ARG B 231      79.703  38.464  60.344  1.00  0.00           N  
ATOM    705  CA  ARG B 231      81.045  38.921  60.093  1.00  0.00           C  
ATOM    706  C   ARG B 231      81.981  38.129  60.995  1.00  0.00           C  
ATOM    707  O   ARG B 231      82.886  37.449  60.517  1.00  0.00           O  
ATOM    708  CB  ARG B 231      81.183  40.413  60.408  1.00  0.00           C  
ATOM    709  CG  ARG B 231      81.138  41.311  59.151  1.00  0.00           C  
ATOM    710  CD  ARG B 231      81.105  42.852  59.388  1.00  0.00           C  
ATOM    711  NE  ARG B 231      79.779  43.469  59.234  1.00  0.00           N  
ATOM    712  CZ  ARG B 231      79.271  44.359  60.106  1.00  0.00           C  
ATOM    713  NH1 ARG B 231      79.920  44.797  61.206  1.00  0.00           N  
ATOM    714  NH2 ARG B 231      78.014  44.757  59.907  1.00  0.00           N  
ATOM    715  N   GLU B 232      81.733  38.098  62.287  1.00  0.00           N  
ATOM    716  CA  GLU B 232      82.592  37.435  63.235  1.00  0.00           C  
ATOM    717  C   GLU B 232      82.849  35.966  62.905  1.00  0.00           C  
ATOM    718  O   GLU B 232      83.982  35.499  63.052  1.00  0.00           O  
ATOM    719  CB  GLU B 232      81.924  37.612  64.584  1.00  0.00           C  
ATOM    720  CG  GLU B 232      82.682  37.374  65.888  1.00  0.00           C  
ATOM    721  CD  GLU B 232      82.784  35.953  66.450  1.00  0.00           C  
ATOM    722  OE1 GLU B 232      82.149  35.028  65.921  1.00  0.00           O  
ATOM    723  OE2 GLU B 232      83.505  35.781  67.446  1.00  0.00           O  
ATOM    724  N   LYS B 233      81.853  35.211  62.424  1.00  0.00           N  
ATOM    725  CA  LYS B 233      81.996  33.780  62.156  1.00  0.00           C  
ATOM    726  C   LYS B 233      82.678  33.553  60.835  1.00  0.00           C  
ATOM    727  O   LYS B 233      83.619  32.764  60.790  1.00  0.00           O  
ATOM    728  CB  LYS B 233      80.630  33.087  62.146  1.00  0.00           C  
ATOM    729  CG  LYS B 233      80.023  33.079  63.554  1.00  0.00           C  
ATOM    730  CD  LYS B 233      78.653  32.397  63.493  1.00  0.00           C  
ATOM    731  CE  LYS B 233      77.874  32.349  64.822  1.00  0.00           C  
ATOM    732  NZ  LYS B 233      78.648  31.813  65.940  1.00  0.00           N  
ATOM    733  N   GLU B 234      82.298  34.261  59.763  1.00  0.00           N  
ATOM    734  CA  GLU B 234      82.925  34.097  58.454  1.00  0.00           C  
ATOM    735  C   GLU B 234      84.389  34.400  58.535  1.00  0.00           C  
ATOM    736  O   GLU B 234      85.199  33.646  58.009  1.00  0.00           O  
ATOM    737  CB  GLU B 234      82.428  35.013  57.435  1.00  0.00           C  
ATOM    738  CG  GLU B 234      81.079  34.619  56.960  1.00  0.00           C  
ATOM    739  CD  GLU B 234      80.758  35.292  55.628  1.00  0.00           C  
ATOM    740  OE1 GLU B 234      80.664  36.532  55.575  1.00  0.00           O  
ATOM    741  OE2 GLU B 234      80.623  34.556  54.638  1.00  0.00           O  
ATOM    742  N   ALA B 235      84.727  35.474  59.241  1.00  0.00           N  
ATOM    743  CA  ALA B 235      86.105  35.860  59.485  1.00  0.00           C  
ATOM    744  C   ALA B 235      86.887  34.663  60.017  1.00  0.00           C  
ATOM    745  O   ALA B 235      87.863  34.189  59.415  1.00  0.00           O  
ATOM    746  CB  ALA B 235      86.167  36.923  60.536  1.00  0.00           C  
ATOM    747  N   ARG B 236      86.365  34.106  61.108  1.00  0.00           N  
ATOM    748  CA  ARG B 236      87.023  33.018  61.748  1.00  0.00           C  
ATOM    749  C   ARG B 236      86.993  31.829  60.817  1.00  0.00           C  
ATOM    750  O   ARG B 236      87.994  31.112  60.755  1.00  0.00           O  
ATOM    751  CB  ARG B 236      86.316  32.760  63.050  1.00  0.00           C  
ATOM    752  CG  ARG B 236      86.966  31.591  63.750  1.00  0.00           C  
ATOM    753  CD  ARG B 236      86.776  31.547  65.261  1.00  0.00           C  
ATOM    754  NE  ARG B 236      85.398  31.356  65.690  1.00  0.00           N  
ATOM    755  CZ  ARG B 236      84.652  32.396  66.073  1.00  0.00           C  
ATOM    756  NH1 ARG B 236      85.174  33.643  66.057  1.00  0.00           N  
ATOM    757  NH2 ARG B 236      83.390  32.173  66.476  1.00  0.00           N  
ATOM    758  N   LEU B 237      85.965  31.600  60.009  1.00  0.00           N  
ATOM    759  CA  LEU B 237      86.000  30.428  59.169  1.00  0.00           C  
ATOM    760  C   LEU B 237      87.079  30.607  58.117  1.00  0.00           C  
ATOM    761  O   LEU B 237      87.773  29.626  57.840  1.00  0.00           O  
ATOM    762  CB  LEU B 237      84.666  30.191  58.481  1.00  0.00           C  
ATOM    763  CG  LEU B 237      84.556  28.896  57.634  1.00  0.00           C  
ATOM    764  CD1 LEU B 237      84.644  27.668  58.534  1.00  0.00           C  
ATOM    765  CD2 LEU B 237      83.217  28.843  56.902  1.00  0.00           C  
ATOM    766  N   GLU B 238      87.314  31.825  57.576  1.00  0.00           N  
ATOM    767  CA  GLU B 238      88.301  32.084  56.520  1.00  0.00           C  
ATOM    768  C   GLU B 238      89.709  31.817  56.989  1.00  0.00           C  
ATOM    769  O   GLU B 238      90.556  31.364  56.223  1.00  0.00           O  
ATOM    770  CB  GLU B 238      88.291  33.495  56.054  1.00  0.00           C  
ATOM    771  CG  GLU B 238      88.734  33.428  54.602  1.00  0.00           C  
ATOM    772  CD  GLU B 238      89.034  34.756  53.909  1.00  0.00           C  
ATOM    773  OE1 GLU B 238      89.750  35.602  54.471  1.00  0.00           O  
ATOM    774  OE2 GLU B 238      88.566  34.923  52.778  1.00  0.00           O  
ATOM    775  N   ALA B 239      89.964  32.047  58.268  1.00  0.00           N  
ATOM    776  CA  ALA B 239      91.246  31.695  58.847  1.00  0.00           C  
ATOM    777  C   ALA B 239      91.493  30.199  58.765  1.00  0.00           C  
ATOM    778  O   ALA B 239      92.570  29.783  58.371  1.00  0.00           O  
ATOM    779  CB  ALA B 239      91.336  32.074  60.324  1.00  0.00           C  
ATOM    780  N   LEU B 240      90.488  29.378  59.062  1.00  0.00           N  
ATOM    781  CA  LEU B 240      90.602  27.937  59.057  1.00  0.00           C  
ATOM    782  C   LEU B 240      90.785  27.429  57.619  1.00  0.00           C  
ATOM    783  O   LEU B 240      91.714  26.712  57.266  1.00  0.00           O  
ATOM    784  CB  LEU B 240      89.325  27.503  59.758  1.00  0.00           C  
ATOM    785  CG  LEU B 240      89.328  26.813  61.135  1.00  0.00           C  
ATOM    786  CD1 LEU B 240      90.461  27.303  61.996  1.00  0.00           C  
ATOM    787  CD2 LEU B 240      87.970  27.037  61.784  1.00  0.00           C  
ATOM    788  N   LEU B 241      89.956  27.879  56.698  1.00  0.00           N  
ATOM    789  CA  LEU B 241      89.945  27.506  55.296  1.00  0.00           C  
ATOM    790  C   LEU B 241      91.228  27.787  54.498  1.00  0.00           C  
ATOM    791  O   LEU B 241      91.494  27.145  53.463  1.00  0.00           O  
ATOM    792  CB  LEU B 241      88.714  28.228  54.819  1.00  0.00           C  
ATOM    793  CG  LEU B 241      87.619  27.600  53.980  1.00  0.00           C  
ATOM    794  CD1 LEU B 241      87.269  26.193  54.412  1.00  0.00           C  
ATOM    795  CD2 LEU B 241      86.397  28.479  54.144  1.00  0.00           C  
ATOM    796  N   LEU B 242      92.057  28.749  54.956  1.00  0.00           N  
ATOM    797  CA  LEU B 242      93.364  29.068  54.347  1.00  0.00           C  
ATOM    798  C   LEU B 242      94.465  28.086  54.770  1.00  0.00           C  
ATOM    799  O   LEU B 242      95.593  28.208  54.283  1.00  0.00           O  
ATOM    800  CB  LEU B 242      93.835  30.515  54.712  1.00  0.00           C  
ATOM    801  CG  LEU B 242      93.052  31.672  54.034  1.00  0.00           C  
ATOM    802  CD1 LEU B 242      93.334  32.983  54.763  1.00  0.00           C  
ATOM    803  CD2 LEU B 242      93.397  31.732  52.541  1.00  0.00           C  
ATOM    804  N   GLN B 243      94.186  27.161  55.714  1.00  0.00           N  
ATOM    805  CA  GLN B 243      95.069  26.066  56.115  1.00  0.00           C  
ATOM    806  C   GLN B 243      94.796  24.708  55.440  1.00  0.00           C  
ATOM    807  O   GLN B 243      95.631  23.800  55.457  1.00  0.00           O  
ATOM    808  CB  GLN B 243      94.961  25.848  57.585  1.00  0.00           C  
ATOM    809  CG  GLN B 243      95.735  26.820  58.391  1.00  0.00           C  
ATOM    810  CD  GLN B 243      95.261  26.866  59.830  1.00  0.00           C  
ATOM    811  OE1 GLN B 243      94.611  27.834  60.213  1.00  0.00           O  
ATOM    812  NE2 GLN B 243      95.536  25.882  60.690  1.00  0.00           N  
ATOM    813  N   VAL B 244      93.609  24.513  54.873  1.00  0.00           N  
ATOM    814  CA  VAL B 244      93.236  23.269  54.231  1.00  0.00           C  
ATOM    815  C   VAL B 244      94.200  22.996  53.053  1.00  0.00           C  
ATOM    816  O   VAL B 244      94.419  23.889  52.202  1.00  0.00           O  
ATOM    817  CB  VAL B 244      91.749  23.374  53.757  1.00  0.00           C  
ATOM    818  CG1 VAL B 244      91.409  22.150  52.938  1.00  0.00           C  
ATOM    819  CG2 VAL B 244      90.780  23.419  54.939  1.00  0.00           C  
ATOM    820  N   PRO B 245      94.821  21.790  53.052  1.00  0.00           N  
ATOM    821  CA  PRO B 245      95.806  21.321  52.091  1.00  0.00           C  
ATOM    822  C   PRO B 245      95.217  20.774  50.813  1.00  0.00           C  
ATOM    823  O   PRO B 245      94.063  20.387  50.814  1.00  0.00           O  
ATOM    824  CB  PRO B 245      96.605  20.271  52.850  1.00  0.00           C  
ATOM    825  CG  PRO B 245      96.249  20.438  54.292  1.00  0.00           C  
ATOM    826  CD  PRO B 245      94.813  20.838  54.163  1.00  0.00           C  
ATOM    827  N   LEU B 246      95.941  20.663  49.708  1.00  0.00           N  
ATOM    828  CA  LEU B 246      95.402  20.048  48.495  1.00  0.00           C  
ATOM    829  C   LEU B 246      95.829  18.593  48.674  1.00  0.00           C  
ATOM    830  O   LEU B 246      96.951  18.361  49.142  1.00  0.00           O  
ATOM    831  CB  LEU B 246      96.059  20.558  47.218  1.00  0.00           C  
ATOM    832  CG  LEU B 246      95.442  20.129  45.901  1.00  0.00           C  
ATOM    833  CD1 LEU B 246      94.228  20.972  45.654  1.00  0.00           C  
ATOM    834  CD2 LEU B 246      96.405  20.341  44.746  1.00  0.00           C  
ATOM    835  N   PRO B 247      94.999  17.569  48.388  1.00  0.00           N  
ATOM    836  CA  PRO B 247      95.362  16.166  48.480  1.00  0.00           C  
ATOM    837  C   PRO B 247      96.466  15.883  47.463  1.00  0.00           C  
ATOM    838  O   PRO B 247      96.263  16.226  46.284  1.00  0.00           O  
ATOM    839  CB  PRO B 247      94.043  15.455  48.196  1.00  0.00           C  
ATOM    840  CG  PRO B 247      92.975  16.405  48.579  1.00  0.00           C  
ATOM    841  CD  PRO B 247      93.587  17.677  48.010  1.00  0.00           C  
ATOM    842  N   PRO B 248      97.590  15.241  47.836  1.00  0.00           N  
ATOM    843  CA  PRO B 248      98.743  15.037  46.959  1.00  0.00           C  
ATOM    844  C   PRO B 248      98.412  14.137  45.799  1.00  0.00           C  
ATOM    845  O   PRO B 248      97.441  13.387  45.884  1.00  0.00           O  
ATOM    846  CB  PRO B 248      99.805  14.428  47.802  1.00  0.00           C  
ATOM    847  CG  PRO B 248      99.187  14.292  49.160  1.00  0.00           C  
ATOM    848  CD  PRO B 248      97.695  14.367  48.980  1.00  0.00           C  
ATOM    849  N   TRP B 249      99.173  14.108  44.706  1.00  0.00           N  
ATOM    850  CA  TRP B 249      98.890  13.136  43.653  1.00  0.00           C  
ATOM    851  C   TRP B 249      99.245  11.746  44.181  1.00  0.00           C  
ATOM    852  O   TRP B 249     100.093  11.617  45.094  1.00  0.00           O  
ATOM    853  CB  TRP B 249      99.697  13.473  42.430  1.00  0.00           C  
ATOM    854  CG  TRP B 249     101.110  12.965  42.408  1.00  0.00           C  
ATOM    855  CD1 TRP B 249     102.041  13.328  43.348  1.00  0.00           C  
ATOM    856  CD2 TRP B 249     101.588  12.102  41.475  1.00  0.00           C  
ATOM    857  NE1 TRP B 249     103.130  12.690  43.011  1.00  0.00           N  
ATOM    858  CE2 TRP B 249     102.921  11.949  41.905  1.00  0.00           C  
ATOM    859  CE3 TRP B 249     101.095  11.445  40.357  1.00  0.00           C  
ATOM    860  CZ2 TRP B 249     103.812  11.124  41.223  1.00  0.00           C  
ATOM    861  CZ3 TRP B 249     101.986  10.619  39.675  1.00  0.00           C  
ATOM    862  CH2 TRP B 249     103.321  10.459  40.104  1.00  0.00           C  
ATOM    863  N   PRO B 250      98.667  10.658  43.629  1.00  0.00           N  
ATOM    864  CA  PRO B 250      98.692   9.333  44.247  1.00  0.00           C  
ATOM    865  C   PRO B 250     100.080   8.734  44.230  1.00  0.00           C  
ATOM    866  O   PRO B 250     100.424   8.004  45.152  1.00  0.00           O  
ATOM    867  CB  PRO B 250      97.716   8.509  43.467  1.00  0.00           C  
ATOM    868  CG  PRO B 250      96.895   9.511  42.714  1.00  0.00           C  
ATOM    869  CD  PRO B 250      97.917  10.596  42.380  1.00  0.00           C  
ATOM    870  N   GLY B 251     100.895   9.077  43.224  1.00  0.00           N  
ATOM    871  CA  GLY B 251     102.234   8.553  43.081  1.00  0.00           C  
ATOM    872  C   GLY B 251     103.267   9.196  43.981  1.00  0.00           C  
ATOM    873  O   GLY B 251     104.456   8.911  43.834  1.00  0.00           O  
ATOM    874  N   ALA B 252     102.927  10.086  44.889  1.00  0.00           N  
ATOM    875  CA  ALA B 252     103.944  10.695  45.689  1.00  0.00           C  
ATOM    876  C   ALA B 252     104.335   9.827  46.884  1.00  0.00           C  
ATOM    877  O   ALA B 252     103.488   9.213  47.546  1.00  0.00           O  
ATOM    878  CB  ALA B 252     103.412  12.022  46.154  1.00  0.00           C  
ATOM    879  N   PRO B 253     105.606   9.736  47.236  1.00  0.00           N  
ATOM    880  CA  PRO B 253     106.057   9.081  48.455  1.00  0.00           C  
ATOM    881  C   PRO B 253     105.318   9.519  49.720  1.00  0.00           C  
ATOM    882  O   PRO B 253     105.323  10.717  49.977  1.00  0.00           O  
ATOM    883  CB  PRO B 253     107.542   9.394  48.497  1.00  0.00           C  
ATOM    884  CG  PRO B 253     107.946   9.534  47.063  1.00  0.00           C  
ATOM    885  CD  PRO B 253     106.727  10.169  46.414  1.00  0.00           C  
ATOM    886  N   VAL B 254     104.663   8.707  50.548  1.00  0.00           N  
ATOM    887  CA  VAL B 254     104.059   9.173  51.782  1.00  0.00           C  
ATOM    888  C   VAL B 254     105.155   9.075  52.793  1.00  0.00           C  
ATOM    889  O   VAL B 254     105.778   8.026  52.931  1.00  0.00           O  
ATOM    890  CB  VAL B 254     102.893   8.291  52.261  1.00  0.00           C  
ATOM    891  CG1 VAL B 254     102.470   8.652  53.703  1.00  0.00           C  
ATOM    892  CG2 VAL B 254     101.737   8.492  51.305  1.00  0.00           C  
ATOM    893  N   GLY B 255     105.382  10.150  53.508  1.00  0.00           N  
ATOM    894  CA  GLY B 255     106.404  10.189  54.546  1.00  0.00           C  
ATOM    895  C   GLY B 255     106.945  11.598  54.631  1.00  0.00           C  
ATOM    896  O   GLY B 255     106.553  12.480  53.866  1.00  0.00           O  
ATOM    897  N   GLY B 256     107.793  11.901  55.583  1.00  0.00           N  
ATOM    898  CA  GLY B 256     108.427  13.215  55.605  1.00  0.00           C  
ATOM    899  C   GLY B 256     109.595  13.226  54.629  1.00  0.00           C  
ATOM    900  O   GLY B 256     109.715  12.358  53.759  1.00  0.00           O  
ATOM    901  N   GLU B 257     110.502  14.160  54.859  1.00  0.00           N  
ATOM    902  CA  GLU B 257     111.700  14.357  54.052  1.00  0.00           C  
ATOM    903  C   GLU B 257     112.382  13.124  53.469  1.00  0.00           C  
ATOM    904  O   GLU B 257     112.515  12.894  52.256  1.00  0.00           O  
ATOM    905  CB  GLU B 257     112.639  15.068  54.907  1.00  0.00           C  
ATOM    906  CG  GLU B 257     113.837  15.614  54.228  1.00  0.00           C  
ATOM    907  CD  GLU B 257     114.625  16.538  55.152  1.00  0.00           C  
ATOM    908  OE1 GLU B 257     114.175  16.894  56.251  1.00  0.00           O  
ATOM    909  OE2 GLU B 257     115.720  16.924  54.751  1.00  0.00           O  
ATOM    910  N   GLU B 258     112.696  12.277  54.444  1.00  0.00           N  
ATOM    911  CA  GLU B 258     113.417  11.066  54.189  1.00  0.00           C  
ATOM    912  C   GLU B 258     112.727  10.112  53.235  1.00  0.00           C  
ATOM    913  O   GLU B 258     113.386   9.236  52.665  1.00  0.00           O  
ATOM    914  CB  GLU B 258     113.691  10.405  55.524  1.00  0.00           C  
ATOM    915  CG  GLU B 258     112.511   9.747  56.241  1.00  0.00           C  
ATOM    916  CD  GLU B 258     111.334  10.645  56.618  1.00  0.00           C  
ATOM    917  OE1 GLU B 258     111.541  11.723  57.198  1.00  0.00           O  
ATOM    918  OE2 GLU B 258     110.205  10.240  56.329  1.00  0.00           O  
ATOM    919  N   ALA B 259     111.420  10.253  52.988  1.00  0.00           N  
ATOM    920  CA  ALA B 259     110.754   9.336  52.079  1.00  0.00           C  
ATOM    921  C   ALA B 259     110.971   9.673  50.606  1.00  0.00           C  
ATOM    922  O   ALA B 259     110.473   8.946  49.734  1.00  0.00           O  
ATOM    923  CB  ALA B 259     109.288   9.349  52.400  1.00  0.00           C  
ATOM    924  N   ASN B 261     111.711  10.770  50.324  1.00  0.00           N  
ATOM    925  CA  ASN B 261     111.971  11.287  48.980  1.00  0.00           C  
ATOM    926  C   ASN B 261     112.695  10.328  48.054  1.00  0.00           C  
ATOM    927  O   ASN B 261     113.750   9.832  48.421  1.00  0.00           O  
ATOM    928  CB  ASN B 261     112.806  12.565  49.059  1.00  0.00           C  
ATOM    929  CG  ASN B 261     112.100  13.843  49.480  1.00  0.00           C  
ATOM    930  OD1 ASN B 261     112.744  14.875  49.584  1.00  0.00           O  
ATOM    931  ND2 ASN B 261     110.812  13.922  49.787  1.00  0.00           N  
ATOM    932  N   ARG B 262     112.271  10.068  46.831  1.00  0.00           N  
ATOM    933  CA  ARG B 262     112.935   9.073  45.993  1.00  0.00           C  
ATOM    934  C   ARG B 262     113.691   9.757  44.866  1.00  0.00           C  
ATOM    935  O   ARG B 262     113.139  10.623  44.177  1.00  0.00           O  
ATOM    936  CB  ARG B 262     111.998   8.089  45.244  1.00  0.00           C  
ATOM    937  CG  ARG B 262     110.942   7.281  45.941  1.00  0.00           C  
ATOM    938  CD  ARG B 262     110.274   6.314  44.932  1.00  0.00           C  
ATOM    939  NE  ARG B 262     109.578   6.922  43.786  1.00  0.00           N  
ATOM    940  CZ  ARG B 262     108.237   7.089  43.730  1.00  0.00           C  
ATOM    941  NH1 ARG B 262     107.429   6.705  44.739  1.00  0.00           N  
ATOM    942  NH2 ARG B 262     107.696   7.654  42.636  1.00  0.00           N  
ATOM    943  N   GLU B 263     114.929   9.366  44.588  1.00  0.00           N  
ATOM    944  CA  GLU B 263     115.635   9.880  43.430  1.00  0.00           C  
ATOM    945  C   GLU B 263     115.007   9.184  42.243  1.00  0.00           C  
ATOM    946  O   GLU B 263     114.857   7.989  42.297  1.00  0.00           O  
ATOM    947  CB  GLU B 263     117.062   9.524  43.591  1.00  0.00           C  
ATOM    948  CG  GLU B 263     117.898   9.853  42.391  1.00  0.00           C  
ATOM    949  CD  GLU B 263     119.318   9.338  42.470  1.00  0.00           C  
ATOM    950  OE1 GLU B 263     119.868   9.241  43.558  1.00  0.00           O  
ATOM    951  OE2 GLU B 263     119.879   9.033  41.430  1.00  0.00           O  
ATOM    952  N   ILE B 264     114.643   9.897  41.212  1.00  0.00           N  
ATOM    953  CA  ILE B 264     113.928   9.476  40.028  1.00  0.00           C  
ATOM    954  C   ILE B 264     114.941   9.231  38.942  1.00  0.00           C  
ATOM    955  O   ILE B 264     114.727   8.336  38.143  1.00  0.00           O  
ATOM    956  CB  ILE B 264     112.979  10.602  39.480  1.00  0.00           C  
ATOM    957  CG1 ILE B 264     111.719  10.721  40.261  1.00  0.00           C  
ATOM    958  CG2 ILE B 264     112.606  10.335  38.016  1.00  0.00           C  
ATOM    959  CD1 ILE B 264     111.052  11.987  39.647  1.00  0.00           C  
ATOM    960  N   LYS B 266     115.941  10.096  38.722  1.00  0.00           N  
ATOM    961  CA  LYS B 266     116.828   9.997  37.552  1.00  0.00           C  
ATOM    962  C   LYS B 266     118.095  10.748  37.859  1.00  0.00           C  
ATOM    963  O   LYS B 266     117.998  11.688  38.659  1.00  0.00           O  
ATOM    964  CB  LYS B 266     116.170  10.630  36.373  1.00  0.00           C  
ATOM    965  CG  LYS B 266     117.094  10.762  35.209  1.00  0.00           C  
ATOM    966  CD  LYS B 266     116.403  11.203  33.954  1.00  0.00           C  
ATOM    967  CE  LYS B 266     116.274  12.676  33.807  1.00  0.00           C  
ATOM    968  NZ  LYS B 266     116.201  12.867  32.367  1.00  0.00           N  
ATOM    969  N   ARG B 267     119.252  10.370  37.304  1.00  0.00           N  
ATOM    970  CA  ARG B 267     120.402  11.203  37.474  1.00  0.00           C  
ATOM    971  C   ARG B 267     121.110  11.266  36.181  1.00  0.00           C  
ATOM    972  O   ARG B 267     121.141  10.287  35.483  1.00  0.00           O  
ATOM    973  CB  ARG B 267     121.326  10.681  38.547  1.00  0.00           C  
ATOM    974  CG  ARG B 267     122.312   9.603  38.268  1.00  0.00           C  
ATOM    975  CD  ARG B 267     123.314   9.506  39.440  1.00  0.00           C  
ATOM    976  NE  ARG B 267     122.636   9.331  40.713  1.00  0.00           N  
ATOM    977  CZ  ARG B 267     123.264   9.184  41.880  1.00  0.00           C  
ATOM    978  NH1 ARG B 267     124.593   9.181  42.017  1.00  0.00           N  
ATOM    979  NH2 ARG B 267     122.528   9.036  42.958  1.00  0.00           N  
ATOM    980  N   VAL B 268     121.617  12.403  35.785  1.00  0.00           N  
ATOM    981  CA  VAL B 268     122.277  12.570  34.514  1.00  0.00           C  
ATOM    982  C   VAL B 268     123.655  13.111  34.880  1.00  0.00           C  
ATOM    983  O   VAL B 268     123.797  14.170  35.500  1.00  0.00           O  
ATOM    984  CB  VAL B 268     121.485  13.566  33.677  1.00  0.00           C  
ATOM    985  CG1 VAL B 268     122.183  13.767  32.363  1.00  0.00           C  
ATOM    986  CG2 VAL B 268     120.065  13.063  33.439  1.00  0.00           C  
ATOM    987  N   GLY B 269     124.716  12.393  34.562  1.00  0.00           N  
ATOM    988  CA  GLY B 269     126.044  12.880  34.830  1.00  0.00           C  
ATOM    989  C   GLY B 269     126.467  12.444  36.195  1.00  0.00           C  
ATOM    990  O   GLY B 269     125.652  12.100  37.064  1.00  0.00           O  
ATOM    991  N   GLY B 270     127.780  12.483  36.368  1.00  0.00           N  
ATOM    992  CA  GLY B 270     128.317  12.021  37.633  1.00  0.00           C  
ATOM    993  C   GLY B 270     129.278  13.019  38.304  1.00  0.00           C  
ATOM    994  O   GLY B 270     129.718  14.033  37.741  1.00  0.00           O  
ATOM    995  N   PRO B 271     129.581  12.720  39.568  1.00  0.00           N  
ATOM    996  CA  PRO B 271     130.710  13.264  40.291  1.00  0.00           C  
ATOM    997  C   PRO B 271     131.974  13.329  39.450  1.00  0.00           C  
ATOM    998  O   PRO B 271     132.226  12.376  38.694  1.00  0.00           O  
ATOM    999  CB  PRO B 271     130.808  12.348  41.463  1.00  0.00           C  
ATOM   1000  CG  PRO B 271     129.373  11.989  41.786  1.00  0.00           C  
ATOM   1001  CD  PRO B 271     128.763  11.826  40.404  1.00  0.00           C  
ATOM   1002  N   PRO B 272     132.777  14.413  39.522  1.00  0.00           N  
ATOM   1003  CA  PRO B 272     134.023  14.554  38.756  1.00  0.00           C  
ATOM   1004  C   PRO B 272     135.195  13.725  39.311  1.00  0.00           C  
ATOM   1005  O   PRO B 272     135.273  13.451  40.518  1.00  0.00           O  
ATOM   1006  CB  PRO B 272     134.283  16.063  38.756  1.00  0.00           C  
ATOM   1007  CG  PRO B 272     133.017  16.713  39.307  1.00  0.00           C  
ATOM   1008  CD  PRO B 272     132.491  15.647  40.266  1.00  0.00           C  
ATOM   1009  N   GLU B 273     136.119  13.331  38.413  1.00  0.00           N  
ATOM   1010  CA  GLU B 273     137.302  12.536  38.753  1.00  0.00           C  
ATOM   1011  C   GLU B 273     138.496  13.477  38.805  1.00  0.00           C  
ATOM   1012  O   GLU B 273     139.095  13.830  37.782  1.00  0.00           O  
ATOM   1013  CB  GLU B 273     137.563  11.438  37.690  1.00  0.00           C  
ATOM   1014  CG  GLU B 273     136.588  10.238  37.589  1.00  0.00           C  
ATOM   1015  CD  GLU B 273     136.768   9.049  38.549  1.00  0.00           C  
ATOM   1016  OE1 GLU B 273     137.016   9.225  39.752  1.00  0.00           O  
ATOM   1017  OE2 GLU B 273     136.637   7.920  38.070  1.00  0.00           O  
ATOM   1018  N   PHE B 274     138.845  13.931  39.999  1.00  0.00           N  
ATOM   1019  CA  PHE B 274     139.883  14.925  40.103  1.00  0.00           C  
ATOM   1020  C   PHE B 274     141.226  14.304  40.228  1.00  0.00           C  
ATOM   1021  O   PHE B 274     141.504  13.541  41.148  1.00  0.00           O  
ATOM   1022  CB  PHE B 274     139.680  15.850  41.314  1.00  0.00           C  
ATOM   1023  CG  PHE B 274     138.554  16.829  41.073  1.00  0.00           C  
ATOM   1024  CD1 PHE B 274     138.595  17.664  39.955  1.00  0.00           C  
ATOM   1025  CD2 PHE B 274     137.463  16.846  41.933  1.00  0.00           C  
ATOM   1026  CE1 PHE B 274     137.528  18.515  39.702  1.00  0.00           C  
ATOM   1027  CE2 PHE B 274     136.397  17.703  41.672  1.00  0.00           C  
ATOM   1028  CZ  PHE B 274     136.428  18.539  40.558  1.00  0.00           C  
ATOM   1029  N   SER B 275     142.039  14.683  39.271  1.00  0.00           N  
ATOM   1030  CA  SER B 275     143.439  14.300  39.270  1.00  0.00           C  
ATOM   1031  C   SER B 275     144.334  14.952  40.348  1.00  0.00           C  
ATOM   1032  O   SER B 275     145.465  14.518  40.588  1.00  0.00           O  
ATOM   1033  CB  SER B 275     143.987  14.602  37.864  1.00  0.00           C  
ATOM   1034  OG  SER B 275     143.065  15.309  37.015  1.00  0.00           O  
ATOM   1035  N   PHE B 276     143.873  16.009  41.024  1.00  0.00           N  
ATOM   1036  CA  PHE B 276     144.617  16.838  41.991  1.00  0.00           C  
ATOM   1037  C   PHE B 276     143.673  16.982  43.160  1.00  0.00           C  
ATOM   1038  O   PHE B 276     142.502  16.604  42.997  1.00  0.00           O  
ATOM   1039  CB  PHE B 276     144.895  18.216  41.418  1.00  0.00           C  
ATOM   1040  CG  PHE B 276     143.640  18.814  40.801  1.00  0.00           C  
ATOM   1041  CD1 PHE B 276     143.314  18.522  39.470  1.00  0.00           C  
ATOM   1042  CD2 PHE B 276     142.818  19.651  41.546  1.00  0.00           C  
ATOM   1043  CE1 PHE B 276     142.184  19.065  38.887  1.00  0.00           C  
ATOM   1044  CE2 PHE B 276     141.683  20.195  40.966  1.00  0.00           C  
ATOM   1045  CZ  PHE B 276     141.371  19.902  39.638  1.00  0.00           C  
ATOM   1046  N   PRO B 277     144.012  17.544  44.321  1.00  0.00           N  
ATOM   1047  CA  PRO B 277     143.016  17.837  45.354  1.00  0.00           C  
ATOM   1048  C   PRO B 277     142.082  18.963  44.870  1.00  0.00           C  
ATOM   1049  O   PRO B 277     142.529  20.001  44.379  1.00  0.00           O  
ATOM   1050  CB  PRO B 277     143.830  18.202  46.567  1.00  0.00           C  
ATOM   1051  CG  PRO B 277     145.201  17.661  46.254  1.00  0.00           C  
ATOM   1052  CD  PRO B 277     145.338  17.920  44.765  1.00  0.00           C  
ATOM   1053  N   PRO B 278     140.769  18.769  44.888  1.00  0.00           N  
ATOM   1054  CA  PRO B 278     139.824  19.836  44.647  1.00  0.00           C  
ATOM   1055  C   PRO B 278     139.748  20.827  45.808  1.00  0.00           C  
ATOM   1056  O   PRO B 278     139.876  20.485  46.998  1.00  0.00           O  
ATOM   1057  CB  PRO B 278     138.546  19.084  44.385  1.00  0.00           C  
ATOM   1058  CG  PRO B 278     138.651  17.877  45.306  1.00  0.00           C  
ATOM   1059  CD  PRO B 278     140.108  17.479  45.111  1.00  0.00           C  
ATOM   1060  N   LEU B 279     139.547  22.086  45.442  1.00  0.00           N  
ATOM   1061  CA  LEU B 279     139.358  23.123  46.420  1.00  0.00           C  
ATOM   1062  C   LEU B 279     137.881  23.325  46.608  1.00  0.00           C  
ATOM   1063  O   LEU B 279     137.046  22.941  45.773  1.00  0.00           O  
ATOM   1064  CB  LEU B 279     139.993  24.389  45.941  1.00  0.00           C  
ATOM   1065  CG  LEU B 279     141.488  24.420  46.006  1.00  0.00           C  
ATOM   1066  CD1 LEU B 279     142.030  25.685  45.398  1.00  0.00           C  
ATOM   1067  CD2 LEU B 279     141.900  24.406  47.450  1.00  0.00           C  
ATOM   1068  N   ASP B 281     137.626  23.842  47.804  1.00  0.00           N  
ATOM   1069  CA  ASP B 281     136.293  24.245  48.235  1.00  0.00           C  
ATOM   1070  C   ASP B 281     135.888  25.562  47.529  1.00  0.00           C  
ATOM   1071  O   ASP B 281     136.771  26.334  47.158  1.00  0.00           O  
ATOM   1072  CB  ASP B 281     136.421  24.297  49.747  1.00  0.00           C  
ATOM   1073  CG  ASP B 281     135.994  25.535  50.465  1.00  0.00           C  
ATOM   1074  OD1 ASP B 281     134.830  25.911  50.370  1.00  0.00           O  
ATOM   1075  OD2 ASP B 281     136.835  26.102  51.151  1.00  0.00           O  
ATOM   1076  N   HIS B 282     134.616  25.966  47.327  1.00  0.00           N  
ATOM   1077  CA  HIS B 282     134.322  27.152  46.504  1.00  0.00           C  
ATOM   1078  C   HIS B 282     134.665  28.448  47.210  1.00  0.00           C  
ATOM   1079  O   HIS B 282     134.944  29.403  46.494  1.00  0.00           O  
ATOM   1080  CB  HIS B 282     132.844  27.240  46.056  1.00  0.00           C  
ATOM   1081  CG  HIS B 282     131.870  27.515  47.182  1.00  0.00           C  
ATOM   1082  ND1 HIS B 282     131.404  28.685  47.579  1.00  0.00           N  
ATOM   1083  CD2 HIS B 282     131.372  26.573  48.041  1.00  0.00           C  
ATOM   1084  CE1 HIS B 282     130.658  28.490  48.644  1.00  0.00           C  
ATOM   1085  NE2 HIS B 282     130.649  27.218  48.909  1.00  0.00           N  
ATOM   1086  N   VAL B 283     134.682  28.576  48.546  1.00  0.00           N  
ATOM   1087  CA  VAL B 283     135.126  29.864  49.020  1.00  0.00           C  
ATOM   1088  C   VAL B 283     136.647  29.883  48.970  1.00  0.00           C  
ATOM   1089  O   VAL B 283     137.175  30.943  48.604  1.00  0.00           O  
ATOM   1090  CB  VAL B 283     134.553  30.242  50.459  1.00  0.00           C  
ATOM   1091  CG1 VAL B 283     133.930  29.058  51.109  1.00  0.00           C  
ATOM   1092  CG2 VAL B 283     135.625  30.907  51.285  1.00  0.00           C  
ATOM   1093  N   ALA B 291     137.393  28.781  49.198  1.00  0.00           N  
ATOM   1094  CA  ALA B 291     138.859  28.850  49.097  1.00  0.00           C  
ATOM   1095  C   ALA B 291     139.278  29.143  47.664  1.00  0.00           C  
ATOM   1096  O   ALA B 291     140.216  29.902  47.416  1.00  0.00           O  
ATOM   1097  CB  ALA B 291     139.497  27.575  49.452  1.00  0.00           C  
ATOM   1098  N   LEU B 292     138.552  28.587  46.696  1.00  0.00           N  
ATOM   1099  CA  LEU B 292     138.774  28.874  45.302  1.00  0.00           C  
ATOM   1100  C   LEU B 292     138.563  30.382  45.090  1.00  0.00           C  
ATOM   1101  O   LEU B 292     139.403  31.086  44.525  1.00  0.00           O  
ATOM   1102  CB  LEU B 292     137.791  27.992  44.575  1.00  0.00           C  
ATOM   1103  CG  LEU B 292     138.151  27.372  43.238  1.00  0.00           C  
ATOM   1104  CD1 LEU B 292     139.557  26.819  43.212  1.00  0.00           C  
ATOM   1105  CD2 LEU B 292     137.179  26.241  43.007  1.00  0.00           C  
ATOM   1106  N   MET B 293     137.491  30.962  45.653  1.00  0.00           N  
ATOM   1107  CA  MET B 293     137.255  32.391  45.563  1.00  0.00           C  
ATOM   1108  C   MET B 293     138.392  33.218  46.188  1.00  0.00           C  
ATOM   1109  O   MET B 293     138.879  34.166  45.549  1.00  0.00           O  
ATOM   1110  CB  MET B 293     135.953  32.701  46.247  1.00  0.00           C  
ATOM   1111  CG  MET B 293     134.735  32.615  45.368  1.00  0.00           C  
ATOM   1112  SD  MET B 293     133.290  32.957  46.412  1.00  0.00           S  
ATOM   1113  CE  MET B 293     132.432  33.516  45.001  1.00  0.00           C  
ATOM   1114  N   GLU B 296     138.830  32.922  47.422  1.00  0.00           N  
ATOM   1115  CA  GLU B 296     139.933  33.632  48.046  1.00  0.00           C  
ATOM   1116  C   GLU B 296     141.211  33.544  47.183  1.00  0.00           C  
ATOM   1117  O   GLU B 296     141.842  34.560  46.916  1.00  0.00           O  
ATOM   1118  CB  GLU B 296     140.241  33.048  49.404  1.00  0.00           C  
ATOM   1119  CG  GLU B 296     139.145  33.044  50.463  1.00  0.00           C  
ATOM   1120  CD  GLU B 296     139.523  32.389  51.795  1.00  0.00           C  
ATOM   1121  OE1 GLU B 296     140.450  31.591  51.844  1.00  0.00           O  
ATOM   1122  OE2 GLU B 296     138.895  32.662  52.819  1.00  0.00           O  
ATOM   1123  N   LYS B 297     141.638  32.405  46.664  1.00  0.00           N  
ATOM   1124  CA  LYS B 297     142.806  32.257  45.816  1.00  0.00           C  
ATOM   1125  C   LYS B 297     142.745  33.089  44.556  1.00  0.00           C  
ATOM   1126  O   LYS B 297     143.765  33.610  44.115  1.00  0.00           O  
ATOM   1127  CB  LYS B 297     142.967  30.786  45.406  1.00  0.00           C  
ATOM   1128  CG  LYS B 297     144.069  30.471  44.403  1.00  0.00           C  
ATOM   1129  CD  LYS B 297     144.317  28.990  44.303  1.00  0.00           C  
ATOM   1130  CE  LYS B 297     145.769  28.797  43.879  1.00  0.00           C  
ATOM   1131  NZ  LYS B 297     146.075  29.402  42.589  1.00  0.00           N  
ATOM   1132  N   ASN B 298     141.620  33.189  43.868  1.00  0.00           N  
ATOM   1133  CA  ASN B 298     141.575  34.057  42.704  1.00  0.00           C  
ATOM   1134  C   ASN B 298     141.168  35.493  43.053  1.00  0.00           C  
ATOM   1135  O   ASN B 298     140.944  36.286  42.156  1.00  0.00           O  
ATOM   1136  CB  ASN B 298     140.614  33.488  41.713  1.00  0.00           C  
ATOM   1137  CG  ASN B 298     141.050  32.155  41.181  1.00  0.00           C  
ATOM   1138  OD1 ASN B 298     140.870  31.152  41.836  1.00  0.00           O  
ATOM   1139  ND2 ASN B 298     141.616  32.010  40.001  1.00  0.00           N  
ATOM   1140  N   GLY B 303     141.032  35.876  44.332  1.00  0.00           N  
ATOM   1141  CA  GLY B 303     140.729  37.220  44.801  1.00  0.00           C  
ATOM   1142  C   GLY B 303     139.393  37.755  44.347  1.00  0.00           C  
ATOM   1143  O   GLY B 303     139.238  38.905  43.961  1.00  0.00           O  
ATOM   1144  N   TRP B 305     138.403  36.880  44.338  1.00  0.00           N  
ATOM   1145  CA  TRP B 305     137.063  37.232  43.884  1.00  0.00           C  
ATOM   1146  C   TRP B 305     136.094  37.434  45.062  1.00  0.00           C  
ATOM   1147  O   TRP B 305     134.935  37.760  44.883  1.00  0.00           O  
ATOM   1148  CB  TRP B 305     136.571  36.117  42.968  1.00  0.00           C  
ATOM   1149  CG  TRP B 305     137.307  35.850  41.661  1.00  0.00           C  
ATOM   1150  CD1 TRP B 305     137.910  36.829  40.930  1.00  0.00           C  
ATOM   1151  CD2 TRP B 305     137.378  34.637  41.033  1.00  0.00           C  
ATOM   1152  NE1 TRP B 305     138.351  36.254  39.838  1.00  0.00           N  
ATOM   1153  CE2 TRP B 305     138.061  34.954  39.860  1.00  0.00           C  
ATOM   1154  CE3 TRP B 305     136.964  33.325  41.275  1.00  0.00           C  
ATOM   1155  CZ2 TRP B 305     138.349  33.985  38.911  1.00  0.00           C  
ATOM   1156  CZ3 TRP B 305     137.243  32.343  40.334  1.00  0.00           C  
ATOM   1157  CH2 TRP B 305     137.932  32.677  39.164  1.00  0.00           C  
ATOM   1158  N   TRP B 306     136.504  37.341  46.311  1.00  0.00           N  
ATOM   1159  CA  TRP B 306     135.598  37.331  47.445  1.00  0.00           C  
ATOM   1160  C   TRP B 306     135.745  38.604  48.256  1.00  0.00           C  
ATOM   1161  O   TRP B 306     136.878  38.884  48.658  1.00  0.00           O  
ATOM   1162  CB  TRP B 306     136.001  36.117  48.247  1.00  0.00           C  
ATOM   1163  CG  TRP B 306     135.274  35.780  49.521  1.00  0.00           C  
ATOM   1164  CD1 TRP B 306     135.965  35.548  50.669  1.00  0.00           C  
ATOM   1165  CD2 TRP B 306     133.933  35.548  49.641  1.00  0.00           C  
ATOM   1166  NE1 TRP B 306     135.057  35.139  51.538  1.00  0.00           N  
ATOM   1167  CE2 TRP B 306     133.840  35.124  50.974  1.00  0.00           C  
ATOM   1168  CE3 TRP B 306     132.795  35.625  48.844  1.00  0.00           C  
ATOM   1169  CZ2 TRP B 306     132.613  34.768  51.516  1.00  0.00           C  
ATOM   1170  CZ3 TRP B 306     131.572  35.267  49.413  1.00  0.00           C  
ATOM   1171  CH2 TRP B 306     131.479  34.842  50.726  1.00  0.00           C  
ATOM   1172  N   GLU B 307     134.749  39.413  48.569  1.00  0.00           N  
ATOM   1173  CA  GLU B 307     135.027  40.520  49.457  1.00  0.00           C  
ATOM   1174  C   GLU B 307     134.521  40.198  50.855  1.00  0.00           C  
ATOM   1175  O   GLU B 307     133.356  40.502  51.180  1.00  0.00           O  
ATOM   1176  CB  GLU B 307     134.372  41.798  48.937  1.00  0.00           C  
ATOM   1177  CG  GLU B 307     134.742  43.034  49.748  1.00  0.00           C  
ATOM   1178  CD  GLU B 307     136.202  43.170  50.202  1.00  0.00           C  
ATOM   1179  OE1 GLU B 307     137.131  43.315  49.396  1.00  0.00           O  
ATOM   1180  OE2 GLU B 307     136.400  43.130  51.405  1.00  0.00           O  
ATOM   1181  N   PRO B 308     135.381  39.627  51.732  1.00  0.00           N  
ATOM   1182  CA  PRO B 308     135.097  39.323  53.148  1.00  0.00           C  
ATOM   1183  C   PRO B 308     134.678  40.492  54.027  1.00  0.00           C  
ATOM   1184  O   PRO B 308     133.980  40.315  55.035  1.00  0.00           O  
ATOM   1185  CB  PRO B 308     136.334  38.726  53.716  1.00  0.00           C  
ATOM   1186  CG  PRO B 308     137.414  39.403  52.884  1.00  0.00           C  
ATOM   1187  CD  PRO B 308     136.794  39.379  51.488  1.00  0.00           C  
ATOM   1188  N   ARG B 309     135.065  41.725  53.698  1.00  0.00           N  
ATOM   1189  CA  ARG B 309     134.702  42.800  54.590  1.00  0.00           C  
ATOM   1190  C   ARG B 309     133.220  43.099  54.528  1.00  0.00           C  
ATOM   1191  O   ARG B 309     132.772  43.854  55.395  1.00  0.00           O  
ATOM   1192  CB  ARG B 309     135.473  44.041  54.253  1.00  0.00           C  
ATOM   1193  CG  ARG B 309     136.943  43.904  54.505  1.00  0.00           C  
ATOM   1194  CD  ARG B 309     137.455  45.117  53.794  1.00  0.00           C  
ATOM   1195  NE  ARG B 309     138.893  45.189  53.711  1.00  0.00           N  
ATOM   1196  CZ  ARG B 309     139.619  44.365  52.971  1.00  0.00           C  
ATOM   1197  NH1 ARG B 309     139.080  43.380  52.254  1.00  0.00           N  
ATOM   1198  NH2 ARG B 309     140.935  44.539  52.964  1.00  0.00           N  
ATOM   1199  N   ILE B 310     132.412  42.486  53.630  1.00  0.00           N  
ATOM   1200  CA  ILE B 310     131.013  42.843  53.566  1.00  0.00           C  
ATOM   1201  C   ILE B 310     130.262  42.444  54.809  1.00  0.00           C  
ATOM   1202  O   ILE B 310     129.169  42.909  55.054  1.00  0.00           O  
ATOM   1203  CB  ILE B 310     130.401  42.219  52.304  1.00  0.00           C  
ATOM   1204  CG1 ILE B 310     129.060  42.814  52.049  1.00  0.00           C  
ATOM   1205  CG2 ILE B 310     130.249  40.735  52.470  1.00  0.00           C  
ATOM   1206  CD1 ILE B 310     129.115  44.333  51.912  1.00  0.00           C  
ATOM   1207  N   SER B 311     130.838  41.637  55.669  1.00  0.00           N  
ATOM   1208  CA  SER B 311     130.180  41.199  56.871  1.00  0.00           C  
ATOM   1209  C   SER B 311     130.154  42.230  57.981  1.00  0.00           C  
ATOM   1210  O   SER B 311     129.213  42.178  58.789  1.00  0.00           O  
ATOM   1211  CB  SER B 311     130.862  39.940  57.332  1.00  0.00           C  
ATOM   1212  OG  SER B 311     129.892  39.282  58.133  1.00  0.00           O  
ATOM   1213  N   GLN B 312     131.140  43.166  58.057  1.00  0.00           N  
ATOM   1214  CA  GLN B 312     131.097  44.241  59.060  1.00  0.00           C  
ATOM   1215  C   GLN B 312     130.053  45.276  58.634  1.00  0.00           C  
ATOM   1216  O   GLN B 312     129.390  45.834  59.519  1.00  0.00           O  
ATOM   1217  CB  GLN B 312     132.467  44.940  59.230  1.00  0.00           C  
ATOM   1218  CG  GLN B 312     133.151  45.511  57.973  1.00  0.00           C  
ATOM   1219  CD  GLN B 312     133.645  46.969  57.955  1.00  0.00           C  
ATOM   1220  OE1 GLN B 312     132.967  47.925  58.353  1.00  0.00           O  
ATOM   1221  NE2 GLN B 312     134.845  47.165  57.417  1.00  0.00           N  
ATOM   1222  N   VAL B 313     129.848  45.455  57.296  1.00  0.00           N  
ATOM   1223  CA  VAL B 313     128.895  46.408  56.761  1.00  0.00           C  
ATOM   1224  C   VAL B 313     127.457  45.882  56.911  1.00  0.00           C  
ATOM   1225  O   VAL B 313     126.637  46.530  57.568  1.00  0.00           O  
ATOM   1226  CB  VAL B 313     129.177  46.677  55.267  1.00  0.00           C  
ATOM   1227  CG1 VAL B 313     128.349  47.841  54.803  1.00  0.00           C  
ATOM   1228  CG2 VAL B 313     130.605  47.042  55.010  1.00  0.00           C  
ATOM   1229  N   SER B 314     127.080  44.744  56.322  1.00  0.00           N  
ATOM   1230  CA  SER B 314     125.727  44.227  56.361  1.00  0.00           C  
ATOM   1231  C   SER B 314     125.486  43.036  57.257  1.00  0.00           C  
ATOM   1232  O   SER B 314     124.326  42.618  57.306  1.00  0.00           O  
ATOM   1233  CB  SER B 314     125.274  43.832  54.973  1.00  0.00           C  
ATOM   1234  OG  SER B 314     125.723  44.794  54.035  1.00  0.00           O  
ATOM   1235  N   GLY B 315     126.425  42.435  57.994  1.00  0.00           N  
ATOM   1236  CA  GLY B 315     126.056  41.300  58.834  1.00  0.00           C  
ATOM   1237  C   GLY B 315     126.251  39.942  58.157  1.00  0.00           C  
ATOM   1238  O   GLY B 315     126.827  39.839  57.061  1.00  0.00           O  
ATOM   1239  N   SER B 316     125.854  38.857  58.833  1.00  0.00           N  
ATOM   1240  CA  SER B 316     126.058  37.514  58.297  1.00  0.00           C  
ATOM   1241  C   SER B 316     125.092  37.146  57.207  1.00  0.00           C  
ATOM   1242  O   SER B 316     124.151  37.900  56.958  1.00  0.00           O  
ATOM   1243  CB  SER B 316     125.959  36.464  59.389  1.00  0.00           C  
ATOM   1244  OG  SER B 316     125.100  36.903  60.413  1.00  0.00           O  
ATOM   1245  N   ARG B 317     125.324  35.988  56.569  1.00  0.00           N  
ATOM   1246  CA  ARG B 317     124.616  35.461  55.395  1.00  0.00           C  
ATOM   1247  C   ARG B 317     124.473  36.569  54.332  1.00  0.00           C  
ATOM   1248  O   ARG B 317     123.410  36.803  53.746  1.00  0.00           O  
ATOM   1249  CB  ARG B 317     123.198  34.871  55.765  1.00  0.00           C  
ATOM   1250  CG  ARG B 317     122.978  34.215  57.151  1.00  0.00           C  
ATOM   1251  CD  ARG B 317     121.764  33.286  57.410  1.00  0.00           C  
ATOM   1252  NE  ARG B 317     122.200  31.988  56.916  1.00  0.00           N  
ATOM   1253  CZ  ARG B 317     122.471  30.906  57.677  1.00  0.00           C  
ATOM   1254  NH1 ARG B 317     122.349  30.829  59.024  1.00  0.00           N  
ATOM   1255  NH2 ARG B 317     123.065  29.920  57.017  1.00  0.00           N  
ATOM   1256  N   SER B 318     125.620  37.201  54.047  1.00  0.00           N  
ATOM   1257  CA  SER B 318     125.788  38.334  53.149  1.00  0.00           C  
ATOM   1258  C   SER B 318     126.950  38.061  52.188  1.00  0.00           C  
ATOM   1259  O   SER B 318     127.909  37.434  52.617  1.00  0.00           O  
ATOM   1260  CB  SER B 318     126.092  39.576  53.986  1.00  0.00           C  
ATOM   1261  OG  SER B 318     124.978  39.956  54.758  1.00  0.00           O  
ATOM   1262  N   TYR B 319     127.020  38.471  50.939  1.00  0.00           N  
ATOM   1263  CA  TYR B 319     128.222  38.236  50.193  1.00  0.00           C  
ATOM   1264  C   TYR B 319     128.523  39.406  49.248  1.00  0.00           C  
ATOM   1265  O   TYR B 319     127.607  40.165  48.936  1.00  0.00           O  
ATOM   1266  CB  TYR B 319     128.031  36.928  49.420  1.00  0.00           C  
ATOM   1267  CG  TYR B 319     127.068  37.013  48.225  1.00  0.00           C  
ATOM   1268  CD1 TYR B 319     125.689  37.057  48.425  1.00  0.00           C  
ATOM   1269  CD2 TYR B 319     127.564  37.033  46.919  1.00  0.00           C  
ATOM   1270  CE1 TYR B 319     124.833  37.114  47.335  1.00  0.00           C  
ATOM   1271  CE2 TYR B 319     126.694  37.098  45.829  1.00  0.00           C  
ATOM   1272  CZ  TYR B 319     125.336  37.138  46.049  1.00  0.00           C  
ATOM   1273  OH  TYR B 319     124.454  37.211  45.000  1.00  0.00           O  
ATOM   1274  N   ALA B 320     129.725  39.570  48.700  1.00  0.00           N  
ATOM   1275  CA  ALA B 320     129.991  40.567  47.668  1.00  0.00           C  
ATOM   1276  C   ALA B 320     131.048  39.923  46.790  1.00  0.00           C  
ATOM   1277  O   ALA B 320     131.979  39.293  47.323  1.00  0.00           O  
ATOM   1278  CB  ALA B 320     130.587  41.813  48.252  1.00  0.00           C  
ATOM   1279  N   LEU B 321     130.948  40.056  45.477  1.00  0.00           N  
ATOM   1280  CA  LEU B 321     131.863  39.402  44.586  1.00  0.00           C  
ATOM   1281  C   LEU B 321     132.625  40.520  43.846  1.00  0.00           C  
ATOM   1282  O   LEU B 321     132.021  41.565  43.591  1.00  0.00           O  
ATOM   1283  CB  LEU B 321     131.071  38.562  43.620  1.00  0.00           C  
ATOM   1284  CG  LEU B 321     129.905  37.627  43.973  1.00  0.00           C  
ATOM   1285  CD1 LEU B 321     129.268  37.118  42.705  1.00  0.00           C  
ATOM   1286  CD2 LEU B 321     130.376  36.409  44.684  1.00  0.00           C  
ATOM   1287  N   LYS B 322     133.897  40.303  43.454  1.00  0.00           N  
ATOM   1288  CA  LYS B 322     134.845  41.204  42.813  1.00  0.00           C  
ATOM   1289  C   LYS B 322     135.328  40.812  41.432  1.00  0.00           C  
ATOM   1290  O   LYS B 322     135.578  39.648  41.204  1.00  0.00           O  
ATOM   1291  CB  LYS B 322     136.077  41.313  43.623  1.00  0.00           C  
ATOM   1292  CG  LYS B 322     135.905  42.178  44.797  1.00  0.00           C  
ATOM   1293  CD  LYS B 322     136.961  41.888  45.800  1.00  0.00           C  
ATOM   1294  CE  LYS B 322     138.350  42.003  45.232  1.00  0.00           C  
ATOM   1295  NZ  LYS B 322     139.268  41.589  46.282  1.00  0.00           N  
ATOM   1296  N   GLY B 323     135.503  41.620  40.404  1.00  0.00           N  
ATOM   1297  CA  GLY B 323     136.198  41.145  39.209  1.00  0.00           C  
ATOM   1298  C   GLY B 323     135.422  40.164  38.375  1.00  0.00           C  
ATOM   1299  O   GLY B 323     134.214  40.132  38.540  1.00  0.00           O  
ATOM   1300  N   ASP B 324     136.032  39.396  37.463  1.00  0.00           N  
ATOM   1301  CA  ASP B 324     135.364  38.414  36.608  1.00  0.00           C  
ATOM   1302  C   ASP B 324     134.205  37.658  37.209  1.00  0.00           C  
ATOM   1303  O   ASP B 324     133.189  37.457  36.558  1.00  0.00           O  
ATOM   1304  CB  ASP B 324     136.327  37.380  36.166  1.00  0.00           C  
ATOM   1305  CG  ASP B 324     137.204  37.774  34.999  1.00  0.00           C  
ATOM   1306  OD1 ASP B 324     137.566  38.923  34.836  1.00  0.00           O  
ATOM   1307  OD2 ASP B 324     137.554  36.897  34.230  1.00  0.00           O  
ATOM   1308  N   LEU B 325     134.290  37.245  38.469  1.00  0.00           N  
ATOM   1309  CA  LEU B 325     133.167  36.563  39.074  1.00  0.00           C  
ATOM   1310  C   LEU B 325     131.922  37.438  39.251  1.00  0.00           C  
ATOM   1311  O   LEU B 325     130.832  36.909  38.998  1.00  0.00           O  
ATOM   1312  CB  LEU B 325     133.616  36.007  40.383  1.00  0.00           C  
ATOM   1313  CG  LEU B 325     132.681  35.028  40.989  1.00  0.00           C  
ATOM   1314  CD1 LEU B 325     132.399  33.850  40.106  1.00  0.00           C  
ATOM   1315  CD2 LEU B 325     133.353  34.515  42.167  1.00  0.00           C  
ATOM   1316  N   ALA B 332     132.017  38.743  39.613  1.00  0.00           N  
ATOM   1317  CA  ALA B 332     130.856  39.654  39.648  1.00  0.00           C  
ATOM   1318  C   ALA B 332     130.229  39.785  38.264  1.00  0.00           C  
ATOM   1319  O   ALA B 332     129.021  39.754  38.060  1.00  0.00           O  
ATOM   1320  CB  ALA B 332     131.244  41.041  40.081  1.00  0.00           C  
ATOM   1321  N   LEU B 333     131.071  39.839  37.258  1.00  0.00           N  
ATOM   1322  CA  LEU B 333     130.620  39.857  35.883  1.00  0.00           C  
ATOM   1323  C   LEU B 333     129.996  38.534  35.551  1.00  0.00           C  
ATOM   1324  O   LEU B 333     129.023  38.491  34.788  1.00  0.00           O  
ATOM   1325  CB  LEU B 333     131.787  40.102  34.924  1.00  0.00           C  
ATOM   1326  CG  LEU B 333     131.956  41.459  34.244  1.00  0.00           C  
ATOM   1327  CD1 LEU B 333     131.867  42.587  35.238  1.00  0.00           C  
ATOM   1328  CD2 LEU B 333     133.316  41.516  33.596  1.00  0.00           C  
ATOM   1329  N   TYR B 334     130.515  37.447  36.141  1.00  0.00           N  
ATOM   1330  CA  TYR B 334     130.005  36.120  35.849  1.00  0.00           C  
ATOM   1331  C   TYR B 334     128.580  36.033  36.338  1.00  0.00           C  
ATOM   1332  O   TYR B 334     127.698  35.678  35.554  1.00  0.00           O  
ATOM   1333  CB  TYR B 334     130.824  35.051  36.532  1.00  0.00           C  
ATOM   1334  CG  TYR B 334     130.623  33.637  35.970  1.00  0.00           C  
ATOM   1335  CD1 TYR B 334     130.305  33.417  34.608  1.00  0.00           C  
ATOM   1336  CD2 TYR B 334     130.851  32.531  36.817  1.00  0.00           C  
ATOM   1337  CE1 TYR B 334     130.232  32.116  34.096  1.00  0.00           C  
ATOM   1338  CE2 TYR B 334     130.776  31.228  36.307  1.00  0.00           C  
ATOM   1339  CZ  TYR B 334     130.474  31.034  34.952  1.00  0.00           C  
ATOM   1340  OH  TYR B 334     130.452  29.745  34.456  1.00  0.00           O  
ATOM   1341  N   GLU B 335     128.350  36.454  37.569  1.00  0.00           N  
ATOM   1342  CA  GLU B 335     127.037  36.435  38.127  1.00  0.00           C  
ATOM   1343  C   GLU B 335     125.994  37.092  37.233  1.00  0.00           C  
ATOM   1344  O   GLU B 335     124.950  36.495  36.966  1.00  0.00           O  
ATOM   1345  CB  GLU B 335     127.109  37.100  39.454  1.00  0.00           C  
ATOM   1346  CG  GLU B 335     125.745  37.109  40.110  1.00  0.00           C  
ATOM   1347  CD  GLU B 335     125.813  37.785  41.451  1.00  0.00           C  
ATOM   1348  OE1 GLU B 335     126.465  38.809  41.582  1.00  0.00           O  
ATOM   1349  OE2 GLU B 335     125.243  37.318  42.412  1.00  0.00           O  
ATOM   1350  N   LEU B 336     126.278  38.268  36.674  1.00  0.00           N  
ATOM   1351  CA  LEU B 336     125.379  38.982  35.775  1.00  0.00           C  
ATOM   1352  C   LEU B 336     125.247  38.246  34.456  1.00  0.00           C  
ATOM   1353  O   LEU B 336     124.110  38.068  34.011  1.00  0.00           O  
ATOM   1354  CB  LEU B 336     125.908  40.391  35.541  1.00  0.00           C  
ATOM   1355  CG  LEU B 336     126.057  41.370  36.715  1.00  0.00           C  
ATOM   1356  CD1 LEU B 336     126.169  42.714  36.099  1.00  0.00           C  
ATOM   1357  CD2 LEU B 336     124.869  41.369  37.680  1.00  0.00           C  
ATOM   1358  N   ALA B 337     126.316  37.736  33.814  1.00  0.00           N  
ATOM   1359  CA  ALA B 337     126.214  36.982  32.557  1.00  0.00           C  
ATOM   1360  C   ALA B 337     125.318  35.750  32.662  1.00  0.00           C  
ATOM   1361  O   ALA B 337     124.599  35.408  31.710  1.00  0.00           O  
ATOM   1362  CB  ALA B 337     127.589  36.525  32.121  1.00  0.00           C  
ATOM   1363  N   LEU B 338     125.318  35.088  33.834  1.00  0.00           N  
ATOM   1364  CA  LEU B 338     124.471  33.933  34.056  1.00  0.00           C  
ATOM   1365  C   LEU B 338     123.007  34.298  34.098  1.00  0.00           C  
ATOM   1366  O   LEU B 338     122.214  33.535  33.556  1.00  0.00           O  
ATOM   1367  CB  LEU B 338     124.858  33.235  35.351  1.00  0.00           C  
ATOM   1368  CG  LEU B 338     126.138  32.367  35.321  1.00  0.00           C  
ATOM   1369  CD1 LEU B 338     126.597  32.109  36.741  1.00  0.00           C  
ATOM   1370  CD2 LEU B 338     125.886  31.086  34.574  1.00  0.00           C  
ATOM   1371  N   LEU B 339     122.592  35.449  34.645  1.00  0.00           N  
ATOM   1372  CA  LEU B 339     121.184  35.903  34.652  1.00  0.00           C  
ATOM   1373  C   LEU B 339     120.651  36.246  33.248  1.00  0.00           C  
ATOM   1374  O   LEU B 339     119.533  35.844  32.866  1.00  0.00           O  
ATOM   1375  CB  LEU B 339     121.048  37.116  35.558  1.00  0.00           C  
ATOM   1376  CG  LEU B 339     121.409  36.780  36.999  1.00  0.00           C  
ATOM   1377  CD1 LEU B 339     121.736  38.062  37.730  1.00  0.00           C  
ATOM   1378  CD2 LEU B 339     120.318  35.957  37.633  1.00  0.00           C  
ATOM   1379  N   ARG B 340     121.401  36.958  32.398  1.00  0.00           N  
ATOM   1380  CA  ARG B 340     120.965  37.150  31.018  1.00  0.00           C  
ATOM   1381  C   ARG B 340     120.990  35.786  30.299  1.00  0.00           C  
ATOM   1382  O   ARG B 340     120.041  35.525  29.559  1.00  0.00           O  
ATOM   1383  CB  ARG B 340     121.884  38.170  30.327  1.00  0.00           C  
ATOM   1384  CG  ARG B 340     121.486  38.620  28.921  1.00  0.00           C  
ATOM   1385  CD  ARG B 340     120.026  39.117  28.769  1.00  0.00           C  
ATOM   1386  NE  ARG B 340     119.976  40.424  28.129  1.00  0.00           N  
ATOM   1387  CZ  ARG B 340     119.935  40.615  26.809  1.00  0.00           C  
ATOM   1388  NH1 ARG B 340     119.909  39.632  25.908  1.00  0.00           N  
ATOM   1389  NH2 ARG B 340     119.988  41.866  26.373  1.00  0.00           N  
ATOM   1390  N   PHE B 341     121.954  34.864  30.494  1.00  0.00           N  
ATOM   1391  CA  PHE B 341     121.915  33.551  29.863  1.00  0.00           C  
ATOM   1392  C   PHE B 341     120.578  32.842  30.101  1.00  0.00           C  
ATOM   1393  O   PHE B 341     119.917  32.395  29.148  1.00  0.00           O  
ATOM   1394  CB  PHE B 341     123.053  32.693  30.415  1.00  0.00           C  
ATOM   1395  CG  PHE B 341     122.900  31.211  30.107  1.00  0.00           C  
ATOM   1396  CD1 PHE B 341     122.943  30.759  28.788  1.00  0.00           C  
ATOM   1397  CD2 PHE B 341     122.655  30.322  31.158  1.00  0.00           C  
ATOM   1398  CE1 PHE B 341     122.730  29.401  28.542  1.00  0.00           C  
ATOM   1399  CE2 PHE B 341     122.445  28.977  30.895  1.00  0.00           C  
ATOM   1400  CZ  PHE B 341     122.480  28.511  29.592  1.00  0.00           C  
ATOM   1401  N   ALA B 342     120.202  32.688  31.365  1.00  0.00           N  
ATOM   1402  CA  ALA B 342     118.904  32.153  31.627  1.00  0.00           C  
ATOM   1403  C   ALA B 342     117.783  32.998  30.974  1.00  0.00           C  
ATOM   1404  O   ALA B 342     116.961  32.356  30.311  1.00  0.00           O  
ATOM   1405  CB  ALA B 342     118.663  32.077  33.129  1.00  0.00           C  
ATOM   1406  N   MET B 343     117.669  34.346  31.002  1.00  0.00           N  
ATOM   1407  CA  MET B 343     116.512  34.995  30.401  1.00  0.00           C  
ATOM   1408  C   MET B 343     116.403  34.708  28.909  1.00  0.00           C  
ATOM   1409  O   MET B 343     115.348  34.351  28.381  1.00  0.00           O  
ATOM   1410  CB  MET B 343     116.539  36.499  30.545  1.00  0.00           C  
ATOM   1411  CG  MET B 343     116.260  37.079  31.923  1.00  0.00           C  
ATOM   1412  SD  MET B 343     114.574  37.232  32.580  1.00  0.00           S  
ATOM   1413  CE  MET B 343     113.708  36.540  31.228  1.00  0.00           C  
ATOM   1414  N   ASP B 344     117.551  34.754  28.248  1.00  0.00           N  
ATOM   1415  CA  ASP B 344     117.671  34.433  26.844  1.00  0.00           C  
ATOM   1416  C   ASP B 344     117.169  33.044  26.523  1.00  0.00           C  
ATOM   1417  O   ASP B 344     116.340  32.925  25.600  1.00  0.00           O  
ATOM   1418  CB  ASP B 344     119.108  34.472  26.361  1.00  0.00           C  
ATOM   1419  CG  ASP B 344     119.767  35.819  26.157  1.00  0.00           C  
ATOM   1420  OD1 ASP B 344     119.095  36.837  26.247  1.00  0.00           O  
ATOM   1421  OD2 ASP B 344     120.969  35.840  25.895  1.00  0.00           O  
ATOM   1422  N   PHE B 345     117.657  32.018  27.262  1.00  0.00           N  
ATOM   1423  CA  PHE B 345     117.236  30.642  27.042  1.00  0.00           C  
ATOM   1424  C   PHE B 345     115.719  30.594  27.146  1.00  0.00           C  
ATOM   1425  O   PHE B 345     115.053  30.157  26.195  1.00  0.00           O  
ATOM   1426  CB  PHE B 345     117.875  29.748  28.075  1.00  0.00           C  
ATOM   1427  CG  PHE B 345     117.405  28.321  27.958  1.00  0.00           C  
ATOM   1428  CD1 PHE B 345     117.966  27.482  27.010  1.00  0.00           C  
ATOM   1429  CD2 PHE B 345     116.353  27.865  28.743  1.00  0.00           C  
ATOM   1430  CE1 PHE B 345     117.462  26.195  26.835  1.00  0.00           C  
ATOM   1431  CE2 PHE B 345     115.851  26.580  28.570  1.00  0.00           C  
ATOM   1432  CZ  PHE B 345     116.405  25.754  27.615  1.00  0.00           C  
ATOM   1433  N   MET B 347     115.178  31.198  28.226  1.00  0.00           N  
ATOM   1434  CA  MET B 347     113.748  31.191  28.447  1.00  0.00           C  
ATOM   1435  C   MET B 347     113.024  31.867  27.325  1.00  0.00           C  
ATOM   1436  O   MET B 347     112.015  31.330  26.867  1.00  0.00           O  
ATOM   1437  CB  MET B 347     113.333  31.898  29.683  1.00  0.00           C  
ATOM   1438  CG  MET B 347     113.696  31.148  30.955  1.00  0.00           C  
ATOM   1439  SD  MET B 347     113.252  29.387  31.042  1.00  0.00           S  
ATOM   1440  CE  MET B 347     111.570  29.383  30.500  1.00  0.00           C  
ATOM   1441  N   ALA B 348     113.522  32.985  26.795  1.00  0.00           N  
ATOM   1442  CA  ALA B 348     112.809  33.689  25.732  1.00  0.00           C  
ATOM   1443  C   ALA B 348     112.791  32.928  24.422  1.00  0.00           C  
ATOM   1444  O   ALA B 348     111.780  32.936  23.713  1.00  0.00           O  
ATOM   1445  CB  ALA B 348     113.428  35.013  25.456  1.00  0.00           C  
ATOM   1446  N   ARG B 349     113.866  32.220  24.069  1.00  0.00           N  
ATOM   1447  CA  ARG B 349     113.754  31.430  22.872  1.00  0.00           C  
ATOM   1448  C   ARG B 349     112.893  30.197  23.177  1.00  0.00           C  
ATOM   1449  O   ARG B 349     112.354  29.579  22.262  1.00  0.00           O  
ATOM   1450  CB  ARG B 349     115.143  31.052  22.359  1.00  0.00           C  
ATOM   1451  CG  ARG B 349     115.986  30.043  23.102  1.00  0.00           C  
ATOM   1452  CD  ARG B 349     117.064  29.564  22.104  1.00  0.00           C  
ATOM   1453  NE  ARG B 349     117.945  28.527  22.632  1.00  0.00           N  
ATOM   1454  CZ  ARG B 349     118.921  28.796  23.511  1.00  0.00           C  
ATOM   1455  NH1 ARG B 349     119.168  30.041  23.976  1.00  0.00           N  
ATOM   1456  NH2 ARG B 349     119.662  27.770  23.932  1.00  0.00           N  
ATOM   1457  N   ARG B 352     112.640  29.802  24.430  1.00  0.00           N  
ATOM   1458  CA  ARG B 352     111.756  28.667  24.677  1.00  0.00           C  
ATOM   1459  C   ARG B 352     110.287  29.080  24.731  1.00  0.00           C  
ATOM   1460  O   ARG B 352     109.463  28.365  25.282  1.00  0.00           O  
ATOM   1461  CB  ARG B 352     112.173  27.964  25.985  1.00  0.00           C  
ATOM   1462  CG  ARG B 352     113.569  27.369  25.869  1.00  0.00           C  
ATOM   1463  CD  ARG B 352     113.680  26.171  24.931  1.00  0.00           C  
ATOM   1464  NE  ARG B 352     113.187  24.973  25.602  1.00  0.00           N  
ATOM   1465  CZ  ARG B 352     113.906  23.850  25.795  1.00  0.00           C  
ATOM   1466  NH1 ARG B 352     115.165  23.701  25.380  1.00  0.00           N  
ATOM   1467  NH2 ARG B 352     113.343  22.847  26.469  1.00  0.00           N  
ATOM   1468  N   GLY B 361     109.873  30.222  24.198  1.00  0.00           N  
ATOM   1469  CA  GLY B 361     108.459  30.591  24.180  1.00  0.00           C  
ATOM   1470  C   GLY B 361     107.926  31.372  25.378  1.00  0.00           C  
ATOM   1471  O   GLY B 361     106.745  31.734  25.382  1.00  0.00           O  
ATOM   1472  N   PHE B 362     108.749  31.641  26.393  1.00  0.00           N  
ATOM   1473  CA  PHE B 362     108.322  32.371  27.576  1.00  0.00           C  
ATOM   1474  C   PHE B 362     108.489  33.893  27.421  1.00  0.00           C  
ATOM   1475  O   PHE B 362     109.371  34.397  26.724  1.00  0.00           O  
ATOM   1476  CB  PHE B 362     109.129  31.866  28.798  1.00  0.00           C  
ATOM   1477  CG  PHE B 362     108.578  30.601  29.450  1.00  0.00           C  
ATOM   1478  CD1 PHE B 362     108.409  29.420  28.712  1.00  0.00           C  
ATOM   1479  CD2 PHE B 362     108.205  30.643  30.799  1.00  0.00           C  
ATOM   1480  CE1 PHE B 362     107.857  28.306  29.338  1.00  0.00           C  
ATOM   1481  CE2 PHE B 362     107.651  29.522  31.422  1.00  0.00           C  
ATOM   1482  CZ  PHE B 362     107.472  28.355  30.688  1.00  0.00           C  
ATOM   1483  N   LEU B 363     107.618  34.661  28.063  1.00  0.00           N  
ATOM   1484  CA  LEU B 363     107.644  36.106  28.073  1.00  0.00           C  
ATOM   1485  C   LEU B 363     108.592  36.662  29.126  1.00  0.00           C  
ATOM   1486  O   LEU B 363     108.313  36.484  30.317  1.00  0.00           O  
ATOM   1487  CB  LEU B 363     106.228  36.582  28.328  1.00  0.00           C  
ATOM   1488  CG  LEU B 363     105.937  38.077  28.232  1.00  0.00           C  
ATOM   1489  CD1 LEU B 363     106.589  38.686  27.012  1.00  0.00           C  
ATOM   1490  CD2 LEU B 363     104.454  38.259  28.112  1.00  0.00           C  
ATOM   1491  N   PRO B 364     109.728  37.276  28.805  1.00  0.00           N  
ATOM   1492  CA  PRO B 364     110.603  37.911  29.777  1.00  0.00           C  
ATOM   1493  C   PRO B 364     109.977  39.187  30.321  1.00  0.00           C  
ATOM   1494  O   PRO B 364     109.313  39.993  29.637  1.00  0.00           O  
ATOM   1495  CB  PRO B 364     111.888  38.103  28.997  1.00  0.00           C  
ATOM   1496  CG  PRO B 364     111.512  38.223  27.550  1.00  0.00           C  
ATOM   1497  CD  PRO B 364     110.341  37.251  27.479  1.00  0.00           C  
ATOM   1498  N   MET B 365     110.193  39.294  31.615  1.00  0.00           N  
ATOM   1499  CA  MET B 365     109.662  40.350  32.425  1.00  0.00           C  
ATOM   1500  C   MET B 365     110.720  40.675  33.474  1.00  0.00           C  
ATOM   1501  O   MET B 365     111.420  39.743  33.886  1.00  0.00           O  
ATOM   1502  CB  MET B 365     108.391  39.885  33.112  1.00  0.00           C  
ATOM   1503  CG  MET B 365     107.229  39.687  32.196  1.00  0.00           C  
ATOM   1504  SD  MET B 365     105.596  39.520  32.970  1.00  0.00           S  
ATOM   1505  CE  MET B 365     105.412  41.087  33.791  1.00  0.00           C  
ATOM   1506  N   THR B 366     110.885  41.950  33.907  1.00  0.00           N  
ATOM   1507  CA  THR B 366     111.734  42.390  35.033  1.00  0.00           C  
ATOM   1508  C   THR B 366     110.702  42.922  36.048  1.00  0.00           C  
ATOM   1509  O   THR B 366     109.723  43.527  35.591  1.00  0.00           O  
ATOM   1510  CB  THR B 366     112.763  43.507  34.593  1.00  0.00           C  
ATOM   1511  OG1 THR B 366     112.112  44.579  33.894  1.00  0.00           O  
ATOM   1512  CG2 THR B 366     113.824  42.905  33.677  1.00  0.00           C  
ATOM   1513  N   LEU B 368     110.779  42.765  37.386  1.00  0.00           N  
ATOM   1514  CA  LEU B 368     109.652  42.991  38.300  1.00  0.00           C  
ATOM   1515  C   LEU B 368     110.156  43.512  39.615  1.00  0.00           C  
ATOM   1516  O   LEU B 368     111.349  43.266  39.851  1.00  0.00           O  
ATOM   1517  CB  LEU B 368     108.951  41.698  38.625  1.00  0.00           C  
ATOM   1518  CG  LEU B 368     108.337  40.775  37.635  1.00  0.00           C  
ATOM   1519  CD1 LEU B 368     108.372  39.425  38.226  1.00  0.00           C  
ATOM   1520  CD2 LEU B 368     106.962  41.214  37.296  1.00  0.00           C  
ATOM   1521  N   PRO B 370     109.339  44.163  40.490  1.00  0.00           N  
ATOM   1522  CA  PRO B 370     109.751  44.633  41.825  1.00  0.00           C  
ATOM   1523  C   PRO B 370     109.954  43.493  42.827  1.00  0.00           C  
ATOM   1524  O   PRO B 370     109.555  42.384  42.504  1.00  0.00           O  
ATOM   1525  CB  PRO B 370     108.631  45.636  42.222  1.00  0.00           C  
ATOM   1526  CG  PRO B 370     107.393  45.185  41.508  1.00  0.00           C  
ATOM   1527  CD  PRO B 370     107.991  44.692  40.188  1.00  0.00           C  
ATOM   1528  N   SER B 371     110.497  43.708  44.036  1.00  0.00           N  
ATOM   1529  CA  SER B 371     110.723  42.708  45.060  1.00  0.00           C  
ATOM   1530  C   SER B 371     109.897  43.027  46.287  1.00  0.00           C  
ATOM   1531  O   SER B 371     110.231  42.622  47.402  1.00  0.00           O  
ATOM   1532  CB  SER B 371     112.176  42.684  45.414  1.00  0.00           C  
ATOM   1533  OG  SER B 371     112.994  42.595  44.241  1.00  0.00           O  
ATOM   1534  N   TYR B 372     108.777  43.738  46.205  1.00  0.00           N  
ATOM   1535  CA  TYR B 372     107.952  43.933  47.395  1.00  0.00           C  
ATOM   1536  C   TYR B 372     106.496  43.882  46.919  1.00  0.00           C  
ATOM   1537  O   TYR B 372     106.164  44.098  45.735  1.00  0.00           O  
ATOM   1538  CB  TYR B 372     108.294  45.297  48.112  1.00  0.00           C  
ATOM   1539  CG  TYR B 372     108.180  46.521  47.197  1.00  0.00           C  
ATOM   1540  CD1 TYR B 372     106.940  47.152  46.989  1.00  0.00           C  
ATOM   1541  CD2 TYR B 372     109.297  46.931  46.452  1.00  0.00           C  
ATOM   1542  CE1 TYR B 372     106.815  48.154  46.032  1.00  0.00           C  
ATOM   1543  CE2 TYR B 372     109.162  47.942  45.501  1.00  0.00           C  
ATOM   1544  CZ  TYR B 372     107.928  48.545  45.292  1.00  0.00           C  
ATOM   1545  OH  TYR B 372     107.804  49.556  44.350  1.00  0.00           O  
ATOM   1546  N   ALA B 373     105.599  43.519  47.807  1.00  0.00           N  
ATOM   1547  CA  ALA B 373     104.207  43.449  47.416  1.00  0.00           C  
ATOM   1548  C   ALA B 373     103.375  43.547  48.664  1.00  0.00           C  
ATOM   1549  O   ALA B 373     103.885  43.498  49.790  1.00  0.00           O  
ATOM   1550  CB  ALA B 373     103.868  42.122  46.737  1.00  0.00           C  
ATOM   1551  N   ARG B 374     102.095  43.736  48.450  1.00  0.00           N  
ATOM   1552  CA  ARG B 374     101.175  43.778  49.552  1.00  0.00           C  
ATOM   1553  C   ARG B 374     100.820  42.417  50.133  1.00  0.00           C  
ATOM   1554  O   ARG B 374     100.888  41.398  49.427  1.00  0.00           O  
ATOM   1555  CB  ARG B 374      99.967  44.482  49.053  1.00  0.00           C  
ATOM   1556  CG  ARG B 374     100.158  45.936  49.429  1.00  0.00           C  
ATOM   1557  CD  ARG B 374      99.084  46.774  48.806  1.00  0.00           C  
ATOM   1558  NE  ARG B 374      99.392  48.176  48.896  1.00  0.00           N  
ATOM   1559  CZ  ARG B 374      98.981  48.974  47.920  1.00  0.00           C  
ATOM   1560  NH1 ARG B 374      98.293  48.487  46.847  1.00  0.00           N  
ATOM   1561  NH2 ARG B 374      99.250  50.277  48.074  1.00  0.00           N  
ATOM   1562  N   GLU B 375     100.345  42.355  51.380  1.00  0.00           N  
ATOM   1563  CA  GLU B 375      99.952  41.090  51.977  1.00  0.00           C  
ATOM   1564  C   GLU B 375      99.134  40.127  51.132  1.00  0.00           C  
ATOM   1565  O   GLU B 375      99.383  38.923  51.107  1.00  0.00           O  
ATOM   1566  CB  GLU B 375      99.174  41.347  53.237  1.00  0.00           C  
ATOM   1567  CG  GLU B 375      98.805  40.042  53.949  1.00  0.00           C  
ATOM   1568  CD  GLU B 375      97.963  40.168  55.201  1.00  0.00           C  
ATOM   1569  OE1 GLU B 375      96.789  40.557  55.119  1.00  0.00           O  
ATOM   1570  OE2 GLU B 375      98.505  39.844  56.254  1.00  0.00           O  
ATOM   1571  N   LYS B 376      98.197  40.694  50.394  1.00  0.00           N  
ATOM   1572  CA  LYS B 376      97.279  39.911  49.623  1.00  0.00           C  
ATOM   1573  C   LYS B 376      98.050  38.998  48.698  1.00  0.00           C  
ATOM   1574  O   LYS B 376      97.738  37.821  48.675  1.00  0.00           O  
ATOM   1575  CB  LYS B 376      96.380  40.840  48.832  1.00  0.00           C  
ATOM   1576  CG  LYS B 376      95.201  40.138  48.160  1.00  0.00           C  
ATOM   1577  CD  LYS B 376      94.667  40.882  46.897  1.00  0.00           C  
ATOM   1578  CE  LYS B 376      93.695  40.052  45.983  1.00  0.00           C  
ATOM   1579  NZ  LYS B 376      94.287  38.822  45.436  1.00  0.00           N  
ATOM   1580  N   ALA B 377      99.126  39.440  48.035  1.00  0.00           N  
ATOM   1581  CA  ALA B 377      99.837  38.600  47.087  1.00  0.00           C  
ATOM   1582  C   ALA B 377     100.518  37.443  47.819  1.00  0.00           C  
ATOM   1583  O   ALA B 377     100.633  36.326  47.297  1.00  0.00           O  
ATOM   1584  CB  ALA B 377     100.880  39.419  46.374  1.00  0.00           C  
ATOM   1585  N   PHE B 378     100.947  37.659  49.064  1.00  0.00           N  
ATOM   1586  CA  PHE B 378     101.546  36.604  49.810  1.00  0.00           C  
ATOM   1587  C   PHE B 378     100.492  35.557  50.149  1.00  0.00           C  
ATOM   1588  O   PHE B 378     100.722  34.327  50.075  1.00  0.00           O  
ATOM   1589  CB  PHE B 378     102.143  37.185  51.039  1.00  0.00           C  
ATOM   1590  CG  PHE B 378     103.392  37.940  50.692  1.00  0.00           C  
ATOM   1591  CD1 PHE B 378     104.600  37.255  50.598  1.00  0.00           C  
ATOM   1592  CD2 PHE B 378     103.325  39.297  50.396  1.00  0.00           C  
ATOM   1593  CE1 PHE B 378     105.746  37.935  50.186  1.00  0.00           C  
ATOM   1594  CE2 PHE B 378     104.473  39.969  49.985  1.00  0.00           C  
ATOM   1595  CZ  PHE B 378     105.686  39.290  49.874  1.00  0.00           C  
ATOM   1596  N   LEU B 388      99.305  36.049  50.487  1.00  0.00           N  
ATOM   1597  CA  LEU B 388      98.183  35.174  50.730  1.00  0.00           C  
ATOM   1598  C   LEU B 388      97.784  34.373  49.506  1.00  0.00           C  
ATOM   1599  O   LEU B 388      97.457  33.207  49.631  1.00  0.00           O  
ATOM   1600  CB  LEU B 388      97.003  35.981  51.187  1.00  0.00           C  
ATOM   1601  CG  LEU B 388      97.065  36.342  52.668  1.00  0.00           C  
ATOM   1602  CD1 LEU B 388      96.016  37.402  52.981  1.00  0.00           C  
ATOM   1603  CD2 LEU B 388      96.832  35.083  53.516  1.00  0.00           C  
ATOM   1604  N   GLY B 389      97.932  34.948  48.317  1.00  0.00           N  
ATOM   1605  CA  GLY B 389      97.479  34.385  47.052  1.00  0.00           C  
ATOM   1606  C   GLY B 389      98.310  33.261  46.473  1.00  0.00           C  
ATOM   1607  O   GLY B 389      97.796  32.518  45.651  1.00  0.00           O  
ATOM   1608  N   THR B 396      99.590  33.174  46.834  1.00  0.00           N  
ATOM   1609  CA  THR B 396     100.451  32.075  46.437  1.00  0.00           C  
ATOM   1610  C   THR B 396     100.463  30.940  47.485  1.00  0.00           C  
ATOM   1611  O   THR B 396     100.905  29.804  47.262  1.00  0.00           O  
ATOM   1612  CB  THR B 396     101.886  32.600  46.239  1.00  0.00           C  
ATOM   1613  OG1 THR B 396     102.294  33.213  47.479  1.00  0.00           O  
ATOM   1614  CG2 THR B 396     101.979  33.497  45.062  1.00  0.00           C  
ATOM   1615  N   GLY B 397     100.041  31.204  48.717  1.00  0.00           N  
ATOM   1616  CA  GLY B 397     100.156  30.211  49.764  1.00  0.00           C  
ATOM   1617  C   GLY B 397     101.374  30.517  50.611  1.00  0.00           C  
ATOM   1618  O   GLY B 397     101.632  29.747  51.544  1.00  0.00           O  
ATOM   1619  N   HIS B 398     102.132  31.611  50.376  1.00  0.00           N  
ATOM   1620  CA  HIS B 398     103.256  31.864  51.274  1.00  0.00           C  
ATOM   1621  C   HIS B 398     102.731  32.352  52.626  1.00  0.00           C  
ATOM   1622  O   HIS B 398     103.372  32.162  53.679  1.00  0.00           O  
ATOM   1623  CB  HIS B 398     104.205  32.894  50.705  1.00  0.00           C  
ATOM   1624  CG  HIS B 398     104.994  32.336  49.543  1.00  0.00           C  
ATOM   1625  ND1 HIS B 398     104.658  32.177  48.255  1.00  0.00           N  
ATOM   1626  CD2 HIS B 398     106.294  31.923  49.637  1.00  0.00           C  
ATOM   1627  CE1 HIS B 398     105.679  31.711  47.580  1.00  0.00           C  
ATOM   1628  NE2 HIS B 398     106.665  31.560  48.433  1.00  0.00           N  
ATOM   1629  N   PHE B 399     101.560  33.012  52.640  1.00  0.00           N  
ATOM   1630  CA  PHE B 399     100.912  33.334  53.912  1.00  0.00           C  
ATOM   1631  C   PHE B 399      99.685  32.430  53.950  1.00  0.00           C  
ATOM   1632  O   PHE B 399      99.135  32.184  52.868  1.00  0.00           O  
ATOM   1633  CB  PHE B 399     100.473  34.784  53.960  1.00  0.00           C  
ATOM   1634  CG  PHE B 399     101.557  35.838  54.183  1.00  0.00           C  
ATOM   1635  CD1 PHE B 399     102.901  35.495  54.360  1.00  0.00           C  
ATOM   1636  CD2 PHE B 399     101.168  37.187  54.212  1.00  0.00           C  
ATOM   1637  CE1 PHE B 399     103.836  36.498  54.573  1.00  0.00           C  
ATOM   1638  CE2 PHE B 399     102.110  38.184  54.427  1.00  0.00           C  
ATOM   1639  CZ  PHE B 399     103.443  37.841  54.614  1.00  0.00           C  
ATOM   1640  N   PRO B 485      99.205  31.841  55.047  1.00  0.00           N  
ATOM   1641  CA  PRO B 485      99.776  31.934  56.394  1.00  0.00           C  
ATOM   1642  C   PRO B 485     101.033  31.146  56.779  1.00  0.00           C  
ATOM   1643  O   PRO B 485     101.760  31.536  57.712  1.00  0.00           O  
ATOM   1644  CB  PRO B 485      98.628  31.579  57.296  1.00  0.00           C  
ATOM   1645  CG  PRO B 485      97.951  30.513  56.470  1.00  0.00           C  
ATOM   1646  CD  PRO B 485      97.942  31.114  55.075  1.00  0.00           C  
ATOM   1647  N   ALA B 486     101.304  30.083  56.019  1.00  0.00           N  
ATOM   1648  CA  ALA B 486     102.291  29.105  56.427  1.00  0.00           C  
ATOM   1649  C   ALA B 486     103.729  29.515  56.548  1.00  0.00           C  
ATOM   1650  O   ALA B 486     104.338  29.254  57.576  1.00  0.00           O  
ATOM   1651  CB  ALA B 486     102.238  27.911  55.488  1.00  0.00           C  
ATOM   1652  N   TYR B 487     104.292  30.213  55.576  1.00  0.00           N  
ATOM   1653  CA  TYR B 487     105.702  30.522  55.591  1.00  0.00           C  
ATOM   1654  C   TYR B 487     105.905  31.966  55.969  1.00  0.00           C  
ATOM   1655  O   TYR B 487     106.917  32.553  55.594  1.00  0.00           O  
ATOM   1656  CB  TYR B 487     106.272  30.257  54.216  1.00  0.00           C  
ATOM   1657  CG  TYR B 487     105.982  28.835  53.788  1.00  0.00           C  
ATOM   1658  CD1 TYR B 487     106.604  27.781  54.454  1.00  0.00           C  
ATOM   1659  CD2 TYR B 487     105.066  28.592  52.760  1.00  0.00           C  
ATOM   1660  CE1 TYR B 487     106.301  26.480  54.083  1.00  0.00           C  
ATOM   1661  CE2 TYR B 487     104.762  27.285  52.393  1.00  0.00           C  
ATOM   1662  CZ  TYR B 487     105.387  26.240  53.062  1.00  0.00           C  
ATOM   1663  OH  TYR B 487     105.118  24.940  52.701  1.00  0.00           O  
ATOM   1664  N   ARG B 488     105.013  32.571  56.760  1.00  0.00           N  
ATOM   1665  CA  ARG B 488     105.119  33.980  57.090  1.00  0.00           C  
ATOM   1666  C   ARG B 488     106.456  34.317  57.699  1.00  0.00           C  
ATOM   1667  O   ARG B 488     107.080  35.281  57.294  1.00  0.00           O  
ATOM   1668  CB  ARG B 488     104.030  34.366  58.044  1.00  0.00           C  
ATOM   1669  CG  ARG B 488     103.874  35.876  58.103  1.00  0.00           C  
ATOM   1670  CD  ARG B 488     102.387  36.124  58.333  1.00  0.00           C  
ATOM   1671  NE  ARG B 488     102.061  37.546  58.339  1.00  0.00           N  
ATOM   1672  CZ  ARG B 488     100.870  38.018  57.922  1.00  0.00           C  
ATOM   1673  NH1 ARG B 488      99.879  37.228  57.455  1.00  0.00           N  
ATOM   1674  NH2 ARG B 488     100.681  39.338  58.001  1.00  0.00           N  
ATOM   1675  N   ASP B 495     106.980  33.478  58.578  1.00  0.00           N  
ATOM   1676  CA  ASP B 495     108.262  33.697  59.240  1.00  0.00           C  
ATOM   1677  C   ASP B 495     109.451  33.764  58.263  1.00  0.00           C  
ATOM   1678  O   ASP B 495     110.522  34.297  58.573  1.00  0.00           O  
ATOM   1679  CB  ASP B 495     108.437  32.567  60.304  1.00  0.00           C  
ATOM   1680  CG  ASP B 495     108.480  31.120  59.774  1.00  0.00           C  
ATOM   1681  OD1 ASP B 495     107.501  30.649  59.176  1.00  0.00           O  
ATOM   1682  OD2 ASP B 495     109.500  30.450  59.968  1.00  0.00           O  
ATOM   1683  N   GLN B 496     109.306  33.225  57.060  1.00  0.00           N  
ATOM   1684  CA  GLN B 496     110.335  33.334  56.060  1.00  0.00           C  
ATOM   1685  C   GLN B 496     110.505  34.696  55.447  1.00  0.00           C  
ATOM   1686  O   GLN B 496     111.537  34.896  54.807  1.00  0.00           O  
ATOM   1687  CB  GLN B 496     110.077  32.399  54.917  1.00  0.00           C  
ATOM   1688  CG  GLN B 496     111.177  31.380  54.896  1.00  0.00           C  
ATOM   1689  CD  GLN B 496     111.020  30.473  56.092  1.00  0.00           C  
ATOM   1690  OE1 GLN B 496     110.026  29.746  56.172  1.00  0.00           O  
ATOM   1691  NE2 GLN B 496     111.931  30.526  57.063  1.00  0.00           N  
ATOM   1692  N   VAL B 497     109.550  35.618  55.625  1.00  0.00           N  
ATOM   1693  CA  VAL B 497     109.476  36.875  54.889  1.00  0.00           C  
ATOM   1694  C   VAL B 497     109.766  38.100  55.750  1.00  0.00           C  
ATOM   1695  O   VAL B 497     109.189  38.244  56.828  1.00  0.00           O  
ATOM   1696  CB  VAL B 497     108.065  36.989  54.268  1.00  0.00           C  
ATOM   1697  CG1 VAL B 497     108.017  38.161  53.329  1.00  0.00           C  
ATOM   1698  CG2 VAL B 497     107.711  35.783  53.436  1.00  0.00           C  
ATOM   1699  N   TRP B 498     110.645  38.990  55.272  1.00  0.00           N  
ATOM   1700  CA  TRP B 498     111.023  40.228  55.939  1.00  0.00           C  
ATOM   1701  C   TRP B 498     110.010  41.308  55.627  1.00  0.00           C  
ATOM   1702  O   TRP B 498     109.786  41.538  54.432  1.00  0.00           O  
ATOM   1703  CB  TRP B 498     112.371  40.715  55.437  1.00  0.00           C  
ATOM   1704  CG  TRP B 498     113.674  40.343  56.138  1.00  0.00           C  
ATOM   1705  CD1 TRP B 498     113.720  39.947  57.440  1.00  0.00           C  
ATOM   1706  CD2 TRP B 498     114.926  40.442  55.579  1.00  0.00           C  
ATOM   1707  NE1 TRP B 498     114.994  39.800  57.709  1.00  0.00           N  
ATOM   1708  CE2 TRP B 498     115.740  40.080  56.639  1.00  0.00           C  
ATOM   1709  CE3 TRP B 498     115.495  40.793  54.349  1.00  0.00           C  
ATOM   1710  CZ2 TRP B 498     117.115  40.060  56.502  1.00  0.00           C  
ATOM   1711  CZ3 TRP B 498     116.879  40.778  54.199  1.00  0.00           C  
ATOM   1712  CH2 TRP B 498     117.677  40.412  55.284  1.00  0.00           C  
ATOM   1713  N   ALA B 499     109.366  41.996  56.579  1.00  0.00           N  
ATOM   1714  CA  ALA B 499     108.489  43.157  56.302  1.00  0.00           C  
ATOM   1715  C   ALA B 499     109.245  44.477  56.136  1.00  0.00           C  
ATOM   1716  O   ALA B 499     110.295  44.661  56.756  1.00  0.00           O  
ATOM   1717  CB  ALA B 499     107.527  43.395  57.426  1.00  0.00           C  
ATOM   1718  N   ILE B 500     108.796  45.478  55.368  1.00  0.00           N  
ATOM   1719  CA  ILE B 500     109.486  46.785  55.276  1.00  0.00           C  
ATOM   1720  C   ILE B 500     108.805  47.637  56.337  1.00  0.00           C  
ATOM   1721  O   ILE B 500     107.646  48.014  56.168  1.00  0.00           O  
ATOM   1722  CB  ILE B 500     109.281  47.433  53.900  1.00  0.00           C  
ATOM   1723  CG1 ILE B 500     109.898  46.660  52.726  1.00  0.00           C  
ATOM   1724  CG2 ILE B 500     109.894  48.795  54.035  1.00  0.00           C  
ATOM   1725  CD1 ILE B 500     109.405  47.060  51.336  1.00  0.00           C  
ATOM   1726  N   ALA B 501     109.444  47.945  57.457  1.00  0.00           N  
ATOM   1727  CA  ALA B 501     108.853  48.767  58.511  1.00  0.00           C  
ATOM   1728  C   ALA B 501     108.154  50.047  58.037  1.00  0.00           C  
ATOM   1729  O   ALA B 501     108.466  50.663  57.020  1.00  0.00           O  
ATOM   1730  CB  ALA B 501     109.927  49.169  59.509  1.00  0.00           C  
ATOM   1731  N   GLU B 652     107.117  50.347  58.809  1.00  0.00           N  
ATOM   1732  CA  GLU B 652     106.190  51.433  58.603  1.00  0.00           C  
ATOM   1733  C   GLU B 652     105.457  51.387  57.276  1.00  0.00           C  
ATOM   1734  O   GLU B 652     105.067  52.445  56.780  1.00  0.00           O  
ATOM   1735  CB  GLU B 652     106.931  52.761  58.738  1.00  0.00           C  
ATOM   1736  CG  GLU B 652     106.453  53.617  59.906  1.00  0.00           C  
ATOM   1737  CD  GLU B 652     106.856  53.132  61.298  1.00  0.00           C  
ATOM   1738  OE1 GLU B 652     106.222  52.218  61.848  1.00  0.00           O  
ATOM   1739  OE2 GLU B 652     107.811  53.701  61.834  1.00  0.00           O  
ATOM   1740  N   THR B 653     105.220  50.252  56.625  1.00  0.00           N  
ATOM   1741  CA  THR B 653     104.517  50.264  55.363  1.00  0.00           C  
ATOM   1742  C   THR B 653     103.660  49.045  55.291  1.00  0.00           C  
ATOM   1743  O   THR B 653     103.805  48.133  56.086  1.00  0.00           O  
ATOM   1744  CB  THR B 653     105.452  50.252  54.136  1.00  0.00           C  
ATOM   1745  OG1 THR B 653     106.246  49.089  54.199  1.00  0.00           O  
ATOM   1746  CG2 THR B 653     106.357  51.464  54.079  1.00  0.00           C  
ATOM   1747  N   ASP B 654     102.773  48.972  54.329  1.00  0.00           N  
ATOM   1748  CA  ASP B 654     101.883  47.844  54.189  1.00  0.00           C  
ATOM   1749  C   ASP B 654     102.474  46.801  53.223  1.00  0.00           C  
ATOM   1750  O   ASP B 654     101.738  46.008  52.616  1.00  0.00           O  
ATOM   1751  CB  ASP B 654     100.531  48.436  53.717  1.00  0.00           C  
ATOM   1752  CG  ASP B 654     100.437  49.161  52.358  1.00  0.00           C  
ATOM   1753  OD1 ASP B 654     101.340  49.927  51.987  1.00  0.00           O  
ATOM   1754  OD2 ASP B 654      99.426  48.971  51.667  1.00  0.00           O  
ATOM   1755  N   LEU B 655     103.818  46.786  53.151  1.00  0.00           N  
ATOM   1756  CA  LEU B 655     104.629  46.099  52.163  1.00  0.00           C  
ATOM   1757  C   LEU B 655     105.557  45.096  52.825  1.00  0.00           C  
ATOM   1758  O   LEU B 655     105.936  45.238  54.001  1.00  0.00           O  
ATOM   1759  CB  LEU B 655     105.494  47.077  51.425  1.00  0.00           C  
ATOM   1760  CG  LEU B 655     104.948  48.148  50.499  1.00  0.00           C  
ATOM   1761  CD1 LEU B 655     106.122  49.019  50.138  1.00  0.00           C  
ATOM   1762  CD2 LEU B 655     104.408  47.623  49.173  1.00  0.00           C  
ATOM   1763  N   TYR B 656     105.907  44.083  52.016  1.00  0.00           N  
ATOM   1764  CA  TYR B 656     106.766  42.964  52.388  1.00  0.00           C  
ATOM   1765  C   TYR B 656     107.750  42.675  51.272  1.00  0.00           C  
ATOM   1766  O   TYR B 656     107.364  42.868  50.107  1.00  0.00           O  
ATOM   1767  CB  TYR B 656     105.982  41.715  52.561  1.00  0.00           C  
ATOM   1768  CG  TYR B 656     104.903  41.816  53.577  1.00  0.00           C  
ATOM   1769  CD1 TYR B 656     103.613  42.265  53.282  1.00  0.00           C  
ATOM   1770  CD2 TYR B 656     105.266  41.420  54.841  1.00  0.00           C  
ATOM   1771  CE1 TYR B 656     102.665  42.319  54.294  1.00  0.00           C  
ATOM   1772  CE2 TYR B 656     104.328  41.463  55.859  1.00  0.00           C  
ATOM   1773  CZ  TYR B 656     103.046  41.909  55.578  1.00  0.00           C  
ATOM   1774  OH  TYR B 656     102.192  41.932  56.656  1.00  0.00           O  
ATOM   1775  N   LEU B 657     108.970  42.212  51.565  1.00  0.00           N  
ATOM   1776  CA  LEU B 657     109.885  41.836  50.505  1.00  0.00           C  
ATOM   1777  C   LEU B 657     109.658  40.374  49.997  1.00  0.00           C  
ATOM   1778  O   LEU B 657     109.603  39.406  50.776  1.00  0.00           O  
ATOM   1779  CB  LEU B 657     111.277  42.042  51.046  1.00  0.00           C  
ATOM   1780  CG  LEU B 657     111.819  43.437  51.363  1.00  0.00           C  
ATOM   1781  CD1 LEU B 657     112.967  43.341  52.337  1.00  0.00           C  
ATOM   1782  CD2 LEU B 657     112.301  44.105  50.089  1.00  0.00           C  
ATOM   1783  N   THR B 658     109.473  40.122  48.691  1.00  0.00           N  
ATOM   1784  CA  THR B 658     109.246  38.783  48.220  1.00  0.00           C  
ATOM   1785  C   THR B 658     110.517  37.935  48.193  1.00  0.00           C  
ATOM   1786  O   THR B 658     111.609  38.421  47.907  1.00  0.00           O  
ATOM   1787  CB  THR B 658     108.664  38.783  46.805  1.00  0.00           C  
ATOM   1788  OG1 THR B 658     109.566  39.406  45.921  1.00  0.00           O  
ATOM   1789  CG2 THR B 658     107.426  39.597  46.713  1.00  0.00           C  
ATOM   1790  N   GLY B 659     110.427  36.630  48.466  1.00  0.00           N  
ATOM   1791  CA  GLY B 659     111.530  35.703  48.244  1.00  0.00           C  
ATOM   1792  C   GLY B 659     111.423  35.012  46.889  1.00  0.00           C  
ATOM   1793  O   GLY B 659     112.267  34.186  46.612  1.00  0.00           O  
ATOM   1794  N   THR B 660     110.441  35.265  46.035  1.00  0.00           N  
ATOM   1795  CA  THR B 660     110.362  34.655  44.730  1.00  0.00           C  
ATOM   1796  C   THR B 660     109.483  35.504  43.808  1.00  0.00           C  
ATOM   1797  O   THR B 660     108.401  35.947  44.174  1.00  0.00           O  
ATOM   1798  CB  THR B 660     109.783  33.225  44.840  1.00  0.00           C  
ATOM   1799  OG1 THR B 660     109.711  32.708  43.511  1.00  0.00           O  
ATOM   1800  CG2 THR B 660     108.403  33.174  45.413  1.00  0.00           C  
ATOM   1801  N   ALA B 661     109.850  35.710  42.552  1.00  0.00           N  
ATOM   1802  CA  ALA B 661     109.070  36.485  41.598  1.00  0.00           C  
ATOM   1803  C   ALA B 661     107.704  35.869  41.412  1.00  0.00           C  
ATOM   1804  O   ALA B 661     106.824  36.490  40.806  1.00  0.00           O  
ATOM   1805  CB  ALA B 661     109.776  36.548  40.227  1.00  0.00           C  
ATOM   1806  N   GLU B 662     107.475  34.667  41.954  1.00  0.00           N  
ATOM   1807  CA  GLU B 662     106.169  34.001  41.910  1.00  0.00           C  
ATOM   1808  C   GLU B 662     105.124  34.841  42.612  1.00  0.00           C  
ATOM   1809  O   GLU B 662     104.006  34.877  42.112  1.00  0.00           O  
ATOM   1810  CB  GLU B 662     106.242  32.637  42.594  1.00  0.00           C  
ATOM   1811  CG  GLU B 662     105.067  31.692  42.534  1.00  0.00           C  
ATOM   1812  CD  GLU B 662     105.054  30.672  43.690  1.00  0.00           C  
ATOM   1813  OE1 GLU B 662     106.158  30.302  44.149  1.00  0.00           O  
ATOM   1814  OE2 GLU B 662     103.950  30.259  44.138  1.00  0.00           O  
ATOM   1815  N   VAL B 663     105.437  35.559  43.693  1.00  0.00           N  
ATOM   1816  CA  VAL B 663     104.438  36.281  44.448  1.00  0.00           C  
ATOM   1817  C   VAL B 663     103.817  37.385  43.565  1.00  0.00           C  
ATOM   1818  O   VAL B 663     102.594  37.578  43.495  1.00  0.00           O  
ATOM   1819  CB  VAL B 663     105.125  36.834  45.703  1.00  0.00           C  
ATOM   1820  CG1 VAL B 663     104.141  37.508  46.602  1.00  0.00           C  
ATOM   1821  CG2 VAL B 663     105.681  35.717  46.540  1.00  0.00           C  
ATOM   1822  N   VAL B 664     104.646  38.089  42.788  1.00  0.00           N  
ATOM   1823  CA  VAL B 664     104.197  39.158  41.921  1.00  0.00           C  
ATOM   1824  C   VAL B 664     103.424  38.582  40.722  1.00  0.00           C  
ATOM   1825  O   VAL B 664     102.283  38.924  40.408  1.00  0.00           O  
ATOM   1826  CB  VAL B 664     105.478  39.906  41.539  1.00  0.00           C  
ATOM   1827  CG1 VAL B 664     105.166  40.986  40.510  1.00  0.00           C  
ATOM   1828  CG2 VAL B 664     106.131  40.461  42.802  1.00  0.00           C  
ATOM   1829  N   LEU B 665     104.051  37.636  40.039  1.00  0.00           N  
ATOM   1830  CA  LEU B 665     103.568  36.993  38.826  1.00  0.00           C  
ATOM   1831  C   LEU B 665     102.191  36.348  38.946  1.00  0.00           C  
ATOM   1832  O   LEU B 665     101.308  36.393  38.088  1.00  0.00           O  
ATOM   1833  CB  LEU B 665     104.655  36.000  38.500  1.00  0.00           C  
ATOM   1834  CG  LEU B 665     105.517  35.961  37.265  1.00  0.00           C  
ATOM   1835  CD1 LEU B 665     105.806  37.352  36.788  1.00  0.00           C  
ATOM   1836  CD2 LEU B 665     106.761  35.157  37.591  1.00  0.00           C  
ATOM   1837  N   ASN B 666     101.990  35.696  40.070  1.00  0.00           N  
ATOM   1838  CA  ASN B 666     100.765  34.965  40.306  1.00  0.00           C  
ATOM   1839  C   ASN B 666      99.576  35.911  40.415  1.00  0.00           C  
ATOM   1840  O   ASN B 666      98.558  35.732  39.732  1.00  0.00           O  
ATOM   1841  CB  ASN B 666     100.974  34.123  41.559  1.00  0.00           C  
ATOM   1842  CG  ASN B 666      99.737  33.334  41.903  1.00  0.00           C  
ATOM   1843  OD1 ASN B 666      99.335  33.301  43.063  1.00  0.00           O  
ATOM   1844  ND2 ASN B 666      99.053  32.722  40.957  1.00  0.00           N  
ATOM   1845  N   ALA B 667      99.831  36.995  41.175  1.00  0.00           N  
ATOM   1846  CA  ALA B 667      98.899  38.101  41.413  1.00  0.00           C  
ATOM   1847  C   ALA B 667      98.573  39.029  40.227  1.00  0.00           C  
ATOM   1848  O   ALA B 667      97.559  39.728  40.282  1.00  0.00           O  
ATOM   1849  CB  ALA B 667      99.423  38.985  42.534  1.00  0.00           C  
ATOM   1850  N   LEU B 668      99.307  39.057  39.107  1.00  0.00           N  
ATOM   1851  CA  LEU B 668      98.970  40.011  38.074  1.00  0.00           C  
ATOM   1852  C   LEU B 668      97.551  39.862  37.580  1.00  0.00           C  
ATOM   1853  O   LEU B 668      96.834  40.844  37.406  1.00  0.00           O  
ATOM   1854  CB  LEU B 668      99.905  39.903  36.864  1.00  0.00           C  
ATOM   1855  CG  LEU B 668     101.389  40.180  37.049  1.00  0.00           C  
ATOM   1856  CD1 LEU B 668     102.041  39.982  35.727  1.00  0.00           C  
ATOM   1857  CD2 LEU B 668     101.644  41.555  37.600  1.00  0.00           C  
ATOM   1858  N   HIS B 669      97.052  38.652  37.411  1.00  0.00           N  
ATOM   1859  CA  HIS B 669      95.728  38.556  36.815  1.00  0.00           C  
ATOM   1860  C   HIS B 669      94.576  38.360  37.791  1.00  0.00           C  
ATOM   1861  O   HIS B 669      93.518  37.917  37.327  1.00  0.00           O  
ATOM   1862  CB  HIS B 669      95.745  37.441  35.784  1.00  0.00           C  
ATOM   1863  CG  HIS B 669      96.683  37.797  34.647  1.00  0.00           C  
ATOM   1864  ND1 HIS B 669      96.420  38.519  33.564  1.00  0.00           N  
ATOM   1865  CD2 HIS B 669      98.018  37.450  34.586  1.00  0.00           C  
ATOM   1866  CE1 HIS B 669      97.529  38.634  32.859  1.00  0.00           C  
ATOM   1867  NE2 HIS B 669      98.481  37.991  33.477  1.00  0.00           N  
ATOM   1868  N   SER B 670      94.723  38.692  39.087  1.00  0.00           N  
ATOM   1869  CA  SER B 670      93.649  38.524  40.048  1.00  0.00           C  
ATOM   1870  C   SER B 670      92.407  39.266  39.608  1.00  0.00           C  
ATOM   1871  O   SER B 670      92.500  40.387  39.109  1.00  0.00           O  
ATOM   1872  CB  SER B 670      93.961  39.089  41.416  1.00  0.00           C  
ATOM   1873  OG  SER B 670      95.091  38.523  42.069  1.00  0.00           O  
ATOM   1874  N   GLY B 671      91.240  38.660  39.689  1.00  0.00           N  
ATOM   1875  CA  GLY B 671      90.023  39.362  39.436  1.00  0.00           C  
ATOM   1876  C   GLY B 671      89.600  39.230  38.003  1.00  0.00           C  
ATOM   1877  O   GLY B 671      88.409  39.060  37.715  1.00  0.00           O  
ATOM   1878  N   GLU B 672      90.560  39.310  37.107  1.00  0.00           N  
ATOM   1879  CA  GLU B 672      90.313  39.265  35.689  1.00  0.00           C  
ATOM   1880  C   GLU B 672      89.718  37.944  35.172  1.00  0.00           C  
ATOM   1881  O   GLU B 672      89.958  36.896  35.789  1.00  0.00           O  
ATOM   1882  CB  GLU B 672      91.656  39.602  35.225  1.00  0.00           C  
ATOM   1883  CG  GLU B 672      91.964  39.866  33.797  1.00  0.00           C  
ATOM   1884  CD  GLU B 672      93.356  40.439  33.721  1.00  0.00           C  
ATOM   1885  OE1 GLU B 672      93.786  41.171  34.635  1.00  0.00           O  
ATOM   1886  OE2 GLU B 672      94.002  40.137  32.720  1.00  0.00           O  
ATOM   1887  N   ILE B 675      88.908  37.878  34.099  1.00  0.00           N  
ATOM   1888  CA  ILE B 675      88.458  36.578  33.598  1.00  0.00           C  
ATOM   1889  C   ILE B 675      89.194  36.391  32.275  1.00  0.00           C  
ATOM   1890  O   ILE B 675      88.904  37.020  31.268  1.00  0.00           O  
ATOM   1891  CB  ILE B 675      86.918  36.540  33.405  1.00  0.00           C  
ATOM   1892  CG1 ILE B 675      86.245  36.579  34.767  1.00  0.00           C  
ATOM   1893  CG2 ILE B 675      86.495  35.248  32.697  1.00  0.00           C  
ATOM   1894  CD1 ILE B 675      84.719  36.289  34.796  1.00  0.00           C  
ATOM   1895  N   LEU B 677      90.225  35.581  32.235  1.00  0.00           N  
ATOM   1896  CA  LEU B 677      91.021  35.443  31.038  1.00  0.00           C  
ATOM   1897  C   LEU B 677      90.243  34.723  29.941  1.00  0.00           C  
ATOM   1898  O   LEU B 677      89.450  33.817  30.232  1.00  0.00           O  
ATOM   1899  CB  LEU B 677      92.283  34.681  31.396  1.00  0.00           C  
ATOM   1900  CG  LEU B 677      93.203  35.434  32.272  1.00  0.00           C  
ATOM   1901  CD1 LEU B 677      94.121  34.474  32.993  1.00  0.00           C  
ATOM   1902  CD2 LEU B 677      93.924  36.428  31.418  1.00  0.00           C  
ATOM   1903  N   PRO B 678      90.436  35.088  28.669  1.00  0.00           N  
ATOM   1904  CA  PRO B 678      89.919  34.368  27.535  1.00  0.00           C  
ATOM   1905  C   PRO B 678      90.655  33.075  27.305  1.00  0.00           C  
ATOM   1906  O   PRO B 678      91.888  33.072  27.320  1.00  0.00           O  
ATOM   1907  CB  PRO B 678      90.059  35.310  26.378  1.00  0.00           C  
ATOM   1908  CG  PRO B 678      91.303  36.076  26.742  1.00  0.00           C  
ATOM   1909  CD  PRO B 678      91.098  36.308  28.228  1.00  0.00           C  
ATOM   1910  N   TYR B 681      89.890  32.023  27.006  1.00  0.00           N  
ATOM   1911  CA  TYR B 681      90.424  30.720  26.675  1.00  0.00           C  
ATOM   1912  C   TYR B 681      91.609  30.753  25.708  1.00  0.00           C  
ATOM   1913  O   TYR B 681      92.652  30.153  25.960  1.00  0.00           O  
ATOM   1914  CB  TYR B 681      89.281  29.901  26.108  1.00  0.00           C  
ATOM   1915  CG  TYR B 681      89.706  28.485  25.847  1.00  0.00           C  
ATOM   1916  CD1 TYR B 681      90.011  27.681  26.937  1.00  0.00           C  
ATOM   1917  CD2 TYR B 681      89.851  28.007  24.540  1.00  0.00           C  
ATOM   1918  CE1 TYR B 681      90.481  26.382  26.737  1.00  0.00           C  
ATOM   1919  CE2 TYR B 681      90.324  26.704  24.327  1.00  0.00           C  
ATOM   1920  CZ  TYR B 681      90.636  25.905  25.438  1.00  0.00           C  
ATOM   1921  OH  TYR B 681      91.100  24.614  25.267  1.00  0.00           O  
ATOM   1922  N   GLU B 683      91.514  31.489  24.606  1.00  0.00           N  
ATOM   1923  CA  GLU B 683      92.602  31.550  23.636  1.00  0.00           C  
ATOM   1924  C   GLU B 683      93.914  32.157  24.155  1.00  0.00           C  
ATOM   1925  O   GLU B 683      94.965  32.089  23.511  1.00  0.00           O  
ATOM   1926  CB  GLU B 683      92.139  32.331  22.400  1.00  0.00           C  
ATOM   1927  CG  GLU B 683      91.771  33.805  22.589  1.00  0.00           C  
ATOM   1928  CD  GLU B 683      90.274  34.157  22.555  1.00  0.00           C  
ATOM   1929  OE1 GLU B 683      89.410  33.269  22.422  1.00  0.00           O  
ATOM   1930  OE2 GLU B 683      89.984  35.355  22.650  1.00  0.00           O  
ATOM   1931  N   ALA B 684      93.874  32.824  25.301  1.00  0.00           N  
ATOM   1932  CA  ALA B 684      95.083  33.361  25.862  1.00  0.00           C  
ATOM   1933  C   ALA B 684      95.846  32.248  26.556  1.00  0.00           C  
ATOM   1934  O   ALA B 684      97.056  32.328  26.757  1.00  0.00           O  
ATOM   1935  CB  ALA B 684      94.768  34.418  26.892  1.00  0.00           C  
ATOM   1936  N   LEU B 685      95.167  31.190  26.961  1.00  0.00           N  
ATOM   1937  CA  LEU B 685      95.816  30.187  27.756  1.00  0.00           C  
ATOM   1938  C   LEU B 685      96.713  29.319  26.889  1.00  0.00           C  
ATOM   1939  O   LEU B 685      96.398  29.197  25.698  1.00  0.00           O  
ATOM   1940  CB  LEU B 685      94.690  29.486  28.432  1.00  0.00           C  
ATOM   1941  CG  LEU B 685      94.360  30.061  29.794  1.00  0.00           C  
ATOM   1942  CD1 LEU B 685      94.386  31.593  29.884  1.00  0.00           C  
ATOM   1943  CD2 LEU B 685      93.009  29.540  30.101  1.00  0.00           C  
ATOM   1944  N   PRO B 686      97.863  28.780  27.383  1.00  0.00           N  
ATOM   1945  CA  PRO B 686      98.549  29.189  28.611  1.00  0.00           C  
ATOM   1946  C   PRO B 686      99.367  30.463  28.520  1.00  0.00           C  
ATOM   1947  O   PRO B 686      99.865  30.897  27.477  1.00  0.00           O  
ATOM   1948  CB  PRO B 686      99.426  27.994  28.999  1.00  0.00           C  
ATOM   1949  CG  PRO B 686      99.858  27.470  27.642  1.00  0.00           C  
ATOM   1950  CD  PRO B 686      98.519  27.563  26.888  1.00  0.00           C  
ATOM   1951  N   LEU B 687      99.550  30.935  29.737  1.00  0.00           N  
ATOM   1952  CA  LEU B 687     100.335  32.104  30.054  1.00  0.00           C  
ATOM   1953  C   LEU B 687     101.655  31.555  30.536  1.00  0.00           C  
ATOM   1954  O   LEU B 687     101.686  30.839  31.561  1.00  0.00           O  
ATOM   1955  CB  LEU B 687      99.633  32.848  31.158  1.00  0.00           C  
ATOM   1956  CG  LEU B 687      98.911  34.132  30.830  1.00  0.00           C  
ATOM   1957  CD1 LEU B 687      98.058  34.015  29.596  1.00  0.00           C  
ATOM   1958  CD2 LEU B 687      98.118  34.477  32.054  1.00  0.00           C  
ATOM   1959  N   ARG B 688     102.731  31.805  29.791  1.00  0.00           N  
ATOM   1960  CA  ARG B 688     104.031  31.295  30.220  1.00  0.00           C  
ATOM   1961  C   ARG B 688     104.891  32.491  30.542  1.00  0.00           C  
ATOM   1962  O   ARG B 688     105.218  33.194  29.601  1.00  0.00           O  
ATOM   1963  CB  ARG B 688     104.689  30.483  29.107  1.00  0.00           C  
ATOM   1964  CG  ARG B 688     103.906  29.297  28.568  1.00  0.00           C  
ATOM   1965  CD  ARG B 688     104.560  28.700  27.321  1.00  0.00           C  
ATOM   1966  NE  ARG B 688     103.491  27.990  26.654  1.00  0.00           N  
ATOM   1967  CZ  ARG B 688     103.608  26.817  26.032  1.00  0.00           C  
ATOM   1968  NH1 ARG B 688     104.769  26.179  25.964  1.00  0.00           N  
ATOM   1969  NH2 ARG B 688     102.520  26.255  25.494  1.00  0.00           N  
ATOM   1970  N   TYR B 689     105.284  32.838  31.760  1.00  0.00           N  
ATOM   1971  CA  TYR B 689     106.107  34.029  32.043  1.00  0.00           C  
ATOM   1972  C   TYR B 689     107.515  33.699  32.562  1.00  0.00           C  
ATOM   1973  O   TYR B 689     107.607  32.749  33.363  1.00  0.00           O  
ATOM   1974  CB  TYR B 689     105.419  34.916  33.110  1.00  0.00           C  
ATOM   1975  CG  TYR B 689     104.104  35.537  32.686  1.00  0.00           C  
ATOM   1976  CD1 TYR B 689     104.001  36.201  31.475  1.00  0.00           C  
ATOM   1977  CD2 TYR B 689     103.014  35.479  33.545  1.00  0.00           C  
ATOM   1978  CE1 TYR B 689     102.804  36.813  31.129  1.00  0.00           C  
ATOM   1979  CE2 TYR B 689     101.814  36.093  33.214  1.00  0.00           C  
ATOM   1980  CZ  TYR B 689     101.719  36.761  32.000  1.00  0.00           C  
ATOM   1981  OH  TYR B 689     100.538  37.407  31.658  1.00  0.00           O  
ATOM   1982  N   ALA B 690     108.614  34.372  32.181  1.00  0.00           N  
ATOM   1983  CA  ALA B 690     109.891  34.079  32.838  1.00  0.00           C  
ATOM   1984  C   ALA B 690     110.176  35.323  33.644  1.00  0.00           C  
ATOM   1985  O   ALA B 690     110.475  36.326  33.016  1.00  0.00           O  
ATOM   1986  CB  ALA B 690     111.078  33.852  31.871  1.00  0.00           C  
ATOM   1987  N   GLY B 691     110.068  35.402  34.969  1.00  0.00           N  
ATOM   1988  CA  GLY B 691     110.288  36.689  35.629  1.00  0.00           C  
ATOM   1989  C   GLY B 691     111.592  36.900  36.417  1.00  0.00           C  
ATOM   1990  O   GLY B 691     111.821  36.111  37.335  1.00  0.00           O  
ATOM   1991  N   TYR B 692     112.468  37.893  36.158  1.00  0.00           N  
ATOM   1992  CA  TYR B 692     113.655  38.135  36.984  1.00  0.00           C  
ATOM   1993  C   TYR B 692     113.331  39.073  38.147  1.00  0.00           C  
ATOM   1994  O   TYR B 692     112.627  40.053  37.963  1.00  0.00           O  
ATOM   1995  CB  TYR B 692     114.792  38.750  36.135  1.00  0.00           C  
ATOM   1996  CG  TYR B 692     115.873  39.450  36.964  1.00  0.00           C  
ATOM   1997  CD1 TYR B 692     116.814  38.732  37.718  1.00  0.00           C  
ATOM   1998  CD2 TYR B 692     115.840  40.853  37.044  1.00  0.00           C  
ATOM   1999  CE1 TYR B 692     117.689  39.416  38.555  1.00  0.00           C  
ATOM   2000  CE2 TYR B 692     116.713  41.557  37.877  1.00  0.00           C  
ATOM   2001  CZ  TYR B 692     117.630  40.821  38.629  1.00  0.00           C  
ATOM   2002  OH  TYR B 692     118.477  41.530  39.462  1.00  0.00           O  
ATOM   2003  N   ALA B 693     113.786  38.861  39.362  1.00  0.00           N  
ATOM   2004  CA  ALA B 693     113.617  39.853  40.406  1.00  0.00           C  
ATOM   2005  C   ALA B 693     114.611  39.541  41.499  1.00  0.00           C  
ATOM   2006  O   ALA B 693     114.963  38.360  41.589  1.00  0.00           O  
ATOM   2007  CB  ALA B 693     112.243  39.822  41.024  1.00  0.00           C  
ATOM   2008  N   PRO B 695     115.176  40.487  42.273  1.00  0.00           N  
ATOM   2009  CA  PRO B 695     116.057  40.218  43.426  1.00  0.00           C  
ATOM   2010  C   PRO B 695     115.247  39.493  44.471  1.00  0.00           C  
ATOM   2011  O   PRO B 695     114.079  39.847  44.559  1.00  0.00           O  
ATOM   2012  CB  PRO B 695     116.541  41.607  43.868  1.00  0.00           C  
ATOM   2013  CG  PRO B 695     116.504  42.343  42.544  1.00  0.00           C  
ATOM   2014  CD  PRO B 695     115.155  41.909  42.008  1.00  0.00           C  
ATOM   2015  N   ALA B 696     115.737  38.543  45.252  1.00  0.00           N  
ATOM   2016  CA  ALA B 696     114.908  37.836  46.197  1.00  0.00           C  
ATOM   2017  C   ALA B 696     115.502  38.036  47.570  1.00  0.00           C  
ATOM   2018  O   ALA B 696     116.723  38.152  47.625  1.00  0.00           O  
ATOM   2019  CB  ALA B 696     114.894  36.381  45.861  1.00  0.00           C  
ATOM   2020  N   PHE B 697     114.739  38.111  48.660  1.00  0.00           N  
ATOM   2021  CA  PHE B 697     115.240  38.347  49.997  1.00  0.00           C  
ATOM   2022  C   PHE B 697     114.544  37.309  50.808  1.00  0.00           C  
ATOM   2023  O   PHE B 697     113.357  37.085  50.540  1.00  0.00           O  
ATOM   2024  CB  PHE B 697     114.806  39.663  50.658  1.00  0.00           C  
ATOM   2025  CG  PHE B 697     115.186  40.875  49.867  1.00  0.00           C  
ATOM   2026  CD1 PHE B 697     114.440  41.226  48.747  1.00  0.00           C  
ATOM   2027  CD2 PHE B 697     116.328  41.551  50.197  1.00  0.00           C  
ATOM   2028  CE1 PHE B 697     114.869  42.267  47.932  1.00  0.00           C  
ATOM   2029  CE2 PHE B 697     116.737  42.585  49.371  1.00  0.00           C  
ATOM   2030  CZ  PHE B 697     116.029  42.950  48.238  1.00  0.00           C  
ATOM   2031  N   ARG B 698     115.235  36.776  51.824  1.00  0.00           N  
ATOM   2032  CA  ARG B 698     114.738  35.698  52.657  1.00  0.00           C  
ATOM   2033  C   ARG B 698     115.192  35.902  54.081  1.00  0.00           C  
ATOM   2034  O   ARG B 698     116.397  36.134  54.252  1.00  0.00           O  
ATOM   2035  CB  ARG B 698     115.277  34.331  52.246  1.00  0.00           C  
ATOM   2036  CG  ARG B 698     114.615  33.706  51.020  1.00  0.00           C  
ATOM   2037  CD  ARG B 698     115.178  32.321  50.652  1.00  0.00           C  
ATOM   2038  NE  ARG B 698     115.157  31.337  51.740  1.00  0.00           N  
ATOM   2039  CZ  ARG B 698     114.086  30.617  52.114  1.00  0.00           C  
ATOM   2040  NH1 ARG B 698     112.908  30.728  51.499  1.00  0.00           N  
ATOM   2041  NH2 ARG B 698     114.193  29.835  53.197  1.00  0.00           N  
ATOM   2042  N   SER B 699     114.340  35.769  55.123  1.00  0.00           N  
ATOM   2043  CA  SER B 699     114.809  35.988  56.475  1.00  0.00           C  
ATOM   2044  C   SER B 699     115.750  34.914  56.920  1.00  0.00           C  
ATOM   2045  O   SER B 699     116.649  35.178  57.708  1.00  0.00           O  
ATOM   2046  CB  SER B 699     113.708  36.010  57.521  1.00  0.00           C  
ATOM   2047  OG  SER B 699     113.044  34.778  57.697  1.00  0.00           O  
ATOM   2048  N   GLU B 700     115.510  33.692  56.447  1.00  0.00           N  
ATOM   2049  CA  GLU B 700     116.316  32.534  56.790  1.00  0.00           C  
ATOM   2050  C   GLU B 700     116.375  32.395  58.330  1.00  0.00           C  
ATOM   2051  O   GLU B 700     117.372  32.068  59.000  1.00  0.00           O  
ATOM   2052  CB  GLU B 700     117.678  32.743  56.110  1.00  0.00           C  
ATOM   2053  CG  GLU B 700     118.377  31.557  55.565  1.00  0.00           C  
ATOM   2054  CD  GLU B 700     117.679  30.890  54.387  1.00  0.00           C  
ATOM   2055  OE1 GLU B 700     117.932  31.277  53.248  1.00  0.00           O  
ATOM   2056  OE2 GLU B 700     116.909  29.948  54.590  1.00  0.00           O  
ATOM   2057  N   ALA B 703     115.201  32.702  58.893  1.00  0.00           N  
ATOM   2058  CA  ALA B 703     114.871  32.501  60.295  1.00  0.00           C  
ATOM   2059  C   ALA B 703     114.710  31.004  60.386  1.00  0.00           C  
ATOM   2060  O   ALA B 703     114.079  30.413  59.501  1.00  0.00           O  
ATOM   2061  CB  ALA B 703     113.532  33.097  60.656  1.00  0.00           C  
ATOM   2062  N   GLY B 704     115.289  30.365  61.406  1.00  0.00           N  
ATOM   2063  CA  GLY B 704     115.191  28.908  61.558  1.00  0.00           C  
ATOM   2064  C   GLY B 704     116.435  28.134  61.081  1.00  0.00           C  
ATOM   2065  O   GLY B 704     116.727  27.068  61.622  1.00  0.00           O  
ATOM   2066  N   SER B 705     117.259  28.614  60.141  1.00  0.00           N  
ATOM   2067  CA  SER B 705     118.394  27.858  59.661  1.00  0.00           C  
ATOM   2068  C   SER B 705     119.667  28.031  60.452  1.00  0.00           C  
ATOM   2069  O   SER B 705     120.764  28.061  59.900  1.00  0.00           O  
ATOM   2070  CB  SER B 705     118.610  28.217  58.185  1.00  0.00           C  
ATOM   2071  OG  SER B 705     117.918  29.379  57.738  1.00  0.00           O  
ATOM   2072  N   PHE B 708     119.556  28.044  61.771  1.00  0.00           N  
ATOM   2073  CA  PHE B 708     120.695  28.222  62.665  1.00  0.00           C  
ATOM   2074  C   PHE B 708     121.648  26.993  62.656  1.00  0.00           C  
ATOM   2075  O   PHE B 708     121.210  25.852  62.834  1.00  0.00           O  
ATOM   2076  CB  PHE B 708     120.043  28.539  64.022  1.00  0.00           C  
ATOM   2077  CG  PHE B 708     120.938  28.627  65.252  1.00  0.00           C  
ATOM   2078  CD1 PHE B 708     121.714  29.765  65.501  1.00  0.00           C  
ATOM   2079  CD2 PHE B 708     120.957  27.564  66.169  1.00  0.00           C  
ATOM   2080  CE1 PHE B 708     122.499  29.826  66.663  1.00  0.00           C  
ATOM   2081  CE2 PHE B 708     121.747  27.633  67.327  1.00  0.00           C  
ATOM   2082  CZ  PHE B 708     122.525  28.762  67.571  1.00  0.00           C  
ATOM   2083  N   GLY B 709     122.950  27.168  62.363  1.00  0.00           N  
ATOM   2084  CA  GLY B 709     123.919  26.081  62.339  1.00  0.00           C  
ATOM   2085  C   GLY B 709     123.954  25.459  60.965  1.00  0.00           C  
ATOM   2086  O   GLY B 709     124.828  24.684  60.624  1.00  0.00           O  
ATOM   2087  N   LYS B 710     123.023  25.792  60.104  1.00  0.00           N  
ATOM   2088  CA  LYS B 710     122.973  25.297  58.762  1.00  0.00           C  
ATOM   2089  C   LYS B 710     123.703  26.347  57.949  1.00  0.00           C  
ATOM   2090  O   LYS B 710     123.718  27.494  58.359  1.00  0.00           O  
ATOM   2091  CB  LYS B 710     121.528  25.190  58.376  1.00  0.00           C  
ATOM   2092  CG  LYS B 710     120.930  23.807  58.400  1.00  0.00           C  
ATOM   2093  CD  LYS B 710     121.409  23.131  57.115  1.00  0.00           C  
ATOM   2094  CE  LYS B 710     120.424  22.069  56.597  1.00  0.00           C  
ATOM   2095  NZ  LYS B 710     119.141  22.645  56.203  1.00  0.00           N  
ATOM   2096  N   ASP B 711     124.364  26.000  56.842  1.00  0.00           N  
ATOM   2097  CA  ASP B 711     125.129  26.844  55.912  1.00  0.00           C  
ATOM   2098  C   ASP B 711     125.692  28.233  56.222  1.00  0.00           C  
ATOM   2099  O   ASP B 711     125.648  29.184  55.421  1.00  0.00           O  
ATOM   2100  CB  ASP B 711     124.292  26.923  54.656  1.00  0.00           C  
ATOM   2101  CG  ASP B 711     124.237  25.630  53.868  1.00  0.00           C  
ATOM   2102  OD1 ASP B 711     125.301  25.063  53.567  1.00  0.00           O  
ATOM   2103  OD2 ASP B 711     123.116  25.219  53.555  1.00  0.00           O  
ATOM   2104  N   VAL B 712     126.384  28.280  57.352  1.00  0.00           N  
ATOM   2105  CA  VAL B 712     126.863  29.533  57.909  1.00  0.00           C  
ATOM   2106  C   VAL B 712     127.995  30.255  57.170  1.00  0.00           C  
ATOM   2107  O   VAL B 712     128.167  31.442  57.409  1.00  0.00           O  
ATOM   2108  CB  VAL B 712     127.243  29.280  59.423  1.00  0.00           C  
ATOM   2109  CG1 VAL B 712     126.071  28.690  60.222  1.00  0.00           C  
ATOM   2110  CG2 VAL B 712     128.441  28.371  59.472  1.00  0.00           C  
ATOM   2111  N   ARG B 713     128.748  29.665  56.228  1.00  0.00           N  
ATOM   2112  CA  ARG B 713     129.863  30.330  55.557  1.00  0.00           C  
ATOM   2113  C   ARG B 713     129.805  30.134  54.036  1.00  0.00           C  
ATOM   2114  O   ARG B 713     129.747  29.000  53.604  1.00  0.00           O  
ATOM   2115  CB  ARG B 713     131.211  29.731  56.086  1.00  0.00           C  
ATOM   2116  CG  ARG B 713     132.544  30.265  55.552  1.00  0.00           C  
ATOM   2117  CD  ARG B 713     133.716  29.319  55.843  1.00  0.00           C  
ATOM   2118  NE  ARG B 713     134.990  29.654  55.184  1.00  0.00           N  
ATOM   2119  CZ  ARG B 713     135.609  28.843  54.291  1.00  0.00           C  
ATOM   2120  NH1 ARG B 713     135.130  27.636  53.878  1.00  0.00           N  
ATOM   2121  NH2 ARG B 713     136.806  29.257  53.848  1.00  0.00           N  
ATOM   2122  N   GLY B 714     129.790  31.110  53.125  1.00  0.00           N  
ATOM   2123  CA  GLY B 714     129.859  30.808  51.717  1.00  0.00           C  
ATOM   2124  C   GLY B 714     128.629  31.317  51.024  1.00  0.00           C  
ATOM   2125  O   GLY B 714     127.858  32.096  51.565  1.00  0.00           O  
ATOM   2126  N   LEU B 715     128.383  30.821  49.833  1.00  0.00           N  
ATOM   2127  CA  LEU B 715     127.303  31.291  48.986  1.00  0.00           C  
ATOM   2128  C   LEU B 715     126.022  30.453  49.082  1.00  0.00           C  
ATOM   2129  O   LEU B 715     125.090  30.546  48.283  1.00  0.00           O  
ATOM   2130  CB  LEU B 715     127.846  31.269  47.567  1.00  0.00           C  
ATOM   2131  CG  LEU B 715     129.040  32.099  47.186  1.00  0.00           C  
ATOM   2132  CD1 LEU B 715     129.387  31.966  45.726  1.00  0.00           C  
ATOM   2133  CD2 LEU B 715     128.667  33.529  47.445  1.00  0.00           C  
ATOM   2134  N   MET B 716     125.899  29.568  50.027  1.00  0.00           N  
ATOM   2135  CA  MET B 716     124.851  28.582  49.948  1.00  0.00           C  
ATOM   2136  C   MET B 716     123.525  29.098  50.476  1.00  0.00           C  
ATOM   2137  O   MET B 716     122.486  28.824  49.911  1.00  0.00           O  
ATOM   2138  CB  MET B 716     125.373  27.359  50.717  1.00  0.00           C  
ATOM   2139  CG  MET B 716     125.136  25.973  50.113  1.00  0.00           C  
ATOM   2140  SD  MET B 716     125.897  25.765  48.478  1.00  0.00           S  
ATOM   2141  CE  MET B 716     124.493  24.833  47.867  1.00  0.00           C  
ATOM   2142  N   ARG B 718     123.529  29.820  51.585  1.00  0.00           N  
ATOM   2143  CA  ARG B 718     122.314  30.303  52.164  1.00  0.00           C  
ATOM   2144  C   ARG B 718     122.495  31.767  52.579  1.00  0.00           C  
ATOM   2145  O   ARG B 718     122.873  32.057  53.716  1.00  0.00           O  
ATOM   2146  CB  ARG B 718     122.051  29.377  53.299  1.00  0.00           C  
ATOM   2147  CG  ARG B 718     120.764  29.604  54.033  1.00  0.00           C  
ATOM   2148  CD  ARG B 718     120.596  28.550  55.095  1.00  0.00           C  
ATOM   2149  NE  ARG B 718     120.551  27.245  54.457  1.00  0.00           N  
ATOM   2150  CZ  ARG B 718     119.426  26.547  54.360  1.00  0.00           C  
ATOM   2151  NH1 ARG B 718     118.273  27.001  54.864  1.00  0.00           N  
ATOM   2152  NH2 ARG B 718     119.455  25.411  53.680  1.00  0.00           N  
ATOM   2153  N   VAL B 723     122.249  32.701  51.659  1.00  0.00           N  
ATOM   2154  CA  VAL B 723     122.363  34.137  51.895  1.00  0.00           C  
ATOM   2155  C   VAL B 723     121.012  34.866  52.020  1.00  0.00           C  
ATOM   2156  O   VAL B 723     119.966  34.357  51.615  1.00  0.00           O  
ATOM   2157  CB  VAL B 723     123.174  34.807  50.757  1.00  0.00           C  
ATOM   2158  CG1 VAL B 723     124.586  34.315  50.840  1.00  0.00           C  
ATOM   2159  CG2 VAL B 723     122.584  34.521  49.396  1.00  0.00           C  
ATOM   2160  N   HIS B 724     120.946  36.083  52.552  1.00  0.00           N  
ATOM   2161  CA  HIS B 724     119.698  36.826  52.624  1.00  0.00           C  
ATOM   2162  C   HIS B 724     119.188  37.407  51.318  1.00  0.00           C  
ATOM   2163  O   HIS B 724     117.986  37.611  51.237  1.00  0.00           O  
ATOM   2164  CB  HIS B 724     119.792  37.994  53.554  1.00  0.00           C  
ATOM   2165  CG  HIS B 724     119.689  37.603  55.015  1.00  0.00           C  
ATOM   2166  ND1 HIS B 724     118.724  36.931  55.656  1.00  0.00           N  
ATOM   2167  CD2 HIS B 724     120.685  37.869  55.930  1.00  0.00           C  
ATOM   2168  CE1 HIS B 724     119.097  36.775  56.894  1.00  0.00           C  
ATOM   2169  NE2 HIS B 724     120.272  37.340  57.043  1.00  0.00           N  
ATOM   2170  N   GLN B 725     119.949  37.685  50.282  1.00  0.00           N  
ATOM   2171  CA  GLN B 725     119.432  38.426  49.178  1.00  0.00           C  
ATOM   2172  C   GLN B 725     120.022  37.787  47.943  1.00  0.00           C  
ATOM   2173  O   GLN B 725     121.228  37.553  47.981  1.00  0.00           O  
ATOM   2174  CB  GLN B 725     119.885  39.862  49.319  1.00  0.00           C  
ATOM   2175  CG  GLN B 725     119.385  40.718  48.166  1.00  0.00           C  
ATOM   2176  CD  GLN B 725     119.870  42.138  48.149  1.00  0.00           C  
ATOM   2177  OE1 GLN B 725     120.237  42.712  49.160  1.00  0.00           O  
ATOM   2178  NE2 GLN B 725     119.861  42.789  47.011  1.00  0.00           N  
ATOM   2179  N   PHE B 726     119.340  37.489  46.837  1.00  0.00           N  
ATOM   2180  CA  PHE B 726     119.976  36.800  45.738  1.00  0.00           C  
ATOM   2181  C   PHE B 726     119.228  37.122  44.474  1.00  0.00           C  
ATOM   2182  O   PHE B 726     118.301  37.932  44.566  1.00  0.00           O  
ATOM   2183  CB  PHE B 726     120.017  35.277  46.005  1.00  0.00           C  
ATOM   2184  CG  PHE B 726     118.793  34.573  46.508  1.00  0.00           C  
ATOM   2185  CD1 PHE B 726     118.503  34.612  47.852  1.00  0.00           C  
ATOM   2186  CD2 PHE B 726     117.954  33.953  45.601  1.00  0.00           C  
ATOM   2187  CE1 PHE B 726     117.345  34.042  48.313  1.00  0.00           C  
ATOM   2188  CE2 PHE B 726     116.783  33.371  46.060  1.00  0.00           C  
ATOM   2189  CZ  PHE B 726     116.486  33.425  47.418  1.00  0.00           C  
ATOM   2190  N   HIS B 728     119.595  36.636  43.284  1.00  0.00           N  
ATOM   2191  CA  HIS B 728     118.944  37.004  42.022  1.00  0.00           C  
ATOM   2192  C   HIS B 728     118.320  35.720  41.524  1.00  0.00           C  
ATOM   2193  O   HIS B 728     118.942  34.668  41.693  1.00  0.00           O  
ATOM   2194  CB  HIS B 728     119.958  37.521  41.007  1.00  0.00           C  
ATOM   2195  CG  HIS B 728     120.563  38.864  41.448  1.00  0.00           C  
ATOM   2196  ND1 HIS B 728     121.744  39.189  41.969  1.00  0.00           N  
ATOM   2197  CD2 HIS B 728     119.879  40.049  41.384  1.00  0.00           C  
ATOM   2198  CE1 HIS B 728     121.791  40.470  42.214  1.00  0.00           C  
ATOM   2199  NE2 HIS B 728     120.650  40.966  41.848  1.00  0.00           N  
ATOM   2200  N   LYS B 730     117.136  35.758  40.931  1.00  0.00           N  
ATOM   2201  CA  LYS B 730     116.413  34.561  40.575  1.00  0.00           C  
ATOM   2202  C   LYS B 730     115.583  34.872  39.342  1.00  0.00           C  
ATOM   2203  O   LYS B 730     115.067  35.985  39.195  1.00  0.00           O  
ATOM   2204  CB  LYS B 730     115.587  34.240  41.799  1.00  0.00           C  
ATOM   2205  CG  LYS B 730     114.922  32.892  41.940  1.00  0.00           C  
ATOM   2206  CD  LYS B 730     114.309  32.855  43.334  1.00  0.00           C  
ATOM   2207  CE  LYS B 730     113.729  31.481  43.565  1.00  0.00           C  
ATOM   2208  NZ  LYS B 730     113.186  31.337  44.905  1.00  0.00           N  
ATOM   2209  N   VAL B 731     115.567  33.950  38.405  1.00  0.00           N  
ATOM   2210  CA  VAL B 731     114.705  34.011  37.245  1.00  0.00           C  
ATOM   2211  C   VAL B 731     113.687  32.852  37.419  1.00  0.00           C  
ATOM   2212  O   VAL B 731     114.062  31.701  37.736  1.00  0.00           O  
ATOM   2213  CB  VAL B 731     115.590  33.842  36.016  1.00  0.00           C  
ATOM   2214  CG1 VAL B 731     114.708  33.824  34.782  1.00  0.00           C  
ATOM   2215  CG2 VAL B 731     116.650  34.951  35.958  1.00  0.00           C  
ATOM   2216  N   GLU B 732     112.382  33.080  37.224  1.00  0.00           N  
ATOM   2217  CA  GLU B 732     111.317  32.099  37.442  1.00  0.00           C  
ATOM   2218  C   GLU B 732     110.493  31.636  36.256  1.00  0.00           C  
ATOM   2219  O   GLU B 732     110.210  32.445  35.385  1.00  0.00           O  
ATOM   2220  CB  GLU B 732     110.357  32.638  38.395  1.00  0.00           C  
ATOM   2221  CG  GLU B 732     110.965  32.662  39.730  1.00  0.00           C  
ATOM   2222  CD  GLU B 732     110.861  31.341  40.462  1.00  0.00           C  
ATOM   2223  OE1 GLU B 732     109.822  30.671  40.363  1.00  0.00           O  
ATOM   2224  OE2 GLU B 732     111.818  31.012  41.165  1.00  0.00           O  
ATOM   2225  N   GLN B 733     110.068  30.382  36.198  1.00  0.00           N  
ATOM   2226  CA  GLN B 733     109.176  29.858  35.204  1.00  0.00           C  
ATOM   2227  C   GLN B 733     107.835  29.804  35.901  1.00  0.00           C  
ATOM   2228  O   GLN B 733     107.759  29.130  36.929  1.00  0.00           O  
ATOM   2229  CB  GLN B 733     109.561  28.460  34.799  1.00  0.00           C  
ATOM   2230  CG  GLN B 733     110.652  28.423  33.779  1.00  0.00           C  
ATOM   2231  CD  GLN B 733     111.197  27.026  33.582  1.00  0.00           C  
ATOM   2232  OE1 GLN B 733     111.967  26.539  34.408  1.00  0.00           O  
ATOM   2233  NE2 GLN B 733     110.849  26.322  32.516  1.00  0.00           N  
ATOM   2234  N   TYR B 734     106.801  30.500  35.412  1.00  0.00           N  
ATOM   2235  CA  TYR B 734     105.452  30.433  35.973  1.00  0.00           C  
ATOM   2236  C   TYR B 734     104.454  30.138  34.851  1.00  0.00           C  
ATOM   2237  O   TYR B 734     104.513  30.793  33.794  1.00  0.00           O  
ATOM   2238  CB  TYR B 734     105.123  31.764  36.652  1.00  0.00           C  
ATOM   2239  CG  TYR B 734     103.675  31.949  37.095  1.00  0.00           C  
ATOM   2240  CD1 TYR B 734     102.697  32.408  36.207  1.00  0.00           C  
ATOM   2241  CD2 TYR B 734     103.318  31.641  38.405  1.00  0.00           C  
ATOM   2242  CE1 TYR B 734     101.375  32.555  36.606  1.00  0.00           C  
ATOM   2243  CE2 TYR B 734     101.996  31.782  38.815  1.00  0.00           C  
ATOM   2244  CZ  TYR B 734     101.040  32.235  37.906  1.00  0.00           C  
ATOM   2245  OH  TYR B 734      99.729  32.321  38.324  1.00  0.00           O  
ATOM   2246  N   VAL B 735     103.518  29.192  34.989  1.00  0.00           N  
ATOM   2247  CA  VAL B 735     102.559  28.933  33.897  1.00  0.00           C  
ATOM   2248  C   VAL B 735     101.168  28.898  34.505  1.00  0.00           C  
ATOM   2249  O   VAL B 735     101.044  28.442  35.651  1.00  0.00           O  
ATOM   2250  CB  VAL B 735     102.793  27.576  33.175  1.00  0.00           C  
ATOM   2251  CG1 VAL B 735     101.803  27.463  32.047  1.00  0.00           C  
ATOM   2252  CG2 VAL B 735     104.134  27.504  32.505  1.00  0.00           C  
ATOM   2253  N   LEU B 736     100.155  29.388  33.780  1.00  0.00           N  
ATOM   2254  CA  LEU B 736      98.746  29.407  34.188  1.00  0.00           C  
ATOM   2255  C   LEU B 736      98.100  28.730  33.015  1.00  0.00           C  
ATOM   2256  O   LEU B 736      98.328  29.115  31.859  1.00  0.00           O  
ATOM   2257  CB  LEU B 736      98.284  30.879  34.388  1.00  0.00           C  
ATOM   2258  CG  LEU B 736      96.855  31.516  34.468  1.00  0.00           C  
ATOM   2259  CD1 LEU B 736      95.864  30.623  35.089  1.00  0.00           C  
ATOM   2260  CD2 LEU B 736      96.886  32.730  35.374  1.00  0.00           C  
ATOM   2261  N   THR B 737      97.369  27.661  33.311  1.00  0.00           N  
ATOM   2262  CA  THR B 737      96.827  26.778  32.283  1.00  0.00           C  
ATOM   2263  C   THR B 737      95.361  26.469  32.541  1.00  0.00           C  
ATOM   2264  O   THR B 737      94.840  26.715  33.633  1.00  0.00           O  
ATOM   2265  CB  THR B 737      97.724  25.472  32.242  1.00  0.00           C  
ATOM   2266  OG1 THR B 737      97.471  24.976  30.945  1.00  0.00           O  
ATOM   2267  CG2 THR B 737      97.458  24.380  33.269  1.00  0.00           C  
ATOM   2268  N   GLU B 738      94.677  25.932  31.534  1.00  0.00           N  
ATOM   2269  CA  GLU B 738      93.260  25.583  31.642  1.00  0.00           C  
ATOM   2270  C   GLU B 738      93.077  24.436  32.611  1.00  0.00           C  
ATOM   2271  O   GLU B 738      94.018  23.662  32.817  1.00  0.00           O  
ATOM   2272  CB  GLU B 738      92.697  25.168  30.298  1.00  0.00           C  
ATOM   2273  CG  GLU B 738      93.074  23.804  29.767  1.00  0.00           C  
ATOM   2274  CD  GLU B 738      92.402  23.559  28.437  1.00  0.00           C  
ATOM   2275  OE1 GLU B 738      91.171  23.464  28.389  1.00  0.00           O  
ATOM   2276  OE2 GLU B 738      93.117  23.476  27.443  1.00  0.00           O  
ATOM   2277  N   ALA B 739      91.883  24.245  33.151  1.00  0.00           N  
ATOM   2278  CA  ALA B 739      91.772  23.303  34.242  1.00  0.00           C  
ATOM   2279  C   ALA B 739      91.679  21.814  33.878  1.00  0.00           C  
ATOM   2280  O   ALA B 739      90.700  21.143  34.224  1.00  0.00           O  
ATOM   2281  CB  ALA B 739      90.580  23.731  35.102  1.00  0.00           C  
ATOM   2282  N   SER B 740      92.679  21.232  33.192  1.00  0.00           N  
ATOM   2283  CA  SER B 740      92.706  19.806  33.004  1.00  0.00           C  
ATOM   2284  C   SER B 740      94.039  19.202  33.356  1.00  0.00           C  
ATOM   2285  O   SER B 740      95.083  19.730  32.937  1.00  0.00           O  
ATOM   2286  CB  SER B 740      92.404  19.428  31.586  1.00  0.00           C  
ATOM   2287  OG  SER B 740      93.349  19.847  30.633  1.00  0.00           O  
ATOM   2288  N   LEU B 741      94.042  18.102  34.129  1.00  0.00           N  
ATOM   2289  CA  LEU B 741      95.279  17.362  34.417  1.00  0.00           C  
ATOM   2290  C   LEU B 741      96.097  17.054  33.178  1.00  0.00           C  
ATOM   2291  O   LEU B 741      97.313  17.044  33.268  1.00  0.00           O  
ATOM   2292  CB  LEU B 741      95.034  16.025  35.086  1.00  0.00           C  
ATOM   2293  CG  LEU B 741      95.090  16.063  36.565  1.00  0.00           C  
ATOM   2294  CD1 LEU B 741      94.712  14.741  37.120  1.00  0.00           C  
ATOM   2295  CD2 LEU B 741      96.488  16.417  36.984  1.00  0.00           C  
ATOM   2296  N   GLU B 742      95.465  16.829  32.036  1.00  0.00           N  
ATOM   2297  CA  GLU B 742      96.150  16.689  30.767  1.00  0.00           C  
ATOM   2298  C   GLU B 742      97.083  17.903  30.549  1.00  0.00           C  
ATOM   2299  O   GLU B 742      98.314  17.776  30.484  1.00  0.00           O  
ATOM   2300  CB  GLU B 742      95.008  16.560  29.750  1.00  0.00           C  
ATOM   2301  CG  GLU B 742      95.194  16.601  28.216  1.00  0.00           C  
ATOM   2302  CD  GLU B 742      93.879  16.782  27.401  1.00  0.00           C  
ATOM   2303  OE1 GLU B 742      93.425  17.926  27.206  1.00  0.00           O  
ATOM   2304  OE2 GLU B 742      93.306  15.777  26.948  1.00  0.00           O  
ATOM   2305  N   ALA B 743      96.507  19.111  30.572  1.00  0.00           N  
ATOM   2306  CA  ALA B 743      97.218  20.351  30.357  1.00  0.00           C  
ATOM   2307  C   ALA B 743      98.294  20.604  31.410  1.00  0.00           C  
ATOM   2308  O   ALA B 743      99.435  21.001  31.094  1.00  0.00           O  
ATOM   2309  CB  ALA B 743      96.258  21.482  30.416  1.00  0.00           C  
ATOM   2310  N   SER B 744      97.918  20.372  32.682  1.00  0.00           N  
ATOM   2311  CA  SER B 744      98.867  20.552  33.732  1.00  0.00           C  
ATOM   2312  C   SER B 744     100.015  19.611  33.469  1.00  0.00           C  
ATOM   2313  O   SER B 744     101.127  20.089  33.302  1.00  0.00           O  
ATOM   2314  CB  SER B 744      98.244  20.256  35.083  1.00  0.00           C  
ATOM   2315  OG  SER B 744      99.207  19.936  36.101  1.00  0.00           O  
ATOM   2316  N   ASP B 787      99.830  18.321  33.248  1.00  0.00           N  
ATOM   2317  CA  ASP B 787     100.982  17.426  33.216  1.00  0.00           C  
ATOM   2318  C   ASP B 787     101.872  17.675  32.031  1.00  0.00           C  
ATOM   2319  O   ASP B 787     103.089  17.531  32.164  1.00  0.00           O  
ATOM   2320  CB  ASP B 787     100.497  15.973  33.264  1.00  0.00           C  
ATOM   2321  CG  ASP B 787      99.836  15.576  34.595  1.00  0.00           C  
ATOM   2322  OD1 ASP B 787      99.844  16.337  35.587  1.00  0.00           O  
ATOM   2323  OD2 ASP B 787      99.285  14.475  34.614  1.00  0.00           O  
ATOM   2324  N   ARG B 788     101.275  18.169  30.938  1.00  0.00           N  
ATOM   2325  CA  ARG B 788     102.033  18.653  29.793  1.00  0.00           C  
ATOM   2326  C   ARG B 788     102.952  19.796  30.292  1.00  0.00           C  
ATOM   2327  O   ARG B 788     104.175  19.757  30.131  1.00  0.00           O  
ATOM   2328  CB  ARG B 788     101.022  19.126  28.745  1.00  0.00           C  
ATOM   2329  CG  ARG B 788     101.560  19.681  27.424  1.00  0.00           C  
ATOM   2330  CD  ARG B 788     100.877  21.025  27.039  1.00  0.00           C  
ATOM   2331  NE  ARG B 788     101.743  22.206  27.200  1.00  0.00           N  
ATOM   2332  CZ  ARG B 788     101.508  23.226  28.050  1.00  0.00           C  
ATOM   2333  NH1 ARG B 788     100.435  23.276  28.855  1.00  0.00           N  
ATOM   2334  NH2 ARG B 788     102.402  24.218  28.106  1.00  0.00           N  
ATOM   2335  N   ALA B 789     102.446  20.793  31.017  1.00  0.00           N  
ATOM   2336  CA  ALA B 789     103.260  21.893  31.480  1.00  0.00           C  
ATOM   2337  C   ALA B 789     104.336  21.412  32.448  1.00  0.00           C  
ATOM   2338  O   ALA B 789     105.496  21.765  32.241  1.00  0.00           O  
ATOM   2339  CB  ALA B 789     102.365  22.938  32.165  1.00  0.00           C  
ATOM   2340  N   PHE B 790     104.077  20.556  33.446  1.00  0.00           N  
ATOM   2341  CA  PHE B 790     105.083  20.143  34.436  1.00  0.00           C  
ATOM   2342  C   PHE B 790     106.263  19.546  33.722  1.00  0.00           C  
ATOM   2343  O   PHE B 790     107.396  19.839  34.073  1.00  0.00           O  
ATOM   2344  CB  PHE B 790     104.535  19.092  35.400  1.00  0.00           C  
ATOM   2345  CG  PHE B 790     105.308  18.794  36.696  1.00  0.00           C  
ATOM   2346  CD1 PHE B 790     105.143  19.606  37.821  1.00  0.00           C  
ATOM   2347  CD2 PHE B 790     106.136  17.679  36.786  1.00  0.00           C  
ATOM   2348  CE1 PHE B 790     105.790  19.320  39.006  1.00  0.00           C  
ATOM   2349  CE2 PHE B 790     106.779  17.389  37.979  1.00  0.00           C  
ATOM   2350  CZ  PHE B 790     106.611  18.210  39.086  1.00  0.00           C  
ATOM   2351  N   GLN B 791     106.021  18.813  32.652  1.00  0.00           N  
ATOM   2352  CA  GLN B 791     107.084  18.181  31.900  1.00  0.00           C  
ATOM   2353  C   GLN B 791     107.894  19.262  31.223  1.00  0.00           C  
ATOM   2354  O   GLN B 791     109.125  19.191  31.299  1.00  0.00           O  
ATOM   2355  CB  GLN B 791     106.494  17.205  30.856  1.00  0.00           C  
ATOM   2356  CG  GLN B 791     107.502  16.357  30.072  1.00  0.00           C  
ATOM   2357  CD  GLN B 791     106.922  15.453  28.968  1.00  0.00           C  
ATOM   2358  OE1 GLN B 791     106.206  15.851  28.049  1.00  0.00           O  
ATOM   2359  NE2 GLN B 791     107.246  14.167  28.955  1.00  0.00           N  
ATOM   2360  N   GLU B 792     107.241  20.273  30.637  1.00  0.00           N  
ATOM   2361  CA  GLU B 792     107.948  21.357  29.981  1.00  0.00           C  
ATOM   2362  C   GLU B 792     108.781  22.148  30.981  1.00  0.00           C  
ATOM   2363  O   GLU B 792     109.940  22.457  30.706  1.00  0.00           O  
ATOM   2364  CB  GLU B 792     106.940  22.214  29.331  1.00  0.00           C  
ATOM   2365  CG  GLU B 792     107.358  23.429  28.524  1.00  0.00           C  
ATOM   2366  CD  GLU B 792     106.094  24.084  27.951  1.00  0.00           C  
ATOM   2367  OE1 GLU B 792     105.371  23.469  27.158  1.00  0.00           O  
ATOM   2368  OE2 GLU B 792     105.792  25.210  28.323  1.00  0.00           O  
ATOM   2369  N   LEU B 793     108.314  22.400  32.186  1.00  0.00           N  
ATOM   2370  CA  LEU B 793     109.117  23.129  33.138  1.00  0.00           C  
ATOM   2371  C   LEU B 793     110.346  22.334  33.531  1.00  0.00           C  
ATOM   2372  O   LEU B 793     111.438  22.882  33.516  1.00  0.00           O  
ATOM   2373  CB  LEU B 793     108.315  23.437  34.385  1.00  0.00           C  
ATOM   2374  CG  LEU B 793     107.447  24.678  34.513  1.00  0.00           C  
ATOM   2375  CD1 LEU B 793     106.661  25.009  33.286  1.00  0.00           C  
ATOM   2376  CD2 LEU B 793     106.486  24.375  35.637  1.00  0.00           C  
ATOM   2377  N   LEU B 794     110.227  21.038  33.809  1.00  0.00           N  
ATOM   2378  CA  LEU B 794     111.355  20.187  34.165  1.00  0.00           C  
ATOM   2379  C   LEU B 794     112.376  20.180  33.038  1.00  0.00           C  
ATOM   2380  O   LEU B 794     113.574  20.407  33.245  1.00  0.00           O  
ATOM   2381  CB  LEU B 794     110.863  18.781  34.391  1.00  0.00           C  
ATOM   2382  CG  LEU B 794     111.087  18.009  35.673  1.00  0.00           C  
ATOM   2383  CD1 LEU B 794     111.544  18.850  36.859  1.00  0.00           C  
ATOM   2384  CD2 LEU B 794     109.743  17.396  35.984  1.00  0.00           C  
ATOM   2385  N   GLU B 795     111.889  19.983  31.810  1.00  0.00           N  
ATOM   2386  CA  GLU B 795     112.752  19.946  30.661  1.00  0.00           C  
ATOM   2387  C   GLU B 795     113.614  21.169  30.530  1.00  0.00           C  
ATOM   2388  O   GLU B 795     114.840  21.030  30.456  1.00  0.00           O  
ATOM   2389  CB  GLU B 795     111.951  19.801  29.405  1.00  0.00           C  
ATOM   2390  CG  GLU B 795     111.568  18.345  29.125  1.00  0.00           C  
ATOM   2391  CD  GLU B 795     110.676  18.087  27.907  1.00  0.00           C  
ATOM   2392  OE1 GLU B 795     110.453  18.978  27.067  1.00  0.00           O  
ATOM   2393  OE2 GLU B 795     110.195  16.956  27.818  1.00  0.00           O  
ATOM   2394  N   ASN B 796     113.032  22.370  30.600  1.00  0.00           N  
ATOM   2395  CA  ASN B 796     113.803  23.609  30.461  1.00  0.00           C  
ATOM   2396  C   ASN B 796     114.867  23.730  31.517  1.00  0.00           C  
ATOM   2397  O   ASN B 796     116.012  24.018  31.201  1.00  0.00           O  
ATOM   2398  CB  ASN B 796     112.961  24.828  30.589  1.00  0.00           C  
ATOM   2399  CG  ASN B 796     111.887  25.069  29.544  1.00  0.00           C  
ATOM   2400  OD1 ASN B 796     110.866  25.620  29.900  1.00  0.00           O  
ATOM   2401  ND2 ASN B 796     111.937  24.790  28.264  1.00  0.00           N  
ATOM   2402  N   ALA B 797     114.592  23.431  32.756  1.00  0.00           N  
ATOM   2403  CA  ALA B 797     115.605  23.492  33.774  1.00  0.00           C  
ATOM   2404  C   ALA B 797     116.718  22.490  33.560  1.00  0.00           C  
ATOM   2405  O   ALA B 797     117.866  22.724  33.929  1.00  0.00           O  
ATOM   2406  CB  ALA B 797     114.987  23.215  35.111  1.00  0.00           C  
ATOM   2407  N   GLU B 798     116.400  21.331  32.994  1.00  0.00           N  
ATOM   2408  CA  GLU B 798     117.390  20.311  32.764  1.00  0.00           C  
ATOM   2409  C   GLU B 798     118.301  20.750  31.651  1.00  0.00           C  
ATOM   2410  O   GLU B 798     119.535  20.635  31.708  1.00  0.00           O  
ATOM   2411  CB  GLU B 798     116.735  19.024  32.365  1.00  0.00           C  
ATOM   2412  CG  GLU B 798     116.050  18.313  33.512  1.00  0.00           C  
ATOM   2413  CD  GLU B 798     115.660  16.860  33.240  1.00  0.00           C  
ATOM   2414  OE1 GLU B 798     116.536  16.016  33.194  1.00  0.00           O  
ATOM   2415  OE2 GLU B 798     114.478  16.549  33.123  1.00  0.00           O  
ATOM   2416  N   GLU B 799     117.675  21.334  30.653  1.00  0.00           N  
ATOM   2417  CA  GLU B 799     118.426  21.782  29.524  1.00  0.00           C  
ATOM   2418  C   GLU B 799     119.412  22.837  29.969  1.00  0.00           C  
ATOM   2419  O   GLU B 799     120.586  22.820  29.566  1.00  0.00           O  
ATOM   2420  CB  GLU B 799     117.489  22.344  28.499  1.00  0.00           C  
ATOM   2421  CG  GLU B 799     118.175  22.573  27.162  1.00  0.00           C  
ATOM   2422  CD  GLU B 799     118.719  21.311  26.505  1.00  0.00           C  
ATOM   2423  OE1 GLU B 799     118.020  20.290  26.504  1.00  0.00           O  
ATOM   2424  OE2 GLU B 799     119.838  21.365  25.985  1.00  0.00           O  
ATOM   2425  N   ILE B 800     118.946  23.713  30.865  1.00  0.00           N  
ATOM   2426  CA  ILE B 800     119.810  24.738  31.409  1.00  0.00           C  
ATOM   2427  C   ILE B 800     120.973  24.058  32.097  1.00  0.00           C  
ATOM   2428  O   ILE B 800     122.105  24.407  31.759  1.00  0.00           O  
ATOM   2429  CB  ILE B 800     118.986  25.632  32.371  1.00  0.00           C  
ATOM   2430  CG1 ILE B 800     118.043  26.498  31.530  1.00  0.00           C  
ATOM   2431  CG2 ILE B 800     119.869  26.562  33.174  1.00  0.00           C  
ATOM   2432  CD1 ILE B 800     117.076  27.379  32.341  1.00  0.00           C  
ATOM   2433  N   LEU B 801     120.802  23.039  32.949  1.00  0.00           N  
ATOM   2434  CA  LEU B 801     121.938  22.402  33.628  1.00  0.00           C  
ATOM   2435  C   LEU B 801     122.884  21.662  32.677  1.00  0.00           C  
ATOM   2436  O   LEU B 801     124.107  21.609  32.899  1.00  0.00           O  
ATOM   2437  CB  LEU B 801     121.415  21.448  34.696  1.00  0.00           C  
ATOM   2438  CG  LEU B 801     120.748  22.115  35.884  1.00  0.00           C  
ATOM   2439  CD1 LEU B 801     120.174  21.113  36.842  1.00  0.00           C  
ATOM   2440  CD2 LEU B 801     121.786  22.915  36.623  1.00  0.00           C  
ATOM   2441  N   ARG B 802     122.378  21.127  31.567  1.00  0.00           N  
ATOM   2442  CA  ARG B 802     123.290  20.510  30.622  1.00  0.00           C  
ATOM   2443  C   ARG B 802     124.172  21.594  30.040  1.00  0.00           C  
ATOM   2444  O   ARG B 802     125.391  21.444  30.123  1.00  0.00           O  
ATOM   2445  CB  ARG B 802     122.597  19.806  29.441  1.00  0.00           C  
ATOM   2446  CG  ARG B 802     121.868  18.566  29.872  1.00  0.00           C  
ATOM   2447  CD  ARG B 802     120.913  18.095  28.788  1.00  0.00           C  
ATOM   2448  NE  ARG B 802     119.971  17.117  29.339  1.00  0.00           N  
ATOM   2449  CZ  ARG B 802     120.246  15.799  29.482  1.00  0.00           C  
ATOM   2450  NH1 ARG B 802     121.423  15.245  29.132  1.00  0.00           N  
ATOM   2451  NH2 ARG B 802     119.292  15.008  29.981  1.00  0.00           N  
ATOM   2452  N   LEU B 803     123.658  22.730  29.540  1.00  0.00           N  
ATOM   2453  CA  LEU B 803     124.502  23.772  28.932  1.00  0.00           C  
ATOM   2454  C   LEU B 803     125.559  24.308  29.903  1.00  0.00           C  
ATOM   2455  O   LEU B 803     126.664  24.725  29.536  1.00  0.00           O  
ATOM   2456  CB  LEU B 803     123.588  24.861  28.466  1.00  0.00           C  
ATOM   2457  CG  LEU B 803     122.528  24.368  27.474  1.00  0.00           C  
ATOM   2458  CD1 LEU B 803     121.374  25.355  27.287  1.00  0.00           C  
ATOM   2459  CD2 LEU B 803     123.235  24.147  26.146  1.00  0.00           C  
ATOM   2460  N   LEU B 807     125.227  24.206  31.187  1.00  0.00           N  
ATOM   2461  CA  LEU B 807     126.077  24.706  32.221  1.00  0.00           C  
ATOM   2462  C   LEU B 807     127.095  23.668  32.610  1.00  0.00           C  
ATOM   2463  O   LEU B 807     127.972  23.921  33.437  1.00  0.00           O  
ATOM   2464  CB  LEU B 807     125.149  25.121  33.374  1.00  0.00           C  
ATOM   2465  CG  LEU B 807     125.236  26.540  33.980  1.00  0.00           C  
ATOM   2466  CD1 LEU B 807     124.968  27.618  32.947  1.00  0.00           C  
ATOM   2467  CD2 LEU B 807     124.202  26.661  35.050  1.00  0.00           C  
ATOM   2468  N   GLU B 808     126.980  22.476  32.020  1.00  0.00           N  
ATOM   2469  CA  GLU B 808     127.888  21.332  32.155  1.00  0.00           C  
ATOM   2470  C   GLU B 808     127.974  20.857  33.588  1.00  0.00           C  
ATOM   2471  O   GLU B 808     129.051  20.837  34.190  1.00  0.00           O  
ATOM   2472  CB  GLU B 808     129.277  21.704  31.641  1.00  0.00           C  
ATOM   2473  CG  GLU B 808     129.142  22.134  30.189  1.00  0.00           C  
ATOM   2474  CD  GLU B 808     130.428  22.324  29.407  1.00  0.00           C  
ATOM   2475  OE1 GLU B 808     131.458  21.858  29.880  1.00  0.00           O  
ATOM   2476  OE2 GLU B 808     130.388  22.892  28.312  1.00  0.00           O  
ATOM   2477  N   LEU B1141     126.829  20.462  34.151  1.00  0.00           N  
ATOM   2478  CA  LEU B1141     126.727  20.132  35.565  1.00  0.00           C  
ATOM   2479  C   LEU B1141     126.041  18.809  35.888  1.00  0.00           C  
ATOM   2480  O   LEU B1141     125.026  18.487  35.259  1.00  0.00           O  
ATOM   2481  CB  LEU B1141     125.991  21.310  36.263  1.00  0.00           C  
ATOM   2482  CG  LEU B1141     126.796  22.562  36.634  1.00  0.00           C  
ATOM   2483  CD1 LEU B1141     125.890  23.619  37.191  1.00  0.00           C  
ATOM   2484  CD2 LEU B1141     127.819  22.206  37.675  1.00  0.00           C  
ATOM   2485  N   PRO B1154     126.513  17.990  36.845  1.00  0.00           N  
ATOM   2486  CA  PRO B1154     125.914  16.702  37.156  1.00  0.00           C  
ATOM   2487  C   PRO B1154     124.665  16.866  38.006  1.00  0.00           C  
ATOM   2488  O   PRO B1154     124.754  17.507  39.073  1.00  0.00           O  
ATOM   2489  CB  PRO B1154     127.064  15.974  37.818  1.00  0.00           C  
ATOM   2490  CG  PRO B1154     127.765  17.045  38.602  1.00  0.00           C  
ATOM   2491  CD  PRO B1154     127.746  18.174  37.598  1.00  0.00           C  
ATOM   2492  N   TYR B1155     123.518  16.310  37.644  1.00  0.00           N  
ATOM   2493  CA  TYR B1155     122.354  16.513  38.486  1.00  0.00           C  
ATOM   2494  C   TYR B1155     121.496  15.295  38.638  1.00  0.00           C  
ATOM   2495  O   TYR B1155     121.685  14.367  37.862  1.00  0.00           O  
ATOM   2496  CB  TYR B1155     121.479  17.586  37.919  1.00  0.00           C  
ATOM   2497  CG  TYR B1155     120.832  17.266  36.577  1.00  0.00           C  
ATOM   2498  CD1 TYR B1155     121.599  17.422  35.430  1.00  0.00           C  
ATOM   2499  CD2 TYR B1155     119.498  16.865  36.509  1.00  0.00           C  
ATOM   2500  CE1 TYR B1155     121.018  17.185  34.201  1.00  0.00           C  
ATOM   2501  CE2 TYR B1155     118.923  16.621  35.281  1.00  0.00           C  
ATOM   2502  CZ  TYR B1155     119.697  16.783  34.152  1.00  0.00           C  
ATOM   2503  OH  TYR B1155     119.170  16.559  32.918  1.00  0.00           O  
ATOM   2504  N   ARG B1156     120.505  15.315  39.530  1.00  0.00           N  
ATOM   2505  CA  ARG B1156     119.514  14.257  39.614  1.00  0.00           C  
ATOM   2506  C   ARG B1156     118.127  14.808  39.911  1.00  0.00           C  
ATOM   2507  O   ARG B1156     118.056  15.829  40.601  1.00  0.00           O  
ATOM   2508  CB  ARG B1156     119.885  13.291  40.704  1.00  0.00           C  
ATOM   2509  CG  ARG B1156     120.094  13.990  41.988  1.00  0.00           C  
ATOM   2510  CD  ARG B1156     119.661  13.091  43.053  1.00  0.00           C  
ATOM   2511  NE  ARG B1156     119.902  13.673  44.345  1.00  0.00           N  
ATOM   2512  CZ  ARG B1156     119.968  12.879  45.415  1.00  0.00           C  
ATOM   2513  NH1 ARG B1156     119.805  11.568  45.322  1.00  0.00           N  
ATOM   2514  NH2 ARG B1156     120.262  13.348  46.619  1.00  0.00           N  
ATOM   2515  N   LEU B1157     117.015  14.252  39.417  1.00  0.00           N  
ATOM   2516  CA  LEU B1157     115.671  14.679  39.837  1.00  0.00           C  
ATOM   2517  C   LEU B1157     115.250  13.853  41.060  1.00  0.00           C  
ATOM   2518  O   LEU B1157     115.668  12.708  41.207  1.00  0.00           O  
ATOM   2519  CB  LEU B1157     114.641  14.442  38.778  1.00  0.00           C  
ATOM   2520  CG  LEU B1157     115.023  14.570  37.298  1.00  0.00           C  
ATOM   2521  CD1 LEU B1157     113.751  14.572  36.485  1.00  0.00           C  
ATOM   2522  CD2 LEU B1157     115.757  15.845  36.996  1.00  0.00           C  
ATOM   2523  N   VAL B1158     114.427  14.309  41.986  1.00  0.00           N  
ATOM   2524  CA  VAL B1158     114.084  13.623  43.225  1.00  0.00           C  
ATOM   2525  C   VAL B1158     112.606  13.828  43.452  1.00  0.00           C  
ATOM   2526  O   VAL B1158     112.155  14.954  43.605  1.00  0.00           O  
ATOM   2527  CB  VAL B1158     114.876  14.236  44.379  1.00  0.00           C  
ATOM   2528  CG1 VAL B1158     114.369  13.797  45.712  1.00  0.00           C  
ATOM   2529  CG2 VAL B1158     116.280  13.766  44.311  1.00  0.00           C  
ATOM   2530  N   GLU B1159     111.770  12.821  43.454  1.00  0.00           N  
ATOM   2531  CA  GLU B1159     110.360  13.003  43.731  1.00  0.00           C  
ATOM   2532  C   GLU B1159     110.217  13.310  45.211  1.00  0.00           C  
ATOM   2533  O   GLU B1159     110.804  12.594  46.028  1.00  0.00           O  
ATOM   2534  CB  GLU B1159     109.661  11.753  43.427  1.00  0.00           C  
ATOM   2535  CG  GLU B1159     108.185  11.850  43.478  1.00  0.00           C  
ATOM   2536  CD  GLU B1159     107.583  12.214  42.138  1.00  0.00           C  
ATOM   2537  OE1 GLU B1159     107.966  11.565  41.154  1.00  0.00           O  
ATOM   2538  OE2 GLU B1159     106.724  13.112  42.102  1.00  0.00           O  
ATOM   2539  N   VAL B1160     109.450  14.344  45.554  1.00  0.00           N  
ATOM   2540  CA  VAL B1160     109.223  14.758  46.939  1.00  0.00           C  
ATOM   2541  C   VAL B1160     107.999  14.089  47.599  1.00  0.00           C  
ATOM   2542  O   VAL B1160     106.925  13.923  47.006  1.00  0.00           O  
ATOM   2543  CB  VAL B1160     109.056  16.298  46.998  1.00  0.00           C  
ATOM   2544  CG1 VAL B1160     108.988  16.763  48.431  1.00  0.00           C  
ATOM   2545  CG2 VAL B1160     110.247  16.989  46.421  1.00  0.00           C  
ATOM   2546  N   ALA B1161     108.166  13.749  48.878  1.00  0.00           N  
ATOM   2547  CA  ALA B1161     107.173  13.015  49.646  1.00  0.00           C  
ATOM   2548  C   ALA B1161     106.108  13.962  50.144  1.00  0.00           C  
ATOM   2549  O   ALA B1161     106.371  15.162  50.310  1.00  0.00           O  
ATOM   2550  CB  ALA B1161     107.794  12.339  50.861  1.00  0.00           C  
ATOM   2551  N   THR B1415     104.947  13.388  50.468  1.00  0.00           N  
ATOM   2552  CA  THR B1415     103.740  14.092  50.831  1.00  0.00           C  
ATOM   2553  C   THR B1415     104.035  14.982  51.970  1.00  0.00           C  
ATOM   2554  O   THR B1415     103.719  16.139  51.883  1.00  0.00           O  
ATOM   2555  CB  THR B1415     102.622  13.174  51.279  1.00  0.00           C  
ATOM   2556  OG1 THR B1415     103.152  12.279  52.243  1.00  0.00           O  
ATOM   2557  CG2 THR B1415     102.022  12.454  50.130  1.00  0.00           C  
ATOM   2558  N   GLY B1426     104.714  14.537  52.988  1.00  0.00           N  
ATOM   2559  CA  GLY B1426     104.969  15.391  54.123  1.00  0.00           C  
ATOM   2560  C   GLY B1426     106.137  16.340  53.909  1.00  0.00           C  
ATOM   2561  O   GLY B1426     106.653  16.860  54.892  1.00  0.00           O  
ATOM   2562  N   ASP B1427     106.649  16.564  52.695  1.00  0.00           N  
ATOM   2563  CA  ASP B1427     107.699  17.548  52.462  1.00  0.00           C  
ATOM   2564  C   ASP B1427     107.285  18.509  51.344  1.00  0.00           C  
ATOM   2565  O   ASP B1427     107.908  19.554  51.158  1.00  0.00           O  
ATOM   2566  CB  ASP B1427     108.996  16.822  52.084  1.00  0.00           C  
ATOM   2567  CG  ASP B1427     110.293  17.644  51.988  1.00  0.00           C  
ATOM   2568  OD1 ASP B1427     110.638  18.327  52.957  1.00  0.00           O  
ATOM   2569  OD2 ASP B1427     110.975  17.586  50.955  1.00  0.00           O  
ATOM   2570  N   MET B1437     106.254  18.202  50.565  1.00  0.00           N  
ATOM   2571  CA  MET B1437     105.889  19.080  49.483  1.00  0.00           C  
ATOM   2572  C   MET B1437     105.189  20.364  49.915  1.00  0.00           C  
ATOM   2573  O   MET B1437     105.223  21.362  49.197  1.00  0.00           O  
ATOM   2574  CB  MET B1437     105.021  18.327  48.498  1.00  0.00           C  
ATOM   2575  CG  MET B1437     103.865  17.459  48.977  1.00  0.00           C  
ATOM   2576  SD  MET B1437     103.018  16.776  47.536  1.00  0.00           S  
ATOM   2577  CE  MET B1437     104.163  15.537  47.008  1.00  0.00           C  
ATOM   2578  N   GLY B1438     104.549  20.461  51.076  1.00  0.00           N  
ATOM   2579  CA  GLY B1438     103.898  21.722  51.390  1.00  0.00           C  
ATOM   2580  C   GLY B1438     102.424  21.738  50.997  1.00  0.00           C  
ATOM   2581  O   GLY B1438     101.957  20.947  50.162  1.00  0.00           O  
ATOM   2582  N   PRO B1443     101.646  22.646  51.616  1.00  0.00           N  
ATOM   2583  CA  PRO B1443     100.224  22.534  51.742  1.00  0.00           C  
ATOM   2584  C   PRO B1443      99.491  22.563  50.464  1.00  0.00           C  
ATOM   2585  O   PRO B1443      98.500  21.847  50.419  1.00  0.00           O  
ATOM   2586  CB  PRO B1443      99.811  23.641  52.619  1.00  0.00           C  
ATOM   2587  CG  PRO B1443     101.047  23.792  53.471  1.00  0.00           C  
ATOM   2588  CD  PRO B1443     102.092  23.795  52.392  1.00  0.00           C  
ATOM   2589  N   GLY B1444      99.878  23.265  49.421  1.00  0.00           N  
ATOM   2590  CA  GLY B1444      98.989  23.253  48.289  1.00  0.00           C  
ATOM   2591  C   GLY B1444      99.476  22.565  47.059  1.00  0.00           C  
ATOM   2592  O   GLY B1444      98.963  22.894  45.978  1.00  0.00           O  
ATOM   2593  N   LYS B1448     100.411  21.611  47.146  1.00  0.00           N  
ATOM   2594  CA  LYS B1448     100.974  21.031  45.921  1.00  0.00           C  
ATOM   2595  C   LYS B1448     100.299  19.747  45.512  1.00  0.00           C  
ATOM   2596  O   LYS B1448      99.872  18.965  46.347  1.00  0.00           O  
ATOM   2597  CB  LYS B1448     102.418  20.704  46.082  1.00  0.00           C  
ATOM   2598  CG  LYS B1448     103.286  21.691  46.811  1.00  0.00           C  
ATOM   2599  CD  LYS B1448     103.651  22.837  45.920  1.00  0.00           C  
ATOM   2600  CE  LYS B1448     104.655  23.723  46.619  1.00  0.00           C  
ATOM   2601  NZ  LYS B1448     106.001  23.322  46.267  1.00  0.00           N  
ATOM   2602  N   TRP B1456     100.125  19.543  44.238  1.00  0.00           N  
ATOM   2603  CA  TRP B1456      99.692  18.273  43.730  1.00  0.00           C  
ATOM   2604  C   TRP B1456     100.974  17.454  43.694  1.00  0.00           C  
ATOM   2605  O   TRP B1456     101.124  16.394  44.290  1.00  0.00           O  
ATOM   2606  CB  TRP B1456      99.163  18.446  42.337  1.00  0.00           C  
ATOM   2607  CG  TRP B1456      98.759  17.236  41.506  1.00  0.00           C  
ATOM   2608  CD1 TRP B1456      99.308  17.001  40.263  1.00  0.00           C  
ATOM   2609  CD2 TRP B1456      97.773  16.334  41.802  1.00  0.00           C  
ATOM   2610  NE1 TRP B1456      98.665  15.959  39.758  1.00  0.00           N  
ATOM   2611  CE2 TRP B1456      97.756  15.538  40.630  1.00  0.00           C  
ATOM   2612  CE3 TRP B1456      96.894  16.069  42.855  1.00  0.00           C  
ATOM   2613  CZ2 TRP B1456      96.876  14.476  40.474  1.00  0.00           C  
ATOM   2614  CZ3 TRP B1456      96.007  14.994  42.698  1.00  0.00           C  
ATOM   2615  CH2 TRP B1456      95.992  14.210  41.527  1.00  0.00           C  
ATOM   2616  N   ARG B1457     101.985  17.961  43.043  1.00  0.00           N  
ATOM   2617  CA  ARG B1457     103.192  17.210  42.807  1.00  0.00           C  
ATOM   2618  C   ARG B1457     104.410  18.134  42.812  1.00  0.00           C  
ATOM   2619  O   ARG B1457     104.316  19.236  42.262  1.00  0.00           O  
ATOM   2620  CB  ARG B1457     103.027  16.506  41.447  1.00  0.00           C  
ATOM   2621  CG  ARG B1457     104.227  15.624  41.139  1.00  0.00           C  
ATOM   2622  CD  ARG B1457     104.354  15.020  39.748  1.00  0.00           C  
ATOM   2623  NE  ARG B1457     105.535  14.173  39.768  1.00  0.00           N  
ATOM   2624  CZ  ARG B1457     106.039  13.637  38.671  1.00  0.00           C  
ATOM   2625  NH1 ARG B1457     105.480  13.857  37.468  1.00  0.00           N  
ATOM   2626  NH2 ARG B1457     107.139  12.902  38.782  1.00  0.00           N  
ATOM   2627  N   GLN B1458     105.537  17.743  43.390  1.00  0.00           N  
ATOM   2628  CA  GLN B1458     106.724  18.533  43.300  1.00  0.00           C  
ATOM   2629  C   GLN B1458     107.942  17.658  42.996  1.00  0.00           C  
ATOM   2630  O   GLN B1458     108.145  16.668  43.713  1.00  0.00           O  
ATOM   2631  CB  GLN B1458     106.882  19.228  44.601  1.00  0.00           C  
ATOM   2632  CG  GLN B1458     108.114  20.095  44.662  1.00  0.00           C  
ATOM   2633  CD  GLN B1458     108.420  20.515  46.075  1.00  0.00           C  
ATOM   2634  OE1 GLN B1458     107.578  20.499  46.969  1.00  0.00           O  
ATOM   2635  NE2 GLN B1458     109.650  20.915  46.351  1.00  0.00           N  
ATOM   2636  N   VAL B1459     108.754  17.948  41.961  1.00  0.00           N  
ATOM   2637  CA  VAL B1459     110.012  17.240  41.691  1.00  0.00           C  
ATOM   2638  C   VAL B1459     111.162  18.213  41.917  1.00  0.00           C  
ATOM   2639  O   VAL B1459     111.084  19.306  41.379  1.00  0.00           O  
ATOM   2640  CB  VAL B1459     110.088  16.721  40.216  1.00  0.00           C  
ATOM   2641  CG1 VAL B1459     111.468  16.189  39.864  1.00  0.00           C  
ATOM   2642  CG2 VAL B1459     109.189  15.527  40.056  1.00  0.00           C  
ATOM   2643  N   ASP B1460     112.198  17.922  42.687  1.00  0.00           N  
ATOM   2644  CA  ASP B1460     113.339  18.811  42.864  1.00  0.00           C  
ATOM   2645  C   ASP B1460     114.482  18.428  41.948  1.00  0.00           C  
ATOM   2646  O   ASP B1460     114.522  17.283  41.514  1.00  0.00           O  
ATOM   2647  CB  ASP B1460     113.924  18.767  44.250  1.00  0.00           C  
ATOM   2648  CG  ASP B1460     113.057  19.311  45.365  1.00  0.00           C  
ATOM   2649  OD1 ASP B1460     112.103  20.011  45.058  1.00  0.00           O  
ATOM   2650  OD2 ASP B1460     113.333  19.037  46.540  1.00  0.00           O  
ATOM   2651  N   ILE B1461     115.436  19.308  41.640  1.00  0.00           N  
ATOM   2652  CA  ILE B1461     116.566  18.972  40.791  1.00  0.00           C  
ATOM   2653  C   ILE B1461     117.714  19.373  41.699  1.00  0.00           C  
ATOM   2654  O   ILE B1461     117.686  20.458  42.305  1.00  0.00           O  
ATOM   2655  CB  ILE B1461     116.570  19.806  39.496  1.00  0.00           C  
ATOM   2656  CG1 ILE B1461     115.211  19.715  38.837  1.00  0.00           C  
ATOM   2657  CG2 ILE B1461     117.675  19.319  38.562  1.00  0.00           C  
ATOM   2658  CD1 ILE B1461     115.132  20.579  37.584  1.00  0.00           C  
ATOM   2659  N   GLU B1462     118.707  18.508  41.892  1.00  0.00           N  
ATOM   2660  CA  GLU B1462     119.803  18.791  42.818  1.00  0.00           C  
ATOM   2661  C   GLU B1462     121.060  18.591  41.999  1.00  0.00           C  
ATOM   2662  O   GLU B1462     121.031  17.786  41.040  1.00  0.00           O  
ATOM   2663  CB  GLU B1462     119.789  17.822  43.977  1.00  0.00           C  
ATOM   2664  CG  GLU B1462     118.428  17.729  44.681  1.00  0.00           C  
ATOM   2665  CD  GLU B1462     118.317  16.870  45.953  1.00  0.00           C  
ATOM   2666  OE1 GLU B1462     118.984  15.844  46.038  1.00  0.00           O  
ATOM   2667  OE2 GLU B1462     117.538  17.212  46.855  1.00  0.00           O  
ATOM   2668  N   VAL B1463     122.104  19.360  42.344  1.00  0.00           N  
ATOM   2669  CA  VAL B1463     123.358  19.345  41.618  1.00  0.00           C  
ATOM   2670  C   VAL B1463     124.453  18.997  42.624  1.00  0.00           C  
ATOM   2671  O   VAL B1463     124.267  19.138  43.838  1.00  0.00           O  
ATOM   2672  CB  VAL B1463     123.570  20.718  40.938  1.00  0.00           C  
ATOM   2673  CG1 VAL B1463     124.908  20.805  40.211  1.00  0.00           C  
ATOM   2674  CG2 VAL B1463     122.569  20.867  39.815  1.00  0.00           C  
ATOM   2675  N   TYR B1464     125.572  18.436  42.152  1.00  0.00           N  
ATOM   2676  CA  TYR B1464     126.553  17.836  43.042  1.00  0.00           C  
ATOM   2677  C   TYR B1464     127.567  18.825  43.510  1.00  0.00           C  
ATOM   2678  O   TYR B1464     128.249  19.458  42.695  1.00  0.00           O  
ATOM   2679  CB  TYR B1464     127.253  16.663  42.299  1.00  0.00           C  
ATOM   2680  CG  TYR B1464     128.149  15.796  43.173  1.00  0.00           C  
ATOM   2681  CD1 TYR B1464     127.604  14.966  44.152  1.00  0.00           C  
ATOM   2682  CD2 TYR B1464     129.524  15.894  43.039  1.00  0.00           C  
ATOM   2683  CE1 TYR B1464     128.439  14.255  45.002  1.00  0.00           C  
ATOM   2684  CE2 TYR B1464     130.371  15.187  43.885  1.00  0.00           C  
ATOM   2685  CZ  TYR B1464     129.814  14.380  44.862  1.00  0.00           C  
ATOM   2686  OH  TYR B1464     130.657  13.754  45.753  1.00  0.00           O  
ATOM   2687  N   LEU B1465     127.689  18.978  44.797  1.00  0.00           N  
ATOM   2688  CA  LEU B1465     128.681  19.896  45.278  1.00  0.00           C  
ATOM   2689  C   LEU B1465     129.836  19.080  45.784  1.00  0.00           C  
ATOM   2690  O   LEU B1465     129.712  18.597  46.927  1.00  0.00           O  
ATOM   2691  CB  LEU B1465     128.094  20.761  46.410  1.00  0.00           C  
ATOM   2692  CG  LEU B1465     128.963  21.844  47.073  1.00  0.00           C  
ATOM   2693  CD1 LEU B1465     129.277  22.953  46.103  1.00  0.00           C  
ATOM   2694  CD2 LEU B1465     128.206  22.488  48.172  1.00  0.00           C  
ATOM   2695  N   PRO B1475     130.961  18.898  45.042  1.00  0.00           N  
ATOM   2696  CA  PRO B1475     132.194  18.304  45.544  1.00  0.00           C  
ATOM   2697  C   PRO B1475     132.522  18.530  47.020  1.00  0.00           C  
ATOM   2698  O   PRO B1475     132.335  17.583  47.779  1.00  0.00           O  
ATOM   2699  CB  PRO B1475     133.237  18.822  44.561  1.00  0.00           C  
ATOM   2700  CG  PRO B1475     132.534  18.573  43.262  1.00  0.00           C  
ATOM   2701  CD  PRO B1475     131.094  19.053  43.588  1.00  0.00           C  
ATOM   2702  N   SER B1688     132.934  19.673  47.570  1.00  0.00           N  
ATOM   2703  CA  SER B1688     133.200  19.810  49.000  1.00  0.00           C  
ATOM   2704  C   SER B1688     132.261  19.170  49.999  1.00  0.00           C  
ATOM   2705  O   SER B1688     132.701  18.847  51.096  1.00  0.00           O  
ATOM   2706  CB  SER B1688     133.290  21.267  49.373  1.00  0.00           C  
ATOM   2707  OG  SER B1688     132.161  22.066  49.039  1.00  0.00           O  
ATOM   2708  N   GLU B1689     130.983  18.978  49.686  1.00  0.00           N  
ATOM   2709  CA  GLU B1689     130.073  18.387  50.651  1.00  0.00           C  
ATOM   2710  C   GLU B1689     129.884  16.864  50.447  1.00  0.00           C  
ATOM   2711  O   GLU B1689     129.395  16.148  51.326  1.00  0.00           O  
ATOM   2712  CB  GLU B1689     128.744  19.120  50.546  1.00  0.00           C  
ATOM   2713  CG  GLU B1689     128.827  20.548  50.959  1.00  0.00           C  
ATOM   2714  CD  GLU B1689     127.505  21.245  51.277  1.00  0.00           C  
ATOM   2715  OE1 GLU B1689     126.483  20.579  51.489  1.00  0.00           O  
ATOM   2716  OE2 GLU B1689     127.515  22.480  51.344  1.00  0.00           O  
ATOM   2717  N   GLY B1690     130.270  16.311  49.305  1.00  0.00           N  
ATOM   2718  CA  GLY B1690     129.995  14.922  49.013  1.00  0.00           C  
ATOM   2719  C   GLY B1690     128.489  14.714  48.890  1.00  0.00           C  
ATOM   2720  O   GLY B1690     127.971  13.674  49.279  1.00  0.00           O  
ATOM   2721  N   ARG B1692     127.749  15.655  48.302  1.00  0.00           N  
ATOM   2722  CA  ARG B1692     126.306  15.627  48.213  1.00  0.00           C  
ATOM   2723  C   ARG B1692     125.816  16.430  47.045  1.00  0.00           C  
ATOM   2724  O   ARG B1692     126.445  17.354  46.527  1.00  0.00           O  
ATOM   2725  CB  ARG B1692     125.607  16.285  49.330  1.00  0.00           C  
ATOM   2726  CG  ARG B1692     125.566  15.523  50.560  1.00  0.00           C  
ATOM   2727  CD  ARG B1692     126.213  16.357  51.622  1.00  0.00           C  
ATOM   2728  NE  ARG B1692     125.634  17.671  51.902  1.00  0.00           N  
ATOM   2729  CZ  ARG B1692     124.393  17.873  52.356  1.00  0.00           C  
ATOM   2730  NH1 ARG B1692     123.522  16.876  52.566  1.00  0.00           N  
ATOM   2731  NH2 ARG B1692     124.073  19.110  52.731  1.00  0.00           N  
ATOM   2732  N   TYR B1693     124.620  16.017  46.667  1.00  0.00           N  
ATOM   2733  CA  TYR B1693     123.796  16.749  45.728  1.00  0.00           C  
ATOM   2734  C   TYR B1693     123.107  17.782  46.641  1.00  0.00           C  
ATOM   2735  O   TYR B1693     122.809  17.472  47.805  1.00  0.00           O  
ATOM   2736  CB  TYR B1693     122.795  15.794  45.099  1.00  0.00           C  
ATOM   2737  CG  TYR B1693     123.371  14.931  43.993  1.00  0.00           C  
ATOM   2738  CD1 TYR B1693     123.921  13.674  44.217  1.00  0.00           C  
ATOM   2739  CD2 TYR B1693     123.279  15.411  42.698  1.00  0.00           C  
ATOM   2740  CE1 TYR B1693     124.356  12.916  43.130  1.00  0.00           C  
ATOM   2741  CE2 TYR B1693     123.714  14.659  41.615  1.00  0.00           C  
ATOM   2742  CZ  TYR B1693     124.256  13.400  41.827  1.00  0.00           C  
ATOM   2743  OH  TYR B1693     124.681  12.667  40.715  1.00  0.00           O  
ATOM   2744  N   ARG B1700     122.874  19.012  46.170  1.00  0.00           N  
ATOM   2745  CA  ARG B1700     122.247  20.086  46.902  1.00  0.00           C  
ATOM   2746  C   ARG B1700     121.274  20.704  45.939  1.00  0.00           C  
ATOM   2747  O   ARG B1700     121.522  20.753  44.716  1.00  0.00           O  
ATOM   2748  CB  ARG B1700     123.272  21.089  47.270  1.00  0.00           C  
ATOM   2749  CG  ARG B1700     124.171  20.671  48.376  1.00  0.00           C  
ATOM   2750  CD  ARG B1700     123.197  20.707  49.512  1.00  0.00           C  
ATOM   2751  NE  ARG B1700     123.895  21.506  50.461  1.00  0.00           N  
ATOM   2752  CZ  ARG B1700     123.297  22.421  51.202  1.00  0.00           C  
ATOM   2753  NH1 ARG B1700     122.000  22.714  51.134  1.00  0.00           N  
ATOM   2754  NH2 ARG B1700     124.063  22.991  52.100  1.00  0.00           N  
ATOM   2755  N   GLU B1701     120.156  21.174  46.483  1.00  0.00           N  
ATOM   2756  CA  GLU B1701     119.056  21.731  45.704  1.00  0.00           C  
ATOM   2757  C   GLU B1701     119.357  22.966  44.859  1.00  0.00           C  
ATOM   2758  O   GLU B1701     119.954  23.946  45.342  1.00  0.00           O  
ATOM   2759  CB  GLU B1701     117.964  22.068  46.643  1.00  0.00           C  
ATOM   2760  CG  GLU B1701     116.718  22.327  45.873  1.00  0.00           C  
ATOM   2761  CD  GLU B1701     115.652  23.075  46.646  1.00  0.00           C  
ATOM   2762  OE1 GLU B1701     115.208  22.566  47.682  1.00  0.00           O  
ATOM   2763  OE2 GLU B1701     115.255  24.150  46.178  1.00  0.00           O  
ATOM   2764  N   THR B1702     118.921  22.945  43.598  1.00  0.00           N  
ATOM   2765  CA  THR B1702     119.008  24.109  42.777  1.00  0.00           C  
ATOM   2766  C   THR B1702     117.643  24.429  42.213  1.00  0.00           C  
ATOM   2767  O   THR B1702     117.467  25.573  41.797  1.00  0.00           O  
ATOM   2768  CB  THR B1702     119.984  23.935  41.598  1.00  0.00           C  
ATOM   2769  OG1 THR B1702     119.519  22.891  40.740  1.00  0.00           O  
ATOM   2770  CG2 THR B1702     121.374  23.673  42.096  1.00  0.00           C  
ATOM   2771  N   HIS B1703     116.604  23.596  42.063  1.00  0.00           N  
ATOM   2772  CA  HIS B1703     115.357  24.038  41.427  1.00  0.00           C  
ATOM   2773  C   HIS B1703     114.168  23.307  42.013  1.00  0.00           C  
ATOM   2774  O   HIS B1703     114.471  22.238  42.536  1.00  0.00           O  
ATOM   2775  CB  HIS B1703     115.328  23.732  39.966  1.00  0.00           C  
ATOM   2776  CG  HIS B1703     116.400  24.252  39.027  1.00  0.00           C  
ATOM   2777  ND1 HIS B1703     117.718  24.092  39.035  1.00  0.00           N  
ATOM   2778  CD2 HIS B1703     116.118  24.986  37.915  1.00  0.00           C  
ATOM   2779  CE1 HIS B1703     118.233  24.689  37.992  1.00  0.00           C  
ATOM   2780  NE2 HIS B1703     117.256  25.228  37.322  1.00  0.00           N  
ATOM   2781  N   SER B1704     112.877  23.704  42.043  1.00  0.00           N  
ATOM   2782  CA  SER B1704     111.780  22.809  42.477  1.00  0.00           C  
ATOM   2783  C   SER B1704     110.617  22.947  41.544  1.00  0.00           C  
ATOM   2784  O   SER B1704     110.216  24.097  41.373  1.00  0.00           O  
ATOM   2785  CB  SER B1704     111.139  23.124  43.801  1.00  0.00           C  
ATOM   2786  OG  SER B1704     112.069  23.212  44.850  1.00  0.00           O  
ATOM   2787  N   CYS B1705     110.076  21.916  40.913  1.00  0.00           N  
ATOM   2788  CA  CYS B1705     108.999  22.075  39.953  1.00  0.00           C  
ATOM   2789  C   CYS B1705     107.756  21.791  40.754  1.00  0.00           C  
ATOM   2790  O   CYS B1705     107.808  20.850  41.529  1.00  0.00           O  
ATOM   2791  CB  CYS B1705     109.257  21.098  38.888  1.00  0.00           C  
ATOM   2792  SG  CYS B1705     108.406  21.563  37.373  1.00  0.00           S  
ATOM   2793  N   SER B1706     106.678  22.550  40.748  1.00  0.00           N  
ATOM   2794  CA  SER B1706     105.567  22.247  41.618  1.00  0.00           C  
ATOM   2795  C   SER B1706     104.298  22.470  40.870  1.00  0.00           C  
ATOM   2796  O   SER B1706     104.211  23.547  40.285  1.00  0.00           O  
ATOM   2797  CB  SER B1706     105.516  23.133  42.793  1.00  0.00           C  
ATOM   2798  OG  SER B1706     106.732  23.028  43.499  1.00  0.00           O  
ATOM   2799  N   ALA B1707     103.371  21.493  40.792  1.00  0.00           N  
ATOM   2800  CA  ALA B1707     102.076  21.705  40.180  1.00  0.00           C  
ATOM   2801  C   ALA B1707     101.115  21.972  41.320  1.00  0.00           C  
ATOM   2802  O   ALA B1707     101.229  21.263  42.311  1.00  0.00           O  
ATOM   2803  CB  ALA B1707     101.627  20.494  39.461  1.00  0.00           C  
ATOM   2804  N   LEU B1708     100.211  22.943  41.333  1.00  0.00           N  
ATOM   2805  CA  LEU B1708      99.388  23.179  42.514  1.00  0.00           C  
ATOM   2806  C   LEU B1708      97.913  23.185  42.182  1.00  0.00           C  
ATOM   2807  O   LEU B1708      97.046  23.679  42.913  1.00  0.00           O  
ATOM   2808  CB  LEU B1708      99.723  24.497  43.134  1.00  0.00           C  
ATOM   2809  CG  LEU B1708     101.115  24.647  43.638  1.00  0.00           C  
ATOM   2810  CD1 LEU B1708     101.968  25.483  42.689  1.00  0.00           C  
ATOM   2811  CD2 LEU B1708     100.992  25.184  45.042  1.00  0.00           C  
ATOM   2812  N   LEU B1709      97.594  22.598  41.033  1.00  0.00           N  
ATOM   2813  CA  LEU B1709      96.238  22.525  40.547  1.00  0.00           C  
ATOM   2814  C   LEU B1709      95.463  23.824  40.615  1.00  0.00           C  
ATOM   2815  O   LEU B1709      95.820  24.690  39.819  1.00  0.00           O  
ATOM   2816  CB  LEU B1709      95.496  21.443  41.283  1.00  0.00           C  
ATOM   2817  CG  LEU B1709      95.762  20.056  40.846  1.00  0.00           C  
ATOM   2818  CD1 LEU B1709      94.723  19.250  41.552  1.00  0.00           C  
ATOM   2819  CD2 LEU B1709      95.659  19.844  39.338  1.00  0.00           C  
ATOM   2820  N   ASP B1710      94.463  24.041  41.475  1.00  0.00           N  
ATOM   2821  CA  ASP B1710      93.708  25.293  41.483  1.00  0.00           C  
ATOM   2822  C   ASP B1710      93.694  25.939  42.848  1.00  0.00           C  
ATOM   2823  O   ASP B1710      92.966  26.889  43.106  1.00  0.00           O  
ATOM   2824  CB  ASP B1710      92.270  25.057  41.034  1.00  0.00           C  
ATOM   2825  CG  ASP B1710      91.352  24.083  41.771  1.00  0.00           C  
ATOM   2826  OD1 ASP B1710      91.766  23.394  42.721  1.00  0.00           O  
ATOM   2827  OD2 ASP B1710      90.185  24.032  41.350  1.00  0.00           O  
ATOM   2828  N   TRP B1711      94.601  25.469  43.685  1.00  0.00           N  
ATOM   2829  CA  TRP B1711      94.636  25.839  45.062  1.00  0.00           C  
ATOM   2830  C   TRP B1711      95.096  27.272  45.116  1.00  0.00           C  
ATOM   2831  O   TRP B1711      94.498  28.049  45.882  1.00  0.00           O  
ATOM   2832  CB  TRP B1711      95.577  24.887  45.711  1.00  0.00           C  
ATOM   2833  CG  TRP B1711      95.700  24.958  47.194  1.00  0.00           C  
ATOM   2834  CD1 TRP B1711      94.870  24.240  47.992  1.00  0.00           C  
ATOM   2835  CD2 TRP B1711      96.620  25.700  47.884  1.00  0.00           C  
ATOM   2836  NE1 TRP B1711      95.243  24.520  49.226  1.00  0.00           N  
ATOM   2837  CE2 TRP B1711      96.275  25.379  49.218  1.00  0.00           C  
ATOM   2838  CE3 TRP B1711      97.677  26.579  47.615  1.00  0.00           C  
ATOM   2839  CZ2 TRP B1711      96.975  25.932  50.304  1.00  0.00           C  
ATOM   2840  CZ3 TRP B1711      98.375  27.126  48.699  1.00  0.00           C  
ATOM   2841  CH2 TRP B1711      98.027  26.807  50.025  1.00  0.00           C  
ATOM   2842  N   GLN B1742      96.116  27.693  44.343  1.00  0.00           N  
ATOM   2843  CA  GLN B1742      96.413  29.108  44.473  1.00  0.00           C  
ATOM   2844  C   GLN B1742      95.535  29.903  43.521  1.00  0.00           C  
ATOM   2845  O   GLN B1742      95.112  30.980  43.904  1.00  0.00           O  
ATOM   2846  CB  GLN B1742      97.948  29.367  44.312  1.00  0.00           C  
ATOM   2847  CG  GLN B1742      98.771  29.195  43.085  1.00  0.00           C  
ATOM   2848  CD  GLN B1742     100.291  29.163  43.305  1.00  0.00           C  
ATOM   2849  OE1 GLN B1742     100.823  29.451  44.383  1.00  0.00           O  
ATOM   2850  NE2 GLN B1742     101.051  28.783  42.269  1.00  0.00           N  
ATOM   2851  N   ALA B1743      95.035  29.394  42.399  1.00  0.00           N  
ATOM   2852  CA  ALA B1743      94.049  30.142  41.617  1.00  0.00           C  
ATOM   2853  C   ALA B1743      92.822  30.505  42.430  1.00  0.00           C  
ATOM   2854  O   ALA B1743      92.281  31.604  42.250  1.00  0.00           O  
ATOM   2855  CB  ALA B1743      93.506  29.392  40.433  1.00  0.00           C  
ATOM   2856  N   ARG B1744      92.350  29.745  43.405  1.00  0.00           N  
ATOM   2857  CA  ARG B1744      91.157  30.235  44.065  1.00  0.00           C  
ATOM   2858  C   ARG B1744      91.404  30.958  45.361  1.00  0.00           C  
ATOM   2859  O   ARG B1744      90.457  31.308  46.064  1.00  0.00           O  
ATOM   2860  CB  ARG B1744      90.180  29.077  44.216  1.00  0.00           C  
ATOM   2861  CG  ARG B1744      90.425  27.890  45.085  1.00  0.00           C  
ATOM   2862  CD  ARG B1744      89.750  26.683  44.387  1.00  0.00           C  
ATOM   2863  NE  ARG B1744      88.296  26.772  44.297  1.00  0.00           N  
ATOM   2864  CZ  ARG B1744      87.553  25.969  43.507  1.00  0.00           C  
ATOM   2865  NH1 ARG B1744      88.070  25.001  42.740  1.00  0.00           N  
ATOM   2866  NH2 ARG B1744      86.249  26.201  43.405  1.00  0.00           N  
ATOM   2867  N   ARG B1748      92.695  31.211  45.659  1.00  0.00           N  
ATOM   2868  CA  ARG B1748      93.109  32.137  46.728  1.00  0.00           C  
ATOM   2869  C   ARG B1748      93.268  33.487  46.018  1.00  0.00           C  
ATOM   2870  O   ARG B1748      92.936  34.557  46.520  1.00  0.00           O  
ATOM   2871  CB  ARG B1748      94.476  31.776  47.344  1.00  0.00           C  
ATOM   2872  CG  ARG B1748      94.402  30.501  48.153  1.00  0.00           C  
ATOM   2873  CD  ARG B1748      95.669  29.796  48.641  1.00  0.00           C  
ATOM   2874  NE  ARG B1748      96.219  30.353  49.849  1.00  0.00           N  
ATOM   2875  CZ  ARG B1748      96.009  29.835  51.041  1.00  0.00           C  
ATOM   2876  NH1 ARG B1748      95.254  28.755  51.202  1.00  0.00           N  
ATOM   2877  NH2 ARG B1748      96.636  30.371  52.083  1.00  0.00           N  
ATOM   2878  N   ALA B1750      93.797  33.477  44.804  1.00  0.00           N  
ATOM   2879  CA  ALA B1750      94.065  34.704  44.121  1.00  0.00           C  
ATOM   2880  C   ALA B1750      92.935  35.076  43.225  1.00  0.00           C  
ATOM   2881  O   ALA B1750      92.956  36.139  42.617  1.00  0.00           O  
ATOM   2882  CB  ALA B1750      95.308  34.582  43.274  1.00  0.00           C  
ATOM   2883  N   ASN B1751      91.948  34.211  43.068  1.00  0.00           N  
ATOM   2884  CA  ASN B1751      90.827  34.482  42.178  1.00  0.00           C  
ATOM   2885  C   ASN B1751      91.269  34.682  40.731  1.00  0.00           C  
ATOM   2886  O   ASN B1751      91.032  35.710  40.119  1.00  0.00           O  
ATOM   2887  CB  ASN B1751      90.062  35.703  42.662  1.00  0.00           C  
ATOM   2888  CG  ASN B1751      88.660  35.710  42.069  1.00  0.00           C  
ATOM   2889  OD1 ASN B1751      88.253  36.717  41.494  1.00  0.00           O  
ATOM   2890  ND2 ASN B1751      87.802  34.679  42.185  1.00  0.00           N  
ATOM   2891  N   LEU B1752      91.932  33.659  40.185  1.00  0.00           N  
ATOM   2892  CA  LEU B1752      92.402  33.603  38.812  1.00  0.00           C  
ATOM   2893  C   LEU B1752      91.457  32.699  38.022  1.00  0.00           C  
ATOM   2894  O   LEU B1752      91.429  31.479  38.219  1.00  0.00           O  
ATOM   2895  CB  LEU B1752      93.831  33.041  38.793  1.00  0.00           C  
ATOM   2896  CG  LEU B1752      94.876  33.846  39.532  1.00  0.00           C  
ATOM   2897  CD1 LEU B1752      95.957  32.924  39.995  1.00  0.00           C  
ATOM   2898  CD2 LEU B1752      95.418  34.944  38.657  1.00  0.00           C  
ATOM   2899  N   ARG B1753      90.641  33.238  37.125  1.00  0.00           N  
ATOM   2900  CA  ARG B1753      89.648  32.468  36.381  1.00  0.00           C  
ATOM   2901  C   ARG B1753      89.796  32.631  34.894  1.00  0.00           C  
ATOM   2902  O   ARG B1753      90.382  33.595  34.388  1.00  0.00           O  
ATOM   2903  CB  ARG B1753      88.227  32.900  36.671  1.00  0.00           C  
ATOM   2904  CG  ARG B1753      87.588  32.566  38.011  1.00  0.00           C  
ATOM   2905  CD  ARG B1753      87.639  33.725  38.981  1.00  0.00           C  
ATOM   2906  NE  ARG B1753      86.868  34.910  38.628  1.00  0.00           N  
ATOM   2907  CZ  ARG B1753      85.535  34.986  38.757  1.00  0.00           C  
ATOM   2908  NH1 ARG B1753      84.784  33.973  39.194  1.00  0.00           N  
ATOM   2909  NH2 ARG B1753      84.952  36.165  38.530  1.00  0.00           N  
ATOM   2910  N   TYR B1757      89.249  31.702  34.138  1.00  0.00           N  
ATOM   2911  CA  TYR B1757      89.229  31.858  32.684  1.00  0.00           C  
ATOM   2912  C   TYR B1757      87.827  31.490  32.180  1.00  0.00           C  
ATOM   2913  O   TYR B1757      87.019  30.950  32.938  1.00  0.00           O  
ATOM   2914  CB  TYR B1757      90.328  30.962  32.080  1.00  0.00           C  
ATOM   2915  CG  TYR B1757      90.007  29.488  32.031  1.00  0.00           C  
ATOM   2916  CD1 TYR B1757      90.243  28.652  33.132  1.00  0.00           C  
ATOM   2917  CD2 TYR B1757      89.532  28.963  30.833  1.00  0.00           C  
ATOM   2918  CE1 TYR B1757      90.011  27.269  33.027  1.00  0.00           C  
ATOM   2919  CE2 TYR B1757      89.303  27.594  30.723  1.00  0.00           C  
ATOM   2920  CZ  TYR B1757      89.544  26.749  31.809  1.00  0.00           C  
ATOM   2921  OH  TYR B1757      89.337  25.387  31.640  1.00  0.00           O  
ATOM   2922  N   ARG B1758      87.480  31.788  30.945  1.00  0.00           N  
ATOM   2923  CA  ARG B1758      86.197  31.422  30.363  1.00  0.00           C  
ATOM   2924  C   ARG B1758      86.478  30.424  29.254  1.00  0.00           C  
ATOM   2925  O   ARG B1758      87.200  30.740  28.292  1.00  0.00           O  
ATOM   2926  CB  ARG B1758      85.591  32.672  29.859  1.00  0.00           C  
ATOM   2927  CG  ARG B1758      84.321  32.525  29.093  1.00  0.00           C  
ATOM   2928  CD  ARG B1758      83.751  33.914  29.195  1.00  0.00           C  
ATOM   2929  NE  ARG B1758      82.496  33.736  29.880  1.00  0.00           N  
ATOM   2930  CZ  ARG B1758      81.888  34.701  30.549  1.00  0.00           C  
ATOM   2931  NH1 ARG B1758      82.389  35.945  30.665  1.00  0.00           N  
ATOM   2932  NH2 ARG B1758      80.711  34.379  31.062  1.00  0.00           N  
ATOM   2933  N   ASP B1759      85.960  29.209  29.446  1.00  0.00           N  
ATOM   2934  CA  ASP B1759      86.242  28.084  28.579  1.00  0.00           C  
ATOM   2935  C   ASP B1759      85.501  28.099  27.242  1.00  0.00           C  
ATOM   2936  O   ASP B1759      84.748  29.048  26.991  1.00  0.00           O  
ATOM   2937  CB  ASP B1759      85.942  26.861  29.447  1.00  0.00           C  
ATOM   2938  CG  ASP B1759      84.511  26.377  29.563  1.00  0.00           C  
ATOM   2939  OD1 ASP B1759      83.594  27.120  29.236  1.00  0.00           O  
ATOM   2940  OD2 ASP B1759      84.312  25.237  29.988  1.00  0.00           O  
ATOM   2941  N   PRO B1760      85.537  27.096  26.342  1.00  0.00           N  
ATOM   2942  CA  PRO B1760      84.917  27.223  25.015  1.00  0.00           C  
ATOM   2943  C   PRO B1760      83.387  27.256  25.065  1.00  0.00           C  
ATOM   2944  O   PRO B1760      82.709  27.740  24.155  1.00  0.00           O  
ATOM   2945  CB  PRO B1760      85.456  26.041  24.232  1.00  0.00           C  
ATOM   2946  CG  PRO B1760      86.632  25.522  25.028  1.00  0.00           C  
ATOM   2947  CD  PRO B1760      86.194  25.787  26.451  1.00  0.00           C  
ATOM   2948  N   GLU B1764      82.826  26.721  26.152  1.00  0.00           N  
ATOM   2949  CA  GLU B1764      81.384  26.697  26.310  1.00  0.00           C  
ATOM   2950  C   GLU B1764      80.923  27.986  26.958  1.00  0.00           C  
ATOM   2951  O   GLU B1764      79.751  28.110  27.285  1.00  0.00           O  
ATOM   2952  CB  GLU B1764      80.901  25.570  27.227  1.00  0.00           C  
ATOM   2953  CG  GLU B1764      81.667  24.262  27.292  1.00  0.00           C  
ATOM   2954  CD  GLU B1764      81.965  23.627  25.940  1.00  0.00           C  
ATOM   2955  OE1 GLU B1764      81.037  23.204  25.239  1.00  0.00           O  
ATOM   2956  OE2 GLU B1764      83.146  23.564  25.596  1.00  0.00           O  
ATOM   2957  N   GLY B1765      81.775  28.949  27.261  1.00  0.00           N  
ATOM   2958  CA  GLY B1765      81.311  30.139  27.952  1.00  0.00           C  
ATOM   2959  C   GLY B1765      81.314  30.013  29.467  1.00  0.00           C  
ATOM   2960  O   GLY B1765      81.031  31.006  30.130  1.00  0.00           O  
ATOM   2961  N   ARG B1768      81.600  28.857  30.080  1.00  0.00           N  
ATOM   2962  CA  ARG B1768      81.656  28.760  31.537  1.00  0.00           C  
ATOM   2963  C   ARG B1768      82.946  29.394  32.056  1.00  0.00           C  
ATOM   2964  O   ARG B1768      84.025  29.238  31.472  1.00  0.00           O  
ATOM   2965  CB  ARG B1768      81.685  27.338  32.060  1.00  0.00           C  
ATOM   2966  CG  ARG B1768      80.774  26.278  31.472  1.00  0.00           C  
ATOM   2967  CD  ARG B1768      81.089  24.937  32.154  1.00  0.00           C  
ATOM   2968  NE  ARG B1768      80.739  24.978  33.573  1.00  0.00           N  
ATOM   2969  CZ  ARG B1768      79.593  24.457  34.051  1.00  0.00           C  
ATOM   2970  NH1 ARG B1768      78.692  23.848  33.260  1.00  0.00           N  
ATOM   2971  NH2 ARG B1768      79.308  24.598  35.347  1.00  0.00           N  
ATOM   2972  N   VAL B1770      82.810  30.096  33.168  1.00  0.00           N  
ATOM   2973  CA  VAL B1770      83.904  30.741  33.856  1.00  0.00           C  
ATOM   2974  C   VAL B1770      84.407  29.676  34.821  1.00  0.00           C  
ATOM   2975  O   VAL B1770      83.602  29.114  35.569  1.00  0.00           O  
ATOM   2976  CB  VAL B1770      83.387  31.993  34.640  1.00  0.00           C  
ATOM   2977  CG1 VAL B1770      84.478  32.645  35.465  1.00  0.00           C  
ATOM   2978  CG2 VAL B1770      82.911  33.022  33.651  1.00  0.00           C  
ATOM   2979  N   ARG B1771      85.685  29.341  34.882  1.00  0.00           N  
ATOM   2980  CA  ARG B1771      86.107  28.423  35.910  1.00  0.00           C  
ATOM   2981  C   ARG B1771      87.528  28.684  36.331  1.00  0.00           C  
ATOM   2982  O   ARG B1771      88.273  29.225  35.515  1.00  0.00           O  
ATOM   2983  CB  ARG B1771      85.953  26.988  35.407  1.00  0.00           C  
ATOM   2984  CG  ARG B1771      86.691  26.746  34.139  1.00  0.00           C  
ATOM   2985  CD  ARG B1771      86.759  25.276  33.946  1.00  0.00           C  
ATOM   2986  NE  ARG B1771      85.597  24.833  33.226  1.00  0.00           N  
ATOM   2987  CZ  ARG B1771      85.372  23.536  33.061  1.00  0.00           C  
ATOM   2988  NH1 ARG B1771      86.211  22.614  33.563  1.00  0.00           N  
ATOM   2989  NH2 ARG B1771      84.295  23.180  32.358  1.00  0.00           N  
ATOM   2990  N   TYR B1772      87.861  28.344  37.597  1.00  0.00           N  
ATOM   2991  CA  TYR B1772      89.213  28.463  38.153  1.00  0.00           C  
ATOM   2992  C   TYR B1772      90.267  27.751  37.332  1.00  0.00           C  
ATOM   2993  O   TYR B1772      90.058  26.686  36.747  1.00  0.00           O  
ATOM   2994  CB  TYR B1772      89.301  27.909  39.556  1.00  0.00           C  
ATOM   2995  CG  TYR B1772      88.656  28.884  40.528  1.00  0.00           C  
ATOM   2996  CD1 TYR B1772      89.279  30.118  40.735  1.00  0.00           C  
ATOM   2997  CD2 TYR B1772      87.428  28.608  41.140  1.00  0.00           C  
ATOM   2998  CE1 TYR B1772      88.661  31.079  41.538  1.00  0.00           C  
ATOM   2999  CE2 TYR B1772      86.818  29.562  41.941  1.00  0.00           C  
ATOM   3000  CZ  TYR B1772      87.430  30.798  42.133  1.00  0.00           C  
ATOM   3001  OH  TYR B1772      86.822  31.800  42.885  1.00  0.00           O  
ATOM   3002  N   ALA B1773      91.382  28.445  37.250  1.00  0.00           N  
ATOM   3003  CA  ALA B1773      92.485  28.027  36.430  1.00  0.00           C  
ATOM   3004  C   ALA B1773      93.463  27.144  37.168  1.00  0.00           C  
ATOM   3005  O   ALA B1773      93.295  26.910  38.363  1.00  0.00           O  
ATOM   3006  CB  ALA B1773      93.141  29.268  35.957  1.00  0.00           C  
ATOM   3007  N   TYR B1774      94.486  26.665  36.470  1.00  0.00           N  
ATOM   3008  CA  TYR B1774      95.515  25.827  37.042  1.00  0.00           C  
ATOM   3009  C   TYR B1774      96.867  26.528  37.037  1.00  0.00           C  
ATOM   3010  O   TYR B1774      97.193  27.161  36.030  1.00  0.00           O  
ATOM   3011  CB  TYR B1774      95.545  24.567  36.233  1.00  0.00           C  
ATOM   3012  CG  TYR B1774      94.561  23.510  36.707  1.00  0.00           C  
ATOM   3013  CD1 TYR B1774      93.740  23.729  37.810  1.00  0.00           C  
ATOM   3014  CD2 TYR B1774      94.535  22.263  36.075  1.00  0.00           C  
ATOM   3015  CE1 TYR B1774      92.915  22.717  38.285  1.00  0.00           C  
ATOM   3016  CE2 TYR B1774      93.713  21.246  36.552  1.00  0.00           C  
ATOM   3017  CZ  TYR B1774      92.906  21.479  37.660  1.00  0.00           C  
ATOM   3018  OH  TYR B1774      92.089  20.478  38.171  1.00  0.00           O  
ATOM   3019  N   THR B1775      97.692  26.517  38.086  1.00  0.00           N  
ATOM   3020  CA  THR B1775      98.989  27.165  38.038  1.00  0.00           C  
ATOM   3021  C   THR B1775     100.132  26.212  38.363  1.00  0.00           C  
ATOM   3022  O   THR B1775      99.968  25.193  39.066  1.00  0.00           O  
ATOM   3023  CB  THR B1775      99.049  28.357  39.011  1.00  0.00           C  
ATOM   3024  OG1 THR B1775      99.061  27.917  40.351  1.00  0.00           O  
ATOM   3025  CG2 THR B1775      97.821  29.263  38.837  1.00  0.00           C  
ATOM   3026  N   LEU B1776     101.336  26.463  37.854  1.00  0.00           N  
ATOM   3027  CA  LEU B1776     102.504  25.617  38.114  1.00  0.00           C  
ATOM   3028  C   LEU B1776     103.716  26.548  38.150  1.00  0.00           C  
ATOM   3029  O   LEU B1776     103.609  27.663  37.618  1.00  0.00           O  
ATOM   3030  CB  LEU B1776     102.683  24.586  36.987  1.00  0.00           C  
ATOM   3031  CG  LEU B1776     101.639  23.518  36.603  1.00  0.00           C  
ATOM   3032  CD1 LEU B1776     100.547  24.009  35.710  1.00  0.00           C  
ATOM   3033  CD2 LEU B1776     102.377  22.474  35.815  1.00  0.00           C  
ATOM   3034  N   ASN B1777     104.854  26.200  38.738  1.00  0.00           N  
ATOM   3035  CA  ASN B1777     106.058  27.038  38.688  1.00  0.00           C  
ATOM   3036  C   ASN B1777     107.373  26.254  38.834  1.00  0.00           C  
ATOM   3037  O   ASN B1777     107.359  25.114  39.318  1.00  0.00           O  
ATOM   3038  CB  ASN B1777     106.055  28.100  39.768  1.00  0.00           C  
ATOM   3039  CG  ASN B1777     106.117  27.617  41.196  1.00  0.00           C  
ATOM   3040  OD1 ASN B1777     105.130  27.582  41.890  1.00  0.00           O  
ATOM   3041  ND2 ASN B1777     107.209  27.292  41.828  1.00  0.00           N  
ATOM   3042  N   ASN B1778     108.526  26.757  38.412  1.00  0.00           N  
ATOM   3043  CA  ASN B1778     109.794  26.090  38.609  1.00  0.00           C  
ATOM   3044  C   ASN B1778     110.898  27.125  38.451  1.00  0.00           C  
ATOM   3045  O   ASN B1778     110.677  28.083  37.726  1.00  0.00           O  
ATOM   3046  CB  ASN B1778     109.980  25.021  37.569  1.00  0.00           C  
ATOM   3047  CG  ASN B1778     111.257  24.179  37.684  1.00  0.00           C  
ATOM   3048  OD1 ASN B1778     111.780  23.691  36.672  1.00  0.00           O  
ATOM   3049  ND2 ASN B1778     111.743  23.873  38.895  1.00  0.00           N  
ATOM   3050  N   THR B1779     112.048  27.063  39.099  1.00  0.00           N  
ATOM   3051  CA  THR B1779     113.172  27.964  38.898  1.00  0.00           C  
ATOM   3052  C   THR B1779     113.790  27.887  37.499  1.00  0.00           C  
ATOM   3053  O   THR B1779     113.785  26.813  36.907  1.00  0.00           O  
ATOM   3054  CB  THR B1779     114.217  27.619  39.950  1.00  0.00           C  
ATOM   3055  OG1 THR B1779     113.489  27.475  41.182  1.00  0.00           O  
ATOM   3056  CG2 THR B1779     115.349  28.613  39.996  1.00  0.00           C  
ATOM   3057  N   ALA B1780     114.326  28.970  36.924  1.00  0.00           N  
ATOM   3058  CA  ALA B1780     115.093  28.811  35.719  1.00  0.00           C  
ATOM   3059  C   ALA B1780     116.534  28.838  36.218  1.00  0.00           C  
ATOM   3060  O   ALA B1780     117.275  27.862  36.004  1.00  0.00           O  
ATOM   3061  CB  ALA B1780     114.790  29.943  34.785  1.00  0.00           C  
ATOM   3062  N   LEU B1782     116.944  29.846  37.010  1.00  0.00           N  
ATOM   3063  CA  LEU B1782     118.323  29.965  37.508  1.00  0.00           C  
ATOM   3064  C   LEU B1782     118.362  30.920  38.672  1.00  0.00           C  
ATOM   3065  O   LEU B1782     117.643  31.908  38.582  1.00  0.00           O  
ATOM   3066  CB  LEU B1782     119.282  30.526  36.471  1.00  0.00           C  
ATOM   3067  CG  LEU B1782     120.735  30.279  36.820  1.00  0.00           C  
ATOM   3068  CD1 LEU B1782     121.020  28.775  36.888  1.00  0.00           C  
ATOM   3069  CD2 LEU B1782     121.608  30.823  35.742  1.00  0.00           C  
ATOM   3070  N   ALA B1783     119.101  30.685  39.742  1.00  0.00           N  
ATOM   3071  CA  ALA B1783     119.167  31.562  40.878  1.00  0.00           C  
ATOM   3072  C   ALA B1783     120.626  31.692  41.291  1.00  0.00           C  
ATOM   3073  O   ALA B1783     121.350  30.710  41.397  1.00  0.00           O  
ATOM   3074  CB  ALA B1783     118.408  30.981  42.016  1.00  0.00           C  
ATOM   3075  N   THR B1784     121.142  32.879  41.534  1.00  0.00           N  
ATOM   3076  CA  THR B1784     122.537  33.185  41.865  1.00  0.00           C  
ATOM   3077  C   THR B1784     122.465  33.524  43.356  1.00  0.00           C  
ATOM   3078  O   THR B1784     121.377  33.993  43.732  1.00  0.00           O  
ATOM   3079  CB  THR B1784     122.766  34.307  40.905  1.00  0.00           C  
ATOM   3080  OG1 THR B1784     123.690  33.850  39.966  1.00  0.00           O  
ATOM   3081  CG2 THR B1784     123.146  35.535  41.571  1.00  0.00           C  
ATOM   3082  N   PRO B1785     123.423  33.383  44.277  1.00  0.00           N  
ATOM   3083  CA  PRO B1785     124.775  32.929  44.038  1.00  0.00           C  
ATOM   3084  C   PRO B1785     125.018  31.431  44.125  1.00  0.00           C  
ATOM   3085  O   PRO B1785     126.112  31.029  43.721  1.00  0.00           O  
ATOM   3086  CB  PRO B1785     125.586  33.661  45.052  1.00  0.00           C  
ATOM   3087  CG  PRO B1785     124.667  33.529  46.251  1.00  0.00           C  
ATOM   3088  CD  PRO B1785     123.278  33.786  45.672  1.00  0.00           C  
ATOM   3089  N   ARG B1786     124.116  30.573  44.622  1.00  0.00           N  
ATOM   3090  CA  ARG B1786     124.334  29.133  44.747  1.00  0.00           C  
ATOM   3091  C   ARG B1786     124.815  28.375  43.488  1.00  0.00           C  
ATOM   3092  O   ARG B1786     125.744  27.580  43.628  1.00  0.00           O  
ATOM   3093  CB  ARG B1786     123.048  28.568  45.260  1.00  0.00           C  
ATOM   3094  CG  ARG B1786     123.071  27.102  45.558  1.00  0.00           C  
ATOM   3095  CD  ARG B1786     121.746  26.583  46.137  1.00  0.00           C  
ATOM   3096  NE  ARG B1786     121.566  26.930  47.541  1.00  0.00           N  
ATOM   3097  CZ  ARG B1786     120.789  26.200  48.345  1.00  0.00           C  
ATOM   3098  NH1 ARG B1786     120.150  25.111  47.895  1.00  0.00           N  
ATOM   3099  NH2 ARG B1786     120.651  26.561  49.616  1.00  0.00           N  
ATOM   3100  N   ILE B1787     124.357  28.551  42.233  1.00  0.00           N  
ATOM   3101  CA  ILE B1787     124.919  27.794  41.130  1.00  0.00           C  
ATOM   3102  C   ILE B1787     126.369  28.162  40.944  1.00  0.00           C  
ATOM   3103  O   ILE B1787     127.136  27.349  40.409  1.00  0.00           O  
ATOM   3104  CB  ILE B1787     124.313  28.001  39.712  1.00  0.00           C  
ATOM   3105  CG1 ILE B1787     123.470  29.216  39.711  1.00  0.00           C  
ATOM   3106  CG2 ILE B1787     123.524  26.790  39.248  1.00  0.00           C  
ATOM   3107  CD1 ILE B1787     124.158  30.475  39.117  1.00  0.00           C  
ATOM   3108  N   LEU B1788     126.809  29.351  41.384  1.00  0.00           N  
ATOM   3109  CA  LEU B1788     128.208  29.741  41.246  1.00  0.00           C  
ATOM   3110  C   LEU B1788     129.021  28.868  42.185  1.00  0.00           C  
ATOM   3111  O   LEU B1788     130.141  28.505  41.838  1.00  0.00           O  
ATOM   3112  CB  LEU B1788     128.424  31.194  41.624  1.00  0.00           C  
ATOM   3113  CG  LEU B1788     127.999  32.375  40.766  1.00  0.00           C  
ATOM   3114  CD1 LEU B1788     128.175  33.621  41.560  1.00  0.00           C  
ATOM   3115  CD2 LEU B1788     128.858  32.504  39.571  1.00  0.00           C  
ATOM   3116  N   ALA B1789     128.493  28.419  43.330  1.00  0.00           N  
ATOM   3117  CA  ALA B1789     129.252  27.542  44.208  1.00  0.00           C  
ATOM   3118  C   ALA B1789     129.468  26.188  43.565  1.00  0.00           C  
ATOM   3119  O   ALA B1789     130.486  25.558  43.816  1.00  0.00           O  
ATOM   3120  CB  ALA B1789     128.546  27.283  45.519  1.00  0.00           C  
ATOM   3121  N   MET B1790     128.542  25.757  42.707  1.00  0.00           N  
ATOM   3122  CA  MET B1790     128.610  24.474  42.006  1.00  0.00           C  
ATOM   3123  C   MET B1790     129.413  24.494  40.745  1.00  0.00           C  
ATOM   3124  O   MET B1790     130.161  23.552  40.469  1.00  0.00           O  
ATOM   3125  CB  MET B1790     127.246  23.982  41.648  1.00  0.00           C  
ATOM   3126  CG  MET B1790     126.883  23.250  42.901  1.00  0.00           C  
ATOM   3127  SD  MET B1790     125.179  23.540  43.351  1.00  0.00           S  
ATOM   3128  CE  MET B1790     125.327  22.956  45.012  1.00  0.00           C  
ATOM   3129  N   LEU B1791     129.251  25.570  39.969  1.00  0.00           N  
ATOM   3130  CA  LEU B1791     130.054  25.818  38.800  1.00  0.00           C  
ATOM   3131  C   LEU B1791     131.520  25.948  39.194  1.00  0.00           C  
ATOM   3132  O   LEU B1791     132.309  25.202  38.609  1.00  0.00           O  
ATOM   3133  CB  LEU B1791     129.596  27.066  38.180  1.00  0.00           C  
ATOM   3134  CG  LEU B1791     128.282  27.032  37.478  1.00  0.00           C  
ATOM   3135  CD1 LEU B1791     127.839  28.456  37.242  1.00  0.00           C  
ATOM   3136  CD2 LEU B1791     128.409  26.365  36.131  1.00  0.00           C  
ATOM   3137  N   LEU B1792     131.929  26.796  40.155  1.00  0.00           N  
ATOM   3138  CA  LEU B1792     133.346  26.933  40.511  1.00  0.00           C  
ATOM   3139  C   LEU B1792     133.947  25.573  40.873  1.00  0.00           C  
ATOM   3140  O   LEU B1792     134.818  25.145  40.118  1.00  0.00           O  
ATOM   3141  CB  LEU B1792     133.589  27.892  41.724  1.00  0.00           C  
ATOM   3142  CG  LEU B1792     133.169  29.385  41.802  1.00  0.00           C  
ATOM   3143  CD1 LEU B1792     133.725  29.962  43.062  1.00  0.00           C  
ATOM   3144  CD2 LEU B1792     133.751  30.220  40.721  1.00  0.00           C  
ATOM   3145  N   GLU B1793     133.498  24.839  41.910  1.00  0.00           N  
ATOM   3146  CA  GLU B1793     134.001  23.501  42.277  1.00  0.00           C  
ATOM   3147  C   GLU B1793     134.035  22.402  41.172  1.00  0.00           C  
ATOM   3148  O   GLU B1793     135.020  21.697  40.936  1.00  0.00           O  
ATOM   3149  CB  GLU B1793     133.174  22.952  43.407  1.00  0.00           C  
ATOM   3150  CG  GLU B1793     133.220  23.814  44.635  1.00  0.00           C  
ATOM   3151  CD  GLU B1793     132.829  23.145  45.945  1.00  0.00           C  
ATOM   3152  OE1 GLU B1793     132.584  21.949  45.985  1.00  0.00           O  
ATOM   3153  OE2 GLU B1793     132.751  23.816  46.961  1.00  0.00           O  
ATOM   3154  N   ASN B1794     132.937  22.193  40.469  1.00  0.00           N  
ATOM   3155  CA  ASN B1794     132.888  21.299  39.353  1.00  0.00           C  
ATOM   3156  C   ASN B1794     133.757  21.765  38.201  1.00  0.00           C  
ATOM   3157  O   ASN B1794     134.052  20.973  37.310  1.00  0.00           O  
ATOM   3158  CB  ASN B1794     131.479  21.189  38.836  1.00  0.00           C  
ATOM   3159  CG  ASN B1794     130.643  20.198  39.611  1.00  0.00           C  
ATOM   3160  OD1 ASN B1794     130.600  19.027  39.226  1.00  0.00           O  
ATOM   3161  ND2 ASN B1794     129.954  20.569  40.682  1.00  0.00           N  
ATOM   3162  N   HIS B1795     134.159  23.028  38.024  1.00  0.00           N  
ATOM   3163  CA  HIS B1795     134.969  23.371  36.862  1.00  0.00           C  
ATOM   3164  C   HIS B1795     136.364  23.908  37.250  1.00  0.00           C  
ATOM   3165  O   HIS B1795     136.999  24.593  36.442  1.00  0.00           O  
ATOM   3166  CB  HIS B1795     134.221  24.394  36.026  1.00  0.00           C  
ATOM   3167  CG  HIS B1795     132.870  24.022  35.422  1.00  0.00           C  
ATOM   3168  ND1 HIS B1795     131.749  24.738  35.494  1.00  0.00           N  
ATOM   3169  CD2 HIS B1795     132.572  22.953  34.610  1.00  0.00           C  
ATOM   3170  CE1 HIS B1795     130.808  24.170  34.768  1.00  0.00           C  
ATOM   3171  NE2 HIS B1795     131.317  23.096  34.246  1.00  0.00           N  
ATOM   3172  N   GLN B1796     136.896  23.669  38.454  1.00  0.00           N  
ATOM   3173  CA  GLN B1796     138.220  24.132  38.828  1.00  0.00           C  
ATOM   3174  C   GLN B1796     139.276  23.415  38.032  1.00  0.00           C  
ATOM   3175  O   GLN B1796     139.070  22.254  37.701  1.00  0.00           O  
ATOM   3176  CB  GLN B1796     138.476  23.879  40.273  1.00  0.00           C  
ATOM   3177  CG  GLN B1796     138.298  22.466  40.726  1.00  0.00           C  
ATOM   3178  CD  GLN B1796     138.293  22.493  42.228  1.00  0.00           C  
ATOM   3179  OE1 GLN B1796     139.288  22.874  42.827  1.00  0.00           O  
ATOM   3180  NE2 GLN B1796     137.242  22.109  42.932  1.00  0.00           N  
ATOM   3181  N   LEU B1797     140.379  24.049  37.650  1.00  0.00           N  
ATOM   3182  CA  LEU B1797     141.477  23.423  36.919  1.00  0.00           C  
ATOM   3183  C   LEU B1797     142.546  23.196  37.973  1.00  0.00           C  
ATOM   3184  O   LEU B1797     142.557  23.933  38.960  1.00  0.00           O  
ATOM   3185  CB  LEU B1797     142.013  24.357  35.872  1.00  0.00           C  
ATOM   3186  CG  LEU B1797     141.036  24.892  34.845  1.00  0.00           C  
ATOM   3187  CD1 LEU B1797     141.648  26.067  34.166  1.00  0.00           C  
ATOM   3188  CD2 LEU B1797     140.759  23.890  33.758  1.00  0.00           C  
ATOM   3189  N   GLN B1798     143.543  22.310  37.837  1.00  0.00           N  
ATOM   3190  CA  GLN B1798     144.519  22.107  38.920  1.00  0.00           C  
ATOM   3191  C   GLN B1798     145.293  23.290  39.457  1.00  0.00           C  
ATOM   3192  O   GLN B1798     145.672  23.239  40.628  1.00  0.00           O  
ATOM   3193  CB  GLN B1798     145.574  21.069  38.573  1.00  0.00           C  
ATOM   3194  CG  GLN B1798     146.388  21.211  37.319  1.00  0.00           C  
ATOM   3195  CD  GLN B1798     146.854  19.830  36.878  1.00  0.00           C  
ATOM   3196  OE1 GLN B1798     146.641  19.443  35.732  1.00  0.00           O  
ATOM   3197  NE2 GLN B1798     147.451  19.007  37.741  1.00  0.00           N  
ATOM   3198  N   ASP B1799     145.478  24.357  38.661  1.00  0.00           N  
ATOM   3199  CA  ASP B1799     146.177  25.531  39.163  1.00  0.00           C  
ATOM   3200  C   ASP B1799     145.350  26.530  39.978  1.00  0.00           C  
ATOM   3201  O   ASP B1799     145.898  27.527  40.446  1.00  0.00           O  
ATOM   3202  CB  ASP B1799     146.843  26.248  37.995  1.00  0.00           C  
ATOM   3203  CG  ASP B1799     145.987  26.771  36.855  1.00  0.00           C  
ATOM   3204  OD1 ASP B1799     144.763  26.614  36.866  1.00  0.00           O  
ATOM   3205  OD2 ASP B1799     146.573  27.353  35.938  1.00  0.00           O  
ATOM   3206  N   GLY B1800     144.039  26.322  40.177  1.00  0.00           N  
ATOM   3207  CA  GLY B1800     143.217  27.236  40.966  1.00  0.00           C  
ATOM   3208  C   GLY B1800     142.261  28.010  40.081  1.00  0.00           C  
ATOM   3209  O   GLY B1800     141.199  28.434  40.527  1.00  0.00           O  
ATOM   3210  N   ARG B1801     142.588  28.219  38.804  1.00  0.00           N  
ATOM   3211  CA  ARG B1801     141.680  28.955  37.941  1.00  0.00           C  
ATOM   3212  C   ARG B1801     140.435  28.134  37.648  1.00  0.00           C  
ATOM   3213  O   ARG B1801     140.464  26.925  37.909  1.00  0.00           O  
ATOM   3214  CB  ARG B1801     142.352  29.290  36.664  1.00  0.00           C  
ATOM   3215  CG  ARG B1801     143.524  30.187  36.975  1.00  0.00           C  
ATOM   3216  CD  ARG B1801     144.224  30.517  35.686  1.00  0.00           C  
ATOM   3217  NE  ARG B1801     144.631  29.269  35.082  1.00  0.00           N  
ATOM   3218  CZ  ARG B1801     144.665  29.050  33.770  1.00  0.00           C  
ATOM   3219  NH1 ARG B1801     144.314  30.011  32.890  1.00  0.00           N  
ATOM   3220  NH2 ARG B1801     145.033  27.810  33.386  1.00  0.00           N  
ATOM   3221  N   VAL B1802     139.362  28.754  37.122  1.00  0.00           N  
ATOM   3222  CA  VAL B1802     138.089  28.080  36.905  1.00  0.00           C  
ATOM   3223  C   VAL B1802     137.706  28.246  35.449  1.00  0.00           C  
ATOM   3224  O   VAL B1802     137.857  29.322  34.865  1.00  0.00           O  
ATOM   3225  CB  VAL B1802     137.019  28.687  37.827  1.00  0.00           C  
ATOM   3226  CG1 VAL B1802     135.625  28.150  37.491  1.00  0.00           C  
ATOM   3227  CG2 VAL B1802     137.364  28.337  39.252  1.00  0.00           C  
ATOM   3228  N   ARG B1803     137.199  27.187  34.871  1.00  0.00           N  
ATOM   3229  CA  ARG B1803     136.900  27.128  33.458  1.00  0.00           C  
ATOM   3230  C   ARG B1803     135.490  27.633  33.149  1.00  0.00           C  
ATOM   3231  O   ARG B1803     134.631  27.408  34.011  1.00  0.00           O  
ATOM   3232  CB  ARG B1803     137.140  25.676  33.175  1.00  0.00           C  
ATOM   3233  CG  ARG B1803     136.965  25.123  31.798  1.00  0.00           C  
ATOM   3234  CD  ARG B1803     136.607  23.628  31.929  1.00  0.00           C  
ATOM   3235  NE  ARG B1803     135.723  23.520  30.795  1.00  0.00           N  
ATOM   3236  CZ  ARG B1803     134.556  22.894  30.776  1.00  0.00           C  
ATOM   3237  NH1 ARG B1803     134.054  22.222  31.830  1.00  0.00           N  
ATOM   3238  NH2 ARG B1803     133.839  23.151  29.670  1.00  0.00           N  
ATOM   3239  N   VAL B1804     135.105  28.286  32.051  1.00  0.00           N  
ATOM   3240  CA  VAL B1804     133.695  28.655  31.954  1.00  0.00           C  
ATOM   3241  C   VAL B1804     133.117  27.671  30.947  1.00  0.00           C  
ATOM   3242  O   VAL B1804     133.847  27.313  30.024  1.00  0.00           O  
ATOM   3243  CB  VAL B1804     133.389  30.182  31.486  1.00  0.00           C  
ATOM   3244  CG1 VAL B1804     134.535  31.070  31.904  1.00  0.00           C  
ATOM   3245  CG2 VAL B1804     133.127  30.323  30.013  1.00  0.00           C  
ATOM   3246  N   PRO B1805     131.890  27.131  31.079  1.00  0.00           N  
ATOM   3247  CA  PRO B1805     131.339  26.181  30.139  1.00  0.00           C  
ATOM   3248  C   PRO B1805     131.262  26.721  28.737  1.00  0.00           C  
ATOM   3249  O   PRO B1805     131.320  27.932  28.574  1.00  0.00           O  
ATOM   3250  CB  PRO B1805     130.007  25.818  30.729  1.00  0.00           C  
ATOM   3251  CG  PRO B1805     129.736  26.846  31.759  1.00  0.00           C  
ATOM   3252  CD  PRO B1805     131.098  27.132  32.306  1.00  0.00           C  
ATOM   3253  N   GLN B1806     131.078  25.911  27.701  1.00  0.00           N  
ATOM   3254  CA  GLN B1806     131.028  26.434  26.354  1.00  0.00           C  
ATOM   3255  C   GLN B1806     129.852  27.331  26.054  1.00  0.00           C  
ATOM   3256  O   GLN B1806     129.970  28.311  25.331  1.00  0.00           O  
ATOM   3257  CB  GLN B1806     131.023  25.300  25.376  1.00  0.00           C  
ATOM   3258  CG  GLN B1806     132.067  25.505  24.284  1.00  0.00           C  
ATOM   3259  CD  GLN B1806     132.693  24.187  23.833  1.00  0.00           C  
ATOM   3260  OE1 GLN B1806     133.444  23.522  24.561  1.00  0.00           O  
ATOM   3261  NE2 GLN B1806     132.381  23.765  22.606  1.00  0.00           N  
ATOM   3262  N   ALA B1807     128.684  27.047  26.594  1.00  0.00           N  
ATOM   3263  CA  ALA B1807     127.503  27.863  26.352  1.00  0.00           C  
ATOM   3264  C   ALA B1807     127.589  29.294  26.894  1.00  0.00           C  
ATOM   3265  O   ALA B1807     126.874  30.170  26.391  1.00  0.00           O  
ATOM   3266  CB  ALA B1807     126.311  27.129  26.957  1.00  0.00           C  
ATOM   3267  N   LEU B1808     128.481  29.566  27.870  1.00  0.00           N  
ATOM   3268  CA  LEU B1808     128.662  30.919  28.356  1.00  0.00           C  
ATOM   3269  C   LEU B1808     129.910  31.610  27.890  1.00  0.00           C  
ATOM   3270  O   LEU B1808     130.138  32.751  28.272  1.00  0.00           O  
ATOM   3271  CB  LEU B1808     128.624  30.984  29.878  1.00  0.00           C  
ATOM   3272  CG  LEU B1808     127.151  31.184  30.196  1.00  0.00           C  
ATOM   3273  CD1 LEU B1808     126.453  29.840  30.347  1.00  0.00           C  
ATOM   3274  CD2 LEU B1808     127.014  31.958  31.452  1.00  0.00           C  
ATOM   3275  N   ILE B1809     130.735  31.059  27.021  1.00  0.00           N  
ATOM   3276  CA  ILE B1809     131.880  31.794  26.494  1.00  0.00           C  
ATOM   3277  C   ILE B1809     131.396  32.954  25.644  1.00  0.00           C  
ATOM   3278  O   ILE B1809     132.039  33.998  25.720  1.00  0.00           O  
ATOM   3279  CB  ILE B1809     132.792  30.886  25.639  1.00  0.00           C  
ATOM   3280  CG1 ILE B1809     133.518  29.967  26.600  1.00  0.00           C  
ATOM   3281  CG2 ILE B1809     133.792  31.687  24.801  1.00  0.00           C  
ATOM   3282  CD1 ILE B1809     134.154  28.741  25.965  1.00  0.00           C  
ATOM   3283  N   PRO B1810     130.309  32.955  24.868  1.00  0.00           N  
ATOM   3284  CA  PRO B1810     129.834  34.172  24.247  1.00  0.00           C  
ATOM   3285  C   PRO B1810     129.482  35.225  25.310  1.00  0.00           C  
ATOM   3286  O   PRO B1810     129.577  36.396  24.949  1.00  0.00           O  
ATOM   3287  CB  PRO B1810     128.649  33.725  23.397  1.00  0.00           C  
ATOM   3288  CG  PRO B1810     128.966  32.308  23.117  1.00  0.00           C  
ATOM   3289  CD  PRO B1810     129.461  31.846  24.469  1.00  0.00           C  
ATOM   3290  N   TYR B1811     129.113  34.927  26.580  1.00  0.00           N  
ATOM   3291  CA  TYR B1811     128.761  36.003  27.492  1.00  0.00           C  
ATOM   3292  C   TYR B1811     129.984  36.484  28.239  1.00  0.00           C  
ATOM   3293  O   TYR B1811     130.061  37.658  28.592  1.00  0.00           O  
ATOM   3294  CB  TYR B1811     127.699  35.598  28.521  1.00  0.00           C  
ATOM   3295  CG  TYR B1811     126.376  35.209  27.845  1.00  0.00           C  
ATOM   3296  CD1 TYR B1811     126.300  34.011  27.140  1.00  0.00           C  
ATOM   3297  CD2 TYR B1811     125.233  36.013  27.912  1.00  0.00           C  
ATOM   3298  CE1 TYR B1811     125.131  33.613  26.496  1.00  0.00           C  
ATOM   3299  CE2 TYR B1811     124.047  35.621  27.262  1.00  0.00           C  
ATOM   3300  CZ  TYR B1811     124.002  34.412  26.557  1.00  0.00           C  
ATOM   3301  OH  TYR B1811     122.864  34.000  25.877  1.00  0.00           O  
ATOM   3302  N   MET B1812     130.968  35.632  28.512  1.00  0.00           N  
ATOM   3303  CA  MET B1812     132.162  36.102  29.185  1.00  0.00           C  
ATOM   3304  C   MET B1812     133.166  36.653  28.205  1.00  0.00           C  
ATOM   3305  O   MET B1812     133.918  37.580  28.495  1.00  0.00           O  
ATOM   3306  CB  MET B1812     132.823  34.987  29.963  1.00  0.00           C  
ATOM   3307  CG  MET B1812     132.047  34.753  31.220  1.00  0.00           C  
ATOM   3308  SD  MET B1812     131.827  36.337  32.054  1.00  0.00           S  
ATOM   3309  CE  MET B1812     133.219  36.520  33.124  1.00  0.00           C  
ATOM   3310  N   GLY B1813     133.182  36.051  27.033  1.00  0.00           N  
ATOM   3311  CA  GLY B1813     134.123  36.423  26.002  1.00  0.00           C  
ATOM   3312  C   GLY B1813     135.525  35.905  26.311  1.00  0.00           C  
ATOM   3313  O   GLY B1813     136.538  36.325  25.730  1.00  0.00           O  
ATOM   3314  N   LYS B1814     135.623  34.968  27.239  1.00  0.00           N  
ATOM   3315  CA  LYS B1814     136.892  34.382  27.541  1.00  0.00           C  
ATOM   3316  C   LYS B1814     136.585  32.957  27.968  1.00  0.00           C  
ATOM   3317  O   LYS B1814     135.418  32.636  28.190  1.00  0.00           O  
ATOM   3318  CB  LYS B1814     137.538  35.234  28.624  1.00  0.00           C  
ATOM   3319  CG  LYS B1814     137.001  35.085  30.021  1.00  0.00           C  
ATOM   3320  CD  LYS B1814     137.865  35.940  30.884  1.00  0.00           C  
ATOM   3321  CE  LYS B1814     137.233  37.304  30.867  1.00  0.00           C  
ATOM   3322  NZ  LYS B1814     138.011  38.159  31.740  1.00  0.00           N  
ATOM   3323  N   GLU B1815     137.585  32.085  28.067  1.00  0.00           N  
ATOM   3324  CA  GLU B1815     137.327  30.695  28.418  1.00  0.00           C  
ATOM   3325  C   GLU B1815     137.693  30.333  29.832  1.00  0.00           C  
ATOM   3326  O   GLU B1815     137.248  29.291  30.315  1.00  0.00           O  
ATOM   3327  CB  GLU B1815     138.085  29.708  27.529  1.00  0.00           C  
ATOM   3328  CG  GLU B1815     137.771  29.797  26.041  1.00  0.00           C  
ATOM   3329  CD  GLU B1815     138.543  28.825  25.143  1.00  0.00           C  
ATOM   3330  OE1 GLU B1815     139.776  28.803  25.212  1.00  0.00           O  
ATOM   3331  OE2 GLU B1815     137.906  28.107  24.361  1.00  0.00           O  
ATOM   3332  N   VAL B1816     138.507  31.116  30.513  1.00  0.00           N  
ATOM   3333  CA  VAL B1816     138.906  30.750  31.850  1.00  0.00           C  
ATOM   3334  C   VAL B1816     138.767  32.024  32.607  1.00  0.00           C  
ATOM   3335  O   VAL B1816     139.164  33.055  32.092  1.00  0.00           O  
ATOM   3336  CB  VAL B1816     140.369  30.277  31.925  1.00  0.00           C  
ATOM   3337  CG1 VAL B1816     140.730  29.926  33.356  1.00  0.00           C  
ATOM   3338  CG2 VAL B1816     140.556  28.984  31.166  1.00  0.00           C  
ATOM   3339  N   LEU B1817     138.154  31.980  33.767  1.00  0.00           N  
ATOM   3340  CA  LEU B1817     138.017  33.157  34.594  1.00  0.00           C  
ATOM   3341  C   LEU B1817     139.371  33.659  35.099  1.00  0.00           C  
ATOM   3342  O   LEU B1817     140.142  32.920  35.727  1.00  0.00           O  
ATOM   3343  CB  LEU B1817     137.086  32.848  35.796  1.00  0.00           C  
ATOM   3344  CG  LEU B1817     135.613  32.529  35.564  1.00  0.00           C  
ATOM   3345  CD1 LEU B1817     134.879  32.630  36.876  1.00  0.00           C  
ATOM   3346  CD2 LEU B1817     134.959  33.558  34.641  1.00  0.00           C  
ATOM   3347  N   GLU B1818     139.671  34.904  34.755  1.00  0.00           N  
ATOM   3348  CA  GLU B1818     140.832  35.645  35.232  1.00  0.00           C  
ATOM   3349  C   GLU B1818     140.740  36.162  36.676  1.00  0.00           C  
ATOM   3350  O   GLU B1818     139.733  36.796  37.065  1.00  0.00           O  
ATOM   3351  CB  GLU B1818     141.064  36.840  34.337  1.00  0.00           C  
ATOM   3352  CG  GLU B1818     141.492  36.546  32.898  1.00  0.00           C  
ATOM   3353  CD  GLU B1818     141.391  37.739  31.932  1.00  0.00           C  
ATOM   3354  OE1 GLU B1818     141.651  38.878  32.339  1.00  0.00           O  
ATOM   3355  OE2 GLU B1818     141.044  37.528  30.761  1.00  0.00           O  
ATOM   3356  N   PRO B1819     141.778  35.950  37.504  1.00  0.00           N  
ATOM   3357  CA  PRO B1819     141.870  36.380  38.909  1.00  0.00           C  
ATOM   3358  C   PRO B1819     142.170  37.849  39.162  1.00  0.00           C  
ATOM   3359  O   PRO B1819     142.871  38.488  38.390  1.00  0.00           O  
ATOM   3360  CB  PRO B1819     142.922  35.524  39.507  1.00  0.00           C  
ATOM   3361  CG  PRO B1819     143.881  35.452  38.371  1.00  0.00           C  
ATOM   3362  CD  PRO B1819     142.968  35.206  37.164  1.00  0.00           C  
ATOM   3363  N   CYS B1820     141.688  38.354  40.283  1.00  0.00           N  
ATOM   3364  CA  CYS B1820     141.792  39.749  40.629  1.00  0.00           C  
ATOM   3365  C   CYS B1820     142.847  39.944  41.714  1.00  0.00           C  
ATOM   3366  O   CYS B1820     143.970  39.438  41.591  1.00  0.00           O  
ATOM   3367  CB  CYS B1820     140.394  40.171  41.060  1.00  0.00           C  
ATOM   3368  SG  CYS B1820     140.255  41.966  41.054  1.00  0.00           S  
ATOM   3369  N   GLY B1821     142.513  40.690  42.764  1.00  0.00           N  
ATOM   3370  CA  GLY B1821     143.348  40.962  43.912  1.00  0.00           C  
ATOM   3371  C   GLY B1821     142.382  41.590  44.918  1.00  0.00           C  
ATOM   3372  O   GLY B1821     141.653  42.506  44.519  1.00  0.00           O  
ATOM   3373  OXT GLY B1821     142.311  41.132  46.063  1.00  0.00           O  
TER
END
