# Supplementary material for: Backbone Brackets and Arginine Tweezers delineate Class I and Class II aminoacyl tRNA synthetases
Source: PLoS Comput Biol. 2018 Apr 16;14(4):e1006101. doi: 10.1371/journal.pcbi.1006101 (PMC5919687; doi:10.1371/journal.pcbi.1006101)
Supplement: S12 File — All structures of Class II aaRS with residues renumbered according to the MSA. (GZ) [file pcbi.1006101.s024.tar.gz › 1ses_A_renum.pdb]

ATOM      1  N   MET A 135      39.134  18.905  70.626  1.00  0.00           N  
ATOM      2  CA  MET A 135      38.049  19.087  71.557  1.00  0.00           C  
ATOM      3  C   MET A 135      38.645  19.888  72.686  1.00  0.00           C  
ATOM      4  O   MET A 135      39.629  19.460  73.296  1.00  0.00           O  
ATOM      5  CB  MET A 135      37.559  17.761  72.081  1.00  0.00           C  
ATOM      6  CG  MET A 135      36.214  17.835  72.767  1.00  0.00           C  
ATOM      7  SD  MET A 135      34.930  18.144  71.534  1.00  0.00           S  
ATOM      8  CE  MET A 135      33.586  17.141  72.134  1.00  0.00           C  
ATOM      9  N   VAL A 136      38.130  21.081  72.930  1.00  0.00           N  
ATOM     10  CA  VAL A 136      38.707  21.838  74.025  1.00  0.00           C  
ATOM     11  C   VAL A 136      37.825  21.698  75.249  1.00  0.00           C  
ATOM     12  O   VAL A 136      36.672  21.270  75.128  1.00  0.00           O  
ATOM     13  CB  VAL A 136      38.857  23.334  73.630  1.00  0.00           C  
ATOM     14  CG1 VAL A 136      39.871  23.436  72.467  1.00  0.00           C  
ATOM     15  CG2 VAL A 136      37.485  23.933  73.276  1.00  0.00           C  
ATOM     16  N   ASP A 137      38.341  22.046  76.421  1.00  0.00           N  
ATOM     17  CA  ASP A 137      37.530  22.114  77.640  1.00  0.00           C  
ATOM     18  C   ASP A 137      36.456  23.214  77.570  1.00  0.00           C  
ATOM     19  O   ASP A 137      36.768  24.382  77.802  1.00  0.00           O  
ATOM     20  CB  ASP A 137      38.431  22.393  78.857  1.00  0.00           C  
ATOM     21  CG  ASP A 137      37.767  22.380  80.228  1.00  0.00           C  
ATOM     22  OD1 ASP A 137      36.580  22.049  80.322  1.00  0.00           O  
ATOM     23  OD2 ASP A 137      38.470  22.670  81.201  1.00  0.00           O  
ATOM     24  N   LEU A 138      35.189  22.897  77.339  1.00  0.00           N  
ATOM     25  CA  LEU A 138      34.097  23.863  77.246  1.00  0.00           C  
ATOM     26  C   LEU A 138      34.030  24.862  78.398  1.00  0.00           C  
ATOM     27  O   LEU A 138      33.591  25.989  78.242  1.00  0.00           O  
ATOM     28  CB  LEU A 138      32.752  23.146  77.194  1.00  0.00           C  
ATOM     29  CG  LEU A 138      31.742  23.445  76.098  1.00  0.00           C  
ATOM     30  CD1 LEU A 138      30.402  22.950  76.610  1.00  0.00           C  
ATOM     31  CD2 LEU A 138      31.640  24.927  75.769  1.00  0.00           C  
ATOM     32  N   LYS A 139      34.507  24.477  79.562  1.00  0.00           N  
ATOM     33  CA  LYS A 139      34.498  25.293  80.754  1.00  0.00           C  
ATOM     34  C   LYS A 139      35.493  26.427  80.544  1.00  0.00           C  
ATOM     35  O   LYS A 139      35.188  27.581  80.857  1.00  0.00           O  
ATOM     36  CB  LYS A 139      34.870  24.347  81.865  1.00  0.00           C  
ATOM     37  CG  LYS A 139      34.561  24.622  83.311  1.00  0.00           C  
ATOM     38  CD  LYS A 139      35.486  23.747  84.185  1.00  0.00           C  
ATOM     39  CE  LYS A 139      36.871  24.384  84.480  1.00  0.00           C  
ATOM     40  NZ  LYS A 139      37.769  24.504  83.337  1.00  0.00           N  
ATOM     41  N   ARG A 140      36.676  26.147  79.973  1.00  0.00           N  
ATOM     42  CA  ARG A 140      37.652  27.186  79.648  1.00  0.00           C  
ATOM     43  C   ARG A 140      37.195  28.023  78.467  1.00  0.00           C  
ATOM     44  O   ARG A 140      37.420  29.228  78.400  1.00  0.00           O  
ATOM     45  CB  ARG A 140      39.005  26.581  79.314  1.00  0.00           C  
ATOM     46  CG  ARG A 140      39.620  25.947  80.539  1.00  0.00           C  
ATOM     47  CD  ARG A 140      39.734  26.980  81.657  1.00  0.00           C  
ATOM     48  NE  ARG A 140      40.003  26.403  82.969  1.00  0.00           N  
ATOM     49  CZ  ARG A 140      40.217  27.175  84.045  1.00  0.00           C  
ATOM     50  NH1 ARG A 140      40.193  28.516  83.966  1.00  0.00           N  
ATOM     51  NH2 ARG A 140      40.470  26.591  85.222  1.00  0.00           N  
ATOM     52  N   LEU A 141      36.482  27.375  77.563  1.00  0.00           N  
ATOM     53  CA  LEU A 141      35.929  28.004  76.393  1.00  0.00           C  
ATOM     54  C   LEU A 141      34.953  29.059  76.821  1.00  0.00           C  
ATOM     55  O   LEU A 141      34.878  30.110  76.201  1.00  0.00           O  
ATOM     56  CB  LEU A 141      35.230  26.966  75.543  1.00  0.00           C  
ATOM     57  CG  LEU A 141      34.523  27.366  74.274  1.00  0.00           C  
ATOM     58  CD1 LEU A 141      35.407  28.213  73.378  1.00  0.00           C  
ATOM     59  CD2 LEU A 141      34.137  26.093  73.567  1.00  0.00           C  
ATOM     60  N   ARG A 142      34.211  28.793  77.880  1.00  0.00           N  
ATOM     61  CA  ARG A 142      33.282  29.780  78.388  1.00  0.00           C  
ATOM     62  C   ARG A 142      33.972  30.862  79.208  1.00  0.00           C  
ATOM     63  O   ARG A 142      33.577  32.015  79.097  1.00  0.00           O  
ATOM     64  CB  ARG A 142      32.210  29.099  79.235  1.00  0.00           C  
ATOM     65  CG  ARG A 142      31.384  28.222  78.335  1.00  0.00           C  
ATOM     66  CD  ARG A 142      30.170  27.645  79.003  1.00  0.00           C  
ATOM     67  NE  ARG A 142      30.438  26.641  80.013  1.00  0.00           N  
ATOM     68  CZ  ARG A 142      29.868  25.439  79.926  1.00  0.00           C  
ATOM     69  NH1 ARG A 142      29.058  25.105  78.918  1.00  0.00           N  
ATOM     70  NH2 ARG A 142      30.070  24.578  80.913  1.00  0.00           N  
ATOM     71  N   GLN A 143      34.991  30.622  80.027  1.00  0.00           N  
ATOM     72  CA  GLN A 143      35.531  31.740  80.775  1.00  0.00           C  
ATOM     73  C   GLN A 143      36.653  32.476  80.109  1.00  0.00           C  
ATOM     74  O   GLN A 143      36.955  33.602  80.498  1.00  0.00           O  
ATOM     75  CB  GLN A 143      36.004  31.314  82.153  1.00  0.00           C  
ATOM     76  CG  GLN A 143      36.908  30.122  82.319  1.00  0.00           C  
ATOM     77  CD  GLN A 143      36.537  29.476  83.641  1.00  0.00           C  
ATOM     78  OE1 GLN A 143      37.285  29.515  84.614  1.00  0.00           O  
ATOM     79  NE2 GLN A 143      35.355  28.871  83.724  1.00  0.00           N  
ATOM     80  N   GLU A 144      37.274  31.911  79.086  1.00  0.00           N  
ATOM     81  CA  GLU A 144      38.374  32.582  78.428  1.00  0.00           C  
ATOM     82  C   GLU A 144      38.147  32.807  76.962  1.00  0.00           C  
ATOM     83  O   GLU A 144      39.140  32.796  76.231  1.00  0.00           O  
ATOM     84  CB  GLU A 144      39.638  31.783  78.601  1.00  0.00           C  
ATOM     85  CG  GLU A 144      40.224  31.942  79.980  1.00  0.00           C  
ATOM     86  CD  GLU A 144      40.892  30.664  80.447  1.00  0.00           C  
ATOM     87  OE1 GLU A 144      41.881  30.253  79.822  1.00  0.00           O  
ATOM     88  OE2 GLU A 144      40.403  30.090  81.430  1.00  0.00           O  
ATOM     89  N   PRO A 145      36.956  33.109  76.424  1.00  0.00           N  
ATOM     90  CA  PRO A 145      36.695  32.980  75.001  1.00  0.00           C  
ATOM     91  C   PRO A 145      37.674  33.757  74.148  1.00  0.00           C  
ATOM     92  O   PRO A 145      37.972  33.342  73.037  1.00  0.00           O  
ATOM     93  CB  PRO A 145      35.259  33.430  74.840  1.00  0.00           C  
ATOM     94  CG  PRO A 145      34.977  34.303  76.016  1.00  0.00           C  
ATOM     95  CD  PRO A 145      35.801  33.673  77.117  1.00  0.00           C  
ATOM     96  N   GLU A 146      38.279  34.826  74.687  1.00  0.00           N  
ATOM     97  CA  GLU A 146      39.230  35.699  73.982  1.00  0.00           C  
ATOM     98  C   GLU A 146      40.472  34.904  73.573  1.00  0.00           C  
ATOM     99  O   GLU A 146      40.953  35.080  72.449  1.00  0.00           O  
ATOM    100  CB  GLU A 146      39.751  36.869  74.824  1.00  0.00           C  
ATOM    101  CG  GLU A 146      38.988  37.359  76.045  1.00  0.00           C  
ATOM    102  CD  GLU A 146      39.005  36.421  77.249  1.00  0.00           C  
ATOM    103  OE1 GLU A 146      40.049  35.885  77.635  1.00  0.00           O  
ATOM    104  OE2 GLU A 146      37.933  36.217  77.798  1.00  0.00           O  
ATOM    105  N   VAL A 147      40.946  34.008  74.461  1.00  0.00           N  
ATOM    106  CA  VAL A 147      42.042  33.068  74.207  1.00  0.00           C  
ATOM    107  C   VAL A 147      41.740  32.215  72.973  1.00  0.00           C  
ATOM    108  O   VAL A 147      42.565  32.041  72.074  1.00  0.00           O  
ATOM    109  CB  VAL A 147      42.210  32.177  75.447  1.00  0.00           C  
ATOM    110  CG1 VAL A 147      43.033  30.959  75.157  1.00  0.00           C  
ATOM    111  CG2 VAL A 147      42.951  32.952  76.494  1.00  0.00           C  
ATOM    112  N   PHE A 148      40.519  31.701  72.922  1.00  0.00           N  
ATOM    113  CA  PHE A 148      40.103  30.894  71.813  1.00  0.00           C  
ATOM    114  C   PHE A 148      39.875  31.763  70.628  1.00  0.00           C  
ATOM    115  O   PHE A 148      39.987  31.277  69.510  1.00  0.00           O  
ATOM    116  CB  PHE A 148      38.840  30.146  72.144  1.00  0.00           C  
ATOM    117  CG  PHE A 148      39.224  29.133  73.201  1.00  0.00           C  
ATOM    118  CD1 PHE A 148      39.838  27.952  72.815  1.00  0.00           C  
ATOM    119  CD2 PHE A 148      39.004  29.422  74.547  1.00  0.00           C  
ATOM    120  CE1 PHE A 148      40.230  27.070  73.799  1.00  0.00           C  
ATOM    121  CE2 PHE A 148      39.396  28.536  75.520  1.00  0.00           C  
ATOM    122  CZ  PHE A 148      40.009  27.360  75.142  1.00  0.00           C  
ATOM    123  N   HIS A 149      39.578  33.044  70.801  1.00  0.00           N  
ATOM    124  CA  HIS A 149      39.361  33.896  69.655  1.00  0.00           C  
ATOM    125  C   HIS A 149      40.704  34.221  69.016  1.00  0.00           C  
ATOM    126  O   HIS A 149      40.832  34.134  67.789  1.00  0.00           O  
ATOM    127  CB  HIS A 149      38.618  35.187  70.068  1.00  0.00           C  
ATOM    128  CG  HIS A 149      37.741  35.584  68.876  1.00  0.00           C  
ATOM    129  ND1 HIS A 149      36.518  35.133  68.563  1.00  0.00           N  
ATOM    130  CD2 HIS A 149      38.146  36.420  67.845  1.00  0.00           C  
ATOM    131  CE1 HIS A 149      36.186  35.644  67.393  1.00  0.00           C  
ATOM    132  NE2 HIS A 149      37.170  36.416  66.972  1.00  0.00           N  
ATOM    133  N   ARG A 150      41.714  34.522  69.834  1.00  0.00           N  
ATOM    134  CA  ARG A 150      43.067  34.778  69.369  1.00  0.00           C  
ATOM    135  C   ARG A 150      43.480  33.494  68.624  1.00  0.00           C  
ATOM    136  O   ARG A 150      43.742  33.536  67.418  1.00  0.00           O  
ATOM    137  CB  ARG A 150      43.900  35.044  70.583  1.00  0.00           C  
ATOM    138  CG  ARG A 150      45.205  35.782  70.410  1.00  0.00           C  
ATOM    139  CD  ARG A 150      46.039  35.614  71.719  1.00  0.00           C  
ATOM    140  NE  ARG A 150      47.131  34.609  71.666  1.00  0.00           N  
ATOM    141  CZ  ARG A 150      46.996  33.253  71.626  1.00  0.00           C  
ATOM    142  NH1 ARG A 150      45.816  32.616  71.636  1.00  0.00           N  
ATOM    143  NH2 ARG A 150      48.089  32.471  71.537  1.00  0.00           N  
ATOM    144  N   ALA A 151      43.379  32.338  69.295  1.00  0.00           N  
ATOM    145  CA  ALA A 151      43.637  31.034  68.715  1.00  0.00           C  
ATOM    146  C   ALA A 151      42.915  30.799  67.408  1.00  0.00           C  
ATOM    147  O   ALA A 151      43.592  30.361  66.483  1.00  0.00           O  
ATOM    148  CB  ALA A 151      43.214  29.924  69.661  1.00  0.00           C  
ATOM    149  N   ILE A 152      41.621  31.088  67.227  1.00  0.00           N  
ATOM    150  CA  ILE A 152      40.939  30.880  65.943  1.00  0.00           C  
ATOM    151  C   ILE A 152      41.516  31.781  64.861  1.00  0.00           C  
ATOM    152  O   ILE A 152      41.741  31.343  63.722  1.00  0.00           O  
ATOM    153  CB  ILE A 152      39.405  31.154  66.033  1.00  0.00           C  
ATOM    154  CG1 ILE A 152      38.779  30.060  66.894  1.00  0.00           C  
ATOM    155  CG2 ILE A 152      38.739  31.176  64.639  1.00  0.00           C  
ATOM    156  CD1 ILE A 152      37.257  30.140  67.100  1.00  0.00           C  
ATOM    157  N   ARG A 153      41.772  33.043  65.199  1.00  0.00           N  
ATOM    158  CA  ARG A 153      42.346  33.975  64.248  1.00  0.00           C  
ATOM    159  C   ARG A 153      43.770  33.550  63.913  1.00  0.00           C  
ATOM    160  O   ARG A 153      44.014  33.181  62.770  1.00  0.00           O  
ATOM    161  CB  ARG A 153      42.324  35.368  64.851  1.00  0.00           C  
ATOM    162  CG  ARG A 153      40.959  36.016  64.761  1.00  0.00           C  
ATOM    163  CD  ARG A 153      41.029  37.296  65.582  1.00  0.00           C  
ATOM    164  NE  ARG A 153      40.258  38.361  64.953  1.00  0.00           N  
ATOM    165  CZ  ARG A 153      39.502  39.230  65.636  1.00  0.00           C  
ATOM    166  NH1 ARG A 153      39.385  39.183  66.972  1.00  0.00           N  
ATOM    167  NH2 ARG A 153      38.879  40.195  64.951  1.00  0.00           N  
ATOM    168  N   GLU A 154      44.718  33.517  64.853  1.00  0.00           N  
ATOM    169  CA  GLU A 154      46.086  33.111  64.577  1.00  0.00           C  
ATOM    170  C   GLU A 154      46.208  31.738  63.904  1.00  0.00           C  
ATOM    171  O   GLU A 154      47.137  31.508  63.120  1.00  0.00           O  
ATOM    172  CB  GLU A 154      46.895  33.090  65.864  1.00  0.00           C  
ATOM    173  CG  GLU A 154      47.024  34.431  66.513  1.00  0.00           C  
ATOM    174  CD  GLU A 154      47.737  34.455  67.872  1.00  0.00           C  
ATOM    175  OE1 GLU A 154      47.994  33.420  68.505  1.00  0.00           O  
ATOM    176  OE2 GLU A 154      48.032  35.562  68.331  1.00  0.00           O  
ATOM    177  N   LYS A 155      45.352  30.778  64.175  1.00  0.00           N  
ATOM    178  CA  LYS A 155      45.497  29.524  63.499  1.00  0.00           C  
ATOM    179  C   LYS A 155      44.716  29.542  62.226  1.00  0.00           C  
ATOM    180  O   LYS A 155      44.789  28.569  61.470  1.00  0.00           O  
ATOM    181  CB  LYS A 155      45.015  28.343  64.332  1.00  0.00           C  
ATOM    182  CG  LYS A 155      46.053  28.038  65.399  1.00  0.00           C  
ATOM    183  CD  LYS A 155      45.718  26.690  66.001  1.00  0.00           C  
ATOM    184  CE  LYS A 155      46.895  26.271  66.823  1.00  0.00           C  
ATOM    185  NZ  LYS A 155      46.558  25.054  67.500  1.00  0.00           N  
ATOM    186  N   GLY A 156      43.936  30.591  61.991  1.00  0.00           N  
ATOM    187  CA  GLY A 156      43.184  30.722  60.759  1.00  0.00           C  
ATOM    188  C   GLY A 156      42.146  29.632  60.631  1.00  0.00           C  
ATOM    189  O   GLY A 156      42.021  29.015  59.572  1.00  0.00           O  
ATOM    190  N   VAL A 157      41.375  29.363  61.688  1.00  0.00           N  
ATOM    191  CA  VAL A 157      40.353  28.329  61.610  1.00  0.00           C  
ATOM    192  C   VAL A 157      39.104  29.068  61.209  1.00  0.00           C  
ATOM    193  O   VAL A 157      38.823  30.179  61.665  1.00  0.00           O  
ATOM    194  CB  VAL A 157      40.153  27.622  62.972  1.00  0.00           C  
ATOM    195  CG1 VAL A 157      38.965  26.647  62.997  1.00  0.00           C  
ATOM    196  CG2 VAL A 157      41.418  26.813  63.201  1.00  0.00           C  
ATOM    197  N   ALA A 158      38.360  28.432  60.328  1.00  0.00           N  
ATOM    198  CA  ALA A 158      37.116  28.991  59.840  1.00  0.00           C  
ATOM    199  C   ALA A 158      35.951  28.771  60.820  1.00  0.00           C  
ATOM    200  O   ALA A 158      34.958  28.108  60.500  1.00  0.00           O  
ATOM    201  CB  ALA A 158      36.848  28.329  58.495  1.00  0.00           C  
ATOM    202  N   LEU A 159      36.023  29.363  62.016  1.00  0.00           N  
ATOM    203  CA  LEU A 159      35.046  29.077  63.053  1.00  0.00           C  
ATOM    204  C   LEU A 159      34.422  30.308  63.687  1.00  0.00           C  
ATOM    205  O   LEU A 159      35.109  31.103  64.339  1.00  0.00           O  
ATOM    206  CB  LEU A 159      35.725  28.231  64.136  1.00  0.00           C  
ATOM    207  CG  LEU A 159      34.910  27.814  65.335  1.00  0.00           C  
ATOM    208  CD1 LEU A 159      33.791  26.863  64.919  1.00  0.00           C  
ATOM    209  CD2 LEU A 159      35.834  27.152  66.317  1.00  0.00           C  
ATOM    210  N   ASP A 160      33.102  30.497  63.584  1.00  0.00           N  
ATOM    211  CA  ASP A 160      32.493  31.653  64.231  1.00  0.00           C  
ATOM    212  C   ASP A 160      32.367  31.422  65.727  1.00  0.00           C  
ATOM    213  O   ASP A 160      31.430  30.761  66.182  1.00  0.00           O  
ATOM    214  CB  ASP A 160      31.117  31.912  63.629  1.00  0.00           C  
ATOM    215  CG  ASP A 160      30.453  33.224  64.069  1.00  0.00           C  
ATOM    216  OD1 ASP A 160      30.743  33.756  65.150  1.00  0.00           O  
ATOM    217  OD2 ASP A 160      29.618  33.713  63.305  1.00  0.00           O  
ATOM    218  N   LEU A 161      33.243  32.028  66.512  1.00  0.00           N  
ATOM    219  CA  LEU A 161      33.155  31.789  67.937  1.00  0.00           C  
ATOM    220  C   LEU A 161      31.918  32.374  68.589  1.00  0.00           C  
ATOM    221  O   LEU A 161      31.419  31.728  69.521  1.00  0.00           O  
ATOM    222  CB  LEU A 161      34.385  32.322  68.696  1.00  0.00           C  
ATOM    223  CG  LEU A 161      34.616  31.737  70.109  1.00  0.00           C  
ATOM    224  CD1 LEU A 161      34.650  30.220  70.053  1.00  0.00           C  
ATOM    225  CD2 LEU A 161      35.938  32.177  70.660  1.00  0.00           C  
ATOM    226  N   GLU A 162      31.356  33.518  68.134  1.00  0.00           N  
ATOM    227  CA  GLU A 162      30.196  34.029  68.849  1.00  0.00           C  
ATOM    228  C   GLU A 162      29.068  33.057  68.599  1.00  0.00           C  
ATOM    229  O   GLU A 162      28.439  32.619  69.554  1.00  0.00           O  
ATOM    230  CB  GLU A 162      29.802  35.471  68.412  1.00  0.00           C  
ATOM    231  CG  GLU A 162      29.444  35.983  66.984  1.00  0.00           C  
ATOM    232  CD  GLU A 162      28.068  35.735  66.313  1.00  0.00           C  
ATOM    233  OE1 GLU A 162      27.061  35.453  66.978  1.00  0.00           O  
ATOM    234  OE2 GLU A 162      27.993  35.862  65.082  1.00  0.00           O  
ATOM    235  N   ALA A 163      28.935  32.548  67.384  1.00  0.00           N  
ATOM    236  CA  ALA A 163      27.888  31.602  67.091  1.00  0.00           C  
ATOM    237  C   ALA A 163      27.995  30.351  67.963  1.00  0.00           C  
ATOM    238  O   ALA A 163      26.980  29.752  68.353  1.00  0.00           O  
ATOM    239  CB  ALA A 163      27.959  31.189  65.629  1.00  0.00           C  
ATOM    240  N   LEU A 164      29.205  29.965  68.357  1.00  0.00           N  
ATOM    241  CA  LEU A 164      29.342  28.749  69.138  1.00  0.00           C  
ATOM    242  C   LEU A 164      28.965  29.012  70.568  1.00  0.00           C  
ATOM    243  O   LEU A 164      28.178  28.280  71.166  1.00  0.00           O  
ATOM    244  CB  LEU A 164      30.782  28.221  69.087  1.00  0.00           C  
ATOM    245  CG  LEU A 164      31.182  26.949  69.832  1.00  0.00           C  
ATOM    246  CD1 LEU A 164      32.283  26.295  69.044  1.00  0.00           C  
ATOM    247  CD2 LEU A 164      31.667  27.243  71.235  1.00  0.00           C  
ATOM    248  N   LEU A 165      29.529  30.070  71.118  1.00  0.00           N  
ATOM    249  CA  LEU A 165      29.278  30.373  72.510  1.00  0.00           C  
ATOM    250  C   LEU A 165      27.811  30.712  72.826  1.00  0.00           C  
ATOM    251  O   LEU A 165      27.275  30.467  73.918  1.00  0.00           O  
ATOM    252  CB  LEU A 165      30.222  31.495  72.859  1.00  0.00           C  
ATOM    253  CG  LEU A 165      31.700  31.159  72.960  1.00  0.00           C  
ATOM    254  CD1 LEU A 165      32.441  32.472  72.989  1.00  0.00           C  
ATOM    255  CD2 LEU A 165      32.017  30.314  74.207  1.00  0.00           C  
ATOM    256  N   ALA A 166      27.176  31.248  71.788  1.00  0.00           N  
ATOM    257  CA  ALA A 166      25.763  31.554  71.778  1.00  0.00           C  
ATOM    258  C   ALA A 166      24.975  30.272  71.824  1.00  0.00           C  
ATOM    259  O   ALA A 166      24.098  30.134  72.669  1.00  0.00           O  
ATOM    260  CB  ALA A 166      25.314  32.251  70.507  1.00  0.00           C  
ATOM    261  N   LEU A 167      25.287  29.324  70.934  1.00  0.00           N  
ATOM    262  CA  LEU A 167      24.598  28.045  70.859  1.00  0.00           C  
ATOM    263  C   LEU A 167      24.773  27.237  72.145  1.00  0.00           C  
ATOM    264  O   LEU A 167      23.855  26.584  72.638  1.00  0.00           O  
ATOM    265  CB  LEU A 167      25.154  27.353  69.651  1.00  0.00           C  
ATOM    266  CG  LEU A 167      24.512  26.087  69.209  1.00  0.00           C  
ATOM    267  CD1 LEU A 167      22.994  26.187  69.145  1.00  0.00           C  
ATOM    268  CD2 LEU A 167      25.114  25.797  67.863  1.00  0.00           C  
ATOM    269  N   ASP A 168      25.956  27.382  72.723  1.00  0.00           N  
ATOM    270  CA  ASP A 168      26.318  26.830  74.004  1.00  0.00           C  
ATOM    271  C   ASP A 168      25.381  27.444  75.046  1.00  0.00           C  
ATOM    272  O   ASP A 168      24.772  26.701  75.821  1.00  0.00           O  
ATOM    273  CB  ASP A 168      27.813  27.171  74.158  1.00  0.00           C  
ATOM    274  CG  ASP A 168      28.397  27.338  75.551  1.00  0.00           C  
ATOM    275  OD1 ASP A 168      28.287  26.414  76.365  1.00  0.00           O  
ATOM    276  OD2 ASP A 168      28.962  28.413  75.805  1.00  0.00           O  
ATOM    277  N   ARG A 169      25.181  28.770  75.092  1.00  0.00           N  
ATOM    278  CA  ARG A 169      24.242  29.352  76.034  1.00  0.00           C  
ATOM    279  C   ARG A 169      22.830  28.863  75.726  1.00  0.00           C  
ATOM    280  O   ARG A 169      22.147  28.466  76.670  1.00  0.00           O  
ATOM    281  CB  ARG A 169      24.311  30.888  75.974  1.00  0.00           C  
ATOM    282  CG  ARG A 169      23.224  31.635  76.785  1.00  0.00           C  
ATOM    283  CD  ARG A 169      23.190  31.302  78.294  1.00  0.00           C  
ATOM    284  NE  ARG A 169      21.896  31.617  78.912  1.00  0.00           N  
ATOM    285  CZ  ARG A 169      21.393  30.950  79.970  1.00  0.00           C  
ATOM    286  NH1 ARG A 169      22.036  29.933  80.562  1.00  0.00           N  
ATOM    287  NH2 ARG A 169      20.183  31.283  80.438  1.00  0.00           N  
ATOM    288  N   GLU A 170      22.369  28.788  74.478  1.00  0.00           N  
ATOM    289  CA  GLU A 170      21.045  28.289  74.179  1.00  0.00           C  
ATOM    290  C   GLU A 170      20.864  26.903  74.699  1.00  0.00           C  
ATOM    291  O   GLU A 170      19.839  26.625  75.312  1.00  0.00           O  
ATOM    292  CB  GLU A 170      20.757  28.199  72.722  1.00  0.00           C  
ATOM    293  CG  GLU A 170      20.341  29.527  72.151  1.00  0.00           C  
ATOM    294  CD  GLU A 170      20.231  29.465  70.638  1.00  0.00           C  
ATOM    295  OE1 GLU A 170      19.224  28.943  70.154  1.00  0.00           O  
ATOM    296  OE2 GLU A 170      21.155  29.932  69.956  1.00  0.00           O  
ATOM    297  N   VAL A 171      21.866  26.048  74.517  1.00  0.00           N  
ATOM    298  CA  VAL A 171      21.803  24.682  75.013  1.00  0.00           C  
ATOM    299  C   VAL A 171      21.815  24.652  76.532  1.00  0.00           C  
ATOM    300  O   VAL A 171      21.038  23.875  77.092  1.00  0.00           O  
ATOM    301  CB  VAL A 171      22.976  23.870  74.428  1.00  0.00           C  
ATOM    302  CG1 VAL A 171      23.181  22.535  75.155  1.00  0.00           C  
ATOM    303  CG2 VAL A 171      22.653  23.630  72.947  1.00  0.00           C  
ATOM    304  N   GLN A 172      22.589  25.477  77.230  1.00  0.00           N  
ATOM    305  CA  GLN A 172      22.532  25.462  78.674  1.00  0.00           C  
ATOM    306  C   GLN A 172      21.172  25.943  79.170  1.00  0.00           C  
ATOM    307  O   GLN A 172      20.603  25.276  80.046  1.00  0.00           O  
ATOM    308  CB  GLN A 172      23.634  26.340  79.290  1.00  0.00           C  
ATOM    309  CG  GLN A 172      25.068  25.861  79.008  1.00  0.00           C  
ATOM    310  CD  GLN A 172      25.270  24.355  79.227  1.00  0.00           C  
ATOM    311  OE1 GLN A 172      25.324  23.529  78.303  1.00  0.00           O  
ATOM    312  NE2 GLN A 172      25.370  23.947  80.488  1.00  0.00           N  
ATOM    313  N   GLU A 173      20.564  27.013  78.630  1.00  0.00           N  
ATOM    314  CA  GLU A 173      19.279  27.477  79.128  1.00  0.00           C  
ATOM    315  C   GLU A 173      18.194  26.470  78.830  1.00  0.00           C  
ATOM    316  O   GLU A 173      17.281  26.283  79.627  1.00  0.00           O  
ATOM    317  CB  GLU A 173      18.861  28.816  78.519  1.00  0.00           C  
ATOM    318  CG  GLU A 173      18.891  28.902  76.995  1.00  0.00           C  
ATOM    319  CD  GLU A 173      17.773  29.679  76.300  1.00  0.00           C  
ATOM    320  OE1 GLU A 173      16.625  29.215  76.327  1.00  0.00           O  
ATOM    321  OE2 GLU A 173      18.060  30.732  75.714  1.00  0.00           O  
ATOM    322  N   LEU A 174      18.274  25.777  77.710  1.00  0.00           N  
ATOM    323  CA  LEU A 174      17.303  24.757  77.390  1.00  0.00           C  
ATOM    324  C   LEU A 174      17.379  23.629  78.378  1.00  0.00           C  
ATOM    325  O   LEU A 174      16.342  23.199  78.869  1.00  0.00           O  
ATOM    326  CB  LEU A 174      17.551  24.206  76.027  1.00  0.00           C  
ATOM    327  CG  LEU A 174      16.797  24.833  74.891  1.00  0.00           C  
ATOM    328  CD1 LEU A 174      16.752  26.338  74.991  1.00  0.00           C  
ATOM    329  CD2 LEU A 174      17.495  24.396  73.615  1.00  0.00           C  
ATOM    330  N   LYS A 175      18.584  23.178  78.721  1.00  0.00           N  
ATOM    331  CA  LYS A 175      18.746  22.088  79.663  1.00  0.00           C  
ATOM    332  C   LYS A 175      18.260  22.483  81.038  1.00  0.00           C  
ATOM    333  O   LYS A 175      17.566  21.709  81.698  1.00  0.00           O  
ATOM    334  CB  LYS A 175      20.218  21.643  79.740  1.00  0.00           C  
ATOM    335  CG  LYS A 175      20.423  20.423  78.829  1.00  0.00           C  
ATOM    336  CD  LYS A 175      21.775  19.730  78.958  1.00  0.00           C  
ATOM    337  CE  LYS A 175      21.763  18.466  78.098  1.00  0.00           C  
ATOM    338  NZ  LYS A 175      23.015  17.730  78.178  1.00  0.00           N  
ATOM    339  N   LYS A 176      18.549  23.705  81.468  1.00  0.00           N  
ATOM    340  CA  LYS A 176      18.056  24.219  82.741  1.00  0.00           C  
ATOM    341  C   LYS A 176      16.527  24.221  82.743  1.00  0.00           C  
ATOM    342  O   LYS A 176      15.900  23.704  83.673  1.00  0.00           O  
ATOM    343  CB  LYS A 176      18.597  25.632  82.936  1.00  0.00           C  
ATOM    344  CG  LYS A 176      18.361  26.258  84.293  1.00  0.00           C  
ATOM    345  CD  LYS A 176      18.797  27.719  84.208  1.00  0.00           C  
ATOM    346  CE  LYS A 176      18.575  28.472  85.523  1.00  0.00           C  
ATOM    347  NZ  LYS A 176      19.506  28.022  86.550  1.00  0.00           N  
ATOM    348  N   ARG A 177      15.950  24.735  81.644  1.00  0.00           N  
ATOM    349  CA  ARG A 177      14.521  24.883  81.460  1.00  0.00           C  
ATOM    350  C   ARG A 177      13.839  23.553  81.435  1.00  0.00           C  
ATOM    351  O   ARG A 177      12.814  23.399  82.082  1.00  0.00           O  
ATOM    352  CB  ARG A 177      14.211  25.616  80.164  1.00  0.00           C  
ATOM    353  CG  ARG A 177      13.528  26.937  80.463  1.00  0.00           C  
ATOM    354  CD  ARG A 177      12.026  26.716  80.684  1.00  0.00           C  
ATOM    355  NE  ARG A 177      11.509  27.447  81.833  1.00  0.00           N  
ATOM    356  CZ  ARG A 177      10.238  27.395  82.207  1.00  0.00           C  
ATOM    357  NH1 ARG A 177       9.349  26.684  81.533  1.00  0.00           N  
ATOM    358  NH2 ARG A 177       9.877  27.980  83.340  1.00  0.00           N  
ATOM    359  N   LEU A 178      14.381  22.569  80.736  1.00  0.00           N  
ATOM    360  CA  LEU A 178      13.845  21.228  80.748  1.00  0.00           C  
ATOM    361  C   LEU A 178      13.844  20.703  82.175  1.00  0.00           C  
ATOM    362  O   LEU A 178      12.860  20.051  82.533  1.00  0.00           O  
ATOM    363  CB  LEU A 178      14.683  20.309  79.907  1.00  0.00           C  
ATOM    364  CG  LEU A 178      14.071  19.824  78.625  1.00  0.00           C  
ATOM    365  CD1 LEU A 178      15.120  19.012  77.920  1.00  0.00           C  
ATOM    366  CD2 LEU A 178      12.806  19.002  78.881  1.00  0.00           C  
ATOM    367  N   GLN A 179      14.880  21.018  82.986  1.00  0.00           N  
ATOM    368  CA  GLN A 179      14.966  20.602  84.380  1.00  0.00           C  
ATOM    369  C   GLN A 179      13.730  21.106  85.057  1.00  0.00           C  
ATOM    370  O   GLN A 179      12.932  20.307  85.574  1.00  0.00           O  
ATOM    371  CB  GLN A 179      16.127  21.213  85.195  1.00  0.00           C  
ATOM    372  CG  GLN A 179      17.309  20.334  85.582  1.00  0.00           C  
ATOM    373  CD  GLN A 179      18.277  20.081  84.426  1.00  0.00           C  
ATOM    374  OE1 GLN A 179      18.103  19.188  83.592  1.00  0.00           O  
ATOM    375  NE2 GLN A 179      19.350  20.858  84.330  1.00  0.00           N  
ATOM    376  N   GLU A 180      13.589  22.435  84.942  1.00  0.00           N  
ATOM    377  CA  GLU A 180      12.492  23.160  85.551  1.00  0.00           C  
ATOM    378  C   GLU A 180      11.158  22.598  85.090  1.00  0.00           C  
ATOM    379  O   GLU A 180      10.243  22.475  85.921  1.00  0.00           O  
ATOM    380  CB  GLU A 180      12.526  24.638  85.195  1.00  0.00           C  
ATOM    381  CG  GLU A 180      13.724  25.429  85.713  1.00  0.00           C  
ATOM    382  CD  GLU A 180      13.893  26.849  85.153  1.00  0.00           C  
ATOM    383  OE1 GLU A 180      13.013  27.365  84.454  1.00  0.00           O  
ATOM    384  OE2 GLU A 180      14.937  27.448  85.424  1.00  0.00           O  
ATOM    385  N   VAL A 181      11.035  22.187  83.823  1.00  0.00           N  
ATOM    386  CA  VAL A 181       9.780  21.657  83.345  1.00  0.00           C  
ATOM    387  C   VAL A 181       9.537  20.326  84.039  1.00  0.00           C  
ATOM    388  O   VAL A 181       8.652  20.268  84.905  1.00  0.00           O  
ATOM    389  CB  VAL A 181       9.801  21.480  81.812  1.00  0.00           C  
ATOM    390  CG1 VAL A 181       8.477  20.938  81.311  1.00  0.00           C  
ATOM    391  CG2 VAL A 181       9.932  22.822  81.155  1.00  0.00           C  
ATOM    392  N   GLN A 182      10.370  19.309  83.794  1.00  0.00           N  
ATOM    393  CA  GLN A 182      10.207  17.967  84.352  1.00  0.00           C  
ATOM    394  C   GLN A 182       9.930  17.955  85.845  1.00  0.00           C  
ATOM    395  O   GLN A 182       9.170  17.129  86.350  1.00  0.00           O  
ATOM    396  CB  GLN A 182      11.453  17.113  84.108  1.00  0.00           C  
ATOM    397  CG  GLN A 182      11.912  17.029  82.645  1.00  0.00           C  
ATOM    398  CD  GLN A 182      10.899  16.544  81.600  1.00  0.00           C  
ATOM    399  OE1 GLN A 182       9.740  16.229  81.862  1.00  0.00           O  
ATOM    400  NE2 GLN A 182      11.288  16.445  80.335  1.00  0.00           N  
ATOM    401  N   THR A 183      10.503  18.919  86.552  1.00  0.00           N  
ATOM    402  CA  THR A 183      10.258  19.067  87.963  1.00  0.00           C  
ATOM    403  C   THR A 183       8.834  19.515  88.180  1.00  0.00           C  
ATOM    404  O   THR A 183       8.069  18.758  88.765  1.00  0.00           O  
ATOM    405  CB  THR A 183      11.221  20.083  88.517  1.00  0.00           C  
ATOM    406  OG1 THR A 183      12.509  19.521  88.258  1.00  0.00           O  
ATOM    407  CG2 THR A 183      10.970  20.425  89.982  1.00  0.00           C  
ATOM    408  N   GLU A 184       8.410  20.664  87.662  1.00  0.00           N  
ATOM    409  CA  GLU A 184       7.075  21.140  87.922  1.00  0.00           C  
ATOM    410  C   GLU A 184       6.039  20.169  87.398  1.00  0.00           C  
ATOM    411  O   GLU A 184       5.006  19.982  88.030  1.00  0.00           O  
ATOM    412  CB  GLU A 184       6.884  22.501  87.283  1.00  0.00           C  
ATOM    413  CG  GLU A 184       5.605  23.161  87.794  1.00  0.00           C  
ATOM    414  CD  GLU A 184       5.479  24.675  87.685  1.00  0.00           C  
ATOM    415  OE1 GLU A 184       6.486  25.393  87.626  1.00  0.00           O  
ATOM    416  OE2 GLU A 184       4.335  25.126  87.694  1.00  0.00           O  
ATOM    417  N   ARG A 185       6.312  19.480  86.299  1.00  0.00           N  
ATOM    418  CA  ARG A 185       5.402  18.477  85.769  1.00  0.00           C  
ATOM    419  C   ARG A 185       5.243  17.309  86.729  1.00  0.00           C  
ATOM    420  O   ARG A 185       4.219  16.629  86.731  1.00  0.00           O  
ATOM    421  CB  ARG A 185       5.896  17.906  84.449  1.00  0.00           C  
ATOM    422  CG  ARG A 185       5.760  18.827  83.284  1.00  0.00           C  
ATOM    423  CD  ARG A 185       5.285  18.019  82.120  1.00  0.00           C  
ATOM    424  NE  ARG A 185       6.408  17.312  81.561  1.00  0.00           N  
ATOM    425  CZ  ARG A 185       6.255  16.359  80.642  1.00  0.00           C  
ATOM    426  NH1 ARG A 185       5.046  16.011  80.199  1.00  0.00           N  
ATOM    427  NH2 ARG A 185       7.331  15.750  80.132  1.00  0.00           N  
ATOM    428  N   ASN A 186       6.265  17.021  87.526  1.00  0.00           N  
ATOM    429  CA  ASN A 186       6.205  15.988  88.538  1.00  0.00           C  
ATOM    430  C   ASN A 186       5.418  16.590  89.690  1.00  0.00           C  
ATOM    431  O   ASN A 186       4.291  16.191  89.983  1.00  0.00           O  
ATOM    432  CB  ASN A 186       7.651  15.621  88.925  1.00  0.00           C  
ATOM    433  CG  ASN A 186       7.899  15.137  90.352  1.00  0.00           C  
ATOM    434  OD1 ASN A 186       8.058  15.930  91.288  1.00  0.00           O  
ATOM    435  ND2 ASN A 186       7.968  13.827  90.584  1.00  0.00           N  
ATOM    436  N   GLN A 195       5.921  17.647  90.292  1.00  0.00           N  
ATOM    437  CA  GLN A 195       5.293  18.206  91.451  1.00  0.00           C  
ATOM    438  C   GLN A 195       3.911  18.806  91.256  1.00  0.00           C  
ATOM    439  O   GLN A 195       3.267  19.037  92.280  1.00  0.00           O  
ATOM    440  CB  GLN A 195       6.368  19.132  92.002  1.00  0.00           C  
ATOM    441  CG  GLN A 195       6.046  20.461  92.590  1.00  0.00           C  
ATOM    442  CD  GLN A 195       6.088  21.482  91.482  1.00  0.00           C  
ATOM    443  OE1 GLN A 195       7.150  21.900  91.019  1.00  0.00           O  
ATOM    444  NE2 GLN A 195       4.920  21.875  91.002  1.00  0.00           N  
ATOM    445  N   VAL A 196       3.370  19.068  90.052  1.00  0.00           N  
ATOM    446  CA  VAL A 196       1.947  19.402  89.966  1.00  0.00           C  
ATOM    447  C   VAL A 196       1.208  18.082  89.779  1.00  0.00           C  
ATOM    448  O   VAL A 196       0.124  17.972  90.349  1.00  0.00           O  
ATOM    449  CB  VAL A 196       1.432  20.362  88.772  1.00  0.00           C  
ATOM    450  CG1 VAL A 196       2.341  21.566  88.782  1.00  0.00           C  
ATOM    451  CG2 VAL A 196       1.356  19.718  87.389  1.00  0.00           C  
ATOM    452  N   ALA A 197       1.703  17.029  89.093  1.00  0.00           N  
ATOM    453  CA  ALA A 197       0.982  15.754  88.927  1.00  0.00           C  
ATOM    454  C   ALA A 197       0.795  15.035  90.255  1.00  0.00           C  
ATOM    455  O   ALA A 197      -0.037  14.139  90.392  1.00  0.00           O  
ATOM    456  CB  ALA A 197       1.721  14.786  88.011  1.00  0.00           C  
ATOM    457  N   LYS A 198       1.623  15.426  91.226  1.00  0.00           N  
ATOM    458  CA  LYS A 198       1.449  15.024  92.606  1.00  0.00           C  
ATOM    459  C   LYS A 198       0.222  15.724  93.184  1.00  0.00           C  
ATOM    460  O   LYS A 198      -0.642  15.082  93.775  1.00  0.00           O  
ATOM    461  CB  LYS A 198       2.631  15.419  93.460  1.00  0.00           C  
ATOM    462  CG  LYS A 198       3.960  14.797  93.086  1.00  0.00           C  
ATOM    463  CD  LYS A 198       4.917  15.021  94.242  1.00  0.00           C  
ATOM    464  CE  LYS A 198       5.084  16.497  94.604  1.00  0.00           C  
ATOM    465  NZ  LYS A 198       5.869  16.633  95.817  1.00  0.00           N  
ATOM    466  N   ARG A 199       0.122  17.046  93.014  1.00  0.00           N  
ATOM    467  CA  ARG A 199      -0.983  17.839  93.541  1.00  0.00           C  
ATOM    468  C   ARG A 199      -2.309  17.528  92.863  1.00  0.00           C  
ATOM    469  O   ARG A 199      -3.366  17.611  93.485  1.00  0.00           O  
ATOM    470  CB  ARG A 199      -0.737  19.327  93.349  1.00  0.00           C  
ATOM    471  CG  ARG A 199       0.578  19.928  93.805  1.00  0.00           C  
ATOM    472  CD  ARG A 199       0.655  21.253  93.056  1.00  0.00           C  
ATOM    473  NE  ARG A 199       1.883  21.998  93.298  1.00  0.00           N  
ATOM    474  CZ  ARG A 199       2.170  23.128  92.629  1.00  0.00           C  
ATOM    475  NH1 ARG A 199       1.344  23.623  91.696  1.00  0.00           N  
ATOM    476  NH2 ARG A 199       3.290  23.799  92.924  1.00  0.00           N  
ATOM    477  N   VAL A 200      -2.257  17.187  91.574  1.00  0.00           N  
ATOM    478  CA  VAL A 200      -3.446  16.955  90.774  1.00  0.00           C  
ATOM    479  C   VAL A 200      -4.420  15.924  91.329  1.00  0.00           C  
ATOM    480  O   VAL A 200      -5.540  16.328  91.650  1.00  0.00           O  
ATOM    481  CB  VAL A 200      -3.040  16.551  89.332  1.00  0.00           C  
ATOM    482  CG1 VAL A 200      -4.240  16.193  88.457  1.00  0.00           C  
ATOM    483  CG2 VAL A 200      -2.415  17.748  88.668  1.00  0.00           C  
ATOM    484  N   PRO A 201      -4.100  14.624  91.468  1.00  0.00           N  
ATOM    485  CA  PRO A 201      -5.060  13.519  91.372  1.00  0.00           C  
ATOM    486  C   PRO A 201      -6.344  13.698  92.177  1.00  0.00           C  
ATOM    487  O   PRO A 201      -7.470  13.472  91.720  1.00  0.00           O  
ATOM    488  CB  PRO A 201      -4.238  12.305  91.795  1.00  0.00           C  
ATOM    489  CG  PRO A 201      -3.189  12.870  92.730  1.00  0.00           C  
ATOM    490  CD  PRO A 201      -2.821  14.119  91.956  1.00  0.00           C  
ATOM    491  N   LYS A 202      -6.122  14.091  93.423  1.00  0.00           N  
ATOM    492  CA  LYS A 202      -7.207  14.344  94.318  1.00  0.00           C  
ATOM    493  C   LYS A 202      -6.762  15.726  94.788  1.00  0.00           C  
ATOM    494  O   LYS A 202      -5.837  15.865  95.599  1.00  0.00           O  
ATOM    495  CB  LYS A 202      -7.233  13.296  95.470  1.00  0.00           C  
ATOM    496  CG  LYS A 202      -6.826  11.793  95.307  1.00  0.00           C  
ATOM    497  CD  LYS A 202      -7.168  10.968  94.039  1.00  0.00           C  
ATOM    498  CE  LYS A 202      -8.626  10.875  93.572  1.00  0.00           C  
ATOM    499  NZ  LYS A 202      -9.445  10.074  94.459  1.00  0.00           N  
ATOM    500  N   ALA A 203      -7.346  16.722  94.115  1.00  0.00           N  
ATOM    501  CA  ALA A 203      -7.166  18.147  94.398  1.00  0.00           C  
ATOM    502  C   ALA A 203      -8.572  18.753  94.536  1.00  0.00           C  
ATOM    503  O   ALA A 203      -9.504  18.110  94.023  1.00  0.00           O  
ATOM    504  CB  ALA A 203      -6.457  18.858  93.246  1.00  0.00           C  
ATOM    505  N   PRO A 205      -8.885  19.905  95.194  1.00  0.00           N  
ATOM    506  CA  PRO A 205     -10.225  20.481  95.180  1.00  0.00           C  
ATOM    507  C   PRO A 205     -10.557  20.780  93.723  1.00  0.00           C  
ATOM    508  O   PRO A 205      -9.730  21.370  93.010  1.00  0.00           O  
ATOM    509  CB  PRO A 205     -10.130  21.704  96.093  1.00  0.00           C  
ATOM    510  CG  PRO A 205      -8.677  22.079  96.097  1.00  0.00           C  
ATOM    511  CD  PRO A 205      -8.013  20.700  96.064  1.00  0.00           C  
ATOM    512  N   PRO A 206     -11.729  20.361  93.228  1.00  0.00           N  
ATOM    513  CA  PRO A 206     -12.001  20.172  91.803  1.00  0.00           C  
ATOM    514  C   PRO A 206     -11.652  21.355  90.900  1.00  0.00           C  
ATOM    515  O   PRO A 206     -11.194  21.187  89.767  1.00  0.00           O  
ATOM    516  CB  PRO A 206     -13.471  19.796  91.781  1.00  0.00           C  
ATOM    517  CG  PRO A 206     -14.019  20.424  93.044  1.00  0.00           C  
ATOM    518  CD  PRO A 206     -12.916  20.092  94.028  1.00  0.00           C  
ATOM    519  N   GLU A 207     -11.819  22.566  91.438  1.00  0.00           N  
ATOM    520  CA  GLU A 207     -11.498  23.784  90.725  1.00  0.00           C  
ATOM    521  C   GLU A 207      -9.983  23.996  90.634  1.00  0.00           C  
ATOM    522  O   GLU A 207      -9.468  24.354  89.568  1.00  0.00           O  
ATOM    523  CB  GLU A 207     -12.195  24.961  91.429  1.00  0.00           C  
ATOM    524  CG  GLU A 207     -11.745  25.432  92.824  1.00  0.00           C  
ATOM    525  CD  GLU A 207     -11.981  24.520  94.025  1.00  0.00           C  
ATOM    526  OE1 GLU A 207     -12.955  23.761  94.037  1.00  0.00           O  
ATOM    527  OE2 GLU A 207     -11.182  24.594  94.962  1.00  0.00           O  
ATOM    528  N   GLU A 208      -9.220  23.725  91.698  1.00  0.00           N  
ATOM    529  CA  GLU A 208      -7.767  23.853  91.658  1.00  0.00           C  
ATOM    530  C   GLU A 208      -7.196  22.714  90.792  1.00  0.00           C  
ATOM    531  O   GLU A 208      -6.197  22.895  90.089  1.00  0.00           O  
ATOM    532  CB  GLU A 208      -7.242  23.785  93.087  1.00  0.00           C  
ATOM    533  CG  GLU A 208      -5.751  24.043  93.288  1.00  0.00           C  
ATOM    534  CD  GLU A 208      -5.226  23.526  94.628  1.00  0.00           C  
ATOM    535  OE1 GLU A 208      -5.623  24.048  95.674  1.00  0.00           O  
ATOM    536  OE2 GLU A 208      -4.417  22.593  94.628  1.00  0.00           O  
ATOM    537  N   LYS A 209      -7.831  21.535  90.774  1.00  0.00           N  
ATOM    538  CA  LYS A 209      -7.412  20.411  89.949  1.00  0.00           C  
ATOM    539  C   LYS A 209      -7.325  20.723  88.447  1.00  0.00           C  
ATOM    540  O   LYS A 209      -6.283  20.475  87.838  1.00  0.00           O  
ATOM    541  CB  LYS A 209      -8.380  19.268  90.188  1.00  0.00           C  
ATOM    542  CG  LYS A 209      -7.862  17.955  89.629  1.00  0.00           C  
ATOM    543  CD  LYS A 209      -8.857  16.817  89.808  1.00  0.00           C  
ATOM    544  CE  LYS A 209      -8.227  15.487  89.393  1.00  0.00           C  
ATOM    545  NZ  LYS A 209      -7.772  15.477  88.011  1.00  0.00           N  
ATOM    546  N   GLU A 210      -8.367  21.257  87.794  1.00  0.00           N  
ATOM    547  CA  GLU A 210      -8.313  21.640  86.388  1.00  0.00           C  
ATOM    548  C   GLU A 210      -7.259  22.718  86.126  1.00  0.00           C  
ATOM    549  O   GLU A 210      -6.614  22.668  85.077  1.00  0.00           O  
ATOM    550  CB  GLU A 210      -9.691  22.135  85.925  1.00  0.00           C  
ATOM    551  CG  GLU A 210      -9.804  22.789  84.517  1.00  0.00           C  
ATOM    552  CD  GLU A 210      -9.278  22.022  83.282  1.00  0.00           C  
ATOM    553  OE1 GLU A 210      -9.778  20.934  82.971  1.00  0.00           O  
ATOM    554  OE2 GLU A 210      -8.367  22.526  82.613  1.00  0.00           O  
ATOM    555  N   ALA A 211      -6.989  23.689  86.998  1.00  0.00           N  
ATOM    556  CA  ALA A 211      -5.901  24.640  86.766  1.00  0.00           C  
ATOM    557  C   ALA A 211      -4.530  23.936  86.694  1.00  0.00           C  
ATOM    558  O   ALA A 211      -3.666  24.278  85.874  1.00  0.00           O  
ATOM    559  CB  ALA A 211      -5.865  25.676  87.893  1.00  0.00           C  
ATOM    560  N   LEU A 212      -4.341  22.914  87.539  1.00  0.00           N  
ATOM    561  CA  LEU A 212      -3.156  22.071  87.569  1.00  0.00           C  
ATOM    562  C   LEU A 212      -3.069  21.174  86.345  1.00  0.00           C  
ATOM    563  O   LEU A 212      -1.977  20.856  85.877  1.00  0.00           O  
ATOM    564  CB  LEU A 212      -3.182  21.201  88.810  1.00  0.00           C  
ATOM    565  CG  LEU A 212      -2.585  21.581  90.162  1.00  0.00           C  
ATOM    566  CD1 LEU A 212      -2.597  23.072  90.421  1.00  0.00           C  
ATOM    567  CD2 LEU A 212      -3.411  20.859  91.212  1.00  0.00           C  
ATOM    568  N   ILE A 213      -4.201  20.726  85.812  1.00  0.00           N  
ATOM    569  CA  ILE A 213      -4.270  19.925  84.593  1.00  0.00           C  
ATOM    570  C   ILE A 213      -3.819  20.776  83.418  1.00  0.00           C  
ATOM    571  O   ILE A 213      -3.022  20.347  82.586  1.00  0.00           O  
ATOM    572  CB  ILE A 213      -5.721  19.455  84.381  1.00  0.00           C  
ATOM    573  CG1 ILE A 213      -6.064  18.436  85.474  1.00  0.00           C  
ATOM    574  CG2 ILE A 213      -5.904  18.924  82.953  1.00  0.00           C  
ATOM    575  CD1 ILE A 213      -7.579  18.222  85.720  1.00  0.00           C  
ATOM    576  N   ALA A 214      -4.384  21.988  83.362  1.00  0.00           N  
ATOM    577  CA  ALA A 214      -4.097  22.994  82.360  1.00  0.00           C  
ATOM    578  C   ALA A 214      -2.603  23.283  82.347  1.00  0.00           C  
ATOM    579  O   ALA A 214      -1.950  23.194  81.301  1.00  0.00           O  
ATOM    580  CB  ALA A 214      -4.867  24.271  82.695  1.00  0.00           C  
ATOM    581  N   ARG A 215      -2.052  23.581  83.528  1.00  0.00           N  
ATOM    582  CA  ARG A 215      -0.634  23.807  83.688  1.00  0.00           C  
ATOM    583  C   ARG A 215       0.134  22.578  83.234  1.00  0.00           C  
ATOM    584  O   ARG A 215       1.136  22.731  82.538  1.00  0.00           O  
ATOM    585  CB  ARG A 215      -0.309  24.108  85.136  1.00  0.00           C  
ATOM    586  CG  ARG A 215       1.148  24.485  85.305  1.00  0.00           C  
ATOM    587  CD  ARG A 215       1.546  25.664  84.399  1.00  0.00           C  
ATOM    588  NE  ARG A 215       2.826  26.163  84.859  1.00  0.00           N  
ATOM    589  CZ  ARG A 215       3.755  26.705  84.070  1.00  0.00           C  
ATOM    590  NH1 ARG A 215       3.619  26.860  82.736  1.00  0.00           N  
ATOM    591  NH2 ARG A 215       4.913  27.002  84.650  1.00  0.00           N  
ATOM    592  N   GLY A 216      -0.309  21.360  83.535  1.00  0.00           N  
ATOM    593  CA  GLY A 216       0.336  20.144  83.039  1.00  0.00           C  
ATOM    594  C   GLY A 216       0.331  20.015  81.510  1.00  0.00           C  
ATOM    595  O   GLY A 216       1.324  19.578  80.915  1.00  0.00           O  
ATOM    596  N   LYS A 217      -0.761  20.384  80.841  1.00  0.00           N  
ATOM    597  CA  LYS A 217      -0.835  20.367  79.395  1.00  0.00           C  
ATOM    598  C   LYS A 217       0.186  21.356  78.834  1.00  0.00           C  
ATOM    599  O   LYS A 217       0.901  21.038  77.884  1.00  0.00           O  
ATOM    600  CB  LYS A 217      -2.266  20.734  78.988  1.00  0.00           C  
ATOM    601  CG  LYS A 217      -2.615  20.974  77.489  1.00  0.00           C  
ATOM    602  CD  LYS A 217      -2.602  22.414  76.924  1.00  0.00           C  
ATOM    603  CE  LYS A 217      -3.661  23.383  77.485  1.00  0.00           C  
ATOM    604  NZ  LYS A 217      -3.354  23.896  78.814  1.00  0.00           N  
ATOM    605  N   ALA A 218       0.308  22.536  79.438  1.00  0.00           N  
ATOM    606  CA  ALA A 218       1.229  23.562  78.988  1.00  0.00           C  
ATOM    607  C   ALA A 218       2.681  23.139  79.142  1.00  0.00           C  
ATOM    608  O   ALA A 218       3.489  23.236  78.207  1.00  0.00           O  
ATOM    609  CB  ALA A 218       1.022  24.841  79.783  1.00  0.00           C  
ATOM    610  N   LEU A 219       3.031  22.648  80.321  1.00  0.00           N  
ATOM    611  CA  LEU A 219       4.374  22.198  80.641  1.00  0.00           C  
ATOM    612  C   LEU A 219       4.810  21.004  79.800  1.00  0.00           C  
ATOM    613  O   LEU A 219       5.972  20.882  79.387  1.00  0.00           O  
ATOM    614  CB  LEU A 219       4.370  21.859  82.093  1.00  0.00           C  
ATOM    615  CG  LEU A 219       5.188  22.617  83.102  1.00  0.00           C  
ATOM    616  CD1 LEU A 219       5.366  24.061  82.743  1.00  0.00           C  
ATOM    617  CD2 LEU A 219       4.480  22.431  84.432  1.00  0.00           C  
ATOM    618  N   GLY A 220       3.842  20.144  79.491  1.00  0.00           N  
ATOM    619  CA  GLY A 220       4.063  18.965  78.686  1.00  0.00           C  
ATOM    620  C   GLY A 220       4.424  19.278  77.250  1.00  0.00           C  
ATOM    621  O   GLY A 220       5.376  18.702  76.700  1.00  0.00           O  
ATOM    622  N   GLU A 221       3.678  20.185  76.614  1.00  0.00           N  
ATOM    623  CA  GLU A 221       3.962  20.569  75.238  1.00  0.00           C  
ATOM    624  C   GLU A 221       5.255  21.372  75.184  1.00  0.00           C  
ATOM    625  O   GLU A 221       5.995  21.338  74.196  1.00  0.00           O  
ATOM    626  CB  GLU A 221       2.791  21.387  74.651  1.00  0.00           C  
ATOM    627  CG  GLU A 221       2.516  22.698  75.374  1.00  0.00           C  
ATOM    628  CD  GLU A 221       1.268  23.455  74.972  1.00  0.00           C  
ATOM    629  OE1 GLU A 221       0.184  22.894  75.101  1.00  0.00           O  
ATOM    630  OE2 GLU A 221       1.384  24.610  74.563  1.00  0.00           O  
ATOM    631  N   GLU A 222       5.586  22.039  76.286  1.00  0.00           N  
ATOM    632  CA  GLU A 222       6.802  22.822  76.340  1.00  0.00           C  
ATOM    633  C   GLU A 222       7.996  21.900  76.450  1.00  0.00           C  
ATOM    634  O   GLU A 222       9.015  22.174  75.829  1.00  0.00           O  
ATOM    635  CB  GLU A 222       6.795  23.721  77.520  1.00  0.00           C  
ATOM    636  CG  GLU A 222       7.890  24.723  77.356  1.00  0.00           C  
ATOM    637  CD  GLU A 222       8.353  25.356  78.661  1.00  0.00           C  
ATOM    638  OE1 GLU A 222       7.812  25.077  79.738  1.00  0.00           O  
ATOM    639  OE2 GLU A 222       9.280  26.163  78.586  1.00  0.00           O  
ATOM    640  N   ALA A 223       7.920  20.834  77.242  1.00  0.00           N  
ATOM    641  CA  ALA A 223       8.985  19.842  77.303  1.00  0.00           C  
ATOM    642  C   ALA A 223       9.235  19.217  75.920  1.00  0.00           C  
ATOM    643  O   ALA A 223      10.388  19.120  75.495  1.00  0.00           O  
ATOM    644  CB  ALA A 223       8.606  18.744  78.293  1.00  0.00           C  
ATOM    645  N   LYS A 224       8.199  18.838  75.158  1.00  0.00           N  
ATOM    646  CA  LYS A 224       8.353  18.340  73.790  1.00  0.00           C  
ATOM    647  C   LYS A 224       9.167  19.269  72.912  1.00  0.00           C  
ATOM    648  O   LYS A 224      10.073  18.853  72.190  1.00  0.00           O  
ATOM    649  CB  LYS A 224       7.046  18.198  73.069  1.00  0.00           C  
ATOM    650  CG  LYS A 224       6.100  17.110  73.500  1.00  0.00           C  
ATOM    651  CD  LYS A 224       4.984  17.082  72.445  1.00  0.00           C  
ATOM    652  CE  LYS A 224       5.507  16.787  71.027  1.00  0.00           C  
ATOM    653  NZ  LYS A 224       4.432  16.869  70.054  1.00  0.00           N  
ATOM    654  N   ARG A 225       8.799  20.542  72.968  1.00  0.00           N  
ATOM    655  CA  ARG A 225       9.470  21.593  72.235  1.00  0.00           C  
ATOM    656  C   ARG A 225      10.892  21.777  72.733  1.00  0.00           C  
ATOM    657  O   ARG A 225      11.817  21.928  71.937  1.00  0.00           O  
ATOM    658  CB  ARG A 225       8.712  22.898  72.397  1.00  0.00           C  
ATOM    659  CG  ARG A 225       7.472  23.061  71.509  1.00  0.00           C  
ATOM    660  CD  ARG A 225       6.331  23.873  72.156  1.00  0.00           C  
ATOM    661  NE  ARG A 225       6.837  25.022  72.879  1.00  0.00           N  
ATOM    662  CZ  ARG A 225       6.133  25.642  73.825  1.00  0.00           C  
ATOM    663  NH1 ARG A 225       4.899  25.260  74.162  1.00  0.00           N  
ATOM    664  NH2 ARG A 225       6.734  26.623  74.501  1.00  0.00           N  
ATOM    665  N   LEU A 226      11.111  21.733  74.034  1.00  0.00           N  
ATOM    666  CA  LEU A 226      12.429  21.920  74.600  1.00  0.00           C  
ATOM    667  C   LEU A 226      13.364  20.816  74.170  1.00  0.00           C  
ATOM    668  O   LEU A 226      14.503  21.062  73.775  1.00  0.00           O  
ATOM    669  CB  LEU A 226      12.340  21.941  76.112  1.00  0.00           C  
ATOM    670  CG  LEU A 226      11.890  23.242  76.729  1.00  0.00           C  
ATOM    671  CD1 LEU A 226      11.498  23.035  78.155  1.00  0.00           C  
ATOM    672  CD2 LEU A 226      13.030  24.235  76.637  1.00  0.00           C  
ATOM    673  N   GLU A 227      12.855  19.594  74.184  1.00  0.00           N  
ATOM    674  CA  GLU A 227      13.619  18.452  73.768  1.00  0.00           C  
ATOM    675  C   GLU A 227      13.882  18.545  72.268  1.00  0.00           C  
ATOM    676  O   GLU A 227      15.051  18.449  71.895  1.00  0.00           O  
ATOM    677  CB  GLU A 227      12.831  17.204  74.182  1.00  0.00           C  
ATOM    678  CG  GLU A 227      12.940  17.058  75.715  1.00  0.00           C  
ATOM    679  CD  GLU A 227      12.204  15.911  76.425  1.00  0.00           C  
ATOM    680  OE1 GLU A 227      12.775  14.818  76.526  1.00  0.00           O  
ATOM    681  OE2 GLU A 227      11.083  16.123  76.916  1.00  0.00           O  
ATOM    682  N   GLU A 228      12.920  18.815  71.379  1.00  0.00           N  
ATOM    683  CA  GLU A 228      13.190  18.917  69.941  1.00  0.00           C  
ATOM    684  C   GLU A 228      14.334  19.888  69.671  1.00  0.00           C  
ATOM    685  O   GLU A 228      15.278  19.565  68.954  1.00  0.00           O  
ATOM    686  CB  GLU A 228      11.951  19.409  69.169  1.00  0.00           C  
ATOM    687  CG  GLU A 228      12.151  19.546  67.652  1.00  0.00           C  
ATOM    688  CD  GLU A 228      11.156  20.406  66.855  1.00  0.00           C  
ATOM    689  OE1 GLU A 228      10.914  21.562  67.230  1.00  0.00           O  
ATOM    690  OE2 GLU A 228      10.651  19.933  65.829  1.00  0.00           O  
ATOM    691  N   ALA A 229      14.309  21.043  70.328  1.00  0.00           N  
ATOM    692  CA  ALA A 229      15.308  22.072  70.134  1.00  0.00           C  
ATOM    693  C   ALA A 229      16.653  21.671  70.688  1.00  0.00           C  
ATOM    694  O   ALA A 229      17.686  21.897  70.055  1.00  0.00           O  
ATOM    695  CB  ALA A 229      14.886  23.355  70.819  1.00  0.00           C  
ATOM    696  N   LEU A 230      16.628  21.039  71.848  1.00  0.00           N  
ATOM    697  CA  LEU A 230      17.837  20.609  72.505  1.00  0.00           C  
ATOM    698  C   LEU A 230      18.517  19.533  71.681  1.00  0.00           C  
ATOM    699  O   LEU A 230      19.727  19.613  71.463  1.00  0.00           O  
ATOM    700  CB  LEU A 230      17.534  20.044  73.859  1.00  0.00           C  
ATOM    701  CG  LEU A 230      18.715  19.798  74.744  1.00  0.00           C  
ATOM    702  CD1 LEU A 230      19.364  21.121  75.127  1.00  0.00           C  
ATOM    703  CD2 LEU A 230      18.252  19.054  75.967  1.00  0.00           C  
ATOM    704  N   ARG A 231      17.772  18.560  71.159  1.00  0.00           N  
ATOM    705  CA  ARG A 231      18.335  17.485  70.342  1.00  0.00           C  
ATOM    706  C   ARG A 231      19.055  18.039  69.110  1.00  0.00           C  
ATOM    707  O   ARG A 231      20.180  17.669  68.764  1.00  0.00           O  
ATOM    708  CB  ARG A 231      17.197  16.529  69.926  1.00  0.00           C  
ATOM    709  CG  ARG A 231      16.628  15.745  71.130  1.00  0.00           C  
ATOM    710  CD  ARG A 231      15.261  15.039  70.914  1.00  0.00           C  
ATOM    711  NE  ARG A 231      15.273  13.815  70.112  1.00  0.00           N  
ATOM    712  CZ  ARG A 231      15.771  12.644  70.557  1.00  0.00           C  
ATOM    713  NH1 ARG A 231      16.307  12.520  71.781  1.00  0.00           N  
ATOM    714  NH2 ARG A 231      15.712  11.559  69.774  1.00  0.00           N  
ATOM    715  N   GLU A 232      18.400  19.031  68.527  1.00  0.00           N  
ATOM    716  CA  GLU A 232      18.845  19.721  67.342  1.00  0.00           C  
ATOM    717  C   GLU A 232      20.013  20.667  67.577  1.00  0.00           C  
ATOM    718  O   GLU A 232      20.929  20.786  66.757  1.00  0.00           O  
ATOM    719  CB  GLU A 232      17.652  20.450  66.832  1.00  0.00           C  
ATOM    720  CG  GLU A 232      17.805  21.115  65.496  1.00  0.00           C  
ATOM    721  CD  GLU A 232      16.540  21.878  65.172  1.00  0.00           C  
ATOM    722  OE1 GLU A 232      15.611  21.267  64.620  1.00  0.00           O  
ATOM    723  OE2 GLU A 232      16.507  23.070  65.499  1.00  0.00           O  
ATOM    724  N   LYS A 233      20.017  21.353  68.707  1.00  0.00           N  
ATOM    725  CA  LYS A 233      21.076  22.291  68.991  1.00  0.00           C  
ATOM    726  C   LYS A 233      22.312  21.659  69.607  1.00  0.00           C  
ATOM    727  O   LYS A 233      23.419  22.123  69.327  1.00  0.00           O  
ATOM    728  CB  LYS A 233      20.485  23.381  69.870  1.00  0.00           C  
ATOM    729  CG  LYS A 233      19.567  24.161  68.955  1.00  0.00           C  
ATOM    730  CD  LYS A 233      18.941  25.329  69.653  1.00  0.00           C  
ATOM    731  CE  LYS A 233      18.265  26.165  68.578  1.00  0.00           C  
ATOM    732  NZ  LYS A 233      19.229  26.740  67.642  1.00  0.00           N  
ATOM    733  N   GLU A 234      22.178  20.582  70.394  1.00  0.00           N  
ATOM    734  CA  GLU A 234      23.321  19.858  70.941  1.00  0.00           C  
ATOM    735  C   GLU A 234      24.109  19.288  69.779  1.00  0.00           C  
ATOM    736  O   GLU A 234      25.329  19.453  69.741  1.00  0.00           O  
ATOM    737  CB  GLU A 234      22.963  18.654  71.845  1.00  0.00           C  
ATOM    738  CG  GLU A 234      22.405  19.038  73.201  1.00  0.00           C  
ATOM    739  CD  GLU A 234      22.757  18.118  74.368  1.00  0.00           C  
ATOM    740  OE1 GLU A 234      23.838  18.273  74.937  1.00  0.00           O  
ATOM    741  OE2 GLU A 234      21.939  17.278  74.746  1.00  0.00           O  
ATOM    742  N   ALA A 235      23.433  18.677  68.797  1.00  0.00           N  
ATOM    743  CA  ALA A 235      24.097  18.094  67.647  1.00  0.00           C  
ATOM    744  C   ALA A 235      24.993  19.094  66.951  1.00  0.00           C  
ATOM    745  O   ALA A 235      26.193  18.821  66.863  1.00  0.00           O  
ATOM    746  CB  ALA A 235      23.094  17.597  66.632  1.00  0.00           C  
ATOM    747  N   ARG A 236      24.505  20.262  66.527  1.00  0.00           N  
ATOM    748  CA  ARG A 236      25.383  21.208  65.867  1.00  0.00           C  
ATOM    749  C   ARG A 236      26.427  21.833  66.763  1.00  0.00           C  
ATOM    750  O   ARG A 236      27.489  22.195  66.257  1.00  0.00           O  
ATOM    751  CB  ARG A 236      24.604  22.335  65.183  1.00  0.00           C  
ATOM    752  CG  ARG A 236      23.421  23.014  65.842  1.00  0.00           C  
ATOM    753  CD  ARG A 236      22.800  23.904  64.751  1.00  0.00           C  
ATOM    754  NE  ARG A 236      21.479  24.412  65.112  1.00  0.00           N  
ATOM    755  CZ  ARG A 236      20.336  23.941  64.581  1.00  0.00           C  
ATOM    756  NH1 ARG A 236      20.319  22.963  63.662  1.00  0.00           N  
ATOM    757  NH2 ARG A 236      19.175  24.440  65.024  1.00  0.00           N  
ATOM    758  N   LEU A 237      26.217  21.935  68.073  1.00  0.00           N  
ATOM    759  CA  LEU A 237      27.246  22.418  68.995  1.00  0.00           C  
ATOM    760  C   LEU A 237      28.361  21.370  69.114  1.00  0.00           C  
ATOM    761  O   LEU A 237      29.532  21.738  69.162  1.00  0.00           O  
ATOM    762  CB  LEU A 237      26.629  22.690  70.383  1.00  0.00           C  
ATOM    763  CG  LEU A 237      27.542  23.150  71.516  1.00  0.00           C  
ATOM    764  CD1 LEU A 237      28.097  24.536  71.180  1.00  0.00           C  
ATOM    765  CD2 LEU A 237      26.784  23.129  72.826  1.00  0.00           C  
ATOM    766  N   GLU A 238      28.065  20.065  69.133  1.00  0.00           N  
ATOM    767  CA  GLU A 238      29.084  19.036  69.184  1.00  0.00           C  
ATOM    768  C   GLU A 238      29.844  19.087  67.872  1.00  0.00           C  
ATOM    769  O   GLU A 238      31.076  19.067  67.851  1.00  0.00           O  
ATOM    770  CB  GLU A 238      28.491  17.642  69.348  1.00  0.00           C  
ATOM    771  CG  GLU A 238      27.672  17.415  70.636  1.00  0.00           C  
ATOM    772  CD  GLU A 238      28.292  17.738  72.011  1.00  0.00           C  
ATOM    773  OE1 GLU A 238      29.473  17.427  72.229  1.00  0.00           O  
ATOM    774  OE2 GLU A 238      27.579  18.280  72.873  1.00  0.00           O  
ATOM    775  N   ALA A 239      29.166  19.234  66.746  1.00  0.00           N  
ATOM    776  CA  ALA A 239      29.856  19.368  65.472  1.00  0.00           C  
ATOM    777  C   ALA A 239      30.754  20.595  65.429  1.00  0.00           C  
ATOM    778  O   ALA A 239      31.796  20.593  64.774  1.00  0.00           O  
ATOM    779  CB  ALA A 239      28.868  19.483  64.344  1.00  0.00           C  
ATOM    780  N   LEU A 240      30.378  21.663  66.119  1.00  0.00           N  
ATOM    781  CA  LEU A 240      31.184  22.864  66.166  1.00  0.00           C  
ATOM    782  C   LEU A 240      32.342  22.745  67.113  1.00  0.00           C  
ATOM    783  O   LEU A 240      33.419  23.277  66.850  1.00  0.00           O  
ATOM    784  CB  LEU A 240      30.343  24.063  66.590  1.00  0.00           C  
ATOM    785  CG  LEU A 240      29.394  24.614  65.531  1.00  0.00           C  
ATOM    786  CD1 LEU A 240      28.641  25.791  66.095  1.00  0.00           C  
ATOM    787  CD2 LEU A 240      30.188  25.045  64.302  1.00  0.00           C  
ATOM    788  N   LEU A 241      32.181  22.043  68.225  1.00  0.00           N  
ATOM    789  CA  LEU A 241      33.249  21.920  69.223  1.00  0.00           C  
ATOM    790  C   LEU A 241      34.406  21.092  68.728  1.00  0.00           C  
ATOM    791  O   LEU A 241      35.571  21.230  69.109  1.00  0.00           O  
ATOM    792  CB  LEU A 241      32.695  21.298  70.478  1.00  0.00           C  
ATOM    793  CG  LEU A 241      31.725  22.148  71.279  1.00  0.00           C  
ATOM    794  CD1 LEU A 241      31.017  21.248  72.271  1.00  0.00           C  
ATOM    795  CD2 LEU A 241      32.462  23.317  71.908  1.00  0.00           C  
ATOM    796  N   LEU A 242      34.021  20.238  67.797  1.00  0.00           N  
ATOM    797  CA  LEU A 242      34.941  19.414  67.081  1.00  0.00           C  
ATOM    798  C   LEU A 242      35.815  20.224  66.156  1.00  0.00           C  
ATOM    799  O   LEU A 242      36.805  19.701  65.663  1.00  0.00           O  
ATOM    800  CB  LEU A 242      34.162  18.379  66.319  1.00  0.00           C  
ATOM    801  CG  LEU A 242      33.737  17.196  67.197  1.00  0.00           C  
ATOM    802  CD1 LEU A 242      33.144  16.156  66.271  1.00  0.00           C  
ATOM    803  CD2 LEU A 242      34.910  16.549  67.930  1.00  0.00           C  
ATOM    804  N   GLN A 243      35.524  21.519  66.010  1.00  0.00           N  
ATOM    805  CA  GLN A 243      36.284  22.442  65.194  1.00  0.00           C  
ATOM    806  C   GLN A 243      37.077  23.445  65.975  1.00  0.00           C  
ATOM    807  O   GLN A 243      37.839  24.178  65.346  1.00  0.00           O  
ATOM    808  CB  GLN A 243      35.368  23.227  64.258  1.00  0.00           C  
ATOM    809  CG  GLN A 243      34.729  22.307  63.227  1.00  0.00           C  
ATOM    810  CD  GLN A 243      33.572  22.967  62.518  1.00  0.00           C  
ATOM    811  OE1 GLN A 243      33.739  24.021  61.912  1.00  0.00           O  
ATOM    812  NE2 GLN A 243      32.372  22.392  62.579  1.00  0.00           N  
ATOM    813  N   VAL A 244      36.951  23.516  67.294  1.00  0.00           N  
ATOM    814  CA  VAL A 244      37.629  24.543  68.070  1.00  0.00           C  
ATOM    815  C   VAL A 244      39.106  24.196  68.222  1.00  0.00           C  
ATOM    816  O   VAL A 244      39.417  23.059  68.610  1.00  0.00           O  
ATOM    817  CB  VAL A 244      36.950  24.688  69.479  1.00  0.00           C  
ATOM    818  CG1 VAL A 244      37.618  25.775  70.302  1.00  0.00           C  
ATOM    819  CG2 VAL A 244      35.478  24.999  69.293  1.00  0.00           C  
ATOM    820  N   PRO A 245      40.037  25.111  67.901  1.00  0.00           N  
ATOM    821  CA  PRO A 245      41.473  24.885  67.968  1.00  0.00           C  
ATOM    822  C   PRO A 245      42.051  24.992  69.364  1.00  0.00           C  
ATOM    823  O   PRO A 245      41.543  25.700  70.243  1.00  0.00           O  
ATOM    824  CB  PRO A 245      42.039  25.919  67.018  1.00  0.00           C  
ATOM    825  CG  PRO A 245      41.147  27.103  67.237  1.00  0.00           C  
ATOM    826  CD  PRO A 245      39.785  26.395  67.222  1.00  0.00           C  
ATOM    827  N   LEU A 246      43.160  24.307  69.573  1.00  0.00           N  
ATOM    828  CA  LEU A 246      43.845  24.447  70.809  1.00  0.00           C  
ATOM    829  C   LEU A 246      44.590  25.766  70.587  1.00  0.00           C  
ATOM    830  O   LEU A 246      44.993  26.105  69.467  1.00  0.00           O  
ATOM    831  CB  LEU A 246      44.795  23.303  70.990  1.00  0.00           C  
ATOM    832  CG  LEU A 246      45.531  23.288  72.308  1.00  0.00           C  
ATOM    833  CD1 LEU A 246      44.519  22.976  73.428  1.00  0.00           C  
ATOM    834  CD2 LEU A 246      46.669  22.302  72.248  1.00  0.00           C  
ATOM    835  N   PRO A 247      44.685  26.624  71.604  1.00  0.00           N  
ATOM    836  CA  PRO A 247      45.667  27.697  71.671  1.00  0.00           C  
ATOM    837  C   PRO A 247      47.107  27.273  71.388  1.00  0.00           C  
ATOM    838  O   PRO A 247      47.626  26.309  71.964  1.00  0.00           O  
ATOM    839  CB  PRO A 247      45.455  28.282  73.057  1.00  0.00           C  
ATOM    840  CG  PRO A 247      43.951  28.261  73.074  1.00  0.00           C  
ATOM    841  CD  PRO A 247      43.644  26.847  72.589  1.00  0.00           C  
ATOM    842  N   PRO A 248      47.784  27.968  70.487  1.00  0.00           N  
ATOM    843  CA  PRO A 248      49.184  27.743  70.249  1.00  0.00           C  
ATOM    844  C   PRO A 248      50.012  28.158  71.421  1.00  0.00           C  
ATOM    845  O   PRO A 248      49.664  29.093  72.126  1.00  0.00           O  
ATOM    846  CB  PRO A 248      49.459  28.525  68.997  1.00  0.00           C  
ATOM    847  CG  PRO A 248      48.363  29.590  68.982  1.00  0.00           C  
ATOM    848  CD  PRO A 248      47.183  28.789  69.439  1.00  0.00           C  
ATOM    849  N   TRP A 249      51.124  27.497  71.633  1.00  0.00           N  
ATOM    850  CA  TRP A 249      52.020  27.878  72.669  1.00  0.00           C  
ATOM    851  C   TRP A 249      52.483  29.267  72.344  1.00  0.00           C  
ATOM    852  O   TRP A 249      52.740  29.590  71.185  1.00  0.00           O  
ATOM    853  CB  TRP A 249      53.228  26.966  72.753  1.00  0.00           C  
ATOM    854  CG  TRP A 249      54.440  27.187  71.896  1.00  0.00           C  
ATOM    855  CD1 TRP A 249      54.426  26.990  70.530  1.00  0.00           C  
ATOM    856  CD2 TRP A 249      55.679  27.502  72.385  1.00  0.00           C  
ATOM    857  NE1 TRP A 249      55.684  27.153  70.145  1.00  0.00           N  
ATOM    858  CE2 TRP A 249      56.460  27.459  71.221  1.00  0.00           C  
ATOM    859  CE3 TRP A 249      56.253  27.797  73.598  1.00  0.00           C  
ATOM    860  CZ2 TRP A 249      57.817  27.712  71.284  1.00  0.00           C  
ATOM    861  CZ3 TRP A 249      57.611  28.046  73.648  1.00  0.00           C  
ATOM    862  CH2 TRP A 249      58.389  28.005  72.506  1.00  0.00           C  
ATOM    863  N   PRO A 250      52.621  30.102  73.368  1.00  0.00           N  
ATOM    864  CA  PRO A 250      53.073  31.477  73.251  1.00  0.00           C  
ATOM    865  C   PRO A 250      54.226  31.758  72.274  1.00  0.00           C  
ATOM    866  O   PRO A 250      54.095  32.662  71.431  1.00  0.00           O  
ATOM    867  CB  PRO A 250      53.349  31.831  74.714  1.00  0.00           C  
ATOM    868  CG  PRO A 250      53.423  30.503  75.434  1.00  0.00           C  
ATOM    869  CD  PRO A 250      52.262  29.825  74.750  1.00  0.00           C  
ATOM    870  N   GLY A 251      55.285  30.931  72.302  1.00  0.00           N  
ATOM    871  CA  GLY A 251      56.431  31.130  71.435  1.00  0.00           C  
ATOM    872  C   GLY A 251      56.244  30.688  69.990  1.00  0.00           C  
ATOM    873  O   GLY A 251      57.241  30.561  69.288  1.00  0.00           O  
ATOM    874  N   ALA A 252      55.042  30.420  69.484  1.00  0.00           N  
ATOM    875  CA  ALA A 252      54.856  29.950  68.129  1.00  0.00           C  
ATOM    876  C   ALA A 252      54.760  31.206  67.327  1.00  0.00           C  
ATOM    877  O   ALA A 252      53.957  32.064  67.719  1.00  0.00           O  
ATOM    878  CB  ALA A 252      53.546  29.219  67.910  1.00  0.00           C  
ATOM    879  N   PRO A 253      55.481  31.334  66.191  1.00  0.00           N  
ATOM    880  CA  PRO A 253      55.413  32.488  65.319  1.00  0.00           C  
ATOM    881  C   PRO A 253      53.973  32.580  64.890  1.00  0.00           C  
ATOM    882  O   PRO A 253      53.305  31.546  64.704  1.00  0.00           O  
ATOM    883  CB  PRO A 253      56.324  32.164  64.186  1.00  0.00           C  
ATOM    884  CG  PRO A 253      57.147  31.003  64.656  1.00  0.00           C  
ATOM    885  CD  PRO A 253      56.181  30.252  65.494  1.00  0.00           C  
ATOM    886  N   VAL A 254      53.491  33.797  64.709  1.00  0.00           N  
ATOM    887  CA  VAL A 254      52.121  33.980  64.239  1.00  0.00           C  
ATOM    888  C   VAL A 254      52.247  34.346  62.774  1.00  0.00           C  
ATOM    889  O   VAL A 254      52.971  35.264  62.390  1.00  0.00           O  
ATOM    890  CB  VAL A 254      51.391  35.107  65.030  1.00  0.00           C  
ATOM    891  CG1 VAL A 254      49.945  35.231  64.570  1.00  0.00           C  
ATOM    892  CG2 VAL A 254      51.421  34.780  66.515  1.00  0.00           C  
ATOM    893  N   GLY A 255      51.600  33.576  61.942  1.00  0.00           N  
ATOM    894  CA  GLY A 255      51.678  33.756  60.522  1.00  0.00           C  
ATOM    895  C   GLY A 255      51.411  32.399  59.957  1.00  0.00           C  
ATOM    896  O   GLY A 255      51.121  31.467  60.709  1.00  0.00           O  
ATOM    897  N   GLY A 256      51.416  32.281  58.642  1.00  0.00           N  
ATOM    898  CA  GLY A 256      51.230  31.012  57.992  1.00  0.00           C  
ATOM    899  C   GLY A 256      52.630  30.418  57.860  1.00  0.00           C  
ATOM    900  O   GLY A 256      53.581  30.876  58.499  1.00  0.00           O  
ATOM    901  N   GLU A 257      52.777  29.489  56.910  1.00  0.00           N  
ATOM    902  CA  GLU A 257      53.984  28.752  56.554  1.00  0.00           C  
ATOM    903  C   GLU A 257      55.214  29.622  56.404  1.00  0.00           C  
ATOM    904  O   GLU A 257      56.317  29.227  56.733  1.00  0.00           O  
ATOM    905  CB  GLU A 257      53.623  28.062  55.293  1.00  0.00           C  
ATOM    906  CG  GLU A 257      54.476  26.927  54.834  1.00  0.00           C  
ATOM    907  CD  GLU A 257      53.581  25.798  54.313  1.00  0.00           C  
ATOM    908  OE1 GLU A 257      52.908  25.975  53.281  1.00  0.00           O  
ATOM    909  OE2 GLU A 257      53.556  24.739  54.965  1.00  0.00           O  
ATOM    910  N   GLU A 258      54.996  30.853  55.943  1.00  0.00           N  
ATOM    911  CA  GLU A 258      56.046  31.856  55.756  1.00  0.00           C  
ATOM    912  C   GLU A 258      56.639  32.402  57.042  1.00  0.00           C  
ATOM    913  O   GLU A 258      57.743  32.937  57.049  1.00  0.00           O  
ATOM    914  CB  GLU A 258      55.525  33.065  54.934  1.00  0.00           C  
ATOM    915  CG  GLU A 258      54.672  34.166  55.615  1.00  0.00           C  
ATOM    916  CD  GLU A 258      53.203  33.884  55.958  1.00  0.00           C  
ATOM    917  OE1 GLU A 258      52.549  33.136  55.211  1.00  0.00           O  
ATOM    918  OE2 GLU A 258      52.714  34.445  56.958  1.00  0.00           O  
ATOM    919  N   ALA A 259      55.891  32.321  58.137  1.00  0.00           N  
ATOM    920  CA  ALA A 259      56.402  32.796  59.401  1.00  0.00           C  
ATOM    921  C   ALA A 259      57.156  31.698  60.131  1.00  0.00           C  
ATOM    922  O   ALA A 259      57.693  31.937  61.213  1.00  0.00           O  
ATOM    923  CB  ALA A 259      55.241  33.284  60.247  1.00  0.00           C  
ATOM    924  N   ASN A 261      57.251  30.487  59.575  1.00  0.00           N  
ATOM    925  CA  ASN A 261      57.922  29.415  60.278  1.00  0.00           C  
ATOM    926  C   ASN A 261      59.350  29.803  60.558  1.00  0.00           C  
ATOM    927  O   ASN A 261      59.973  30.189  59.584  1.00  0.00           O  
ATOM    928  CB  ASN A 261      57.859  28.185  59.435  1.00  0.00           C  
ATOM    929  CG  ASN A 261      56.449  27.649  59.346  1.00  0.00           C  
ATOM    930  OD1 ASN A 261      56.211  26.566  58.832  1.00  0.00           O  
ATOM    931  ND2 ASN A 261      55.378  28.304  59.783  1.00  0.00           N  
ATOM    932  N   ARG A 262      59.890  29.777  61.793  1.00  0.00           N  
ATOM    933  CA  ARG A 262      61.230  30.248  62.021  1.00  0.00           C  
ATOM    934  C   ARG A 262      62.108  29.042  62.150  1.00  0.00           C  
ATOM    935  O   ARG A 262      61.785  28.081  62.817  1.00  0.00           O  
ATOM    936  CB  ARG A 262      61.549  30.994  63.330  1.00  0.00           C  
ATOM    937  CG  ARG A 262      60.533  31.646  64.250  1.00  0.00           C  
ATOM    938  CD  ARG A 262      60.226  33.141  64.039  1.00  0.00           C  
ATOM    939  NE  ARG A 262      59.605  33.418  62.737  1.00  0.00           N  
ATOM    940  CZ  ARG A 262      58.733  34.419  62.525  1.00  0.00           C  
ATOM    941  NH1 ARG A 262      58.295  35.219  63.511  1.00  0.00           N  
ATOM    942  NH2 ARG A 262      58.250  34.577  61.294  1.00  0.00           N  
ATOM    943  N   GLU A 263      63.271  29.075  61.559  1.00  0.00           N  
ATOM    944  CA  GLU A 263      64.249  28.053  61.733  1.00  0.00           C  
ATOM    945  C   GLU A 263      64.887  28.260  63.105  1.00  0.00           C  
ATOM    946  O   GLU A 263      65.306  29.371  63.409  1.00  0.00           O  
ATOM    947  CB  GLU A 263      65.250  28.203  60.643  1.00  0.00           C  
ATOM    948  CG  GLU A 263      66.334  27.200  60.811  1.00  0.00           C  
ATOM    949  CD  GLU A 263      67.454  27.374  59.852  1.00  0.00           C  
ATOM    950  OE1 GLU A 263      67.196  27.685  58.712  1.00  0.00           O  
ATOM    951  OE2 GLU A 263      68.587  27.180  60.245  1.00  0.00           O  
ATOM    952  N   ILE A 264      65.055  27.204  63.899  1.00  0.00           N  
ATOM    953  CA  ILE A 264      65.585  27.279  65.240  1.00  0.00           C  
ATOM    954  C   ILE A 264      67.078  27.160  65.221  1.00  0.00           C  
ATOM    955  O   ILE A 264      67.815  27.846  65.929  1.00  0.00           O  
ATOM    956  CB  ILE A 264      64.961  26.146  66.062  1.00  0.00           C  
ATOM    957  CG1 ILE A 264      63.465  26.330  66.176  1.00  0.00           C  
ATOM    958  CG2 ILE A 264      65.578  26.125  67.438  1.00  0.00           C  
ATOM    959  CD1 ILE A 264      62.886  25.117  66.905  1.00  0.00           C  
ATOM    960  N   LYS A 266      67.535  26.176  64.460  1.00  0.00           N  
ATOM    961  CA  LYS A 266      68.958  25.873  64.315  1.00  0.00           C  
ATOM    962  C   LYS A 266      69.083  24.939  63.121  1.00  0.00           C  
ATOM    963  O   LYS A 266      68.068  24.435  62.633  1.00  0.00           O  
ATOM    964  CB  LYS A 266      69.531  25.154  65.568  1.00  0.00           C  
ATOM    965  CG  LYS A 266      68.786  23.897  65.944  1.00  0.00           C  
ATOM    966  CD  LYS A 266      69.631  23.057  66.833  1.00  0.00           C  
ATOM    967  CE  LYS A 266      68.850  21.763  67.057  1.00  0.00           C  
ATOM    968  NZ  LYS A 266      69.556  20.832  67.936  1.00  0.00           N  
ATOM    969  N   ARG A 267      70.288  24.730  62.630  1.00  0.00           N  
ATOM    970  CA  ARG A 267      70.500  23.733  61.615  1.00  0.00           C  
ATOM    971  C   ARG A 267      71.758  23.037  62.085  1.00  0.00           C  
ATOM    972  O   ARG A 267      72.602  23.644  62.764  1.00  0.00           O  
ATOM    973  CB  ARG A 267      70.723  24.336  60.228  1.00  0.00           C  
ATOM    974  CG  ARG A 267      71.866  25.337  60.043  1.00  0.00           C  
ATOM    975  CD  ARG A 267      71.865  25.708  58.600  1.00  0.00           C  
ATOM    976  NE  ARG A 267      70.558  26.245  58.205  1.00  0.00           N  
ATOM    977  CZ  ARG A 267      70.258  26.602  56.961  1.00  0.00           C  
ATOM    978  NH1 ARG A 267      71.182  26.490  56.007  1.00  0.00           N  
ATOM    979  NH2 ARG A 267      69.020  26.982  56.646  1.00  0.00           N  
ATOM    980  N   VAL A 268      71.866  21.756  61.746  1.00  0.00           N  
ATOM    981  CA  VAL A 268      72.950  20.889  62.176  1.00  0.00           C  
ATOM    982  C   VAL A 268      73.424  20.242  60.882  1.00  0.00           C  
ATOM    983  O   VAL A 268      72.634  19.787  60.043  1.00  0.00           O  
ATOM    984  CB  VAL A 268      72.398  19.844  63.188  1.00  0.00           C  
ATOM    985  CG1 VAL A 268      73.563  19.052  63.719  1.00  0.00           C  
ATOM    986  CG2 VAL A 268      71.631  20.517  64.352  1.00  0.00           C  
ATOM    987  N   GLY A 269      74.732  20.333  60.678  1.00  0.00           N  
ATOM    988  CA  GLY A 269      75.421  19.794  59.512  1.00  0.00           C  
ATOM    989  C   GLY A 269      75.365  20.731  58.316  1.00  0.00           C  
ATOM    990  O   GLY A 269      74.441  21.539  58.187  1.00  0.00           O  
ATOM    991  N   GLY A 270      76.369  20.665  57.438  1.00  0.00           N  
ATOM    992  CA  GLY A 270      76.406  21.512  56.245  1.00  0.00           C  
ATOM    993  C   GLY A 270      75.768  20.824  55.033  1.00  0.00           C  
ATOM    994  O   GLY A 270      75.499  19.618  55.052  1.00  0.00           O  
ATOM    995  N   PRO A 271      75.535  21.507  53.917  1.00  0.00           N  
ATOM    996  CA  PRO A 271      75.314  20.873  52.623  1.00  0.00           C  
ATOM    997  C   PRO A 271      76.493  19.925  52.365  1.00  0.00           C  
ATOM    998  O   PRO A 271      77.632  20.252  52.750  1.00  0.00           O  
ATOM    999  CB  PRO A 271      75.270  22.013  51.621  1.00  0.00           C  
ATOM   1000  CG  PRO A 271      75.058  23.255  52.452  1.00  0.00           C  
ATOM   1001  CD  PRO A 271      75.859  22.918  53.711  1.00  0.00           C  
ATOM   1002  N   PRO A 272      76.318  18.756  51.752  1.00  0.00           N  
ATOM   1003  CA  PRO A 272      77.454  17.978  51.250  1.00  0.00           C  
ATOM   1004  C   PRO A 272      78.236  18.755  50.161  1.00  0.00           C  
ATOM   1005  O   PRO A 272      77.681  19.591  49.409  1.00  0.00           O  
ATOM   1006  CB  PRO A 272      76.778  16.703  50.805  1.00  0.00           C  
ATOM   1007  CG  PRO A 272      75.408  17.177  50.375  1.00  0.00           C  
ATOM   1008  CD  PRO A 272      75.024  18.155  51.462  1.00  0.00           C  
ATOM   1009  N   GLU A 273      79.547  18.488  50.099  1.00  0.00           N  
ATOM   1010  CA  GLU A 273      80.426  19.150  49.144  1.00  0.00           C  
ATOM   1011  C   GLU A 273      80.897  18.119  48.101  1.00  0.00           C  
ATOM   1012  O   GLU A 273      81.564  17.131  48.429  1.00  0.00           O  
ATOM   1013  CB  GLU A 273      81.604  19.755  49.919  1.00  0.00           C  
ATOM   1014  CG  GLU A 273      82.164  21.002  49.213  1.00  0.00           C  
ATOM   1015  CD  GLU A 273      83.458  21.587  49.779  1.00  0.00           C  
ATOM   1016  OE1 GLU A 273      83.689  21.518  50.997  1.00  0.00           O  
ATOM   1017  OE2 GLU A 273      84.237  22.122  48.978  1.00  0.00           O  
ATOM   1018  N   PHE A 274      80.592  18.281  46.816  1.00  0.00           N  
ATOM   1019  CA  PHE A 274      80.890  17.204  45.887  1.00  0.00           C  
ATOM   1020  C   PHE A 274      82.040  17.456  44.936  1.00  0.00           C  
ATOM   1021  O   PHE A 274      82.134  18.526  44.349  1.00  0.00           O  
ATOM   1022  CB  PHE A 274      79.659  16.896  45.073  1.00  0.00           C  
ATOM   1023  CG  PHE A 274      78.489  16.390  45.887  1.00  0.00           C  
ATOM   1024  CD1 PHE A 274      78.485  15.088  46.359  1.00  0.00           C  
ATOM   1025  CD2 PHE A 274      77.412  17.225  46.136  1.00  0.00           C  
ATOM   1026  CE1 PHE A 274      77.398  14.615  47.079  1.00  0.00           C  
ATOM   1027  CE2 PHE A 274      76.334  16.735  46.856  1.00  0.00           C  
ATOM   1028  CZ  PHE A 274      76.323  15.431  47.328  1.00  0.00           C  
ATOM   1029  N   SER A 275      82.885  16.455  44.697  1.00  0.00           N  
ATOM   1030  CA  SER A 275      83.976  16.543  43.737  1.00  0.00           C  
ATOM   1031  C   SER A 275      83.428  16.418  42.310  1.00  0.00           C  
ATOM   1032  O   SER A 275      84.161  16.168  41.349  1.00  0.00           O  
ATOM   1033  CB  SER A 275      84.972  15.403  43.983  1.00  0.00           C  
ATOM   1034  OG  SER A 275      84.338  14.146  43.744  1.00  0.00           O  
ATOM   1035  N   PHE A 276      82.135  16.559  42.120  1.00  0.00           N  
ATOM   1036  CA  PHE A 276      81.482  16.260  40.875  1.00  0.00           C  
ATOM   1037  C   PHE A 276      80.178  16.978  40.981  1.00  0.00           C  
ATOM   1038  O   PHE A 276      79.814  17.395  42.075  1.00  0.00           O  
ATOM   1039  CB  PHE A 276      81.244  14.755  40.712  1.00  0.00           C  
ATOM   1040  CG  PHE A 276      80.530  14.052  41.854  1.00  0.00           C  
ATOM   1041  CD1 PHE A 276      81.260  13.633  42.949  1.00  0.00           C  
ATOM   1042  CD2 PHE A 276      79.168  13.840  41.779  1.00  0.00           C  
ATOM   1043  CE1 PHE A 276      80.622  12.997  43.977  1.00  0.00           C  
ATOM   1044  CE2 PHE A 276      78.545  13.205  42.812  1.00  0.00           C  
ATOM   1045  CZ  PHE A 276      79.272  12.786  43.904  1.00  0.00           C  
ATOM   1046  N   PRO A 277      79.426  17.204  39.924  1.00  0.00           N  
ATOM   1047  CA  PRO A 277      78.114  17.790  40.080  1.00  0.00           C  
ATOM   1048  C   PRO A 277      77.189  16.660  40.557  1.00  0.00           C  
ATOM   1049  O   PRO A 277      77.241  15.523  40.077  1.00  0.00           O  
ATOM   1050  CB  PRO A 277      77.858  18.383  38.698  1.00  0.00           C  
ATOM   1051  CG  PRO A 277      78.536  17.382  37.784  1.00  0.00           C  
ATOM   1052  CD  PRO A 277      79.815  17.033  38.531  1.00  0.00           C  
ATOM   1053  N   PRO A 278      76.412  16.895  41.592  1.00  0.00           N  
ATOM   1054  CA  PRO A 278      75.467  15.933  42.103  1.00  0.00           C  
ATOM   1055  C   PRO A 278      74.298  15.576  41.190  1.00  0.00           C  
ATOM   1056  O   PRO A 278      73.830  16.406  40.398  1.00  0.00           O  
ATOM   1057  CB  PRO A 278      75.036  16.559  43.381  1.00  0.00           C  
ATOM   1058  CG  PRO A 278      75.105  18.039  43.076  1.00  0.00           C  
ATOM   1059  CD  PRO A 278      76.435  18.123  42.367  1.00  0.00           C  
ATOM   1060  N   LEU A 279      73.810  14.334  41.273  1.00  0.00           N  
ATOM   1061  CA  LEU A 279      72.602  13.949  40.562  1.00  0.00           C  
ATOM   1062  C   LEU A 279      71.459  14.075  41.553  1.00  0.00           C  
ATOM   1063  O   LEU A 279      71.656  14.029  42.782  1.00  0.00           O  
ATOM   1064  CB  LEU A 279      72.665  12.512  40.085  1.00  0.00           C  
ATOM   1065  CG  LEU A 279      73.753  12.079  39.141  1.00  0.00           C  
ATOM   1066  CD1 LEU A 279      73.423  10.693  38.667  1.00  0.00           C  
ATOM   1067  CD2 LEU A 279      73.774  12.958  37.917  1.00  0.00           C  
ATOM   1068  N   ASP A 281      70.266  14.285  41.049  1.00  0.00           N  
ATOM   1069  CA  ASP A 281      69.153  14.304  41.930  1.00  0.00           C  
ATOM   1070  C   ASP A 281      68.830  12.837  42.230  1.00  0.00           C  
ATOM   1071  O   ASP A 281      69.278  11.926  41.529  1.00  0.00           O  
ATOM   1072  CB  ASP A 281      68.006  15.063  41.252  1.00  0.00           C  
ATOM   1073  CG  ASP A 281      67.356  14.466  40.036  1.00  0.00           C  
ATOM   1074  OD1 ASP A 281      67.977  13.683  39.365  1.00  0.00           O  
ATOM   1075  OD2 ASP A 281      66.219  14.774  39.718  1.00  0.00           O  
ATOM   1076  N   HIS A 282      67.979  12.533  43.209  1.00  0.00           N  
ATOM   1077  CA  HIS A 282      67.705  11.159  43.608  1.00  0.00           C  
ATOM   1078  C   HIS A 282      67.003  10.404  42.475  1.00  0.00           C  
ATOM   1079  O   HIS A 282      67.253   9.213  42.310  1.00  0.00           O  
ATOM   1080  CB  HIS A 282      66.868  11.167  44.923  1.00  0.00           C  
ATOM   1081  CG  HIS A 282      65.417  11.605  44.790  1.00  0.00           C  
ATOM   1082  ND1 HIS A 282      64.894  12.837  44.695  1.00  0.00           N  
ATOM   1083  CD2 HIS A 282      64.374  10.712  44.665  1.00  0.00           C  
ATOM   1084  CE1 HIS A 282      63.596  12.718  44.490  1.00  0.00           C  
ATOM   1085  NE2 HIS A 282      63.295  11.439  44.474  1.00  0.00           N  
ATOM   1086  N   VAL A 283      66.165  11.033  41.641  1.00  0.00           N  
ATOM   1087  CA  VAL A 283      65.558  10.329  40.515  1.00  0.00           C  
ATOM   1088  C   VAL A 283      66.623   9.915  39.514  1.00  0.00           C  
ATOM   1089  O   VAL A 283      66.629   8.766  39.133  1.00  0.00           O  
ATOM   1090  CB  VAL A 283      64.598  11.186  39.786  1.00  0.00           C  
ATOM   1091  CG1 VAL A 283      64.061  10.451  38.543  1.00  0.00           C  
ATOM   1092  CG2 VAL A 283      63.522  11.585  40.784  1.00  0.00           C  
ATOM   1093  N   ALA A 291      67.564  10.746  39.103  1.00  0.00           N  
ATOM   1094  CA  ALA A 291      68.607  10.333  38.199  1.00  0.00           C  
ATOM   1095  C   ALA A 291      69.461   9.267  38.857  1.00  0.00           C  
ATOM   1096  O   ALA A 291      69.952   8.382  38.160  1.00  0.00           O  
ATOM   1097  CB  ALA A 291      69.545  11.480  37.810  1.00  0.00           C  
ATOM   1098  N   LEU A 292      69.688   9.283  40.160  1.00  0.00           N  
ATOM   1099  CA  LEU A 292      70.420   8.224  40.848  1.00  0.00           C  
ATOM   1100  C   LEU A 292      69.628   6.920  40.791  1.00  0.00           C  
ATOM   1101  O   LEU A 292      70.196   5.845  40.592  1.00  0.00           O  
ATOM   1102  CB  LEU A 292      70.667   8.645  42.298  1.00  0.00           C  
ATOM   1103  CG  LEU A 292      71.879   9.566  42.523  1.00  0.00           C  
ATOM   1104  CD1 LEU A 292      71.819  10.155  43.913  1.00  0.00           C  
ATOM   1105  CD2 LEU A 292      73.187   8.782  42.396  1.00  0.00           C  
ATOM   1106  N   MET A 293      68.299   6.924  40.860  1.00  0.00           N  
ATOM   1107  CA  MET A 293      67.536   5.701  40.783  1.00  0.00           C  
ATOM   1108  C   MET A 293      67.446   5.207  39.365  1.00  0.00           C  
ATOM   1109  O   MET A 293      67.491   4.004  39.139  1.00  0.00           O  
ATOM   1110  CB  MET A 293      66.165   5.922  41.317  1.00  0.00           C  
ATOM   1111  CG  MET A 293      66.169   6.133  42.843  1.00  0.00           C  
ATOM   1112  SD  MET A 293      64.452   6.157  43.432  1.00  0.00           S  
ATOM   1113  CE  MET A 293      63.763   7.598  42.659  1.00  0.00           C  
ATOM   1114  N   GLU A 296      67.310   6.088  38.392  1.00  0.00           N  
ATOM   1115  CA  GLU A 296      67.293   5.778  36.962  1.00  0.00           C  
ATOM   1116  C   GLU A 296      68.606   5.148  36.559  1.00  0.00           C  
ATOM   1117  O   GLU A 296      68.641   4.057  36.041  1.00  0.00           O  
ATOM   1118  CB  GLU A 296      67.133   7.020  36.128  1.00  0.00           C  
ATOM   1119  CG  GLU A 296      65.746   7.579  36.138  1.00  0.00           C  
ATOM   1120  CD  GLU A 296      64.765   6.774  35.331  1.00  0.00           C  
ATOM   1121  OE1 GLU A 296      65.061   6.382  34.189  1.00  0.00           O  
ATOM   1122  OE2 GLU A 296      63.667   6.579  35.849  1.00  0.00           O  
ATOM   1123  N   LYS A 297      69.704   5.802  36.860  1.00  0.00           N  
ATOM   1124  CA  LYS A 297      71.000   5.316  36.556  1.00  0.00           C  
ATOM   1125  C   LYS A 297      71.223   3.937  37.119  1.00  0.00           C  
ATOM   1126  O   LYS A 297      71.801   3.079  36.456  1.00  0.00           O  
ATOM   1127  CB  LYS A 297      71.986   6.271  37.127  1.00  0.00           C  
ATOM   1128  CG  LYS A 297      73.433   5.840  36.963  1.00  0.00           C  
ATOM   1129  CD  LYS A 297      74.366   6.941  37.444  1.00  0.00           C  
ATOM   1130  CE  LYS A 297      75.705   6.860  36.679  1.00  0.00           C  
ATOM   1131  NZ  LYS A 297      76.592   7.978  37.003  1.00  0.00           N  
ATOM   1132  N   ASN A 298      70.792   3.696  38.358  1.00  0.00           N  
ATOM   1133  CA  ASN A 298      71.209   2.460  38.971  1.00  0.00           C  
ATOM   1134  C   ASN A 298      70.219   1.345  38.893  1.00  0.00           C  
ATOM   1135  O   ASN A 298      70.446   0.240  39.379  1.00  0.00           O  
ATOM   1136  CB  ASN A 298      71.531   2.722  40.367  1.00  0.00           C  
ATOM   1137  CG  ASN A 298      72.822   3.467  40.554  1.00  0.00           C  
ATOM   1138  OD1 ASN A 298      73.939   2.936  40.529  1.00  0.00           O  
ATOM   1139  ND2 ASN A 298      72.651   4.740  40.809  1.00  0.00           N  
ATOM   1140  N   GLY A 303      69.136   1.605  38.212  1.00  0.00           N  
ATOM   1141  CA  GLY A 303      68.037   0.665  38.160  1.00  0.00           C  
ATOM   1142  C   GLY A 303      67.439   0.415  39.531  1.00  0.00           C  
ATOM   1143  O   GLY A 303      67.168  -0.738  39.850  1.00  0.00           O  
ATOM   1144  N   TRP A 305      67.256   1.483  40.341  1.00  0.00           N  
ATOM   1145  CA  TRP A 305      66.729   1.323  41.693  1.00  0.00           C  
ATOM   1146  C   TRP A 305      65.241   1.552  41.919  1.00  0.00           C  
ATOM   1147  O   TRP A 305      64.748   1.331  43.005  1.00  0.00           O  
ATOM   1148  CB  TRP A 305      67.525   2.205  42.624  1.00  0.00           C  
ATOM   1149  CG  TRP A 305      68.906   1.670  42.968  1.00  0.00           C  
ATOM   1150  CD1 TRP A 305      69.273   0.351  42.868  1.00  0.00           C  
ATOM   1151  CD2 TRP A 305      69.895   2.461  43.431  1.00  0.00           C  
ATOM   1152  NE1 TRP A 305      70.520   0.325  43.284  1.00  0.00           N  
ATOM   1153  CE2 TRP A 305      70.917   1.567  43.624  1.00  0.00           C  
ATOM   1154  CE3 TRP A 305      70.013   3.790  43.697  1.00  0.00           C  
ATOM   1155  CZ2 TRP A 305      72.126   2.009  44.100  1.00  0.00           C  
ATOM   1156  CZ3 TRP A 305      71.219   4.237  44.183  1.00  0.00           C  
ATOM   1157  CH2 TRP A 305      72.263   3.357  44.382  1.00  0.00           C  
ATOM   1158  N   TRP A 306      64.473   1.938  40.932  1.00  0.00           N  
ATOM   1159  CA  TRP A 306      63.064   2.026  41.124  1.00  0.00           C  
ATOM   1160  C   TRP A 306      62.467   1.507  39.842  1.00  0.00           C  
ATOM   1161  O   TRP A 306      63.172   1.320  38.847  1.00  0.00           O  
ATOM   1162  CB  TRP A 306      62.582   3.443  41.355  1.00  0.00           C  
ATOM   1163  CG  TRP A 306      62.561   4.482  40.254  1.00  0.00           C  
ATOM   1164  CD1 TRP A 306      63.311   4.451  39.107  1.00  0.00           C  
ATOM   1165  CD2 TRP A 306      61.838   5.637  40.356  1.00  0.00           C  
ATOM   1166  NE1 TRP A 306      63.070   5.583  38.512  1.00  0.00           N  
ATOM   1167  CE2 TRP A 306      62.209   6.316  39.210  1.00  0.00           C  
ATOM   1168  CE3 TRP A 306      60.955   6.192  41.257  1.00  0.00           C  
ATOM   1169  CZ2 TRP A 306      61.704   7.558  38.946  1.00  0.00           C  
ATOM   1170  CZ3 TRP A 306      60.456   7.450  40.984  1.00  0.00           C  
ATOM   1171  CH2 TRP A 306      60.827   8.119  39.843  1.00  0.00           C  
ATOM   1172  N   GLU A 307      61.165   1.330  39.845  1.00  0.00           N  
ATOM   1173  CA  GLU A 307      60.545   0.746  38.724  1.00  0.00           C  
ATOM   1174  C   GLU A 307      59.527   1.714  38.205  1.00  0.00           C  
ATOM   1175  O   GLU A 307      58.367   1.683  38.625  1.00  0.00           O  
ATOM   1176  CB  GLU A 307      59.912  -0.583  39.136  1.00  0.00           C  
ATOM   1177  CG  GLU A 307      59.191  -1.355  38.042  1.00  0.00           C  
ATOM   1178  CD  GLU A 307      59.991  -1.438  36.746  1.00  0.00           C  
ATOM   1179  OE1 GLU A 307      60.901  -2.252  36.621  1.00  0.00           O  
ATOM   1180  OE2 GLU A 307      59.694  -0.656  35.858  1.00  0.00           O  
ATOM   1181  N   PRO A 308      59.893   2.511  37.190  1.00  0.00           N  
ATOM   1182  CA  PRO A 308      59.040   3.509  36.565  1.00  0.00           C  
ATOM   1183  C   PRO A 308      57.754   2.894  36.065  1.00  0.00           C  
ATOM   1184  O   PRO A 308      56.739   3.589  35.943  1.00  0.00           O  
ATOM   1185  CB  PRO A 308      59.870   4.074  35.440  1.00  0.00           C  
ATOM   1186  CG  PRO A 308      61.276   3.760  35.841  1.00  0.00           C  
ATOM   1187  CD  PRO A 308      61.130   2.392  36.428  1.00  0.00           C  
ATOM   1188  N   ARG A 309      57.728   1.590  35.777  1.00  0.00           N  
ATOM   1189  CA  ARG A 309      56.524   1.021  35.192  1.00  0.00           C  
ATOM   1190  C   ARG A 309      55.370   1.010  36.173  1.00  0.00           C  
ATOM   1191  O   ARG A 309      54.216   0.954  35.749  1.00  0.00           O  
ATOM   1192  CB  ARG A 309      56.802  -0.404  34.691  1.00  0.00           C  
ATOM   1193  CG  ARG A 309      57.658  -0.495  33.409  1.00  0.00           C  
ATOM   1194  CD  ARG A 309      58.106  -1.906  33.243  1.00  0.00           C  
ATOM   1195  NE  ARG A 309      58.999  -2.033  32.123  1.00  0.00           N  
ATOM   1196  CZ  ARG A 309      60.330  -1.851  32.192  1.00  0.00           C  
ATOM   1197  NH1 ARG A 309      60.983  -1.517  33.310  1.00  0.00           N  
ATOM   1198  NH2 ARG A 309      61.055  -2.075  31.103  1.00  0.00           N  
ATOM   1199  N   ILE A 310      55.623   1.174  37.482  1.00  0.00           N  
ATOM   1200  CA  ILE A 310      54.554   1.181  38.459  1.00  0.00           C  
ATOM   1201  C   ILE A 310      53.487   2.242  38.198  1.00  0.00           C  
ATOM   1202  O   ILE A 310      52.312   2.003  38.477  1.00  0.00           O  
ATOM   1203  CB  ILE A 310      55.206   1.329  39.837  1.00  0.00           C  
ATOM   1204  CG1 ILE A 310      54.203   0.919  40.896  1.00  0.00           C  
ATOM   1205  CG2 ILE A 310      55.716   2.749  40.026  1.00  0.00           C  
ATOM   1206  CD1 ILE A 310      53.743  -0.537  40.791  1.00  0.00           C  
ATOM   1207  N   SER A 311      53.840   3.348  37.525  1.00  0.00           N  
ATOM   1208  CA  SER A 311      52.914   4.416  37.178  1.00  0.00           C  
ATOM   1209  C   SER A 311      51.762   3.883  36.399  1.00  0.00           C  
ATOM   1210  O   SER A 311      50.626   4.288  36.624  1.00  0.00           O  
ATOM   1211  CB  SER A 311      53.549   5.446  36.322  1.00  0.00           C  
ATOM   1212  OG  SER A 311      54.818   5.741  36.880  1.00  0.00           O  
ATOM   1213  N   GLN A 312      52.023   2.910  35.540  1.00  0.00           N  
ATOM   1214  CA  GLN A 312      50.956   2.396  34.711  1.00  0.00           C  
ATOM   1215  C   GLN A 312      50.099   1.411  35.480  1.00  0.00           C  
ATOM   1216  O   GLN A 312      48.935   1.206  35.180  1.00  0.00           O  
ATOM   1217  CB  GLN A 312      51.536   1.698  33.449  1.00  0.00           C  
ATOM   1218  CG  GLN A 312      52.645   2.441  32.691  1.00  0.00           C  
ATOM   1219  CD  GLN A 312      52.453   3.939  32.395  1.00  0.00           C  
ATOM   1220  OE1 GLN A 312      51.370   4.539  32.406  1.00  0.00           O  
ATOM   1221  NE2 GLN A 312      53.571   4.606  32.123  1.00  0.00           N  
ATOM   1222  N   VAL A 313      50.653   0.743  36.482  1.00  0.00           N  
ATOM   1223  CA  VAL A 313      49.931  -0.250  37.249  1.00  0.00           C  
ATOM   1224  C   VAL A 313      49.039   0.456  38.282  1.00  0.00           C  
ATOM   1225  O   VAL A 313      47.854   0.127  38.469  1.00  0.00           O  
ATOM   1226  CB  VAL A 313      50.993  -1.135  37.895  1.00  0.00           C  
ATOM   1227  CG1 VAL A 313      50.358  -2.160  38.801  1.00  0.00           C  
ATOM   1228  CG2 VAL A 313      51.784  -1.838  36.800  1.00  0.00           C  
ATOM   1229  N   SER A 314      49.629   1.476  38.910  1.00  0.00           N  
ATOM   1230  CA  SER A 314      49.055   2.126  40.081  1.00  0.00           C  
ATOM   1231  C   SER A 314      48.745   3.611  40.004  1.00  0.00           C  
ATOM   1232  O   SER A 314      48.217   4.195  40.950  1.00  0.00           O  
ATOM   1233  CB  SER A 314      49.998   1.894  41.252  1.00  0.00           C  
ATOM   1234  OG  SER A 314      50.243   0.515  41.496  1.00  0.00           O  
ATOM   1235  N   GLY A 315      49.022   4.249  38.889  1.00  0.00           N  
ATOM   1236  CA  GLY A 315      48.847   5.655  38.819  1.00  0.00           C  
ATOM   1237  C   GLY A 315      50.068   6.365  39.333  1.00  0.00           C  
ATOM   1238  O   GLY A 315      51.129   5.796  39.632  1.00  0.00           O  
ATOM   1239  N   SER A 316      49.870   7.667  39.414  1.00  0.00           N  
ATOM   1240  CA  SER A 316      50.899   8.549  39.855  1.00  0.00           C  
ATOM   1241  C   SER A 316      50.954   8.531  41.364  1.00  0.00           C  
ATOM   1242  O   SER A 316      50.024   8.119  42.051  1.00  0.00           O  
ATOM   1243  CB  SER A 316      50.630   9.975  39.348  1.00  0.00           C  
ATOM   1244  OG  SER A 316      49.337  10.428  39.711  1.00  0.00           O  
ATOM   1245  N   ARG A 317      52.083   9.022  41.840  1.00  0.00           N  
ATOM   1246  CA  ARG A 317      52.407   9.101  43.234  1.00  0.00           C  
ATOM   1247  C   ARG A 317      52.502   7.683  43.765  1.00  0.00           C  
ATOM   1248  O   ARG A 317      51.917   7.342  44.784  1.00  0.00           O  
ATOM   1249  CB  ARG A 317      51.334   9.933  43.985  1.00  0.00           C  
ATOM   1250  CG  ARG A 317      51.465  11.400  43.691  1.00  0.00           C  
ATOM   1251  CD  ARG A 317      50.787  12.198  44.789  1.00  0.00           C  
ATOM   1252  NE  ARG A 317      51.487  13.474  44.859  1.00  0.00           N  
ATOM   1253  CZ  ARG A 317      50.911  14.650  44.607  1.00  0.00           C  
ATOM   1254  NH1 ARG A 317      49.615  14.755  44.282  1.00  0.00           N  
ATOM   1255  NH2 ARG A 317      51.687  15.733  44.601  1.00  0.00           N  
ATOM   1256  N   SER A 318      53.301   6.888  43.081  1.00  0.00           N  
ATOM   1257  CA  SER A 318      53.544   5.493  43.363  1.00  0.00           C  
ATOM   1258  C   SER A 318      55.034   5.309  43.215  1.00  0.00           C  
ATOM   1259  O   SER A 318      55.694   6.064  42.512  1.00  0.00           O  
ATOM   1260  CB  SER A 318      52.820   4.598  42.372  1.00  0.00           C  
ATOM   1261  OG  SER A 318      51.443   4.704  42.679  1.00  0.00           O  
ATOM   1262  N   TYR A 319      55.641   4.413  43.939  1.00  0.00           N  
ATOM   1263  CA  TYR A 319      57.026   4.129  43.722  1.00  0.00           C  
ATOM   1264  C   TYR A 319      57.053   2.642  43.936  1.00  0.00           C  
ATOM   1265  O   TYR A 319      56.062   2.034  44.369  1.00  0.00           O  
ATOM   1266  CB  TYR A 319      57.911   4.873  44.710  1.00  0.00           C  
ATOM   1267  CG  TYR A 319      57.802   4.460  46.149  1.00  0.00           C  
ATOM   1268  CD1 TYR A 319      56.670   4.791  46.864  1.00  0.00           C  
ATOM   1269  CD2 TYR A 319      58.830   3.738  46.703  1.00  0.00           C  
ATOM   1270  CE1 TYR A 319      56.573   4.370  48.169  1.00  0.00           C  
ATOM   1271  CE2 TYR A 319      58.737   3.318  48.009  1.00  0.00           C  
ATOM   1272  CZ  TYR A 319      57.591   3.641  48.732  1.00  0.00           C  
ATOM   1273  OH  TYR A 319      57.441   3.203  50.036  1.00  0.00           O  
ATOM   1274  N   ALA A 320      58.126   2.056  43.449  1.00  0.00           N  
ATOM   1275  CA  ALA A 320      58.335   0.627  43.453  1.00  0.00           C  
ATOM   1276  C   ALA A 320      59.842   0.692  43.461  1.00  0.00           C  
ATOM   1277  O   ALA A 320      60.416   1.282  42.549  1.00  0.00           O  
ATOM   1278  CB  ALA A 320      57.842  -0.018  42.142  1.00  0.00           C  
ATOM   1279  N   LEU A 321      60.528   0.130  44.439  1.00  0.00           N  
ATOM   1280  CA  LEU A 321      61.952   0.323  44.565  1.00  0.00           C  
ATOM   1281  C   LEU A 321      62.574  -0.996  44.210  1.00  0.00           C  
ATOM   1282  O   LEU A 321      61.881  -2.000  44.347  1.00  0.00           O  
ATOM   1283  CB  LEU A 321      62.098   0.776  45.983  1.00  0.00           C  
ATOM   1284  CG  LEU A 321      62.574   2.174  46.351  1.00  0.00           C  
ATOM   1285  CD1 LEU A 321      61.956   3.296  45.553  1.00  0.00           C  
ATOM   1286  CD2 LEU A 321      62.334   2.236  47.833  1.00  0.00           C  
ATOM   1287  N   LYS A 322      63.803  -1.104  43.748  1.00  0.00           N  
ATOM   1288  CA  LYS A 322      64.309  -2.369  43.272  1.00  0.00           C  
ATOM   1289  C   LYS A 322      65.690  -2.559  43.790  1.00  0.00           C  
ATOM   1290  O   LYS A 322      66.437  -1.620  44.052  1.00  0.00           O  
ATOM   1291  CB  LYS A 322      64.496  -2.481  41.776  1.00  0.00           C  
ATOM   1292  CG  LYS A 322      63.314  -2.251  40.864  1.00  0.00           C  
ATOM   1293  CD  LYS A 322      63.517  -2.826  39.456  1.00  0.00           C  
ATOM   1294  CE  LYS A 322      64.765  -2.328  38.753  1.00  0.00           C  
ATOM   1295  NZ  LYS A 322      64.782  -2.769  37.372  1.00  0.00           N  
ATOM   1296  N   GLY A 323      66.028  -3.812  43.918  1.00  0.00           N  
ATOM   1297  CA  GLY A 323      67.357  -4.211  44.305  1.00  0.00           C  
ATOM   1298  C   GLY A 323      67.755  -3.668  45.637  1.00  0.00           C  
ATOM   1299  O   GLY A 323      66.935  -3.654  46.539  1.00  0.00           O  
ATOM   1300  N   ASP A 324      68.972  -3.149  45.751  1.00  0.00           N  
ATOM   1301  CA  ASP A 324      69.498  -2.603  46.972  1.00  0.00           C  
ATOM   1302  C   ASP A 324      68.659  -1.495  47.537  1.00  0.00           C  
ATOM   1303  O   ASP A 324      68.657  -1.330  48.752  1.00  0.00           O  
ATOM   1304  CB  ASP A 324      70.922  -2.069  46.760  1.00  0.00           C  
ATOM   1305  CG  ASP A 324      72.018  -3.144  46.828  1.00  0.00           C  
ATOM   1306  OD1 ASP A 324      71.704  -4.327  46.974  1.00  0.00           O  
ATOM   1307  OD2 ASP A 324      73.201  -2.829  46.738  1.00  0.00           O  
ATOM   1308  N   LEU A 325      67.917  -0.725  46.746  1.00  0.00           N  
ATOM   1309  CA  LEU A 325      67.205   0.339  47.372  1.00  0.00           C  
ATOM   1310  C   LEU A 325      65.967  -0.275  47.976  1.00  0.00           C  
ATOM   1311  O   LEU A 325      65.540   0.262  48.978  1.00  0.00           O  
ATOM   1312  CB  LEU A 325      66.809   1.422  46.396  1.00  0.00           C  
ATOM   1313  CG  LEU A 325      66.510   2.778  46.961  1.00  0.00           C  
ATOM   1314  CD1 LEU A 325      67.732   3.342  47.597  1.00  0.00           C  
ATOM   1315  CD2 LEU A 325      66.138   3.692  45.876  1.00  0.00           C  
ATOM   1316  N   ALA A 332      65.416  -1.388  47.513  1.00  0.00           N  
ATOM   1317  CA  ALA A 332      64.255  -2.051  48.120  1.00  0.00           C  
ATOM   1318  C   ALA A 332      64.658  -2.580  49.494  1.00  0.00           C  
ATOM   1319  O   ALA A 332      64.060  -2.357  50.537  1.00  0.00           O  
ATOM   1320  CB  ALA A 332      63.788  -3.233  47.273  1.00  0.00           C  
ATOM   1321  N   LEU A 333      65.762  -3.271  49.499  1.00  0.00           N  
ATOM   1322  CA  LEU A 333      66.389  -3.744  50.680  1.00  0.00           C  
ATOM   1323  C   LEU A 333      66.747  -2.580  51.585  1.00  0.00           C  
ATOM   1324  O   LEU A 333      66.657  -2.735  52.800  1.00  0.00           O  
ATOM   1325  CB  LEU A 333      67.608  -4.487  50.240  1.00  0.00           C  
ATOM   1326  CG  LEU A 333      67.569  -5.974  50.197  1.00  0.00           C  
ATOM   1327  CD1 LEU A 333      66.230  -6.474  49.799  1.00  0.00           C  
ATOM   1328  CD2 LEU A 333      68.670  -6.419  49.294  1.00  0.00           C  
ATOM   1329  N   TYR A 334      67.184  -1.420  51.084  1.00  0.00           N  
ATOM   1330  CA  TYR A 334      67.545  -0.291  51.930  1.00  0.00           C  
ATOM   1331  C   TYR A 334      66.261   0.310  52.500  1.00  0.00           C  
ATOM   1332  O   TYR A 334      66.275   0.637  53.684  1.00  0.00           O  
ATOM   1333  CB  TYR A 334      68.293   0.737  51.116  1.00  0.00           C  
ATOM   1334  CG  TYR A 334      69.031   1.834  51.887  1.00  0.00           C  
ATOM   1335  CD1 TYR A 334      69.674   1.527  53.070  1.00  0.00           C  
ATOM   1336  CD2 TYR A 334      69.130   3.122  51.339  1.00  0.00           C  
ATOM   1337  CE1 TYR A 334      70.433   2.490  53.716  1.00  0.00           C  
ATOM   1338  CE2 TYR A 334      69.894   4.095  51.971  1.00  0.00           C  
ATOM   1339  CZ  TYR A 334      70.539   3.767  53.158  1.00  0.00           C  
ATOM   1340  OH  TYR A 334      71.341   4.697  53.797  1.00  0.00           O  
ATOM   1341  N   GLU A 335      65.143   0.468  51.784  1.00  0.00           N  
ATOM   1342  CA  GLU A 335      63.869   0.861  52.367  1.00  0.00           C  
ATOM   1343  C   GLU A 335      63.488  -0.044  53.565  1.00  0.00           C  
ATOM   1344  O   GLU A 335      63.165   0.491  54.628  1.00  0.00           O  
ATOM   1345  CB  GLU A 335      62.797   0.783  51.314  1.00  0.00           C  
ATOM   1346  CG  GLU A 335      61.531   1.316  51.922  1.00  0.00           C  
ATOM   1347  CD  GLU A 335      60.410   1.589  50.968  1.00  0.00           C  
ATOM   1348  OE1 GLU A 335      60.256   0.875  50.008  1.00  0.00           O  
ATOM   1349  OE2 GLU A 335      59.649   2.520  51.177  1.00  0.00           O  
ATOM   1350  N   LEU A 336      63.558  -1.386  53.524  1.00  0.00           N  
ATOM   1351  CA  LEU A 336      63.254  -2.257  54.661  1.00  0.00           C  
ATOM   1352  C   LEU A 336      64.247  -2.150  55.798  1.00  0.00           C  
ATOM   1353  O   LEU A 336      63.891  -2.242  56.972  1.00  0.00           O  
ATOM   1354  CB  LEU A 336      63.188  -3.734  54.202  1.00  0.00           C  
ATOM   1355  CG  LEU A 336      62.195  -4.091  53.085  1.00  0.00           C  
ATOM   1356  CD1 LEU A 336      62.204  -5.574  52.899  1.00  0.00           C  
ATOM   1357  CD2 LEU A 336      60.778  -3.596  53.425  1.00  0.00           C  
ATOM   1358  N   ALA A 337      65.535  -2.017  55.502  1.00  0.00           N  
ATOM   1359  CA  ALA A 337      66.547  -1.882  56.491  1.00  0.00           C  
ATOM   1360  C   ALA A 337      66.402  -0.621  57.366  1.00  0.00           C  
ATOM   1361  O   ALA A 337      66.679  -0.635  58.567  1.00  0.00           O  
ATOM   1362  CB  ALA A 337      67.848  -1.878  55.767  1.00  0.00           C  
ATOM   1363  N   LEU A 338      66.041   0.499  56.762  1.00  0.00           N  
ATOM   1364  CA  LEU A 338      65.776   1.754  57.426  1.00  0.00           C  
ATOM   1365  C   LEU A 338      64.553   1.644  58.342  1.00  0.00           C  
ATOM   1366  O   LEU A 338      64.511   2.154  59.469  1.00  0.00           O  
ATOM   1367  CB  LEU A 338      65.519   2.838  56.389  1.00  0.00           C  
ATOM   1368  CG  LEU A 338      66.694   3.336  55.586  1.00  0.00           C  
ATOM   1369  CD1 LEU A 338      66.180   4.136  54.413  1.00  0.00           C  
ATOM   1370  CD2 LEU A 338      67.592   4.121  56.465  1.00  0.00           C  
ATOM   1371  N   LEU A 339      63.510   0.980  57.919  1.00  0.00           N  
ATOM   1372  CA  LEU A 339      62.378   0.793  58.786  1.00  0.00           C  
ATOM   1373  C   LEU A 339      62.780  -0.061  59.989  1.00  0.00           C  
ATOM   1374  O   LEU A 339      62.429   0.235  61.128  1.00  0.00           O  
ATOM   1375  CB  LEU A 339      61.319   0.161  57.955  1.00  0.00           C  
ATOM   1376  CG  LEU A 339      60.735   0.995  56.862  1.00  0.00           C  
ATOM   1377  CD1 LEU A 339      59.879   0.115  56.025  1.00  0.00           C  
ATOM   1378  CD2 LEU A 339      60.025   2.206  57.481  1.00  0.00           C  
ATOM   1379  N   ARG A 340      63.634  -1.059  59.812  1.00  0.00           N  
ATOM   1380  CA  ARG A 340      64.001  -1.865  60.925  1.00  0.00           C  
ATOM   1381  C   ARG A 340      64.905  -1.105  61.870  1.00  0.00           C  
ATOM   1382  O   ARG A 340      64.742  -1.202  63.091  1.00  0.00           O  
ATOM   1383  CB  ARG A 340      64.675  -3.105  60.418  1.00  0.00           C  
ATOM   1384  CG  ARG A 340      65.058  -4.055  61.544  1.00  0.00           C  
ATOM   1385  CD  ARG A 340      63.805  -4.477  62.371  1.00  0.00           C  
ATOM   1386  NE  ARG A 340      64.257  -4.781  63.708  1.00  0.00           N  
ATOM   1387  CZ  ARG A 340      64.498  -6.032  64.121  1.00  0.00           C  
ATOM   1388  NH1 ARG A 340      64.269  -7.074  63.328  1.00  0.00           N  
ATOM   1389  NH2 ARG A 340      65.236  -6.246  65.234  1.00  0.00           N  
ATOM   1390  N   PHE A 341      65.876  -0.367  61.344  1.00  0.00           N  
ATOM   1391  CA  PHE A 341      66.743   0.466  62.144  1.00  0.00           C  
ATOM   1392  C   PHE A 341      65.951   1.419  63.012  1.00  0.00           C  
ATOM   1393  O   PHE A 341      66.280   1.547  64.168  1.00  0.00           O  
ATOM   1394  CB  PHE A 341      67.621   1.225  61.213  1.00  0.00           C  
ATOM   1395  CG  PHE A 341      68.277   2.504  61.724  1.00  0.00           C  
ATOM   1396  CD1 PHE A 341      69.365   2.432  62.543  1.00  0.00           C  
ATOM   1397  CD2 PHE A 341      67.731   3.722  61.342  1.00  0.00           C  
ATOM   1398  CE1 PHE A 341      69.906   3.606  62.989  1.00  0.00           C  
ATOM   1399  CE2 PHE A 341      68.277   4.882  61.787  1.00  0.00           C  
ATOM   1400  CZ  PHE A 341      69.369   4.820  62.617  1.00  0.00           C  
ATOM   1401  N   ALA A 342      64.958   2.116  62.495  1.00  0.00           N  
ATOM   1402  CA  ALA A 342      64.132   3.035  63.224  1.00  0.00           C  
ATOM   1403  C   ALA A 342      63.358   2.252  64.281  1.00  0.00           C  
ATOM   1404  O   ALA A 342      63.270   2.736  65.411  1.00  0.00           O  
ATOM   1405  CB  ALA A 342      63.159   3.717  62.266  1.00  0.00           C  
ATOM   1406  N   MET A 343      62.786   1.061  64.030  1.00  0.00           N  
ATOM   1407  CA  MET A 343      62.187   0.220  65.098  1.00  0.00           C  
ATOM   1408  C   MET A 343      63.188  -0.151  66.181  1.00  0.00           C  
ATOM   1409  O   MET A 343      62.872   0.065  67.350  1.00  0.00           O  
ATOM   1410  CB  MET A 343      61.591  -1.041  64.488  1.00  0.00           C  
ATOM   1411  CG  MET A 343      60.291  -0.680  63.745  1.00  0.00           C  
ATOM   1412  SD  MET A 343      58.961  -0.092  64.843  1.00  0.00           S  
ATOM   1413  CE  MET A 343      58.516  -1.744  65.271  1.00  0.00           C  
ATOM   1414  N   ASP A 344      64.413  -0.583  65.863  1.00  0.00           N  
ATOM   1415  CA  ASP A 344      65.455  -0.846  66.835  1.00  0.00           C  
ATOM   1416  C   ASP A 344      65.953   0.377  67.567  1.00  0.00           C  
ATOM   1417  O   ASP A 344      66.218   0.299  68.754  1.00  0.00           O  
ATOM   1418  CB  ASP A 344      66.678  -1.506  66.182  1.00  0.00           C  
ATOM   1419  CG  ASP A 344      66.348  -2.884  65.632  1.00  0.00           C  
ATOM   1420  OD1 ASP A 344      65.264  -3.391  65.902  1.00  0.00           O  
ATOM   1421  OD2 ASP A 344      67.168  -3.483  64.946  1.00  0.00           O  
ATOM   1422  N   PHE A 345      66.128   1.527  66.936  1.00  0.00           N  
ATOM   1423  CA  PHE A 345      66.531   2.755  67.589  1.00  0.00           C  
ATOM   1424  C   PHE A 345      65.433   3.086  68.631  1.00  0.00           C  
ATOM   1425  O   PHE A 345      65.719   3.340  69.793  1.00  0.00           O  
ATOM   1426  CB  PHE A 345      66.653   3.865  66.525  1.00  0.00           C  
ATOM   1427  CG  PHE A 345      67.034   5.166  67.187  1.00  0.00           C  
ATOM   1428  CD1 PHE A 345      68.340   5.454  67.505  1.00  0.00           C  
ATOM   1429  CD2 PHE A 345      66.063   6.053  67.539  1.00  0.00           C  
ATOM   1430  CE1 PHE A 345      68.664   6.614  68.160  1.00  0.00           C  
ATOM   1431  CE2 PHE A 345      66.390   7.222  68.195  1.00  0.00           C  
ATOM   1432  CZ  PHE A 345      67.688   7.510  68.510  1.00  0.00           C  
ATOM   1433  N   MET A 347      64.163   3.082  68.255  1.00  0.00           N  
ATOM   1434  CA  MET A 347      63.063   3.355  69.156  1.00  0.00           C  
ATOM   1435  C   MET A 347      62.968   2.371  70.326  1.00  0.00           C  
ATOM   1436  O   MET A 347      62.865   2.798  71.468  1.00  0.00           O  
ATOM   1437  CB  MET A 347      61.779   3.337  68.341  1.00  0.00           C  
ATOM   1438  CG  MET A 347      61.575   4.581  67.486  1.00  0.00           C  
ATOM   1439  SD  MET A 347      61.696   6.050  68.532  1.00  0.00           S  
ATOM   1440  CE  MET A 347      63.067   6.837  67.837  1.00  0.00           C  
ATOM   1441  N   ALA A 348      63.026   1.057  70.098  1.00  0.00           N  
ATOM   1442  CA  ALA A 348      63.018   0.040  71.119  1.00  0.00           C  
ATOM   1443  C   ALA A 348      64.095   0.276  72.154  1.00  0.00           C  
ATOM   1444  O   ALA A 348      63.852   0.187  73.352  1.00  0.00           O  
ATOM   1445  CB  ALA A 348      63.258  -1.303  70.491  1.00  0.00           C  
ATOM   1446  N   ARG A 349      65.291   0.650  71.705  1.00  0.00           N  
ATOM   1447  CA  ARG A 349      66.412   0.947  72.565  1.00  0.00           C  
ATOM   1448  C   ARG A 349      66.179   2.236  73.329  1.00  0.00           C  
ATOM   1449  O   ARG A 349      66.706   2.404  74.409  1.00  0.00           O  
ATOM   1450  CB  ARG A 349      67.674   1.087  71.745  1.00  0.00           C  
ATOM   1451  CG  ARG A 349      68.503  -0.196  71.658  1.00  0.00           C  
ATOM   1452  CD  ARG A 349      68.488  -1.105  70.379  1.00  0.00           C  
ATOM   1453  NE  ARG A 349      67.302  -1.927  70.069  1.00  0.00           N  
ATOM   1454  CZ  ARG A 349      66.710  -2.810  70.903  1.00  0.00           C  
ATOM   1455  NH1 ARG A 349      67.161  -3.022  72.158  1.00  0.00           N  
ATOM   1456  NH2 ARG A 349      65.670  -3.534  70.441  1.00  0.00           N  
ATOM   1457  N   ARG A 352      65.382   3.180  72.837  1.00  0.00           N  
ATOM   1458  CA  ARG A 352      65.078   4.425  73.531  1.00  0.00           C  
ATOM   1459  C   ARG A 352      63.923   4.242  74.490  1.00  0.00           C  
ATOM   1460  O   ARG A 352      63.350   5.199  74.988  1.00  0.00           O  
ATOM   1461  CB  ARG A 352      64.737   5.523  72.512  1.00  0.00           C  
ATOM   1462  CG  ARG A 352      65.978   5.945  71.707  1.00  0.00           C  
ATOM   1463  CD  ARG A 352      67.041   6.529  72.623  1.00  0.00           C  
ATOM   1464  NE  ARG A 352      68.315   6.969  72.050  1.00  0.00           N  
ATOM   1465  CZ  ARG A 352      68.601   8.264  71.761  1.00  0.00           C  
ATOM   1466  NH1 ARG A 352      67.743   9.292  71.932  1.00  0.00           N  
ATOM   1467  NH2 ARG A 352      69.851   8.562  71.399  1.00  0.00           N  
ATOM   1468  N   GLY A 361      63.495   3.010  74.718  1.00  0.00           N  
ATOM   1469  CA  GLY A 361      62.435   2.798  75.638  1.00  0.00           C  
ATOM   1470  C   GLY A 361      61.098   2.910  74.999  1.00  0.00           C  
ATOM   1471  O   GLY A 361      60.113   2.915  75.723  1.00  0.00           O  
ATOM   1472  N   PHE A 362      60.946   2.965  73.699  1.00  0.00           N  
ATOM   1473  CA  PHE A 362      59.612   3.056  73.170  1.00  0.00           C  
ATOM   1474  C   PHE A 362      59.131   1.667  72.876  1.00  0.00           C  
ATOM   1475  O   PHE A 362      59.948   0.865  72.454  1.00  0.00           O  
ATOM   1476  CB  PHE A 362      59.600   3.882  71.925  1.00  0.00           C  
ATOM   1477  CG  PHE A 362      59.508   5.354  72.223  1.00  0.00           C  
ATOM   1478  CD1 PHE A 362      60.509   5.991  72.895  1.00  0.00           C  
ATOM   1479  CD2 PHE A 362      58.410   6.024  71.801  1.00  0.00           C  
ATOM   1480  CE1 PHE A 362      60.411   7.337  73.149  1.00  0.00           C  
ATOM   1481  CE2 PHE A 362      58.305   7.368  72.053  1.00  0.00           C  
ATOM   1482  CZ  PHE A 362      59.303   8.029  72.725  1.00  0.00           C  
ATOM   1483  N   LEU A 363      57.868   1.325  73.078  1.00  0.00           N  
ATOM   1484  CA  LEU A 363      57.405  -0.003  72.861  1.00  0.00           C  
ATOM   1485  C   LEU A 363      57.073  -0.091  71.397  1.00  0.00           C  
ATOM   1486  O   LEU A 363      56.191   0.639  70.939  1.00  0.00           O  
ATOM   1487  CB  LEU A 363      56.169  -0.269  73.693  1.00  0.00           C  
ATOM   1488  CG  LEU A 363      55.395  -1.583  73.448  1.00  0.00           C  
ATOM   1489  CD1 LEU A 363      56.281  -2.768  73.743  1.00  0.00           C  
ATOM   1490  CD2 LEU A 363      54.165  -1.629  74.343  1.00  0.00           C  
ATOM   1491  N   PRO A 364      57.762  -0.969  70.672  1.00  0.00           N  
ATOM   1492  CA  PRO A 364      57.525  -1.269  69.266  1.00  0.00           C  
ATOM   1493  C   PRO A 364      56.265  -2.056  69.011  1.00  0.00           C  
ATOM   1494  O   PRO A 364      55.958  -3.032  69.699  1.00  0.00           O  
ATOM   1495  CB  PRO A 364      58.760  -2.014  68.811  1.00  0.00           C  
ATOM   1496  CG  PRO A 364      59.224  -2.706  70.051  1.00  0.00           C  
ATOM   1497  CD  PRO A 364      58.857  -1.783  71.205  1.00  0.00           C  
ATOM   1498  N   MET A 365      55.569  -1.643  67.980  1.00  0.00           N  
ATOM   1499  CA  MET A 365      54.329  -2.236  67.607  1.00  0.00           C  
ATOM   1500  C   MET A 365      54.247  -2.189  66.105  1.00  0.00           C  
ATOM   1501  O   MET A 365      54.772  -1.236  65.535  1.00  0.00           O  
ATOM   1502  CB  MET A 365      53.168  -1.457  68.130  1.00  0.00           C  
ATOM   1503  CG  MET A 365      52.815  -1.754  69.575  1.00  0.00           C  
ATOM   1504  SD  MET A 365      51.297  -0.836  69.935  1.00  0.00           S  
ATOM   1505  CE  MET A 365      52.548   0.271  70.479  1.00  0.00           C  
ATOM   1506  N   THR A 366      53.662  -3.192  65.434  1.00  0.00           N  
ATOM   1507  CA  THR A 366      53.417  -3.104  64.015  1.00  0.00           C  
ATOM   1508  C   THR A 366      51.890  -3.054  63.974  1.00  0.00           C  
ATOM   1509  O   THR A 366      51.158  -3.716  64.743  1.00  0.00           O  
ATOM   1510  CB  THR A 366      54.009  -4.307  63.275  1.00  0.00           C  
ATOM   1511  OG1 THR A 366      53.542  -5.503  63.868  1.00  0.00           O  
ATOM   1512  CG2 THR A 366      55.484  -4.277  63.335  1.00  0.00           C  
ATOM   1513  N   LEU A 368      51.369  -2.189  63.119  1.00  0.00           N  
ATOM   1514  CA  LEU A 368      49.988  -1.884  63.185  1.00  0.00           C  
ATOM   1515  C   LEU A 368      49.270  -2.124  61.892  1.00  0.00           C  
ATOM   1516  O   LEU A 368      49.921  -2.194  60.853  1.00  0.00           O  
ATOM   1517  CB  LEU A 368      49.884  -0.417  63.627  1.00  0.00           C  
ATOM   1518  CG  LEU A 368      50.468  -0.151  64.973  1.00  0.00           C  
ATOM   1519  CD1 LEU A 368      50.732   1.319  65.043  1.00  0.00           C  
ATOM   1520  CD2 LEU A 368      49.615  -0.834  66.033  1.00  0.00           C  
ATOM   1521  N   PRO A 370      47.929  -2.191  61.907  1.00  0.00           N  
ATOM   1522  CA  PRO A 370      47.127  -2.060  60.707  1.00  0.00           C  
ATOM   1523  C   PRO A 370      47.270  -0.638  60.161  1.00  0.00           C  
ATOM   1524  O   PRO A 370      47.712   0.278  60.872  1.00  0.00           O  
ATOM   1525  CB  PRO A 370      45.688  -2.395  61.145  1.00  0.00           C  
ATOM   1526  CG  PRO A 370      45.796  -2.925  62.557  1.00  0.00           C  
ATOM   1527  CD  PRO A 370      47.052  -2.262  63.092  1.00  0.00           C  
ATOM   1528  N   SER A 371      46.908  -0.512  58.873  1.00  0.00           N  
ATOM   1529  CA  SER A 371      46.799   0.767  58.169  1.00  0.00           C  
ATOM   1530  C   SER A 371      45.365   1.191  57.930  1.00  0.00           C  
ATOM   1531  O   SER A 371      45.073   2.025  57.087  1.00  0.00           O  
ATOM   1532  CB  SER A 371      47.537   0.656  56.846  1.00  0.00           C  
ATOM   1533  OG  SER A 371      48.859   0.287  57.203  1.00  0.00           O  
ATOM   1534  N   TYR A 372      44.404   0.598  58.624  1.00  0.00           N  
ATOM   1535  CA  TYR A 372      43.042   1.034  58.491  1.00  0.00           C  
ATOM   1536  C   TYR A 372      42.450   1.113  59.901  1.00  0.00           C  
ATOM   1537  O   TYR A 372      42.902   0.437  60.837  1.00  0.00           O  
ATOM   1538  CB  TYR A 372      42.314   0.055  57.589  1.00  0.00           C  
ATOM   1539  CG  TYR A 372      42.356  -1.360  58.068  1.00  0.00           C  
ATOM   1540  CD1 TYR A 372      41.376  -1.806  58.937  1.00  0.00           C  
ATOM   1541  CD2 TYR A 372      43.380  -2.202  57.685  1.00  0.00           C  
ATOM   1542  CE1 TYR A 372      41.408  -3.100  59.444  1.00  0.00           C  
ATOM   1543  CE2 TYR A 372      43.410  -3.488  58.190  1.00  0.00           C  
ATOM   1544  CZ  TYR A 372      42.424  -3.921  59.064  1.00  0.00           C  
ATOM   1545  OH  TYR A 372      42.457  -5.189  59.566  1.00  0.00           O  
ATOM   1546  N   ALA A 373      41.469   1.974  60.120  1.00  0.00           N  
ATOM   1547  CA  ALA A 373      40.862   2.155  61.422  1.00  0.00           C  
ATOM   1548  C   ALA A 373      39.450   2.629  61.127  1.00  0.00           C  
ATOM   1549  O   ALA A 373      39.060   2.927  59.992  1.00  0.00           O  
ATOM   1550  CB  ALA A 373      41.610   3.229  62.206  1.00  0.00           C  
ATOM   1551  N   ARG A 374      38.608   2.659  62.136  1.00  0.00           N  
ATOM   1552  CA  ARG A 374      37.258   3.162  61.994  1.00  0.00           C  
ATOM   1553  C   ARG A 374      37.283   4.687  62.105  1.00  0.00           C  
ATOM   1554  O   ARG A 374      38.229   5.282  62.630  1.00  0.00           O  
ATOM   1555  CB  ARG A 374      36.489   2.519  63.084  1.00  0.00           C  
ATOM   1556  CG  ARG A 374      35.394   1.670  62.549  1.00  0.00           C  
ATOM   1557  CD  ARG A 374      35.693   0.225  62.769  1.00  0.00           C  
ATOM   1558  NE  ARG A 374      35.886  -0.095  64.157  1.00  0.00           N  
ATOM   1559  CZ  ARG A 374      35.415  -1.233  64.663  1.00  0.00           C  
ATOM   1560  NH1 ARG A 374      34.745  -2.096  63.900  1.00  0.00           N  
ATOM   1561  NH2 ARG A 374      35.676  -1.534  65.945  1.00  0.00           N  
ATOM   1562  N   GLU A 375      36.224   5.364  61.739  1.00  0.00           N  
ATOM   1563  CA  GLU A 375      36.130   6.806  61.752  1.00  0.00           C  
ATOM   1564  C   GLU A 375      36.412   7.398  63.119  1.00  0.00           C  
ATOM   1565  O   GLU A 375      37.030   8.456  63.256  1.00  0.00           O  
ATOM   1566  CB  GLU A 375      34.755   7.170  61.291  1.00  0.00           C  
ATOM   1567  CG  GLU A 375      34.511   8.659  61.450  1.00  0.00           C  
ATOM   1568  CD  GLU A 375      33.105   9.145  61.168  1.00  0.00           C  
ATOM   1569  OE1 GLU A 375      32.137   8.498  61.582  1.00  0.00           O  
ATOM   1570  OE2 GLU A 375      32.996  10.190  60.530  1.00  0.00           O  
ATOM   1571  N   LYS A 376      36.004   6.671  64.145  1.00  0.00           N  
ATOM   1572  CA  LYS A 376      36.233   7.078  65.506  1.00  0.00           C  
ATOM   1573  C   LYS A 376      37.687   7.320  65.872  1.00  0.00           C  
ATOM   1574  O   LYS A 376      37.973   8.250  66.651  1.00  0.00           O  
ATOM   1575  CB  LYS A 376      35.626   6.035  66.385  1.00  0.00           C  
ATOM   1576  CG  LYS A 376      35.554   6.508  67.827  1.00  0.00           C  
ATOM   1577  CD  LYS A 376      34.830   7.841  68.060  1.00  0.00           C  
ATOM   1578  CE  LYS A 376      35.290   8.518  69.357  1.00  0.00           C  
ATOM   1579  NZ  LYS A 376      36.637   9.065  69.256  1.00  0.00           N  
ATOM   1580  N   ALA A 377      38.624   6.568  65.276  1.00  0.00           N  
ATOM   1581  CA  ALA A 377      40.034   6.796  65.534  1.00  0.00           C  
ATOM   1582  C   ALA A 377      40.520   8.113  64.893  1.00  0.00           C  
ATOM   1583  O   ALA A 377      41.384   8.830  65.430  1.00  0.00           O  
ATOM   1584  CB  ALA A 377      40.829   5.618  64.989  1.00  0.00           C  
ATOM   1585  N   PHE A 378      39.910   8.506  63.773  1.00  0.00           N  
ATOM   1586  CA  PHE A 378      40.296   9.707  63.085  1.00  0.00           C  
ATOM   1587  C   PHE A 378      39.777  10.924  63.786  1.00  0.00           C  
ATOM   1588  O   PHE A 378      40.554  11.874  63.875  1.00  0.00           O  
ATOM   1589  CB  PHE A 378      39.784   9.698  61.673  1.00  0.00           C  
ATOM   1590  CG  PHE A 378      40.459   8.649  60.826  1.00  0.00           C  
ATOM   1591  CD1 PHE A 378      39.940   7.366  60.768  1.00  0.00           C  
ATOM   1592  CD2 PHE A 378      41.577   8.982  60.100  1.00  0.00           C  
ATOM   1593  CE1 PHE A 378      40.558   6.426  59.972  1.00  0.00           C  
ATOM   1594  CE2 PHE A 378      42.178   8.030  59.312  1.00  0.00           C  
ATOM   1595  CZ  PHE A 378      41.677   6.752  59.242  1.00  0.00           C  
ATOM   1596  N   LEU A 388      38.520  10.915  64.245  1.00  0.00           N  
ATOM   1597  CA  LEU A 388      37.951  11.949  65.111  1.00  0.00           C  
ATOM   1598  C   LEU A 388      38.840  12.076  66.327  1.00  0.00           C  
ATOM   1599  O   LEU A 388      39.174  13.187  66.700  1.00  0.00           O  
ATOM   1600  CB  LEU A 388      36.550  11.618  65.644  1.00  0.00           C  
ATOM   1601  CG  LEU A 388      35.472  11.566  64.567  1.00  0.00           C  
ATOM   1602  CD1 LEU A 388      34.296  10.724  65.026  1.00  0.00           C  
ATOM   1603  CD2 LEU A 388      35.027  12.987  64.246  1.00  0.00           C  
ATOM   1604  N   GLY A 389      39.308  10.980  66.908  1.00  0.00           N  
ATOM   1605  CA  GLY A 389      40.192  11.037  68.056  1.00  0.00           C  
ATOM   1606  C   GLY A 389      41.487  11.798  67.845  1.00  0.00           C  
ATOM   1607  O   GLY A 389      42.011  12.399  68.783  1.00  0.00           O  
ATOM   1608  N   THR A 396      42.059  11.833  66.640  1.00  0.00           N  
ATOM   1609  CA  THR A 396      43.341  12.508  66.490  1.00  0.00           C  
ATOM   1610  C   THR A 396      43.123  13.942  66.026  1.00  0.00           C  
ATOM   1611  O   THR A 396      43.962  14.836  66.235  1.00  0.00           O  
ATOM   1612  CB  THR A 396      44.261  11.757  65.475  1.00  0.00           C  
ATOM   1613  OG1 THR A 396      43.480  11.417  64.326  1.00  0.00           O  
ATOM   1614  CG2 THR A 396      44.813  10.512  66.021  1.00  0.00           C  
ATOM   1615  N   GLY A 397      41.967  14.201  65.422  1.00  0.00           N  
ATOM   1616  CA  GLY A 397      41.776  15.488  64.788  1.00  0.00           C  
ATOM   1617  C   GLY A 397      41.820  15.341  63.280  1.00  0.00           C  
ATOM   1618  O   GLY A 397      41.441  16.280  62.587  1.00  0.00           O  
ATOM   1619  N   HIS A 398      42.215  14.177  62.725  1.00  0.00           N  
ATOM   1620  CA  HIS A 398      42.233  14.001  61.292  1.00  0.00           C  
ATOM   1621  C   HIS A 398      40.827  14.202  60.808  1.00  0.00           C  
ATOM   1622  O   HIS A 398      40.701  14.841  59.775  1.00  0.00           O  
ATOM   1623  CB  HIS A 398      42.735  12.596  60.858  1.00  0.00           C  
ATOM   1624  CG  HIS A 398      44.239  12.492  61.118  1.00  0.00           C  
ATOM   1625  ND1 HIS A 398      44.865  11.994  62.187  1.00  0.00           N  
ATOM   1626  CD2 HIS A 398      45.217  13.057  60.344  1.00  0.00           C  
ATOM   1627  CE1 HIS A 398      46.146  12.246  62.125  1.00  0.00           C  
ATOM   1628  NE2 HIS A 398      46.340  12.886  61.006  1.00  0.00           N  
ATOM   1629  N   PHE A 399      39.753  13.734  61.458  1.00  0.00           N  
ATOM   1630  CA  PHE A 399      38.388  14.096  61.030  1.00  0.00           C  
ATOM   1631  C   PHE A 399      37.954  15.144  62.039  1.00  0.00           C  
ATOM   1632  O   PHE A 399      38.377  15.054  63.193  1.00  0.00           O  
ATOM   1633  CB  PHE A 399      37.413  12.947  61.102  1.00  0.00           C  
ATOM   1634  CG  PHE A 399      37.641  11.871  60.045  1.00  0.00           C  
ATOM   1635  CD1 PHE A 399      38.666  11.964  59.092  1.00  0.00           C  
ATOM   1636  CD2 PHE A 399      36.809  10.771  60.043  1.00  0.00           C  
ATOM   1637  CE1 PHE A 399      38.846  10.965  58.160  1.00  0.00           C  
ATOM   1638  CE2 PHE A 399      36.991   9.773  59.115  1.00  0.00           C  
ATOM   1639  CZ  PHE A 399      38.007   9.873  58.180  1.00  0.00           C  
ATOM   1640  N   PRO A 485      37.188  16.182  61.696  1.00  0.00           N  
ATOM   1641  CA  PRO A 485      36.727  16.459  60.331  1.00  0.00           C  
ATOM   1642  C   PRO A 485      37.748  17.166  59.476  1.00  0.00           C  
ATOM   1643  O   PRO A 485      37.835  16.847  58.297  1.00  0.00           O  
ATOM   1644  CB  PRO A 485      35.461  17.280  60.524  1.00  0.00           C  
ATOM   1645  CG  PRO A 485      35.793  18.114  61.776  1.00  0.00           C  
ATOM   1646  CD  PRO A 485      36.555  17.109  62.663  1.00  0.00           C  
ATOM   1647  N   ALA A 486      38.544  18.064  60.056  1.00  0.00           N  
ATOM   1648  CA  ALA A 486      39.428  18.942  59.311  1.00  0.00           C  
ATOM   1649  C   ALA A 486      40.184  18.399  58.100  1.00  0.00           C  
ATOM   1650  O   ALA A 486      40.265  19.036  57.052  1.00  0.00           O  
ATOM   1651  CB  ALA A 486      40.476  19.540  60.257  1.00  0.00           C  
ATOM   1652  N   TYR A 487      40.687  17.187  58.209  1.00  0.00           N  
ATOM   1653  CA  TYR A 487      41.544  16.684  57.196  1.00  0.00           C  
ATOM   1654  C   TYR A 487      40.851  15.541  56.558  1.00  0.00           C  
ATOM   1655  O   TYR A 487      41.548  14.718  55.968  1.00  0.00           O  
ATOM   1656  CB  TYR A 487      42.826  16.225  57.811  1.00  0.00           C  
ATOM   1657  CG  TYR A 487      43.544  17.310  58.583  1.00  0.00           C  
ATOM   1658  CD1 TYR A 487      44.115  18.375  57.914  1.00  0.00           C  
ATOM   1659  CD2 TYR A 487      43.664  17.198  59.954  1.00  0.00           C  
ATOM   1660  CE1 TYR A 487      44.821  19.333  58.622  1.00  0.00           C  
ATOM   1661  CE2 TYR A 487      44.362  18.140  60.669  1.00  0.00           C  
ATOM   1662  CZ  TYR A 487      44.939  19.199  59.992  1.00  0.00           C  
ATOM   1663  OH  TYR A 487      45.676  20.125  60.708  1.00  0.00           O  
ATOM   1664  N   ARG A 488      39.524  15.444  56.569  1.00  0.00           N  
ATOM   1665  CA  ARG A 488      38.882  14.244  56.055  1.00  0.00           C  
ATOM   1666  C   ARG A 488      39.286  13.846  54.642  1.00  0.00           C  
ATOM   1667  O   ARG A 488      39.504  12.683  54.337  1.00  0.00           O  
ATOM   1668  CB  ARG A 488      37.395  14.411  56.093  1.00  0.00           C  
ATOM   1669  CG  ARG A 488      36.637  13.089  55.925  1.00  0.00           C  
ATOM   1670  CD  ARG A 488      35.285  13.279  56.617  1.00  0.00           C  
ATOM   1671  NE  ARG A 488      34.466  12.067  56.648  1.00  0.00           N  
ATOM   1672  CZ  ARG A 488      33.766  11.704  57.743  1.00  0.00           C  
ATOM   1673  NH1 ARG A 488      33.784  12.433  58.877  1.00  0.00           N  
ATOM   1674  NH2 ARG A 488      33.027  10.587  57.690  1.00  0.00           N  
ATOM   1675  N   ASP A 495      39.502  14.833  53.780  1.00  0.00           N  
ATOM   1676  CA  ASP A 495      39.852  14.681  52.368  1.00  0.00           C  
ATOM   1677  C   ASP A 495      41.284  14.207  52.081  1.00  0.00           C  
ATOM   1678  O   ASP A 495      41.702  14.007  50.941  1.00  0.00           O  
ATOM   1679  CB  ASP A 495      39.581  16.043  51.682  1.00  0.00           C  
ATOM   1680  CG  ASP A 495      40.441  17.181  52.232  1.00  0.00           C  
ATOM   1681  OD1 ASP A 495      40.178  17.675  53.339  1.00  0.00           O  
ATOM   1682  OD2 ASP A 495      41.392  17.561  51.545  1.00  0.00           O  
ATOM   1683  N   GLN A 496      42.099  14.097  53.106  1.00  0.00           N  
ATOM   1684  CA  GLN A 496      43.438  13.587  52.963  1.00  0.00           C  
ATOM   1685  C   GLN A 496      43.518  12.070  53.185  1.00  0.00           C  
ATOM   1686  O   GLN A 496      44.602  11.492  53.097  1.00  0.00           O  
ATOM   1687  CB  GLN A 496      44.325  14.307  53.955  1.00  0.00           C  
ATOM   1688  CG  GLN A 496      45.074  15.501  53.382  1.00  0.00           C  
ATOM   1689  CD  GLN A 496      44.241  16.702  52.932  1.00  0.00           C  
ATOM   1690  OE1 GLN A 496      43.830  17.573  53.722  1.00  0.00           O  
ATOM   1691  NE2 GLN A 496      44.005  16.753  51.619  1.00  0.00           N  
ATOM   1692  N   VAL A 497      42.375  11.410  53.358  1.00  0.00           N  
ATOM   1693  CA  VAL A 497      42.299  10.073  53.876  1.00  0.00           C  
ATOM   1694  C   VAL A 497      41.559   9.210  52.899  1.00  0.00           C  
ATOM   1695  O   VAL A 497      40.476   9.607  52.503  1.00  0.00           O  
ATOM   1696  CB  VAL A 497      41.586  10.204  55.250  1.00  0.00           C  
ATOM   1697  CG1 VAL A 497      40.979   8.893  55.684  1.00  0.00           C  
ATOM   1698  CG2 VAL A 497      42.605  10.633  56.320  1.00  0.00           C  
ATOM   1699  N   TRP A 498      42.050   8.068  52.438  1.00  0.00           N  
ATOM   1700  CA  TRP A 498      41.291   7.168  51.584  1.00  0.00           C  
ATOM   1701  C   TRP A 498      40.322   6.307  52.365  1.00  0.00           C  
ATOM   1702  O   TRP A 498      40.623   5.781  53.425  1.00  0.00           O  
ATOM   1703  CB  TRP A 498      42.233   6.235  50.788  1.00  0.00           C  
ATOM   1704  CG  TRP A 498      42.862   6.843  49.519  1.00  0.00           C  
ATOM   1705  CD1 TRP A 498      42.344   7.966  48.897  1.00  0.00           C  
ATOM   1706  CD2 TRP A 498      43.960   6.332  48.863  1.00  0.00           C  
ATOM   1707  NE1 TRP A 498      43.112   8.156  47.861  1.00  0.00           N  
ATOM   1708  CE2 TRP A 498      44.081   7.216  47.802  1.00  0.00           C  
ATOM   1709  CE3 TRP A 498      44.837   5.272  48.996  1.00  0.00           C  
ATOM   1710  CZ2 TRP A 498      45.092   7.044  46.868  1.00  0.00           C  
ATOM   1711  CZ3 TRP A 498      45.840   5.105  48.058  1.00  0.00           C  
ATOM   1712  CH2 TRP A 498      45.966   5.987  47.005  1.00  0.00           C  
ATOM   1713  N   ALA A 499      39.145   6.088  51.864  1.00  0.00           N  
ATOM   1714  CA  ALA A 499      38.219   5.225  52.524  1.00  0.00           C  
ATOM   1715  C   ALA A 499      38.285   3.904  51.779  1.00  0.00           C  
ATOM   1716  O   ALA A 499      38.550   3.853  50.573  1.00  0.00           O  
ATOM   1717  CB  ALA A 499      36.793   5.748  52.420  1.00  0.00           C  
ATOM   1718  N   ILE A 500      37.975   2.823  52.462  1.00  0.00           N  
ATOM   1719  CA  ILE A 500      37.911   1.534  51.841  1.00  0.00           C  
ATOM   1720  C   ILE A 500      36.415   1.481  51.582  1.00  0.00           C  
ATOM   1721  O   ILE A 500      35.602   1.577  52.507  1.00  0.00           O  
ATOM   1722  CB  ILE A 500      38.360   0.528  52.845  1.00  0.00           C  
ATOM   1723  CG1 ILE A 500      39.805   0.719  53.128  1.00  0.00           C  
ATOM   1724  CG2 ILE A 500      37.996  -0.840  52.337  1.00  0.00           C  
ATOM   1725  CD1 ILE A 500      40.375  -0.171  54.270  1.00  0.00           C  
ATOM   1726  N   ALA A 501      36.013   1.373  50.330  1.00  0.00           N  
ATOM   1727  CA  ALA A 501      34.610   1.317  49.980  1.00  0.00           C  
ATOM   1728  C   ALA A 501      33.843   0.106  50.496  1.00  0.00           C  
ATOM   1729  O   ALA A 501      34.369  -0.970  50.749  1.00  0.00           O  
ATOM   1730  CB  ALA A 501      34.496   1.370  48.453  1.00  0.00           C  
ATOM   1731  N   GLU A 652      32.533   0.252  50.652  1.00  0.00           N  
ATOM   1732  CA  GLU A 652      31.636  -0.810  51.096  1.00  0.00           C  
ATOM   1733  C   GLU A 652      32.101  -1.374  52.427  1.00  0.00           C  
ATOM   1734  O   GLU A 652      31.921  -2.546  52.735  1.00  0.00           O  
ATOM   1735  CB  GLU A 652      31.582  -1.916  50.019  1.00  0.00           C  
ATOM   1736  CG  GLU A 652      30.807  -1.553  48.732  1.00  0.00           C  
ATOM   1737  CD  GLU A 652      29.277  -1.407  48.837  1.00  0.00           C  
ATOM   1738  OE1 GLU A 652      28.722  -1.489  49.940  1.00  0.00           O  
ATOM   1739  OE2 GLU A 652      28.630  -1.213  47.798  1.00  0.00           O  
ATOM   1740  N   THR A 653      32.658  -0.498  53.258  1.00  0.00           N  
ATOM   1741  CA  THR A 653      33.321  -0.809  54.514  1.00  0.00           C  
ATOM   1742  C   THR A 653      33.181   0.445  55.405  1.00  0.00           C  
ATOM   1743  O   THR A 653      33.028   1.568  54.898  1.00  0.00           O  
ATOM   1744  CB  THR A 653      34.744  -1.122  54.063  1.00  0.00           C  
ATOM   1745  OG1 THR A 653      34.892  -2.521  53.974  1.00  0.00           O  
ATOM   1746  CG2 THR A 653      35.726  -0.487  54.928  1.00  0.00           C  
ATOM   1747  N   ASP A 654      33.259   0.343  56.730  1.00  0.00           N  
ATOM   1748  CA  ASP A 654      33.223   1.525  57.584  1.00  0.00           C  
ATOM   1749  C   ASP A 654      34.646   1.878  58.005  1.00  0.00           C  
ATOM   1750  O   ASP A 654      34.861   2.456  59.071  1.00  0.00           O  
ATOM   1751  CB  ASP A 654      32.357   1.219  58.788  1.00  0.00           C  
ATOM   1752  CG  ASP A 654      32.894   0.178  59.771  1.00  0.00           C  
ATOM   1753  OD1 ASP A 654      33.536  -0.803  59.378  1.00  0.00           O  
ATOM   1754  OD2 ASP A 654      32.663   0.360  60.966  1.00  0.00           O  
ATOM   1755  N   LEU A 655      35.639   1.557  57.161  1.00  0.00           N  
ATOM   1756  CA  LEU A 655      37.059   1.681  57.485  1.00  0.00           C  
ATOM   1757  C   LEU A 655      37.691   2.690  56.569  1.00  0.00           C  
ATOM   1758  O   LEU A 655      37.233   2.889  55.448  1.00  0.00           O  
ATOM   1759  CB  LEU A 655      37.792   0.361  57.308  1.00  0.00           C  
ATOM   1760  CG  LEU A 655      37.433  -0.807  58.210  1.00  0.00           C  
ATOM   1761  CD1 LEU A 655      38.097  -2.057  57.640  1.00  0.00           C  
ATOM   1762  CD2 LEU A 655      37.896  -0.531  59.663  1.00  0.00           C  
ATOM   1763  N   TYR A 656      38.733   3.325  57.057  1.00  0.00           N  
ATOM   1764  CA  TYR A 656      39.463   4.294  56.305  1.00  0.00           C  
ATOM   1765  C   TYR A 656      40.926   3.894  56.436  1.00  0.00           C  
ATOM   1766  O   TYR A 656      41.324   3.311  57.451  1.00  0.00           O  
ATOM   1767  CB  TYR A 656      39.320   5.688  56.882  1.00  0.00           C  
ATOM   1768  CG  TYR A 656      37.913   6.177  56.969  1.00  0.00           C  
ATOM   1769  CD1 TYR A 656      37.128   5.717  58.019  1.00  0.00           C  
ATOM   1770  CD2 TYR A 656      37.434   7.008  55.994  1.00  0.00           C  
ATOM   1771  CE1 TYR A 656      35.821   6.080  58.106  1.00  0.00           C  
ATOM   1772  CE2 TYR A 656      36.112   7.369  56.073  1.00  0.00           C  
ATOM   1773  CZ  TYR A 656      35.315   6.908  57.122  1.00  0.00           C  
ATOM   1774  OH  TYR A 656      33.966   7.278  57.206  1.00  0.00           O  
ATOM   1775  N   LEU A 657      41.760   4.260  55.477  1.00  0.00           N  
ATOM   1776  CA  LEU A 657      43.170   3.933  55.547  1.00  0.00           C  
ATOM   1777  C   LEU A 657      43.820   5.056  56.317  1.00  0.00           C  
ATOM   1778  O   LEU A 657      43.471   6.215  56.056  1.00  0.00           O  
ATOM   1779  CB  LEU A 657      43.721   3.821  54.127  1.00  0.00           C  
ATOM   1780  CG  LEU A 657      43.169   2.646  53.287  1.00  0.00           C  
ATOM   1781  CD1 LEU A 657      43.370   2.960  51.803  1.00  0.00           C  
ATOM   1782  CD2 LEU A 657      43.847   1.327  53.718  1.00  0.00           C  
ATOM   1783  N   THR A 658      44.759   4.770  57.233  1.00  0.00           N  
ATOM   1784  CA  THR A 658      45.352   5.772  58.071  1.00  0.00           C  
ATOM   1785  C   THR A 658      46.545   6.332  57.339  1.00  0.00           C  
ATOM   1786  O   THR A 658      47.262   5.646  56.618  1.00  0.00           O  
ATOM   1787  CB  THR A 658      45.766   5.155  59.437  1.00  0.00           C  
ATOM   1788  OG1 THR A 658      46.695   4.092  59.234  1.00  0.00           O  
ATOM   1789  CG2 THR A 658      44.541   4.622  60.184  1.00  0.00           C  
ATOM   1790  N   GLY A 659      46.741   7.630  57.454  1.00  0.00           N  
ATOM   1791  CA  GLY A 659      47.861   8.281  56.836  1.00  0.00           C  
ATOM   1792  C   GLY A 659      48.967   8.308  57.842  1.00  0.00           C  
ATOM   1793  O   GLY A 659      50.066   8.740  57.516  1.00  0.00           O  
ATOM   1794  N   THR A 660      48.749   7.807  59.062  1.00  0.00           N  
ATOM   1795  CA  THR A 660      49.751   7.882  60.099  1.00  0.00           C  
ATOM   1796  C   THR A 660      49.317   6.867  61.115  1.00  0.00           C  
ATOM   1797  O   THR A 660      48.132   6.590  61.349  1.00  0.00           O  
ATOM   1798  CB  THR A 660      49.781   9.354  60.605  1.00  0.00           C  
ATOM   1799  OG1 THR A 660      50.828   9.317  61.543  1.00  0.00           O  
ATOM   1800  CG2 THR A 660      48.522   9.929  61.210  1.00  0.00           C  
ATOM   1801  N   ALA A 661      50.303   6.232  61.696  1.00  0.00           N  
ATOM   1802  CA  ALA A 661      50.121   5.224  62.744  1.00  0.00           C  
ATOM   1803  C   ALA A 661      49.544   5.830  64.034  1.00  0.00           C  
ATOM   1804  O   ALA A 661      48.895   5.207  64.882  1.00  0.00           O  
ATOM   1805  CB  ALA A 661      51.474   4.575  63.078  1.00  0.00           C  
ATOM   1806  N   GLU A 662      49.765   7.113  64.133  1.00  0.00           N  
ATOM   1807  CA  GLU A 662      49.234   7.925  65.187  1.00  0.00           C  
ATOM   1808  C   GLU A 662      47.735   7.744  65.313  1.00  0.00           C  
ATOM   1809  O   GLU A 662      47.241   7.744  66.432  1.00  0.00           O  
ATOM   1810  CB  GLU A 662      49.597   9.320  64.847  1.00  0.00           C  
ATOM   1811  CG  GLU A 662      49.222  10.411  65.812  1.00  0.00           C  
ATOM   1812  CD  GLU A 662      48.888  11.688  65.047  1.00  0.00           C  
ATOM   1813  OE1 GLU A 662      49.328  11.850  63.896  1.00  0.00           O  
ATOM   1814  OE2 GLU A 662      48.169  12.521  65.598  1.00  0.00           O  
ATOM   1815  N   VAL A 663      47.015   7.519  64.235  1.00  0.00           N  
ATOM   1816  CA  VAL A 663      45.593   7.330  64.316  1.00  0.00           C  
ATOM   1817  C   VAL A 663      45.298   6.027  65.026  1.00  0.00           C  
ATOM   1818  O   VAL A 663      44.315   5.949  65.745  1.00  0.00           O  
ATOM   1819  CB  VAL A 663      45.014   7.298  62.919  1.00  0.00           C  
ATOM   1820  CG1 VAL A 663      43.583   6.854  62.938  1.00  0.00           C  
ATOM   1821  CG2 VAL A 663      45.170   8.657  62.325  1.00  0.00           C  
ATOM   1822  N   VAL A 664      46.085   4.960  64.868  1.00  0.00           N  
ATOM   1823  CA  VAL A 664      45.781   3.704  65.534  1.00  0.00           C  
ATOM   1824  C   VAL A 664      46.239   3.799  66.994  1.00  0.00           C  
ATOM   1825  O   VAL A 664      45.534   3.552  67.966  1.00  0.00           O  
ATOM   1826  CB  VAL A 664      46.489   2.588  64.738  1.00  0.00           C  
ATOM   1827  CG1 VAL A 664      46.527   1.253  65.478  1.00  0.00           C  
ATOM   1828  CG2 VAL A 664      45.642   2.304  63.537  1.00  0.00           C  
ATOM   1829  N   LEU A 665      47.445   4.265  67.168  1.00  0.00           N  
ATOM   1830  CA  LEU A 665      48.087   4.365  68.453  1.00  0.00           C  
ATOM   1831  C   LEU A 665      47.299   5.152  69.484  1.00  0.00           C  
ATOM   1832  O   LEU A 665      47.227   4.804  70.667  1.00  0.00           O  
ATOM   1833  CB  LEU A 665      49.425   4.952  68.129  1.00  0.00           C  
ATOM   1834  CG  LEU A 665      50.721   4.228  68.401  1.00  0.00           C  
ATOM   1835  CD1 LEU A 665      50.557   2.768  68.245  1.00  0.00           C  
ATOM   1836  CD2 LEU A 665      51.787   4.824  67.502  1.00  0.00           C  
ATOM   1837  N   ASN A 666      46.665   6.191  68.978  1.00  0.00           N  
ATOM   1838  CA  ASN A 666      45.904   7.157  69.761  1.00  0.00           C  
ATOM   1839  C   ASN A 666      44.548   6.616  70.125  1.00  0.00           C  
ATOM   1840  O   ASN A 666      44.069   6.973  71.192  1.00  0.00           O  
ATOM   1841  CB  ASN A 666      45.715   8.467  68.976  1.00  0.00           C  
ATOM   1842  CG  ASN A 666      45.059   9.599  69.749  1.00  0.00           C  
ATOM   1843  OD1 ASN A 666      43.919   9.968  69.547  1.00  0.00           O  
ATOM   1844  ND2 ASN A 666      45.724  10.279  70.648  1.00  0.00           N  
ATOM   1845  N   ALA A 667      43.968   5.714  69.336  1.00  0.00           N  
ATOM   1846  CA  ALA A 667      42.679   5.126  69.647  1.00  0.00           C  
ATOM   1847  C   ALA A 667      42.711   3.854  70.517  1.00  0.00           C  
ATOM   1848  O   ALA A 667      41.683   3.258  70.910  1.00  0.00           O  
ATOM   1849  CB  ALA A 667      42.013   4.784  68.374  1.00  0.00           C  
ATOM   1850  N   LEU A 668      43.922   3.395  70.836  1.00  0.00           N  
ATOM   1851  CA  LEU A 668      44.068   2.166  71.558  1.00  0.00           C  
ATOM   1852  C   LEU A 668      43.471   2.204  72.941  1.00  0.00           C  
ATOM   1853  O   LEU A 668      42.754   1.286  73.340  1.00  0.00           O  
ATOM   1854  CB  LEU A 668      45.545   1.799  71.698  1.00  0.00           C  
ATOM   1855  CG  LEU A 668      46.323   1.266  70.534  1.00  0.00           C  
ATOM   1856  CD1 LEU A 668      47.678   0.838  71.059  1.00  0.00           C  
ATOM   1857  CD2 LEU A 668      45.608   0.079  69.886  1.00  0.00           C  
ATOM   1858  N   HIS A 669      43.852   3.249  73.698  1.00  0.00           N  
ATOM   1859  CA  HIS A 669      43.443   3.365  75.086  1.00  0.00           C  
ATOM   1860  C   HIS A 669      42.195   4.170  75.356  1.00  0.00           C  
ATOM   1861  O   HIS A 669      41.909   4.558  76.506  1.00  0.00           O  
ATOM   1862  CB  HIS A 669      44.575   3.932  75.885  1.00  0.00           C  
ATOM   1863  CG  HIS A 669      45.715   2.954  75.834  1.00  0.00           C  
ATOM   1864  ND1 HIS A 669      45.821   1.714  76.330  1.00  0.00           N  
ATOM   1865  CD2 HIS A 669      46.905   3.254  75.228  1.00  0.00           C  
ATOM   1866  CE1 HIS A 669      47.023   1.257  76.061  1.00  0.00           C  
ATOM   1867  NE2 HIS A 669      47.650   2.196  75.402  1.00  0.00           N  
ATOM   1868  N   SER A 670      41.424   4.379  74.305  1.00  0.00           N  
ATOM   1869  CA  SER A 670      40.189   5.099  74.448  1.00  0.00           C  
ATOM   1870  C   SER A 670      39.202   4.427  75.381  1.00  0.00           C  
ATOM   1871  O   SER A 670      38.830   3.262  75.214  1.00  0.00           O  
ATOM   1872  CB  SER A 670      39.557   5.270  73.083  1.00  0.00           C  
ATOM   1873  OG  SER A 670      40.557   5.934  72.309  1.00  0.00           O  
ATOM   1874  N   GLY A 671      38.827   5.211  76.381  1.00  0.00           N  
ATOM   1875  CA  GLY A 671      37.801   4.809  77.313  1.00  0.00           C  
ATOM   1876  C   GLY A 671      38.370   3.973  78.432  1.00  0.00           C  
ATOM   1877  O   GLY A 671      37.665   3.338  79.218  1.00  0.00           O  
ATOM   1878  N   GLU A 672      39.674   4.011  78.500  1.00  0.00           N  
ATOM   1879  CA  GLU A 672      40.425   3.265  79.458  1.00  0.00           C  
ATOM   1880  C   GLU A 672      40.945   4.329  80.387  1.00  0.00           C  
ATOM   1881  O   GLU A 672      41.274   5.431  79.920  1.00  0.00           O  
ATOM   1882  CB  GLU A 672      41.471   2.595  78.682  1.00  0.00           C  
ATOM   1883  CG  GLU A 672      42.421   1.701  79.379  1.00  0.00           C  
ATOM   1884  CD  GLU A 672      43.220   0.841  78.432  1.00  0.00           C  
ATOM   1885  OE1 GLU A 672      42.751   0.579  77.328  1.00  0.00           O  
ATOM   1886  OE2 GLU A 672      44.309   0.424  78.819  1.00  0.00           O  
ATOM   1887  N   ILE A 675      41.040   4.035  81.689  1.00  0.00           N  
ATOM   1888  CA  ILE A 675      41.526   5.026  82.614  1.00  0.00           C  
ATOM   1889  C   ILE A 675      42.824   4.362  82.963  1.00  0.00           C  
ATOM   1890  O   ILE A 675      42.837   3.315  83.600  1.00  0.00           O  
ATOM   1891  CB  ILE A 675      40.645   5.200  83.892  1.00  0.00           C  
ATOM   1892  CG1 ILE A 675      39.159   5.337  83.518  1.00  0.00           C  
ATOM   1893  CG2 ILE A 675      41.178   6.390  84.657  1.00  0.00           C  
ATOM   1894  CD1 ILE A 675      38.367   6.522  84.073  1.00  0.00           C  
ATOM   1895  N   LEU A 677      43.908   4.935  82.468  1.00  0.00           N  
ATOM   1896  CA  LEU A 677      45.244   4.413  82.658  1.00  0.00           C  
ATOM   1897  C   LEU A 677      45.734   4.740  84.046  1.00  0.00           C  
ATOM   1898  O   LEU A 677      45.405   5.781  84.601  1.00  0.00           O  
ATOM   1899  CB  LEU A 677      46.175   5.028  81.604  1.00  0.00           C  
ATOM   1900  CG  LEU A 677      45.728   4.787  80.191  1.00  0.00           C  
ATOM   1901  CD1 LEU A 677      46.220   5.895  79.297  1.00  0.00           C  
ATOM   1902  CD2 LEU A 677      46.134   3.380  79.846  1.00  0.00           C  
ATOM   1903  N   PRO A 678      46.480   3.879  84.677  1.00  0.00           N  
ATOM   1904  CA  PRO A 678      46.969   4.138  85.997  1.00  0.00           C  
ATOM   1905  C   PRO A 678      48.133   5.068  85.913  1.00  0.00           C  
ATOM   1906  O   PRO A 678      48.999   4.816  85.077  1.00  0.00           O  
ATOM   1907  CB  PRO A 678      47.348   2.798  86.532  1.00  0.00           C  
ATOM   1908  CG  PRO A 678      47.678   2.029  85.276  1.00  0.00           C  
ATOM   1909  CD  PRO A 678      46.624   2.483  84.292  1.00  0.00           C  
ATOM   1910  N   TYR A 681      48.282   6.040  86.787  1.00  0.00           N  
ATOM   1911  CA  TYR A 681      49.394   6.921  86.778  1.00  0.00           C  
ATOM   1912  C   TYR A 681      50.740   6.262  86.516  1.00  0.00           C  
ATOM   1913  O   TYR A 681      51.645   6.802  85.874  1.00  0.00           O  
ATOM   1914  CB  TYR A 681      49.384   7.600  88.118  1.00  0.00           C  
ATOM   1915  CG  TYR A 681      50.375   8.738  88.119  1.00  0.00           C  
ATOM   1916  CD1 TYR A 681      50.100   9.845  87.328  1.00  0.00           C  
ATOM   1917  CD2 TYR A 681      51.539   8.645  88.858  1.00  0.00           C  
ATOM   1918  CE1 TYR A 681      51.008  10.882  87.273  1.00  0.00           C  
ATOM   1919  CE2 TYR A 681      52.465   9.677  88.811  1.00  0.00           C  
ATOM   1920  CZ  TYR A 681      52.171  10.787  88.017  1.00  0.00           C  
ATOM   1921  OH  TYR A 681      53.021  11.875  88.020  1.00  0.00           O  
ATOM   1922  N   GLU A 683      50.886   5.065  87.061  1.00  0.00           N  
ATOM   1923  CA  GLU A 683      52.153   4.366  87.003  1.00  0.00           C  
ATOM   1924  C   GLU A 683      52.490   3.880  85.594  1.00  0.00           C  
ATOM   1925  O   GLU A 683      53.668   3.695  85.295  1.00  0.00           O  
ATOM   1926  CB  GLU A 683      52.169   3.172  87.991  1.00  0.00           C  
ATOM   1927  CG  GLU A 683      50.859   2.441  88.252  1.00  0.00           C  
ATOM   1928  CD  GLU A 683      49.863   3.104  89.240  1.00  0.00           C  
ATOM   1929  OE1 GLU A 683      50.087   4.224  89.727  1.00  0.00           O  
ATOM   1930  OE2 GLU A 683      48.839   2.474  89.537  1.00  0.00           O  
ATOM   1931  N   ALA A 684      51.512   3.715  84.694  1.00  0.00           N  
ATOM   1932  CA  ALA A 684      51.749   3.308  83.320  1.00  0.00           C  
ATOM   1933  C   ALA A 684      52.390   4.381  82.454  1.00  0.00           C  
ATOM   1934  O   ALA A 684      52.771   4.120  81.306  1.00  0.00           O  
ATOM   1935  CB  ALA A 684      50.438   2.937  82.618  1.00  0.00           C  
ATOM   1936  N   LEU A 685      52.540   5.566  83.010  1.00  0.00           N  
ATOM   1937  CA  LEU A 685      52.739   6.760  82.244  1.00  0.00           C  
ATOM   1938  C   LEU A 685      54.138   7.313  82.350  1.00  0.00           C  
ATOM   1939  O   LEU A 685      54.748   7.122  83.401  1.00  0.00           O  
ATOM   1940  CB  LEU A 685      51.699   7.779  82.721  1.00  0.00           C  
ATOM   1941  CG  LEU A 685      50.541   8.267  81.904  1.00  0.00           C  
ATOM   1942  CD1 LEU A 685      49.572   7.218  81.515  1.00  0.00           C  
ATOM   1943  CD2 LEU A 685      49.768   9.172  82.809  1.00  0.00           C  
ATOM   1944  N   PRO A 686      54.736   7.963  81.326  1.00  0.00           N  
ATOM   1945  CA  PRO A 686      54.177   8.084  79.979  1.00  0.00           C  
ATOM   1946  C   PRO A 686      54.219   6.816  79.174  1.00  0.00           C  
ATOM   1947  O   PRO A 686      55.129   6.011  79.340  1.00  0.00           O  
ATOM   1948  CB  PRO A 686      54.976   9.209  79.372  1.00  0.00           C  
ATOM   1949  CG  PRO A 686      56.341   9.002  79.975  1.00  0.00           C  
ATOM   1950  CD  PRO A 686      56.124   8.446  81.350  1.00  0.00           C  
ATOM   1951  N   LEU A 687      53.183   6.599  78.394  1.00  0.00           N  
ATOM   1952  CA  LEU A 687      53.199   5.537  77.398  1.00  0.00           C  
ATOM   1953  C   LEU A 687      53.992   6.060  76.229  1.00  0.00           C  
ATOM   1954  O   LEU A 687      53.627   7.072  75.645  1.00  0.00           O  
ATOM   1955  CB  LEU A 687      51.861   5.220  76.806  1.00  0.00           C  
ATOM   1956  CG  LEU A 687      50.862   4.768  77.808  1.00  0.00           C  
ATOM   1957  CD1 LEU A 687      49.495   4.590  77.194  1.00  0.00           C  
ATOM   1958  CD2 LEU A 687      51.416   3.518  78.392  1.00  0.00           C  
ATOM   1959  N   ARG A 688      55.102   5.426  75.963  1.00  0.00           N  
ATOM   1960  CA  ARG A 688      55.960   5.690  74.826  1.00  0.00           C  
ATOM   1961  C   ARG A 688      55.779   4.579  73.764  1.00  0.00           C  
ATOM   1962  O   ARG A 688      56.339   3.503  73.936  1.00  0.00           O  
ATOM   1963  CB  ARG A 688      57.364   5.712  75.325  1.00  0.00           C  
ATOM   1964  CG  ARG A 688      57.605   6.881  76.241  1.00  0.00           C  
ATOM   1965  CD  ARG A 688      59.083   6.788  76.463  1.00  0.00           C  
ATOM   1966  NE  ARG A 688      59.401   7.483  77.676  1.00  0.00           N  
ATOM   1967  CZ  ARG A 688      60.633   7.419  78.206  1.00  0.00           C  
ATOM   1968  NH1 ARG A 688      61.629   6.702  77.618  1.00  0.00           N  
ATOM   1969  NH2 ARG A 688      60.871   8.075  79.369  1.00  0.00           N  
ATOM   1970  N   TYR A 689      55.025   4.713  72.677  1.00  0.00           N  
ATOM   1971  CA  TYR A 689      54.788   3.689  71.655  1.00  0.00           C  
ATOM   1972  C   TYR A 689      55.516   4.041  70.366  1.00  0.00           C  
ATOM   1973  O   TYR A 689      55.376   5.184  69.932  1.00  0.00           O  
ATOM   1974  CB  TYR A 689      53.308   3.614  71.327  1.00  0.00           C  
ATOM   1975  CG  TYR A 689      52.399   3.083  72.416  1.00  0.00           C  
ATOM   1976  CD1 TYR A 689      52.889   2.090  73.215  1.00  0.00           C  
ATOM   1977  CD2 TYR A 689      51.089   3.505  72.554  1.00  0.00           C  
ATOM   1978  CE1 TYR A 689      52.082   1.499  74.143  1.00  0.00           C  
ATOM   1979  CE2 TYR A 689      50.264   2.906  73.485  1.00  0.00           C  
ATOM   1980  CZ  TYR A 689      50.792   1.905  74.263  1.00  0.00           C  
ATOM   1981  OH  TYR A 689      50.059   1.243  75.206  1.00  0.00           O  
ATOM   1982  N   ALA A 690      56.258   3.149  69.707  1.00  0.00           N  
ATOM   1983  CA  ALA A 690      56.929   3.368  68.402  1.00  0.00           C  
ATOM   1984  C   ALA A 690      56.139   2.496  67.474  1.00  0.00           C  
ATOM   1985  O   ALA A 690      56.317   1.299  67.535  1.00  0.00           O  
ATOM   1986  CB  ALA A 690      58.366   2.852  68.384  1.00  0.00           C  
ATOM   1987  N   GLY A 691      55.202   2.937  66.695  1.00  0.00           N  
ATOM   1988  CA  GLY A 691      54.438   2.049  65.862  1.00  0.00           C  
ATOM   1989  C   GLY A 691      54.863   2.155  64.400  1.00  0.00           C  
ATOM   1990  O   GLY A 691      55.209   3.216  63.874  1.00  0.00           O  
ATOM   1991  N   TYR A 692      54.836   1.043  63.710  1.00  0.00           N  
ATOM   1992  CA  TYR A 692      55.069   1.003  62.304  1.00  0.00           C  
ATOM   1993  C   TYR A 692      53.748   0.643  61.638  1.00  0.00           C  
ATOM   1994  O   TYR A 692      53.063  -0.305  62.029  1.00  0.00           O  
ATOM   1995  CB  TYR A 692      56.177  -0.045  62.019  1.00  0.00           C  
ATOM   1996  CG  TYR A 692      56.109  -0.554  60.593  1.00  0.00           C  
ATOM   1997  CD1 TYR A 692      56.441   0.320  59.574  1.00  0.00           C  
ATOM   1998  CD2 TYR A 692      55.597  -1.801  60.331  1.00  0.00           C  
ATOM   1999  CE1 TYR A 692      56.237  -0.038  58.275  1.00  0.00           C  
ATOM   2000  CE2 TYR A 692      55.390  -2.165  59.028  1.00  0.00           C  
ATOM   2001  CZ  TYR A 692      55.712  -1.267  58.012  1.00  0.00           C  
ATOM   2002  OH  TYR A 692      55.485  -1.583  56.690  1.00  0.00           O  
ATOM   2003  N   ALA A 693      53.352   1.336  60.597  1.00  0.00           N  
ATOM   2004  CA  ALA A 693      52.264   0.871  59.760  1.00  0.00           C  
ATOM   2005  C   ALA A 693      52.591   1.431  58.375  1.00  0.00           C  
ATOM   2006  O   ALA A 693      53.330   2.427  58.309  1.00  0.00           O  
ATOM   2007  CB  ALA A 693      50.960   1.440  60.233  1.00  0.00           C  
ATOM   2008  N   PRO A 695      52.210   0.812  57.242  1.00  0.00           N  
ATOM   2009  CA  PRO A 695      51.997   1.461  55.944  1.00  0.00           C  
ATOM   2010  C   PRO A 695      51.111   2.682  56.088  1.00  0.00           C  
ATOM   2011  O   PRO A 695      50.108   2.610  56.805  1.00  0.00           O  
ATOM   2012  CB  PRO A 695      51.352   0.419  55.104  1.00  0.00           C  
ATOM   2013  CG  PRO A 695      51.869  -0.845  55.699  1.00  0.00           C  
ATOM   2014  CD  PRO A 695      51.949  -0.618  57.176  1.00  0.00           C  
ATOM   2015  N   ALA A 696      51.352   3.789  55.419  1.00  0.00           N  
ATOM   2016  CA  ALA A 696      50.530   4.981  55.600  1.00  0.00           C  
ATOM   2017  C   ALA A 696      50.024   5.216  54.226  1.00  0.00           C  
ATOM   2018  O   ALA A 696      50.802   5.032  53.287  1.00  0.00           O  
ATOM   2019  CB  ALA A 696      51.337   6.195  55.966  1.00  0.00           C  
ATOM   2020  N   PHE A 697      48.761   5.540  54.103  1.00  0.00           N  
ATOM   2021  CA  PHE A 697      48.114   5.860  52.849  1.00  0.00           C  
ATOM   2022  C   PHE A 697      47.602   7.309  52.926  1.00  0.00           C  
ATOM   2023  O   PHE A 697      46.984   7.737  53.918  1.00  0.00           O  
ATOM   2024  CB  PHE A 697      46.911   4.962  52.586  1.00  0.00           C  
ATOM   2025  CG  PHE A 697      47.315   3.534  52.377  1.00  0.00           C  
ATOM   2026  CD1 PHE A 697      47.644   2.741  53.454  1.00  0.00           C  
ATOM   2027  CD2 PHE A 697      47.391   3.055  51.094  1.00  0.00           C  
ATOM   2028  CE1 PHE A 697      48.067   1.438  53.231  1.00  0.00           C  
ATOM   2029  CE2 PHE A 697      47.807   1.760  50.874  1.00  0.00           C  
ATOM   2030  CZ  PHE A 697      48.149   0.949  51.942  1.00  0.00           C  
ATOM   2031  N   ARG A 698      47.823   8.094  51.886  1.00  0.00           N  
ATOM   2032  CA  ARG A 698      47.394   9.472  51.867  1.00  0.00           C  
ATOM   2033  C   ARG A 698      46.815   9.756  50.525  1.00  0.00           C  
ATOM   2034  O   ARG A 698      47.458   9.507  49.514  1.00  0.00           O  
ATOM   2035  CB  ARG A 698      48.542  10.412  52.060  1.00  0.00           C  
ATOM   2036  CG  ARG A 698      48.554  11.076  53.390  1.00  0.00           C  
ATOM   2037  CD  ARG A 698      49.454  10.544  54.506  1.00  0.00           C  
ATOM   2038  NE  ARG A 698      49.836  11.781  55.174  1.00  0.00           N  
ATOM   2039  CZ  ARG A 698      50.542  11.926  56.246  1.00  0.00           C  
ATOM   2040  NH1 ARG A 698      51.014  10.946  56.936  1.00  0.00           N  
ATOM   2041  NH2 ARG A 698      50.935  13.131  56.499  1.00  0.00           N  
ATOM   2042  N   SER A 699      45.629  10.323  50.474  1.00  0.00           N  
ATOM   2043  CA  SER A 699      44.979  10.641  49.213  1.00  0.00           C  
ATOM   2044  C   SER A 699      45.775  11.644  48.368  1.00  0.00           C  
ATOM   2045  O   SER A 699      45.754  11.660  47.137  1.00  0.00           O  
ATOM   2046  CB  SER A 699      43.576  11.214  49.482  1.00  0.00           C  
ATOM   2047  OG  SER A 699      43.633  12.531  50.003  1.00  0.00           O  
ATOM   2048  N   GLU A 700      46.471  12.487  49.111  1.00  0.00           N  
ATOM   2049  CA  GLU A 700      47.266  13.579  48.629  1.00  0.00           C  
ATOM   2050  C   GLU A 700      46.426  14.620  47.871  1.00  0.00           C  
ATOM   2051  O   GLU A 700      46.916  15.315  46.987  1.00  0.00           O  
ATOM   2052  CB  GLU A 700      48.360  13.007  47.773  1.00  0.00           C  
ATOM   2053  CG  GLU A 700      49.515  13.932  47.876  1.00  0.00           C  
ATOM   2054  CD  GLU A 700      50.513  13.441  48.884  1.00  0.00           C  
ATOM   2055  OE1 GLU A 700      51.328  12.604  48.482  1.00  0.00           O  
ATOM   2056  OE2 GLU A 700      50.476  13.906  50.025  1.00  0.00           O  
ATOM   2057  N   ALA A 703      45.146  14.803  48.212  1.00  0.00           N  
ATOM   2058  CA  ALA A 703      44.313  15.832  47.625  1.00  0.00           C  
ATOM   2059  C   ALA A 703      44.796  17.212  48.061  1.00  0.00           C  
ATOM   2060  O   ALA A 703      44.358  17.775  49.066  1.00  0.00           O  
ATOM   2061  CB  ALA A 703      42.882  15.606  48.078  1.00  0.00           C  
ATOM   2062  N   GLY A 704      45.785  17.718  47.338  1.00  0.00           N  
ATOM   2063  CA  GLY A 704      46.346  19.033  47.580  1.00  0.00           C  
ATOM   2064  C   GLY A 704      46.845  19.618  46.272  1.00  0.00           C  
ATOM   2065  O   GLY A 704      47.824  20.364  46.227  1.00  0.00           O  
ATOM   2066  N   SER A 705      46.119  19.284  45.202  1.00  0.00           N  
ATOM   2067  CA  SER A 705      46.411  19.706  43.844  1.00  0.00           C  
ATOM   2068  C   SER A 705      47.855  19.401  43.426  1.00  0.00           C  
ATOM   2069  O   SER A 705      48.223  18.224  43.433  1.00  0.00           O  
ATOM   2070  CB  SER A 705      46.054  21.201  43.770  1.00  0.00           C  
ATOM   2071  OG  SER A 705      44.732  21.411  44.266  1.00  0.00           O  
ATOM   2072  N   PHE A 708      48.701  20.371  43.079  1.00  0.00           N  
ATOM   2073  CA  PHE A 708      50.068  20.163  42.628  1.00  0.00           C  
ATOM   2074  C   PHE A 708      50.641  21.575  42.527  1.00  0.00           C  
ATOM   2075  O   PHE A 708      49.904  22.560  42.657  1.00  0.00           O  
ATOM   2076  CB  PHE A 708      50.089  19.495  41.245  1.00  0.00           C  
ATOM   2077  CG  PHE A 708      51.372  18.740  40.919  1.00  0.00           C  
ATOM   2078  CD1 PHE A 708      51.654  17.550  41.564  1.00  0.00           C  
ATOM   2079  CD2 PHE A 708      52.245  19.236  39.968  1.00  0.00           C  
ATOM   2080  CE1 PHE A 708      52.808  16.859  41.255  1.00  0.00           C  
ATOM   2081  CE2 PHE A 708      53.396  18.537  39.667  1.00  0.00           C  
ATOM   2082  CZ  PHE A 708      53.679  17.351  40.308  1.00  0.00           C  
ATOM   2083  N   GLY A 709      51.937  21.724  42.288  1.00  0.00           N  
ATOM   2084  CA  GLY A 709      52.556  23.030  42.168  1.00  0.00           C  
ATOM   2085  C   GLY A 709      53.946  22.793  41.630  1.00  0.00           C  
ATOM   2086  O   GLY A 709      54.174  22.739  40.423  1.00  0.00           O  
ATOM   2087  N   LYS A 710      54.880  22.587  42.554  1.00  0.00           N  
ATOM   2088  CA  LYS A 710      56.243  22.244  42.183  1.00  0.00           C  
ATOM   2089  C   LYS A 710      56.185  20.813  41.664  1.00  0.00           C  
ATOM   2090  O   LYS A 710      55.262  20.065  42.020  1.00  0.00           O  
ATOM   2091  CB  LYS A 710      57.176  22.293  43.392  1.00  0.00           C  
ATOM   2092  CG  LYS A 710      57.284  23.644  44.090  1.00  0.00           C  
ATOM   2093  CD  LYS A 710      57.894  24.699  43.181  1.00  0.00           C  
ATOM   2094  CE  LYS A 710      57.935  26.031  43.907  1.00  0.00           C  
ATOM   2095  NZ  LYS A 710      58.452  27.063  43.032  1.00  0.00           N  
ATOM   2096  N   ASP A 711      57.142  20.401  40.837  1.00  0.00           N  
ATOM   2097  CA  ASP A 711      57.176  19.043  40.320  1.00  0.00           C  
ATOM   2098  C   ASP A 711      57.611  18.112  41.446  1.00  0.00           C  
ATOM   2099  O   ASP A 711      58.751  17.654  41.522  1.00  0.00           O  
ATOM   2100  CB  ASP A 711      58.157  18.964  39.145  1.00  0.00           C  
ATOM   2101  CG  ASP A 711      57.758  19.822  37.954  1.00  0.00           C  
ATOM   2102  OD1 ASP A 711      58.130  20.994  37.920  1.00  0.00           O  
ATOM   2103  OD2 ASP A 711      57.078  19.314  37.064  1.00  0.00           O  
ATOM   2104  N   VAL A 712      56.692  17.830  42.364  1.00  0.00           N  
ATOM   2105  CA  VAL A 712      56.960  16.987  43.516  1.00  0.00           C  
ATOM   2106  C   VAL A 712      56.659  15.536  43.094  1.00  0.00           C  
ATOM   2107  O   VAL A 712      55.686  14.860  43.458  1.00  0.00           O  
ATOM   2108  CB  VAL A 712      56.096  17.649  44.679  1.00  0.00           C  
ATOM   2109  CG1 VAL A 712      54.582  17.507  44.441  1.00  0.00           C  
ATOM   2110  CG2 VAL A 712      56.633  17.105  45.997  1.00  0.00           C  
ATOM   2111  N   ARG A 713      57.602  15.121  42.229  1.00  0.00           N  
ATOM   2112  CA  ARG A 713      57.707  13.795  41.636  1.00  0.00           C  
ATOM   2113  C   ARG A 713      58.864  13.062  42.329  1.00  0.00           C  
ATOM   2114  O   ARG A 713      59.571  13.621  43.166  1.00  0.00           O  
ATOM   2115  CB  ARG A 713      58.000  13.931  40.164  1.00  0.00           C  
ATOM   2116  CG  ARG A 713      56.908  14.596  39.316  1.00  0.00           C  
ATOM   2117  CD  ARG A 713      57.383  15.017  37.881  1.00  0.00           C  
ATOM   2118  NE  ARG A 713      58.043  13.978  37.071  1.00  0.00           N  
ATOM   2119  CZ  ARG A 713      59.374  13.977  36.845  1.00  0.00           C  
ATOM   2120  NH1 ARG A 713      60.162  14.933  37.341  1.00  0.00           N  
ATOM   2121  NH2 ARG A 713      59.948  13.016  36.110  1.00  0.00           N  
ATOM   2122  N   GLY A 714      59.150  11.804  42.010  1.00  0.00           N  
ATOM   2123  CA  GLY A 714      60.221  11.032  42.642  1.00  0.00           C  
ATOM   2124  C   GLY A 714      59.765  10.379  43.965  1.00  0.00           C  
ATOM   2125  O   GLY A 714      58.631   9.916  44.102  1.00  0.00           O  
ATOM   2126  N   LEU A 715      60.563  10.430  45.039  1.00  0.00           N  
ATOM   2127  CA  LEU A 715      60.152   9.689  46.216  1.00  0.00           C  
ATOM   2128  C   LEU A 715      59.553  10.660  47.226  1.00  0.00           C  
ATOM   2129  O   LEU A 715      59.316  10.301  48.378  1.00  0.00           O  
ATOM   2130  CB  LEU A 715      61.378   8.964  46.791  1.00  0.00           C  
ATOM   2131  CG  LEU A 715      62.018   7.854  45.962  1.00  0.00           C  
ATOM   2132  CD1 LEU A 715      63.173   7.295  46.696  1.00  0.00           C  
ATOM   2133  CD2 LEU A 715      60.986   6.753  45.653  1.00  0.00           C  
ATOM   2134  N   MET A 716      59.159  11.853  46.811  1.00  0.00           N  
ATOM   2135  CA  MET A 716      58.887  12.826  47.819  1.00  0.00           C  
ATOM   2136  C   MET A 716      57.467  12.781  48.294  1.00  0.00           C  
ATOM   2137  O   MET A 716      57.249  12.902  49.489  1.00  0.00           O  
ATOM   2138  CB  MET A 716      59.193  14.151  47.269  1.00  0.00           C  
ATOM   2139  CG  MET A 716      59.752  15.066  48.327  1.00  0.00           C  
ATOM   2140  SD  MET A 716      61.486  14.830  48.790  1.00  0.00           S  
ATOM   2141  CE  MET A 716      62.129  14.089  47.348  1.00  0.00           C  
ATOM   2142  N   ARG A 718      56.468  12.593  47.453  1.00  0.00           N  
ATOM   2143  CA  ARG A 718      55.075  12.645  47.828  1.00  0.00           C  
ATOM   2144  C   ARG A 718      54.383  11.521  47.100  1.00  0.00           C  
ATOM   2145  O   ARG A 718      54.198  11.571  45.891  1.00  0.00           O  
ATOM   2146  CB  ARG A 718      54.486  13.971  47.430  1.00  0.00           C  
ATOM   2147  CG  ARG A 718      54.083  14.673  48.691  1.00  0.00           C  
ATOM   2148  CD  ARG A 718      53.435  16.029  48.531  1.00  0.00           C  
ATOM   2149  NE  ARG A 718      52.130  15.971  47.877  1.00  0.00           N  
ATOM   2150  CZ  ARG A 718      51.374  17.077  47.739  1.00  0.00           C  
ATOM   2151  NH1 ARG A 718      51.783  18.272  48.190  1.00  0.00           N  
ATOM   2152  NH2 ARG A 718      50.181  16.995  47.138  1.00  0.00           N  
ATOM   2153  N   VAL A 723      54.080  10.442  47.815  1.00  0.00           N  
ATOM   2154  CA  VAL A 723      53.469   9.270  47.230  1.00  0.00           C  
ATOM   2155  C   VAL A 723      52.228   8.942  48.022  1.00  0.00           C  
ATOM   2156  O   VAL A 723      52.035   9.445  49.129  1.00  0.00           O  
ATOM   2157  CB  VAL A 723      54.484   8.113  47.258  1.00  0.00           C  
ATOM   2158  CG1 VAL A 723      55.607   8.461  46.267  1.00  0.00           C  
ATOM   2159  CG2 VAL A 723      55.105   7.911  48.649  1.00  0.00           C  
ATOM   2160  N   HIS A 724      51.310   8.177  47.471  1.00  0.00           N  
ATOM   2161  CA  HIS A 724      50.113   7.785  48.176  1.00  0.00           C  
ATOM   2162  C   HIS A 724      50.358   6.762  49.231  1.00  0.00           C  
ATOM   2163  O   HIS A 724      49.468   6.562  50.033  1.00  0.00           O  
ATOM   2164  CB  HIS A 724      49.101   7.104  47.369  1.00  0.00           C  
ATOM   2165  CG  HIS A 724      48.561   8.089  46.419  1.00  0.00           C  
ATOM   2166  ND1 HIS A 724      48.015   9.254  46.679  1.00  0.00           N  
ATOM   2167  CD2 HIS A 724      48.609   7.925  45.084  1.00  0.00           C  
ATOM   2168  CE1 HIS A 724      47.724   9.825  45.551  1.00  0.00           C  
ATOM   2169  NE2 HIS A 724      48.094   9.007  44.607  1.00  0.00           N  
ATOM   2170  N   GLN A 725      51.449   6.035  49.217  1.00  0.00           N  
ATOM   2171  CA  GLN A 725      51.588   4.965  50.147  1.00  0.00           C  
ATOM   2172  C   GLN A 725      53.021   4.972  50.531  1.00  0.00           C  
ATOM   2173  O   GLN A 725      53.853   5.070  49.650  1.00  0.00           O  
ATOM   2174  CB  GLN A 725      51.229   3.681  49.498  1.00  0.00           C  
ATOM   2175  CG  GLN A 725      51.397   2.563  50.514  1.00  0.00           C  
ATOM   2176  CD  GLN A 725      51.062   1.195  49.978  1.00  0.00           C  
ATOM   2177  OE1 GLN A 725      50.319   1.066  49.007  1.00  0.00           O  
ATOM   2178  NE2 GLN A 725      51.605   0.141  50.566  1.00  0.00           N  
ATOM   2179  N   PHE A 726      53.337   4.935  51.804  1.00  0.00           N  
ATOM   2180  CA  PHE A 726      54.700   4.954  52.184  1.00  0.00           C  
ATOM   2181  C   PHE A 726      54.742   4.184  53.496  1.00  0.00           C  
ATOM   2182  O   PHE A 726      53.739   3.595  53.935  1.00  0.00           O  
ATOM   2183  CB  PHE A 726      55.108   6.416  52.283  1.00  0.00           C  
ATOM   2184  CG  PHE A 726      54.416   7.311  53.313  1.00  0.00           C  
ATOM   2185  CD1 PHE A 726      53.247   7.970  52.978  1.00  0.00           C  
ATOM   2186  CD2 PHE A 726      55.016   7.513  54.551  1.00  0.00           C  
ATOM   2187  CE1 PHE A 726      52.702   8.836  53.890  1.00  0.00           C  
ATOM   2188  CE2 PHE A 726      54.452   8.389  55.459  1.00  0.00           C  
ATOM   2189  CZ  PHE A 726      53.304   9.048  55.126  1.00  0.00           C  
ATOM   2190  N   HIS A 728      55.891   4.097  54.142  1.00  0.00           N  
ATOM   2191  CA  HIS A 728      56.041   3.335  55.363  1.00  0.00           C  
ATOM   2192  C   HIS A 728      56.500   4.356  56.389  1.00  0.00           C  
ATOM   2193  O   HIS A 728      57.387   5.180  56.106  1.00  0.00           O  
ATOM   2194  CB  HIS A 728      57.121   2.284  55.231  1.00  0.00           C  
ATOM   2195  CG  HIS A 728      56.756   1.153  54.302  1.00  0.00           C  
ATOM   2196  ND1 HIS A 728      55.977   0.119  54.557  1.00  0.00           N  
ATOM   2197  CD2 HIS A 728      57.186   1.050  53.011  1.00  0.00           C  
ATOM   2198  CE1 HIS A 728      55.898  -0.603  53.491  1.00  0.00           C  
ATOM   2199  NE2 HIS A 728      56.628  -0.034  52.585  1.00  0.00           N  
ATOM   2200  N   LYS A 730      55.897   4.289  57.565  1.00  0.00           N  
ATOM   2201  CA  LYS A 730      56.251   5.243  58.570  1.00  0.00           C  
ATOM   2202  C   LYS A 730      56.317   4.587  59.950  1.00  0.00           C  
ATOM   2203  O   LYS A 730      55.438   3.793  60.322  1.00  0.00           O  
ATOM   2204  CB  LYS A 730      55.211   6.381  58.462  1.00  0.00           C  
ATOM   2205  CG  LYS A 730      55.755   7.471  59.374  1.00  0.00           C  
ATOM   2206  CD  LYS A 730      55.112   8.837  59.199  1.00  0.00           C  
ATOM   2207  CE  LYS A 730      53.599   8.796  59.212  1.00  0.00           C  
ATOM   2208  NZ  LYS A 730      53.140   8.180  60.446  1.00  0.00           N  
ATOM   2209  N   VAL A 731      57.451   4.765  60.596  1.00  0.00           N  
ATOM   2210  CA  VAL A 731      57.575   4.443  61.989  1.00  0.00           C  
ATOM   2211  C   VAL A 731      57.273   5.740  62.772  1.00  0.00           C  
ATOM   2212  O   VAL A 731      57.870   6.812  62.596  1.00  0.00           O  
ATOM   2213  CB  VAL A 731      58.975   3.938  62.249  1.00  0.00           C  
ATOM   2214  CG1 VAL A 731      59.124   3.589  63.745  1.00  0.00           C  
ATOM   2215  CG2 VAL A 731      59.237   2.685  61.398  1.00  0.00           C  
ATOM   2216  N   GLU A 732      56.401   5.656  63.761  1.00  0.00           N  
ATOM   2217  CA  GLU A 732      55.879   6.795  64.501  1.00  0.00           C  
ATOM   2218  C   GLU A 732      56.167   6.760  65.980  1.00  0.00           C  
ATOM   2219  O   GLU A 732      56.002   5.699  66.567  1.00  0.00           O  
ATOM   2220  CB  GLU A 732      54.415   6.803  64.286  1.00  0.00           C  
ATOM   2221  CG  GLU A 732      53.588   7.789  65.040  1.00  0.00           C  
ATOM   2222  CD  GLU A 732      53.654   9.210  64.525  1.00  0.00           C  
ATOM   2223  OE1 GLU A 732      54.395   9.509  63.599  1.00  0.00           O  
ATOM   2224  OE2 GLU A 732      52.941  10.032  65.068  1.00  0.00           O  
ATOM   2225  N   GLN A 733      56.554   7.887  66.573  1.00  0.00           N  
ATOM   2226  CA  GLN A 733      56.735   8.081  68.004  1.00  0.00           C  
ATOM   2227  C   GLN A 733      55.442   8.647  68.537  1.00  0.00           C  
ATOM   2228  O   GLN A 733      54.974   9.655  68.024  1.00  0.00           O  
ATOM   2229  CB  GLN A 733      57.793   9.103  68.353  1.00  0.00           C  
ATOM   2230  CG  GLN A 733      59.112   8.634  67.892  1.00  0.00           C  
ATOM   2231  CD  GLN A 733      60.168   9.627  68.227  1.00  0.00           C  
ATOM   2232  OE1 GLN A 733      60.578  10.427  67.388  1.00  0.00           O  
ATOM   2233  NE2 GLN A 733      60.688   9.566  69.436  1.00  0.00           N  
ATOM   2234  N   TYR A 734      54.827   8.011  69.512  1.00  0.00           N  
ATOM   2235  CA  TYR A 734      53.635   8.502  70.118  1.00  0.00           C  
ATOM   2236  C   TYR A 734      53.823   8.472  71.634  1.00  0.00           C  
ATOM   2237  O   TYR A 734      54.306   7.471  72.158  1.00  0.00           O  
ATOM   2238  CB  TYR A 734      52.531   7.618  69.653  1.00  0.00           C  
ATOM   2239  CG  TYR A 734      51.216   7.963  70.345  1.00  0.00           C  
ATOM   2240  CD1 TYR A 734      50.865   7.345  71.549  1.00  0.00           C  
ATOM   2241  CD2 TYR A 734      50.411   8.892  69.736  1.00  0.00           C  
ATOM   2242  CE1 TYR A 734      49.674   7.666  72.146  1.00  0.00           C  
ATOM   2243  CE2 TYR A 734      49.234   9.218  70.316  1.00  0.00           C  
ATOM   2244  CZ  TYR A 734      48.892   8.600  71.496  1.00  0.00           C  
ATOM   2245  OH  TYR A 734      47.675   8.942  72.011  1.00  0.00           O  
ATOM   2246  N   VAL A 735      53.546   9.552  72.378  1.00  0.00           N  
ATOM   2247  CA  VAL A 735      53.675   9.554  73.830  1.00  0.00           C  
ATOM   2248  C   VAL A 735      52.318  10.001  74.374  1.00  0.00           C  
ATOM   2249  O   VAL A 735      51.667  10.891  73.814  1.00  0.00           O  
ATOM   2250  CB  VAL A 735      54.813  10.515  74.291  1.00  0.00           C  
ATOM   2251  CG1 VAL A 735      54.937  10.587  75.818  1.00  0.00           C  
ATOM   2252  CG2 VAL A 735      56.129   9.976  73.821  1.00  0.00           C  
ATOM   2253  N   LEU A 736      51.788   9.334  75.386  1.00  0.00           N  
ATOM   2254  CA  LEU A 736      50.564   9.743  76.063  1.00  0.00           C  
ATOM   2255  C   LEU A 736      51.100  10.029  77.462  1.00  0.00           C  
ATOM   2256  O   LEU A 736      51.684   9.142  78.102  1.00  0.00           O  
ATOM   2257  CB  LEU A 736      49.593   8.584  76.015  1.00  0.00           C  
ATOM   2258  CG  LEU A 736      48.134   8.722  76.379  1.00  0.00           C  
ATOM   2259  CD1 LEU A 736      47.324   7.616  75.753  1.00  0.00           C  
ATOM   2260  CD2 LEU A 736      47.994   8.593  77.858  1.00  0.00           C  
ATOM   2261  N   THR A 737      51.012  11.242  77.981  1.00  0.00           N  
ATOM   2262  CA  THR A 737      51.639  11.540  79.241  1.00  0.00           C  
ATOM   2263  C   THR A 737      50.580  12.167  80.132  1.00  0.00           C  
ATOM   2264  O   THR A 737      49.398  12.370  79.793  1.00  0.00           O  
ATOM   2265  CB  THR A 737      52.907  12.440  78.892  1.00  0.00           C  
ATOM   2266  OG1 THR A 737      53.692  12.402  80.075  1.00  0.00           O  
ATOM   2267  CG2 THR A 737      52.670  13.864  78.516  1.00  0.00           C  
ATOM   2268  N   GLU A 738      51.019  12.456  81.330  1.00  0.00           N  
ATOM   2269  CA  GLU A 738      50.146  12.999  82.355  1.00  0.00           C  
ATOM   2270  C   GLU A 738      49.828  14.442  81.977  1.00  0.00           C  
ATOM   2271  O   GLU A 738      50.638  15.091  81.304  1.00  0.00           O  
ATOM   2272  CB  GLU A 738      50.858  12.905  83.710  1.00  0.00           C  
ATOM   2273  CG  GLU A 738      51.690  14.096  84.061  1.00  0.00           C  
ATOM   2274  CD  GLU A 738      52.083  14.137  85.514  1.00  0.00           C  
ATOM   2275  OE1 GLU A 738      51.214  14.311  86.394  1.00  0.00           O  
ATOM   2276  OE2 GLU A 738      53.281  14.005  85.735  1.00  0.00           O  
ATOM   2277  N   ALA A 739      48.708  15.002  82.426  1.00  0.00           N  
ATOM   2278  CA  ALA A 739      48.332  16.315  82.005  1.00  0.00           C  
ATOM   2279  C   ALA A 739      49.089  17.470  82.651  1.00  0.00           C  
ATOM   2280  O   ALA A 739      48.485  18.357  83.213  1.00  0.00           O  
ATOM   2281  CB  ALA A 739      46.847  16.445  82.216  1.00  0.00           C  
ATOM   2282  N   SER A 740      50.421  17.559  82.629  1.00  0.00           N  
ATOM   2283  CA  SER A 740      51.081  18.805  82.951  1.00  0.00           C  
ATOM   2284  C   SER A 740      51.949  19.330  81.794  1.00  0.00           C  
ATOM   2285  O   SER A 740      52.594  18.562  81.073  1.00  0.00           O  
ATOM   2286  CB  SER A 740      51.948  18.641  84.167  1.00  0.00           C  
ATOM   2287  OG  SER A 740      53.055  17.766  84.036  1.00  0.00           O  
ATOM   2288  N   LEU A 741      52.064  20.637  81.578  1.00  0.00           N  
ATOM   2289  CA  LEU A 741      52.897  21.201  80.546  1.00  0.00           C  
ATOM   2290  C   LEU A 741      54.327  20.721  80.601  1.00  0.00           C  
ATOM   2291  O   LEU A 741      54.953  20.448  79.590  1.00  0.00           O  
ATOM   2292  CB  LEU A 741      52.902  22.712  80.641  1.00  0.00           C  
ATOM   2293  CG  LEU A 741      51.987  23.477  79.715  1.00  0.00           C  
ATOM   2294  CD1 LEU A 741      52.389  24.928  79.689  1.00  0.00           C  
ATOM   2295  CD2 LEU A 741      52.217  23.082  78.274  1.00  0.00           C  
ATOM   2296  N   GLU A 742      54.812  20.579  81.816  1.00  0.00           N  
ATOM   2297  CA  GLU A 742      56.146  20.126  82.132  1.00  0.00           C  
ATOM   2298  C   GLU A 742      56.386  18.714  81.614  1.00  0.00           C  
ATOM   2299  O   GLU A 742      57.412  18.396  81.006  1.00  0.00           O  
ATOM   2300  CB  GLU A 742      56.212  20.292  83.641  1.00  0.00           C  
ATOM   2301  CG  GLU A 742      57.458  19.847  84.363  1.00  0.00           C  
ATOM   2302  CD  GLU A 742      57.437  18.405  84.907  1.00  0.00           C  
ATOM   2303  OE1 GLU A 742      56.430  17.680  84.767  1.00  0.00           O  
ATOM   2304  OE2 GLU A 742      58.458  18.008  85.494  1.00  0.00           O  
ATOM   2305  N   ALA A 743      55.372  17.870  81.796  1.00  0.00           N  
ATOM   2306  CA  ALA A 743      55.398  16.501  81.339  1.00  0.00           C  
ATOM   2307  C   ALA A 743      55.508  16.556  79.802  1.00  0.00           C  
ATOM   2308  O   ALA A 743      56.430  16.032  79.169  1.00  0.00           O  
ATOM   2309  CB  ALA A 743      54.098  15.814  81.806  1.00  0.00           C  
ATOM   2310  N   SER A 744      54.585  17.263  79.195  1.00  0.00           N  
ATOM   2311  CA  SER A 744      54.590  17.502  77.778  1.00  0.00           C  
ATOM   2312  C   SER A 744      55.891  18.061  77.267  1.00  0.00           C  
ATOM   2313  O   SER A 744      56.419  17.557  76.285  1.00  0.00           O  
ATOM   2314  CB  SER A 744      53.533  18.469  77.436  1.00  0.00           C  
ATOM   2315  OG  SER A 744      53.092  18.175  76.125  1.00  0.00           O  
ATOM   2316  N   ASP A 787      56.518  19.005  77.931  1.00  0.00           N  
ATOM   2317  CA  ASP A 787      57.682  19.607  77.369  1.00  0.00           C  
ATOM   2318  C   ASP A 787      58.809  18.648  77.449  1.00  0.00           C  
ATOM   2319  O   ASP A 787      59.728  18.706  76.630  1.00  0.00           O  
ATOM   2320  CB  ASP A 787      58.019  20.858  78.116  1.00  0.00           C  
ATOM   2321  CG  ASP A 787      57.085  22.022  77.826  1.00  0.00           C  
ATOM   2322  OD1 ASP A 787      56.120  21.895  77.054  1.00  0.00           O  
ATOM   2323  OD2 ASP A 787      57.334  23.082  78.405  1.00  0.00           O  
ATOM   2324  N   ARG A 788      58.751  17.746  78.416  1.00  0.00           N  
ATOM   2325  CA  ARG A 788      59.822  16.794  78.549  1.00  0.00           C  
ATOM   2326  C   ARG A 788      59.669  15.805  77.409  1.00  0.00           C  
ATOM   2327  O   ARG A 788      60.622  15.509  76.707  1.00  0.00           O  
ATOM   2328  CB  ARG A 788      59.753  16.084  79.918  1.00  0.00           C  
ATOM   2329  CG  ARG A 788      60.338  16.935  81.065  1.00  0.00           C  
ATOM   2330  CD  ARG A 788      60.632  16.180  82.386  1.00  0.00           C  
ATOM   2331  NE  ARG A 788      59.455  16.089  83.237  1.00  0.00           N  
ATOM   2332  CZ  ARG A 788      58.591  15.069  83.169  1.00  0.00           C  
ATOM   2333  NH1 ARG A 788      58.774  14.057  82.297  1.00  0.00           N  
ATOM   2334  NH2 ARG A 788      57.514  15.070  83.972  1.00  0.00           N  
ATOM   2335  N   ALA A 789      58.458  15.371  77.148  1.00  0.00           N  
ATOM   2336  CA  ALA A 789      58.206  14.408  76.124  1.00  0.00           C  
ATOM   2337  C   ALA A 789      58.576  15.008  74.779  1.00  0.00           C  
ATOM   2338  O   ALA A 789      59.344  14.411  74.038  1.00  0.00           O  
ATOM   2339  CB  ALA A 789      56.732  14.034  76.185  1.00  0.00           C  
ATOM   2340  N   PHE A 790      58.166  16.235  74.495  1.00  0.00           N  
ATOM   2341  CA  PHE A 790      58.395  16.925  73.241  1.00  0.00           C  
ATOM   2342  C   PHE A 790      59.871  16.931  72.961  1.00  0.00           C  
ATOM   2343  O   PHE A 790      60.334  16.502  71.917  1.00  0.00           O  
ATOM   2344  CB  PHE A 790      57.873  18.318  73.368  1.00  0.00           C  
ATOM   2345  CG  PHE A 790      57.833  19.036  72.046  1.00  0.00           C  
ATOM   2346  CD1 PHE A 790      56.738  18.909  71.240  1.00  0.00           C  
ATOM   2347  CD2 PHE A 790      58.877  19.841  71.658  1.00  0.00           C  
ATOM   2348  CE1 PHE A 790      56.687  19.585  70.048  1.00  0.00           C  
ATOM   2349  CE2 PHE A 790      58.806  20.505  70.469  1.00  0.00           C  
ATOM   2350  CZ  PHE A 790      57.720  20.377  69.673  1.00  0.00           C  
ATOM   2351  N   GLN A 791      60.648  17.263  73.947  1.00  0.00           N  
ATOM   2352  CA  GLN A 791      62.065  17.303  73.713  1.00  0.00           C  
ATOM   2353  C   GLN A 791      62.646  15.919  73.442  1.00  0.00           C  
ATOM   2354  O   GLN A 791      63.552  15.751  72.633  1.00  0.00           O  
ATOM   2355  CB  GLN A 791      62.705  17.955  74.912  1.00  0.00           C  
ATOM   2356  CG  GLN A 791      64.183  18.132  74.721  1.00  0.00           C  
ATOM   2357  CD  GLN A 791      64.703  19.131  75.721  1.00  0.00           C  
ATOM   2358  OE1 GLN A 791      64.952  20.286  75.366  1.00  0.00           O  
ATOM   2359  NE2 GLN A 791      64.833  18.710  76.980  1.00  0.00           N  
ATOM   2360  N   GLU A 792      62.084  14.893  74.038  1.00  0.00           N  
ATOM   2361  CA  GLU A 792      62.566  13.541  73.885  1.00  0.00           C  
ATOM   2362  C   GLU A 792      62.292  13.110  72.455  1.00  0.00           C  
ATOM   2363  O   GLU A 792      63.187  12.643  71.787  1.00  0.00           O  
ATOM   2364  CB  GLU A 792      61.836  12.679  74.864  1.00  0.00           C  
ATOM   2365  CG  GLU A 792      62.411  11.297  74.931  1.00  0.00           C  
ATOM   2366  CD  GLU A 792      61.470  10.211  75.439  1.00  0.00           C  
ATOM   2367  OE1 GLU A 792      60.349  10.461  75.907  1.00  0.00           O  
ATOM   2368  OE2 GLU A 792      61.900   9.071  75.320  1.00  0.00           O  
ATOM   2369  N   LEU A 793      61.085  13.328  71.983  1.00  0.00           N  
ATOM   2370  CA  LEU A 793      60.652  13.042  70.659  1.00  0.00           C  
ATOM   2371  C   LEU A 793      61.514  13.735  69.654  1.00  0.00           C  
ATOM   2372  O   LEU A 793      61.910  13.131  68.668  1.00  0.00           O  
ATOM   2373  CB  LEU A 793      59.245  13.491  70.510  1.00  0.00           C  
ATOM   2374  CG  LEU A 793      58.195  12.411  70.504  1.00  0.00           C  
ATOM   2375  CD1 LEU A 793      58.541  11.359  71.463  1.00  0.00           C  
ATOM   2376  CD2 LEU A 793      56.868  13.013  70.865  1.00  0.00           C  
ATOM   2377  N   LEU A 794      61.893  14.971  69.922  1.00  0.00           N  
ATOM   2378  CA  LEU A 794      62.742  15.741  69.022  1.00  0.00           C  
ATOM   2379  C   LEU A 794      64.177  15.251  69.037  1.00  0.00           C  
ATOM   2380  O   LEU A 794      64.801  15.143  67.991  1.00  0.00           O  
ATOM   2381  CB  LEU A 794      62.688  17.163  69.465  1.00  0.00           C  
ATOM   2382  CG  LEU A 794      62.653  18.293  68.523  1.00  0.00           C  
ATOM   2383  CD1 LEU A 794      61.794  18.022  67.286  1.00  0.00           C  
ATOM   2384  CD2 LEU A 794      62.155  19.446  69.375  1.00  0.00           C  
ATOM   2385  N   GLU A 795      64.753  14.939  70.193  1.00  0.00           N  
ATOM   2386  CA  GLU A 795      66.092  14.421  70.304  1.00  0.00           C  
ATOM   2387  C   GLU A 795      66.211  13.063  69.668  1.00  0.00           C  
ATOM   2388  O   GLU A 795      67.280  12.724  69.180  1.00  0.00           O  
ATOM   2389  CB  GLU A 795      66.503  14.312  71.755  1.00  0.00           C  
ATOM   2390  CG  GLU A 795      66.729  15.728  72.340  1.00  0.00           C  
ATOM   2391  CD  GLU A 795      66.925  15.853  73.859  1.00  0.00           C  
ATOM   2392  OE1 GLU A 795      66.462  14.985  74.617  1.00  0.00           O  
ATOM   2393  OE2 GLU A 795      67.536  16.843  74.286  1.00  0.00           O  
ATOM   2394  N   ASN A 796      65.145  12.266  69.611  1.00  0.00           N  
ATOM   2395  CA  ASN A 796      65.144  10.947  68.982  1.00  0.00           C  
ATOM   2396  C   ASN A 796      65.255  11.024  67.472  1.00  0.00           C  
ATOM   2397  O   ASN A 796      66.086  10.362  66.875  1.00  0.00           O  
ATOM   2398  CB  ASN A 796      63.870  10.185  69.309  1.00  0.00           C  
ATOM   2399  CG  ASN A 796      63.787   9.639  70.721  1.00  0.00           C  
ATOM   2400  OD1 ASN A 796      62.684   9.340  71.183  1.00  0.00           O  
ATOM   2401  ND2 ASN A 796      64.868   9.496  71.468  1.00  0.00           N  
ATOM   2402  N   ALA A 797      64.413  11.852  66.872  1.00  0.00           N  
ATOM   2403  CA  ALA A 797      64.432  12.183  65.474  1.00  0.00           C  
ATOM   2404  C   ALA A 797      65.754  12.876  65.201  1.00  0.00           C  
ATOM   2405  O   ALA A 797      66.351  12.597  64.186  1.00  0.00           O  
ATOM   2406  CB  ALA A 797      63.298  13.105  65.171  1.00  0.00           C  
ATOM   2407  N   GLU A 798      66.315  13.752  66.015  1.00  0.00           N  
ATOM   2408  CA  GLU A 798      67.631  14.312  65.764  1.00  0.00           C  
ATOM   2409  C   GLU A 798      68.727  13.254  65.753  1.00  0.00           C  
ATOM   2410  O   GLU A 798      69.623  13.253  64.894  1.00  0.00           O  
ATOM   2411  CB  GLU A 798      67.964  15.328  66.815  1.00  0.00           C  
ATOM   2412  CG  GLU A 798      67.242  16.570  66.449  1.00  0.00           C  
ATOM   2413  CD  GLU A 798      67.755  17.734  67.260  1.00  0.00           C  
ATOM   2414  OE1 GLU A 798      68.878  18.175  67.020  1.00  0.00           O  
ATOM   2415  OE2 GLU A 798      67.021  18.219  68.112  1.00  0.00           O  
ATOM   2416  N   GLU A 799      68.662  12.309  66.705  1.00  0.00           N  
ATOM   2417  CA  GLU A 799      69.666  11.273  66.830  1.00  0.00           C  
ATOM   2418  C   GLU A 799      69.598  10.330  65.638  1.00  0.00           C  
ATOM   2419  O   GLU A 799      70.633  10.045  65.048  1.00  0.00           O  
ATOM   2420  CB  GLU A 799      69.441  10.564  68.137  1.00  0.00           C  
ATOM   2421  CG  GLU A 799      70.460   9.478  68.382  1.00  0.00           C  
ATOM   2422  CD  GLU A 799      71.943   9.834  68.415  1.00  0.00           C  
ATOM   2423  OE1 GLU A 799      72.358  10.980  68.228  1.00  0.00           O  
ATOM   2424  OE2 GLU A 799      72.720   8.912  68.638  1.00  0.00           O  
ATOM   2425  N   ILE A 800      68.413   9.898  65.228  1.00  0.00           N  
ATOM   2426  CA  ILE A 800      68.195   9.125  64.017  1.00  0.00           C  
ATOM   2427  C   ILE A 800      68.858   9.830  62.830  1.00  0.00           C  
ATOM   2428  O   ILE A 800      69.681   9.191  62.160  1.00  0.00           O  
ATOM   2429  CB  ILE A 800      66.683   8.967  63.810  1.00  0.00           C  
ATOM   2430  CG1 ILE A 800      66.204   7.936  64.790  1.00  0.00           C  
ATOM   2431  CG2 ILE A 800      66.340   8.602  62.375  1.00  0.00           C  
ATOM   2432  CD1 ILE A 800      64.693   7.644  64.743  1.00  0.00           C  
ATOM   2433  N   LEU A 801      68.594  11.140  62.612  1.00  0.00           N  
ATOM   2434  CA  LEU A 801      69.182  11.855  61.506  1.00  0.00           C  
ATOM   2435  C   LEU A 801      70.667  11.965  61.683  1.00  0.00           C  
ATOM   2436  O   LEU A 801      71.377  11.944  60.690  1.00  0.00           O  
ATOM   2437  CB  LEU A 801      68.574  13.212  61.375  1.00  0.00           C  
ATOM   2438  CG  LEU A 801      67.129  13.206  60.882  1.00  0.00           C  
ATOM   2439  CD1 LEU A 801      66.626  14.603  61.077  1.00  0.00           C  
ATOM   2440  CD2 LEU A 801      66.976  12.737  59.447  1.00  0.00           C  
ATOM   2441  N   ARG A 802      71.204  11.967  62.880  1.00  0.00           N  
ATOM   2442  CA  ARG A 802      72.623  11.986  63.027  1.00  0.00           C  
ATOM   2443  C   ARG A 802      73.181  10.667  62.605  1.00  0.00           C  
ATOM   2444  O   ARG A 802      74.239  10.633  62.002  1.00  0.00           O  
ATOM   2445  CB  ARG A 802      73.064  12.201  64.435  1.00  0.00           C  
ATOM   2446  CG  ARG A 802      73.064  13.657  64.551  1.00  0.00           C  
ATOM   2447  CD  ARG A 802      73.494  13.968  65.928  1.00  0.00           C  
ATOM   2448  NE  ARG A 802      72.886  15.247  66.234  1.00  0.00           N  
ATOM   2449  CZ  ARG A 802      72.036  15.397  67.254  1.00  0.00           C  
ATOM   2450  NH1 ARG A 802      71.676  14.393  68.073  1.00  0.00           N  
ATOM   2451  NH2 ARG A 802      71.556  16.624  67.448  1.00  0.00           N  
ATOM   2452  N   LEU A 803      72.484   9.578  62.909  1.00  0.00           N  
ATOM   2453  CA  LEU A 803      72.903   8.225  62.617  1.00  0.00           C  
ATOM   2454  C   LEU A 803      72.876   7.984  61.103  1.00  0.00           C  
ATOM   2455  O   LEU A 803      73.641   7.228  60.508  1.00  0.00           O  
ATOM   2456  CB  LEU A 803      71.935   7.361  63.390  1.00  0.00           C  
ATOM   2457  CG  LEU A 803      72.353   6.542  64.615  1.00  0.00           C  
ATOM   2458  CD1 LEU A 803      73.551   7.061  65.322  1.00  0.00           C  
ATOM   2459  CD2 LEU A 803      71.167   6.525  65.519  1.00  0.00           C  
ATOM   2460  N   LEU A 807      71.967   8.664  60.444  1.00  0.00           N  
ATOM   2461  CA  LEU A 807      71.769   8.590  59.024  1.00  0.00           C  
ATOM   2462  C   LEU A 807      72.741   9.550  58.329  1.00  0.00           C  
ATOM   2463  O   LEU A 807      72.751   9.635  57.112  1.00  0.00           O  
ATOM   2464  CB  LEU A 807      70.321   8.947  58.848  1.00  0.00           C  
ATOM   2465  CG  LEU A 807      69.289   7.974  58.323  1.00  0.00           C  
ATOM   2466  CD1 LEU A 807      69.651   6.604  58.703  1.00  0.00           C  
ATOM   2467  CD2 LEU A 807      67.929   8.290  58.876  1.00  0.00           C  
ATOM   2468  N   GLU A 808      73.569  10.293  59.065  1.00  0.00           N  
ATOM   2469  CA  GLU A 808      74.546  11.256  58.581  1.00  0.00           C  
ATOM   2470  C   GLU A 808      73.912  12.229  57.599  1.00  0.00           C  
ATOM   2471  O   GLU A 808      74.337  12.341  56.446  1.00  0.00           O  
ATOM   2472  CB  GLU A 808      75.697  10.469  57.977  1.00  0.00           C  
ATOM   2473  CG  GLU A 808      76.354   9.617  59.057  1.00  0.00           C  
ATOM   2474  CD  GLU A 808      77.329   8.505  58.644  1.00  0.00           C  
ATOM   2475  OE1 GLU A 808      77.731   8.429  57.501  1.00  0.00           O  
ATOM   2476  OE2 GLU A 808      77.729   7.681  59.460  1.00  0.00           O  
ATOM   2477  N   LEU A1141      72.838  12.920  58.019  1.00  0.00           N  
ATOM   2478  CA  LEU A1141      72.081  13.846  57.178  1.00  0.00           C  
ATOM   2479  C   LEU A1141      72.079  15.220  57.821  1.00  0.00           C  
ATOM   2480  O   LEU A1141      72.017  15.279  59.066  1.00  0.00           O  
ATOM   2481  CB  LEU A1141      70.623  13.425  57.017  1.00  0.00           C  
ATOM   2482  CG  LEU A1141      70.394  12.168  56.224  1.00  0.00           C  
ATOM   2483  CD1 LEU A1141      68.926  11.858  56.247  1.00  0.00           C  
ATOM   2484  CD2 LEU A1141      70.882  12.344  54.782  1.00  0.00           C  
ATOM   2485  N   PRO A1154      72.204  16.306  57.011  1.00  0.00           N  
ATOM   2486  CA  PRO A1154      72.166  17.700  57.446  1.00  0.00           C  
ATOM   2487  C   PRO A1154      70.714  18.039  57.596  1.00  0.00           C  
ATOM   2488  O   PRO A1154      69.925  17.701  56.708  1.00  0.00           O  
ATOM   2489  CB  PRO A1154      72.829  18.501  56.356  1.00  0.00           C  
ATOM   2490  CG  PRO A1154      72.492  17.736  55.102  1.00  0.00           C  
ATOM   2491  CD  PRO A1154      72.502  16.266  55.586  1.00  0.00           C  
ATOM   2492  N   TYR A1155      70.356  18.692  58.697  1.00  0.00           N  
ATOM   2493  CA  TYR A1155      68.957  18.963  58.967  1.00  0.00           C  
ATOM   2494  C   TYR A1155      68.833  20.290  59.678  1.00  0.00           C  
ATOM   2495  O   TYR A1155      69.812  20.868  60.171  1.00  0.00           O  
ATOM   2496  CB  TYR A1155      68.371  17.834  59.833  1.00  0.00           C  
ATOM   2497  CG  TYR A1155      68.963  17.650  61.224  1.00  0.00           C  
ATOM   2498  CD1 TYR A1155      68.441  18.386  62.273  1.00  0.00           C  
ATOM   2499  CD2 TYR A1155      69.997  16.761  61.464  1.00  0.00           C  
ATOM   2500  CE1 TYR A1155      68.941  18.245  63.548  1.00  0.00           C  
ATOM   2501  CE2 TYR A1155      70.507  16.609  62.750  1.00  0.00           C  
ATOM   2502  CZ  TYR A1155      69.967  17.363  63.774  1.00  0.00           C  
ATOM   2503  OH  TYR A1155      70.466  17.300  65.058  1.00  0.00           O  
ATOM   2504  N   ARG A1156      67.617  20.764  59.773  1.00  0.00           N  
ATOM   2505  CA  ARG A1156      67.359  21.944  60.531  1.00  0.00           C  
ATOM   2506  C   ARG A1156      66.056  21.736  61.246  1.00  0.00           C  
ATOM   2507  O   ARG A1156      65.223  20.972  60.735  1.00  0.00           O  
ATOM   2508  CB  ARG A1156      67.218  23.120  59.649  1.00  0.00           C  
ATOM   2509  CG  ARG A1156      66.028  23.033  58.781  1.00  0.00           C  
ATOM   2510  CD  ARG A1156      65.987  24.357  58.244  1.00  0.00           C  
ATOM   2511  NE  ARG A1156      64.954  24.369  57.250  1.00  0.00           N  
ATOM   2512  CZ  ARG A1156      64.621  25.563  56.783  1.00  0.00           C  
ATOM   2513  NH1 ARG A1156      65.213  26.686  57.198  1.00  0.00           N  
ATOM   2514  NH2 ARG A1156      63.620  25.660  55.942  1.00  0.00           N  
ATOM   2515  N   LEU A1157      65.852  22.462  62.363  1.00  0.00           N  
ATOM   2516  CA  LEU A1157      64.582  22.393  63.101  1.00  0.00           C  
ATOM   2517  C   LEU A1157      63.836  23.647  62.779  1.00  0.00           C  
ATOM   2518  O   LEU A1157      64.448  24.720  62.672  1.00  0.00           O  
ATOM   2519  CB  LEU A1157      64.798  22.322  64.591  1.00  0.00           C  
ATOM   2520  CG  LEU A1157      64.941  20.968  65.232  1.00  0.00           C  
ATOM   2521  CD1 LEU A1157      66.138  20.200  64.729  1.00  0.00           C  
ATOM   2522  CD2 LEU A1157      65.150  21.217  66.702  1.00  0.00           C  
ATOM   2523  N   VAL A1158      62.535  23.538  62.663  1.00  0.00           N  
ATOM   2524  CA  VAL A1158      61.711  24.639  62.258  1.00  0.00           C  
ATOM   2525  C   VAL A1158      60.530  24.719  63.196  1.00  0.00           C  
ATOM   2526  O   VAL A1158      59.724  23.797  63.304  1.00  0.00           O  
ATOM   2527  CB  VAL A1158      61.219  24.413  60.777  1.00  0.00           C  
ATOM   2528  CG1 VAL A1158      60.150  25.372  60.347  1.00  0.00           C  
ATOM   2529  CG2 VAL A1158      62.362  24.732  59.841  1.00  0.00           C  
ATOM   2530  N   GLU A1159      60.419  25.861  63.857  1.00  0.00           N  
ATOM   2531  CA  GLU A1159      59.299  26.185  64.690  1.00  0.00           C  
ATOM   2532  C   GLU A1159      58.181  26.471  63.753  1.00  0.00           C  
ATOM   2533  O   GLU A1159      58.264  27.468  63.029  1.00  0.00           O  
ATOM   2534  CB  GLU A1159      59.548  27.427  65.455  1.00  0.00           C  
ATOM   2535  CG  GLU A1159      58.501  27.674  66.541  1.00  0.00           C  
ATOM   2536  CD  GLU A1159      58.661  26.642  67.631  1.00  0.00           C  
ATOM   2537  OE1 GLU A1159      59.780  26.469  68.092  1.00  0.00           O  
ATOM   2538  OE2 GLU A1159      57.692  26.000  67.994  1.00  0.00           O  
ATOM   2539  N   VAL A1160      57.126  25.668  63.728  1.00  0.00           N  
ATOM   2540  CA  VAL A1160      55.991  25.942  62.863  1.00  0.00           C  
ATOM   2541  C   VAL A1160      55.064  27.010  63.478  1.00  0.00           C  
ATOM   2542  O   VAL A1160      54.818  27.062  64.692  1.00  0.00           O  
ATOM   2543  CB  VAL A1160      55.256  24.655  62.637  1.00  0.00           C  
ATOM   2544  CG1 VAL A1160      54.075  24.856  61.739  1.00  0.00           C  
ATOM   2545  CG2 VAL A1160      56.244  23.672  62.061  1.00  0.00           C  
ATOM   2546  N   ALA A1161      54.594  27.888  62.595  1.00  0.00           N  
ATOM   2547  CA  ALA A1161      53.751  29.029  62.882  1.00  0.00           C  
ATOM   2548  C   ALA A1161      52.338  28.622  63.161  1.00  0.00           C  
ATOM   2549  O   ALA A1161      51.916  27.556  62.695  1.00  0.00           O  
ATOM   2550  CB  ALA A1161      53.666  29.980  61.715  1.00  0.00           C  
ATOM   2551  N   THR A1415      51.584  29.545  63.756  1.00  0.00           N  
ATOM   2552  CA  THR A1415      50.249  29.249  64.267  1.00  0.00           C  
ATOM   2553  C   THR A1415      49.248  28.845  63.206  1.00  0.00           C  
ATOM   2554  O   THR A1415      48.407  27.954  63.362  1.00  0.00           O  
ATOM   2555  CB  THR A1415      49.778  30.492  65.052  1.00  0.00           C  
ATOM   2556  OG1 THR A1415      49.837  31.487  64.057  1.00  0.00           O  
ATOM   2557  CG2 THR A1415      50.609  30.924  66.278  1.00  0.00           C  
ATOM   2558  N   GLY A1426      49.419  29.515  62.083  1.00  0.00           N  
ATOM   2559  CA  GLY A1426      48.553  29.300  60.948  1.00  0.00           C  
ATOM   2560  C   GLY A1426      48.961  28.092  60.137  1.00  0.00           C  
ATOM   2561  O   GLY A1426      48.297  27.773  59.148  1.00  0.00           O  
ATOM   2562  N   ASP A1427      50.067  27.431  60.511  1.00  0.00           N  
ATOM   2563  CA  ASP A1427      50.542  26.261  59.790  1.00  0.00           C  
ATOM   2564  C   ASP A1427      50.508  24.984  60.609  1.00  0.00           C  
ATOM   2565  O   ASP A1427      50.394  23.914  60.042  1.00  0.00           O  
ATOM   2566  CB  ASP A1427      51.980  26.500  59.297  1.00  0.00           C  
ATOM   2567  CG  ASP A1427      52.419  25.538  58.198  1.00  0.00           C  
ATOM   2568  OD1 ASP A1427      51.584  25.151  57.376  1.00  0.00           O  
ATOM   2569  OD2 ASP A1427      53.599  25.190  58.147  1.00  0.00           O  
ATOM   2570  N   MET A1437      50.614  25.023  61.923  1.00  0.00           N  
ATOM   2571  CA  MET A1437      50.577  23.812  62.734  1.00  0.00           C  
ATOM   2572  C   MET A1437      49.250  23.065  62.810  1.00  0.00           C  
ATOM   2573  O   MET A1437      49.246  21.884  63.166  1.00  0.00           O  
ATOM   2574  CB  MET A1437      51.004  24.130  64.135  1.00  0.00           C  
ATOM   2575  CG  MET A1437      50.180  25.274  64.678  1.00  0.00           C  
ATOM   2576  SD  MET A1437      50.529  25.447  66.416  1.00  0.00           S  
ATOM   2577  CE  MET A1437      52.162  26.091  66.420  1.00  0.00           C  
ATOM   2578  N   GLY A1438      48.097  23.651  62.512  1.00  0.00           N  
ATOM   2579  CA  GLY A1438      46.878  22.875  62.565  1.00  0.00           C  
ATOM   2580  C   GLY A1438      46.077  23.085  63.832  1.00  0.00           C  
ATOM   2581  O   GLY A1438      46.590  23.553  64.835  1.00  0.00           O  
ATOM   2582  N   PRO A1443      44.796  22.729  63.871  1.00  0.00           N  
ATOM   2583  CA  PRO A1443      43.877  23.081  64.931  1.00  0.00           C  
ATOM   2584  C   PRO A1443      44.260  22.471  66.261  1.00  0.00           C  
ATOM   2585  O   PRO A1443      44.181  23.162  67.269  1.00  0.00           O  
ATOM   2586  CB  PRO A1443      42.540  22.596  64.484  1.00  0.00           C  
ATOM   2587  CG  PRO A1443      42.714  22.410  63.008  1.00  0.00           C  
ATOM   2588  CD  PRO A1443      44.124  21.882  62.905  1.00  0.00           C  
ATOM   2589  N   GLY A1444      44.670  21.210  66.321  1.00  0.00           N  
ATOM   2590  CA  GLY A1444      44.953  20.624  67.598  1.00  0.00           C  
ATOM   2591  C   GLY A1444      46.261  20.930  68.233  1.00  0.00           C  
ATOM   2592  O   GLY A1444      46.424  20.611  69.417  1.00  0.00           O  
ATOM   2593  N   LYS A1448      47.226  21.540  67.524  1.00  0.00           N  
ATOM   2594  CA  LYS A1448      48.576  21.654  68.079  1.00  0.00           C  
ATOM   2595  C   LYS A1448      48.855  22.807  69.022  1.00  0.00           C  
ATOM   2596  O   LYS A1448      48.329  23.910  68.912  1.00  0.00           O  
ATOM   2597  CB  LYS A1448      49.597  21.721  66.953  1.00  0.00           C  
ATOM   2598  CG  LYS A1448      50.005  20.384  66.386  1.00  0.00           C  
ATOM   2599  CD  LYS A1448      48.945  19.844  65.506  1.00  0.00           C  
ATOM   2600  CE  LYS A1448      49.555  18.623  64.844  1.00  0.00           C  
ATOM   2601  NZ  LYS A1448      50.513  18.944  63.793  1.00  0.00           N  
ATOM   2602  N   TRP A1456      49.679  22.498  69.998  1.00  0.00           N  
ATOM   2603  CA  TRP A1456      50.160  23.451  70.952  1.00  0.00           C  
ATOM   2604  C   TRP A1456      51.492  23.923  70.381  1.00  0.00           C  
ATOM   2605  O   TRP A1456      51.812  25.099  70.436  1.00  0.00           O  
ATOM   2606  CB  TRP A1456      50.351  22.742  72.293  1.00  0.00           C  
ATOM   2607  CG  TRP A1456      51.147  23.473  73.384  1.00  0.00           C  
ATOM   2608  CD1 TRP A1456      52.416  23.072  73.746  1.00  0.00           C  
ATOM   2609  CD2 TRP A1456      50.740  24.551  74.121  1.00  0.00           C  
ATOM   2610  NE1 TRP A1456      52.822  23.886  74.702  1.00  0.00           N  
ATOM   2611  CE2 TRP A1456      51.840  24.772  74.956  1.00  0.00           C  
ATOM   2612  CE3 TRP A1456      49.623  25.342  74.198  1.00  0.00           C  
ATOM   2613  CZ2 TRP A1456      51.848  25.787  75.897  1.00  0.00           C  
ATOM   2614  CZ3 TRP A1456      49.626  26.367  75.139  1.00  0.00           C  
ATOM   2615  CH2 TRP A1456      50.716  26.579  75.970  1.00  0.00           C  
ATOM   2616  N   ARG A1457      52.328  23.014  69.881  1.00  0.00           N  
ATOM   2617  CA  ARG A1457      53.659  23.251  69.341  1.00  0.00           C  
ATOM   2618  C   ARG A1457      53.823  22.285  68.193  1.00  0.00           C  
ATOM   2619  O   ARG A1457      53.341  21.145  68.263  1.00  0.00           O  
ATOM   2620  CB  ARG A1457      54.709  22.867  70.269  1.00  0.00           C  
ATOM   2621  CG  ARG A1457      55.536  23.873  70.954  1.00  0.00           C  
ATOM   2622  CD  ARG A1457      56.856  24.001  70.265  1.00  0.00           C  
ATOM   2623  NE  ARG A1457      57.862  23.808  71.268  1.00  0.00           N  
ATOM   2624  CZ  ARG A1457      59.101  24.229  71.113  1.00  0.00           C  
ATOM   2625  NH1 ARG A1457      59.452  24.857  70.027  1.00  0.00           N  
ATOM   2626  NH2 ARG A1457      60.033  23.982  72.022  1.00  0.00           N  
ATOM   2627  N   GLN A1458      54.491  22.701  67.134  1.00  0.00           N  
ATOM   2628  CA  GLN A1458      54.899  21.780  66.099  1.00  0.00           C  
ATOM   2629  C   GLN A1458      56.273  22.212  65.711  1.00  0.00           C  
ATOM   2630  O   GLN A1458      56.475  23.405  65.527  1.00  0.00           O  
ATOM   2631  CB  GLN A1458      54.034  21.862  64.916  1.00  0.00           C  
ATOM   2632  CG  GLN A1458      54.339  20.663  64.069  1.00  0.00           C  
ATOM   2633  CD  GLN A1458      53.438  20.682  62.865  1.00  0.00           C  
ATOM   2634  OE1 GLN A1458      52.217  20.874  62.903  1.00  0.00           O  
ATOM   2635  NE2 GLN A1458      54.033  20.455  61.724  1.00  0.00           N  
ATOM   2636  N   VAL A1459      57.238  21.318  65.676  1.00  0.00           N  
ATOM   2637  CA  VAL A1459      58.575  21.619  65.203  1.00  0.00           C  
ATOM   2638  C   VAL A1459      58.807  20.564  64.114  1.00  0.00           C  
ATOM   2639  O   VAL A1459      58.720  19.354  64.376  1.00  0.00           O  
ATOM   2640  CB  VAL A1459      59.610  21.458  66.308  1.00  0.00           C  
ATOM   2641  CG1 VAL A1459      61.038  21.457  65.768  1.00  0.00           C  
ATOM   2642  CG2 VAL A1459      59.486  22.619  67.224  1.00  0.00           C  
ATOM   2643  N   ASP A1460      58.955  21.009  62.867  1.00  0.00           N  
ATOM   2644  CA  ASP A1460      59.319  20.184  61.726  1.00  0.00           C  
ATOM   2645  C   ASP A1460      60.820  20.055  61.655  1.00  0.00           C  
ATOM   2646  O   ASP A1460      61.560  20.914  62.117  1.00  0.00           O  
ATOM   2647  CB  ASP A1460      58.864  20.797  60.439  1.00  0.00           C  
ATOM   2648  CG  ASP A1460      57.357  20.809  60.295  1.00  0.00           C  
ATOM   2649  OD1 ASP A1460      56.704  20.094  61.021  1.00  0.00           O  
ATOM   2650  OD2 ASP A1460      56.803  21.536  59.467  1.00  0.00           O  
ATOM   2651  N   ILE A1461      61.268  18.942  61.141  1.00  0.00           N  
ATOM   2652  CA  ILE A1461      62.680  18.697  60.981  1.00  0.00           C  
ATOM   2653  C   ILE A1461      62.821  18.478  59.501  1.00  0.00           C  
ATOM   2654  O   ILE A1461      62.168  17.637  58.894  1.00  0.00           O  
ATOM   2655  CB  ILE A1461      63.156  17.443  61.665  1.00  0.00           C  
ATOM   2656  CG1 ILE A1461      62.819  17.463  63.169  1.00  0.00           C  
ATOM   2657  CG2 ILE A1461      64.648  17.318  61.347  1.00  0.00           C  
ATOM   2658  CD1 ILE A1461      63.554  16.361  63.947  1.00  0.00           C  
ATOM   2659  N   GLU A1462      63.720  19.221  58.925  1.00  0.00           N  
ATOM   2660  CA  GLU A1462      63.866  19.267  57.515  1.00  0.00           C  
ATOM   2661  C   GLU A1462      65.228  18.785  57.170  1.00  0.00           C  
ATOM   2662  O   GLU A1462      66.154  19.190  57.872  1.00  0.00           O  
ATOM   2663  CB  GLU A1462      63.649  20.665  57.153  1.00  0.00           C  
ATOM   2664  CG  GLU A1462      62.194  21.021  57.447  1.00  0.00           C  
ATOM   2665  CD  GLU A1462      61.743  22.313  56.815  1.00  0.00           C  
ATOM   2666  OE1 GLU A1462      62.598  23.088  56.416  1.00  0.00           O  
ATOM   2667  OE2 GLU A1462      60.542  22.558  56.719  1.00  0.00           O  
ATOM   2668  N   VAL A1463      65.412  17.899  56.181  1.00  0.00           N  
ATOM   2669  CA  VAL A1463      66.754  17.520  55.752  1.00  0.00           C  
ATOM   2670  C   VAL A1463      67.134  18.219  54.442  1.00  0.00           C  
ATOM   2671  O   VAL A1463      66.276  18.567  53.593  1.00  0.00           O  
ATOM   2672  CB  VAL A1463      66.784  16.000  55.618  1.00  0.00           C  
ATOM   2673  CG1 VAL A1463      68.163  15.512  55.195  1.00  0.00           C  
ATOM   2674  CG2 VAL A1463      66.470  15.390  56.985  1.00  0.00           C  
ATOM   2675  N   TYR A1464      68.422  18.517  54.268  1.00  0.00           N  
ATOM   2676  CA  TYR A1464      68.852  19.176  53.052  1.00  0.00           C  
ATOM   2677  C   TYR A1464      68.757  18.259  51.848  1.00  0.00           C  
ATOM   2678  O   TYR A1464      69.241  17.122  51.829  1.00  0.00           O  
ATOM   2679  CB  TYR A1464      70.265  19.630  53.214  1.00  0.00           C  
ATOM   2680  CG  TYR A1464      70.666  20.587  52.110  1.00  0.00           C  
ATOM   2681  CD1 TYR A1464      69.836  21.667  51.822  1.00  0.00           C  
ATOM   2682  CD2 TYR A1464      71.830  20.372  51.413  1.00  0.00           C  
ATOM   2683  CE1 TYR A1464      70.150  22.555  50.833  1.00  0.00           C  
ATOM   2684  CE2 TYR A1464      72.137  21.269  50.413  1.00  0.00           C  
ATOM   2685  CZ  TYR A1464      71.309  22.338  50.132  1.00  0.00           C  
ATOM   2686  OH  TYR A1464      71.633  23.211  49.098  1.00  0.00           O  
ATOM   2687  N   LEU A1465      68.124  18.760  50.815  1.00  0.00           N  
ATOM   2688  CA  LEU A1465      67.940  17.999  49.592  1.00  0.00           C  
ATOM   2689  C   LEU A1465      68.748  18.721  48.512  1.00  0.00           C  
ATOM   2690  O   LEU A1465      68.278  19.685  47.880  1.00  0.00           O  
ATOM   2691  CB  LEU A1465      66.428  17.951  49.273  1.00  0.00           C  
ATOM   2692  CG  LEU A1465      66.042  17.143  48.046  1.00  0.00           C  
ATOM   2693  CD1 LEU A1465      66.514  15.725  48.220  1.00  0.00           C  
ATOM   2694  CD2 LEU A1465      64.552  17.180  47.850  1.00  0.00           C  
ATOM   2695  N   PRO A1475      69.997  18.297  48.275  1.00  0.00           N  
ATOM   2696  CA  PRO A1475      70.960  19.000  47.424  1.00  0.00           C  
ATOM   2697  C   PRO A1475      70.430  19.410  46.047  1.00  0.00           C  
ATOM   2698  O   PRO A1475      70.674  20.510  45.584  1.00  0.00           O  
ATOM   2699  CB  PRO A1475      72.154  18.048  47.360  1.00  0.00           C  
ATOM   2700  CG  PRO A1475      72.086  17.314  48.681  1.00  0.00           C  
ATOM   2701  CD  PRO A1475      70.591  17.069  48.813  1.00  0.00           C  
ATOM   2702  N   SER A1688      69.582  18.630  45.399  1.00  0.00           N  
ATOM   2703  CA  SER A1688      69.121  18.943  44.079  1.00  0.00           C  
ATOM   2704  C   SER A1688      68.112  20.070  44.157  1.00  0.00           C  
ATOM   2705  O   SER A1688      67.882  20.759  43.163  1.00  0.00           O  
ATOM   2706  CB  SER A1688      68.512  17.692  43.470  1.00  0.00           C  
ATOM   2707  OG  SER A1688      67.386  17.161  44.181  1.00  0.00           O  
ATOM   2708  N   GLU A1689      67.425  20.277  45.276  1.00  0.00           N  
ATOM   2709  CA  GLU A1689      66.522  21.398  45.303  1.00  0.00           C  
ATOM   2710  C   GLU A1689      67.172  22.593  45.958  1.00  0.00           C  
ATOM   2711  O   GLU A1689      66.600  23.670  45.919  1.00  0.00           O  
ATOM   2712  CB  GLU A1689      65.334  21.051  46.051  1.00  0.00           C  
ATOM   2713  CG  GLU A1689      64.421  20.142  45.315  1.00  0.00           C  
ATOM   2714  CD  GLU A1689      63.134  19.894  46.093  1.00  0.00           C  
ATOM   2715  OE1 GLU A1689      62.852  20.564  47.083  1.00  0.00           O  
ATOM   2716  OE2 GLU A1689      62.405  18.980  45.716  1.00  0.00           O  
ATOM   2717  N   GLY A1690      68.340  22.450  46.569  1.00  0.00           N  
ATOM   2718  CA  GLY A1690      68.982  23.532  47.278  1.00  0.00           C  
ATOM   2719  C   GLY A1690      68.142  24.010  48.462  1.00  0.00           C  
ATOM   2720  O   GLY A1690      68.354  25.101  48.991  1.00  0.00           O  
ATOM   2721  N   ARG A1692      67.177  23.202  48.924  1.00  0.00           N  
ATOM   2722  CA  ARG A1692      66.301  23.566  50.005  1.00  0.00           C  
ATOM   2723  C   ARG A1692      66.182  22.372  50.970  1.00  0.00           C  
ATOM   2724  O   ARG A1692      66.695  21.260  50.738  1.00  0.00           O  
ATOM   2725  CB  ARG A1692      64.946  24.014  49.380  1.00  0.00           C  
ATOM   2726  CG  ARG A1692      63.938  23.025  48.833  1.00  0.00           C  
ATOM   2727  CD  ARG A1692      62.631  23.739  48.420  1.00  0.00           C  
ATOM   2728  NE  ARG A1692      61.575  22.848  47.875  1.00  0.00           N  
ATOM   2729  CZ  ARG A1692      60.729  23.195  46.904  1.00  0.00           C  
ATOM   2730  NH1 ARG A1692      60.751  24.397  46.330  1.00  0.00           N  
ATOM   2731  NH2 ARG A1692      59.862  22.285  46.468  1.00  0.00           N  
ATOM   2732  N   TYR A1693      65.596  22.646  52.134  1.00  0.00           N  
ATOM   2733  CA  TYR A1693      65.367  21.651  53.138  1.00  0.00           C  
ATOM   2734  C   TYR A1693      63.948  21.146  52.968  1.00  0.00           C  
ATOM   2735  O   TYR A1693      63.024  21.869  52.630  1.00  0.00           O  
ATOM   2736  CB  TYR A1693      65.548  22.249  54.504  1.00  0.00           C  
ATOM   2737  CG  TYR A1693      66.970  22.468  54.947  1.00  0.00           C  
ATOM   2738  CD1 TYR A1693      67.691  23.567  54.499  1.00  0.00           C  
ATOM   2739  CD2 TYR A1693      67.547  21.552  55.764  1.00  0.00           C  
ATOM   2740  CE1 TYR A1693      68.993  23.756  54.847  1.00  0.00           C  
ATOM   2741  CE2 TYR A1693      68.869  21.736  56.119  1.00  0.00           C  
ATOM   2742  CZ  TYR A1693      69.571  22.831  55.652  1.00  0.00           C  
ATOM   2743  OH  TYR A1693      70.897  22.970  56.001  1.00  0.00           O  
ATOM   2744  N   ARG A1700      63.779  19.856  53.135  1.00  0.00           N  
ATOM   2745  CA  ARG A1700      62.486  19.248  52.997  1.00  0.00           C  
ATOM   2746  C   ARG A1700      62.180  18.478  54.282  1.00  0.00           C  
ATOM   2747  O   ARG A1700      63.037  17.915  54.963  1.00  0.00           O  
ATOM   2748  CB  ARG A1700      62.510  18.343  51.777  1.00  0.00           C  
ATOM   2749  CG  ARG A1700      62.602  19.180  50.502  1.00  0.00           C  
ATOM   2750  CD  ARG A1700      61.322  20.008  50.302  1.00  0.00           C  
ATOM   2751  NE  ARG A1700      60.499  19.467  49.221  1.00  0.00           N  
ATOM   2752  CZ  ARG A1700      59.198  19.130  49.332  1.00  0.00           C  
ATOM   2753  NH1 ARG A1700      58.511  19.266  50.478  1.00  0.00           N  
ATOM   2754  NH2 ARG A1700      58.574  18.610  48.261  1.00  0.00           N  
ATOM   2755  N   GLU A1701      60.927  18.586  54.673  1.00  0.00           N  
ATOM   2756  CA  GLU A1701      60.413  18.033  55.892  1.00  0.00           C  
ATOM   2757  C   GLU A1701      60.581  16.528  55.942  1.00  0.00           C  
ATOM   2758  O   GLU A1701      60.205  15.875  54.974  1.00  0.00           O  
ATOM   2759  CB  GLU A1701      58.948  18.400  55.986  1.00  0.00           C  
ATOM   2760  CG  GLU A1701      58.379  17.941  57.299  1.00  0.00           C  
ATOM   2761  CD  GLU A1701      56.876  17.768  57.277  1.00  0.00           C  
ATOM   2762  OE1 GLU A1701      56.220  18.645  56.699  1.00  0.00           O  
ATOM   2763  OE2 GLU A1701      56.372  16.775  57.834  1.00  0.00           O  
ATOM   2764  N   THR A1702      61.121  15.954  57.022  1.00  0.00           N  
ATOM   2765  CA  THR A1702      61.152  14.524  57.150  1.00  0.00           C  
ATOM   2766  C   THR A1702      60.415  14.003  58.382  1.00  0.00           C  
ATOM   2767  O   THR A1702      59.939  12.849  58.419  1.00  0.00           O  
ATOM   2768  CB  THR A1702      62.579  14.083  57.181  1.00  0.00           C  
ATOM   2769  OG1 THR A1702      63.232  14.818  58.177  1.00  0.00           O  
ATOM   2770  CG2 THR A1702      63.204  14.247  55.832  1.00  0.00           C  
ATOM   2771  N   HIS A1703      60.263  14.870  59.400  1.00  0.00           N  
ATOM   2772  CA  HIS A1703      59.683  14.559  60.697  1.00  0.00           C  
ATOM   2773  C   HIS A1703      58.856  15.730  61.115  1.00  0.00           C  
ATOM   2774  O   HIS A1703      59.210  16.880  60.848  1.00  0.00           O  
ATOM   2775  CB  HIS A1703      60.741  14.366  61.756  1.00  0.00           C  
ATOM   2776  CG  HIS A1703      61.777  13.302  61.465  1.00  0.00           C  
ATOM   2777  ND1 HIS A1703      62.747  13.283  60.544  1.00  0.00           N  
ATOM   2778  CD2 HIS A1703      61.827  12.102  62.124  1.00  0.00           C  
ATOM   2779  CE1 HIS A1703      63.362  12.127  60.620  1.00  0.00           C  
ATOM   2780  NE2 HIS A1703      62.799  11.429  61.572  1.00  0.00           N  
ATOM   2781  N   SER A1704      57.748  15.511  61.769  1.00  0.00           N  
ATOM   2782  CA  SER A1704      57.010  16.642  62.290  1.00  0.00           C  
ATOM   2783  C   SER A1704      56.570  16.255  63.706  1.00  0.00           C  
ATOM   2784  O   SER A1704      55.959  15.205  63.891  1.00  0.00           O  
ATOM   2785  CB  SER A1704      55.912  16.836  61.337  1.00  0.00           C  
ATOM   2786  OG  SER A1704      55.261  18.040  61.670  1.00  0.00           O  
ATOM   2787  N   CYS A1705      57.096  16.969  64.705  1.00  0.00           N  
ATOM   2788  CA  CYS A1705      56.888  16.799  66.147  1.00  0.00           C  
ATOM   2789  C   CYS A1705      55.778  17.699  66.651  1.00  0.00           C  
ATOM   2790  O   CYS A1705      55.870  18.911  66.492  1.00  0.00           O  
ATOM   2791  CB  CYS A1705      58.148  17.157  66.869  1.00  0.00           C  
ATOM   2792  SG  CYS A1705      58.296  16.408  68.507  1.00  0.00           S  
ATOM   2793  N   SER A1706      54.732  17.160  67.241  1.00  0.00           N  
ATOM   2794  CA  SER A1706      53.599  17.906  67.741  1.00  0.00           C  
ATOM   2795  C   SER A1706      53.293  17.626  69.197  1.00  0.00           C  
ATOM   2796  O   SER A1706      53.479  16.487  69.667  1.00  0.00           O  
ATOM   2797  CB  SER A1706      52.453  17.544  66.935  1.00  0.00           C  
ATOM   2798  OG  SER A1706      52.537  18.109  65.644  1.00  0.00           O  
ATOM   2799  N   ALA A1707      52.952  18.679  69.951  1.00  0.00           N  
ATOM   2800  CA  ALA A1707      52.509  18.531  71.333  1.00  0.00           C  
ATOM   2801  C   ALA A1707      51.068  18.917  71.164  1.00  0.00           C  
ATOM   2802  O   ALA A1707      50.788  19.919  70.532  1.00  0.00           O  
ATOM   2803  CB  ALA A1707      53.159  19.514  72.260  1.00  0.00           C  
ATOM   2804  N   LEU A1708      50.068  18.165  71.593  1.00  0.00           N  
ATOM   2805  CA  LEU A1708      48.668  18.525  71.400  1.00  0.00           C  
ATOM   2806  C   LEU A1708      47.871  18.732  72.704  1.00  0.00           C  
ATOM   2807  O   LEU A1708      46.629  18.877  72.734  1.00  0.00           O  
ATOM   2808  CB  LEU A1708      48.073  17.412  70.544  1.00  0.00           C  
ATOM   2809  CG  LEU A1708      48.626  17.190  69.130  1.00  0.00           C  
ATOM   2810  CD1 LEU A1708      49.441  15.919  69.126  1.00  0.00           C  
ATOM   2811  CD2 LEU A1708      47.483  17.217  68.149  1.00  0.00           C  
ATOM   2812  N   LEU A1709      48.607  18.725  73.820  1.00  0.00           N  
ATOM   2813  CA  LEU A1709      48.066  18.751  75.163  1.00  0.00           C  
ATOM   2814  C   LEU A1709      46.913  17.755  75.251  1.00  0.00           C  
ATOM   2815  O   LEU A1709      47.114  16.584  74.883  1.00  0.00           O  
ATOM   2816  CB  LEU A1709      47.656  20.200  75.518  1.00  0.00           C  
ATOM   2817  CG  LEU A1709      48.800  21.207  75.552  1.00  0.00           C  
ATOM   2818  CD1 LEU A1709      48.280  22.485  76.193  1.00  0.00           C  
ATOM   2819  CD2 LEU A1709      50.001  20.670  76.339  1.00  0.00           C  
ATOM   2820  N   ASP A1710      45.705  18.141  75.638  1.00  0.00           N  
ATOM   2821  CA  ASP A1710      44.619  17.202  75.856  1.00  0.00           C  
ATOM   2822  C   ASP A1710      43.576  17.267  74.766  1.00  0.00           C  
ATOM   2823  O   ASP A1710      42.483  16.707  74.892  1.00  0.00           O  
ATOM   2824  CB  ASP A1710      44.001  17.522  77.215  1.00  0.00           C  
ATOM   2825  CG  ASP A1710      43.340  18.909  77.359  1.00  0.00           C  
ATOM   2826  OD1 ASP A1710      43.433  19.773  76.478  1.00  0.00           O  
ATOM   2827  OD2 ASP A1710      42.686  19.131  78.371  1.00  0.00           O  
ATOM   2828  N   TRP A1711      43.900  17.945  73.661  1.00  0.00           N  
ATOM   2829  CA  TRP A1711      42.955  18.158  72.588  1.00  0.00           C  
ATOM   2830  C   TRP A1711      42.605  16.823  71.945  1.00  0.00           C  
ATOM   2831  O   TRP A1711      41.426  16.598  71.638  1.00  0.00           O  
ATOM   2832  CB  TRP A1711      43.625  19.175  71.648  1.00  0.00           C  
ATOM   2833  CG  TRP A1711      42.749  19.723  70.517  1.00  0.00           C  
ATOM   2834  CD1 TRP A1711      42.037  20.903  70.650  1.00  0.00           C  
ATOM   2835  CD2 TRP A1711      42.607  19.149  69.260  1.00  0.00           C  
ATOM   2836  NE1 TRP A1711      41.441  21.078  69.473  1.00  0.00           N  
ATOM   2837  CE2 TRP A1711      41.759  20.058  68.624  1.00  0.00           C  
ATOM   2838  CE3 TRP A1711      43.068  18.017  68.584  1.00  0.00           C  
ATOM   2839  CZ2 TRP A1711      41.382  19.805  67.318  1.00  0.00           C  
ATOM   2840  CZ3 TRP A1711      42.680  17.774  67.272  1.00  0.00           C  
ATOM   2841  CH2 TRP A1711      41.840  18.676  66.656  1.00  0.00           C  
ATOM   2842  N   GLN A1742      43.553  15.898  71.791  1.00  0.00           N  
ATOM   2843  CA  GLN A1742      43.198  14.613  71.202  1.00  0.00           C  
ATOM   2844  C   GLN A1742      42.650  13.769  72.333  1.00  0.00           C  
ATOM   2845  O   GLN A1742      41.672  13.066  72.081  1.00  0.00           O  
ATOM   2846  CB  GLN A1742      44.385  13.870  70.628  1.00  0.00           C  
ATOM   2847  CG  GLN A1742      45.145  14.684  69.614  1.00  0.00           C  
ATOM   2848  CD  GLN A1742      46.277  13.885  69.012  1.00  0.00           C  
ATOM   2849  OE1 GLN A1742      47.200  13.376  69.660  1.00  0.00           O  
ATOM   2850  NE2 GLN A1742      46.179  13.787  67.702  1.00  0.00           N  
ATOM   2851  N   ALA A1743      43.184  13.841  73.583  1.00  0.00           N  
ATOM   2852  CA  ALA A1743      42.712  13.054  74.726  1.00  0.00           C  
ATOM   2853  C   ALA A1743      41.247  13.300  74.985  1.00  0.00           C  
ATOM   2854  O   ALA A1743      40.511  12.361  75.267  1.00  0.00           O  
ATOM   2855  CB  ALA A1743      43.408  13.410  75.997  1.00  0.00           C  
ATOM   2856  N   ARG A1744      40.789  14.529  74.790  1.00  0.00           N  
ATOM   2857  CA  ARG A1744      39.381  14.815  74.936  1.00  0.00           C  
ATOM   2858  C   ARG A1744      38.621  14.288  73.753  1.00  0.00           C  
ATOM   2859  O   ARG A1744      37.416  14.088  73.864  1.00  0.00           O  
ATOM   2860  CB  ARG A1744      39.066  16.299  75.012  1.00  0.00           C  
ATOM   2861  CG  ARG A1744      39.711  16.897  76.206  1.00  0.00           C  
ATOM   2862  CD  ARG A1744      39.361  18.367  76.288  1.00  0.00           C  
ATOM   2863  NE  ARG A1744      40.022  18.846  77.487  1.00  0.00           N  
ATOM   2864  CZ  ARG A1744      39.425  18.687  78.670  1.00  0.00           C  
ATOM   2865  NH1 ARG A1744      38.189  18.220  78.785  1.00  0.00           N  
ATOM   2866  NH2 ARG A1744      40.024  19.084  79.761  1.00  0.00           N  
ATOM   2867  N   ARG A1748      39.216  14.096  72.576  1.00  0.00           N  
ATOM   2868  CA  ARG A1748      38.452  13.562  71.452  1.00  0.00           C  
ATOM   2869  C   ARG A1748      38.426  12.057  71.472  1.00  0.00           C  
ATOM   2870  O   ARG A1748      37.454  11.444  71.068  1.00  0.00           O  
ATOM   2871  CB  ARG A1748      39.058  13.993  70.142  1.00  0.00           C  
ATOM   2872  CG  ARG A1748      38.891  15.458  70.043  1.00  0.00           C  
ATOM   2873  CD  ARG A1748      39.810  16.004  69.001  1.00  0.00           C  
ATOM   2874  NE  ARG A1748      39.097  15.923  67.750  1.00  0.00           N  
ATOM   2875  CZ  ARG A1748      38.483  16.956  67.236  1.00  0.00           C  
ATOM   2876  NH1 ARG A1748      38.467  18.154  67.820  1.00  0.00           N  
ATOM   2877  NH2 ARG A1748      37.891  16.721  66.091  1.00  0.00           N  
ATOM   2878  N   ALA A1750      39.505  11.412  71.886  1.00  0.00           N  
ATOM   2879  CA  ALA A1750      39.607   9.979  71.825  1.00  0.00           C  
ATOM   2880  C   ALA A1750      39.320   9.421  73.196  1.00  0.00           C  
ATOM   2881  O   ALA A1750      39.310   8.209  73.384  1.00  0.00           O  
ATOM   2882  CB  ALA A1750      41.006   9.625  71.427  1.00  0.00           C  
ATOM   2883  N   ASN A1751      39.164  10.286  74.204  1.00  0.00           N  
ATOM   2884  CA  ASN A1751      38.877   9.949  75.580  1.00  0.00           C  
ATOM   2885  C   ASN A1751      39.948   9.106  76.233  1.00  0.00           C  
ATOM   2886  O   ASN A1751      39.768   7.953  76.623  1.00  0.00           O  
ATOM   2887  CB  ASN A1751      37.506   9.249  75.662  1.00  0.00           C  
ATOM   2888  CG  ASN A1751      37.083   9.108  77.122  1.00  0.00           C  
ATOM   2889  OD1 ASN A1751      36.506   8.088  77.462  1.00  0.00           O  
ATOM   2890  ND2 ASN A1751      37.327  10.005  78.080  1.00  0.00           N  
ATOM   2891  N   LEU A1752      41.081   9.752  76.406  1.00  0.00           N  
ATOM   2892  CA  LEU A1752      42.256   9.133  76.976  1.00  0.00           C  
ATOM   2893  C   LEU A1752      42.445   9.777  78.330  1.00  0.00           C  
ATOM   2894  O   LEU A1752      42.591  11.011  78.480  1.00  0.00           O  
ATOM   2895  CB  LEU A1752      43.475   9.392  76.079  1.00  0.00           C  
ATOM   2896  CG  LEU A1752      43.239   8.914  74.629  1.00  0.00           C  
ATOM   2897  CD1 LEU A1752      44.318   9.486  73.729  1.00  0.00           C  
ATOM   2898  CD2 LEU A1752      43.140   7.390  74.606  1.00  0.00           C  
ATOM   2899  N   ARG A1753      42.381   8.940  79.360  1.00  0.00           N  
ATOM   2900  CA  ARG A1753      42.383   9.438  80.720  1.00  0.00           C  
ATOM   2901  C   ARG A1753      43.238   8.542  81.499  1.00  0.00           C  
ATOM   2902  O   ARG A1753      43.566   7.423  81.091  1.00  0.00           O  
ATOM   2903  CB  ARG A1753      41.000   9.440  81.329  1.00  0.00           C  
ATOM   2904  CG  ARG A1753      40.144  10.441  80.578  1.00  0.00           C  
ATOM   2905  CD  ARG A1753      38.723  10.433  80.953  1.00  0.00           C  
ATOM   2906  NE  ARG A1753      38.251   9.087  80.813  1.00  0.00           N  
ATOM   2907  CZ  ARG A1753      37.182   8.632  81.454  1.00  0.00           C  
ATOM   2908  NH1 ARG A1753      36.459   9.410  82.274  1.00  0.00           N  
ATOM   2909  NH2 ARG A1753      36.884   7.355  81.271  1.00  0.00           N  
ATOM   2910  N   TYR A1757      43.611   9.103  82.626  1.00  0.00           N  
ATOM   2911  CA  TYR A1757      44.449   8.418  83.571  1.00  0.00           C  
ATOM   2912  C   TYR A1757      44.050   8.801  85.002  1.00  0.00           C  
ATOM   2913  O   TYR A1757      43.338   9.791  85.203  1.00  0.00           O  
ATOM   2914  CB  TYR A1757      45.857   8.800  83.232  1.00  0.00           C  
ATOM   2915  CG  TYR A1757      46.206  10.207  83.666  1.00  0.00           C  
ATOM   2916  CD1 TYR A1757      45.923  11.303  82.858  1.00  0.00           C  
ATOM   2917  CD2 TYR A1757      46.891  10.354  84.864  1.00  0.00           C  
ATOM   2918  CE1 TYR A1757      46.349  12.549  83.264  1.00  0.00           C  
ATOM   2919  CE2 TYR A1757      47.315  11.588  85.266  1.00  0.00           C  
ATOM   2920  CZ  TYR A1757      47.034  12.661  84.459  1.00  0.00           C  
ATOM   2921  OH  TYR A1757      47.452  13.881  84.898  1.00  0.00           O  
ATOM   2922  N   ARG A1758      44.470   8.032  85.999  1.00  0.00           N  
ATOM   2923  CA  ARG A1758      44.174   8.340  87.370  1.00  0.00           C  
ATOM   2924  C   ARG A1758      45.462   8.945  87.853  1.00  0.00           C  
ATOM   2925  O   ARG A1758      46.524   8.305  87.862  1.00  0.00           O  
ATOM   2926  CB  ARG A1758      43.810   7.070  88.132  1.00  0.00           C  
ATOM   2927  CG  ARG A1758      43.869   7.212  89.647  1.00  0.00           C  
ATOM   2928  CD  ARG A1758      43.283   6.038  90.484  1.00  0.00           C  
ATOM   2929  NE  ARG A1758      41.844   6.229  90.654  1.00  0.00           N  
ATOM   2930  CZ  ARG A1758      41.238   6.609  91.797  1.00  0.00           C  
ATOM   2931  NH1 ARG A1758      41.890   6.843  92.915  1.00  0.00           N  
ATOM   2932  NH2 ARG A1758      39.927   6.827  91.827  1.00  0.00           N  
ATOM   2933  N   ASP A1759      45.345  10.236  88.170  1.00  0.00           N  
ATOM   2934  CA  ASP A1759      46.485  11.023  88.605  1.00  0.00           C  
ATOM   2935  C   ASP A1759      46.887  10.602  90.011  1.00  0.00           C  
ATOM   2936  O   ASP A1759      46.133   9.864  90.668  1.00  0.00           O  
ATOM   2937  CB  ASP A1759      46.066  12.505  88.488  1.00  0.00           C  
ATOM   2938  CG  ASP A1759      45.357  13.173  89.668  1.00  0.00           C  
ATOM   2939  OD1 ASP A1759      44.882  12.505  90.569  1.00  0.00           O  
ATOM   2940  OD2 ASP A1759      45.261  14.386  89.727  1.00  0.00           O  
ATOM   2941  N   PRO A1760      47.964  11.101  90.592  1.00  0.00           N  
ATOM   2942  CA  PRO A1760      48.451  10.622  91.885  1.00  0.00           C  
ATOM   2943  C   PRO A1760      47.517  10.896  93.080  1.00  0.00           C  
ATOM   2944  O   PRO A1760      47.676  10.314  94.146  1.00  0.00           O  
ATOM   2945  CB  PRO A1760      49.784  11.293  92.047  1.00  0.00           C  
ATOM   2946  CG  PRO A1760      50.149  11.657  90.667  1.00  0.00           C  
ATOM   2947  CD  PRO A1760      48.852  12.112  90.050  1.00  0.00           C  
ATOM   2948  N   GLU A1764      46.564  11.810  92.967  1.00  0.00           N  
ATOM   2949  CA  GLU A1764      45.607  12.099  94.009  1.00  0.00           C  
ATOM   2950  C   GLU A1764      44.348  11.314  93.825  1.00  0.00           C  
ATOM   2951  O   GLU A1764      43.386  11.555  94.540  1.00  0.00           O  
ATOM   2952  CB  GLU A1764      45.170  13.542  94.009  1.00  0.00           C  
ATOM   2953  CG  GLU A1764      45.835  14.385  95.065  1.00  0.00           C  
ATOM   2954  CD  GLU A1764      47.271  14.673  94.708  1.00  0.00           C  
ATOM   2955  OE1 GLU A1764      47.496  15.287  93.659  1.00  0.00           O  
ATOM   2956  OE2 GLU A1764      48.149  14.276  95.476  1.00  0.00           O  
ATOM   2957  N   GLY A1765      44.264  10.457  92.825  1.00  0.00           N  
ATOM   2958  CA  GLY A1765      43.033   9.778  92.597  1.00  0.00           C  
ATOM   2959  C   GLY A1765      42.130  10.495  91.644  1.00  0.00           C  
ATOM   2960  O   GLY A1765      41.050   9.981  91.400  1.00  0.00           O  
ATOM   2961  N   ARG A1768      42.442  11.668  91.091  1.00  0.00           N  
ATOM   2962  CA  ARG A1768      41.605  12.306  90.080  1.00  0.00           C  
ATOM   2963  C   ARG A1768      41.845  11.763  88.670  1.00  0.00           C  
ATOM   2964  O   ARG A1768      42.962  11.650  88.163  1.00  0.00           O  
ATOM   2965  CB  ARG A1768      41.840  13.814  89.992  1.00  0.00           C  
ATOM   2966  CG  ARG A1768      41.855  14.604  91.293  1.00  0.00           C  
ATOM   2967  CD  ARG A1768      42.359  16.007  90.998  1.00  0.00           C  
ATOM   2968  NE  ARG A1768      42.777  16.684  92.215  1.00  0.00           N  
ATOM   2969  CZ  ARG A1768      44.060  16.960  92.476  1.00  0.00           C  
ATOM   2970  NH1 ARG A1768      45.047  16.637  91.640  1.00  0.00           N  
ATOM   2971  NH2 ARG A1768      44.367  17.574  93.614  1.00  0.00           N  
ATOM   2972  N   VAL A1770      40.762  11.476  87.997  1.00  0.00           N  
ATOM   2973  CA  VAL A1770      40.777  11.013  86.646  1.00  0.00           C  
ATOM   2974  C   VAL A1770      40.939  12.240  85.775  1.00  0.00           C  
ATOM   2975  O   VAL A1770      40.040  13.084  85.735  1.00  0.00           O  
ATOM   2976  CB  VAL A1770      39.466  10.279  86.412  1.00  0.00           C  
ATOM   2977  CG1 VAL A1770      39.205   9.985  84.936  1.00  0.00           C  
ATOM   2978  CG2 VAL A1770      39.579   8.970  87.177  1.00  0.00           C  
ATOM   2979  N   ARG A1771      42.087  12.385  85.113  1.00  0.00           N  
ATOM   2980  CA  ARG A1771      42.324  13.542  84.268  1.00  0.00           C  
ATOM   2981  C   ARG A1771      42.481  13.164  82.794  1.00  0.00           C  
ATOM   2982  O   ARG A1771      42.854  12.026  82.505  1.00  0.00           O  
ATOM   2983  CB  ARG A1771      43.592  14.263  84.719  1.00  0.00           C  
ATOM   2984  CG  ARG A1771      43.558  14.974  86.048  1.00  0.00           C  
ATOM   2985  CD  ARG A1771      44.575  16.088  85.932  1.00  0.00           C  
ATOM   2986  NE  ARG A1771      45.072  16.564  87.212  1.00  0.00           N  
ATOM   2987  CZ  ARG A1771      46.267  16.175  87.713  1.00  0.00           C  
ATOM   2988  NH1 ARG A1771      47.083  15.319  87.094  1.00  0.00           N  
ATOM   2989  NH2 ARG A1771      46.679  16.612  88.906  1.00  0.00           N  
ATOM   2990  N   TYR A1772      42.205  14.035  81.820  1.00  0.00           N  
ATOM   2991  CA  TYR A1772      42.597  13.787  80.431  1.00  0.00           C  
ATOM   2992  C   TYR A1772      44.088  13.914  80.253  1.00  0.00           C  
ATOM   2993  O   TYR A1772      44.712  14.871  80.721  1.00  0.00           O  
ATOM   2994  CB  TYR A1772      42.020  14.752  79.495  1.00  0.00           C  
ATOM   2995  CG  TYR A1772      40.577  14.449  79.304  1.00  0.00           C  
ATOM   2996  CD1 TYR A1772      40.243  13.351  78.547  1.00  0.00           C  
ATOM   2997  CD2 TYR A1772      39.631  15.274  79.862  1.00  0.00           C  
ATOM   2998  CE1 TYR A1772      38.938  13.033  78.305  1.00  0.00           C  
ATOM   2999  CE2 TYR A1772      38.311  14.965  79.626  1.00  0.00           C  
ATOM   3000  CZ  TYR A1772      38.006  13.867  78.860  1.00  0.00           C  
ATOM   3001  OH  TYR A1772      36.700  13.588  78.614  1.00  0.00           O  
ATOM   3002  N   ALA A1773      44.632  12.919  79.574  1.00  0.00           N  
ATOM   3003  CA  ALA A1773      46.062  12.869  79.357  1.00  0.00           C  
ATOM   3004  C   ALA A1773      46.516  13.840  78.268  1.00  0.00           C  
ATOM   3005  O   ALA A1773      45.689  14.439  77.581  1.00  0.00           O  
ATOM   3006  CB  ALA A1773      46.459  11.449  78.967  1.00  0.00           C  
ATOM   3007  N   TYR A1774      47.819  14.063  78.134  1.00  0.00           N  
ATOM   3008  CA  TYR A1774      48.331  14.899  77.085  1.00  0.00           C  
ATOM   3009  C   TYR A1774      48.949  13.966  76.052  1.00  0.00           C  
ATOM   3010  O   TYR A1774      49.511  12.914  76.403  1.00  0.00           O  
ATOM   3011  CB  TYR A1774      49.388  15.816  77.584  1.00  0.00           C  
ATOM   3012  CG  TYR A1774      48.884  17.054  78.308  1.00  0.00           C  
ATOM   3013  CD1 TYR A1774      47.535  17.271  78.470  1.00  0.00           C  
ATOM   3014  CD2 TYR A1774      49.797  17.961  78.797  1.00  0.00           C  
ATOM   3015  CE1 TYR A1774      47.083  18.386  79.110  1.00  0.00           C  
ATOM   3016  CE2 TYR A1774      49.361  19.082  79.439  1.00  0.00           C  
ATOM   3017  CZ  TYR A1774      48.005  19.283  79.583  1.00  0.00           C  
ATOM   3018  OH  TYR A1774      47.537  20.446  80.184  1.00  0.00           O  
ATOM   3019  N   THR A1775      48.851  14.279  74.766  1.00  0.00           N  
ATOM   3020  CA  THR A1775      49.464  13.423  73.795  1.00  0.00           C  
ATOM   3021  C   THR A1775      50.434  14.265  72.987  1.00  0.00           C  
ATOM   3022  O   THR A1775      50.373  15.489  72.884  1.00  0.00           O  
ATOM   3023  CB  THR A1775      48.349  12.807  72.965  1.00  0.00           C  
ATOM   3024  OG1 THR A1775      47.732  13.904  72.318  1.00  0.00           O  
ATOM   3025  CG2 THR A1775      47.310  12.021  73.780  1.00  0.00           C  
ATOM   3026  N   LEU A1776      51.439  13.601  72.475  1.00  0.00           N  
ATOM   3027  CA  LEU A1776      52.461  14.168  71.624  1.00  0.00           C  
ATOM   3028  C   LEU A1776      52.780  13.091  70.595  1.00  0.00           C  
ATOM   3029  O   LEU A1776      52.450  11.904  70.779  1.00  0.00           O  
ATOM   3030  CB  LEU A1776      53.673  14.430  72.402  1.00  0.00           C  
ATOM   3031  CG  LEU A1776      53.612  15.436  73.488  1.00  0.00           C  
ATOM   3032  CD1 LEU A1776      53.519  14.809  74.872  1.00  0.00           C  
ATOM   3033  CD2 LEU A1776      54.933  16.170  73.456  1.00  0.00           C  
ATOM   3034  N   ASN A1777      53.415  13.481  69.508  1.00  0.00           N  
ATOM   3035  CA  ASN A1777      53.831  12.524  68.505  1.00  0.00           C  
ATOM   3036  C   ASN A1777      54.907  13.146  67.596  1.00  0.00           C  
ATOM   3037  O   ASN A1777      55.104  14.368  67.498  1.00  0.00           O  
ATOM   3038  CB  ASN A1777      52.622  12.053  67.669  1.00  0.00           C  
ATOM   3039  CG  ASN A1777      52.024  13.116  66.770  1.00  0.00           C  
ATOM   3040  OD1 ASN A1777      52.662  13.610  65.843  1.00  0.00           O  
ATOM   3041  ND2 ASN A1777      50.773  13.482  66.875  1.00  0.00           N  
ATOM   3042  N   ASN A1778      55.710  12.306  66.972  1.00  0.00           N  
ATOM   3043  CA  ASN A1778      56.729  12.747  66.063  1.00  0.00           C  
ATOM   3044  C   ASN A1778      57.015  11.590  65.160  1.00  0.00           C  
ATOM   3045  O   ASN A1778      56.804  10.458  65.562  1.00  0.00           O  
ATOM   3046  CB  ASN A1778      58.022  13.080  66.722  1.00  0.00           C  
ATOM   3047  CG  ASN A1778      58.935  13.810  65.769  1.00  0.00           C  
ATOM   3048  OD1 ASN A1778      60.086  14.121  66.027  1.00  0.00           O  
ATOM   3049  ND2 ASN A1778      58.488  14.280  64.628  1.00  0.00           N  
ATOM   3050  N   THR A1779      57.408  11.833  63.919  1.00  0.00           N  
ATOM   3051  CA  THR A1779      57.832  10.803  62.970  1.00  0.00           C  
ATOM   3052  C   THR A1779      59.082  10.173  63.580  1.00  0.00           C  
ATOM   3053  O   THR A1779      59.846  10.922  64.184  1.00  0.00           O  
ATOM   3054  CB  THR A1779      58.203  11.444  61.576  1.00  0.00           C  
ATOM   3055  OG1 THR A1779      57.207  12.412  61.201  1.00  0.00           O  
ATOM   3056  CG2 THR A1779      58.233  10.402  60.472  1.00  0.00           C  
ATOM   3057  N   ALA A1780      59.310   8.864  63.547  1.00  0.00           N  
ATOM   3058  CA  ALA A1780      60.646   8.395  63.860  1.00  0.00           C  
ATOM   3059  C   ALA A1780      61.396   8.366  62.512  1.00  0.00           C  
ATOM   3060  O   ALA A1780      62.506   8.874  62.396  1.00  0.00           O  
ATOM   3061  CB  ALA A1780      60.577   7.022  64.413  1.00  0.00           C  
ATOM   3062  N   LEU A1782      60.829   7.832  61.421  1.00  0.00           N  
ATOM   3063  CA  LEU A1782      61.514   7.673  60.139  1.00  0.00           C  
ATOM   3064  C   LEU A1782      60.429   7.274  59.188  1.00  0.00           C  
ATOM   3065  O   LEU A1782      59.695   6.361  59.548  1.00  0.00           O  
ATOM   3066  CB  LEU A1782      62.508   6.524  60.047  1.00  0.00           C  
ATOM   3067  CG  LEU A1782      63.479   6.564  58.869  1.00  0.00           C  
ATOM   3068  CD1 LEU A1782      64.686   7.350  59.251  1.00  0.00           C  
ATOM   3069  CD2 LEU A1782      64.051   5.237  58.594  1.00  0.00           C  
ATOM   3070  N   ALA A1783      60.251   7.957  58.058  1.00  0.00           N  
ATOM   3071  CA  ALA A1783      59.273   7.592  57.053  1.00  0.00           C  
ATOM   3072  C   ALA A1783      60.015   7.256  55.766  1.00  0.00           C  
ATOM   3073  O   ALA A1783      60.906   8.049  55.392  1.00  0.00           O  
ATOM   3074  CB  ALA A1783      58.338   8.749  56.709  1.00  0.00           C  
ATOM   3075  N   THR A1784      59.755   6.135  55.074  1.00  0.00           N  
ATOM   3076  CA  THR A1784      60.306   5.946  53.737  1.00  0.00           C  
ATOM   3077  C   THR A1784      59.133   6.137  52.778  1.00  0.00           C  
ATOM   3078  O   THR A1784      58.007   5.871  53.213  1.00  0.00           O  
ATOM   3079  CB  THR A1784      60.913   4.558  53.644  1.00  0.00           C  
ATOM   3080  OG1 THR A1784      59.827   3.682  53.783  1.00  0.00           O  
ATOM   3081  CG2 THR A1784      62.007   4.288  54.677  1.00  0.00           C  
ATOM   3082  N   PRO A1785      59.233   6.573  51.491  1.00  0.00           N  
ATOM   3083  CA  PRO A1785      60.467   6.710  50.749  1.00  0.00           C  
ATOM   3084  C   PRO A1785      61.039   8.089  50.795  1.00  0.00           C  
ATOM   3085  O   PRO A1785      62.210   8.154  50.463  1.00  0.00           O  
ATOM   3086  CB  PRO A1785      60.116   6.295  49.392  1.00  0.00           C  
ATOM   3087  CG  PRO A1785      58.806   7.007  49.250  1.00  0.00           C  
ATOM   3088  CD  PRO A1785      58.136   6.639  50.542  1.00  0.00           C  
ATOM   3089  N   ARG A1786      60.377   9.134  51.308  1.00  0.00           N  
ATOM   3090  CA  ARG A1786      60.962  10.484  51.325  1.00  0.00           C  
ATOM   3091  C   ARG A1786      62.350  10.550  51.907  1.00  0.00           C  
ATOM   3092  O   ARG A1786      63.163  11.276  51.329  1.00  0.00           O  
ATOM   3093  CB  ARG A1786      60.085  11.493  52.092  1.00  0.00           C  
ATOM   3094  CG  ARG A1786      60.654  12.886  51.988  1.00  0.00           C  
ATOM   3095  CD  ARG A1786      59.828  14.000  52.574  1.00  0.00           C  
ATOM   3096  NE  ARG A1786      58.611  14.239  51.839  1.00  0.00           N  
ATOM   3097  CZ  ARG A1786      57.567  14.853  52.398  1.00  0.00           C  
ATOM   3098  NH1 ARG A1786      57.609  15.281  53.665  1.00  0.00           N  
ATOM   3099  NH2 ARG A1786      56.412  14.972  51.724  1.00  0.00           N  
ATOM   3100  N   ILE A1787      62.753   9.769  52.916  1.00  0.00           N  
ATOM   3101  CA  ILE A1787      64.104   9.931  53.432  1.00  0.00           C  
ATOM   3102  C   ILE A1787      65.173   9.412  52.472  1.00  0.00           C  
ATOM   3103  O   ILE A1787      66.328   9.852  52.497  1.00  0.00           O  
ATOM   3104  CB  ILE A1787      64.225   9.232  54.830  1.00  0.00           C  
ATOM   3105  CG1 ILE A1787      65.523   9.646  55.504  1.00  0.00           C  
ATOM   3106  CG2 ILE A1787      64.328   7.740  54.736  1.00  0.00           C  
ATOM   3107  CD1 ILE A1787      65.556  11.118  55.899  1.00  0.00           C  
ATOM   3108  N   LEU A1788      64.776   8.471  51.613  1.00  0.00           N  
ATOM   3109  CA  LEU A1788      65.665   7.834  50.670  1.00  0.00           C  
ATOM   3110  C   LEU A1788      66.122   8.869  49.639  1.00  0.00           C  
ATOM   3111  O   LEU A1788      67.268   8.846  49.194  1.00  0.00           O  
ATOM   3112  CB  LEU A1788      64.926   6.669  50.015  1.00  0.00           C  
ATOM   3113  CG  LEU A1788      64.737   5.370  50.796  1.00  0.00           C  
ATOM   3114  CD1 LEU A1788      63.983   4.416  49.944  1.00  0.00           C  
ATOM   3115  CD2 LEU A1788      66.049   4.721  51.111  1.00  0.00           C  
ATOM   3116  N   ALA A1789      65.266   9.832  49.325  1.00  0.00           N  
ATOM   3117  CA  ALA A1789      65.586  10.920  48.457  1.00  0.00           C  
ATOM   3118  C   ALA A1789      66.732  11.706  49.053  1.00  0.00           C  
ATOM   3119  O   ALA A1789      67.764  11.888  48.369  1.00  0.00           O  
ATOM   3120  CB  ALA A1789      64.384  11.806  48.296  1.00  0.00           C  
ATOM   3121  N   MET A1790      66.663  12.120  50.330  1.00  0.00           N  
ATOM   3122  CA  MET A1790      67.776  12.892  50.869  1.00  0.00           C  
ATOM   3123  C   MET A1790      68.968  11.995  51.037  1.00  0.00           C  
ATOM   3124  O   MET A1790      70.110  12.477  50.956  1.00  0.00           O  
ATOM   3125  CB  MET A1790      67.613  13.493  52.249  1.00  0.00           C  
ATOM   3126  CG  MET A1790      66.282  13.392  52.922  1.00  0.00           C  
ATOM   3127  SD  MET A1790      65.324  14.491  51.906  1.00  0.00           S  
ATOM   3128  CE  MET A1790      63.682  14.360  52.507  1.00  0.00           C  
ATOM   3129  N   LEU A1791      68.753  10.708  51.310  1.00  0.00           N  
ATOM   3130  CA  LEU A1791      69.862   9.787  51.535  1.00  0.00           C  
ATOM   3131  C   LEU A1791      70.654   9.554  50.248  1.00  0.00           C  
ATOM   3132  O   LEU A1791      71.872   9.672  50.249  1.00  0.00           O  
ATOM   3133  CB  LEU A1791      69.300   8.463  52.098  1.00  0.00           C  
ATOM   3134  CG  LEU A1791      69.091   8.365  53.603  1.00  0.00           C  
ATOM   3135  CD1 LEU A1791      68.453   7.051  53.940  1.00  0.00           C  
ATOM   3136  CD2 LEU A1791      70.412   8.363  54.321  1.00  0.00           C  
ATOM   3137  N   LEU A1792      70.020   9.287  49.119  1.00  0.00           N  
ATOM   3138  CA  LEU A1792      70.700   9.086  47.853  1.00  0.00           C  
ATOM   3139  C   LEU A1792      71.495  10.338  47.454  1.00  0.00           C  
ATOM   3140  O   LEU A1792      72.705  10.282  47.191  1.00  0.00           O  
ATOM   3141  CB  LEU A1792      69.678   8.785  46.806  1.00  0.00           C  
ATOM   3142  CG  LEU A1792      68.866   7.551  46.931  1.00  0.00           C  
ATOM   3143  CD1 LEU A1792      67.854   7.559  45.854  1.00  0.00           C  
ATOM   3144  CD2 LEU A1792      69.726   6.349  46.837  1.00  0.00           C  
ATOM   3145  N   GLU A1793      70.842  11.510  47.471  1.00  0.00           N  
ATOM   3146  CA  GLU A1793      71.490  12.748  47.081  1.00  0.00           C  
ATOM   3147  C   GLU A1793      72.630  13.079  48.007  1.00  0.00           C  
ATOM   3148  O   GLU A1793      73.737  13.398  47.555  1.00  0.00           O  
ATOM   3149  CB  GLU A1793      70.514  13.876  47.102  1.00  0.00           C  
ATOM   3150  CG  GLU A1793      69.453  13.527  46.082  1.00  0.00           C  
ATOM   3151  CD  GLU A1793      68.696  14.739  45.628  1.00  0.00           C  
ATOM   3152  OE1 GLU A1793      69.170  15.831  45.880  1.00  0.00           O  
ATOM   3153  OE2 GLU A1793      67.624  14.614  45.041  1.00  0.00           O  
ATOM   3154  N   ASN A1794      72.409  12.922  49.306  1.00  0.00           N  
ATOM   3155  CA  ASN A1794      73.468  13.281  50.222  1.00  0.00           C  
ATOM   3156  C   ASN A1794      74.607  12.308  50.257  1.00  0.00           C  
ATOM   3157  O   ASN A1794      75.722  12.680  50.606  1.00  0.00           O  
ATOM   3158  CB  ASN A1794      72.952  13.428  51.642  1.00  0.00           C  
ATOM   3159  CG  ASN A1794      72.325  14.795  51.840  1.00  0.00           C  
ATOM   3160  OD1 ASN A1794      73.068  15.725  52.122  1.00  0.00           O  
ATOM   3161  ND2 ASN A1794      71.019  15.008  51.681  1.00  0.00           N  
ATOM   3162  N   HIS A1795      74.403  11.037  49.942  1.00  0.00           N  
ATOM   3163  CA  HIS A1795      75.471  10.074  50.117  1.00  0.00           C  
ATOM   3164  C   HIS A1795      75.946   9.550  48.770  1.00  0.00           C  
ATOM   3165  O   HIS A1795      76.591   8.503  48.709  1.00  0.00           O  
ATOM   3166  CB  HIS A1795      74.955   8.919  51.004  1.00  0.00           C  
ATOM   3167  CG  HIS A1795      74.614   9.271  52.447  1.00  0.00           C  
ATOM   3168  ND1 HIS A1795      73.740   8.664  53.227  1.00  0.00           N  
ATOM   3169  CD2 HIS A1795      75.136  10.324  53.174  1.00  0.00           C  
ATOM   3170  CE1 HIS A1795      73.710   9.299  54.363  1.00  0.00           C  
ATOM   3171  NE2 HIS A1795      74.550  10.294  54.328  1.00  0.00           N  
ATOM   3172  N   GLN A1796      75.569  10.189  47.670  1.00  0.00           N  
ATOM   3173  CA  GLN A1796      75.963   9.724  46.363  1.00  0.00           C  
ATOM   3174  C   GLN A1796      77.458   9.857  46.195  1.00  0.00           C  
ATOM   3175  O   GLN A1796      78.064  10.773  46.743  1.00  0.00           O  
ATOM   3176  CB  GLN A1796      75.277  10.523  45.300  1.00  0.00           C  
ATOM   3177  CG  GLN A1796      75.550  12.016  45.334  1.00  0.00           C  
ATOM   3178  CD  GLN A1796      74.705  12.665  44.281  1.00  0.00           C  
ATOM   3179  OE1 GLN A1796      74.925  12.424  43.097  1.00  0.00           O  
ATOM   3180  NE2 GLN A1796      73.731  13.485  44.641  1.00  0.00           N  
ATOM   3181  N   LEU A1797      78.056   8.917  45.468  1.00  0.00           N  
ATOM   3182  CA  LEU A1797      79.487   8.873  45.188  1.00  0.00           C  
ATOM   3183  C   LEU A1797      79.657   9.313  43.722  1.00  0.00           C  
ATOM   3184  O   LEU A1797      78.666   9.385  42.984  1.00  0.00           O  
ATOM   3185  CB  LEU A1797      80.014   7.447  45.386  1.00  0.00           C  
ATOM   3186  CG  LEU A1797      79.844   6.812  46.751  1.00  0.00           C  
ATOM   3187  CD1 LEU A1797      80.391   5.421  46.736  1.00  0.00           C  
ATOM   3188  CD2 LEU A1797      80.548   7.656  47.797  1.00  0.00           C  
ATOM   3189  N   GLN A1798      80.889   9.618  43.262  1.00  0.00           N  
ATOM   3190  CA  GLN A1798      81.233  10.031  41.882  1.00  0.00           C  
ATOM   3191  C   GLN A1798      80.632   9.100  40.815  1.00  0.00           C  
ATOM   3192  O   GLN A1798      80.038   9.536  39.840  1.00  0.00           O  
ATOM   3193  CB  GLN A1798      82.769  10.066  41.785  1.00  0.00           C  
ATOM   3194  CG  GLN A1798      83.413  10.980  40.731  1.00  0.00           C  
ATOM   3195  CD  GLN A1798      84.275  12.120  41.307  1.00  0.00           C  
ATOM   3196  OE1 GLN A1798      85.036  11.944  42.261  1.00  0.00           O  
ATOM   3197  NE2 GLN A1798      84.229  13.339  40.779  1.00  0.00           N  
ATOM   3198  N   ASP A1799      80.703   7.790  41.039  1.00  0.00           N  
ATOM   3199  CA  ASP A1799      80.151   6.784  40.156  1.00  0.00           C  
ATOM   3200  C   ASP A1799      78.634   6.608  40.180  1.00  0.00           C  
ATOM   3201  O   ASP A1799      78.105   5.689  39.536  1.00  0.00           O  
ATOM   3202  CB  ASP A1799      80.822   5.453  40.479  1.00  0.00           C  
ATOM   3203  CG  ASP A1799      80.833   5.113  41.962  1.00  0.00           C  
ATOM   3204  OD1 ASP A1799      79.770   5.063  42.566  1.00  0.00           O  
ATOM   3205  OD2 ASP A1799      81.913   4.941  42.531  1.00  0.00           O  
ATOM   3206  N   GLY A1800      77.868   7.409  40.909  1.00  0.00           N  
ATOM   3207  CA  GLY A1800      76.430   7.245  40.894  1.00  0.00           C  
ATOM   3208  C   GLY A1800      75.996   6.194  41.909  1.00  0.00           C  
ATOM   3209  O   GLY A1800      74.807   5.904  41.976  1.00  0.00           O  
ATOM   3210  N   ARG A1801      76.893   5.579  42.683  1.00  0.00           N  
ATOM   3211  CA  ARG A1801      76.500   4.674  43.743  1.00  0.00           C  
ATOM   3212  C   ARG A1801      76.394   5.466  45.053  1.00  0.00           C  
ATOM   3213  O   ARG A1801      76.805   6.615  45.119  1.00  0.00           O  
ATOM   3214  CB  ARG A1801      77.506   3.578  43.959  1.00  0.00           C  
ATOM   3215  CG  ARG A1801      77.517   2.445  42.938  1.00  0.00           C  
ATOM   3216  CD  ARG A1801      78.583   1.383  43.349  1.00  0.00           C  
ATOM   3217  NE  ARG A1801      79.860   1.997  43.693  1.00  0.00           N  
ATOM   3218  CZ  ARG A1801      80.846   1.409  44.388  1.00  0.00           C  
ATOM   3219  NH1 ARG A1801      80.792   0.144  44.849  1.00  0.00           N  
ATOM   3220  NH2 ARG A1801      81.892   2.171  44.728  1.00  0.00           N  
ATOM   3221  N   VAL A1802      75.941   4.883  46.161  1.00  0.00           N  
ATOM   3222  CA  VAL A1802      75.577   5.617  47.360  1.00  0.00           C  
ATOM   3223  C   VAL A1802      76.145   4.872  48.534  1.00  0.00           C  
ATOM   3224  O   VAL A1802      76.047   3.651  48.656  1.00  0.00           O  
ATOM   3225  CB  VAL A1802      74.037   5.685  47.490  1.00  0.00           C  
ATOM   3226  CG1 VAL A1802      73.610   6.402  48.751  1.00  0.00           C  
ATOM   3227  CG2 VAL A1802      73.470   6.422  46.322  1.00  0.00           C  
ATOM   3228  N   ARG A1803      76.765   5.617  49.419  1.00  0.00           N  
ATOM   3229  CA  ARG A1803      77.261   4.980  50.597  1.00  0.00           C  
ATOM   3230  C   ARG A1803      76.131   4.827  51.606  1.00  0.00           C  
ATOM   3231  O   ARG A1803      75.094   5.517  51.608  1.00  0.00           O  
ATOM   3232  CB  ARG A1803      78.372   5.790  51.156  1.00  0.00           C  
ATOM   3233  CG  ARG A1803      78.094   7.230  51.458  1.00  0.00           C  
ATOM   3234  CD  ARG A1803      79.329   7.656  52.218  1.00  0.00           C  
ATOM   3235  NE  ARG A1803      79.000   7.943  53.610  1.00  0.00           N  
ATOM   3236  CZ  ARG A1803      78.566   9.155  53.945  1.00  0.00           C  
ATOM   3237  NH1 ARG A1803      78.407  10.124  53.031  1.00  0.00           N  
ATOM   3238  NH2 ARG A1803      78.427   9.458  55.216  1.00  0.00           N  
ATOM   3239  N   VAL A1804      76.352   3.826  52.437  1.00  0.00           N  
ATOM   3240  CA  VAL A1804      75.458   3.493  53.494  1.00  0.00           C  
ATOM   3241  C   VAL A1804      76.111   4.136  54.705  1.00  0.00           C  
ATOM   3242  O   VAL A1804      77.314   3.919  54.908  1.00  0.00           O  
ATOM   3243  CB  VAL A1804      75.403   1.965  53.509  1.00  0.00           C  
ATOM   3244  CG1 VAL A1804      74.581   1.470  54.657  1.00  0.00           C  
ATOM   3245  CG2 VAL A1804      74.728   1.475  52.240  1.00  0.00           C  
ATOM   3246  N   PRO A1805      75.407   4.968  55.519  1.00  0.00           N  
ATOM   3247  CA  PRO A1805      75.857   5.476  56.842  1.00  0.00           C  
ATOM   3248  C   PRO A1805      76.449   4.404  57.767  1.00  0.00           C  
ATOM   3249  O   PRO A1805      75.860   3.320  57.726  1.00  0.00           O  
ATOM   3250  CB  PRO A1805      74.625   6.110  57.461  1.00  0.00           C  
ATOM   3251  CG  PRO A1805      73.859   6.528  56.257  1.00  0.00           C  
ATOM   3252  CD  PRO A1805      74.043   5.391  55.261  1.00  0.00           C  
ATOM   3253  N   GLN A1806      77.466   4.566  58.640  1.00  0.00           N  
ATOM   3254  CA  GLN A1806      77.958   3.455  59.487  1.00  0.00           C  
ATOM   3255  C   GLN A1806      76.826   2.743  60.197  1.00  0.00           C  
ATOM   3256  O   GLN A1806      76.667   1.536  60.074  1.00  0.00           O  
ATOM   3257  CB  GLN A1806      78.913   3.835  60.649  1.00  0.00           C  
ATOM   3258  CG  GLN A1806      80.343   4.271  60.357  1.00  0.00           C  
ATOM   3259  CD  GLN A1806      81.107   3.430  59.322  1.00  0.00           C  
ATOM   3260  OE1 GLN A1806      81.507   2.288  59.571  1.00  0.00           O  
ATOM   3261  NE2 GLN A1806      81.332   3.981  58.118  1.00  0.00           N  
ATOM   3262  N   ALA A1807      75.928   3.498  60.805  1.00  0.00           N  
ATOM   3263  CA  ALA A1807      74.816   2.959  61.554  1.00  0.00           C  
ATOM   3264  C   ALA A1807      73.971   1.930  60.821  1.00  0.00           C  
ATOM   3265  O   ALA A1807      73.398   0.979  61.370  1.00  0.00           O  
ATOM   3266  CB  ALA A1807      73.941   4.118  61.973  1.00  0.00           C  
ATOM   3267  N   LEU A1808      73.919   2.104  59.526  1.00  0.00           N  
ATOM   3268  CA  LEU A1808      73.086   1.242  58.761  1.00  0.00           C  
ATOM   3269  C   LEU A1808      73.762   0.115  58.074  1.00  0.00           C  
ATOM   3270  O   LEU A1808      73.064  -0.780  57.602  1.00  0.00           O  
ATOM   3271  CB  LEU A1808      72.324   2.097  57.795  1.00  0.00           C  
ATOM   3272  CG  LEU A1808      71.068   2.352  58.589  1.00  0.00           C  
ATOM   3273  CD1 LEU A1808      71.132   3.762  59.138  1.00  0.00           C  
ATOM   3274  CD2 LEU A1808      69.896   1.880  57.769  1.00  0.00           C  
ATOM   3275  N   ILE A1809      75.091   0.126  58.079  1.00  0.00           N  
ATOM   3276  CA  ILE A1809      75.845  -0.944  57.481  1.00  0.00           C  
ATOM   3277  C   ILE A1809      75.420  -2.264  58.135  1.00  0.00           C  
ATOM   3278  O   ILE A1809      75.125  -3.170  57.353  1.00  0.00           O  
ATOM   3279  CB  ILE A1809      77.377  -0.695  57.652  1.00  0.00           C  
ATOM   3280  CG1 ILE A1809      77.754   0.516  56.823  1.00  0.00           C  
ATOM   3281  CG2 ILE A1809      78.181  -1.912  57.207  1.00  0.00           C  
ATOM   3282  CD1 ILE A1809      79.187   1.009  56.961  1.00  0.00           C  
ATOM   3283  N   PRO A1810      75.230  -2.466  59.458  1.00  0.00           N  
ATOM   3284  CA  PRO A1810      74.768  -3.716  60.027  1.00  0.00           C  
ATOM   3285  C   PRO A1810      73.429  -4.067  59.451  1.00  0.00           C  
ATOM   3286  O   PRO A1810      73.162  -5.252  59.304  1.00  0.00           O  
ATOM   3287  CB  PRO A1810      74.703  -3.478  61.503  1.00  0.00           C  
ATOM   3288  CG  PRO A1810      75.735  -2.415  61.696  1.00  0.00           C  
ATOM   3289  CD  PRO A1810      75.389  -1.505  60.552  1.00  0.00           C  
ATOM   3290  N   TYR A1811      72.575  -3.113  59.079  1.00  0.00           N  
ATOM   3291  CA  TYR A1811      71.283  -3.464  58.526  1.00  0.00           C  
ATOM   3292  C   TYR A1811      71.359  -3.802  57.059  1.00  0.00           C  
ATOM   3293  O   TYR A1811      70.511  -4.522  56.513  1.00  0.00           O  
ATOM   3294  CB  TYR A1811      70.346  -2.340  58.694  1.00  0.00           C  
ATOM   3295  CG  TYR A1811      70.046  -2.132  60.164  1.00  0.00           C  
ATOM   3296  CD1 TYR A1811      70.925  -1.393  60.944  1.00  0.00           C  
ATOM   3297  CD2 TYR A1811      68.929  -2.727  60.712  1.00  0.00           C  
ATOM   3298  CE1 TYR A1811      70.717  -1.244  62.292  1.00  0.00           C  
ATOM   3299  CE2 TYR A1811      68.714  -2.577  62.053  1.00  0.00           C  
ATOM   3300  CZ  TYR A1811      69.599  -1.851  62.823  1.00  0.00           C  
ATOM   3301  OH  TYR A1811      69.356  -1.731  64.177  1.00  0.00           O  
ATOM   3302  N   MET A1812      72.379  -3.248  56.403  1.00  0.00           N  
ATOM   3303  CA  MET A1812      72.519  -3.437  54.979  1.00  0.00           C  
ATOM   3304  C   MET A1812      73.365  -4.564  54.495  1.00  0.00           C  
ATOM   3305  O   MET A1812      73.133  -5.088  53.408  1.00  0.00           O  
ATOM   3306  CB  MET A1812      73.018  -2.167  54.354  1.00  0.00           C  
ATOM   3307  CG  MET A1812      71.742  -1.480  53.987  1.00  0.00           C  
ATOM   3308  SD  MET A1812      70.982  -2.237  52.527  1.00  0.00           S  
ATOM   3309  CE  MET A1812      69.710  -3.128  53.321  1.00  0.00           C  
ATOM   3310  N   GLY A1813      74.363  -4.933  55.263  1.00  0.00           N  
ATOM   3311  CA  GLY A1813      75.232  -5.976  54.825  1.00  0.00           C  
ATOM   3312  C   GLY A1813      76.338  -5.402  53.975  1.00  0.00           C  
ATOM   3313  O   GLY A1813      77.317  -6.111  53.711  1.00  0.00           O  
ATOM   3314  N   LYS A1814      76.280  -4.133  53.567  1.00  0.00           N  
ATOM   3315  CA  LYS A1814      77.323  -3.594  52.718  1.00  0.00           C  
ATOM   3316  C   LYS A1814      77.436  -2.135  52.996  1.00  0.00           C  
ATOM   3317  O   LYS A1814      76.517  -1.535  53.551  1.00  0.00           O  
ATOM   3318  CB  LYS A1814      76.999  -3.789  51.238  1.00  0.00           C  
ATOM   3319  CG  LYS A1814      75.715  -3.151  50.785  1.00  0.00           C  
ATOM   3320  CD  LYS A1814      75.033  -4.022  49.749  1.00  0.00           C  
ATOM   3321  CE  LYS A1814      75.812  -4.212  48.456  1.00  0.00           C  
ATOM   3322  NZ  LYS A1814      75.019  -4.929  47.473  1.00  0.00           N  
ATOM   3323  N   GLU A1815      78.589  -1.632  52.580  1.00  0.00           N  
ATOM   3324  CA  GLU A1815      78.870  -0.229  52.690  1.00  0.00           C  
ATOM   3325  C   GLU A1815      78.341   0.626  51.542  1.00  0.00           C  
ATOM   3326  O   GLU A1815      78.303   1.849  51.701  1.00  0.00           O  
ATOM   3327  CB  GLU A1815      80.352   0.019  52.755  1.00  0.00           C  
ATOM   3328  CG  GLU A1815      81.062  -0.584  53.937  1.00  0.00           C  
ATOM   3329  CD  GLU A1815      82.333   0.190  54.250  1.00  0.00           C  
ATOM   3330  OE1 GLU A1815      83.200   0.282  53.371  1.00  0.00           O  
ATOM   3331  OE2 GLU A1815      82.440   0.715  55.370  1.00  0.00           O  
ATOM   3332  N   VAL A1816      77.941   0.084  50.377  1.00  0.00           N  
ATOM   3333  CA  VAL A1816      77.606   0.911  49.229  1.00  0.00           C  
ATOM   3334  C   VAL A1816      76.419   0.231  48.542  1.00  0.00           C  
ATOM   3335  O   VAL A1816      76.283  -0.989  48.514  1.00  0.00           O  
ATOM   3336  CB  VAL A1816      78.856   1.017  48.267  1.00  0.00           C  
ATOM   3337  CG1 VAL A1816      78.565   1.988  47.158  1.00  0.00           C  
ATOM   3338  CG2 VAL A1816      80.041   1.696  48.882  1.00  0.00           C  
ATOM   3339  N   LEU A1817      75.486   1.000  48.041  1.00  0.00           N  
ATOM   3340  CA  LEU A1817      74.369   0.472  47.325  1.00  0.00           C  
ATOM   3341  C   LEU A1817      74.876   0.405  45.920  1.00  0.00           C  
ATOM   3342  O   LEU A1817      75.416   1.384  45.405  1.00  0.00           O  
ATOM   3343  CB  LEU A1817      73.161   1.412  47.417  1.00  0.00           C  
ATOM   3344  CG  LEU A1817      72.094   1.267  48.499  1.00  0.00           C  
ATOM   3345  CD1 LEU A1817      72.616   0.643  49.736  1.00  0.00           C  
ATOM   3346  CD2 LEU A1817      71.602   2.627  48.811  1.00  0.00           C  
ATOM   3347  N   GLU A1818      74.829  -0.844  45.496  1.00  0.00           N  
ATOM   3348  CA  GLU A1818      75.180  -1.338  44.187  1.00  0.00           C  
ATOM   3349  C   GLU A1818      74.032  -1.151  43.199  1.00  0.00           C  
ATOM   3350  O   GLU A1818      72.855  -1.238  43.563  1.00  0.00           O  
ATOM   3351  CB  GLU A1818      75.525  -2.829  44.297  1.00  0.00           C  
ATOM   3352  CG  GLU A1818      76.681  -3.220  45.166  1.00  0.00           C  
ATOM   3353  CD  GLU A1818      77.987  -2.607  44.695  1.00  0.00           C  
ATOM   3354  OE1 GLU A1818      78.220  -1.430  44.955  1.00  0.00           O  
ATOM   3355  OE2 GLU A1818      78.781  -3.301  44.062  1.00  0.00           O  
ATOM   3356  N   PRO A1819      74.298  -0.904  41.922  1.00  0.00           N  
ATOM   3357  CA  PRO A1819      73.253  -0.792  40.921  1.00  0.00           C  
ATOM   3358  C   PRO A1819      72.628  -2.112  40.560  1.00  0.00           C  
ATOM   3359  O   PRO A1819      73.198  -3.170  40.839  1.00  0.00           O  
ATOM   3360  CB  PRO A1819      73.921  -0.124  39.748  1.00  0.00           C  
ATOM   3361  CG  PRO A1819      75.359  -0.485  39.949  1.00  0.00           C  
ATOM   3362  CD  PRO A1819      75.546  -0.336  41.424  1.00  0.00           C  
ATOM   3363  N   CYS A1820      71.391  -2.042  40.100  1.00  0.00           N  
ATOM   3364  CA  CYS A1820      70.783  -3.172  39.456  1.00  0.00           C  
ATOM   3365  C   CYS A1820      71.148  -2.979  37.998  1.00  0.00           C  
ATOM   3366  O   CYS A1820      71.768  -3.879  37.422  1.00  0.00           O  
ATOM   3367  CB  CYS A1820      69.264  -3.172  39.669  1.00  0.00           C  
ATOM   3368  SG  CYS A1820      68.884  -4.649  40.660  1.00  0.00           S  
ATOM   3369  N   GLY A1821      70.881  -1.788  37.458  1.00  0.00           N  
ATOM   3370  CA  GLY A1821      71.220  -1.447  36.090  1.00  0.00           C  
ATOM   3371  C   GLY A1821      69.982  -0.868  35.412  1.00  0.00           C  
ATOM   3372  O   GLY A1821      69.027  -1.623  35.192  1.00  0.00           O  
ATOM   3373  OXT GLY A1821      69.948   0.340  35.158  1.00  0.00           O  
HETATM 3374  N10 AHX A 422      52.255  11.523  62.964  1.00  0.00           N  
HETATM 3375  CA  AHX A 422      52.865  12.783  62.641  1.00  0.00           C  
HETATM 3376  CB  AHX A 422      54.348  12.659  62.755  1.00  0.00           C  
HETATM 3377  OG  AHX A 422      54.704  11.505  61.979  1.00  0.00           O  
HETATM 3378  C9  AHX A 422      52.444  12.862  61.205  1.00  0.00           C  
HETATM 3379  O9  AHX A 422      52.196  11.821  60.578  1.00  0.00           O  
HETATM 3380  N8  AHX A 422      52.281  14.054  60.697  1.00  0.00           N  
HETATM 3381  PA  AHX A 422      52.974  14.634  58.408  1.00  0.00           P  
HETATM 3382  O1A AHX A 422      52.221  15.236  57.292  1.00  0.00           O  
HETATM 3383  O2A AHX A 422      53.915  15.482  59.188  1.00  0.00           O  
HETATM 3384  O3A AHX A 422      51.881  14.072  59.380  1.00  0.00           O  
HETATM 3385  O5' AHX A 422      53.843  13.384  57.897  1.00  0.00           O  
HETATM 3386  C5' AHX A 422      55.060  13.006  58.563  1.00  0.00           C  
HETATM 3387  C4' AHX A 422      56.152  12.464  57.657  1.00  0.00           C  
HETATM 3388  O4' AHX A 422      55.773  11.328  56.851  1.00  0.00           O  
HETATM 3389  C3' AHX A 422      56.664  13.557  56.746  1.00  0.00           C  
HETATM 3390  O3' AHX A 422      57.630  14.388  57.418  1.00  0.00           O  
HETATM 3391  C2' AHX A 422      57.288  12.752  55.641  1.00  0.00           C  
HETATM 3392  O2' AHX A 422      58.501  12.209  56.094  1.00  0.00           O  
HETATM 3393  C1' AHX A 422      56.313  11.597  55.547  1.00  0.00           C  
HETATM 3394  N9  AHX A 422      55.241  11.891  54.598  1.00  0.00           N  
HETATM 3395  C8  AHX A 422      53.989  12.446  54.819  1.00  0.00           C  
HETATM 3396  N7  AHX A 422      53.216  12.395  53.758  1.00  0.00           N  
HETATM 3397  C5  AHX A 422      53.996  11.763  52.778  1.00  0.00           C  
HETATM 3398  C6  AHX A 422      53.721  11.351  51.465  1.00  0.00           C  
HETATM 3399  N6  AHX A 422      52.549  11.548  50.872  1.00  0.00           N  
HETATM 3400  N1  AHX A 422      54.693  10.713  50.820  1.00  0.00           N  
HETATM 3401  C2  AHX A 422      55.838  10.436  51.438  1.00  0.00           C  
HETATM 3402  N3  AHX A 422      56.181  10.634  52.697  1.00  0.00           N  
HETATM 3403  C4  AHX A 422      55.213  11.388  53.302  1.00  0.00           C  
TER
END
