# Supplementary material for: Backbone Brackets and Arginine Tweezers delineate Class I and Class II aminoacyl tRNA synthetases
Source: PLoS Comput Biol. 2018 Apr 16;14(4):e1006101. doi: 10.1371/journal.pcbi.1006101 (PMC5919687; doi:10.1371/journal.pcbi.1006101)
Supplement: S12 File — All structures of Class II aaRS with residues renumbered according to the MSA. (GZ) [file pcbi.1006101.s024.tar.gz › 1ses_B_renum.pdb]

ATOM      1  N   MET B 135      42.948 -15.915  30.352  1.00  0.00           N  
ATOM      2  CA  MET B 135      42.384 -15.771  29.038  1.00  0.00           C  
ATOM      3  C   MET B 135      43.070 -16.885  28.286  1.00  0.00           C  
ATOM      4  O   MET B 135      44.248 -17.177  28.489  1.00  0.00           O  
ATOM      5  CB  MET B 135      42.745 -14.426  28.408  1.00  0.00           C  
ATOM      6  CG  MET B 135      42.129 -14.061  27.077  1.00  0.00           C  
ATOM      7  SD  MET B 135      40.382 -13.762  27.354  1.00  0.00           S  
ATOM      8  CE  MET B 135      40.581 -12.031  27.668  1.00  0.00           C  
ATOM      9  N   VAL B 136      42.249 -17.500  27.455  1.00  0.00           N  
ATOM     10  CA  VAL B 136      42.600 -18.633  26.623  1.00  0.00           C  
ATOM     11  C   VAL B 136      42.605 -18.117  25.166  1.00  0.00           C  
ATOM     12  O   VAL B 136      41.966 -17.119  24.789  1.00  0.00           O  
ATOM     13  CB  VAL B 136      41.508 -19.699  26.991  1.00  0.00           C  
ATOM     14  CG1 VAL B 136      41.232 -20.649  25.849  1.00  0.00           C  
ATOM     15  CG2 VAL B 136      41.985 -20.465  28.237  1.00  0.00           C  
ATOM     16  N   ASP B 137      43.378 -18.795  24.331  1.00  0.00           N  
ATOM     17  CA  ASP B 137      43.413 -18.465  22.925  1.00  0.00           C  
ATOM     18  C   ASP B 137      42.082 -18.822  22.275  1.00  0.00           C  
ATOM     19  O   ASP B 137      41.778 -20.009  22.099  1.00  0.00           O  
ATOM     20  CB  ASP B 137      44.543 -19.243  22.242  1.00  0.00           C  
ATOM     21  CG  ASP B 137      44.731 -18.978  20.740  1.00  0.00           C  
ATOM     22  OD1 ASP B 137      44.168 -18.034  20.170  1.00  0.00           O  
ATOM     23  OD2 ASP B 137      45.482 -19.733  20.138  1.00  0.00           O  
ATOM     24  N   LEU B 138      41.315 -17.826  21.850  1.00  0.00           N  
ATOM     25  CA  LEU B 138      40.028 -18.083  21.237  1.00  0.00           C  
ATOM     26  C   LEU B 138      40.118 -19.026  20.044  1.00  0.00           C  
ATOM     27  O   LEU B 138      39.186 -19.792  19.826  1.00  0.00           O  
ATOM     28  CB  LEU B 138      39.440 -16.756  20.868  1.00  0.00           C  
ATOM     29  CG  LEU B 138      38.065 -16.698  20.252  1.00  0.00           C  
ATOM     30  CD1 LEU B 138      37.017 -17.625  20.904  1.00  0.00           C  
ATOM     31  CD2 LEU B 138      37.705 -15.228  20.335  1.00  0.00           C  
ATOM     32  N   LYS B 139      41.246 -19.054  19.319  1.00  0.00           N  
ATOM     33  CA  LYS B 139      41.511 -20.020  18.254  1.00  0.00           C  
ATOM     34  C   LYS B 139      41.479 -21.458  18.812  1.00  0.00           C  
ATOM     35  O   LYS B 139      40.725 -22.292  18.323  1.00  0.00           O  
ATOM     36  CB  LYS B 139      42.885 -19.606  17.631  1.00  0.00           C  
ATOM     37  CG  LYS B 139      43.791 -20.557  16.814  1.00  0.00           C  
ATOM     38  CD  LYS B 139      44.631 -21.549  17.643  1.00  0.00           C  
ATOM     39  CE  LYS B 139      45.522 -22.509  16.851  1.00  0.00           C  
ATOM     40  NZ  LYS B 139      46.173 -23.475  17.736  1.00  0.00           N  
ATOM     41  N   ARG B 140      42.219 -21.795  19.875  1.00  0.00           N  
ATOM     42  CA  ARG B 140      42.220 -23.124  20.461  1.00  0.00           C  
ATOM     43  C   ARG B 140      40.877 -23.402  21.094  1.00  0.00           C  
ATOM     44  O   ARG B 140      40.407 -24.534  21.069  1.00  0.00           O  
ATOM     45  CB  ARG B 140      43.317 -23.238  21.507  1.00  0.00           C  
ATOM     46  CG  ARG B 140      44.632 -23.706  20.856  1.00  0.00           C  
ATOM     47  CD  ARG B 140      45.964 -23.413  21.616  1.00  0.00           C  
ATOM     48  NE  ARG B 140      46.348 -21.985  21.689  1.00  0.00           N  
ATOM     49  CZ  ARG B 140      47.615 -21.508  21.791  1.00  0.00           C  
ATOM     50  NH1 ARG B 140      48.687 -22.308  21.838  1.00  0.00           N  
ATOM     51  NH2 ARG B 140      47.824 -20.186  21.835  1.00  0.00           N  
ATOM     52  N   LEU B 141      40.210 -22.387  21.621  1.00  0.00           N  
ATOM     53  CA  LEU B 141      38.888 -22.561  22.183  1.00  0.00           C  
ATOM     54  C   LEU B 141      37.926 -23.030  21.101  1.00  0.00           C  
ATOM     55  O   LEU B 141      37.156 -23.959  21.327  1.00  0.00           O  
ATOM     56  CB  LEU B 141      38.394 -21.244  22.789  1.00  0.00           C  
ATOM     57  CG  LEU B 141      37.064 -21.263  23.546  1.00  0.00           C  
ATOM     58  CD1 LEU B 141      37.173 -22.144  24.779  1.00  0.00           C  
ATOM     59  CD2 LEU B 141      36.712 -19.877  24.020  1.00  0.00           C  
ATOM     60  N   ARG B 142      37.967 -22.426  19.913  1.00  0.00           N  
ATOM     61  CA  ARG B 142      37.111 -22.813  18.792  1.00  0.00           C  
ATOM     62  C   ARG B 142      37.427 -24.194  18.265  1.00  0.00           C  
ATOM     63  O   ARG B 142      36.514 -24.972  17.985  1.00  0.00           O  
ATOM     64  CB  ARG B 142      37.240 -21.817  17.642  1.00  0.00           C  
ATOM     65  CG  ARG B 142      36.373 -20.650  18.012  1.00  0.00           C  
ATOM     66  CD  ARG B 142      36.353 -19.712  16.864  1.00  0.00           C  
ATOM     67  NE  ARG B 142      37.012 -18.458  17.193  1.00  0.00           N  
ATOM     68  CZ  ARG B 142      36.494 -17.273  16.837  1.00  0.00           C  
ATOM     69  NH1 ARG B 142      35.337 -17.183  16.166  1.00  0.00           N  
ATOM     70  NH2 ARG B 142      37.119 -16.142  17.151  1.00  0.00           N  
ATOM     71  N   GLN B 143      38.719 -24.501  18.160  1.00  0.00           N  
ATOM     72  CA  GLN B 143      39.165 -25.776  17.647  1.00  0.00           C  
ATOM     73  C   GLN B 143      38.978 -26.967  18.573  1.00  0.00           C  
ATOM     74  O   GLN B 143      38.589 -28.053  18.128  1.00  0.00           O  
ATOM     75  CB  GLN B 143      40.625 -25.700  17.293  1.00  0.00           C  
ATOM     76  CG  GLN B 143      40.932 -24.858  16.081  1.00  0.00           C  
ATOM     77  CD  GLN B 143      42.385 -24.403  16.059  1.00  0.00           C  
ATOM     78  OE1 GLN B 143      42.704 -23.334  15.542  1.00  0.00           O  
ATOM     79  NE2 GLN B 143      43.342 -25.149  16.610  1.00  0.00           N  
ATOM     80  N   GLU B 144      39.304 -26.870  19.855  1.00  0.00           N  
ATOM     81  CA  GLU B 144      39.111 -28.013  20.704  1.00  0.00           C  
ATOM     82  C   GLU B 144      38.432 -27.711  22.018  1.00  0.00           C  
ATOM     83  O   GLU B 144      38.932 -27.944  23.124  1.00  0.00           O  
ATOM     84  CB  GLU B 144      40.445 -28.673  20.898  1.00  0.00           C  
ATOM     85  CG  GLU B 144      41.642 -27.819  21.181  1.00  0.00           C  
ATOM     86  CD  GLU B 144      42.766 -28.663  21.756  1.00  0.00           C  
ATOM     87  OE1 GLU B 144      42.900 -29.840  21.379  1.00  0.00           O  
ATOM     88  OE2 GLU B 144      43.495 -28.133  22.603  1.00  0.00           O  
ATOM     89  N   PRO B 145      37.157 -27.335  21.929  1.00  0.00           N  
ATOM     90  CA  PRO B 145      36.376 -26.913  23.091  1.00  0.00           C  
ATOM     91  C   PRO B 145      36.147 -28.025  24.116  1.00  0.00           C  
ATOM     92  O   PRO B 145      35.780 -27.754  25.253  1.00  0.00           O  
ATOM     93  CB  PRO B 145      35.097 -26.377  22.463  1.00  0.00           C  
ATOM     94  CG  PRO B 145      34.887 -27.250  21.233  1.00  0.00           C  
ATOM     95  CD  PRO B 145      36.307 -27.427  20.724  1.00  0.00           C  
ATOM     96  N   GLU B 146      36.353 -29.304  23.793  1.00  0.00           N  
ATOM     97  CA  GLU B 146      36.087 -30.368  24.735  1.00  0.00           C  
ATOM     98  C   GLU B 146      37.180 -30.313  25.776  1.00  0.00           C  
ATOM     99  O   GLU B 146      36.917 -30.533  26.964  1.00  0.00           O  
ATOM    100  CB  GLU B 146      36.069 -31.759  24.056  1.00  0.00           C  
ATOM    101  CG  GLU B 146      37.344 -32.414  23.461  1.00  0.00           C  
ATOM    102  CD  GLU B 146      37.929 -31.873  22.141  1.00  0.00           C  
ATOM    103  OE1 GLU B 146      37.256 -31.127  21.403  1.00  0.00           O  
ATOM    104  OE2 GLU B 146      39.080 -32.231  21.848  1.00  0.00           O  
ATOM    105  N   VAL B 147      38.378 -29.906  25.340  1.00  0.00           N  
ATOM    106  CA  VAL B 147      39.469 -29.731  26.263  1.00  0.00           C  
ATOM    107  C   VAL B 147      39.011 -28.672  27.277  1.00  0.00           C  
ATOM    108  O   VAL B 147      38.988 -28.973  28.467  1.00  0.00           O  
ATOM    109  CB  VAL B 147      40.703 -29.331  25.431  1.00  0.00           C  
ATOM    110  CG1 VAL B 147      41.826 -28.741  26.261  1.00  0.00           C  
ATOM    111  CG2 VAL B 147      41.254 -30.606  24.837  1.00  0.00           C  
ATOM    112  N   PHE B 148      38.506 -27.499  26.879  1.00  0.00           N  
ATOM    113  CA  PHE B 148      38.041 -26.510  27.835  1.00  0.00           C  
ATOM    114  C   PHE B 148      36.790 -26.976  28.522  1.00  0.00           C  
ATOM    115  O   PHE B 148      36.564 -26.585  29.658  1.00  0.00           O  
ATOM    116  CB  PHE B 148      37.776 -25.181  27.157  1.00  0.00           C  
ATOM    117  CG  PHE B 148      39.108 -24.746  26.568  1.00  0.00           C  
ATOM    118  CD1 PHE B 148      40.094 -24.221  27.394  1.00  0.00           C  
ATOM    119  CD2 PHE B 148      39.366 -24.945  25.223  1.00  0.00           C  
ATOM    120  CE1 PHE B 148      41.334 -23.908  26.864  1.00  0.00           C  
ATOM    121  CE2 PHE B 148      40.609 -24.625  24.708  1.00  0.00           C  
ATOM    122  CZ  PHE B 148      41.595 -24.107  25.520  1.00  0.00           C  
ATOM    123  N   HIS B 149      35.988 -27.864  27.953  1.00  0.00           N  
ATOM    124  CA  HIS B 149      34.793 -28.335  28.626  1.00  0.00           C  
ATOM    125  C   HIS B 149      35.183 -29.157  29.830  1.00  0.00           C  
ATOM    126  O   HIS B 149      34.523 -29.056  30.852  1.00  0.00           O  
ATOM    127  CB  HIS B 149      33.927 -29.216  27.733  1.00  0.00           C  
ATOM    128  CG  HIS B 149      32.609 -29.575  28.415  1.00  0.00           C  
ATOM    129  ND1 HIS B 149      32.398 -30.335  29.492  1.00  0.00           N  
ATOM    130  CD2 HIS B 149      31.387 -29.084  28.010  1.00  0.00           C  
ATOM    131  CE1 HIS B 149      31.112 -30.314  29.750  1.00  0.00           C  
ATOM    132  NE2 HIS B 149      30.515 -29.563  28.858  1.00  0.00           N  
ATOM    133  N   ARG B 150      36.180 -30.018  29.714  1.00  0.00           N  
ATOM    134  CA  ARG B 150      36.627 -30.819  30.831  1.00  0.00           C  
ATOM    135  C   ARG B 150      37.127 -29.833  31.887  1.00  0.00           C  
ATOM    136  O   ARG B 150      36.803 -29.986  33.052  1.00  0.00           O  
ATOM    137  CB  ARG B 150      37.781 -31.749  30.430  1.00  0.00           C  
ATOM    138  CG  ARG B 150      37.474 -32.820  29.391  1.00  0.00           C  
ATOM    139  CD  ARG B 150      38.700 -33.732  29.151  1.00  0.00           C  
ATOM    140  NE  ARG B 150      38.506 -34.713  28.086  1.00  0.00           N  
ATOM    141  CZ  ARG B 150      39.246 -35.827  27.998  1.00  0.00           C  
ATOM    142  NH1 ARG B 150      40.203 -36.110  28.883  1.00  0.00           N  
ATOM    143  NH2 ARG B 150      39.040 -36.677  26.992  1.00  0.00           N  
ATOM    144  N   ALA B 151      37.895 -28.808  31.508  1.00  0.00           N  
ATOM    145  CA  ALA B 151      38.442 -27.809  32.402  1.00  0.00           C  
ATOM    146  C   ALA B 151      37.311 -27.138  33.143  1.00  0.00           C  
ATOM    147  O   ALA B 151      37.387 -27.101  34.376  1.00  0.00           O  
ATOM    148  CB  ALA B 151      39.192 -26.729  31.657  1.00  0.00           C  
ATOM    149  N   ILE B 152      36.257 -26.672  32.467  1.00  0.00           N  
ATOM    150  CA  ILE B 152      35.125 -26.080  33.159  1.00  0.00           C  
ATOM    151  C   ILE B 152      34.434 -27.080  34.106  1.00  0.00           C  
ATOM    152  O   ILE B 152      34.160 -26.715  35.257  1.00  0.00           O  
ATOM    153  CB  ILE B 152      34.172 -25.535  32.109  1.00  0.00           C  
ATOM    154  CG1 ILE B 152      34.805 -24.334  31.436  1.00  0.00           C  
ATOM    155  CG2 ILE B 152      32.905 -25.039  32.757  1.00  0.00           C  
ATOM    156  CD1 ILE B 152      34.225 -24.069  30.041  1.00  0.00           C  
ATOM    157  N   ARG B 153      34.260 -28.345  33.688  1.00  0.00           N  
ATOM    158  CA  ARG B 153      33.701 -29.408  34.506  1.00  0.00           C  
ATOM    159  C   ARG B 153      34.580 -29.681  35.700  1.00  0.00           C  
ATOM    160  O   ARG B 153      34.181 -29.320  36.795  1.00  0.00           O  
ATOM    161  CB  ARG B 153      33.587 -30.699  33.776  1.00  0.00           C  
ATOM    162  CG  ARG B 153      32.241 -30.878  33.149  1.00  0.00           C  
ATOM    163  CD  ARG B 153      32.182 -32.335  32.679  1.00  0.00           C  
ATOM    164  NE  ARG B 153      33.197 -32.617  31.661  1.00  0.00           N  
ATOM    165  CZ  ARG B 153      32.946 -33.279  30.520  1.00  0.00           C  
ATOM    166  NH1 ARG B 153      31.733 -33.759  30.195  1.00  0.00           N  
ATOM    167  NH2 ARG B 153      33.956 -33.434  29.667  1.00  0.00           N  
ATOM    168  N   GLU B 154      35.785 -30.201  35.564  1.00  0.00           N  
ATOM    169  CA  GLU B 154      36.657 -30.526  36.671  1.00  0.00           C  
ATOM    170  C   GLU B 154      37.051 -29.375  37.577  1.00  0.00           C  
ATOM    171  O   GLU B 154      37.385 -29.614  38.745  1.00  0.00           O  
ATOM    172  CB  GLU B 154      37.933 -31.163  36.157  1.00  0.00           C  
ATOM    173  CG  GLU B 154      37.518 -32.338  35.312  1.00  0.00           C  
ATOM    174  CD  GLU B 154      38.603 -33.349  35.003  1.00  0.00           C  
ATOM    175  OE1 GLU B 154      39.784 -33.001  35.072  1.00  0.00           O  
ATOM    176  OE2 GLU B 154      38.245 -34.496  34.688  1.00  0.00           O  
ATOM    177  N   LYS B 155      37.129 -28.146  37.043  1.00  0.00           N  
ATOM    178  CA  LYS B 155      37.471 -26.974  37.862  1.00  0.00           C  
ATOM    179  C   LYS B 155      36.221 -26.333  38.403  1.00  0.00           C  
ATOM    180  O   LYS B 155      36.341 -25.445  39.231  1.00  0.00           O  
ATOM    181  CB  LYS B 155      38.270 -25.866  37.083  1.00  0.00           C  
ATOM    182  CG  LYS B 155      39.724 -26.299  36.829  1.00  0.00           C  
ATOM    183  CD  LYS B 155      40.493 -25.055  36.452  1.00  0.00           C  
ATOM    184  CE  LYS B 155      41.943 -25.387  36.380  1.00  0.00           C  
ATOM    185  NZ  LYS B 155      42.659 -24.261  35.795  1.00  0.00           N  
ATOM    186  N   GLY B 156      35.052 -26.768  37.942  1.00  0.00           N  
ATOM    187  CA  GLY B 156      33.794 -26.285  38.453  1.00  0.00           C  
ATOM    188  C   GLY B 156      33.505 -24.855  38.036  1.00  0.00           C  
ATOM    189  O   GLY B 156      32.932 -24.103  38.828  1.00  0.00           O  
ATOM    190  N   VAL B 157      33.857 -24.406  36.838  1.00  0.00           N  
ATOM    191  CA  VAL B 157      33.566 -23.034  36.502  1.00  0.00           C  
ATOM    192  C   VAL B 157      32.154 -23.014  35.980  1.00  0.00           C  
ATOM    193  O   VAL B 157      31.691 -23.865  35.224  1.00  0.00           O  
ATOM    194  CB  VAL B 157      34.503 -22.477  35.426  1.00  0.00           C  
ATOM    195  CG1 VAL B 157      34.185 -21.032  35.085  1.00  0.00           C  
ATOM    196  CG2 VAL B 157      35.900 -22.544  35.963  1.00  0.00           C  
ATOM    197  N   ALA B 158      31.453 -21.992  36.423  1.00  0.00           N  
ATOM    198  CA  ALA B 158      30.096 -21.785  35.979  1.00  0.00           C  
ATOM    199  C   ALA B 158      30.309 -21.088  34.654  1.00  0.00           C  
ATOM    200  O   ALA B 158      30.662 -19.905  34.632  1.00  0.00           O  
ATOM    201  CB  ALA B 158      29.364 -20.861  36.942  1.00  0.00           C  
ATOM    202  N   LEU B 159      30.249 -21.815  33.557  1.00  0.00           N  
ATOM    203  CA  LEU B 159      30.375 -21.181  32.271  1.00  0.00           C  
ATOM    204  C   LEU B 159      29.684 -22.128  31.317  1.00  0.00           C  
ATOM    205  O   LEU B 159      29.814 -23.357  31.405  1.00  0.00           O  
ATOM    206  CB  LEU B 159      31.835 -21.043  31.916  1.00  0.00           C  
ATOM    207  CG  LEU B 159      32.336 -19.947  31.007  1.00  0.00           C  
ATOM    208  CD1 LEU B 159      33.737 -20.322  30.650  1.00  0.00           C  
ATOM    209  CD2 LEU B 159      31.629 -19.846  29.704  1.00  0.00           C  
ATOM    210  N   ASP B 160      28.906 -21.569  30.395  1.00  0.00           N  
ATOM    211  CA  ASP B 160      28.330 -22.448  29.410  1.00  0.00           C  
ATOM    212  C   ASP B 160      29.197 -22.249  28.178  1.00  0.00           C  
ATOM    213  O   ASP B 160      29.107 -21.220  27.486  1.00  0.00           O  
ATOM    214  CB  ASP B 160      26.870 -22.066  29.144  1.00  0.00           C  
ATOM    215  CG  ASP B 160      26.092 -23.045  28.263  1.00  0.00           C  
ATOM    216  OD1 ASP B 160      26.587 -24.126  27.942  1.00  0.00           O  
ATOM    217  OD2 ASP B 160      24.964 -22.725  27.893  1.00  0.00           O  
ATOM    218  N   LEU B 161      30.056 -23.244  27.916  1.00  0.00           N  
ATOM    219  CA  LEU B 161      30.972 -23.157  26.790  1.00  0.00           C  
ATOM    220  C   LEU B 161      30.192 -23.111  25.497  1.00  0.00           C  
ATOM    221  O   LEU B 161      30.501 -22.294  24.636  1.00  0.00           O  
ATOM    222  CB  LEU B 161      31.934 -24.344  26.714  1.00  0.00           C  
ATOM    223  CG  LEU B 161      33.153 -24.099  25.816  1.00  0.00           C  
ATOM    224  CD1 LEU B 161      33.920 -22.862  26.290  1.00  0.00           C  
ATOM    225  CD2 LEU B 161      34.079 -25.279  25.873  1.00  0.00           C  
ATOM    226  N   GLU B 162      29.132 -23.908  25.356  1.00  0.00           N  
ATOM    227  CA  GLU B 162      28.338 -23.863  24.136  1.00  0.00           C  
ATOM    228  C   GLU B 162      27.714 -22.475  23.969  1.00  0.00           C  
ATOM    229  O   GLU B 162      27.807 -21.902  22.887  1.00  0.00           O  
ATOM    230  CB  GLU B 162      27.272 -24.983  24.192  1.00  0.00           C  
ATOM    231  CG  GLU B 162      25.888 -24.740  24.798  1.00  0.00           C  
ATOM    232  CD  GLU B 162      24.811 -24.387  23.784  1.00  0.00           C  
ATOM    233  OE1 GLU B 162      24.594 -25.193  22.865  1.00  0.00           O  
ATOM    234  OE2 GLU B 162      24.204 -23.318  23.937  1.00  0.00           O  
ATOM    235  N   ALA B 163      27.164 -21.863  25.017  1.00  0.00           N  
ATOM    236  CA  ALA B 163      26.629 -20.520  24.897  1.00  0.00           C  
ATOM    237  C   ALA B 163      27.715 -19.508  24.548  1.00  0.00           C  
ATOM    238  O   ALA B 163      27.455 -18.588  23.771  1.00  0.00           O  
ATOM    239  CB  ALA B 163      26.005 -20.081  26.190  1.00  0.00           C  
ATOM    240  N   LEU B 164      28.942 -19.639  25.064  1.00  0.00           N  
ATOM    241  CA  LEU B 164      30.010 -18.725  24.701  1.00  0.00           C  
ATOM    242  C   LEU B 164      30.331 -18.867  23.211  1.00  0.00           C  
ATOM    243  O   LEU B 164      30.363 -17.885  22.461  1.00  0.00           O  
ATOM    244  CB  LEU B 164      31.218 -19.043  25.556  1.00  0.00           C  
ATOM    245  CG  LEU B 164      32.479 -18.211  25.421  1.00  0.00           C  
ATOM    246  CD1 LEU B 164      33.274 -18.374  26.694  1.00  0.00           C  
ATOM    247  CD2 LEU B 164      33.357 -18.680  24.267  1.00  0.00           C  
ATOM    248  N   LEU B 165      30.575 -20.103  22.781  1.00  0.00           N  
ATOM    249  CA  LEU B 165      30.880 -20.439  21.406  1.00  0.00           C  
ATOM    250  C   LEU B 165      29.845 -19.892  20.433  1.00  0.00           C  
ATOM    251  O   LEU B 165      30.171 -19.287  19.406  1.00  0.00           O  
ATOM    252  CB  LEU B 165      30.986 -21.940  21.363  1.00  0.00           C  
ATOM    253  CG  LEU B 165      32.370 -22.572  21.225  1.00  0.00           C  
ATOM    254  CD1 LEU B 165      33.519 -21.726  21.757  1.00  0.00           C  
ATOM    255  CD2 LEU B 165      32.255 -23.881  21.937  1.00  0.00           C  
ATOM    256  N   ALA B 166      28.580 -20.005  20.822  1.00  0.00           N  
ATOM    257  CA  ALA B 166      27.476 -19.450  20.063  1.00  0.00           C  
ATOM    258  C   ALA B 166      27.632 -17.951  19.918  1.00  0.00           C  
ATOM    259  O   ALA B 166      27.580 -17.400  18.811  1.00  0.00           O  
ATOM    260  CB  ALA B 166      26.144 -19.669  20.756  1.00  0.00           C  
ATOM    261  N   LEU B 167      27.901 -17.324  21.062  1.00  0.00           N  
ATOM    262  CA  LEU B 167      27.972 -15.890  21.146  1.00  0.00           C  
ATOM    263  C   LEU B 167      29.041 -15.384  20.240  1.00  0.00           C  
ATOM    264  O   LEU B 167      28.851 -14.377  19.559  1.00  0.00           O  
ATOM    265  CB  LEU B 167      28.290 -15.422  22.548  1.00  0.00           C  
ATOM    266  CG  LEU B 167      27.941 -13.976  22.771  1.00  0.00           C  
ATOM    267  CD1 LEU B 167      26.434 -13.772  22.715  1.00  0.00           C  
ATOM    268  CD2 LEU B 167      28.403 -13.579  24.130  1.00  0.00           C  
ATOM    269  N   ASP B 168      30.133 -16.133  20.188  1.00  0.00           N  
ATOM    270  CA  ASP B 168      31.262 -15.801  19.357  1.00  0.00           C  
ATOM    271  C   ASP B 168      30.791 -15.809  17.914  1.00  0.00           C  
ATOM    272  O   ASP B 168      31.007 -14.812  17.223  1.00  0.00           O  
ATOM    273  CB  ASP B 168      32.325 -16.833  19.663  1.00  0.00           C  
ATOM    274  CG  ASP B 168      33.612 -16.824  18.862  1.00  0.00           C  
ATOM    275  OD1 ASP B 168      34.144 -15.767  18.531  1.00  0.00           O  
ATOM    276  OD2 ASP B 168      34.095 -17.916  18.594  1.00  0.00           O  
ATOM    277  N   ARG B 169      30.052 -16.831  17.462  1.00  0.00           N  
ATOM    278  CA  ARG B 169      29.587 -16.892  16.086  1.00  0.00           C  
ATOM    279  C   ARG B 169      28.762 -15.674  15.737  1.00  0.00           C  
ATOM    280  O   ARG B 169      28.967 -15.065  14.691  1.00  0.00           O  
ATOM    281  CB  ARG B 169      28.739 -18.125  15.848  1.00  0.00           C  
ATOM    282  CG  ARG B 169      29.426 -19.118  14.911  1.00  0.00           C  
ATOM    283  CD  ARG B 169      29.943 -20.360  15.641  1.00  0.00           C  
ATOM    284  NE  ARG B 169      30.843 -20.017  16.739  1.00  0.00           N  
ATOM    285  CZ  ARG B 169      31.916 -20.744  17.074  1.00  0.00           C  
ATOM    286  NH1 ARG B 169      32.267 -21.862  16.420  1.00  0.00           N  
ATOM    287  NH2 ARG B 169      32.633 -20.338  18.122  1.00  0.00           N  
ATOM    288  N   GLU B 170      27.888 -15.262  16.647  1.00  0.00           N  
ATOM    289  CA  GLU B 170      27.075 -14.075  16.455  1.00  0.00           C  
ATOM    290  C   GLU B 170      27.965 -12.862  16.313  1.00  0.00           C  
ATOM    291  O   GLU B 170      27.717 -12.057  15.422  1.00  0.00           O  
ATOM    292  CB  GLU B 170      26.157 -13.773  17.622  1.00  0.00           C  
ATOM    293  CG  GLU B 170      25.070 -14.761  17.956  1.00  0.00           C  
ATOM    294  CD  GLU B 170      24.350 -14.350  19.237  1.00  0.00           C  
ATOM    295  OE1 GLU B 170      23.531 -13.425  19.187  1.00  0.00           O  
ATOM    296  OE2 GLU B 170      24.617 -14.954  20.285  1.00  0.00           O  
ATOM    297  N   VAL B 171      29.000 -12.685  17.123  1.00  0.00           N  
ATOM    298  CA  VAL B 171      29.855 -11.526  17.011  1.00  0.00           C  
ATOM    299  C   VAL B 171      30.538 -11.543  15.668  1.00  0.00           C  
ATOM    300  O   VAL B 171      30.561 -10.517  14.991  1.00  0.00           O  
ATOM    301  CB  VAL B 171      30.837 -11.566  18.162  1.00  0.00           C  
ATOM    302  CG1 VAL B 171      32.143 -10.831  17.938  1.00  0.00           C  
ATOM    303  CG2 VAL B 171      30.075 -10.908  19.284  1.00  0.00           C  
ATOM    304  N   GLN B 172      30.983 -12.717  15.238  1.00  0.00           N  
ATOM    305  CA  GLN B 172      31.656 -12.832  13.967  1.00  0.00           C  
ATOM    306  C   GLN B 172      30.728 -12.422  12.841  1.00  0.00           C  
ATOM    307  O   GLN B 172      31.083 -11.616  11.966  1.00  0.00           O  
ATOM    308  CB  GLN B 172      32.124 -14.261  13.740  1.00  0.00           C  
ATOM    309  CG  GLN B 172      33.028 -14.824  14.830  1.00  0.00           C  
ATOM    310  CD  GLN B 172      34.137 -13.884  15.293  1.00  0.00           C  
ATOM    311  OE1 GLN B 172      33.986 -13.114  16.250  1.00  0.00           O  
ATOM    312  NE2 GLN B 172      35.289 -13.928  14.632  1.00  0.00           N  
ATOM    313  N   GLU B 173      29.495 -12.931  12.947  1.00  0.00           N  
ATOM    314  CA  GLU B 173      28.446 -12.685  11.974  1.00  0.00           C  
ATOM    315  C   GLU B 173      28.096 -11.213  11.894  1.00  0.00           C  
ATOM    316  O   GLU B 173      28.030 -10.634  10.804  1.00  0.00           O  
ATOM    317  CB  GLU B 173      27.179 -13.479  12.327  1.00  0.00           C  
ATOM    318  CG  GLU B 173      26.953 -14.763  11.511  1.00  0.00           C  
ATOM    319  CD  GLU B 173      27.866 -15.950  11.830  1.00  0.00           C  
ATOM    320  OE1 GLU B 173      27.563 -16.673  12.780  1.00  0.00           O  
ATOM    321  OE2 GLU B 173      28.858 -16.166  11.125  1.00  0.00           O  
ATOM    322  N   LEU B 174      27.955 -10.579  13.050  1.00  0.00           N  
ATOM    323  CA  LEU B 174      27.590  -9.186  13.126  1.00  0.00           C  
ATOM    324  C   LEU B 174      28.743  -8.281  12.673  1.00  0.00           C  
ATOM    325  O   LEU B 174      28.492  -7.252  12.037  1.00  0.00           O  
ATOM    326  CB  LEU B 174      27.141  -8.958  14.563  1.00  0.00           C  
ATOM    327  CG  LEU B 174      25.832  -8.228  14.851  1.00  0.00           C  
ATOM    328  CD1 LEU B 174      24.660  -8.779  14.039  1.00  0.00           C  
ATOM    329  CD2 LEU B 174      25.565  -8.378  16.338  1.00  0.00           C  
ATOM    330  N   LYS B 175      30.016  -8.622  12.880  1.00  0.00           N  
ATOM    331  CA  LYS B 175      31.105  -7.830  12.325  1.00  0.00           C  
ATOM    332  C   LYS B 175      31.110  -7.912  10.798  1.00  0.00           C  
ATOM    333  O   LYS B 175      31.439  -6.954  10.093  1.00  0.00           O  
ATOM    334  CB  LYS B 175      32.437  -8.326  12.819  1.00  0.00           C  
ATOM    335  CG  LYS B 175      32.662  -8.137  14.303  1.00  0.00           C  
ATOM    336  CD  LYS B 175      34.049  -8.592  14.754  1.00  0.00           C  
ATOM    337  CE  LYS B 175      34.279 -10.109  14.824  1.00  0.00           C  
ATOM    338  NZ  LYS B 175      34.298 -10.782  13.533  1.00  0.00           N  
ATOM    339  N   LYS B 176      30.745  -9.057  10.236  1.00  0.00           N  
ATOM    340  CA  LYS B 176      30.672  -9.209   8.798  1.00  0.00           C  
ATOM    341  C   LYS B 176      29.485  -8.425   8.225  1.00  0.00           C  
ATOM    342  O   LYS B 176      29.655  -7.637   7.293  1.00  0.00           O  
ATOM    343  CB  LYS B 176      30.574 -10.701   8.504  1.00  0.00           C  
ATOM    344  CG  LYS B 176      30.707 -11.023   7.027  1.00  0.00           C  
ATOM    345  CD  LYS B 176      32.018 -10.536   6.380  1.00  0.00           C  
ATOM    346  CE  LYS B 176      31.914 -10.768   4.865  1.00  0.00           C  
ATOM    347  NZ  LYS B 176      33.134 -10.393   4.173  1.00  0.00           N  
ATOM    348  N   ARG B 177      28.274  -8.555   8.772  1.00  0.00           N  
ATOM    349  CA  ARG B 177      27.085  -7.825   8.323  1.00  0.00           C  
ATOM    350  C   ARG B 177      27.318  -6.326   8.429  1.00  0.00           C  
ATOM    351  O   ARG B 177      26.916  -5.553   7.555  1.00  0.00           O  
ATOM    352  CB  ARG B 177      25.886  -8.182   9.184  1.00  0.00           C  
ATOM    353  CG  ARG B 177      24.495  -8.273   8.560  1.00  0.00           C  
ATOM    354  CD  ARG B 177      23.961  -7.056   7.801  1.00  0.00           C  
ATOM    355  NE  ARG B 177      24.387  -7.069   6.413  1.00  0.00           N  
ATOM    356  CZ  ARG B 177      23.537  -6.852   5.407  1.00  0.00           C  
ATOM    357  NH1 ARG B 177      22.240  -6.597   5.603  1.00  0.00           N  
ATOM    358  NH2 ARG B 177      23.996  -6.939   4.161  1.00  0.00           N  
ATOM    359  N   LEU B 178      27.962  -5.897   9.511  1.00  0.00           N  
ATOM    360  CA  LEU B 178      28.300  -4.506   9.656  1.00  0.00           C  
ATOM    361  C   LEU B 178      29.288  -4.146   8.567  1.00  0.00           C  
ATOM    362  O   LEU B 178      29.230  -3.010   8.096  1.00  0.00           O  
ATOM    363  CB  LEU B 178      28.945  -4.209  11.000  1.00  0.00           C  
ATOM    364  CG  LEU B 178      28.341  -3.120  11.907  1.00  0.00           C  
ATOM    365  CD1 LEU B 178      29.275  -2.951  13.093  1.00  0.00           C  
ATOM    366  CD2 LEU B 178      28.165  -1.785  11.179  1.00  0.00           C  
ATOM    367  N   GLN B 179      30.164  -5.059   8.114  1.00  0.00           N  
ATOM    368  CA  GLN B 179      31.104  -4.766   7.035  1.00  0.00           C  
ATOM    369  C   GLN B 179      30.289  -4.389   5.809  1.00  0.00           C  
ATOM    370  O   GLN B 179      30.447  -3.288   5.276  1.00  0.00           O  
ATOM    371  CB  GLN B 179      31.968  -5.979   6.690  1.00  0.00           C  
ATOM    372  CG  GLN B 179      33.307  -5.633   6.068  1.00  0.00           C  
ATOM    373  CD  GLN B 179      34.228  -4.898   7.035  1.00  0.00           C  
ATOM    374  OE1 GLN B 179      34.950  -3.979   6.654  1.00  0.00           O  
ATOM    375  NE2 GLN B 179      34.270  -5.235   8.322  1.00  0.00           N  
ATOM    376  N   GLU B 180      29.341  -5.258   5.441  1.00  0.00           N  
ATOM    377  CA  GLU B 180      28.450  -4.993   4.325  1.00  0.00           C  
ATOM    378  C   GLU B 180      27.799  -3.630   4.391  1.00  0.00           C  
ATOM    379  O   GLU B 180      27.990  -2.850   3.461  1.00  0.00           O  
ATOM    380  CB  GLU B 180      27.311  -5.997   4.237  1.00  0.00           C  
ATOM    381  CG  GLU B 180      27.572  -7.216   3.386  1.00  0.00           C  
ATOM    382  CD  GLU B 180      28.393  -8.312   4.038  1.00  0.00           C  
ATOM    383  OE1 GLU B 180      29.519  -8.064   4.476  1.00  0.00           O  
ATOM    384  OE2 GLU B 180      27.893  -9.434   4.086  1.00  0.00           O  
ATOM    385  N   VAL B 181      27.096  -3.271   5.458  1.00  0.00           N  
ATOM    386  CA  VAL B 181      26.408  -2.009   5.412  1.00  0.00           C  
ATOM    387  C   VAL B 181      27.355  -0.826   5.412  1.00  0.00           C  
ATOM    388  O   VAL B 181      27.188   0.032   4.533  1.00  0.00           O  
ATOM    389  CB  VAL B 181      25.398  -1.896   6.566  1.00  0.00           C  
ATOM    390  CG1 VAL B 181      24.430  -3.032   6.355  1.00  0.00           C  
ATOM    391  CG2 VAL B 181      26.003  -1.995   7.940  1.00  0.00           C  
ATOM    392  N   GLN B 182      28.413  -0.762   6.234  1.00  0.00           N  
ATOM    393  CA  GLN B 182      29.266   0.421   6.231  1.00  0.00           C  
ATOM    394  C   GLN B 182      29.967   0.554   4.883  1.00  0.00           C  
ATOM    395  O   GLN B 182      30.189   1.666   4.402  1.00  0.00           O  
ATOM    396  CB  GLN B 182      30.318   0.367   7.353  1.00  0.00           C  
ATOM    397  CG  GLN B 182      31.295  -0.794   7.210  1.00  0.00           C  
ATOM    398  CD  GLN B 182      32.654  -0.628   7.866  1.00  0.00           C  
ATOM    399  OE1 GLN B 182      32.837   0.096   8.847  1.00  0.00           O  
ATOM    400  NE2 GLN B 182      33.659  -1.301   7.323  1.00  0.00           N  
ATOM    401  N   THR B 183      30.238  -0.559   4.214  1.00  0.00           N  
ATOM    402  CA  THR B 183      30.871  -0.522   2.917  1.00  0.00           C  
ATOM    403  C   THR B 183      29.910  -0.281   1.731  1.00  0.00           C  
ATOM    404  O   THR B 183      30.292   0.390   0.753  1.00  0.00           O  
ATOM    405  CB  THR B 183      31.687  -1.841   2.928  1.00  0.00           C  
ATOM    406  OG1 THR B 183      32.720  -1.556   3.890  1.00  0.00           O  
ATOM    407  CG2 THR B 183      32.248  -2.308   1.592  1.00  0.00           C  
ATOM    408  N   GLU B 184      28.635  -0.706   1.769  1.00  0.00           N  
ATOM    409  CA  GLU B 184      27.666  -0.354   0.730  1.00  0.00           C  
ATOM    410  C   GLU B 184      27.394   1.129   0.854  1.00  0.00           C  
ATOM    411  O   GLU B 184      27.246   1.834  -0.147  1.00  0.00           O  
ATOM    412  CB  GLU B 184      26.345  -1.046   0.896  1.00  0.00           C  
ATOM    413  CG  GLU B 184      26.380  -2.482   0.426  1.00  0.00           C  
ATOM    414  CD  GLU B 184      25.048  -3.184   0.660  1.00  0.00           C  
ATOM    415  OE1 GLU B 184      24.131  -2.994  -0.142  1.00  0.00           O  
ATOM    416  OE2 GLU B 184      24.930  -3.917   1.647  1.00  0.00           O  
ATOM    417  N   ARG B 185      27.375   1.598   2.099  1.00  0.00           N  
ATOM    418  CA  ARG B 185      27.237   3.001   2.412  1.00  0.00           C  
ATOM    419  C   ARG B 185      28.404   3.776   1.809  1.00  0.00           C  
ATOM    420  O   ARG B 185      28.171   4.830   1.210  1.00  0.00           O  
ATOM    421  CB  ARG B 185      27.183   3.089   3.903  1.00  0.00           C  
ATOM    422  CG  ARG B 185      26.844   4.416   4.505  1.00  0.00           C  
ATOM    423  CD  ARG B 185      26.253   4.142   5.881  1.00  0.00           C  
ATOM    424  NE  ARG B 185      27.133   3.362   6.750  1.00  0.00           N  
ATOM    425  CZ  ARG B 185      27.444   3.737   8.005  1.00  0.00           C  
ATOM    426  NH1 ARG B 185      26.953   4.865   8.533  1.00  0.00           N  
ATOM    427  NH2 ARG B 185      28.254   2.967   8.756  1.00  0.00           N  
ATOM    428  N   ASN B 186      29.644   3.236   1.885  1.00  0.00           N  
ATOM    429  CA  ASN B 186      30.863   3.819   1.280  1.00  0.00           C  
ATOM    430  C   ASN B 186      30.669   4.023  -0.208  1.00  0.00           C  
ATOM    431  O   ASN B 186      31.002   5.068  -0.762  1.00  0.00           O  
ATOM    432  CB  ASN B 186      32.129   2.939   1.381  1.00  0.00           C  
ATOM    433  CG  ASN B 186      32.676   2.602   2.771  1.00  0.00           C  
ATOM    434  OD1 ASN B 186      33.319   1.562   2.963  1.00  0.00           O  
ATOM    435  ND2 ASN B 186      32.484   3.387   3.827  1.00  0.00           N  
ATOM    436  N   GLN B 195      30.091   3.009  -0.841  1.00  0.00           N  
ATOM    437  CA  GLN B 195      29.774   3.037  -2.249  1.00  0.00           C  
ATOM    438  C   GLN B 195      28.706   4.071  -2.567  1.00  0.00           C  
ATOM    439  O   GLN B 195      28.926   4.870  -3.478  1.00  0.00           O  
ATOM    440  CB  GLN B 195      29.315   1.658  -2.653  1.00  0.00           C  
ATOM    441  CG  GLN B 195      29.075   1.445  -4.136  1.00  0.00           C  
ATOM    442  CD  GLN B 195      28.480   0.075  -4.417  1.00  0.00           C  
ATOM    443  OE1 GLN B 195      28.993  -0.698  -5.218  1.00  0.00           O  
ATOM    444  NE2 GLN B 195      27.378  -0.302  -3.785  1.00  0.00           N  
ATOM    445  N   VAL B 196      27.563   4.121  -1.870  1.00  0.00           N  
ATOM    446  CA  VAL B 196      26.523   5.112  -2.150  1.00  0.00           C  
ATOM    447  C   VAL B 196      27.087   6.531  -2.028  1.00  0.00           C  
ATOM    448  O   VAL B 196      26.920   7.359  -2.934  1.00  0.00           O  
ATOM    449  CB  VAL B 196      25.315   4.869  -1.176  1.00  0.00           C  
ATOM    450  CG1 VAL B 196      24.502   6.117  -0.827  1.00  0.00           C  
ATOM    451  CG2 VAL B 196      24.342   3.973  -1.918  1.00  0.00           C  
ATOM    452  N   ALA B 197      27.831   6.792  -0.956  1.00  0.00           N  
ATOM    453  CA  ALA B 197      28.450   8.089  -0.732  1.00  0.00           C  
ATOM    454  C   ALA B 197      29.472   8.482  -1.790  1.00  0.00           C  
ATOM    455  O   ALA B 197      29.677   9.665  -2.065  1.00  0.00           O  
ATOM    456  CB  ALA B 197      29.159   8.106   0.600  1.00  0.00           C  
ATOM    457  N   LYS B 198      30.114   7.485  -2.381  1.00  0.00           N  
ATOM    458  CA  LYS B 198      31.085   7.693  -3.431  1.00  0.00           C  
ATOM    459  C   LYS B 198      30.369   8.051  -4.732  1.00  0.00           C  
ATOM    460  O   LYS B 198      30.840   8.864  -5.530  1.00  0.00           O  
ATOM    461  CB  LYS B 198      31.870   6.410  -3.561  1.00  0.00           C  
ATOM    462  CG  LYS B 198      33.379   6.516  -3.621  1.00  0.00           C  
ATOM    463  CD  LYS B 198      33.894   5.082  -3.689  1.00  0.00           C  
ATOM    464  CE  LYS B 198      35.290   5.055  -4.293  1.00  0.00           C  
ATOM    465  NZ  LYS B 198      35.650   3.706  -4.693  1.00  0.00           N  
ATOM    466  N   ARG B 199      29.216   7.430  -4.977  1.00  0.00           N  
ATOM    467  CA  ARG B 199      28.423   7.727  -6.151  1.00  0.00           C  
ATOM    468  C   ARG B 199      27.732   9.088  -6.053  1.00  0.00           C  
ATOM    469  O   ARG B 199      27.546   9.737  -7.088  1.00  0.00           O  
ATOM    470  CB  ARG B 199      27.394   6.633  -6.338  1.00  0.00           C  
ATOM    471  CG  ARG B 199      28.017   5.353  -6.850  1.00  0.00           C  
ATOM    472  CD  ARG B 199      26.974   4.242  -6.938  1.00  0.00           C  
ATOM    473  NE  ARG B 199      26.718   3.595  -5.651  1.00  0.00           N  
ATOM    474  CZ  ARG B 199      25.652   2.801  -5.417  1.00  0.00           C  
ATOM    475  NH1 ARG B 199      24.721   2.541  -6.341  1.00  0.00           N  
ATOM    476  NH2 ARG B 199      25.521   2.197  -4.233  1.00  0.00           N  
ATOM    477  N   VAL B 200      27.356   9.567  -4.851  1.00  0.00           N  
ATOM    478  CA  VAL B 200      26.707  10.867  -4.670  1.00  0.00           C  
ATOM    479  C   VAL B 200      27.383  12.048  -5.375  1.00  0.00           C  
ATOM    480  O   VAL B 200      26.671  12.625  -6.198  1.00  0.00           O  
ATOM    481  CB  VAL B 200      26.560  11.196  -3.146  1.00  0.00           C  
ATOM    482  CG1 VAL B 200      26.009  12.600  -2.874  1.00  0.00           C  
ATOM    483  CG2 VAL B 200      25.539  10.249  -2.569  1.00  0.00           C  
ATOM    484  N   PRO B 201      28.654  12.488  -5.211  1.00  0.00           N  
ATOM    485  CA  PRO B 201      29.169  13.780  -5.680  1.00  0.00           C  
ATOM    486  C   PRO B 201      28.919  14.251  -7.113  1.00  0.00           C  
ATOM    487  O   PRO B 201      28.909  15.455  -7.370  1.00  0.00           O  
ATOM    488  CB  PRO B 201      30.649  13.708  -5.370  1.00  0.00           C  
ATOM    489  CG  PRO B 201      30.690  12.838  -4.145  1.00  0.00           C  
ATOM    490  CD  PRO B 201      29.730  11.745  -4.567  1.00  0.00           C  
ATOM    491  N   LYS B 202      28.775  13.374  -8.101  1.00  0.00           N  
ATOM    492  CA  LYS B 202      28.481  13.831  -9.449  1.00  0.00           C  
ATOM    493  C   LYS B 202      27.215  13.202 -10.057  1.00  0.00           C  
ATOM    494  O   LYS B 202      26.958  13.280 -11.273  1.00  0.00           O  
ATOM    495  CB  LYS B 202      29.699  13.553 -10.324  1.00  0.00           C  
ATOM    496  CG  LYS B 202      30.815  14.601 -10.247  1.00  0.00           C  
ATOM    497  CD  LYS B 202      31.812  14.269 -11.369  1.00  0.00           C  
ATOM    498  CE  LYS B 202      32.997  15.233 -11.529  1.00  0.00           C  
ATOM    499  NZ  LYS B 202      33.860  14.835 -12.636  1.00  0.00           N  
ATOM    500  N   ALA B 203      26.391  12.600  -9.182  1.00  0.00           N  
ATOM    501  CA  ALA B 203      25.142  11.946  -9.557  1.00  0.00           C  
ATOM    502  C   ALA B 203      24.118  12.996  -9.984  1.00  0.00           C  
ATOM    503  O   ALA B 203      24.032  14.045  -9.347  1.00  0.00           O  
ATOM    504  CB  ALA B 203      24.567  11.172  -8.373  1.00  0.00           C  
ATOM    505  N   PRO B 205      23.312  12.821 -11.035  1.00  0.00           N  
ATOM    506  CA  PRO B 205      22.354  13.820 -11.488  1.00  0.00           C  
ATOM    507  C   PRO B 205      21.339  14.046 -10.390  1.00  0.00           C  
ATOM    508  O   PRO B 205      21.022  13.067  -9.700  1.00  0.00           O  
ATOM    509  CB  PRO B 205      21.760  13.231 -12.727  1.00  0.00           C  
ATOM    510  CG  PRO B 205      21.787  11.763 -12.426  1.00  0.00           C  
ATOM    511  CD  PRO B 205      23.166  11.588 -11.796  1.00  0.00           C  
ATOM    512  N   PRO B 206      20.775  15.252 -10.211  1.00  0.00           N  
ATOM    513  CA  PRO B 206      19.927  15.602  -9.081  1.00  0.00           C  
ATOM    514  C   PRO B 206      18.896  14.530  -8.742  1.00  0.00           C  
ATOM    515  O   PRO B 206      18.767  14.179  -7.568  1.00  0.00           O  
ATOM    516  CB  PRO B 206      19.351  16.941  -9.494  1.00  0.00           C  
ATOM    517  CG  PRO B 206      20.538  17.580 -10.161  1.00  0.00           C  
ATOM    518  CD  PRO B 206      20.985  16.425 -11.053  1.00  0.00           C  
ATOM    519  N   GLU B 207      18.285  13.914  -9.765  1.00  0.00           N  
ATOM    520  CA  GLU B 207      17.345  12.814  -9.583  1.00  0.00           C  
ATOM    521  C   GLU B 207      17.985  11.680  -8.777  1.00  0.00           C  
ATOM    522  O   GLU B 207      17.548  11.320  -7.670  1.00  0.00           O  
ATOM    523  CB  GLU B 207      16.883  12.177 -10.902  1.00  0.00           C  
ATOM    524  CG  GLU B 207      16.711  13.059 -12.119  1.00  0.00           C  
ATOM    525  CD  GLU B 207      18.023  13.336 -12.833  1.00  0.00           C  
ATOM    526  OE1 GLU B 207      18.597  12.399 -13.391  1.00  0.00           O  
ATOM    527  OE2 GLU B 207      18.460  14.486 -12.820  1.00  0.00           O  
ATOM    528  N   GLU B 208      19.097  11.159  -9.301  1.00  0.00           N  
ATOM    529  CA  GLU B 208      19.747  10.049  -8.649  1.00  0.00           C  
ATOM    530  C   GLU B 208      20.447  10.504  -7.367  1.00  0.00           C  
ATOM    531  O   GLU B 208      20.525   9.732  -6.411  1.00  0.00           O  
ATOM    532  CB  GLU B 208      20.686   9.414  -9.675  1.00  0.00           C  
ATOM    533  CG  GLU B 208      19.873   8.497 -10.607  1.00  0.00           C  
ATOM    534  CD  GLU B 208      20.018   8.709 -12.116  1.00  0.00           C  
ATOM    535  OE1 GLU B 208      21.085   8.402 -12.646  1.00  0.00           O  
ATOM    536  OE2 GLU B 208      19.067   9.159 -12.770  1.00  0.00           O  
ATOM    537  N   LYS B 209      20.863  11.756  -7.229  1.00  0.00           N  
ATOM    538  CA  LYS B 209      21.495  12.212  -6.015  1.00  0.00           C  
ATOM    539  C   LYS B 209      20.570  12.066  -4.801  1.00  0.00           C  
ATOM    540  O   LYS B 209      20.974  11.489  -3.782  1.00  0.00           O  
ATOM    541  CB  LYS B 209      21.884  13.642  -6.216  1.00  0.00           C  
ATOM    542  CG  LYS B 209      22.844  14.151  -5.167  1.00  0.00           C  
ATOM    543  CD  LYS B 209      23.143  15.620  -5.409  1.00  0.00           C  
ATOM    544  CE  LYS B 209      23.715  15.922  -6.803  1.00  0.00           C  
ATOM    545  NZ  LYS B 209      25.038  15.350  -6.979  1.00  0.00           N  
ATOM    546  N   GLU B 210      19.306  12.500  -4.841  1.00  0.00           N  
ATOM    547  CA  GLU B 210      18.469  12.336  -3.663  1.00  0.00           C  
ATOM    548  C   GLU B 210      18.125  10.868  -3.433  1.00  0.00           C  
ATOM    549  O   GLU B 210      17.998  10.479  -2.270  1.00  0.00           O  
ATOM    550  CB  GLU B 210      17.157  13.106  -3.755  1.00  0.00           C  
ATOM    551  CG  GLU B 210      16.799  13.733  -2.367  1.00  0.00           C  
ATOM    552  CD  GLU B 210      16.693  12.852  -1.090  1.00  0.00           C  
ATOM    553  OE1 GLU B 210      15.928  11.876  -1.073  1.00  0.00           O  
ATOM    554  OE2 GLU B 210      17.370  13.153  -0.098  1.00  0.00           O  
ATOM    555  N   ALA B 211      18.007  10.002  -4.450  1.00  0.00           N  
ATOM    556  CA  ALA B 211      17.760   8.583  -4.211  1.00  0.00           C  
ATOM    557  C   ALA B 211      18.882   8.067  -3.319  1.00  0.00           C  
ATOM    558  O   ALA B 211      18.631   7.477  -2.266  1.00  0.00           O  
ATOM    559  CB  ALA B 211      17.791   7.774  -5.496  1.00  0.00           C  
ATOM    560  N   LEU B 212      20.115   8.448  -3.680  1.00  0.00           N  
ATOM    561  CA  LEU B 212      21.316   8.070  -2.967  1.00  0.00           C  
ATOM    562  C   LEU B 212      21.314   8.612  -1.558  1.00  0.00           C  
ATOM    563  O   LEU B 212      21.741   7.879  -0.663  1.00  0.00           O  
ATOM    564  CB  LEU B 212      22.559   8.578  -3.688  1.00  0.00           C  
ATOM    565  CG  LEU B 212      22.848   7.982  -5.057  1.00  0.00           C  
ATOM    566  CD1 LEU B 212      24.030   8.730  -5.605  1.00  0.00           C  
ATOM    567  CD2 LEU B 212      23.111   6.476  -5.004  1.00  0.00           C  
ATOM    568  N   ILE B 213      20.829   9.829  -1.296  1.00  0.00           N  
ATOM    569  CA  ILE B 213      20.763  10.334   0.079  1.00  0.00           C  
ATOM    570  C   ILE B 213      19.790   9.469   0.890  1.00  0.00           C  
ATOM    571  O   ILE B 213      20.120   9.040   1.997  1.00  0.00           O  
ATOM    572  CB  ILE B 213      20.315  11.841   0.070  1.00  0.00           C  
ATOM    573  CG1 ILE B 213      21.336  12.668  -0.734  1.00  0.00           C  
ATOM    574  CG2 ILE B 213      20.180  12.377   1.502  1.00  0.00           C  
ATOM    575  CD1 ILE B 213      20.795  13.994  -1.342  1.00  0.00           C  
ATOM    576  N   ALA B 214      18.620   9.166   0.301  1.00  0.00           N  
ATOM    577  CA  ALA B 214      17.555   8.369   0.895  1.00  0.00           C  
ATOM    578  C   ALA B 214      18.123   7.022   1.305  1.00  0.00           C  
ATOM    579  O   ALA B 214      18.085   6.675   2.486  1.00  0.00           O  
ATOM    580  CB  ALA B 214      16.445   8.143  -0.117  1.00  0.00           C  
ATOM    581  N   ARG B 215      18.734   6.300   0.358  1.00  0.00           N  
ATOM    582  CA  ARG B 215      19.379   5.009   0.585  1.00  0.00           C  
ATOM    583  C   ARG B 215      20.482   5.100   1.630  1.00  0.00           C  
ATOM    584  O   ARG B 215      20.622   4.234   2.499  1.00  0.00           O  
ATOM    585  CB  ARG B 215      19.959   4.519  -0.733  1.00  0.00           C  
ATOM    586  CG  ARG B 215      20.202   3.021  -0.897  1.00  0.00           C  
ATOM    587  CD  ARG B 215      20.033   2.661  -2.383  1.00  0.00           C  
ATOM    588  NE  ARG B 215      18.662   2.859  -2.871  1.00  0.00           N  
ATOM    589  CZ  ARG B 215      18.352   2.863  -4.171  1.00  0.00           C  
ATOM    590  NH1 ARG B 215      19.271   2.690  -5.122  1.00  0.00           N  
ATOM    591  NH2 ARG B 215      17.083   3.037  -4.525  1.00  0.00           N  
ATOM    592  N   GLY B 216      21.270   6.166   1.550  1.00  0.00           N  
ATOM    593  CA  GLY B 216      22.334   6.436   2.490  1.00  0.00           C  
ATOM    594  C   GLY B 216      21.793   6.523   3.909  1.00  0.00           C  
ATOM    595  O   GLY B 216      22.313   5.836   4.791  1.00  0.00           O  
ATOM    596  N   LYS B 217      20.725   7.291   4.150  1.00  0.00           N  
ATOM    597  CA  LYS B 217      20.135   7.421   5.473  1.00  0.00           C  
ATOM    598  C   LYS B 217      19.738   6.052   6.045  1.00  0.00           C  
ATOM    599  O   LYS B 217      20.139   5.697   7.160  1.00  0.00           O  
ATOM    600  CB  LYS B 217      18.912   8.387   5.379  1.00  0.00           C  
ATOM    601  CG  LYS B 217      17.511   8.004   5.967  1.00  0.00           C  
ATOM    602  CD  LYS B 217      16.535   7.311   4.952  1.00  0.00           C  
ATOM    603  CE  LYS B 217      15.265   6.608   5.502  1.00  0.00           C  
ATOM    604  NZ  LYS B 217      14.449   6.006   4.448  1.00  0.00           N  
ATOM    605  N   ALA B 218      19.022   5.227   5.270  1.00  0.00           N  
ATOM    606  CA  ALA B 218      18.519   3.929   5.725  1.00  0.00           C  
ATOM    607  C   ALA B 218      19.622   2.954   6.075  1.00  0.00           C  
ATOM    608  O   ALA B 218      19.576   2.222   7.066  1.00  0.00           O  
ATOM    609  CB  ALA B 218      17.664   3.268   4.650  1.00  0.00           C  
ATOM    610  N   LEU B 219      20.633   2.999   5.224  1.00  0.00           N  
ATOM    611  CA  LEU B 219      21.798   2.183   5.389  1.00  0.00           C  
ATOM    612  C   LEU B 219      22.522   2.626   6.654  1.00  0.00           C  
ATOM    613  O   LEU B 219      22.974   1.776   7.427  1.00  0.00           O  
ATOM    614  CB  LEU B 219      22.620   2.362   4.142  1.00  0.00           C  
ATOM    615  CG  LEU B 219      23.399   1.176   3.636  1.00  0.00           C  
ATOM    616  CD1 LEU B 219      22.507  -0.068   3.614  1.00  0.00           C  
ATOM    617  CD2 LEU B 219      23.935   1.510   2.245  1.00  0.00           C  
ATOM    618  N   GLY B 220      22.568   3.931   6.933  1.00  0.00           N  
ATOM    619  CA  GLY B 220      23.195   4.457   8.134  1.00  0.00           C  
ATOM    620  C   GLY B 220      22.476   3.970   9.386  1.00  0.00           C  
ATOM    621  O   GLY B 220      23.080   3.598  10.399  1.00  0.00           O  
ATOM    622  N   GLU B 221      21.148   3.945   9.279  1.00  0.00           N  
ATOM    623  CA  GLU B 221      20.272   3.477  10.344  1.00  0.00           C  
ATOM    624  C   GLU B 221      20.614   2.048  10.745  1.00  0.00           C  
ATOM    625  O   GLU B 221      20.808   1.710  11.922  1.00  0.00           O  
ATOM    626  CB  GLU B 221      18.803   3.543   9.879  1.00  0.00           C  
ATOM    627  CG  GLU B 221      18.196   4.950   9.773  1.00  0.00           C  
ATOM    628  CD  GLU B 221      18.057   5.661  11.113  1.00  0.00           C  
ATOM    629  OE1 GLU B 221      17.279   5.207  11.954  1.00  0.00           O  
ATOM    630  OE2 GLU B 221      18.729   6.672  11.311  1.00  0.00           O  
ATOM    631  N   GLU B 222      20.717   1.258   9.674  1.00  0.00           N  
ATOM    632  CA  GLU B 222      21.055  -0.141   9.723  1.00  0.00           C  
ATOM    633  C   GLU B 222      22.401  -0.267  10.402  1.00  0.00           C  
ATOM    634  O   GLU B 222      22.519  -0.976  11.398  1.00  0.00           O  
ATOM    635  CB  GLU B 222      21.105  -0.670   8.306  1.00  0.00           C  
ATOM    636  CG  GLU B 222      21.415  -2.148   8.168  1.00  0.00           C  
ATOM    637  CD  GLU B 222      20.396  -3.086   8.804  1.00  0.00           C  
ATOM    638  OE1 GLU B 222      19.349  -3.320   8.201  1.00  0.00           O  
ATOM    639  OE2 GLU B 222      20.655  -3.585   9.898  1.00  0.00           O  
ATOM    640  N   ALA B 223      23.386   0.488   9.924  1.00  0.00           N  
ATOM    641  CA  ALA B 223      24.718   0.456  10.492  1.00  0.00           C  
ATOM    642  C   ALA B 223      24.749   0.825  11.962  1.00  0.00           C  
ATOM    643  O   ALA B 223      25.481   0.152  12.685  1.00  0.00           O  
ATOM    644  CB  ALA B 223      25.652   1.412   9.793  1.00  0.00           C  
ATOM    645  N   LYS B 224      23.996   1.794  12.493  1.00  0.00           N  
ATOM    646  CA  LYS B 224      24.090   2.079  13.915  1.00  0.00           C  
ATOM    647  C   LYS B 224      23.427   0.965  14.709  1.00  0.00           C  
ATOM    648  O   LYS B 224      23.911   0.600  15.779  1.00  0.00           O  
ATOM    649  CB  LYS B 224      23.424   3.412  14.265  1.00  0.00           C  
ATOM    650  CG  LYS B 224      23.978   3.917  15.607  1.00  0.00           C  
ATOM    651  CD  LYS B 224      25.457   4.312  15.488  1.00  0.00           C  
ATOM    652  CE  LYS B 224      26.237   4.193  16.800  1.00  0.00           C  
ATOM    653  NZ  LYS B 224      26.494   2.799  17.114  1.00  0.00           N  
ATOM    654  N   ARG B 225      22.356   0.387  14.179  1.00  0.00           N  
ATOM    655  CA  ARG B 225      21.670  -0.737  14.788  1.00  0.00           C  
ATOM    656  C   ARG B 225      22.653  -1.903  14.957  1.00  0.00           C  
ATOM    657  O   ARG B 225      22.853  -2.443  16.044  1.00  0.00           O  
ATOM    658  CB  ARG B 225      20.504  -1.102  13.869  1.00  0.00           C  
ATOM    659  CG  ARG B 225      19.544  -2.201  14.306  1.00  0.00           C  
ATOM    660  CD  ARG B 225      18.587  -2.474  13.147  1.00  0.00           C  
ATOM    661  NE  ARG B 225      17.450  -3.310  13.518  1.00  0.00           N  
ATOM    662  CZ  ARG B 225      16.239  -2.800  13.809  1.00  0.00           C  
ATOM    663  NH1 ARG B 225      15.982  -1.486  13.785  1.00  0.00           N  
ATOM    664  NH2 ARG B 225      15.240  -3.632  14.109  1.00  0.00           N  
ATOM    665  N   LEU B 226      23.338  -2.260  13.886  1.00  0.00           N  
ATOM    666  CA  LEU B 226      24.304  -3.340  13.881  1.00  0.00           C  
ATOM    667  C   LEU B 226      25.511  -3.035  14.750  1.00  0.00           C  
ATOM    668  O   LEU B 226      25.962  -3.871  15.529  1.00  0.00           O  
ATOM    669  CB  LEU B 226      24.742  -3.585  12.446  1.00  0.00           C  
ATOM    670  CG  LEU B 226      24.417  -4.882  11.732  1.00  0.00           C  
ATOM    671  CD1 LEU B 226      22.967  -5.307  11.902  1.00  0.00           C  
ATOM    672  CD2 LEU B 226      24.736  -4.644  10.284  1.00  0.00           C  
ATOM    673  N   GLU B 227      26.021  -1.815  14.653  1.00  0.00           N  
ATOM    674  CA  GLU B 227      27.158  -1.357  15.414  1.00  0.00           C  
ATOM    675  C   GLU B 227      26.830  -1.584  16.869  1.00  0.00           C  
ATOM    676  O   GLU B 227      27.450  -2.434  17.508  1.00  0.00           O  
ATOM    677  CB  GLU B 227      27.394   0.130  15.167  1.00  0.00           C  
ATOM    678  CG  GLU B 227      28.841   0.610  15.088  1.00  0.00           C  
ATOM    679  CD  GLU B 227      29.660   0.499  16.373  1.00  0.00           C  
ATOM    680  OE1 GLU B 227      29.648   1.453  17.162  1.00  0.00           O  
ATOM    681  OE2 GLU B 227      30.316  -0.534  16.575  1.00  0.00           O  
ATOM    682  N   GLU B 228      25.771  -0.943  17.353  1.00  0.00           N  
ATOM    683  CA  GLU B 228      25.461  -1.020  18.756  1.00  0.00           C  
ATOM    684  C   GLU B 228      25.121  -2.441  19.200  1.00  0.00           C  
ATOM    685  O   GLU B 228      25.432  -2.811  20.340  1.00  0.00           O  
ATOM    686  CB  GLU B 228      24.320  -0.030  19.069  1.00  0.00           C  
ATOM    687  CG  GLU B 228      22.857  -0.375  18.769  1.00  0.00           C  
ATOM    688  CD  GLU B 228      21.855   0.669  19.271  1.00  0.00           C  
ATOM    689  OE1 GLU B 228      21.821   0.932  20.476  1.00  0.00           O  
ATOM    690  OE2 GLU B 228      21.103   1.216  18.454  1.00  0.00           O  
ATOM    691  N   ALA B 229      24.571  -3.283  18.320  1.00  0.00           N  
ATOM    692  CA  ALA B 229      24.297  -4.675  18.665  1.00  0.00           C  
ATOM    693  C   ALA B 229      25.584  -5.450  18.883  1.00  0.00           C  
ATOM    694  O   ALA B 229      25.704  -6.269  19.799  1.00  0.00           O  
ATOM    695  CB  ALA B 229      23.556  -5.408  17.563  1.00  0.00           C  
ATOM    696  N   LEU B 230      26.569  -5.137  18.044  1.00  0.00           N  
ATOM    697  CA  LEU B 230      27.844  -5.799  18.084  1.00  0.00           C  
ATOM    698  C   LEU B 230      28.456  -5.433  19.418  1.00  0.00           C  
ATOM    699  O   LEU B 230      28.756  -6.337  20.193  1.00  0.00           O  
ATOM    700  CB  LEU B 230      28.721  -5.328  16.904  1.00  0.00           C  
ATOM    701  CG  LEU B 230      30.048  -6.052  16.655  1.00  0.00           C  
ATOM    702  CD1 LEU B 230      29.794  -7.498  16.321  1.00  0.00           C  
ATOM    703  CD2 LEU B 230      30.781  -5.408  15.513  1.00  0.00           C  
ATOM    704  N   ARG B 231      28.538  -4.151  19.766  1.00  0.00           N  
ATOM    705  CA  ARG B 231      29.166  -3.722  21.006  1.00  0.00           C  
ATOM    706  C   ARG B 231      28.578  -4.464  22.204  1.00  0.00           C  
ATOM    707  O   ARG B 231      29.323  -5.055  22.992  1.00  0.00           O  
ATOM    708  CB  ARG B 231      28.979  -2.218  21.214  1.00  0.00           C  
ATOM    709  CG  ARG B 231      30.223  -1.442  21.668  1.00  0.00           C  
ATOM    710  CD  ARG B 231      30.986  -1.988  22.886  1.00  0.00           C  
ATOM    711  NE  ARG B 231      30.174  -2.275  24.066  1.00  0.00           N  
ATOM    712  CZ  ARG B 231      29.645  -1.337  24.859  1.00  0.00           C  
ATOM    713  NH1 ARG B 231      29.807  -0.035  24.632  1.00  0.00           N  
ATOM    714  NH2 ARG B 231      28.962  -1.717  25.933  1.00  0.00           N  
ATOM    715  N   GLU B 232      27.255  -4.516  22.316  1.00  0.00           N  
ATOM    716  CA  GLU B 232      26.592  -5.230  23.392  1.00  0.00           C  
ATOM    717  C   GLU B 232      26.987  -6.709  23.398  1.00  0.00           C  
ATOM    718  O   GLU B 232      27.402  -7.255  24.426  1.00  0.00           O  
ATOM    719  CB  GLU B 232      25.126  -4.996  23.161  1.00  0.00           C  
ATOM    720  CG  GLU B 232      24.093  -5.905  23.774  1.00  0.00           C  
ATOM    721  CD  GLU B 232      22.747  -5.614  23.121  1.00  0.00           C  
ATOM    722  OE1 GLU B 232      22.489  -6.087  22.000  1.00  0.00           O  
ATOM    723  OE2 GLU B 232      21.964  -4.885  23.735  1.00  0.00           O  
ATOM    724  N   LYS B 233      26.964  -7.353  22.234  1.00  0.00           N  
ATOM    725  CA  LYS B 233      27.300  -8.760  22.130  1.00  0.00           C  
ATOM    726  C   LYS B 233      28.764  -9.011  22.472  1.00  0.00           C  
ATOM    727  O   LYS B 233      29.068  -9.962  23.194  1.00  0.00           O  
ATOM    728  CB  LYS B 233      26.995  -9.250  20.709  1.00  0.00           C  
ATOM    729  CG  LYS B 233      25.518  -9.283  20.309  1.00  0.00           C  
ATOM    730  CD  LYS B 233      24.676 -10.235  21.161  1.00  0.00           C  
ATOM    731  CE  LYS B 233      23.207 -10.330  20.702  1.00  0.00           C  
ATOM    732  NZ  LYS B 233      22.447  -9.118  20.975  1.00  0.00           N  
ATOM    733  N   GLU B 234      29.680  -8.139  22.046  1.00  0.00           N  
ATOM    734  CA  GLU B 234      31.109  -8.304  22.273  1.00  0.00           C  
ATOM    735  C   GLU B 234      31.454  -8.124  23.737  1.00  0.00           C  
ATOM    736  O   GLU B 234      32.321  -8.822  24.264  1.00  0.00           O  
ATOM    737  CB  GLU B 234      31.950  -7.294  21.458  1.00  0.00           C  
ATOM    738  CG  GLU B 234      32.139  -7.673  19.982  1.00  0.00           C  
ATOM    739  CD  GLU B 234      32.925  -6.721  19.066  1.00  0.00           C  
ATOM    740  OE1 GLU B 234      32.565  -5.545  18.975  1.00  0.00           O  
ATOM    741  OE2 GLU B 234      33.877  -7.159  18.406  1.00  0.00           O  
ATOM    742  N   ALA B 235      30.775  -7.227  24.438  1.00  0.00           N  
ATOM    743  CA  ALA B 235      31.048  -7.025  25.839  1.00  0.00           C  
ATOM    744  C   ALA B 235      30.674  -8.309  26.545  1.00  0.00           C  
ATOM    745  O   ALA B 235      31.458  -8.800  27.350  1.00  0.00           O  
ATOM    746  CB  ALA B 235      30.209  -5.895  26.362  1.00  0.00           C  
ATOM    747  N   ARG B 236      29.535  -8.900  26.177  1.00  0.00           N  
ATOM    748  CA  ARG B 236      29.088 -10.182  26.708  1.00  0.00           C  
ATOM    749  C   ARG B 236      30.079 -11.306  26.416  1.00  0.00           C  
ATOM    750  O   ARG B 236      30.321 -12.181  27.252  1.00  0.00           O  
ATOM    751  CB  ARG B 236      27.753 -10.567  26.102  1.00  0.00           C  
ATOM    752  CG  ARG B 236      26.545  -9.811  26.606  1.00  0.00           C  
ATOM    753  CD  ARG B 236      25.425 -10.047  25.602  1.00  0.00           C  
ATOM    754  NE  ARG B 236      24.108  -9.698  26.130  1.00  0.00           N  
ATOM    755  CZ  ARG B 236      23.099  -9.307  25.332  1.00  0.00           C  
ATOM    756  NH1 ARG B 236      23.250  -9.207  24.005  1.00  0.00           N  
ATOM    757  NH2 ARG B 236      21.905  -9.030  25.866  1.00  0.00           N  
ATOM    758  N   LEU B 237      30.677 -11.313  25.223  1.00  0.00           N  
ATOM    759  CA  LEU B 237      31.663 -12.316  24.841  1.00  0.00           C  
ATOM    760  C   LEU B 237      32.935 -12.193  25.668  1.00  0.00           C  
ATOM    761  O   LEU B 237      33.432 -13.179  26.213  1.00  0.00           O  
ATOM    762  CB  LEU B 237      31.995 -12.154  23.368  1.00  0.00           C  
ATOM    763  CG  LEU B 237      32.942 -13.169  22.783  1.00  0.00           C  
ATOM    764  CD1 LEU B 237      32.270 -14.533  22.766  1.00  0.00           C  
ATOM    765  CD2 LEU B 237      33.372 -12.709  21.395  1.00  0.00           C  
ATOM    766  N   GLU B 238      33.451 -10.972  25.800  1.00  0.00           N  
ATOM    767  CA  GLU B 238      34.657 -10.699  26.550  1.00  0.00           C  
ATOM    768  C   GLU B 238      34.512 -11.120  28.018  1.00  0.00           C  
ATOM    769  O   GLU B 238      35.371 -11.824  28.568  1.00  0.00           O  
ATOM    770  CB  GLU B 238      34.954  -9.211  26.416  1.00  0.00           C  
ATOM    771  CG  GLU B 238      36.235  -8.710  27.103  1.00  0.00           C  
ATOM    772  CD  GLU B 238      37.590  -9.140  26.531  1.00  0.00           C  
ATOM    773  OE1 GLU B 238      37.662  -9.689  25.430  1.00  0.00           O  
ATOM    774  OE2 GLU B 238      38.596  -8.905  27.201  1.00  0.00           O  
ATOM    775  N   ALA B 239      33.390 -10.769  28.647  1.00  0.00           N  
ATOM    776  CA  ALA B 239      33.142 -11.106  30.033  1.00  0.00           C  
ATOM    777  C   ALA B 239      33.186 -12.617  30.268  1.00  0.00           C  
ATOM    778  O   ALA B 239      33.777 -13.108  31.235  1.00  0.00           O  
ATOM    779  CB  ALA B 239      31.782 -10.536  30.419  1.00  0.00           C  
ATOM    780  N   LEU B 240      32.623 -13.330  29.296  1.00  0.00           N  
ATOM    781  CA  LEU B 240      32.582 -14.769  29.247  1.00  0.00           C  
ATOM    782  C   LEU B 240      33.978 -15.301  29.028  1.00  0.00           C  
ATOM    783  O   LEU B 240      34.433 -16.219  29.721  1.00  0.00           O  
ATOM    784  CB  LEU B 240      31.648 -15.172  28.108  1.00  0.00           C  
ATOM    785  CG  LEU B 240      30.286 -15.832  28.380  1.00  0.00           C  
ATOM    786  CD1 LEU B 240      29.531 -15.074  29.466  1.00  0.00           C  
ATOM    787  CD2 LEU B 240      29.511 -15.916  27.063  1.00  0.00           C  
ATOM    788  N   LEU B 241      34.730 -14.703  28.105  1.00  0.00           N  
ATOM    789  CA  LEU B 241      36.093 -15.148  27.803  1.00  0.00           C  
ATOM    790  C   LEU B 241      36.990 -15.056  29.026  1.00  0.00           C  
ATOM    791  O   LEU B 241      37.895 -15.869  29.267  1.00  0.00           O  
ATOM    792  CB  LEU B 241      36.662 -14.299  26.679  1.00  0.00           C  
ATOM    793  CG  LEU B 241      36.725 -14.840  25.253  1.00  0.00           C  
ATOM    794  CD1 LEU B 241      37.920 -15.755  25.073  1.00  0.00           C  
ATOM    795  CD2 LEU B 241      35.454 -15.588  24.964  1.00  0.00           C  
ATOM    796  N   LEU B 242      36.656 -14.064  29.842  1.00  0.00           N  
ATOM    797  CA  LEU B 242      37.333 -13.817  31.096  1.00  0.00           C  
ATOM    798  C   LEU B 242      36.998 -14.839  32.162  1.00  0.00           C  
ATOM    799  O   LEU B 242      37.538 -14.826  33.266  1.00  0.00           O  
ATOM    800  CB  LEU B 242      36.991 -12.419  31.609  1.00  0.00           C  
ATOM    801  CG  LEU B 242      37.698 -11.295  30.854  1.00  0.00           C  
ATOM    802  CD1 LEU B 242      37.106  -9.993  31.365  1.00  0.00           C  
ATOM    803  CD2 LEU B 242      39.221 -11.316  31.058  1.00  0.00           C  
ATOM    804  N   GLN B 243      36.069 -15.720  31.870  1.00  0.00           N  
ATOM    805  CA  GLN B 243      35.800 -16.772  32.791  1.00  0.00           C  
ATOM    806  C   GLN B 243      36.340 -18.088  32.321  1.00  0.00           C  
ATOM    807  O   GLN B 243      36.357 -19.016  33.128  1.00  0.00           O  
ATOM    808  CB  GLN B 243      34.336 -16.878  33.004  1.00  0.00           C  
ATOM    809  CG  GLN B 243      33.877 -15.631  33.696  1.00  0.00           C  
ATOM    810  CD  GLN B 243      32.415 -15.737  34.035  1.00  0.00           C  
ATOM    811  OE1 GLN B 243      31.549 -15.472  33.202  1.00  0.00           O  
ATOM    812  NE2 GLN B 243      32.105 -16.147  35.265  1.00  0.00           N  
ATOM    813  N   VAL B 244      36.826 -18.245  31.095  1.00  0.00           N  
ATOM    814  CA  VAL B 244      37.326 -19.535  30.644  1.00  0.00           C  
ATOM    815  C   VAL B 244      38.621 -19.912  31.402  1.00  0.00           C  
ATOM    816  O   VAL B 244      39.570 -19.112  31.529  1.00  0.00           O  
ATOM    817  CB  VAL B 244      37.602 -19.534  29.107  1.00  0.00           C  
ATOM    818  CG1 VAL B 244      37.540 -20.971  28.597  1.00  0.00           C  
ATOM    819  CG2 VAL B 244      36.547 -18.800  28.328  1.00  0.00           C  
ATOM    820  N   PRO B 245      38.626 -21.107  32.020  1.00  0.00           N  
ATOM    821  CA  PRO B 245      39.749 -21.608  32.780  1.00  0.00           C  
ATOM    822  C   PRO B 245      40.778 -22.301  31.918  1.00  0.00           C  
ATOM    823  O   PRO B 245      40.484 -22.756  30.809  1.00  0.00           O  
ATOM    824  CB  PRO B 245      39.096 -22.502  33.818  1.00  0.00           C  
ATOM    825  CG  PRO B 245      37.957 -23.122  33.049  1.00  0.00           C  
ATOM    826  CD  PRO B 245      37.424 -21.912  32.332  1.00  0.00           C  
ATOM    827  N   LEU B 246      41.992 -22.369  32.458  1.00  0.00           N  
ATOM    828  CA  LEU B 246      43.052 -23.055  31.795  1.00  0.00           C  
ATOM    829  C   LEU B 246      42.777 -24.533  32.101  1.00  0.00           C  
ATOM    830  O   LEU B 246      42.347 -24.835  33.206  1.00  0.00           O  
ATOM    831  CB  LEU B 246      44.375 -22.608  32.367  1.00  0.00           C  
ATOM    832  CG  LEU B 246      45.604 -23.269  31.749  1.00  0.00           C  
ATOM    833  CD1 LEU B 246      45.876 -22.710  30.379  1.00  0.00           C  
ATOM    834  CD2 LEU B 246      46.811 -22.975  32.578  1.00  0.00           C  
ATOM    835  N   PRO B 247      42.932 -25.518  31.196  1.00  0.00           N  
ATOM    836  CA  PRO B 247      43.018 -26.923  31.546  1.00  0.00           C  
ATOM    837  C   PRO B 247      44.096 -27.246  32.588  1.00  0.00           C  
ATOM    838  O   PRO B 247      45.240 -26.819  32.413  1.00  0.00           O  
ATOM    839  CB  PRO B 247      43.222 -27.552  30.197  1.00  0.00           C  
ATOM    840  CG  PRO B 247      42.418 -26.684  29.251  1.00  0.00           C  
ATOM    841  CD  PRO B 247      42.878 -25.340  29.741  1.00  0.00           C  
ATOM    842  N   PRO B 248      43.815 -27.996  33.674  1.00  0.00           N  
ATOM    843  CA  PRO B 248      44.800 -28.350  34.670  1.00  0.00           C  
ATOM    844  C   PRO B 248      45.753 -29.349  34.101  1.00  0.00           C  
ATOM    845  O   PRO B 248      45.489 -29.984  33.085  1.00  0.00           O  
ATOM    846  CB  PRO B 248      43.990 -28.870  35.822  1.00  0.00           C  
ATOM    847  CG  PRO B 248      42.740 -29.403  35.211  1.00  0.00           C  
ATOM    848  CD  PRO B 248      42.495 -28.500  34.038  1.00  0.00           C  
ATOM    849  N   TRP B 249      46.878 -29.531  34.764  1.00  0.00           N  
ATOM    850  CA  TRP B 249      47.854 -30.482  34.319  1.00  0.00           C  
ATOM    851  C   TRP B 249      47.303 -31.919  34.437  1.00  0.00           C  
ATOM    852  O   TRP B 249      46.465 -32.211  35.321  1.00  0.00           O  
ATOM    853  CB  TRP B 249      49.104 -30.226  35.157  1.00  0.00           C  
ATOM    854  CG  TRP B 249      49.236 -30.888  36.498  1.00  0.00           C  
ATOM    855  CD1 TRP B 249      48.571 -30.455  37.610  1.00  0.00           C  
ATOM    856  CD2 TRP B 249      50.042 -31.969  36.744  1.00  0.00           C  
ATOM    857  NE1 TRP B 249      48.959 -31.271  38.570  1.00  0.00           N  
ATOM    858  CE2 TRP B 249      49.829 -32.184  38.094  1.00  0.00           C  
ATOM    859  CE3 TRP B 249      50.886 -32.769  36.008  1.00  0.00           C  
ATOM    860  CZ2 TRP B 249      50.473 -33.220  38.714  1.00  0.00           C  
ATOM    861  CZ3 TRP B 249      51.518 -33.800  36.646  1.00  0.00           C  
ATOM    862  CH2 TRP B 249      51.316 -34.017  37.976  1.00  0.00           C  
ATOM    863  N   PRO B 250      47.759 -32.895  33.624  1.00  0.00           N  
ATOM    864  CA  PRO B 250      47.200 -34.253  33.612  1.00  0.00           C  
ATOM    865  C   PRO B 250      47.200 -34.967  34.967  1.00  0.00           C  
ATOM    866  O   PRO B 250      46.296 -35.758  35.221  1.00  0.00           O  
ATOM    867  CB  PRO B 250      48.015 -34.978  32.555  1.00  0.00           C  
ATOM    868  CG  PRO B 250      49.322 -34.204  32.551  1.00  0.00           C  
ATOM    869  CD  PRO B 250      48.862 -32.766  32.674  1.00  0.00           C  
ATOM    870  N   GLY B 251      48.141 -34.704  35.870  1.00  0.00           N  
ATOM    871  CA  GLY B 251      48.164 -35.421  37.117  1.00  0.00           C  
ATOM    872  C   GLY B 251      47.455 -34.668  38.213  1.00  0.00           C  
ATOM    873  O   GLY B 251      47.627 -35.056  39.348  1.00  0.00           O  
ATOM    874  N   ALA B 252      46.743 -33.566  37.958  1.00  0.00           N  
ATOM    875  CA  ALA B 252      46.006 -32.827  38.987  1.00  0.00           C  
ATOM    876  C   ALA B 252      44.946 -33.768  39.557  1.00  0.00           C  
ATOM    877  O   ALA B 252      44.221 -34.419  38.793  1.00  0.00           O  
ATOM    878  CB  ALA B 252      45.242 -31.604  38.441  1.00  0.00           C  
ATOM    879  N   PRO B 253      44.830 -33.953  40.865  1.00  0.00           N  
ATOM    880  CA  PRO B 253      43.721 -34.697  41.451  1.00  0.00           C  
ATOM    881  C   PRO B 253      42.376 -34.079  41.048  1.00  0.00           C  
ATOM    882  O   PRO B 253      42.225 -32.852  41.051  1.00  0.00           O  
ATOM    883  CB  PRO B 253      44.030 -34.661  42.936  1.00  0.00           C  
ATOM    884  CG  PRO B 253      44.981 -33.487  43.074  1.00  0.00           C  
ATOM    885  CD  PRO B 253      45.830 -33.566  41.837  1.00  0.00           C  
ATOM    886  N   VAL B 254      41.362 -34.866  40.675  1.00  0.00           N  
ATOM    887  CA  VAL B 254      40.147 -34.258  40.163  1.00  0.00           C  
ATOM    888  C   VAL B 254      39.202 -34.225  41.353  1.00  0.00           C  
ATOM    889  O   VAL B 254      39.046 -35.212  42.073  1.00  0.00           O  
ATOM    890  CB  VAL B 254      39.555 -35.096  38.997  1.00  0.00           C  
ATOM    891  CG1 VAL B 254      38.560 -34.162  38.382  1.00  0.00           C  
ATOM    892  CG2 VAL B 254      40.536 -35.577  37.920  1.00  0.00           C  
ATOM    893  N   GLY B 255      38.639 -33.065  41.620  1.00  0.00           N  
ATOM    894  CA  GLY B 255      37.710 -32.893  42.712  1.00  0.00           C  
ATOM    895  C   GLY B 255      37.983 -31.600  43.468  1.00  0.00           C  
ATOM    896  O   GLY B 255      38.739 -30.735  43.029  1.00  0.00           O  
ATOM    897  N   GLY B 256      37.385 -31.407  44.629  1.00  0.00           N  
ATOM    898  CA  GLY B 256      37.590 -30.194  45.398  1.00  0.00           C  
ATOM    899  C   GLY B 256      38.723 -30.422  46.381  1.00  0.00           C  
ATOM    900  O   GLY B 256      39.473 -31.395  46.257  1.00  0.00           O  
ATOM    901  N   GLU B 257      38.783 -29.601  47.432  1.00  0.00           N  
ATOM    902  CA  GLU B 257      39.852 -29.675  48.409  1.00  0.00           C  
ATOM    903  C   GLU B 257      40.048 -31.062  48.964  1.00  0.00           C  
ATOM    904  O   GLU B 257      41.144 -31.532  49.132  1.00  0.00           O  
ATOM    905  CB  GLU B 257      39.556 -28.678  49.518  1.00  0.00           C  
ATOM    906  CG  GLU B 257      40.797 -28.309  50.318  1.00  0.00           C  
ATOM    907  CD  GLU B 257      40.622 -27.048  51.148  1.00  0.00           C  
ATOM    908  OE1 GLU B 257      40.845 -25.961  50.616  1.00  0.00           O  
ATOM    909  OE2 GLU B 257      40.267 -27.154  52.321  1.00  0.00           O  
ATOM    910  N   GLU B 258      39.015 -31.845  49.092  1.00  0.00           N  
ATOM    911  CA  GLU B 258      39.165 -33.189  49.611  1.00  0.00           C  
ATOM    912  C   GLU B 258      39.911 -34.173  48.711  1.00  0.00           C  
ATOM    913  O   GLU B 258      40.233 -35.287  49.128  1.00  0.00           O  
ATOM    914  CB  GLU B 258      37.776 -33.709  49.938  1.00  0.00           C  
ATOM    915  CG  GLU B 258      36.878 -34.222  48.818  1.00  0.00           C  
ATOM    916  CD  GLU B 258      36.512 -33.223  47.732  1.00  0.00           C  
ATOM    917  OE1 GLU B 258      36.321 -32.038  48.044  1.00  0.00           O  
ATOM    918  OE2 GLU B 258      36.402 -33.656  46.575  1.00  0.00           O  
ATOM    919  N   ALA B 259      40.157 -33.779  47.453  1.00  0.00           N  
ATOM    920  CA  ALA B 259      40.910 -34.600  46.518  1.00  0.00           C  
ATOM    921  C   ALA B 259      42.396 -34.286  46.562  1.00  0.00           C  
ATOM    922  O   ALA B 259      43.198 -35.006  45.947  1.00  0.00           O  
ATOM    923  CB  ALA B 259      40.462 -34.373  45.116  1.00  0.00           C  
ATOM    924  N   ASN B 261      42.747 -33.228  47.318  1.00  0.00           N  
ATOM    925  CA  ASN B 261      44.120 -32.797  47.436  1.00  0.00           C  
ATOM    926  C   ASN B 261      44.995 -33.892  47.973  1.00  0.00           C  
ATOM    927  O   ASN B 261      44.570 -34.570  48.895  1.00  0.00           O  
ATOM    928  CB  ASN B 261      44.246 -31.614  48.364  1.00  0.00           C  
ATOM    929  CG  ASN B 261      43.719 -30.335  47.762  1.00  0.00           C  
ATOM    930  OD1 ASN B 261      44.077 -29.251  48.177  1.00  0.00           O  
ATOM    931  ND2 ASN B 261      42.849 -30.300  46.780  1.00  0.00           N  
ATOM    932  N   ARG B 262      46.243 -34.009  47.548  1.00  0.00           N  
ATOM    933  CA  ARG B 262      47.049 -35.171  47.807  1.00  0.00           C  
ATOM    934  C   ARG B 262      48.357 -34.718  48.400  1.00  0.00           C  
ATOM    935  O   ARG B 262      49.008 -33.867  47.809  1.00  0.00           O  
ATOM    936  CB  ARG B 262      47.177 -35.838  46.466  1.00  0.00           C  
ATOM    937  CG  ARG B 262      48.055 -37.031  46.203  1.00  0.00           C  
ATOM    938  CD  ARG B 262      47.944 -37.423  44.703  1.00  0.00           C  
ATOM    939  NE  ARG B 262      48.693 -36.554  43.793  1.00  0.00           N  
ATOM    940  CZ  ARG B 262      48.372 -36.358  42.489  1.00  0.00           C  
ATOM    941  NH1 ARG B 262      47.334 -36.930  41.853  1.00  0.00           N  
ATOM    942  NH2 ARG B 262      49.125 -35.514  41.789  1.00  0.00           N  
ATOM    943  N   GLU B 263      48.764 -35.218  49.573  1.00  0.00           N  
ATOM    944  CA  GLU B 263      50.009 -34.861  50.211  1.00  0.00           C  
ATOM    945  C   GLU B 263      51.095 -35.497  49.376  1.00  0.00           C  
ATOM    946  O   GLU B 263      50.956 -36.684  49.107  1.00  0.00           O  
ATOM    947  CB  GLU B 263      50.058 -35.437  51.562  1.00  0.00           C  
ATOM    948  CG  GLU B 263      51.168 -34.865  52.379  1.00  0.00           C  
ATOM    949  CD  GLU B 263      51.235 -35.611  53.691  1.00  0.00           C  
ATOM    950  OE1 GLU B 263      50.387 -35.388  54.546  1.00  0.00           O  
ATOM    951  OE2 GLU B 263      52.117 -36.448  53.839  1.00  0.00           O  
ATOM    952  N   ILE B 264      52.060 -34.694  48.916  1.00  0.00           N  
ATOM    953  CA  ILE B 264      53.171 -35.036  48.038  1.00  0.00           C  
ATOM    954  C   ILE B 264      54.244 -35.572  48.990  1.00  0.00           C  
ATOM    955  O   ILE B 264      54.857 -36.614  48.772  1.00  0.00           O  
ATOM    956  CB  ILE B 264      53.764 -33.726  47.261  1.00  0.00           C  
ATOM    957  CG1 ILE B 264      52.878 -33.152  46.217  1.00  0.00           C  
ATOM    958  CG2 ILE B 264      55.038 -34.063  46.567  1.00  0.00           C  
ATOM    959  CD1 ILE B 264      52.003 -34.224  45.577  1.00  0.00           C  
ATOM    960  N   LYS B 266      54.549 -34.840  50.060  1.00  0.00           N  
ATOM    961  CA  LYS B 266      55.784 -35.049  50.819  1.00  0.00           C  
ATOM    962  C   LYS B 266      55.593 -34.361  52.161  1.00  0.00           C  
ATOM    963  O   LYS B 266      54.800 -33.418  52.210  1.00  0.00           O  
ATOM    964  CB  LYS B 266      56.975 -34.408  50.070  1.00  0.00           C  
ATOM    965  CG  LYS B 266      58.181 -34.247  50.884  1.00  0.00           C  
ATOM    966  CD  LYS B 266      59.415 -33.845  50.182  1.00  0.00           C  
ATOM    967  CE  LYS B 266      59.570 -32.395  49.819  1.00  0.00           C  
ATOM    968  NZ  LYS B 266      61.003 -32.145  49.782  1.00  0.00           N  
ATOM    969  N   ARG B 267      56.297 -34.821  53.207  1.00  0.00           N  
ATOM    970  CA  ARG B 267      56.225 -34.239  54.519  1.00  0.00           C  
ATOM    971  C   ARG B 267      57.634 -34.239  55.060  1.00  0.00           C  
ATOM    972  O   ARG B 267      58.352 -35.252  55.045  1.00  0.00           O  
ATOM    973  CB  ARG B 267      55.345 -35.092  55.314  1.00  0.00           C  
ATOM    974  CG  ARG B 267      55.333 -34.726  56.749  1.00  0.00           C  
ATOM    975  CD  ARG B 267      54.517 -35.828  57.317  1.00  0.00           C  
ATOM    976  NE  ARG B 267      53.148 -35.800  56.824  1.00  0.00           N  
ATOM    977  CZ  ARG B 267      52.131 -36.068  57.657  1.00  0.00           C  
ATOM    978  NH1 ARG B 267      52.363 -36.353  58.954  1.00  0.00           N  
ATOM    979  NH2 ARG B 267      50.885 -36.130  57.171  1.00  0.00           N  
ATOM    980  N   VAL B 268      58.063 -33.088  55.531  1.00  0.00           N  
ATOM    981  CA  VAL B 268      59.425 -32.970  55.997  1.00  0.00           C  
ATOM    982  C   VAL B 268      59.174 -32.447  57.397  1.00  0.00           C  
ATOM    983  O   VAL B 268      58.433 -31.487  57.585  1.00  0.00           O  
ATOM    984  CB  VAL B 268      60.209 -31.942  55.136  1.00  0.00           C  
ATOM    985  CG1 VAL B 268      61.597 -31.816  55.648  1.00  0.00           C  
ATOM    986  CG2 VAL B 268      60.194 -32.358  53.678  1.00  0.00           C  
ATOM    987  N   GLY B 269      59.725 -33.141  58.386  1.00  0.00           N  
ATOM    988  CA  GLY B 269      59.677 -32.749  59.783  1.00  0.00           C  
ATOM    989  C   GLY B 269      58.355 -33.141  60.348  1.00  0.00           C  
ATOM    990  O   GLY B 269      57.451 -33.556  59.624  1.00  0.00           O  
ATOM    991  N   GLY B 270      58.208 -33.040  61.638  1.00  0.00           N  
ATOM    992  CA  GLY B 270      56.929 -33.449  62.165  1.00  0.00           C  
ATOM    993  C   GLY B 270      56.479 -32.605  63.347  1.00  0.00           C  
ATOM    994  O   GLY B 270      57.198 -31.710  63.840  1.00  0.00           O  
ATOM    995  N   PRO B 271      55.257 -32.905  63.794  1.00  0.00           N  
ATOM    996  CA  PRO B 271      54.681 -32.339  64.999  1.00  0.00           C  
ATOM    997  C   PRO B 271      55.725 -32.390  66.116  1.00  0.00           C  
ATOM    998  O   PRO B 271      56.338 -33.458  66.313  1.00  0.00           O  
ATOM    999  CB  PRO B 271      53.473 -33.230  65.183  1.00  0.00           C  
ATOM   1000  CG  PRO B 271      53.045 -33.697  63.793  1.00  0.00           C  
ATOM   1001  CD  PRO B 271      54.390 -33.922  63.167  1.00  0.00           C  
ATOM   1002  N   PRO B 272      56.047 -31.306  66.818  1.00  0.00           N  
ATOM   1003  CA  PRO B 272      56.976 -31.342  67.958  1.00  0.00           C  
ATOM   1004  C   PRO B 272      56.440 -32.168  69.142  1.00  0.00           C  
ATOM   1005  O   PRO B 272      55.226 -32.219  69.397  1.00  0.00           O  
ATOM   1006  CB  PRO B 272      57.192 -29.886  68.267  1.00  0.00           C  
ATOM   1007  CG  PRO B 272      55.863 -29.268  67.847  1.00  0.00           C  
ATOM   1008  CD  PRO B 272      55.502 -29.988  66.564  1.00  0.00           C  
ATOM   1009  N   GLU B 273      57.324 -32.858  69.864  1.00  0.00           N  
ATOM   1010  CA  GLU B 273      56.930 -33.725  70.973  1.00  0.00           C  
ATOM   1011  C   GLU B 273      57.193 -32.892  72.226  1.00  0.00           C  
ATOM   1012  O   GLU B 273      58.317 -32.850  72.723  1.00  0.00           O  
ATOM   1013  CB  GLU B 273      57.801 -35.019  70.968  1.00  0.00           C  
ATOM   1014  CG  GLU B 273      57.549 -36.183  69.979  1.00  0.00           C  
ATOM   1015  CD  GLU B 273      57.364 -35.822  68.496  1.00  0.00           C  
ATOM   1016  OE1 GLU B 273      58.295 -35.312  67.852  1.00  0.00           O  
ATOM   1017  OE2 GLU B 273      56.266 -36.062  67.979  1.00  0.00           O  
ATOM   1018  N   PHE B 274      56.222 -32.172  72.768  1.00  0.00           N  
ATOM   1019  CA  PHE B 274      56.533 -31.274  73.869  1.00  0.00           C  
ATOM   1020  C   PHE B 274      56.609 -31.893  75.234  1.00  0.00           C  
ATOM   1021  O   PHE B 274      55.736 -32.535  75.816  1.00  0.00           O  
ATOM   1022  CB  PHE B 274      55.536 -30.144  73.993  1.00  0.00           C  
ATOM   1023  CG  PHE B 274      55.708 -29.081  72.945  1.00  0.00           C  
ATOM   1024  CD1 PHE B 274      56.811 -28.268  73.007  1.00  0.00           C  
ATOM   1025  CD2 PHE B 274      54.760 -28.979  71.953  1.00  0.00           C  
ATOM   1026  CE1 PHE B 274      56.962 -27.317  72.034  1.00  0.00           C  
ATOM   1027  CE2 PHE B 274      54.914 -28.028  70.988  1.00  0.00           C  
ATOM   1028  CZ  PHE B 274      56.015 -27.205  71.032  1.00  0.00           C  
ATOM   1029  N   SER B 275      57.691 -31.480  75.806  1.00  0.00           N  
ATOM   1030  CA  SER B 275      58.054 -31.875  77.146  1.00  0.00           C  
ATOM   1031  C   SER B 275      57.051 -31.429  78.223  1.00  0.00           C  
ATOM   1032  O   SER B 275      57.147 -31.853  79.370  1.00  0.00           O  
ATOM   1033  CB  SER B 275      59.475 -31.279  77.315  1.00  0.00           C  
ATOM   1034  OG  SER B 275      59.878 -30.358  76.253  1.00  0.00           O  
ATOM   1035  N   PHE B 276      56.050 -30.615  77.871  1.00  0.00           N  
ATOM   1036  CA  PHE B 276      55.190 -29.876  78.777  1.00  0.00           C  
ATOM   1037  C   PHE B 276      53.917 -29.599  78.015  1.00  0.00           C  
ATOM   1038  O   PHE B 276      53.889 -29.864  76.809  1.00  0.00           O  
ATOM   1039  CB  PHE B 276      55.865 -28.579  79.139  1.00  0.00           C  
ATOM   1040  CG  PHE B 276      56.205 -27.737  77.923  1.00  0.00           C  
ATOM   1041  CD1 PHE B 276      55.275 -26.866  77.388  1.00  0.00           C  
ATOM   1042  CD2 PHE B 276      57.449 -27.881  77.331  1.00  0.00           C  
ATOM   1043  CE1 PHE B 276      55.603 -26.156  76.255  1.00  0.00           C  
ATOM   1044  CE2 PHE B 276      57.760 -27.157  76.195  1.00  0.00           C  
ATOM   1045  CZ  PHE B 276      56.838 -26.297  75.655  1.00  0.00           C  
ATOM   1046  N   PRO B 277      52.830 -29.038  78.540  1.00  0.00           N  
ATOM   1047  CA  PRO B 277      51.622 -28.840  77.750  1.00  0.00           C  
ATOM   1048  C   PRO B 277      51.697 -27.544  76.964  1.00  0.00           C  
ATOM   1049  O   PRO B 277      51.845 -26.446  77.505  1.00  0.00           O  
ATOM   1050  CB  PRO B 277      50.519 -28.919  78.783  1.00  0.00           C  
ATOM   1051  CG  PRO B 277      51.147 -28.328  80.025  1.00  0.00           C  
ATOM   1052  CD  PRO B 277      52.631 -28.678  79.943  1.00  0.00           C  
ATOM   1053  N   PRO B 278      51.661 -27.652  75.658  1.00  0.00           N  
ATOM   1054  CA  PRO B 278      51.860 -26.544  74.776  1.00  0.00           C  
ATOM   1055  C   PRO B 278      50.708 -25.543  74.703  1.00  0.00           C  
ATOM   1056  O   PRO B 278      49.521 -25.898  74.568  1.00  0.00           O  
ATOM   1057  CB  PRO B 278      52.147 -27.252  73.487  1.00  0.00           C  
ATOM   1058  CG  PRO B 278      51.178 -28.419  73.481  1.00  0.00           C  
ATOM   1059  CD  PRO B 278      51.383 -28.875  74.914  1.00  0.00           C  
ATOM   1060  N   LEU B 279      51.037 -24.260  74.704  1.00  0.00           N  
ATOM   1061  CA  LEU B 279      50.004 -23.274  74.478  1.00  0.00           C  
ATOM   1062  C   LEU B 279      49.853 -23.068  72.993  1.00  0.00           C  
ATOM   1063  O   LEU B 279      50.717 -23.350  72.151  1.00  0.00           O  
ATOM   1064  CB  LEU B 279      50.369 -21.942  75.113  1.00  0.00           C  
ATOM   1065  CG  LEU B 279      50.910 -21.980  76.525  1.00  0.00           C  
ATOM   1066  CD1 LEU B 279      51.178 -20.569  77.019  1.00  0.00           C  
ATOM   1067  CD2 LEU B 279      49.900 -22.728  77.389  1.00  0.00           C  
ATOM   1068  N   ASP B 281      48.686 -22.556  72.698  1.00  0.00           N  
ATOM   1069  CA  ASP B 281      48.397 -22.108  71.364  1.00  0.00           C  
ATOM   1070  C   ASP B 281      49.033 -20.707  71.134  1.00  0.00           C  
ATOM   1071  O   ASP B 281      49.410 -19.993  72.080  1.00  0.00           O  
ATOM   1072  CB  ASP B 281      46.884 -22.076  71.196  1.00  0.00           C  
ATOM   1073  CG  ASP B 281      46.279 -20.761  71.583  1.00  0.00           C  
ATOM   1074  OD1 ASP B 281      46.392 -20.385  72.726  1.00  0.00           O  
ATOM   1075  OD2 ASP B 281      45.751 -20.077  70.716  1.00  0.00           O  
ATOM   1076  N   HIS B 282      48.989 -20.202  69.900  1.00  0.00           N  
ATOM   1077  CA  HIS B 282      49.747 -19.007  69.657  1.00  0.00           C  
ATOM   1078  C   HIS B 282      49.081 -17.802  70.284  1.00  0.00           C  
ATOM   1079  O   HIS B 282      49.791 -16.902  70.724  1.00  0.00           O  
ATOM   1080  CB  HIS B 282      49.961 -18.785  68.147  1.00  0.00           C  
ATOM   1081  CG  HIS B 282      48.755 -18.404  67.308  1.00  0.00           C  
ATOM   1082  ND1 HIS B 282      48.470 -17.195  66.851  1.00  0.00           N  
ATOM   1083  CD2 HIS B 282      47.752 -19.251  66.854  1.00  0.00           C  
ATOM   1084  CE1 HIS B 282      47.342 -17.286  66.153  1.00  0.00           C  
ATOM   1085  NE2 HIS B 282      46.905 -18.515  66.148  1.00  0.00           N  
ATOM   1086  N   VAL B 283      47.758 -17.775  70.420  1.00  0.00           N  
ATOM   1087  CA  VAL B 283      47.085 -16.630  71.038  1.00  0.00           C  
ATOM   1088  C   VAL B 283      47.484 -16.602  72.511  1.00  0.00           C  
ATOM   1089  O   VAL B 283      47.852 -15.536  73.025  1.00  0.00           O  
ATOM   1090  CB  VAL B 283      45.538 -16.753  70.933  1.00  0.00           C  
ATOM   1091  CG1 VAL B 283      44.829 -15.665  71.782  1.00  0.00           C  
ATOM   1092  CG2 VAL B 283      45.145 -16.666  69.438  1.00  0.00           C  
ATOM   1093  N   ALA B 291      47.556 -17.786  73.161  1.00  0.00           N  
ATOM   1094  CA  ALA B 291      47.884 -17.808  74.570  1.00  0.00           C  
ATOM   1095  C   ALA B 291      49.342 -17.479  74.783  1.00  0.00           C  
ATOM   1096  O   ALA B 291      49.716 -16.951  75.834  1.00  0.00           O  
ATOM   1097  CB  ALA B 291      47.606 -19.162  75.197  1.00  0.00           C  
ATOM   1098  N   LEU B 292      50.206 -17.764  73.817  1.00  0.00           N  
ATOM   1099  CA  LEU B 292      51.581 -17.311  73.941  1.00  0.00           C  
ATOM   1100  C   LEU B 292      51.609 -15.780  73.852  1.00  0.00           C  
ATOM   1101  O   LEU B 292      52.339 -15.107  74.584  1.00  0.00           O  
ATOM   1102  CB  LEU B 292      52.408 -17.909  72.823  1.00  0.00           C  
ATOM   1103  CG  LEU B 292      53.385 -19.079  72.964  1.00  0.00           C  
ATOM   1104  CD1 LEU B 292      53.554 -19.403  74.409  1.00  0.00           C  
ATOM   1105  CD2 LEU B 292      52.913 -20.247  72.121  1.00  0.00           C  
ATOM   1106  N   MET B 293      50.753 -15.194  73.018  1.00  0.00           N  
ATOM   1107  CA  MET B 293      50.790 -13.783  72.759  1.00  0.00           C  
ATOM   1108  C   MET B 293      50.272 -13.017  73.961  1.00  0.00           C  
ATOM   1109  O   MET B 293      50.917 -12.053  74.392  1.00  0.00           O  
ATOM   1110  CB  MET B 293      49.957 -13.453  71.525  1.00  0.00           C  
ATOM   1111  CG  MET B 293      50.458 -13.997  70.163  1.00  0.00           C  
ATOM   1112  SD  MET B 293      49.469 -13.470  68.725  1.00  0.00           S  
ATOM   1113  CE  MET B 293      50.708 -12.273  68.855  1.00  0.00           C  
ATOM   1114  N   GLU B 296      49.119 -13.485  74.458  1.00  0.00           N  
ATOM   1115  CA  GLU B 296      48.455 -13.059  75.683  1.00  0.00           C  
ATOM   1116  C   GLU B 296      49.429 -13.132  76.833  1.00  0.00           C  
ATOM   1117  O   GLU B 296      49.685 -12.155  77.516  1.00  0.00           O  
ATOM   1118  CB  GLU B 296      47.283 -13.978  76.032  1.00  0.00           C  
ATOM   1119  CG  GLU B 296      45.992 -13.801  75.240  1.00  0.00           C  
ATOM   1120  CD  GLU B 296      45.379 -12.440  75.516  1.00  0.00           C  
ATOM   1121  OE1 GLU B 296      45.375 -12.009  76.671  1.00  0.00           O  
ATOM   1122  OE2 GLU B 296      44.894 -11.798  74.588  1.00  0.00           O  
ATOM   1123  N   LYS B 297      50.070 -14.255  77.038  1.00  0.00           N  
ATOM   1124  CA  LYS B 297      50.993 -14.380  78.142  1.00  0.00           C  
ATOM   1125  C   LYS B 297      52.212 -13.479  78.044  1.00  0.00           C  
ATOM   1126  O   LYS B 297      52.676 -12.952  79.066  1.00  0.00           O  
ATOM   1127  CB  LYS B 297      51.451 -15.844  78.247  1.00  0.00           C  
ATOM   1128  CG  LYS B 297      52.257 -16.184  79.484  1.00  0.00           C  
ATOM   1129  CD  LYS B 297      52.963 -17.497  79.231  1.00  0.00           C  
ATOM   1130  CE  LYS B 297      53.178 -18.251  80.549  1.00  0.00           C  
ATOM   1131  NZ  LYS B 297      52.014 -19.084  80.868  1.00  0.00           N  
ATOM   1132  N   ASN B 298      52.812 -13.295  76.855  1.00  0.00           N  
ATOM   1133  CA  ASN B 298      54.055 -12.550  76.868  1.00  0.00           C  
ATOM   1134  C   ASN B 298      53.812 -11.132  76.505  1.00  0.00           C  
ATOM   1135  O   ASN B 298      54.731 -10.338  76.429  1.00  0.00           O  
ATOM   1136  CB  ASN B 298      55.019 -13.134  75.921  1.00  0.00           C  
ATOM   1137  CG  ASN B 298      55.540 -14.488  76.304  1.00  0.00           C  
ATOM   1138  OD1 ASN B 298      56.630 -14.617  76.856  1.00  0.00           O  
ATOM   1139  ND2 ASN B 298      54.783 -15.522  75.982  1.00  0.00           N  
ATOM   1140  N   GLY B 303      52.569 -10.789  76.258  1.00  0.00           N  
ATOM   1141  CA  GLY B 303      52.193  -9.426  75.976  1.00  0.00           C  
ATOM   1142  C   GLY B 303      52.697  -9.031  74.628  1.00  0.00           C  
ATOM   1143  O   GLY B 303      53.250  -7.949  74.461  1.00  0.00           O  
ATOM   1144  N   TRP B 305      52.502  -9.925  73.655  1.00  0.00           N  
ATOM   1145  CA  TRP B 305      53.056  -9.692  72.326  1.00  0.00           C  
ATOM   1146  C   TRP B 305      52.042  -9.286  71.301  1.00  0.00           C  
ATOM   1147  O   TRP B 305      52.398  -9.205  70.140  1.00  0.00           O  
ATOM   1148  CB  TRP B 305      53.760 -10.918  71.844  1.00  0.00           C  
ATOM   1149  CG  TRP B 305      55.096 -11.207  72.503  1.00  0.00           C  
ATOM   1150  CD1 TRP B 305      55.973 -10.281  73.010  1.00  0.00           C  
ATOM   1151  CD2 TRP B 305      55.563 -12.480  72.590  1.00  0.00           C  
ATOM   1152  NE1 TRP B 305      57.021 -11.005  73.403  1.00  0.00           N  
ATOM   1153  CE2 TRP B 305      56.795 -12.315  73.162  1.00  0.00           C  
ATOM   1154  CE3 TRP B 305      55.044 -13.714  72.229  1.00  0.00           C  
ATOM   1155  CZ2 TRP B 305      57.537 -13.445  73.390  1.00  0.00           C  
ATOM   1156  CZ3 TRP B 305      55.809 -14.838  72.464  1.00  0.00           C  
ATOM   1157  CH2 TRP B 305      57.047 -14.697  73.040  1.00  0.00           C  
ATOM   1158  N   TRP B 306      50.774  -9.082  71.636  1.00  0.00           N  
ATOM   1159  CA  TRP B 306      49.888  -8.506  70.668  1.00  0.00           C  
ATOM   1160  C   TRP B 306      49.060  -7.497  71.406  1.00  0.00           C  
ATOM   1161  O   TRP B 306      49.107  -7.490  72.629  1.00  0.00           O  
ATOM   1162  CB  TRP B 306      48.997  -9.520  70.031  1.00  0.00           C  
ATOM   1163  CG  TRP B 306      47.874 -10.238  70.751  1.00  0.00           C  
ATOM   1164  CD1 TRP B 306      47.759 -10.326  72.109  1.00  0.00           C  
ATOM   1165  CD2 TRP B 306      46.869 -10.894  70.081  1.00  0.00           C  
ATOM   1166  NE1 TRP B 306      46.682 -11.032  72.278  1.00  0.00           N  
ATOM   1167  CE2 TRP B 306      46.124 -11.393  71.125  1.00  0.00           C  
ATOM   1168  CE3 TRP B 306      46.498 -11.129  68.763  1.00  0.00           C  
ATOM   1169  CZ2 TRP B 306      44.993 -12.135  70.865  1.00  0.00           C  
ATOM   1170  CZ3 TRP B 306      45.360 -11.877  68.487  1.00  0.00           C  
ATOM   1171  CH2 TRP B 306      44.613 -12.376  69.536  1.00  0.00           C  
ATOM   1172  N   GLU B 307      48.289  -6.665  70.719  1.00  0.00           N  
ATOM   1173  CA  GLU B 307      47.505  -5.656  71.333  1.00  0.00           C  
ATOM   1174  C   GLU B 307      46.081  -5.955  71.012  1.00  0.00           C  
ATOM   1175  O   GLU B 307      45.565  -5.517  69.984  1.00  0.00           O  
ATOM   1176  CB  GLU B 307      47.864  -4.293  70.810  1.00  0.00           C  
ATOM   1177  CG  GLU B 307      47.140  -3.141  71.467  1.00  0.00           C  
ATOM   1178  CD  GLU B 307      47.208  -3.259  72.986  1.00  0.00           C  
ATOM   1179  OE1 GLU B 307      48.216  -2.904  73.613  1.00  0.00           O  
ATOM   1180  OE2 GLU B 307      46.216  -3.747  73.507  1.00  0.00           O  
ATOM   1181  N   PRO B 308      45.367  -6.652  71.903  1.00  0.00           N  
ATOM   1182  CA  PRO B 308      43.952  -6.961  71.749  1.00  0.00           C  
ATOM   1183  C   PRO B 308      43.146  -5.688  71.516  1.00  0.00           C  
ATOM   1184  O   PRO B 308      42.163  -5.700  70.772  1.00  0.00           O  
ATOM   1185  CB  PRO B 308      43.555  -7.647  73.031  1.00  0.00           C  
ATOM   1186  CG  PRO B 308      44.870  -8.201  73.470  1.00  0.00           C  
ATOM   1187  CD  PRO B 308      45.846  -7.093  73.219  1.00  0.00           C  
ATOM   1188  N   ARG B 309      43.528  -4.525  72.065  1.00  0.00           N  
ATOM   1189  CA  ARG B 309      42.704  -3.331  71.835  1.00  0.00           C  
ATOM   1190  C   ARG B 309      42.612  -2.969  70.374  1.00  0.00           C  
ATOM   1191  O   ARG B 309      41.719  -2.214  70.012  1.00  0.00           O  
ATOM   1192  CB  ARG B 309      43.245  -2.145  72.574  1.00  0.00           C  
ATOM   1193  CG  ARG B 309      43.108  -2.358  74.049  1.00  0.00           C  
ATOM   1194  CD  ARG B 309      44.191  -1.512  74.600  1.00  0.00           C  
ATOM   1195  NE  ARG B 309      44.314  -1.485  76.047  1.00  0.00           N  
ATOM   1196  CZ  ARG B 309      44.900  -2.434  76.757  1.00  0.00           C  
ATOM   1197  NH1 ARG B 309      45.422  -3.517  76.202  1.00  0.00           N  
ATOM   1198  NH2 ARG B 309      45.030  -2.268  78.061  1.00  0.00           N  
ATOM   1199  N   ILE B 310      43.385  -3.571  69.475  1.00  0.00           N  
ATOM   1200  CA  ILE B 310      43.287  -3.193  68.091  1.00  0.00           C  
ATOM   1201  C   ILE B 310      41.911  -3.450  67.528  1.00  0.00           C  
ATOM   1202  O   ILE B 310      41.516  -2.679  66.653  1.00  0.00           O  
ATOM   1203  CB  ILE B 310      44.367  -3.927  67.289  1.00  0.00           C  
ATOM   1204  CG1 ILE B 310      44.511  -3.202  65.963  1.00  0.00           C  
ATOM   1205  CG2 ILE B 310      44.005  -5.386  67.036  1.00  0.00           C  
ATOM   1206  CD1 ILE B 310      44.914  -1.724  66.035  1.00  0.00           C  
ATOM   1207  N   SER B 311      41.092  -4.366  68.062  1.00  0.00           N  
ATOM   1208  CA  SER B 311      39.762  -4.651  67.494  1.00  0.00           C  
ATOM   1209  C   SER B 311      38.755  -3.534  67.654  1.00  0.00           C  
ATOM   1210  O   SER B 311      37.753  -3.449  66.934  1.00  0.00           O  
ATOM   1211  CB  SER B 311      39.108  -5.859  68.129  1.00  0.00           C  
ATOM   1212  OG  SER B 311      40.047  -6.601  68.891  1.00  0.00           O  
ATOM   1213  N   GLN B 312      39.005  -2.674  68.631  1.00  0.00           N  
ATOM   1214  CA  GLN B 312      38.107  -1.597  68.924  1.00  0.00           C  
ATOM   1215  C   GLN B 312      38.431  -0.530  67.925  1.00  0.00           C  
ATOM   1216  O   GLN B 312      37.519   0.124  67.502  1.00  0.00           O  
ATOM   1217  CB  GLN B 312      38.336  -1.078  70.370  1.00  0.00           C  
ATOM   1218  CG  GLN B 312      38.443  -2.067  71.554  1.00  0.00           C  
ATOM   1219  CD  GLN B 312      38.659  -1.403  72.910  1.00  0.00           C  
ATOM   1220  OE1 GLN B 312      38.014  -1.783  73.882  1.00  0.00           O  
ATOM   1221  NE2 GLN B 312      39.545  -0.432  73.080  1.00  0.00           N  
ATOM   1222  N   VAL B 313      39.688  -0.379  67.533  1.00  0.00           N  
ATOM   1223  CA  VAL B 313      40.143   0.606  66.548  1.00  0.00           C  
ATOM   1224  C   VAL B 313      39.826   0.227  65.100  1.00  0.00           C  
ATOM   1225  O   VAL B 313      39.278   1.051  64.367  1.00  0.00           O  
ATOM   1226  CB  VAL B 313      41.647   0.805  66.638  1.00  0.00           C  
ATOM   1227  CG1 VAL B 313      42.018   1.999  65.767  1.00  0.00           C  
ATOM   1228  CG2 VAL B 313      42.077   0.940  68.093  1.00  0.00           C  
ATOM   1229  N   SER B 314      40.143  -1.002  64.684  1.00  0.00           N  
ATOM   1230  CA  SER B 314      40.091  -1.362  63.287  1.00  0.00           C  
ATOM   1231  C   SER B 314      39.096  -2.402  62.931  1.00  0.00           C  
ATOM   1232  O   SER B 314      38.764  -2.574  61.765  1.00  0.00           O  
ATOM   1233  CB  SER B 314      41.421  -1.841  62.915  1.00  0.00           C  
ATOM   1234  OG  SER B 314      42.374  -0.883  63.339  1.00  0.00           O  
ATOM   1235  N   GLY B 315      38.567  -3.115  63.908  1.00  0.00           N  
ATOM   1236  CA  GLY B 315      37.648  -4.148  63.604  1.00  0.00           C  
ATOM   1237  C   GLY B 315      38.343  -5.453  63.848  1.00  0.00           C  
ATOM   1238  O   GLY B 315      39.470  -5.568  64.357  1.00  0.00           O  
ATOM   1239  N   SER B 316      37.588  -6.471  63.500  1.00  0.00           N  
ATOM   1240  CA  SER B 316      38.036  -7.827  63.699  1.00  0.00           C  
ATOM   1241  C   SER B 316      38.909  -8.196  62.520  1.00  0.00           C  
ATOM   1242  O   SER B 316      38.879  -7.545  61.473  1.00  0.00           O  
ATOM   1243  CB  SER B 316      36.819  -8.763  63.784  1.00  0.00           C  
ATOM   1244  OG  SER B 316      36.005  -8.748  62.607  1.00  0.00           O  
ATOM   1245  N   ARG B 317      39.557  -9.331  62.669  1.00  0.00           N  
ATOM   1246  CA  ARG B 317      40.495  -9.811  61.690  1.00  0.00           C  
ATOM   1247  C   ARG B 317      41.585  -8.766  61.468  1.00  0.00           C  
ATOM   1248  O   ARG B 317      42.013  -8.551  60.330  1.00  0.00           O  
ATOM   1249  CB  ARG B 317      39.802 -10.123  60.367  1.00  0.00           C  
ATOM   1250  CG  ARG B 317      38.624 -11.033  60.569  1.00  0.00           C  
ATOM   1251  CD  ARG B 317      38.238 -11.729  59.279  1.00  0.00           C  
ATOM   1252  NE  ARG B 317      38.630 -13.119  59.433  1.00  0.00           N  
ATOM   1253  CZ  ARG B 317      37.820 -14.134  59.152  1.00  0.00           C  
ATOM   1254  NH1 ARG B 317      36.570 -13.995  58.698  1.00  0.00           N  
ATOM   1255  NH2 ARG B 317      38.304 -15.341  59.340  1.00  0.00           N  
ATOM   1256  N   SER B 318      42.053  -8.176  62.575  1.00  0.00           N  
ATOM   1257  CA  SER B 318      43.104  -7.180  62.627  1.00  0.00           C  
ATOM   1258  C   SER B 318      44.084  -7.685  63.667  1.00  0.00           C  
ATOM   1259  O   SER B 318      43.740  -8.522  64.506  1.00  0.00           O  
ATOM   1260  CB  SER B 318      42.608  -5.834  63.106  1.00  0.00           C  
ATOM   1261  OG  SER B 318      41.494  -5.434  62.327  1.00  0.00           O  
ATOM   1262  N   TYR B 319      45.322  -7.242  63.670  1.00  0.00           N  
ATOM   1263  CA  TYR B 319      46.234  -7.656  64.719  1.00  0.00           C  
ATOM   1264  C   TYR B 319      47.178  -6.478  64.825  1.00  0.00           C  
ATOM   1265  O   TYR B 319      47.229  -5.651  63.921  1.00  0.00           O  
ATOM   1266  CB  TYR B 319      47.017  -8.955  64.337  1.00  0.00           C  
ATOM   1267  CG  TYR B 319      47.991  -8.774  63.182  1.00  0.00           C  
ATOM   1268  CD1 TYR B 319      47.548  -8.589  61.888  1.00  0.00           C  
ATOM   1269  CD2 TYR B 319      49.324  -8.793  63.469  1.00  0.00           C  
ATOM   1270  CE1 TYR B 319      48.459  -8.429  60.891  1.00  0.00           C  
ATOM   1271  CE2 TYR B 319      50.249  -8.639  62.484  1.00  0.00           C  
ATOM   1272  CZ  TYR B 319      49.784  -8.466  61.225  1.00  0.00           C  
ATOM   1273  OH  TYR B 319      50.714  -8.326  60.259  1.00  0.00           O  
ATOM   1274  N   ALA B 320      47.926  -6.395  65.883  1.00  0.00           N  
ATOM   1275  CA  ALA B 320      48.855  -5.337  66.133  1.00  0.00           C  
ATOM   1276  C   ALA B 320      49.808  -6.121  67.005  1.00  0.00           C  
ATOM   1277  O   ALA B 320      49.351  -6.805  67.922  1.00  0.00           O  
ATOM   1278  CB  ALA B 320      48.185  -4.229  66.932  1.00  0.00           C  
ATOM   1279  N   LEU B 321      51.100  -6.141  66.741  1.00  0.00           N  
ATOM   1280  CA  LEU B 321      52.017  -6.985  67.496  1.00  0.00           C  
ATOM   1281  C   LEU B 321      52.809  -6.002  68.313  1.00  0.00           C  
ATOM   1282  O   LEU B 321      52.764  -4.808  67.980  1.00  0.00           O  
ATOM   1283  CB  LEU B 321      52.900  -7.781  66.545  1.00  0.00           C  
ATOM   1284  CG  LEU B 321      52.231  -8.769  65.571  1.00  0.00           C  
ATOM   1285  CD1 LEU B 321      53.303  -9.595  64.862  1.00  0.00           C  
ATOM   1286  CD2 LEU B 321      51.332  -9.745  66.330  1.00  0.00           C  
ATOM   1287  N   LYS B 322      53.480  -6.470  69.366  1.00  0.00           N  
ATOM   1288  CA  LYS B 322      54.133  -5.622  70.314  1.00  0.00           C  
ATOM   1289  C   LYS B 322      55.412  -6.258  70.727  1.00  0.00           C  
ATOM   1290  O   LYS B 322      55.586  -7.474  70.662  1.00  0.00           O  
ATOM   1291  CB  LYS B 322      53.365  -5.460  71.593  1.00  0.00           C  
ATOM   1292  CG  LYS B 322      52.065  -4.731  71.582  1.00  0.00           C  
ATOM   1293  CD  LYS B 322      51.351  -4.970  72.889  1.00  0.00           C  
ATOM   1294  CE  LYS B 322      52.076  -4.380  74.110  1.00  0.00           C  
ATOM   1295  NZ  LYS B 322      51.639  -4.920  75.406  1.00  0.00           N  
ATOM   1296  N   GLY B 323      56.305  -5.431  71.202  1.00  0.00           N  
ATOM   1297  CA  GLY B 323      57.568  -5.904  71.726  1.00  0.00           C  
ATOM   1298  C   GLY B 323      58.323  -6.713  70.701  1.00  0.00           C  
ATOM   1299  O   GLY B 323      58.265  -6.440  69.487  1.00  0.00           O  
ATOM   1300  N   ASP B 324      58.993  -7.743  71.203  1.00  0.00           N  
ATOM   1301  CA  ASP B 324      59.808  -8.646  70.408  1.00  0.00           C  
ATOM   1302  C   ASP B 324      59.124  -9.280  69.232  1.00  0.00           C  
ATOM   1303  O   ASP B 324      59.766  -9.635  68.244  1.00  0.00           O  
ATOM   1304  CB  ASP B 324      60.344  -9.787  71.237  1.00  0.00           C  
ATOM   1305  CG  ASP B 324      61.584  -9.449  71.996  1.00  0.00           C  
ATOM   1306  OD1 ASP B 324      62.062  -8.327  71.952  1.00  0.00           O  
ATOM   1307  OD2 ASP B 324      62.118 -10.334  72.631  1.00  0.00           O  
ATOM   1308  N   LEU B 325      57.821  -9.443  69.338  1.00  0.00           N  
ATOM   1309  CA  LEU B 325      57.140 -10.051  68.248  1.00  0.00           C  
ATOM   1310  C   LEU B 325      56.915  -8.994  67.149  1.00  0.00           C  
ATOM   1311  O   LEU B 325      56.878  -9.372  65.976  1.00  0.00           O  
ATOM   1312  CB  LEU B 325      55.857 -10.645  68.797  1.00  0.00           C  
ATOM   1313  CG  LEU B 325      55.264 -11.686  67.864  1.00  0.00           C  
ATOM   1314  CD1 LEU B 325      56.085 -12.941  67.845  1.00  0.00           C  
ATOM   1315  CD2 LEU B 325      53.909 -11.988  68.314  1.00  0.00           C  
ATOM   1316  N   ALA B 332      56.794  -7.676  67.441  1.00  0.00           N  
ATOM   1317  CA  ALA B 332      56.670  -6.625  66.436  1.00  0.00           C  
ATOM   1318  C   ALA B 332      57.897  -6.699  65.535  1.00  0.00           C  
ATOM   1319  O   ALA B 332      57.840  -6.826  64.324  1.00  0.00           O  
ATOM   1320  CB  ALA B 332      56.725  -5.251  67.022  1.00  0.00           C  
ATOM   1321  N   LEU B 333      59.001  -6.693  66.244  1.00  0.00           N  
ATOM   1322  CA  LEU B 333      60.322  -6.814  65.705  1.00  0.00           C  
ATOM   1323  C   LEU B 333      60.559  -8.100  64.921  1.00  0.00           C  
ATOM   1324  O   LEU B 333      61.192  -8.064  63.873  1.00  0.00           O  
ATOM   1325  CB  LEU B 333      61.283  -6.724  66.854  1.00  0.00           C  
ATOM   1326  CG  LEU B 333      62.033  -5.427  67.104  1.00  0.00           C  
ATOM   1327  CD1 LEU B 333      61.239  -4.177  66.891  1.00  0.00           C  
ATOM   1328  CD2 LEU B 333      62.508  -5.545  68.519  1.00  0.00           C  
ATOM   1329  N   TYR B 334      60.035  -9.222  65.401  1.00  0.00           N  
ATOM   1330  CA  TYR B 334      60.179 -10.508  64.772  1.00  0.00           C  
ATOM   1331  C   TYR B 334      59.463 -10.524  63.439  1.00  0.00           C  
ATOM   1332  O   TYR B 334      59.981 -11.089  62.461  1.00  0.00           O  
ATOM   1333  CB  TYR B 334      59.608 -11.591  65.668  1.00  0.00           C  
ATOM   1334  CG  TYR B 334      59.990 -13.018  65.288  1.00  0.00           C  
ATOM   1335  CD1 TYR B 334      61.233 -13.225  64.733  1.00  0.00           C  
ATOM   1336  CD2 TYR B 334      59.167 -14.088  65.576  1.00  0.00           C  
ATOM   1337  CE1 TYR B 334      61.704 -14.473  64.467  1.00  0.00           C  
ATOM   1338  CE2 TYR B 334      59.628 -15.352  65.323  1.00  0.00           C  
ATOM   1339  CZ  TYR B 334      60.900 -15.518  64.775  1.00  0.00           C  
ATOM   1340  OH  TYR B 334      61.464 -16.762  64.573  1.00  0.00           O  
ATOM   1341  N   GLU B 335      58.285  -9.921  63.390  1.00  0.00           N  
ATOM   1342  CA  GLU B 335      57.528  -9.791  62.165  1.00  0.00           C  
ATOM   1343  C   GLU B 335      58.366  -9.172  61.067  1.00  0.00           C  
ATOM   1344  O   GLU B 335      58.421  -9.667  59.949  1.00  0.00           O  
ATOM   1345  CB  GLU B 335      56.345  -8.878  62.325  1.00  0.00           C  
ATOM   1346  CG  GLU B 335      55.446  -9.138  61.161  1.00  0.00           C  
ATOM   1347  CD  GLU B 335      54.141  -8.437  61.189  1.00  0.00           C  
ATOM   1348  OE1 GLU B 335      53.967  -7.497  61.945  1.00  0.00           O  
ATOM   1349  OE2 GLU B 335      53.274  -8.831  60.436  1.00  0.00           O  
ATOM   1350  N   LEU B 336      59.029  -8.086  61.414  1.00  0.00           N  
ATOM   1351  CA  LEU B 336      59.801  -7.316  60.468  1.00  0.00           C  
ATOM   1352  C   LEU B 336      61.038  -8.064  60.058  1.00  0.00           C  
ATOM   1353  O   LEU B 336      61.441  -7.945  58.900  1.00  0.00           O  
ATOM   1354  CB  LEU B 336      60.199  -5.962  61.083  1.00  0.00           C  
ATOM   1355  CG  LEU B 336      59.086  -4.963  61.462  1.00  0.00           C  
ATOM   1356  CD1 LEU B 336      59.722  -3.660  61.920  1.00  0.00           C  
ATOM   1357  CD2 LEU B 336      58.190  -4.655  60.272  1.00  0.00           C  
ATOM   1358  N   ALA B 337      61.659  -8.791  60.991  1.00  0.00           N  
ATOM   1359  CA  ALA B 337      62.860  -9.556  60.783  1.00  0.00           C  
ATOM   1360  C   ALA B 337      62.562 -10.684  59.797  1.00  0.00           C  
ATOM   1361  O   ALA B 337      63.353 -10.935  58.898  1.00  0.00           O  
ATOM   1362  CB  ALA B 337      63.285 -10.124  62.094  1.00  0.00           C  
ATOM   1363  N   LEU B 338      61.399 -11.330  59.859  1.00  0.00           N  
ATOM   1364  CA  LEU B 338      61.024 -12.389  58.963  1.00  0.00           C  
ATOM   1365  C   LEU B 338      60.810 -11.864  57.571  1.00  0.00           C  
ATOM   1366  O   LEU B 338      61.184 -12.544  56.624  1.00  0.00           O  
ATOM   1367  CB  LEU B 338      59.752 -13.060  59.418  1.00  0.00           C  
ATOM   1368  CG  LEU B 338      59.902 -13.802  60.743  1.00  0.00           C  
ATOM   1369  CD1 LEU B 338      58.535 -13.989  61.364  1.00  0.00           C  
ATOM   1370  CD2 LEU B 338      60.570 -15.111  60.531  1.00  0.00           C  
ATOM   1371  N   LEU B 339      60.244 -10.673  57.405  1.00  0.00           N  
ATOM   1372  CA  LEU B 339      60.054 -10.074  56.096  1.00  0.00           C  
ATOM   1373  C   LEU B 339      61.379  -9.686  55.405  1.00  0.00           C  
ATOM   1374  O   LEU B 339      61.639  -9.931  54.231  1.00  0.00           O  
ATOM   1375  CB  LEU B 339      59.162  -8.890  56.281  1.00  0.00           C  
ATOM   1376  CG  LEU B 339      57.707  -9.177  56.603  1.00  0.00           C  
ATOM   1377  CD1 LEU B 339      57.071  -7.813  56.842  1.00  0.00           C  
ATOM   1378  CD2 LEU B 339      56.996  -9.973  55.530  1.00  0.00           C  
ATOM   1379  N   ARG B 340      62.307  -9.158  56.155  1.00  0.00           N  
ATOM   1380  CA  ARG B 340      63.583  -8.813  55.647  1.00  0.00           C  
ATOM   1381  C   ARG B 340      64.287 -10.107  55.351  1.00  0.00           C  
ATOM   1382  O   ARG B 340      64.893 -10.190  54.281  1.00  0.00           O  
ATOM   1383  CB  ARG B 340      64.384  -8.035  56.654  1.00  0.00           C  
ATOM   1384  CG  ARG B 340      65.755  -7.673  56.085  1.00  0.00           C  
ATOM   1385  CD  ARG B 340      65.802  -6.827  54.795  1.00  0.00           C  
ATOM   1386  NE  ARG B 340      67.143  -6.935  54.291  1.00  0.00           N  
ATOM   1387  CZ  ARG B 340      68.081  -6.001  54.487  1.00  0.00           C  
ATOM   1388  NH1 ARG B 340      67.795  -4.880  55.147  1.00  0.00           N  
ATOM   1389  NH2 ARG B 340      69.358  -6.253  54.146  1.00  0.00           N  
ATOM   1390  N   PHE B 341      64.186 -11.104  56.229  1.00  0.00           N  
ATOM   1391  CA  PHE B 341      64.849 -12.374  56.047  1.00  0.00           C  
ATOM   1392  C   PHE B 341      64.442 -12.987  54.711  1.00  0.00           C  
ATOM   1393  O   PHE B 341      65.280 -13.419  53.924  1.00  0.00           O  
ATOM   1394  CB  PHE B 341      64.473 -13.285  57.228  1.00  0.00           C  
ATOM   1395  CG  PHE B 341      64.649 -14.777  56.948  1.00  0.00           C  
ATOM   1396  CD1 PHE B 341      65.919 -15.323  56.821  1.00  0.00           C  
ATOM   1397  CD2 PHE B 341      63.521 -15.558  56.754  1.00  0.00           C  
ATOM   1398  CE1 PHE B 341      66.065 -16.651  56.490  1.00  0.00           C  
ATOM   1399  CE2 PHE B 341      63.669 -16.882  56.424  1.00  0.00           C  
ATOM   1400  CZ  PHE B 341      64.940 -17.425  56.290  1.00  0.00           C  
ATOM   1401  N   ALA B 342      63.150 -13.013  54.431  1.00  0.00           N  
ATOM   1402  CA  ALA B 342      62.609 -13.592  53.228  1.00  0.00           C  
ATOM   1403  C   ALA B 342      63.115 -12.814  52.028  1.00  0.00           C  
ATOM   1404  O   ALA B 342      63.445 -13.440  51.031  1.00  0.00           O  
ATOM   1405  CB  ALA B 342      61.090 -13.541  53.300  1.00  0.00           C  
ATOM   1406  N   MET B 343      63.258 -11.479  52.126  1.00  0.00           N  
ATOM   1407  CA  MET B 343      63.745 -10.683  51.024  1.00  0.00           C  
ATOM   1408  C   MET B 343      65.224 -10.930  50.810  1.00  0.00           C  
ATOM   1409  O   MET B 343      65.682 -11.021  49.670  1.00  0.00           O  
ATOM   1410  CB  MET B 343      63.485  -9.225  51.310  1.00  0.00           C  
ATOM   1411  CG  MET B 343      62.024  -8.821  51.154  1.00  0.00           C  
ATOM   1412  SD  MET B 343      61.635  -8.629  49.400  1.00  0.00           S  
ATOM   1413  CE  MET B 343      62.182  -6.958  49.116  1.00  0.00           C  
ATOM   1414  N   ASP B 344      65.999 -11.090  51.863  1.00  0.00           N  
ATOM   1415  CA  ASP B 344      67.383 -11.408  51.721  1.00  0.00           C  
ATOM   1416  C   ASP B 344      67.613 -12.754  51.142  1.00  0.00           C  
ATOM   1417  O   ASP B 344      68.498 -12.897  50.286  1.00  0.00           O  
ATOM   1418  CB  ASP B 344      68.089 -11.435  52.984  1.00  0.00           C  
ATOM   1419  CG  ASP B 344      68.500 -10.080  53.451  1.00  0.00           C  
ATOM   1420  OD1 ASP B 344      68.372  -9.071  52.740  1.00  0.00           O  
ATOM   1421  OD2 ASP B 344      68.981 -10.064  54.573  1.00  0.00           O  
ATOM   1422  N   PHE B 345      66.792 -13.707  51.590  1.00  0.00           N  
ATOM   1423  CA  PHE B 345      66.900 -15.062  51.096  1.00  0.00           C  
ATOM   1424  C   PHE B 345      66.528 -15.041  49.605  1.00  0.00           C  
ATOM   1425  O   PHE B 345      67.193 -15.689  48.806  1.00  0.00           O  
ATOM   1426  CB  PHE B 345      65.955 -15.982  51.881  1.00  0.00           C  
ATOM   1427  CG  PHE B 345      65.882 -17.391  51.297  1.00  0.00           C  
ATOM   1428  CD1 PHE B 345      66.803 -18.345  51.632  1.00  0.00           C  
ATOM   1429  CD2 PHE B 345      64.917 -17.688  50.370  1.00  0.00           C  
ATOM   1430  CE1 PHE B 345      66.729 -19.565  51.017  1.00  0.00           C  
ATOM   1431  CE2 PHE B 345      64.842 -18.902  49.748  1.00  0.00           C  
ATOM   1432  CZ  PHE B 345      65.760 -19.845  50.078  1.00  0.00           C  
ATOM   1433  N   MET B 347      65.473 -14.378  49.149  1.00  0.00           N  
ATOM   1434  CA  MET B 347      65.131 -14.312  47.737  1.00  0.00           C  
ATOM   1435  C   MET B 347      66.221 -13.630  46.937  1.00  0.00           C  
ATOM   1436  O   MET B 347      66.612 -14.142  45.886  1.00  0.00           O  
ATOM   1437  CB  MET B 347      63.872 -13.560  47.559  1.00  0.00           C  
ATOM   1438  CG  MET B 347      62.718 -14.412  48.067  1.00  0.00           C  
ATOM   1439  SD  MET B 347      62.463 -15.934  47.131  1.00  0.00           S  
ATOM   1440  CE  MET B 347      62.513 -16.985  48.489  1.00  0.00           C  
ATOM   1441  N   ALA B 348      66.779 -12.525  47.407  1.00  0.00           N  
ATOM   1442  CA  ALA B 348      67.843 -11.881  46.686  1.00  0.00           C  
ATOM   1443  C   ALA B 348      69.054 -12.806  46.565  1.00  0.00           C  
ATOM   1444  O   ALA B 348      69.686 -12.839  45.521  1.00  0.00           O  
ATOM   1445  CB  ALA B 348      68.239 -10.642  47.400  1.00  0.00           C  
ATOM   1446  N   ARG B 349      69.441 -13.640  47.515  1.00  0.00           N  
ATOM   1447  CA  ARG B 349      70.564 -14.557  47.335  1.00  0.00           C  
ATOM   1448  C   ARG B 349      70.165 -15.703  46.416  1.00  0.00           C  
ATOM   1449  O   ARG B 349      71.011 -16.463  45.998  1.00  0.00           O  
ATOM   1450  CB  ARG B 349      71.026 -15.156  48.665  1.00  0.00           C  
ATOM   1451  CG  ARG B 349      71.940 -14.275  49.513  1.00  0.00           C  
ATOM   1452  CD  ARG B 349      71.308 -13.729  50.810  1.00  0.00           C  
ATOM   1453  NE  ARG B 349      70.656 -14.778  51.617  1.00  0.00           N  
ATOM   1454  CZ  ARG B 349      70.507 -14.715  52.954  1.00  0.00           C  
ATOM   1455  NH1 ARG B 349      70.950 -13.666  53.671  1.00  0.00           N  
ATOM   1456  NH2 ARG B 349      69.905 -15.734  53.583  1.00  0.00           N  
ATOM   1457  N   ARG B 352      68.893 -15.920  46.097  1.00  0.00           N  
ATOM   1458  CA  ARG B 352      68.444 -16.953  45.200  1.00  0.00           C  
ATOM   1459  C   ARG B 352      68.298 -16.285  43.865  1.00  0.00           C  
ATOM   1460  O   ARG B 352      67.660 -16.852  42.976  1.00  0.00           O  
ATOM   1461  CB  ARG B 352      67.084 -17.507  45.593  1.00  0.00           C  
ATOM   1462  CG  ARG B 352      67.047 -18.178  46.945  1.00  0.00           C  
ATOM   1463  CD  ARG B 352      67.972 -19.335  47.137  1.00  0.00           C  
ATOM   1464  NE  ARG B 352      67.305 -20.574  46.805  1.00  0.00           N  
ATOM   1465  CZ  ARG B 352      67.414 -21.658  47.600  1.00  0.00           C  
ATOM   1466  NH1 ARG B 352      68.157 -21.639  48.726  1.00  0.00           N  
ATOM   1467  NH2 ARG B 352      66.721 -22.772  47.305  1.00  0.00           N  
ATOM   1468  N   GLY B 361      68.765 -15.050  43.682  1.00  0.00           N  
ATOM   1469  CA  GLY B 361      68.691 -14.424  42.388  1.00  0.00           C  
ATOM   1470  C   GLY B 361      67.371 -13.837  41.978  1.00  0.00           C  
ATOM   1471  O   GLY B 361      67.149 -13.564  40.795  1.00  0.00           O  
ATOM   1472  N   PHE B 362      66.445 -13.607  42.899  1.00  0.00           N  
ATOM   1473  CA  PHE B 362      65.234 -12.916  42.524  1.00  0.00           C  
ATOM   1474  C   PHE B 362      65.552 -11.453  42.776  1.00  0.00           C  
ATOM   1475  O   PHE B 362      66.403 -11.095  43.602  1.00  0.00           O  
ATOM   1476  CB  PHE B 362      64.106 -13.443  43.384  1.00  0.00           C  
ATOM   1477  CG  PHE B 362      63.475 -14.717  42.827  1.00  0.00           C  
ATOM   1478  CD1 PHE B 362      64.232 -15.895  42.722  1.00  0.00           C  
ATOM   1479  CD2 PHE B 362      62.138 -14.653  42.446  1.00  0.00           C  
ATOM   1480  CE1 PHE B 362      63.624 -17.024  42.221  1.00  0.00           C  
ATOM   1481  CE2 PHE B 362      61.535 -15.785  41.955  1.00  0.00           C  
ATOM   1482  CZ  PHE B 362      62.283 -16.953  41.847  1.00  0.00           C  
ATOM   1483  N   LEU B 363      64.932 -10.563  42.024  1.00  0.00           N  
ATOM   1484  CA  LEU B 363      65.196  -9.157  42.150  1.00  0.00           C  
ATOM   1485  C   LEU B 363      64.248  -8.681  43.209  1.00  0.00           C  
ATOM   1486  O   LEU B 363      63.032  -8.860  43.069  1.00  0.00           O  
ATOM   1487  CB  LEU B 363      64.921  -8.447  40.846  1.00  0.00           C  
ATOM   1488  CG  LEU B 363      65.195  -6.965  40.882  1.00  0.00           C  
ATOM   1489  CD1 LEU B 363      66.660  -6.688  41.204  1.00  0.00           C  
ATOM   1490  CD2 LEU B 363      64.827  -6.400  39.540  1.00  0.00           C  
ATOM   1491  N   PRO B 364      64.771  -8.146  44.309  1.00  0.00           N  
ATOM   1492  CA  PRO B 364      63.919  -7.707  45.390  1.00  0.00           C  
ATOM   1493  C   PRO B 364      63.232  -6.446  44.988  1.00  0.00           C  
ATOM   1494  O   PRO B 364      63.888  -5.583  44.389  1.00  0.00           O  
ATOM   1495  CB  PRO B 364      64.849  -7.574  46.575  1.00  0.00           C  
ATOM   1496  CG  PRO B 364      66.208  -7.396  45.957  1.00  0.00           C  
ATOM   1497  CD  PRO B 364      66.174  -8.244  44.723  1.00  0.00           C  
ATOM   1498  N   MET B 365      61.941  -6.314  45.264  1.00  0.00           N  
ATOM   1499  CA  MET B 365      61.226  -5.099  44.959  1.00  0.00           C  
ATOM   1500  C   MET B 365      60.277  -4.794  46.094  1.00  0.00           C  
ATOM   1501  O   MET B 365      59.671  -5.721  46.625  1.00  0.00           O  
ATOM   1502  CB  MET B 365      60.420  -5.244  43.667  1.00  0.00           C  
ATOM   1503  CG  MET B 365      61.256  -5.342  42.366  1.00  0.00           C  
ATOM   1504  SD  MET B 365      60.071  -5.480  41.036  1.00  0.00           S  
ATOM   1505  CE  MET B 365      59.934  -3.740  40.865  1.00  0.00           C  
ATOM   1506  N   THR B 366      60.157  -3.542  46.529  1.00  0.00           N  
ATOM   1507  CA  THR B 366      59.158  -3.166  47.518  1.00  0.00           C  
ATOM   1508  C   THR B 366      58.187  -2.377  46.657  1.00  0.00           C  
ATOM   1509  O   THR B 366      58.601  -1.503  45.869  1.00  0.00           O  
ATOM   1510  CB  THR B 366      59.786  -2.318  48.674  1.00  0.00           C  
ATOM   1511  OG1 THR B 366      60.455  -1.246  48.073  1.00  0.00           O  
ATOM   1512  CG2 THR B 366      60.754  -3.077  49.541  1.00  0.00           C  
ATOM   1513  N   LEU B 368      56.918  -2.719  46.827  1.00  0.00           N  
ATOM   1514  CA  LEU B 368      55.871  -2.354  45.926  1.00  0.00           C  
ATOM   1515  C   LEU B 368      54.682  -1.764  46.670  1.00  0.00           C  
ATOM   1516  O   LEU B 368      54.628  -1.894  47.914  1.00  0.00           O  
ATOM   1517  CB  LEU B 368      55.440  -3.629  45.153  1.00  0.00           C  
ATOM   1518  CG  LEU B 368      56.440  -4.449  44.298  1.00  0.00           C  
ATOM   1519  CD1 LEU B 368      55.907  -5.828  44.172  1.00  0.00           C  
ATOM   1520  CD2 LEU B 368      56.645  -3.811  42.935  1.00  0.00           C  
ATOM   1521  N   PRO B 370      53.744  -1.076  45.975  1.00  0.00           N  
ATOM   1522  CA  PRO B 370      52.518  -0.550  46.592  1.00  0.00           C  
ATOM   1523  C   PRO B 370      51.513  -1.629  46.700  1.00  0.00           C  
ATOM   1524  O   PRO B 370      51.680  -2.687  46.073  1.00  0.00           O  
ATOM   1525  CB  PRO B 370      52.036   0.569  45.708  1.00  0.00           C  
ATOM   1526  CG  PRO B 370      52.624   0.227  44.352  1.00  0.00           C  
ATOM   1527  CD  PRO B 370      53.968  -0.437  44.666  1.00  0.00           C  
ATOM   1528  N   SER B 371      50.440  -1.362  47.428  1.00  0.00           N  
ATOM   1529  CA  SER B 371      49.395  -2.377  47.698  1.00  0.00           C  
ATOM   1530  C   SER B 371      48.138  -1.990  47.001  1.00  0.00           C  
ATOM   1531  O   SER B 371      47.051  -2.383  47.419  1.00  0.00           O  
ATOM   1532  CB  SER B 371      49.128  -2.462  49.185  1.00  0.00           C  
ATOM   1533  OG  SER B 371      50.387  -2.692  49.833  1.00  0.00           O  
ATOM   1534  N   TYR B 372      48.245  -1.171  45.938  1.00  0.00           N  
ATOM   1535  CA  TYR B 372      47.053  -0.770  45.203  1.00  0.00           C  
ATOM   1536  C   TYR B 372      47.392  -0.786  43.731  1.00  0.00           C  
ATOM   1537  O   TYR B 372      48.556  -0.630  43.350  1.00  0.00           O  
ATOM   1538  CB  TYR B 372      46.579   0.636  45.652  1.00  0.00           C  
ATOM   1539  CG  TYR B 372      47.633   1.729  45.528  1.00  0.00           C  
ATOM   1540  CD1 TYR B 372      48.480   1.935  46.576  1.00  0.00           C  
ATOM   1541  CD2 TYR B 372      47.747   2.519  44.386  1.00  0.00           C  
ATOM   1542  CE1 TYR B 372      49.441   2.915  46.490  1.00  0.00           C  
ATOM   1543  CE2 TYR B 372      48.717   3.522  44.301  1.00  0.00           C  
ATOM   1544  CZ  TYR B 372      49.562   3.703  45.362  1.00  0.00           C  
ATOM   1545  OH  TYR B 372      50.572   4.655  45.315  1.00  0.00           O  
ATOM   1546  N   ALA B 373      46.379  -0.947  42.901  1.00  0.00           N  
ATOM   1547  CA  ALA B 373      46.577  -1.089  41.494  1.00  0.00           C  
ATOM   1548  C   ALA B 373      45.279  -0.728  40.862  1.00  0.00           C  
ATOM   1549  O   ALA B 373      44.250  -0.715  41.527  1.00  0.00           O  
ATOM   1550  CB  ALA B 373      46.921  -2.539  41.155  1.00  0.00           C  
ATOM   1551  N   ARG B 374      45.323  -0.329  39.606  1.00  0.00           N  
ATOM   1552  CA  ARG B 374      44.101  -0.117  38.863  1.00  0.00           C  
ATOM   1553  C   ARG B 374      43.503  -1.485  38.463  1.00  0.00           C  
ATOM   1554  O   ARG B 374      44.138  -2.551  38.513  1.00  0.00           O  
ATOM   1555  CB  ARG B 374      44.388   0.723  37.618  1.00  0.00           C  
ATOM   1556  CG  ARG B 374      45.150   2.001  37.899  1.00  0.00           C  
ATOM   1557  CD  ARG B 374      44.964   3.005  36.761  1.00  0.00           C  
ATOM   1558  NE  ARG B 374      46.132   3.867  36.551  1.00  0.00           N  
ATOM   1559  CZ  ARG B 374      46.902   3.747  35.446  1.00  0.00           C  
ATOM   1560  NH1 ARG B 374      46.642   2.856  34.467  1.00  0.00           N  
ATOM   1561  NH2 ARG B 374      48.032   4.449  35.354  1.00  0.00           N  
ATOM   1562  N   GLU B 375      42.253  -1.498  38.012  1.00  0.00           N  
ATOM   1563  CA  GLU B 375      41.511  -2.720  37.735  1.00  0.00           C  
ATOM   1564  C   GLU B 375      42.147  -3.688  36.773  1.00  0.00           C  
ATOM   1565  O   GLU B 375      42.092  -4.906  36.906  1.00  0.00           O  
ATOM   1566  CB  GLU B 375      40.177  -2.349  37.213  1.00  0.00           C  
ATOM   1567  CG  GLU B 375      39.328  -3.493  36.776  1.00  0.00           C  
ATOM   1568  CD  GLU B 375      38.067  -3.031  36.077  1.00  0.00           C  
ATOM   1569  OE1 GLU B 375      38.141  -2.278  35.093  1.00  0.00           O  
ATOM   1570  OE2 GLU B 375      37.002  -3.446  36.533  1.00  0.00           O  
ATOM   1571  N   LYS B 376      42.726  -3.076  35.770  1.00  0.00           N  
ATOM   1572  CA  LYS B 376      43.442  -3.739  34.713  1.00  0.00           C  
ATOM   1573  C   LYS B 376      44.483  -4.696  35.292  1.00  0.00           C  
ATOM   1574  O   LYS B 376      44.597  -5.841  34.854  1.00  0.00           O  
ATOM   1575  CB  LYS B 376      43.926  -2.555  33.940  1.00  0.00           C  
ATOM   1576  CG  LYS B 376      45.205  -2.586  33.160  1.00  0.00           C  
ATOM   1577  CD  LYS B 376      45.992  -1.294  33.496  1.00  0.00           C  
ATOM   1578  CE  LYS B 376      46.591  -1.304  34.919  1.00  0.00           C  
ATOM   1579  NZ  LYS B 376      46.630   0.048  35.443  1.00  0.00           N  
ATOM   1580  N   ALA B 377      45.164  -4.362  36.383  1.00  0.00           N  
ATOM   1581  CA  ALA B 377      46.149  -5.247  36.929  1.00  0.00           C  
ATOM   1582  C   ALA B 377      45.463  -6.432  37.601  1.00  0.00           C  
ATOM   1583  O   ALA B 377      46.029  -7.519  37.667  1.00  0.00           O  
ATOM   1584  CB  ALA B 377      46.982  -4.468  37.914  1.00  0.00           C  
ATOM   1585  N   PHE B 378      44.219  -6.345  38.072  1.00  0.00           N  
ATOM   1586  CA  PHE B 378      43.559  -7.471  38.709  1.00  0.00           C  
ATOM   1587  C   PHE B 378      43.012  -8.447  37.702  1.00  0.00           C  
ATOM   1588  O   PHE B 378      43.040  -9.674  37.918  1.00  0.00           O  
ATOM   1589  CB  PHE B 378      42.419  -7.002  39.582  1.00  0.00           C  
ATOM   1590  CG  PHE B 378      42.927  -6.281  40.809  1.00  0.00           C  
ATOM   1591  CD1 PHE B 378      43.287  -4.943  40.722  1.00  0.00           C  
ATOM   1592  CD2 PHE B 378      43.056  -6.987  41.986  1.00  0.00           C  
ATOM   1593  CE1 PHE B 378      43.786  -4.315  41.832  1.00  0.00           C  
ATOM   1594  CE2 PHE B 378      43.557  -6.332  43.092  1.00  0.00           C  
ATOM   1595  CZ  PHE B 378      43.922  -5.002  43.014  1.00  0.00           C  
ATOM   1596  N   LEU B 388      42.485  -7.876  36.622  1.00  0.00           N  
ATOM   1597  CA  LEU B 388      42.090  -8.634  35.439  1.00  0.00           C  
ATOM   1598  C   LEU B 388      43.241  -9.423  34.896  1.00  0.00           C  
ATOM   1599  O   LEU B 388      43.077 -10.583  34.577  1.00  0.00           O  
ATOM   1600  CB  LEU B 388      41.617  -7.736  34.337  1.00  0.00           C  
ATOM   1601  CG  LEU B 388      40.190  -7.266  34.592  1.00  0.00           C  
ATOM   1602  CD1 LEU B 388      39.976  -5.988  33.792  1.00  0.00           C  
ATOM   1603  CD2 LEU B 388      39.201  -8.412  34.338  1.00  0.00           C  
ATOM   1604  N   GLY B 389      44.411  -8.818  34.892  1.00  0.00           N  
ATOM   1605  CA  GLY B 389      45.592  -9.435  34.358  1.00  0.00           C  
ATOM   1606  C   GLY B 389      45.946 -10.735  35.018  1.00  0.00           C  
ATOM   1607  O   GLY B 389      46.246 -11.701  34.328  1.00  0.00           O  
ATOM   1608  N   THR B 396      45.869 -10.770  36.348  1.00  0.00           N  
ATOM   1609  CA  THR B 396      46.203 -11.962  37.126  1.00  0.00           C  
ATOM   1610  C   THR B 396      45.079 -12.985  37.128  1.00  0.00           C  
ATOM   1611  O   THR B 396      45.296 -14.183  37.238  1.00  0.00           O  
ATOM   1612  CB  THR B 396      46.526 -11.603  38.604  1.00  0.00           C  
ATOM   1613  OG1 THR B 396      45.514 -10.754  39.144  1.00  0.00           O  
ATOM   1614  CG2 THR B 396      47.806 -10.886  38.689  1.00  0.00           C  
ATOM   1615  N   GLY B 397      43.856 -12.521  36.981  1.00  0.00           N  
ATOM   1616  CA  GLY B 397      42.723 -13.392  37.045  1.00  0.00           C  
ATOM   1617  C   GLY B 397      42.010 -13.159  38.348  1.00  0.00           C  
ATOM   1618  O   GLY B 397      41.048 -13.875  38.607  1.00  0.00           O  
ATOM   1619  N   HIS B 398      42.425 -12.188  39.178  1.00  0.00           N  
ATOM   1620  CA  HIS B 398      41.730 -11.904  40.424  1.00  0.00           C  
ATOM   1621  C   HIS B 398      40.393 -11.267  40.076  1.00  0.00           C  
ATOM   1622  O   HIS B 398      39.409 -11.503  40.782  1.00  0.00           O  
ATOM   1623  CB  HIS B 398      42.526 -10.952  41.293  1.00  0.00           C  
ATOM   1624  CG  HIS B 398      43.682 -11.629  41.999  1.00  0.00           C  
ATOM   1625  ND1 HIS B 398      44.972 -11.565  41.716  1.00  0.00           N  
ATOM   1626  CD2 HIS B 398      43.539 -12.454  43.076  1.00  0.00           C  
ATOM   1627  CE1 HIS B 398      45.631 -12.316  42.564  1.00  0.00           C  
ATOM   1628  NE2 HIS B 398      44.747 -12.842  43.373  1.00  0.00           N  
ATOM   1629  N   PHE B 399      40.337 -10.457  38.996  1.00  0.00           N  
ATOM   1630  CA  PHE B 399      39.048 -10.035  38.462  1.00  0.00           C  
ATOM   1631  C   PHE B 399      38.849 -10.884  37.210  1.00  0.00           C  
ATOM   1632  O   PHE B 399      39.821 -11.057  36.452  1.00  0.00           O  
ATOM   1633  CB  PHE B 399      39.001  -8.586  38.012  1.00  0.00           C  
ATOM   1634  CG  PHE B 399      39.049  -7.605  39.157  1.00  0.00           C  
ATOM   1635  CD1 PHE B 399      39.011  -8.024  40.481  1.00  0.00           C  
ATOM   1636  CD2 PHE B 399      39.192  -6.271  38.861  1.00  0.00           C  
ATOM   1637  CE1 PHE B 399      39.127  -7.107  41.504  1.00  0.00           C  
ATOM   1638  CE2 PHE B 399      39.308  -5.360  39.901  1.00  0.00           C  
ATOM   1639  CZ  PHE B 399      39.278  -5.774  41.221  1.00  0.00           C  
ATOM   1640  N   PRO B 485      37.651 -11.418  36.921  1.00  0.00           N  
ATOM   1641  CA  PRO B 485      36.436 -11.251  37.724  1.00  0.00           C  
ATOM   1642  C   PRO B 485      36.204 -12.184  38.890  1.00  0.00           C  
ATOM   1643  O   PRO B 485      35.661 -11.775  39.903  1.00  0.00           O  
ATOM   1644  CB  PRO B 485      35.347 -11.337  36.702  1.00  0.00           C  
ATOM   1645  CG  PRO B 485      35.862 -12.420  35.777  1.00  0.00           C  
ATOM   1646  CD  PRO B 485      37.340 -12.049  35.630  1.00  0.00           C  
ATOM   1647  N   ALA B 486      36.634 -13.431  38.797  1.00  0.00           N  
ATOM   1648  CA  ALA B 486      36.317 -14.458  39.770  1.00  0.00           C  
ATOM   1649  C   ALA B 486      36.550 -14.198  41.262  1.00  0.00           C  
ATOM   1650  O   ALA B 486      35.787 -14.686  42.105  1.00  0.00           O  
ATOM   1651  CB  ALA B 486      37.070 -15.722  39.365  1.00  0.00           C  
ATOM   1652  N   TYR B 487      37.562 -13.422  41.649  1.00  0.00           N  
ATOM   1653  CA  TYR B 487      37.869 -13.243  43.056  1.00  0.00           C  
ATOM   1654  C   TYR B 487      37.617 -11.799  43.401  1.00  0.00           C  
ATOM   1655  O   TYR B 487      38.285 -11.248  44.279  1.00  0.00           O  
ATOM   1656  CB  TYR B 487      39.315 -13.580  43.335  1.00  0.00           C  
ATOM   1657  CG  TYR B 487      39.650 -15.032  43.086  1.00  0.00           C  
ATOM   1658  CD1 TYR B 487      39.281 -15.996  44.002  1.00  0.00           C  
ATOM   1659  CD2 TYR B 487      40.321 -15.388  41.929  1.00  0.00           C  
ATOM   1660  CE1 TYR B 487      39.578 -17.324  43.764  1.00  0.00           C  
ATOM   1661  CE2 TYR B 487      40.620 -16.715  41.681  1.00  0.00           C  
ATOM   1662  CZ  TYR B 487      40.247 -17.679  42.603  1.00  0.00           C  
ATOM   1663  OH  TYR B 487      40.558 -19.009  42.351  1.00  0.00           O  
ATOM   1664  N   ARG B 488      36.628 -11.183  42.744  1.00  0.00           N  
ATOM   1665  CA  ARG B 488      36.356  -9.777  42.967  1.00  0.00           C  
ATOM   1666  C   ARG B 488      35.926  -9.551  44.410  1.00  0.00           C  
ATOM   1667  O   ARG B 488      36.331  -8.608  45.064  1.00  0.00           O  
ATOM   1668  CB  ARG B 488      35.266  -9.313  42.046  1.00  0.00           C  
ATOM   1669  CG  ARG B 488      35.326  -7.801  41.924  1.00  0.00           C  
ATOM   1670  CD  ARG B 488      34.202  -7.272  41.052  1.00  0.00           C  
ATOM   1671  NE  ARG B 488      34.209  -7.677  39.636  1.00  0.00           N  
ATOM   1672  CZ  ARG B 488      33.421  -8.656  39.134  1.00  0.00           C  
ATOM   1673  NH1 ARG B 488      32.580  -9.357  39.902  1.00  0.00           N  
ATOM   1674  NH2 ARG B 488      33.397  -8.884  37.819  1.00  0.00           N  
ATOM   1675  N   ASP B 495      35.075 -10.439  44.915  1.00  0.00           N  
ATOM   1676  CA  ASP B 495      34.600 -10.556  46.303  1.00  0.00           C  
ATOM   1677  C   ASP B 495      35.655 -10.283  47.381  1.00  0.00           C  
ATOM   1678  O   ASP B 495      35.389  -9.757  48.459  1.00  0.00           O  
ATOM   1679  CB  ASP B 495      34.044 -11.988  46.469  1.00  0.00           C  
ATOM   1680  CG  ASP B 495      34.983 -13.077  45.863  1.00  0.00           C  
ATOM   1681  OD1 ASP B 495      35.015 -13.253  44.631  1.00  0.00           O  
ATOM   1682  OD2 ASP B 495      35.702 -13.744  46.611  1.00  0.00           O  
ATOM   1683  N   GLN B 496      36.875 -10.692  47.056  1.00  0.00           N  
ATOM   1684  CA  GLN B 496      38.001 -10.624  47.938  1.00  0.00           C  
ATOM   1685  C   GLN B 496      38.859  -9.368  47.979  1.00  0.00           C  
ATOM   1686  O   GLN B 496      39.753  -9.263  48.829  1.00  0.00           O  
ATOM   1687  CB  GLN B 496      38.842 -11.820  47.616  1.00  0.00           C  
ATOM   1688  CG  GLN B 496      38.282 -13.105  48.223  1.00  0.00           C  
ATOM   1689  CD  GLN B 496      38.086 -13.110  49.752  1.00  0.00           C  
ATOM   1690  OE1 GLN B 496      38.954 -12.729  50.560  1.00  0.00           O  
ATOM   1691  NE2 GLN B 496      36.908 -13.558  50.179  1.00  0.00           N  
ATOM   1692  N   VAL B 497      38.609  -8.390  47.125  1.00  0.00           N  
ATOM   1693  CA  VAL B 497      39.439  -7.217  47.021  1.00  0.00           C  
ATOM   1694  C   VAL B 497      38.667  -6.038  47.512  1.00  0.00           C  
ATOM   1695  O   VAL B 497      37.535  -5.826  47.121  1.00  0.00           O  
ATOM   1696  CB  VAL B 497      39.869  -6.971  45.535  1.00  0.00           C  
ATOM   1697  CG1 VAL B 497      40.436  -5.587  45.340  1.00  0.00           C  
ATOM   1698  CG2 VAL B 497      41.016  -7.900  45.169  1.00  0.00           C  
ATOM   1699  N   TRP B 498      39.296  -5.253  48.343  1.00  0.00           N  
ATOM   1700  CA  TRP B 498      38.797  -4.010  48.850  1.00  0.00           C  
ATOM   1701  C   TRP B 498      39.015  -2.856  47.876  1.00  0.00           C  
ATOM   1702  O   TRP B 498      40.149  -2.503  47.528  1.00  0.00           O  
ATOM   1703  CB  TRP B 498      39.522  -3.759  50.152  1.00  0.00           C  
ATOM   1704  CG  TRP B 498      38.864  -4.220  51.454  1.00  0.00           C  
ATOM   1705  CD1 TRP B 498      37.547  -4.636  51.544  1.00  0.00           C  
ATOM   1706  CD2 TRP B 498      39.506  -4.196  52.683  1.00  0.00           C  
ATOM   1707  NE1 TRP B 498      37.368  -4.865  52.832  1.00  0.00           N  
ATOM   1708  CE2 TRP B 498      38.492  -4.614  53.538  1.00  0.00           C  
ATOM   1709  CE3 TRP B 498      40.762  -3.879  53.168  1.00  0.00           C  
ATOM   1710  CZ2 TRP B 498      38.724  -4.713  54.880  1.00  0.00           C  
ATOM   1711  CZ3 TRP B 498      40.978  -3.990  54.524  1.00  0.00           C  
ATOM   1712  CH2 TRP B 498      39.966  -4.401  55.368  1.00  0.00           C  
ATOM   1713  N   ALA B 499      38.002  -2.177  47.402  1.00  0.00           N  
ATOM   1714  CA  ALA B 499      38.211  -1.020  46.559  1.00  0.00           C  
ATOM   1715  C   ALA B 499      38.581   0.210  47.351  1.00  0.00           C  
ATOM   1716  O   ALA B 499      38.110   0.382  48.474  1.00  0.00           O  
ATOM   1717  CB  ALA B 499      36.960  -0.695  45.812  1.00  0.00           C  
ATOM   1718  N   ILE B 500      39.381   1.135  46.865  1.00  0.00           N  
ATOM   1719  CA  ILE B 500      39.605   2.369  47.600  1.00  0.00           C  
ATOM   1720  C   ILE B 500      38.520   3.266  47.028  1.00  0.00           C  
ATOM   1721  O   ILE B 500      38.512   3.540  45.814  1.00  0.00           O  
ATOM   1722  CB  ILE B 500      40.936   2.921  47.285  1.00  0.00           C  
ATOM   1723  CG1 ILE B 500      42.008   2.089  47.944  1.00  0.00           C  
ATOM   1724  CG2 ILE B 500      40.976   4.350  47.766  1.00  0.00           C  
ATOM   1725  CD1 ILE B 500      43.452   2.541  47.534  1.00  0.00           C  
ATOM   1726  N   ALA B 501      37.599   3.731  47.878  1.00  0.00           N  
ATOM   1727  CA  ALA B 501      36.454   4.522  47.421  1.00  0.00           C  
ATOM   1728  C   ALA B 501      36.855   5.841  46.799  1.00  0.00           C  
ATOM   1729  O   ALA B 501      37.877   6.420  47.165  1.00  0.00           O  
ATOM   1730  CB  ALA B 501      35.513   4.848  48.566  1.00  0.00           C  
ATOM   1731  N   GLU B 652      36.053   6.273  45.821  1.00  0.00           N  
ATOM   1732  CA  GLU B 652      36.266   7.486  45.025  1.00  0.00           C  
ATOM   1733  C   GLU B 652      37.563   7.561  44.209  1.00  0.00           C  
ATOM   1734  O   GLU B 652      38.002   8.632  43.771  1.00  0.00           O  
ATOM   1735  CB  GLU B 652      36.171   8.727  45.935  1.00  0.00           C  
ATOM   1736  CG  GLU B 652      34.729   8.845  46.433  1.00  0.00           C  
ATOM   1737  CD  GLU B 652      34.370  10.091  47.239  1.00  0.00           C  
ATOM   1738  OE1 GLU B 652      35.214  10.648  47.953  1.00  0.00           O  
ATOM   1739  OE2 GLU B 652      33.205  10.489  47.148  1.00  0.00           O  
ATOM   1740  N   THR B 653      38.191   6.413  43.964  1.00  0.00           N  
ATOM   1741  CA  THR B 653      39.387   6.327  43.170  1.00  0.00           C  
ATOM   1742  C   THR B 653      39.080   5.164  42.249  1.00  0.00           C  
ATOM   1743  O   THR B 653      38.047   4.474  42.392  1.00  0.00           O  
ATOM   1744  CB  THR B 653      40.618   6.001  44.030  1.00  0.00           C  
ATOM   1745  OG1 THR B 653      40.526   4.630  44.397  1.00  0.00           O  
ATOM   1746  CG2 THR B 653      40.711   6.885  45.249  1.00  0.00           C  
ATOM   1747  N   ASP B 654      39.989   4.893  41.326  1.00  0.00           N  
ATOM   1748  CA  ASP B 654      39.795   3.722  40.486  1.00  0.00           C  
ATOM   1749  C   ASP B 654      40.842   2.704  40.873  1.00  0.00           C  
ATOM   1750  O   ASP B 654      41.399   1.985  40.049  1.00  0.00           O  
ATOM   1751  CB  ASP B 654      39.897   4.123  38.989  1.00  0.00           C  
ATOM   1752  CG  ASP B 654      41.099   4.925  38.484  1.00  0.00           C  
ATOM   1753  OD1 ASP B 654      41.982   5.306  39.270  1.00  0.00           O  
ATOM   1754  OD2 ASP B 654      41.124   5.180  37.271  1.00  0.00           O  
ATOM   1755  N   LEU B 655      41.129   2.701  42.165  1.00  0.00           N  
ATOM   1756  CA  LEU B 655      42.140   1.855  42.732  1.00  0.00           C  
ATOM   1757  C   LEU B 655      41.502   0.788  43.609  1.00  0.00           C  
ATOM   1758  O   LEU B 655      40.391   0.924  44.146  1.00  0.00           O  
ATOM   1759  CB  LEU B 655      43.089   2.735  43.517  1.00  0.00           C  
ATOM   1760  CG  LEU B 655      43.849   3.744  42.669  1.00  0.00           C  
ATOM   1761  CD1 LEU B 655      44.667   4.605  43.594  1.00  0.00           C  
ATOM   1762  CD2 LEU B 655      44.755   3.047  41.668  1.00  0.00           C  
ATOM   1763  N   TYR B 656      42.236  -0.303  43.697  1.00  0.00           N  
ATOM   1764  CA  TYR B 656      41.864  -1.450  44.471  1.00  0.00           C  
ATOM   1765  C   TYR B 656      43.101  -1.778  45.263  1.00  0.00           C  
ATOM   1766  O   TYR B 656      44.205  -1.510  44.788  1.00  0.00           O  
ATOM   1767  CB  TYR B 656      41.565  -2.645  43.623  1.00  0.00           C  
ATOM   1768  CG  TYR B 656      40.406  -2.407  42.718  1.00  0.00           C  
ATOM   1769  CD1 TYR B 656      40.579  -1.735  41.528  1.00  0.00           C  
ATOM   1770  CD2 TYR B 656      39.184  -2.822  43.159  1.00  0.00           C  
ATOM   1771  CE1 TYR B 656      39.474  -1.458  40.763  1.00  0.00           C  
ATOM   1772  CE2 TYR B 656      38.083  -2.548  42.389  1.00  0.00           C  
ATOM   1773  CZ  TYR B 656      38.236  -1.871  41.205  1.00  0.00           C  
ATOM   1774  OH  TYR B 656      37.103  -1.620  40.455  1.00  0.00           O  
ATOM   1775  N   LEU B 657      42.927  -2.294  46.477  1.00  0.00           N  
ATOM   1776  CA  LEU B 657      44.072  -2.647  47.271  1.00  0.00           C  
ATOM   1777  C   LEU B 657      44.272  -4.097  46.883  1.00  0.00           C  
ATOM   1778  O   LEU B 657      43.307  -4.844  46.739  1.00  0.00           O  
ATOM   1779  CB  LEU B 657      43.756  -2.534  48.750  1.00  0.00           C  
ATOM   1780  CG  LEU B 657      43.466  -1.191  49.341  1.00  0.00           C  
ATOM   1781  CD1 LEU B 657      42.676  -1.339  50.628  1.00  0.00           C  
ATOM   1782  CD2 LEU B 657      44.779  -0.490  49.540  1.00  0.00           C  
ATOM   1783  N   THR B 658      45.521  -4.534  46.818  1.00  0.00           N  
ATOM   1784  CA  THR B 658      45.829  -5.812  46.272  1.00  0.00           C  
ATOM   1785  C   THR B 658      45.931  -6.791  47.388  1.00  0.00           C  
ATOM   1786  O   THR B 658      46.462  -6.436  48.448  1.00  0.00           O  
ATOM   1787  CB  THR B 658      47.185  -5.700  45.495  1.00  0.00           C  
ATOM   1788  OG1 THR B 658      48.233  -5.318  46.392  1.00  0.00           O  
ATOM   1789  CG2 THR B 658      47.063  -4.703  44.345  1.00  0.00           C  
ATOM   1790  N   GLY B 659      45.566  -8.039  47.100  1.00  0.00           N  
ATOM   1791  CA  GLY B 659      45.699  -9.111  48.073  1.00  0.00           C  
ATOM   1792  C   GLY B 659      47.054  -9.739  47.943  1.00  0.00           C  
ATOM   1793  O   GLY B 659      47.465 -10.474  48.820  1.00  0.00           O  
ATOM   1794  N   THR B 660      47.762  -9.589  46.841  1.00  0.00           N  
ATOM   1795  CA  THR B 660      49.110 -10.114  46.757  1.00  0.00           C  
ATOM   1796  C   THR B 660      49.949  -9.167  45.892  1.00  0.00           C  
ATOM   1797  O   THR B 660      49.421  -8.456  45.017  1.00  0.00           O  
ATOM   1798  CB  THR B 660      48.981 -11.537  46.204  1.00  0.00           C  
ATOM   1799  OG1 THR B 660      50.314 -11.968  45.888  1.00  0.00           O  
ATOM   1800  CG2 THR B 660      48.043 -11.638  45.020  1.00  0.00           C  
ATOM   1801  N   ALA B 661      51.254  -9.102  46.116  1.00  0.00           N  
ATOM   1802  CA  ALA B 661      52.164  -8.293  45.295  1.00  0.00           C  
ATOM   1803  C   ALA B 661      52.154  -8.821  43.870  1.00  0.00           C  
ATOM   1804  O   ALA B 661      52.590  -8.151  42.944  1.00  0.00           O  
ATOM   1805  CB  ALA B 661      53.601  -8.368  45.763  1.00  0.00           C  
ATOM   1806  N   GLU B 662      51.634 -10.024  43.649  1.00  0.00           N  
ATOM   1807  CA  GLU B 662      51.428 -10.600  42.344  1.00  0.00           C  
ATOM   1808  C   GLU B 662      50.564  -9.734  41.436  1.00  0.00           C  
ATOM   1809  O   GLU B 662      50.879  -9.670  40.255  1.00  0.00           O  
ATOM   1810  CB  GLU B 662      50.789 -11.959  42.505  1.00  0.00           C  
ATOM   1811  CG  GLU B 662      50.500 -12.706  41.214  1.00  0.00           C  
ATOM   1812  CD  GLU B 662      49.326 -13.649  41.356  1.00  0.00           C  
ATOM   1813  OE1 GLU B 662      48.929 -13.959  42.485  1.00  0.00           O  
ATOM   1814  OE2 GLU B 662      48.813 -14.109  40.338  1.00  0.00           O  
ATOM   1815  N   VAL B 663      49.504  -9.038  41.859  1.00  0.00           N  
ATOM   1816  CA  VAL B 663      48.780  -8.188  40.953  1.00  0.00           C  
ATOM   1817  C   VAL B 663      49.720  -7.121  40.415  1.00  0.00           C  
ATOM   1818  O   VAL B 663      49.652  -6.739  39.247  1.00  0.00           O  
ATOM   1819  CB  VAL B 663      47.640  -7.562  41.684  1.00  0.00           C  
ATOM   1820  CG1 VAL B 663      46.992  -6.598  40.718  1.00  0.00           C  
ATOM   1821  CG2 VAL B 663      46.638  -8.630  42.179  1.00  0.00           C  
ATOM   1822  N   VAL B 664      50.637  -6.647  41.238  1.00  0.00           N  
ATOM   1823  CA  VAL B 664      51.479  -5.587  40.768  1.00  0.00           C  
ATOM   1824  C   VAL B 664      52.613  -6.147  39.950  1.00  0.00           C  
ATOM   1825  O   VAL B 664      52.877  -5.672  38.861  1.00  0.00           O  
ATOM   1826  CB  VAL B 664      51.977  -4.770  41.980  1.00  0.00           C  
ATOM   1827  CG1 VAL B 664      53.081  -3.803  41.615  1.00  0.00           C  
ATOM   1828  CG2 VAL B 664      50.845  -3.863  42.420  1.00  0.00           C  
ATOM   1829  N   LEU B 665      53.307  -7.142  40.416  1.00  0.00           N  
ATOM   1830  CA  LEU B 665      54.424  -7.702  39.708  1.00  0.00           C  
ATOM   1831  C   LEU B 665      53.936  -8.177  38.330  1.00  0.00           C  
ATOM   1832  O   LEU B 665      54.524  -7.866  37.287  1.00  0.00           O  
ATOM   1833  CB  LEU B 665      54.872  -8.755  40.629  1.00  0.00           C  
ATOM   1834  CG  LEU B 665      56.251  -8.889  41.242  1.00  0.00           C  
ATOM   1835  CD1 LEU B 665      56.956  -7.589  41.487  1.00  0.00           C  
ATOM   1836  CD2 LEU B 665      56.001  -9.748  42.462  1.00  0.00           C  
ATOM   1837  N   ASN B 666      52.777  -8.794  38.216  1.00  0.00           N  
ATOM   1838  CA  ASN B 666      52.334  -9.316  36.928  1.00  0.00           C  
ATOM   1839  C   ASN B 666      52.008  -8.225  35.931  1.00  0.00           C  
ATOM   1840  O   ASN B 666      52.286  -8.356  34.742  1.00  0.00           O  
ATOM   1841  CB  ASN B 666      51.125 -10.192  37.143  1.00  0.00           C  
ATOM   1842  CG  ASN B 666      50.624 -10.914  35.919  1.00  0.00           C  
ATOM   1843  OD1 ASN B 666      49.579 -10.609  35.364  1.00  0.00           O  
ATOM   1844  ND2 ASN B 666      51.263 -11.960  35.445  1.00  0.00           N  
ATOM   1845  N   ALA B 667      51.601  -7.062  36.391  1.00  0.00           N  
ATOM   1846  CA  ALA B 667      51.204  -6.045  35.457  1.00  0.00           C  
ATOM   1847  C   ALA B 667      52.343  -5.123  35.112  1.00  0.00           C  
ATOM   1848  O   ALA B 667      52.185  -4.233  34.274  1.00  0.00           O  
ATOM   1849  CB  ALA B 667      50.070  -5.212  36.029  1.00  0.00           C  
ATOM   1850  N   LEU B 668      53.530  -5.272  35.666  1.00  0.00           N  
ATOM   1851  CA  LEU B 668      54.566  -4.319  35.320  1.00  0.00           C  
ATOM   1852  C   LEU B 668      54.946  -4.278  33.846  1.00  0.00           C  
ATOM   1853  O   LEU B 668      55.272  -3.215  33.318  1.00  0.00           O  
ATOM   1854  CB  LEU B 668      55.830  -4.586  36.115  1.00  0.00           C  
ATOM   1855  CG  LEU B 668      55.805  -4.191  37.561  1.00  0.00           C  
ATOM   1856  CD1 LEU B 668      57.099  -4.700  38.112  1.00  0.00           C  
ATOM   1857  CD2 LEU B 668      55.549  -2.683  37.769  1.00  0.00           C  
ATOM   1858  N   HIS B 669      54.953  -5.430  33.157  1.00  0.00           N  
ATOM   1859  CA  HIS B 669      55.417  -5.471  31.787  1.00  0.00           C  
ATOM   1860  C   HIS B 669      54.308  -5.644  30.799  1.00  0.00           C  
ATOM   1861  O   HIS B 669      54.556  -6.009  29.639  1.00  0.00           O  
ATOM   1862  CB  HIS B 669      56.431  -6.586  31.618  1.00  0.00           C  
ATOM   1863  CG  HIS B 669      57.680  -6.379  32.453  1.00  0.00           C  
ATOM   1864  ND1 HIS B 669      58.660  -5.464  32.382  1.00  0.00           N  
ATOM   1865  CD2 HIS B 669      58.003  -7.237  33.477  1.00  0.00           C  
ATOM   1866  CE1 HIS B 669      59.571  -5.741  33.310  1.00  0.00           C  
ATOM   1867  NE2 HIS B 669      59.154  -6.811  33.953  1.00  0.00           N  
ATOM   1868  N   SER B 670      53.082  -5.359  31.219  1.00  0.00           N  
ATOM   1869  CA  SER B 670      51.993  -5.384  30.277  1.00  0.00           C  
ATOM   1870  C   SER B 670      52.250  -4.434  29.127  1.00  0.00           C  
ATOM   1871  O   SER B 670      52.779  -3.330  29.260  1.00  0.00           O  
ATOM   1872  CB  SER B 670      50.719  -4.977  30.916  1.00  0.00           C  
ATOM   1873  OG  SER B 670      50.645  -6.005  31.874  1.00  0.00           O  
ATOM   1874  N   GLY B 671      51.972  -5.018  27.967  1.00  0.00           N  
ATOM   1875  CA  GLY B 671      52.069  -4.307  26.730  1.00  0.00           C  
ATOM   1876  C   GLY B 671      53.516  -4.199  26.300  1.00  0.00           C  
ATOM   1877  O   GLY B 671      53.756  -3.588  25.265  1.00  0.00           O  
ATOM   1878  N   GLU B 672      54.467  -4.767  27.030  1.00  0.00           N  
ATOM   1879  CA  GLU B 672      55.842  -4.666  26.662  1.00  0.00           C  
ATOM   1880  C   GLU B 672      56.236  -5.977  26.015  1.00  0.00           C  
ATOM   1881  O   GLU B 672      55.619  -6.996  26.324  1.00  0.00           O  
ATOM   1882  CB  GLU B 672      56.588  -4.407  27.901  1.00  0.00           C  
ATOM   1883  CG  GLU B 672      58.043  -4.206  27.696  1.00  0.00           C  
ATOM   1884  CD  GLU B 672      58.816  -4.041  28.988  1.00  0.00           C  
ATOM   1885  OE1 GLU B 672      58.216  -3.602  29.976  1.00  0.00           O  
ATOM   1886  OE2 GLU B 672      60.018  -4.361  28.979  1.00  0.00           O  
ATOM   1887  N   ILE B 675      57.174  -6.002  25.059  1.00  0.00           N  
ATOM   1888  CA  ILE B 675      57.595  -7.277  24.553  1.00  0.00           C  
ATOM   1889  C   ILE B 675      58.988  -7.437  25.067  1.00  0.00           C  
ATOM   1890  O   ILE B 675      59.844  -6.622  24.757  1.00  0.00           O  
ATOM   1891  CB  ILE B 675      57.570  -7.296  23.048  1.00  0.00           C  
ATOM   1892  CG1 ILE B 675      56.140  -7.094  22.619  1.00  0.00           C  
ATOM   1893  CG2 ILE B 675      58.060  -8.631  22.512  1.00  0.00           C  
ATOM   1894  CD1 ILE B 675      56.074  -6.711  21.173  1.00  0.00           C  
ATOM   1895  N   LEU B 677      59.218  -8.477  25.858  1.00  0.00           N  
ATOM   1896  CA  LEU B 677      60.501  -8.701  26.480  1.00  0.00           C  
ATOM   1897  C   LEU B 677      61.511  -9.404  25.591  1.00  0.00           C  
ATOM   1898  O   LEU B 677      61.129 -10.306  24.833  1.00  0.00           O  
ATOM   1899  CB  LEU B 677      60.236  -9.481  27.763  1.00  0.00           C  
ATOM   1900  CG  LEU B 677      59.279  -8.721  28.674  1.00  0.00           C  
ATOM   1901  CD1 LEU B 677      58.476  -9.728  29.486  1.00  0.00           C  
ATOM   1902  CD2 LEU B 677      60.072  -7.624  29.385  1.00  0.00           C  
ATOM   1903  N   PRO B 678      62.803  -9.069  25.602  1.00  0.00           N  
ATOM   1904  CA  PRO B 678      63.816  -9.844  24.957  1.00  0.00           C  
ATOM   1905  C   PRO B 678      63.900 -11.210  25.573  1.00  0.00           C  
ATOM   1906  O   PRO B 678      63.890 -11.362  26.793  1.00  0.00           O  
ATOM   1907  CB  PRO B 678      65.089  -9.088  25.140  1.00  0.00           C  
ATOM   1908  CG  PRO B 678      64.861  -8.305  26.388  1.00  0.00           C  
ATOM   1909  CD  PRO B 678      63.398  -7.895  26.215  1.00  0.00           C  
ATOM   1910  N   TYR B 681      64.083 -12.210  24.743  1.00  0.00           N  
ATOM   1911  CA  TYR B 681      64.290 -13.544  25.188  1.00  0.00           C  
ATOM   1912  C   TYR B 681      65.363 -13.625  26.237  1.00  0.00           C  
ATOM   1913  O   TYR B 681      65.333 -14.428  27.153  1.00  0.00           O  
ATOM   1914  CB  TYR B 681      64.664 -14.349  23.987  1.00  0.00           C  
ATOM   1915  CG  TYR B 681      64.812 -15.793  24.374  1.00  0.00           C  
ATOM   1916  CD1 TYR B 681      63.663 -16.525  24.677  1.00  0.00           C  
ATOM   1917  CD2 TYR B 681      66.077 -16.347  24.434  1.00  0.00           C  
ATOM   1918  CE1 TYR B 681      63.769 -17.841  25.045  1.00  0.00           C  
ATOM   1919  CE2 TYR B 681      66.164 -17.667  24.809  1.00  0.00           C  
ATOM   1920  CZ  TYR B 681      65.021 -18.397  25.105  1.00  0.00           C  
ATOM   1921  OH  TYR B 681      65.142 -19.736  25.447  1.00  0.00           O  
ATOM   1922  N   GLU B 683      66.351 -12.782  26.115  1.00  0.00           N  
ATOM   1923  CA  GLU B 683      67.520 -12.811  26.975  1.00  0.00           C  
ATOM   1924  C   GLU B 683      67.183 -12.320  28.383  1.00  0.00           C  
ATOM   1925  O   GLU B 683      67.989 -12.447  29.286  1.00  0.00           O  
ATOM   1926  CB  GLU B 683      68.575 -11.937  26.296  1.00  0.00           C  
ATOM   1927  CG  GLU B 683      68.979 -12.314  24.812  1.00  0.00           C  
ATOM   1928  CD  GLU B 683      68.081 -12.145  23.539  1.00  0.00           C  
ATOM   1929  OE1 GLU B 683      67.069 -11.425  23.588  1.00  0.00           O  
ATOM   1930  OE2 GLU B 683      68.418 -12.742  22.487  1.00  0.00           O  
ATOM   1931  N   ALA B 684      66.029 -11.658  28.561  1.00  0.00           N  
ATOM   1932  CA  ALA B 684      65.503 -11.206  29.841  1.00  0.00           C  
ATOM   1933  C   ALA B 684      64.839 -12.354  30.622  1.00  0.00           C  
ATOM   1934  O   ALA B 684      64.698 -12.318  31.843  1.00  0.00           O  
ATOM   1935  CB  ALA B 684      64.432 -10.138  29.651  1.00  0.00           C  
ATOM   1936  N   LEU B 685      64.411 -13.398  29.940  1.00  0.00           N  
ATOM   1937  CA  LEU B 685      63.678 -14.463  30.533  1.00  0.00           C  
ATOM   1938  C   LEU B 685      64.619 -15.416  31.250  1.00  0.00           C  
ATOM   1939  O   LEU B 685      65.725 -15.607  30.785  1.00  0.00           O  
ATOM   1940  CB  LEU B 685      62.927 -15.066  29.401  1.00  0.00           C  
ATOM   1941  CG  LEU B 685      61.530 -14.522  29.117  1.00  0.00           C  
ATOM   1942  CD1 LEU B 685      61.361 -13.041  29.298  1.00  0.00           C  
ATOM   1943  CD2 LEU B 685      61.261 -14.960  27.735  1.00  0.00           C  
ATOM   1944  N   PRO B 686      64.287 -16.031  32.397  1.00  0.00           N  
ATOM   1945  CA  PRO B 686      63.034 -15.800  33.100  1.00  0.00           C  
ATOM   1946  C   PRO B 686      63.185 -14.570  33.965  1.00  0.00           C  
ATOM   1947  O   PRO B 686      64.262 -14.313  34.476  1.00  0.00           O  
ATOM   1948  CB  PRO B 686      62.816 -17.104  33.855  1.00  0.00           C  
ATOM   1949  CG  PRO B 686      64.205 -17.507  34.230  1.00  0.00           C  
ATOM   1950  CD  PRO B 686      65.073 -17.064  33.055  1.00  0.00           C  
ATOM   1951  N   LEU B 687      62.158 -13.748  34.041  1.00  0.00           N  
ATOM   1952  CA  LEU B 687      62.144 -12.666  35.000  1.00  0.00           C  
ATOM   1953  C   LEU B 687      61.814 -13.333  36.355  1.00  0.00           C  
ATOM   1954  O   LEU B 687      60.900 -14.147  36.480  1.00  0.00           O  
ATOM   1955  CB  LEU B 687      61.063 -11.715  34.607  1.00  0.00           C  
ATOM   1956  CG  LEU B 687      61.406 -10.419  33.933  1.00  0.00           C  
ATOM   1957  CD1 LEU B 687      62.540 -10.526  32.955  1.00  0.00           C  
ATOM   1958  CD2 LEU B 687      60.120  -9.980  33.287  1.00  0.00           C  
ATOM   1959  N   ARG B 688      62.569 -13.071  37.381  1.00  0.00           N  
ATOM   1960  CA  ARG B 688      62.362 -13.559  38.733  1.00  0.00           C  
ATOM   1961  C   ARG B 688      62.264 -12.365  39.698  1.00  0.00           C  
ATOM   1962  O   ARG B 688      63.268 -11.776  40.080  1.00  0.00           O  
ATOM   1963  CB  ARG B 688      63.520 -14.396  39.116  1.00  0.00           C  
ATOM   1964  CG  ARG B 688      63.559 -15.599  38.282  1.00  0.00           C  
ATOM   1965  CD  ARG B 688      64.715 -16.194  38.960  1.00  0.00           C  
ATOM   1966  NE  ARG B 688      65.103 -17.253  38.116  1.00  0.00           N  
ATOM   1967  CZ  ARG B 688      66.345 -17.695  38.127  1.00  0.00           C  
ATOM   1968  NH1 ARG B 688      67.266 -17.158  38.964  1.00  0.00           N  
ATOM   1969  NH2 ARG B 688      66.637 -18.650  37.217  1.00  0.00           N  
ATOM   1970  N   TYR B 689      61.066 -11.968  40.092  1.00  0.00           N  
ATOM   1971  CA  TYR B 689      60.844 -10.817  40.941  1.00  0.00           C  
ATOM   1972  C   TYR B 689      60.478 -11.363  42.305  1.00  0.00           C  
ATOM   1973  O   TYR B 689      59.764 -12.364  42.329  1.00  0.00           O  
ATOM   1974  CB  TYR B 689      59.716 -10.032  40.352  1.00  0.00           C  
ATOM   1975  CG  TYR B 689      60.046  -9.310  39.056  1.00  0.00           C  
ATOM   1976  CD1 TYR B 689      61.325  -8.882  38.828  1.00  0.00           C  
ATOM   1977  CD2 TYR B 689      59.064  -9.017  38.136  1.00  0.00           C  
ATOM   1978  CE1 TYR B 689      61.625  -8.155  37.699  1.00  0.00           C  
ATOM   1979  CE2 TYR B 689      59.350  -8.281  36.996  1.00  0.00           C  
ATOM   1980  CZ  TYR B 689      60.642  -7.854  36.803  1.00  0.00           C  
ATOM   1981  OH  TYR B 689      60.978  -7.062  35.722  1.00  0.00           O  
ATOM   1982  N   ALA B 690      61.034 -10.814  43.388  1.00  0.00           N  
ATOM   1983  CA  ALA B 690      60.716 -11.147  44.771  1.00  0.00           C  
ATOM   1984  C   ALA B 690      60.003  -9.868  45.207  1.00  0.00           C  
ATOM   1985  O   ALA B 690      60.654  -8.861  45.449  1.00  0.00           O  
ATOM   1986  CB  ALA B 690      61.983 -11.314  45.632  1.00  0.00           C  
ATOM   1987  N   GLY B 691      58.701  -9.758  45.284  1.00  0.00           N  
ATOM   1988  CA  GLY B 691      58.112  -8.475  45.579  1.00  0.00           C  
ATOM   1989  C   GLY B 691      57.504  -8.452  46.951  1.00  0.00           C  
ATOM   1990  O   GLY B 691      56.731  -9.337  47.281  1.00  0.00           O  
ATOM   1991  N   TYR B 692      57.824  -7.468  47.757  1.00  0.00           N  
ATOM   1992  CA  TYR B 692      57.246  -7.283  49.062  1.00  0.00           C  
ATOM   1993  C   TYR B 692      56.235  -6.178  48.913  1.00  0.00           C  
ATOM   1994  O   TYR B 692      56.537  -5.136  48.322  1.00  0.00           O  
ATOM   1995  CB  TYR B 692      58.325  -6.875  50.102  1.00  0.00           C  
ATOM   1996  CG  TYR B 692      57.669  -6.266  51.328  1.00  0.00           C  
ATOM   1997  CD1 TYR B 692      56.950  -7.027  52.236  1.00  0.00           C  
ATOM   1998  CD2 TYR B 692      57.707  -4.891  51.442  1.00  0.00           C  
ATOM   1999  CE1 TYR B 692      56.249  -6.401  53.243  1.00  0.00           C  
ATOM   2000  CE2 TYR B 692      57.017  -4.262  52.434  1.00  0.00           C  
ATOM   2001  CZ  TYR B 692      56.292  -5.027  53.321  1.00  0.00           C  
ATOM   2002  OH  TYR B 692      55.586  -4.348  54.296  1.00  0.00           O  
ATOM   2003  N   ALA B 693      55.060  -6.351  49.501  1.00  0.00           N  
ATOM   2004  CA  ALA B 693      54.039  -5.308  49.600  1.00  0.00           C  
ATOM   2005  C   ALA B 693      53.116  -5.694  50.791  1.00  0.00           C  
ATOM   2006  O   ALA B 693      52.931  -6.893  51.037  1.00  0.00           O  
ATOM   2007  CB  ALA B 693      53.168  -5.247  48.346  1.00  0.00           C  
ATOM   2008  N   PRO B 695      52.538  -4.782  51.596  1.00  0.00           N  
ATOM   2009  CA  PRO B 695      51.411  -5.050  52.446  1.00  0.00           C  
ATOM   2010  C   PRO B 695      50.320  -5.693  51.606  1.00  0.00           C  
ATOM   2011  O   PRO B 695      50.183  -5.234  50.456  1.00  0.00           O  
ATOM   2012  CB  PRO B 695      51.045  -3.709  52.969  1.00  0.00           C  
ATOM   2013  CG  PRO B 695      52.376  -3.048  53.098  1.00  0.00           C  
ATOM   2014  CD  PRO B 695      53.038  -3.434  51.810  1.00  0.00           C  
ATOM   2015  N   ALA B 696      49.552  -6.701  52.070  1.00  0.00           N  
ATOM   2016  CA  ALA B 696      48.458  -7.255  51.287  1.00  0.00           C  
ATOM   2017  C   ALA B 696      47.179  -6.975  52.047  1.00  0.00           C  
ATOM   2018  O   ALA B 696      47.170  -6.948  53.289  1.00  0.00           O  
ATOM   2019  CB  ALA B 696      48.621  -8.745  51.139  1.00  0.00           C  
ATOM   2020  N   PHE B 697      46.091  -6.737  51.333  1.00  0.00           N  
ATOM   2021  CA  PHE B 697      44.795  -6.456  51.942  1.00  0.00           C  
ATOM   2022  C   PHE B 697      43.764  -7.415  51.403  1.00  0.00           C  
ATOM   2023  O   PHE B 697      43.611  -7.505  50.168  1.00  0.00           O  
ATOM   2024  CB  PHE B 697      44.282  -5.051  51.609  1.00  0.00           C  
ATOM   2025  CG  PHE B 697      45.131  -4.023  52.270  1.00  0.00           C  
ATOM   2026  CD1 PHE B 697      46.358  -3.695  51.751  1.00  0.00           C  
ATOM   2027  CD2 PHE B 697      44.665  -3.445  53.418  1.00  0.00           C  
ATOM   2028  CE1 PHE B 697      47.144  -2.774  52.391  1.00  0.00           C  
ATOM   2029  CE2 PHE B 697      45.461  -2.522  54.044  1.00  0.00           C  
ATOM   2030  CZ  PHE B 697      46.691  -2.195  53.529  1.00  0.00           C  
ATOM   2031  N   ARG B 698      43.042  -8.160  52.226  1.00  0.00           N  
ATOM   2032  CA  ARG B 698      41.979  -9.005  51.726  1.00  0.00           C  
ATOM   2033  C   ARG B 698      40.673  -8.713  52.414  1.00  0.00           C  
ATOM   2034  O   ARG B 698      40.621  -8.640  53.649  1.00  0.00           O  
ATOM   2035  CB  ARG B 698      42.324 -10.452  51.935  1.00  0.00           C  
ATOM   2036  CG  ARG B 698      43.545 -10.722  51.074  1.00  0.00           C  
ATOM   2037  CD  ARG B 698      43.797 -12.134  50.747  1.00  0.00           C  
ATOM   2038  NE  ARG B 698      45.187 -12.205  50.368  1.00  0.00           N  
ATOM   2039  CZ  ARG B 698      45.635 -13.195  49.606  1.00  0.00           C  
ATOM   2040  NH1 ARG B 698      44.787 -14.103  49.210  1.00  0.00           N  
ATOM   2041  NH2 ARG B 698      46.909 -13.285  49.257  1.00  0.00           N  
ATOM   2042  N   SER B 699      39.568  -8.593  51.686  1.00  0.00           N  
ATOM   2043  CA  SER B 699      38.282  -8.361  52.304  1.00  0.00           C  
ATOM   2044  C   SER B 699      37.942  -9.527  53.195  1.00  0.00           C  
ATOM   2045  O   SER B 699      37.302  -9.347  54.223  1.00  0.00           O  
ATOM   2046  CB  SER B 699      37.194  -8.211  51.257  1.00  0.00           C  
ATOM   2047  OG  SER B 699      36.849  -9.399  50.580  1.00  0.00           O  
ATOM   2048  N   GLU B 700      38.444 -10.708  52.866  1.00  0.00           N  
ATOM   2049  CA  GLU B 700      38.206 -11.946  53.573  1.00  0.00           C  
ATOM   2050  C   GLU B 700      36.715 -12.207  53.767  1.00  0.00           C  
ATOM   2051  O   GLU B 700      36.239 -12.670  54.806  1.00  0.00           O  
ATOM   2052  CB  GLU B 700      38.931 -11.968  54.936  1.00  0.00           C  
ATOM   2053  CG  GLU B 700      40.404 -12.335  54.922  1.00  0.00           C  
ATOM   2054  CD  GLU B 700      40.783 -13.521  54.037  1.00  0.00           C  
ATOM   2055  OE1 GLU B 700      40.093 -14.529  54.042  1.00  0.00           O  
ATOM   2056  OE2 GLU B 700      41.776 -13.447  53.322  1.00  0.00           O  
ATOM   2057  N   ALA B 703      35.949 -11.911  52.704  1.00  0.00           N  
ATOM   2058  CA  ALA B 703      34.538 -12.274  52.644  1.00  0.00           C  
ATOM   2059  C   ALA B 703      34.436 -13.822  52.614  1.00  0.00           C  
ATOM   2060  O   ALA B 703      34.330 -14.440  51.554  1.00  0.00           O  
ATOM   2061  CB  ALA B 703      33.973 -11.644  51.387  1.00  0.00           C  
ATOM   2062  N   GLY B 704      34.542 -14.490  53.769  1.00  0.00           N  
ATOM   2063  CA  GLY B 704      34.535 -15.948  53.941  1.00  0.00           C  
ATOM   2064  C   GLY B 704      35.113 -16.239  55.340  1.00  0.00           C  
ATOM   2065  O   GLY B 704      36.289 -15.966  55.633  1.00  0.00           O  
ATOM   2066  N   SER B 705      34.230 -16.783  56.201  1.00  0.00           N  
ATOM   2067  CA  SER B 705      34.474 -16.999  57.634  1.00  0.00           C  
ATOM   2068  C   SER B 705      35.338 -18.184  58.089  1.00  0.00           C  
ATOM   2069  O   SER B 705      35.362 -19.289  57.518  1.00  0.00           O  
ATOM   2070  CB  SER B 705      33.123 -17.105  58.363  1.00  0.00           C  
ATOM   2071  OG  SER B 705      33.295 -16.996  59.773  1.00  0.00           O  
ATOM   2072  N   PHE B 708      35.989 -17.960  59.231  1.00  0.00           N  
ATOM   2073  CA  PHE B 708      36.841 -18.968  59.807  1.00  0.00           C  
ATOM   2074  C   PHE B 708      35.933 -19.869  60.626  1.00  0.00           C  
ATOM   2075  O   PHE B 708      35.321 -19.473  61.628  1.00  0.00           O  
ATOM   2076  CB  PHE B 708      37.881 -18.325  60.702  1.00  0.00           C  
ATOM   2077  CG  PHE B 708      39.325 -18.771  60.517  1.00  0.00           C  
ATOM   2078  CD1 PHE B 708      39.748 -19.477  59.392  1.00  0.00           C  
ATOM   2079  CD2 PHE B 708      40.243 -18.411  61.477  1.00  0.00           C  
ATOM   2080  CE1 PHE B 708      41.081 -19.813  59.225  1.00  0.00           C  
ATOM   2081  CE2 PHE B 708      41.565 -18.751  61.300  1.00  0.00           C  
ATOM   2082  CZ  PHE B 708      41.984 -19.443  60.184  1.00  0.00           C  
ATOM   2083  N   GLY B 709      35.827 -21.091  60.098  1.00  0.00           N  
ATOM   2084  CA  GLY B 709      35.113 -22.185  60.745  1.00  0.00           C  
ATOM   2085  C   GLY B 709      35.738 -22.459  62.105  1.00  0.00           C  
ATOM   2086  O   GLY B 709      35.063 -22.693  63.106  1.00  0.00           O  
ATOM   2087  N   LYS B 710      37.074 -22.429  62.154  1.00  0.00           N  
ATOM   2088  CA  LYS B 710      37.806 -22.493  63.410  1.00  0.00           C  
ATOM   2089  C   LYS B 710      37.639 -21.017  63.760  1.00  0.00           C  
ATOM   2090  O   LYS B 710      38.366 -20.155  63.271  1.00  0.00           O  
ATOM   2091  CB  LYS B 710      39.259 -22.887  63.118  1.00  0.00           C  
ATOM   2092  CG  LYS B 710      40.121 -23.300  64.310  1.00  0.00           C  
ATOM   2093  CD  LYS B 710      40.642 -22.127  65.128  1.00  0.00           C  
ATOM   2094  CE  LYS B 710      41.495 -22.640  66.276  1.00  0.00           C  
ATOM   2095  NZ  LYS B 710      42.021 -21.534  67.052  1.00  0.00           N  
ATOM   2096  N   ASP B 711      36.563 -20.748  64.488  1.00  0.00           N  
ATOM   2097  CA  ASP B 711      36.124 -19.397  64.774  1.00  0.00           C  
ATOM   2098  C   ASP B 711      37.024 -18.195  65.027  1.00  0.00           C  
ATOM   2099  O   ASP B 711      37.651 -17.925  66.056  1.00  0.00           O  
ATOM   2100  CB  ASP B 711      35.108 -19.482  65.914  1.00  0.00           C  
ATOM   2101  CG  ASP B 711      33.719 -19.103  65.392  1.00  0.00           C  
ATOM   2102  OD1 ASP B 711      33.230 -19.751  64.451  1.00  0.00           O  
ATOM   2103  OD2 ASP B 711      33.144 -18.142  65.920  1.00  0.00           O  
ATOM   2104  N   VAL B 712      36.869 -17.432  63.950  1.00  0.00           N  
ATOM   2105  CA  VAL B 712      37.401 -16.105  63.723  1.00  0.00           C  
ATOM   2106  C   VAL B 712      38.887 -15.850  63.877  1.00  0.00           C  
ATOM   2107  O   VAL B 712      39.540 -15.659  62.845  1.00  0.00           O  
ATOM   2108  CB  VAL B 712      36.690 -15.023  64.612  1.00  0.00           C  
ATOM   2109  CG1 VAL B 712      36.908 -13.656  63.944  1.00  0.00           C  
ATOM   2110  CG2 VAL B 712      35.186 -15.265  64.754  1.00  0.00           C  
ATOM   2111  N   ARG B 713      39.481 -15.856  65.072  1.00  0.00           N  
ATOM   2112  CA  ARG B 713      40.798 -15.232  65.180  1.00  0.00           C  
ATOM   2113  C   ARG B 713      42.137 -15.763  65.756  1.00  0.00           C  
ATOM   2114  O   ARG B 713      42.379 -16.945  66.018  1.00  0.00           O  
ATOM   2115  CB  ARG B 713      40.457 -13.858  65.788  1.00  0.00           C  
ATOM   2116  CG  ARG B 713      40.467 -12.691  64.783  1.00  0.00           C  
ATOM   2117  CD  ARG B 713      40.020 -11.512  65.622  1.00  0.00           C  
ATOM   2118  NE  ARG B 713      40.518 -10.221  65.186  1.00  0.00           N  
ATOM   2119  CZ  ARG B 713      40.310  -9.131  65.930  1.00  0.00           C  
ATOM   2120  NH1 ARG B 713      39.615  -9.202  67.077  1.00  0.00           N  
ATOM   2121  NH2 ARG B 713      40.781  -7.953  65.508  1.00  0.00           N  
ATOM   2122  N   GLY B 714      43.077 -14.811  65.844  1.00  0.00           N  
ATOM   2123  CA  GLY B 714      44.463 -15.003  66.175  1.00  0.00           C  
ATOM   2124  C   GLY B 714      45.211 -14.409  64.982  1.00  0.00           C  
ATOM   2125  O   GLY B 714      44.761 -13.453  64.378  1.00  0.00           O  
ATOM   2126  N   LEU B 715      46.248 -15.053  64.458  1.00  0.00           N  
ATOM   2127  CA  LEU B 715      47.095 -14.449  63.436  1.00  0.00           C  
ATOM   2128  C   LEU B 715      46.944 -15.057  62.051  1.00  0.00           C  
ATOM   2129  O   LEU B 715      47.572 -14.607  61.097  1.00  0.00           O  
ATOM   2130  CB  LEU B 715      48.521 -14.565  63.845  1.00  0.00           C  
ATOM   2131  CG  LEU B 715      48.934 -13.881  65.131  1.00  0.00           C  
ATOM   2132  CD1 LEU B 715      50.412 -14.164  65.313  1.00  0.00           C  
ATOM   2133  CD2 LEU B 715      48.649 -12.368  65.101  1.00  0.00           C  
ATOM   2134  N   MET B 716      45.978 -15.955  61.930  1.00  0.00           N  
ATOM   2135  CA  MET B 716      45.826 -16.761  60.754  1.00  0.00           C  
ATOM   2136  C   MET B 716      45.178 -16.176  59.509  1.00  0.00           C  
ATOM   2137  O   MET B 716      45.525 -16.540  58.381  1.00  0.00           O  
ATOM   2138  CB  MET B 716      45.051 -18.023  61.133  1.00  0.00           C  
ATOM   2139  CG  MET B 716      45.759 -18.963  62.102  1.00  0.00           C  
ATOM   2140  SD  MET B 716      47.239 -19.819  61.494  1.00  0.00           S  
ATOM   2141  CE  MET B 716      46.479 -20.669  60.147  1.00  0.00           C  
ATOM   2142  N   ARG B 718      44.123 -15.385  59.704  1.00  0.00           N  
ATOM   2143  CA  ARG B 718      43.355 -14.814  58.622  1.00  0.00           C  
ATOM   2144  C   ARG B 718      42.997 -13.409  59.086  1.00  0.00           C  
ATOM   2145  O   ARG B 718      42.123 -13.227  59.941  1.00  0.00           O  
ATOM   2146  CB  ARG B 718      42.127 -15.664  58.412  1.00  0.00           C  
ATOM   2147  CG  ARG B 718      41.314 -15.168  57.219  1.00  0.00           C  
ATOM   2148  CD  ARG B 718      40.238 -16.148  56.854  1.00  0.00           C  
ATOM   2149  NE  ARG B 718      40.908 -17.422  56.786  1.00  0.00           N  
ATOM   2150  CZ  ARG B 718      41.453 -17.935  55.693  1.00  0.00           C  
ATOM   2151  NH1 ARG B 718      41.398 -17.320  54.510  1.00  0.00           N  
ATOM   2152  NH2 ARG B 718      42.207 -19.027  55.870  1.00  0.00           N  
ATOM   2153  N   VAL B 723      43.770 -12.422  58.626  1.00  0.00           N  
ATOM   2154  CA  VAL B 723      43.555 -11.026  58.995  1.00  0.00           C  
ATOM   2155  C   VAL B 723      43.320 -10.278  57.702  1.00  0.00           C  
ATOM   2156  O   VAL B 723      43.419 -10.875  56.629  1.00  0.00           O  
ATOM   2157  CB  VAL B 723      44.769 -10.429  59.760  1.00  0.00           C  
ATOM   2158  CG1 VAL B 723      44.830 -11.063  61.130  1.00  0.00           C  
ATOM   2159  CG2 VAL B 723      46.068 -10.667  59.028  1.00  0.00           C  
ATOM   2160  N   HIS B 724      42.876  -9.034  57.731  1.00  0.00           N  
ATOM   2161  CA  HIS B 724      42.624  -8.279  56.528  1.00  0.00           C  
ATOM   2162  C   HIS B 724      43.893  -7.713  55.924  1.00  0.00           C  
ATOM   2163  O   HIS B 724      44.014  -7.452  54.724  1.00  0.00           O  
ATOM   2164  CB  HIS B 724      41.776  -7.135  56.804  1.00  0.00           C  
ATOM   2165  CG  HIS B 724      40.360  -7.543  56.964  1.00  0.00           C  
ATOM   2166  ND1 HIS B 724      39.568  -8.183  56.138  1.00  0.00           N  
ATOM   2167  CD2 HIS B 724      39.663  -7.260  58.081  1.00  0.00           C  
ATOM   2168  CE1 HIS B 724      38.404  -8.310  56.691  1.00  0.00           C  
ATOM   2169  NE2 HIS B 724      38.479  -7.751  57.864  1.00  0.00           N  
ATOM   2170  N   GLN B 725      44.858  -7.450  56.770  1.00  0.00           N  
ATOM   2171  CA  GLN B 725      46.045  -6.833  56.287  1.00  0.00           C  
ATOM   2172  C   GLN B 725      47.199  -7.588  56.899  1.00  0.00           C  
ATOM   2173  O   GLN B 725      47.221  -7.834  58.120  1.00  0.00           O  
ATOM   2174  CB  GLN B 725      45.964  -5.404  56.693  1.00  0.00           C  
ATOM   2175  CG  GLN B 725      47.261  -4.774  56.408  1.00  0.00           C  
ATOM   2176  CD  GLN B 725      47.322  -3.323  56.743  1.00  0.00           C  
ATOM   2177  OE1 GLN B 725      48.380  -2.824  57.028  1.00  0.00           O  
ATOM   2178  NE2 GLN B 725      46.294  -2.512  56.768  1.00  0.00           N  
ATOM   2179  N   PHE B 726      48.079  -8.010  55.980  1.00  0.00           N  
ATOM   2180  CA  PHE B 726      49.263  -8.773  56.333  1.00  0.00           C  
ATOM   2181  C   PHE B 726      50.414  -8.341  55.456  1.00  0.00           C  
ATOM   2182  O   PHE B 726      50.286  -7.443  54.616  1.00  0.00           O  
ATOM   2183  CB  PHE B 726      49.013 -10.261  56.170  1.00  0.00           C  
ATOM   2184  CG  PHE B 726      48.482 -10.787  54.852  1.00  0.00           C  
ATOM   2185  CD1 PHE B 726      47.151 -10.639  54.509  1.00  0.00           C  
ATOM   2186  CD2 PHE B 726      49.345 -11.476  54.025  1.00  0.00           C  
ATOM   2187  CE1 PHE B 726      46.656 -11.183  53.337  1.00  0.00           C  
ATOM   2188  CE2 PHE B 726      48.833 -12.010  52.868  1.00  0.00           C  
ATOM   2189  CZ  PHE B 726      47.501 -11.872  52.519  1.00  0.00           C  
ATOM   2190  N   HIS B 728      51.568  -8.930  55.606  1.00  0.00           N  
ATOM   2191  CA  HIS B 728      52.705  -8.517  54.857  1.00  0.00           C  
ATOM   2192  C   HIS B 728      53.084  -9.735  54.062  1.00  0.00           C  
ATOM   2193  O   HIS B 728      53.138 -10.789  54.690  1.00  0.00           O  
ATOM   2194  CB  HIS B 728      53.802  -8.223  55.749  1.00  0.00           C  
ATOM   2195  CG  HIS B 728      53.607  -6.922  56.458  1.00  0.00           C  
ATOM   2196  ND1 HIS B 728      53.522  -6.723  57.769  1.00  0.00           N  
ATOM   2197  CD2 HIS B 728      53.510  -5.716  55.867  1.00  0.00           C  
ATOM   2198  CE1 HIS B 728      53.383  -5.458  58.003  1.00  0.00           C  
ATOM   2199  NE2 HIS B 728      53.371  -4.865  56.846  1.00  0.00           N  
ATOM   2200  N   LYS B 730      53.429  -9.646  52.770  1.00  0.00           N  
ATOM   2201  CA  LYS B 730      53.831 -10.834  52.045  1.00  0.00           C  
ATOM   2202  C   LYS B 730      54.987 -10.577  51.080  1.00  0.00           C  
ATOM   2203  O   LYS B 730      54.964  -9.584  50.354  1.00  0.00           O  
ATOM   2204  CB  LYS B 730      52.634 -11.303  51.312  1.00  0.00           C  
ATOM   2205  CG  LYS B 730      52.948 -12.562  50.554  1.00  0.00           C  
ATOM   2206  CD  LYS B 730      51.673 -13.211  50.016  1.00  0.00           C  
ATOM   2207  CE  LYS B 730      51.081 -12.410  48.919  1.00  0.00           C  
ATOM   2208  NZ  LYS B 730      52.015 -12.252  47.821  1.00  0.00           N  
ATOM   2209  N   VAL B 731      56.046 -11.356  51.105  1.00  0.00           N  
ATOM   2210  CA  VAL B 731      57.055 -11.321  50.061  1.00  0.00           C  
ATOM   2211  C   VAL B 731      56.566 -12.358  49.022  1.00  0.00           C  
ATOM   2212  O   VAL B 731      56.301 -13.526  49.366  1.00  0.00           O  
ATOM   2213  CB  VAL B 731      58.401 -11.718  50.636  1.00  0.00           C  
ATOM   2214  CG1 VAL B 731      59.461 -11.697  49.522  1.00  0.00           C  
ATOM   2215  CG2 VAL B 731      58.708 -10.796  51.821  1.00  0.00           C  
ATOM   2216  N   GLU B 732      56.379 -11.991  47.757  1.00  0.00           N  
ATOM   2217  CA  GLU B 732      55.903 -12.869  46.715  1.00  0.00           C  
ATOM   2218  C   GLU B 732      57.064 -13.247  45.808  1.00  0.00           C  
ATOM   2219  O   GLU B 732      58.014 -12.477  45.647  1.00  0.00           O  
ATOM   2220  CB  GLU B 732      54.885 -12.154  45.929  1.00  0.00           C  
ATOM   2221  CG  GLU B 732      54.234 -12.949  44.812  1.00  0.00           C  
ATOM   2222  CD  GLU B 732      53.173 -13.960  45.248  1.00  0.00           C  
ATOM   2223  OE1 GLU B 732      53.150 -14.388  46.408  1.00  0.00           O  
ATOM   2224  OE2 GLU B 732      52.329 -14.311  44.418  1.00  0.00           O  
ATOM   2225  N   GLN B 733      57.011 -14.443  45.272  1.00  0.00           N  
ATOM   2226  CA  GLN B 733      57.940 -14.994  44.304  1.00  0.00           C  
ATOM   2227  C   GLN B 733      57.152 -14.962  42.988  1.00  0.00           C  
ATOM   2228  O   GLN B 733      56.052 -15.517  42.934  1.00  0.00           O  
ATOM   2229  CB  GLN B 733      58.263 -16.416  44.601  1.00  0.00           C  
ATOM   2230  CG  GLN B 733      59.105 -16.616  45.813  1.00  0.00           C  
ATOM   2231  CD  GLN B 733      59.549 -18.061  45.814  1.00  0.00           C  
ATOM   2232  OE1 GLN B 733      58.959 -18.963  46.409  1.00  0.00           O  
ATOM   2233  NE2 GLN B 733      60.628 -18.309  45.119  1.00  0.00           N  
ATOM   2234  N   TYR B 734      57.633 -14.252  41.952  1.00  0.00           N  
ATOM   2235  CA  TYR B 734      56.976 -14.115  40.673  1.00  0.00           C  
ATOM   2236  C   TYR B 734      58.021 -14.429  39.611  1.00  0.00           C  
ATOM   2237  O   TYR B 734      59.184 -13.979  39.653  1.00  0.00           O  
ATOM   2238  CB  TYR B 734      56.515 -12.722  40.457  1.00  0.00           C  
ATOM   2239  CG  TYR B 734      55.910 -12.490  39.083  1.00  0.00           C  
ATOM   2240  CD1 TYR B 734      54.582 -12.808  38.942  1.00  0.00           C  
ATOM   2241  CD2 TYR B 734      56.641 -11.936  38.018  1.00  0.00           C  
ATOM   2242  CE1 TYR B 734      53.986 -12.559  37.727  1.00  0.00           C  
ATOM   2243  CE2 TYR B 734      56.032 -11.691  36.806  1.00  0.00           C  
ATOM   2244  CZ  TYR B 734      54.702 -12.006  36.686  1.00  0.00           C  
ATOM   2245  OH  TYR B 734      53.971 -11.748  35.533  1.00  0.00           O  
ATOM   2246  N   VAL B 735      57.535 -15.194  38.648  1.00  0.00           N  
ATOM   2247  CA  VAL B 735      58.358 -15.596  37.531  1.00  0.00           C  
ATOM   2248  C   VAL B 735      57.553 -15.490  36.260  1.00  0.00           C  
ATOM   2249  O   VAL B 735      56.379 -15.845  36.217  1.00  0.00           O  
ATOM   2250  CB  VAL B 735      58.902 -17.068  37.667  1.00  0.00           C  
ATOM   2251  CG1 VAL B 735      59.730 -17.453  36.419  1.00  0.00           C  
ATOM   2252  CG2 VAL B 735      59.800 -17.185  38.875  1.00  0.00           C  
ATOM   2253  N   LEU B 736      58.268 -14.975  35.252  1.00  0.00           N  
ATOM   2254  CA  LEU B 736      57.792 -14.811  33.877  1.00  0.00           C  
ATOM   2255  C   LEU B 736      58.879 -15.579  33.130  1.00  0.00           C  
ATOM   2256  O   LEU B 736      60.083 -15.332  33.269  1.00  0.00           O  
ATOM   2257  CB  LEU B 736      57.776 -13.317  33.602  1.00  0.00           C  
ATOM   2258  CG  LEU B 736      57.363 -12.557  32.344  1.00  0.00           C  
ATOM   2259  CD1 LEU B 736      58.061 -13.226  31.164  1.00  0.00           C  
ATOM   2260  CD2 LEU B 736      55.883 -12.537  32.135  1.00  0.00           C  
ATOM   2261  N   THR B 737      58.502 -16.550  32.363  1.00  0.00           N  
ATOM   2262  CA  THR B 737      59.497 -17.349  31.697  1.00  0.00           C  
ATOM   2263  C   THR B 737      58.974 -17.558  30.284  1.00  0.00           C  
ATOM   2264  O   THR B 737      57.904 -17.058  29.874  1.00  0.00           O  
ATOM   2265  CB  THR B 737      59.654 -18.665  32.532  1.00  0.00           C  
ATOM   2266  OG1 THR B 737      60.874 -19.250  32.068  1.00  0.00           O  
ATOM   2267  CG2 THR B 737      58.496 -19.657  32.409  1.00  0.00           C  
ATOM   2268  N   GLU B 738      59.695 -18.357  29.518  1.00  0.00           N  
ATOM   2269  CA  GLU B 738      59.246 -18.604  28.150  1.00  0.00           C  
ATOM   2270  C   GLU B 738      58.113 -19.618  28.046  1.00  0.00           C  
ATOM   2271  O   GLU B 738      57.803 -20.380  28.971  1.00  0.00           O  
ATOM   2272  CB  GLU B 738      60.426 -19.038  27.326  1.00  0.00           C  
ATOM   2273  CG  GLU B 738      60.948 -20.399  27.631  1.00  0.00           C  
ATOM   2274  CD  GLU B 738      62.146 -20.687  26.771  1.00  0.00           C  
ATOM   2275  OE1 GLU B 738      62.023 -20.617  25.554  1.00  0.00           O  
ATOM   2276  OE2 GLU B 738      63.206 -20.953  27.333  1.00  0.00           O  
ATOM   2277  N   ALA B 739      57.483 -19.653  26.880  1.00  0.00           N  
ATOM   2278  CA  ALA B 739      56.312 -20.467  26.707  1.00  0.00           C  
ATOM   2279  C   ALA B 739      56.640 -21.895  26.357  1.00  0.00           C  
ATOM   2280  O   ALA B 739      56.361 -22.413  25.293  1.00  0.00           O  
ATOM   2281  CB  ALA B 739      55.410 -19.849  25.644  1.00  0.00           C  
ATOM   2282  N   SER B 740      57.262 -22.550  27.310  1.00  0.00           N  
ATOM   2283  CA  SER B 740      57.471 -23.960  27.266  1.00  0.00           C  
ATOM   2284  C   SER B 740      57.196 -24.535  28.643  1.00  0.00           C  
ATOM   2285  O   SER B 740      57.575 -23.999  29.697  1.00  0.00           O  
ATOM   2286  CB  SER B 740      58.909 -24.302  26.844  1.00  0.00           C  
ATOM   2287  OG  SER B 740      59.987 -24.284  27.757  1.00  0.00           O  
ATOM   2288  N   LEU B 741      56.492 -25.663  28.594  1.00  0.00           N  
ATOM   2289  CA  LEU B 741      56.216 -26.482  29.745  1.00  0.00           C  
ATOM   2290  C   LEU B 741      57.444 -26.815  30.552  1.00  0.00           C  
ATOM   2291  O   LEU B 741      57.427 -26.737  31.768  1.00  0.00           O  
ATOM   2292  CB  LEU B 741      55.583 -27.750  29.310  1.00  0.00           C  
ATOM   2293  CG  LEU B 741      54.130 -27.902  29.671  1.00  0.00           C  
ATOM   2294  CD1 LEU B 741      53.667 -29.240  29.132  1.00  0.00           C  
ATOM   2295  CD2 LEU B 741      53.929 -27.833  31.189  1.00  0.00           C  
ATOM   2296  N   GLU B 742      58.552 -27.111  29.931  1.00  0.00           N  
ATOM   2297  CA  GLU B 742      59.731 -27.432  30.659  1.00  0.00           C  
ATOM   2298  C   GLU B 742      60.254 -26.157  31.270  1.00  0.00           C  
ATOM   2299  O   GLU B 742      60.800 -26.239  32.355  1.00  0.00           O  
ATOM   2300  CB  GLU B 742      60.700 -28.095  29.686  1.00  0.00           C  
ATOM   2301  CG  GLU B 742      61.880 -27.357  29.079  1.00  0.00           C  
ATOM   2302  CD  GLU B 742      63.209 -27.631  29.784  1.00  0.00           C  
ATOM   2303  OE1 GLU B 742      63.864 -28.645  29.490  1.00  0.00           O  
ATOM   2304  OE2 GLU B 742      63.588 -26.809  30.626  1.00  0.00           O  
ATOM   2305  N   ALA B 743      60.094 -24.973  30.701  1.00  0.00           N  
ATOM   2306  CA  ALA B 743      60.567 -23.764  31.355  1.00  0.00           C  
ATOM   2307  C   ALA B 743      59.680 -23.512  32.583  1.00  0.00           C  
ATOM   2308  O   ALA B 743      60.183 -23.228  33.685  1.00  0.00           O  
ATOM   2309  CB  ALA B 743      60.449 -22.554  30.458  1.00  0.00           C  
ATOM   2310  N   SER B 744      58.364 -23.695  32.418  1.00  0.00           N  
ATOM   2311  CA  SER B 744      57.405 -23.600  33.492  1.00  0.00           C  
ATOM   2312  C   SER B 744      57.788 -24.602  34.577  1.00  0.00           C  
ATOM   2313  O   SER B 744      58.139 -24.153  35.679  1.00  0.00           O  
ATOM   2314  CB  SER B 744      56.083 -23.877  32.891  1.00  0.00           C  
ATOM   2315  OG  SER B 744      55.005 -23.701  33.769  1.00  0.00           O  
ATOM   2316  N   ASP B 787      57.891 -25.911  34.310  1.00  0.00           N  
ATOM   2317  CA  ASP B 787      58.252 -26.909  35.285  1.00  0.00           C  
ATOM   2318  C   ASP B 787      59.516 -26.631  36.017  1.00  0.00           C  
ATOM   2319  O   ASP B 787      59.597 -26.917  37.207  1.00  0.00           O  
ATOM   2320  CB  ASP B 787      58.444 -28.247  34.666  1.00  0.00           C  
ATOM   2321  CG  ASP B 787      57.217 -28.924  34.127  1.00  0.00           C  
ATOM   2322  OD1 ASP B 787      56.128 -28.357  34.199  1.00  0.00           O  
ATOM   2323  OD2 ASP B 787      57.360 -30.042  33.627  1.00  0.00           O  
ATOM   2324  N   ARG B 788      60.523 -26.064  35.391  1.00  0.00           N  
ATOM   2325  CA  ARG B 788      61.764 -25.799  36.066  1.00  0.00           C  
ATOM   2326  C   ARG B 788      61.488 -24.640  37.016  1.00  0.00           C  
ATOM   2327  O   ARG B 788      61.922 -24.689  38.156  1.00  0.00           O  
ATOM   2328  CB  ARG B 788      62.805 -25.450  35.015  1.00  0.00           C  
ATOM   2329  CG  ARG B 788      64.275 -25.636  35.359  1.00  0.00           C  
ATOM   2330  CD  ARG B 788      64.819 -24.827  36.572  1.00  0.00           C  
ATOM   2331  NE  ARG B 788      64.679 -25.436  37.918  1.00  0.00           N  
ATOM   2332  CZ  ARG B 788      65.174 -24.860  39.042  1.00  0.00           C  
ATOM   2333  NH1 ARG B 788      65.825 -23.675  39.025  1.00  0.00           N  
ATOM   2334  NH2 ARG B 788      65.046 -25.500  40.213  1.00  0.00           N  
ATOM   2335  N   ALA B 789      60.729 -23.622  36.638  1.00  0.00           N  
ATOM   2336  CA  ALA B 789      60.442 -22.480  37.502  1.00  0.00           C  
ATOM   2337  C   ALA B 789      59.592 -22.936  38.691  1.00  0.00           C  
ATOM   2338  O   ALA B 789      59.943 -22.640  39.834  1.00  0.00           O  
ATOM   2339  CB  ALA B 789      59.686 -21.401  36.732  1.00  0.00           C  
ATOM   2340  N   PHE B 790      58.551 -23.741  38.492  1.00  0.00           N  
ATOM   2341  CA  PHE B 790      57.713 -24.273  39.561  1.00  0.00           C  
ATOM   2342  C   PHE B 790      58.528 -24.990  40.603  1.00  0.00           C  
ATOM   2343  O   PHE B 790      58.434 -24.687  41.789  1.00  0.00           O  
ATOM   2344  CB  PHE B 790      56.709 -25.216  38.988  1.00  0.00           C  
ATOM   2345  CG  PHE B 790      55.513 -25.543  39.864  1.00  0.00           C  
ATOM   2346  CD1 PHE B 790      54.395 -24.726  39.814  1.00  0.00           C  
ATOM   2347  CD2 PHE B 790      55.511 -26.678  40.651  1.00  0.00           C  
ATOM   2348  CE1 PHE B 790      53.263 -25.031  40.533  1.00  0.00           C  
ATOM   2349  CE2 PHE B 790      54.360 -26.961  41.360  1.00  0.00           C  
ATOM   2350  CZ  PHE B 790      53.251 -26.146  41.301  1.00  0.00           C  
ATOM   2351  N   GLN B 791      59.427 -25.852  40.193  1.00  0.00           N  
ATOM   2352  CA  GLN B 791      60.285 -26.567  41.124  1.00  0.00           C  
ATOM   2353  C   GLN B 791      61.142 -25.540  41.814  1.00  0.00           C  
ATOM   2354  O   GLN B 791      61.259 -25.689  43.014  1.00  0.00           O  
ATOM   2355  CB  GLN B 791      61.151 -27.573  40.380  1.00  0.00           C  
ATOM   2356  CG  GLN B 791      62.074 -28.326  41.295  1.00  0.00           C  
ATOM   2357  CD  GLN B 791      63.357 -28.786  40.598  1.00  0.00           C  
ATOM   2358  OE1 GLN B 791      63.948 -29.805  40.971  1.00  0.00           O  
ATOM   2359  NE2 GLN B 791      63.869 -28.086  39.582  1.00  0.00           N  
ATOM   2360  N   GLU B 792      61.710 -24.486  41.222  1.00  0.00           N  
ATOM   2361  CA  GLU B 792      62.507 -23.495  41.960  1.00  0.00           C  
ATOM   2362  C   GLU B 792      61.665 -22.709  42.980  1.00  0.00           C  
ATOM   2363  O   GLU B 792      62.020 -22.523  44.140  1.00  0.00           O  
ATOM   2364  CB  GLU B 792      63.075 -22.623  40.932  1.00  0.00           C  
ATOM   2365  CG  GLU B 792      64.026 -21.536  41.304  1.00  0.00           C  
ATOM   2366  CD  GLU B 792      64.425 -20.604  40.136  1.00  0.00           C  
ATOM   2367  OE1 GLU B 792      63.742 -20.557  39.090  1.00  0.00           O  
ATOM   2368  OE2 GLU B 792      65.437 -19.901  40.306  1.00  0.00           O  
ATOM   2369  N   LEU B 793      60.486 -22.302  42.593  1.00  0.00           N  
ATOM   2370  CA  LEU B 793      59.532 -21.618  43.445  1.00  0.00           C  
ATOM   2371  C   LEU B 793      59.185 -22.431  44.685  1.00  0.00           C  
ATOM   2372  O   LEU B 793      59.099 -21.933  45.811  1.00  0.00           O  
ATOM   2373  CB  LEU B 793      58.291 -21.343  42.631  1.00  0.00           C  
ATOM   2374  CG  LEU B 793      58.062 -19.936  42.063  1.00  0.00           C  
ATOM   2375  CD1 LEU B 793      59.330 -19.186  41.836  1.00  0.00           C  
ATOM   2376  CD2 LEU B 793      57.248 -20.105  40.841  1.00  0.00           C  
ATOM   2377  N   LEU B 794      59.089 -23.735  44.474  1.00  0.00           N  
ATOM   2378  CA  LEU B 794      58.788 -24.680  45.492  1.00  0.00           C  
ATOM   2379  C   LEU B 794      59.954 -24.862  46.384  1.00  0.00           C  
ATOM   2380  O   LEU B 794      59.838 -24.718  47.598  1.00  0.00           O  
ATOM   2381  CB  LEU B 794      58.427 -25.932  44.821  1.00  0.00           C  
ATOM   2382  CG  LEU B 794      57.276 -26.710  45.400  1.00  0.00           C  
ATOM   2383  CD1 LEU B 794      56.008 -25.926  45.561  1.00  0.00           C  
ATOM   2384  CD2 LEU B 794      57.072 -27.831  44.436  1.00  0.00           C  
ATOM   2385  N   GLU B 795      61.131 -25.069  45.863  1.00  0.00           N  
ATOM   2386  CA  GLU B 795      62.297 -25.294  46.677  1.00  0.00           C  
ATOM   2387  C   GLU B 795      62.668 -24.107  47.478  1.00  0.00           C  
ATOM   2388  O   GLU B 795      63.272 -24.228  48.546  1.00  0.00           O  
ATOM   2389  CB  GLU B 795      63.494 -25.624  45.872  1.00  0.00           C  
ATOM   2390  CG  GLU B 795      63.343 -27.040  45.314  1.00  0.00           C  
ATOM   2391  CD  GLU B 795      64.422 -27.487  44.322  1.00  0.00           C  
ATOM   2392  OE1 GLU B 795      65.105 -26.656  43.691  1.00  0.00           O  
ATOM   2393  OE2 GLU B 795      64.541 -28.702  44.179  1.00  0.00           O  
ATOM   2394  N   ASN B 796      62.344 -22.929  46.974  1.00  0.00           N  
ATOM   2395  CA  ASN B 796      62.626 -21.705  47.706  1.00  0.00           C  
ATOM   2396  C   ASN B 796      61.793 -21.589  48.969  1.00  0.00           C  
ATOM   2397  O   ASN B 796      62.337 -21.298  50.033  1.00  0.00           O  
ATOM   2398  CB  ASN B 796      62.338 -20.520  46.837  1.00  0.00           C  
ATOM   2399  CG  ASN B 796      63.398 -20.218  45.801  1.00  0.00           C  
ATOM   2400  OD1 ASN B 796      63.148 -19.445  44.883  1.00  0.00           O  
ATOM   2401  ND2 ASN B 796      64.609 -20.720  45.896  1.00  0.00           N  
ATOM   2402  N   ALA B 797      60.501 -21.852  48.826  1.00  0.00           N  
ATOM   2403  CA  ALA B 797      59.591 -21.856  49.925  1.00  0.00           C  
ATOM   2404  C   ALA B 797      59.997 -22.935  50.910  1.00  0.00           C  
ATOM   2405  O   ALA B 797      59.986 -22.720  52.101  1.00  0.00           O  
ATOM   2406  CB  ALA B 797      58.233 -22.145  49.400  1.00  0.00           C  
ATOM   2407  N   GLU B 798      60.354 -24.148  50.498  1.00  0.00           N  
ATOM   2408  CA  GLU B 798      60.807 -25.234  51.381  1.00  0.00           C  
ATOM   2409  C   GLU B 798      62.039 -24.873  52.121  1.00  0.00           C  
ATOM   2410  O   GLU B 798      62.159 -25.160  53.314  1.00  0.00           O  
ATOM   2411  CB  GLU B 798      61.160 -26.501  50.643  1.00  0.00           C  
ATOM   2412  CG  GLU B 798      59.931 -27.105  49.996  1.00  0.00           C  
ATOM   2413  CD  GLU B 798      60.184 -28.490  49.420  1.00  0.00           C  
ATOM   2414  OE1 GLU B 798      60.771 -29.340  50.103  1.00  0.00           O  
ATOM   2415  OE2 GLU B 798      59.765 -28.717  48.291  1.00  0.00           O  
ATOM   2416  N   GLU B 799      62.920 -24.196  51.409  1.00  0.00           N  
ATOM   2417  CA  GLU B 799      64.155 -23.735  51.986  1.00  0.00           C  
ATOM   2418  C   GLU B 799      63.943 -22.720  53.100  1.00  0.00           C  
ATOM   2419  O   GLU B 799      64.586 -22.770  54.159  1.00  0.00           O  
ATOM   2420  CB  GLU B 799      64.957 -23.180  50.846  1.00  0.00           C  
ATOM   2421  CG  GLU B 799      66.390 -22.921  51.107  1.00  0.00           C  
ATOM   2422  CD  GLU B 799      67.093 -24.013  51.875  1.00  0.00           C  
ATOM   2423  OE1 GLU B 799      66.839 -25.206  51.643  1.00  0.00           O  
ATOM   2424  OE2 GLU B 799      67.906 -23.631  52.717  1.00  0.00           O  
ATOM   2425  N   ILE B 800      63.018 -21.795  52.900  1.00  0.00           N  
ATOM   2426  CA  ILE B 800      62.698 -20.833  53.928  1.00  0.00           C  
ATOM   2427  C   ILE B 800      62.112 -21.604  55.112  1.00  0.00           C  
ATOM   2428  O   ILE B 800      62.598 -21.361  56.217  1.00  0.00           O  
ATOM   2429  CB  ILE B 800      61.715 -19.787  53.320  1.00  0.00           C  
ATOM   2430  CG1 ILE B 800      62.540 -18.835  52.430  1.00  0.00           C  
ATOM   2431  CG2 ILE B 800      60.906 -19.061  54.431  1.00  0.00           C  
ATOM   2432  CD1 ILE B 800      61.642 -18.129  51.448  1.00  0.00           C  
ATOM   2433  N   LEU B 801      61.192 -22.586  54.926  1.00  0.00           N  
ATOM   2434  CA  LEU B 801      60.629 -23.320  56.040  1.00  0.00           C  
ATOM   2435  C   LEU B 801      61.691 -24.086  56.783  1.00  0.00           C  
ATOM   2436  O   LEU B 801      61.676 -24.115  58.016  1.00  0.00           O  
ATOM   2437  CB  LEU B 801      59.582 -24.240  55.543  1.00  0.00           C  
ATOM   2438  CG  LEU B 801      58.396 -23.532  54.906  1.00  0.00           C  
ATOM   2439  CD1 LEU B 801      57.446 -24.554  54.321  1.00  0.00           C  
ATOM   2440  CD2 LEU B 801      57.683 -22.661  55.944  1.00  0.00           C  
ATOM   2441  N   ARG B 802      62.690 -24.645  56.101  1.00  0.00           N  
ATOM   2442  CA  ARG B 802      63.776 -25.337  56.784  1.00  0.00           C  
ATOM   2443  C   ARG B 802      64.562 -24.336  57.574  1.00  0.00           C  
ATOM   2444  O   ARG B 802      64.949 -24.640  58.699  1.00  0.00           O  
ATOM   2445  CB  ARG B 802      64.773 -26.019  55.840  1.00  0.00           C  
ATOM   2446  CG  ARG B 802      64.042 -27.033  54.972  1.00  0.00           C  
ATOM   2447  CD  ARG B 802      64.963 -27.748  53.982  1.00  0.00           C  
ATOM   2448  NE  ARG B 802      64.265 -28.845  53.302  1.00  0.00           N  
ATOM   2449  CZ  ARG B 802      64.363 -30.117  53.764  1.00  0.00           C  
ATOM   2450  NH1 ARG B 802      65.076 -30.488  54.850  1.00  0.00           N  
ATOM   2451  NH2 ARG B 802      63.761 -31.068  53.074  1.00  0.00           N  
ATOM   2452  N   LEU B 803      64.836 -23.136  57.088  1.00  0.00           N  
ATOM   2453  CA  LEU B 803      65.613 -22.179  57.865  1.00  0.00           C  
ATOM   2454  C   LEU B 803      64.744 -21.732  59.011  1.00  0.00           C  
ATOM   2455  O   LEU B 803      65.260 -21.549  60.089  1.00  0.00           O  
ATOM   2456  CB  LEU B 803      66.015 -21.019  56.966  1.00  0.00           C  
ATOM   2457  CG  LEU B 803      67.011 -21.436  55.866  1.00  0.00           C  
ATOM   2458  CD1 LEU B 803      67.144 -20.319  54.848  1.00  0.00           C  
ATOM   2459  CD2 LEU B 803      68.357 -21.719  56.453  1.00  0.00           C  
ATOM   2460  N   LEU B 807      63.439 -21.622  58.855  1.00  0.00           N  
ATOM   2461  CA  LEU B 807      62.503 -21.278  59.904  1.00  0.00           C  
ATOM   2462  C   LEU B 807      62.281 -22.421  60.898  1.00  0.00           C  
ATOM   2463  O   LEU B 807      61.695 -22.198  61.966  1.00  0.00           O  
ATOM   2464  CB  LEU B 807      61.179 -20.879  59.255  1.00  0.00           C  
ATOM   2465  CG  LEU B 807      60.732 -19.383  59.247  1.00  0.00           C  
ATOM   2466  CD1 LEU B 807      61.895 -18.507  58.966  1.00  0.00           C  
ATOM   2467  CD2 LEU B 807      59.642 -19.158  58.211  1.00  0.00           C  
ATOM   2468  N   GLU B 808      62.787 -23.627  60.544  1.00  0.00           N  
ATOM   2469  CA  GLU B 808      62.751 -24.895  61.262  1.00  0.00           C  
ATOM   2470  C   GLU B 808      61.333 -25.328  61.509  1.00  0.00           C  
ATOM   2471  O   GLU B 808      61.042 -25.756  62.615  1.00  0.00           O  
ATOM   2472  CB  GLU B 808      63.492 -24.782  62.577  1.00  0.00           C  
ATOM   2473  CG  GLU B 808      64.950 -24.465  62.282  1.00  0.00           C  
ATOM   2474  CD  GLU B 808      65.793 -24.014  63.477  1.00  0.00           C  
ATOM   2475  OE1 GLU B 808      65.437 -24.259  64.623  1.00  0.00           O  
ATOM   2476  OE2 GLU B 808      66.833 -23.398  63.273  1.00  0.00           O  
ATOM   2477  N   LEU B1141      60.424 -25.242  60.547  1.00  0.00           N  
ATOM   2478  CA  LEU B1141      59.042 -25.577  60.769  1.00  0.00           C  
ATOM   2479  C   LEU B1141      58.683 -26.924  60.160  1.00  0.00           C  
ATOM   2480  O   LEU B1141      59.233 -27.221  59.096  1.00  0.00           O  
ATOM   2481  CB  LEU B1141      58.144 -24.500  60.157  1.00  0.00           C  
ATOM   2482  CG  LEU B1141      58.149 -23.185  60.929  1.00  0.00           C  
ATOM   2483  CD1 LEU B1141      57.328 -22.132  60.212  1.00  0.00           C  
ATOM   2484  CD2 LEU B1141      57.573 -23.426  62.310  1.00  0.00           C  
ATOM   2485  N   PRO B1154      57.811 -27.787  60.733  1.00  0.00           N  
ATOM   2486  CA  PRO B1154      57.442 -29.029  60.081  1.00  0.00           C  
ATOM   2487  C   PRO B1154      56.528 -28.684  58.914  1.00  0.00           C  
ATOM   2488  O   PRO B1154      55.624 -27.888  59.146  1.00  0.00           O  
ATOM   2489  CB  PRO B1154      56.802 -29.835  61.231  1.00  0.00           C  
ATOM   2490  CG  PRO B1154      56.269 -28.839  62.242  1.00  0.00           C  
ATOM   2491  CD  PRO B1154      57.277 -27.708  62.115  1.00  0.00           C  
ATOM   2492  N   TYR B1155      56.624 -29.205  57.684  1.00  0.00           N  
ATOM   2493  CA  TYR B1155      55.731 -28.835  56.616  1.00  0.00           C  
ATOM   2494  C   TYR B1155      55.451 -30.031  55.776  1.00  0.00           C  
ATOM   2495  O   TYR B1155      56.065 -31.086  55.934  1.00  0.00           O  
ATOM   2496  CB  TYR B1155      56.336 -27.746  55.729  1.00  0.00           C  
ATOM   2497  CG  TYR B1155      57.627 -28.065  54.997  1.00  0.00           C  
ATOM   2498  CD1 TYR B1155      57.591 -28.651  53.744  1.00  0.00           C  
ATOM   2499  CD2 TYR B1155      58.813 -27.760  55.610  1.00  0.00           C  
ATOM   2500  CE1 TYR B1155      58.737 -28.939  53.089  1.00  0.00           C  
ATOM   2501  CE2 TYR B1155      59.975 -28.050  54.952  1.00  0.00           C  
ATOM   2502  CZ  TYR B1155      59.910 -28.635  53.707  1.00  0.00           C  
ATOM   2503  OH  TYR B1155      61.093 -28.964  53.084  1.00  0.00           O  
ATOM   2504  N   ARG B1156      54.565 -29.872  54.827  1.00  0.00           N  
ATOM   2505  CA  ARG B1156      54.257 -30.924  53.884  1.00  0.00           C  
ATOM   2506  C   ARG B1156      53.862 -30.288  52.545  1.00  0.00           C  
ATOM   2507  O   ARG B1156      53.480 -29.106  52.547  1.00  0.00           O  
ATOM   2508  CB  ARG B1156      53.098 -31.769  54.409  1.00  0.00           C  
ATOM   2509  CG  ARG B1156      51.762 -31.116  54.270  1.00  0.00           C  
ATOM   2510  CD  ARG B1156      50.790 -32.035  54.898  1.00  0.00           C  
ATOM   2511  NE  ARG B1156      49.508 -31.397  54.748  1.00  0.00           N  
ATOM   2512  CZ  ARG B1156      48.406 -32.124  54.864  1.00  0.00           C  
ATOM   2513  NH1 ARG B1156      48.493 -33.423  55.131  1.00  0.00           N  
ATOM   2514  NH2 ARG B1156      47.205 -31.578  54.650  1.00  0.00           N  
ATOM   2515  N   LEU B1157      53.933 -30.955  51.388  1.00  0.00           N  
ATOM   2516  CA  LEU B1157      53.498 -30.291  50.181  1.00  0.00           C  
ATOM   2517  C   LEU B1157      52.257 -31.061  49.831  1.00  0.00           C  
ATOM   2518  O   LEU B1157      52.121 -32.228  50.212  1.00  0.00           O  
ATOM   2519  CB  LEU B1157      54.493 -30.399  49.040  1.00  0.00           C  
ATOM   2520  CG  LEU B1157      55.988 -30.229  49.214  1.00  0.00           C  
ATOM   2521  CD1 LEU B1157      56.620 -30.222  47.814  1.00  0.00           C  
ATOM   2522  CD2 LEU B1157      56.308 -28.947  49.928  1.00  0.00           C  
ATOM   2523  N   VAL B1158      51.347 -30.427  49.128  1.00  0.00           N  
ATOM   2524  CA  VAL B1158      50.047 -30.981  48.799  1.00  0.00           C  
ATOM   2525  C   VAL B1158      49.785 -30.622  47.333  1.00  0.00           C  
ATOM   2526  O   VAL B1158      49.994 -29.482  46.907  1.00  0.00           O  
ATOM   2527  CB  VAL B1158      48.919 -30.342  49.737  1.00  0.00           C  
ATOM   2528  CG1 VAL B1158      47.545 -30.796  49.342  1.00  0.00           C  
ATOM   2529  CG2 VAL B1158      49.044 -30.823  51.122  1.00  0.00           C  
ATOM   2530  N   GLU B1159      49.391 -31.584  46.540  1.00  0.00           N  
ATOM   2531  CA  GLU B1159      48.947 -31.337  45.210  1.00  0.00           C  
ATOM   2532  C   GLU B1159      47.489 -30.933  45.317  1.00  0.00           C  
ATOM   2533  O   GLU B1159      46.650 -31.686  45.841  1.00  0.00           O  
ATOM   2534  CB  GLU B1159      49.065 -32.591  44.402  1.00  0.00           C  
ATOM   2535  CG  GLU B1159      48.941 -32.356  42.912  1.00  0.00           C  
ATOM   2536  CD  GLU B1159      50.162 -31.712  42.293  1.00  0.00           C  
ATOM   2537  OE1 GLU B1159      51.280 -32.047  42.665  1.00  0.00           O  
ATOM   2538  OE2 GLU B1159      49.987 -30.871  41.430  1.00  0.00           O  
ATOM   2539  N   VAL B1160      47.195 -29.759  44.759  1.00  0.00           N  
ATOM   2540  CA  VAL B1160      45.867 -29.182  44.813  1.00  0.00           C  
ATOM   2541  C   VAL B1160      45.100 -29.697  43.621  1.00  0.00           C  
ATOM   2542  O   VAL B1160      45.606 -29.784  42.501  1.00  0.00           O  
ATOM   2543  CB  VAL B1160      45.905 -27.616  44.800  1.00  0.00           C  
ATOM   2544  CG1 VAL B1160      44.531 -27.072  45.065  1.00  0.00           C  
ATOM   2545  CG2 VAL B1160      46.708 -27.076  45.942  1.00  0.00           C  
ATOM   2546  N   ALA B1161      43.891 -30.115  44.006  1.00  0.00           N  
ATOM   2547  CA  ALA B1161      42.878 -30.702  43.155  1.00  0.00           C  
ATOM   2548  C   ALA B1161      42.334 -29.647  42.223  1.00  0.00           C  
ATOM   2549  O   ALA B1161      42.452 -28.445  42.513  1.00  0.00           O  
ATOM   2550  CB  ALA B1161      41.707 -31.231  43.956  1.00  0.00           C  
ATOM   2551  N   THR B1415      41.682 -30.106  41.151  1.00  0.00           N  
ATOM   2552  CA  THR B1415      41.215 -29.262  40.082  1.00  0.00           C  
ATOM   2553  C   THR B1415      40.215 -28.263  40.636  1.00  0.00           C  
ATOM   2554  O   THR B1415      40.339 -27.052  40.437  1.00  0.00           O  
ATOM   2555  CB  THR B1415      40.613 -30.180  38.968  1.00  0.00           C  
ATOM   2556  OG1 THR B1415      39.614 -30.998  39.562  1.00  0.00           O  
ATOM   2557  CG2 THR B1415      41.650 -31.088  38.319  1.00  0.00           C  
ATOM   2558  N   GLY B1426      39.270 -28.749  41.427  1.00  0.00           N  
ATOM   2559  CA  GLY B1426      38.219 -27.935  41.993  1.00  0.00           C  
ATOM   2560  C   GLY B1426      38.771 -26.849  42.879  1.00  0.00           C  
ATOM   2561  O   GLY B1426      38.195 -25.785  43.040  1.00  0.00           O  
ATOM   2562  N   ASP B1427      39.938 -27.054  43.424  1.00  0.00           N  
ATOM   2563  CA  ASP B1427      40.432 -26.095  44.350  1.00  0.00           C  
ATOM   2564  C   ASP B1427      41.516 -25.183  43.804  1.00  0.00           C  
ATOM   2565  O   ASP B1427      41.827 -24.168  44.427  1.00  0.00           O  
ATOM   2566  CB  ASP B1427      40.871 -26.914  45.539  1.00  0.00           C  
ATOM   2567  CG  ASP B1427      40.940 -26.114  46.824  1.00  0.00           C  
ATOM   2568  OD1 ASP B1427      39.898 -25.610  47.268  1.00  0.00           O  
ATOM   2569  OD2 ASP B1427      42.041 -26.003  47.371  1.00  0.00           O  
ATOM   2570  N   MET B1437      42.099 -25.465  42.643  1.00  0.00           N  
ATOM   2571  CA  MET B1437      43.218 -24.647  42.201  1.00  0.00           C  
ATOM   2572  C   MET B1437      42.771 -23.343  41.546  1.00  0.00           C  
ATOM   2573  O   MET B1437      43.568 -22.398  41.446  1.00  0.00           O  
ATOM   2574  CB  MET B1437      44.117 -25.437  41.241  1.00  0.00           C  
ATOM   2575  CG  MET B1437      43.409 -26.079  40.081  1.00  0.00           C  
ATOM   2576  SD  MET B1437      44.543 -26.840  38.896  1.00  0.00           S  
ATOM   2577  CE  MET B1437      45.441 -27.949  39.920  1.00  0.00           C  
ATOM   2578  N   GLY B1438      41.507 -23.172  41.159  1.00  0.00           N  
ATOM   2579  CA  GLY B1438      41.161 -21.909  40.519  1.00  0.00           C  
ATOM   2580  C   GLY B1438      41.364 -21.895  38.999  1.00  0.00           C  
ATOM   2581  O   GLY B1438      42.180 -22.611  38.400  1.00  0.00           O  
ATOM   2582  N   PRO B1443      40.598 -21.043  38.308  1.00  0.00           N  
ATOM   2583  CA  PRO B1443      40.435 -21.098  36.867  1.00  0.00           C  
ATOM   2584  C   PRO B1443      41.722 -21.058  36.097  1.00  0.00           C  
ATOM   2585  O   PRO B1443      41.879 -21.852  35.174  1.00  0.00           O  
ATOM   2586  CB  PRO B1443      39.515 -19.938  36.525  1.00  0.00           C  
ATOM   2587  CG  PRO B1443      39.639 -18.990  37.734  1.00  0.00           C  
ATOM   2588  CD  PRO B1443      39.767 -19.989  38.876  1.00  0.00           C  
ATOM   2589  N   GLY B1444      42.694 -20.223  36.455  1.00  0.00           N  
ATOM   2590  CA  GLY B1444      43.874 -20.104  35.603  1.00  0.00           C  
ATOM   2591  C   GLY B1444      45.066 -20.996  35.880  1.00  0.00           C  
ATOM   2592  O   GLY B1444      46.113 -20.744  35.296  1.00  0.00           O  
ATOM   2593  N   LYS B1448      44.955 -22.007  36.743  1.00  0.00           N  
ATOM   2594  CA  LYS B1448      46.084 -22.777  37.188  1.00  0.00           C  
ATOM   2595  C   LYS B1448      46.226 -24.022  36.372  1.00  0.00           C  
ATOM   2596  O   LYS B1448      45.260 -24.676  36.005  1.00  0.00           O  
ATOM   2597  CB  LYS B1448      45.920 -23.172  38.621  1.00  0.00           C  
ATOM   2598  CG  LYS B1448      46.453 -22.188  39.625  1.00  0.00           C  
ATOM   2599  CD  LYS B1448      45.681 -20.895  39.723  1.00  0.00           C  
ATOM   2600  CE  LYS B1448      46.287 -19.984  40.802  1.00  0.00           C  
ATOM   2601  NZ  LYS B1448      46.320 -20.616  42.105  1.00  0.00           N  
ATOM   2602  N   TRP B1456      47.477 -24.281  36.029  1.00  0.00           N  
ATOM   2603  CA  TRP B1456      47.876 -25.490  35.362  1.00  0.00           C  
ATOM   2604  C   TRP B1456      48.077 -26.452  36.507  1.00  0.00           C  
ATOM   2605  O   TRP B1456      47.535 -27.556  36.563  1.00  0.00           O  
ATOM   2606  CB  TRP B1456      49.209 -25.277  34.616  1.00  0.00           C  
ATOM   2607  CG  TRP B1456      49.886 -26.501  33.994  1.00  0.00           C  
ATOM   2608  CD1 TRP B1456      51.146 -26.908  34.345  1.00  0.00           C  
ATOM   2609  CD2 TRP B1456      49.373 -27.265  32.988  1.00  0.00           C  
ATOM   2610  NE1 TRP B1456      51.446 -27.917  33.561  1.00  0.00           N  
ATOM   2611  CE2 TRP B1456      50.411 -28.157  32.738  1.00  0.00           C  
ATOM   2612  CE3 TRP B1456      48.188 -27.305  32.289  1.00  0.00           C  
ATOM   2613  CZ2 TRP B1456      50.274 -29.121  31.765  1.00  0.00           C  
ATOM   2614  CZ3 TRP B1456      48.047 -28.274  31.316  1.00  0.00           C  
ATOM   2615  CH2 TRP B1456      49.079 -29.161  31.066  1.00  0.00           C  
ATOM   2616  N   ARG B1457      48.886 -25.981  37.442  1.00  0.00           N  
ATOM   2617  CA  ARG B1457      49.288 -26.811  38.520  1.00  0.00           C  
ATOM   2618  C   ARG B1457      49.412 -25.929  39.729  1.00  0.00           C  
ATOM   2619  O   ARG B1457      49.949 -24.812  39.623  1.00  0.00           O  
ATOM   2620  CB  ARG B1457      50.624 -27.416  38.228  1.00  0.00           C  
ATOM   2621  CG  ARG B1457      50.949 -28.372  39.324  1.00  0.00           C  
ATOM   2622  CD  ARG B1457      52.175 -29.146  39.022  1.00  0.00           C  
ATOM   2623  NE  ARG B1457      52.456 -29.903  40.200  1.00  0.00           N  
ATOM   2624  CZ  ARG B1457      53.559 -30.574  40.339  1.00  0.00           C  
ATOM   2625  NH1 ARG B1457      54.495 -30.604  39.433  1.00  0.00           N  
ATOM   2626  NH2 ARG B1457      53.720 -31.249  41.448  1.00  0.00           N  
ATOM   2627  N   GLN B1458      48.917 -26.478  40.850  1.00  0.00           N  
ATOM   2628  CA  GLN B1458      49.075 -25.840  42.147  1.00  0.00           C  
ATOM   2629  C   GLN B1458      49.477 -26.794  43.279  1.00  0.00           C  
ATOM   2630  O   GLN B1458      48.920 -27.887  43.454  1.00  0.00           O  
ATOM   2631  CB  GLN B1458      47.797 -25.157  42.509  1.00  0.00           C  
ATOM   2632  CG  GLN B1458      48.149 -24.167  43.591  1.00  0.00           C  
ATOM   2633  CD  GLN B1458      46.896 -23.485  44.038  1.00  0.00           C  
ATOM   2634  OE1 GLN B1458      46.036 -23.119  43.248  1.00  0.00           O  
ATOM   2635  NE2 GLN B1458      46.736 -23.301  45.330  1.00  0.00           N  
ATOM   2636  N   VAL B1459      50.478 -26.401  44.036  1.00  0.00           N  
ATOM   2637  CA  VAL B1459      50.928 -27.174  45.145  1.00  0.00           C  
ATOM   2638  C   VAL B1459      50.929 -26.226  46.340  1.00  0.00           C  
ATOM   2639  O   VAL B1459      51.465 -25.113  46.274  1.00  0.00           O  
ATOM   2640  CB  VAL B1459      52.348 -27.719  44.866  1.00  0.00           C  
ATOM   2641  CG1 VAL B1459      52.950 -28.296  46.156  1.00  0.00           C  
ATOM   2642  CG2 VAL B1459      52.283 -28.818  43.836  1.00  0.00           C  
ATOM   2643  N   ASP B1460      50.309 -26.604  47.446  1.00  0.00           N  
ATOM   2644  CA  ASP B1460      50.376 -25.736  48.595  1.00  0.00           C  
ATOM   2645  C   ASP B1460      51.421 -26.297  49.497  1.00  0.00           C  
ATOM   2646  O   ASP B1460      51.749 -27.477  49.392  1.00  0.00           O  
ATOM   2647  CB  ASP B1460      49.083 -25.682  49.394  1.00  0.00           C  
ATOM   2648  CG  ASP B1460      47.899 -25.148  48.630  1.00  0.00           C  
ATOM   2649  OD1 ASP B1460      48.083 -24.424  47.667  1.00  0.00           O  
ATOM   2650  OD2 ASP B1460      46.778 -25.474  48.986  1.00  0.00           O  
ATOM   2651  N   ILE B1461      51.970 -25.448  50.356  1.00  0.00           N  
ATOM   2652  CA  ILE B1461      52.847 -25.869  51.412  1.00  0.00           C  
ATOM   2653  C   ILE B1461      52.092 -25.467  52.673  1.00  0.00           C  
ATOM   2654  O   ILE B1461      51.535 -24.375  52.852  1.00  0.00           O  
ATOM   2655  CB  ILE B1461      54.168 -25.169  51.286  1.00  0.00           C  
ATOM   2656  CG1 ILE B1461      54.831 -25.437  49.929  1.00  0.00           C  
ATOM   2657  CG2 ILE B1461      55.052 -25.728  52.370  1.00  0.00           C  
ATOM   2658  CD1 ILE B1461      56.293 -24.946  49.881  1.00  0.00           C  
ATOM   2659  N   GLU B1462      51.957 -26.467  53.508  1.00  0.00           N  
ATOM   2660  CA  GLU B1462      51.221 -26.360  54.726  1.00  0.00           C  
ATOM   2661  C   GLU B1462      52.167 -26.597  55.819  1.00  0.00           C  
ATOM   2662  O   GLU B1462      53.008 -27.472  55.628  1.00  0.00           O  
ATOM   2663  CB  GLU B1462      50.206 -27.382  54.794  1.00  0.00           C  
ATOM   2664  CG  GLU B1462      49.308 -27.088  53.631  1.00  0.00           C  
ATOM   2665  CD  GLU B1462      48.102 -27.967  53.576  1.00  0.00           C  
ATOM   2666  OE1 GLU B1462      48.062 -28.946  54.319  1.00  0.00           O  
ATOM   2667  OE2 GLU B1462      47.214 -27.685  52.769  1.00  0.00           O  
ATOM   2668  N   VAL B1463      52.091 -25.821  56.914  1.00  0.00           N  
ATOM   2669  CA  VAL B1463      52.955 -26.034  58.079  1.00  0.00           C  
ATOM   2670  C   VAL B1463      52.130 -26.556  59.284  1.00  0.00           C  
ATOM   2671  O   VAL B1463      50.925 -26.325  59.399  1.00  0.00           O  
ATOM   2672  CB  VAL B1463      53.668 -24.705  58.322  1.00  0.00           C  
ATOM   2673  CG1 VAL B1463      54.549 -24.883  59.545  1.00  0.00           C  
ATOM   2674  CG2 VAL B1463      54.542 -24.305  57.100  1.00  0.00           C  
ATOM   2675  N   TYR B1464      52.673 -27.406  60.145  1.00  0.00           N  
ATOM   2676  CA  TYR B1464      51.901 -27.943  61.237  1.00  0.00           C  
ATOM   2677  C   TYR B1464      51.642 -26.908  62.326  1.00  0.00           C  
ATOM   2678  O   TYR B1464      52.557 -26.248  62.845  1.00  0.00           O  
ATOM   2679  CB  TYR B1464      52.608 -29.113  61.877  1.00  0.00           C  
ATOM   2680  CG  TYR B1464      51.679 -29.956  62.753  1.00  0.00           C  
ATOM   2681  CD1 TYR B1464      50.694 -30.711  62.149  1.00  0.00           C  
ATOM   2682  CD2 TYR B1464      51.840 -29.989  64.121  1.00  0.00           C  
ATOM   2683  CE1 TYR B1464      49.866 -31.510  62.896  1.00  0.00           C  
ATOM   2684  CE2 TYR B1464      51.006 -30.787  64.878  1.00  0.00           C  
ATOM   2685  CZ  TYR B1464      50.020 -31.550  64.269  1.00  0.00           C  
ATOM   2686  OH  TYR B1464      49.179 -32.367  65.029  1.00  0.00           O  
ATOM   2687  N   LEU B1465      50.378 -26.815  62.705  1.00  0.00           N  
ATOM   2688  CA  LEU B1465      49.947 -25.900  63.735  1.00  0.00           C  
ATOM   2689  C   LEU B1465      49.488 -26.838  64.849  1.00  0.00           C  
ATOM   2690  O   LEU B1465      48.379 -27.411  64.738  1.00  0.00           O  
ATOM   2691  CB  LEU B1465      48.802 -25.057  63.181  1.00  0.00           C  
ATOM   2692  CG  LEU B1465      48.321 -23.994  64.097  1.00  0.00           C  
ATOM   2693  CD1 LEU B1465      49.391 -22.956  64.278  1.00  0.00           C  
ATOM   2694  CD2 LEU B1465      47.093 -23.350  63.504  1.00  0.00           C  
ATOM   2695  N   PRO B1475      50.335 -27.087  65.885  1.00  0.00           N  
ATOM   2696  CA  PRO B1475      50.046 -27.920  67.059  1.00  0.00           C  
ATOM   2697  C   PRO B1475      48.659 -27.716  67.673  1.00  0.00           C  
ATOM   2698  O   PRO B1475      47.907 -28.679  67.812  1.00  0.00           O  
ATOM   2699  CB  PRO B1475      51.126 -27.606  68.063  1.00  0.00           C  
ATOM   2700  CG  PRO B1475      52.299 -27.243  67.184  1.00  0.00           C  
ATOM   2701  CD  PRO B1475      51.651 -26.468  66.058  1.00  0.00           C  
ATOM   2702  N   SER B1688      48.220 -26.482  67.915  1.00  0.00           N  
ATOM   2703  CA  SER B1688      46.967 -26.215  68.561  1.00  0.00           C  
ATOM   2704  C   SER B1688      45.764 -26.656  67.748  1.00  0.00           C  
ATOM   2705  O   SER B1688      44.652 -26.743  68.288  1.00  0.00           O  
ATOM   2706  CB  SER B1688      46.882 -24.720  68.872  1.00  0.00           C  
ATOM   2707  OG  SER B1688      46.928 -23.812  67.772  1.00  0.00           O  
ATOM   2708  N   GLU B1689      45.908 -26.843  66.442  1.00  0.00           N  
ATOM   2709  CA  GLU B1689      44.813 -27.401  65.705  1.00  0.00           C  
ATOM   2710  C   GLU B1689      45.179 -28.810  65.323  1.00  0.00           C  
ATOM   2711  O   GLU B1689      44.374 -29.382  64.612  1.00  0.00           O  
ATOM   2712  CB  GLU B1689      44.553 -26.684  64.468  1.00  0.00           C  
ATOM   2713  CG  GLU B1689      43.966 -25.352  64.652  1.00  0.00           C  
ATOM   2714  CD  GLU B1689      43.572 -24.753  63.318  1.00  0.00           C  
ATOM   2715  OE1 GLU B1689      43.141 -25.474  62.419  1.00  0.00           O  
ATOM   2716  OE2 GLU B1689      43.678 -23.542  63.187  1.00  0.00           O  
ATOM   2717  N   GLY B1690      46.336 -29.383  65.697  1.00  0.00           N  
ATOM   2718  CA  GLY B1690      46.702 -30.747  65.379  1.00  0.00           C  
ATOM   2719  C   GLY B1690      46.583 -31.015  63.880  1.00  0.00           C  
ATOM   2720  O   GLY B1690      46.174 -32.097  63.428  1.00  0.00           O  
ATOM   2721  N   ARG B1692      46.922 -29.976  63.093  1.00  0.00           N  
ATOM   2722  CA  ARG B1692      46.840 -30.034  61.656  1.00  0.00           C  
ATOM   2723  C   ARG B1692      47.717 -29.029  60.903  1.00  0.00           C  
ATOM   2724  O   ARG B1692      48.230 -28.042  61.434  1.00  0.00           O  
ATOM   2725  CB  ARG B1692      45.390 -29.860  61.216  1.00  0.00           C  
ATOM   2726  CG  ARG B1692      44.729 -28.522  61.309  1.00  0.00           C  
ATOM   2727  CD  ARG B1692      43.465 -28.711  60.507  1.00  0.00           C  
ATOM   2728  NE  ARG B1692      42.597 -27.568  60.726  1.00  0.00           N  
ATOM   2729  CZ  ARG B1692      42.186 -26.743  59.746  1.00  0.00           C  
ATOM   2730  NH1 ARG B1692      42.548 -26.928  58.460  1.00  0.00           N  
ATOM   2731  NH2 ARG B1692      41.451 -25.671  60.088  1.00  0.00           N  
ATOM   2732  N   TYR B1693      47.940 -29.395  59.645  1.00  0.00           N  
ATOM   2733  CA  TYR B1693      48.749 -28.645  58.728  1.00  0.00           C  
ATOM   2734  C   TYR B1693      47.966 -27.444  58.258  1.00  0.00           C  
ATOM   2735  O   TYR B1693      46.759 -27.557  58.027  1.00  0.00           O  
ATOM   2736  CB  TYR B1693      49.115 -29.555  57.571  1.00  0.00           C  
ATOM   2737  CG  TYR B1693      50.277 -30.449  57.958  1.00  0.00           C  
ATOM   2738  CD1 TYR B1693      51.582 -29.975  57.915  1.00  0.00           C  
ATOM   2739  CD2 TYR B1693      50.018 -31.740  58.381  1.00  0.00           C  
ATOM   2740  CE1 TYR B1693      52.633 -30.792  58.308  1.00  0.00           C  
ATOM   2741  CE2 TYR B1693      51.059 -32.560  58.765  1.00  0.00           C  
ATOM   2742  CZ  TYR B1693      52.336 -32.072  58.731  1.00  0.00           C  
ATOM   2743  OH  TYR B1693      53.301 -32.882  59.223  1.00  0.00           O  
ATOM   2744  N   ARG B1700      48.576 -26.279  58.101  1.00  0.00           N  
ATOM   2745  CA  ARG B1700      47.865 -25.118  57.598  1.00  0.00           C  
ATOM   2746  C   ARG B1700      48.607 -24.474  56.463  1.00  0.00           C  
ATOM   2747  O   ARG B1700      49.821 -24.332  56.537  1.00  0.00           O  
ATOM   2748  CB  ARG B1700      47.672 -24.048  58.683  1.00  0.00           C  
ATOM   2749  CG  ARG B1700      46.625 -24.425  59.677  1.00  0.00           C  
ATOM   2750  CD  ARG B1700      45.312 -24.718  58.973  1.00  0.00           C  
ATOM   2751  NE  ARG B1700      44.347 -24.036  59.781  1.00  0.00           N  
ATOM   2752  CZ  ARG B1700      43.736 -22.910  59.409  1.00  0.00           C  
ATOM   2753  NH1 ARG B1700      43.889 -22.258  58.239  1.00  0.00           N  
ATOM   2754  NH2 ARG B1700      43.022 -22.344  60.369  1.00  0.00           N  
ATOM   2755  N   GLU B1701      47.923 -24.044  55.424  1.00  0.00           N  
ATOM   2756  CA  GLU B1701      48.587 -23.420  54.296  1.00  0.00           C  
ATOM   2757  C   GLU B1701      49.320 -22.154  54.695  1.00  0.00           C  
ATOM   2758  O   GLU B1701      48.758 -21.266  55.327  1.00  0.00           O  
ATOM   2759  CB  GLU B1701      47.583 -23.062  53.189  1.00  0.00           C  
ATOM   2760  CG  GLU B1701      48.309 -22.338  52.069  1.00  0.00           C  
ATOM   2761  CD  GLU B1701      47.463 -21.564  51.091  1.00  0.00           C  
ATOM   2762  OE1 GLU B1701      46.426 -22.080  50.673  1.00  0.00           O  
ATOM   2763  OE2 GLU B1701      47.862 -20.461  50.725  1.00  0.00           O  
ATOM   2764  N   THR B1702      50.598 -22.127  54.343  1.00  0.00           N  
ATOM   2765  CA  THR B1702      51.370 -20.910  54.427  1.00  0.00           C  
ATOM   2766  C   THR B1702      51.849 -20.441  53.026  1.00  0.00           C  
ATOM   2767  O   THR B1702      52.235 -19.287  52.838  1.00  0.00           O  
ATOM   2768  CB  THR B1702      52.547 -21.168  55.349  1.00  0.00           C  
ATOM   2769  OG1 THR B1702      53.221 -22.320  54.814  1.00  0.00           O  
ATOM   2770  CG2 THR B1702      52.106 -21.307  56.802  1.00  0.00           C  
ATOM   2771  N   HIS B1703      51.818 -21.263  51.969  1.00  0.00           N  
ATOM   2772  CA  HIS B1703      52.343 -20.945  50.641  1.00  0.00           C  
ATOM   2773  C   HIS B1703      51.517 -21.648  49.577  1.00  0.00           C  
ATOM   2774  O   HIS B1703      51.115 -22.764  49.900  1.00  0.00           O  
ATOM   2775  CB  HIS B1703      53.755 -21.438  50.492  1.00  0.00           C  
ATOM   2776  CG  HIS B1703      54.788 -20.914  51.494  1.00  0.00           C  
ATOM   2777  ND1 HIS B1703      54.922 -21.157  52.795  1.00  0.00           N  
ATOM   2778  CD2 HIS B1703      55.893 -20.156  51.143  1.00  0.00           C  
ATOM   2779  CE1 HIS B1703      56.053 -20.605  53.229  1.00  0.00           C  
ATOM   2780  NE2 HIS B1703      56.633 -20.001  52.223  1.00  0.00           N  
ATOM   2781  N   SER B1704      51.186 -21.078  48.411  1.00  0.00           N  
ATOM   2782  CA  SER B1704      50.559 -21.747  47.288  1.00  0.00           C  
ATOM   2783  C   SER B1704      51.481 -21.424  46.108  1.00  0.00           C  
ATOM   2784  O   SER B1704      51.845 -20.255  45.901  1.00  0.00           O  
ATOM   2785  CB  SER B1704      49.225 -21.200  46.874  1.00  0.00           C  
ATOM   2786  OG  SER B1704      48.246 -21.253  47.889  1.00  0.00           O  
ATOM   2787  N   CYS B1705      51.895 -22.445  45.353  1.00  0.00           N  
ATOM   2788  CA  CYS B1705      52.798 -22.343  44.194  1.00  0.00           C  
ATOM   2789  C   CYS B1705      51.961 -22.636  42.972  1.00  0.00           C  
ATOM   2790  O   CYS B1705      51.437 -23.761  42.888  1.00  0.00           O  
ATOM   2791  CB  CYS B1705      53.911 -23.384  44.273  1.00  0.00           C  
ATOM   2792  SG  CYS B1705      55.258 -23.062  43.130  1.00  0.00           S  
ATOM   2793  N   SER B1706      51.772 -21.676  42.077  1.00  0.00           N  
ATOM   2794  CA  SER B1706      50.939 -21.904  40.937  1.00  0.00           C  
ATOM   2795  C   SER B1706      51.756 -21.653  39.708  1.00  0.00           C  
ATOM   2796  O   SER B1706      52.650 -20.792  39.671  1.00  0.00           O  
ATOM   2797  CB  SER B1706      49.806 -20.958  40.884  1.00  0.00           C  
ATOM   2798  OG  SER B1706      49.081 -21.011  42.088  1.00  0.00           O  
ATOM   2799  N   ALA B1707      51.397 -22.456  38.712  1.00  0.00           N  
ATOM   2800  CA  ALA B1707      51.928 -22.325  37.380  1.00  0.00           C  
ATOM   2801  C   ALA B1707      50.700 -22.007  36.564  1.00  0.00           C  
ATOM   2802  O   ALA B1707      49.736 -22.794  36.634  1.00  0.00           O  
ATOM   2803  CB  ALA B1707      52.505 -23.619  36.911  1.00  0.00           C  
ATOM   2804  N   LEU B1708      50.668 -20.903  35.796  1.00  0.00           N  
ATOM   2805  CA  LEU B1708      49.448 -20.543  35.082  1.00  0.00           C  
ATOM   2806  C   LEU B1708      49.624 -20.508  33.586  1.00  0.00           C  
ATOM   2807  O   LEU B1708      48.767 -20.000  32.838  1.00  0.00           O  
ATOM   2808  CB  LEU B1708      48.947 -19.176  35.578  1.00  0.00           C  
ATOM   2809  CG  LEU B1708      48.647 -19.060  37.099  1.00  0.00           C  
ATOM   2810  CD1 LEU B1708      49.826 -18.504  37.891  1.00  0.00           C  
ATOM   2811  CD2 LEU B1708      47.452 -18.167  37.235  1.00  0.00           C  
ATOM   2812  N   LEU B1709      50.756 -21.062  33.104  1.00  0.00           N  
ATOM   2813  CA  LEU B1709      51.095 -21.048  31.698  1.00  0.00           C  
ATOM   2814  C   LEU B1709      50.924 -19.623  31.163  1.00  0.00           C  
ATOM   2815  O   LEU B1709      51.462 -18.686  31.760  1.00  0.00           O  
ATOM   2816  CB  LEU B1709      50.205 -22.065  31.013  1.00  0.00           C  
ATOM   2817  CG  LEU B1709      50.863 -23.362  30.668  1.00  0.00           C  
ATOM   2818  CD1 LEU B1709      51.770 -23.883  31.719  1.00  0.00           C  
ATOM   2819  CD2 LEU B1709      49.774 -24.323  30.442  1.00  0.00           C  
ATOM   2820  N   ASP B1710      50.190 -19.390  30.091  1.00  0.00           N  
ATOM   2821  CA  ASP B1710      50.028 -18.054  29.557  1.00  0.00           C  
ATOM   2822  C   ASP B1710      48.646 -17.543  29.844  1.00  0.00           C  
ATOM   2823  O   ASP B1710      48.208 -16.635  29.129  1.00  0.00           O  
ATOM   2824  CB  ASP B1710      50.273 -18.044  28.031  1.00  0.00           C  
ATOM   2825  CG  ASP B1710      49.452 -18.949  27.101  1.00  0.00           C  
ATOM   2826  OD1 ASP B1710      48.503 -19.602  27.568  1.00  0.00           O  
ATOM   2827  OD2 ASP B1710      49.785 -18.982  25.896  1.00  0.00           O  
ATOM   2828  N   TRP B1711      47.953 -18.063  30.865  1.00  0.00           N  
ATOM   2829  CA  TRP B1711      46.586 -17.648  31.071  1.00  0.00           C  
ATOM   2830  C   TRP B1711      46.550 -16.194  31.543  1.00  0.00           C  
ATOM   2831  O   TRP B1711      45.634 -15.444  31.150  1.00  0.00           O  
ATOM   2832  CB  TRP B1711      45.999 -18.613  32.070  1.00  0.00           C  
ATOM   2833  CG  TRP B1711      44.525 -18.463  32.309  1.00  0.00           C  
ATOM   2834  CD1 TRP B1711      43.583 -19.141  31.583  1.00  0.00           C  
ATOM   2835  CD2 TRP B1711      44.005 -17.677  33.292  1.00  0.00           C  
ATOM   2836  NE1 TRP B1711      42.435 -18.778  32.119  1.00  0.00           N  
ATOM   2837  CE2 TRP B1711      42.651 -17.911  33.141  1.00  0.00           C  
ATOM   2838  CE3 TRP B1711      44.506 -16.832  34.266  1.00  0.00           C  
ATOM   2839  CZ2 TRP B1711      41.763 -17.277  34.008  1.00  0.00           C  
ATOM   2840  CZ3 TRP B1711      43.620 -16.205  35.124  1.00  0.00           C  
ATOM   2841  CH2 TRP B1711      42.253 -16.428  35.000  1.00  0.00           C  
ATOM   2842  N   GLN B1742      47.539 -15.807  32.368  1.00  0.00           N  
ATOM   2843  CA  GLN B1742      47.686 -14.435  32.819  1.00  0.00           C  
ATOM   2844  C   GLN B1742      48.397 -13.645  31.723  1.00  0.00           C  
ATOM   2845  O   GLN B1742      48.066 -12.484  31.490  1.00  0.00           O  
ATOM   2846  CB  GLN B1742      48.551 -14.290  34.074  1.00  0.00           C  
ATOM   2847  CG  GLN B1742      48.227 -15.229  35.231  1.00  0.00           C  
ATOM   2848  CD  GLN B1742      49.022 -14.961  36.479  1.00  0.00           C  
ATOM   2849  OE1 GLN B1742      50.240 -15.162  36.584  1.00  0.00           O  
ATOM   2850  NE2 GLN B1742      48.316 -14.530  37.496  1.00  0.00           N  
ATOM   2851  N   ALA B1743      49.377 -14.174  30.976  1.00  0.00           N  
ATOM   2852  CA  ALA B1743      50.048 -13.450  29.897  1.00  0.00           C  
ATOM   2853  C   ALA B1743      49.053 -13.015  28.836  1.00  0.00           C  
ATOM   2854  O   ALA B1743      49.102 -11.883  28.353  1.00  0.00           O  
ATOM   2855  CB  ALA B1743      51.084 -14.331  29.263  1.00  0.00           C  
ATOM   2856  N   ARG B1744      48.039 -13.791  28.508  1.00  0.00           N  
ATOM   2857  CA  ARG B1744      47.108 -13.352  27.482  1.00  0.00           C  
ATOM   2858  C   ARG B1744      46.157 -12.354  28.052  1.00  0.00           C  
ATOM   2859  O   ARG B1744      45.398 -11.764  27.300  1.00  0.00           O  
ATOM   2860  CB  ARG B1744      46.288 -14.509  26.914  1.00  0.00           C  
ATOM   2861  CG  ARG B1744      47.244 -15.514  26.381  1.00  0.00           C  
ATOM   2862  CD  ARG B1744      46.570 -16.802  25.948  1.00  0.00           C  
ATOM   2863  NE  ARG B1744      46.312 -16.618  24.554  1.00  0.00           N  
ATOM   2864  CZ  ARG B1744      47.100 -17.094  23.588  1.00  0.00           C  
ATOM   2865  NH1 ARG B1744      48.216 -17.808  23.778  1.00  0.00           N  
ATOM   2866  NH2 ARG B1744      46.704 -16.775  22.362  1.00  0.00           N  
ATOM   2867  N   ARG B1748      46.098 -12.165  29.361  1.00  0.00           N  
ATOM   2868  CA  ARG B1748      45.172 -11.218  29.953  1.00  0.00           C  
ATOM   2869  C   ARG B1748      45.893  -9.920  30.256  1.00  0.00           C  
ATOM   2870  O   ARG B1748      45.338  -8.835  30.141  1.00  0.00           O  
ATOM   2871  CB  ARG B1748      44.640 -11.676  31.272  1.00  0.00           C  
ATOM   2872  CG  ARG B1748      43.944 -12.960  31.336  1.00  0.00           C  
ATOM   2873  CD  ARG B1748      43.556 -13.142  32.787  1.00  0.00           C  
ATOM   2874  NE  ARG B1748      42.372 -13.940  32.628  1.00  0.00           N  
ATOM   2875  CZ  ARG B1748      41.187 -13.631  33.136  1.00  0.00           C  
ATOM   2876  NH1 ARG B1748      40.909 -12.571  33.871  1.00  0.00           N  
ATOM   2877  NH2 ARG B1748      40.220 -14.461  32.895  1.00  0.00           N  
ATOM   2878  N   ALA B1750      47.102 -10.038  30.810  1.00  0.00           N  
ATOM   2879  CA  ALA B1750      47.944  -8.922  31.154  1.00  0.00           C  
ATOM   2880  C   ALA B1750      48.795  -8.462  29.980  1.00  0.00           C  
ATOM   2881  O   ALA B1750      49.492  -7.445  30.060  1.00  0.00           O  
ATOM   2882  CB  ALA B1750      48.831  -9.329  32.284  1.00  0.00           C  
ATOM   2883  N   ASN B1751      48.730  -9.226  28.888  1.00  0.00           N  
ATOM   2884  CA  ASN B1751      49.392  -8.964  27.646  1.00  0.00           C  
ATOM   2885  C   ASN B1751      50.899  -8.966  27.819  1.00  0.00           C  
ATOM   2886  O   ASN B1751      51.572  -7.970  27.534  1.00  0.00           O  
ATOM   2887  CB  ASN B1751      48.932  -7.611  27.042  1.00  0.00           C  
ATOM   2888  CG  ASN B1751      49.557  -7.423  25.645  1.00  0.00           C  
ATOM   2889  OD1 ASN B1751      49.780  -8.350  24.869  1.00  0.00           O  
ATOM   2890  ND2 ASN B1751      49.899  -6.217  25.240  1.00  0.00           N  
ATOM   2891  N   LEU B1752      51.429 -10.082  28.289  1.00  0.00           N  
ATOM   2892  CA  LEU B1752      52.852 -10.180  28.583  1.00  0.00           C  
ATOM   2893  C   LEU B1752      53.448 -11.026  27.455  1.00  0.00           C  
ATOM   2894  O   LEU B1752      52.975 -12.128  27.105  1.00  0.00           O  
ATOM   2895  CB  LEU B1752      53.065 -10.861  29.949  1.00  0.00           C  
ATOM   2896  CG  LEU B1752      52.279 -10.264  31.113  1.00  0.00           C  
ATOM   2897  CD1 LEU B1752      52.384 -11.138  32.330  1.00  0.00           C  
ATOM   2898  CD2 LEU B1752      52.815  -8.906  31.417  1.00  0.00           C  
ATOM   2899  N   ARG B1753      54.486 -10.528  26.811  1.00  0.00           N  
ATOM   2900  CA  ARG B1753      54.924 -11.163  25.610  1.00  0.00           C  
ATOM   2901  C   ARG B1753      56.390 -11.012  25.536  1.00  0.00           C  
ATOM   2902  O   ARG B1753      56.953 -10.145  26.206  1.00  0.00           O  
ATOM   2903  CB  ARG B1753      54.296 -10.525  24.415  1.00  0.00           C  
ATOM   2904  CG  ARG B1753      52.827 -10.894  24.247  1.00  0.00           C  
ATOM   2905  CD  ARG B1753      52.239 -10.063  23.139  1.00  0.00           C  
ATOM   2906  NE  ARG B1753      52.509  -8.661  23.433  1.00  0.00           N  
ATOM   2907  CZ  ARG B1753      52.383  -7.703  22.510  1.00  0.00           C  
ATOM   2908  NH1 ARG B1753      51.996  -7.982  21.267  1.00  0.00           N  
ATOM   2909  NH2 ARG B1753      52.662  -6.444  22.841  1.00  0.00           N  
ATOM   2910  N   TYR B1757      56.999 -11.873  24.739  1.00  0.00           N  
ATOM   2911  CA  TYR B1757      58.420 -11.870  24.585  1.00  0.00           C  
ATOM   2912  C   TYR B1757      58.645 -12.305  23.163  1.00  0.00           C  
ATOM   2913  O   TYR B1757      57.707 -12.809  22.544  1.00  0.00           O  
ATOM   2914  CB  TYR B1757      59.071 -12.848  25.572  1.00  0.00           C  
ATOM   2915  CG  TYR B1757      58.878 -14.342  25.298  1.00  0.00           C  
ATOM   2916  CD1 TYR B1757      57.667 -14.925  25.625  1.00  0.00           C  
ATOM   2917  CD2 TYR B1757      59.900 -15.096  24.698  1.00  0.00           C  
ATOM   2918  CE1 TYR B1757      57.480 -16.265  25.341  1.00  0.00           C  
ATOM   2919  CE2 TYR B1757      59.707 -16.428  24.415  1.00  0.00           C  
ATOM   2920  CZ  TYR B1757      58.494 -16.995  24.741  1.00  0.00           C  
ATOM   2921  OH  TYR B1757      58.249 -18.319  24.452  1.00  0.00           O  
ATOM   2922  N   ARG B1758      59.881 -12.094  22.694  1.00  0.00           N  
ATOM   2923  CA  ARG B1758      60.394 -12.398  21.371  1.00  0.00           C  
ATOM   2924  C   ARG B1758      61.253 -13.606  21.612  1.00  0.00           C  
ATOM   2925  O   ARG B1758      62.287 -13.555  22.308  1.00  0.00           O  
ATOM   2926  CB  ARG B1758      61.249 -11.236  20.846  1.00  0.00           C  
ATOM   2927  CG  ARG B1758      61.679 -11.373  19.392  1.00  0.00           C  
ATOM   2928  CD  ARG B1758      62.518 -10.169  18.814  1.00  0.00           C  
ATOM   2929  NE  ARG B1758      62.858 -10.366  17.388  1.00  0.00           N  
ATOM   2930  CZ  ARG B1758      62.003 -10.180  16.353  1.00  0.00           C  
ATOM   2931  NH1 ARG B1758      60.742  -9.765  16.530  1.00  0.00           N  
ATOM   2932  NH2 ARG B1758      62.365 -10.555  15.118  1.00  0.00           N  
ATOM   2933  N   ASP B1759      60.768 -14.708  21.074  1.00  0.00           N  
ATOM   2934  CA  ASP B1759      61.394 -15.998  21.287  1.00  0.00           C  
ATOM   2935  C   ASP B1759      62.737 -16.144  20.569  1.00  0.00           C  
ATOM   2936  O   ASP B1759      63.021 -15.273  19.757  1.00  0.00           O  
ATOM   2937  CB  ASP B1759      60.316 -17.011  20.862  1.00  0.00           C  
ATOM   2938  CG  ASP B1759      60.286 -17.618  19.451  1.00  0.00           C  
ATOM   2939  OD1 ASP B1759      60.560 -16.939  18.468  1.00  0.00           O  
ATOM   2940  OD2 ASP B1759      59.983 -18.805  19.338  1.00  0.00           O  
ATOM   2941  N   PRO B1760      63.612 -17.149  20.677  1.00  0.00           N  
ATOM   2942  CA  PRO B1760      64.913 -17.227  19.977  1.00  0.00           C  
ATOM   2943  C   PRO B1760      64.916 -17.132  18.447  1.00  0.00           C  
ATOM   2944  O   PRO B1760      65.943 -16.940  17.807  1.00  0.00           O  
ATOM   2945  CB  PRO B1760      65.510 -18.518  20.409  1.00  0.00           C  
ATOM   2946  CG  PRO B1760      64.731 -18.886  21.621  1.00  0.00           C  
ATOM   2947  CD  PRO B1760      63.329 -18.435  21.302  1.00  0.00           C  
ATOM   2948  N   GLU B1764      63.735 -17.240  17.867  1.00  0.00           N  
ATOM   2949  CA  GLU B1764      63.490 -17.145  16.458  1.00  0.00           C  
ATOM   2950  C   GLU B1764      62.721 -15.911  16.053  1.00  0.00           C  
ATOM   2951  O   GLU B1764      62.116 -15.928  15.001  1.00  0.00           O  
ATOM   2952  CB  GLU B1764      62.727 -18.383  16.046  1.00  0.00           C  
ATOM   2953  CG  GLU B1764      63.677 -19.567  16.000  1.00  0.00           C  
ATOM   2954  CD  GLU B1764      62.964 -20.901  16.066  1.00  0.00           C  
ATOM   2955  OE1 GLU B1764      62.083 -21.172  15.233  1.00  0.00           O  
ATOM   2956  OE2 GLU B1764      63.301 -21.663  16.981  1.00  0.00           O  
ATOM   2957  N   GLY B1765      62.586 -14.857  16.845  1.00  0.00           N  
ATOM   2958  CA  GLY B1765      61.893 -13.662  16.428  1.00  0.00           C  
ATOM   2959  C   GLY B1765      60.386 -13.709  16.521  1.00  0.00           C  
ATOM   2960  O   GLY B1765      59.704 -12.713  16.242  1.00  0.00           O  
ATOM   2961  N   ARG B1768      59.801 -14.847  16.873  1.00  0.00           N  
ATOM   2962  CA  ARG B1768      58.357 -14.924  17.016  1.00  0.00           C  
ATOM   2963  C   ARG B1768      57.936 -14.323  18.349  1.00  0.00           C  
ATOM   2964  O   ARG B1768      58.551 -14.512  19.404  1.00  0.00           O  
ATOM   2965  CB  ARG B1768      57.889 -16.385  16.935  1.00  0.00           C  
ATOM   2966  CG  ARG B1768      57.027 -16.823  15.754  1.00  0.00           C  
ATOM   2967  CD  ARG B1768      55.571 -16.266  15.755  1.00  0.00           C  
ATOM   2968  NE  ARG B1768      55.472 -14.799  15.878  1.00  0.00           N  
ATOM   2969  CZ  ARG B1768      55.275 -13.939  14.860  1.00  0.00           C  
ATOM   2970  NH1 ARG B1768      55.128 -14.351  13.590  1.00  0.00           N  
ATOM   2971  NH2 ARG B1768      55.295 -12.630  15.139  1.00  0.00           N  
ATOM   2972  N   VAL B1770      56.891 -13.538  18.331  1.00  0.00           N  
ATOM   2973  CA  VAL B1770      56.441 -12.948  19.555  1.00  0.00           C  
ATOM   2974  C   VAL B1770      55.456 -13.917  20.131  1.00  0.00           C  
ATOM   2975  O   VAL B1770      54.546 -14.385  19.468  1.00  0.00           O  
ATOM   2976  CB  VAL B1770      55.819 -11.612  19.249  1.00  0.00           C  
ATOM   2977  CG1 VAL B1770      55.070 -11.057  20.472  1.00  0.00           C  
ATOM   2978  CG2 VAL B1770      56.988 -10.672  18.797  1.00  0.00           C  
ATOM   2979  N   ARG B1771      55.626 -14.176  21.407  1.00  0.00           N  
ATOM   2980  CA  ARG B1771      54.836 -15.141  22.143  1.00  0.00           C  
ATOM   2981  C   ARG B1771      54.327 -14.630  23.493  1.00  0.00           C  
ATOM   2982  O   ARG B1771      54.957 -13.768  24.107  1.00  0.00           O  
ATOM   2983  CB  ARG B1771      55.697 -16.349  22.365  1.00  0.00           C  
ATOM   2984  CG  ARG B1771      55.738 -17.164  21.135  1.00  0.00           C  
ATOM   2985  CD  ARG B1771      56.936 -17.975  21.421  1.00  0.00           C  
ATOM   2986  NE  ARG B1771      56.980 -19.055  20.483  1.00  0.00           N  
ATOM   2987  CZ  ARG B1771      56.632 -20.286  20.843  1.00  0.00           C  
ATOM   2988  NH1 ARG B1771      56.232 -20.594  22.096  1.00  0.00           N  
ATOM   2989  NH2 ARG B1771      56.662 -21.215  19.877  1.00  0.00           N  
ATOM   2990  N   TYR B1772      53.195 -15.149  23.958  1.00  0.00           N  
ATOM   2991  CA  TYR B1772      52.766 -14.928  25.308  1.00  0.00           C  
ATOM   2992  C   TYR B1772      53.714 -15.680  26.240  1.00  0.00           C  
ATOM   2993  O   TYR B1772      54.061 -16.851  26.015  1.00  0.00           O  
ATOM   2994  CB  TYR B1772      51.375 -15.448  25.475  1.00  0.00           C  
ATOM   2995  CG  TYR B1772      50.420 -14.440  24.923  1.00  0.00           C  
ATOM   2996  CD1 TYR B1772      50.274 -13.237  25.558  1.00  0.00           C  
ATOM   2997  CD2 TYR B1772      49.748 -14.697  23.755  1.00  0.00           C  
ATOM   2998  CE1 TYR B1772      49.460 -12.278  25.007  1.00  0.00           C  
ATOM   2999  CE2 TYR B1772      48.918 -13.743  23.194  1.00  0.00           C  
ATOM   3000  CZ  TYR B1772      48.791 -12.537  23.833  1.00  0.00           C  
ATOM   3001  OH  TYR B1772      47.995 -11.564  23.276  1.00  0.00           O  
ATOM   3002  N   ALA B1773      54.206 -15.001  27.273  1.00  0.00           N  
ATOM   3003  CA  ALA B1773      55.056 -15.662  28.246  1.00  0.00           C  
ATOM   3004  C   ALA B1773      54.281 -16.648  29.129  1.00  0.00           C  
ATOM   3005  O   ALA B1773      53.072 -16.858  28.999  1.00  0.00           O  
ATOM   3006  CB  ALA B1773      55.700 -14.625  29.129  1.00  0.00           C  
ATOM   3007  N   TYR B1774      54.961 -17.354  29.997  1.00  0.00           N  
ATOM   3008  CA  TYR B1774      54.302 -18.189  30.948  1.00  0.00           C  
ATOM   3009  C   TYR B1774      54.551 -17.560  32.309  1.00  0.00           C  
ATOM   3010  O   TYR B1774      55.645 -17.009  32.551  1.00  0.00           O  
ATOM   3011  CB  TYR B1774      54.872 -19.545  30.933  1.00  0.00           C  
ATOM   3012  CG  TYR B1774      54.276 -20.445  29.868  1.00  0.00           C  
ATOM   3013  CD1 TYR B1774      53.394 -19.978  28.911  1.00  0.00           C  
ATOM   3014  CD2 TYR B1774      54.640 -21.765  29.895  1.00  0.00           C  
ATOM   3015  CE1 TYR B1774      52.861 -20.834  27.979  1.00  0.00           C  
ATOM   3016  CE2 TYR B1774      54.119 -22.625  28.959  1.00  0.00           C  
ATOM   3017  CZ  TYR B1774      53.243 -22.155  28.028  1.00  0.00           C  
ATOM   3018  OH  TYR B1774      52.732 -23.042  27.113  1.00  0.00           O  
ATOM   3019  N   THR B1775      53.574 -17.596  33.217  1.00  0.00           N  
ATOM   3020  CA  THR B1775      53.827 -17.033  34.522  1.00  0.00           C  
ATOM   3021  C   THR B1775      53.565 -18.025  35.620  1.00  0.00           C  
ATOM   3022  O   THR B1775      52.742 -18.928  35.521  1.00  0.00           O  
ATOM   3023  CB  THR B1775      52.971 -15.773  34.650  1.00  0.00           C  
ATOM   3024  OG1 THR B1775      51.593 -16.201  34.604  1.00  0.00           O  
ATOM   3025  CG2 THR B1775      53.356 -14.713  33.549  1.00  0.00           C  
ATOM   3026  N   LEU B1776      54.281 -17.816  36.694  1.00  0.00           N  
ATOM   3027  CA  LEU B1776      54.264 -18.650  37.869  1.00  0.00           C  
ATOM   3028  C   LEU B1776      54.396 -17.748  39.089  1.00  0.00           C  
ATOM   3029  O   LEU B1776      55.010 -16.682  39.023  1.00  0.00           O  
ATOM   3030  CB  LEU B1776      55.461 -19.632  37.891  1.00  0.00           C  
ATOM   3031  CG  LEU B1776      55.594 -20.673  36.787  1.00  0.00           C  
ATOM   3032  CD1 LEU B1776      56.613 -20.209  35.730  1.00  0.00           C  
ATOM   3033  CD2 LEU B1776      55.960 -21.997  37.444  1.00  0.00           C  
ATOM   3034  N   ASN B1777      53.919 -18.173  40.244  1.00  0.00           N  
ATOM   3035  CA  ASN B1777      54.148 -17.389  41.427  1.00  0.00           C  
ATOM   3036  C   ASN B1777      54.080 -18.336  42.618  1.00  0.00           C  
ATOM   3037  O   ASN B1777      53.499 -19.441  42.584  1.00  0.00           O  
ATOM   3038  CB  ASN B1777      53.090 -16.254  41.494  1.00  0.00           C  
ATOM   3039  CG  ASN B1777      51.668 -16.748  41.658  1.00  0.00           C  
ATOM   3040  OD1 ASN B1777      51.399 -17.320  42.697  1.00  0.00           O  
ATOM   3041  ND2 ASN B1777      50.660 -16.701  40.789  1.00  0.00           N  
ATOM   3042  N   ASN B1778      54.763 -17.948  43.677  1.00  0.00           N  
ATOM   3043  CA  ASN B1778      54.667 -18.674  44.915  1.00  0.00           C  
ATOM   3044  C   ASN B1778      54.933 -17.689  46.063  1.00  0.00           C  
ATOM   3045  O   ASN B1778      55.598 -16.671  45.879  1.00  0.00           O  
ATOM   3046  CB  ASN B1778      55.694 -19.780  45.037  1.00  0.00           C  
ATOM   3047  CG  ASN B1778      55.383 -20.666  46.243  1.00  0.00           C  
ATOM   3048  OD1 ASN B1778      54.249 -20.734  46.750  1.00  0.00           O  
ATOM   3049  ND2 ASN B1778      56.352 -21.382  46.759  1.00  0.00           N  
ATOM   3050  N   THR B1779      54.415 -17.930  47.265  1.00  0.00           N  
ATOM   3051  CA  THR B1779      54.664 -17.060  48.395  1.00  0.00           C  
ATOM   3052  C   THR B1779      56.116 -17.270  48.754  1.00  0.00           C  
ATOM   3053  O   THR B1779      56.581 -18.387  48.586  1.00  0.00           O  
ATOM   3054  CB  THR B1779      53.726 -17.493  49.559  1.00  0.00           C  
ATOM   3055  OG1 THR B1779      52.429 -17.555  48.977  1.00  0.00           O  
ATOM   3056  CG2 THR B1779      53.820 -16.599  50.788  1.00  0.00           C  
ATOM   3057  N   ALA B1780      56.843 -16.267  49.209  1.00  0.00           N  
ATOM   3058  CA  ALA B1780      58.124 -16.536  49.790  1.00  0.00           C  
ATOM   3059  C   ALA B1780      57.860 -16.699  51.286  1.00  0.00           C  
ATOM   3060  O   ALA B1780      58.163 -17.753  51.864  1.00  0.00           O  
ATOM   3061  CB  ALA B1780      59.067 -15.378  49.548  1.00  0.00           C  
ATOM   3062  N   LEU B1782      57.207 -15.702  51.927  1.00  0.00           N  
ATOM   3063  CA  LEU B1782      56.926 -15.710  53.346  1.00  0.00           C  
ATOM   3064  C   LEU B1782      55.800 -14.741  53.590  1.00  0.00           C  
ATOM   3065  O   LEU B1782      55.970 -13.626  53.163  1.00  0.00           O  
ATOM   3066  CB  LEU B1782      58.110 -15.238  54.164  1.00  0.00           C  
ATOM   3067  CG  LEU B1782      58.151 -15.532  55.689  1.00  0.00           C  
ATOM   3068  CD1 LEU B1782      57.897 -17.038  55.973  1.00  0.00           C  
ATOM   3069  CD2 LEU B1782      59.556 -15.308  56.206  1.00  0.00           C  
ATOM   3070  N   ALA B1783      54.674 -15.029  54.219  1.00  0.00           N  
ATOM   3071  CA  ALA B1783      53.652 -14.050  54.565  1.00  0.00           C  
ATOM   3072  C   ALA B1783      53.506 -13.961  56.078  1.00  0.00           C  
ATOM   3073  O   ALA B1783      53.403 -15.005  56.732  1.00  0.00           O  
ATOM   3074  CB  ALA B1783      52.335 -14.470  53.981  1.00  0.00           C  
ATOM   3075  N   THR B1784      53.545 -12.800  56.741  1.00  0.00           N  
ATOM   3076  CA  THR B1784      53.312 -12.697  58.183  1.00  0.00           C  
ATOM   3077  C   THR B1784      51.908 -12.072  58.316  1.00  0.00           C  
ATOM   3078  O   THR B1784      51.429 -11.463  57.353  1.00  0.00           O  
ATOM   3079  CB  THR B1784      54.349 -11.801  58.870  1.00  0.00           C  
ATOM   3080  OG1 THR B1784      54.076 -10.544  58.324  1.00  0.00           O  
ATOM   3081  CG2 THR B1784      55.810 -12.172  58.684  1.00  0.00           C  
ATOM   3082  N   PRO B1785      51.129 -12.148  59.409  1.00  0.00           N  
ATOM   3083  CA  PRO B1785      51.485 -12.793  60.655  1.00  0.00           C  
ATOM   3084  C   PRO B1785      51.245 -14.289  60.657  1.00  0.00           C  
ATOM   3085  O   PRO B1785      51.658 -14.940  61.612  1.00  0.00           O  
ATOM   3086  CB  PRO B1785      50.655 -12.035  61.671  1.00  0.00           C  
ATOM   3087  CG  PRO B1785      49.349 -11.849  60.945  1.00  0.00           C  
ATOM   3088  CD  PRO B1785      49.841 -11.440  59.564  1.00  0.00           C  
ATOM   3089  N   ARG B1786      50.704 -14.902  59.615  1.00  0.00           N  
ATOM   3090  CA  ARG B1786      50.377 -16.303  59.680  1.00  0.00           C  
ATOM   3091  C   ARG B1786      51.556 -17.171  60.028  1.00  0.00           C  
ATOM   3092  O   ARG B1786      51.368 -17.957  60.962  1.00  0.00           O  
ATOM   3093  CB  ARG B1786      49.794 -16.767  58.378  1.00  0.00           C  
ATOM   3094  CG  ARG B1786      49.246 -18.164  58.578  1.00  0.00           C  
ATOM   3095  CD  ARG B1786      48.803 -18.841  57.343  1.00  0.00           C  
ATOM   3096  NE  ARG B1786      47.638 -18.193  56.800  1.00  0.00           N  
ATOM   3097  CZ  ARG B1786      46.483 -18.846  56.640  1.00  0.00           C  
ATOM   3098  NH1 ARG B1786      46.300 -20.097  57.081  1.00  0.00           N  
ATOM   3099  NH2 ARG B1786      45.442 -18.213  56.104  1.00  0.00           N  
ATOM   3100  N   ILE B1787      52.784 -17.055  59.506  1.00  0.00           N  
ATOM   3101  CA  ILE B1787      53.754 -18.061  59.920  1.00  0.00           C  
ATOM   3102  C   ILE B1787      54.110 -17.833  61.373  1.00  0.00           C  
ATOM   3103  O   ILE B1787      54.789 -18.687  61.975  1.00  0.00           O  
ATOM   3104  CB  ILE B1787      55.195 -18.123  59.188  1.00  0.00           C  
ATOM   3105  CG1 ILE B1787      55.341 -16.838  58.455  1.00  0.00           C  
ATOM   3106  CG2 ILE B1787      55.439 -19.474  58.392  1.00  0.00           C  
ATOM   3107  CD1 ILE B1787      55.953 -15.787  59.326  1.00  0.00           C  
ATOM   3108  N   LEU B1788      53.725 -16.675  61.953  1.00  0.00           N  
ATOM   3109  CA  LEU B1788      54.040 -16.376  63.351  1.00  0.00           C  
ATOM   3110  C   LEU B1788      53.205 -17.280  64.216  1.00  0.00           C  
ATOM   3111  O   LEU B1788      53.763 -17.710  65.214  1.00  0.00           O  
ATOM   3112  CB  LEU B1788      53.766 -14.907  63.694  1.00  0.00           C  
ATOM   3113  CG  LEU B1788      54.944 -14.062  63.204  1.00  0.00           C  
ATOM   3114  CD1 LEU B1788      54.654 -12.593  63.265  1.00  0.00           C  
ATOM   3115  CD2 LEU B1788      56.126 -14.412  64.059  1.00  0.00           C  
ATOM   3116  N   ALA B1789      51.991 -17.675  63.774  1.00  0.00           N  
ATOM   3117  CA  ALA B1789      51.131 -18.604  64.461  1.00  0.00           C  
ATOM   3118  C   ALA B1789      51.925 -19.872  64.603  1.00  0.00           C  
ATOM   3119  O   ALA B1789      52.096 -20.366  65.740  1.00  0.00           O  
ATOM   3120  CB  ALA B1789      49.880 -18.933  63.683  1.00  0.00           C  
ATOM   3121  N   MET B1790      52.550 -20.336  63.511  1.00  0.00           N  
ATOM   3122  CA  MET B1790      53.375 -21.538  63.573  1.00  0.00           C  
ATOM   3123  C   MET B1790      54.751 -21.442  64.192  1.00  0.00           C  
ATOM   3124  O   MET B1790      55.298 -22.406  64.742  1.00  0.00           O  
ATOM   3125  CB  MET B1790      53.475 -22.071  62.190  1.00  0.00           C  
ATOM   3126  CG  MET B1790      52.148 -22.721  61.871  1.00  0.00           C  
ATOM   3127  SD  MET B1790      51.720 -21.637  60.549  1.00  0.00           S  
ATOM   3128  CE  MET B1790      50.266 -22.281  59.840  1.00  0.00           C  
ATOM   3129  N   LEU B1791      55.401 -20.319  64.141  1.00  0.00           N  
ATOM   3130  CA  LEU B1791      56.664 -20.206  64.794  1.00  0.00           C  
ATOM   3131  C   LEU B1791      56.440 -20.207  66.267  1.00  0.00           C  
ATOM   3132  O   LEU B1791      57.199 -20.856  66.983  1.00  0.00           O  
ATOM   3133  CB  LEU B1791      57.342 -18.924  64.384  1.00  0.00           C  
ATOM   3134  CG  LEU B1791      57.736 -18.883  62.923  1.00  0.00           C  
ATOM   3135  CD1 LEU B1791      57.912 -17.446  62.508  1.00  0.00           C  
ATOM   3136  CD2 LEU B1791      58.989 -19.718  62.704  1.00  0.00           C  
ATOM   3137  N   LEU B1792      55.419 -19.537  66.755  1.00  0.00           N  
ATOM   3138  CA  LEU B1792      55.210 -19.459  68.191  1.00  0.00           C  
ATOM   3139  C   LEU B1792      54.895 -20.827  68.783  1.00  0.00           C  
ATOM   3140  O   LEU B1792      55.553 -21.306  69.704  1.00  0.00           O  
ATOM   3141  CB  LEU B1792      54.069 -18.457  68.515  1.00  0.00           C  
ATOM   3142  CG  LEU B1792      54.288 -17.002  68.133  1.00  0.00           C  
ATOM   3143  CD1 LEU B1792      53.069 -16.205  68.434  1.00  0.00           C  
ATOM   3144  CD2 LEU B1792      55.492 -16.492  68.819  1.00  0.00           C  
ATOM   3145  N   GLU B1793      53.963 -21.542  68.205  1.00  0.00           N  
ATOM   3146  CA  GLU B1793      53.607 -22.839  68.682  1.00  0.00           C  
ATOM   3147  C   GLU B1793      54.669 -23.888  68.527  1.00  0.00           C  
ATOM   3148  O   GLU B1793      54.835 -24.704  69.425  1.00  0.00           O  
ATOM   3149  CB  GLU B1793      52.381 -23.307  67.978  1.00  0.00           C  
ATOM   3150  CG  GLU B1793      51.230 -22.440  68.426  1.00  0.00           C  
ATOM   3151  CD  GLU B1793      49.916 -22.998  68.024  1.00  0.00           C  
ATOM   3152  OE1 GLU B1793      49.831 -24.204  67.902  1.00  0.00           O  
ATOM   3153  OE2 GLU B1793      48.965 -22.249  67.839  1.00  0.00           O  
ATOM   3154  N   ASN B1794      55.390 -23.935  67.409  1.00  0.00           N  
ATOM   3155  CA  ASN B1794      56.391 -24.959  67.238  1.00  0.00           C  
ATOM   3156  C   ASN B1794      57.612 -24.571  68.022  1.00  0.00           C  
ATOM   3157  O   ASN B1794      58.457 -25.411  68.285  1.00  0.00           O  
ATOM   3158  CB  ASN B1794      56.726 -25.098  65.734  1.00  0.00           C  
ATOM   3159  CG  ASN B1794      55.697 -25.894  64.962  1.00  0.00           C  
ATOM   3160  OD1 ASN B1794      55.637 -27.102  65.075  1.00  0.00           O  
ATOM   3161  ND2 ASN B1794      54.805 -25.391  64.161  1.00  0.00           N  
ATOM   3162  N   HIS B1795      57.876 -23.317  68.382  1.00  0.00           N  
ATOM   3163  CA  HIS B1795      59.136 -22.984  69.035  1.00  0.00           C  
ATOM   3164  C   HIS B1795      59.031 -22.531  70.465  1.00  0.00           C  
ATOM   3165  O   HIS B1795      60.031 -22.060  71.033  1.00  0.00           O  
ATOM   3166  CB  HIS B1795      59.856 -21.895  68.241  1.00  0.00           C  
ATOM   3167  CG  HIS B1795      60.237 -22.265  66.821  1.00  0.00           C  
ATOM   3168  ND1 HIS B1795      60.578 -21.426  65.866  1.00  0.00           N  
ATOM   3169  CD2 HIS B1795      60.243 -23.533  66.268  1.00  0.00           C  
ATOM   3170  CE1 HIS B1795      60.781 -22.120  64.766  1.00  0.00           C  
ATOM   3171  NE2 HIS B1795      60.576 -23.389  65.016  1.00  0.00           N  
ATOM   3172  N   GLN B1796      57.822 -22.622  71.048  1.00  0.00           N  
ATOM   3173  CA  GLN B1796      57.541 -22.265  72.433  1.00  0.00           C  
ATOM   3174  C   GLN B1796      58.339 -23.107  73.372  1.00  0.00           C  
ATOM   3175  O   GLN B1796      58.491 -24.302  73.183  1.00  0.00           O  
ATOM   3176  CB  GLN B1796      56.097 -22.453  72.772  1.00  0.00           C  
ATOM   3177  CG  GLN B1796      55.611 -23.863  72.795  1.00  0.00           C  
ATOM   3178  CD  GLN B1796      54.132 -23.875  73.068  1.00  0.00           C  
ATOM   3179  OE1 GLN B1796      53.677 -23.532  74.166  1.00  0.00           O  
ATOM   3180  NE2 GLN B1796      53.343 -24.282  72.089  1.00  0.00           N  
ATOM   3181  N   LEU B1797      58.848 -22.477  74.398  1.00  0.00           N  
ATOM   3182  CA  LEU B1797      59.658 -23.116  75.389  1.00  0.00           C  
ATOM   3183  C   LEU B1797      58.760 -23.306  76.598  1.00  0.00           C  
ATOM   3184  O   LEU B1797      57.681 -22.718  76.660  1.00  0.00           O  
ATOM   3185  CB  LEU B1797      60.791 -22.214  75.714  1.00  0.00           C  
ATOM   3186  CG  LEU B1797      61.701 -21.765  74.592  1.00  0.00           C  
ATOM   3187  CD1 LEU B1797      62.871 -20.963  75.144  1.00  0.00           C  
ATOM   3188  CD2 LEU B1797      62.252 -22.982  73.884  1.00  0.00           C  
ATOM   3189  N   GLN B1798      59.182 -24.095  77.601  1.00  0.00           N  
ATOM   3190  CA  GLN B1798      58.473 -24.372  78.882  1.00  0.00           C  
ATOM   3191  C   GLN B1798      57.819 -23.151  79.550  1.00  0.00           C  
ATOM   3192  O   GLN B1798      56.619 -23.070  79.845  1.00  0.00           O  
ATOM   3193  CB  GLN B1798      59.506 -25.031  79.843  1.00  0.00           C  
ATOM   3194  CG  GLN B1798      59.183 -25.373  81.320  1.00  0.00           C  
ATOM   3195  CD  GLN B1798      58.206 -26.520  81.494  1.00  0.00           C  
ATOM   3196  OE1 GLN B1798      57.037 -26.448  81.139  1.00  0.00           O  
ATOM   3197  NE2 GLN B1798      58.656 -27.632  82.046  1.00  0.00           N  
ATOM   3198  N   ASP B1799      58.654 -22.128  79.702  1.00  0.00           N  
ATOM   3199  CA  ASP B1799      58.207 -20.890  80.312  1.00  0.00           C  
ATOM   3200  C   ASP B1799      57.293 -20.051  79.472  1.00  0.00           C  
ATOM   3201  O   ASP B1799      56.953 -18.979  79.938  1.00  0.00           O  
ATOM   3202  CB  ASP B1799      59.415 -20.043  80.704  1.00  0.00           C  
ATOM   3203  CG  ASP B1799      60.540 -19.922  79.686  1.00  0.00           C  
ATOM   3204  OD1 ASP B1799      60.282 -19.962  78.484  1.00  0.00           O  
ATOM   3205  OD2 ASP B1799      61.689 -19.798  80.101  1.00  0.00           O  
ATOM   3206  N   GLY B1800      56.885 -20.425  78.252  1.00  0.00           N  
ATOM   3207  CA  GLY B1800      56.045 -19.554  77.451  1.00  0.00           C  
ATOM   3208  C   GLY B1800      56.872 -18.616  76.586  1.00  0.00           C  
ATOM   3209  O   GLY B1800      56.331 -17.855  75.767  1.00  0.00           O  
ATOM   3210  N   ARG B1801      58.191 -18.584  76.748  1.00  0.00           N  
ATOM   3211  CA  ARG B1801      58.967 -17.819  75.788  1.00  0.00           C  
ATOM   3212  C   ARG B1801      59.100 -18.640  74.490  1.00  0.00           C  
ATOM   3213  O   ARG B1801      58.658 -19.801  74.469  1.00  0.00           O  
ATOM   3214  CB  ARG B1801      60.301 -17.504  76.390  1.00  0.00           C  
ATOM   3215  CG  ARG B1801      60.170 -16.457  77.495  1.00  0.00           C  
ATOM   3216  CD  ARG B1801      61.586 -16.097  77.945  1.00  0.00           C  
ATOM   3217  NE  ARG B1801      62.374 -17.302  78.186  1.00  0.00           N  
ATOM   3218  CZ  ARG B1801      63.713 -17.345  78.240  1.00  0.00           C  
ATOM   3219  NH1 ARG B1801      64.482 -16.253  78.081  1.00  0.00           N  
ATOM   3220  NH2 ARG B1801      64.278 -18.552  78.411  1.00  0.00           N  
ATOM   3221  N   VAL B1802      59.662 -18.118  73.392  1.00  0.00           N  
ATOM   3222  CA  VAL B1802      59.673 -18.754  72.072  1.00  0.00           C  
ATOM   3223  C   VAL B1802      61.102 -18.673  71.571  1.00  0.00           C  
ATOM   3224  O   VAL B1802      61.707 -17.598  71.701  1.00  0.00           O  
ATOM   3225  CB  VAL B1802      58.679 -17.979  71.196  1.00  0.00           C  
ATOM   3226  CG1 VAL B1802      58.731 -18.375  69.712  1.00  0.00           C  
ATOM   3227  CG2 VAL B1802      57.273 -18.292  71.739  1.00  0.00           C  
ATOM   3228  N   ARG B1803      61.720 -19.766  71.080  1.00  0.00           N  
ATOM   3229  CA  ARG B1803      63.103 -19.674  70.614  1.00  0.00           C  
ATOM   3230  C   ARG B1803      63.124 -19.154  69.173  1.00  0.00           C  
ATOM   3231  O   ARG B1803      62.117 -19.409  68.472  1.00  0.00           O  
ATOM   3232  CB  ARG B1803      63.806 -21.035  70.693  1.00  0.00           C  
ATOM   3233  CG  ARG B1803      63.555 -22.049  69.607  1.00  0.00           C  
ATOM   3234  CD  ARG B1803      64.815 -22.886  69.319  1.00  0.00           C  
ATOM   3235  NE  ARG B1803      64.678 -23.605  68.045  1.00  0.00           N  
ATOM   3236  CZ  ARG B1803      63.933 -24.717  67.956  1.00  0.00           C  
ATOM   3237  NH1 ARG B1803      63.283 -25.236  69.015  1.00  0.00           N  
ATOM   3238  NH2 ARG B1803      63.795 -25.326  66.788  1.00  0.00           N  
ATOM   3239  N   VAL B1804      64.119 -18.373  68.679  1.00  0.00           N  
ATOM   3240  CA  VAL B1804      64.025 -18.012  67.279  1.00  0.00           C  
ATOM   3241  C   VAL B1804      64.954 -19.002  66.588  1.00  0.00           C  
ATOM   3242  O   VAL B1804      66.034 -19.305  67.099  1.00  0.00           O  
ATOM   3243  CB  VAL B1804      64.435 -16.484  66.919  1.00  0.00           C  
ATOM   3244  CG1 VAL B1804      63.998 -15.612  68.093  1.00  0.00           C  
ATOM   3245  CG2 VAL B1804      65.882 -16.297  66.528  1.00  0.00           C  
ATOM   3246  N   PRO B1805      64.554 -19.603  65.474  1.00  0.00           N  
ATOM   3247  CA  PRO B1805      65.411 -20.432  64.637  1.00  0.00           C  
ATOM   3248  C   PRO B1805      66.785 -19.828  64.369  1.00  0.00           C  
ATOM   3249  O   PRO B1805      66.881 -18.607  64.224  1.00  0.00           O  
ATOM   3250  CB  PRO B1805      64.551 -20.632  63.410  1.00  0.00           C  
ATOM   3251  CG  PRO B1805      63.421 -19.632  63.445  1.00  0.00           C  
ATOM   3252  CD  PRO B1805      63.211 -19.530  64.938  1.00  0.00           C  
ATOM   3253  N   GLN B1806      67.871 -20.616  64.258  1.00  0.00           N  
ATOM   3254  CA  GLN B1806      69.249 -20.147  64.056  1.00  0.00           C  
ATOM   3255  C   GLN B1806      69.480 -19.125  62.962  1.00  0.00           C  
ATOM   3256  O   GLN B1806      70.162 -18.116  63.150  1.00  0.00           O  
ATOM   3257  CB  GLN B1806      70.164 -21.345  63.804  1.00  0.00           C  
ATOM   3258  CG  GLN B1806      71.059 -21.663  65.009  1.00  0.00           C  
ATOM   3259  CD  GLN B1806      70.272 -21.947  66.306  1.00  0.00           C  
ATOM   3260  OE1 GLN B1806      69.318 -22.740  66.325  1.00  0.00           O  
ATOM   3261  NE2 GLN B1806      70.568 -21.321  67.446  1.00  0.00           N  
ATOM   3262  N   ALA B1807      68.874 -19.352  61.811  1.00  0.00           N  
ATOM   3263  CA  ALA B1807      68.981 -18.428  60.680  1.00  0.00           C  
ATOM   3264  C   ALA B1807      68.363 -17.079  60.949  1.00  0.00           C  
ATOM   3265  O   ALA B1807      68.580 -16.123  60.207  1.00  0.00           O  
ATOM   3266  CB  ALA B1807      68.276 -18.981  59.447  1.00  0.00           C  
ATOM   3267  N   LEU B1808      67.503 -16.975  61.952  1.00  0.00           N  
ATOM   3268  CA  LEU B1808      66.904 -15.705  62.226  1.00  0.00           C  
ATOM   3269  C   LEU B1808      67.517 -15.031  63.404  1.00  0.00           C  
ATOM   3270  O   LEU B1808      67.189 -13.880  63.672  1.00  0.00           O  
ATOM   3271  CB  LEU B1808      65.443 -15.897  62.414  1.00  0.00           C  
ATOM   3272  CG  LEU B1808      64.910 -15.707  61.059  1.00  0.00           C  
ATOM   3273  CD1 LEU B1808      64.371 -17.020  60.642  1.00  0.00           C  
ATOM   3274  CD2 LEU B1808      64.007 -14.512  61.013  1.00  0.00           C  
ATOM   3275  N   ILE B1809      68.465 -15.653  64.089  1.00  0.00           N  
ATOM   3276  CA  ILE B1809      69.104 -14.987  65.207  1.00  0.00           C  
ATOM   3277  C   ILE B1809      69.810 -13.731  64.684  1.00  0.00           C  
ATOM   3278  O   ILE B1809      69.620 -12.686  65.312  1.00  0.00           O  
ATOM   3279  CB  ILE B1809      70.090 -15.984  65.918  1.00  0.00           C  
ATOM   3280  CG1 ILE B1809      69.262 -17.041  66.619  1.00  0.00           C  
ATOM   3281  CG2 ILE B1809      71.013 -15.249  66.902  1.00  0.00           C  
ATOM   3282  CD1 ILE B1809      70.062 -18.042  67.440  1.00  0.00           C  
ATOM   3283  N   PRO B1810      70.538 -13.631  63.570  1.00  0.00           N  
ATOM   3284  CA  PRO B1810      71.106 -12.359  63.103  1.00  0.00           C  
ATOM   3285  C   PRO B1810      70.063 -11.276  62.874  1.00  0.00           C  
ATOM   3286  O   PRO B1810      70.265 -10.109  63.166  1.00  0.00           O  
ATOM   3287  CB  PRO B1810      71.842 -12.731  61.838  1.00  0.00           C  
ATOM   3288  CG  PRO B1810      72.191 -14.179  61.993  1.00  0.00           C  
ATOM   3289  CD  PRO B1810      70.981 -14.753  62.730  1.00  0.00           C  
ATOM   3290  N   TYR B1811      68.890 -11.611  62.370  1.00  0.00           N  
ATOM   3291  CA  TYR B1811      67.864 -10.626  62.153  1.00  0.00           C  
ATOM   3292  C   TYR B1811      67.201 -10.164  63.454  1.00  0.00           C  
ATOM   3293  O   TYR B1811      66.697  -9.047  63.507  1.00  0.00           O  
ATOM   3294  CB  TYR B1811      66.844 -11.214  61.234  1.00  0.00           C  
ATOM   3295  CG  TYR B1811      67.420 -11.500  59.869  1.00  0.00           C  
ATOM   3296  CD1 TYR B1811      68.128 -12.671  59.639  1.00  0.00           C  
ATOM   3297  CD2 TYR B1811      67.244 -10.581  58.845  1.00  0.00           C  
ATOM   3298  CE1 TYR B1811      68.670 -12.943  58.385  1.00  0.00           C  
ATOM   3299  CE2 TYR B1811      67.778 -10.855  57.594  1.00  0.00           C  
ATOM   3300  CZ  TYR B1811      68.486 -12.028  57.361  1.00  0.00           C  
ATOM   3301  OH  TYR B1811      68.952 -12.313  56.088  1.00  0.00           O  
ATOM   3302  N   MET B1812      67.148 -10.951  64.537  1.00  0.00           N  
ATOM   3303  CA  MET B1812      66.516 -10.570  65.797  1.00  0.00           C  
ATOM   3304  C   MET B1812      67.461  -9.962  66.791  1.00  0.00           C  
ATOM   3305  O   MET B1812      67.118  -9.065  67.556  1.00  0.00           O  
ATOM   3306  CB  MET B1812      65.897 -11.771  66.475  1.00  0.00           C  
ATOM   3307  CG  MET B1812      64.502 -12.022  66.063  1.00  0.00           C  
ATOM   3308  SD  MET B1812      63.464 -10.553  66.137  1.00  0.00           S  
ATOM   3309  CE  MET B1812      63.532 -10.056  67.832  1.00  0.00           C  
ATOM   3310  N   GLY B1813      68.655 -10.518  66.875  1.00  0.00           N  
ATOM   3311  CA  GLY B1813      69.626 -10.096  67.861  1.00  0.00           C  
ATOM   3312  C   GLY B1813      69.668 -11.080  69.012  1.00  0.00           C  
ATOM   3313  O   GLY B1813      70.566 -11.079  69.871  1.00  0.00           O  
ATOM   3314  N   LYS B1814      68.739 -12.024  69.021  1.00  0.00           N  
ATOM   3315  CA  LYS B1814      68.613 -12.877  70.176  1.00  0.00           C  
ATOM   3316  C   LYS B1814      68.013 -14.169  69.743  1.00  0.00           C  
ATOM   3317  O   LYS B1814      67.325 -14.270  68.727  1.00  0.00           O  
ATOM   3318  CB  LYS B1814      67.703 -12.218  71.229  1.00  0.00           C  
ATOM   3319  CG  LYS B1814      66.313 -11.894  70.707  1.00  0.00           C  
ATOM   3320  CD  LYS B1814      65.856 -10.543  71.232  1.00  0.00           C  
ATOM   3321  CE  LYS B1814      65.364 -10.670  72.661  1.00  0.00           C  
ATOM   3322  NZ  LYS B1814      64.647  -9.482  73.074  1.00  0.00           N  
ATOM   3323  N   GLU B1815      68.264 -15.094  70.649  1.00  0.00           N  
ATOM   3324  CA  GLU B1815      67.841 -16.452  70.515  1.00  0.00           C  
ATOM   3325  C   GLU B1815      66.473 -16.585  71.109  1.00  0.00           C  
ATOM   3326  O   GLU B1815      65.874 -17.602  70.874  1.00  0.00           O  
ATOM   3327  CB  GLU B1815      68.749 -17.385  71.276  1.00  0.00           C  
ATOM   3328  CG  GLU B1815      70.306 -17.374  71.304  1.00  0.00           C  
ATOM   3329  CD  GLU B1815      70.938 -16.072  71.777  1.00  0.00           C  
ATOM   3330  OE1 GLU B1815      70.906 -15.794  72.975  1.00  0.00           O  
ATOM   3331  OE2 GLU B1815      71.453 -15.334  70.939  1.00  0.00           O  
ATOM   3332  N   VAL B1816      65.889 -15.727  71.923  1.00  0.00           N  
ATOM   3333  CA  VAL B1816      64.588 -16.045  72.510  1.00  0.00           C  
ATOM   3334  C   VAL B1816      63.740 -14.786  72.488  1.00  0.00           C  
ATOM   3335  O   VAL B1816      64.258 -13.689  72.645  1.00  0.00           O  
ATOM   3336  CB  VAL B1816      64.774 -16.584  73.983  1.00  0.00           C  
ATOM   3337  CG1 VAL B1816      63.446 -16.972  74.601  1.00  0.00           C  
ATOM   3338  CG2 VAL B1816      65.550 -17.894  73.967  1.00  0.00           C  
ATOM   3339  N   LEU B1817      62.463 -14.889  72.207  1.00  0.00           N  
ATOM   3340  CA  LEU B1817      61.602 -13.750  72.266  1.00  0.00           C  
ATOM   3341  C   LEU B1817      61.273 -13.603  73.733  1.00  0.00           C  
ATOM   3342  O   LEU B1817      60.929 -14.564  74.413  1.00  0.00           O  
ATOM   3343  CB  LEU B1817      60.357 -14.014  71.458  1.00  0.00           C  
ATOM   3344  CG  LEU B1817      60.463 -14.184  69.946  1.00  0.00           C  
ATOM   3345  CD1 LEU B1817      59.098 -14.333  69.409  1.00  0.00           C  
ATOM   3346  CD2 LEU B1817      61.098 -12.997  69.295  1.00  0.00           C  
ATOM   3347  N   GLU B1818      61.636 -12.453  74.265  1.00  0.00           N  
ATOM   3348  CA  GLU B1818      61.309 -12.019  75.611  1.00  0.00           C  
ATOM   3349  C   GLU B1818      59.891 -11.416  75.719  1.00  0.00           C  
ATOM   3350  O   GLU B1818      59.395 -10.837  74.748  1.00  0.00           O  
ATOM   3351  CB  GLU B1818      62.379 -11.008  76.029  1.00  0.00           C  
ATOM   3352  CG  GLU B1818      63.797 -11.550  76.213  1.00  0.00           C  
ATOM   3353  CD  GLU B1818      63.949 -12.564  77.350  1.00  0.00           C  
ATOM   3354  OE1 GLU B1818      63.380 -12.395  78.439  1.00  0.00           O  
ATOM   3355  OE2 GLU B1818      64.666 -13.542  77.141  1.00  0.00           O  
ATOM   3356  N   PRO B1819      59.164 -11.560  76.842  1.00  0.00           N  
ATOM   3357  CA  PRO B1819      57.872 -10.939  77.091  1.00  0.00           C  
ATOM   3358  C   PRO B1819      57.986  -9.455  77.257  1.00  0.00           C  
ATOM   3359  O   PRO B1819      59.054  -8.936  77.590  1.00  0.00           O  
ATOM   3360  CB  PRO B1819      57.320 -11.582  78.326  1.00  0.00           C  
ATOM   3361  CG  PRO B1819      58.526 -12.117  78.981  1.00  0.00           C  
ATOM   3362  CD  PRO B1819      59.347 -12.620  77.814  1.00  0.00           C  
ATOM   3363  N   CYS B1820      56.865  -8.807  76.977  1.00  0.00           N  
ATOM   3364  CA  CYS B1820      56.810  -7.377  77.044  1.00  0.00           C  
ATOM   3365  C   CYS B1820      56.068  -7.036  78.333  1.00  0.00           C  
ATOM   3366  O   CYS B1820      56.696  -7.051  79.399  1.00  0.00           O  
ATOM   3367  CB  CYS B1820      56.107  -6.828  75.780  1.00  0.00           C  
ATOM   3368  SG  CYS B1820      56.915  -5.245  75.408  1.00  0.00           S  
ATOM   3369  N   GLY B1821      54.763  -6.773  78.315  1.00  0.00           N  
ATOM   3370  CA  GLY B1821      53.998  -6.397  79.495  1.00  0.00           C  
ATOM   3371  C   GLY B1821      52.612  -6.003  79.015  1.00  0.00           C  
ATOM   3372  O   GLY B1821      52.081  -5.011  79.501  1.00  0.00           O  
ATOM   3373  OXT GLY B1821      52.084  -6.669  78.123  1.00  0.00           O  
HETATM 3374  P   AMP B 423      47.090 -17.047  48.786  1.00  0.00           P  
HETATM 3375  O1P AMP B 423      47.795 -16.440  47.401  1.00  0.00           O  
HETATM 3376  O2P AMP B 423      45.735 -16.534  48.886  1.00  0.00           O  
HETATM 3377  O3P AMP B 423      47.290 -18.509  48.899  1.00  0.00           O  
HETATM 3378  O5' AMP B 423      48.050 -16.389  49.853  1.00  0.00           O  
HETATM 3379  C5' AMP B 423      49.373 -16.896  49.976  1.00  0.00           C  
HETATM 3380  C4' AMP B 423      49.771 -16.923  51.453  1.00  0.00           C  
HETATM 3381  O4' AMP B 423      49.552 -15.673  52.137  1.00  0.00           O  
HETATM 3382  C3' AMP B 423      49.003 -17.912  52.318  1.00  0.00           C  
HETATM 3383  O3' AMP B 423      49.607 -19.188  52.202  1.00  0.00           O  
HETATM 3384  C2' AMP B 423      49.272 -17.364  53.675  1.00  0.00           C  
HETATM 3385  O2' AMP B 423      50.656 -17.518  53.980  1.00  0.00           O  
HETATM 3386  C1' AMP B 423      49.071 -15.895  53.478  1.00  0.00           C  
HETATM 3387  N9  AMP B 423      47.676 -15.451  53.706  1.00  0.00           N  
HETATM 3388  C8  AMP B 423      46.616 -15.432  52.819  1.00  0.00           C  
HETATM 3389  N7  AMP B 423      45.596 -14.728  53.209  1.00  0.00           N  
HETATM 3390  C5  AMP B 423      45.959 -14.363  54.500  1.00  0.00           C  
HETATM 3391  C6  AMP B 423      45.251 -13.695  55.488  1.00  0.00           C  
HETATM 3392  N6  AMP B 423      44.022 -13.283  55.233  1.00  0.00           N  
HETATM 3393  N1  AMP B 423      45.851 -13.507  56.685  1.00  0.00           N  
HETATM 3394  C2  AMP B 423      47.135 -13.867  56.847  1.00  0.00           C  
HETATM 3395  N3  AMP B 423      47.929 -14.472  55.950  1.00  0.00           N  
HETATM 3396  C4  AMP B 423      47.233 -14.754  54.804  1.00  0.00           C  
TER
END
