# Supplementary material for: Backbone Brackets and Arginine Tweezers delineate Class I and Class II aminoacyl tRNA synthetases
Source: PLoS Comput Biol. 2018 Apr 16;14(4):e1006101. doi: 10.1371/journal.pcbi.1006101 (PMC5919687; doi:10.1371/journal.pcbi.1006101)
Supplement: S12 File — All structures of Class II aaRS with residues renumbered according to the MSA. (GZ) [file pcbi.1006101.s024.tar.gz › 1set_A_renum.pdb]

ATOM      1  N   MET A 135      39.567  19.375  71.046  1.00  0.00           N  
ATOM      2  CA  MET A 135      38.650  19.645  72.122  1.00  0.00           C  
ATOM      3  C   MET A 135      39.290  20.456  73.217  1.00  0.00           C  
ATOM      4  O   MET A 135      40.316  20.067  73.776  1.00  0.00           O  
ATOM      5  CB  MET A 135      38.145  18.392  72.768  1.00  0.00           C  
ATOM      6  CG  MET A 135      36.795  17.916  72.259  1.00  0.00           C  
ATOM      7  SD  MET A 135      35.530  19.179  72.503  1.00  0.00           S  
ATOM      8  CE  MET A 135      35.451  19.302  74.271  1.00  0.00           C  
ATOM      9  N   VAL A 136      38.708  21.610  73.484  1.00  0.00           N  
ATOM     10  CA  VAL A 136      39.195  22.443  74.578  1.00  0.00           C  
ATOM     11  C   VAL A 136      38.246  22.280  75.770  1.00  0.00           C  
ATOM     12  O   VAL A 136      37.110  21.787  75.656  1.00  0.00           O  
ATOM     13  CB  VAL A 136      39.276  23.968  74.157  1.00  0.00           C  
ATOM     14  CG1 VAL A 136      40.311  24.082  73.060  1.00  0.00           C  
ATOM     15  CG2 VAL A 136      37.967  24.524  73.606  1.00  0.00           C  
ATOM     16  N   ASP A 137      38.713  22.675  76.938  1.00  0.00           N  
ATOM     17  CA  ASP A 137      37.879  22.688  78.121  1.00  0.00           C  
ATOM     18  C   ASP A 137      36.804  23.771  78.001  1.00  0.00           C  
ATOM     19  O   ASP A 137      37.142  24.957  78.017  1.00  0.00           O  
ATOM     20  CB  ASP A 137      38.791  22.952  79.303  1.00  0.00           C  
ATOM     21  CG  ASP A 137      38.219  22.877  80.717  1.00  0.00           C  
ATOM     22  OD1 ASP A 137      37.076  22.441  80.925  1.00  0.00           O  
ATOM     23  OD2 ASP A 137      38.977  23.242  81.618  1.00  0.00           O  
ATOM     24  N   LEU A 138      35.520  23.430  77.906  1.00  0.00           N  
ATOM     25  CA  LEU A 138      34.436  24.403  77.789  1.00  0.00           C  
ATOM     26  C   LEU A 138      34.411  25.394  78.956  1.00  0.00           C  
ATOM     27  O   LEU A 138      34.097  26.561  78.748  1.00  0.00           O  
ATOM     28  CB  LEU A 138      33.083  23.708  77.737  1.00  0.00           C  
ATOM     29  CG  LEU A 138      32.194  23.751  76.513  1.00  0.00           C  
ATOM     30  CD1 LEU A 138      30.841  23.176  76.933  1.00  0.00           C  
ATOM     31  CD2 LEU A 138      31.978  25.171  75.995  1.00  0.00           C  
ATOM     32  N   LYS A 139      34.762  24.997  80.184  1.00  0.00           N  
ATOM     33  CA  LYS A 139      34.838  25.906  81.321  1.00  0.00           C  
ATOM     34  C   LYS A 139      35.926  26.974  81.100  1.00  0.00           C  
ATOM     35  O   LYS A 139      35.761  28.135  81.485  1.00  0.00           O  
ATOM     36  CB  LYS A 139      35.131  25.094  82.593  1.00  0.00           C  
ATOM     37  CG  LYS A 139      35.192  25.884  83.896  1.00  0.00           C  
ATOM     38  CD  LYS A 139      35.672  25.002  85.043  1.00  0.00           C  
ATOM     39  CE  LYS A 139      37.117  24.559  84.837  1.00  0.00           C  
ATOM     40  NZ  LYS A 139      37.543  23.697  85.921  1.00  0.00           N  
ATOM     41  N   ARG A 140      37.048  26.663  80.439  1.00  0.00           N  
ATOM     42  CA  ARG A 140      38.100  27.641  80.206  1.00  0.00           C  
ATOM     43  C   ARG A 140      37.747  28.442  78.960  1.00  0.00           C  
ATOM     44  O   ARG A 140      38.055  29.626  78.858  1.00  0.00           O  
ATOM     45  CB  ARG A 140      39.424  26.916  80.031  1.00  0.00           C  
ATOM     46  CG  ARG A 140      40.603  27.864  80.151  1.00  0.00           C  
ATOM     47  CD  ARG A 140      41.961  27.209  79.926  1.00  0.00           C  
ATOM     48  NE  ARG A 140      42.992  28.233  79.833  1.00  0.00           N  
ATOM     49  CZ  ARG A 140      43.622  28.518  78.688  1.00  0.00           C  
ATOM     50  NH1 ARG A 140      43.354  27.881  77.548  1.00  0.00           N  
ATOM     51  NH2 ARG A 140      44.533  29.487  78.680  1.00  0.00           N  
ATOM     52  N   LEU A 141      37.030  27.831  78.025  1.00  0.00           N  
ATOM     53  CA  LEU A 141      36.602  28.491  76.819  1.00  0.00           C  
ATOM     54  C   LEU A 141      35.770  29.671  77.216  1.00  0.00           C  
ATOM     55  O   LEU A 141      36.065  30.784  76.785  1.00  0.00           O  
ATOM     56  CB  LEU A 141      35.776  27.554  75.951  1.00  0.00           C  
ATOM     57  CG  LEU A 141      35.077  28.096  74.728  1.00  0.00           C  
ATOM     58  CD1 LEU A 141      36.023  28.900  73.861  1.00  0.00           C  
ATOM     59  CD2 LEU A 141      34.541  26.919  73.946  1.00  0.00           C  
ATOM     60  N   ARG A 142      34.770  29.467  78.052  1.00  0.00           N  
ATOM     61  CA  ARG A 142      33.970  30.607  78.413  1.00  0.00           C  
ATOM     62  C   ARG A 142      34.528  31.367  79.618  1.00  0.00           C  
ATOM     63  O   ARG A 142      34.049  32.462  79.869  1.00  0.00           O  
ATOM     64  CB  ARG A 142      32.528  30.127  78.609  1.00  0.00           C  
ATOM     65  CG  ARG A 142      32.294  28.996  79.571  1.00  0.00           C  
ATOM     66  CD  ARG A 142      31.033  28.264  79.147  1.00  0.00           C  
ATOM     67  NE  ARG A 142      30.831  27.129  80.025  1.00  0.00           N  
ATOM     68  CZ  ARG A 142      29.914  26.170  79.850  1.00  0.00           C  
ATOM     69  NH1 ARG A 142      29.072  26.157  78.835  1.00  0.00           N  
ATOM     70  NH2 ARG A 142      29.841  25.176  80.732  1.00  0.00           N  
ATOM     71  N   GLN A 143      35.531  30.931  80.394  1.00  0.00           N  
ATOM     72  CA  GLN A 143      36.141  31.780  81.430  1.00  0.00           C  
ATOM     73  C   GLN A 143      37.234  32.605  80.760  1.00  0.00           C  
ATOM     74  O   GLN A 143      37.643  33.616  81.324  1.00  0.00           O  
ATOM     75  CB  GLN A 143      36.774  30.941  82.587  1.00  0.00           C  
ATOM     76  CG  GLN A 143      37.175  31.669  83.870  1.00  0.00           C  
ATOM     77  CD  GLN A 143      38.665  31.952  84.018  1.00  0.00           C  
ATOM     78  OE1 GLN A 143      39.417  31.166  84.586  1.00  0.00           O  
ATOM     79  NE2 GLN A 143      39.180  33.073  83.544  1.00  0.00           N  
ATOM     80  N   GLU A 144      37.758  32.252  79.587  1.00  0.00           N  
ATOM     81  CA  GLU A 144      38.832  32.990  78.940  1.00  0.00           C  
ATOM     82  C   GLU A 144      38.628  33.179  77.446  1.00  0.00           C  
ATOM     83  O   GLU A 144      39.585  33.033  76.686  1.00  0.00           O  
ATOM     84  CB  GLU A 144      40.163  32.283  79.138  1.00  0.00           C  
ATOM     85  CG  GLU A 144      40.797  32.400  80.503  1.00  0.00           C  
ATOM     86  CD  GLU A 144      42.092  31.609  80.637  1.00  0.00           C  
ATOM     87  OE1 GLU A 144      43.045  31.885  79.907  1.00  0.00           O  
ATOM     88  OE2 GLU A 144      42.147  30.719  81.484  1.00  0.00           O  
ATOM     89  N   PRO A 145      37.482  33.610  76.918  1.00  0.00           N  
ATOM     90  CA  PRO A 145      37.211  33.700  75.486  1.00  0.00           C  
ATOM     91  C   PRO A 145      38.242  34.522  74.713  1.00  0.00           C  
ATOM     92  O   PRO A 145      38.531  34.233  73.552  1.00  0.00           O  
ATOM     93  CB  PRO A 145      35.833  34.311  75.374  1.00  0.00           C  
ATOM     94  CG  PRO A 145      35.226  34.163  76.733  1.00  0.00           C  
ATOM     95  CD  PRO A 145      36.433  34.312  77.648  1.00  0.00           C  
ATOM     96  N   GLU A 146      38.858  35.541  75.334  1.00  0.00           N  
ATOM     97  CA  GLU A 146      39.831  36.402  74.674  1.00  0.00           C  
ATOM     98  C   GLU A 146      41.024  35.588  74.168  1.00  0.00           C  
ATOM     99  O   GLU A 146      41.451  35.810  73.029  1.00  0.00           O  
ATOM    100  CB  GLU A 146      40.303  37.523  75.649  1.00  0.00           C  
ATOM    101  CG  GLU A 146      41.148  37.202  76.892  1.00  0.00           C  
ATOM    102  CD  GLU A 146      40.491  36.400  78.010  1.00  0.00           C  
ATOM    103  OE1 GLU A 146      39.307  36.590  78.292  1.00  0.00           O  
ATOM    104  OE2 GLU A 146      41.183  35.584  78.614  1.00  0.00           O  
ATOM    105  N   VAL A 147      41.480  34.559  74.906  1.00  0.00           N  
ATOM    106  CA  VAL A 147      42.625  33.784  74.455  1.00  0.00           C  
ATOM    107  C   VAL A 147      42.252  32.899  73.284  1.00  0.00           C  
ATOM    108  O   VAL A 147      43.034  32.767  72.344  1.00  0.00           O  
ATOM    109  CB  VAL A 147      43.232  32.897  75.586  1.00  0.00           C  
ATOM    110  CG1 VAL A 147      43.436  33.812  76.778  1.00  0.00           C  
ATOM    111  CG2 VAL A 147      42.376  31.735  76.007  1.00  0.00           C  
ATOM    112  N   PHE A 148      41.043  32.339  73.266  1.00  0.00           N  
ATOM    113  CA  PHE A 148      40.618  31.489  72.172  1.00  0.00           C  
ATOM    114  C   PHE A 148      40.311  32.366  71.004  1.00  0.00           C  
ATOM    115  O   PHE A 148      40.404  31.906  69.871  1.00  0.00           O  
ATOM    116  CB  PHE A 148      39.386  30.678  72.539  1.00  0.00           C  
ATOM    117  CG  PHE A 148      39.799  29.680  73.609  1.00  0.00           C  
ATOM    118  CD1 PHE A 148      40.470  28.522  73.243  1.00  0.00           C  
ATOM    119  CD2 PHE A 148      39.560  29.960  74.945  1.00  0.00           C  
ATOM    120  CE1 PHE A 148      40.903  27.654  74.219  1.00  0.00           C  
ATOM    121  CE2 PHE A 148      39.999  29.085  75.914  1.00  0.00           C  
ATOM    122  CZ  PHE A 148      40.670  27.935  75.549  1.00  0.00           C  
ATOM    123  N   HIS A 149      39.982  33.640  71.214  1.00  0.00           N  
ATOM    124  CA  HIS A 149      39.708  34.487  70.077  1.00  0.00           C  
ATOM    125  C   HIS A 149      41.036  34.820  69.419  1.00  0.00           C  
ATOM    126  O   HIS A 149      41.117  34.757  68.191  1.00  0.00           O  
ATOM    127  CB  HIS A 149      38.985  35.779  70.484  1.00  0.00           C  
ATOM    128  CG  HIS A 149      38.432  36.424  69.212  1.00  0.00           C  
ATOM    129  ND1 HIS A 149      37.488  35.927  68.394  1.00  0.00           N  
ATOM    130  CD2 HIS A 149      38.875  37.616  68.662  1.00  0.00           C  
ATOM    131  CE1 HIS A 149      37.347  36.757  67.380  1.00  0.00           C  
ATOM    132  NE2 HIS A 149      38.185  37.766  67.553  1.00  0.00           N  
ATOM    133  N   ARG A 150      42.061  35.136  70.212  1.00  0.00           N  
ATOM    134  CA  ARG A 150      43.412  35.417  69.732  1.00  0.00           C  
ATOM    135  C   ARG A 150      43.936  34.204  68.935  1.00  0.00           C  
ATOM    136  O   ARG A 150      44.281  34.317  67.762  1.00  0.00           O  
ATOM    137  CB  ARG A 150      44.253  35.705  70.958  1.00  0.00           C  
ATOM    138  CG  ARG A 150      45.447  36.624  70.796  1.00  0.00           C  
ATOM    139  CD  ARG A 150      46.132  36.754  72.179  1.00  0.00           C  
ATOM    140  NE  ARG A 150      45.236  37.329  73.173  1.00  0.00           N  
ATOM    141  CZ  ARG A 150      45.120  36.833  74.409  1.00  0.00           C  
ATOM    142  NH1 ARG A 150      45.819  35.774  74.820  1.00  0.00           N  
ATOM    143  NH2 ARG A 150      44.263  37.401  75.250  1.00  0.00           N  
ATOM    144  N   ALA A 151      43.901  33.021  69.547  1.00  0.00           N  
ATOM    145  CA  ALA A 151      44.265  31.741  68.972  1.00  0.00           C  
ATOM    146  C   ALA A 151      43.499  31.400  67.703  1.00  0.00           C  
ATOM    147  O   ALA A 151      44.115  30.843  66.793  1.00  0.00           O  
ATOM    148  CB  ALA A 151      44.007  30.648  69.990  1.00  0.00           C  
ATOM    149  N   ILE A 152      42.190  31.697  67.575  1.00  0.00           N  
ATOM    150  CA  ILE A 152      41.454  31.459  66.329  1.00  0.00           C  
ATOM    151  C   ILE A 152      42.026  32.366  65.251  1.00  0.00           C  
ATOM    152  O   ILE A 152      42.172  31.897  64.117  1.00  0.00           O  
ATOM    153  CB  ILE A 152      39.905  31.732  66.465  1.00  0.00           C  
ATOM    154  CG1 ILE A 152      39.322  30.606  67.309  1.00  0.00           C  
ATOM    155  CG2 ILE A 152      39.184  31.779  65.110  1.00  0.00           C  
ATOM    156  CD1 ILE A 152      37.858  30.732  67.690  1.00  0.00           C  
ATOM    157  N   ARG A 153      42.410  33.610  65.587  1.00  0.00           N  
ATOM    158  CA  ARG A 153      42.990  34.545  64.631  1.00  0.00           C  
ATOM    159  C   ARG A 153      44.411  34.092  64.309  1.00  0.00           C  
ATOM    160  O   ARG A 153      44.683  33.747  63.164  1.00  0.00           O  
ATOM    161  CB  ARG A 153      43.006  36.000  65.210  1.00  0.00           C  
ATOM    162  CG  ARG A 153      41.709  36.843  65.120  1.00  0.00           C  
ATOM    163  CD  ARG A 153      41.238  37.032  63.682  1.00  0.00           C  
ATOM    164  NE  ARG A 153      42.186  37.808  62.897  1.00  0.00           N  
ATOM    165  CZ  ARG A 153      42.749  37.341  61.777  1.00  0.00           C  
ATOM    166  NH1 ARG A 153      42.479  36.125  61.299  1.00  0.00           N  
ATOM    167  NH2 ARG A 153      43.611  38.113  61.125  1.00  0.00           N  
ATOM    168  N   GLU A 154      45.350  34.012  65.249  1.00  0.00           N  
ATOM    169  CA  GLU A 154      46.709  33.596  64.979  1.00  0.00           C  
ATOM    170  C   GLU A 154      46.850  32.252  64.255  1.00  0.00           C  
ATOM    171  O   GLU A 154      47.837  32.058  63.536  1.00  0.00           O  
ATOM    172  CB  GLU A 154      47.459  33.558  66.296  1.00  0.00           C  
ATOM    173  CG  GLU A 154      47.580  34.951  66.934  1.00  0.00           C  
ATOM    174  CD  GLU A 154      48.313  35.090  68.286  1.00  0.00           C  
ATOM    175  OE1 GLU A 154      48.681  34.089  68.921  1.00  0.00           O  
ATOM    176  OE2 GLU A 154      48.507  36.235  68.715  1.00  0.00           O  
ATOM    177  N   LYS A 155      45.942  31.279  64.404  1.00  0.00           N  
ATOM    178  CA  LYS A 155      46.060  29.978  63.770  1.00  0.00           C  
ATOM    179  C   LYS A 155      45.301  29.883  62.461  1.00  0.00           C  
ATOM    180  O   LYS A 155      45.218  28.802  61.858  1.00  0.00           O  
ATOM    181  CB  LYS A 155      45.562  28.858  64.723  1.00  0.00           C  
ATOM    182  CG  LYS A 155      46.616  28.619  65.841  1.00  0.00           C  
ATOM    183  CD  LYS A 155      46.345  27.277  66.533  1.00  0.00           C  
ATOM    184  CE  LYS A 155      47.500  26.812  67.392  1.00  0.00           C  
ATOM    185  NZ  LYS A 155      47.081  25.607  68.080  1.00  0.00           N  
ATOM    186  N   GLY A 156      44.711  30.997  62.019  1.00  0.00           N  
ATOM    187  CA  GLY A 156      43.923  31.049  60.797  1.00  0.00           C  
ATOM    188  C   GLY A 156      42.761  30.086  60.851  1.00  0.00           C  
ATOM    189  O   GLY A 156      42.526  29.410  59.859  1.00  0.00           O  
ATOM    190  N   VAL A 157      42.007  29.951  61.952  1.00  0.00           N  
ATOM    191  CA  VAL A 157      40.907  29.000  61.986  1.00  0.00           C  
ATOM    192  C   VAL A 157      39.686  29.819  61.654  1.00  0.00           C  
ATOM    193  O   VAL A 157      39.484  30.966  62.080  1.00  0.00           O  
ATOM    194  CB  VAL A 157      40.742  28.319  63.385  1.00  0.00           C  
ATOM    195  CG1 VAL A 157      39.462  27.493  63.509  1.00  0.00           C  
ATOM    196  CG2 VAL A 157      41.865  27.308  63.538  1.00  0.00           C  
ATOM    197  N   ALA A 158      38.890  29.136  60.842  1.00  0.00           N  
ATOM    198  CA  ALA A 158      37.627  29.651  60.341  1.00  0.00           C  
ATOM    199  C   ALA A 158      36.522  29.320  61.335  1.00  0.00           C  
ATOM    200  O   ALA A 158      35.671  28.456  61.089  1.00  0.00           O  
ATOM    201  CB  ALA A 158      37.306  28.999  58.990  1.00  0.00           C  
ATOM    202  N   LEU A 159      36.563  29.998  62.488  1.00  0.00           N  
ATOM    203  CA  LEU A 159      35.572  29.762  63.519  1.00  0.00           C  
ATOM    204  C   LEU A 159      35.057  31.106  64.015  1.00  0.00           C  
ATOM    205  O   LEU A 159      35.831  32.011  64.345  1.00  0.00           O  
ATOM    206  CB  LEU A 159      36.176  28.964  64.716  1.00  0.00           C  
ATOM    207  CG  LEU A 159      35.212  28.490  65.818  1.00  0.00           C  
ATOM    208  CD1 LEU A 159      34.283  27.444  65.243  1.00  0.00           C  
ATOM    209  CD2 LEU A 159      35.958  27.886  66.964  1.00  0.00           C  
ATOM    210  N   ASP A 160      33.730  31.259  64.060  1.00  0.00           N  
ATOM    211  CA  ASP A 160      33.125  32.435  64.664  1.00  0.00           C  
ATOM    212  C   ASP A 160      33.021  32.091  66.149  1.00  0.00           C  
ATOM    213  O   ASP A 160      32.065  31.413  66.549  1.00  0.00           O  
ATOM    214  CB  ASP A 160      31.716  32.698  64.077  1.00  0.00           C  
ATOM    215  CG  ASP A 160      30.955  33.946  64.564  1.00  0.00           C  
ATOM    216  OD1 ASP A 160      31.216  34.461  65.658  1.00  0.00           O  
ATOM    217  OD2 ASP A 160      30.065  34.401  63.840  1.00  0.00           O  
ATOM    218  N   LEU A 161      33.947  32.534  67.006  1.00  0.00           N  
ATOM    219  CA  LEU A 161      33.810  32.196  68.412  1.00  0.00           C  
ATOM    220  C   LEU A 161      32.559  32.798  69.039  1.00  0.00           C  
ATOM    221  O   LEU A 161      31.945  32.159  69.898  1.00  0.00           O  
ATOM    222  CB  LEU A 161      35.000  32.664  69.241  1.00  0.00           C  
ATOM    223  CG  LEU A 161      35.025  32.111  70.678  1.00  0.00           C  
ATOM    224  CD1 LEU A 161      35.111  30.592  70.626  1.00  0.00           C  
ATOM    225  CD2 LEU A 161      36.187  32.715  71.457  1.00  0.00           C  
ATOM    226  N   GLU A 162      32.105  33.972  68.573  1.00  0.00           N  
ATOM    227  CA  GLU A 162      30.967  34.667  69.189  1.00  0.00           C  
ATOM    228  C   GLU A 162      29.690  33.844  69.065  1.00  0.00           C  
ATOM    229  O   GLU A 162      28.963  33.664  70.038  1.00  0.00           O  
ATOM    230  CB  GLU A 162      30.757  36.053  68.538  1.00  0.00           C  
ATOM    231  CG  GLU A 162      31.909  37.060  68.676  1.00  0.00           C  
ATOM    232  CD  GLU A 162      33.196  36.706  67.937  1.00  0.00           C  
ATOM    233  OE1 GLU A 162      33.226  36.799  66.710  1.00  0.00           O  
ATOM    234  OE2 GLU A 162      34.166  36.326  68.592  1.00  0.00           O  
ATOM    235  N   ALA A 163      29.446  33.246  67.905  1.00  0.00           N  
ATOM    236  CA  ALA A 163      28.281  32.403  67.712  1.00  0.00           C  
ATOM    237  C   ALA A 163      28.374  31.079  68.467  1.00  0.00           C  
ATOM    238  O   ALA A 163      27.339  30.522  68.882  1.00  0.00           O  
ATOM    239  CB  ALA A 163      28.101  32.066  66.262  1.00  0.00           C  
ATOM    240  N   LEU A 164      29.599  30.568  68.670  1.00  0.00           N  
ATOM    241  CA  LEU A 164      29.793  29.309  69.379  1.00  0.00           C  
ATOM    242  C   LEU A 164      29.415  29.570  70.823  1.00  0.00           C  
ATOM    243  O   LEU A 164      28.618  28.833  71.403  1.00  0.00           O  
ATOM    244  CB  LEU A 164      31.264  28.843  69.280  1.00  0.00           C  
ATOM    245  CG  LEU A 164      31.695  27.548  69.952  1.00  0.00           C  
ATOM    246  CD1 LEU A 164      32.810  26.959  69.135  1.00  0.00           C  
ATOM    247  CD2 LEU A 164      32.180  27.782  71.359  1.00  0.00           C  
ATOM    248  N   LEU A 165      29.945  30.658  71.376  1.00  0.00           N  
ATOM    249  CA  LEU A 165      29.682  31.025  72.748  1.00  0.00           C  
ATOM    250  C   LEU A 165      28.208  31.336  73.022  1.00  0.00           C  
ATOM    251  O   LEU A 165      27.680  30.987  74.091  1.00  0.00           O  
ATOM    252  CB  LEU A 165      30.584  32.197  73.079  1.00  0.00           C  
ATOM    253  CG  LEU A 165      32.044  31.889  73.346  1.00  0.00           C  
ATOM    254  CD1 LEU A 165      32.738  33.176  73.712  1.00  0.00           C  
ATOM    255  CD2 LEU A 165      32.205  30.933  74.511  1.00  0.00           C  
ATOM    256  N   ALA A 166      27.502  31.925  72.049  1.00  0.00           N  
ATOM    257  CA  ALA A 166      26.066  32.178  72.142  1.00  0.00           C  
ATOM    258  C   ALA A 166      25.265  30.891  72.140  1.00  0.00           C  
ATOM    259  O   ALA A 166      24.333  30.745  72.938  1.00  0.00           O  
ATOM    260  CB  ALA A 166      25.543  32.993  70.965  1.00  0.00           C  
ATOM    261  N   LEU A 167      25.600  29.949  71.250  1.00  0.00           N  
ATOM    262  CA  LEU A 167      24.906  28.669  71.147  1.00  0.00           C  
ATOM    263  C   LEU A 167      25.093  27.868  72.429  1.00  0.00           C  
ATOM    264  O   LEU A 167      24.217  27.133  72.907  1.00  0.00           O  
ATOM    265  CB  LEU A 167      25.466  27.947  69.954  1.00  0.00           C  
ATOM    266  CG  LEU A 167      24.888  26.633  69.587  1.00  0.00           C  
ATOM    267  CD1 LEU A 167      23.401  26.755  69.335  1.00  0.00           C  
ATOM    268  CD2 LEU A 167      25.645  26.145  68.373  1.00  0.00           C  
ATOM    269  N   ASP A 168      26.263  28.060  73.024  1.00  0.00           N  
ATOM    270  CA  ASP A 168      26.572  27.480  74.302  1.00  0.00           C  
ATOM    271  C   ASP A 168      25.685  28.080  75.393  1.00  0.00           C  
ATOM    272  O   ASP A 168      25.150  27.295  76.183  1.00  0.00           O  
ATOM    273  CB  ASP A 168      28.022  27.736  74.563  1.00  0.00           C  
ATOM    274  CG  ASP A 168      28.478  27.266  75.925  1.00  0.00           C  
ATOM    275  OD1 ASP A 168      28.149  26.141  76.308  1.00  0.00           O  
ATOM    276  OD2 ASP A 168      29.157  28.048  76.595  1.00  0.00           O  
ATOM    277  N   ARG A 169      25.511  29.412  75.508  1.00  0.00           N  
ATOM    278  CA  ARG A 169      24.591  30.032  76.473  1.00  0.00           C  
ATOM    279  C   ARG A 169      23.180  29.481  76.229  1.00  0.00           C  
ATOM    280  O   ARG A 169      22.528  29.061  77.196  1.00  0.00           O  
ATOM    281  CB  ARG A 169      24.583  31.562  76.319  1.00  0.00           C  
ATOM    282  CG  ARG A 169      23.811  32.274  77.416  1.00  0.00           C  
ATOM    283  CD  ARG A 169      23.911  33.781  77.291  1.00  0.00           C  
ATOM    284  NE  ARG A 169      23.190  34.413  78.384  1.00  0.00           N  
ATOM    285  CZ  ARG A 169      23.624  35.524  78.987  1.00  0.00           C  
ATOM    286  NH1 ARG A 169      24.753  36.135  78.630  1.00  0.00           N  
ATOM    287  NH2 ARG A 169      22.907  36.033  79.985  1.00  0.00           N  
ATOM    288  N   GLU A 170      22.721  29.378  74.972  1.00  0.00           N  
ATOM    289  CA  GLU A 170      21.428  28.786  74.659  1.00  0.00           C  
ATOM    290  C   GLU A 170      21.325  27.392  75.208  1.00  0.00           C  
ATOM    291  O   GLU A 170      20.477  27.219  76.071  1.00  0.00           O  
ATOM    292  CB  GLU A 170      21.151  28.664  73.173  1.00  0.00           C  
ATOM    293  CG  GLU A 170      20.804  30.000  72.570  1.00  0.00           C  
ATOM    294  CD  GLU A 170      20.622  30.005  71.054  1.00  0.00           C  
ATOM    295  OE1 GLU A 170      19.667  29.398  70.551  1.00  0.00           O  
ATOM    296  OE2 GLU A 170      21.440  30.645  70.383  1.00  0.00           O  
ATOM    297  N   VAL A 171      22.147  26.412  74.820  1.00  0.00           N  
ATOM    298  CA  VAL A 171      22.079  25.045  75.340  1.00  0.00           C  
ATOM    299  C   VAL A 171      22.096  25.018  76.876  1.00  0.00           C  
ATOM    300  O   VAL A 171      21.294  24.306  77.487  1.00  0.00           O  
ATOM    301  CB  VAL A 171      23.267  24.271  74.733  1.00  0.00           C  
ATOM    302  CG1 VAL A 171      23.451  22.923  75.403  1.00  0.00           C  
ATOM    303  CG2 VAL A 171      23.013  24.116  73.248  1.00  0.00           C  
ATOM    304  N   GLN A 172      22.937  25.823  77.535  1.00  0.00           N  
ATOM    305  CA  GLN A 172      23.005  25.836  78.988  1.00  0.00           C  
ATOM    306  C   GLN A 172      21.740  26.415  79.638  1.00  0.00           C  
ATOM    307  O   GLN A 172      21.292  25.877  80.659  1.00  0.00           O  
ATOM    308  CB  GLN A 172      24.261  26.615  79.416  1.00  0.00           C  
ATOM    309  CG  GLN A 172      25.435  25.729  79.833  1.00  0.00           C  
ATOM    310  CD  GLN A 172      25.839  24.627  78.859  1.00  0.00           C  
ATOM    311  OE1 GLN A 172      26.104  23.499  79.258  1.00  0.00           O  
ATOM    312  NE2 GLN A 172      25.924  24.847  77.558  1.00  0.00           N  
ATOM    313  N   GLU A 173      21.098  27.446  79.059  1.00  0.00           N  
ATOM    314  CA  GLU A 173      19.835  27.998  79.548  1.00  0.00           C  
ATOM    315  C   GLU A 173      18.657  27.075  79.286  1.00  0.00           C  
ATOM    316  O   GLU A 173      17.766  26.956  80.127  1.00  0.00           O  
ATOM    317  CB  GLU A 173      19.572  29.353  78.893  1.00  0.00           C  
ATOM    318  CG  GLU A 173      19.912  30.550  79.788  1.00  0.00           C  
ATOM    319  CD  GLU A 173      21.274  30.521  80.475  1.00  0.00           C  
ATOM    320  OE1 GLU A 173      22.297  30.501  79.792  1.00  0.00           O  
ATOM    321  OE2 GLU A 173      21.306  30.519  81.704  1.00  0.00           O  
ATOM    322  N   LEU A 174      18.604  26.377  78.151  1.00  0.00           N  
ATOM    323  CA  LEU A 174      17.582  25.376  77.881  1.00  0.00           C  
ATOM    324  C   LEU A 174      17.672  24.247  78.895  1.00  0.00           C  
ATOM    325  O   LEU A 174      16.638  23.825  79.422  1.00  0.00           O  
ATOM    326  CB  LEU A 174      17.751  24.802  76.501  1.00  0.00           C  
ATOM    327  CG  LEU A 174      16.937  25.386  75.361  1.00  0.00           C  
ATOM    328  CD1 LEU A 174      16.447  26.798  75.637  1.00  0.00           C  
ATOM    329  CD2 LEU A 174      17.835  25.334  74.140  1.00  0.00           C  
ATOM    330  N   LYS A 175      18.883  23.777  79.234  1.00  0.00           N  
ATOM    331  CA  LYS A 175      19.079  22.775  80.275  1.00  0.00           C  
ATOM    332  C   LYS A 175      18.552  23.205  81.628  1.00  0.00           C  
ATOM    333  O   LYS A 175      17.883  22.412  82.296  1.00  0.00           O  
ATOM    334  CB  LYS A 175      20.546  22.447  80.441  1.00  0.00           C  
ATOM    335  CG  LYS A 175      21.008  21.444  79.425  1.00  0.00           C  
ATOM    336  CD  LYS A 175      22.504  21.412  79.590  1.00  0.00           C  
ATOM    337  CE  LYS A 175      23.096  20.142  78.995  1.00  0.00           C  
ATOM    338  NZ  LYS A 175      22.764  18.973  79.805  1.00  0.00           N  
ATOM    339  N   LYS A 176      18.845  24.425  82.075  1.00  0.00           N  
ATOM    340  CA  LYS A 176      18.335  24.899  83.353  1.00  0.00           C  
ATOM    341  C   LYS A 176      16.810  25.007  83.300  1.00  0.00           C  
ATOM    342  O   LYS A 176      16.131  24.446  84.163  1.00  0.00           O  
ATOM    343  CB  LYS A 176      18.965  26.244  83.666  1.00  0.00           C  
ATOM    344  CG  LYS A 176      18.627  26.831  85.031  1.00  0.00           C  
ATOM    345  CD  LYS A 176      19.084  28.295  85.018  1.00  0.00           C  
ATOM    346  CE  LYS A 176      18.449  29.194  86.101  1.00  0.00           C  
ATOM    347  NZ  LYS A 176      18.920  28.917  87.451  1.00  0.00           N  
ATOM    348  N   ARG A 177      16.250  25.628  82.260  1.00  0.00           N  
ATOM    349  CA  ARG A 177      14.814  25.762  82.082  1.00  0.00           C  
ATOM    350  C   ARG A 177      14.106  24.423  82.034  1.00  0.00           C  
ATOM    351  O   ARG A 177      13.182  24.257  82.815  1.00  0.00           O  
ATOM    352  CB  ARG A 177      14.500  26.529  80.799  1.00  0.00           C  
ATOM    353  CG  ARG A 177      13.028  26.773  80.609  1.00  0.00           C  
ATOM    354  CD  ARG A 177      12.439  27.675  81.676  1.00  0.00           C  
ATOM    355  NE  ARG A 177      11.000  27.470  81.689  1.00  0.00           N  
ATOM    356  CZ  ARG A 177      10.198  27.767  82.716  1.00  0.00           C  
ATOM    357  NH1 ARG A 177      10.660  28.294  83.845  1.00  0.00           N  
ATOM    358  NH2 ARG A 177       8.899  27.487  82.627  1.00  0.00           N  
ATOM    359  N   LEU A 178      14.438  23.448  81.195  1.00  0.00           N  
ATOM    360  CA  LEU A 178      13.821  22.126  81.171  1.00  0.00           C  
ATOM    361  C   LEU A 178      13.959  21.377  82.502  1.00  0.00           C  
ATOM    362  O   LEU A 178      13.103  20.549  82.843  1.00  0.00           O  
ATOM    363  CB  LEU A 178      14.462  21.383  80.045  1.00  0.00           C  
ATOM    364  CG  LEU A 178      13.988  20.032  79.607  1.00  0.00           C  
ATOM    365  CD1 LEU A 178      12.486  19.987  79.375  1.00  0.00           C  
ATOM    366  CD2 LEU A 178      14.727  19.731  78.318  1.00  0.00           C  
ATOM    367  N   GLN A 179      14.991  21.671  83.312  1.00  0.00           N  
ATOM    368  CA  GLN A 179      15.059  21.139  84.669  1.00  0.00           C  
ATOM    369  C   GLN A 179      14.005  21.853  85.511  1.00  0.00           C  
ATOM    370  O   GLN A 179      13.244  21.162  86.192  1.00  0.00           O  
ATOM    371  CB  GLN A 179      16.423  21.364  85.322  1.00  0.00           C  
ATOM    372  CG  GLN A 179      17.460  20.387  84.802  1.00  0.00           C  
ATOM    373  CD  GLN A 179      18.848  20.679  85.340  1.00  0.00           C  
ATOM    374  OE1 GLN A 179      19.262  20.191  86.388  1.00  0.00           O  
ATOM    375  NE2 GLN A 179      19.620  21.493  84.644  1.00  0.00           N  
ATOM    376  N   GLU A 180      13.868  23.188  85.488  1.00  0.00           N  
ATOM    377  CA  GLU A 180      12.821  23.887  86.224  1.00  0.00           C  
ATOM    378  C   GLU A 180      11.436  23.452  85.760  1.00  0.00           C  
ATOM    379  O   GLU A 180      10.550  23.349  86.625  1.00  0.00           O  
ATOM    380  CB  GLU A 180      12.864  25.382  86.033  1.00  0.00           C  
ATOM    381  CG  GLU A 180      14.106  26.145  86.452  1.00  0.00           C  
ATOM    382  CD  GLU A 180      14.184  27.601  85.951  1.00  0.00           C  
ATOM    383  OE1 GLU A 180      13.301  28.052  85.212  1.00  0.00           O  
ATOM    384  OE2 GLU A 180      15.142  28.302  86.302  1.00  0.00           O  
ATOM    385  N   VAL A 181      11.154  23.173  84.471  1.00  0.00           N  
ATOM    386  CA  VAL A 181       9.793  22.773  84.163  1.00  0.00           C  
ATOM    387  C   VAL A 181       9.739  21.322  84.569  1.00  0.00           C  
ATOM    388  O   VAL A 181       8.731  20.972  85.151  1.00  0.00           O  
ATOM    389  CB  VAL A 181       9.296  22.917  82.645  1.00  0.00           C  
ATOM    390  CG1 VAL A 181      10.088  23.999  82.004  1.00  0.00           C  
ATOM    391  CG2 VAL A 181       9.380  21.667  81.832  1.00  0.00           C  
ATOM    392  N   GLN A 182      10.730  20.442  84.429  1.00  0.00           N  
ATOM    393  CA  GLN A 182      10.598  19.052  84.879  1.00  0.00           C  
ATOM    394  C   GLN A 182      10.295  18.903  86.379  1.00  0.00           C  
ATOM    395  O   GLN A 182       9.486  18.052  86.769  1.00  0.00           O  
ATOM    396  CB  GLN A 182      11.871  18.288  84.556  1.00  0.00           C  
ATOM    397  CG  GLN A 182      11.601  16.925  83.932  1.00  0.00           C  
ATOM    398  CD  GLN A 182      11.057  16.980  82.509  1.00  0.00           C  
ATOM    399  OE1 GLN A 182      11.795  16.941  81.532  1.00  0.00           O  
ATOM    400  NE2 GLN A 182       9.750  17.040  82.304  1.00  0.00           N  
ATOM    401  N   THR A 183      10.907  19.753  87.214  1.00  0.00           N  
ATOM    402  CA  THR A 183      10.687  19.834  88.654  1.00  0.00           C  
ATOM    403  C   THR A 183       9.204  20.168  88.881  1.00  0.00           C  
ATOM    404  O   THR A 183       8.440  19.376  89.442  1.00  0.00           O  
ATOM    405  CB  THR A 183      11.640  20.947  89.219  1.00  0.00           C  
ATOM    406  OG1 THR A 183      12.972  20.464  89.069  1.00  0.00           O  
ATOM    407  CG2 THR A 183      11.368  21.319  90.664  1.00  0.00           C  
ATOM    408  N   GLU A 184       8.752  21.304  88.335  1.00  0.00           N  
ATOM    409  CA  GLU A 184       7.401  21.794  88.512  1.00  0.00           C  
ATOM    410  C   GLU A 184       6.353  20.877  87.904  1.00  0.00           C  
ATOM    411  O   GLU A 184       5.275  20.691  88.449  1.00  0.00           O  
ATOM    412  CB  GLU A 184       7.343  23.160  87.895  1.00  0.00           C  
ATOM    413  CG  GLU A 184       6.205  23.950  88.481  1.00  0.00           C  
ATOM    414  CD  GLU A 184       6.165  25.399  88.047  1.00  0.00           C  
ATOM    415  OE1 GLU A 184       7.218  26.047  88.014  1.00  0.00           O  
ATOM    416  OE2 GLU A 184       5.063  25.866  87.760  1.00  0.00           O  
ATOM    417  N   ARG A 185       6.672  20.236  86.789  1.00  0.00           N  
ATOM    418  CA  ARG A 185       5.802  19.320  86.051  1.00  0.00           C  
ATOM    419  C   ARG A 185       5.478  18.123  86.938  1.00  0.00           C  
ATOM    420  O   ARG A 185       4.332  17.671  87.047  1.00  0.00           O  
ATOM    421  CB  ARG A 185       6.540  18.869  84.782  1.00  0.00           C  
ATOM    422  CG  ARG A 185       5.938  19.080  83.407  1.00  0.00           C  
ATOM    423  CD  ARG A 185       4.951  17.962  83.123  1.00  0.00           C  
ATOM    424  NE  ARG A 185       4.917  17.635  81.710  1.00  0.00           N  
ATOM    425  CZ  ARG A 185       5.954  17.094  81.059  1.00  0.00           C  
ATOM    426  NH1 ARG A 185       7.115  16.805  81.648  1.00  0.00           N  
ATOM    427  NH2 ARG A 185       5.814  16.831  79.763  1.00  0.00           N  
ATOM    428  N   ASN A 186       6.542  17.632  87.585  1.00  0.00           N  
ATOM    429  CA  ASN A 186       6.493  16.524  88.521  1.00  0.00           C  
ATOM    430  C   ASN A 186       5.508  16.885  89.632  1.00  0.00           C  
ATOM    431  O   ASN A 186       4.504  16.175  89.767  1.00  0.00           O  
ATOM    432  CB  ASN A 186       7.929  16.298  89.029  1.00  0.00           C  
ATOM    433  CG  ASN A 186       8.145  15.279  90.140  1.00  0.00           C  
ATOM    434  OD1 ASN A 186       8.720  15.599  91.184  1.00  0.00           O  
ATOM    435  ND2 ASN A 186       7.733  14.023  89.980  1.00  0.00           N  
ATOM    436  N   GLN A 195       5.663  18.003  90.356  1.00  0.00           N  
ATOM    437  CA  GLN A 195       4.722  18.403  91.408  1.00  0.00           C  
ATOM    438  C   GLN A 195       3.292  18.598  90.904  1.00  0.00           C  
ATOM    439  O   GLN A 195       2.363  18.111  91.548  1.00  0.00           O  
ATOM    440  CB  GLN A 195       5.150  19.700  92.056  1.00  0.00           C  
ATOM    441  CG  GLN A 195       6.565  19.649  92.597  1.00  0.00           C  
ATOM    442  CD  GLN A 195       7.200  21.030  92.733  1.00  0.00           C  
ATOM    443  OE1 GLN A 195       7.059  21.917  91.891  1.00  0.00           O  
ATOM    444  NE2 GLN A 195       7.968  21.284  93.781  1.00  0.00           N  
ATOM    445  N   VAL A 196       3.052  19.245  89.762  1.00  0.00           N  
ATOM    446  CA  VAL A 196       1.692  19.416  89.263  1.00  0.00           C  
ATOM    447  C   VAL A 196       1.033  18.050  89.059  1.00  0.00           C  
ATOM    448  O   VAL A 196      -0.067  17.810  89.570  1.00  0.00           O  
ATOM    449  CB  VAL A 196       1.717  20.214  87.939  1.00  0.00           C  
ATOM    450  CG1 VAL A 196       0.311  20.335  87.391  1.00  0.00           C  
ATOM    451  CG2 VAL A 196       2.222  21.629  88.176  1.00  0.00           C  
ATOM    452  N   ALA A 197       1.740  17.126  88.405  1.00  0.00           N  
ATOM    453  CA  ALA A 197       1.238  15.783  88.161  1.00  0.00           C  
ATOM    454  C   ALA A 197       0.915  15.040  89.451  1.00  0.00           C  
ATOM    455  O   ALA A 197      -0.110  14.361  89.545  1.00  0.00           O  
ATOM    456  CB  ALA A 197       2.266  14.968  87.393  1.00  0.00           C  
ATOM    457  N   LYS A 198       1.759  15.188  90.471  1.00  0.00           N  
ATOM    458  CA  LYS A 198       1.532  14.533  91.748  1.00  0.00           C  
ATOM    459  C   LYS A 198       0.384  15.165  92.525  1.00  0.00           C  
ATOM    460  O   LYS A 198      -0.385  14.471  93.195  1.00  0.00           O  
ATOM    461  CB  LYS A 198       2.797  14.592  92.610  1.00  0.00           C  
ATOM    462  CG  LYS A 198       4.036  13.924  92.018  1.00  0.00           C  
ATOM    463  CD  LYS A 198       3.861  12.422  91.834  1.00  0.00           C  
ATOM    464  CE  LYS A 198       5.062  11.807  91.124  1.00  0.00           C  
ATOM    465  NZ  LYS A 198       6.279  11.937  91.906  1.00  0.00           N  
ATOM    466  N   ARG A 199       0.225  16.484  92.433  1.00  0.00           N  
ATOM    467  CA  ARG A 199      -0.783  17.179  93.207  1.00  0.00           C  
ATOM    468  C   ARG A 199      -2.182  17.117  92.614  1.00  0.00           C  
ATOM    469  O   ARG A 199      -3.155  17.102  93.381  1.00  0.00           O  
ATOM    470  CB  ARG A 199      -0.343  18.636  93.384  1.00  0.00           C  
ATOM    471  CG  ARG A 199      -1.094  19.450  94.445  1.00  0.00           C  
ATOM    472  CD  ARG A 199      -1.125  18.785  95.825  1.00  0.00           C  
ATOM    473  NE  ARG A 199       0.202  18.492  96.348  1.00  0.00           N  
ATOM    474  CZ  ARG A 199       0.486  17.341  96.967  1.00  0.00           C  
ATOM    475  NH1 ARG A 199      -0.426  16.384  97.146  1.00  0.00           N  
ATOM    476  NH2 ARG A 199       1.721  17.139  97.415  1.00  0.00           N  
ATOM    477  N   VAL A 200      -2.363  17.041  91.290  1.00  0.00           N  
ATOM    478  CA  VAL A 200      -3.712  17.017  90.733  1.00  0.00           C  
ATOM    479  C   VAL A 200      -4.640  15.901  91.224  1.00  0.00           C  
ATOM    480  O   VAL A 200      -5.825  16.215  91.330  1.00  0.00           O  
ATOM    481  CB  VAL A 200      -3.705  16.986  89.159  1.00  0.00           C  
ATOM    482  CG1 VAL A 200      -3.279  18.367  88.712  1.00  0.00           C  
ATOM    483  CG2 VAL A 200      -2.754  15.978  88.540  1.00  0.00           C  
ATOM    484  N   PRO A 201      -4.294  14.659  91.619  1.00  0.00           N  
ATOM    485  CA  PRO A 201      -5.213  13.736  92.285  1.00  0.00           C  
ATOM    486  C   PRO A 201      -5.761  14.179  93.640  1.00  0.00           C  
ATOM    487  O   PRO A 201      -6.662  13.531  94.173  1.00  0.00           O  
ATOM    488  CB  PRO A 201      -4.435  12.441  92.379  1.00  0.00           C  
ATOM    489  CG  PRO A 201      -3.516  12.510  91.191  1.00  0.00           C  
ATOM    490  CD  PRO A 201      -3.058  13.949  91.301  1.00  0.00           C  
ATOM    491  N   LYS A 202      -5.243  15.246  94.246  1.00  0.00           N  
ATOM    492  CA  LYS A 202      -5.704  15.692  95.548  1.00  0.00           C  
ATOM    493  C   LYS A 202      -6.280  17.106  95.471  1.00  0.00           C  
ATOM    494  O   LYS A 202      -6.724  17.672  96.475  1.00  0.00           O  
ATOM    495  CB  LYS A 202      -4.507  15.619  96.497  1.00  0.00           C  
ATOM    496  CG  LYS A 202      -4.817  15.700  97.985  1.00  0.00           C  
ATOM    497  CD  LYS A 202      -3.522  15.656  98.774  1.00  0.00           C  
ATOM    498  CE  LYS A 202      -3.819  15.759 100.259  1.00  0.00           C  
ATOM    499  NZ  LYS A 202      -2.588  15.723 101.022  1.00  0.00           N  
ATOM    500  N   ALA A 203      -6.331  17.713  94.288  1.00  0.00           N  
ATOM    501  CA  ALA A 203      -6.761  19.095  94.187  1.00  0.00           C  
ATOM    502  C   ALA A 203      -8.277  19.279  94.132  1.00  0.00           C  
ATOM    503  O   ALA A 203      -8.950  18.632  93.328  1.00  0.00           O  
ATOM    504  CB  ALA A 203      -6.128  19.699  92.953  1.00  0.00           C  
ATOM    505  N   PRO A 205      -8.879  20.136  94.969  1.00  0.00           N  
ATOM    506  CA  PRO A 205     -10.311  20.442  94.962  1.00  0.00           C  
ATOM    507  C   PRO A 205     -10.807  21.114  93.678  1.00  0.00           C  
ATOM    508  O   PRO A 205     -10.106  21.996  93.174  1.00  0.00           O  
ATOM    509  CB  PRO A 205     -10.493  21.304  96.196  1.00  0.00           C  
ATOM    510  CG  PRO A 205      -9.379  20.856  97.105  1.00  0.00           C  
ATOM    511  CD  PRO A 205      -8.233  20.762  96.116  1.00  0.00           C  
ATOM    512  N   PRO A 206     -12.015  20.831  93.155  1.00  0.00           N  
ATOM    513  CA  PRO A 206     -12.498  21.190  91.816  1.00  0.00           C  
ATOM    514  C   PRO A 206     -11.956  22.412  91.076  1.00  0.00           C  
ATOM    515  O   PRO A 206     -11.268  22.241  90.070  1.00  0.00           O  
ATOM    516  CB  PRO A 206     -13.995  21.241  92.011  1.00  0.00           C  
ATOM    517  CG  PRO A 206     -14.207  20.032  92.881  1.00  0.00           C  
ATOM    518  CD  PRO A 206     -13.095  20.194  93.906  1.00  0.00           C  
ATOM    519  N   GLU A 207     -12.187  23.645  91.543  1.00  0.00           N  
ATOM    520  CA  GLU A 207     -11.668  24.845  90.887  1.00  0.00           C  
ATOM    521  C   GLU A 207     -10.150  24.760  90.746  1.00  0.00           C  
ATOM    522  O   GLU A 207      -9.565  24.957  89.675  1.00  0.00           O  
ATOM    523  CB  GLU A 207     -12.037  26.078  91.711  1.00  0.00           C  
ATOM    524  CG  GLU A 207     -11.599  27.404  91.094  1.00  0.00           C  
ATOM    525  CD  GLU A 207     -11.774  28.595  92.023  1.00  0.00           C  
ATOM    526  OE1 GLU A 207     -10.873  28.861  92.818  1.00  0.00           O  
ATOM    527  OE2 GLU A 207     -12.808  29.258  91.947  1.00  0.00           O  
ATOM    528  N   GLU A 208      -9.519  24.356  91.843  1.00  0.00           N  
ATOM    529  CA  GLU A 208      -8.071  24.243  91.857  1.00  0.00           C  
ATOM    530  C   GLU A 208      -7.611  22.990  91.119  1.00  0.00           C  
ATOM    531  O   GLU A 208      -6.466  22.997  90.660  1.00  0.00           O  
ATOM    532  CB  GLU A 208      -7.536  24.215  93.302  1.00  0.00           C  
ATOM    533  CG  GLU A 208      -7.874  25.453  94.133  1.00  0.00           C  
ATOM    534  CD  GLU A 208      -7.310  26.759  93.587  1.00  0.00           C  
ATOM    535  OE1 GLU A 208      -6.117  27.007  93.756  1.00  0.00           O  
ATOM    536  OE2 GLU A 208      -8.068  27.528  92.997  1.00  0.00           O  
ATOM    537  N   LYS A 209      -8.397  21.915  90.925  1.00  0.00           N  
ATOM    538  CA  LYS A 209      -7.915  20.791  90.135  1.00  0.00           C  
ATOM    539  C   LYS A 209      -7.794  21.292  88.703  1.00  0.00           C  
ATOM    540  O   LYS A 209      -6.830  20.953  88.016  1.00  0.00           O  
ATOM    541  CB  LYS A 209      -8.874  19.569  90.217  1.00  0.00           C  
ATOM    542  CG  LYS A 209     -10.203  19.435  89.471  1.00  0.00           C  
ATOM    543  CD  LYS A 209     -10.070  18.833  88.081  1.00  0.00           C  
ATOM    544  CE  LYS A 209     -11.434  18.756  87.417  1.00  0.00           C  
ATOM    545  NZ  LYS A 209     -11.307  18.257  86.062  1.00  0.00           N  
ATOM    546  N   GLU A 210      -8.687  22.183  88.253  1.00  0.00           N  
ATOM    547  CA  GLU A 210      -8.653  22.706  86.886  1.00  0.00           C  
ATOM    548  C   GLU A 210      -7.469  23.643  86.607  1.00  0.00           C  
ATOM    549  O   GLU A 210      -6.857  23.566  85.541  1.00  0.00           O  
ATOM    550  CB  GLU A 210      -9.971  23.433  86.587  1.00  0.00           C  
ATOM    551  CG  GLU A 210     -11.191  22.525  86.652  1.00  0.00           C  
ATOM    552  CD  GLU A 210     -12.510  23.279  86.668  1.00  0.00           C  
ATOM    553  OE1 GLU A 210     -13.024  23.599  85.597  1.00  0.00           O  
ATOM    554  OE2 GLU A 210     -13.024  23.540  87.755  1.00  0.00           O  
ATOM    555  N   ALA A 211      -7.075  24.520  87.524  1.00  0.00           N  
ATOM    556  CA  ALA A 211      -5.930  25.394  87.328  1.00  0.00           C  
ATOM    557  C   ALA A 211      -4.623  24.614  87.189  1.00  0.00           C  
ATOM    558  O   ALA A 211      -3.826  24.866  86.277  1.00  0.00           O  
ATOM    559  CB  ALA A 211      -5.796  26.345  88.505  1.00  0.00           C  
ATOM    560  N   LEU A 212      -4.401  23.630  88.068  1.00  0.00           N  
ATOM    561  CA  LEU A 212      -3.221  22.781  88.020  1.00  0.00           C  
ATOM    562  C   LEU A 212      -3.206  21.886  86.784  1.00  0.00           C  
ATOM    563  O   LEU A 212      -2.141  21.755  86.182  1.00  0.00           O  
ATOM    564  CB  LEU A 212      -3.170  21.954  89.299  1.00  0.00           C  
ATOM    565  CG  LEU A 212      -3.031  22.782  90.590  1.00  0.00           C  
ATOM    566  CD1 LEU A 212      -3.473  21.970  91.784  1.00  0.00           C  
ATOM    567  CD2 LEU A 212      -1.587  23.231  90.759  1.00  0.00           C  
ATOM    568  N   ILE A 213      -4.309  21.277  86.328  1.00  0.00           N  
ATOM    569  CA  ILE A 213      -4.360  20.518  85.078  1.00  0.00           C  
ATOM    570  C   ILE A 213      -3.875  21.375  83.919  1.00  0.00           C  
ATOM    571  O   ILE A 213      -3.063  20.931  83.107  1.00  0.00           O  
ATOM    572  CB  ILE A 213      -5.821  20.040  84.809  1.00  0.00           C  
ATOM    573  CG1 ILE A 213      -6.001  18.779  85.639  1.00  0.00           C  
ATOM    574  CG2 ILE A 213      -6.143  19.835  83.305  1.00  0.00           C  
ATOM    575  CD1 ILE A 213      -7.374  18.073  85.471  1.00  0.00           C  
ATOM    576  N   ALA A 214      -4.368  22.613  83.858  1.00  0.00           N  
ATOM    577  CA  ALA A 214      -4.024  23.547  82.805  1.00  0.00           C  
ATOM    578  C   ALA A 214      -2.563  23.950  82.857  1.00  0.00           C  
ATOM    579  O   ALA A 214      -1.878  23.981  81.834  1.00  0.00           O  
ATOM    580  CB  ALA A 214      -4.895  24.774  82.932  1.00  0.00           C  
ATOM    581  N   ARG A 215      -2.047  24.219  84.033  1.00  0.00           N  
ATOM    582  CA  ARG A 215      -0.648  24.532  84.163  1.00  0.00           C  
ATOM    583  C   ARG A 215       0.224  23.327  83.781  1.00  0.00           C  
ATOM    584  O   ARG A 215       1.230  23.498  83.086  1.00  0.00           O  
ATOM    585  CB  ARG A 215      -0.363  24.964  85.611  1.00  0.00           C  
ATOM    586  CG  ARG A 215       1.106  25.252  85.903  1.00  0.00           C  
ATOM    587  CD  ARG A 215       1.650  26.363  85.019  1.00  0.00           C  
ATOM    588  NE  ARG A 215       2.993  26.690  85.454  1.00  0.00           N  
ATOM    589  CZ  ARG A 215       3.753  27.617  84.863  1.00  0.00           C  
ATOM    590  NH1 ARG A 215       3.339  28.335  83.806  1.00  0.00           N  
ATOM    591  NH2 ARG A 215       4.980  27.798  85.343  1.00  0.00           N  
ATOM    592  N   GLY A 216      -0.119  22.104  84.197  1.00  0.00           N  
ATOM    593  CA  GLY A 216       0.637  20.903  83.876  1.00  0.00           C  
ATOM    594  C   GLY A 216       0.598  20.640  82.388  1.00  0.00           C  
ATOM    595  O   GLY A 216       1.578  20.179  81.812  1.00  0.00           O  
ATOM    596  N   LYS A 217      -0.508  20.960  81.737  1.00  0.00           N  
ATOM    597  CA  LYS A 217      -0.632  20.830  80.302  1.00  0.00           C  
ATOM    598  C   LYS A 217       0.316  21.846  79.641  1.00  0.00           C  
ATOM    599  O   LYS A 217       1.102  21.529  78.732  1.00  0.00           O  
ATOM    600  CB  LYS A 217      -2.071  21.105  79.901  1.00  0.00           C  
ATOM    601  CG  LYS A 217      -2.504  20.141  78.805  1.00  0.00           C  
ATOM    602  CD  LYS A 217      -3.683  20.660  77.953  1.00  0.00           C  
ATOM    603  CE  LYS A 217      -3.357  21.782  76.912  1.00  0.00           C  
ATOM    604  NZ  LYS A 217      -2.618  21.322  75.732  1.00  0.00           N  
ATOM    605  N   ALA A 218       0.306  23.090  80.140  1.00  0.00           N  
ATOM    606  CA  ALA A 218       1.196  24.141  79.665  1.00  0.00           C  
ATOM    607  C   ALA A 218       2.672  23.792  79.863  1.00  0.00           C  
ATOM    608  O   ALA A 218       3.497  24.041  78.981  1.00  0.00           O  
ATOM    609  CB  ALA A 218       0.894  25.416  80.408  1.00  0.00           C  
ATOM    610  N   LEU A 219       3.037  23.186  80.989  1.00  0.00           N  
ATOM    611  CA  LEU A 219       4.395  22.761  81.243  1.00  0.00           C  
ATOM    612  C   LEU A 219       4.732  21.564  80.371  1.00  0.00           C  
ATOM    613  O   LEU A 219       5.898  21.350  80.014  1.00  0.00           O  
ATOM    614  CB  LEU A 219       4.534  22.408  82.691  1.00  0.00           C  
ATOM    615  CG  LEU A 219       4.510  23.562  83.661  1.00  0.00           C  
ATOM    616  CD1 LEU A 219       4.347  23.002  85.048  1.00  0.00           C  
ATOM    617  CD2 LEU A 219       5.807  24.356  83.613  1.00  0.00           C  
ATOM    618  N   GLY A 220       3.700  20.803  79.981  1.00  0.00           N  
ATOM    619  CA  GLY A 220       3.839  19.642  79.109  1.00  0.00           C  
ATOM    620  C   GLY A 220       4.292  20.049  77.727  1.00  0.00           C  
ATOM    621  O   GLY A 220       5.307  19.550  77.240  1.00  0.00           O  
ATOM    622  N   GLU A 221       3.582  20.977  77.089  1.00  0.00           N  
ATOM    623  CA  GLU A 221       3.973  21.491  75.779  1.00  0.00           C  
ATOM    624  C   GLU A 221       5.333  22.170  75.838  1.00  0.00           C  
ATOM    625  O   GLU A 221       6.164  21.978  74.945  1.00  0.00           O  
ATOM    626  CB  GLU A 221       3.054  22.560  75.231  1.00  0.00           C  
ATOM    627  CG  GLU A 221       1.589  22.286  74.979  1.00  0.00           C  
ATOM    628  CD  GLU A 221       0.710  23.464  75.388  1.00  0.00           C  
ATOM    629  OE1 GLU A 221       1.100  24.633  75.243  1.00  0.00           O  
ATOM    630  OE2 GLU A 221      -0.384  23.189  75.871  1.00  0.00           O  
ATOM    631  N   GLU A 222       5.588  22.981  76.866  1.00  0.00           N  
ATOM    632  CA  GLU A 222       6.857  23.655  76.966  1.00  0.00           C  
ATOM    633  C   GLU A 222       8.021  22.673  77.005  1.00  0.00           C  
ATOM    634  O   GLU A 222       8.967  22.846  76.233  1.00  0.00           O  
ATOM    635  CB  GLU A 222       6.890  24.499  78.201  1.00  0.00           C  
ATOM    636  CG  GLU A 222       8.146  25.313  78.141  1.00  0.00           C  
ATOM    637  CD  GLU A 222       8.516  26.050  79.400  1.00  0.00           C  
ATOM    638  OE1 GLU A 222       7.891  25.871  80.450  1.00  0.00           O  
ATOM    639  OE2 GLU A 222       9.459  26.832  79.307  1.00  0.00           O  
ATOM    640  N   ALA A 223       7.962  21.645  77.857  1.00  0.00           N  
ATOM    641  CA  ALA A 223       9.020  20.656  77.961  1.00  0.00           C  
ATOM    642  C   ALA A 223       9.304  19.996  76.619  1.00  0.00           C  
ATOM    643  O   ALA A 223      10.461  19.861  76.227  1.00  0.00           O  
ATOM    644  CB  ALA A 223       8.637  19.574  78.960  1.00  0.00           C  
ATOM    645  N   LYS A 224       8.266  19.658  75.862  1.00  0.00           N  
ATOM    646  CA  LYS A 224       8.402  19.078  74.528  1.00  0.00           C  
ATOM    647  C   LYS A 224       9.125  20.039  73.585  1.00  0.00           C  
ATOM    648  O   LYS A 224       9.960  19.609  72.793  1.00  0.00           O  
ATOM    649  CB  LYS A 224       7.006  18.752  73.969  1.00  0.00           C  
ATOM    650  CG  LYS A 224       6.985  18.204  72.537  1.00  0.00           C  
ATOM    651  CD  LYS A 224       5.630  18.446  71.878  1.00  0.00           C  
ATOM    652  CE  LYS A 224       5.350  19.933  71.652  1.00  0.00           C  
ATOM    653  NZ  LYS A 224       6.345  20.534  70.782  1.00  0.00           N  
ATOM    654  N   ARG A 225       8.826  21.335  73.635  1.00  0.00           N  
ATOM    655  CA  ARG A 225       9.527  22.331  72.847  1.00  0.00           C  
ATOM    656  C   ARG A 225      10.969  22.503  73.334  1.00  0.00           C  
ATOM    657  O   ARG A 225      11.849  22.699  72.493  1.00  0.00           O  
ATOM    658  CB  ARG A 225       8.822  23.705  72.919  1.00  0.00           C  
ATOM    659  CG  ARG A 225       7.602  23.874  72.017  1.00  0.00           C  
ATOM    660  CD  ARG A 225       6.913  25.257  72.096  1.00  0.00           C  
ATOM    661  NE  ARG A 225       5.917  25.409  73.155  1.00  0.00           N  
ATOM    662  CZ  ARG A 225       6.139  26.189  74.228  1.00  0.00           C  
ATOM    663  NH1 ARG A 225       7.287  26.880  74.401  1.00  0.00           N  
ATOM    664  NH2 ARG A 225       5.195  26.280  75.166  1.00  0.00           N  
ATOM    665  N   LEU A 226      11.290  22.452  74.635  1.00  0.00           N  
ATOM    666  CA  LEU A 226      12.658  22.622  75.112  1.00  0.00           C  
ATOM    667  C   LEU A 226      13.511  21.416  74.709  1.00  0.00           C  
ATOM    668  O   LEU A 226      14.680  21.563  74.349  1.00  0.00           O  
ATOM    669  CB  LEU A 226      12.650  22.800  76.641  1.00  0.00           C  
ATOM    670  CG  LEU A 226      12.058  24.089  77.213  1.00  0.00           C  
ATOM    671  CD1 LEU A 226      11.954  24.015  78.707  1.00  0.00           C  
ATOM    672  CD2 LEU A 226      12.957  25.244  76.875  1.00  0.00           C  
ATOM    673  N   GLU A 227      12.949  20.204  74.700  1.00  0.00           N  
ATOM    674  CA  GLU A 227      13.648  19.001  74.260  1.00  0.00           C  
ATOM    675  C   GLU A 227      14.050  19.045  72.782  1.00  0.00           C  
ATOM    676  O   GLU A 227      15.210  18.761  72.471  1.00  0.00           O  
ATOM    677  CB  GLU A 227      12.763  17.776  74.525  1.00  0.00           C  
ATOM    678  CG  GLU A 227      12.730  17.363  76.010  1.00  0.00           C  
ATOM    679  CD  GLU A 227      11.644  16.348  76.333  1.00  0.00           C  
ATOM    680  OE1 GLU A 227      11.892  15.151  76.196  1.00  0.00           O  
ATOM    681  OE2 GLU A 227      10.552  16.758  76.726  1.00  0.00           O  
ATOM    682  N   GLU A 228      13.188  19.400  71.822  1.00  0.00           N  
ATOM    683  CA  GLU A 228      13.605  19.519  70.413  1.00  0.00           C  
ATOM    684  C   GLU A 228      14.667  20.618  70.215  1.00  0.00           C  
ATOM    685  O   GLU A 228      15.606  20.445  69.431  1.00  0.00           O  
ATOM    686  CB  GLU A 228      12.420  19.855  69.486  1.00  0.00           C  
ATOM    687  CG  GLU A 228      11.358  18.768  69.401  1.00  0.00           C  
ATOM    688  CD  GLU A 228      10.000  19.290  68.959  1.00  0.00           C  
ATOM    689  OE1 GLU A 228       9.221  19.704  69.819  1.00  0.00           O  
ATOM    690  OE2 GLU A 228       9.721  19.279  67.761  1.00  0.00           O  
ATOM    691  N   ALA A 229      14.592  21.756  70.913  1.00  0.00           N  
ATOM    692  CA  ALA A 229      15.567  22.815  70.760  1.00  0.00           C  
ATOM    693  C   ALA A 229      16.912  22.361  71.308  1.00  0.00           C  
ATOM    694  O   ALA A 229      17.920  22.480  70.613  1.00  0.00           O  
ATOM    695  CB  ALA A 229      15.089  24.040  71.503  1.00  0.00           C  
ATOM    696  N   LEU A 230      16.966  21.793  72.508  1.00  0.00           N  
ATOM    697  CA  LEU A 230      18.204  21.305  73.077  1.00  0.00           C  
ATOM    698  C   LEU A 230      18.890  20.303  72.179  1.00  0.00           C  
ATOM    699  O   LEU A 230      20.090  20.436  71.948  1.00  0.00           O  
ATOM    700  CB  LEU A 230      17.987  20.612  74.381  1.00  0.00           C  
ATOM    701  CG  LEU A 230      18.641  21.307  75.521  1.00  0.00           C  
ATOM    702  CD1 LEU A 230      18.221  20.572  76.766  1.00  0.00           C  
ATOM    703  CD2 LEU A 230      20.153  21.360  75.344  1.00  0.00           C  
ATOM    704  N   ARG A 231      18.149  19.329  71.647  1.00  0.00           N  
ATOM    705  CA  ARG A 231      18.715  18.327  70.757  1.00  0.00           C  
ATOM    706  C   ARG A 231      19.338  18.973  69.520  1.00  0.00           C  
ATOM    707  O   ARG A 231      20.485  18.656  69.189  1.00  0.00           O  
ATOM    708  CB  ARG A 231      17.621  17.338  70.342  1.00  0.00           C  
ATOM    709  CG  ARG A 231      18.088  16.170  69.480  1.00  0.00           C  
ATOM    710  CD  ARG A 231      16.907  15.354  68.972  1.00  0.00           C  
ATOM    711  NE  ARG A 231      16.073  16.124  68.061  1.00  0.00           N  
ATOM    712  CZ  ARG A 231      15.420  15.564  67.038  1.00  0.00           C  
ATOM    713  NH1 ARG A 231      15.486  14.258  66.778  1.00  0.00           N  
ATOM    714  NH2 ARG A 231      14.687  16.342  66.249  1.00  0.00           N  
ATOM    715  N   GLU A 232      18.666  19.905  68.839  1.00  0.00           N  
ATOM    716  CA  GLU A 232      19.226  20.549  67.656  1.00  0.00           C  
ATOM    717  C   GLU A 232      20.415  21.419  68.016  1.00  0.00           C  
ATOM    718  O   GLU A 232      21.477  21.350  67.397  1.00  0.00           O  
ATOM    719  CB  GLU A 232      18.199  21.447  66.954  1.00  0.00           C  
ATOM    720  CG  GLU A 232      16.882  20.795  66.544  1.00  0.00           C  
ATOM    721  CD  GLU A 232      17.020  19.557  65.673  1.00  0.00           C  
ATOM    722  OE1 GLU A 232      17.232  19.696  64.470  1.00  0.00           O  
ATOM    723  OE2 GLU A 232      16.910  18.453  66.205  1.00  0.00           O  
ATOM    724  N   LYS A 233      20.277  22.206  69.069  1.00  0.00           N  
ATOM    725  CA  LYS A 233      21.295  23.158  69.402  1.00  0.00           C  
ATOM    726  C   LYS A 233      22.545  22.480  69.880  1.00  0.00           C  
ATOM    727  O   LYS A 233      23.640  22.873  69.474  1.00  0.00           O  
ATOM    728  CB  LYS A 233      20.765  24.117  70.454  1.00  0.00           C  
ATOM    729  CG  LYS A 233      19.688  24.894  69.755  1.00  0.00           C  
ATOM    730  CD  LYS A 233      19.272  26.174  70.441  1.00  0.00           C  
ATOM    731  CE  LYS A 233      18.073  26.728  69.673  1.00  0.00           C  
ATOM    732  NZ  LYS A 233      18.315  26.826  68.239  1.00  0.00           N  
ATOM    733  N   GLU A 234      22.400  21.420  70.666  1.00  0.00           N  
ATOM    734  CA  GLU A 234      23.535  20.693  71.196  1.00  0.00           C  
ATOM    735  C   GLU A 234      24.360  20.091  70.061  1.00  0.00           C  
ATOM    736  O   GLU A 234      25.578  20.265  70.036  1.00  0.00           O  
ATOM    737  CB  GLU A 234      23.024  19.620  72.113  1.00  0.00           C  
ATOM    738  CG  GLU A 234      23.753  19.707  73.423  1.00  0.00           C  
ATOM    739  CD  GLU A 234      23.182  18.850  74.547  1.00  0.00           C  
ATOM    740  OE1 GLU A 234      22.124  18.231  74.383  1.00  0.00           O  
ATOM    741  OE2 GLU A 234      23.810  18.815  75.609  1.00  0.00           O  
ATOM    742  N   ALA A 235      23.722  19.448  69.069  1.00  0.00           N  
ATOM    743  CA  ALA A 235      24.395  18.875  67.919  1.00  0.00           C  
ATOM    744  C   ALA A 235      25.168  19.941  67.153  1.00  0.00           C  
ATOM    745  O   ALA A 235      26.349  19.705  66.882  1.00  0.00           O  
ATOM    746  CB  ALA A 235      23.371  18.239  67.010  1.00  0.00           C  
ATOM    747  N   ARG A 236      24.604  21.118  66.831  1.00  0.00           N  
ATOM    748  CA  ARG A 236      25.363  22.193  66.191  1.00  0.00           C  
ATOM    749  C   ARG A 236      26.502  22.571  67.131  1.00  0.00           C  
ATOM    750  O   ARG A 236      27.607  22.745  66.630  1.00  0.00           O  
ATOM    751  CB  ARG A 236      24.529  23.466  65.939  1.00  0.00           C  
ATOM    752  CG  ARG A 236      23.373  23.226  64.979  1.00  0.00           C  
ATOM    753  CD  ARG A 236      22.265  24.313  64.984  1.00  0.00           C  
ATOM    754  NE  ARG A 236      21.011  23.744  64.448  1.00  0.00           N  
ATOM    755  CZ  ARG A 236      19.752  23.969  64.921  1.00  0.00           C  
ATOM    756  NH1 ARG A 236      19.460  24.772  65.966  1.00  0.00           N  
ATOM    757  NH2 ARG A 236      18.730  23.305  64.358  1.00  0.00           N  
ATOM    758  N   LEU A 237      26.360  22.652  68.461  1.00  0.00           N  
ATOM    759  CA  LEU A 237      27.464  23.021  69.334  1.00  0.00           C  
ATOM    760  C   LEU A 237      28.594  21.980  69.404  1.00  0.00           C  
ATOM    761  O   LEU A 237      29.761  22.396  69.476  1.00  0.00           O  
ATOM    762  CB  LEU A 237      26.949  23.274  70.732  1.00  0.00           C  
ATOM    763  CG  LEU A 237      27.966  23.717  71.757  1.00  0.00           C  
ATOM    764  CD1 LEU A 237      28.449  25.109  71.426  1.00  0.00           C  
ATOM    765  CD2 LEU A 237      27.340  23.658  73.133  1.00  0.00           C  
ATOM    766  N   GLU A 238      28.356  20.646  69.378  1.00  0.00           N  
ATOM    767  CA  GLU A 238      29.419  19.621  69.389  1.00  0.00           C  
ATOM    768  C   GLU A 238      30.205  19.727  68.094  1.00  0.00           C  
ATOM    769  O   GLU A 238      31.429  19.683  68.116  1.00  0.00           O  
ATOM    770  CB  GLU A 238      28.901  18.164  69.456  1.00  0.00           C  
ATOM    771  CG  GLU A 238      28.088  17.647  70.674  1.00  0.00           C  
ATOM    772  CD  GLU A 238      28.739  17.557  72.067  1.00  0.00           C  
ATOM    773  OE1 GLU A 238      29.942  17.268  72.167  1.00  0.00           O  
ATOM    774  OE2 GLU A 238      28.023  17.763  73.062  1.00  0.00           O  
ATOM    775  N   ALA A 239      29.552  19.907  66.945  1.00  0.00           N  
ATOM    776  CA  ALA A 239      30.253  20.137  65.689  1.00  0.00           C  
ATOM    777  C   ALA A 239      31.118  21.389  65.767  1.00  0.00           C  
ATOM    778  O   ALA A 239      32.175  21.429  65.151  1.00  0.00           O  
ATOM    779  CB  ALA A 239      29.278  20.330  64.547  1.00  0.00           C  
ATOM    780  N   LEU A 240      30.741  22.434  66.507  1.00  0.00           N  
ATOM    781  CA  LEU A 240      31.545  23.639  66.629  1.00  0.00           C  
ATOM    782  C   LEU A 240      32.706  23.461  67.568  1.00  0.00           C  
ATOM    783  O   LEU A 240      33.791  23.946  67.244  1.00  0.00           O  
ATOM    784  CB  LEU A 240      30.680  24.820  67.096  1.00  0.00           C  
ATOM    785  CG  LEU A 240      29.740  25.409  66.017  1.00  0.00           C  
ATOM    786  CD1 LEU A 240      28.951  26.617  66.522  1.00  0.00           C  
ATOM    787  CD2 LEU A 240      30.607  25.825  64.833  1.00  0.00           C  
ATOM    788  N   LEU A 241      32.563  22.744  68.683  1.00  0.00           N  
ATOM    789  CA  LEU A 241      33.643  22.523  69.655  1.00  0.00           C  
ATOM    790  C   LEU A 241      34.838  21.753  69.116  1.00  0.00           C  
ATOM    791  O   LEU A 241      36.003  21.970  69.491  1.00  0.00           O  
ATOM    792  CB  LEU A 241      33.123  21.781  70.871  1.00  0.00           C  
ATOM    793  CG  LEU A 241      32.281  22.617  71.838  1.00  0.00           C  
ATOM    794  CD1 LEU A 241      31.702  21.703  72.943  1.00  0.00           C  
ATOM    795  CD2 LEU A 241      33.140  23.725  72.436  1.00  0.00           C  
ATOM    796  N   LEU A 242      34.551  20.864  68.166  1.00  0.00           N  
ATOM    797  CA  LEU A 242      35.576  20.112  67.456  1.00  0.00           C  
ATOM    798  C   LEU A 242      36.512  20.952  66.579  1.00  0.00           C  
ATOM    799  O   LEU A 242      37.533  20.463  66.123  1.00  0.00           O  
ATOM    800  CB  LEU A 242      34.850  19.038  66.644  1.00  0.00           C  
ATOM    801  CG  LEU A 242      34.313  17.853  67.464  1.00  0.00           C  
ATOM    802  CD1 LEU A 242      33.664  16.843  66.545  1.00  0.00           C  
ATOM    803  CD2 LEU A 242      35.447  17.174  68.204  1.00  0.00           C  
ATOM    804  N   GLN A 243      36.252  22.244  66.396  1.00  0.00           N  
ATOM    805  CA  GLN A 243      37.047  23.116  65.569  1.00  0.00           C  
ATOM    806  C   GLN A 243      37.796  24.170  66.316  1.00  0.00           C  
ATOM    807  O   GLN A 243      38.531  24.948  65.698  1.00  0.00           O  
ATOM    808  CB  GLN A 243      36.166  23.824  64.560  1.00  0.00           C  
ATOM    809  CG  GLN A 243      35.665  22.897  63.475  1.00  0.00           C  
ATOM    810  CD  GLN A 243      34.676  23.594  62.587  1.00  0.00           C  
ATOM    811  OE1 GLN A 243      35.032  24.297  61.642  1.00  0.00           O  
ATOM    812  NE2 GLN A 243      33.397  23.385  62.851  1.00  0.00           N  
ATOM    813  N   VAL A 244      37.558  24.221  67.626  1.00  0.00           N  
ATOM    814  CA  VAL A 244      38.192  25.217  68.452  1.00  0.00           C  
ATOM    815  C   VAL A 244      39.642  24.772  68.649  1.00  0.00           C  
ATOM    816  O   VAL A 244      39.925  23.609  68.997  1.00  0.00           O  
ATOM    817  CB  VAL A 244      37.501  25.352  69.835  1.00  0.00           C  
ATOM    818  CG1 VAL A 244      38.115  26.503  70.621  1.00  0.00           C  
ATOM    819  CG2 VAL A 244      36.025  25.600  69.641  1.00  0.00           C  
ATOM    820  N   PRO A 245      40.566  25.699  68.372  1.00  0.00           N  
ATOM    821  CA  PRO A 245      41.986  25.466  68.443  1.00  0.00           C  
ATOM    822  C   PRO A 245      42.537  25.619  69.837  1.00  0.00           C  
ATOM    823  O   PRO A 245      41.940  26.288  70.682  1.00  0.00           O  
ATOM    824  CB  PRO A 245      42.526  26.460  67.432  1.00  0.00           C  
ATOM    825  CG  PRO A 245      41.658  27.660  67.634  1.00  0.00           C  
ATOM    826  CD  PRO A 245      40.306  26.984  67.699  1.00  0.00           C  
ATOM    827  N   LEU A 246      43.682  25.005  70.077  1.00  0.00           N  
ATOM    828  CA  LEU A 246      44.376  25.147  71.338  1.00  0.00           C  
ATOM    829  C   LEU A 246      45.186  26.458  71.218  1.00  0.00           C  
ATOM    830  O   LEU A 246      45.621  26.776  70.105  1.00  0.00           O  
ATOM    831  CB  LEU A 246      45.305  23.928  71.548  1.00  0.00           C  
ATOM    832  CG  LEU A 246      46.071  23.842  72.848  1.00  0.00           C  
ATOM    833  CD1 LEU A 246      45.148  23.388  73.936  1.00  0.00           C  
ATOM    834  CD2 LEU A 246      47.173  22.843  72.745  1.00  0.00           C  
ATOM    835  N   PRO A 247      45.413  27.297  72.248  1.00  0.00           N  
ATOM    836  CA  PRO A 247      46.329  28.431  72.172  1.00  0.00           C  
ATOM    837  C   PRO A 247      47.753  28.041  71.804  1.00  0.00           C  
ATOM    838  O   PRO A 247      48.269  27.082  72.376  1.00  0.00           O  
ATOM    839  CB  PRO A 247      46.207  29.095  73.543  1.00  0.00           C  
ATOM    840  CG  PRO A 247      44.738  28.904  73.784  1.00  0.00           C  
ATOM    841  CD  PRO A 247      44.590  27.417  73.441  1.00  0.00           C  
ATOM    842  N   PRO A 248      48.426  28.705  70.872  1.00  0.00           N  
ATOM    843  CA  PRO A 248      49.828  28.451  70.629  1.00  0.00           C  
ATOM    844  C   PRO A 248      50.684  28.798  71.822  1.00  0.00           C  
ATOM    845  O   PRO A 248      50.295  29.693  72.573  1.00  0.00           O  
ATOM    846  CB  PRO A 248      50.117  29.269  69.393  1.00  0.00           C  
ATOM    847  CG  PRO A 248      48.987  30.267  69.313  1.00  0.00           C  
ATOM    848  CD  PRO A 248      47.824  29.461  69.786  1.00  0.00           C  
ATOM    849  N   TRP A 249      51.840  28.166  72.042  1.00  0.00           N  
ATOM    850  CA  TRP A 249      52.696  28.565  73.133  1.00  0.00           C  
ATOM    851  C   TRP A 249      53.151  29.994  72.836  1.00  0.00           C  
ATOM    852  O   TRP A 249      53.351  30.327  71.658  1.00  0.00           O  
ATOM    853  CB  TRP A 249      53.944  27.644  73.283  1.00  0.00           C  
ATOM    854  CG  TRP A 249      55.222  27.848  72.466  1.00  0.00           C  
ATOM    855  CD1 TRP A 249      55.222  27.660  71.091  1.00  0.00           C  
ATOM    856  CD2 TRP A 249      56.485  28.148  72.949  1.00  0.00           C  
ATOM    857  NE1 TRP A 249      56.471  27.820  70.713  1.00  0.00           N  
ATOM    858  CE2 TRP A 249      57.252  28.112  71.778  1.00  0.00           C  
ATOM    859  CE3 TRP A 249      57.105  28.437  74.145  1.00  0.00           C  
ATOM    860  CZ2 TRP A 249      58.617  28.355  71.795  1.00  0.00           C  
ATOM    861  CZ3 TRP A 249      58.468  28.679  74.158  1.00  0.00           C  
ATOM    862  CH2 TRP A 249      59.225  28.641  73.004  1.00  0.00           C  
ATOM    863  N   PRO A 250      53.372  30.869  73.833  1.00  0.00           N  
ATOM    864  CA  PRO A 250      53.772  32.257  73.636  1.00  0.00           C  
ATOM    865  C   PRO A 250      55.003  32.500  72.754  1.00  0.00           C  
ATOM    866  O   PRO A 250      55.001  33.501  72.041  1.00  0.00           O  
ATOM    867  CB  PRO A 250      53.905  32.760  75.062  1.00  0.00           C  
ATOM    868  CG  PRO A 250      54.252  31.529  75.867  1.00  0.00           C  
ATOM    869  CD  PRO A 250      53.244  30.579  75.259  1.00  0.00           C  
ATOM    870  N   GLY A 251      56.041  31.655  72.694  1.00  0.00           N  
ATOM    871  CA  GLY A 251      57.169  31.906  71.811  1.00  0.00           C  
ATOM    872  C   GLY A 251      56.965  31.458  70.349  1.00  0.00           C  
ATOM    873  O   GLY A 251      57.936  31.462  69.590  1.00  0.00           O  
ATOM    874  N   ALA A 252      55.801  31.046  69.850  1.00  0.00           N  
ATOM    875  CA  ALA A 252      55.682  30.577  68.483  1.00  0.00           C  
ATOM    876  C   ALA A 252      55.557  31.826  67.664  1.00  0.00           C  
ATOM    877  O   ALA A 252      54.700  32.641  68.014  1.00  0.00           O  
ATOM    878  CB  ALA A 252      54.416  29.758  68.248  1.00  0.00           C  
ATOM    879  N   PRO A 253      56.323  32.048  66.590  1.00  0.00           N  
ATOM    880  CA  PRO A 253      56.109  33.145  65.662  1.00  0.00           C  
ATOM    881  C   PRO A 253      54.666  33.219  65.182  1.00  0.00           C  
ATOM    882  O   PRO A 253      54.031  32.180  64.950  1.00  0.00           O  
ATOM    883  CB  PRO A 253      57.120  32.878  64.548  1.00  0.00           C  
ATOM    884  CG  PRO A 253      57.442  31.408  64.648  1.00  0.00           C  
ATOM    885  CD  PRO A 253      57.451  31.223  66.146  1.00  0.00           C  
ATOM    886  N   VAL A 254      54.130  34.423  65.000  1.00  0.00           N  
ATOM    887  CA  VAL A 254      52.767  34.581  64.537  1.00  0.00           C  
ATOM    888  C   VAL A 254      52.752  34.821  63.042  1.00  0.00           C  
ATOM    889  O   VAL A 254      53.498  35.648  62.514  1.00  0.00           O  
ATOM    890  CB  VAL A 254      52.122  35.746  65.307  1.00  0.00           C  
ATOM    891  CG1 VAL A 254      50.692  35.987  64.866  1.00  0.00           C  
ATOM    892  CG2 VAL A 254      52.096  35.391  66.796  1.00  0.00           C  
ATOM    893  N   GLY A 255      51.938  34.070  62.331  1.00  0.00           N  
ATOM    894  CA  GLY A 255      51.843  34.227  60.913  1.00  0.00           C  
ATOM    895  C   GLY A 255      51.812  32.836  60.353  1.00  0.00           C  
ATOM    896  O   GLY A 255      51.718  31.856  61.086  1.00  0.00           O  
ATOM    897  N   GLY A 256      51.848  32.737  59.038  1.00  0.00           N  
ATOM    898  CA  GLY A 256      51.824  31.465  58.363  1.00  0.00           C  
ATOM    899  C   GLY A 256      53.251  30.975  58.245  1.00  0.00           C  
ATOM    900  O   GLY A 256      54.161  31.552  58.843  1.00  0.00           O  
ATOM    901  N   GLU A 257      53.439  29.987  57.363  1.00  0.00           N  
ATOM    902  CA  GLU A 257      54.691  29.309  57.005  1.00  0.00           C  
ATOM    903  C   GLU A 257      55.917  30.197  56.833  1.00  0.00           C  
ATOM    904  O   GLU A 257      57.054  29.884  57.166  1.00  0.00           O  
ATOM    905  CB  GLU A 257      54.345  28.544  55.742  1.00  0.00           C  
ATOM    906  CG  GLU A 257      55.317  27.533  55.161  1.00  0.00           C  
ATOM    907  CD  GLU A 257      54.755  26.759  53.947  1.00  0.00           C  
ATOM    908  OE1 GLU A 257      54.117  25.716  54.146  1.00  0.00           O  
ATOM    909  OE2 GLU A 257      54.958  27.188  52.800  1.00  0.00           O  
ATOM    910  N   GLU A 258      55.619  31.387  56.352  1.00  0.00           N  
ATOM    911  CA  GLU A 258      56.584  32.433  56.085  1.00  0.00           C  
ATOM    912  C   GLU A 258      57.285  32.905  57.358  1.00  0.00           C  
ATOM    913  O   GLU A 258      58.478  33.255  57.341  1.00  0.00           O  
ATOM    914  CB  GLU A 258      55.865  33.638  55.391  1.00  0.00           C  
ATOM    915  CG  GLU A 258      54.804  34.491  56.153  1.00  0.00           C  
ATOM    916  CD  GLU A 258      53.321  34.079  56.139  1.00  0.00           C  
ATOM    917  OE1 GLU A 258      52.916  33.184  55.373  1.00  0.00           O  
ATOM    918  OE2 GLU A 258      52.560  34.689  56.909  1.00  0.00           O  
ATOM    919  N   ALA A 259      56.531  32.896  58.470  1.00  0.00           N  
ATOM    920  CA  ALA A 259      57.074  33.325  59.735  1.00  0.00           C  
ATOM    921  C   ALA A 259      57.842  32.256  60.524  1.00  0.00           C  
ATOM    922  O   ALA A 259      58.355  32.578  61.603  1.00  0.00           O  
ATOM    923  CB  ALA A 259      55.909  33.882  60.534  1.00  0.00           C  
ATOM    924  N   ASN A 261      58.028  31.030  59.996  1.00  0.00           N  
ATOM    925  CA  ASN A 261      58.713  29.957  60.699  1.00  0.00           C  
ATOM    926  C   ASN A 261      60.161  30.283  60.974  1.00  0.00           C  
ATOM    927  O   ASN A 261      60.832  30.711  60.039  1.00  0.00           O  
ATOM    928  CB  ASN A 261      58.652  28.685  59.882  1.00  0.00           C  
ATOM    929  CG  ASN A 261      57.260  28.089  59.775  1.00  0.00           C  
ATOM    930  OD1 ASN A 261      57.094  26.996  59.233  1.00  0.00           O  
ATOM    931  ND2 ASN A 261      56.153  28.672  60.232  1.00  0.00           N  
ATOM    932  N   ARG A 262      60.744  30.077  62.155  1.00  0.00           N  
ATOM    933  CA  ARG A 262      62.078  30.576  62.367  1.00  0.00           C  
ATOM    934  C   ARG A 262      63.063  29.485  62.554  1.00  0.00           C  
ATOM    935  O   ARG A 262      62.807  28.567  63.317  1.00  0.00           O  
ATOM    936  CB  ARG A 262      62.235  31.399  63.618  1.00  0.00           C  
ATOM    937  CG  ARG A 262      61.696  32.776  63.616  1.00  0.00           C  
ATOM    938  CD  ARG A 262      61.237  32.953  65.036  1.00  0.00           C  
ATOM    939  NE  ARG A 262      62.289  33.135  66.018  1.00  0.00           N  
ATOM    940  CZ  ARG A 262      62.639  34.379  66.395  1.00  0.00           C  
ATOM    941  NH1 ARG A 262      62.082  35.469  65.828  1.00  0.00           N  
ATOM    942  NH2 ARG A 262      63.601  34.526  67.313  1.00  0.00           N  
ATOM    943  N   GLU A 263      64.236  29.598  61.990  1.00  0.00           N  
ATOM    944  CA  GLU A 263      65.239  28.609  62.220  1.00  0.00           C  
ATOM    945  C   GLU A 263      65.792  28.899  63.587  1.00  0.00           C  
ATOM    946  O   GLU A 263      66.192  30.017  63.858  1.00  0.00           O  
ATOM    947  CB  GLU A 263      66.342  28.732  61.198  1.00  0.00           C  
ATOM    948  CG  GLU A 263      67.527  27.784  61.358  1.00  0.00           C  
ATOM    949  CD  GLU A 263      68.586  27.979  60.319  1.00  0.00           C  
ATOM    950  OE1 GLU A 263      68.264  28.270  59.189  1.00  0.00           O  
ATOM    951  OE2 GLU A 263      69.741  27.821  60.625  1.00  0.00           O  
ATOM    952  N   ILE A 264      65.894  27.867  64.386  1.00  0.00           N  
ATOM    953  CA  ILE A 264      66.413  27.938  65.724  1.00  0.00           C  
ATOM    954  C   ILE A 264      67.910  27.764  65.593  1.00  0.00           C  
ATOM    955  O   ILE A 264      68.658  28.512  66.199  1.00  0.00           O  
ATOM    956  CB  ILE A 264      65.811  26.784  66.590  1.00  0.00           C  
ATOM    957  CG1 ILE A 264      64.306  26.864  66.650  1.00  0.00           C  
ATOM    958  CG2 ILE A 264      66.487  26.806  67.973  1.00  0.00           C  
ATOM    959  CD1 ILE A 264      63.746  25.670  67.451  1.00  0.00           C  
ATOM    960  N   LYS A 266      68.421  26.744  64.894  1.00  0.00           N  
ATOM    961  CA  LYS A 266      69.856  26.505  64.799  1.00  0.00           C  
ATOM    962  C   LYS A 266      70.113  25.545  63.657  1.00  0.00           C  
ATOM    963  O   LYS A 266      69.159  24.943  63.174  1.00  0.00           O  
ATOM    964  CB  LYS A 266      70.401  25.892  66.101  1.00  0.00           C  
ATOM    965  CG  LYS A 266      69.833  24.550  66.528  1.00  0.00           C  
ATOM    966  CD  LYS A 266      70.786  23.897  67.510  1.00  0.00           C  
ATOM    967  CE  LYS A 266      70.495  22.393  67.727  1.00  0.00           C  
ATOM    968  NZ  LYS A 266      71.549  21.742  68.521  1.00  0.00           N  
ATOM    969  N   ARG A 267      71.333  25.362  63.186  1.00  0.00           N  
ATOM    970  CA  ARG A 267      71.601  24.378  62.160  1.00  0.00           C  
ATOM    971  C   ARG A 267      72.846  23.736  62.667  1.00  0.00           C  
ATOM    972  O   ARG A 267      73.657  24.365  63.348  1.00  0.00           O  
ATOM    973  CB  ARG A 267      71.866  24.980  60.796  1.00  0.00           C  
ATOM    974  CG  ARG A 267      73.034  25.906  60.611  1.00  0.00           C  
ATOM    975  CD  ARG A 267      73.078  26.229  59.141  1.00  0.00           C  
ATOM    976  NE  ARG A 267      71.807  26.794  58.722  1.00  0.00           N  
ATOM    977  CZ  ARG A 267      71.549  27.115  57.453  1.00  0.00           C  
ATOM    978  NH1 ARG A 267      72.475  26.936  56.494  1.00  0.00           N  
ATOM    979  NH2 ARG A 267      70.310  27.544  57.129  1.00  0.00           N  
ATOM    980  N   VAL A 268      72.916  22.442  62.437  1.00  0.00           N  
ATOM    981  CA  VAL A 268      74.005  21.604  62.914  1.00  0.00           C  
ATOM    982  C   VAL A 268      74.526  20.955  61.650  1.00  0.00           C  
ATOM    983  O   VAL A 268      73.725  20.575  60.786  1.00  0.00           O  
ATOM    984  CB  VAL A 268      73.474  20.539  63.867  1.00  0.00           C  
ATOM    985  CG1 VAL A 268      74.564  19.553  64.224  1.00  0.00           C  
ATOM    986  CG2 VAL A 268      72.929  21.224  65.117  1.00  0.00           C  
ATOM    987  N   GLY A 269      75.843  20.889  61.507  1.00  0.00           N  
ATOM    988  CA  GLY A 269      76.474  20.307  60.342  1.00  0.00           C  
ATOM    989  C   GLY A 269      76.524  21.229  59.135  1.00  0.00           C  
ATOM    990  O   GLY A 269      75.670  22.088  58.890  1.00  0.00           O  
ATOM    991  N   GLY A 270      77.571  21.013  58.353  1.00  0.00           N  
ATOM    992  CA  GLY A 270      77.788  21.810  57.158  1.00  0.00           C  
ATOM    993  C   GLY A 270      77.238  21.086  55.923  1.00  0.00           C  
ATOM    994  O   GLY A 270      77.172  19.848  55.939  1.00  0.00           O  
ATOM    995  N   PRO A 271      76.804  21.800  54.863  1.00  0.00           N  
ATOM    996  CA  PRO A 271      76.541  21.270  53.515  1.00  0.00           C  
ATOM    997  C   PRO A 271      77.727  20.514  52.912  1.00  0.00           C  
ATOM    998  O   PRO A 271      78.859  20.998  53.049  1.00  0.00           O  
ATOM    999  CB  PRO A 271      76.153  22.506  52.724  1.00  0.00           C  
ATOM   1000  CG  PRO A 271      75.410  23.331  53.769  1.00  0.00           C  
ATOM   1001  CD  PRO A 271      76.379  23.200  54.944  1.00  0.00           C  
ATOM   1002  N   PRO A 272      77.567  19.363  52.249  1.00  0.00           N  
ATOM   1003  CA  PRO A 272      78.681  18.622  51.661  1.00  0.00           C  
ATOM   1004  C   PRO A 272      79.468  19.404  50.585  1.00  0.00           C  
ATOM   1005  O   PRO A 272      78.927  20.252  49.845  1.00  0.00           O  
ATOM   1006  CB  PRO A 272      78.006  17.354  51.169  1.00  0.00           C  
ATOM   1007  CG  PRO A 272      76.628  17.835  50.786  1.00  0.00           C  
ATOM   1008  CD  PRO A 272      76.285  18.749  51.949  1.00  0.00           C  
ATOM   1009  N   GLU A 273      80.773  19.109  50.516  1.00  0.00           N  
ATOM   1010  CA  GLU A 273      81.685  19.741  49.574  1.00  0.00           C  
ATOM   1011  C   GLU A 273      81.983  18.693  48.520  1.00  0.00           C  
ATOM   1012  O   GLU A 273      82.435  17.605  48.874  1.00  0.00           O  
ATOM   1013  CB  GLU A 273      82.939  20.120  50.294  1.00  0.00           C  
ATOM   1014  CG  GLU A 273      83.442  21.466  49.851  1.00  0.00           C  
ATOM   1015  CD  GLU A 273      84.919  21.618  50.163  1.00  0.00           C  
ATOM   1016  OE1 GLU A 273      85.263  21.784  51.339  1.00  0.00           O  
ATOM   1017  OE2 GLU A 273      85.722  21.554  49.223  1.00  0.00           O  
ATOM   1018  N   PHE A 274      81.747  18.885  47.241  1.00  0.00           N  
ATOM   1019  CA  PHE A 274      81.970  17.780  46.337  1.00  0.00           C  
ATOM   1020  C   PHE A 274      83.152  18.028  45.432  1.00  0.00           C  
ATOM   1021  O   PHE A 274      83.315  19.145  44.939  1.00  0.00           O  
ATOM   1022  CB  PHE A 274      80.728  17.572  45.512  1.00  0.00           C  
ATOM   1023  CG  PHE A 274      79.604  16.964  46.316  1.00  0.00           C  
ATOM   1024  CD1 PHE A 274      79.710  15.656  46.758  1.00  0.00           C  
ATOM   1025  CD2 PHE A 274      78.481  17.721  46.592  1.00  0.00           C  
ATOM   1026  CE1 PHE A 274      78.673  15.108  47.480  1.00  0.00           C  
ATOM   1027  CE2 PHE A 274      77.445  17.153  47.319  1.00  0.00           C  
ATOM   1028  CZ  PHE A 274      77.544  15.846  47.762  1.00  0.00           C  
ATOM   1029  N   SER A 275      83.977  17.022  45.161  1.00  0.00           N  
ATOM   1030  CA  SER A 275      85.069  17.152  44.210  1.00  0.00           C  
ATOM   1031  C   SER A 275      84.572  17.048  42.767  1.00  0.00           C  
ATOM   1032  O   SER A 275      85.371  16.904  41.841  1.00  0.00           O  
ATOM   1033  CB  SER A 275      86.111  16.046  44.444  1.00  0.00           C  
ATOM   1034  OG  SER A 275      85.542  14.740  44.446  1.00  0.00           O  
ATOM   1035  N   PHE A 276      83.272  17.130  42.510  1.00  0.00           N  
ATOM   1036  CA  PHE A 276      82.714  16.845  41.214  1.00  0.00           C  
ATOM   1037  C   PHE A 276      81.362  17.500  41.250  1.00  0.00           C  
ATOM   1038  O   PHE A 276      80.952  17.939  42.324  1.00  0.00           O  
ATOM   1039  CB  PHE A 276      82.600  15.317  41.024  1.00  0.00           C  
ATOM   1040  CG  PHE A 276      81.814  14.589  42.106  1.00  0.00           C  
ATOM   1041  CD1 PHE A 276      80.448  14.424  41.989  1.00  0.00           C  
ATOM   1042  CD2 PHE A 276      82.484  14.100  43.210  1.00  0.00           C  
ATOM   1043  CE1 PHE A 276      79.768  13.773  42.984  1.00  0.00           C  
ATOM   1044  CE2 PHE A 276      81.789  13.445  44.203  1.00  0.00           C  
ATOM   1045  CZ  PHE A 276      80.435  13.284  44.090  1.00  0.00           C  
ATOM   1046  N   PRO A 277      80.605  17.614  40.162  1.00  0.00           N  
ATOM   1047  CA  PRO A 277      79.235  18.114  40.186  1.00  0.00           C  
ATOM   1048  C   PRO A 277      78.262  17.029  40.691  1.00  0.00           C  
ATOM   1049  O   PRO A 277      78.105  15.982  40.039  1.00  0.00           O  
ATOM   1050  CB  PRO A 277      78.964  18.549  38.752  1.00  0.00           C  
ATOM   1051  CG  PRO A 277      80.306  18.454  38.058  1.00  0.00           C  
ATOM   1052  CD  PRO A 277      81.000  17.319  38.788  1.00  0.00           C  
ATOM   1053  N   PRO A 278      77.630  17.223  41.863  1.00  0.00           N  
ATOM   1054  CA  PRO A 278      76.760  16.243  42.473  1.00  0.00           C  
ATOM   1055  C   PRO A 278      75.544  15.971  41.622  1.00  0.00           C  
ATOM   1056  O   PRO A 278      74.985  16.914  41.053  1.00  0.00           O  
ATOM   1057  CB  PRO A 278      76.441  16.860  43.788  1.00  0.00           C  
ATOM   1058  CG  PRO A 278      76.414  18.340  43.485  1.00  0.00           C  
ATOM   1059  CD  PRO A 278      77.687  18.444  42.674  1.00  0.00           C  
ATOM   1060  N   LEU A 279      75.139  14.712  41.512  1.00  0.00           N  
ATOM   1061  CA  LEU A 279      73.900  14.401  40.835  1.00  0.00           C  
ATOM   1062  C   LEU A 279      72.754  14.592  41.809  1.00  0.00           C  
ATOM   1063  O   LEU A 279      72.960  14.636  43.030  1.00  0.00           O  
ATOM   1064  CB  LEU A 279      73.904  12.968  40.357  1.00  0.00           C  
ATOM   1065  CG  LEU A 279      75.110  12.380  39.643  1.00  0.00           C  
ATOM   1066  CD1 LEU A 279      74.663  11.118  38.952  1.00  0.00           C  
ATOM   1067  CD2 LEU A 279      75.625  13.312  38.568  1.00  0.00           C  
ATOM   1068  N   ASP A 281      71.531  14.746  41.352  1.00  0.00           N  
ATOM   1069  CA  ASP A 281      70.449  14.786  42.302  1.00  0.00           C  
ATOM   1070  C   ASP A 281      69.991  13.382  42.607  1.00  0.00           C  
ATOM   1071  O   ASP A 281      70.330  12.453  41.876  1.00  0.00           O  
ATOM   1072  CB  ASP A 281      69.282  15.616  41.760  1.00  0.00           C  
ATOM   1073  CG  ASP A 281      68.442  15.147  40.604  1.00  0.00           C  
ATOM   1074  OD1 ASP A 281      68.711  14.105  40.033  1.00  0.00           O  
ATOM   1075  OD2 ASP A 281      67.492  15.845  40.274  1.00  0.00           O  
ATOM   1076  N   HIS A 282      69.089  13.120  43.526  1.00  0.00           N  
ATOM   1077  CA  HIS A 282      68.811  11.722  43.872  1.00  0.00           C  
ATOM   1078  C   HIS A 282      68.027  10.980  42.787  1.00  0.00           C  
ATOM   1079  O   HIS A 282      68.069   9.760  42.776  1.00  0.00           O  
ATOM   1080  CB  HIS A 282      68.056  11.653  45.231  1.00  0.00           C  
ATOM   1081  CG  HIS A 282      66.613  12.106  45.211  1.00  0.00           C  
ATOM   1082  ND1 HIS A 282      66.096  13.334  45.200  1.00  0.00           N  
ATOM   1083  CD2 HIS A 282      65.564  11.229  45.141  1.00  0.00           C  
ATOM   1084  CE1 HIS A 282      64.777  13.231  45.104  1.00  0.00           C  
ATOM   1085  NE2 HIS A 282      64.463  11.955  45.067  1.00  0.00           N  
ATOM   1086  N   VAL A 283      67.269  11.622  41.894  1.00  0.00           N  
ATOM   1087  CA  VAL A 283      66.585  10.902  40.825  1.00  0.00           C  
ATOM   1088  C   VAL A 283      67.628  10.436  39.800  1.00  0.00           C  
ATOM   1089  O   VAL A 283      67.573   9.313  39.334  1.00  0.00           O  
ATOM   1090  CB  VAL A 283      65.585  11.816  40.171  1.00  0.00           C  
ATOM   1091  CG1 VAL A 283      64.996  11.181  38.918  1.00  0.00           C  
ATOM   1092  CG2 VAL A 283      64.453  12.059  41.155  1.00  0.00           C  
ATOM   1093  N   ALA A 291      68.656  11.224  39.525  1.00  0.00           N  
ATOM   1094  CA  ALA A 291      69.731  10.843  38.634  1.00  0.00           C  
ATOM   1095  C   ALA A 291      70.543   9.721  39.208  1.00  0.00           C  
ATOM   1096  O   ALA A 291      70.946   8.795  38.497  1.00  0.00           O  
ATOM   1097  CB  ALA A 291      70.730  11.962  38.370  1.00  0.00           C  
ATOM   1098  N   LEU A 292      70.806   9.744  40.499  1.00  0.00           N  
ATOM   1099  CA  LEU A 292      71.544   8.641  41.093  1.00  0.00           C  
ATOM   1100  C   LEU A 292      70.695   7.375  41.045  1.00  0.00           C  
ATOM   1101  O   LEU A 292      71.197   6.269  40.823  1.00  0.00           O  
ATOM   1102  CB  LEU A 292      71.896   8.961  42.511  1.00  0.00           C  
ATOM   1103  CG  LEU A 292      72.975   9.981  42.700  1.00  0.00           C  
ATOM   1104  CD1 LEU A 292      72.729  10.610  44.026  1.00  0.00           C  
ATOM   1105  CD2 LEU A 292      74.380   9.367  42.633  1.00  0.00           C  
ATOM   1106  N   MET A 293      69.396   7.474  41.131  1.00  0.00           N  
ATOM   1107  CA  MET A 293      68.610   6.288  41.086  1.00  0.00           C  
ATOM   1108  C   MET A 293      68.511   5.774  39.679  1.00  0.00           C  
ATOM   1109  O   MET A 293      68.521   4.558  39.496  1.00  0.00           O  
ATOM   1110  CB  MET A 293      67.237   6.553  41.613  1.00  0.00           C  
ATOM   1111  CG  MET A 293      67.299   6.669  43.140  1.00  0.00           C  
ATOM   1112  SD  MET A 293      65.656   6.669  43.865  1.00  0.00           S  
ATOM   1113  CE  MET A 293      64.957   8.139  43.178  1.00  0.00           C  
ATOM   1114  N   GLU A 296      68.401   6.676  38.692  1.00  0.00           N  
ATOM   1115  CA  GLU A 296      68.304   6.363  37.262  1.00  0.00           C  
ATOM   1116  C   GLU A 296      69.604   5.720  36.810  1.00  0.00           C  
ATOM   1117  O   GLU A 296      69.586   4.710  36.160  1.00  0.00           O  
ATOM   1118  CB  GLU A 296      68.104   7.602  36.411  1.00  0.00           C  
ATOM   1119  CG  GLU A 296      66.752   8.261  36.389  1.00  0.00           C  
ATOM   1120  CD  GLU A 296      65.728   7.409  35.727  1.00  0.00           C  
ATOM   1121  OE1 GLU A 296      66.009   6.842  34.674  1.00  0.00           O  
ATOM   1122  OE2 GLU A 296      64.621   7.306  36.246  1.00  0.00           O  
ATOM   1123  N   LYS A 297      70.743   6.232  37.189  1.00  0.00           N  
ATOM   1124  CA  LYS A 297      72.029   5.749  36.800  1.00  0.00           C  
ATOM   1125  C   LYS A 297      72.319   4.395  37.385  1.00  0.00           C  
ATOM   1126  O   LYS A 297      72.871   3.521  36.731  1.00  0.00           O  
ATOM   1127  CB  LYS A 297      73.051   6.792  37.257  1.00  0.00           C  
ATOM   1128  CG  LYS A 297      74.553   6.442  37.184  1.00  0.00           C  
ATOM   1129  CD  LYS A 297      75.374   7.709  37.444  1.00  0.00           C  
ATOM   1130  CE  LYS A 297      76.859   7.568  37.064  1.00  0.00           C  
ATOM   1131  NZ  LYS A 297      77.524   8.877  37.133  1.00  0.00           N  
ATOM   1132  N   ASN A 298      72.006   4.195  38.660  1.00  0.00           N  
ATOM   1133  CA  ASN A 298      72.360   2.964  39.337  1.00  0.00           C  
ATOM   1134  C   ASN A 298      71.289   1.904  39.250  1.00  0.00           C  
ATOM   1135  O   ASN A 298      71.462   0.811  39.788  1.00  0.00           O  
ATOM   1136  CB  ASN A 298      72.622   3.269  40.747  1.00  0.00           C  
ATOM   1137  CG  ASN A 298      73.883   4.025  41.038  1.00  0.00           C  
ATOM   1138  OD1 ASN A 298      74.971   3.453  41.092  1.00  0.00           O  
ATOM   1139  ND2 ASN A 298      73.690   5.306  41.317  1.00  0.00           N  
ATOM   1140  N   GLY A 303      70.184   2.195  38.602  1.00  0.00           N  
ATOM   1141  CA  GLY A 303      69.103   1.243  38.539  1.00  0.00           C  
ATOM   1142  C   GLY A 303      68.454   0.997  39.898  1.00  0.00           C  
ATOM   1143  O   GLY A 303      68.026  -0.130  40.122  1.00  0.00           O  
ATOM   1144  N   TRP A 305      68.303   2.003  40.797  1.00  0.00           N  
ATOM   1145  CA  TRP A 305      67.774   1.785  42.147  1.00  0.00           C  
ATOM   1146  C   TRP A 305      66.291   2.032  42.311  1.00  0.00           C  
ATOM   1147  O   TRP A 305      65.782   1.927  43.405  1.00  0.00           O  
ATOM   1148  CB  TRP A 305      68.521   2.637  43.099  1.00  0.00           C  
ATOM   1149  CG  TRP A 305      69.943   2.154  43.379  1.00  0.00           C  
ATOM   1150  CD1 TRP A 305      70.360   0.837  43.282  1.00  0.00           C  
ATOM   1151  CD2 TRP A 305      70.941   2.988  43.810  1.00  0.00           C  
ATOM   1152  NE1 TRP A 305      71.615   0.859  43.662  1.00  0.00           N  
ATOM   1153  CE2 TRP A 305      71.998   2.108  43.980  1.00  0.00           C  
ATOM   1154  CE3 TRP A 305      71.051   4.327  44.063  1.00  0.00           C  
ATOM   1155  CZ2 TRP A 305      73.226   2.566  44.412  1.00  0.00           C  
ATOM   1156  CZ3 TRP A 305      72.283   4.769  44.498  1.00  0.00           C  
ATOM   1157  CH2 TRP A 305      73.358   3.914  44.671  1.00  0.00           C  
ATOM   1158  N   TRP A 306      65.529   2.353  41.279  1.00  0.00           N  
ATOM   1159  CA  TRP A 306      64.110   2.433  41.445  1.00  0.00           C  
ATOM   1160  C   TRP A 306      63.519   1.903  40.166  1.00  0.00           C  
ATOM   1161  O   TRP A 306      64.209   1.691  39.186  1.00  0.00           O  
ATOM   1162  CB  TRP A 306      63.613   3.841  41.663  1.00  0.00           C  
ATOM   1163  CG  TRP A 306      63.638   4.875  40.547  1.00  0.00           C  
ATOM   1164  CD1 TRP A 306      64.445   4.818  39.445  1.00  0.00           C  
ATOM   1165  CD2 TRP A 306      62.925   6.042  40.596  1.00  0.00           C  
ATOM   1166  NE1 TRP A 306      64.251   5.944  38.827  1.00  0.00           N  
ATOM   1167  CE2 TRP A 306      63.374   6.703  39.469  1.00  0.00           C  
ATOM   1168  CE3 TRP A 306      61.990   6.616  41.443  1.00  0.00           C  
ATOM   1169  CZ2 TRP A 306      62.917   7.949  39.158  1.00  0.00           C  
ATOM   1170  CZ3 TRP A 306      61.519   7.884  41.132  1.00  0.00           C  
ATOM   1171  CH2 TRP A 306      61.987   8.532  40.001  1.00  0.00           C  
ATOM   1172  N   GLU A 307      62.210   1.736  40.141  1.00  0.00           N  
ATOM   1173  CA  GLU A 307      61.512   1.208  39.037  1.00  0.00           C  
ATOM   1174  C   GLU A 307      60.460   2.185  38.494  1.00  0.00           C  
ATOM   1175  O   GLU A 307      59.282   2.149  38.898  1.00  0.00           O  
ATOM   1176  CB  GLU A 307      60.933  -0.112  39.544  1.00  0.00           C  
ATOM   1177  CG  GLU A 307      60.190  -0.904  38.477  1.00  0.00           C  
ATOM   1178  CD  GLU A 307      60.913  -0.912  37.134  1.00  0.00           C  
ATOM   1179  OE1 GLU A 307      61.916  -1.612  36.966  1.00  0.00           O  
ATOM   1180  OE2 GLU A 307      60.457  -0.173  36.258  1.00  0.00           O  
ATOM   1181  N   PRO A 308      60.757   3.013  37.471  1.00  0.00           N  
ATOM   1182  CA  PRO A 308      59.803   3.947  36.865  1.00  0.00           C  
ATOM   1183  C   PRO A 308      58.511   3.304  36.360  1.00  0.00           C  
ATOM   1184  O   PRO A 308      57.488   3.994  36.276  1.00  0.00           O  
ATOM   1185  CB  PRO A 308      60.579   4.611  35.747  1.00  0.00           C  
ATOM   1186  CG  PRO A 308      62.041   4.394  36.111  1.00  0.00           C  
ATOM   1187  CD  PRO A 308      62.022   3.014  36.727  1.00  0.00           C  
ATOM   1188  N   ARG A 309      58.477   1.991  36.037  1.00  0.00           N  
ATOM   1189  CA  ARG A 309      57.260   1.367  35.494  1.00  0.00           C  
ATOM   1190  C   ARG A 309      56.113   1.328  36.474  1.00  0.00           C  
ATOM   1191  O   ARG A 309      54.941   1.162  36.082  1.00  0.00           O  
ATOM   1192  CB  ARG A 309      57.537  -0.074  35.026  1.00  0.00           C  
ATOM   1193  CG  ARG A 309      58.410  -0.159  33.755  1.00  0.00           C  
ATOM   1194  CD  ARG A 309      59.029  -1.534  33.692  1.00  0.00           C  
ATOM   1195  NE  ARG A 309      59.975  -1.668  32.602  1.00  0.00           N  
ATOM   1196  CZ  ARG A 309      61.277  -1.361  32.707  1.00  0.00           C  
ATOM   1197  NH1 ARG A 309      61.832  -0.889  33.814  1.00  0.00           N  
ATOM   1198  NH2 ARG A 309      62.103  -1.627  31.702  1.00  0.00           N  
ATOM   1199  N   ILE A 310      56.433   1.540  37.765  1.00  0.00           N  
ATOM   1200  CA  ILE A 310      55.413   1.519  38.783  1.00  0.00           C  
ATOM   1201  C   ILE A 310      54.341   2.567  38.499  1.00  0.00           C  
ATOM   1202  O   ILE A 310      53.163   2.281  38.743  1.00  0.00           O  
ATOM   1203  CB  ILE A 310      56.112   1.698  40.139  1.00  0.00           C  
ATOM   1204  CG1 ILE A 310      55.075   1.382  41.169  1.00  0.00           C  
ATOM   1205  CG2 ILE A 310      56.712   3.089  40.343  1.00  0.00           C  
ATOM   1206  CD1 ILE A 310      54.710  -0.086  41.178  1.00  0.00           C  
ATOM   1207  N   SER A 311      54.644   3.704  37.862  1.00  0.00           N  
ATOM   1208  CA  SER A 311      53.636   4.704  37.528  1.00  0.00           C  
ATOM   1209  C   SER A 311      52.532   4.168  36.639  1.00  0.00           C  
ATOM   1210  O   SER A 311      51.395   4.633  36.716  1.00  0.00           O  
ATOM   1211  CB  SER A 311      54.249   5.874  36.812  1.00  0.00           C  
ATOM   1212  OG  SER A 311      55.526   6.189  37.363  1.00  0.00           O  
ATOM   1213  N   GLN A 312      52.762   3.149  35.801  1.00  0.00           N  
ATOM   1214  CA  GLN A 312      51.692   2.639  34.954  1.00  0.00           C  
ATOM   1215  C   GLN A 312      50.812   1.679  35.759  1.00  0.00           C  
ATOM   1216  O   GLN A 312      49.612   1.525  35.504  1.00  0.00           O  
ATOM   1217  CB  GLN A 312      52.231   1.864  33.736  1.00  0.00           C  
ATOM   1218  CG  GLN A 312      53.612   2.193  33.174  1.00  0.00           C  
ATOM   1219  CD  GLN A 312      53.884   3.625  32.715  1.00  0.00           C  
ATOM   1220  OE1 GLN A 312      55.027   4.083  32.764  1.00  0.00           O  
ATOM   1221  NE2 GLN A 312      52.900   4.398  32.258  1.00  0.00           N  
ATOM   1222  N   VAL A 313      51.407   1.009  36.740  1.00  0.00           N  
ATOM   1223  CA  VAL A 313      50.671   0.065  37.547  1.00  0.00           C  
ATOM   1224  C   VAL A 313      49.817   0.802  38.580  1.00  0.00           C  
ATOM   1225  O   VAL A 313      48.619   0.520  38.783  1.00  0.00           O  
ATOM   1226  CB  VAL A 313      51.683  -0.880  38.237  1.00  0.00           C  
ATOM   1227  CG1 VAL A 313      50.913  -1.857  39.111  1.00  0.00           C  
ATOM   1228  CG2 VAL A 313      52.529  -1.626  37.210  1.00  0.00           C  
ATOM   1229  N   SER A 314      50.464   1.759  39.249  1.00  0.00           N  
ATOM   1230  CA  SER A 314      49.866   2.427  40.385  1.00  0.00           C  
ATOM   1231  C   SER A 314      49.512   3.895  40.271  1.00  0.00           C  
ATOM   1232  O   SER A 314      48.855   4.406  41.178  1.00  0.00           O  
ATOM   1233  CB  SER A 314      50.806   2.218  41.566  1.00  0.00           C  
ATOM   1234  OG  SER A 314      51.060   0.853  41.816  1.00  0.00           O  
ATOM   1235  N   GLY A 315      49.875   4.612  39.214  1.00  0.00           N  
ATOM   1236  CA  GLY A 315      49.595   6.029  39.128  1.00  0.00           C  
ATOM   1237  C   GLY A 315      50.794   6.866  39.604  1.00  0.00           C  
ATOM   1238  O   GLY A 315      51.902   6.367  39.933  1.00  0.00           O  
ATOM   1239  N   SER A 316      50.575   8.188  39.688  1.00  0.00           N  
ATOM   1240  CA  SER A 316      51.654   9.099  40.042  1.00  0.00           C  
ATOM   1241  C   SER A 316      51.797   9.079  41.551  1.00  0.00           C  
ATOM   1242  O   SER A 316      50.818   8.780  42.232  1.00  0.00           O  
ATOM   1243  CB  SER A 316      51.312  10.515  39.547  1.00  0.00           C  
ATOM   1244  OG  SER A 316      49.960  10.904  39.864  1.00  0.00           O  
ATOM   1245  N   ARG A 317      52.977   9.423  42.035  1.00  0.00           N  
ATOM   1246  CA  ARG A 317      53.324   9.468  43.431  1.00  0.00           C  
ATOM   1247  C   ARG A 317      53.452   8.121  44.118  1.00  0.00           C  
ATOM   1248  O   ARG A 317      53.225   7.923  45.314  1.00  0.00           O  
ATOM   1249  CB  ARG A 317      52.333  10.333  44.192  1.00  0.00           C  
ATOM   1250  CG  ARG A 317      52.460  11.754  43.798  1.00  0.00           C  
ATOM   1251  CD  ARG A 317      51.766  12.539  44.863  1.00  0.00           C  
ATOM   1252  NE  ARG A 317      52.341  13.863  44.792  1.00  0.00           N  
ATOM   1253  CZ  ARG A 317      51.623  14.965  44.923  1.00  0.00           C  
ATOM   1254  NH1 ARG A 317      50.308  14.897  45.143  1.00  0.00           N  
ATOM   1255  NH2 ARG A 317      52.213  16.147  44.754  1.00  0.00           N  
ATOM   1256  N   SER A 318      54.005   7.233  43.336  1.00  0.00           N  
ATOM   1257  CA  SER A 318      54.262   5.875  43.678  1.00  0.00           C  
ATOM   1258  C   SER A 318      55.758   5.784  43.597  1.00  0.00           C  
ATOM   1259  O   SER A 318      56.367   6.654  42.971  1.00  0.00           O  
ATOM   1260  CB  SER A 318      53.663   4.972  42.657  1.00  0.00           C  
ATOM   1261  OG  SER A 318      52.280   5.210  42.679  1.00  0.00           O  
ATOM   1262  N   TYR A 319      56.397   4.804  44.230  1.00  0.00           N  
ATOM   1263  CA  TYR A 319      57.820   4.576  44.070  1.00  0.00           C  
ATOM   1264  C   TYR A 319      57.986   3.079  44.246  1.00  0.00           C  
ATOM   1265  O   TYR A 319      57.082   2.434  44.773  1.00  0.00           O  
ATOM   1266  CB  TYR A 319      58.644   5.353  45.108  1.00  0.00           C  
ATOM   1267  CG  TYR A 319      58.613   4.883  46.542  1.00  0.00           C  
ATOM   1268  CD1 TYR A 319      57.535   5.159  47.360  1.00  0.00           C  
ATOM   1269  CD2 TYR A 319      59.689   4.189  47.008  1.00  0.00           C  
ATOM   1270  CE1 TYR A 319      57.549   4.729  48.671  1.00  0.00           C  
ATOM   1271  CE2 TYR A 319      59.701   3.759  48.307  1.00  0.00           C  
ATOM   1272  CZ  TYR A 319      58.631   4.035  49.130  1.00  0.00           C  
ATOM   1273  OH  TYR A 319      58.688   3.623  50.443  1.00  0.00           O  
ATOM   1274  N   ALA A 320      59.024   2.504  43.675  1.00  0.00           N  
ATOM   1275  CA  ALA A 320      59.279   1.079  43.762  1.00  0.00           C  
ATOM   1276  C   ALA A 320      60.785   1.121  43.826  1.00  0.00           C  
ATOM   1277  O   ALA A 320      61.400   1.719  42.941  1.00  0.00           O  
ATOM   1278  CB  ALA A 320      58.831   0.381  42.495  1.00  0.00           C  
ATOM   1279  N   LEU A 321      61.451   0.586  44.829  1.00  0.00           N  
ATOM   1280  CA  LEU A 321      62.888   0.725  44.941  1.00  0.00           C  
ATOM   1281  C   LEU A 321      63.410  -0.634  44.601  1.00  0.00           C  
ATOM   1282  O   LEU A 321      62.664  -1.610  44.746  1.00  0.00           O  
ATOM   1283  CB  LEU A 321      63.175   1.163  46.349  1.00  0.00           C  
ATOM   1284  CG  LEU A 321      63.587   2.599  46.666  1.00  0.00           C  
ATOM   1285  CD1 LEU A 321      62.883   3.629  45.823  1.00  0.00           C  
ATOM   1286  CD2 LEU A 321      63.367   2.761  48.151  1.00  0.00           C  
ATOM   1287  N   LYS A 322      64.638  -0.699  44.113  1.00  0.00           N  
ATOM   1288  CA  LYS A 322      65.224  -1.922  43.602  1.00  0.00           C  
ATOM   1289  C   LYS A 322      66.625  -2.131  44.094  1.00  0.00           C  
ATOM   1290  O   LYS A 322      67.325  -1.183  44.400  1.00  0.00           O  
ATOM   1291  CB  LYS A 322      65.413  -1.969  42.122  1.00  0.00           C  
ATOM   1292  CG  LYS A 322      64.366  -1.839  41.025  1.00  0.00           C  
ATOM   1293  CD  LYS A 322      65.250  -2.249  39.831  1.00  0.00           C  
ATOM   1294  CE  LYS A 322      64.588  -2.436  38.472  1.00  0.00           C  
ATOM   1295  NZ  LYS A 322      64.725  -1.270  37.591  1.00  0.00           N  
ATOM   1296  N   GLY A 323      67.042  -3.372  44.254  1.00  0.00           N  
ATOM   1297  CA  GLY A 323      68.420  -3.705  44.566  1.00  0.00           C  
ATOM   1298  C   GLY A 323      68.884  -3.215  45.903  1.00  0.00           C  
ATOM   1299  O   GLY A 323      68.121  -3.339  46.859  1.00  0.00           O  
ATOM   1300  N   ASP A 324      70.097  -2.668  46.025  1.00  0.00           N  
ATOM   1301  CA  ASP A 324      70.620  -2.156  47.271  1.00  0.00           C  
ATOM   1302  C   ASP A 324      69.808  -1.056  47.865  1.00  0.00           C  
ATOM   1303  O   ASP A 324      69.759  -0.988  49.072  1.00  0.00           O  
ATOM   1304  CB  ASP A 324      72.029  -1.641  47.087  1.00  0.00           C  
ATOM   1305  CG  ASP A 324      73.090  -2.737  47.144  1.00  0.00           C  
ATOM   1306  OD1 ASP A 324      72.721  -3.906  47.282  1.00  0.00           O  
ATOM   1307  OD2 ASP A 324      74.289  -2.442  47.066  1.00  0.00           O  
ATOM   1308  N   LEU A 325      69.180  -0.174  47.099  1.00  0.00           N  
ATOM   1309  CA  LEU A 325      68.344   0.849  47.673  1.00  0.00           C  
ATOM   1310  C   LEU A 325      67.090   0.189  48.253  1.00  0.00           C  
ATOM   1311  O   LEU A 325      66.624   0.708  49.258  1.00  0.00           O  
ATOM   1312  CB  LEU A 325      67.913   1.867  46.638  1.00  0.00           C  
ATOM   1313  CG  LEU A 325      67.468   3.236  47.163  1.00  0.00           C  
ATOM   1314  CD1 LEU A 325      68.566   3.860  47.952  1.00  0.00           C  
ATOM   1315  CD2 LEU A 325      67.138   4.149  46.020  1.00  0.00           C  
ATOM   1316  N   ALA A 332      66.490  -0.918  47.800  1.00  0.00           N  
ATOM   1317  CA  ALA A 332      65.300  -1.502  48.429  1.00  0.00           C  
ATOM   1318  C   ALA A 332      65.737  -1.974  49.809  1.00  0.00           C  
ATOM   1319  O   ALA A 332      65.220  -1.540  50.819  1.00  0.00           O  
ATOM   1320  CB  ALA A 332      64.788  -2.705  47.656  1.00  0.00           C  
ATOM   1321  N   LEU A 333      66.748  -2.810  49.896  1.00  0.00           N  
ATOM   1322  CA  LEU A 333      67.384  -3.235  51.110  1.00  0.00           C  
ATOM   1323  C   LEU A 333      67.821  -2.081  52.004  1.00  0.00           C  
ATOM   1324  O   LEU A 333      67.732  -2.247  53.214  1.00  0.00           O  
ATOM   1325  CB  LEU A 333      68.594  -4.087  50.740  1.00  0.00           C  
ATOM   1326  CG  LEU A 333      68.517  -5.614  50.724  1.00  0.00           C  
ATOM   1327  CD1 LEU A 333      67.135  -6.056  50.336  1.00  0.00           C  
ATOM   1328  CD2 LEU A 333      69.630  -6.154  49.805  1.00  0.00           C  
ATOM   1329  N   TYR A 334      68.333  -0.938  51.546  1.00  0.00           N  
ATOM   1330  CA  TYR A 334      68.678   0.195  52.417  1.00  0.00           C  
ATOM   1331  C   TYR A 334      67.372   0.717  53.029  1.00  0.00           C  
ATOM   1332  O   TYR A 334      67.413   1.063  54.202  1.00  0.00           O  
ATOM   1333  CB  TYR A 334      69.326   1.385  51.656  1.00  0.00           C  
ATOM   1334  CG  TYR A 334      70.140   2.443  52.428  1.00  0.00           C  
ATOM   1335  CD1 TYR A 334      70.746   2.161  53.616  1.00  0.00           C  
ATOM   1336  CD2 TYR A 334      70.337   3.684  51.873  1.00  0.00           C  
ATOM   1337  CE1 TYR A 334      71.540   3.073  54.246  1.00  0.00           C  
ATOM   1338  CE2 TYR A 334      71.143   4.621  52.493  1.00  0.00           C  
ATOM   1339  CZ  TYR A 334      71.740   4.305  53.679  1.00  0.00           C  
ATOM   1340  OH  TYR A 334      72.552   5.219  54.329  1.00  0.00           O  
ATOM   1341  N   GLU A 335      66.209   0.752  52.345  1.00  0.00           N  
ATOM   1342  CA  GLU A 335      64.973   1.201  52.923  1.00  0.00           C  
ATOM   1343  C   GLU A 335      64.589   0.319  54.124  1.00  0.00           C  
ATOM   1344  O   GLU A 335      64.235   0.835  55.193  1.00  0.00           O  
ATOM   1345  CB  GLU A 335      63.887   1.164  51.845  1.00  0.00           C  
ATOM   1346  CG  GLU A 335      62.686   1.850  52.406  1.00  0.00           C  
ATOM   1347  CD  GLU A 335      61.498   2.016  51.518  1.00  0.00           C  
ATOM   1348  OE1 GLU A 335      61.277   1.217  50.640  1.00  0.00           O  
ATOM   1349  OE2 GLU A 335      60.759   2.955  51.726  1.00  0.00           O  
ATOM   1350  N   LEU A 336      64.701  -1.000  54.015  1.00  0.00           N  
ATOM   1351  CA  LEU A 336      64.349  -1.863  55.116  1.00  0.00           C  
ATOM   1352  C   LEU A 336      65.298  -1.692  56.268  1.00  0.00           C  
ATOM   1353  O   LEU A 336      64.844  -1.672  57.419  1.00  0.00           O  
ATOM   1354  CB  LEU A 336      64.337  -3.333  54.695  1.00  0.00           C  
ATOM   1355  CG  LEU A 336      63.351  -3.673  53.601  1.00  0.00           C  
ATOM   1356  CD1 LEU A 336      63.278  -5.138  53.458  1.00  0.00           C  
ATOM   1357  CD2 LEU A 336      61.972  -3.157  53.942  1.00  0.00           C  
ATOM   1358  N   ALA A 337      66.575  -1.483  55.980  1.00  0.00           N  
ATOM   1359  CA  ALA A 337      67.590  -1.323  57.002  1.00  0.00           C  
ATOM   1360  C   ALA A 337      67.376  -0.065  57.839  1.00  0.00           C  
ATOM   1361  O   ALA A 337      67.575  -0.113  59.043  1.00  0.00           O  
ATOM   1362  CB  ALA A 337      68.990  -1.246  56.368  1.00  0.00           C  
ATOM   1363  N   LEU A 338      66.994   1.067  57.251  1.00  0.00           N  
ATOM   1364  CA  LEU A 338      66.758   2.319  57.908  1.00  0.00           C  
ATOM   1365  C   LEU A 338      65.570   2.194  58.850  1.00  0.00           C  
ATOM   1366  O   LEU A 338      65.623   2.659  59.981  1.00  0.00           O  
ATOM   1367  CB  LEU A 338      66.516   3.376  56.824  1.00  0.00           C  
ATOM   1368  CG  LEU A 338      67.725   3.896  56.058  1.00  0.00           C  
ATOM   1369  CD1 LEU A 338      67.264   4.705  54.895  1.00  0.00           C  
ATOM   1370  CD2 LEU A 338      68.599   4.722  56.980  1.00  0.00           C  
ATOM   1371  N   LEU A 339      64.469   1.597  58.401  1.00  0.00           N  
ATOM   1372  CA  LEU A 339      63.352   1.278  59.260  1.00  0.00           C  
ATOM   1373  C   LEU A 339      63.768   0.357  60.429  1.00  0.00           C  
ATOM   1374  O   LEU A 339      63.408   0.601  61.579  1.00  0.00           O  
ATOM   1375  CB  LEU A 339      62.305   0.642  58.394  1.00  0.00           C  
ATOM   1376  CG  LEU A 339      61.632   1.551  57.348  1.00  0.00           C  
ATOM   1377  CD1 LEU A 339      60.644   0.709  56.588  1.00  0.00           C  
ATOM   1378  CD2 LEU A 339      60.953   2.761  57.996  1.00  0.00           C  
ATOM   1379  N   ARG A 340      64.585  -0.676  60.282  1.00  0.00           N  
ATOM   1380  CA  ARG A 340      64.960  -1.498  61.403  1.00  0.00           C  
ATOM   1381  C   ARG A 340      65.866  -0.722  62.364  1.00  0.00           C  
ATOM   1382  O   ARG A 340      65.664  -0.791  63.581  1.00  0.00           O  
ATOM   1383  CB  ARG A 340      65.657  -2.747  60.882  1.00  0.00           C  
ATOM   1384  CG  ARG A 340      66.085  -3.707  61.994  1.00  0.00           C  
ATOM   1385  CD  ARG A 340      64.813  -4.227  62.796  1.00  0.00           C  
ATOM   1386  NE  ARG A 340      65.110  -4.640  64.170  1.00  0.00           N  
ATOM   1387  CZ  ARG A 340      65.664  -5.820  64.494  1.00  0.00           C  
ATOM   1388  NH1 ARG A 340      65.967  -6.734  63.568  1.00  0.00           N  
ATOM   1389  NH2 ARG A 340      66.074  -6.040  65.755  1.00  0.00           N  
ATOM   1390  N   PHE A 341      66.855   0.028  61.887  1.00  0.00           N  
ATOM   1391  CA  PHE A 341      67.734   0.852  62.696  1.00  0.00           C  
ATOM   1392  C   PHE A 341      66.951   1.855  63.519  1.00  0.00           C  
ATOM   1393  O   PHE A 341      67.316   2.056  64.654  1.00  0.00           O  
ATOM   1394  CB  PHE A 341      68.717   1.575  61.763  1.00  0.00           C  
ATOM   1395  CG  PHE A 341      69.355   2.880  62.259  1.00  0.00           C  
ATOM   1396  CD1 PHE A 341      70.443   2.854  63.124  1.00  0.00           C  
ATOM   1397  CD2 PHE A 341      68.821   4.096  61.839  1.00  0.00           C  
ATOM   1398  CE1 PHE A 341      70.997   4.030  63.578  1.00  0.00           C  
ATOM   1399  CE2 PHE A 341      69.378   5.268  62.291  1.00  0.00           C  
ATOM   1400  CZ  PHE A 341      70.460   5.231  63.158  1.00  0.00           C  
ATOM   1401  N   ALA A 342      65.906   2.526  63.044  1.00  0.00           N  
ATOM   1402  CA  ALA A 342      65.173   3.495  63.796  1.00  0.00           C  
ATOM   1403  C   ALA A 342      64.387   2.758  64.871  1.00  0.00           C  
ATOM   1404  O   ALA A 342      64.404   3.270  65.990  1.00  0.00           O  
ATOM   1405  CB  ALA A 342      64.228   4.273  62.880  1.00  0.00           C  
ATOM   1406  N   MET A 343      63.720   1.606  64.622  1.00  0.00           N  
ATOM   1407  CA  MET A 343      63.095   0.780  65.682  1.00  0.00           C  
ATOM   1408  C   MET A 343      64.119   0.400  66.728  1.00  0.00           C  
ATOM   1409  O   MET A 343      63.788   0.568  67.895  1.00  0.00           O  
ATOM   1410  CB  MET A 343      62.527  -0.550  65.217  1.00  0.00           C  
ATOM   1411  CG  MET A 343      61.314  -0.258  64.418  1.00  0.00           C  
ATOM   1412  SD  MET A 343      59.964   0.314  65.463  1.00  0.00           S  
ATOM   1413  CE  MET A 343      59.317  -1.302  65.770  1.00  0.00           C  
ATOM   1414  N   ASP A 344      65.331  -0.070  66.401  1.00  0.00           N  
ATOM   1415  CA  ASP A 344      66.333  -0.401  67.393  1.00  0.00           C  
ATOM   1416  C   ASP A 344      66.855   0.810  68.113  1.00  0.00           C  
ATOM   1417  O   ASP A 344      67.156   0.718  69.291  1.00  0.00           O  
ATOM   1418  CB  ASP A 344      67.584  -1.053  66.843  1.00  0.00           C  
ATOM   1419  CG  ASP A 344      67.440  -2.442  66.248  1.00  0.00           C  
ATOM   1420  OD1 ASP A 344      66.387  -3.068  66.327  1.00  0.00           O  
ATOM   1421  OD2 ASP A 344      68.420  -2.922  65.694  1.00  0.00           O  
ATOM   1422  N   PHE A 345      67.032   1.946  67.481  1.00  0.00           N  
ATOM   1423  CA  PHE A 345      67.464   3.133  68.168  1.00  0.00           C  
ATOM   1424  C   PHE A 345      66.395   3.508  69.199  1.00  0.00           C  
ATOM   1425  O   PHE A 345      66.722   3.802  70.340  1.00  0.00           O  
ATOM   1426  CB  PHE A 345      67.635   4.218  67.149  1.00  0.00           C  
ATOM   1427  CG  PHE A 345      68.041   5.490  67.830  1.00  0.00           C  
ATOM   1428  CD1 PHE A 345      69.376   5.708  68.126  1.00  0.00           C  
ATOM   1429  CD2 PHE A 345      67.075   6.412  68.186  1.00  0.00           C  
ATOM   1430  CE1 PHE A 345      69.719   6.873  68.791  1.00  0.00           C  
ATOM   1431  CE2 PHE A 345      67.437   7.571  68.853  1.00  0.00           C  
ATOM   1432  CZ  PHE A 345      68.758   7.803  69.154  1.00  0.00           C  
ATOM   1433  N   MET A 347      65.118   3.560  68.818  1.00  0.00           N  
ATOM   1434  CA  MET A 347      64.009   3.875  69.701  1.00  0.00           C  
ATOM   1435  C   MET A 347      63.862   2.889  70.849  1.00  0.00           C  
ATOM   1436  O   MET A 347      63.680   3.297  71.993  1.00  0.00           O  
ATOM   1437  CB  MET A 347      62.698   3.899  68.952  1.00  0.00           C  
ATOM   1438  CG  MET A 347      62.510   5.124  68.054  1.00  0.00           C  
ATOM   1439  SD  MET A 347      63.039   6.720  68.737  1.00  0.00           S  
ATOM   1440  CE  MET A 347      62.206   6.778  70.287  1.00  0.00           C  
ATOM   1441  N   ALA A 348      63.957   1.589  70.623  1.00  0.00           N  
ATOM   1442  CA  ALA A 348      63.916   0.601  71.691  1.00  0.00           C  
ATOM   1443  C   ALA A 348      65.126   0.786  72.600  1.00  0.00           C  
ATOM   1444  O   ALA A 348      65.030   0.531  73.788  1.00  0.00           O  
ATOM   1445  CB  ALA A 348      63.976  -0.805  71.153  1.00  0.00           C  
ATOM   1446  N   ARG A 349      66.279   1.272  72.137  1.00  0.00           N  
ATOM   1447  CA  ARG A 349      67.421   1.525  73.011  1.00  0.00           C  
ATOM   1448  C   ARG A 349      67.193   2.835  73.773  1.00  0.00           C  
ATOM   1449  O   ARG A 349      67.804   3.048  74.816  1.00  0.00           O  
ATOM   1450  CB  ARG A 349      68.732   1.619  72.205  1.00  0.00           C  
ATOM   1451  CG  ARG A 349      69.593   0.329  72.013  1.00  0.00           C  
ATOM   1452  CD  ARG A 349      69.218  -0.787  70.989  1.00  0.00           C  
ATOM   1453  NE  ARG A 349      67.975  -1.466  71.323  1.00  0.00           N  
ATOM   1454  CZ  ARG A 349      67.537  -2.528  70.639  1.00  0.00           C  
ATOM   1455  NH1 ARG A 349      68.208  -3.037  69.605  1.00  0.00           N  
ATOM   1456  NH2 ARG A 349      66.397  -3.104  71.004  1.00  0.00           N  
ATOM   1457  N   ARG A 352      66.290   3.731  73.357  1.00  0.00           N  
ATOM   1458  CA  ARG A 352      66.068   4.970  74.077  1.00  0.00           C  
ATOM   1459  C   ARG A 352      64.884   4.849  75.038  1.00  0.00           C  
ATOM   1460  O   ARG A 352      64.286   5.846  75.446  1.00  0.00           O  
ATOM   1461  CB  ARG A 352      65.862   6.096  73.038  1.00  0.00           C  
ATOM   1462  CG  ARG A 352      67.122   6.434  72.227  1.00  0.00           C  
ATOM   1463  CD  ARG A 352      68.330   6.941  73.032  1.00  0.00           C  
ATOM   1464  NE  ARG A 352      68.841   8.219  72.516  1.00  0.00           N  
ATOM   1465  CZ  ARG A 352      68.605   9.418  73.107  1.00  0.00           C  
ATOM   1466  NH1 ARG A 352      67.875   9.517  74.252  1.00  0.00           N  
ATOM   1467  NH2 ARG A 352      69.038  10.549  72.511  1.00  0.00           N  
ATOM   1468  N   GLY A 361      64.495   3.617  75.389  1.00  0.00           N  
ATOM   1469  CA  GLY A 361      63.398   3.335  76.288  1.00  0.00           C  
ATOM   1470  C   GLY A 361      62.043   3.387  75.666  1.00  0.00           C  
ATOM   1471  O   GLY A 361      61.071   3.404  76.409  1.00  0.00           O  
ATOM   1472  N   PHE A 362      61.824   3.404  74.367  1.00  0.00           N  
ATOM   1473  CA  PHE A 362      60.458   3.472  73.891  1.00  0.00           C  
ATOM   1474  C   PHE A 362      60.033   2.066  73.546  1.00  0.00           C  
ATOM   1475  O   PHE A 362      60.839   1.259  73.113  1.00  0.00           O  
ATOM   1476  CB  PHE A 362      60.376   4.369  72.675  1.00  0.00           C  
ATOM   1477  CG  PHE A 362      60.336   5.862  72.948  1.00  0.00           C  
ATOM   1478  CD1 PHE A 362      61.388   6.509  73.557  1.00  0.00           C  
ATOM   1479  CD2 PHE A 362      59.245   6.582  72.528  1.00  0.00           C  
ATOM   1480  CE1 PHE A 362      61.334   7.878  73.730  1.00  0.00           C  
ATOM   1481  CE2 PHE A 362      59.182   7.949  72.701  1.00  0.00           C  
ATOM   1482  CZ  PHE A 362      60.225   8.598  73.299  1.00  0.00           C  
ATOM   1483  N   LEU A 363      58.785   1.707  73.719  1.00  0.00           N  
ATOM   1484  CA  LEU A 363      58.294   0.379  73.440  1.00  0.00           C  
ATOM   1485  C   LEU A 363      58.021   0.186  71.940  1.00  0.00           C  
ATOM   1486  O   LEU A 363      57.144   0.900  71.406  1.00  0.00           O  
ATOM   1487  CB  LEU A 363      57.033   0.195  74.246  1.00  0.00           C  
ATOM   1488  CG  LEU A 363      56.469  -1.151  74.679  1.00  0.00           C  
ATOM   1489  CD1 LEU A 363      55.191  -1.409  73.959  1.00  0.00           C  
ATOM   1490  CD2 LEU A 363      57.389  -2.271  74.365  1.00  0.00           C  
ATOM   1491  N   PRO A 364      58.702  -0.758  71.241  1.00  0.00           N  
ATOM   1492  CA  PRO A 364      58.514  -1.080  69.831  1.00  0.00           C  
ATOM   1493  C   PRO A 364      57.159  -1.666  69.527  1.00  0.00           C  
ATOM   1494  O   PRO A 364      56.806  -2.631  70.206  1.00  0.00           O  
ATOM   1495  CB  PRO A 364      59.590  -2.074  69.491  1.00  0.00           C  
ATOM   1496  CG  PRO A 364      60.647  -1.850  70.538  1.00  0.00           C  
ATOM   1497  CD  PRO A 364      59.817  -1.532  71.773  1.00  0.00           C  
ATOM   1498  N   MET A 365      56.392  -1.222  68.550  1.00  0.00           N  
ATOM   1499  CA  MET A 365      55.157  -1.874  68.212  1.00  0.00           C  
ATOM   1500  C   MET A 365      55.098  -1.888  66.692  1.00  0.00           C  
ATOM   1501  O   MET A 365      55.629  -0.947  66.075  1.00  0.00           O  
ATOM   1502  CB  MET A 365      53.938  -1.108  68.708  1.00  0.00           C  
ATOM   1503  CG  MET A 365      53.817  -1.036  70.226  1.00  0.00           C  
ATOM   1504  SD  MET A 365      52.324  -0.151  70.717  1.00  0.00           S  
ATOM   1505  CE  MET A 365      51.167  -1.307  70.078  1.00  0.00           C  
ATOM   1506  N   THR A 366      54.509  -2.911  66.055  1.00  0.00           N  
ATOM   1507  CA  THR A 366      54.266  -2.851  64.635  1.00  0.00           C  
ATOM   1508  C   THR A 366      52.743  -2.798  64.521  1.00  0.00           C  
ATOM   1509  O   THR A 366      52.053  -3.535  65.227  1.00  0.00           O  
ATOM   1510  CB  THR A 366      54.893  -4.069  63.941  1.00  0.00           C  
ATOM   1511  OG1 THR A 366      54.457  -5.207  64.626  1.00  0.00           O  
ATOM   1512  CG2 THR A 366      56.370  -4.024  63.945  1.00  0.00           C  
ATOM   1513  N   LEU A 368      52.207  -1.878  63.698  1.00  0.00           N  
ATOM   1514  CA  LEU A 368      50.808  -1.514  63.763  1.00  0.00           C  
ATOM   1515  C   LEU A 368      50.058  -1.655  62.470  1.00  0.00           C  
ATOM   1516  O   LEU A 368      50.689  -1.690  61.421  1.00  0.00           O  
ATOM   1517  CB  LEU A 368      50.692  -0.049  64.266  1.00  0.00           C  
ATOM   1518  CG  LEU A 368      51.162   0.227  65.700  1.00  0.00           C  
ATOM   1519  CD1 LEU A 368      51.384   1.705  65.810  1.00  0.00           C  
ATOM   1520  CD2 LEU A 368      50.210  -0.392  66.723  1.00  0.00           C  
ATOM   1521  N   PRO A 370      48.731  -1.718  62.470  1.00  0.00           N  
ATOM   1522  CA  PRO A 370      47.947  -1.548  61.279  1.00  0.00           C  
ATOM   1523  C   PRO A 370      48.069  -0.137  60.679  1.00  0.00           C  
ATOM   1524  O   PRO A 370      48.551   0.801  61.348  1.00  0.00           O  
ATOM   1525  CB  PRO A 370      46.548  -1.906  61.747  1.00  0.00           C  
ATOM   1526  CG  PRO A 370      46.702  -2.613  63.050  1.00  0.00           C  
ATOM   1527  CD  PRO A 370      47.872  -1.892  63.635  1.00  0.00           C  
ATOM   1528  N   SER A 371      47.570   0.002  59.426  1.00  0.00           N  
ATOM   1529  CA  SER A 371      47.441   1.287  58.710  1.00  0.00           C  
ATOM   1530  C   SER A 371      46.013   1.672  58.408  1.00  0.00           C  
ATOM   1531  O   SER A 371      45.779   2.494  57.534  1.00  0.00           O  
ATOM   1532  CB  SER A 371      48.162   1.256  57.389  1.00  0.00           C  
ATOM   1533  OG  SER A 371      49.459   0.897  57.781  1.00  0.00           O  
ATOM   1534  N   TYR A 372      45.000   1.059  59.041  1.00  0.00           N  
ATOM   1535  CA  TYR A 372      43.609   1.450  58.819  1.00  0.00           C  
ATOM   1536  C   TYR A 372      43.012   1.572  60.229  1.00  0.00           C  
ATOM   1537  O   TYR A 372      43.560   0.989  61.175  1.00  0.00           O  
ATOM   1538  CB  TYR A 372      42.863   0.397  57.937  1.00  0.00           C  
ATOM   1539  CG  TYR A 372      42.868  -1.012  58.490  1.00  0.00           C  
ATOM   1540  CD1 TYR A 372      43.973  -1.810  58.274  1.00  0.00           C  
ATOM   1541  CD2 TYR A 372      41.808  -1.483  59.277  1.00  0.00           C  
ATOM   1542  CE1 TYR A 372      44.034  -3.066  58.851  1.00  0.00           C  
ATOM   1543  CE2 TYR A 372      41.866  -2.744  59.858  1.00  0.00           C  
ATOM   1544  CZ  TYR A 372      42.990  -3.519  59.637  1.00  0.00           C  
ATOM   1545  OH  TYR A 372      43.113  -4.769  60.207  1.00  0.00           O  
ATOM   1546  N   ALA A 373      41.961   2.351  60.469  1.00  0.00           N  
ATOM   1547  CA  ALA A 373      41.422   2.583  61.794  1.00  0.00           C  
ATOM   1548  C   ALA A 373      40.008   3.061  61.626  1.00  0.00           C  
ATOM   1549  O   ALA A 373      39.581   3.331  60.496  1.00  0.00           O  
ATOM   1550  CB  ALA A 373      42.156   3.682  62.529  1.00  0.00           C  
ATOM   1551  N   ARG A 374      39.232   3.128  62.705  1.00  0.00           N  
ATOM   1552  CA  ARG A 374      37.900   3.657  62.543  1.00  0.00           C  
ATOM   1553  C   ARG A 374      37.939   5.158  62.687  1.00  0.00           C  
ATOM   1554  O   ARG A 374      38.910   5.740  63.194  1.00  0.00           O  
ATOM   1555  CB  ARG A 374      36.996   3.014  63.557  1.00  0.00           C  
ATOM   1556  CG  ARG A 374      36.820   1.580  63.056  1.00  0.00           C  
ATOM   1557  CD  ARG A 374      35.687   0.710  63.594  1.00  0.00           C  
ATOM   1558  NE  ARG A 374      35.997   0.299  64.944  1.00  0.00           N  
ATOM   1559  CZ  ARG A 374      35.648  -0.887  65.432  1.00  0.00           C  
ATOM   1560  NH1 ARG A 374      34.990  -1.784  64.706  1.00  0.00           N  
ATOM   1561  NH2 ARG A 374      35.991  -1.149  66.690  1.00  0.00           N  
ATOM   1562  N   GLU A 375      36.870   5.781  62.218  1.00  0.00           N  
ATOM   1563  CA  GLU A 375      36.665   7.219  62.261  1.00  0.00           C  
ATOM   1564  C   GLU A 375      37.043   7.877  63.589  1.00  0.00           C  
ATOM   1565  O   GLU A 375      37.761   8.890  63.674  1.00  0.00           O  
ATOM   1566  CB  GLU A 375      35.230   7.464  61.969  1.00  0.00           C  
ATOM   1567  CG  GLU A 375      35.008   8.946  61.849  1.00  0.00           C  
ATOM   1568  CD  GLU A 375      33.569   9.412  61.618  1.00  0.00           C  
ATOM   1569  OE1 GLU A 375      32.636   8.786  62.139  1.00  0.00           O  
ATOM   1570  OE2 GLU A 375      33.392  10.423  60.923  1.00  0.00           O  
ATOM   1571  N   LYS A 376      36.603   7.189  64.642  1.00  0.00           N  
ATOM   1572  CA  LYS A 376      36.796   7.585  66.026  1.00  0.00           C  
ATOM   1573  C   LYS A 376      38.251   7.830  66.355  1.00  0.00           C  
ATOM   1574  O   LYS A 376      38.578   8.759  67.114  1.00  0.00           O  
ATOM   1575  CB  LYS A 376      36.186   6.476  66.904  1.00  0.00           C  
ATOM   1576  CG  LYS A 376      35.374   6.972  68.091  1.00  0.00           C  
ATOM   1577  CD  LYS A 376      34.682   5.896  68.928  1.00  0.00           C  
ATOM   1578  CE  LYS A 376      33.347   5.450  68.337  1.00  0.00           C  
ATOM   1579  NZ  LYS A 376      32.595   4.640  69.285  1.00  0.00           N  
ATOM   1580  N   ALA A 377      39.153   7.064  65.745  1.00  0.00           N  
ATOM   1581  CA  ALA A 377      40.561   7.310  66.003  1.00  0.00           C  
ATOM   1582  C   ALA A 377      41.067   8.588  65.289  1.00  0.00           C  
ATOM   1583  O   ALA A 377      41.983   9.267  65.795  1.00  0.00           O  
ATOM   1584  CB  ALA A 377      41.341   6.074  65.551  1.00  0.00           C  
ATOM   1585  N   PHE A 378      40.472   8.989  64.149  1.00  0.00           N  
ATOM   1586  CA  PHE A 378      40.921  10.167  63.448  1.00  0.00           C  
ATOM   1587  C   PHE A 378      40.425  11.389  64.164  1.00  0.00           C  
ATOM   1588  O   PHE A 378      41.214  12.310  64.342  1.00  0.00           O  
ATOM   1589  CB  PHE A 378      40.408  10.173  62.039  1.00  0.00           C  
ATOM   1590  CG  PHE A 378      41.121   9.124  61.208  1.00  0.00           C  
ATOM   1591  CD1 PHE A 378      42.300   9.464  60.562  1.00  0.00           C  
ATOM   1592  CD2 PHE A 378      40.607   7.828  61.133  1.00  0.00           C  
ATOM   1593  CE1 PHE A 378      42.973   8.480  59.838  1.00  0.00           C  
ATOM   1594  CE2 PHE A 378      41.287   6.871  60.412  1.00  0.00           C  
ATOM   1595  CZ  PHE A 378      42.468   7.187  59.764  1.00  0.00           C  
ATOM   1596  N   LEU A 388      39.179  11.400  64.623  1.00  0.00           N  
ATOM   1597  CA  LEU A 388      38.672  12.446  65.500  1.00  0.00           C  
ATOM   1598  C   LEU A 388      39.537  12.559  66.756  1.00  0.00           C  
ATOM   1599  O   LEU A 388      39.837  13.652  67.219  1.00  0.00           O  
ATOM   1600  CB  LEU A 388      37.268  12.150  65.953  1.00  0.00           C  
ATOM   1601  CG  LEU A 388      36.172  12.216  64.883  1.00  0.00           C  
ATOM   1602  CD1 LEU A 388      34.957  11.443  65.374  1.00  0.00           C  
ATOM   1603  CD2 LEU A 388      35.825  13.665  64.565  1.00  0.00           C  
ATOM   1604  N   GLY A 389      40.052  11.485  67.327  1.00  0.00           N  
ATOM   1605  CA  GLY A 389      40.858  11.581  68.510  1.00  0.00           C  
ATOM   1606  C   GLY A 389      42.161  12.309  68.336  1.00  0.00           C  
ATOM   1607  O   GLY A 389      42.652  12.894  69.284  1.00  0.00           O  
ATOM   1608  N   THR A 396      42.801  12.315  67.181  1.00  0.00           N  
ATOM   1609  CA  THR A 396      44.070  13.020  67.011  1.00  0.00           C  
ATOM   1610  C   THR A 396      43.855  14.445  66.543  1.00  0.00           C  
ATOM   1611  O   THR A 396      44.699  15.326  66.658  1.00  0.00           O  
ATOM   1612  CB  THR A 396      44.939  12.277  65.991  1.00  0.00           C  
ATOM   1613  OG1 THR A 396      44.113  11.848  64.906  1.00  0.00           O  
ATOM   1614  CG2 THR A 396      45.594  11.112  66.591  1.00  0.00           C  
ATOM   1615  N   GLY A 397      42.704  14.675  65.972  1.00  0.00           N  
ATOM   1616  CA  GLY A 397      42.454  15.946  65.343  1.00  0.00           C  
ATOM   1617  C   GLY A 397      42.495  15.846  63.830  1.00  0.00           C  
ATOM   1618  O   GLY A 397      42.132  16.814  63.158  1.00  0.00           O  
ATOM   1619  N   HIS A 398      42.884  14.692  63.246  1.00  0.00           N  
ATOM   1620  CA  HIS A 398      42.949  14.577  61.794  1.00  0.00           C  
ATOM   1621  C   HIS A 398      41.537  14.763  61.305  1.00  0.00           C  
ATOM   1622  O   HIS A 398      41.379  15.329  60.247  1.00  0.00           O  
ATOM   1623  CB  HIS A 398      43.516  13.190  61.297  1.00  0.00           C  
ATOM   1624  CG  HIS A 398      45.034  13.052  61.558  1.00  0.00           C  
ATOM   1625  ND1 HIS A 398      45.679  12.425  62.543  1.00  0.00           N  
ATOM   1626  CD2 HIS A 398      46.032  13.645  60.814  1.00  0.00           C  
ATOM   1627  CE1 HIS A 398      46.978  12.609  62.443  1.00  0.00           C  
ATOM   1628  NE2 HIS A 398      47.179  13.347  61.395  1.00  0.00           N  
ATOM   1629  N   PHE A 399      40.468  14.391  62.006  1.00  0.00           N  
ATOM   1630  CA  PHE A 399      39.103  14.709  61.572  1.00  0.00           C  
ATOM   1631  C   PHE A 399      38.571  15.702  62.615  1.00  0.00           C  
ATOM   1632  O   PHE A 399      38.862  15.542  63.802  1.00  0.00           O  
ATOM   1633  CB  PHE A 399      38.143  13.503  61.570  1.00  0.00           C  
ATOM   1634  CG  PHE A 399      38.375  12.476  60.469  1.00  0.00           C  
ATOM   1635  CD1 PHE A 399      39.408  12.594  59.561  1.00  0.00           C  
ATOM   1636  CD2 PHE A 399      37.532  11.389  60.403  1.00  0.00           C  
ATOM   1637  CE1 PHE A 399      39.581  11.619  58.608  1.00  0.00           C  
ATOM   1638  CE2 PHE A 399      37.720  10.425  59.442  1.00  0.00           C  
ATOM   1639  CZ  PHE A 399      38.743  10.538  58.546  1.00  0.00           C  
ATOM   1640  N   PRO A 485      37.805  16.740  62.252  1.00  0.00           N  
ATOM   1641  CA  PRO A 485      37.340  17.003  60.881  1.00  0.00           C  
ATOM   1642  C   PRO A 485      38.295  17.745  59.942  1.00  0.00           C  
ATOM   1643  O   PRO A 485      38.239  17.599  58.719  1.00  0.00           O  
ATOM   1644  CB  PRO A 485      36.037  17.746  61.112  1.00  0.00           C  
ATOM   1645  CG  PRO A 485      36.374  18.622  62.311  1.00  0.00           C  
ATOM   1646  CD  PRO A 485      37.154  17.649  63.199  1.00  0.00           C  
ATOM   1647  N   ALA A 486      39.206  18.530  60.502  1.00  0.00           N  
ATOM   1648  CA  ALA A 486      40.062  19.416  59.743  1.00  0.00           C  
ATOM   1649  C   ALA A 486      40.884  18.858  58.572  1.00  0.00           C  
ATOM   1650  O   ALA A 486      41.002  19.527  57.537  1.00  0.00           O  
ATOM   1651  CB  ALA A 486      40.984  20.092  60.753  1.00  0.00           C  
ATOM   1652  N   TYR A 487      41.465  17.661  58.667  1.00  0.00           N  
ATOM   1653  CA  TYR A 487      42.270  17.151  57.602  1.00  0.00           C  
ATOM   1654  C   TYR A 487      41.536  16.003  56.945  1.00  0.00           C  
ATOM   1655  O   TYR A 487      42.206  15.135  56.396  1.00  0.00           O  
ATOM   1656  CB  TYR A 487      43.597  16.676  58.147  1.00  0.00           C  
ATOM   1657  CG  TYR A 487      44.373  17.708  58.929  1.00  0.00           C  
ATOM   1658  CD1 TYR A 487      44.940  18.808  58.327  1.00  0.00           C  
ATOM   1659  CD2 TYR A 487      44.543  17.510  60.274  1.00  0.00           C  
ATOM   1660  CE1 TYR A 487      45.690  19.705  59.079  1.00  0.00           C  
ATOM   1661  CE2 TYR A 487      45.284  18.390  61.036  1.00  0.00           C  
ATOM   1662  CZ  TYR A 487      45.864  19.487  60.436  1.00  0.00           C  
ATOM   1663  OH  TYR A 487      46.669  20.316  61.204  1.00  0.00           O  
ATOM   1664  N   ARG A 488      40.204  15.902  56.874  1.00  0.00           N  
ATOM   1665  CA  ARG A 488      39.560  14.722  56.295  1.00  0.00           C  
ATOM   1666  C   ARG A 488      39.938  14.479  54.849  1.00  0.00           C  
ATOM   1667  O   ARG A 488      40.185  13.350  54.461  1.00  0.00           O  
ATOM   1668  CB  ARG A 488      38.061  14.869  56.446  1.00  0.00           C  
ATOM   1669  CG  ARG A 488      37.043  13.992  55.712  1.00  0.00           C  
ATOM   1670  CD  ARG A 488      37.136  12.459  55.804  1.00  0.00           C  
ATOM   1671  NE  ARG A 488      37.971  11.891  54.745  1.00  0.00           N  
ATOM   1672  CZ  ARG A 488      37.492  11.180  53.718  1.00  0.00           C  
ATOM   1673  NH1 ARG A 488      36.191  10.900  53.588  1.00  0.00           N  
ATOM   1674  NH2 ARG A 488      38.323  10.838  52.733  1.00  0.00           N  
ATOM   1675  N   ASP A 495      40.105  15.493  54.008  1.00  0.00           N  
ATOM   1676  CA  ASP A 495      40.462  15.326  52.596  1.00  0.00           C  
ATOM   1677  C   ASP A 495      41.851  14.691  52.417  1.00  0.00           C  
ATOM   1678  O   ASP A 495      42.162  14.136  51.368  1.00  0.00           O  
ATOM   1679  CB  ASP A 495      40.376  16.722  51.938  1.00  0.00           C  
ATOM   1680  CG  ASP A 495      41.415  17.780  52.358  1.00  0.00           C  
ATOM   1681  OD1 ASP A 495      41.919  17.796  53.489  1.00  0.00           O  
ATOM   1682  OD2 ASP A 495      41.733  18.622  51.518  1.00  0.00           O  
ATOM   1683  N   GLN A 496      42.716  14.724  53.436  1.00  0.00           N  
ATOM   1684  CA  GLN A 496      44.051  14.138  53.400  1.00  0.00           C  
ATOM   1685  C   GLN A 496      44.085  12.636  53.699  1.00  0.00           C  
ATOM   1686  O   GLN A 496      45.167  12.040  53.752  1.00  0.00           O  
ATOM   1687  CB  GLN A 496      44.956  14.855  54.412  1.00  0.00           C  
ATOM   1688  CG  GLN A 496      45.503  16.244  54.021  1.00  0.00           C  
ATOM   1689  CD  GLN A 496      46.387  16.235  52.758  1.00  0.00           C  
ATOM   1690  OE1 GLN A 496      46.082  16.955  51.804  1.00  0.00           O  
ATOM   1691  NE2 GLN A 496      47.480  15.450  52.642  1.00  0.00           N  
ATOM   1692  N   VAL A 497      42.928  11.989  53.823  1.00  0.00           N  
ATOM   1693  CA  VAL A 497      42.849  10.632  54.301  1.00  0.00           C  
ATOM   1694  C   VAL A 497      42.115   9.822  53.270  1.00  0.00           C  
ATOM   1695  O   VAL A 497      41.054  10.241  52.818  1.00  0.00           O  
ATOM   1696  CB  VAL A 497      42.096  10.628  55.697  1.00  0.00           C  
ATOM   1697  CG1 VAL A 497      41.737   9.230  56.133  1.00  0.00           C  
ATOM   1698  CG2 VAL A 497      43.015  11.194  56.770  1.00  0.00           C  
ATOM   1699  N   TRP A 498      42.697   8.700  52.847  1.00  0.00           N  
ATOM   1700  CA  TRP A 498      42.015   7.754  51.966  1.00  0.00           C  
ATOM   1701  C   TRP A 498      41.097   6.848  52.777  1.00  0.00           C  
ATOM   1702  O   TRP A 498      41.473   6.328  53.831  1.00  0.00           O  
ATOM   1703  CB  TRP A 498      43.043   6.897  51.221  1.00  0.00           C  
ATOM   1704  CG  TRP A 498      43.605   7.450  49.910  1.00  0.00           C  
ATOM   1705  CD1 TRP A 498      42.982   8.460  49.203  1.00  0.00           C  
ATOM   1706  CD2 TRP A 498      44.727   6.972  49.269  1.00  0.00           C  
ATOM   1707  NE1 TRP A 498      43.697   8.610  48.124  1.00  0.00           N  
ATOM   1708  CE2 TRP A 498      44.740   7.745  48.123  1.00  0.00           C  
ATOM   1709  CE3 TRP A 498      45.704   6.019  49.470  1.00  0.00           C  
ATOM   1710  CZ2 TRP A 498      45.734   7.555  47.177  1.00  0.00           C  
ATOM   1711  CZ3 TRP A 498      46.687   5.835  48.527  1.00  0.00           C  
ATOM   1712  CH2 TRP A 498      46.699   6.596  47.391  1.00  0.00           C  
ATOM   1713  N   ALA A 499      39.896   6.624  52.311  1.00  0.00           N  
ATOM   1714  CA  ALA A 499      38.922   5.760  52.951  1.00  0.00           C  
ATOM   1715  C   ALA A 499      38.824   4.389  52.273  1.00  0.00           C  
ATOM   1716  O   ALA A 499      38.871   4.285  51.050  1.00  0.00           O  
ATOM   1717  CB  ALA A 499      37.522   6.354  52.875  1.00  0.00           C  
ATOM   1718  N   ILE A 500      38.570   3.291  52.953  1.00  0.00           N  
ATOM   1719  CA  ILE A 500      38.483   2.033  52.268  1.00  0.00           C  
ATOM   1720  C   ILE A 500      37.010   1.897  51.912  1.00  0.00           C  
ATOM   1721  O   ILE A 500      36.181   1.814  52.812  1.00  0.00           O  
ATOM   1722  CB  ILE A 500      39.018   0.986  53.239  1.00  0.00           C  
ATOM   1723  CG1 ILE A 500      40.511   1.203  53.455  1.00  0.00           C  
ATOM   1724  CG2 ILE A 500      38.718  -0.391  52.674  1.00  0.00           C  
ATOM   1725  CD1 ILE A 500      41.072   0.447  54.672  1.00  0.00           C  
ATOM   1726  N   ALA A 501      36.628   1.882  50.640  1.00  0.00           N  
ATOM   1727  CA  ALA A 501      35.234   1.824  50.239  1.00  0.00           C  
ATOM   1728  C   ALA A 501      34.480   0.640  50.795  1.00  0.00           C  
ATOM   1729  O   ALA A 501      35.070  -0.428  50.954  1.00  0.00           O  
ATOM   1730  CB  ALA A 501      35.098   1.738  48.732  1.00  0.00           C  
ATOM   1731  N   GLU A 652      33.172   0.783  51.082  1.00  0.00           N  
ATOM   1732  CA  GLU A 652      32.312  -0.341  51.517  1.00  0.00           C  
ATOM   1733  C   GLU A 652      32.721  -0.914  52.889  1.00  0.00           C  
ATOM   1734  O   GLU A 652      32.624  -2.108  53.203  1.00  0.00           O  
ATOM   1735  CB  GLU A 652      32.356  -1.454  50.415  1.00  0.00           C  
ATOM   1736  CG  GLU A 652      31.142  -1.775  49.547  1.00  0.00           C  
ATOM   1737  CD  GLU A 652      30.485  -0.615  48.813  1.00  0.00           C  
ATOM   1738  OE1 GLU A 652      29.769   0.168  49.452  1.00  0.00           O  
ATOM   1739  OE2 GLU A 652      30.679  -0.524  47.598  1.00  0.00           O  
ATOM   1740  N   THR A 653      33.120  -0.021  53.777  1.00  0.00           N  
ATOM   1741  CA  THR A 653      33.727  -0.352  55.046  1.00  0.00           C  
ATOM   1742  C   THR A 653      33.600   0.911  55.915  1.00  0.00           C  
ATOM   1743  O   THR A 653      33.274   1.991  55.388  1.00  0.00           O  
ATOM   1744  CB  THR A 653      35.149  -0.762  54.596  1.00  0.00           C  
ATOM   1745  OG1 THR A 653      35.249  -2.181  54.696  1.00  0.00           O  
ATOM   1746  CG2 THR A 653      36.202  -0.048  55.343  1.00  0.00           C  
ATOM   1747  N   ASP A 654      33.854   0.826  57.224  1.00  0.00           N  
ATOM   1748  CA  ASP A 654      33.833   2.000  58.082  1.00  0.00           C  
ATOM   1749  C   ASP A 654      35.249   2.323  58.511  1.00  0.00           C  
ATOM   1750  O   ASP A 654      35.467   2.881  59.579  1.00  0.00           O  
ATOM   1751  CB  ASP A 654      32.934   1.729  59.302  1.00  0.00           C  
ATOM   1752  CG  ASP A 654      33.266   0.538  60.222  1.00  0.00           C  
ATOM   1753  OD1 ASP A 654      34.278  -0.154  60.066  1.00  0.00           O  
ATOM   1754  OD2 ASP A 654      32.468   0.279  61.126  1.00  0.00           O  
ATOM   1755  N   LEU A 655      36.231   1.998  57.674  1.00  0.00           N  
ATOM   1756  CA  LEU A 655      37.659   2.117  57.964  1.00  0.00           C  
ATOM   1757  C   LEU A 655      38.367   3.113  57.039  1.00  0.00           C  
ATOM   1758  O   LEU A 655      37.851   3.422  55.958  1.00  0.00           O  
ATOM   1759  CB  LEU A 655      38.284   0.733  57.846  1.00  0.00           C  
ATOM   1760  CG  LEU A 655      37.744  -0.381  58.728  1.00  0.00           C  
ATOM   1761  CD1 LEU A 655      38.270  -1.708  58.172  1.00  0.00           C  
ATOM   1762  CD2 LEU A 655      38.148  -0.152  60.185  1.00  0.00           C  
ATOM   1763  N   TYR A 656      39.528   3.664  57.433  1.00  0.00           N  
ATOM   1764  CA  TYR A 656      40.258   4.703  56.701  1.00  0.00           C  
ATOM   1765  C   TYR A 656      41.702   4.342  56.854  1.00  0.00           C  
ATOM   1766  O   TYR A 656      42.045   3.721  57.866  1.00  0.00           O  
ATOM   1767  CB  TYR A 656      40.128   6.110  57.305  1.00  0.00           C  
ATOM   1768  CG  TYR A 656      38.698   6.603  57.375  1.00  0.00           C  
ATOM   1769  CD1 TYR A 656      37.820   6.036  58.284  1.00  0.00           C  
ATOM   1770  CD2 TYR A 656      38.273   7.563  56.494  1.00  0.00           C  
ATOM   1771  CE1 TYR A 656      36.506   6.404  58.316  1.00  0.00           C  
ATOM   1772  CE2 TYR A 656      36.951   7.946  56.512  1.00  0.00           C  
ATOM   1773  CZ  TYR A 656      36.091   7.363  57.420  1.00  0.00           C  
ATOM   1774  OH  TYR A 656      34.762   7.746  57.451  1.00  0.00           O  
ATOM   1775  N   LEU A 657      42.546   4.714  55.902  1.00  0.00           N  
ATOM   1776  CA  LEU A 657      43.937   4.355  55.958  1.00  0.00           C  
ATOM   1777  C   LEU A 657      44.542   5.507  56.743  1.00  0.00           C  
ATOM   1778  O   LEU A 657      44.137   6.664  56.581  1.00  0.00           O  
ATOM   1779  CB  LEU A 657      44.415   4.252  54.522  1.00  0.00           C  
ATOM   1780  CG  LEU A 657      43.810   3.151  53.665  1.00  0.00           C  
ATOM   1781  CD1 LEU A 657      44.161   3.267  52.201  1.00  0.00           C  
ATOM   1782  CD2 LEU A 657      44.388   1.850  54.159  1.00  0.00           C  
ATOM   1783  N   THR A 658      45.529   5.238  57.589  1.00  0.00           N  
ATOM   1784  CA  THR A 658      46.101   6.203  58.468  1.00  0.00           C  
ATOM   1785  C   THR A 658      47.277   6.842  57.756  1.00  0.00           C  
ATOM   1786  O   THR A 658      48.063   6.179  57.058  1.00  0.00           O  
ATOM   1787  CB  THR A 658      46.529   5.507  59.834  1.00  0.00           C  
ATOM   1788  OG1 THR A 658      47.521   4.521  59.625  1.00  0.00           O  
ATOM   1789  CG2 THR A 658      45.322   4.841  60.498  1.00  0.00           C  
ATOM   1790  N   GLY A 659      47.381   8.160  57.897  1.00  0.00           N  
ATOM   1791  CA  GLY A 659      48.471   8.890  57.321  1.00  0.00           C  
ATOM   1792  C   GLY A 659      49.648   8.811  58.225  1.00  0.00           C  
ATOM   1793  O   GLY A 659      50.722   9.204  57.832  1.00  0.00           O  
ATOM   1794  N   THR A 660      49.510   8.330  59.449  1.00  0.00           N  
ATOM   1795  CA  THR A 660      50.597   8.269  60.430  1.00  0.00           C  
ATOM   1796  C   THR A 660      50.171   7.289  61.503  1.00  0.00           C  
ATOM   1797  O   THR A 660      48.990   7.098  61.789  1.00  0.00           O  
ATOM   1798  CB  THR A 660      50.855   9.705  61.027  1.00  0.00           C  
ATOM   1799  OG1 THR A 660      51.793   9.565  62.100  1.00  0.00           O  
ATOM   1800  CG2 THR A 660      49.600  10.402  61.443  1.00  0.00           C  
ATOM   1801  N   ALA A 661      51.162   6.658  62.117  1.00  0.00           N  
ATOM   1802  CA  ALA A 661      50.934   5.732  63.228  1.00  0.00           C  
ATOM   1803  C   ALA A 661      50.342   6.445  64.454  1.00  0.00           C  
ATOM   1804  O   ALA A 661      49.603   5.820  65.227  1.00  0.00           O  
ATOM   1805  CB  ALA A 661      52.249   5.041  63.641  1.00  0.00           C  
ATOM   1806  N   GLU A 662      50.552   7.762  64.614  1.00  0.00           N  
ATOM   1807  CA  GLU A 662      49.928   8.582  65.651  1.00  0.00           C  
ATOM   1808  C   GLU A 662      48.425   8.322  65.747  1.00  0.00           C  
ATOM   1809  O   GLU A 662      47.912   8.242  66.860  1.00  0.00           O  
ATOM   1810  CB  GLU A 662      50.187  10.022  65.316  1.00  0.00           C  
ATOM   1811  CG  GLU A 662      49.587  11.090  66.228  1.00  0.00           C  
ATOM   1812  CD  GLU A 662      49.430  12.489  65.622  1.00  0.00           C  
ATOM   1813  OE1 GLU A 662      49.732  12.724  64.449  1.00  0.00           O  
ATOM   1814  OE2 GLU A 662      49.014  13.389  66.338  1.00  0.00           O  
ATOM   1815  N   VAL A 663      47.674   8.125  64.661  1.00  0.00           N  
ATOM   1816  CA  VAL A 663      46.238   7.879  64.775  1.00  0.00           C  
ATOM   1817  C   VAL A 663      45.984   6.581  65.514  1.00  0.00           C  
ATOM   1818  O   VAL A 663      45.103   6.560  66.343  1.00  0.00           O  
ATOM   1819  CB  VAL A 663      45.578   7.802  63.400  1.00  0.00           C  
ATOM   1820  CG1 VAL A 663      44.136   7.393  63.490  1.00  0.00           C  
ATOM   1821  CG2 VAL A 663      45.708   9.145  62.766  1.00  0.00           C  
ATOM   1822  N   VAL A 664      46.746   5.502  65.329  1.00  0.00           N  
ATOM   1823  CA  VAL A 664      46.522   4.253  66.030  1.00  0.00           C  
ATOM   1824  C   VAL A 664      47.051   4.340  67.457  1.00  0.00           C  
ATOM   1825  O   VAL A 664      46.381   3.946  68.401  1.00  0.00           O  
ATOM   1826  CB  VAL A 664      47.210   3.100  65.249  1.00  0.00           C  
ATOM   1827  CG1 VAL A 664      47.268   1.800  66.040  1.00  0.00           C  
ATOM   1828  CG2 VAL A 664      46.346   2.754  64.071  1.00  0.00           C  
ATOM   1829  N   LEU A 665      48.266   4.832  67.660  1.00  0.00           N  
ATOM   1830  CA  LEU A 665      48.903   4.871  68.941  1.00  0.00           C  
ATOM   1831  C   LEU A 665      48.096   5.761  69.902  1.00  0.00           C  
ATOM   1832  O   LEU A 665      47.951   5.447  71.090  1.00  0.00           O  
ATOM   1833  CB  LEU A 665      50.274   5.359  68.633  1.00  0.00           C  
ATOM   1834  CG  LEU A 665      51.602   4.641  68.916  1.00  0.00           C  
ATOM   1835  CD1 LEU A 665      51.454   3.162  69.001  1.00  0.00           C  
ATOM   1836  CD2 LEU A 665      52.576   5.085  67.844  1.00  0.00           C  
ATOM   1837  N   ASN A 666      47.474   6.830  69.425  1.00  0.00           N  
ATOM   1838  CA  ASN A 666      46.713   7.738  70.263  1.00  0.00           C  
ATOM   1839  C   ASN A 666      45.381   7.095  70.615  1.00  0.00           C  
ATOM   1840  O   ASN A 666      44.858   7.353  71.703  1.00  0.00           O  
ATOM   1841  CB  ASN A 666      46.439   9.067  69.532  1.00  0.00           C  
ATOM   1842  CG  ASN A 666      45.893  10.229  70.366  1.00  0.00           C  
ATOM   1843  OD1 ASN A 666      44.783  10.725  70.175  1.00  0.00           O  
ATOM   1844  ND2 ASN A 666      46.635  10.808  71.272  1.00  0.00           N  
ATOM   1845  N   ALA A 667      44.832   6.204  69.802  1.00  0.00           N  
ATOM   1846  CA  ALA A 667      43.536   5.660  70.101  1.00  0.00           C  
ATOM   1847  C   ALA A 667      43.659   4.426  70.949  1.00  0.00           C  
ATOM   1848  O   ALA A 667      42.639   3.876  71.340  1.00  0.00           O  
ATOM   1849  CB  ALA A 667      42.840   5.258  68.872  1.00  0.00           C  
ATOM   1850  N   LEU A 668      44.862   3.941  71.312  1.00  0.00           N  
ATOM   1851  CA  LEU A 668      44.936   2.645  71.975  1.00  0.00           C  
ATOM   1852  C   LEU A 668      44.287   2.676  73.331  1.00  0.00           C  
ATOM   1853  O   LEU A 668      43.514   1.782  73.659  1.00  0.00           O  
ATOM   1854  CB  LEU A 668      46.392   2.158  72.171  1.00  0.00           C  
ATOM   1855  CG  LEU A 668      47.281   1.683  71.037  1.00  0.00           C  
ATOM   1856  CD1 LEU A 668      48.491   1.061  71.648  1.00  0.00           C  
ATOM   1857  CD2 LEU A 668      46.610   0.630  70.183  1.00  0.00           C  
ATOM   1858  N   HIS A 669      44.628   3.695  74.145  1.00  0.00           N  
ATOM   1859  CA  HIS A 669      44.116   3.779  75.495  1.00  0.00           C  
ATOM   1860  C   HIS A 669      42.839   4.573  75.672  1.00  0.00           C  
ATOM   1861  O   HIS A 669      42.512   4.925  76.824  1.00  0.00           O  
ATOM   1862  CB  HIS A 669      45.161   4.338  76.406  1.00  0.00           C  
ATOM   1863  CG  HIS A 669      46.339   3.393  76.446  1.00  0.00           C  
ATOM   1864  ND1 HIS A 669      46.439   2.141  76.918  1.00  0.00           N  
ATOM   1865  CD2 HIS A 669      47.594   3.754  76.013  1.00  0.00           C  
ATOM   1866  CE1 HIS A 669      47.696   1.744  76.798  1.00  0.00           C  
ATOM   1867  NE2 HIS A 669      48.377   2.720  76.257  1.00  0.00           N  
ATOM   1868  N   SER A 670      42.076   4.863  74.605  1.00  0.00           N  
ATOM   1869  CA  SER A 670      40.800   5.521  74.775  1.00  0.00           C  
ATOM   1870  C   SER A 670      39.925   4.764  75.747  1.00  0.00           C  
ATOM   1871  O   SER A 670      39.733   3.534  75.614  1.00  0.00           O  
ATOM   1872  CB  SER A 670      40.037   5.614  73.479  1.00  0.00           C  
ATOM   1873  OG  SER A 670      40.924   6.397  72.716  1.00  0.00           O  
ATOM   1874  N   GLY A 671      39.496   5.557  76.752  1.00  0.00           N  
ATOM   1875  CA  GLY A 671      38.548   5.080  77.744  1.00  0.00           C  
ATOM   1876  C   GLY A 671      39.185   4.423  78.964  1.00  0.00           C  
ATOM   1877  O   GLY A 671      38.483   4.027  79.897  1.00  0.00           O  
ATOM   1878  N   GLU A 672      40.493   4.203  78.985  1.00  0.00           N  
ATOM   1879  CA  GLU A 672      41.164   3.711  80.165  1.00  0.00           C  
ATOM   1880  C   GLU A 672      41.599   4.901  81.004  1.00  0.00           C  
ATOM   1881  O   GLU A 672      41.749   6.036  80.512  1.00  0.00           O  
ATOM   1882  CB  GLU A 672      42.382   2.996  79.850  1.00  0.00           C  
ATOM   1883  CG  GLU A 672      42.104   1.738  79.174  1.00  0.00           C  
ATOM   1884  CD  GLU A 672      43.429   1.232  78.678  1.00  0.00           C  
ATOM   1885  OE1 GLU A 672      44.256   0.795  79.478  1.00  0.00           O  
ATOM   1886  OE2 GLU A 672      43.624   1.311  77.474  1.00  0.00           O  
ATOM   1887  N   ILE A 675      41.817   4.584  82.289  1.00  0.00           N  
ATOM   1888  CA  ILE A 675      42.288   5.552  83.245  1.00  0.00           C  
ATOM   1889  C   ILE A 675      43.584   4.888  83.609  1.00  0.00           C  
ATOM   1890  O   ILE A 675      43.591   3.805  84.195  1.00  0.00           O  
ATOM   1891  CB  ILE A 675      41.327   5.668  84.443  1.00  0.00           C  
ATOM   1892  CG1 ILE A 675      40.017   6.187  83.911  1.00  0.00           C  
ATOM   1893  CG2 ILE A 675      41.874   6.609  85.492  1.00  0.00           C  
ATOM   1894  CD1 ILE A 675      38.856   6.382  84.868  1.00  0.00           C  
ATOM   1895  N   LEU A 677      44.653   5.533  83.170  1.00  0.00           N  
ATOM   1896  CA  LEU A 677      45.982   5.043  83.364  1.00  0.00           C  
ATOM   1897  C   LEU A 677      46.427   5.309  84.771  1.00  0.00           C  
ATOM   1898  O   LEU A 677      46.124   6.365  85.317  1.00  0.00           O  
ATOM   1899  CB  LEU A 677      46.877   5.722  82.324  1.00  0.00           C  
ATOM   1900  CG  LEU A 677      46.491   5.353  80.893  1.00  0.00           C  
ATOM   1901  CD1 LEU A 677      46.972   6.457  79.999  1.00  0.00           C  
ATOM   1902  CD2 LEU A 677      46.994   3.980  80.538  1.00  0.00           C  
ATOM   1903  N   PRO A 678      47.084   4.368  85.434  1.00  0.00           N  
ATOM   1904  CA  PRO A 678      47.641   4.548  86.744  1.00  0.00           C  
ATOM   1905  C   PRO A 678      48.728   5.569  86.581  1.00  0.00           C  
ATOM   1906  O   PRO A 678      49.459   5.517  85.608  1.00  0.00           O  
ATOM   1907  CB  PRO A 678      48.178   3.202  87.153  1.00  0.00           C  
ATOM   1908  CG  PRO A 678      48.513   2.546  85.848  1.00  0.00           C  
ATOM   1909  CD  PRO A 678      47.320   2.998  85.002  1.00  0.00           C  
ATOM   1910  N   TYR A 681      48.896   6.468  87.515  1.00  0.00           N  
ATOM   1911  CA  TYR A 681      49.935   7.433  87.467  1.00  0.00           C  
ATOM   1912  C   TYR A 681      51.327   6.852  87.168  1.00  0.00           C  
ATOM   1913  O   TYR A 681      52.116   7.392  86.400  1.00  0.00           O  
ATOM   1914  CB  TYR A 681      49.887   8.175  88.826  1.00  0.00           C  
ATOM   1915  CG  TYR A 681      50.950   9.247  88.854  1.00  0.00           C  
ATOM   1916  CD1 TYR A 681      50.727  10.383  88.088  1.00  0.00           C  
ATOM   1917  CD2 TYR A 681      52.094   9.051  89.576  1.00  0.00           C  
ATOM   1918  CE1 TYR A 681      51.676  11.367  88.051  1.00  0.00           C  
ATOM   1919  CE2 TYR A 681      53.053  10.030  89.540  1.00  0.00           C  
ATOM   1920  CZ  TYR A 681      52.817  11.173  88.788  1.00  0.00           C  
ATOM   1921  OH  TYR A 681      53.711  12.211  88.827  1.00  0.00           O  
ATOM   1922  N   GLU A 683      51.651   5.745  87.792  1.00  0.00           N  
ATOM   1923  CA  GLU A 683      52.936   5.109  87.639  1.00  0.00           C  
ATOM   1924  C   GLU A 683      53.216   4.516  86.258  1.00  0.00           C  
ATOM   1925  O   GLU A 683      54.370   4.183  85.998  1.00  0.00           O  
ATOM   1926  CB  GLU A 683      53.083   4.027  88.715  1.00  0.00           C  
ATOM   1927  CG  GLU A 683      51.839   3.199  89.064  1.00  0.00           C  
ATOM   1928  CD  GLU A 683      51.695   1.801  88.443  1.00  0.00           C  
ATOM   1929  OE1 GLU A 683      51.742   1.665  87.206  1.00  0.00           O  
ATOM   1930  OE2 GLU A 683      51.507   0.844  89.215  1.00  0.00           O  
ATOM   1931  N   ALA A 684      52.265   4.341  85.335  1.00  0.00           N  
ATOM   1932  CA  ALA A 684      52.588   3.871  83.998  1.00  0.00           C  
ATOM   1933  C   ALA A 684      53.222   5.014  83.182  1.00  0.00           C  
ATOM   1934  O   ALA A 684      53.778   4.787  82.118  1.00  0.00           O  
ATOM   1935  CB  ALA A 684      51.331   3.435  83.244  1.00  0.00           C  
ATOM   1936  N   LEU A 685      53.134   6.252  83.648  1.00  0.00           N  
ATOM   1937  CA  LEU A 685      53.542   7.451  82.963  1.00  0.00           C  
ATOM   1938  C   LEU A 685      55.016   7.838  83.066  1.00  0.00           C  
ATOM   1939  O   LEU A 685      55.622   7.625  84.119  1.00  0.00           O  
ATOM   1940  CB  LEU A 685      52.666   8.584  83.486  1.00  0.00           C  
ATOM   1941  CG  LEU A 685      51.343   8.970  82.903  1.00  0.00           C  
ATOM   1942  CD1 LEU A 685      50.470   7.857  82.431  1.00  0.00           C  
ATOM   1943  CD2 LEU A 685      50.747   9.748  84.002  1.00  0.00           C  
ATOM   1944  N   PRO A 686      55.639   8.455  82.031  1.00  0.00           N  
ATOM   1945  CA  PRO A 686      55.038   8.669  80.704  1.00  0.00           C  
ATOM   1946  C   PRO A 686      55.039   7.390  79.887  1.00  0.00           C  
ATOM   1947  O   PRO A 686      55.972   6.609  80.058  1.00  0.00           O  
ATOM   1948  CB  PRO A 686      55.858   9.790  80.096  1.00  0.00           C  
ATOM   1949  CG  PRO A 686      57.177   9.601  80.695  1.00  0.00           C  
ATOM   1950  CD  PRO A 686      56.936   9.104  82.104  1.00  0.00           C  
ATOM   1951  N   LEU A 687      53.969   7.108  79.153  1.00  0.00           N  
ATOM   1952  CA  LEU A 687      53.974   6.020  78.188  1.00  0.00           C  
ATOM   1953  C   LEU A 687      54.800   6.420  76.932  1.00  0.00           C  
ATOM   1954  O   LEU A 687      54.433   7.371  76.221  1.00  0.00           O  
ATOM   1955  CB  LEU A 687      52.585   5.707  77.677  1.00  0.00           C  
ATOM   1956  CG  LEU A 687      51.556   5.167  78.610  1.00  0.00           C  
ATOM   1957  CD1 LEU A 687      50.237   5.138  77.898  1.00  0.00           C  
ATOM   1958  CD2 LEU A 687      52.023   3.816  79.122  1.00  0.00           C  
ATOM   1959  N   ARG A 688      55.928   5.787  76.643  1.00  0.00           N  
ATOM   1960  CA  ARG A 688      56.710   6.032  75.422  1.00  0.00           C  
ATOM   1961  C   ARG A 688      56.539   4.928  74.377  1.00  0.00           C  
ATOM   1962  O   ARG A 688      57.085   3.828  74.551  1.00  0.00           O  
ATOM   1963  CB  ARG A 688      58.134   6.104  75.760  1.00  0.00           C  
ATOM   1964  CG  ARG A 688      58.327   7.262  76.632  1.00  0.00           C  
ATOM   1965  CD  ARG A 688      59.732   7.075  77.067  1.00  0.00           C  
ATOM   1966  NE  ARG A 688      60.082   8.343  77.628  1.00  0.00           N  
ATOM   1967  CZ  ARG A 688      60.487   8.458  78.895  1.00  0.00           C  
ATOM   1968  NH1 ARG A 688      60.568   7.362  79.671  1.00  0.00           N  
ATOM   1969  NH2 ARG A 688      60.826   9.680  79.373  1.00  0.00           N  
ATOM   1970  N   TYR A 689      55.788   5.150  73.307  1.00  0.00           N  
ATOM   1971  CA  TYR A 689      55.598   4.154  72.253  1.00  0.00           C  
ATOM   1972  C   TYR A 689      56.364   4.503  70.958  1.00  0.00           C  
ATOM   1973  O   TYR A 689      56.250   5.629  70.472  1.00  0.00           O  
ATOM   1974  CB  TYR A 689      54.134   4.056  71.939  1.00  0.00           C  
ATOM   1975  CG  TYR A 689      53.251   3.487  73.029  1.00  0.00           C  
ATOM   1976  CD1 TYR A 689      53.734   2.505  73.879  1.00  0.00           C  
ATOM   1977  CD2 TYR A 689      51.938   3.901  73.126  1.00  0.00           C  
ATOM   1978  CE1 TYR A 689      52.919   1.918  74.820  1.00  0.00           C  
ATOM   1979  CE2 TYR A 689      51.106   3.311  74.067  1.00  0.00           C  
ATOM   1980  CZ  TYR A 689      51.597   2.318  74.912  1.00  0.00           C  
ATOM   1981  OH  TYR A 689      50.767   1.696  75.852  1.00  0.00           O  
ATOM   1982  N   ALA A 690      57.153   3.615  70.351  1.00  0.00           N  
ATOM   1983  CA  ALA A 690      57.818   3.822  69.056  1.00  0.00           C  
ATOM   1984  C   ALA A 690      56.990   2.932  68.128  1.00  0.00           C  
ATOM   1985  O   ALA A 690      57.162   1.719  68.162  1.00  0.00           O  
ATOM   1986  CB  ALA A 690      59.276   3.323  69.132  1.00  0.00           C  
ATOM   1987  N   GLY A 691      56.024   3.387  67.350  1.00  0.00           N  
ATOM   1988  CA  GLY A 691      55.278   2.470  66.511  1.00  0.00           C  
ATOM   1989  C   GLY A 691      55.617   2.527  65.001  1.00  0.00           C  
ATOM   1990  O   GLY A 691      55.758   3.606  64.396  1.00  0.00           O  
ATOM   1991  N   TYR A 692      55.697   1.399  64.304  1.00  0.00           N  
ATOM   1992  CA  TYR A 692      55.973   1.398  62.888  1.00  0.00           C  
ATOM   1993  C   TYR A 692      54.726   1.074  62.101  1.00  0.00           C  
ATOM   1994  O   TYR A 692      54.087   0.097  62.459  1.00  0.00           O  
ATOM   1995  CB  TYR A 692      57.094   0.367  62.611  1.00  0.00           C  
ATOM   1996  CG  TYR A 692      57.081  -0.109  61.178  1.00  0.00           C  
ATOM   1997  CD1 TYR A 692      57.638   0.686  60.218  1.00  0.00           C  
ATOM   1998  CD2 TYR A 692      56.353  -1.224  60.843  1.00  0.00           C  
ATOM   1999  CE1 TYR A 692      57.430   0.370  58.909  1.00  0.00           C  
ATOM   2000  CE2 TYR A 692      56.136  -1.547  59.546  1.00  0.00           C  
ATOM   2001  CZ  TYR A 692      56.680  -0.734  58.583  1.00  0.00           C  
ATOM   2002  OH  TYR A 692      56.477  -1.022  57.244  1.00  0.00           O  
ATOM   2003  N   ALA A 693      54.312   1.768  61.040  1.00  0.00           N  
ATOM   2004  CA  ALA A 693      53.250   1.271  60.157  1.00  0.00           C  
ATOM   2005  C   ALA A 693      53.439   1.940  58.790  1.00  0.00           C  
ATOM   2006  O   ALA A 693      54.004   3.053  58.734  1.00  0.00           O  
ATOM   2007  CB  ALA A 693      51.866   1.634  60.628  1.00  0.00           C  
ATOM   2008  N   PRO A 695      53.106   1.283  57.655  1.00  0.00           N  
ATOM   2009  CA  PRO A 695      52.859   1.917  56.371  1.00  0.00           C  
ATOM   2010  C   PRO A 695      51.971   3.134  56.570  1.00  0.00           C  
ATOM   2011  O   PRO A 695      51.044   3.025  57.359  1.00  0.00           O  
ATOM   2012  CB  PRO A 695      52.171   0.868  55.540  1.00  0.00           C  
ATOM   2013  CG  PRO A 695      52.651  -0.417  56.111  1.00  0.00           C  
ATOM   2014  CD  PRO A 695      52.817  -0.158  57.603  1.00  0.00           C  
ATOM   2015  N   ALA A 696      52.130   4.255  55.872  1.00  0.00           N  
ATOM   2016  CA  ALA A 696      51.306   5.440  56.056  1.00  0.00           C  
ATOM   2017  C   ALA A 696      50.819   5.710  54.660  1.00  0.00           C  
ATOM   2018  O   ALA A 696      51.587   5.514  53.698  1.00  0.00           O  
ATOM   2019  CB  ALA A 696      52.134   6.590  56.504  1.00  0.00           C  
ATOM   2020  N   PHE A 697      49.539   6.041  54.525  1.00  0.00           N  
ATOM   2021  CA  PHE A 697      48.951   6.328  53.244  1.00  0.00           C  
ATOM   2022  C   PHE A 697      48.407   7.766  53.309  1.00  0.00           C  
ATOM   2023  O   PHE A 697      47.711   8.167  54.270  1.00  0.00           O  
ATOM   2024  CB  PHE A 697      47.781   5.371  52.908  1.00  0.00           C  
ATOM   2025  CG  PHE A 697      48.170   3.918  52.707  1.00  0.00           C  
ATOM   2026  CD1 PHE A 697      48.413   3.101  53.793  1.00  0.00           C  
ATOM   2027  CD2 PHE A 697      48.293   3.425  51.429  1.00  0.00           C  
ATOM   2028  CE1 PHE A 697      48.786   1.788  53.598  1.00  0.00           C  
ATOM   2029  CE2 PHE A 697      48.662   2.110  51.248  1.00  0.00           C  
ATOM   2030  CZ  PHE A 697      48.910   1.288  52.333  1.00  0.00           C  
ATOM   2031  N   ARG A 698      48.739   8.570  52.286  1.00  0.00           N  
ATOM   2032  CA  ARG A 698      48.264   9.936  52.216  1.00  0.00           C  
ATOM   2033  C   ARG A 698      47.708  10.276  50.850  1.00  0.00           C  
ATOM   2034  O   ARG A 698      48.368  10.082  49.827  1.00  0.00           O  
ATOM   2035  CB  ARG A 698      49.406  10.870  52.586  1.00  0.00           C  
ATOM   2036  CG  ARG A 698      49.239  11.130  54.031  1.00  0.00           C  
ATOM   2037  CD  ARG A 698      50.492  10.941  54.848  1.00  0.00           C  
ATOM   2038  NE  ARG A 698      50.785  12.202  55.468  1.00  0.00           N  
ATOM   2039  CZ  ARG A 698      51.386  12.367  56.601  1.00  0.00           C  
ATOM   2040  NH1 ARG A 698      51.809  11.425  57.380  1.00  0.00           N  
ATOM   2041  NH2 ARG A 698      51.698  13.573  56.871  1.00  0.00           N  
ATOM   2042  N   SER A 699      46.484  10.795  50.809  1.00  0.00           N  
ATOM   2043  CA  SER A 699      45.862  11.179  49.555  1.00  0.00           C  
ATOM   2044  C   SER A 699      46.685  12.230  48.825  1.00  0.00           C  
ATOM   2045  O   SER A 699      46.813  12.155  47.610  1.00  0.00           O  
ATOM   2046  CB  SER A 699      44.446  11.735  49.785  1.00  0.00           C  
ATOM   2047  OG  SER A 699      44.468  13.035  50.359  1.00  0.00           O  
ATOM   2048  N   GLU A 700      47.307  13.136  49.575  1.00  0.00           N  
ATOM   2049  CA  GLU A 700      48.125  14.236  49.084  1.00  0.00           C  
ATOM   2050  C   GLU A 700      47.318  15.176  48.194  1.00  0.00           C  
ATOM   2051  O   GLU A 700      47.821  15.816  47.271  1.00  0.00           O  
ATOM   2052  CB  GLU A 700      49.365  13.740  48.295  1.00  0.00           C  
ATOM   2053  CG  GLU A 700      50.549  13.278  49.125  1.00  0.00           C  
ATOM   2054  CD  GLU A 700      50.976  14.206  50.256  1.00  0.00           C  
ATOM   2055  OE1 GLU A 700      50.896  15.415  50.103  1.00  0.00           O  
ATOM   2056  OE2 GLU A 700      51.391  13.731  51.314  1.00  0.00           O  
ATOM   2057  N   ALA A 703      46.029  15.297  48.492  1.00  0.00           N  
ATOM   2058  CA  ALA A 703      45.137  16.153  47.748  1.00  0.00           C  
ATOM   2059  C   ALA A 703      45.135  17.480  48.475  1.00  0.00           C  
ATOM   2060  O   ALA A 703      44.192  17.949  49.113  1.00  0.00           O  
ATOM   2061  CB  ALA A 703      43.736  15.590  47.738  1.00  0.00           C  
ATOM   2062  N   GLY A 704      46.317  18.032  48.323  1.00  0.00           N  
ATOM   2063  CA  GLY A 704      46.762  19.311  48.799  1.00  0.00           C  
ATOM   2064  C   GLY A 704      47.871  19.545  47.784  1.00  0.00           C  
ATOM   2065  O   GLY A 704      48.850  18.784  47.697  1.00  0.00           O  
ATOM   2066  N   SER A 705      47.594  20.530  46.933  1.00  0.00           N  
ATOM   2067  CA  SER A 705      48.463  20.885  45.812  1.00  0.00           C  
ATOM   2068  C   SER A 705      49.340  19.798  45.156  1.00  0.00           C  
ATOM   2069  O   SER A 705      50.565  19.691  45.326  1.00  0.00           O  
ATOM   2070  CB  SER A 705      49.370  22.100  46.228  1.00  0.00           C  
ATOM   2071  OG  SER A 705      48.678  23.348  46.406  1.00  0.00           O  
ATOM   2072  N   PHE A 708      48.658  18.960  44.365  1.00  0.00           N  
ATOM   2073  CA  PHE A 708      49.381  18.029  43.512  1.00  0.00           C  
ATOM   2074  C   PHE A 708      50.193  18.970  42.593  1.00  0.00           C  
ATOM   2075  O   PHE A 708      49.764  20.069  42.197  1.00  0.00           O  
ATOM   2076  CB  PHE A 708      48.396  17.140  42.687  1.00  0.00           C  
ATOM   2077  CG  PHE A 708      49.088  16.070  41.823  1.00  0.00           C  
ATOM   2078  CD1 PHE A 708      49.555  16.375  40.544  1.00  0.00           C  
ATOM   2079  CD2 PHE A 708      49.293  14.792  42.325  1.00  0.00           C  
ATOM   2080  CE1 PHE A 708      50.223  15.421  39.787  1.00  0.00           C  
ATOM   2081  CE2 PHE A 708      49.962  13.847  41.563  1.00  0.00           C  
ATOM   2082  CZ  PHE A 708      50.427  14.156  40.296  1.00  0.00           C  
ATOM   2083  N   GLY A 709      51.431  18.563  42.352  1.00  0.00           N  
ATOM   2084  CA  GLY A 709      52.304  19.376  41.548  1.00  0.00           C  
ATOM   2085  C   GLY A 709      53.323  19.985  42.472  1.00  0.00           C  
ATOM   2086  O   GLY A 709      54.365  20.422  41.980  1.00  0.00           O  
ATOM   2087  N   LYS A 710      53.076  20.055  43.796  1.00  0.00           N  
ATOM   2088  CA  LYS A 710      54.121  20.500  44.720  1.00  0.00           C  
ATOM   2089  C   LYS A 710      55.196  19.426  44.660  1.00  0.00           C  
ATOM   2090  O   LYS A 710      54.863  18.245  44.535  1.00  0.00           O  
ATOM   2091  CB  LYS A 710      53.650  20.618  46.185  1.00  0.00           C  
ATOM   2092  CG  LYS A 710      53.161  22.032  46.516  1.00  0.00           C  
ATOM   2093  CD  LYS A 710      53.252  22.395  48.004  1.00  0.00           C  
ATOM   2094  CE  LYS A 710      52.226  21.713  48.911  1.00  0.00           C  
ATOM   2095  NZ  LYS A 710      52.453  22.109  50.294  1.00  0.00           N  
ATOM   2096  N   ASP A 711      56.456  19.896  44.688  1.00  0.00           N  
ATOM   2097  CA  ASP A 711      57.696  19.119  44.531  1.00  0.00           C  
ATOM   2098  C   ASP A 711      57.629  17.619  44.797  1.00  0.00           C  
ATOM   2099  O   ASP A 711      57.935  17.076  45.868  1.00  0.00           O  
ATOM   2100  CB  ASP A 711      58.855  19.714  45.415  1.00  0.00           C  
ATOM   2101  CG  ASP A 711      59.329  21.154  45.093  1.00  0.00           C  
ATOM   2102  OD1 ASP A 711      59.852  21.416  43.991  1.00  0.00           O  
ATOM   2103  OD2 ASP A 711      59.179  22.014  45.975  1.00  0.00           O  
ATOM   2104  N   VAL A 712      57.131  17.089  43.665  1.00  0.00           N  
ATOM   2105  CA  VAL A 712      56.918  15.692  43.373  1.00  0.00           C  
ATOM   2106  C   VAL A 712      57.289  15.295  41.941  1.00  0.00           C  
ATOM   2107  O   VAL A 712      56.689  15.625  40.908  1.00  0.00           O  
ATOM   2108  CB  VAL A 712      55.453  15.264  43.577  1.00  0.00           C  
ATOM   2109  CG1 VAL A 712      55.125  13.857  43.033  1.00  0.00           C  
ATOM   2110  CG2 VAL A 712      55.246  15.224  45.043  1.00  0.00           C  
ATOM   2111  N   ARG A 713      58.363  14.536  42.106  1.00  0.00           N  
ATOM   2112  CA  ARG A 713      59.008  13.579  41.220  1.00  0.00           C  
ATOM   2113  C   ARG A 713      60.061  13.130  42.230  1.00  0.00           C  
ATOM   2114  O   ARG A 713      60.537  13.857  43.121  1.00  0.00           O  
ATOM   2115  CB  ARG A 713      59.735  14.138  39.948  1.00  0.00           C  
ATOM   2116  CG  ARG A 713      60.207  12.964  38.998  1.00  0.00           C  
ATOM   2117  CD  ARG A 713      60.668  13.285  37.536  1.00  0.00           C  
ATOM   2118  NE  ARG A 713      61.322  12.171  36.820  1.00  0.00           N  
ATOM   2119  CZ  ARG A 713      60.705  11.033  36.419  1.00  0.00           C  
ATOM   2120  NH1 ARG A 713      59.406  10.789  36.632  1.00  0.00           N  
ATOM   2121  NH2 ARG A 713      61.401  10.090  35.779  1.00  0.00           N  
ATOM   2122  N   GLY A 714      60.320  11.846  42.244  1.00  0.00           N  
ATOM   2123  CA  GLY A 714      61.294  11.324  43.171  1.00  0.00           C  
ATOM   2124  C   GLY A 714      60.627  10.851  44.463  1.00  0.00           C  
ATOM   2125  O   GLY A 714      59.410  10.625  44.516  1.00  0.00           O  
ATOM   2126  N   LEU A 715      61.446  10.901  45.527  1.00  0.00           N  
ATOM   2127  CA  LEU A 715      61.072  10.281  46.770  1.00  0.00           C  
ATOM   2128  C   LEU A 715      60.468  11.191  47.805  1.00  0.00           C  
ATOM   2129  O   LEU A 715      60.268  10.801  48.938  1.00  0.00           O  
ATOM   2130  CB  LEU A 715      62.315   9.574  47.300  1.00  0.00           C  
ATOM   2131  CG  LEU A 715      62.854   8.486  46.400  1.00  0.00           C  
ATOM   2132  CD1 LEU A 715      64.030   7.848  47.079  1.00  0.00           C  
ATOM   2133  CD2 LEU A 715      61.746   7.496  46.036  1.00  0.00           C  
ATOM   2134  N   MET A 716      60.039  12.368  47.428  1.00  0.00           N  
ATOM   2135  CA  MET A 716      59.646  13.328  48.430  1.00  0.00           C  
ATOM   2136  C   MET A 716      58.189  13.274  48.804  1.00  0.00           C  
ATOM   2137  O   MET A 716      57.950  13.240  50.001  1.00  0.00           O  
ATOM   2138  CB  MET A 716      59.977  14.729  47.970  1.00  0.00           C  
ATOM   2139  CG  MET A 716      61.438  14.956  47.682  1.00  0.00           C  
ATOM   2140  SD  MET A 716      62.639  15.059  49.010  1.00  0.00           S  
ATOM   2141  CE  MET A 716      61.643  16.258  49.833  1.00  0.00           C  
ATOM   2142  N   ARG A 718      57.168  13.262  47.953  1.00  0.00           N  
ATOM   2143  CA  ARG A 718      55.812  13.233  48.430  1.00  0.00           C  
ATOM   2144  C   ARG A 718      55.105  12.110  47.674  1.00  0.00           C  
ATOM   2145  O   ARG A 718      54.780  12.234  46.502  1.00  0.00           O  
ATOM   2146  CB  ARG A 718      55.228  14.636  48.200  1.00  0.00           C  
ATOM   2147  CG  ARG A 718      54.190  15.108  49.196  1.00  0.00           C  
ATOM   2148  CD  ARG A 718      53.984  16.621  49.142  1.00  0.00           C  
ATOM   2149  NE  ARG A 718      53.201  16.934  47.954  1.00  0.00           N  
ATOM   2150  CZ  ARG A 718      52.049  17.620  48.002  1.00  0.00           C  
ATOM   2151  NH1 ARG A 718      51.528  18.086  49.130  1.00  0.00           N  
ATOM   2152  NH2 ARG A 718      51.328  17.788  46.904  1.00  0.00           N  
ATOM   2153  N   VAL A 723      54.907  10.946  48.331  1.00  0.00           N  
ATOM   2154  CA  VAL A 723      54.292   9.790  47.714  1.00  0.00           C  
ATOM   2155  C   VAL A 723      53.041   9.425  48.462  1.00  0.00           C  
ATOM   2156  O   VAL A 723      52.818   9.858  49.587  1.00  0.00           O  
ATOM   2157  CB  VAL A 723      55.260   8.574  47.694  1.00  0.00           C  
ATOM   2158  CG1 VAL A 723      56.378   8.884  46.707  1.00  0.00           C  
ATOM   2159  CG2 VAL A 723      55.890   8.289  49.036  1.00  0.00           C  
ATOM   2160  N   HIS A 724      52.158   8.667  47.867  1.00  0.00           N  
ATOM   2161  CA  HIS A 724      50.986   8.255  48.562  1.00  0.00           C  
ATOM   2162  C   HIS A 724      51.239   7.218  49.644  1.00  0.00           C  
ATOM   2163  O   HIS A 724      50.347   7.042  50.451  1.00  0.00           O  
ATOM   2164  CB  HIS A 724      50.020   7.631  47.660  1.00  0.00           C  
ATOM   2165  CG  HIS A 724      49.410   8.606  46.710  1.00  0.00           C  
ATOM   2166  ND1 HIS A 724      48.974   9.840  46.945  1.00  0.00           N  
ATOM   2167  CD2 HIS A 724      49.200   8.326  45.397  1.00  0.00           C  
ATOM   2168  CE1 HIS A 724      48.508  10.330  45.837  1.00  0.00           C  
ATOM   2169  NE2 HIS A 724      48.655   9.407  44.934  1.00  0.00           N  
ATOM   2170  N   GLN A 725      52.337   6.487  49.710  1.00  0.00           N  
ATOM   2171  CA  GLN A 725      52.476   5.381  50.612  1.00  0.00           C  
ATOM   2172  C   GLN A 725      53.907   5.399  50.978  1.00  0.00           C  
ATOM   2173  O   GLN A 725      54.719   5.469  50.080  1.00  0.00           O  
ATOM   2174  CB  GLN A 725      52.190   4.070  49.944  1.00  0.00           C  
ATOM   2175  CG  GLN A 725      52.343   2.930  50.927  1.00  0.00           C  
ATOM   2176  CD  GLN A 725      51.980   1.564  50.422  1.00  0.00           C  
ATOM   2177  OE1 GLN A 725      51.108   1.390  49.578  1.00  0.00           O  
ATOM   2178  NE2 GLN A 725      52.646   0.543  50.916  1.00  0.00           N  
ATOM   2179  N   PHE A 726      54.256   5.335  52.234  1.00  0.00           N  
ATOM   2180  CA  PHE A 726      55.617   5.383  52.652  1.00  0.00           C  
ATOM   2181  C   PHE A 726      55.654   4.592  53.956  1.00  0.00           C  
ATOM   2182  O   PHE A 726      54.651   3.978  54.362  1.00  0.00           O  
ATOM   2183  CB  PHE A 726      55.989   6.850  52.798  1.00  0.00           C  
ATOM   2184  CG  PHE A 726      55.287   7.730  53.825  1.00  0.00           C  
ATOM   2185  CD1 PHE A 726      54.124   8.383  53.499  1.00  0.00           C  
ATOM   2186  CD2 PHE A 726      55.848   7.931  55.069  1.00  0.00           C  
ATOM   2187  CE1 PHE A 726      53.530   9.234  54.403  1.00  0.00           C  
ATOM   2188  CE2 PHE A 726      55.247   8.780  55.968  1.00  0.00           C  
ATOM   2189  CZ  PHE A 726      54.094   9.430  55.636  1.00  0.00           C  
ATOM   2190  N   HIS A 728      56.777   4.515  54.629  1.00  0.00           N  
ATOM   2191  CA  HIS A 728      56.903   3.748  55.840  1.00  0.00           C  
ATOM   2192  C   HIS A 728      57.326   4.779  56.872  1.00  0.00           C  
ATOM   2193  O   HIS A 728      58.087   5.660  56.479  1.00  0.00           O  
ATOM   2194  CB  HIS A 728      57.983   2.697  55.685  1.00  0.00           C  
ATOM   2195  CG  HIS A 728      57.580   1.509  54.834  1.00  0.00           C  
ATOM   2196  ND1 HIS A 728      56.802   0.485  55.143  1.00  0.00           N  
ATOM   2197  CD2 HIS A 728      57.891   1.348  53.510  1.00  0.00           C  
ATOM   2198  CE1 HIS A 728      56.602  -0.268  54.103  1.00  0.00           C  
ATOM   2199  NE2 HIS A 728      57.265   0.271  53.132  1.00  0.00           N  
ATOM   2200  N   LYS A 730      56.861   4.727  58.124  1.00  0.00           N  
ATOM   2201  CA  LYS A 730      57.275   5.669  59.144  1.00  0.00           C  
ATOM   2202  C   LYS A 730      57.299   4.973  60.497  1.00  0.00           C  
ATOM   2203  O   LYS A 730      56.447   4.120  60.796  1.00  0.00           O  
ATOM   2204  CB  LYS A 730      56.304   6.871  59.190  1.00  0.00           C  
ATOM   2205  CG  LYS A 730      56.891   7.928  60.126  1.00  0.00           C  
ATOM   2206  CD  LYS A 730      56.192   9.253  60.088  1.00  0.00           C  
ATOM   2207  CE  LYS A 730      54.689   9.112  60.015  1.00  0.00           C  
ATOM   2208  NZ  LYS A 730      54.132   8.434  61.170  1.00  0.00           N  
ATOM   2209  N   VAL A 731      58.365   5.230  61.221  1.00  0.00           N  
ATOM   2210  CA  VAL A 731      58.483   4.856  62.603  1.00  0.00           C  
ATOM   2211  C   VAL A 731      58.144   6.136  63.395  1.00  0.00           C  
ATOM   2212  O   VAL A 731      58.789   7.179  63.214  1.00  0.00           O  
ATOM   2213  CB  VAL A 731      59.907   4.405  62.914  1.00  0.00           C  
ATOM   2214  CG1 VAL A 731      60.101   4.115  64.420  1.00  0.00           C  
ATOM   2215  CG2 VAL A 731      60.168   3.162  62.084  1.00  0.00           C  
ATOM   2216  N   GLU A 732      57.199   6.073  64.339  1.00  0.00           N  
ATOM   2217  CA  GLU A 732      56.686   7.196  65.147  1.00  0.00           C  
ATOM   2218  C   GLU A 732      57.024   7.223  66.616  1.00  0.00           C  
ATOM   2219  O   GLU A 732      56.926   6.193  67.261  1.00  0.00           O  
ATOM   2220  CB  GLU A 732      55.202   7.187  65.004  1.00  0.00           C  
ATOM   2221  CG  GLU A 732      54.516   8.323  65.634  1.00  0.00           C  
ATOM   2222  CD  GLU A 732      54.458   9.595  64.840  1.00  0.00           C  
ATOM   2223  OE1 GLU A 732      55.301   9.816  63.995  1.00  0.00           O  
ATOM   2224  OE2 GLU A 732      53.555  10.364  65.085  1.00  0.00           O  
ATOM   2225  N   GLN A 733      57.474   8.324  67.166  1.00  0.00           N  
ATOM   2226  CA  GLN A 733      57.658   8.503  68.593  1.00  0.00           C  
ATOM   2227  C   GLN A 733      56.355   9.085  69.145  1.00  0.00           C  
ATOM   2228  O   GLN A 733      55.930  10.133  68.673  1.00  0.00           O  
ATOM   2229  CB  GLN A 733      58.721   9.488  68.909  1.00  0.00           C  
ATOM   2230  CG  GLN A 733      60.065   9.151  68.393  1.00  0.00           C  
ATOM   2231  CD  GLN A 733      61.083  10.187  68.816  1.00  0.00           C  
ATOM   2232  OE1 GLN A 733      61.391  11.103  68.049  1.00  0.00           O  
ATOM   2233  NE2 GLN A 733      61.629  10.097  70.019  1.00  0.00           N  
ATOM   2234  N   TYR A 734      55.665   8.457  70.094  1.00  0.00           N  
ATOM   2235  CA  TYR A 734      54.457   8.952  70.726  1.00  0.00           C  
ATOM   2236  C   TYR A 734      54.641   8.943  72.261  1.00  0.00           C  
ATOM   2237  O   TYR A 734      55.167   7.982  72.843  1.00  0.00           O  
ATOM   2238  CB  TYR A 734      53.344   8.061  70.277  1.00  0.00           C  
ATOM   2239  CG  TYR A 734      52.013   8.376  70.923  1.00  0.00           C  
ATOM   2240  CD1 TYR A 734      51.235   9.308  70.299  1.00  0.00           C  
ATOM   2241  CD2 TYR A 734      51.634   7.759  72.111  1.00  0.00           C  
ATOM   2242  CE1 TYR A 734      50.060   9.655  70.872  1.00  0.00           C  
ATOM   2243  CE2 TYR A 734      50.436   8.094  72.687  1.00  0.00           C  
ATOM   2244  CZ  TYR A 734      49.683   9.051  72.044  1.00  0.00           C  
ATOM   2245  OH  TYR A 734      48.500   9.473  72.573  1.00  0.00           O  
ATOM   2246  N   VAL A 735      54.285  10.021  72.964  1.00  0.00           N  
ATOM   2247  CA  VAL A 735      54.418  10.101  74.425  1.00  0.00           C  
ATOM   2248  C   VAL A 735      53.100  10.581  75.010  1.00  0.00           C  
ATOM   2249  O   VAL A 735      52.456  11.504  74.496  1.00  0.00           O  
ATOM   2250  CB  VAL A 735      55.545  11.080  74.835  1.00  0.00           C  
ATOM   2251  CG1 VAL A 735      55.646  11.316  76.372  1.00  0.00           C  
ATOM   2252  CG2 VAL A 735      56.856  10.443  74.402  1.00  0.00           C  
ATOM   2253  N   LEU A 736      52.615   9.901  76.043  1.00  0.00           N  
ATOM   2254  CA  LEU A 736      51.395  10.281  76.768  1.00  0.00           C  
ATOM   2255  C   LEU A 736      51.936  10.521  78.179  1.00  0.00           C  
ATOM   2256  O   LEU A 736      52.616   9.658  78.764  1.00  0.00           O  
ATOM   2257  CB  LEU A 736      50.430   9.121  76.659  1.00  0.00           C  
ATOM   2258  CG  LEU A 736      49.085   8.976  77.319  1.00  0.00           C  
ATOM   2259  CD1 LEU A 736      48.181  10.076  76.972  1.00  0.00           C  
ATOM   2260  CD2 LEU A 736      48.353   7.818  76.654  1.00  0.00           C  
ATOM   2261  N   THR A 737      51.785  11.723  78.711  1.00  0.00           N  
ATOM   2262  CA  THR A 737      52.394  12.056  79.987  1.00  0.00           C  
ATOM   2263  C   THR A 737      51.341  12.728  80.857  1.00  0.00           C  
ATOM   2264  O   THR A 737      50.143  12.869  80.500  1.00  0.00           O  
ATOM   2265  CB  THR A 737      53.645  12.944  79.657  1.00  0.00           C  
ATOM   2266  OG1 THR A 737      54.398  12.902  80.861  1.00  0.00           O  
ATOM   2267  CG2 THR A 737      53.381  14.366  79.247  1.00  0.00           C  
ATOM   2268  N   GLU A 738      51.779  13.176  82.022  1.00  0.00           N  
ATOM   2269  CA  GLU A 738      50.828  13.760  82.952  1.00  0.00           C  
ATOM   2270  C   GLU A 738      50.536  15.195  82.570  1.00  0.00           C  
ATOM   2271  O   GLU A 738      51.380  15.854  81.953  1.00  0.00           O  
ATOM   2272  CB  GLU A 738      51.379  13.673  84.344  1.00  0.00           C  
ATOM   2273  CG  GLU A 738      52.622  14.429  84.646  1.00  0.00           C  
ATOM   2274  CD  GLU A 738      53.092  14.366  86.100  1.00  0.00           C  
ATOM   2275  OE1 GLU A 738      52.299  14.478  87.044  1.00  0.00           O  
ATOM   2276  OE2 GLU A 738      54.300  14.229  86.287  1.00  0.00           O  
ATOM   2277  N   ALA A 739      49.346  15.700  82.891  1.00  0.00           N  
ATOM   2278  CA  ALA A 739      48.950  17.050  82.593  1.00  0.00           C  
ATOM   2279  C   ALA A 739      49.707  18.170  83.327  1.00  0.00           C  
ATOM   2280  O   ALA A 739      49.113  19.058  83.903  1.00  0.00           O  
ATOM   2281  CB  ALA A 739      47.460  17.133  82.863  1.00  0.00           C  
ATOM   2282  N   SER A 740      51.035  18.241  83.264  1.00  0.00           N  
ATOM   2283  CA  SER A 740      51.929  19.255  83.811  1.00  0.00           C  
ATOM   2284  C   SER A 740      52.700  19.955  82.668  1.00  0.00           C  
ATOM   2285  O   SER A 740      53.315  19.213  81.901  1.00  0.00           O  
ATOM   2286  CB  SER A 740      52.844  18.497  84.720  1.00  0.00           C  
ATOM   2287  OG  SER A 740      54.169  18.970  84.912  1.00  0.00           O  
ATOM   2288  N   LEU A 741      52.808  21.284  82.435  1.00  0.00           N  
ATOM   2289  CA  LEU A 741      53.628  21.865  81.360  1.00  0.00           C  
ATOM   2290  C   LEU A 741      55.077  21.410  81.454  1.00  0.00           C  
ATOM   2291  O   LEU A 741      55.701  21.178  80.405  1.00  0.00           O  
ATOM   2292  CB  LEU A 741      53.758  23.377  81.360  1.00  0.00           C  
ATOM   2293  CG  LEU A 741      52.956  24.236  80.418  1.00  0.00           C  
ATOM   2294  CD1 LEU A 741      52.983  23.723  78.987  1.00  0.00           C  
ATOM   2295  CD2 LEU A 741      51.522  24.115  80.811  1.00  0.00           C  
ATOM   2296  N   GLU A 742      55.618  21.209  82.661  1.00  0.00           N  
ATOM   2297  CA  GLU A 742      56.985  20.750  82.776  1.00  0.00           C  
ATOM   2298  C   GLU A 742      57.144  19.299  82.321  1.00  0.00           C  
ATOM   2299  O   GLU A 742      58.267  18.898  81.969  1.00  0.00           O  
ATOM   2300  CB  GLU A 742      57.471  20.929  84.223  1.00  0.00           C  
ATOM   2301  CG  GLU A 742      57.646  19.698  85.126  1.00  0.00           C  
ATOM   2302  CD  GLU A 742      58.956  19.612  85.934  1.00  0.00           C  
ATOM   2303  OE1 GLU A 742      59.434  20.626  86.471  1.00  0.00           O  
ATOM   2304  OE2 GLU A 742      59.498  18.502  86.037  1.00  0.00           O  
ATOM   2305  N   ALA A 743      56.079  18.479  82.297  1.00  0.00           N  
ATOM   2306  CA  ALA A 743      56.177  17.113  81.802  1.00  0.00           C  
ATOM   2307  C   ALA A 743      56.124  17.120  80.258  1.00  0.00           C  
ATOM   2308  O   ALA A 743      56.920  16.434  79.618  1.00  0.00           O  
ATOM   2309  CB  ALA A 743      55.029  16.274  82.347  1.00  0.00           C  
ATOM   2310  N   SER A 744      55.221  17.875  79.647  1.00  0.00           N  
ATOM   2311  CA  SER A 744      55.154  18.131  78.216  1.00  0.00           C  
ATOM   2312  C   SER A 744      56.479  18.649  77.700  1.00  0.00           C  
ATOM   2313  O   SER A 744      56.991  18.067  76.758  1.00  0.00           O  
ATOM   2314  CB  SER A 744      54.145  19.157  77.928  1.00  0.00           C  
ATOM   2315  OG  SER A 744      53.649  18.837  76.655  1.00  0.00           O  
ATOM   2316  N   ASP A 787      57.105  19.647  78.322  1.00  0.00           N  
ATOM   2317  CA  ASP A 787      58.388  20.207  77.920  1.00  0.00           C  
ATOM   2318  C   ASP A 787      59.565  19.280  78.032  1.00  0.00           C  
ATOM   2319  O   ASP A 787      60.471  19.362  77.197  1.00  0.00           O  
ATOM   2320  CB  ASP A 787      58.713  21.471  78.724  1.00  0.00           C  
ATOM   2321  CG  ASP A 787      57.878  22.688  78.333  1.00  0.00           C  
ATOM   2322  OD1 ASP A 787      56.871  22.581  77.631  1.00  0.00           O  
ATOM   2323  OD2 ASP A 787      58.227  23.787  78.746  1.00  0.00           O  
ATOM   2324  N   ARG A 788      59.636  18.437  79.062  1.00  0.00           N  
ATOM   2325  CA  ARG A 788      60.645  17.396  79.137  1.00  0.00           C  
ATOM   2326  C   ARG A 788      60.362  16.372  78.023  1.00  0.00           C  
ATOM   2327  O   ARG A 788      61.314  15.976  77.365  1.00  0.00           O  
ATOM   2328  CB  ARG A 788      60.623  16.617  80.450  1.00  0.00           C  
ATOM   2329  CG  ARG A 788      61.335  17.158  81.693  1.00  0.00           C  
ATOM   2330  CD  ARG A 788      61.200  16.208  82.932  1.00  0.00           C  
ATOM   2331  NE  ARG A 788      59.840  16.114  83.514  1.00  0.00           N  
ATOM   2332  CZ  ARG A 788      59.483  15.154  84.369  1.00  0.00           C  
ATOM   2333  NH1 ARG A 788      60.332  14.204  84.759  1.00  0.00           N  
ATOM   2334  NH2 ARG A 788      58.241  15.149  84.843  1.00  0.00           N  
ATOM   2335  N   ALA A 789      59.136  15.932  77.733  1.00  0.00           N  
ATOM   2336  CA  ALA A 789      58.896  14.954  76.706  1.00  0.00           C  
ATOM   2337  C   ALA A 789      59.276  15.601  75.368  1.00  0.00           C  
ATOM   2338  O   ALA A 789      60.050  15.020  74.611  1.00  0.00           O  
ATOM   2339  CB  ALA A 789      57.429  14.545  76.689  1.00  0.00           C  
ATOM   2340  N   PHE A 790      58.878  16.828  75.071  1.00  0.00           N  
ATOM   2341  CA  PHE A 790      59.212  17.507  73.832  1.00  0.00           C  
ATOM   2342  C   PHE A 790      60.731  17.556  73.609  1.00  0.00           C  
ATOM   2343  O   PHE A 790      61.232  17.172  72.547  1.00  0.00           O  
ATOM   2344  CB  PHE A 790      58.597  18.880  73.921  1.00  0.00           C  
ATOM   2345  CG  PHE A 790      58.588  19.600  72.594  1.00  0.00           C  
ATOM   2346  CD1 PHE A 790      57.547  19.410  71.728  1.00  0.00           C  
ATOM   2347  CD2 PHE A 790      59.597  20.478  72.277  1.00  0.00           C  
ATOM   2348  CE1 PHE A 790      57.512  20.103  70.547  1.00  0.00           C  
ATOM   2349  CE2 PHE A 790      59.539  21.164  71.093  1.00  0.00           C  
ATOM   2350  CZ  PHE A 790      58.507  20.981  70.232  1.00  0.00           C  
ATOM   2351  N   GLN A 791      61.542  17.908  74.597  1.00  0.00           N  
ATOM   2352  CA  GLN A 791      62.983  17.918  74.417  1.00  0.00           C  
ATOM   2353  C   GLN A 791      63.535  16.497  74.173  1.00  0.00           C  
ATOM   2354  O   GLN A 791      64.518  16.317  73.453  1.00  0.00           O  
ATOM   2355  CB  GLN A 791      63.564  18.590  75.655  1.00  0.00           C  
ATOM   2356  CG  GLN A 791      65.073  18.490  75.904  1.00  0.00           C  
ATOM   2357  CD  GLN A 791      65.457  17.859  77.268  1.00  0.00           C  
ATOM   2358  OE1 GLN A 791      66.515  18.252  77.775  1.00  0.00           O  
ATOM   2359  NE2 GLN A 791      64.754  16.917  77.959  1.00  0.00           N  
ATOM   2360  N   GLU A 792      62.886  15.437  74.663  1.00  0.00           N  
ATOM   2361  CA  GLU A 792      63.371  14.084  74.518  1.00  0.00           C  
ATOM   2362  C   GLU A 792      63.188  13.631  73.067  1.00  0.00           C  
ATOM   2363  O   GLU A 792      64.120  13.127  72.452  1.00  0.00           O  
ATOM   2364  CB  GLU A 792      62.593  13.204  75.462  1.00  0.00           C  
ATOM   2365  CG  GLU A 792      63.237  11.841  75.540  1.00  0.00           C  
ATOM   2366  CD  GLU A 792      62.397  10.741  76.173  1.00  0.00           C  
ATOM   2367  OE1 GLU A 792      61.305  11.000  76.695  1.00  0.00           O  
ATOM   2368  OE2 GLU A 792      62.858   9.600  76.117  1.00  0.00           O  
ATOM   2369  N   LEU A 793      61.994  13.858  72.535  1.00  0.00           N  
ATOM   2370  CA  LEU A 793      61.577  13.519  71.211  1.00  0.00           C  
ATOM   2371  C   LEU A 793      62.461  14.184  70.179  1.00  0.00           C  
ATOM   2372  O   LEU A 793      62.911  13.568  69.219  1.00  0.00           O  
ATOM   2373  CB  LEU A 793      60.130  13.948  71.104  1.00  0.00           C  
ATOM   2374  CG  LEU A 793      59.083  12.825  71.130  1.00  0.00           C  
ATOM   2375  CD1 LEU A 793      59.378  11.782  72.133  1.00  0.00           C  
ATOM   2376  CD2 LEU A 793      57.769  13.456  71.438  1.00  0.00           C  
ATOM   2377  N   LEU A 794      62.807  15.433  70.421  1.00  0.00           N  
ATOM   2378  CA  LEU A 794      63.667  16.176  69.518  1.00  0.00           C  
ATOM   2379  C   LEU A 794      65.108  15.678  69.578  1.00  0.00           C  
ATOM   2380  O   LEU A 794      65.769  15.479  68.564  1.00  0.00           O  
ATOM   2381  CB  LEU A 794      63.554  17.610  69.942  1.00  0.00           C  
ATOM   2382  CG  LEU A 794      63.451  18.736  69.006  1.00  0.00           C  
ATOM   2383  CD1 LEU A 794      62.327  18.584  68.030  1.00  0.00           C  
ATOM   2384  CD2 LEU A 794      63.149  19.922  69.851  1.00  0.00           C  
ATOM   2385  N   GLU A 795      65.684  15.478  70.754  1.00  0.00           N  
ATOM   2386  CA  GLU A 795      67.013  14.936  70.896  1.00  0.00           C  
ATOM   2387  C   GLU A 795      67.181  13.603  70.212  1.00  0.00           C  
ATOM   2388  O   GLU A 795      68.275  13.234  69.823  1.00  0.00           O  
ATOM   2389  CB  GLU A 795      67.364  14.705  72.331  1.00  0.00           C  
ATOM   2390  CG  GLU A 795      67.682  15.956  73.178  1.00  0.00           C  
ATOM   2391  CD  GLU A 795      67.980  15.698  74.677  1.00  0.00           C  
ATOM   2392  OE1 GLU A 795      67.889  14.554  75.177  1.00  0.00           O  
ATOM   2393  OE2 GLU A 795      68.309  16.679  75.355  1.00  0.00           O  
ATOM   2394  N   ASN A 796      66.105  12.864  70.095  1.00  0.00           N  
ATOM   2395  CA  ASN A 796      66.085  11.546  69.537  1.00  0.00           C  
ATOM   2396  C   ASN A 796      66.232  11.563  68.033  1.00  0.00           C  
ATOM   2397  O   ASN A 796      67.073  10.873  67.472  1.00  0.00           O  
ATOM   2398  CB  ASN A 796      64.776  10.849  69.920  1.00  0.00           C  
ATOM   2399  CG  ASN A 796      64.776  10.139  71.270  1.00  0.00           C  
ATOM   2400  OD1 ASN A 796      63.712   9.775  71.756  1.00  0.00           O  
ATOM   2401  ND2 ASN A 796      65.890   9.873  71.923  1.00  0.00           N  
ATOM   2402  N   ALA A 797      65.430  12.354  67.356  1.00  0.00           N  
ATOM   2403  CA  ALA A 797      65.515  12.567  65.935  1.00  0.00           C  
ATOM   2404  C   ALA A 797      66.839  13.253  65.594  1.00  0.00           C  
ATOM   2405  O   ALA A 797      67.487  12.908  64.610  1.00  0.00           O  
ATOM   2406  CB  ALA A 797      64.335  13.393  65.590  1.00  0.00           C  
ATOM   2407  N   GLU A 798      67.337  14.187  66.403  1.00  0.00           N  
ATOM   2408  CA  GLU A 798      68.638  14.790  66.196  1.00  0.00           C  
ATOM   2409  C   GLU A 798      69.712  13.738  66.242  1.00  0.00           C  
ATOM   2410  O   GLU A 798      70.598  13.718  65.399  1.00  0.00           O  
ATOM   2411  CB  GLU A 798      68.992  15.809  67.251  1.00  0.00           C  
ATOM   2412  CG  GLU A 798      68.188  17.069  67.094  1.00  0.00           C  
ATOM   2413  CD  GLU A 798      68.788  18.230  67.881  1.00  0.00           C  
ATOM   2414  OE1 GLU A 798      69.849  18.770  67.533  1.00  0.00           O  
ATOM   2415  OE2 GLU A 798      68.166  18.613  68.860  1.00  0.00           O  
ATOM   2416  N   GLU A 799      69.645  12.817  67.197  1.00  0.00           N  
ATOM   2417  CA  GLU A 799      70.636  11.783  67.373  1.00  0.00           C  
ATOM   2418  C   GLU A 799      70.530  10.832  66.205  1.00  0.00           C  
ATOM   2419  O   GLU A 799      71.552  10.424  65.695  1.00  0.00           O  
ATOM   2420  CB  GLU A 799      70.354  11.113  68.717  1.00  0.00           C  
ATOM   2421  CG  GLU A 799      71.325  10.021  69.088  1.00  0.00           C  
ATOM   2422  CD  GLU A 799      72.766  10.456  69.301  1.00  0.00           C  
ATOM   2423  OE1 GLU A 799      73.051  11.656  69.407  1.00  0.00           O  
ATOM   2424  OE2 GLU A 799      73.630   9.579  69.391  1.00  0.00           O  
ATOM   2425  N   ILE A 800      69.350  10.485  65.713  1.00  0.00           N  
ATOM   2426  CA  ILE A 800      69.247   9.649  64.551  1.00  0.00           C  
ATOM   2427  C   ILE A 800      69.891  10.423  63.398  1.00  0.00           C  
ATOM   2428  O   ILE A 800      70.743   9.839  62.745  1.00  0.00           O  
ATOM   2429  CB  ILE A 800      67.753   9.320  64.283  1.00  0.00           C  
ATOM   2430  CG1 ILE A 800      67.257   8.249  65.205  1.00  0.00           C  
ATOM   2431  CG2 ILE A 800      67.598   8.827  62.843  1.00  0.00           C  
ATOM   2432  CD1 ILE A 800      65.726   8.174  65.304  1.00  0.00           C  
ATOM   2433  N   LEU A 801      69.632  11.706  63.139  1.00  0.00           N  
ATOM   2434  CA  LEU A 801      70.244  12.374  62.011  1.00  0.00           C  
ATOM   2435  C   LEU A 801      71.736  12.486  62.175  1.00  0.00           C  
ATOM   2436  O   LEU A 801      72.448  12.505  61.180  1.00  0.00           O  
ATOM   2437  CB  LEU A 801      69.661  13.762  61.814  1.00  0.00           C  
ATOM   2438  CG  LEU A 801      68.230  13.701  61.368  1.00  0.00           C  
ATOM   2439  CD1 LEU A 801      67.692  15.100  61.466  1.00  0.00           C  
ATOM   2440  CD2 LEU A 801      68.100  13.053  59.993  1.00  0.00           C  
ATOM   2441  N   ARG A 802      72.272  12.504  63.380  1.00  0.00           N  
ATOM   2442  CA  ARG A 802      73.698  12.549  63.598  1.00  0.00           C  
ATOM   2443  C   ARG A 802      74.246  11.214  63.192  1.00  0.00           C  
ATOM   2444  O   ARG A 802      75.323  11.137  62.631  1.00  0.00           O  
ATOM   2445  CB  ARG A 802      74.065  12.674  65.022  1.00  0.00           C  
ATOM   2446  CG  ARG A 802      74.849  13.882  65.402  1.00  0.00           C  
ATOM   2447  CD  ARG A 802      73.820  14.984  65.274  1.00  0.00           C  
ATOM   2448  NE  ARG A 802      74.034  16.096  66.182  1.00  0.00           N  
ATOM   2449  CZ  ARG A 802      73.683  16.048  67.478  1.00  0.00           C  
ATOM   2450  NH1 ARG A 802      73.108  14.970  68.075  1.00  0.00           N  
ATOM   2451  NH2 ARG A 802      73.891  17.177  68.181  1.00  0.00           N  
ATOM   2452  N   LEU A 803      73.541  10.131  63.488  1.00  0.00           N  
ATOM   2453  CA  LEU A 803      73.998   8.777  63.205  1.00  0.00           C  
ATOM   2454  C   LEU A 803      73.986   8.487  61.696  1.00  0.00           C  
ATOM   2455  O   LEU A 803      74.809   7.752  61.142  1.00  0.00           O  
ATOM   2456  CB  LEU A 803      73.087   7.848  64.012  1.00  0.00           C  
ATOM   2457  CG  LEU A 803      73.544   7.036  65.255  1.00  0.00           C  
ATOM   2458  CD1 LEU A 803      74.762   7.563  65.961  1.00  0.00           C  
ATOM   2459  CD2 LEU A 803      72.368   7.017  66.170  1.00  0.00           C  
ATOM   2460  N   LEU A 807      73.054   9.114  61.015  1.00  0.00           N  
ATOM   2461  CA  LEU A 807      72.876   9.050  59.588  1.00  0.00           C  
ATOM   2462  C   LEU A 807      73.822  10.014  58.881  1.00  0.00           C  
ATOM   2463  O   LEU A 807      73.809  10.079  57.665  1.00  0.00           O  
ATOM   2464  CB  LEU A 807      71.451   9.399  59.348  1.00  0.00           C  
ATOM   2465  CG  LEU A 807      70.493   8.384  58.808  1.00  0.00           C  
ATOM   2466  CD1 LEU A 807      70.863   7.039  59.234  1.00  0.00           C  
ATOM   2467  CD2 LEU A 807      69.107   8.761  59.241  1.00  0.00           C  
ATOM   2468  N   GLU A 808      74.630  10.793  59.605  1.00  0.00           N  
ATOM   2469  CA  GLU A 808      75.629  11.746  59.135  1.00  0.00           C  
ATOM   2470  C   GLU A 808      75.103  12.750  58.112  1.00  0.00           C  
ATOM   2471  O   GLU A 808      75.647  12.917  57.008  1.00  0.00           O  
ATOM   2472  CB  GLU A 808      76.793  10.931  58.595  1.00  0.00           C  
ATOM   2473  CG  GLU A 808      77.471  10.006  59.615  1.00  0.00           C  
ATOM   2474  CD  GLU A 808      78.547   9.078  59.056  1.00  0.00           C  
ATOM   2475  OE1 GLU A 808      79.052   9.302  57.971  1.00  0.00           O  
ATOM   2476  OE2 GLU A 808      78.932   8.118  59.696  1.00  0.00           O  
ATOM   2477  N   LEU A1141      73.998  13.397  58.495  1.00  0.00           N  
ATOM   2478  CA  LEU A1141      73.225  14.346  57.712  1.00  0.00           C  
ATOM   2479  C   LEU A1141      73.181  15.745  58.359  1.00  0.00           C  
ATOM   2480  O   LEU A1141      73.002  15.827  59.592  1.00  0.00           O  
ATOM   2481  CB  LEU A1141      71.798  13.845  57.571  1.00  0.00           C  
ATOM   2482  CG  LEU A1141      71.504  12.671  56.632  1.00  0.00           C  
ATOM   2483  CD1 LEU A1141      70.005  12.358  56.610  1.00  0.00           C  
ATOM   2484  CD2 LEU A1141      71.994  13.045  55.244  1.00  0.00           C  
ATOM   2485  N   PRO A1154      73.349  16.856  57.603  1.00  0.00           N  
ATOM   2486  CA  PRO A1154      73.329  18.220  58.129  1.00  0.00           C  
ATOM   2487  C   PRO A1154      71.877  18.592  58.296  1.00  0.00           C  
ATOM   2488  O   PRO A1154      71.078  18.292  57.382  1.00  0.00           O  
ATOM   2489  CB  PRO A1154      74.034  19.023  57.079  1.00  0.00           C  
ATOM   2490  CG  PRO A1154      73.646  18.321  55.783  1.00  0.00           C  
ATOM   2491  CD  PRO A1154      73.651  16.852  56.168  1.00  0.00           C  
ATOM   2492  N   TYR A1155      71.474  19.255  59.375  1.00  0.00           N  
ATOM   2493  CA  TYR A1155      70.051  19.550  59.534  1.00  0.00           C  
ATOM   2494  C   TYR A1155      69.915  20.903  60.224  1.00  0.00           C  
ATOM   2495  O   TYR A1155      70.914  21.507  60.671  1.00  0.00           O  
ATOM   2496  CB  TYR A1155      69.376  18.413  60.370  1.00  0.00           C  
ATOM   2497  CG  TYR A1155      69.925  18.240  61.762  1.00  0.00           C  
ATOM   2498  CD1 TYR A1155      70.992  17.398  61.983  1.00  0.00           C  
ATOM   2499  CD2 TYR A1155      69.388  18.946  62.814  1.00  0.00           C  
ATOM   2500  CE1 TYR A1155      71.532  17.259  63.262  1.00  0.00           C  
ATOM   2501  CE2 TYR A1155      69.900  18.817  64.100  1.00  0.00           C  
ATOM   2502  CZ  TYR A1155      70.971  17.978  64.310  1.00  0.00           C  
ATOM   2503  OH  TYR A1155      71.520  17.898  65.574  1.00  0.00           O  
ATOM   2504  N   ARG A1156      68.683  21.364  60.359  1.00  0.00           N  
ATOM   2505  CA  ARG A1156      68.453  22.566  61.082  1.00  0.00           C  
ATOM   2506  C   ARG A1156      67.127  22.405  61.803  1.00  0.00           C  
ATOM   2507  O   ARG A1156      66.324  21.577  61.334  1.00  0.00           O  
ATOM   2508  CB  ARG A1156      68.422  23.694  60.094  1.00  0.00           C  
ATOM   2509  CG  ARG A1156      67.182  23.749  59.291  1.00  0.00           C  
ATOM   2510  CD  ARG A1156      67.264  24.989  58.469  1.00  0.00           C  
ATOM   2511  NE  ARG A1156      66.050  25.099  57.666  1.00  0.00           N  
ATOM   2512  CZ  ARG A1156      65.645  26.271  57.142  1.00  0.00           C  
ATOM   2513  NH1 ARG A1156      66.331  27.422  57.312  1.00  0.00           N  
ATOM   2514  NH2 ARG A1156      64.484  26.324  56.497  1.00  0.00           N  
ATOM   2515  N   LEU A1157      66.870  23.154  62.896  1.00  0.00           N  
ATOM   2516  CA  LEU A1157      65.586  23.058  63.580  1.00  0.00           C  
ATOM   2517  C   LEU A1157      64.730  24.248  63.262  1.00  0.00           C  
ATOM   2518  O   LEU A1157      65.248  25.362  63.196  1.00  0.00           O  
ATOM   2519  CB  LEU A1157      65.796  22.975  65.075  1.00  0.00           C  
ATOM   2520  CG  LEU A1157      65.966  21.644  65.819  1.00  0.00           C  
ATOM   2521  CD1 LEU A1157      67.132  20.852  65.293  1.00  0.00           C  
ATOM   2522  CD2 LEU A1157      66.268  21.935  67.275  1.00  0.00           C  
ATOM   2523  N   VAL A1158      63.434  24.142  63.057  1.00  0.00           N  
ATOM   2524  CA  VAL A1158      62.631  25.275  62.641  1.00  0.00           C  
ATOM   2525  C   VAL A1158      61.489  25.370  63.623  1.00  0.00           C  
ATOM   2526  O   VAL A1158      60.785  24.403  63.857  1.00  0.00           O  
ATOM   2527  CB  VAL A1158      62.100  25.040  61.194  1.00  0.00           C  
ATOM   2528  CG1 VAL A1158      60.991  25.984  60.749  1.00  0.00           C  
ATOM   2529  CG2 VAL A1158      63.284  25.230  60.296  1.00  0.00           C  
ATOM   2530  N   GLU A1159      61.288  26.522  64.221  1.00  0.00           N  
ATOM   2531  CA  GLU A1159      60.194  26.784  65.089  1.00  0.00           C  
ATOM   2532  C   GLU A1159      58.999  27.059  64.216  1.00  0.00           C  
ATOM   2533  O   GLU A1159      59.083  28.045  63.484  1.00  0.00           O  
ATOM   2534  CB  GLU A1159      60.587  27.979  65.915  1.00  0.00           C  
ATOM   2535  CG  GLU A1159      59.548  28.313  66.964  1.00  0.00           C  
ATOM   2536  CD  GLU A1159      59.570  27.309  68.096  1.00  0.00           C  
ATOM   2537  OE1 GLU A1159      60.651  27.116  68.651  1.00  0.00           O  
ATOM   2538  OE2 GLU A1159      58.530  26.733  68.393  1.00  0.00           O  
ATOM   2539  N   VAL A1160      57.887  26.322  64.225  1.00  0.00           N  
ATOM   2540  CA  VAL A1160      56.753  26.608  63.353  1.00  0.00           C  
ATOM   2541  C   VAL A1160      55.786  27.692  63.870  1.00  0.00           C  
ATOM   2542  O   VAL A1160      55.404  27.794  65.041  1.00  0.00           O  
ATOM   2543  CB  VAL A1160      56.036  25.244  63.086  1.00  0.00           C  
ATOM   2544  CG1 VAL A1160      54.791  25.397  62.231  1.00  0.00           C  
ATOM   2545  CG2 VAL A1160      56.956  24.338  62.306  1.00  0.00           C  
ATOM   2546  N   ALA A1161      55.315  28.535  62.978  1.00  0.00           N  
ATOM   2547  CA  ALA A1161      54.450  29.645  63.286  1.00  0.00           C  
ATOM   2548  C   ALA A1161      53.030  29.200  63.582  1.00  0.00           C  
ATOM   2549  O   ALA A1161      52.577  28.133  63.124  1.00  0.00           O  
ATOM   2550  CB  ALA A1161      54.417  30.602  62.106  1.00  0.00           C  
ATOM   2551  N   THR A1415      52.295  30.104  64.217  1.00  0.00           N  
ATOM   2552  CA  THR A1415      50.987  29.803  64.729  1.00  0.00           C  
ATOM   2553  C   THR A1415      50.023  29.367  63.661  1.00  0.00           C  
ATOM   2554  O   THR A1415      49.137  28.549  63.899  1.00  0.00           O  
ATOM   2555  CB  THR A1415      50.436  31.024  65.411  1.00  0.00           C  
ATOM   2556  OG1 THR A1415      50.481  32.016  64.385  1.00  0.00           O  
ATOM   2557  CG2 THR A1415      51.185  31.449  66.671  1.00  0.00           C  
ATOM   2558  N   GLY A1426      50.169  29.937  62.471  1.00  0.00           N  
ATOM   2559  CA  GLY A1426      49.247  29.660  61.383  1.00  0.00           C  
ATOM   2560  C   GLY A1426      49.716  28.486  60.567  1.00  0.00           C  
ATOM   2561  O   GLY A1426      49.115  28.187  59.536  1.00  0.00           O  
ATOM   2562  N   ASP A1427      50.809  27.837  60.982  1.00  0.00           N  
ATOM   2563  CA  ASP A1427      51.335  26.694  60.271  1.00  0.00           C  
ATOM   2564  C   ASP A1427      51.338  25.446  61.120  1.00  0.00           C  
ATOM   2565  O   ASP A1427      51.513  24.335  60.613  1.00  0.00           O  
ATOM   2566  CB  ASP A1427      52.761  26.977  59.804  1.00  0.00           C  
ATOM   2567  CG  ASP A1427      53.287  26.006  58.737  1.00  0.00           C  
ATOM   2568  OD1 ASP A1427      52.481  25.529  57.932  1.00  0.00           O  
ATOM   2569  OD2 ASP A1427      54.503  25.737  58.688  1.00  0.00           O  
ATOM   2570  N   MET A1437      51.167  25.566  62.424  1.00  0.00           N  
ATOM   2571  CA  MET A1437      51.204  24.368  63.245  1.00  0.00           C  
ATOM   2572  C   MET A1437      49.880  23.614  63.265  1.00  0.00           C  
ATOM   2573  O   MET A1437      49.866  22.427  63.588  1.00  0.00           O  
ATOM   2574  CB  MET A1437      51.641  24.742  64.661  1.00  0.00           C  
ATOM   2575  CG  MET A1437      50.893  25.914  65.240  1.00  0.00           C  
ATOM   2576  SD  MET A1437      51.336  26.230  66.938  1.00  0.00           S  
ATOM   2577  CE  MET A1437      53.022  26.707  66.748  1.00  0.00           C  
ATOM   2578  N   GLY A1438      48.716  24.127  62.906  1.00  0.00           N  
ATOM   2579  CA  GLY A1438      47.544  23.270  63.002  1.00  0.00           C  
ATOM   2580  C   GLY A1438      46.759  23.559  64.276  1.00  0.00           C  
ATOM   2581  O   GLY A1438      47.278  24.148  65.238  1.00  0.00           O  
ATOM   2582  N   PRO A1443      45.471  23.219  64.321  1.00  0.00           N  
ATOM   2583  CA  PRO A1443      44.597  23.622  65.407  1.00  0.00           C  
ATOM   2584  C   PRO A1443      44.992  23.004  66.734  1.00  0.00           C  
ATOM   2585  O   PRO A1443      44.875  23.700  67.741  1.00  0.00           O  
ATOM   2586  CB  PRO A1443      43.202  23.228  64.976  1.00  0.00           C  
ATOM   2587  CG  PRO A1443      43.387  22.157  63.916  1.00  0.00           C  
ATOM   2588  CD  PRO A1443      44.777  22.435  63.326  1.00  0.00           C  
ATOM   2589  N   GLY A1444      45.479  21.771  66.831  1.00  0.00           N  
ATOM   2590  CA  GLY A1444      45.750  21.227  68.134  1.00  0.00           C  
ATOM   2591  C   GLY A1444      47.117  21.506  68.685  1.00  0.00           C  
ATOM   2592  O   GLY A1444      47.356  21.024  69.798  1.00  0.00           O  
ATOM   2593  N   LYS A1448      48.052  22.245  68.075  1.00  0.00           N  
ATOM   2594  CA  LYS A1448      49.372  22.234  68.667  1.00  0.00           C  
ATOM   2595  C   LYS A1448      49.599  23.357  69.645  1.00  0.00           C  
ATOM   2596  O   LYS A1448      49.112  24.454  69.488  1.00  0.00           O  
ATOM   2597  CB  LYS A1448      50.485  22.312  67.608  1.00  0.00           C  
ATOM   2598  CG  LYS A1448      51.033  21.025  67.010  1.00  0.00           C  
ATOM   2599  CD  LYS A1448      49.984  20.407  66.154  1.00  0.00           C  
ATOM   2600  CE  LYS A1448      50.472  19.184  65.369  1.00  0.00           C  
ATOM   2601  NZ  LYS A1448      51.126  19.458  64.093  1.00  0.00           N  
ATOM   2602  N   TRP A1456      50.306  23.011  70.691  1.00  0.00           N  
ATOM   2603  CA  TRP A1456      50.820  23.968  71.615  1.00  0.00           C  
ATOM   2604  C   TRP A1456      52.120  24.473  70.996  1.00  0.00           C  
ATOM   2605  O   TRP A1456      52.367  25.671  70.978  1.00  0.00           O  
ATOM   2606  CB  TRP A1456      51.104  23.287  72.955  1.00  0.00           C  
ATOM   2607  CG  TRP A1456      51.902  24.071  74.008  1.00  0.00           C  
ATOM   2608  CD1 TRP A1456      53.165  23.653  74.401  1.00  0.00           C  
ATOM   2609  CD2 TRP A1456      51.508  25.173  74.719  1.00  0.00           C  
ATOM   2610  NE1 TRP A1456      53.569  24.477  75.359  1.00  0.00           N  
ATOM   2611  CE2 TRP A1456      52.593  25.387  75.567  1.00  0.00           C  
ATOM   2612  CE3 TRP A1456      50.427  26.022  74.794  1.00  0.00           C  
ATOM   2613  CZ2 TRP A1456      52.618  26.428  76.483  1.00  0.00           C  
ATOM   2614  CZ3 TRP A1456      50.444  27.080  75.716  1.00  0.00           C  
ATOM   2615  CH2 TRP A1456      51.527  27.278  76.549  1.00  0.00           C  
ATOM   2616  N   ARG A1457      52.965  23.572  70.488  1.00  0.00           N  
ATOM   2617  CA  ARG A1457      54.316  23.829  70.014  1.00  0.00           C  
ATOM   2618  C   ARG A1457      54.591  22.901  68.848  1.00  0.00           C  
ATOM   2619  O   ARG A1457      54.030  21.782  68.793  1.00  0.00           O  
ATOM   2620  CB  ARG A1457      55.271  23.467  71.056  1.00  0.00           C  
ATOM   2621  CG  ARG A1457      56.318  24.473  71.341  1.00  0.00           C  
ATOM   2622  CD  ARG A1457      57.555  24.504  70.518  1.00  0.00           C  
ATOM   2623  NE  ARG A1457      58.499  24.424  71.590  1.00  0.00           N  
ATOM   2624  CZ  ARG A1457      59.728  24.892  71.630  1.00  0.00           C  
ATOM   2625  NH1 ARG A1457      60.273  25.522  70.636  1.00  0.00           N  
ATOM   2626  NH2 ARG A1457      60.450  24.676  72.711  1.00  0.00           N  
ATOM   2627  N   GLN A1458      55.437  23.310  67.909  1.00  0.00           N  
ATOM   2628  CA  GLN A1458      55.801  22.454  66.791  1.00  0.00           C  
ATOM   2629  C   GLN A1458      57.135  22.901  66.256  1.00  0.00           C  
ATOM   2630  O   GLN A1458      57.259  24.094  65.956  1.00  0.00           O  
ATOM   2631  CB  GLN A1458      54.802  22.532  65.687  1.00  0.00           C  
ATOM   2632  CG  GLN A1458      55.051  21.336  64.755  1.00  0.00           C  
ATOM   2633  CD  GLN A1458      54.250  21.267  63.465  1.00  0.00           C  
ATOM   2634  OE1 GLN A1458      53.030  21.385  63.435  1.00  0.00           O  
ATOM   2635  NE2 GLN A1458      54.838  20.979  62.323  1.00  0.00           N  
ATOM   2636  N   VAL A1459      58.127  21.984  66.218  1.00  0.00           N  
ATOM   2637  CA  VAL A1459      59.484  22.184  65.722  1.00  0.00           C  
ATOM   2638  C   VAL A1459      59.750  21.135  64.643  1.00  0.00           C  
ATOM   2639  O   VAL A1459      59.640  19.921  64.883  1.00  0.00           O  
ATOM   2640  CB  VAL A1459      60.536  21.997  66.805  1.00  0.00           C  
ATOM   2641  CG1 VAL A1459      61.980  22.067  66.279  1.00  0.00           C  
ATOM   2642  CG2 VAL A1459      60.355  23.132  67.777  1.00  0.00           C  
ATOM   2643  N   ASP A1460      60.012  21.614  63.422  1.00  0.00           N  
ATOM   2644  CA  ASP A1460      60.340  20.775  62.289  1.00  0.00           C  
ATOM   2645  C   ASP A1460      61.798  20.541  62.265  1.00  0.00           C  
ATOM   2646  O   ASP A1460      62.527  21.418  62.685  1.00  0.00           O  
ATOM   2647  CB  ASP A1460      59.945  21.432  61.018  1.00  0.00           C  
ATOM   2648  CG  ASP A1460      58.455  21.346  60.768  1.00  0.00           C  
ATOM   2649  OD1 ASP A1460      57.713  20.749  61.529  1.00  0.00           O  
ATOM   2650  OD2 ASP A1460      57.989  21.887  59.782  1.00  0.00           O  
ATOM   2651  N   ILE A1461      62.264  19.368  61.908  1.00  0.00           N  
ATOM   2652  CA  ILE A1461      63.684  19.190  61.691  1.00  0.00           C  
ATOM   2653  C   ILE A1461      63.820  19.068  60.182  1.00  0.00           C  
ATOM   2654  O   ILE A1461      63.118  18.267  59.552  1.00  0.00           O  
ATOM   2655  CB  ILE A1461      64.221  17.937  62.291  1.00  0.00           C  
ATOM   2656  CG1 ILE A1461      63.882  17.904  63.775  1.00  0.00           C  
ATOM   2657  CG2 ILE A1461      65.710  17.884  61.998  1.00  0.00           C  
ATOM   2658  CD1 ILE A1461      64.782  17.012  64.626  1.00  0.00           C  
ATOM   2659  N   GLU A1462      64.694  19.833  59.556  1.00  0.00           N  
ATOM   2660  CA  GLU A1462      64.876  19.805  58.111  1.00  0.00           C  
ATOM   2661  C   GLU A1462      66.264  19.343  57.707  1.00  0.00           C  
ATOM   2662  O   GLU A1462      67.227  19.703  58.392  1.00  0.00           O  
ATOM   2663  CB  GLU A1462      64.604  21.168  57.584  1.00  0.00           C  
ATOM   2664  CG  GLU A1462      63.214  21.647  57.946  1.00  0.00           C  
ATOM   2665  CD  GLU A1462      62.726  22.901  57.253  1.00  0.00           C  
ATOM   2666  OE1 GLU A1462      63.566  23.693  56.869  1.00  0.00           O  
ATOM   2667  OE2 GLU A1462      61.513  23.124  57.117  1.00  0.00           O  
ATOM   2668  N   VAL A1463      66.449  18.491  56.686  1.00  0.00           N  
ATOM   2669  CA  VAL A1463      67.794  18.041  56.308  1.00  0.00           C  
ATOM   2670  C   VAL A1463      68.124  18.714  54.963  1.00  0.00           C  
ATOM   2671  O   VAL A1463      67.275  19.061  54.123  1.00  0.00           O  
ATOM   2672  CB  VAL A1463      67.792  16.487  56.231  1.00  0.00           C  
ATOM   2673  CG1 VAL A1463      69.142  16.011  55.791  1.00  0.00           C  
ATOM   2674  CG2 VAL A1463      67.500  15.868  57.589  1.00  0.00           C  
ATOM   2675  N   TYR A1464      69.389  19.039  54.812  1.00  0.00           N  
ATOM   2676  CA  TYR A1464      69.838  19.705  53.616  1.00  0.00           C  
ATOM   2677  C   TYR A1464      69.785  18.793  52.371  1.00  0.00           C  
ATOM   2678  O   TYR A1464      70.313  17.680  52.385  1.00  0.00           O  
ATOM   2679  CB  TYR A1464      71.244  20.202  53.919  1.00  0.00           C  
ATOM   2680  CG  TYR A1464      71.770  21.104  52.812  1.00  0.00           C  
ATOM   2681  CD1 TYR A1464      71.121  22.306  52.530  1.00  0.00           C  
ATOM   2682  CD2 TYR A1464      72.843  20.689  52.058  1.00  0.00           C  
ATOM   2683  CE1 TYR A1464      71.514  23.108  51.499  1.00  0.00           C  
ATOM   2684  CE2 TYR A1464      73.236  21.499  51.013  1.00  0.00           C  
ATOM   2685  CZ  TYR A1464      72.572  22.685  50.748  1.00  0.00           C  
ATOM   2686  OH  TYR A1464      72.974  23.445  49.672  1.00  0.00           O  
ATOM   2687  N   LEU A1465      69.115  19.217  51.314  1.00  0.00           N  
ATOM   2688  CA  LEU A1465      69.054  18.486  50.064  1.00  0.00           C  
ATOM   2689  C   LEU A1465      69.877  19.265  49.024  1.00  0.00           C  
ATOM   2690  O   LEU A1465      69.359  20.239  48.452  1.00  0.00           O  
ATOM   2691  CB  LEU A1465      67.612  18.369  49.596  1.00  0.00           C  
ATOM   2692  CG  LEU A1465      67.293  17.453  48.405  1.00  0.00           C  
ATOM   2693  CD1 LEU A1465      67.835  16.085  48.709  1.00  0.00           C  
ATOM   2694  CD2 LEU A1465      65.805  17.393  48.132  1.00  0.00           C  
ATOM   2695  N   PRO A1475      71.148  18.924  48.725  1.00  0.00           N  
ATOM   2696  CA  PRO A1475      72.028  19.681  47.852  1.00  0.00           C  
ATOM   2697  C   PRO A1475      71.457  20.103  46.508  1.00  0.00           C  
ATOM   2698  O   PRO A1475      71.682  21.233  46.072  1.00  0.00           O  
ATOM   2699  CB  PRO A1475      73.248  18.821  47.689  1.00  0.00           C  
ATOM   2700  CG  PRO A1475      73.325  18.065  49.006  1.00  0.00           C  
ATOM   2701  CD  PRO A1475      71.850  17.748  49.235  1.00  0.00           C  
ATOM   2702  N   SER A1688      70.620  19.321  45.835  1.00  0.00           N  
ATOM   2703  CA  SER A1688      70.136  19.683  44.513  1.00  0.00           C  
ATOM   2704  C   SER A1688      69.058  20.759  44.521  1.00  0.00           C  
ATOM   2705  O   SER A1688      68.701  21.273  43.452  1.00  0.00           O  
ATOM   2706  CB  SER A1688      69.603  18.441  43.790  1.00  0.00           C  
ATOM   2707  OG  SER A1688      68.457  17.803  44.359  1.00  0.00           O  
ATOM   2708  N   GLU A1689      68.441  21.063  45.680  1.00  0.00           N  
ATOM   2709  CA  GLU A1689      67.474  22.147  45.753  1.00  0.00           C  
ATOM   2710  C   GLU A1689      68.118  23.357  46.427  1.00  0.00           C  
ATOM   2711  O   GLU A1689      67.504  24.410  46.463  1.00  0.00           O  
ATOM   2712  CB  GLU A1689      66.239  21.708  46.541  1.00  0.00           C  
ATOM   2713  CG  GLU A1689      65.259  20.757  45.860  1.00  0.00           C  
ATOM   2714  CD  GLU A1689      63.933  20.575  46.595  1.00  0.00           C  
ATOM   2715  OE1 GLU A1689      63.702  21.172  47.650  1.00  0.00           O  
ATOM   2716  OE2 GLU A1689      63.103  19.817  46.103  1.00  0.00           O  
ATOM   2717  N   GLY A1690      69.358  23.261  46.911  1.00  0.00           N  
ATOM   2718  CA  GLY A1690      70.033  24.309  47.627  1.00  0.00           C  
ATOM   2719  C   GLY A1690      69.281  24.709  48.894  1.00  0.00           C  
ATOM   2720  O   GLY A1690      69.387  25.862  49.333  1.00  0.00           O  
ATOM   2721  N   ARG A1692      68.505  23.782  49.499  1.00  0.00           N  
ATOM   2722  CA  ARG A1692      67.783  24.039  50.726  1.00  0.00           C  
ATOM   2723  C   ARG A1692      67.449  22.800  51.556  1.00  0.00           C  
ATOM   2724  O   ARG A1692      67.719  21.645  51.195  1.00  0.00           O  
ATOM   2725  CB  ARG A1692      66.513  24.820  50.395  1.00  0.00           C  
ATOM   2726  CG  ARG A1692      65.633  24.209  49.395  1.00  0.00           C  
ATOM   2727  CD  ARG A1692      64.448  25.071  49.184  1.00  0.00           C  
ATOM   2728  NE  ARG A1692      63.403  24.091  48.960  1.00  0.00           N  
ATOM   2729  CZ  ARG A1692      62.401  24.227  48.081  1.00  0.00           C  
ATOM   2730  NH1 ARG A1692      62.294  25.337  47.315  1.00  0.00           N  
ATOM   2731  NH2 ARG A1692      61.518  23.211  47.968  1.00  0.00           N  
ATOM   2732  N   TYR A1693      66.948  23.102  52.756  1.00  0.00           N  
ATOM   2733  CA  TYR A1693      66.604  22.119  53.762  1.00  0.00           C  
ATOM   2734  C   TYR A1693      65.179  21.665  53.515  1.00  0.00           C  
ATOM   2735  O   TYR A1693      64.326  22.487  53.191  1.00  0.00           O  
ATOM   2736  CB  TYR A1693      66.718  22.736  55.139  1.00  0.00           C  
ATOM   2737  CG  TYR A1693      68.132  22.963  55.593  1.00  0.00           C  
ATOM   2738  CD1 TYR A1693      68.831  24.057  55.120  1.00  0.00           C  
ATOM   2739  CD2 TYR A1693      68.739  22.059  56.419  1.00  0.00           C  
ATOM   2740  CE1 TYR A1693      70.139  24.246  55.466  1.00  0.00           C  
ATOM   2741  CE2 TYR A1693      70.061  22.242  56.771  1.00  0.00           C  
ATOM   2742  CZ  TYR A1693      70.742  23.332  56.287  1.00  0.00           C  
ATOM   2743  OH  TYR A1693      72.061  23.539  56.623  1.00  0.00           O  
ATOM   2744  N   ARG A1700      64.872  20.380  53.549  1.00  0.00           N  
ATOM   2745  CA  ARG A1700      63.492  19.957  53.430  1.00  0.00           C  
ATOM   2746  C   ARG A1700      63.098  19.151  54.701  1.00  0.00           C  
ATOM   2747  O   ARG A1700      63.935  18.506  55.371  1.00  0.00           O  
ATOM   2748  CB  ARG A1700      63.381  19.152  52.124  1.00  0.00           C  
ATOM   2749  CG  ARG A1700      63.284  20.041  50.860  1.00  0.00           C  
ATOM   2750  CD  ARG A1700      61.890  20.635  50.654  1.00  0.00           C  
ATOM   2751  NE  ARG A1700      61.175  20.043  49.522  1.00  0.00           N  
ATOM   2752  CZ  ARG A1700      59.884  19.648  49.576  1.00  0.00           C  
ATOM   2753  NH1 ARG A1700      59.117  19.758  50.676  1.00  0.00           N  
ATOM   2754  NH2 ARG A1700      59.342  19.078  48.488  1.00  0.00           N  
ATOM   2755  N   GLU A1701      61.827  19.278  55.112  1.00  0.00           N  
ATOM   2756  CA  GLU A1701      61.270  18.635  56.288  1.00  0.00           C  
ATOM   2757  C   GLU A1701      61.473  17.127  56.355  1.00  0.00           C  
ATOM   2758  O   GLU A1701      61.166  16.454  55.379  1.00  0.00           O  
ATOM   2759  CB  GLU A1701      59.784  18.905  56.346  1.00  0.00           C  
ATOM   2760  CG  GLU A1701      59.163  18.541  57.679  1.00  0.00           C  
ATOM   2761  CD  GLU A1701      57.688  18.294  57.559  1.00  0.00           C  
ATOM   2762  OE1 GLU A1701      57.016  19.151  56.974  1.00  0.00           O  
ATOM   2763  OE2 GLU A1701      57.234  17.243  58.019  1.00  0.00           O  
ATOM   2764  N   THR A1702      62.029  16.577  57.441  1.00  0.00           N  
ATOM   2765  CA  THR A1702      62.053  15.149  57.595  1.00  0.00           C  
ATOM   2766  C   THR A1702      61.264  14.668  58.827  1.00  0.00           C  
ATOM   2767  O   THR A1702      60.729  13.548  58.862  1.00  0.00           O  
ATOM   2768  CB  THR A1702      63.510  14.683  57.680  1.00  0.00           C  
ATOM   2769  OG1 THR A1702      64.139  15.532  58.607  1.00  0.00           O  
ATOM   2770  CG2 THR A1702      64.215  14.674  56.334  1.00  0.00           C  
ATOM   2771  N   HIS A1703      61.144  15.517  59.861  1.00  0.00           N  
ATOM   2772  CA  HIS A1703      60.602  15.141  61.152  1.00  0.00           C  
ATOM   2773  C   HIS A1703      59.744  16.270  61.659  1.00  0.00           C  
ATOM   2774  O   HIS A1703      60.136  17.421  61.487  1.00  0.00           O  
ATOM   2775  CB  HIS A1703      61.748  14.890  62.119  1.00  0.00           C  
ATOM   2776  CG  HIS A1703      62.783  13.805  61.819  1.00  0.00           C  
ATOM   2777  ND1 HIS A1703      63.766  13.782  60.936  1.00  0.00           N  
ATOM   2778  CD2 HIS A1703      62.888  12.633  62.527  1.00  0.00           C  
ATOM   2779  CE1 HIS A1703      64.449  12.667  61.098  1.00  0.00           C  
ATOM   2780  NE2 HIS A1703      63.916  11.978  62.055  1.00  0.00           N  
ATOM   2781  N   SER A1704      58.595  16.039  62.269  1.00  0.00           N  
ATOM   2782  CA  SER A1704      57.765  17.115  62.777  1.00  0.00           C  
ATOM   2783  C   SER A1704      57.330  16.778  64.224  1.00  0.00           C  
ATOM   2784  O   SER A1704      56.660  15.768  64.386  1.00  0.00           O  
ATOM   2785  CB  SER A1704      56.620  17.216  61.830  1.00  0.00           C  
ATOM   2786  OG  SER A1704      56.066  18.510  61.756  1.00  0.00           O  
ATOM   2787  N   CYS A1705      57.868  17.495  65.236  1.00  0.00           N  
ATOM   2788  CA  CYS A1705      57.661  17.379  66.674  1.00  0.00           C  
ATOM   2789  C   CYS A1705      56.542  18.262  67.212  1.00  0.00           C  
ATOM   2790  O   CYS A1705      56.607  19.479  67.058  1.00  0.00           O  
ATOM   2791  CB  CYS A1705      58.906  17.772  67.396  1.00  0.00           C  
ATOM   2792  SG  CYS A1705      59.103  16.986  69.023  1.00  0.00           S  
ATOM   2793  N   SER A1706      55.511  17.690  67.819  1.00  0.00           N  
ATOM   2794  CA  SER A1706      54.353  18.392  68.307  1.00  0.00           C  
ATOM   2795  C   SER A1706      54.072  18.141  69.776  1.00  0.00           C  
ATOM   2796  O   SER A1706      54.445  17.076  70.285  1.00  0.00           O  
ATOM   2797  CB  SER A1706      53.201  17.971  67.527  1.00  0.00           C  
ATOM   2798  OG  SER A1706      53.433  18.398  66.206  1.00  0.00           O  
ATOM   2799  N   ALA A1707      53.450  19.126  70.451  1.00  0.00           N  
ATOM   2800  CA  ALA A1707      53.074  19.016  71.864  1.00  0.00           C  
ATOM   2801  C   ALA A1707      51.662  19.449  71.746  1.00  0.00           C  
ATOM   2802  O   ALA A1707      51.409  20.493  71.164  1.00  0.00           O  
ATOM   2803  CB  ALA A1707      53.749  20.005  72.768  1.00  0.00           C  
ATOM   2804  N   LEU A1708      50.704  18.679  72.215  1.00  0.00           N  
ATOM   2805  CA  LEU A1708      49.323  19.047  71.987  1.00  0.00           C  
ATOM   2806  C   LEU A1708      48.557  19.237  73.260  1.00  0.00           C  
ATOM   2807  O   LEU A1708      47.321  19.382  73.228  1.00  0.00           O  
ATOM   2808  CB  LEU A1708      48.652  17.975  71.121  1.00  0.00           C  
ATOM   2809  CG  LEU A1708      49.281  17.793  69.727  1.00  0.00           C  
ATOM   2810  CD1 LEU A1708      50.166  16.582  69.710  1.00  0.00           C  
ATOM   2811  CD2 LEU A1708      48.193  17.723  68.713  1.00  0.00           C  
ATOM   2812  N   LEU A1709      49.316  19.292  74.372  1.00  0.00           N  
ATOM   2813  CA  LEU A1709      48.827  19.332  75.743  1.00  0.00           C  
ATOM   2814  C   LEU A1709      47.658  18.374  75.846  1.00  0.00           C  
ATOM   2815  O   LEU A1709      47.878  17.188  75.552  1.00  0.00           O  
ATOM   2816  CB  LEU A1709      48.436  20.784  76.122  1.00  0.00           C  
ATOM   2817  CG  LEU A1709      49.575  21.830  76.154  1.00  0.00           C  
ATOM   2818  CD1 LEU A1709      49.025  23.151  76.641  1.00  0.00           C  
ATOM   2819  CD2 LEU A1709      50.723  21.344  77.033  1.00  0.00           C  
ATOM   2820  N   ASP A1710      46.411  18.769  76.128  1.00  0.00           N  
ATOM   2821  CA  ASP A1710      45.326  17.800  76.268  1.00  0.00           C  
ATOM   2822  C   ASP A1710      44.260  17.941  75.208  1.00  0.00           C  
ATOM   2823  O   ASP A1710      43.136  17.444  75.367  1.00  0.00           O  
ATOM   2824  CB  ASP A1710      44.706  17.950  77.666  1.00  0.00           C  
ATOM   2825  CG  ASP A1710      44.029  19.290  78.019  1.00  0.00           C  
ATOM   2826  OD1 ASP A1710      44.101  20.270  77.264  1.00  0.00           O  
ATOM   2827  OD2 ASP A1710      43.393  19.331  79.074  1.00  0.00           O  
ATOM   2828  N   TRP A1711      44.572  18.586  74.073  1.00  0.00           N  
ATOM   2829  CA  TRP A1711      43.583  18.783  73.044  1.00  0.00           C  
ATOM   2830  C   TRP A1711      43.296  17.419  72.438  1.00  0.00           C  
ATOM   2831  O   TRP A1711      42.150  17.139  72.075  1.00  0.00           O  
ATOM   2832  CB  TRP A1711      44.204  19.828  72.100  1.00  0.00           C  
ATOM   2833  CG  TRP A1711      43.301  20.309  70.969  1.00  0.00           C  
ATOM   2834  CD1 TRP A1711      42.481  21.399  71.076  1.00  0.00           C  
ATOM   2835  CD2 TRP A1711      43.210  19.707  69.737  1.00  0.00           C  
ATOM   2836  NE1 TRP A1711      41.849  21.487  69.909  1.00  0.00           N  
ATOM   2837  CE2 TRP A1711      42.256  20.505  69.086  1.00  0.00           C  
ATOM   2838  CE3 TRP A1711      43.806  18.617  69.104  1.00  0.00           C  
ATOM   2839  CZ2 TRP A1711      41.889  20.210  67.793  1.00  0.00           C  
ATOM   2840  CZ3 TRP A1711      43.427  18.327  67.795  1.00  0.00           C  
ATOM   2841  CH2 TRP A1711      42.476  19.125  67.152  1.00  0.00           C  
ATOM   2842  N   GLN A1742      44.254  16.507  72.360  1.00  0.00           N  
ATOM   2843  CA  GLN A1742      43.935  15.211  71.796  1.00  0.00           C  
ATOM   2844  C   GLN A1742      43.367  14.335  72.905  1.00  0.00           C  
ATOM   2845  O   GLN A1742      42.379  13.615  72.665  1.00  0.00           O  
ATOM   2846  CB  GLN A1742      45.150  14.482  71.244  1.00  0.00           C  
ATOM   2847  CG  GLN A1742      45.784  15.145  70.073  1.00  0.00           C  
ATOM   2848  CD  GLN A1742      46.954  14.386  69.472  1.00  0.00           C  
ATOM   2849  OE1 GLN A1742      47.920  13.942  70.104  1.00  0.00           O  
ATOM   2850  NE2 GLN A1742      46.834  14.303  68.157  1.00  0.00           N  
ATOM   2851  N   ALA A1743      43.927  14.413  74.132  1.00  0.00           N  
ATOM   2852  CA  ALA A1743      43.432  13.636  75.264  1.00  0.00           C  
ATOM   2853  C   ALA A1743      41.934  13.870  75.492  1.00  0.00           C  
ATOM   2854  O   ALA A1743      41.202  12.895  75.697  1.00  0.00           O  
ATOM   2855  CB  ALA A1743      44.172  14.004  76.497  1.00  0.00           C  
ATOM   2856  N   ARG A1744      41.425  15.091  75.295  1.00  0.00           N  
ATOM   2857  CA  ARG A1744      39.994  15.342  75.387  1.00  0.00           C  
ATOM   2858  C   ARG A1744      39.193  14.843  74.225  1.00  0.00           C  
ATOM   2859  O   ARG A1744      38.003  14.611  74.376  1.00  0.00           O  
ATOM   2860  CB  ARG A1744      39.638  16.816  75.509  1.00  0.00           C  
ATOM   2861  CG  ARG A1744      40.145  17.349  76.798  1.00  0.00           C  
ATOM   2862  CD  ARG A1744      39.945  18.842  76.943  1.00  0.00           C  
ATOM   2863  NE  ARG A1744      40.527  19.303  78.214  1.00  0.00           N  
ATOM   2864  CZ  ARG A1744      39.790  19.259  79.355  1.00  0.00           C  
ATOM   2865  NH1 ARG A1744      38.499  18.900  79.378  1.00  0.00           N  
ATOM   2866  NH2 ARG A1744      40.321  19.656  80.501  1.00  0.00           N  
ATOM   2867  N   ARG A1748      39.730  14.681  73.024  1.00  0.00           N  
ATOM   2868  CA  ARG A1748      38.937  14.141  71.911  1.00  0.00           C  
ATOM   2869  C   ARG A1748      39.016  12.625  71.996  1.00  0.00           C  
ATOM   2870  O   ARG A1748      38.048  11.939  71.717  1.00  0.00           O  
ATOM   2871  CB  ARG A1748      39.501  14.541  70.550  1.00  0.00           C  
ATOM   2872  CG  ARG A1748      39.720  16.013  70.404  1.00  0.00           C  
ATOM   2873  CD  ARG A1748      40.619  16.346  69.260  1.00  0.00           C  
ATOM   2874  NE  ARG A1748      39.896  16.344  68.003  1.00  0.00           N  
ATOM   2875  CZ  ARG A1748      39.186  17.365  67.525  1.00  0.00           C  
ATOM   2876  NH1 ARG A1748      39.061  18.523  68.173  1.00  0.00           N  
ATOM   2877  NH2 ARG A1748      38.636  17.189  66.325  1.00  0.00           N  
ATOM   2878  N   ALA A1750      40.155  12.019  72.345  1.00  0.00           N  
ATOM   2879  CA  ALA A1750      40.310  10.589  72.348  1.00  0.00           C  
ATOM   2880  C   ALA A1750      39.963  10.021  73.699  1.00  0.00           C  
ATOM   2881  O   ALA A1750      39.953   8.802  73.851  1.00  0.00           O  
ATOM   2882  CB  ALA A1750      41.732  10.260  72.040  1.00  0.00           C  
ATOM   2883  N   ASN A1751      39.770  10.883  74.720  1.00  0.00           N  
ATOM   2884  CA  ASN A1751      39.428  10.541  76.097  1.00  0.00           C  
ATOM   2885  C   ASN A1751      40.511   9.731  76.747  1.00  0.00           C  
ATOM   2886  O   ASN A1751      40.313   8.562  77.077  1.00  0.00           O  
ATOM   2887  CB  ASN A1751      38.113   9.787  76.112  1.00  0.00           C  
ATOM   2888  CG  ASN A1751      37.552   9.435  77.485  1.00  0.00           C  
ATOM   2889  OD1 ASN A1751      36.727   8.530  77.579  1.00  0.00           O  
ATOM   2890  ND2 ASN A1751      37.837  10.062  78.609  1.00  0.00           N  
ATOM   2891  N   LEU A1752      41.658  10.371  76.963  1.00  0.00           N  
ATOM   2892  CA  LEU A1752      42.817   9.734  77.528  1.00  0.00           C  
ATOM   2893  C   LEU A1752      43.020  10.326  78.908  1.00  0.00           C  
ATOM   2894  O   LEU A1752      43.257  11.540  79.072  1.00  0.00           O  
ATOM   2895  CB  LEU A1752      44.011  10.008  76.618  1.00  0.00           C  
ATOM   2896  CG  LEU A1752      43.903   9.438  75.182  1.00  0.00           C  
ATOM   2897  CD1 LEU A1752      45.026   9.956  74.318  1.00  0.00           C  
ATOM   2898  CD2 LEU A1752      43.914   7.920  75.233  1.00  0.00           C  
ATOM   2899  N   ARG A1753      42.928   9.508  79.954  1.00  0.00           N  
ATOM   2900  CA  ARG A1753      42.964  10.037  81.303  1.00  0.00           C  
ATOM   2901  C   ARG A1753      43.792   9.178  82.156  1.00  0.00           C  
ATOM   2902  O   ARG A1753      43.932   7.991  81.874  1.00  0.00           O  
ATOM   2903  CB  ARG A1753      41.639  10.067  81.941  1.00  0.00           C  
ATOM   2904  CG  ARG A1753      40.758  10.964  81.154  1.00  0.00           C  
ATOM   2905  CD  ARG A1753      39.328  10.948  81.521  1.00  0.00           C  
ATOM   2906  NE  ARG A1753      38.825   9.599  81.525  1.00  0.00           N  
ATOM   2907  CZ  ARG A1753      37.633   9.296  82.064  1.00  0.00           C  
ATOM   2908  NH1 ARG A1753      36.843  10.223  82.654  1.00  0.00           N  
ATOM   2909  NH2 ARG A1753      37.172   8.050  81.902  1.00  0.00           N  
ATOM   2910  N   TYR A1757      44.358   9.757  83.183  1.00  0.00           N  
ATOM   2911  CA  TYR A1757      45.074   8.977  84.128  1.00  0.00           C  
ATOM   2912  C   TYR A1757      44.617   9.383  85.545  1.00  0.00           C  
ATOM   2913  O   TYR A1757      43.876  10.376  85.713  1.00  0.00           O  
ATOM   2914  CB  TYR A1757      46.513   9.238  83.897  1.00  0.00           C  
ATOM   2915  CG  TYR A1757      46.931  10.635  84.264  1.00  0.00           C  
ATOM   2916  CD1 TYR A1757      46.621  11.698  83.434  1.00  0.00           C  
ATOM   2917  CD2 TYR A1757      47.632  10.848  85.430  1.00  0.00           C  
ATOM   2918  CE1 TYR A1757      47.017  12.984  83.773  1.00  0.00           C  
ATOM   2919  CE2 TYR A1757      48.019  12.121  85.765  1.00  0.00           C  
ATOM   2920  CZ  TYR A1757      47.709  13.184  84.941  1.00  0.00           C  
ATOM   2921  OH  TYR A1757      48.091  14.469  85.292  1.00  0.00           O  
ATOM   2922  N   ARG A1758      45.085   8.656  86.578  1.00  0.00           N  
ATOM   2923  CA  ARG A1758      44.723   8.923  87.954  1.00  0.00           C  
ATOM   2924  C   ARG A1758      45.977   9.559  88.466  1.00  0.00           C  
ATOM   2925  O   ARG A1758      47.050   8.927  88.425  1.00  0.00           O  
ATOM   2926  CB  ARG A1758      44.405   7.622  88.738  1.00  0.00           C  
ATOM   2927  CG  ARG A1758      44.301   7.831  90.257  1.00  0.00           C  
ATOM   2928  CD  ARG A1758      43.958   6.598  91.120  1.00  0.00           C  
ATOM   2929  NE  ARG A1758      42.533   6.699  91.344  1.00  0.00           N  
ATOM   2930  CZ  ARG A1758      41.975   7.000  92.517  1.00  0.00           C  
ATOM   2931  NH1 ARG A1758      42.664   7.187  93.629  1.00  0.00           N  
ATOM   2932  NH2 ARG A1758      40.706   7.412  92.510  1.00  0.00           N  
ATOM   2933  N   ASP A1759      45.828  10.811  88.926  1.00  0.00           N  
ATOM   2934  CA  ASP A1759      46.984  11.616  89.265  1.00  0.00           C  
ATOM   2935  C   ASP A1759      47.431  11.201  90.653  1.00  0.00           C  
ATOM   2936  O   ASP A1759      46.695  10.470  91.332  1.00  0.00           O  
ATOM   2937  CB  ASP A1759      46.575  13.116  89.135  1.00  0.00           C  
ATOM   2938  CG  ASP A1759      45.994  13.879  90.332  1.00  0.00           C  
ATOM   2939  OD1 ASP A1759      45.468  13.290  91.256  1.00  0.00           O  
ATOM   2940  OD2 ASP A1759      46.081  15.096  90.363  1.00  0.00           O  
ATOM   2941  N   PRO A1760      48.562  11.617  91.188  1.00  0.00           N  
ATOM   2942  CA  PRO A1760      49.065  11.099  92.448  1.00  0.00           C  
ATOM   2943  C   PRO A1760      48.250  11.433  93.720  1.00  0.00           C  
ATOM   2944  O   PRO A1760      48.533  10.883  94.779  1.00  0.00           O  
ATOM   2945  CB  PRO A1760      50.470  11.619  92.425  1.00  0.00           C  
ATOM   2946  CG  PRO A1760      50.356  12.932  91.739  1.00  0.00           C  
ATOM   2947  CD  PRO A1760      49.434  12.610  90.616  1.00  0.00           C  
ATOM   2948  N   GLU A1764      47.236  12.302  93.626  1.00  0.00           N  
ATOM   2949  CA  GLU A1764      46.296  12.632  94.668  1.00  0.00           C  
ATOM   2950  C   GLU A1764      45.059  11.838  94.370  1.00  0.00           C  
ATOM   2951  O   GLU A1764      44.001  12.206  94.859  1.00  0.00           O  
ATOM   2952  CB  GLU A1764      45.830  14.075  94.643  1.00  0.00           C  
ATOM   2953  CG  GLU A1764      46.944  15.084  94.726  1.00  0.00           C  
ATOM   2954  CD  GLU A1764      47.673  15.027  96.033  1.00  0.00           C  
ATOM   2955  OE1 GLU A1764      47.057  14.696  97.036  1.00  0.00           O  
ATOM   2956  OE2 GLU A1764      48.856  15.316  96.083  1.00  0.00           O  
ATOM   2957  N   GLY A1765      45.022  10.838  93.508  1.00  0.00           N  
ATOM   2958  CA  GLY A1765      43.799  10.124  93.244  1.00  0.00           C  
ATOM   2959  C   GLY A1765      42.788  10.878  92.434  1.00  0.00           C  
ATOM   2960  O   GLY A1765      41.645  10.455  92.311  1.00  0.00           O  
ATOM   2961  N   ARG A1768      43.079  12.019  91.849  1.00  0.00           N  
ATOM   2962  CA  ARG A1768      42.138  12.677  90.940  1.00  0.00           C  
ATOM   2963  C   ARG A1768      42.305  12.230  89.469  1.00  0.00           C  
ATOM   2964  O   ARG A1768      43.407  12.010  88.959  1.00  0.00           O  
ATOM   2965  CB  ARG A1768      42.347  14.185  91.100  1.00  0.00           C  
ATOM   2966  CG  ARG A1768      41.306  15.083  90.430  1.00  0.00           C  
ATOM   2967  CD  ARG A1768      40.014  15.050  91.230  1.00  0.00           C  
ATOM   2968  NE  ARG A1768      38.981  15.864  90.611  1.00  0.00           N  
ATOM   2969  CZ  ARG A1768      38.693  17.100  91.029  1.00  0.00           C  
ATOM   2970  NH1 ARG A1768      39.334  17.677  92.047  1.00  0.00           N  
ATOM   2971  NH2 ARG A1768      37.731  17.777  90.411  1.00  0.00           N  
ATOM   2972  N   VAL A1770      41.229  12.029  88.753  1.00  0.00           N  
ATOM   2973  CA  VAL A1770      41.289  11.664  87.370  1.00  0.00           C  
ATOM   2974  C   VAL A1770      41.391  12.921  86.512  1.00  0.00           C  
ATOM   2975  O   VAL A1770      40.510  13.802  86.550  1.00  0.00           O  
ATOM   2976  CB  VAL A1770      40.044  10.877  87.003  1.00  0.00           C  
ATOM   2977  CG1 VAL A1770      39.957  10.593  85.486  1.00  0.00           C  
ATOM   2978  CG2 VAL A1770      40.130   9.564  87.767  1.00  0.00           C  
ATOM   2979  N   ARG A1771      42.445  12.904  85.680  1.00  0.00           N  
ATOM   2980  CA  ARG A1771      42.830  14.004  84.804  1.00  0.00           C  
ATOM   2981  C   ARG A1771      42.948  13.633  83.326  1.00  0.00           C  
ATOM   2982  O   ARG A1771      43.204  12.482  83.001  1.00  0.00           O  
ATOM   2983  CB  ARG A1771      44.178  14.533  85.235  1.00  0.00           C  
ATOM   2984  CG  ARG A1771      44.246  15.115  86.585  1.00  0.00           C  
ATOM   2985  CD  ARG A1771      44.019  16.564  86.378  1.00  0.00           C  
ATOM   2986  NE  ARG A1771      43.892  17.264  87.635  1.00  0.00           N  
ATOM   2987  CZ  ARG A1771      44.919  17.416  88.478  1.00  0.00           C  
ATOM   2988  NH1 ARG A1771      46.151  16.925  88.228  1.00  0.00           N  
ATOM   2989  NH2 ARG A1771      44.669  18.089  89.614  1.00  0.00           N  
ATOM   2990  N   TYR A1772      42.812  14.542  82.369  1.00  0.00           N  
ATOM   2991  CA  TYR A1772      43.161  14.269  80.973  1.00  0.00           C  
ATOM   2992  C   TYR A1772      44.672  14.315  80.856  1.00  0.00           C  
ATOM   2993  O   TYR A1772      45.313  15.193  81.451  1.00  0.00           O  
ATOM   2994  CB  TYR A1772      42.605  15.307  80.085  1.00  0.00           C  
ATOM   2995  CG  TYR A1772      41.147  15.048  79.918  1.00  0.00           C  
ATOM   2996  CD1 TYR A1772      40.751  13.969  79.174  1.00  0.00           C  
ATOM   2997  CD2 TYR A1772      40.241  15.893  80.521  1.00  0.00           C  
ATOM   2998  CE1 TYR A1772      39.421  13.710  79.017  1.00  0.00           C  
ATOM   2999  CE2 TYR A1772      38.888  15.655  80.369  1.00  0.00           C  
ATOM   3000  CZ  TYR A1772      38.513  14.563  79.611  1.00  0.00           C  
ATOM   3001  OH  TYR A1772      37.189  14.342  79.386  1.00  0.00           O  
ATOM   3002  N   ALA A1773      45.273  13.398  80.114  1.00  0.00           N  
ATOM   3003  CA  ALA A1773      46.716  13.432  80.027  1.00  0.00           C  
ATOM   3004  C   ALA A1773      47.135  14.379  78.892  1.00  0.00           C  
ATOM   3005  O   ALA A1773      46.264  14.928  78.211  1.00  0.00           O  
ATOM   3006  CB  ALA A1773      47.229  11.989  79.801  1.00  0.00           C  
ATOM   3007  N   TYR A1774      48.448  14.649  78.763  1.00  0.00           N  
ATOM   3008  CA  TYR A1774      49.022  15.451  77.695  1.00  0.00           C  
ATOM   3009  C   TYR A1774      49.707  14.534  76.673  1.00  0.00           C  
ATOM   3010  O   TYR A1774      50.373  13.556  77.047  1.00  0.00           O  
ATOM   3011  CB  TYR A1774      50.071  16.405  78.204  1.00  0.00           C  
ATOM   3012  CG  TYR A1774      49.547  17.614  78.954  1.00  0.00           C  
ATOM   3013  CD1 TYR A1774      48.195  17.803  79.122  1.00  0.00           C  
ATOM   3014  CD2 TYR A1774      50.434  18.560  79.410  1.00  0.00           C  
ATOM   3015  CE1 TYR A1774      47.711  18.922  79.726  1.00  0.00           C  
ATOM   3016  CE2 TYR A1774      49.958  19.700  80.014  1.00  0.00           C  
ATOM   3017  CZ  TYR A1774      48.600  19.874  80.165  1.00  0.00           C  
ATOM   3018  OH  TYR A1774      48.093  21.044  80.721  1.00  0.00           O  
ATOM   3019  N   THR A1775      49.577  14.757  75.367  1.00  0.00           N  
ATOM   3020  CA  THR A1775      50.201  13.878  74.405  1.00  0.00           C  
ATOM   3021  C   THR A1775      51.159  14.704  73.538  1.00  0.00           C  
ATOM   3022  O   THR A1775      51.026  15.934  73.370  1.00  0.00           O  
ATOM   3023  CB  THR A1775      49.061  13.158  73.591  1.00  0.00           C  
ATOM   3024  OG1 THR A1775      48.354  14.167  72.917  1.00  0.00           O  
ATOM   3025  CG2 THR A1775      48.015  12.439  74.406  1.00  0.00           C  
ATOM   3026  N   LEU A1776      52.209  14.049  73.058  1.00  0.00           N  
ATOM   3027  CA  LEU A1776      53.223  14.600  72.187  1.00  0.00           C  
ATOM   3028  C   LEU A1776      53.514  13.528  71.108  1.00  0.00           C  
ATOM   3029  O   LEU A1776      53.083  12.374  71.256  1.00  0.00           O  
ATOM   3030  CB  LEU A1776      54.489  14.891  73.002  1.00  0.00           C  
ATOM   3031  CG  LEU A1776      54.480  15.935  74.116  1.00  0.00           C  
ATOM   3032  CD1 LEU A1776      54.410  15.291  75.497  1.00  0.00           C  
ATOM   3033  CD2 LEU A1776      55.778  16.681  74.059  1.00  0.00           C  
ATOM   3034  N   ASN A1777      54.242  13.843  70.027  1.00  0.00           N  
ATOM   3035  CA  ASN A1777      54.641  12.890  68.994  1.00  0.00           C  
ATOM   3036  C   ASN A1777      55.721  13.523  68.127  1.00  0.00           C  
ATOM   3037  O   ASN A1777      55.810  14.752  68.016  1.00  0.00           O  
ATOM   3038  CB  ASN A1777      53.484  12.446  68.043  1.00  0.00           C  
ATOM   3039  CG  ASN A1777      52.866  13.540  67.187  1.00  0.00           C  
ATOM   3040  OD1 ASN A1777      53.484  13.997  66.242  1.00  0.00           O  
ATOM   3041  ND2 ASN A1777      51.662  14.014  67.311  1.00  0.00           N  
ATOM   3042  N   ASN A1778      56.632  12.723  67.590  1.00  0.00           N  
ATOM   3043  CA  ASN A1778      57.643  13.205  66.681  1.00  0.00           C  
ATOM   3044  C   ASN A1778      57.934  12.060  65.740  1.00  0.00           C  
ATOM   3045  O   ASN A1778      57.739  10.903  66.119  1.00  0.00           O  
ATOM   3046  CB  ASN A1778      58.943  13.558  67.360  1.00  0.00           C  
ATOM   3047  CG  ASN A1778      59.883  14.277  66.411  1.00  0.00           C  
ATOM   3048  OD1 ASN A1778      61.049  14.501  66.671  1.00  0.00           O  
ATOM   3049  ND2 ASN A1778      59.491  14.869  65.296  1.00  0.00           N  
ATOM   3050  N   THR A1779      58.274  12.302  64.472  1.00  0.00           N  
ATOM   3051  CA  THR A1779      58.720  11.269  63.571  1.00  0.00           C  
ATOM   3052  C   THR A1779      59.943  10.648  64.226  1.00  0.00           C  
ATOM   3053  O   THR A1779      60.639  11.375  64.925  1.00  0.00           O  
ATOM   3054  CB  THR A1779      59.132  11.902  62.196  1.00  0.00           C  
ATOM   3055  OG1 THR A1779      58.076  12.790  61.887  1.00  0.00           O  
ATOM   3056  CG2 THR A1779      59.315  10.905  61.030  1.00  0.00           C  
ATOM   3057  N   ALA A1780      60.237   9.356  64.056  1.00  0.00           N  
ATOM   3058  CA  ALA A1780      61.575   8.849  64.377  1.00  0.00           C  
ATOM   3059  C   ALA A1780      62.389   8.833  63.071  1.00  0.00           C  
ATOM   3060  O   ALA A1780      63.477   9.410  62.994  1.00  0.00           O  
ATOM   3061  CB  ALA A1780      61.518   7.450  64.910  1.00  0.00           C  
ATOM   3062  N   LEU A1782      61.836   8.243  61.987  1.00  0.00           N  
ATOM   3063  CA  LEU A1782      62.428   8.095  60.643  1.00  0.00           C  
ATOM   3064  C   LEU A1782      61.290   7.784  59.696  1.00  0.00           C  
ATOM   3065  O   LEU A1782      60.498   6.930  60.064  1.00  0.00           O  
ATOM   3066  CB  LEU A1782      63.445   6.930  60.531  1.00  0.00           C  
ATOM   3067  CG  LEU A1782      64.526   7.144  59.443  1.00  0.00           C  
ATOM   3068  CD1 LEU A1782      65.386   8.371  59.772  1.00  0.00           C  
ATOM   3069  CD2 LEU A1782      65.512   6.037  59.436  1.00  0.00           C  
ATOM   3070  N   ALA A1783      61.090   8.493  58.567  1.00  0.00           N  
ATOM   3071  CA  ALA A1783      60.078   8.162  57.570  1.00  0.00           C  
ATOM   3072  C   ALA A1783      60.834   7.872  56.267  1.00  0.00           C  
ATOM   3073  O   ALA A1783      61.844   8.553  56.006  1.00  0.00           O  
ATOM   3074  CB  ALA A1783      59.138   9.323  57.308  1.00  0.00           C  
ATOM   3075  N   THR A1784      60.483   6.858  55.448  1.00  0.00           N  
ATOM   3076  CA  THR A1784      61.158   6.614  54.182  1.00  0.00           C  
ATOM   3077  C   THR A1784      59.993   6.655  53.192  1.00  0.00           C  
ATOM   3078  O   THR A1784      58.871   6.307  53.589  1.00  0.00           O  
ATOM   3079  CB  THR A1784      61.896   5.226  54.102  1.00  0.00           C  
ATOM   3080  OG1 THR A1784      60.884   4.254  54.170  1.00  0.00           O  
ATOM   3081  CG2 THR A1784      62.959   5.003  55.150  1.00  0.00           C  
ATOM   3082  N   PRO A1785      60.149   7.041  51.908  1.00  0.00           N  
ATOM   3083  CA  PRO A1785      61.447   7.161  51.251  1.00  0.00           C  
ATOM   3084  C   PRO A1785      62.074   8.557  51.253  1.00  0.00           C  
ATOM   3085  O   PRO A1785      63.237   8.712  50.843  1.00  0.00           O  
ATOM   3086  CB  PRO A1785      61.155   6.606  49.877  1.00  0.00           C  
ATOM   3087  CG  PRO A1785      59.819   7.266  49.626  1.00  0.00           C  
ATOM   3088  CD  PRO A1785      59.070   7.132  50.941  1.00  0.00           C  
ATOM   3089  N   ARG A1786      61.380   9.561  51.783  1.00  0.00           N  
ATOM   3090  CA  ARG A1786      61.916  10.900  51.776  1.00  0.00           C  
ATOM   3091  C   ARG A1786      63.276  10.995  52.401  1.00  0.00           C  
ATOM   3092  O   ARG A1786      64.083  11.735  51.833  1.00  0.00           O  
ATOM   3093  CB  ARG A1786      60.963  11.829  52.471  1.00  0.00           C  
ATOM   3094  CG  ARG A1786      61.512  13.229  52.411  1.00  0.00           C  
ATOM   3095  CD  ARG A1786      60.735  14.195  53.204  1.00  0.00           C  
ATOM   3096  NE  ARG A1786      59.403  14.312  52.688  1.00  0.00           N  
ATOM   3097  CZ  ARG A1786      58.854  15.509  52.539  1.00  0.00           C  
ATOM   3098  NH1 ARG A1786      59.518  16.629  52.845  1.00  0.00           N  
ATOM   3099  NH2 ARG A1786      57.596  15.581  52.111  1.00  0.00           N  
ATOM   3100  N   ILE A1787      63.660  10.258  53.457  1.00  0.00           N  
ATOM   3101  CA  ILE A1787      65.039  10.389  53.973  1.00  0.00           C  
ATOM   3102  C   ILE A1787      66.096   9.898  52.978  1.00  0.00           C  
ATOM   3103  O   ILE A1787      67.250  10.349  53.001  1.00  0.00           O  
ATOM   3104  CB  ILE A1787      65.216   9.630  55.340  1.00  0.00           C  
ATOM   3105  CG1 ILE A1787      66.459  10.141  56.036  1.00  0.00           C  
ATOM   3106  CG2 ILE A1787      65.437   8.147  55.180  1.00  0.00           C  
ATOM   3107  CD1 ILE A1787      66.396  11.597  56.509  1.00  0.00           C  
ATOM   3108  N   LEU A1788      65.711   9.012  52.042  1.00  0.00           N  
ATOM   3109  CA  LEU A1788      66.612   8.444  51.036  1.00  0.00           C  
ATOM   3110  C   LEU A1788      67.014   9.514  50.007  1.00  0.00           C  
ATOM   3111  O   LEU A1788      68.186   9.558  49.622  1.00  0.00           O  
ATOM   3112  CB  LEU A1788      65.921   7.246  50.369  1.00  0.00           C  
ATOM   3113  CG  LEU A1788      65.795   5.979  51.196  1.00  0.00           C  
ATOM   3114  CD1 LEU A1788      64.959   4.947  50.468  1.00  0.00           C  
ATOM   3115  CD2 LEU A1788      67.180   5.478  51.487  1.00  0.00           C  
ATOM   3116  N   ALA A1789      66.129  10.429  49.609  1.00  0.00           N  
ATOM   3117  CA  ALA A1789      66.476  11.573  48.793  1.00  0.00           C  
ATOM   3118  C   ALA A1789      67.638  12.331  49.418  1.00  0.00           C  
ATOM   3119  O   ALA A1789      68.626  12.565  48.722  1.00  0.00           O  
ATOM   3120  CB  ALA A1789      65.274  12.532  48.655  1.00  0.00           C  
ATOM   3121  N   MET A1790      67.660  12.669  50.708  1.00  0.00           N  
ATOM   3122  CA  MET A1790      68.763  13.422  51.294  1.00  0.00           C  
ATOM   3123  C   MET A1790      70.010  12.607  51.515  1.00  0.00           C  
ATOM   3124  O   MET A1790      71.139  13.119  51.494  1.00  0.00           O  
ATOM   3125  CB  MET A1790      68.389  14.033  52.654  1.00  0.00           C  
ATOM   3126  CG  MET A1790      67.472  15.215  52.614  1.00  0.00           C  
ATOM   3127  SD  MET A1790      65.789  14.625  52.558  1.00  0.00           S  
ATOM   3128  CE  MET A1790      64.997  16.173  52.714  1.00  0.00           C  
ATOM   3129  N   LEU A1791      69.838  11.325  51.834  1.00  0.00           N  
ATOM   3130  CA  LEU A1791      70.959  10.443  52.102  1.00  0.00           C  
ATOM   3131  C   LEU A1791      71.697  10.189  50.791  1.00  0.00           C  
ATOM   3132  O   LEU A1791      72.925  10.288  50.780  1.00  0.00           O  
ATOM   3133  CB  LEU A1791      70.429   9.118  52.718  1.00  0.00           C  
ATOM   3134  CG  LEU A1791      70.121   8.924  54.195  1.00  0.00           C  
ATOM   3135  CD1 LEU A1791      69.522   7.560  54.446  1.00  0.00           C  
ATOM   3136  CD2 LEU A1791      71.387   9.001  54.968  1.00  0.00           C  
ATOM   3137  N   LEU A1792      71.021   9.858  49.670  1.00  0.00           N  
ATOM   3138  CA  LEU A1792      71.693   9.654  48.389  1.00  0.00           C  
ATOM   3139  C   LEU A1792      72.407  10.912  47.950  1.00  0.00           C  
ATOM   3140  O   LEU A1792      73.597  10.851  47.693  1.00  0.00           O  
ATOM   3141  CB  LEU A1792      70.746   9.301  47.275  1.00  0.00           C  
ATOM   3142  CG  LEU A1792      69.912   8.069  47.365  1.00  0.00           C  
ATOM   3143  CD1 LEU A1792      69.189   7.929  46.094  1.00  0.00           C  
ATOM   3144  CD2 LEU A1792      70.742   6.838  47.563  1.00  0.00           C  
ATOM   3145  N   GLU A1793      71.805  12.095  47.910  1.00  0.00           N  
ATOM   3146  CA  GLU A1793      72.519  13.290  47.487  1.00  0.00           C  
ATOM   3147  C   GLU A1793      73.686  13.656  48.370  1.00  0.00           C  
ATOM   3148  O   GLU A1793      74.724  14.068  47.859  1.00  0.00           O  
ATOM   3149  CB  GLU A1793      71.624  14.473  47.444  1.00  0.00           C  
ATOM   3150  CG  GLU A1793      70.561  14.162  46.413  1.00  0.00           C  
ATOM   3151  CD  GLU A1793      69.795  15.365  45.959  1.00  0.00           C  
ATOM   3152  OE1 GLU A1793      70.283  16.436  46.196  1.00  0.00           O  
ATOM   3153  OE2 GLU A1793      68.725  15.289  45.374  1.00  0.00           O  
ATOM   3154  N   ASN A1794      73.604  13.462  49.684  1.00  0.00           N  
ATOM   3155  CA  ASN A1794      74.658  13.885  50.594  1.00  0.00           C  
ATOM   3156  C   ASN A1794      75.828  12.951  50.720  1.00  0.00           C  
ATOM   3157  O   ASN A1794      76.902  13.334  51.200  1.00  0.00           O  
ATOM   3158  CB  ASN A1794      74.090  14.080  51.992  1.00  0.00           C  
ATOM   3159  CG  ASN A1794      73.528  15.452  52.267  1.00  0.00           C  
ATOM   3160  OD1 ASN A1794      74.333  16.307  52.629  1.00  0.00           O  
ATOM   3161  ND2 ASN A1794      72.235  15.714  52.106  1.00  0.00           N  
ATOM   3162  N   HIS A1795      75.570  11.669  50.440  1.00  0.00           N  
ATOM   3163  CA  HIS A1795      76.593  10.651  50.576  1.00  0.00           C  
ATOM   3164  C   HIS A1795      77.110  10.118  49.216  1.00  0.00           C  
ATOM   3165  O   HIS A1795      77.873   9.155  49.169  1.00  0.00           O  
ATOM   3166  CB  HIS A1795      76.020   9.489  51.448  1.00  0.00           C  
ATOM   3167  CG  HIS A1795      75.656   9.802  52.899  1.00  0.00           C  
ATOM   3168  ND1 HIS A1795      74.774   9.152  53.677  1.00  0.00           N  
ATOM   3169  CD2 HIS A1795      76.165  10.853  53.641  1.00  0.00           C  
ATOM   3170  CE1 HIS A1795      74.737   9.771  54.828  1.00  0.00           C  
ATOM   3171  NE2 HIS A1795      75.574  10.791  54.796  1.00  0.00           N  
ATOM   3172  N   GLN A1796      76.671  10.663  48.088  1.00  0.00           N  
ATOM   3173  CA  GLN A1796      77.208  10.291  46.791  1.00  0.00           C  
ATOM   3174  C   GLN A1796      78.718  10.431  46.655  1.00  0.00           C  
ATOM   3175  O   GLN A1796      79.353  11.368  47.144  1.00  0.00           O  
ATOM   3176  CB  GLN A1796      76.552  11.120  45.681  1.00  0.00           C  
ATOM   3177  CG  GLN A1796      76.822  12.620  45.631  1.00  0.00           C  
ATOM   3178  CD  GLN A1796      75.908  13.234  44.612  1.00  0.00           C  
ATOM   3179  OE1 GLN A1796      76.069  12.994  43.422  1.00  0.00           O  
ATOM   3180  NE2 GLN A1796      74.929  14.010  44.971  1.00  0.00           N  
ATOM   3181  N   LEU A1797      79.299   9.442  45.978  1.00  0.00           N  
ATOM   3182  CA  LEU A1797      80.719   9.407  45.674  1.00  0.00           C  
ATOM   3183  C   LEU A1797      80.864   9.777  44.187  1.00  0.00           C  
ATOM   3184  O   LEU A1797      79.883   9.797  43.440  1.00  0.00           O  
ATOM   3185  CB  LEU A1797      81.223   8.017  45.953  1.00  0.00           C  
ATOM   3186  CG  LEU A1797      81.115   7.583  47.386  1.00  0.00           C  
ATOM   3187  CD1 LEU A1797      81.425   6.100  47.454  1.00  0.00           C  
ATOM   3188  CD2 LEU A1797      82.066   8.378  48.264  1.00  0.00           C  
ATOM   3189  N   GLN A1798      82.073  10.077  43.696  1.00  0.00           N  
ATOM   3190  CA  GLN A1798      82.339  10.433  42.297  1.00  0.00           C  
ATOM   3191  C   GLN A1798      81.772   9.506  41.226  1.00  0.00           C  
ATOM   3192  O   GLN A1798      81.219   9.954  40.218  1.00  0.00           O  
ATOM   3193  CB  GLN A1798      83.812  10.528  42.138  1.00  0.00           C  
ATOM   3194  CG  GLN A1798      84.346  11.260  40.926  1.00  0.00           C  
ATOM   3195  CD  GLN A1798      85.851  11.366  41.124  1.00  0.00           C  
ATOM   3196  OE1 GLN A1798      86.377  12.358  41.640  1.00  0.00           O  
ATOM   3197  NE2 GLN A1798      86.572  10.293  40.787  1.00  0.00           N  
ATOM   3198  N   ASP A1799      81.809   8.202  41.457  1.00  0.00           N  
ATOM   3199  CA  ASP A1799      81.235   7.273  40.495  1.00  0.00           C  
ATOM   3200  C   ASP A1799      79.721   7.087  40.507  1.00  0.00           C  
ATOM   3201  O   ASP A1799      79.196   6.156  39.859  1.00  0.00           O  
ATOM   3202  CB  ASP A1799      81.912   5.905  40.671  1.00  0.00           C  
ATOM   3203  CG  ASP A1799      81.896   5.209  42.040  1.00  0.00           C  
ATOM   3204  OD1 ASP A1799      81.272   5.663  43.000  1.00  0.00           O  
ATOM   3205  OD2 ASP A1799      82.540   4.167  42.151  1.00  0.00           O  
ATOM   3206  N   GLY A1800      78.982   7.924  41.244  1.00  0.00           N  
ATOM   3207  CA  GLY A1800      77.536   7.739  41.332  1.00  0.00           C  
ATOM   3208  C   GLY A1800      77.121   6.658  42.345  1.00  0.00           C  
ATOM   3209  O   GLY A1800      75.946   6.277  42.377  1.00  0.00           O  
ATOM   3210  N   ARG A1801      78.046   6.141  43.171  1.00  0.00           N  
ATOM   3211  CA  ARG A1801      77.658   5.228  44.215  1.00  0.00           C  
ATOM   3212  C   ARG A1801      77.463   6.008  45.486  1.00  0.00           C  
ATOM   3213  O   ARG A1801      77.933   7.139  45.562  1.00  0.00           O  
ATOM   3214  CB  ARG A1801      78.697   4.217  44.439  1.00  0.00           C  
ATOM   3215  CG  ARG A1801      78.517   3.165  43.359  1.00  0.00           C  
ATOM   3216  CD  ARG A1801      79.511   2.028  43.635  1.00  0.00           C  
ATOM   3217  NE  ARG A1801      80.836   2.567  43.916  1.00  0.00           N  
ATOM   3218  CZ  ARG A1801      81.831   1.852  44.426  1.00  0.00           C  
ATOM   3219  NH1 ARG A1801      81.654   0.548  44.693  1.00  0.00           N  
ATOM   3220  NH2 ARG A1801      82.966   2.495  44.773  1.00  0.00           N  
ATOM   3221  N   VAL A1802      76.839   5.446  46.506  1.00  0.00           N  
ATOM   3222  CA  VAL A1802      76.448   6.183  47.687  1.00  0.00           C  
ATOM   3223  C   VAL A1802      77.057   5.448  48.844  1.00  0.00           C  
ATOM   3224  O   VAL A1802      76.907   4.233  48.916  1.00  0.00           O  
ATOM   3225  CB  VAL A1802      74.913   6.184  47.755  1.00  0.00           C  
ATOM   3226  CG1 VAL A1802      74.395   6.718  49.076  1.00  0.00           C  
ATOM   3227  CG2 VAL A1802      74.394   7.091  46.654  1.00  0.00           C  
ATOM   3228  N   ARG A1803      77.761   6.061  49.773  1.00  0.00           N  
ATOM   3229  CA  ARG A1803      78.254   5.288  50.903  1.00  0.00           C  
ATOM   3230  C   ARG A1803      77.206   5.208  51.996  1.00  0.00           C  
ATOM   3231  O   ARG A1803      76.208   5.945  51.997  1.00  0.00           O  
ATOM   3232  CB  ARG A1803      79.523   5.872  51.488  1.00  0.00           C  
ATOM   3233  CG  ARG A1803      79.489   7.343  51.505  1.00  0.00           C  
ATOM   3234  CD  ARG A1803      80.730   7.767  52.169  1.00  0.00           C  
ATOM   3235  NE  ARG A1803      80.407   7.890  53.565  1.00  0.00           N  
ATOM   3236  CZ  ARG A1803      80.132   9.082  54.066  1.00  0.00           C  
ATOM   3237  NH1 ARG A1803      80.142  10.196  53.292  1.00  0.00           N  
ATOM   3238  NH2 ARG A1803      79.888   9.115  55.372  1.00  0.00           N  
ATOM   3239  N   VAL A1804      77.427   4.271  52.904  1.00  0.00           N  
ATOM   3240  CA  VAL A1804      76.537   3.987  54.002  1.00  0.00           C  
ATOM   3241  C   VAL A1804      77.208   4.650  55.201  1.00  0.00           C  
ATOM   3242  O   VAL A1804      78.423   4.489  55.408  1.00  0.00           O  
ATOM   3243  CB  VAL A1804      76.405   2.432  54.153  1.00  0.00           C  
ATOM   3244  CG1 VAL A1804      75.505   2.042  55.295  1.00  0.00           C  
ATOM   3245  CG2 VAL A1804      75.775   1.879  52.871  1.00  0.00           C  
ATOM   3246  N   PRO A1805      76.473   5.437  56.007  1.00  0.00           N  
ATOM   3247  CA  PRO A1805      76.917   5.989  57.283  1.00  0.00           C  
ATOM   3248  C   PRO A1805      77.551   4.929  58.159  1.00  0.00           C  
ATOM   3249  O   PRO A1805      76.998   3.838  58.129  1.00  0.00           O  
ATOM   3250  CB  PRO A1805      75.683   6.528  57.920  1.00  0.00           C  
ATOM   3251  CG  PRO A1805      74.790   6.810  56.779  1.00  0.00           C  
ATOM   3252  CD  PRO A1805      75.054   5.674  55.836  1.00  0.00           C  
ATOM   3253  N   GLN A1806      78.567   5.143  58.992  1.00  0.00           N  
ATOM   3254  CA  GLN A1806      79.069   4.091  59.882  1.00  0.00           C  
ATOM   3255  C   GLN A1806      77.953   3.422  60.683  1.00  0.00           C  
ATOM   3256  O   GLN A1806      77.883   2.200  60.691  1.00  0.00           O  
ATOM   3257  CB  GLN A1806      80.074   4.573  60.944  1.00  0.00           C  
ATOM   3258  CG  GLN A1806      81.451   5.103  60.540  1.00  0.00           C  
ATOM   3259  CD  GLN A1806      82.215   4.228  59.540  1.00  0.00           C  
ATOM   3260  OE1 GLN A1806      82.558   3.083  59.825  1.00  0.00           O  
ATOM   3261  NE2 GLN A1806      82.534   4.714  58.333  1.00  0.00           N  
ATOM   3262  N   ALA A1807      76.992   4.097  61.302  1.00  0.00           N  
ATOM   3263  CA  ALA A1807      75.959   3.416  62.063  1.00  0.00           C  
ATOM   3264  C   ALA A1807      75.071   2.472  61.254  1.00  0.00           C  
ATOM   3265  O   ALA A1807      74.420   1.611  61.852  1.00  0.00           O  
ATOM   3266  CB  ALA A1807      75.060   4.445  62.752  1.00  0.00           C  
ATOM   3267  N   LEU A1808      74.989   2.566  59.917  1.00  0.00           N  
ATOM   3268  CA  LEU A1808      74.150   1.654  59.174  1.00  0.00           C  
ATOM   3269  C   LEU A1808      74.878   0.570  58.469  1.00  0.00           C  
ATOM   3270  O   LEU A1808      74.225  -0.295  57.905  1.00  0.00           O  
ATOM   3271  CB  LEU A1808      73.292   2.379  58.155  1.00  0.00           C  
ATOM   3272  CG  LEU A1808      72.089   2.733  58.973  1.00  0.00           C  
ATOM   3273  CD1 LEU A1808      72.302   4.149  59.285  1.00  0.00           C  
ATOM   3274  CD2 LEU A1808      70.766   2.415  58.335  1.00  0.00           C  
ATOM   3275  N   ILE A1809      76.209   0.535  58.561  1.00  0.00           N  
ATOM   3276  CA  ILE A1809      76.953  -0.495  57.887  1.00  0.00           C  
ATOM   3277  C   ILE A1809      76.521  -1.815  58.509  1.00  0.00           C  
ATOM   3278  O   ILE A1809      76.173  -2.650  57.690  1.00  0.00           O  
ATOM   3279  CB  ILE A1809      78.471  -0.271  58.036  1.00  0.00           C  
ATOM   3280  CG1 ILE A1809      78.858   0.958  57.218  1.00  0.00           C  
ATOM   3281  CG2 ILE A1809      79.250  -1.553  57.603  1.00  0.00           C  
ATOM   3282  CD1 ILE A1809      80.347   1.321  57.377  1.00  0.00           C  
ATOM   3283  N   PRO A1810      76.381  -2.113  59.816  1.00  0.00           N  
ATOM   3284  CA  PRO A1810      75.831  -3.346  60.366  1.00  0.00           C  
ATOM   3285  C   PRO A1810      74.466  -3.686  59.855  1.00  0.00           C  
ATOM   3286  O   PRO A1810      74.093  -4.845  59.784  1.00  0.00           O  
ATOM   3287  CB  PRO A1810      75.805  -3.141  61.847  1.00  0.00           C  
ATOM   3288  CG  PRO A1810      76.972  -2.231  62.077  1.00  0.00           C  
ATOM   3289  CD  PRO A1810      76.740  -1.258  60.944  1.00  0.00           C  
ATOM   3290  N   TYR A1811      73.650  -2.703  59.512  1.00  0.00           N  
ATOM   3291  CA  TYR A1811      72.339  -3.013  59.017  1.00  0.00           C  
ATOM   3292  C   TYR A1811      72.366  -3.327  57.553  1.00  0.00           C  
ATOM   3293  O   TYR A1811      71.416  -3.912  57.037  1.00  0.00           O  
ATOM   3294  CB  TYR A1811      71.420  -1.862  59.226  1.00  0.00           C  
ATOM   3295  CG  TYR A1811      71.087  -1.732  60.708  1.00  0.00           C  
ATOM   3296  CD1 TYR A1811      72.008  -1.082  61.514  1.00  0.00           C  
ATOM   3297  CD2 TYR A1811      69.919  -2.269  61.237  1.00  0.00           C  
ATOM   3298  CE1 TYR A1811      71.773  -0.961  62.857  1.00  0.00           C  
ATOM   3299  CE2 TYR A1811      69.698  -2.148  62.587  1.00  0.00           C  
ATOM   3300  CZ  TYR A1811      70.625  -1.498  63.355  1.00  0.00           C  
ATOM   3301  OH  TYR A1811      70.436  -1.355  64.695  1.00  0.00           O  
ATOM   3302  N   MET A1812      73.446  -2.931  56.884  1.00  0.00           N  
ATOM   3303  CA  MET A1812      73.504  -2.982  55.451  1.00  0.00           C  
ATOM   3304  C   MET A1812      74.379  -4.120  55.048  1.00  0.00           C  
ATOM   3305  O   MET A1812      74.142  -4.737  54.023  1.00  0.00           O  
ATOM   3306  CB  MET A1812      74.052  -1.651  55.006  1.00  0.00           C  
ATOM   3307  CG  MET A1812      73.622  -1.179  53.673  1.00  0.00           C  
ATOM   3308  SD  MET A1812      71.907  -1.655  53.396  1.00  0.00           S  
ATOM   3309  CE  MET A1812      72.171  -2.312  51.770  1.00  0.00           C  
ATOM   3310  N   GLY A1813      75.400  -4.446  55.816  1.00  0.00           N  
ATOM   3311  CA  GLY A1813      76.362  -5.444  55.430  1.00  0.00           C  
ATOM   3312  C   GLY A1813      77.403  -4.912  54.445  1.00  0.00           C  
ATOM   3313  O   GLY A1813      78.254  -5.678  53.992  1.00  0.00           O  
ATOM   3314  N   LYS A1814      77.437  -3.633  54.064  1.00  0.00           N  
ATOM   3315  CA  LYS A1814      78.428  -3.118  53.131  1.00  0.00           C  
ATOM   3316  C   LYS A1814      78.504  -1.605  53.338  1.00  0.00           C  
ATOM   3317  O   LYS A1814      77.497  -0.964  53.705  1.00  0.00           O  
ATOM   3318  CB  LYS A1814      78.014  -3.471  51.682  1.00  0.00           C  
ATOM   3319  CG  LYS A1814      76.678  -2.926  51.245  1.00  0.00           C  
ATOM   3320  CD  LYS A1814      76.021  -3.842  50.219  1.00  0.00           C  
ATOM   3321  CE  LYS A1814      76.757  -3.816  48.904  1.00  0.00           C  
ATOM   3322  NZ  LYS A1814      75.988  -4.532  47.910  1.00  0.00           N  
ATOM   3323  N   GLU A1815      79.720  -1.066  53.130  1.00  0.00           N  
ATOM   3324  CA  GLU A1815      80.006   0.348  53.302  1.00  0.00           C  
ATOM   3325  C   GLU A1815      79.528   1.237  52.139  1.00  0.00           C  
ATOM   3326  O   GLU A1815      79.490   2.464  52.289  1.00  0.00           O  
ATOM   3327  CB  GLU A1815      81.545   0.457  53.571  1.00  0.00           C  
ATOM   3328  CG  GLU A1815      82.373   1.773  53.331  1.00  0.00           C  
ATOM   3329  CD  GLU A1815      82.248   3.053  54.205  1.00  0.00           C  
ATOM   3330  OE1 GLU A1815      82.992   3.169  55.197  1.00  0.00           O  
ATOM   3331  OE2 GLU A1815      81.463   3.962  53.872  1.00  0.00           O  
ATOM   3332  N   VAL A1816      79.093   0.690  50.989  1.00  0.00           N  
ATOM   3333  CA  VAL A1816      78.690   1.483  49.831  1.00  0.00           C  
ATOM   3334  C   VAL A1816      77.615   0.734  49.034  1.00  0.00           C  
ATOM   3335  O   VAL A1816      77.573  -0.489  48.990  1.00  0.00           O  
ATOM   3336  CB  VAL A1816      80.024   1.848  49.000  1.00  0.00           C  
ATOM   3337  CG1 VAL A1816      80.714   0.630  48.528  1.00  0.00           C  
ATOM   3338  CG2 VAL A1816      79.714   2.626  47.760  1.00  0.00           C  
ATOM   3339  N   LEU A1817      76.620   1.470  48.563  1.00  0.00           N  
ATOM   3340  CA  LEU A1817      75.545   0.954  47.752  1.00  0.00           C  
ATOM   3341  C   LEU A1817      76.068   0.873  46.339  1.00  0.00           C  
ATOM   3342  O   LEU A1817      76.754   1.769  45.833  1.00  0.00           O  
ATOM   3343  CB  LEU A1817      74.323   1.880  47.791  1.00  0.00           C  
ATOM   3344  CG  LEU A1817      73.779   2.294  49.150  1.00  0.00           C  
ATOM   3345  CD1 LEU A1817      72.416   2.803  48.932  1.00  0.00           C  
ATOM   3346  CD2 LEU A1817      73.670   1.147  50.107  1.00  0.00           C  
ATOM   3347  N   GLU A1818      75.729  -0.236  45.723  1.00  0.00           N  
ATOM   3348  CA  GLU A1818      76.228  -0.602  44.421  1.00  0.00           C  
ATOM   3349  C   GLU A1818      75.172  -0.611  43.363  1.00  0.00           C  
ATOM   3350  O   GLU A1818      74.005  -0.859  43.684  1.00  0.00           O  
ATOM   3351  CB  GLU A1818      76.830  -1.941  44.516  1.00  0.00           C  
ATOM   3352  CG  GLU A1818      78.190  -1.542  44.974  1.00  0.00           C  
ATOM   3353  CD  GLU A1818      79.113  -2.701  45.193  1.00  0.00           C  
ATOM   3354  OE1 GLU A1818      78.653  -3.776  45.603  1.00  0.00           O  
ATOM   3355  OE2 GLU A1818      80.300  -2.494  44.936  1.00  0.00           O  
ATOM   3356  N   PRO A1819      75.525  -0.325  42.110  1.00  0.00           N  
ATOM   3357  CA  PRO A1819      74.576  -0.362  41.013  1.00  0.00           C  
ATOM   3358  C   PRO A1819      74.003  -1.756  40.825  1.00  0.00           C  
ATOM   3359  O   PRO A1819      74.583  -2.766  41.255  1.00  0.00           O  
ATOM   3360  CB  PRO A1819      75.365   0.171  39.846  1.00  0.00           C  
ATOM   3361  CG  PRO A1819      76.784   0.014  40.254  1.00  0.00           C  
ATOM   3362  CD  PRO A1819      76.762   0.331  41.716  1.00  0.00           C  
ATOM   3363  N   CYS A1820      72.763  -1.796  40.342  1.00  0.00           N  
ATOM   3364  CA  CYS A1820      72.092  -3.059  40.056  1.00  0.00           C  
ATOM   3365  C   CYS A1820      72.210  -3.039  38.539  1.00  0.00           C  
ATOM   3366  O   CYS A1820      71.327  -2.536  37.836  1.00  0.00           O  
ATOM   3367  CB  CYS A1820      70.573  -3.073  40.500  1.00  0.00           C  
ATOM   3368  SG  CYS A1820      70.079  -4.704  41.171  1.00  0.00           S  
ATOM   3369  N   GLY A1821      73.378  -3.515  38.089  1.00  0.00           N  
ATOM   3370  CA  GLY A1821      73.750  -3.505  36.682  1.00  0.00           C  
ATOM   3371  C   GLY A1821      75.015  -2.650  36.538  1.00  0.00           C  
ATOM   3372  O   GLY A1821      76.117  -3.189  36.703  1.00  0.00           O  
ATOM   3373  OXT GLY A1821      74.891  -1.438  36.325  1.00  0.00           O  
HETATM 3374  N10 SSA A 422      52.830  12.169  63.420  1.00  0.00           N  
HETATM 3375  CA  SSA A 422      53.627  13.307  63.046  1.00  0.00           C  
HETATM 3376  CB  SSA A 422      55.114  13.049  63.257  1.00  0.00           C  
HETATM 3377  OG  SSA A 422      55.610  11.928  62.500  1.00  0.00           O  
HETATM 3378  C9  SSA A 422      53.340  13.427  61.576  1.00  0.00           C  
HETATM 3379  O9  SSA A 422      52.755  12.546  60.944  1.00  0.00           O  
HETATM 3380  N8  SSA A 422      53.831  14.527  61.084  1.00  0.00           N  
HETATM 3381  S1  SSA A 422      53.995  14.825  59.513  1.00  0.00           S  
HETATM 3382  O1S SSA A 422      52.691  15.008  58.942  1.00  0.00           O  
HETATM 3383  O2S SSA A 422      54.776  16.018  59.435  1.00  0.00           O  
HETATM 3384  O5' SSA A 422      54.845  13.725  58.821  1.00  0.00           O  
HETATM 3385  C5' SSA A 422      56.113  13.360  59.413  1.00  0.00           C  
HETATM 3386  C4' SSA A 422      57.062  12.839  58.320  1.00  0.00           C  
HETATM 3387  O4' SSA A 422      56.555  11.853  57.390  1.00  0.00           O  
HETATM 3388  C3' SSA A 422      57.434  14.011  57.424  1.00  0.00           C  
HETATM 3389  O3' SSA A 422      58.372  14.779  58.168  1.00  0.00           O  
HETATM 3390  C2' SSA A 422      58.065  13.331  56.233  1.00  0.00           C  
HETATM 3391  O2' SSA A 422      59.340  12.811  56.624  1.00  0.00           O  
HETATM 3392  C1' SSA A 422      57.086  12.157  56.075  1.00  0.00           C  
HETATM 3393  N9  SSA A 422      56.036  12.437  55.051  1.00  0.00           N  
HETATM 3394  C8  SSA A 422      54.797  13.026  55.180  1.00  0.00           C  
HETATM 3395  N7  SSA A 422      54.066  12.988  54.103  1.00  0.00           N  
HETATM 3396  C5  SSA A 422      54.829  12.235  53.215  1.00  0.00           C  
HETATM 3397  C6  SSA A 422      54.595  11.775  51.913  1.00  0.00           C  
HETATM 3398  N6  SSA A 422      53.445  11.907  51.299  1.00  0.00           N  
HETATM 3399  N1  SSA A 422      55.601  11.170  51.276  1.00  0.00           N  
HETATM 3400  C2  SSA A 422      56.750  10.961  51.915  1.00  0.00           C  
HETATM 3401  N3  SSA A 422      57.068  11.234  53.172  1.00  0.00           N  
HETATM 3402  C4  SSA A 422      56.053  11.945  53.757  1.00  0.00           C  
TER
END
