# Supplementary material for: Backbone Brackets and Arginine Tweezers delineate Class I and Class II aminoacyl tRNA synthetases
Source: PLoS Comput Biol. 2018 Apr 16;14(4):e1006101. doi: 10.1371/journal.pcbi.1006101 (PMC5919687; doi:10.1371/journal.pcbi.1006101)
Supplement: S12 File — All structures of Class II aaRS with residues renumbered according to the MSA. (GZ) [file pcbi.1006101.s024.tar.gz › 1set_B_renum.pdb]

ATOM      1  N   MET B 135      43.664 -15.663  30.850  1.00  0.00           N  
ATOM      2  CA  MET B 135      43.264 -15.503  29.468  1.00  0.00           C  
ATOM      3  C   MET B 135      43.894 -16.657  28.707  1.00  0.00           C  
ATOM      4  O   MET B 135      45.038 -17.049  28.930  1.00  0.00           O  
ATOM      5  CB  MET B 135      43.781 -14.190  28.937  1.00  0.00           C  
ATOM      6  CG  MET B 135      43.346 -13.681  27.588  1.00  0.00           C  
ATOM      7  SD  MET B 135      41.646 -13.102  27.663  1.00  0.00           S  
ATOM      8  CE  MET B 135      41.037 -14.320  26.517  1.00  0.00           C  
ATOM      9  N   VAL B 136      43.063 -17.147  27.811  1.00  0.00           N  
ATOM     10  CA  VAL B 136      43.260 -18.324  26.984  1.00  0.00           C  
ATOM     11  C   VAL B 136      43.358 -17.921  25.501  1.00  0.00           C  
ATOM     12  O   VAL B 136      42.774 -16.900  25.088  1.00  0.00           O  
ATOM     13  CB  VAL B 136      42.031 -19.158  27.406  1.00  0.00           C  
ATOM     14  CG1 VAL B 136      41.243 -19.716  26.242  1.00  0.00           C  
ATOM     15  CG2 VAL B 136      42.555 -20.219  28.335  1.00  0.00           C  
ATOM     16  N   ASP B 137      44.050 -18.687  24.662  1.00  0.00           N  
ATOM     17  CA  ASP B 137      44.045 -18.381  23.244  1.00  0.00           C  
ATOM     18  C   ASP B 137      42.684 -18.680  22.634  1.00  0.00           C  
ATOM     19  O   ASP B 137      42.295 -19.842  22.489  1.00  0.00           O  
ATOM     20  CB  ASP B 137      45.079 -19.207  22.483  1.00  0.00           C  
ATOM     21  CG  ASP B 137      45.338 -18.816  21.011  1.00  0.00           C  
ATOM     22  OD1 ASP B 137      44.694 -17.915  20.447  1.00  0.00           O  
ATOM     23  OD2 ASP B 137      46.237 -19.427  20.430  1.00  0.00           O  
ATOM     24  N   LEU B 138      41.965 -17.653  22.189  1.00  0.00           N  
ATOM     25  CA  LEU B 138      40.665 -17.832  21.561  1.00  0.00           C  
ATOM     26  C   LEU B 138      40.713 -18.786  20.366  1.00  0.00           C  
ATOM     27  O   LEU B 138      39.762 -19.519  20.099  1.00  0.00           O  
ATOM     28  CB  LEU B 138      40.168 -16.480  21.150  1.00  0.00           C  
ATOM     29  CG  LEU B 138      38.791 -16.386  20.511  1.00  0.00           C  
ATOM     30  CD1 LEU B 138      37.682 -16.824  21.462  1.00  0.00           C  
ATOM     31  CD2 LEU B 138      38.585 -14.939  20.112  1.00  0.00           C  
ATOM     32  N   LYS B 139      41.840 -18.860  19.667  1.00  0.00           N  
ATOM     33  CA  LYS B 139      41.995 -19.824  18.586  1.00  0.00           C  
ATOM     34  C   LYS B 139      42.057 -21.273  19.106  1.00  0.00           C  
ATOM     35  O   LYS B 139      41.495 -22.156  18.454  1.00  0.00           O  
ATOM     36  CB  LYS B 139      43.271 -19.514  17.769  1.00  0.00           C  
ATOM     37  CG  LYS B 139      43.246 -18.187  16.990  1.00  0.00           C  
ATOM     38  CD  LYS B 139      44.591 -17.960  16.319  1.00  0.00           C  
ATOM     39  CE  LYS B 139      44.627 -16.617  15.602  1.00  0.00           C  
ATOM     40  NZ  LYS B 139      44.517 -15.515  16.541  1.00  0.00           N  
ATOM     41  N   ARG B 140      42.688 -21.616  20.245  1.00  0.00           N  
ATOM     42  CA  ARG B 140      42.638 -22.981  20.737  1.00  0.00           C  
ATOM     43  C   ARG B 140      41.275 -23.193  21.361  1.00  0.00           C  
ATOM     44  O   ARG B 140      40.779 -24.310  21.402  1.00  0.00           O  
ATOM     45  CB  ARG B 140      43.677 -23.277  21.808  1.00  0.00           C  
ATOM     46  CG  ARG B 140      44.991 -23.889  21.335  1.00  0.00           C  
ATOM     47  CD  ARG B 140      44.788 -25.101  20.444  1.00  0.00           C  
ATOM     48  NE  ARG B 140      46.058 -25.620  19.965  1.00  0.00           N  
ATOM     49  CZ  ARG B 140      46.569 -25.284  18.776  1.00  0.00           C  
ATOM     50  NH1 ARG B 140      45.946 -24.449  17.942  1.00  0.00           N  
ATOM     51  NH2 ARG B 140      47.743 -25.792  18.416  1.00  0.00           N  
ATOM     52  N   LEU B 141      40.622 -22.144  21.843  1.00  0.00           N  
ATOM     53  CA  LEU B 141      39.294 -22.272  22.393  1.00  0.00           C  
ATOM     54  C   LEU B 141      38.332 -22.689  21.298  1.00  0.00           C  
ATOM     55  O   LEU B 141      37.467 -23.529  21.501  1.00  0.00           O  
ATOM     56  CB  LEU B 141      38.830 -20.960  22.953  1.00  0.00           C  
ATOM     57  CG  LEU B 141      38.238 -20.918  24.316  1.00  0.00           C  
ATOM     58  CD1 LEU B 141      37.603 -19.550  24.459  1.00  0.00           C  
ATOM     59  CD2 LEU B 141      37.217 -22.015  24.530  1.00  0.00           C  
ATOM     60  N   ARG B 142      38.469 -22.082  20.133  1.00  0.00           N  
ATOM     61  CA  ARG B 142      37.636 -22.382  18.975  1.00  0.00           C  
ATOM     62  C   ARG B 142      37.945 -23.749  18.383  1.00  0.00           C  
ATOM     63  O   ARG B 142      37.035 -24.488  18.025  1.00  0.00           O  
ATOM     64  CB  ARG B 142      37.851 -21.312  17.909  1.00  0.00           C  
ATOM     65  CG  ARG B 142      36.587 -20.617  17.437  1.00  0.00           C  
ATOM     66  CD  ARG B 142      36.685 -19.122  17.651  1.00  0.00           C  
ATOM     67  NE  ARG B 142      37.751 -18.475  16.906  1.00  0.00           N  
ATOM     68  CZ  ARG B 142      37.778 -17.146  16.709  1.00  0.00           C  
ATOM     69  NH1 ARG B 142      36.824 -16.332  17.179  1.00  0.00           N  
ATOM     70  NH2 ARG B 142      38.811 -16.604  16.057  1.00  0.00           N  
ATOM     71  N   GLN B 143      39.224 -24.102  18.257  1.00  0.00           N  
ATOM     72  CA  GLN B 143      39.639 -25.388  17.719  1.00  0.00           C  
ATOM     73  C   GLN B 143      39.565 -26.566  18.670  1.00  0.00           C  
ATOM     74  O   GLN B 143      39.501 -27.706  18.207  1.00  0.00           O  
ATOM     75  CB  GLN B 143      41.085 -25.327  17.180  1.00  0.00           C  
ATOM     76  CG  GLN B 143      41.155 -25.047  15.689  1.00  0.00           C  
ATOM     77  CD  GLN B 143      40.597 -26.146  14.786  1.00  0.00           C  
ATOM     78  OE1 GLN B 143      40.486 -25.945  13.582  1.00  0.00           O  
ATOM     79  NE2 GLN B 143      40.217 -27.342  15.217  1.00  0.00           N  
ATOM     80  N   GLU B 144      39.623 -26.397  19.984  1.00  0.00           N  
ATOM     81  CA  GLU B 144      39.613 -27.518  20.897  1.00  0.00           C  
ATOM     82  C   GLU B 144      38.748 -27.254  22.115  1.00  0.00           C  
ATOM     83  O   GLU B 144      39.188 -27.540  23.230  1.00  0.00           O  
ATOM     84  CB  GLU B 144      41.014 -27.812  21.355  1.00  0.00           C  
ATOM     85  CG  GLU B 144      41.993 -28.170  20.298  1.00  0.00           C  
ATOM     86  CD  GLU B 144      43.199 -28.820  20.926  1.00  0.00           C  
ATOM     87  OE1 GLU B 144      44.036 -28.119  21.508  1.00  0.00           O  
ATOM     88  OE2 GLU B 144      43.272 -30.048  20.839  1.00  0.00           O  
ATOM     89  N   PRO B 145      37.491 -26.813  22.046  1.00  0.00           N  
ATOM     90  CA  PRO B 145      36.737 -26.414  23.230  1.00  0.00           C  
ATOM     91  C   PRO B 145      36.594 -27.554  24.238  1.00  0.00           C  
ATOM     92  O   PRO B 145      36.368 -27.322  25.423  1.00  0.00           O  
ATOM     93  CB  PRO B 145      35.426 -25.909  22.666  1.00  0.00           C  
ATOM     94  CG  PRO B 145      35.232 -26.735  21.418  1.00  0.00           C  
ATOM     95  CD  PRO B 145      36.646 -26.817  20.852  1.00  0.00           C  
ATOM     96  N   GLU B 146      36.792 -28.815  23.849  1.00  0.00           N  
ATOM     97  CA  GLU B 146      36.693 -29.927  24.783  1.00  0.00           C  
ATOM     98  C   GLU B 146      37.768 -29.847  25.866  1.00  0.00           C  
ATOM     99  O   GLU B 146      37.470 -29.996  27.055  1.00  0.00           O  
ATOM    100  CB  GLU B 146      36.797 -31.320  24.061  1.00  0.00           C  
ATOM    101  CG  GLU B 146      38.065 -31.875  23.358  1.00  0.00           C  
ATOM    102  CD  GLU B 146      38.392 -31.489  21.898  1.00  0.00           C  
ATOM    103  OE1 GLU B 146      37.648 -30.740  21.239  1.00  0.00           O  
ATOM    104  OE2 GLU B 146      39.427 -31.967  21.417  1.00  0.00           O  
ATOM    105  N   VAL B 147      39.002 -29.495  25.506  1.00  0.00           N  
ATOM    106  CA  VAL B 147      40.066 -29.377  26.485  1.00  0.00           C  
ATOM    107  C   VAL B 147      39.718 -28.351  27.560  1.00  0.00           C  
ATOM    108  O   VAL B 147      39.955 -28.581  28.750  1.00  0.00           O  
ATOM    109  CB  VAL B 147      41.309 -29.048  25.662  1.00  0.00           C  
ATOM    110  CG1 VAL B 147      42.233 -28.013  26.268  1.00  0.00           C  
ATOM    111  CG2 VAL B 147      42.043 -30.368  25.576  1.00  0.00           C  
ATOM    112  N   PHE B 148      39.072 -27.266  27.099  1.00  0.00           N  
ATOM    113  CA  PHE B 148      38.628 -26.181  27.940  1.00  0.00           C  
ATOM    114  C   PHE B 148      37.374 -26.567  28.683  1.00  0.00           C  
ATOM    115  O   PHE B 148      37.184 -26.118  29.814  1.00  0.00           O  
ATOM    116  CB  PHE B 148      38.407 -24.945  27.084  1.00  0.00           C  
ATOM    117  CG  PHE B 148      39.751 -24.427  26.590  1.00  0.00           C  
ATOM    118  CD1 PHE B 148      40.630 -23.808  27.470  1.00  0.00           C  
ATOM    119  CD2 PHE B 148      40.131 -24.616  25.274  1.00  0.00           C  
ATOM    120  CE1 PHE B 148      41.872 -23.392  27.041  1.00  0.00           C  
ATOM    121  CE2 PHE B 148      41.384 -24.192  24.859  1.00  0.00           C  
ATOM    122  CZ  PHE B 148      42.253 -23.584  25.738  1.00  0.00           C  
ATOM    123  N   HIS B 149      36.533 -27.451  28.153  1.00  0.00           N  
ATOM    124  CA  HIS B 149      35.356 -27.877  28.900  1.00  0.00           C  
ATOM    125  C   HIS B 149      35.792 -28.744  30.079  1.00  0.00           C  
ATOM    126  O   HIS B 149      35.153 -28.664  31.128  1.00  0.00           O  
ATOM    127  CB  HIS B 149      34.346 -28.689  28.022  1.00  0.00           C  
ATOM    128  CG  HIS B 149      32.964 -28.969  28.650  1.00  0.00           C  
ATOM    129  ND1 HIS B 149      32.629 -29.004  29.939  1.00  0.00           N  
ATOM    130  CD2 HIS B 149      31.832 -29.254  27.927  1.00  0.00           C  
ATOM    131  CE1 HIS B 149      31.358 -29.295  30.025  1.00  0.00           C  
ATOM    132  NE2 HIS B 149      30.888 -29.443  28.810  1.00  0.00           N  
ATOM    133  N   ARG B 150      36.810 -29.594  29.967  1.00  0.00           N  
ATOM    134  CA  ARG B 150      37.322 -30.365  31.086  1.00  0.00           C  
ATOM    135  C   ARG B 150      37.902 -29.355  32.061  1.00  0.00           C  
ATOM    136  O   ARG B 150      37.566 -29.486  33.225  1.00  0.00           O  
ATOM    137  CB  ARG B 150      38.401 -31.321  30.621  1.00  0.00           C  
ATOM    138  CG  ARG B 150      39.391 -31.836  31.682  1.00  0.00           C  
ATOM    139  CD  ARG B 150      40.579 -32.581  31.082  1.00  0.00           C  
ATOM    140  NE  ARG B 150      40.062 -33.609  30.187  1.00  0.00           N  
ATOM    141  CZ  ARG B 150      40.122 -33.518  28.854  1.00  0.00           C  
ATOM    142  NH1 ARG B 150      40.687 -32.481  28.233  1.00  0.00           N  
ATOM    143  NH2 ARG B 150      39.459 -34.415  28.136  1.00  0.00           N  
ATOM    144  N   ALA B 151      38.714 -28.360  31.697  1.00  0.00           N  
ATOM    145  CA  ALA B 151      39.186 -27.367  32.645  1.00  0.00           C  
ATOM    146  C   ALA B 151      38.005 -26.760  33.404  1.00  0.00           C  
ATOM    147  O   ALA B 151      38.005 -26.780  34.633  1.00  0.00           O  
ATOM    148  CB  ALA B 151      39.897 -26.271  31.920  1.00  0.00           C  
ATOM    149  N   ILE B 152      36.928 -26.329  32.733  1.00  0.00           N  
ATOM    150  CA  ILE B 152      35.766 -25.750  33.401  1.00  0.00           C  
ATOM    151  C   ILE B 152      35.100 -26.756  34.322  1.00  0.00           C  
ATOM    152  O   ILE B 152      34.702 -26.422  35.428  1.00  0.00           O  
ATOM    153  CB  ILE B 152      34.758 -25.238  32.348  1.00  0.00           C  
ATOM    154  CG1 ILE B 152      35.413 -24.072  31.630  1.00  0.00           C  
ATOM    155  CG2 ILE B 152      33.470 -24.735  32.973  1.00  0.00           C  
ATOM    156  CD1 ILE B 152      34.936 -23.785  30.202  1.00  0.00           C  
ATOM    157  N   ARG B 153      35.061 -28.008  33.932  1.00  0.00           N  
ATOM    158  CA  ARG B 153      34.395 -29.043  34.689  1.00  0.00           C  
ATOM    159  C   ARG B 153      35.167 -29.370  35.948  1.00  0.00           C  
ATOM    160  O   ARG B 153      34.680 -29.271  37.066  1.00  0.00           O  
ATOM    161  CB  ARG B 153      34.289 -30.297  33.860  1.00  0.00           C  
ATOM    162  CG  ARG B 153      32.913 -30.792  33.477  1.00  0.00           C  
ATOM    163  CD  ARG B 153      33.122 -32.038  32.592  1.00  0.00           C  
ATOM    164  NE  ARG B 153      33.732 -31.656  31.324  1.00  0.00           N  
ATOM    165  CZ  ARG B 153      34.122 -32.544  30.407  1.00  0.00           C  
ATOM    166  NH1 ARG B 153      33.982 -33.858  30.584  1.00  0.00           N  
ATOM    167  NH2 ARG B 153      34.676 -32.100  29.283  1.00  0.00           N  
ATOM    168  N   GLU B 154      36.421 -29.719  35.804  1.00  0.00           N  
ATOM    169  CA  GLU B 154      37.241 -30.128  36.913  1.00  0.00           C  
ATOM    170  C   GLU B 154      37.688 -28.985  37.817  1.00  0.00           C  
ATOM    171  O   GLU B 154      38.133 -29.261  38.946  1.00  0.00           O  
ATOM    172  CB  GLU B 154      38.427 -30.888  36.332  1.00  0.00           C  
ATOM    173  CG  GLU B 154      37.889 -32.117  35.641  1.00  0.00           C  
ATOM    174  CD  GLU B 154      38.894 -33.174  35.211  1.00  0.00           C  
ATOM    175  OE1 GLU B 154      40.099 -32.911  35.317  1.00  0.00           O  
ATOM    176  OE2 GLU B 154      38.460 -34.257  34.761  1.00  0.00           O  
ATOM    177  N   LYS B 155      37.666 -27.722  37.362  1.00  0.00           N  
ATOM    178  CA  LYS B 155      38.007 -26.598  38.216  1.00  0.00           C  
ATOM    179  C   LYS B 155      36.745 -26.005  38.800  1.00  0.00           C  
ATOM    180  O   LYS B 155      36.799 -25.105  39.634  1.00  0.00           O  
ATOM    181  CB  LYS B 155      38.770 -25.495  37.447  1.00  0.00           C  
ATOM    182  CG  LYS B 155      40.190 -25.909  37.181  1.00  0.00           C  
ATOM    183  CD  LYS B 155      41.003 -24.722  36.739  1.00  0.00           C  
ATOM    184  CE  LYS B 155      42.440 -25.165  36.810  1.00  0.00           C  
ATOM    185  NZ  LYS B 155      43.308 -24.078  36.414  1.00  0.00           N  
ATOM    186  N   GLY B 156      35.572 -26.450  38.392  1.00  0.00           N  
ATOM    187  CA  GLY B 156      34.323 -25.957  38.951  1.00  0.00           C  
ATOM    188  C   GLY B 156      34.026 -24.542  38.502  1.00  0.00           C  
ATOM    189  O   GLY B 156      33.354 -23.833  39.244  1.00  0.00           O  
ATOM    190  N   VAL B 157      34.462 -24.064  37.321  1.00  0.00           N  
ATOM    191  CA  VAL B 157      34.215 -22.669  36.938  1.00  0.00           C  
ATOM    192  C   VAL B 157      32.790 -22.658  36.460  1.00  0.00           C  
ATOM    193  O   VAL B 157      32.364 -23.527  35.703  1.00  0.00           O  
ATOM    194  CB  VAL B 157      35.142 -22.142  35.773  1.00  0.00           C  
ATOM    195  CG1 VAL B 157      34.781 -20.752  35.272  1.00  0.00           C  
ATOM    196  CG2 VAL B 157      36.547 -22.059  36.335  1.00  0.00           C  
ATOM    197  N   ALA B 158      32.038 -21.685  36.938  1.00  0.00           N  
ATOM    198  CA  ALA B 158      30.669 -21.526  36.485  1.00  0.00           C  
ATOM    199  C   ALA B 158      30.652 -20.818  35.127  1.00  0.00           C  
ATOM    200  O   ALA B 158      30.403 -19.610  35.064  1.00  0.00           O  
ATOM    201  CB  ALA B 158      29.895 -20.700  37.508  1.00  0.00           C  
ATOM    202  N   LEU B 159      30.935 -21.515  34.033  1.00  0.00           N  
ATOM    203  CA  LEU B 159      30.910 -20.889  32.722  1.00  0.00           C  
ATOM    204  C   LEU B 159      30.257 -21.841  31.719  1.00  0.00           C  
ATOM    205  O   LEU B 159      30.441 -23.066  31.771  1.00  0.00           O  
ATOM    206  CB  LEU B 159      32.344 -20.562  32.293  1.00  0.00           C  
ATOM    207  CG  LEU B 159      32.702 -19.388  31.397  1.00  0.00           C  
ATOM    208  CD1 LEU B 159      34.074 -19.666  30.873  1.00  0.00           C  
ATOM    209  CD2 LEU B 159      31.872 -19.264  30.153  1.00  0.00           C  
ATOM    210  N   ASP B 160      29.451 -21.304  30.794  1.00  0.00           N  
ATOM    211  CA  ASP B 160      28.896 -22.149  29.760  1.00  0.00           C  
ATOM    212  C   ASP B 160      29.687 -21.885  28.493  1.00  0.00           C  
ATOM    213  O   ASP B 160      29.498 -20.876  27.803  1.00  0.00           O  
ATOM    214  CB  ASP B 160      27.431 -21.837  29.512  1.00  0.00           C  
ATOM    215  CG  ASP B 160      26.713 -22.811  28.569  1.00  0.00           C  
ATOM    216  OD1 ASP B 160      27.276 -23.832  28.153  1.00  0.00           O  
ATOM    217  OD2 ASP B 160      25.555 -22.543  28.252  1.00  0.00           O  
ATOM    218  N   LEU B 161      30.557 -22.833  28.158  1.00  0.00           N  
ATOM    219  CA  LEU B 161      31.409 -22.672  27.001  1.00  0.00           C  
ATOM    220  C   LEU B 161      30.621 -22.609  25.711  1.00  0.00           C  
ATOM    221  O   LEU B 161      30.925 -21.755  24.887  1.00  0.00           O  
ATOM    222  CB  LEU B 161      32.415 -23.807  26.922  1.00  0.00           C  
ATOM    223  CG  LEU B 161      33.581 -23.615  25.978  1.00  0.00           C  
ATOM    224  CD1 LEU B 161      34.236 -22.263  26.201  1.00  0.00           C  
ATOM    225  CD2 LEU B 161      34.581 -24.710  26.230  1.00  0.00           C  
ATOM    226  N   GLU B 162      29.580 -23.427  25.512  1.00  0.00           N  
ATOM    227  CA  GLU B 162      28.781 -23.384  24.287  1.00  0.00           C  
ATOM    228  C   GLU B 162      28.214 -21.973  24.077  1.00  0.00           C  
ATOM    229  O   GLU B 162      28.373 -21.409  23.000  1.00  0.00           O  
ATOM    230  CB  GLU B 162      27.656 -24.436  24.390  1.00  0.00           C  
ATOM    231  CG  GLU B 162      26.724 -24.606  23.182  1.00  0.00           C  
ATOM    232  CD  GLU B 162      27.435 -24.948  21.878  1.00  0.00           C  
ATOM    233  OE1 GLU B 162      27.840 -26.097  21.706  1.00  0.00           O  
ATOM    234  OE2 GLU B 162      27.580 -24.062  21.035  1.00  0.00           O  
ATOM    235  N   ALA B 163      27.649 -21.325  25.097  1.00  0.00           N  
ATOM    236  CA  ALA B 163      27.143 -19.970  24.986  1.00  0.00           C  
ATOM    237  C   ALA B 163      28.267 -18.983  24.700  1.00  0.00           C  
ATOM    238  O   ALA B 163      28.054 -18.004  23.987  1.00  0.00           O  
ATOM    239  CB  ALA B 163      26.464 -19.562  26.276  1.00  0.00           C  
ATOM    240  N   LEU B 164      29.473 -19.202  25.214  1.00  0.00           N  
ATOM    241  CA  LEU B 164      30.587 -18.337  24.891  1.00  0.00           C  
ATOM    242  C   LEU B 164      30.850 -18.492  23.397  1.00  0.00           C  
ATOM    243  O   LEU B 164      30.881 -17.494  22.680  1.00  0.00           O  
ATOM    244  CB  LEU B 164      31.812 -18.749  25.707  1.00  0.00           C  
ATOM    245  CG  LEU B 164      33.115 -17.984  25.652  1.00  0.00           C  
ATOM    246  CD1 LEU B 164      33.858 -18.313  26.913  1.00  0.00           C  
ATOM    247  CD2 LEU B 164      33.979 -18.375  24.467  1.00  0.00           C  
ATOM    248  N   LEU B 165      30.988 -19.713  22.881  1.00  0.00           N  
ATOM    249  CA  LEU B 165      31.296 -19.937  21.483  1.00  0.00           C  
ATOM    250  C   LEU B 165      30.183 -19.460  20.562  1.00  0.00           C  
ATOM    251  O   LEU B 165      30.478 -18.884  19.509  1.00  0.00           O  
ATOM    252  CB  LEU B 165      31.589 -21.411  21.306  1.00  0.00           C  
ATOM    253  CG  LEU B 165      32.912 -21.861  21.914  1.00  0.00           C  
ATOM    254  CD1 LEU B 165      32.995 -23.348  21.808  1.00  0.00           C  
ATOM    255  CD2 LEU B 165      34.099 -21.224  21.201  1.00  0.00           C  
ATOM    256  N   ALA B 166      28.911 -19.588  20.950  1.00  0.00           N  
ATOM    257  CA  ALA B 166      27.788 -19.056  20.191  1.00  0.00           C  
ATOM    258  C   ALA B 166      27.876 -17.536  20.180  1.00  0.00           C  
ATOM    259  O   ALA B 166      27.839 -16.938  19.098  1.00  0.00           O  
ATOM    260  CB  ALA B 166      26.449 -19.394  20.811  1.00  0.00           C  
ATOM    261  N   LEU B 167      28.061 -16.889  21.341  1.00  0.00           N  
ATOM    262  CA  LEU B 167      28.168 -15.439  21.416  1.00  0.00           C  
ATOM    263  C   LEU B 167      29.336 -14.959  20.579  1.00  0.00           C  
ATOM    264  O   LEU B 167      29.249 -13.923  19.930  1.00  0.00           O  
ATOM    265  CB  LEU B 167      28.363 -14.990  22.855  1.00  0.00           C  
ATOM    266  CG  LEU B 167      28.496 -13.509  23.088  1.00  0.00           C  
ATOM    267  CD1 LEU B 167      27.257 -12.794  22.625  1.00  0.00           C  
ATOM    268  CD2 LEU B 167      28.672 -13.260  24.557  1.00  0.00           C  
ATOM    269  N   ASP B 168      30.423 -15.717  20.511  1.00  0.00           N  
ATOM    270  CA  ASP B 168      31.570 -15.368  19.698  1.00  0.00           C  
ATOM    271  C   ASP B 168      31.198 -15.409  18.224  1.00  0.00           C  
ATOM    272  O   ASP B 168      31.655 -14.527  17.485  1.00  0.00           O  
ATOM    273  CB  ASP B 168      32.713 -16.338  19.998  1.00  0.00           C  
ATOM    274  CG  ASP B 168      33.921 -16.251  19.072  1.00  0.00           C  
ATOM    275  OD1 ASP B 168      34.439 -15.158  18.824  1.00  0.00           O  
ATOM    276  OD2 ASP B 168      34.340 -17.296  18.583  1.00  0.00           O  
ATOM    277  N   ARG B 169      30.393 -16.384  17.774  1.00  0.00           N  
ATOM    278  CA  ARG B 169      29.972 -16.492  16.376  1.00  0.00           C  
ATOM    279  C   ARG B 169      29.127 -15.285  16.007  1.00  0.00           C  
ATOM    280  O   ARG B 169      29.394 -14.616  15.019  1.00  0.00           O  
ATOM    281  CB  ARG B 169      29.159 -17.775  16.147  1.00  0.00           C  
ATOM    282  CG  ARG B 169      29.965 -19.030  16.416  1.00  0.00           C  
ATOM    283  CD  ARG B 169      29.046 -20.235  16.519  1.00  0.00           C  
ATOM    284  NE  ARG B 169      29.699 -21.323  17.231  1.00  0.00           N  
ATOM    285  CZ  ARG B 169      30.455 -22.244  16.625  1.00  0.00           C  
ATOM    286  NH1 ARG B 169      30.672 -22.236  15.309  1.00  0.00           N  
ATOM    287  NH2 ARG B 169      31.009 -23.201  17.363  1.00  0.00           N  
ATOM    288  N   GLU B 170      28.169 -14.946  16.862  1.00  0.00           N  
ATOM    289  CA  GLU B 170      27.271 -13.801  16.722  1.00  0.00           C  
ATOM    290  C   GLU B 170      28.068 -12.508  16.555  1.00  0.00           C  
ATOM    291  O   GLU B 170      27.776 -11.724  15.652  1.00  0.00           O  
ATOM    292  CB  GLU B 170      26.350 -13.810  17.980  1.00  0.00           C  
ATOM    293  CG  GLU B 170      25.273 -12.750  18.161  1.00  0.00           C  
ATOM    294  CD  GLU B 170      24.299 -13.051  19.291  1.00  0.00           C  
ATOM    295  OE1 GLU B 170      24.684 -12.956  20.455  1.00  0.00           O  
ATOM    296  OE2 GLU B 170      23.149 -13.374  19.002  1.00  0.00           O  
ATOM    297  N   VAL B 171      29.120 -12.297  17.352  1.00  0.00           N  
ATOM    298  CA  VAL B 171      29.956 -11.123  17.245  1.00  0.00           C  
ATOM    299  C   VAL B 171      30.607 -11.174  15.879  1.00  0.00           C  
ATOM    300  O   VAL B 171      30.471 -10.205  15.133  1.00  0.00           O  
ATOM    301  CB  VAL B 171      30.996 -11.137  18.363  1.00  0.00           C  
ATOM    302  CG1 VAL B 171      32.022 -10.048  18.209  1.00  0.00           C  
ATOM    303  CG2 VAL B 171      30.284 -10.853  19.663  1.00  0.00           C  
ATOM    304  N   GLN B 172      31.232 -12.280  15.465  1.00  0.00           N  
ATOM    305  CA  GLN B 172      31.867 -12.345  14.155  1.00  0.00           C  
ATOM    306  C   GLN B 172      30.861 -12.150  13.023  1.00  0.00           C  
ATOM    307  O   GLN B 172      31.226 -11.609  11.976  1.00  0.00           O  
ATOM    308  CB  GLN B 172      32.585 -13.677  13.993  1.00  0.00           C  
ATOM    309  CG  GLN B 172      33.893 -13.687  14.760  1.00  0.00           C  
ATOM    310  CD  GLN B 172      34.509 -15.062  14.933  1.00  0.00           C  
ATOM    311  OE1 GLN B 172      35.561 -15.375  14.377  1.00  0.00           O  
ATOM    312  NE2 GLN B 172      33.893 -15.934  15.717  1.00  0.00           N  
ATOM    313  N   GLU B 173      29.578 -12.493  13.199  1.00  0.00           N  
ATOM    314  CA  GLU B 173      28.572 -12.262  12.171  1.00  0.00           C  
ATOM    315  C   GLU B 173      28.323 -10.781  12.075  1.00  0.00           C  
ATOM    316  O   GLU B 173      28.415 -10.212  10.985  1.00  0.00           O  
ATOM    317  CB  GLU B 173      27.216 -12.889  12.468  1.00  0.00           C  
ATOM    318  CG  GLU B 173      27.169 -14.415  12.511  1.00  0.00           C  
ATOM    319  CD  GLU B 173      27.620 -15.109  11.229  1.00  0.00           C  
ATOM    320  OE1 GLU B 173      26.975 -14.906  10.190  1.00  0.00           O  
ATOM    321  OE2 GLU B 173      28.612 -15.849  11.280  1.00  0.00           O  
ATOM    322  N   LEU B 174      28.062 -10.137  13.216  1.00  0.00           N  
ATOM    323  CA  LEU B 174      27.798  -8.712  13.263  1.00  0.00           C  
ATOM    324  C   LEU B 174      28.970  -7.925  12.724  1.00  0.00           C  
ATOM    325  O   LEU B 174      28.726  -6.946  12.022  1.00  0.00           O  
ATOM    326  CB  LEU B 174      27.515  -8.291  14.675  1.00  0.00           C  
ATOM    327  CG  LEU B 174      26.068  -8.123  15.078  1.00  0.00           C  
ATOM    328  CD1 LEU B 174      25.207  -9.312  14.679  1.00  0.00           C  
ATOM    329  CD2 LEU B 174      26.049  -7.965  16.586  1.00  0.00           C  
ATOM    330  N   LYS B 175      30.232  -8.317  12.934  1.00  0.00           N  
ATOM    331  CA  LYS B 175      31.326  -7.567  12.345  1.00  0.00           C  
ATOM    332  C   LYS B 175      31.350  -7.787  10.827  1.00  0.00           C  
ATOM    333  O   LYS B 175      31.697  -6.845  10.120  1.00  0.00           O  
ATOM    334  CB  LYS B 175      32.662  -7.974  13.008  1.00  0.00           C  
ATOM    335  CG  LYS B 175      33.277  -9.325  12.682  1.00  0.00           C  
ATOM    336  CD  LYS B 175      34.559  -9.562  13.474  1.00  0.00           C  
ATOM    337  CE  LYS B 175      35.708  -8.661  13.033  1.00  0.00           C  
ATOM    338  NZ  LYS B 175      36.123  -8.969  11.677  1.00  0.00           N  
ATOM    339  N   LYS B 176      30.947  -8.923  10.235  1.00  0.00           N  
ATOM    340  CA  LYS B 176      30.884  -9.078   8.776  1.00  0.00           C  
ATOM    341  C   LYS B 176      29.846  -8.124   8.197  1.00  0.00           C  
ATOM    342  O   LYS B 176      30.178  -7.262   7.382  1.00  0.00           O  
ATOM    343  CB  LYS B 176      30.435 -10.463   8.313  1.00  0.00           C  
ATOM    344  CG  LYS B 176      31.244 -11.697   8.664  1.00  0.00           C  
ATOM    345  CD  LYS B 176      30.373 -12.900   8.280  1.00  0.00           C  
ATOM    346  CE  LYS B 176      31.016 -14.249   8.612  1.00  0.00           C  
ATOM    347  NZ  LYS B 176      31.232 -14.423  10.042  1.00  0.00           N  
ATOM    348  N   ARG B 177      28.583  -8.235   8.630  1.00  0.00           N  
ATOM    349  CA  ARG B 177      27.482  -7.413   8.132  1.00  0.00           C  
ATOM    350  C   ARG B 177      27.721  -5.936   8.404  1.00  0.00           C  
ATOM    351  O   ARG B 177      27.274  -5.119   7.603  1.00  0.00           O  
ATOM    352  CB  ARG B 177      26.135  -7.818   8.771  1.00  0.00           C  
ATOM    353  CG  ARG B 177      25.719  -9.277   8.573  1.00  0.00           C  
ATOM    354  CD  ARG B 177      25.634  -9.695   7.104  1.00  0.00           C  
ATOM    355  NE  ARG B 177      24.659  -8.923   6.346  1.00  0.00           N  
ATOM    356  CZ  ARG B 177      23.389  -9.311   6.188  1.00  0.00           C  
ATOM    357  NH1 ARG B 177      22.916 -10.440   6.718  1.00  0.00           N  
ATOM    358  NH2 ARG B 177      22.571  -8.547   5.471  1.00  0.00           N  
ATOM    359  N   LEU B 178      28.413  -5.538   9.481  1.00  0.00           N  
ATOM    360  CA  LEU B 178      28.752  -4.142   9.751  1.00  0.00           C  
ATOM    361  C   LEU B 178      29.882  -3.698   8.836  1.00  0.00           C  
ATOM    362  O   LEU B 178      29.901  -2.520   8.470  1.00  0.00           O  
ATOM    363  CB  LEU B 178      29.179  -3.950  11.220  1.00  0.00           C  
ATOM    364  CG  LEU B 178      29.653  -2.608  11.776  1.00  0.00           C  
ATOM    365  CD1 LEU B 178      28.644  -1.530  11.450  1.00  0.00           C  
ATOM    366  CD2 LEU B 178      29.835  -2.718  13.277  1.00  0.00           C  
ATOM    367  N   GLN B 179      30.831  -4.563   8.429  1.00  0.00           N  
ATOM    368  CA  GLN B 179      31.882  -4.205   7.478  1.00  0.00           C  
ATOM    369  C   GLN B 179      31.208  -4.009   6.115  1.00  0.00           C  
ATOM    370  O   GLN B 179      31.518  -3.048   5.401  1.00  0.00           O  
ATOM    371  CB  GLN B 179      32.919  -5.320   7.387  1.00  0.00           C  
ATOM    372  CG  GLN B 179      34.136  -4.981   6.531  1.00  0.00           C  
ATOM    373  CD  GLN B 179      35.197  -4.113   7.197  1.00  0.00           C  
ATOM    374  OE1 GLN B 179      36.370  -4.479   7.198  1.00  0.00           O  
ATOM    375  NE2 GLN B 179      34.932  -2.957   7.787  1.00  0.00           N  
ATOM    376  N   GLU B 180      30.249  -4.884   5.760  1.00  0.00           N  
ATOM    377  CA  GLU B 180      29.460  -4.812   4.529  1.00  0.00           C  
ATOM    378  C   GLU B 180      28.659  -3.513   4.462  1.00  0.00           C  
ATOM    379  O   GLU B 180      28.787  -2.796   3.466  1.00  0.00           O  
ATOM    380  CB  GLU B 180      28.519  -6.021   4.457  1.00  0.00           C  
ATOM    381  CG  GLU B 180      27.540  -6.070   3.275  1.00  0.00           C  
ATOM    382  CD  GLU B 180      28.179  -6.009   1.892  1.00  0.00           C  
ATOM    383  OE1 GLU B 180      28.780  -6.996   1.469  1.00  0.00           O  
ATOM    384  OE2 GLU B 180      28.068  -4.972   1.238  1.00  0.00           O  
ATOM    385  N   VAL B 181      27.850  -3.151   5.470  1.00  0.00           N  
ATOM    386  CA  VAL B 181      27.155  -1.868   5.497  1.00  0.00           C  
ATOM    387  C   VAL B 181      28.203  -0.748   5.465  1.00  0.00           C  
ATOM    388  O   VAL B 181      28.011   0.184   4.687  1.00  0.00           O  
ATOM    389  CB  VAL B 181      26.257  -1.773   6.767  1.00  0.00           C  
ATOM    390  CG1 VAL B 181      25.637  -0.401   6.926  1.00  0.00           C  
ATOM    391  CG2 VAL B 181      25.086  -2.725   6.607  1.00  0.00           C  
ATOM    392  N   GLN B 182      29.342  -0.783   6.183  1.00  0.00           N  
ATOM    393  CA  GLN B 182      30.379   0.247   6.091  1.00  0.00           C  
ATOM    394  C   GLN B 182      30.953   0.395   4.686  1.00  0.00           C  
ATOM    395  O   GLN B 182      31.219   1.515   4.247  1.00  0.00           O  
ATOM    396  CB  GLN B 182      31.539  -0.053   7.026  1.00  0.00           C  
ATOM    397  CG  GLN B 182      31.266   0.232   8.495  1.00  0.00           C  
ATOM    398  CD  GLN B 182      32.271  -0.416   9.439  1.00  0.00           C  
ATOM    399  OE1 GLN B 182      33.211  -1.105   9.040  1.00  0.00           O  
ATOM    400  NE2 GLN B 182      32.105  -0.251  10.740  1.00  0.00           N  
ATOM    401  N   THR B 183      31.108  -0.692   3.930  1.00  0.00           N  
ATOM    402  CA  THR B 183      31.594  -0.636   2.562  1.00  0.00           C  
ATOM    403  C   THR B 183      30.502  -0.052   1.659  1.00  0.00           C  
ATOM    404  O   THR B 183      30.756   0.843   0.842  1.00  0.00           O  
ATOM    405  CB  THR B 183      31.992  -2.068   2.135  1.00  0.00           C  
ATOM    406  OG1 THR B 183      32.987  -2.500   3.061  1.00  0.00           O  
ATOM    407  CG2 THR B 183      32.539  -2.150   0.716  1.00  0.00           C  
ATOM    408  N   GLU B 184      29.255  -0.498   1.835  1.00  0.00           N  
ATOM    409  CA  GLU B 184      28.124  -0.059   1.034  1.00  0.00           C  
ATOM    410  C   GLU B 184      27.891   1.438   1.201  1.00  0.00           C  
ATOM    411  O   GLU B 184      27.689   2.167   0.226  1.00  0.00           O  
ATOM    412  CB  GLU B 184      26.884  -0.837   1.461  1.00  0.00           C  
ATOM    413  CG  GLU B 184      25.797  -0.937   0.397  1.00  0.00           C  
ATOM    414  CD  GLU B 184      26.199  -1.761  -0.819  1.00  0.00           C  
ATOM    415  OE1 GLU B 184      26.352  -2.977  -0.693  1.00  0.00           O  
ATOM    416  OE2 GLU B 184      26.356  -1.183  -1.893  1.00  0.00           O  
ATOM    417  N   ARG B 185      27.997   1.909   2.442  1.00  0.00           N  
ATOM    418  CA  ARG B 185      27.849   3.310   2.787  1.00  0.00           C  
ATOM    419  C   ARG B 185      28.906   4.120   2.046  1.00  0.00           C  
ATOM    420  O   ARG B 185      28.574   5.107   1.383  1.00  0.00           O  
ATOM    421  CB  ARG B 185      28.007   3.457   4.293  1.00  0.00           C  
ATOM    422  CG  ARG B 185      27.712   4.836   4.866  1.00  0.00           C  
ATOM    423  CD  ARG B 185      27.993   4.836   6.363  1.00  0.00           C  
ATOM    424  NE  ARG B 185      29.405   4.613   6.639  1.00  0.00           N  
ATOM    425  CZ  ARG B 185      29.830   3.876   7.670  1.00  0.00           C  
ATOM    426  NH1 ARG B 185      28.989   3.290   8.522  1.00  0.00           N  
ATOM    427  NH2 ARG B 185      31.138   3.716   7.846  1.00  0.00           N  
ATOM    428  N   ASN B 186      30.173   3.691   2.081  1.00  0.00           N  
ATOM    429  CA  ASN B 186      31.239   4.394   1.373  1.00  0.00           C  
ATOM    430  C   ASN B 186      31.007   4.349  -0.132  1.00  0.00           C  
ATOM    431  O   ASN B 186      31.367   5.293  -0.839  1.00  0.00           O  
ATOM    432  CB  ASN B 186      32.606   3.772   1.665  1.00  0.00           C  
ATOM    433  CG  ASN B 186      33.793   4.631   1.224  1.00  0.00           C  
ATOM    434  OD1 ASN B 186      34.552   5.126   2.052  1.00  0.00           O  
ATOM    435  ND2 ASN B 186      34.068   4.887  -0.046  1.00  0.00           N  
ATOM    436  N   GLN B 195      30.404   3.282  -0.662  1.00  0.00           N  
ATOM    437  CA  GLN B 195      30.118   3.161  -2.086  1.00  0.00           C  
ATOM    438  C   GLN B 195      29.101   4.220  -2.499  1.00  0.00           C  
ATOM    439  O   GLN B 195      29.348   4.989  -3.433  1.00  0.00           O  
ATOM    440  CB  GLN B 195      29.583   1.760  -2.368  1.00  0.00           C  
ATOM    441  CG  GLN B 195      29.372   1.424  -3.836  1.00  0.00           C  
ATOM    442  CD  GLN B 195      28.819   0.024  -4.037  1.00  0.00           C  
ATOM    443  OE1 GLN B 195      27.676  -0.169  -4.432  1.00  0.00           O  
ATOM    444  NE2 GLN B 195      29.577  -1.030  -3.785  1.00  0.00           N  
ATOM    445  N   VAL B 196      27.983   4.315  -1.775  1.00  0.00           N  
ATOM    446  CA  VAL B 196      26.944   5.301  -2.050  1.00  0.00           C  
ATOM    447  C   VAL B 196      27.536   6.703  -1.920  1.00  0.00           C  
ATOM    448  O   VAL B 196      27.347   7.553  -2.797  1.00  0.00           O  
ATOM    449  CB  VAL B 196      25.766   5.091  -1.060  1.00  0.00           C  
ATOM    450  CG1 VAL B 196      24.673   6.119  -1.294  1.00  0.00           C  
ATOM    451  CG2 VAL B 196      25.151   3.716  -1.282  1.00  0.00           C  
ATOM    452  N   ALA B 197      28.327   6.922  -0.866  1.00  0.00           N  
ATOM    453  CA  ALA B 197      28.996   8.192  -0.632  1.00  0.00           C  
ATOM    454  C   ALA B 197      29.889   8.589  -1.799  1.00  0.00           C  
ATOM    455  O   ALA B 197      29.869   9.747  -2.213  1.00  0.00           O  
ATOM    456  CB  ALA B 197      29.862   8.116   0.616  1.00  0.00           C  
ATOM    457  N   LYS B 198      30.627   7.637  -2.375  1.00  0.00           N  
ATOM    458  CA  LYS B 198      31.492   7.891  -3.518  1.00  0.00           C  
ATOM    459  C   LYS B 198      30.667   8.301  -4.737  1.00  0.00           C  
ATOM    460  O   LYS B 198      31.063   9.178  -5.512  1.00  0.00           O  
ATOM    461  CB  LYS B 198      32.293   6.625  -3.817  1.00  0.00           C  
ATOM    462  CG  LYS B 198      33.344   6.752  -4.910  1.00  0.00           C  
ATOM    463  CD  LYS B 198      34.004   5.403  -5.136  1.00  0.00           C  
ATOM    464  CE  LYS B 198      35.035   5.515  -6.246  1.00  0.00           C  
ATOM    465  NZ  LYS B 198      35.666   4.232  -6.482  1.00  0.00           N  
ATOM    466  N   ARG B 199      29.497   7.683  -4.907  1.00  0.00           N  
ATOM    467  CA  ARG B 199      28.612   7.996  -6.017  1.00  0.00           C  
ATOM    468  C   ARG B 199      28.081   9.424  -5.959  1.00  0.00           C  
ATOM    469  O   ARG B 199      27.968  10.083  -6.997  1.00  0.00           O  
ATOM    470  CB  ARG B 199      27.419   7.051  -6.033  1.00  0.00           C  
ATOM    471  CG  ARG B 199      27.725   5.583  -6.263  1.00  0.00           C  
ATOM    472  CD  ARG B 199      26.431   4.820  -6.045  1.00  0.00           C  
ATOM    473  NE  ARG B 199      26.600   3.391  -6.245  1.00  0.00           N  
ATOM    474  CZ  ARG B 199      25.648   2.513  -5.917  1.00  0.00           C  
ATOM    475  NH1 ARG B 199      24.484   2.888  -5.382  1.00  0.00           N  
ATOM    476  NH2 ARG B 199      25.861   1.222  -6.145  1.00  0.00           N  
ATOM    477  N   VAL B 200      27.787   9.942  -4.761  1.00  0.00           N  
ATOM    478  CA  VAL B 200      27.208  11.273  -4.597  1.00  0.00           C  
ATOM    479  C   VAL B 200      28.000  12.405  -5.267  1.00  0.00           C  
ATOM    480  O   VAL B 200      27.337  13.184  -5.955  1.00  0.00           O  
ATOM    481  CB  VAL B 200      27.010  11.558  -3.068  1.00  0.00           C  
ATOM    482  CG1 VAL B 200      26.390  12.932  -2.833  1.00  0.00           C  
ATOM    483  CG2 VAL B 200      26.050  10.535  -2.482  1.00  0.00           C  
ATOM    484  N   PRO B 201      29.332  12.604  -5.215  1.00  0.00           N  
ATOM    485  CA  PRO B 201      30.050  13.588  -6.025  1.00  0.00           C  
ATOM    486  C   PRO B 201      29.829  13.534  -7.534  1.00  0.00           C  
ATOM    487  O   PRO B 201      30.079  14.515  -8.234  1.00  0.00           O  
ATOM    488  CB  PRO B 201      31.497  13.382  -5.646  1.00  0.00           C  
ATOM    489  CG  PRO B 201      31.387  13.038  -4.188  1.00  0.00           C  
ATOM    490  CD  PRO B 201      30.245  12.041  -4.228  1.00  0.00           C  
ATOM    491  N   LYS B 202      29.381  12.401  -8.068  1.00  0.00           N  
ATOM    492  CA  LYS B 202      29.136  12.271  -9.492  1.00  0.00           C  
ATOM    493  C   LYS B 202      27.635  12.233  -9.766  1.00  0.00           C  
ATOM    494  O   LYS B 202      27.221  11.955 -10.895  1.00  0.00           O  
ATOM    495  CB  LYS B 202      29.790  10.983 -10.006  1.00  0.00           C  
ATOM    496  CG  LYS B 202      31.289  10.823  -9.757  1.00  0.00           C  
ATOM    497  CD  LYS B 202      32.123  11.826 -10.541  1.00  0.00           C  
ATOM    498  CE  LYS B 202      33.596  11.601 -10.238  1.00  0.00           C  
ATOM    499  NZ  LYS B 202      34.424  12.511 -11.005  1.00  0.00           N  
ATOM    500  N   ALA B 203      26.775  12.536  -8.792  1.00  0.00           N  
ATOM    501  CA  ALA B 203      25.347  12.374  -8.987  1.00  0.00           C  
ATOM    502  C   ALA B 203      24.511  13.605  -9.336  1.00  0.00           C  
ATOM    503  O   ALA B 203      24.379  14.547  -8.551  1.00  0.00           O  
ATOM    504  CB  ALA B 203      24.766  11.738  -7.744  1.00  0.00           C  
ATOM    505  N   PRO B 205      23.898  13.624 -10.526  1.00  0.00           N  
ATOM    506  CA  PRO B 205      22.936  14.618 -10.990  1.00  0.00           C  
ATOM    507  C   PRO B 205      21.683  14.729 -10.131  1.00  0.00           C  
ATOM    508  O   PRO B 205      21.227  13.691  -9.643  1.00  0.00           O  
ATOM    509  CB  PRO B 205      22.622  14.184 -12.391  1.00  0.00           C  
ATOM    510  CG  PRO B 205      22.768  12.689 -12.314  1.00  0.00           C  
ATOM    511  CD  PRO B 205      24.076  12.616 -11.555  1.00  0.00           C  
ATOM    512  N   PRO B 206      20.994  15.870  -9.979  1.00  0.00           N  
ATOM    513  CA  PRO B 206      20.069  16.149  -8.876  1.00  0.00           C  
ATOM    514  C   PRO B 206      18.943  15.148  -8.603  1.00  0.00           C  
ATOM    515  O   PRO B 206      18.747  14.736  -7.455  1.00  0.00           O  
ATOM    516  CB  PRO B 206      19.534  17.530  -9.179  1.00  0.00           C  
ATOM    517  CG  PRO B 206      20.593  18.138 -10.059  1.00  0.00           C  
ATOM    518  CD  PRO B 206      20.964  16.961 -10.941  1.00  0.00           C  
ATOM    519  N   GLU B 207      18.214  14.699  -9.637  1.00  0.00           N  
ATOM    520  CA  GLU B 207      17.135  13.748  -9.440  1.00  0.00           C  
ATOM    521  C   GLU B 207      17.697  12.446  -8.885  1.00  0.00           C  
ATOM    522  O   GLU B 207      17.025  11.778  -8.096  1.00  0.00           O  
ATOM    523  CB  GLU B 207      16.382  13.474 -10.763  1.00  0.00           C  
ATOM    524  CG  GLU B 207      17.041  12.673 -11.887  1.00  0.00           C  
ATOM    525  CD  GLU B 207      18.132  13.348 -12.725  1.00  0.00           C  
ATOM    526  OE1 GLU B 207      18.334  14.565 -12.644  1.00  0.00           O  
ATOM    527  OE2 GLU B 207      18.777  12.630 -13.493  1.00  0.00           O  
ATOM    528  N   GLU B 208      18.946  12.104  -9.219  1.00  0.00           N  
ATOM    529  CA  GLU B 208      19.576  10.891  -8.722  1.00  0.00           C  
ATOM    530  C   GLU B 208      20.414  11.129  -7.457  1.00  0.00           C  
ATOM    531  O   GLU B 208      20.613  10.181  -6.685  1.00  0.00           O  
ATOM    532  CB  GLU B 208      20.399  10.283  -9.877  1.00  0.00           C  
ATOM    533  CG  GLU B 208      19.391   9.724 -10.922  1.00  0.00           C  
ATOM    534  CD  GLU B 208      19.870   9.253 -12.309  1.00  0.00           C  
ATOM    535  OE1 GLU B 208      20.908   8.587 -12.384  1.00  0.00           O  
ATOM    536  OE2 GLU B 208      19.185   9.539 -13.309  1.00  0.00           O  
ATOM    537  N   LYS B 209      20.903  12.333  -7.106  1.00  0.00           N  
ATOM    538  CA  LYS B 209      21.582  12.479  -5.824  1.00  0.00           C  
ATOM    539  C   LYS B 209      20.536  12.549  -4.715  1.00  0.00           C  
ATOM    540  O   LYS B 209      20.866  12.218  -3.573  1.00  0.00           O  
ATOM    541  CB  LYS B 209      22.506  13.728  -5.783  1.00  0.00           C  
ATOM    542  CG  LYS B 209      22.023  15.150  -5.994  1.00  0.00           C  
ATOM    543  CD  LYS B 209      21.721  15.935  -4.710  1.00  0.00           C  
ATOM    544  CE  LYS B 209      21.109  17.327  -5.014  1.00  0.00           C  
ATOM    545  NZ  LYS B 209      19.776  17.269  -5.607  1.00  0.00           N  
ATOM    546  N   GLU B 210      19.266  12.915  -4.992  1.00  0.00           N  
ATOM    547  CA  GLU B 210      18.186  12.868  -3.999  1.00  0.00           C  
ATOM    548  C   GLU B 210      17.982  11.419  -3.547  1.00  0.00           C  
ATOM    549  O   GLU B 210      17.863  11.136  -2.353  1.00  0.00           O  
ATOM    550  CB  GLU B 210      16.899  13.405  -4.607  1.00  0.00           C  
ATOM    551  CG  GLU B 210      16.928  14.921  -4.754  1.00  0.00           C  
ATOM    552  CD  GLU B 210      15.749  15.487  -5.528  1.00  0.00           C  
ATOM    553  OE1 GLU B 210      14.657  15.582  -4.968  1.00  0.00           O  
ATOM    554  OE2 GLU B 210      15.929  15.838  -6.694  1.00  0.00           O  
ATOM    555  N   ALA B 211      18.009  10.473  -4.495  1.00  0.00           N  
ATOM    556  CA  ALA B 211      17.873   9.057  -4.195  1.00  0.00           C  
ATOM    557  C   ALA B 211      19.024   8.605  -3.324  1.00  0.00           C  
ATOM    558  O   ALA B 211      18.814   8.003  -2.269  1.00  0.00           O  
ATOM    559  CB  ALA B 211      17.918   8.174  -5.443  1.00  0.00           C  
ATOM    560  N   LEU B 212      20.250   8.940  -3.729  1.00  0.00           N  
ATOM    561  CA  LEU B 212      21.474   8.534  -3.037  1.00  0.00           C  
ATOM    562  C   LEU B 212      21.655   8.966  -1.583  1.00  0.00           C  
ATOM    563  O   LEU B 212      22.300   8.257  -0.802  1.00  0.00           O  
ATOM    564  CB  LEU B 212      22.651   9.008  -3.880  1.00  0.00           C  
ATOM    565  CG  LEU B 212      23.348   8.000  -4.785  1.00  0.00           C  
ATOM    566  CD1 LEU B 212      22.393   7.036  -5.469  1.00  0.00           C  
ATOM    567  CD2 LEU B 212      24.076   8.799  -5.832  1.00  0.00           C  
ATOM    568  N   ILE B 213      21.099  10.105  -1.170  1.00  0.00           N  
ATOM    569  CA  ILE B 213      21.102  10.512   0.230  1.00  0.00           C  
ATOM    570  C   ILE B 213      20.002   9.714   0.935  1.00  0.00           C  
ATOM    571  O   ILE B 213      20.207   9.328   2.085  1.00  0.00           O  
ATOM    572  CB  ILE B 213      20.886  12.059   0.302  1.00  0.00           C  
ATOM    573  CG1 ILE B 213      22.127  12.723  -0.328  1.00  0.00           C  
ATOM    574  CG2 ILE B 213      20.663  12.540   1.740  1.00  0.00           C  
ATOM    575  CD1 ILE B 213      22.043  14.240  -0.615  1.00  0.00           C  
ATOM    576  N   ALA B 214      18.861   9.380   0.311  1.00  0.00           N  
ATOM    577  CA  ALA B 214      17.849   8.538   0.934  1.00  0.00           C  
ATOM    578  C   ALA B 214      18.484   7.186   1.224  1.00  0.00           C  
ATOM    579  O   ALA B 214      18.374   6.680   2.344  1.00  0.00           O  
ATOM    580  CB  ALA B 214      16.663   8.320   0.004  1.00  0.00           C  
ATOM    581  N   ARG B 215      19.219   6.636   0.251  1.00  0.00           N  
ATOM    582  CA  ARG B 215      19.924   5.374   0.426  1.00  0.00           C  
ATOM    583  C   ARG B 215      21.037   5.547   1.451  1.00  0.00           C  
ATOM    584  O   ARG B 215      21.195   4.729   2.359  1.00  0.00           O  
ATOM    585  CB  ARG B 215      20.549   4.893  -0.883  1.00  0.00           C  
ATOM    586  CG  ARG B 215      20.360   3.401  -1.220  1.00  0.00           C  
ATOM    587  CD  ARG B 215      19.106   3.053  -2.056  1.00  0.00           C  
ATOM    588  NE  ARG B 215      17.859   3.316  -1.346  1.00  0.00           N  
ATOM    589  CZ  ARG B 215      17.093   4.389  -1.584  1.00  0.00           C  
ATOM    590  NH1 ARG B 215      17.417   5.304  -2.499  1.00  0.00           N  
ATOM    591  NH2 ARG B 215      15.988   4.563  -0.866  1.00  0.00           N  
ATOM    592  N   GLY B 216      21.800   6.630   1.377  1.00  0.00           N  
ATOM    593  CA  GLY B 216      22.869   6.902   2.319  1.00  0.00           C  
ATOM    594  C   GLY B 216      22.359   6.926   3.756  1.00  0.00           C  
ATOM    595  O   GLY B 216      22.965   6.270   4.614  1.00  0.00           O  
ATOM    596  N   LYS B 217      21.219   7.582   4.035  1.00  0.00           N  
ATOM    597  CA  LYS B 217      20.743   7.709   5.399  1.00  0.00           C  
ATOM    598  C   LYS B 217      20.245   6.374   5.927  1.00  0.00           C  
ATOM    599  O   LYS B 217      20.510   6.051   7.086  1.00  0.00           O  
ATOM    600  CB  LYS B 217      19.628   8.777   5.506  1.00  0.00           C  
ATOM    601  CG  LYS B 217      18.295   8.558   4.816  1.00  0.00           C  
ATOM    602  CD  LYS B 217      17.372   9.738   5.074  1.00  0.00           C  
ATOM    603  CE  LYS B 217      16.058   9.587   4.319  1.00  0.00           C  
ATOM    604  NZ  LYS B 217      15.316   8.421   4.762  1.00  0.00           N  
ATOM    605  N   ALA B 218      19.565   5.547   5.132  1.00  0.00           N  
ATOM    606  CA  ALA B 218      19.162   4.225   5.595  1.00  0.00           C  
ATOM    607  C   ALA B 218      20.398   3.348   5.811  1.00  0.00           C  
ATOM    608  O   ALA B 218      20.449   2.635   6.820  1.00  0.00           O  
ATOM    609  CB  ALA B 218      18.268   3.517   4.582  1.00  0.00           C  
ATOM    610  N   LEU B 219      21.425   3.388   4.947  1.00  0.00           N  
ATOM    611  CA  LEU B 219      22.614   2.586   5.167  1.00  0.00           C  
ATOM    612  C   LEU B 219      23.261   2.993   6.474  1.00  0.00           C  
ATOM    613  O   LEU B 219      23.536   2.131   7.315  1.00  0.00           O  
ATOM    614  CB  LEU B 219      23.666   2.752   4.074  1.00  0.00           C  
ATOM    615  CG  LEU B 219      23.753   1.724   2.954  1.00  0.00           C  
ATOM    616  CD1 LEU B 219      23.426   0.311   3.436  1.00  0.00           C  
ATOM    617  CD2 LEU B 219      22.759   2.112   1.908  1.00  0.00           C  
ATOM    618  N   GLY B 220      23.425   4.303   6.680  1.00  0.00           N  
ATOM    619  CA  GLY B 220      23.980   4.857   7.909  1.00  0.00           C  
ATOM    620  C   GLY B 220      23.160   4.447   9.138  1.00  0.00           C  
ATOM    621  O   GLY B 220      23.736   4.222  10.206  1.00  0.00           O  
ATOM    622  N   GLU B 221      21.826   4.326   9.027  1.00  0.00           N  
ATOM    623  CA  GLU B 221      20.986   3.851  10.120  1.00  0.00           C  
ATOM    624  C   GLU B 221      21.212   2.367  10.409  1.00  0.00           C  
ATOM    625  O   GLU B 221      21.345   2.023  11.594  1.00  0.00           O  
ATOM    626  CB  GLU B 221      19.492   4.044   9.826  1.00  0.00           C  
ATOM    627  CG  GLU B 221      18.951   5.423  10.183  1.00  0.00           C  
ATOM    628  CD  GLU B 221      17.440   5.407  10.290  1.00  0.00           C  
ATOM    629  OE1 GLU B 221      16.944   4.856  11.269  1.00  0.00           O  
ATOM    630  OE2 GLU B 221      16.772   5.935   9.402  1.00  0.00           O  
ATOM    631  N   GLU B 222      21.289   1.448   9.425  1.00  0.00           N  
ATOM    632  CA  GLU B 222      21.568   0.054   9.740  1.00  0.00           C  
ATOM    633  C   GLU B 222      22.963  -0.054  10.332  1.00  0.00           C  
ATOM    634  O   GLU B 222      23.160  -0.885  11.215  1.00  0.00           O  
ATOM    635  CB  GLU B 222      21.490  -0.844   8.515  1.00  0.00           C  
ATOM    636  CG  GLU B 222      20.065  -1.241   8.140  1.00  0.00           C  
ATOM    637  CD  GLU B 222      19.289  -0.188   7.361  1.00  0.00           C  
ATOM    638  OE1 GLU B 222      19.436  -0.133   6.141  1.00  0.00           O  
ATOM    639  OE2 GLU B 222      18.541   0.576   7.969  1.00  0.00           O  
ATOM    640  N   ALA B 223      23.915   0.790   9.914  1.00  0.00           N  
ATOM    641  CA  ALA B 223      25.256   0.845  10.485  1.00  0.00           C  
ATOM    642  C   ALA B 223      25.227   1.271  11.952  1.00  0.00           C  
ATOM    643  O   ALA B 223      26.036   0.774  12.736  1.00  0.00           O  
ATOM    644  CB  ALA B 223      26.131   1.843   9.739  1.00  0.00           C  
ATOM    645  N   LYS B 224      24.327   2.158  12.394  1.00  0.00           N  
ATOM    646  CA  LYS B 224      24.228   2.535  13.802  1.00  0.00           C  
ATOM    647  C   LYS B 224      23.674   1.343  14.572  1.00  0.00           C  
ATOM    648  O   LYS B 224      24.265   1.019  15.601  1.00  0.00           O  
ATOM    649  CB  LYS B 224      23.297   3.739  14.000  1.00  0.00           C  
ATOM    650  CG  LYS B 224      23.292   4.324  15.408  1.00  0.00           C  
ATOM    651  CD  LYS B 224      22.342   5.517  15.510  1.00  0.00           C  
ATOM    652  CE  LYS B 224      22.764   6.702  14.644  1.00  0.00           C  
ATOM    653  NZ  LYS B 224      24.040   7.246  15.072  1.00  0.00           N  
ATOM    654  N   ARG B 225      22.607   0.650  14.134  1.00  0.00           N  
ATOM    655  CA  ARG B 225      22.136  -0.554  14.814  1.00  0.00           C  
ATOM    656  C   ARG B 225      23.230  -1.632  14.932  1.00  0.00           C  
ATOM    657  O   ARG B 225      23.441  -2.171  16.023  1.00  0.00           O  
ATOM    658  CB  ARG B 225      20.941  -1.164  14.082  1.00  0.00           C  
ATOM    659  CG  ARG B 225      19.589  -0.610  14.523  1.00  0.00           C  
ATOM    660  CD  ARG B 225      19.274   0.776  13.980  1.00  0.00           C  
ATOM    661  NE  ARG B 225      18.993   0.730  12.554  1.00  0.00           N  
ATOM    662  CZ  ARG B 225      17.876   1.242  12.030  1.00  0.00           C  
ATOM    663  NH1 ARG B 225      16.942   1.831  12.779  1.00  0.00           N  
ATOM    664  NH2 ARG B 225      17.687   1.161  10.719  1.00  0.00           N  
ATOM    665  N   LEU B 226      23.974  -1.959  13.862  1.00  0.00           N  
ATOM    666  CA  LEU B 226      25.035  -2.965  13.875  1.00  0.00           C  
ATOM    667  C   LEU B 226      26.203  -2.565  14.743  1.00  0.00           C  
ATOM    668  O   LEU B 226      26.685  -3.423  15.482  1.00  0.00           O  
ATOM    669  CB  LEU B 226      25.527  -3.229  12.452  1.00  0.00           C  
ATOM    670  CG  LEU B 226      25.058  -4.458  11.672  1.00  0.00           C  
ATOM    671  CD1 LEU B 226      23.614  -4.824  11.956  1.00  0.00           C  
ATOM    672  CD2 LEU B 226      25.201  -4.136  10.204  1.00  0.00           C  
ATOM    673  N   GLU B 227      26.631  -1.300  14.686  1.00  0.00           N  
ATOM    674  CA  GLU B 227      27.681  -0.821  15.565  1.00  0.00           C  
ATOM    675  C   GLU B 227      27.212  -1.080  16.980  1.00  0.00           C  
ATOM    676  O   GLU B 227      27.856  -1.825  17.710  1.00  0.00           O  
ATOM    677  CB  GLU B 227      27.930   0.677  15.401  1.00  0.00           C  
ATOM    678  CG  GLU B 227      28.804   1.040  14.210  1.00  0.00           C  
ATOM    679  CD  GLU B 227      28.887   2.535  13.949  1.00  0.00           C  
ATOM    680  OE1 GLU B 227      29.763   3.187  14.515  1.00  0.00           O  
ATOM    681  OE2 GLU B 227      28.076   3.045  13.176  1.00  0.00           O  
ATOM    682  N   GLU B 228      26.030  -0.590  17.345  1.00  0.00           N  
ATOM    683  CA  GLU B 228      25.439  -0.696  18.686  1.00  0.00           C  
ATOM    684  C   GLU B 228      25.289  -2.113  19.255  1.00  0.00           C  
ATOM    685  O   GLU B 228      25.761  -2.407  20.361  1.00  0.00           O  
ATOM    686  CB  GLU B 228      24.081   0.031  18.609  1.00  0.00           C  
ATOM    687  CG  GLU B 228      23.039   0.001  19.733  1.00  0.00           C  
ATOM    688  CD  GLU B 228      21.655   0.460  19.253  1.00  0.00           C  
ATOM    689  OE1 GLU B 228      21.392   1.670  19.246  1.00  0.00           O  
ATOM    690  OE2 GLU B 228      20.847  -0.401  18.880  1.00  0.00           O  
ATOM    691  N   ALA B 229      24.640  -3.009  18.512  1.00  0.00           N  
ATOM    692  CA  ALA B 229      24.460  -4.381  18.924  1.00  0.00           C  
ATOM    693  C   ALA B 229      25.817  -5.052  19.013  1.00  0.00           C  
ATOM    694  O   ALA B 229      26.034  -5.845  19.930  1.00  0.00           O  
ATOM    695  CB  ALA B 229      23.633  -5.131  17.918  1.00  0.00           C  
ATOM    696  N   LEU B 230      26.762  -4.731  18.121  1.00  0.00           N  
ATOM    697  CA  LEU B 230      28.085  -5.315  18.191  1.00  0.00           C  
ATOM    698  C   LEU B 230      28.759  -4.911  19.492  1.00  0.00           C  
ATOM    699  O   LEU B 230      29.162  -5.787  20.262  1.00  0.00           O  
ATOM    700  CB  LEU B 230      28.960  -4.858  17.024  1.00  0.00           C  
ATOM    701  CG  LEU B 230      30.355  -5.463  16.949  1.00  0.00           C  
ATOM    702  CD1 LEU B 230      30.229  -6.966  16.743  1.00  0.00           C  
ATOM    703  CD2 LEU B 230      31.146  -4.810  15.838  1.00  0.00           C  
ATOM    704  N   ARG B 231      28.836  -3.609  19.785  1.00  0.00           N  
ATOM    705  CA  ARG B 231      29.480  -3.089  20.987  1.00  0.00           C  
ATOM    706  C   ARG B 231      28.900  -3.749  22.230  1.00  0.00           C  
ATOM    707  O   ARG B 231      29.700  -4.168  23.074  1.00  0.00           O  
ATOM    708  CB  ARG B 231      29.311  -1.561  21.081  1.00  0.00           C  
ATOM    709  CG  ARG B 231      29.933  -0.810  22.267  1.00  0.00           C  
ATOM    710  CD  ARG B 231      31.450  -0.948  22.400  1.00  0.00           C  
ATOM    711  NE  ARG B 231      31.824  -2.172  23.094  1.00  0.00           N  
ATOM    712  CZ  ARG B 231      32.840  -2.946  22.703  1.00  0.00           C  
ATOM    713  NH1 ARG B 231      33.589  -2.651  21.641  1.00  0.00           N  
ATOM    714  NH2 ARG B 231      33.099  -4.054  23.391  1.00  0.00           N  
ATOM    715  N   GLU B 232      27.586  -3.947  22.392  1.00  0.00           N  
ATOM    716  CA  GLU B 232      27.125  -4.651  23.579  1.00  0.00           C  
ATOM    717  C   GLU B 232      27.388  -6.183  23.517  1.00  0.00           C  
ATOM    718  O   GLU B 232      27.513  -6.818  24.574  1.00  0.00           O  
ATOM    719  CB  GLU B 232      25.632  -4.298  23.780  1.00  0.00           C  
ATOM    720  CG  GLU B 232      24.564  -4.977  22.922  1.00  0.00           C  
ATOM    721  CD  GLU B 232      23.678  -5.985  23.664  1.00  0.00           C  
ATOM    722  OE1 GLU B 232      24.147  -6.662  24.593  1.00  0.00           O  
ATOM    723  OE2 GLU B 232      22.503  -6.093  23.291  1.00  0.00           O  
ATOM    724  N   LYS B 233      27.535  -6.860  22.362  1.00  0.00           N  
ATOM    725  CA  LYS B 233      27.872  -8.283  22.326  1.00  0.00           C  
ATOM    726  C   LYS B 233      29.376  -8.511  22.542  1.00  0.00           C  
ATOM    727  O   LYS B 233      29.751  -9.446  23.261  1.00  0.00           O  
ATOM    728  CB  LYS B 233      27.465  -8.907  20.986  1.00  0.00           C  
ATOM    729  CG  LYS B 233      26.106  -9.618  20.855  1.00  0.00           C  
ATOM    730  CD  LYS B 233      24.891  -8.693  20.855  1.00  0.00           C  
ATOM    731  CE  LYS B 233      23.558  -9.386  20.526  1.00  0.00           C  
ATOM    732  NZ  LYS B 233      22.428  -8.466  20.660  1.00  0.00           N  
ATOM    733  N   GLU B 234      30.295  -7.700  21.992  1.00  0.00           N  
ATOM    734  CA  GLU B 234      31.731  -7.854  22.215  1.00  0.00           C  
ATOM    735  C   GLU B 234      32.069  -7.653  23.669  1.00  0.00           C  
ATOM    736  O   GLU B 234      32.959  -8.319  24.197  1.00  0.00           O  
ATOM    737  CB  GLU B 234      32.586  -6.850  21.516  1.00  0.00           C  
ATOM    738  CG  GLU B 234      32.601  -6.993  20.034  1.00  0.00           C  
ATOM    739  CD  GLU B 234      33.584  -6.052  19.348  1.00  0.00           C  
ATOM    740  OE1 GLU B 234      33.343  -4.840  19.332  1.00  0.00           O  
ATOM    741  OE2 GLU B 234      34.589  -6.542  18.821  1.00  0.00           O  
ATOM    742  N   ALA B 235      31.387  -6.725  24.328  1.00  0.00           N  
ATOM    743  CA  ALA B 235      31.601  -6.496  25.734  1.00  0.00           C  
ATOM    744  C   ALA B 235      31.183  -7.729  26.520  1.00  0.00           C  
ATOM    745  O   ALA B 235      31.951  -8.168  27.374  1.00  0.00           O  
ATOM    746  CB  ALA B 235      30.783  -5.330  26.198  1.00  0.00           C  
ATOM    747  N   ARG B 236      30.034  -8.363  26.275  1.00  0.00           N  
ATOM    748  CA  ARG B 236      29.673  -9.597  26.975  1.00  0.00           C  
ATOM    749  C   ARG B 236      30.598 -10.771  26.655  1.00  0.00           C  
ATOM    750  O   ARG B 236      30.787 -11.688  27.461  1.00  0.00           O  
ATOM    751  CB  ARG B 236      28.259 -10.007  26.633  1.00  0.00           C  
ATOM    752  CG  ARG B 236      27.283  -8.948  27.089  1.00  0.00           C  
ATOM    753  CD  ARG B 236      25.875  -9.515  27.107  1.00  0.00           C  
ATOM    754  NE  ARG B 236      25.356  -9.839  25.784  1.00  0.00           N  
ATOM    755  CZ  ARG B 236      24.635 -10.951  25.551  1.00  0.00           C  
ATOM    756  NH1 ARG B 236      24.358 -11.842  26.520  1.00  0.00           N  
ATOM    757  NH2 ARG B 236      24.129 -11.155  24.328  1.00  0.00           N  
ATOM    758  N   LEU B 237      31.194 -10.774  25.469  1.00  0.00           N  
ATOM    759  CA  LEU B 237      32.151 -11.797  25.128  1.00  0.00           C  
ATOM    760  C   LEU B 237      33.415 -11.590  25.982  1.00  0.00           C  
ATOM    761  O   LEU B 237      33.851 -12.552  26.625  1.00  0.00           O  
ATOM    762  CB  LEU B 237      32.442 -11.701  23.624  1.00  0.00           C  
ATOM    763  CG  LEU B 237      33.308 -12.787  23.037  1.00  0.00           C  
ATOM    764  CD1 LEU B 237      32.630 -14.136  23.214  1.00  0.00           C  
ATOM    765  CD2 LEU B 237      33.576 -12.470  21.586  1.00  0.00           C  
ATOM    766  N   GLU B 238      33.997 -10.369  26.075  1.00  0.00           N  
ATOM    767  CA  GLU B 238      35.200 -10.023  26.858  1.00  0.00           C  
ATOM    768  C   GLU B 238      35.152 -10.560  28.288  1.00  0.00           C  
ATOM    769  O   GLU B 238      36.069 -11.242  28.773  1.00  0.00           O  
ATOM    770  CB  GLU B 238      35.350  -8.509  26.924  1.00  0.00           C  
ATOM    771  CG  GLU B 238      36.717  -7.862  26.681  1.00  0.00           C  
ATOM    772  CD  GLU B 238      37.837  -8.193  27.658  1.00  0.00           C  
ATOM    773  OE1 GLU B 238      37.706  -7.876  28.839  1.00  0.00           O  
ATOM    774  OE2 GLU B 238      38.850  -8.745  27.227  1.00  0.00           O  
ATOM    775  N   ALA B 239      34.010 -10.255  28.918  1.00  0.00           N  
ATOM    776  CA  ALA B 239      33.662 -10.667  30.260  1.00  0.00           C  
ATOM    777  C   ALA B 239      33.747 -12.177  30.440  1.00  0.00           C  
ATOM    778  O   ALA B 239      34.468 -12.642  31.332  1.00  0.00           O  
ATOM    779  CB  ALA B 239      32.250 -10.222  30.584  1.00  0.00           C  
ATOM    780  N   LEU B 240      33.061 -12.945  29.577  1.00  0.00           N  
ATOM    781  CA  LEU B 240      33.095 -14.404  29.566  1.00  0.00           C  
ATOM    782  C   LEU B 240      34.498 -14.958  29.286  1.00  0.00           C  
ATOM    783  O   LEU B 240      34.906 -15.939  29.911  1.00  0.00           O  
ATOM    784  CB  LEU B 240      32.112 -14.893  28.504  1.00  0.00           C  
ATOM    785  CG  LEU B 240      30.672 -15.287  28.799  1.00  0.00           C  
ATOM    786  CD1 LEU B 240      29.994 -14.221  29.606  1.00  0.00           C  
ATOM    787  CD2 LEU B 240      29.959 -15.539  27.473  1.00  0.00           C  
ATOM    788  N   LEU B 241      35.304 -14.383  28.389  1.00  0.00           N  
ATOM    789  CA  LEU B 241      36.642 -14.888  28.106  1.00  0.00           C  
ATOM    790  C   LEU B 241      37.551 -14.740  29.310  1.00  0.00           C  
ATOM    791  O   LEU B 241      38.376 -15.616  29.611  1.00  0.00           O  
ATOM    792  CB  LEU B 241      37.184 -14.138  26.919  1.00  0.00           C  
ATOM    793  CG  LEU B 241      37.490 -14.858  25.593  1.00  0.00           C  
ATOM    794  CD1 LEU B 241      36.478 -15.892  25.222  1.00  0.00           C  
ATOM    795  CD2 LEU B 241      37.453 -13.802  24.515  1.00  0.00           C  
ATOM    796  N   LEU B 242      37.333 -13.661  30.076  1.00  0.00           N  
ATOM    797  CA  LEU B 242      38.047 -13.434  31.325  1.00  0.00           C  
ATOM    798  C   LEU B 242      37.717 -14.486  32.380  1.00  0.00           C  
ATOM    799  O   LEU B 242      38.406 -14.603  33.391  1.00  0.00           O  
ATOM    800  CB  LEU B 242      37.723 -12.054  31.865  1.00  0.00           C  
ATOM    801  CG  LEU B 242      38.371 -10.863  31.159  1.00  0.00           C  
ATOM    802  CD1 LEU B 242      37.763  -9.587  31.715  1.00  0.00           C  
ATOM    803  CD2 LEU B 242      39.862 -10.846  31.381  1.00  0.00           C  
ATOM    804  N   GLN B 243      36.706 -15.330  32.186  1.00  0.00           N  
ATOM    805  CA  GLN B 243      36.439 -16.434  33.098  1.00  0.00           C  
ATOM    806  C   GLN B 243      36.941 -17.788  32.635  1.00  0.00           C  
ATOM    807  O   GLN B 243      36.843 -18.732  33.417  1.00  0.00           O  
ATOM    808  CB  GLN B 243      34.962 -16.547  33.352  1.00  0.00           C  
ATOM    809  CG  GLN B 243      34.591 -15.304  34.104  1.00  0.00           C  
ATOM    810  CD  GLN B 243      33.125 -15.293  34.412  1.00  0.00           C  
ATOM    811  OE1 GLN B 243      32.321 -14.769  33.652  1.00  0.00           O  
ATOM    812  NE2 GLN B 243      32.734 -15.866  35.544  1.00  0.00           N  
ATOM    813  N   VAL B 244      37.502 -17.941  31.430  1.00  0.00           N  
ATOM    814  CA  VAL B 244      37.926 -19.242  30.941  1.00  0.00           C  
ATOM    815  C   VAL B 244      39.218 -19.690  31.667  1.00  0.00           C  
ATOM    816  O   VAL B 244      40.227 -18.957  31.727  1.00  0.00           O  
ATOM    817  CB  VAL B 244      38.124 -19.169  29.382  1.00  0.00           C  
ATOM    818  CG1 VAL B 244      38.260 -20.582  28.853  1.00  0.00           C  
ATOM    819  CG2 VAL B 244      36.919 -18.604  28.649  1.00  0.00           C  
ATOM    820  N   PRO B 245      39.200 -20.882  32.298  1.00  0.00           N  
ATOM    821  CA  PRO B 245      40.297 -21.402  33.072  1.00  0.00           C  
ATOM    822  C   PRO B 245      41.373 -22.038  32.213  1.00  0.00           C  
ATOM    823  O   PRO B 245      41.103 -22.474  31.100  1.00  0.00           O  
ATOM    824  CB  PRO B 245      39.601 -22.361  34.023  1.00  0.00           C  
ATOM    825  CG  PRO B 245      38.504 -22.971  33.184  1.00  0.00           C  
ATOM    826  CD  PRO B 245      38.017 -21.747  32.458  1.00  0.00           C  
ATOM    827  N   LEU B 246      42.598 -22.123  32.731  1.00  0.00           N  
ATOM    828  CA  LEU B 246      43.695 -22.797  32.080  1.00  0.00           C  
ATOM    829  C   LEU B 246      43.485 -24.303  32.349  1.00  0.00           C  
ATOM    830  O   LEU B 246      43.102 -24.628  33.480  1.00  0.00           O  
ATOM    831  CB  LEU B 246      44.986 -22.329  32.694  1.00  0.00           C  
ATOM    832  CG  LEU B 246      46.230 -22.894  32.054  1.00  0.00           C  
ATOM    833  CD1 LEU B 246      46.481 -22.259  30.691  1.00  0.00           C  
ATOM    834  CD2 LEU B 246      47.383 -22.631  32.975  1.00  0.00           C  
ATOM    835  N   PRO B 247      43.654 -25.291  31.429  1.00  0.00           N  
ATOM    836  CA  PRO B 247      43.619 -26.716  31.783  1.00  0.00           C  
ATOM    837  C   PRO B 247      44.647 -27.060  32.865  1.00  0.00           C  
ATOM    838  O   PRO B 247      45.783 -26.599  32.724  1.00  0.00           O  
ATOM    839  CB  PRO B 247      43.847 -27.385  30.447  1.00  0.00           C  
ATOM    840  CG  PRO B 247      43.240 -26.443  29.419  1.00  0.00           C  
ATOM    841  CD  PRO B 247      43.718 -25.094  29.966  1.00  0.00           C  
ATOM    842  N   PRO B 248      44.373 -27.804  33.955  1.00  0.00           N  
ATOM    843  CA  PRO B 248      45.362 -28.135  34.974  1.00  0.00           C  
ATOM    844  C   PRO B 248      46.321 -29.174  34.484  1.00  0.00           C  
ATOM    845  O   PRO B 248      46.008 -29.907  33.540  1.00  0.00           O  
ATOM    846  CB  PRO B 248      44.567 -28.602  36.167  1.00  0.00           C  
ATOM    847  CG  PRO B 248      43.278 -29.130  35.552  1.00  0.00           C  
ATOM    848  CD  PRO B 248      43.036 -28.159  34.407  1.00  0.00           C  
ATOM    849  N   TRP B 249      47.468 -29.339  35.116  1.00  0.00           N  
ATOM    850  CA  TRP B 249      48.385 -30.337  34.646  1.00  0.00           C  
ATOM    851  C   TRP B 249      47.823 -31.765  34.805  1.00  0.00           C  
ATOM    852  O   TRP B 249      47.038 -32.027  35.732  1.00  0.00           O  
ATOM    853  CB  TRP B 249      49.724 -30.137  35.395  1.00  0.00           C  
ATOM    854  CG  TRP B 249      49.853 -30.738  36.785  1.00  0.00           C  
ATOM    855  CD1 TRP B 249      49.153 -30.256  37.865  1.00  0.00           C  
ATOM    856  CD2 TRP B 249      50.686 -31.791  37.089  1.00  0.00           C  
ATOM    857  NE1 TRP B 249      49.557 -31.007  38.854  1.00  0.00           N  
ATOM    858  CE2 TRP B 249      50.468 -31.930  38.441  1.00  0.00           C  
ATOM    859  CE3 TRP B 249      51.566 -32.623  36.414  1.00  0.00           C  
ATOM    860  CZ2 TRP B 249      51.157 -32.920  39.114  1.00  0.00           C  
ATOM    861  CZ3 TRP B 249      52.241 -33.609  37.101  1.00  0.00           C  
ATOM    862  CH2 TRP B 249      52.037 -33.752  38.446  1.00  0.00           C  
ATOM    863  N   PRO B 250      48.232 -32.752  33.973  1.00  0.00           N  
ATOM    864  CA  PRO B 250      47.644 -34.098  33.977  1.00  0.00           C  
ATOM    865  C   PRO B 250      47.757 -34.827  35.313  1.00  0.00           C  
ATOM    866  O   PRO B 250      46.941 -35.703  35.553  1.00  0.00           O  
ATOM    867  CB  PRO B 250      48.356 -34.798  32.828  1.00  0.00           C  
ATOM    868  CG  PRO B 250      49.712 -34.108  32.785  1.00  0.00           C  
ATOM    869  CD  PRO B 250      49.315 -32.653  32.985  1.00  0.00           C  
ATOM    870  N   GLY B 251      48.710 -34.526  36.208  1.00  0.00           N  
ATOM    871  CA  GLY B 251      48.797 -35.196  37.498  1.00  0.00           C  
ATOM    872  C   GLY B 251      48.049 -34.422  38.590  1.00  0.00           C  
ATOM    873  O   GLY B 251      48.217 -34.752  39.760  1.00  0.00           O  
ATOM    874  N   ALA B 252      47.254 -33.371  38.320  1.00  0.00           N  
ATOM    875  CA  ALA B 252      46.615 -32.634  39.395  1.00  0.00           C  
ATOM    876  C   ALA B 252      45.485 -33.504  39.910  1.00  0.00           C  
ATOM    877  O   ALA B 252      44.721 -34.021  39.086  1.00  0.00           O  
ATOM    878  CB  ALA B 252      46.002 -31.324  38.918  1.00  0.00           C  
ATOM    879  N   PRO B 253      45.363 -33.670  41.238  1.00  0.00           N  
ATOM    880  CA  PRO B 253      44.247 -34.310  41.923  1.00  0.00           C  
ATOM    881  C   PRO B 253      42.947 -33.725  41.437  1.00  0.00           C  
ATOM    882  O   PRO B 253      42.898 -32.513  41.228  1.00  0.00           O  
ATOM    883  CB  PRO B 253      44.456 -34.022  43.387  1.00  0.00           C  
ATOM    884  CG  PRO B 253      45.933 -33.834  43.501  1.00  0.00           C  
ATOM    885  CD  PRO B 253      46.251 -33.062  42.229  1.00  0.00           C  
ATOM    886  N   VAL B 254      41.872 -34.473  41.300  1.00  0.00           N  
ATOM    887  CA  VAL B 254      40.643 -33.878  40.841  1.00  0.00           C  
ATOM    888  C   VAL B 254      39.576 -33.907  41.929  1.00  0.00           C  
ATOM    889  O   VAL B 254      39.156 -34.943  42.474  1.00  0.00           O  
ATOM    890  CB  VAL B 254      40.134 -34.610  39.610  1.00  0.00           C  
ATOM    891  CG1 VAL B 254      38.858 -33.942  39.149  1.00  0.00           C  
ATOM    892  CG2 VAL B 254      41.145 -34.548  38.488  1.00  0.00           C  
ATOM    893  N   GLY B 255      39.110 -32.702  42.191  1.00  0.00           N  
ATOM    894  CA  GLY B 255      38.088 -32.484  43.177  1.00  0.00           C  
ATOM    895  C   GLY B 255      38.459 -31.239  43.949  1.00  0.00           C  
ATOM    896  O   GLY B 255      39.343 -30.488  43.531  1.00  0.00           O  
ATOM    897  N   GLY B 256      37.808 -31.003  45.086  1.00  0.00           N  
ATOM    898  CA  GLY B 256      38.058 -29.807  45.869  1.00  0.00           C  
ATOM    899  C   GLY B 256      39.249 -30.047  46.761  1.00  0.00           C  
ATOM    900  O   GLY B 256      39.981 -31.021  46.577  1.00  0.00           O  
ATOM    901  N   GLU B 257      39.344 -29.244  47.819  1.00  0.00           N  
ATOM    902  CA  GLU B 257      40.419 -29.301  48.814  1.00  0.00           C  
ATOM    903  C   GLU B 257      40.637 -30.668  49.393  1.00  0.00           C  
ATOM    904  O   GLU B 257      41.710 -31.029  49.823  1.00  0.00           O  
ATOM    905  CB  GLU B 257      40.169 -28.384  50.027  1.00  0.00           C  
ATOM    906  CG  GLU B 257      39.575 -27.015  49.743  1.00  0.00           C  
ATOM    907  CD  GLU B 257      39.606 -26.070  50.933  1.00  0.00           C  
ATOM    908  OE1 GLU B 257      38.708 -26.137  51.771  1.00  0.00           O  
ATOM    909  OE2 GLU B 257      40.530 -25.262  51.012  1.00  0.00           O  
ATOM    910  N   GLU B 258      39.613 -31.477  49.384  1.00  0.00           N  
ATOM    911  CA  GLU B 258      39.703 -32.806  49.952  1.00  0.00           C  
ATOM    912  C   GLU B 258      40.490 -33.779  49.072  1.00  0.00           C  
ATOM    913  O   GLU B 258      40.809 -34.886  49.511  1.00  0.00           O  
ATOM    914  CB  GLU B 258      38.271 -33.296  50.195  1.00  0.00           C  
ATOM    915  CG  GLU B 258      37.404 -33.803  49.045  1.00  0.00           C  
ATOM    916  CD  GLU B 258      36.904 -32.844  47.962  1.00  0.00           C  
ATOM    917  OE1 GLU B 258      36.682 -31.662  48.275  1.00  0.00           O  
ATOM    918  OE2 GLU B 258      36.703 -33.311  46.820  1.00  0.00           O  
ATOM    919  N   ALA B 259      40.794 -33.417  47.813  1.00  0.00           N  
ATOM    920  CA  ALA B 259      41.564 -34.294  46.958  1.00  0.00           C  
ATOM    921  C   ALA B 259      43.026 -33.884  47.038  1.00  0.00           C  
ATOM    922  O   ALA B 259      43.848 -34.465  46.332  1.00  0.00           O  
ATOM    923  CB  ALA B 259      41.111 -34.182  45.524  1.00  0.00           C  
ATOM    924  N   ASN B 261      43.407 -32.924  47.887  1.00  0.00           N  
ATOM    925  CA  ASN B 261      44.775 -32.452  47.973  1.00  0.00           C  
ATOM    926  C   ASN B 261      45.631 -33.545  48.545  1.00  0.00           C  
ATOM    927  O   ASN B 261      45.219 -34.209  49.493  1.00  0.00           O  
ATOM    928  CB  ASN B 261      44.869 -31.221  48.863  1.00  0.00           C  
ATOM    929  CG  ASN B 261      44.317 -29.956  48.228  1.00  0.00           C  
ATOM    930  OD1 ASN B 261      44.557 -28.861  48.722  1.00  0.00           O  
ATOM    931  ND2 ASN B 261      43.564 -29.929  47.130  1.00  0.00           N  
ATOM    932  N   ARG B 262      46.863 -33.692  48.096  1.00  0.00           N  
ATOM    933  CA  ARG B 262      47.623 -34.869  48.410  1.00  0.00           C  
ATOM    934  C   ARG B 262      48.986 -34.476  48.959  1.00  0.00           C  
ATOM    935  O   ARG B 262      49.733 -33.741  48.308  1.00  0.00           O  
ATOM    936  CB  ARG B 262      47.587 -35.603  47.070  1.00  0.00           C  
ATOM    937  CG  ARG B 262      48.333 -36.867  46.760  1.00  0.00           C  
ATOM    938  CD  ARG B 262      47.998 -37.296  45.294  1.00  0.00           C  
ATOM    939  NE  ARG B 262      48.839 -36.698  44.251  1.00  0.00           N  
ATOM    940  CZ  ARG B 262      48.472 -36.579  42.940  1.00  0.00           C  
ATOM    941  NH1 ARG B 262      47.288 -36.989  42.422  1.00  0.00           N  
ATOM    942  NH2 ARG B 262      49.348 -36.013  42.093  1.00  0.00           N  
ATOM    943  N   GLU B 263      49.337 -34.868  50.187  1.00  0.00           N  
ATOM    944  CA  GLU B 263      50.632 -34.619  50.753  1.00  0.00           C  
ATOM    945  C   GLU B 263      51.646 -35.309  49.868  1.00  0.00           C  
ATOM    946  O   GLU B 263      51.482 -36.487  49.561  1.00  0.00           O  
ATOM    947  CB  GLU B 263      50.681 -35.183  52.123  1.00  0.00           C  
ATOM    948  CG  GLU B 263      52.048 -35.039  52.709  1.00  0.00           C  
ATOM    949  CD  GLU B 263      52.160 -35.461  54.160  1.00  0.00           C  
ATOM    950  OE1 GLU B 263      51.252 -35.178  54.924  1.00  0.00           O  
ATOM    951  OE2 GLU B 263      53.168 -36.060  54.531  1.00  0.00           O  
ATOM    952  N   ILE B 264      52.662 -34.558  49.450  1.00  0.00           N  
ATOM    953  CA  ILE B 264      53.732 -35.003  48.557  1.00  0.00           C  
ATOM    954  C   ILE B 264      54.914 -35.368  49.446  1.00  0.00           C  
ATOM    955  O   ILE B 264      55.579 -36.337  49.155  1.00  0.00           O  
ATOM    956  CB  ILE B 264      54.185 -33.846  47.637  1.00  0.00           C  
ATOM    957  CG1 ILE B 264      53.155 -33.499  46.667  1.00  0.00           C  
ATOM    958  CG2 ILE B 264      55.455 -34.204  46.905  1.00  0.00           C  
ATOM    959  CD1 ILE B 264      53.670 -32.141  46.085  1.00  0.00           C  
ATOM    960  N   LYS B 266      55.279 -34.573  50.469  1.00  0.00           N  
ATOM    961  CA  LYS B 266      56.522 -34.777  51.183  1.00  0.00           C  
ATOM    962  C   LYS B 266      56.375 -34.195  52.575  1.00  0.00           C  
ATOM    963  O   LYS B 266      55.631 -33.245  52.728  1.00  0.00           O  
ATOM    964  CB  LYS B 266      57.610 -34.067  50.411  1.00  0.00           C  
ATOM    965  CG  LYS B 266      58.929 -34.202  51.081  1.00  0.00           C  
ATOM    966  CD  LYS B 266      60.092 -33.759  50.305  1.00  0.00           C  
ATOM    967  CE  LYS B 266      60.109 -32.315  50.025  1.00  0.00           C  
ATOM    968  NZ  LYS B 266      61.502 -31.937  49.935  1.00  0.00           N  
ATOM    969  N   ARG B 267      57.066 -34.670  53.595  1.00  0.00           N  
ATOM    970  CA  ARG B 267      56.982 -34.171  54.956  1.00  0.00           C  
ATOM    971  C   ARG B 267      58.404 -34.000  55.412  1.00  0.00           C  
ATOM    972  O   ARG B 267      59.150 -34.958  55.257  1.00  0.00           O  
ATOM    973  CB  ARG B 267      56.314 -35.197  55.794  1.00  0.00           C  
ATOM    974  CG  ARG B 267      56.065 -34.756  57.198  1.00  0.00           C  
ATOM    975  CD  ARG B 267      55.263 -35.878  57.801  1.00  0.00           C  
ATOM    976  NE  ARG B 267      53.884 -35.880  57.333  1.00  0.00           N  
ATOM    977  CZ  ARG B 267      52.852 -36.154  58.159  1.00  0.00           C  
ATOM    978  NH1 ARG B 267      53.004 -36.432  59.476  1.00  0.00           N  
ATOM    979  NH2 ARG B 267      51.633 -36.223  57.633  1.00  0.00           N  
ATOM    980  N   VAL B 268      58.869 -32.890  55.972  1.00  0.00           N  
ATOM    981  CA  VAL B 268      60.252 -32.794  56.421  1.00  0.00           C  
ATOM    982  C   VAL B 268      60.099 -32.229  57.806  1.00  0.00           C  
ATOM    983  O   VAL B 268      59.492 -31.179  58.068  1.00  0.00           O  
ATOM    984  CB  VAL B 268      61.121 -31.806  55.607  1.00  0.00           C  
ATOM    985  CG1 VAL B 268      62.525 -31.792  56.162  1.00  0.00           C  
ATOM    986  CG2 VAL B 268      61.127 -32.198  54.145  1.00  0.00           C  
ATOM    987  N   GLY B 269      60.698 -32.972  58.695  1.00  0.00           N  
ATOM    988  CA  GLY B 269      60.677 -32.593  60.098  1.00  0.00           C  
ATOM    989  C   GLY B 269      59.393 -33.010  60.799  1.00  0.00           C  
ATOM    990  O   GLY B 269      58.444 -33.492  60.193  1.00  0.00           O  
ATOM    991  N   GLY B 270      59.328 -32.842  62.096  1.00  0.00           N  
ATOM    992  CA  GLY B 270      58.153 -33.297  62.818  1.00  0.00           C  
ATOM    993  C   GLY B 270      57.781 -32.350  63.955  1.00  0.00           C  
ATOM    994  O   GLY B 270      58.600 -31.526  64.401  1.00  0.00           O  
ATOM    995  N   PRO B 271      56.517 -32.476  64.402  1.00  0.00           N  
ATOM    996  CA  PRO B 271      56.007 -31.919  65.665  1.00  0.00           C  
ATOM    997  C   PRO B 271      57.070 -32.031  66.743  1.00  0.00           C  
ATOM    998  O   PRO B 271      57.665 -33.120  66.865  1.00  0.00           O  
ATOM    999  CB  PRO B 271      54.803 -32.750  65.974  1.00  0.00           C  
ATOM   1000  CG  PRO B 271      54.267 -33.228  64.621  1.00  0.00           C  
ATOM   1001  CD  PRO B 271      55.515 -33.338  63.747  1.00  0.00           C  
ATOM   1002  N   PRO B 272      57.379 -30.987  67.511  1.00  0.00           N  
ATOM   1003  CA  PRO B 272      58.333 -31.112  68.626  1.00  0.00           C  
ATOM   1004  C   PRO B 272      57.775 -32.000  69.790  1.00  0.00           C  
ATOM   1005  O   PRO B 272      56.552 -32.183  69.920  1.00  0.00           O  
ATOM   1006  CB  PRO B 272      58.626 -29.633  68.952  1.00  0.00           C  
ATOM   1007  CG  PRO B 272      57.320 -28.922  68.618  1.00  0.00           C  
ATOM   1008  CD  PRO B 272      56.698 -29.693  67.452  1.00  0.00           C  
ATOM   1009  N   GLU B 273      58.587 -32.633  70.658  1.00  0.00           N  
ATOM   1010  CA  GLU B 273      58.079 -33.478  71.755  1.00  0.00           C  
ATOM   1011  C   GLU B 273      58.185 -32.609  73.013  1.00  0.00           C  
ATOM   1012  O   GLU B 273      59.296 -32.362  73.510  1.00  0.00           O  
ATOM   1013  CB  GLU B 273      58.944 -34.744  71.974  1.00  0.00           C  
ATOM   1014  CG  GLU B 273      59.421 -35.602  70.768  1.00  0.00           C  
ATOM   1015  CD  GLU B 273      58.473 -36.670  70.215  1.00  0.00           C  
ATOM   1016  OE1 GLU B 273      57.805 -37.337  71.015  1.00  0.00           O  
ATOM   1017  OE2 GLU B 273      58.424 -36.839  68.987  1.00  0.00           O  
ATOM   1018  N   PHE B 274      57.084 -32.093  73.559  1.00  0.00           N  
ATOM   1019  CA  PHE B 274      57.180 -31.157  74.669  1.00  0.00           C  
ATOM   1020  C   PHE B 274      57.255 -31.841  76.023  1.00  0.00           C  
ATOM   1021  O   PHE B 274      56.436 -32.721  76.304  1.00  0.00           O  
ATOM   1022  CB  PHE B 274      55.975 -30.232  74.602  1.00  0.00           C  
ATOM   1023  CG  PHE B 274      56.092 -29.168  73.526  1.00  0.00           C  
ATOM   1024  CD1 PHE B 274      57.127 -28.253  73.582  1.00  0.00           C  
ATOM   1025  CD2 PHE B 274      55.165 -29.130  72.502  1.00  0.00           C  
ATOM   1026  CE1 PHE B 274      57.234 -27.295  72.605  1.00  0.00           C  
ATOM   1027  CE2 PHE B 274      55.276 -28.165  71.532  1.00  0.00           C  
ATOM   1028  CZ  PHE B 274      56.306 -27.258  71.589  1.00  0.00           C  
ATOM   1029  N   SER B 275      58.227 -31.506  76.867  1.00  0.00           N  
ATOM   1030  CA  SER B 275      58.279 -32.093  78.206  1.00  0.00           C  
ATOM   1031  C   SER B 275      57.252 -31.472  79.150  1.00  0.00           C  
ATOM   1032  O   SER B 275      56.851 -32.036  80.175  1.00  0.00           O  
ATOM   1033  CB  SER B 275      59.674 -31.922  78.828  1.00  0.00           C  
ATOM   1034  OG  SER B 275      60.268 -30.623  78.724  1.00  0.00           O  
ATOM   1035  N   PHE B 276      56.835 -30.271  78.770  1.00  0.00           N  
ATOM   1036  CA  PHE B 276      55.919 -29.483  79.528  1.00  0.00           C  
ATOM   1037  C   PHE B 276      54.661 -29.391  78.696  1.00  0.00           C  
ATOM   1038  O   PHE B 276      54.653 -29.715  77.509  1.00  0.00           O  
ATOM   1039  CB  PHE B 276      56.573 -28.128  79.770  1.00  0.00           C  
ATOM   1040  CG  PHE B 276      56.939 -27.390  78.500  1.00  0.00           C  
ATOM   1041  CD1 PHE B 276      56.019 -26.555  77.897  1.00  0.00           C  
ATOM   1042  CD2 PHE B 276      58.195 -27.559  77.963  1.00  0.00           C  
ATOM   1043  CE1 PHE B 276      56.373 -25.891  76.750  1.00  0.00           C  
ATOM   1044  CE2 PHE B 276      58.533 -26.883  76.814  1.00  0.00           C  
ATOM   1045  CZ  PHE B 276      57.625 -26.053  76.209  1.00  0.00           C  
ATOM   1046  N   PRO B 277      53.561 -28.925  79.258  1.00  0.00           N  
ATOM   1047  CA  PRO B 277      52.331 -28.644  78.508  1.00  0.00           C  
ATOM   1048  C   PRO B 277      52.516 -27.400  77.633  1.00  0.00           C  
ATOM   1049  O   PRO B 277      52.865 -26.339  78.161  1.00  0.00           O  
ATOM   1050  CB  PRO B 277      51.266 -28.477  79.589  1.00  0.00           C  
ATOM   1051  CG  PRO B 277      51.890 -29.099  80.835  1.00  0.00           C  
ATOM   1052  CD  PRO B 277      53.355 -28.710  80.695  1.00  0.00           C  
ATOM   1053  N   PRO B 278      52.353 -27.467  76.314  1.00  0.00           N  
ATOM   1054  CA  PRO B 278      52.650 -26.355  75.424  1.00  0.00           C  
ATOM   1055  C   PRO B 278      51.541 -25.324  75.351  1.00  0.00           C  
ATOM   1056  O   PRO B 278      50.354 -25.652  75.335  1.00  0.00           O  
ATOM   1057  CB  PRO B 278      52.935 -27.055  74.120  1.00  0.00           C  
ATOM   1058  CG  PRO B 278      51.940 -28.197  74.125  1.00  0.00           C  
ATOM   1059  CD  PRO B 278      52.087 -28.691  75.553  1.00  0.00           C  
ATOM   1060  N   LEU B 279      51.887 -24.054  75.295  1.00  0.00           N  
ATOM   1061  CA  LEU B 279      50.874 -23.037  75.118  1.00  0.00           C  
ATOM   1062  C   LEU B 279      50.677 -22.831  73.634  1.00  0.00           C  
ATOM   1063  O   LEU B 279      51.587 -23.120  72.837  1.00  0.00           O  
ATOM   1064  CB  LEU B 279      51.334 -21.741  75.772  1.00  0.00           C  
ATOM   1065  CG  LEU B 279      51.078 -21.459  77.241  1.00  0.00           C  
ATOM   1066  CD1 LEU B 279      51.073 -22.723  78.070  1.00  0.00           C  
ATOM   1067  CD2 LEU B 279      52.168 -20.537  77.723  1.00  0.00           C  
ATOM   1068  N   ASP B 281      49.481 -22.357  73.273  1.00  0.00           N  
ATOM   1069  CA  ASP B 281      49.220 -21.903  71.923  1.00  0.00           C  
ATOM   1070  C   ASP B 281      49.800 -20.497  71.661  1.00  0.00           C  
ATOM   1071  O   ASP B 281      50.125 -19.775  72.615  1.00  0.00           O  
ATOM   1072  CB  ASP B 281      47.740 -21.877  71.650  1.00  0.00           C  
ATOM   1073  CG  ASP B 281      46.860 -20.870  72.345  1.00  0.00           C  
ATOM   1074  OD1 ASP B 281      47.307 -20.100  73.169  1.00  0.00           O  
ATOM   1075  OD2 ASP B 281      45.674 -20.856  72.064  1.00  0.00           O  
ATOM   1076  N   HIS B 282      49.839 -19.973  70.431  1.00  0.00           N  
ATOM   1077  CA  HIS B 282      50.493 -18.699  70.192  1.00  0.00           C  
ATOM   1078  C   HIS B 282      49.774 -17.552  70.879  1.00  0.00           C  
ATOM   1079  O   HIS B 282      50.492 -16.679  71.372  1.00  0.00           O  
ATOM   1080  CB  HIS B 282      50.616 -18.427  68.661  1.00  0.00           C  
ATOM   1081  CG  HIS B 282      49.375 -18.253  67.797  1.00  0.00           C  
ATOM   1082  ND1 HIS B 282      48.929 -17.132  67.250  1.00  0.00           N  
ATOM   1083  CD2 HIS B 282      48.494 -19.234  67.410  1.00  0.00           C  
ATOM   1084  CE1 HIS B 282      47.830 -17.372  66.566  1.00  0.00           C  
ATOM   1085  NE2 HIS B 282      47.576 -18.641  66.669  1.00  0.00           N  
ATOM   1086  N   VAL B 283      48.434 -17.533  70.960  1.00  0.00           N  
ATOM   1087  CA  VAL B 283      47.751 -16.457  71.662  1.00  0.00           C  
ATOM   1088  C   VAL B 283      48.090 -16.425  73.175  1.00  0.00           C  
ATOM   1089  O   VAL B 283      48.461 -15.361  73.683  1.00  0.00           O  
ATOM   1090  CB  VAL B 283      46.248 -16.583  71.500  1.00  0.00           C  
ATOM   1091  CG1 VAL B 283      45.552 -15.511  72.346  1.00  0.00           C  
ATOM   1092  CG2 VAL B 283      45.877 -16.427  70.016  1.00  0.00           C  
ATOM   1093  N   ALA B 291      48.121 -17.543  73.933  1.00  0.00           N  
ATOM   1094  CA  ALA B 291      48.497 -17.550  75.338  1.00  0.00           C  
ATOM   1095  C   ALA B 291      49.961 -17.212  75.477  1.00  0.00           C  
ATOM   1096  O   ALA B 291      50.402 -16.642  76.468  1.00  0.00           O  
ATOM   1097  CB  ALA B 291      48.328 -18.892  75.962  1.00  0.00           C  
ATOM   1098  N   LEU B 292      50.800 -17.501  74.516  1.00  0.00           N  
ATOM   1099  CA  LEU B 292      52.205 -17.130  74.614  1.00  0.00           C  
ATOM   1100  C   LEU B 292      52.264 -15.602  74.398  1.00  0.00           C  
ATOM   1101  O   LEU B 292      53.082 -14.928  75.044  1.00  0.00           O  
ATOM   1102  CB  LEU B 292      52.872 -17.949  73.554  1.00  0.00           C  
ATOM   1103  CG  LEU B 292      54.130 -18.772  73.636  1.00  0.00           C  
ATOM   1104  CD1 LEU B 292      54.457 -19.238  75.012  1.00  0.00           C  
ATOM   1105  CD2 LEU B 292      53.909 -19.913  72.654  1.00  0.00           C  
ATOM   1106  N   MET B 293      51.362 -14.974  73.624  1.00  0.00           N  
ATOM   1107  CA  MET B 293      51.414 -13.548  73.373  1.00  0.00           C  
ATOM   1108  C   MET B 293      50.895 -12.774  74.572  1.00  0.00           C  
ATOM   1109  O   MET B 293      51.455 -11.744  74.983  1.00  0.00           O  
ATOM   1110  CB  MET B 293      50.582 -13.208  72.148  1.00  0.00           C  
ATOM   1111  CG  MET B 293      51.247 -13.706  70.865  1.00  0.00           C  
ATOM   1112  SD  MET B 293      50.231 -13.257  69.453  1.00  0.00           S  
ATOM   1113  CE  MET B 293      51.678 -12.370  69.335  1.00  0.00           C  
ATOM   1114  N   GLU B 296      49.799 -13.303  75.116  1.00  0.00           N  
ATOM   1115  CA  GLU B 296      49.142 -12.863  76.341  1.00  0.00           C  
ATOM   1116  C   GLU B 296      50.117 -12.899  77.485  1.00  0.00           C  
ATOM   1117  O   GLU B 296      50.399 -11.892  78.119  1.00  0.00           O  
ATOM   1118  CB  GLU B 296      47.988 -13.776  76.689  1.00  0.00           C  
ATOM   1119  CG  GLU B 296      46.748 -13.524  75.858  1.00  0.00           C  
ATOM   1120  CD  GLU B 296      46.138 -12.158  76.148  1.00  0.00           C  
ATOM   1121  OE1 GLU B 296      46.168 -11.722  77.304  1.00  0.00           O  
ATOM   1122  OE2 GLU B 296      45.600 -11.533  75.232  1.00  0.00           O  
ATOM   1123  N   LYS B 297      50.706 -14.051  77.717  1.00  0.00           N  
ATOM   1124  CA  LYS B 297      51.663 -14.166  78.779  1.00  0.00           C  
ATOM   1125  C   LYS B 297      52.845 -13.220  78.686  1.00  0.00           C  
ATOM   1126  O   LYS B 297      53.229 -12.594  79.672  1.00  0.00           O  
ATOM   1127  CB  LYS B 297      52.144 -15.607  78.824  1.00  0.00           C  
ATOM   1128  CG  LYS B 297      53.145 -15.878  79.937  1.00  0.00           C  
ATOM   1129  CD  LYS B 297      53.523 -17.334  80.046  1.00  0.00           C  
ATOM   1130  CE  LYS B 297      54.347 -17.479  81.321  1.00  0.00           C  
ATOM   1131  NZ  LYS B 297      54.400 -18.871  81.725  1.00  0.00           N  
ATOM   1132  N   ASN B 298      53.464 -13.033  77.536  1.00  0.00           N  
ATOM   1133  CA  ASN B 298      54.700 -12.285  77.525  1.00  0.00           C  
ATOM   1134  C   ASN B 298      54.489 -10.845  77.164  1.00  0.00           C  
ATOM   1135  O   ASN B 298      55.450 -10.066  77.062  1.00  0.00           O  
ATOM   1136  CB  ASN B 298      55.599 -12.921  76.551  1.00  0.00           C  
ATOM   1137  CG  ASN B 298      56.177 -14.249  76.954  1.00  0.00           C  
ATOM   1138  OD1 ASN B 298      57.225 -14.342  77.607  1.00  0.00           O  
ATOM   1139  ND2 ASN B 298      55.491 -15.278  76.488  1.00  0.00           N  
ATOM   1140  N   GLY B 303      53.252 -10.452  76.918  1.00  0.00           N  
ATOM   1141  CA  GLY B 303      52.963  -9.068  76.591  1.00  0.00           C  
ATOM   1142  C   GLY B 303      53.480  -8.760  75.213  1.00  0.00           C  
ATOM   1143  O   GLY B 303      54.066  -7.713  74.980  1.00  0.00           O  
ATOM   1144  N   TRP B 305      53.292  -9.674  74.261  1.00  0.00           N  
ATOM   1145  CA  TRP B 305      53.839  -9.451  72.932  1.00  0.00           C  
ATOM   1146  C   TRP B 305      52.812  -8.988  71.926  1.00  0.00           C  
ATOM   1147  O   TRP B 305      53.173  -8.805  70.780  1.00  0.00           O  
ATOM   1148  CB  TRP B 305      54.500 -10.717  72.439  1.00  0.00           C  
ATOM   1149  CG  TRP B 305      55.826 -11.078  73.081  1.00  0.00           C  
ATOM   1150  CD1 TRP B 305      56.719 -10.171  73.597  1.00  0.00           C  
ATOM   1151  CD2 TRP B 305      56.281 -12.363  73.142  1.00  0.00           C  
ATOM   1152  NE1 TRP B 305      57.758 -10.903  73.971  1.00  0.00           N  
ATOM   1153  CE2 TRP B 305      57.519 -12.212  73.720  1.00  0.00           C  
ATOM   1154  CE3 TRP B 305      55.772 -13.593  72.773  1.00  0.00           C  
ATOM   1155  CZ2 TRP B 305      58.264 -13.339  73.938  1.00  0.00           C  
ATOM   1156  CZ3 TRP B 305      56.531 -14.708  72.997  1.00  0.00           C  
ATOM   1157  CH2 TRP B 305      57.763 -14.568  73.577  1.00  0.00           C  
ATOM   1158  N   TRP B 306      51.538  -8.796  72.206  1.00  0.00           N  
ATOM   1159  CA  TRP B 306      50.647  -8.191  71.230  1.00  0.00           C  
ATOM   1160  C   TRP B 306      49.745  -7.178  71.924  1.00  0.00           C  
ATOM   1161  O   TRP B 306      49.696  -7.140  73.151  1.00  0.00           O  
ATOM   1162  CB  TRP B 306      49.761  -9.188  70.535  1.00  0.00           C  
ATOM   1163  CG  TRP B 306      48.646  -9.940  71.235  1.00  0.00           C  
ATOM   1164  CD1 TRP B 306      48.551 -10.184  72.590  1.00  0.00           C  
ATOM   1165  CD2 TRP B 306      47.623 -10.506  70.545  1.00  0.00           C  
ATOM   1166  NE1 TRP B 306      47.454 -10.906  72.723  1.00  0.00           N  
ATOM   1167  CE2 TRP B 306      46.889 -11.115  71.546  1.00  0.00           C  
ATOM   1168  CE3 TRP B 306      47.258 -10.567  69.219  1.00  0.00           C  
ATOM   1169  CZ2 TRP B 306      45.747 -11.821  71.243  1.00  0.00           C  
ATOM   1170  CZ3 TRP B 306      46.111 -11.273  68.897  1.00  0.00           C  
ATOM   1171  CH2 TRP B 306      45.357 -11.899  69.897  1.00  0.00           C  
ATOM   1172  N   GLU B 307      48.969  -6.369  71.219  1.00  0.00           N  
ATOM   1173  CA  GLU B 307      48.175  -5.370  71.859  1.00  0.00           C  
ATOM   1174  C   GLU B 307      46.730  -5.599  71.499  1.00  0.00           C  
ATOM   1175  O   GLU B 307      46.289  -5.161  70.429  1.00  0.00           O  
ATOM   1176  CB  GLU B 307      48.683  -3.972  71.403  1.00  0.00           C  
ATOM   1177  CG  GLU B 307      47.967  -2.746  71.965  1.00  0.00           C  
ATOM   1178  CD  GLU B 307      47.846  -2.855  73.472  1.00  0.00           C  
ATOM   1179  OE1 GLU B 307      48.768  -2.496  74.218  1.00  0.00           O  
ATOM   1180  OE2 GLU B 307      46.803  -3.340  73.888  1.00  0.00           O  
ATOM   1181  N   PRO B 308      45.911  -6.210  72.380  1.00  0.00           N  
ATOM   1182  CA  PRO B 308      44.500  -6.452  72.134  1.00  0.00           C  
ATOM   1183  C   PRO B 308      43.740  -5.147  72.040  1.00  0.00           C  
ATOM   1184  O   PRO B 308      42.633  -5.148  71.497  1.00  0.00           O  
ATOM   1185  CB  PRO B 308      44.005  -7.307  73.275  1.00  0.00           C  
ATOM   1186  CG  PRO B 308      45.269  -7.788  73.921  1.00  0.00           C  
ATOM   1187  CD  PRO B 308      46.249  -6.661  73.728  1.00  0.00           C  
ATOM   1188  N   ARG B 309      44.238  -3.981  72.482  1.00  0.00           N  
ATOM   1189  CA  ARG B 309      43.444  -2.775  72.292  1.00  0.00           C  
ATOM   1190  C   ARG B 309      43.328  -2.432  70.821  1.00  0.00           C  
ATOM   1191  O   ARG B 309      42.357  -1.756  70.454  1.00  0.00           O  
ATOM   1192  CB  ARG B 309      44.053  -1.629  73.058  1.00  0.00           C  
ATOM   1193  CG  ARG B 309      43.923  -1.822  74.582  1.00  0.00           C  
ATOM   1194  CD  ARG B 309      44.945  -0.937  75.252  1.00  0.00           C  
ATOM   1195  NE  ARG B 309      45.059  -1.089  76.702  1.00  0.00           N  
ATOM   1196  CZ  ARG B 309      45.619  -2.119  77.328  1.00  0.00           C  
ATOM   1197  NH1 ARG B 309      46.132  -3.145  76.679  1.00  0.00           N  
ATOM   1198  NH2 ARG B 309      45.716  -2.107  78.646  1.00  0.00           N  
ATOM   1199  N   ILE B 310      44.182  -2.988  69.930  1.00  0.00           N  
ATOM   1200  CA  ILE B 310      44.037  -2.701  68.530  1.00  0.00           C  
ATOM   1201  C   ILE B 310      42.631  -3.020  68.044  1.00  0.00           C  
ATOM   1202  O   ILE B 310      42.083  -2.309  67.201  1.00  0.00           O  
ATOM   1203  CB  ILE B 310      45.043  -3.485  67.671  1.00  0.00           C  
ATOM   1204  CG1 ILE B 310      45.169  -2.656  66.400  1.00  0.00           C  
ATOM   1205  CG2 ILE B 310      44.642  -4.941  67.388  1.00  0.00           C  
ATOM   1206  CD1 ILE B 310      45.798  -1.296  66.736  1.00  0.00           C  
ATOM   1207  N   SER B 311      41.954  -3.976  68.644  1.00  0.00           N  
ATOM   1208  CA  SER B 311      40.659  -4.389  68.186  1.00  0.00           C  
ATOM   1209  C   SER B 311      39.657  -3.245  68.294  1.00  0.00           C  
ATOM   1210  O   SER B 311      38.751  -3.172  67.463  1.00  0.00           O  
ATOM   1211  CB  SER B 311      40.296  -5.605  69.028  1.00  0.00           C  
ATOM   1212  OG  SER B 311      39.123  -6.310  68.595  1.00  0.00           O  
ATOM   1213  N   GLN B 312      39.776  -2.282  69.223  1.00  0.00           N  
ATOM   1214  CA  GLN B 312      38.769  -1.261  69.297  1.00  0.00           C  
ATOM   1215  C   GLN B 312      39.110  -0.122  68.387  1.00  0.00           C  
ATOM   1216  O   GLN B 312      38.224   0.535  67.910  1.00  0.00           O  
ATOM   1217  CB  GLN B 312      38.603  -0.839  70.783  1.00  0.00           C  
ATOM   1218  CG  GLN B 312      39.631  -0.212  71.766  1.00  0.00           C  
ATOM   1219  CD  GLN B 312      39.987   1.251  71.522  1.00  0.00           C  
ATOM   1220  OE1 GLN B 312      39.337   1.951  70.751  1.00  0.00           O  
ATOM   1221  NE2 GLN B 312      41.018   1.784  72.149  1.00  0.00           N  
ATOM   1222  N   VAL B 313      40.370   0.071  68.070  1.00  0.00           N  
ATOM   1223  CA  VAL B 313      40.819   1.062  67.116  1.00  0.00           C  
ATOM   1224  C   VAL B 313      40.470   0.673  65.667  1.00  0.00           C  
ATOM   1225  O   VAL B 313      39.844   1.438  64.917  1.00  0.00           O  
ATOM   1226  CB  VAL B 313      42.314   1.191  67.286  1.00  0.00           C  
ATOM   1227  CG1 VAL B 313      42.781   2.271  66.363  1.00  0.00           C  
ATOM   1228  CG2 VAL B 313      42.678   1.431  68.757  1.00  0.00           C  
ATOM   1229  N   SER B 314      40.868  -0.534  65.253  1.00  0.00           N  
ATOM   1230  CA  SER B 314      40.843  -0.968  63.849  1.00  0.00           C  
ATOM   1231  C   SER B 314      39.851  -2.030  63.472  1.00  0.00           C  
ATOM   1232  O   SER B 314      39.659  -2.288  62.290  1.00  0.00           O  
ATOM   1233  CB  SER B 314      42.203  -1.466  63.477  1.00  0.00           C  
ATOM   1234  OG  SER B 314      43.173  -0.510  63.852  1.00  0.00           O  
ATOM   1235  N   GLY B 315      39.216  -2.638  64.470  1.00  0.00           N  
ATOM   1236  CA  GLY B 315      38.219  -3.653  64.271  1.00  0.00           C  
ATOM   1237  C   GLY B 315      38.853  -5.020  64.379  1.00  0.00           C  
ATOM   1238  O   GLY B 315      40.016  -5.145  64.773  1.00  0.00           O  
ATOM   1239  N   SER B 316      38.128  -6.068  64.019  1.00  0.00           N  
ATOM   1240  CA  SER B 316      38.627  -7.430  64.129  1.00  0.00           C  
ATOM   1241  C   SER B 316      39.480  -7.769  62.918  1.00  0.00           C  
ATOM   1242  O   SER B 316      39.473  -7.103  61.882  1.00  0.00           O  
ATOM   1243  CB  SER B 316      37.464  -8.417  64.204  1.00  0.00           C  
ATOM   1244  OG  SER B 316      36.529  -8.139  63.146  1.00  0.00           O  
ATOM   1245  N   ARG B 317      40.102  -8.928  63.083  1.00  0.00           N  
ATOM   1246  CA  ARG B 317      41.079  -9.438  62.160  1.00  0.00           C  
ATOM   1247  C   ARG B 317      42.209  -8.418  61.990  1.00  0.00           C  
ATOM   1248  O   ARG B 317      42.730  -8.180  60.892  1.00  0.00           O  
ATOM   1249  CB  ARG B 317      40.401  -9.770  60.830  1.00  0.00           C  
ATOM   1250  CG  ARG B 317      39.434 -10.905  60.944  1.00  0.00           C  
ATOM   1251  CD  ARG B 317      39.303 -11.417  59.513  1.00  0.00           C  
ATOM   1252  NE  ARG B 317      38.332 -12.501  59.398  1.00  0.00           N  
ATOM   1253  CZ  ARG B 317      38.590 -13.737  59.826  1.00  0.00           C  
ATOM   1254  NH1 ARG B 317      39.746 -14.116  60.383  1.00  0.00           N  
ATOM   1255  NH2 ARG B 317      37.598 -14.592  59.759  1.00  0.00           N  
ATOM   1256  N   SER B 318      42.697  -7.946  63.142  1.00  0.00           N  
ATOM   1257  CA  SER B 318      43.752  -6.951  63.266  1.00  0.00           C  
ATOM   1258  C   SER B 318      44.729  -7.384  64.338  1.00  0.00           C  
ATOM   1259  O   SER B 318      44.342  -8.076  65.285  1.00  0.00           O  
ATOM   1260  CB  SER B 318      43.162  -5.621  63.660  1.00  0.00           C  
ATOM   1261  OG  SER B 318      42.104  -5.385  62.748  1.00  0.00           O  
ATOM   1262  N   TYR B 319      45.982  -6.974  64.275  1.00  0.00           N  
ATOM   1263  CA  TYR B 319      46.966  -7.376  65.260  1.00  0.00           C  
ATOM   1264  C   TYR B 319      47.897  -6.218  65.396  1.00  0.00           C  
ATOM   1265  O   TYR B 319      47.957  -5.439  64.462  1.00  0.00           O  
ATOM   1266  CB  TYR B 319      47.713  -8.626  64.759  1.00  0.00           C  
ATOM   1267  CG  TYR B 319      48.679  -8.435  63.588  1.00  0.00           C  
ATOM   1268  CD1 TYR B 319      48.266  -8.293  62.273  1.00  0.00           C  
ATOM   1269  CD2 TYR B 319      50.020  -8.419  63.908  1.00  0.00           C  
ATOM   1270  CE1 TYR B 319      49.231  -8.140  61.300  1.00  0.00           C  
ATOM   1271  CE2 TYR B 319      50.966  -8.269  62.953  1.00  0.00           C  
ATOM   1272  CZ  TYR B 319      50.560  -8.130  61.664  1.00  0.00           C  
ATOM   1273  OH  TYR B 319      51.560  -7.951  60.758  1.00  0.00           O  
ATOM   1274  N   ALA B 320      48.595  -6.076  66.487  1.00  0.00           N  
ATOM   1275  CA  ALA B 320      49.591  -5.056  66.680  1.00  0.00           C  
ATOM   1276  C   ALA B 320      50.533  -5.803  67.604  1.00  0.00           C  
ATOM   1277  O   ALA B 320      50.034  -6.413  68.550  1.00  0.00           O  
ATOM   1278  CB  ALA B 320      48.989  -3.859  67.393  1.00  0.00           C  
ATOM   1279  N   LEU B 321      51.850  -5.832  67.397  1.00  0.00           N  
ATOM   1280  CA  LEU B 321      52.767  -6.655  68.162  1.00  0.00           C  
ATOM   1281  C   LEU B 321      53.640  -5.701  68.934  1.00  0.00           C  
ATOM   1282  O   LEU B 321      53.693  -4.529  68.560  1.00  0.00           O  
ATOM   1283  CB  LEU B 321      53.620  -7.519  67.241  1.00  0.00           C  
ATOM   1284  CG  LEU B 321      52.931  -8.545  66.303  1.00  0.00           C  
ATOM   1285  CD1 LEU B 321      53.996  -9.186  65.422  1.00  0.00           C  
ATOM   1286  CD2 LEU B 321      52.176  -9.616  67.101  1.00  0.00           C  
ATOM   1287  N   LYS B 322      54.324  -6.122  69.995  1.00  0.00           N  
ATOM   1288  CA  LYS B 322      54.999  -5.233  70.910  1.00  0.00           C  
ATOM   1289  C   LYS B 322      56.306  -5.828  71.346  1.00  0.00           C  
ATOM   1290  O   LYS B 322      56.468  -7.046  71.378  1.00  0.00           O  
ATOM   1291  CB  LYS B 322      54.255  -5.035  72.191  1.00  0.00           C  
ATOM   1292  CG  LYS B 322      52.912  -4.415  72.170  1.00  0.00           C  
ATOM   1293  CD  LYS B 322      52.359  -4.692  73.549  1.00  0.00           C  
ATOM   1294  CE  LYS B 322      52.643  -3.700  74.652  1.00  0.00           C  
ATOM   1295  NZ  LYS B 322      52.524  -4.346  75.951  1.00  0.00           N  
ATOM   1296  N   GLY B 323      57.254  -4.984  71.693  1.00  0.00           N  
ATOM   1297  CA  GLY B 323      58.523  -5.415  72.224  1.00  0.00           C  
ATOM   1298  C   GLY B 323      59.221  -6.336  71.272  1.00  0.00           C  
ATOM   1299  O   GLY B 323      59.193  -6.089  70.066  1.00  0.00           O  
ATOM   1300  N   ASP B 324      59.829  -7.402  71.784  1.00  0.00           N  
ATOM   1301  CA  ASP B 324      60.619  -8.328  71.006  1.00  0.00           C  
ATOM   1302  C   ASP B 324      59.881  -9.005  69.906  1.00  0.00           C  
ATOM   1303  O   ASP B 324      60.506  -9.351  68.917  1.00  0.00           O  
ATOM   1304  CB  ASP B 324      61.177  -9.404  71.857  1.00  0.00           C  
ATOM   1305  CG  ASP B 324      62.451  -9.038  72.568  1.00  0.00           C  
ATOM   1306  OD1 ASP B 324      62.882  -7.895  72.542  1.00  0.00           O  
ATOM   1307  OD2 ASP B 324      63.045  -9.927  73.153  1.00  0.00           O  
ATOM   1308  N   LEU B 325      58.575  -9.205  70.006  1.00  0.00           N  
ATOM   1309  CA  LEU B 325      57.889  -9.790  68.893  1.00  0.00           C  
ATOM   1310  C   LEU B 325      57.619  -8.738  67.804  1.00  0.00           C  
ATOM   1311  O   LEU B 325      57.348  -9.108  66.660  1.00  0.00           O  
ATOM   1312  CB  LEU B 325      56.612 -10.426  69.397  1.00  0.00           C  
ATOM   1313  CG  LEU B 325      55.975 -11.387  68.420  1.00  0.00           C  
ATOM   1314  CD1 LEU B 325      56.774 -12.638  68.235  1.00  0.00           C  
ATOM   1315  CD2 LEU B 325      54.667 -11.703  68.931  1.00  0.00           C  
ATOM   1316  N   ALA B 332      57.672  -7.431  68.069  1.00  0.00           N  
ATOM   1317  CA  ALA B 332      57.502  -6.386  67.065  1.00  0.00           C  
ATOM   1318  C   ALA B 332      58.764  -6.430  66.199  1.00  0.00           C  
ATOM   1319  O   ALA B 332      58.686  -6.511  64.982  1.00  0.00           O  
ATOM   1320  CB  ALA B 332      57.437  -5.017  67.697  1.00  0.00           C  
ATOM   1321  N   LEU B 333      59.924  -6.415  66.844  1.00  0.00           N  
ATOM   1322  CA  LEU B 333      61.239  -6.561  66.282  1.00  0.00           C  
ATOM   1323  C   LEU B 333      61.463  -7.881  65.534  1.00  0.00           C  
ATOM   1324  O   LEU B 333      62.027  -7.864  64.455  1.00  0.00           O  
ATOM   1325  CB  LEU B 333      62.188  -6.446  67.406  1.00  0.00           C  
ATOM   1326  CG  LEU B 333      62.903  -5.163  67.786  1.00  0.00           C  
ATOM   1327  CD1 LEU B 333      62.170  -3.927  67.329  1.00  0.00           C  
ATOM   1328  CD2 LEU B 333      63.201  -5.301  69.278  1.00  0.00           C  
ATOM   1329  N   TYR B 334      61.088  -9.058  66.024  1.00  0.00           N  
ATOM   1330  CA  TYR B 334      61.169 -10.336  65.342  1.00  0.00           C  
ATOM   1331  C   TYR B 334      60.382 -10.294  64.042  1.00  0.00           C  
ATOM   1332  O   TYR B 334      60.894 -10.856  63.081  1.00  0.00           O  
ATOM   1333  CB  TYR B 334      60.594 -11.429  66.217  1.00  0.00           C  
ATOM   1334  CG  TYR B 334      60.984 -12.845  65.874  1.00  0.00           C  
ATOM   1335  CD1 TYR B 334      62.251 -13.080  65.395  1.00  0.00           C  
ATOM   1336  CD2 TYR B 334      60.115 -13.886  66.113  1.00  0.00           C  
ATOM   1337  CE1 TYR B 334      62.702 -14.351  65.134  1.00  0.00           C  
ATOM   1338  CE2 TYR B 334      60.559 -15.173  65.870  1.00  0.00           C  
ATOM   1339  CZ  TYR B 334      61.847 -15.388  65.375  1.00  0.00           C  
ATOM   1340  OH  TYR B 334      62.298 -16.653  65.056  1.00  0.00           O  
ATOM   1341  N   GLU B 335      59.185  -9.690  63.963  1.00  0.00           N  
ATOM   1342  CA  GLU B 335      58.435  -9.517  62.742  1.00  0.00           C  
ATOM   1343  C   GLU B 335      59.257  -8.801  61.676  1.00  0.00           C  
ATOM   1344  O   GLU B 335      59.286  -9.213  60.522  1.00  0.00           O  
ATOM   1345  CB  GLU B 335      57.204  -8.684  62.974  1.00  0.00           C  
ATOM   1346  CG  GLU B 335      56.366  -8.699  61.720  1.00  0.00           C  
ATOM   1347  CD  GLU B 335      54.996  -8.090  61.775  1.00  0.00           C  
ATOM   1348  OE1 GLU B 335      54.796  -7.132  62.499  1.00  0.00           O  
ATOM   1349  OE2 GLU B 335      54.115  -8.563  61.071  1.00  0.00           O  
ATOM   1350  N   LEU B 336      59.924  -7.708  62.018  1.00  0.00           N  
ATOM   1351  CA  LEU B 336      60.771  -6.985  61.096  1.00  0.00           C  
ATOM   1352  C   LEU B 336      62.026  -7.778  60.789  1.00  0.00           C  
ATOM   1353  O   LEU B 336      62.471  -7.754  59.638  1.00  0.00           O  
ATOM   1354  CB  LEU B 336      61.138  -5.587  61.680  1.00  0.00           C  
ATOM   1355  CG  LEU B 336      59.964  -4.610  61.966  1.00  0.00           C  
ATOM   1356  CD1 LEU B 336      60.549  -3.277  62.381  1.00  0.00           C  
ATOM   1357  CD2 LEU B 336      59.094  -4.397  60.740  1.00  0.00           C  
ATOM   1358  N   ALA B 337      62.628  -8.492  61.713  1.00  0.00           N  
ATOM   1359  CA  ALA B 337      63.829  -9.270  61.458  1.00  0.00           C  
ATOM   1360  C   ALA B 337      63.507 -10.367  60.458  1.00  0.00           C  
ATOM   1361  O   ALA B 337      64.296 -10.606  59.570  1.00  0.00           O  
ATOM   1362  CB  ALA B 337      64.334  -9.969  62.703  1.00  0.00           C  
ATOM   1363  N   LEU B 338      62.346 -11.025  60.534  1.00  0.00           N  
ATOM   1364  CA  LEU B 338      62.011 -12.102  59.649  1.00  0.00           C  
ATOM   1365  C   LEU B 338      61.852 -11.652  58.208  1.00  0.00           C  
ATOM   1366  O   LEU B 338      62.304 -12.354  57.301  1.00  0.00           O  
ATOM   1367  CB  LEU B 338      60.735 -12.775  60.134  1.00  0.00           C  
ATOM   1368  CG  LEU B 338      60.778 -13.648  61.416  1.00  0.00           C  
ATOM   1369  CD1 LEU B 338      59.360 -13.731  61.926  1.00  0.00           C  
ATOM   1370  CD2 LEU B 338      61.373 -15.026  61.167  1.00  0.00           C  
ATOM   1371  N   LEU B 339      61.263 -10.466  57.978  1.00  0.00           N  
ATOM   1372  CA  LEU B 339      61.056  -9.877  56.667  1.00  0.00           C  
ATOM   1373  C   LEU B 339      62.378  -9.477  56.011  1.00  0.00           C  
ATOM   1374  O   LEU B 339      62.643  -9.801  54.856  1.00  0.00           O  
ATOM   1375  CB  LEU B 339      60.152  -8.669  56.803  1.00  0.00           C  
ATOM   1376  CG  LEU B 339      58.696  -8.968  57.081  1.00  0.00           C  
ATOM   1377  CD1 LEU B 339      58.016  -7.658  57.338  1.00  0.00           C  
ATOM   1378  CD2 LEU B 339      58.047  -9.737  55.963  1.00  0.00           C  
ATOM   1379  N   ARG B 340      63.264  -8.812  56.729  1.00  0.00           N  
ATOM   1380  CA  ARG B 340      64.584  -8.507  56.219  1.00  0.00           C  
ATOM   1381  C   ARG B 340      65.343  -9.814  55.919  1.00  0.00           C  
ATOM   1382  O   ARG B 340      66.064  -9.844  54.929  1.00  0.00           O  
ATOM   1383  CB  ARG B 340      65.361  -7.680  57.256  1.00  0.00           C  
ATOM   1384  CG  ARG B 340      66.751  -7.307  56.823  1.00  0.00           C  
ATOM   1385  CD  ARG B 340      66.651  -6.508  55.502  1.00  0.00           C  
ATOM   1386  NE  ARG B 340      67.893  -6.608  54.766  1.00  0.00           N  
ATOM   1387  CZ  ARG B 340      68.920  -5.763  54.943  1.00  0.00           C  
ATOM   1388  NH1 ARG B 340      68.840  -4.756  55.785  1.00  0.00           N  
ATOM   1389  NH2 ARG B 340      70.123  -6.001  54.395  1.00  0.00           N  
ATOM   1390  N   PHE B 341      65.241 -10.877  56.745  1.00  0.00           N  
ATOM   1391  CA  PHE B 341      65.871 -12.145  56.539  1.00  0.00           C  
ATOM   1392  C   PHE B 341      65.355 -12.718  55.239  1.00  0.00           C  
ATOM   1393  O   PHE B 341      66.187 -13.132  54.454  1.00  0.00           O  
ATOM   1394  CB  PHE B 341      65.555 -13.115  57.714  1.00  0.00           C  
ATOM   1395  CG  PHE B 341      65.682 -14.615  57.404  1.00  0.00           C  
ATOM   1396  CD1 PHE B 341      66.919 -15.207  57.377  1.00  0.00           C  
ATOM   1397  CD2 PHE B 341      64.540 -15.344  57.125  1.00  0.00           C  
ATOM   1398  CE1 PHE B 341      67.030 -16.538  57.062  1.00  0.00           C  
ATOM   1399  CE2 PHE B 341      64.652 -16.680  56.814  1.00  0.00           C  
ATOM   1400  CZ  PHE B 341      65.902 -17.281  56.779  1.00  0.00           C  
ATOM   1401  N   ALA B 342      64.060 -12.767  54.971  1.00  0.00           N  
ATOM   1402  CA  ALA B 342      63.514 -13.349  53.769  1.00  0.00           C  
ATOM   1403  C   ALA B 342      64.071 -12.623  52.561  1.00  0.00           C  
ATOM   1404  O   ALA B 342      64.660 -13.218  51.664  1.00  0.00           O  
ATOM   1405  CB  ALA B 342      62.013 -13.231  53.754  1.00  0.00           C  
ATOM   1406  N   MET B 343      64.028 -11.312  52.594  1.00  0.00           N  
ATOM   1407  CA  MET B 343      64.530 -10.470  51.530  1.00  0.00           C  
ATOM   1408  C   MET B 343      66.036 -10.696  51.332  1.00  0.00           C  
ATOM   1409  O   MET B 343      66.468 -10.908  50.195  1.00  0.00           O  
ATOM   1410  CB  MET B 343      64.151  -9.051  51.933  1.00  0.00           C  
ATOM   1411  CG  MET B 343      64.081  -8.215  50.719  1.00  0.00           C  
ATOM   1412  SD  MET B 343      62.539  -8.266  49.820  1.00  0.00           S  
ATOM   1413  CE  MET B 343      63.009  -6.620  49.336  1.00  0.00           C  
ATOM   1414  N   ASP B 344      66.884 -10.768  52.346  1.00  0.00           N  
ATOM   1415  CA  ASP B 344      68.286 -11.113  52.160  1.00  0.00           C  
ATOM   1416  C   ASP B 344      68.549 -12.502  51.627  1.00  0.00           C  
ATOM   1417  O   ASP B 344      69.503 -12.686  50.870  1.00  0.00           O  
ATOM   1418  CB  ASP B 344      69.082 -11.106  53.397  1.00  0.00           C  
ATOM   1419  CG  ASP B 344      69.423  -9.769  53.974  1.00  0.00           C  
ATOM   1420  OD1 ASP B 344      69.097  -8.745  53.386  1.00  0.00           O  
ATOM   1421  OD2 ASP B 344      70.068  -9.768  55.015  1.00  0.00           O  
ATOM   1422  N   PHE B 345      67.744 -13.495  52.040  1.00  0.00           N  
ATOM   1423  CA  PHE B 345      67.892 -14.847  51.548  1.00  0.00           C  
ATOM   1424  C   PHE B 345      67.568 -14.810  50.052  1.00  0.00           C  
ATOM   1425  O   PHE B 345      68.299 -15.391  49.271  1.00  0.00           O  
ATOM   1426  CB  PHE B 345      66.917 -15.771  52.252  1.00  0.00           C  
ATOM   1427  CG  PHE B 345      66.887 -17.172  51.670  1.00  0.00           C  
ATOM   1428  CD1 PHE B 345      67.795 -18.096  52.105  1.00  0.00           C  
ATOM   1429  CD2 PHE B 345      65.964 -17.492  50.697  1.00  0.00           C  
ATOM   1430  CE1 PHE B 345      67.757 -19.341  51.542  1.00  0.00           C  
ATOM   1431  CE2 PHE B 345      65.933 -18.742  50.137  1.00  0.00           C  
ATOM   1432  CZ  PHE B 345      66.833 -19.665  50.561  1.00  0.00           C  
ATOM   1433  N   MET B 347      66.455 -14.206  49.618  1.00  0.00           N  
ATOM   1434  CA  MET B 347      66.076 -14.115  48.223  1.00  0.00           C  
ATOM   1435  C   MET B 347      67.148 -13.406  47.417  1.00  0.00           C  
ATOM   1436  O   MET B 347      67.466 -13.862  46.316  1.00  0.00           O  
ATOM   1437  CB  MET B 347      64.795 -13.351  48.047  1.00  0.00           C  
ATOM   1438  CG  MET B 347      63.604 -14.080  48.560  1.00  0.00           C  
ATOM   1439  SD  MET B 347      63.616 -15.780  47.978  1.00  0.00           S  
ATOM   1440  CE  MET B 347      63.525 -15.306  46.292  1.00  0.00           C  
ATOM   1441  N   ALA B 348      67.743 -12.334  47.929  1.00  0.00           N  
ATOM   1442  CA  ALA B 348      68.828 -11.665  47.236  1.00  0.00           C  
ATOM   1443  C   ALA B 348      70.019 -12.591  47.079  1.00  0.00           C  
ATOM   1444  O   ALA B 348      70.565 -12.608  45.977  1.00  0.00           O  
ATOM   1445  CB  ALA B 348      69.362 -10.434  47.965  1.00  0.00           C  
ATOM   1446  N   ARG B 349      70.489 -13.402  48.030  1.00  0.00           N  
ATOM   1447  CA  ARG B 349      71.603 -14.279  47.730  1.00  0.00           C  
ATOM   1448  C   ARG B 349      71.226 -15.482  46.875  1.00  0.00           C  
ATOM   1449  O   ARG B 349      72.116 -16.221  46.478  1.00  0.00           O  
ATOM   1450  CB  ARG B 349      72.296 -14.707  49.027  1.00  0.00           C  
ATOM   1451  CG  ARG B 349      71.559 -15.036  50.319  1.00  0.00           C  
ATOM   1452  CD  ARG B 349      72.499 -14.852  51.570  1.00  0.00           C  
ATOM   1453  NE  ARG B 349      71.859 -14.871  52.907  1.00  0.00           N  
ATOM   1454  CZ  ARG B 349      71.463 -15.986  53.585  1.00  0.00           C  
ATOM   1455  NH1 ARG B 349      71.600 -17.239  53.085  1.00  0.00           N  
ATOM   1456  NH2 ARG B 349      70.982 -15.848  54.840  1.00  0.00           N  
ATOM   1457  N   ARG B 352      69.960 -15.667  46.471  1.00  0.00           N  
ATOM   1458  CA  ARG B 352      69.507 -16.709  45.575  1.00  0.00           C  
ATOM   1459  C   ARG B 352      69.314 -16.120  44.188  1.00  0.00           C  
ATOM   1460  O   ARG B 352      68.696 -16.753  43.318  1.00  0.00           O  
ATOM   1461  CB  ARG B 352      68.161 -17.300  46.000  1.00  0.00           C  
ATOM   1462  CG  ARG B 352      68.166 -18.032  47.327  1.00  0.00           C  
ATOM   1463  CD  ARG B 352      69.115 -19.216  47.394  1.00  0.00           C  
ATOM   1464  NE  ARG B 352      68.426 -20.496  47.231  1.00  0.00           N  
ATOM   1465  CZ  ARG B 352      68.756 -21.593  47.977  1.00  0.00           C  
ATOM   1466  NH1 ARG B 352      69.731 -21.571  48.917  1.00  0.00           N  
ATOM   1467  NH2 ARG B 352      68.143 -22.772  47.757  1.00  0.00           N  
ATOM   1468  N   GLY B 361      69.757 -14.878  43.946  1.00  0.00           N  
ATOM   1469  CA  GLY B 361      69.637 -14.294  42.627  1.00  0.00           C  
ATOM   1470  C   GLY B 361      68.327 -13.614  42.275  1.00  0.00           C  
ATOM   1471  O   GLY B 361      68.129 -13.311  41.090  1.00  0.00           O  
ATOM   1472  N   PHE B 362      67.393 -13.336  43.187  1.00  0.00           N  
ATOM   1473  CA  PHE B 362      66.176 -12.659  42.786  1.00  0.00           C  
ATOM   1474  C   PHE B 362      66.454 -11.201  43.057  1.00  0.00           C  
ATOM   1475  O   PHE B 362      67.304 -10.868  43.875  1.00  0.00           O  
ATOM   1476  CB  PHE B 362      64.972 -13.174  43.592  1.00  0.00           C  
ATOM   1477  CG  PHE B 362      64.375 -14.503  43.096  1.00  0.00           C  
ATOM   1478  CD1 PHE B 362      65.157 -15.650  43.002  1.00  0.00           C  
ATOM   1479  CD2 PHE B 362      63.042 -14.515  42.719  1.00  0.00           C  
ATOM   1480  CE1 PHE B 362      64.600 -16.802  42.524  1.00  0.00           C  
ATOM   1481  CE2 PHE B 362      62.499 -15.674  42.244  1.00  0.00           C  
ATOM   1482  CZ  PHE B 362      63.277 -16.809  42.148  1.00  0.00           C  
ATOM   1483  N   LEU B 363      65.844 -10.267  42.357  1.00  0.00           N  
ATOM   1484  CA  LEU B 363      66.152  -8.883  42.533  1.00  0.00           C  
ATOM   1485  C   LEU B 363      65.225  -8.364  43.620  1.00  0.00           C  
ATOM   1486  O   LEU B 363      63.993  -8.443  43.456  1.00  0.00           O  
ATOM   1487  CB  LEU B 363      65.926  -8.184  41.197  1.00  0.00           C  
ATOM   1488  CG  LEU B 363      65.966  -6.673  41.258  1.00  0.00           C  
ATOM   1489  CD1 LEU B 363      67.386  -6.263  41.579  1.00  0.00           C  
ATOM   1490  CD2 LEU B 363      65.523  -6.063  39.966  1.00  0.00           C  
ATOM   1491  N   PRO B 364      65.738  -7.812  44.712  1.00  0.00           N  
ATOM   1492  CA  PRO B 364      64.893  -7.300  45.793  1.00  0.00           C  
ATOM   1493  C   PRO B 364      64.159  -6.030  45.425  1.00  0.00           C  
ATOM   1494  O   PRO B 364      64.775  -5.129  44.854  1.00  0.00           O  
ATOM   1495  CB  PRO B 364      65.855  -7.156  46.947  1.00  0.00           C  
ATOM   1496  CG  PRO B 364      67.195  -6.936  46.286  1.00  0.00           C  
ATOM   1497  CD  PRO B 364      67.150  -7.797  45.047  1.00  0.00           C  
ATOM   1498  N   MET B 365      62.871  -5.897  45.667  1.00  0.00           N  
ATOM   1499  CA  MET B 365      62.164  -4.671  45.337  1.00  0.00           C  
ATOM   1500  C   MET B 365      61.243  -4.318  46.463  1.00  0.00           C  
ATOM   1501  O   MET B 365      60.621  -5.236  46.996  1.00  0.00           O  
ATOM   1502  CB  MET B 365      61.304  -4.813  44.121  1.00  0.00           C  
ATOM   1503  CG  MET B 365      62.111  -4.622  42.864  1.00  0.00           C  
ATOM   1504  SD  MET B 365      61.018  -4.456  41.453  1.00  0.00           S  
ATOM   1505  CE  MET B 365      60.945  -6.182  41.400  1.00  0.00           C  
ATOM   1506  N   THR B 366      61.118  -3.081  46.911  1.00  0.00           N  
ATOM   1507  CA  THR B 366      60.129  -2.759  47.928  1.00  0.00           C  
ATOM   1508  C   THR B 366      59.121  -1.982  47.106  1.00  0.00           C  
ATOM   1509  O   THR B 366      59.542  -1.079  46.376  1.00  0.00           O  
ATOM   1510  CB  THR B 366      60.792  -1.936  49.045  1.00  0.00           C  
ATOM   1511  OG1 THR B 366      61.450  -0.861  48.402  1.00  0.00           O  
ATOM   1512  CG2 THR B 366      61.744  -2.753  49.903  1.00  0.00           C  
ATOM   1513  N   LEU B 368      57.841  -2.345  47.231  1.00  0.00           N  
ATOM   1514  CA  LEU B 368      56.748  -1.957  46.381  1.00  0.00           C  
ATOM   1515  C   LEU B 368      55.563  -1.298  47.079  1.00  0.00           C  
ATOM   1516  O   LEU B 368      55.353  -1.472  48.285  1.00  0.00           O  
ATOM   1517  CB  LEU B 368      56.221  -3.210  45.643  1.00  0.00           C  
ATOM   1518  CG  LEU B 368      57.150  -4.065  44.767  1.00  0.00           C  
ATOM   1519  CD1 LEU B 368      56.557  -5.431  44.689  1.00  0.00           C  
ATOM   1520  CD2 LEU B 368      57.379  -3.411  43.393  1.00  0.00           C  
ATOM   1521  N   PRO B 370      54.695  -0.553  46.388  1.00  0.00           N  
ATOM   1522  CA  PRO B 370      53.434  -0.118  46.946  1.00  0.00           C  
ATOM   1523  C   PRO B 370      52.444  -1.255  47.149  1.00  0.00           C  
ATOM   1524  O   PRO B 370      52.660  -2.376  46.650  1.00  0.00           O  
ATOM   1525  CB  PRO B 370      52.980   0.914  45.965  1.00  0.00           C  
ATOM   1526  CG  PRO B 370      53.599   0.525  44.675  1.00  0.00           C  
ATOM   1527  CD  PRO B 370      54.939   0.014  45.062  1.00  0.00           C  
ATOM   1528  N   SER B 371      51.331  -0.959  47.842  1.00  0.00           N  
ATOM   1529  CA  SER B 371      50.280  -1.941  48.077  1.00  0.00           C  
ATOM   1530  C   SER B 371      48.977  -1.519  47.437  1.00  0.00           C  
ATOM   1531  O   SER B 371      47.907  -1.982  47.827  1.00  0.00           O  
ATOM   1532  CB  SER B 371      50.083  -2.130  49.565  1.00  0.00           C  
ATOM   1533  OG  SER B 371      51.337  -2.380  50.218  1.00  0.00           O  
ATOM   1534  N   TYR B 372      48.996  -0.641  46.418  1.00  0.00           N  
ATOM   1535  CA  TYR B 372      47.785  -0.263  45.678  1.00  0.00           C  
ATOM   1536  C   TYR B 372      48.110  -0.312  44.169  1.00  0.00           C  
ATOM   1537  O   TYR B 372      49.298  -0.215  43.772  1.00  0.00           O  
ATOM   1538  CB  TYR B 372      47.309   1.145  46.087  1.00  0.00           C  
ATOM   1539  CG  TYR B 372      48.364   2.234  45.961  1.00  0.00           C  
ATOM   1540  CD1 TYR B 372      49.287   2.461  46.964  1.00  0.00           C  
ATOM   1541  CD2 TYR B 372      48.413   3.020  44.820  1.00  0.00           C  
ATOM   1542  CE1 TYR B 372      50.229   3.453  46.804  1.00  0.00           C  
ATOM   1543  CE2 TYR B 372      49.368   4.017  44.668  1.00  0.00           C  
ATOM   1544  CZ  TYR B 372      50.274   4.231  45.656  1.00  0.00           C  
ATOM   1545  OH  TYR B 372      51.246   5.222  45.486  1.00  0.00           O  
ATOM   1546  N   ALA B 373      47.084  -0.440  43.315  1.00  0.00           N  
ATOM   1547  CA  ALA B 373      47.275  -0.524  41.899  1.00  0.00           C  
ATOM   1548  C   ALA B 373      45.938  -0.257  41.266  1.00  0.00           C  
ATOM   1549  O   ALA B 373      44.903  -0.320  41.930  1.00  0.00           O  
ATOM   1550  CB  ALA B 373      47.760  -1.943  41.482  1.00  0.00           C  
ATOM   1551  N   ARG B 374      45.977   0.086  39.985  1.00  0.00           N  
ATOM   1552  CA  ARG B 374      44.772   0.280  39.223  1.00  0.00           C  
ATOM   1553  C   ARG B 374      44.220  -1.074  38.799  1.00  0.00           C  
ATOM   1554  O   ARG B 374      44.880  -2.116  38.796  1.00  0.00           O  
ATOM   1555  CB  ARG B 374      45.066   1.093  37.994  1.00  0.00           C  
ATOM   1556  CG  ARG B 374      45.729   2.402  38.347  1.00  0.00           C  
ATOM   1557  CD  ARG B 374      45.593   3.391  37.216  1.00  0.00           C  
ATOM   1558  NE  ARG B 374      46.838   3.541  36.484  1.00  0.00           N  
ATOM   1559  CZ  ARG B 374      47.441   4.736  36.358  1.00  0.00           C  
ATOM   1560  NH1 ARG B 374      46.911   5.836  36.905  1.00  0.00           N  
ATOM   1561  NH2 ARG B 374      48.603   4.831  35.689  1.00  0.00           N  
ATOM   1562  N   GLU B 375      43.001  -1.072  38.314  1.00  0.00           N  
ATOM   1563  CA  GLU B 375      42.264  -2.263  37.941  1.00  0.00           C  
ATOM   1564  C   GLU B 375      42.969  -3.250  37.017  1.00  0.00           C  
ATOM   1565  O   GLU B 375      42.974  -4.466  37.242  1.00  0.00           O  
ATOM   1566  CB  GLU B 375      40.993  -1.783  37.322  1.00  0.00           C  
ATOM   1567  CG  GLU B 375      39.973  -2.850  37.122  1.00  0.00           C  
ATOM   1568  CD  GLU B 375      38.670  -2.388  36.470  1.00  0.00           C  
ATOM   1569  OE1 GLU B 375      38.653  -1.421  35.700  1.00  0.00           O  
ATOM   1570  OE2 GLU B 375      37.647  -3.018  36.724  1.00  0.00           O  
ATOM   1571  N   LYS B 376      43.603  -2.670  35.991  1.00  0.00           N  
ATOM   1572  CA  LYS B 376      44.359  -3.405  35.003  1.00  0.00           C  
ATOM   1573  C   LYS B 376      45.318  -4.354  35.673  1.00  0.00           C  
ATOM   1574  O   LYS B 376      45.321  -5.509  35.261  1.00  0.00           O  
ATOM   1575  CB  LYS B 376      45.177  -2.475  34.068  1.00  0.00           C  
ATOM   1576  CG  LYS B 376      46.165  -1.365  34.624  1.00  0.00           C  
ATOM   1577  CD  LYS B 376      47.626  -1.645  35.131  1.00  0.00           C  
ATOM   1578  CE  LYS B 376      48.574  -2.256  34.066  1.00  0.00           C  
ATOM   1579  NZ  LYS B 376      49.962  -2.352  34.490  1.00  0.00           N  
ATOM   1580  N   ALA B 377      46.032  -3.984  36.742  1.00  0.00           N  
ATOM   1581  CA  ALA B 377      46.985  -4.893  37.304  1.00  0.00           C  
ATOM   1582  C   ALA B 377      46.244  -6.066  37.919  1.00  0.00           C  
ATOM   1583  O   ALA B 377      46.816  -7.137  37.959  1.00  0.00           O  
ATOM   1584  CB  ALA B 377      47.802  -4.190  38.366  1.00  0.00           C  
ATOM   1585  N   PHE B 378      44.959  -5.989  38.333  1.00  0.00           N  
ATOM   1586  CA  PHE B 378      44.224  -7.068  38.984  1.00  0.00           C  
ATOM   1587  C   PHE B 378      43.658  -8.073  38.013  1.00  0.00           C  
ATOM   1588  O   PHE B 378      43.580  -9.294  38.257  1.00  0.00           O  
ATOM   1589  CB  PHE B 378      43.103  -6.491  39.813  1.00  0.00           C  
ATOM   1590  CG  PHE B 378      43.623  -5.887  41.103  1.00  0.00           C  
ATOM   1591  CD1 PHE B 378      43.723  -6.673  42.238  1.00  0.00           C  
ATOM   1592  CD2 PHE B 378      43.995  -4.559  41.147  1.00  0.00           C  
ATOM   1593  CE1 PHE B 378      44.194  -6.126  43.408  1.00  0.00           C  
ATOM   1594  CE2 PHE B 378      44.466  -4.027  42.326  1.00  0.00           C  
ATOM   1595  CZ  PHE B 378      44.570  -4.802  43.460  1.00  0.00           C  
ATOM   1596  N   LEU B 388      43.267  -7.488  36.898  1.00  0.00           N  
ATOM   1597  CA  LEU B 388      42.817  -8.199  35.711  1.00  0.00           C  
ATOM   1598  C   LEU B 388      43.999  -9.014  35.189  1.00  0.00           C  
ATOM   1599  O   LEU B 388      43.882 -10.182  34.865  1.00  0.00           O  
ATOM   1600  CB  LEU B 388      42.379  -7.146  34.729  1.00  0.00           C  
ATOM   1601  CG  LEU B 388      40.951  -7.026  34.183  1.00  0.00           C  
ATOM   1602  CD1 LEU B 388      39.886  -7.693  35.038  1.00  0.00           C  
ATOM   1603  CD2 LEU B 388      40.647  -5.537  34.127  1.00  0.00           C  
ATOM   1604  N   GLY B 389      45.197  -8.462  35.188  1.00  0.00           N  
ATOM   1605  CA  GLY B 389      46.378  -9.110  34.660  1.00  0.00           C  
ATOM   1606  C   GLY B 389      46.778 -10.383  35.351  1.00  0.00           C  
ATOM   1607  O   GLY B 389      47.284 -11.303  34.720  1.00  0.00           O  
ATOM   1608  N   THR B 396      46.556 -10.473  36.649  1.00  0.00           N  
ATOM   1609  CA  THR B 396      46.941 -11.634  37.395  1.00  0.00           C  
ATOM   1610  C   THR B 396      45.780 -12.603  37.450  1.00  0.00           C  
ATOM   1611  O   THR B 396      45.992 -13.792  37.677  1.00  0.00           O  
ATOM   1612  CB  THR B 396      47.355 -11.240  38.834  1.00  0.00           C  
ATOM   1613  OG1 THR B 396      46.312 -10.404  39.345  1.00  0.00           O  
ATOM   1614  CG2 THR B 396      48.662 -10.477  38.902  1.00  0.00           C  
ATOM   1615  N   GLY B 397      44.546 -12.122  37.281  1.00  0.00           N  
ATOM   1616  CA  GLY B 397      43.390 -12.968  37.391  1.00  0.00           C  
ATOM   1617  C   GLY B 397      42.690 -12.765  38.721  1.00  0.00           C  
ATOM   1618  O   GLY B 397      41.730 -13.476  39.004  1.00  0.00           O  
ATOM   1619  N   HIS B 398      43.118 -11.822  39.582  1.00  0.00           N  
ATOM   1620  CA  HIS B 398      42.408 -11.552  40.830  1.00  0.00           C  
ATOM   1621  C   HIS B 398      41.069 -10.946  40.469  1.00  0.00           C  
ATOM   1622  O   HIS B 398      40.072 -11.139  41.159  1.00  0.00           O  
ATOM   1623  CB  HIS B 398      43.168 -10.577  41.694  1.00  0.00           C  
ATOM   1624  CG  HIS B 398      44.370 -11.254  42.332  1.00  0.00           C  
ATOM   1625  ND1 HIS B 398      45.588 -11.443  41.842  1.00  0.00           N  
ATOM   1626  CD2 HIS B 398      44.336 -11.859  43.564  1.00  0.00           C  
ATOM   1627  CE1 HIS B 398      46.289 -12.139  42.714  1.00  0.00           C  
ATOM   1628  NE2 HIS B 398      45.517 -12.382  43.752  1.00  0.00           N  
ATOM   1629  N   PHE B 399      40.973 -10.175  39.397  1.00  0.00           N  
ATOM   1630  CA  PHE B 399      39.667  -9.751  38.916  1.00  0.00           C  
ATOM   1631  C   PHE B 399      39.462 -10.567  37.642  1.00  0.00           C  
ATOM   1632  O   PHE B 399      40.469 -10.876  36.994  1.00  0.00           O  
ATOM   1633  CB  PHE B 399      39.621  -8.310  38.531  1.00  0.00           C  
ATOM   1634  CG  PHE B 399      39.679  -7.324  39.669  1.00  0.00           C  
ATOM   1635  CD1 PHE B 399      39.656  -7.722  40.992  1.00  0.00           C  
ATOM   1636  CD2 PHE B 399      39.757  -5.980  39.350  1.00  0.00           C  
ATOM   1637  CE1 PHE B 399      39.714  -6.762  41.988  1.00  0.00           C  
ATOM   1638  CE2 PHE B 399      39.812  -5.041  40.365  1.00  0.00           C  
ATOM   1639  CZ  PHE B 399      39.791  -5.434  41.681  1.00  0.00           C  
ATOM   1640  N   PRO B 485      38.253 -11.002  37.256  1.00  0.00           N  
ATOM   1641  CA  PRO B 485      37.043 -10.845  38.049  1.00  0.00           C  
ATOM   1642  C   PRO B 485      36.850 -11.861  39.204  1.00  0.00           C  
ATOM   1643  O   PRO B 485      36.290 -11.512  40.256  1.00  0.00           O  
ATOM   1644  CB  PRO B 485      35.992 -10.872  36.954  1.00  0.00           C  
ATOM   1645  CG  PRO B 485      36.502 -11.956  36.004  1.00  0.00           C  
ATOM   1646  CD  PRO B 485      37.992 -11.683  35.972  1.00  0.00           C  
ATOM   1647  N   ALA B 486      37.362 -13.090  39.139  1.00  0.00           N  
ATOM   1648  CA  ALA B 486      37.041 -14.119  40.112  1.00  0.00           C  
ATOM   1649  C   ALA B 486      37.190 -13.806  41.591  1.00  0.00           C  
ATOM   1650  O   ALA B 486      36.337 -14.173  42.406  1.00  0.00           O  
ATOM   1651  CB  ALA B 486      37.869 -15.352  39.848  1.00  0.00           C  
ATOM   1652  N   TYR B 487      38.230 -13.095  41.974  1.00  0.00           N  
ATOM   1653  CA  TYR B 487      38.448 -12.872  43.370  1.00  0.00           C  
ATOM   1654  C   TYR B 487      38.230 -11.404  43.633  1.00  0.00           C  
ATOM   1655  O   TYR B 487      38.946 -10.847  44.459  1.00  0.00           O  
ATOM   1656  CB  TYR B 487      39.859 -13.254  43.721  1.00  0.00           C  
ATOM   1657  CG  TYR B 487      40.256 -14.674  43.358  1.00  0.00           C  
ATOM   1658  CD1 TYR B 487      39.737 -15.743  44.074  1.00  0.00           C  
ATOM   1659  CD2 TYR B 487      41.185 -14.893  42.348  1.00  0.00           C  
ATOM   1660  CE1 TYR B 487      40.158 -17.034  43.793  1.00  0.00           C  
ATOM   1661  CE2 TYR B 487      41.604 -16.181  42.059  1.00  0.00           C  
ATOM   1662  CZ  TYR B 487      41.093 -17.245  42.793  1.00  0.00           C  
ATOM   1663  OH  TYR B 487      41.568 -18.526  42.564  1.00  0.00           O  
ATOM   1664  N   ARG B 488      37.255 -10.733  43.030  1.00  0.00           N  
ATOM   1665  CA  ARG B 488      37.095  -9.313  43.241  1.00  0.00           C  
ATOM   1666  C   ARG B 488      36.661  -8.981  44.647  1.00  0.00           C  
ATOM   1667  O   ARG B 488      37.038  -7.984  45.249  1.00  0.00           O  
ATOM   1668  CB  ARG B 488      36.080  -8.797  42.286  1.00  0.00           C  
ATOM   1669  CG  ARG B 488      36.006  -7.286  42.273  1.00  0.00           C  
ATOM   1670  CD  ARG B 488      35.578  -6.944  40.835  1.00  0.00           C  
ATOM   1671  NE  ARG B 488      36.288  -5.787  40.310  1.00  0.00           N  
ATOM   1672  CZ  ARG B 488      35.827  -4.537  40.409  1.00  0.00           C  
ATOM   1673  NH1 ARG B 488      34.670  -4.248  41.005  1.00  0.00           N  
ATOM   1674  NH2 ARG B 488      36.543  -3.549  39.881  1.00  0.00           N  
ATOM   1675  N   ASP B 495      35.864  -9.839  45.249  1.00  0.00           N  
ATOM   1676  CA  ASP B 495      35.332  -9.559  46.578  1.00  0.00           C  
ATOM   1677  C   ASP B 495      36.358  -9.604  47.715  1.00  0.00           C  
ATOM   1678  O   ASP B 495      36.103  -9.128  48.829  1.00  0.00           O  
ATOM   1679  CB  ASP B 495      34.197 -10.545  46.835  1.00  0.00           C  
ATOM   1680  CG  ASP B 495      34.582 -12.022  46.975  1.00  0.00           C  
ATOM   1681  OD1 ASP B 495      35.649 -12.475  46.523  1.00  0.00           O  
ATOM   1682  OD2 ASP B 495      33.767 -12.743  47.555  1.00  0.00           O  
ATOM   1683  N   GLN B 496      37.521 -10.186  47.400  1.00  0.00           N  
ATOM   1684  CA  GLN B 496      38.631 -10.301  48.312  1.00  0.00           C  
ATOM   1685  C   GLN B 496      39.490  -9.051  48.308  1.00  0.00           C  
ATOM   1686  O   GLN B 496      40.482  -9.028  49.036  1.00  0.00           O  
ATOM   1687  CB  GLN B 496      39.536 -11.452  47.945  1.00  0.00           C  
ATOM   1688  CG  GLN B 496      38.896 -12.816  47.969  1.00  0.00           C  
ATOM   1689  CD  GLN B 496      38.310 -13.200  49.328  1.00  0.00           C  
ATOM   1690  OE1 GLN B 496      37.093 -13.345  49.424  1.00  0.00           O  
ATOM   1691  NE2 GLN B 496      39.093 -13.377  50.405  1.00  0.00           N  
ATOM   1692  N   VAL B 497      39.175  -7.999  47.556  1.00  0.00           N  
ATOM   1693  CA  VAL B 497      40.075  -6.876  47.415  1.00  0.00           C  
ATOM   1694  C   VAL B 497      39.306  -5.667  47.902  1.00  0.00           C  
ATOM   1695  O   VAL B 497      38.119  -5.494  47.576  1.00  0.00           O  
ATOM   1696  CB  VAL B 497      40.477  -6.765  45.907  1.00  0.00           C  
ATOM   1697  CG1 VAL B 497      41.180  -5.475  45.665  1.00  0.00           C  
ATOM   1698  CG2 VAL B 497      41.501  -7.838  45.514  1.00  0.00           C  
ATOM   1699  N   TRP B 498      39.989  -4.870  48.718  1.00  0.00           N  
ATOM   1700  CA  TRP B 498      39.495  -3.612  49.239  1.00  0.00           C  
ATOM   1701  C   TRP B 498      39.693  -2.447  48.275  1.00  0.00           C  
ATOM   1702  O   TRP B 498      40.803  -2.192  47.806  1.00  0.00           O  
ATOM   1703  CB  TRP B 498      40.225  -3.368  50.558  1.00  0.00           C  
ATOM   1704  CG  TRP B 498      39.539  -3.860  51.834  1.00  0.00           C  
ATOM   1705  CD1 TRP B 498      38.209  -4.206  51.884  1.00  0.00           C  
ATOM   1706  CD2 TRP B 498      40.126  -3.888  53.070  1.00  0.00           C  
ATOM   1707  NE1 TRP B 498      37.961  -4.431  53.153  1.00  0.00           N  
ATOM   1708  CE2 TRP B 498      39.061  -4.248  53.884  1.00  0.00           C  
ATOM   1709  CE3 TRP B 498      41.375  -3.634  53.606  1.00  0.00           C  
ATOM   1710  CZ2 TRP B 498      39.223  -4.357  55.239  1.00  0.00           C  
ATOM   1711  CZ3 TRP B 498      41.540  -3.742  54.971  1.00  0.00           C  
ATOM   1712  CH2 TRP B 498      40.477  -4.100  55.775  1.00  0.00           C  
ATOM   1713  N   ALA B 499      38.696  -1.695  47.883  1.00  0.00           N  
ATOM   1714  CA  ALA B 499      38.922  -0.578  47.003  1.00  0.00           C  
ATOM   1715  C   ALA B 499      39.283   0.653  47.812  1.00  0.00           C  
ATOM   1716  O   ALA B 499      38.851   0.754  48.955  1.00  0.00           O  
ATOM   1717  CB  ALA B 499      37.678  -0.294  46.232  1.00  0.00           C  
ATOM   1718  N   ILE B 500      40.058   1.620  47.316  1.00  0.00           N  
ATOM   1719  CA  ILE B 500      40.317   2.858  48.031  1.00  0.00           C  
ATOM   1720  C   ILE B 500      39.243   3.771  47.458  1.00  0.00           C  
ATOM   1721  O   ILE B 500      39.242   4.048  46.248  1.00  0.00           O  
ATOM   1722  CB  ILE B 500      41.696   3.363  47.708  1.00  0.00           C  
ATOM   1723  CG1 ILE B 500      42.745   2.442  48.324  1.00  0.00           C  
ATOM   1724  CG2 ILE B 500      41.815   4.780  48.256  1.00  0.00           C  
ATOM   1725  CD1 ILE B 500      44.221   2.864  48.081  1.00  0.00           C  
ATOM   1726  N   ALA B 501      38.270   4.191  48.278  1.00  0.00           N  
ATOM   1727  CA  ALA B 501      37.108   4.994  47.854  1.00  0.00           C  
ATOM   1728  C   ALA B 501      37.474   6.325  47.192  1.00  0.00           C  
ATOM   1729  O   ALA B 501      38.404   7.013  47.608  1.00  0.00           O  
ATOM   1730  CB  ALA B 501      36.195   5.291  49.065  1.00  0.00           C  
ATOM   1731  N   GLU B 652      36.761   6.667  46.114  1.00  0.00           N  
ATOM   1732  CA  GLU B 652      36.942   7.891  45.317  1.00  0.00           C  
ATOM   1733  C   GLU B 652      38.254   8.028  44.525  1.00  0.00           C  
ATOM   1734  O   GLU B 652      38.741   9.129  44.213  1.00  0.00           O  
ATOM   1735  CB  GLU B 652      36.775   9.150  46.215  1.00  0.00           C  
ATOM   1736  CG  GLU B 652      35.384   9.200  46.859  1.00  0.00           C  
ATOM   1737  CD  GLU B 652      34.994  10.561  47.411  1.00  0.00           C  
ATOM   1738  OE1 GLU B 652      35.709  11.096  48.280  1.00  0.00           O  
ATOM   1739  OE2 GLU B 652      33.962  11.072  46.948  1.00  0.00           O  
ATOM   1740  N   THR B 653      38.830   6.864  44.193  1.00  0.00           N  
ATOM   1741  CA  THR B 653      40.023   6.776  43.380  1.00  0.00           C  
ATOM   1742  C   THR B 653      39.720   5.622  42.438  1.00  0.00           C  
ATOM   1743  O   THR B 653      38.662   4.976  42.500  1.00  0.00           O  
ATOM   1744  CB  THR B 653      41.293   6.458  44.238  1.00  0.00           C  
ATOM   1745  OG1 THR B 653      41.132   5.135  44.727  1.00  0.00           O  
ATOM   1746  CG2 THR B 653      41.522   7.451  45.364  1.00  0.00           C  
ATOM   1747  N   ASP B 654      40.673   5.345  41.573  1.00  0.00           N  
ATOM   1748  CA  ASP B 654      40.602   4.184  40.687  1.00  0.00           C  
ATOM   1749  C   ASP B 654      41.653   3.168  41.151  1.00  0.00           C  
ATOM   1750  O   ASP B 654      42.197   2.422  40.336  1.00  0.00           O  
ATOM   1751  CB  ASP B 654      40.874   4.671  39.254  1.00  0.00           C  
ATOM   1752  CG  ASP B 654      42.244   5.314  39.001  1.00  0.00           C  
ATOM   1753  OD1 ASP B 654      42.794   6.000  39.852  1.00  0.00           O  
ATOM   1754  OD2 ASP B 654      42.784   5.135  37.921  1.00  0.00           O  
ATOM   1755  N   LEU B 655      42.012   3.172  42.450  1.00  0.00           N  
ATOM   1756  CA  LEU B 655      43.061   2.361  43.040  1.00  0.00           C  
ATOM   1757  C   LEU B 655      42.413   1.325  43.929  1.00  0.00           C  
ATOM   1758  O   LEU B 655      41.255   1.443  44.319  1.00  0.00           O  
ATOM   1759  CB  LEU B 655      43.958   3.266  43.811  1.00  0.00           C  
ATOM   1760  CG  LEU B 655      44.684   4.347  43.001  1.00  0.00           C  
ATOM   1761  CD1 LEU B 655      45.556   5.164  43.954  1.00  0.00           C  
ATOM   1762  CD2 LEU B 655      45.623   3.717  41.939  1.00  0.00           C  
ATOM   1763  N   TYR B 656      43.122   0.263  44.225  1.00  0.00           N  
ATOM   1764  CA  TYR B 656      42.628  -0.875  44.961  1.00  0.00           C  
ATOM   1765  C   TYR B 656      43.798  -1.326  45.754  1.00  0.00           C  
ATOM   1766  O   TYR B 656      44.916  -1.191  45.270  1.00  0.00           O  
ATOM   1767  CB  TYR B 656      42.296  -2.040  44.092  1.00  0.00           C  
ATOM   1768  CG  TYR B 656      41.145  -1.817  43.151  1.00  0.00           C  
ATOM   1769  CD1 TYR B 656      41.338  -1.170  41.933  1.00  0.00           C  
ATOM   1770  CD2 TYR B 656      39.901  -2.218  43.567  1.00  0.00           C  
ATOM   1771  CE1 TYR B 656      40.249  -0.904  41.114  1.00  0.00           C  
ATOM   1772  CE2 TYR B 656      38.820  -1.955  42.751  1.00  0.00           C  
ATOM   1773  CZ  TYR B 656      38.997  -1.306  41.537  1.00  0.00           C  
ATOM   1774  OH  TYR B 656      37.889  -1.105  40.721  1.00  0.00           O  
ATOM   1775  N   LEU B 657      43.583  -1.841  46.957  1.00  0.00           N  
ATOM   1776  CA  LEU B 657      44.693  -2.316  47.774  1.00  0.00           C  
ATOM   1777  C   LEU B 657      44.971  -3.747  47.319  1.00  0.00           C  
ATOM   1778  O   LEU B 657      44.053  -4.545  47.082  1.00  0.00           O  
ATOM   1779  CB  LEU B 657      44.277  -2.222  49.261  1.00  0.00           C  
ATOM   1780  CG  LEU B 657      44.078  -0.828  49.847  1.00  0.00           C  
ATOM   1781  CD1 LEU B 657      43.365  -0.923  51.164  1.00  0.00           C  
ATOM   1782  CD2 LEU B 657      45.418  -0.159  49.968  1.00  0.00           C  
ATOM   1783  N   THR B 658      46.258  -4.071  47.200  1.00  0.00           N  
ATOM   1784  CA  THR B 658      46.658  -5.321  46.615  1.00  0.00           C  
ATOM   1785  C   THR B 658      46.678  -6.331  47.710  1.00  0.00           C  
ATOM   1786  O   THR B 658      47.083  -5.999  48.836  1.00  0.00           O  
ATOM   1787  CB  THR B 658      48.093  -5.303  45.955  1.00  0.00           C  
ATOM   1788  OG1 THR B 658      49.132  -4.876  46.845  1.00  0.00           O  
ATOM   1789  CG2 THR B 658      47.969  -4.486  44.705  1.00  0.00           C  
ATOM   1790  N   GLY B 659      46.276  -7.554  47.352  1.00  0.00           N  
ATOM   1791  CA  GLY B 659      46.330  -8.668  48.286  1.00  0.00           C  
ATOM   1792  C   GLY B 659      47.680  -9.338  48.305  1.00  0.00           C  
ATOM   1793  O   GLY B 659      47.995 -10.055  49.235  1.00  0.00           O  
ATOM   1794  N   THR B 660      48.551  -9.137  47.336  1.00  0.00           N  
ATOM   1795  CA  THR B 660      49.838  -9.811  47.284  1.00  0.00           C  
ATOM   1796  C   THR B 660      50.693  -8.911  46.390  1.00  0.00           C  
ATOM   1797  O   THR B 660      50.152  -8.253  45.500  1.00  0.00           O  
ATOM   1798  CB  THR B 660      49.595 -11.239  46.695  1.00  0.00           C  
ATOM   1799  OG1 THR B 660      50.891 -11.699  46.369  1.00  0.00           O  
ATOM   1800  CG2 THR B 660      48.691 -11.345  45.509  1.00  0.00           C  
ATOM   1801  N   ALA B 661      52.003  -8.823  46.575  1.00  0.00           N  
ATOM   1802  CA  ALA B 661      52.854  -8.074  45.668  1.00  0.00           C  
ATOM   1803  C   ALA B 661      52.884  -8.707  44.274  1.00  0.00           C  
ATOM   1804  O   ALA B 661      53.403  -8.119  43.330  1.00  0.00           O  
ATOM   1805  CB  ALA B 661      54.254  -8.020  46.171  1.00  0.00           C  
ATOM   1806  N   GLU B 662      52.260  -9.867  44.065  1.00  0.00           N  
ATOM   1807  CA  GLU B 662      52.149 -10.499  42.779  1.00  0.00           C  
ATOM   1808  C   GLU B 662      51.388  -9.554  41.882  1.00  0.00           C  
ATOM   1809  O   GLU B 662      51.802  -9.392  40.744  1.00  0.00           O  
ATOM   1810  CB  GLU B 662      51.411 -11.819  42.930  1.00  0.00           C  
ATOM   1811  CG  GLU B 662      51.084 -12.556  41.674  1.00  0.00           C  
ATOM   1812  CD  GLU B 662      49.945 -13.528  41.815  1.00  0.00           C  
ATOM   1813  OE1 GLU B 662      49.689 -13.989  42.935  1.00  0.00           O  
ATOM   1814  OE2 GLU B 662      49.328 -13.853  40.801  1.00  0.00           O  
ATOM   1815  N   VAL B 663      50.326  -8.892  42.317  1.00  0.00           N  
ATOM   1816  CA  VAL B 663      49.624  -7.941  41.466  1.00  0.00           C  
ATOM   1817  C   VAL B 663      50.571  -6.835  40.962  1.00  0.00           C  
ATOM   1818  O   VAL B 663      50.522  -6.504  39.792  1.00  0.00           O  
ATOM   1819  CB  VAL B 663      48.446  -7.303  42.242  1.00  0.00           C  
ATOM   1820  CG1 VAL B 663      47.834  -6.238  41.361  1.00  0.00           C  
ATOM   1821  CG2 VAL B 663      47.368  -8.330  42.602  1.00  0.00           C  
ATOM   1822  N   VAL B 664      51.505  -6.262  41.719  1.00  0.00           N  
ATOM   1823  CA  VAL B 664      52.342  -5.215  41.191  1.00  0.00           C  
ATOM   1824  C   VAL B 664      53.479  -5.787  40.335  1.00  0.00           C  
ATOM   1825  O   VAL B 664      53.800  -5.278  39.263  1.00  0.00           O  
ATOM   1826  CB  VAL B 664      52.840  -4.372  42.418  1.00  0.00           C  
ATOM   1827  CG1 VAL B 664      53.996  -3.484  41.940  1.00  0.00           C  
ATOM   1828  CG2 VAL B 664      51.722  -3.474  43.013  1.00  0.00           C  
ATOM   1829  N   LEU B 665      54.131  -6.842  40.774  1.00  0.00           N  
ATOM   1830  CA  LEU B 665      55.262  -7.418  40.099  1.00  0.00           C  
ATOM   1831  C   LEU B 665      54.838  -7.897  38.721  1.00  0.00           C  
ATOM   1832  O   LEU B 665      55.498  -7.664  37.722  1.00  0.00           O  
ATOM   1833  CB  LEU B 665      55.682  -8.512  40.970  1.00  0.00           C  
ATOM   1834  CG  LEU B 665      57.011  -8.664  41.657  1.00  0.00           C  
ATOM   1835  CD1 LEU B 665      57.716  -7.363  41.867  1.00  0.00           C  
ATOM   1836  CD2 LEU B 665      56.702  -9.460  42.919  1.00  0.00           C  
ATOM   1837  N   ASN B 666      53.700  -8.529  38.543  1.00  0.00           N  
ATOM   1838  CA  ASN B 666      53.263  -8.991  37.221  1.00  0.00           C  
ATOM   1839  C   ASN B 666      52.867  -7.849  36.272  1.00  0.00           C  
ATOM   1840  O   ASN B 666      52.895  -8.009  35.044  1.00  0.00           O  
ATOM   1841  CB  ASN B 666      52.095  -9.938  37.403  1.00  0.00           C  
ATOM   1842  CG  ASN B 666      51.537 -10.669  36.200  1.00  0.00           C  
ATOM   1843  OD1 ASN B 666      50.430 -10.412  35.718  1.00  0.00           O  
ATOM   1844  ND2 ASN B 666      52.199 -11.699  35.707  1.00  0.00           N  
ATOM   1845  N   ALA B 667      52.585  -6.633  36.742  1.00  0.00           N  
ATOM   1846  CA  ALA B 667      52.152  -5.596  35.824  1.00  0.00           C  
ATOM   1847  C   ALA B 667      53.284  -4.628  35.480  1.00  0.00           C  
ATOM   1848  O   ALA B 667      53.127  -3.741  34.644  1.00  0.00           O  
ATOM   1849  CB  ALA B 667      50.944  -4.873  36.460  1.00  0.00           C  
ATOM   1850  N   LEU B 668      54.487  -4.819  36.006  1.00  0.00           N  
ATOM   1851  CA  LEU B 668      55.544  -3.895  35.726  1.00  0.00           C  
ATOM   1852  C   LEU B 668      55.830  -3.914  34.245  1.00  0.00           C  
ATOM   1853  O   LEU B 668      56.260  -2.906  33.721  1.00  0.00           O  
ATOM   1854  CB  LEU B 668      56.820  -4.263  36.457  1.00  0.00           C  
ATOM   1855  CG  LEU B 668      56.861  -4.112  37.967  1.00  0.00           C  
ATOM   1856  CD1 LEU B 668      58.142  -4.679  38.464  1.00  0.00           C  
ATOM   1857  CD2 LEU B 668      56.624  -2.654  38.352  1.00  0.00           C  
ATOM   1858  N   HIS B 669      55.655  -5.044  33.542  1.00  0.00           N  
ATOM   1859  CA  HIS B 669      56.065  -5.128  32.163  1.00  0.00           C  
ATOM   1860  C   HIS B 669      54.949  -5.255  31.153  1.00  0.00           C  
ATOM   1861  O   HIS B 669      55.205  -5.697  30.031  1.00  0.00           O  
ATOM   1862  CB  HIS B 669      57.070  -6.295  31.976  1.00  0.00           C  
ATOM   1863  CG  HIS B 669      58.385  -6.106  32.712  1.00  0.00           C  
ATOM   1864  ND1 HIS B 669      59.352  -5.202  32.549  1.00  0.00           N  
ATOM   1865  CD2 HIS B 669      58.772  -6.879  33.763  1.00  0.00           C  
ATOM   1866  CE1 HIS B 669      60.299  -5.388  33.453  1.00  0.00           C  
ATOM   1867  NE2 HIS B 669      59.934  -6.400  34.176  1.00  0.00           N  
ATOM   1868  N   SER B 670      53.714  -4.854  31.434  1.00  0.00           N  
ATOM   1869  CA  SER B 670      52.712  -4.854  30.397  1.00  0.00           C  
ATOM   1870  C   SER B 670      53.113  -3.943  29.234  1.00  0.00           C  
ATOM   1871  O   SER B 670      53.612  -2.815  29.383  1.00  0.00           O  
ATOM   1872  CB  SER B 670      51.390  -4.344  30.881  1.00  0.00           C  
ATOM   1873  OG  SER B 670      50.993  -5.166  31.951  1.00  0.00           O  
ATOM   1874  N   GLY B 671      52.874  -4.564  28.074  1.00  0.00           N  
ATOM   1875  CA  GLY B 671      53.003  -3.918  26.787  1.00  0.00           C  
ATOM   1876  C   GLY B 671      54.447  -3.785  26.403  1.00  0.00           C  
ATOM   1877  O   GLY B 671      54.784  -3.094  25.457  1.00  0.00           O  
ATOM   1878  N   GLU B 672      55.340  -4.412  27.113  1.00  0.00           N  
ATOM   1879  CA  GLU B 672      56.739  -4.341  26.805  1.00  0.00           C  
ATOM   1880  C   GLU B 672      57.080  -5.704  26.199  1.00  0.00           C  
ATOM   1881  O   GLU B 672      56.422  -6.711  26.530  1.00  0.00           O  
ATOM   1882  CB  GLU B 672      57.373  -4.059  28.107  1.00  0.00           C  
ATOM   1883  CG  GLU B 672      58.847  -3.928  28.192  1.00  0.00           C  
ATOM   1884  CD  GLU B 672      59.345  -3.416  29.540  1.00  0.00           C  
ATOM   1885  OE1 GLU B 672      58.560  -3.008  30.394  1.00  0.00           O  
ATOM   1886  OE2 GLU B 672      60.558  -3.419  29.732  1.00  0.00           O  
ATOM   1887  N   ILE B 675      58.058  -5.768  25.267  1.00  0.00           N  
ATOM   1888  CA  ILE B 675      58.500  -7.026  24.712  1.00  0.00           C  
ATOM   1889  C   ILE B 675      59.878  -7.211  25.290  1.00  0.00           C  
ATOM   1890  O   ILE B 675      60.787  -6.455  24.962  1.00  0.00           O  
ATOM   1891  CB  ILE B 675      58.551  -6.957  23.188  1.00  0.00           C  
ATOM   1892  CG1 ILE B 675      57.175  -6.580  22.704  1.00  0.00           C  
ATOM   1893  CG2 ILE B 675      58.963  -8.305  22.583  1.00  0.00           C  
ATOM   1894  CD1 ILE B 675      57.124  -6.372  21.208  1.00  0.00           C  
ATOM   1895  N   LEU B 677      60.074  -8.175  26.180  1.00  0.00           N  
ATOM   1896  CA  LEU B 677      61.359  -8.352  26.814  1.00  0.00           C  
ATOM   1897  C   LEU B 677      62.283  -9.069  25.860  1.00  0.00           C  
ATOM   1898  O   LEU B 677      61.858  -9.877  25.021  1.00  0.00           O  
ATOM   1899  CB  LEU B 677      61.128  -9.134  28.144  1.00  0.00           C  
ATOM   1900  CG  LEU B 677      60.268  -8.347  29.157  1.00  0.00           C  
ATOM   1901  CD1 LEU B 677      59.569  -9.319  30.086  1.00  0.00           C  
ATOM   1902  CD2 LEU B 677      61.146  -7.265  29.785  1.00  0.00           C  
ATOM   1903  N   PRO B 678      63.562  -8.776  25.884  1.00  0.00           N  
ATOM   1904  CA  PRO B 678      64.531  -9.497  25.137  1.00  0.00           C  
ATOM   1905  C   PRO B 678      64.763 -10.853  25.756  1.00  0.00           C  
ATOM   1906  O   PRO B 678      64.876 -10.989  26.975  1.00  0.00           O  
ATOM   1907  CB  PRO B 678      65.738  -8.635  25.164  1.00  0.00           C  
ATOM   1908  CG  PRO B 678      65.624  -7.939  26.482  1.00  0.00           C  
ATOM   1909  CD  PRO B 678      64.152  -7.614  26.529  1.00  0.00           C  
ATOM   1910  N   TYR B 681      64.972 -11.842  24.884  1.00  0.00           N  
ATOM   1911  CA  TYR B 681      65.246 -13.187  25.267  1.00  0.00           C  
ATOM   1912  C   TYR B 681      66.290 -13.322  26.351  1.00  0.00           C  
ATOM   1913  O   TYR B 681      66.208 -14.158  27.249  1.00  0.00           O  
ATOM   1914  CB  TYR B 681      65.708 -13.978  24.038  1.00  0.00           C  
ATOM   1915  CG  TYR B 681      65.763 -15.437  24.417  1.00  0.00           C  
ATOM   1916  CD1 TYR B 681      64.572 -16.085  24.669  1.00  0.00           C  
ATOM   1917  CD2 TYR B 681      66.988 -16.039  24.565  1.00  0.00           C  
ATOM   1918  CE1 TYR B 681      64.578 -17.371  25.082  1.00  0.00           C  
ATOM   1919  CE2 TYR B 681      66.994 -17.342  24.993  1.00  0.00           C  
ATOM   1920  CZ  TYR B 681      65.793 -17.978  25.238  1.00  0.00           C  
ATOM   1921  OH  TYR B 681      65.808 -19.308  25.601  1.00  0.00           O  
ATOM   1922  N   GLU B 683      67.326 -12.531  26.229  1.00  0.00           N  
ATOM   1923  CA  GLU B 683      68.459 -12.663  27.121  1.00  0.00           C  
ATOM   1924  C   GLU B 683      68.165 -12.162  28.549  1.00  0.00           C  
ATOM   1925  O   GLU B 683      68.919 -12.466  29.478  1.00  0.00           O  
ATOM   1926  CB  GLU B 683      69.666 -11.923  26.481  1.00  0.00           C  
ATOM   1927  CG  GLU B 683      69.546 -10.940  25.247  1.00  0.00           C  
ATOM   1928  CD  GLU B 683      69.068 -11.465  23.858  1.00  0.00           C  
ATOM   1929  OE1 GLU B 683      69.806 -12.213  23.178  1.00  0.00           O  
ATOM   1930  OE2 GLU B 683      67.950 -11.093  23.451  1.00  0.00           O  
ATOM   1931  N   ALA B 684      67.064 -11.402  28.752  1.00  0.00           N  
ATOM   1932  CA  ALA B 684      66.645 -10.960  30.083  1.00  0.00           C  
ATOM   1933  C   ALA B 684      66.014 -12.104  30.897  1.00  0.00           C  
ATOM   1934  O   ALA B 684      65.918 -11.971  32.104  1.00  0.00           O  
ATOM   1935  CB  ALA B 684      65.561  -9.849  30.023  1.00  0.00           C  
ATOM   1936  N   LEU B 685      65.547 -13.195  30.276  1.00  0.00           N  
ATOM   1937  CA  LEU B 685      64.776 -14.240  30.890  1.00  0.00           C  
ATOM   1938  C   LEU B 685      65.625 -15.263  31.634  1.00  0.00           C  
ATOM   1939  O   LEU B 685      66.766 -15.504  31.256  1.00  0.00           O  
ATOM   1940  CB  LEU B 685      63.944 -14.819  29.763  1.00  0.00           C  
ATOM   1941  CG  LEU B 685      62.498 -14.332  29.609  1.00  0.00           C  
ATOM   1942  CD1 LEU B 685      62.263 -12.875  29.785  1.00  0.00           C  
ATOM   1943  CD2 LEU B 685      62.145 -14.602  28.210  1.00  0.00           C  
ATOM   1944  N   PRO B 686      65.195 -15.887  32.732  1.00  0.00           N  
ATOM   1945  CA  PRO B 686      63.964 -15.571  33.406  1.00  0.00           C  
ATOM   1946  C   PRO B 686      64.194 -14.335  34.248  1.00  0.00           C  
ATOM   1947  O   PRO B 686      65.308 -14.006  34.629  1.00  0.00           O  
ATOM   1948  CB  PRO B 686      63.684 -16.862  34.133  1.00  0.00           C  
ATOM   1949  CG  PRO B 686      65.020 -17.319  34.579  1.00  0.00           C  
ATOM   1950  CD  PRO B 686      65.916 -16.958  33.407  1.00  0.00           C  
ATOM   1951  N   LEU B 687      63.150 -13.556  34.379  1.00  0.00           N  
ATOM   1952  CA  LEU B 687      63.122 -12.377  35.228  1.00  0.00           C  
ATOM   1953  C   LEU B 687      62.798 -12.951  36.624  1.00  0.00           C  
ATOM   1954  O   LEU B 687      61.818 -13.715  36.789  1.00  0.00           O  
ATOM   1955  CB  LEU B 687      61.990 -11.447  34.767  1.00  0.00           C  
ATOM   1956  CG  LEU B 687      62.234 -10.026  34.305  1.00  0.00           C  
ATOM   1957  CD1 LEU B 687      63.525  -9.880  33.573  1.00  0.00           C  
ATOM   1958  CD2 LEU B 687      61.089  -9.628  33.437  1.00  0.00           C  
ATOM   1959  N   ARG B 688      63.626 -12.688  37.629  1.00  0.00           N  
ATOM   1960  CA  ARG B 688      63.249 -13.096  38.956  1.00  0.00           C  
ATOM   1961  C   ARG B 688      63.369 -12.022  40.028  1.00  0.00           C  
ATOM   1962  O   ARG B 688      64.412 -11.477  40.371  1.00  0.00           O  
ATOM   1963  CB  ARG B 688      64.044 -14.330  39.230  1.00  0.00           C  
ATOM   1964  CG  ARG B 688      65.494 -14.220  39.120  1.00  0.00           C  
ATOM   1965  CD  ARG B 688      65.903 -15.612  39.486  1.00  0.00           C  
ATOM   1966  NE  ARG B 688      65.861 -16.587  38.434  1.00  0.00           N  
ATOM   1967  CZ  ARG B 688      66.669 -17.638  38.577  1.00  0.00           C  
ATOM   1968  NH1 ARG B 688      67.456 -17.749  39.684  1.00  0.00           N  
ATOM   1969  NH2 ARG B 688      66.756 -18.548  37.580  1.00  0.00           N  
ATOM   1970  N   TYR B 689      62.166 -11.688  40.471  1.00  0.00           N  
ATOM   1971  CA  TYR B 689      61.874 -10.578  41.372  1.00  0.00           C  
ATOM   1972  C   TYR B 689      61.491 -11.041  42.777  1.00  0.00           C  
ATOM   1973  O   TYR B 689      60.648 -11.927  42.879  1.00  0.00           O  
ATOM   1974  CB  TYR B 689      60.724  -9.785  40.756  1.00  0.00           C  
ATOM   1975  CG  TYR B 689      60.982  -9.072  39.442  1.00  0.00           C  
ATOM   1976  CD1 TYR B 689      62.236  -8.608  39.179  1.00  0.00           C  
ATOM   1977  CD2 TYR B 689      59.976  -8.814  38.541  1.00  0.00           C  
ATOM   1978  CE1 TYR B 689      62.491  -7.884  38.037  1.00  0.00           C  
ATOM   1979  CE2 TYR B 689      60.222  -8.081  37.398  1.00  0.00           C  
ATOM   1980  CZ  TYR B 689      61.490  -7.620  37.163  1.00  0.00           C  
ATOM   1981  OH  TYR B 689      61.815  -6.848  36.071  1.00  0.00           O  
ATOM   1982  N   ALA B 690      62.035 -10.501  43.854  1.00  0.00           N  
ATOM   1983  CA  ALA B 690      61.659 -10.850  45.221  1.00  0.00           C  
ATOM   1984  C   ALA B 690      61.058  -9.542  45.628  1.00  0.00           C  
ATOM   1985  O   ALA B 690      61.801  -8.612  45.888  1.00  0.00           O  
ATOM   1986  CB  ALA B 690      62.862 -11.134  46.136  1.00  0.00           C  
ATOM   1987  N   GLY B 691      59.777  -9.327  45.627  1.00  0.00           N  
ATOM   1988  CA  GLY B 691      59.272  -8.032  46.001  1.00  0.00           C  
ATOM   1989  C   GLY B 691      58.581  -8.000  47.353  1.00  0.00           C  
ATOM   1990  O   GLY B 691      57.750  -8.859  47.632  1.00  0.00           O  
ATOM   1991  N   TYR B 692      58.855  -7.041  48.221  1.00  0.00           N  
ATOM   1992  CA  TYR B 692      58.152  -6.873  49.488  1.00  0.00           C  
ATOM   1993  C   TYR B 692      57.070  -5.817  49.398  1.00  0.00           C  
ATOM   1994  O   TYR B 692      57.334  -4.751  48.848  1.00  0.00           O  
ATOM   1995  CB  TYR B 692      59.183  -6.491  50.548  1.00  0.00           C  
ATOM   1996  CG  TYR B 692      58.569  -5.825  51.734  1.00  0.00           C  
ATOM   1997  CD1 TYR B 692      57.875  -6.584  52.651  1.00  0.00           C  
ATOM   1998  CD2 TYR B 692      58.647  -4.450  51.850  1.00  0.00           C  
ATOM   1999  CE1 TYR B 692      57.233  -5.969  53.695  1.00  0.00           C  
ATOM   2000  CE2 TYR B 692      58.006  -3.827  52.894  1.00  0.00           C  
ATOM   2001  CZ  TYR B 692      57.302  -4.597  53.809  1.00  0.00           C  
ATOM   2002  OH  TYR B 692      56.657  -3.978  54.876  1.00  0.00           O  
ATOM   2003  N   ALA B 693      55.868  -5.995  49.921  1.00  0.00           N  
ATOM   2004  CA  ALA B 693      54.908  -4.909  50.078  1.00  0.00           C  
ATOM   2005  C   ALA B 693      53.970  -5.338  51.224  1.00  0.00           C  
ATOM   2006  O   ALA B 693      53.754  -6.537  51.448  1.00  0.00           O  
ATOM   2007  CB  ALA B 693      54.086  -4.703  48.815  1.00  0.00           C  
ATOM   2008  N   PRO B 695      53.435  -4.425  52.041  1.00  0.00           N  
ATOM   2009  CA  PRO B 695      52.222  -4.602  52.833  1.00  0.00           C  
ATOM   2010  C   PRO B 695      51.097  -5.228  52.042  1.00  0.00           C  
ATOM   2011  O   PRO B 695      50.964  -4.892  50.865  1.00  0.00           O  
ATOM   2012  CB  PRO B 695      51.892  -3.239  53.287  1.00  0.00           C  
ATOM   2013  CG  PRO B 695      53.256  -2.701  53.505  1.00  0.00           C  
ATOM   2014  CD  PRO B 695      53.994  -3.111  52.252  1.00  0.00           C  
ATOM   2015  N   ALA B 696      50.244  -6.074  52.616  1.00  0.00           N  
ATOM   2016  CA  ALA B 696      49.202  -6.748  51.846  1.00  0.00           C  
ATOM   2017  C   ALA B 696      47.890  -6.553  52.555  1.00  0.00           C  
ATOM   2018  O   ALA B 696      47.925  -6.557  53.782  1.00  0.00           O  
ATOM   2019  CB  ALA B 696      49.487  -8.211  51.780  1.00  0.00           C  
ATOM   2020  N   PHE B 697      46.765  -6.337  51.869  1.00  0.00           N  
ATOM   2021  CA  PHE B 697      45.460  -6.099  52.448  1.00  0.00           C  
ATOM   2022  C   PHE B 697      44.480  -7.083  51.838  1.00  0.00           C  
ATOM   2023  O   PHE B 697      44.317  -7.161  50.615  1.00  0.00           O  
ATOM   2024  CB  PHE B 697      44.954  -4.669  52.156  1.00  0.00           C  
ATOM   2025  CG  PHE B 697      45.844  -3.580  52.739  1.00  0.00           C  
ATOM   2026  CD1 PHE B 697      47.045  -3.265  52.137  1.00  0.00           C  
ATOM   2027  CD2 PHE B 697      45.458  -2.929  53.897  1.00  0.00           C  
ATOM   2028  CE1 PHE B 697      47.859  -2.312  52.685  1.00  0.00           C  
ATOM   2029  CE2 PHE B 697      46.295  -1.970  54.433  1.00  0.00           C  
ATOM   2030  CZ  PHE B 697      47.488  -1.666  53.827  1.00  0.00           C  
ATOM   2031  N   ARG B 698      43.785  -7.857  52.650  1.00  0.00           N  
ATOM   2032  CA  ARG B 698      42.796  -8.800  52.165  1.00  0.00           C  
ATOM   2033  C   ARG B 698      41.465  -8.454  52.803  1.00  0.00           C  
ATOM   2034  O   ARG B 698      41.396  -8.249  54.024  1.00  0.00           O  
ATOM   2035  CB  ARG B 698      43.235 -10.179  52.561  1.00  0.00           C  
ATOM   2036  CG  ARG B 698      43.736 -11.125  51.480  1.00  0.00           C  
ATOM   2037  CD  ARG B 698      45.177 -11.115  51.076  1.00  0.00           C  
ATOM   2038  NE  ARG B 698      45.315 -12.490  50.621  1.00  0.00           N  
ATOM   2039  CZ  ARG B 698      46.370 -13.071  50.048  1.00  0.00           C  
ATOM   2040  NH1 ARG B 698      47.536 -12.551  49.785  1.00  0.00           N  
ATOM   2041  NH2 ARG B 698      46.233 -14.326  49.781  1.00  0.00           N  
ATOM   2042  N   SER B 699      40.353  -8.329  52.097  1.00  0.00           N  
ATOM   2043  CA  SER B 699      39.106  -8.053  52.795  1.00  0.00           C  
ATOM   2044  C   SER B 699      38.658  -9.213  53.675  1.00  0.00           C  
ATOM   2045  O   SER B 699      38.087  -8.998  54.722  1.00  0.00           O  
ATOM   2046  CB  SER B 699      38.000  -7.728  51.801  1.00  0.00           C  
ATOM   2047  OG  SER B 699      37.497  -8.884  51.173  1.00  0.00           O  
ATOM   2048  N   GLU B 700      39.001 -10.448  53.330  1.00  0.00           N  
ATOM   2049  CA  GLU B 700      38.628 -11.704  53.973  1.00  0.00           C  
ATOM   2050  C   GLU B 700      37.109 -11.881  54.066  1.00  0.00           C  
ATOM   2051  O   GLU B 700      36.507 -12.371  55.025  1.00  0.00           O  
ATOM   2052  CB  GLU B 700      39.297 -11.836  55.379  1.00  0.00           C  
ATOM   2053  CG  GLU B 700      40.794 -12.172  55.415  1.00  0.00           C  
ATOM   2054  CD  GLU B 700      41.305 -13.295  54.497  1.00  0.00           C  
ATOM   2055  OE1 GLU B 700      40.594 -14.258  54.246  1.00  0.00           O  
ATOM   2056  OE2 GLU B 700      42.438 -13.227  54.020  1.00  0.00           O  
ATOM   2057  N   ALA B 703      36.489 -11.494  52.964  1.00  0.00           N  
ATOM   2058  CA  ALA B 703      35.083 -11.713  52.737  1.00  0.00           C  
ATOM   2059  C   ALA B 703      34.849 -13.226  52.626  1.00  0.00           C  
ATOM   2060  O   ALA B 703      35.660 -13.978  52.064  1.00  0.00           O  
ATOM   2061  CB  ALA B 703      34.682 -11.042  51.442  1.00  0.00           C  
ATOM   2062  N   GLY B 704      33.791 -13.717  53.274  1.00  0.00           N  
ATOM   2063  CA  GLY B 704      33.489 -15.132  53.213  1.00  0.00           C  
ATOM   2064  C   GLY B 704      34.196 -15.926  54.300  1.00  0.00           C  
ATOM   2065  O   GLY B 704      33.768 -17.048  54.565  1.00  0.00           O  
ATOM   2066  N   SER B 705      35.244 -15.424  54.966  1.00  0.00           N  
ATOM   2067  CA  SER B 705      35.902 -16.132  56.051  1.00  0.00           C  
ATOM   2068  C   SER B 705      35.122 -15.863  57.324  1.00  0.00           C  
ATOM   2069  O   SER B 705      35.557 -15.163  58.251  1.00  0.00           O  
ATOM   2070  CB  SER B 705      37.343 -15.644  56.217  1.00  0.00           C  
ATOM   2071  OG  SER B 705      38.104 -15.860  55.032  1.00  0.00           O  
ATOM   2072  N   PHE B 708      33.901 -16.372  57.403  1.00  0.00           N  
ATOM   2073  CA  PHE B 708      33.158 -16.168  58.625  1.00  0.00           C  
ATOM   2074  C   PHE B 708      33.691 -17.207  59.612  1.00  0.00           C  
ATOM   2075  O   PHE B 708      33.827 -18.387  59.270  1.00  0.00           O  
ATOM   2076  CB  PHE B 708      31.642 -16.352  58.372  1.00  0.00           C  
ATOM   2077  CG  PHE B 708      30.812 -16.325  59.669  1.00  0.00           C  
ATOM   2078  CD1 PHE B 708      30.618 -15.129  60.370  1.00  0.00           C  
ATOM   2079  CD2 PHE B 708      30.286 -17.522  60.172  1.00  0.00           C  
ATOM   2080  CE1 PHE B 708      29.905 -15.147  61.566  1.00  0.00           C  
ATOM   2081  CE2 PHE B 708      29.576 -17.525  61.366  1.00  0.00           C  
ATOM   2082  CZ  PHE B 708      29.388 -16.339  62.061  1.00  0.00           C  
ATOM   2083  N   GLY B 709      34.122 -16.708  60.781  1.00  0.00           N  
ATOM   2084  CA  GLY B 709      34.512 -17.543  61.921  1.00  0.00           C  
ATOM   2085  C   GLY B 709      35.650 -18.517  61.673  1.00  0.00           C  
ATOM   2086  O   GLY B 709      35.895 -19.456  62.444  1.00  0.00           O  
ATOM   2087  N   LYS B 710      36.391 -18.183  60.620  1.00  0.00           N  
ATOM   2088  CA  LYS B 710      37.504 -18.971  60.161  1.00  0.00           C  
ATOM   2089  C   LYS B 710      38.679 -18.182  60.662  1.00  0.00           C  
ATOM   2090  O   LYS B 710      38.769 -16.987  60.421  1.00  0.00           O  
ATOM   2091  CB  LYS B 710      37.494 -19.013  58.661  1.00  0.00           C  
ATOM   2092  CG  LYS B 710      38.021 -20.299  58.060  1.00  0.00           C  
ATOM   2093  CD  LYS B 710      37.359 -20.452  56.681  1.00  0.00           C  
ATOM   2094  CE  LYS B 710      35.826 -20.652  56.797  1.00  0.00           C  
ATOM   2095  NZ  LYS B 710      35.155 -20.756  55.507  1.00  0.00           N  
ATOM   2096  N   ASP B 711      39.510 -18.848  61.451  1.00  0.00           N  
ATOM   2097  CA  ASP B 711      40.728 -18.292  62.024  1.00  0.00           C  
ATOM   2098  C   ASP B 711      40.600 -16.889  62.571  1.00  0.00           C  
ATOM   2099  O   ASP B 711      41.484 -16.051  62.465  1.00  0.00           O  
ATOM   2100  CB  ASP B 711      41.861 -18.284  61.007  1.00  0.00           C  
ATOM   2101  CG  ASP B 711      42.247 -19.656  60.544  1.00  0.00           C  
ATOM   2102  OD1 ASP B 711      42.902 -20.383  61.298  1.00  0.00           O  
ATOM   2103  OD2 ASP B 711      41.869 -19.962  59.419  1.00  0.00           O  
ATOM   2104  N   VAL B 712      39.487 -16.669  63.255  1.00  0.00           N  
ATOM   2105  CA  VAL B 712      39.223 -15.379  63.880  1.00  0.00           C  
ATOM   2106  C   VAL B 712      40.141 -15.037  65.040  1.00  0.00           C  
ATOM   2107  O   VAL B 712      40.190 -13.881  65.470  1.00  0.00           O  
ATOM   2108  CB  VAL B 712      37.752 -15.282  64.396  1.00  0.00           C  
ATOM   2109  CG1 VAL B 712      36.898 -14.727  63.246  1.00  0.00           C  
ATOM   2110  CG2 VAL B 712      37.232 -16.641  64.911  1.00  0.00           C  
ATOM   2111  N   ARG B 713      40.877 -16.079  65.463  1.00  0.00           N  
ATOM   2112  CA  ARG B 713      41.718 -16.048  66.640  1.00  0.00           C  
ATOM   2113  C   ARG B 713      42.983 -15.170  66.727  1.00  0.00           C  
ATOM   2114  O   ARG B 713      42.915 -14.031  67.228  1.00  0.00           O  
ATOM   2115  CB  ARG B 713      42.040 -17.549  66.973  1.00  0.00           C  
ATOM   2116  CG  ARG B 713      42.165 -17.845  68.504  1.00  0.00           C  
ATOM   2117  CD  ARG B 713      41.077 -17.134  69.408  1.00  0.00           C  
ATOM   2118  NE  ARG B 713      41.214 -17.258  70.878  1.00  0.00           N  
ATOM   2119  CZ  ARG B 713      41.212 -16.190  71.716  1.00  0.00           C  
ATOM   2120  NH1 ARG B 713      41.126 -14.920  71.283  1.00  0.00           N  
ATOM   2121  NH2 ARG B 713      41.329 -16.386  73.031  1.00  0.00           N  
ATOM   2122  N   GLY B 714      44.150 -15.615  66.272  1.00  0.00           N  
ATOM   2123  CA  GLY B 714      45.330 -14.829  66.576  1.00  0.00           C  
ATOM   2124  C   GLY B 714      45.910 -14.183  65.347  1.00  0.00           C  
ATOM   2125  O   GLY B 714      45.285 -13.343  64.717  1.00  0.00           O  
ATOM   2126  N   LEU B 715      47.099 -14.675  64.990  1.00  0.00           N  
ATOM   2127  CA  LEU B 715      47.874 -14.186  63.868  1.00  0.00           C  
ATOM   2128  C   LEU B 715      47.629 -14.872  62.528  1.00  0.00           C  
ATOM   2129  O   LEU B 715      48.190 -14.443  61.551  1.00  0.00           O  
ATOM   2130  CB  LEU B 715      49.349 -14.257  64.285  1.00  0.00           C  
ATOM   2131  CG  LEU B 715      49.771 -13.547  65.600  1.00  0.00           C  
ATOM   2132  CD1 LEU B 715      51.237 -13.700  65.886  1.00  0.00           C  
ATOM   2133  CD2 LEU B 715      49.419 -12.080  65.493  1.00  0.00           C  
ATOM   2134  N   MET B 716      46.660 -15.753  62.368  1.00  0.00           N  
ATOM   2135  CA  MET B 716      46.529 -16.564  61.172  1.00  0.00           C  
ATOM   2136  C   MET B 716      45.832 -15.934  59.991  1.00  0.00           C  
ATOM   2137  O   MET B 716      46.180 -16.212  58.852  1.00  0.00           O  
ATOM   2138  CB  MET B 716      45.754 -17.890  61.436  1.00  0.00           C  
ATOM   2139  CG  MET B 716      46.357 -18.873  62.447  1.00  0.00           C  
ATOM   2140  SD  MET B 716      48.011 -19.514  62.108  1.00  0.00           S  
ATOM   2141  CE  MET B 716      47.363 -20.632  60.918  1.00  0.00           C  
ATOM   2142  N   ARG B 718      44.779 -15.158  60.187  1.00  0.00           N  
ATOM   2143  CA  ARG B 718      44.013 -14.612  59.116  1.00  0.00           C  
ATOM   2144  C   ARG B 718      43.619 -13.186  59.460  1.00  0.00           C  
ATOM   2145  O   ARG B 718      42.540 -12.883  59.974  1.00  0.00           O  
ATOM   2146  CB  ARG B 718      42.814 -15.493  58.918  1.00  0.00           C  
ATOM   2147  CG  ARG B 718      41.990 -15.058  57.736  1.00  0.00           C  
ATOM   2148  CD  ARG B 718      40.816 -15.992  57.506  1.00  0.00           C  
ATOM   2149  NE  ARG B 718      41.269 -17.353  57.293  1.00  0.00           N  
ATOM   2150  CZ  ARG B 718      41.912 -17.755  56.193  1.00  0.00           C  
ATOM   2151  NH1 ARG B 718      42.193 -16.944  55.164  1.00  0.00           N  
ATOM   2152  NH2 ARG B 718      42.345 -19.010  56.170  1.00  0.00           N  
ATOM   2153  N   VAL B 723      44.528 -12.270  59.143  1.00  0.00           N  
ATOM   2154  CA  VAL B 723      44.299 -10.854  59.352  1.00  0.00           C  
ATOM   2155  C   VAL B 723      44.034 -10.076  58.062  1.00  0.00           C  
ATOM   2156  O   VAL B 723      44.284 -10.552  56.966  1.00  0.00           O  
ATOM   2157  CB  VAL B 723      45.523 -10.280  60.113  1.00  0.00           C  
ATOM   2158  CG1 VAL B 723      45.600 -10.953  61.486  1.00  0.00           C  
ATOM   2159  CG2 VAL B 723      46.823 -10.498  59.335  1.00  0.00           C  
ATOM   2160  N   HIS B 724      43.513  -8.855  58.155  1.00  0.00           N  
ATOM   2161  CA  HIS B 724      43.315  -7.926  57.051  1.00  0.00           C  
ATOM   2162  C   HIS B 724      44.562  -7.343  56.439  1.00  0.00           C  
ATOM   2163  O   HIS B 724      44.567  -7.031  55.250  1.00  0.00           O  
ATOM   2164  CB  HIS B 724      42.556  -6.717  57.429  1.00  0.00           C  
ATOM   2165  CG  HIS B 724      41.133  -7.097  57.570  1.00  0.00           C  
ATOM   2166  ND1 HIS B 724      40.441  -7.839  56.731  1.00  0.00           N  
ATOM   2167  CD2 HIS B 724      40.358  -6.760  58.642  1.00  0.00           C  
ATOM   2168  CE1 HIS B 724      39.246  -7.981  57.255  1.00  0.00           C  
ATOM   2169  NE2 HIS B 724      39.215  -7.332  58.395  1.00  0.00           N  
ATOM   2170  N   GLN B 725      45.608  -7.110  57.201  1.00  0.00           N  
ATOM   2171  CA  GLN B 725      46.771  -6.494  56.665  1.00  0.00           C  
ATOM   2172  C   GLN B 725      47.978  -7.238  57.223  1.00  0.00           C  
ATOM   2173  O   GLN B 725      48.046  -7.469  58.435  1.00  0.00           O  
ATOM   2174  CB  GLN B 725      46.721  -5.071  57.092  1.00  0.00           C  
ATOM   2175  CG  GLN B 725      48.037  -4.444  56.807  1.00  0.00           C  
ATOM   2176  CD  GLN B 725      48.149  -3.017  57.232  1.00  0.00           C  
ATOM   2177  OE1 GLN B 725      49.231  -2.473  57.397  1.00  0.00           O  
ATOM   2178  NE2 GLN B 725      47.055  -2.323  57.406  1.00  0.00           N  
ATOM   2179  N   PHE B 726      48.931  -7.601  56.391  1.00  0.00           N  
ATOM   2180  CA  PHE B 726      50.082  -8.314  56.841  1.00  0.00           C  
ATOM   2181  C   PHE B 726      51.236  -7.928  55.944  1.00  0.00           C  
ATOM   2182  O   PHE B 726      51.075  -7.116  55.031  1.00  0.00           O  
ATOM   2183  CB  PHE B 726      49.781  -9.817  56.787  1.00  0.00           C  
ATOM   2184  CG  PHE B 726      49.304 -10.406  55.472  1.00  0.00           C  
ATOM   2185  CD1 PHE B 726      47.964 -10.276  55.108  1.00  0.00           C  
ATOM   2186  CD2 PHE B 726      50.216 -11.087  54.654  1.00  0.00           C  
ATOM   2187  CE1 PHE B 726      47.537 -10.831  53.916  1.00  0.00           C  
ATOM   2188  CE2 PHE B 726      49.772 -11.636  53.469  1.00  0.00           C  
ATOM   2189  CZ  PHE B 726      48.442 -11.505  53.111  1.00  0.00           C  
ATOM   2190  N   HIS B 728      52.413  -8.452  56.140  1.00  0.00           N  
ATOM   2191  CA  HIS B 728      53.521  -8.107  55.324  1.00  0.00           C  
ATOM   2192  C   HIS B 728      53.896  -9.347  54.537  1.00  0.00           C  
ATOM   2193  O   HIS B 728      53.917 -10.405  55.170  1.00  0.00           O  
ATOM   2194  CB  HIS B 728      54.646  -7.720  56.196  1.00  0.00           C  
ATOM   2195  CG  HIS B 728      54.400  -6.447  56.970  1.00  0.00           C  
ATOM   2196  ND1 HIS B 728      54.062  -6.309  58.247  1.00  0.00           N  
ATOM   2197  CD2 HIS B 728      54.492  -5.188  56.453  1.00  0.00           C  
ATOM   2198  CE1 HIS B 728      53.948  -5.043  58.514  1.00  0.00           C  
ATOM   2199  NE2 HIS B 728      54.207  -4.376  57.429  1.00  0.00           N  
ATOM   2200  N   LYS B 730      54.225  -9.297  53.241  1.00  0.00           N  
ATOM   2201  CA  LYS B 730      54.670 -10.491  52.541  1.00  0.00           C  
ATOM   2202  C   LYS B 730      55.799 -10.210  51.566  1.00  0.00           C  
ATOM   2203  O   LYS B 730      55.763  -9.202  50.852  1.00  0.00           O  
ATOM   2204  CB  LYS B 730      53.554 -11.090  51.765  1.00  0.00           C  
ATOM   2205  CG  LYS B 730      53.892 -12.430  51.133  1.00  0.00           C  
ATOM   2206  CD  LYS B 730      52.640 -13.127  50.614  1.00  0.00           C  
ATOM   2207  CE  LYS B 730      51.829 -12.310  49.649  1.00  0.00           C  
ATOM   2208  NZ  LYS B 730      52.618 -11.740  48.558  1.00  0.00           N  
ATOM   2209  N   VAL B 731      56.836 -11.034  51.580  1.00  0.00           N  
ATOM   2210  CA  VAL B 731      57.880 -10.972  50.580  1.00  0.00           C  
ATOM   2211  C   VAL B 731      57.443 -12.046  49.591  1.00  0.00           C  
ATOM   2212  O   VAL B 731      57.135 -13.202  49.969  1.00  0.00           O  
ATOM   2213  CB  VAL B 731      59.252 -11.283  51.203  1.00  0.00           C  
ATOM   2214  CG1 VAL B 731      60.315 -11.331  50.108  1.00  0.00           C  
ATOM   2215  CG2 VAL B 731      59.595 -10.217  52.228  1.00  0.00           C  
ATOM   2216  N   GLU B 732      57.359 -11.672  48.311  1.00  0.00           N  
ATOM   2217  CA  GLU B 732      56.870 -12.523  47.222  1.00  0.00           C  
ATOM   2218  C   GLU B 732      57.977 -12.940  46.229  1.00  0.00           C  
ATOM   2219  O   GLU B 732      58.924 -12.196  45.985  1.00  0.00           O  
ATOM   2220  CB  GLU B 732      55.784 -11.713  46.572  1.00  0.00           C  
ATOM   2221  CG  GLU B 732      55.127 -12.317  45.351  1.00  0.00           C  
ATOM   2222  CD  GLU B 732      54.186 -13.468  45.609  1.00  0.00           C  
ATOM   2223  OE1 GLU B 732      54.133 -14.008  46.696  1.00  0.00           O  
ATOM   2224  OE2 GLU B 732      53.464 -13.845  44.716  1.00  0.00           O  
ATOM   2225  N   GLN B 733      57.989 -14.133  45.656  1.00  0.00           N  
ATOM   2226  CA  GLN B 733      58.968 -14.586  44.661  1.00  0.00           C  
ATOM   2227  C   GLN B 733      58.217 -14.574  43.348  1.00  0.00           C  
ATOM   2228  O   GLN B 733      57.187 -15.251  43.323  1.00  0.00           O  
ATOM   2229  CB  GLN B 733      59.380 -15.996  44.885  1.00  0.00           C  
ATOM   2230  CG  GLN B 733      59.937 -16.245  46.207  1.00  0.00           C  
ATOM   2231  CD  GLN B 733      60.438 -17.634  46.208  1.00  0.00           C  
ATOM   2232  OE1 GLN B 733      59.914 -18.523  46.849  1.00  0.00           O  
ATOM   2233  NE2 GLN B 733      61.480 -17.867  45.458  1.00  0.00           N  
ATOM   2234  N   TYR B 734      58.587 -13.849  42.291  1.00  0.00           N  
ATOM   2235  CA  TYR B 734      57.865 -13.875  41.040  1.00  0.00           C  
ATOM   2236  C   TYR B 734      58.889 -14.167  39.939  1.00  0.00           C  
ATOM   2237  O   TYR B 734      60.028 -13.652  39.968  1.00  0.00           O  
ATOM   2238  CB  TYR B 734      57.176 -12.528  40.846  1.00  0.00           C  
ATOM   2239  CG  TYR B 734      56.545 -12.296  39.482  1.00  0.00           C  
ATOM   2240  CD1 TYR B 734      55.266 -12.714  39.240  1.00  0.00           C  
ATOM   2241  CD2 TYR B 734      57.271 -11.635  38.499  1.00  0.00           C  
ATOM   2242  CE1 TYR B 734      54.719 -12.460  37.995  1.00  0.00           C  
ATOM   2243  CE2 TYR B 734      56.733 -11.372  37.255  1.00  0.00           C  
ATOM   2244  CZ  TYR B 734      55.461 -11.794  37.029  1.00  0.00           C  
ATOM   2245  OH  TYR B 734      54.894 -11.561  35.807  1.00  0.00           O  
ATOM   2246  N   VAL B 735      58.517 -15.086  39.029  1.00  0.00           N  
ATOM   2247  CA  VAL B 735      59.377 -15.452  37.926  1.00  0.00           C  
ATOM   2248  C   VAL B 735      58.586 -15.308  36.664  1.00  0.00           C  
ATOM   2249  O   VAL B 735      57.406 -15.647  36.629  1.00  0.00           O  
ATOM   2250  CB  VAL B 735      59.895 -16.896  38.008  1.00  0.00           C  
ATOM   2251  CG1 VAL B 735      60.748 -17.263  36.764  1.00  0.00           C  
ATOM   2252  CG2 VAL B 735      60.873 -17.008  39.159  1.00  0.00           C  
ATOM   2253  N   LEU B 736      59.195 -14.656  35.670  1.00  0.00           N  
ATOM   2254  CA  LEU B 736      58.648 -14.545  34.293  1.00  0.00           C  
ATOM   2255  C   LEU B 736      59.703 -15.288  33.445  1.00  0.00           C  
ATOM   2256  O   LEU B 736      60.918 -15.018  33.564  1.00  0.00           O  
ATOM   2257  CB  LEU B 736      58.515 -13.063  33.868  1.00  0.00           C  
ATOM   2258  CG  LEU B 736      57.803 -12.736  32.574  1.00  0.00           C  
ATOM   2259  CD1 LEU B 736      57.014 -11.476  32.697  1.00  0.00           C  
ATOM   2260  CD2 LEU B 736      58.835 -12.601  31.471  1.00  0.00           C  
ATOM   2261  N   THR B 737      59.319 -16.284  32.657  1.00  0.00           N  
ATOM   2262  CA  THR B 737      60.300 -17.088  31.924  1.00  0.00           C  
ATOM   2263  C   THR B 737      59.828 -17.269  30.480  1.00  0.00           C  
ATOM   2264  O   THR B 737      58.763 -16.778  30.045  1.00  0.00           O  
ATOM   2265  CB  THR B 737      60.429 -18.413  32.772  1.00  0.00           C  
ATOM   2266  OG1 THR B 737      61.687 -18.988  32.455  1.00  0.00           O  
ATOM   2267  CG2 THR B 737      59.356 -19.435  32.511  1.00  0.00           C  
ATOM   2268  N   GLU B 738      60.583 -18.011  29.694  1.00  0.00           N  
ATOM   2269  CA  GLU B 738      60.142 -18.266  28.309  1.00  0.00           C  
ATOM   2270  C   GLU B 738      58.976 -19.245  28.205  1.00  0.00           C  
ATOM   2271  O   GLU B 738      58.686 -19.937  29.186  1.00  0.00           O  
ATOM   2272  CB  GLU B 738      61.274 -18.799  27.491  1.00  0.00           C  
ATOM   2273  CG  GLU B 738      61.798 -20.125  27.928  1.00  0.00           C  
ATOM   2274  CD  GLU B 738      62.933 -20.557  27.049  1.00  0.00           C  
ATOM   2275  OE1 GLU B 738      62.735 -20.731  25.842  1.00  0.00           O  
ATOM   2276  OE2 GLU B 738      64.022 -20.698  27.597  1.00  0.00           O  
ATOM   2277  N   ALA B 739      58.295 -19.355  27.051  1.00  0.00           N  
ATOM   2278  CA  ALA B 739      57.190 -20.262  26.901  1.00  0.00           C  
ATOM   2279  C   ALA B 739      57.510 -21.702  26.503  1.00  0.00           C  
ATOM   2280  O   ALA B 739      57.091 -22.247  25.474  1.00  0.00           O  
ATOM   2281  CB  ALA B 739      56.172 -19.693  25.912  1.00  0.00           C  
ATOM   2282  N   SER B 740      58.219 -22.348  27.440  1.00  0.00           N  
ATOM   2283  CA  SER B 740      58.376 -23.784  27.452  1.00  0.00           C  
ATOM   2284  C   SER B 740      58.050 -24.432  28.810  1.00  0.00           C  
ATOM   2285  O   SER B 740      58.439 -23.931  29.865  1.00  0.00           O  
ATOM   2286  CB  SER B 740      59.787 -24.165  27.081  1.00  0.00           C  
ATOM   2287  OG  SER B 740      60.850 -23.859  27.954  1.00  0.00           O  
ATOM   2288  N   LEU B 741      57.360 -25.566  28.859  1.00  0.00           N  
ATOM   2289  CA  LEU B 741      57.172 -26.304  30.085  1.00  0.00           C  
ATOM   2290  C   LEU B 741      58.485 -26.642  30.760  1.00  0.00           C  
ATOM   2291  O   LEU B 741      58.574 -26.615  31.978  1.00  0.00           O  
ATOM   2292  CB  LEU B 741      56.471 -27.613  29.861  1.00  0.00           C  
ATOM   2293  CG  LEU B 741      54.988 -27.652  29.601  1.00  0.00           C  
ATOM   2294  CD1 LEU B 741      54.565 -29.119  29.564  1.00  0.00           C  
ATOM   2295  CD2 LEU B 741      54.220 -26.935  30.716  1.00  0.00           C  
ATOM   2296  N   GLU B 742      59.538 -26.980  30.055  1.00  0.00           N  
ATOM   2297  CA  GLU B 742      60.822 -27.257  30.666  1.00  0.00           C  
ATOM   2298  C   GLU B 742      61.272 -26.014  31.431  1.00  0.00           C  
ATOM   2299  O   GLU B 742      61.759 -26.216  32.525  1.00  0.00           O  
ATOM   2300  CB  GLU B 742      61.823 -27.645  29.570  1.00  0.00           C  
ATOM   2301  CG  GLU B 742      63.248 -27.874  30.075  1.00  0.00           C  
ATOM   2302  CD  GLU B 742      64.353 -28.135  29.031  1.00  0.00           C  
ATOM   2303  OE1 GLU B 742      64.445 -27.403  28.021  1.00  0.00           O  
ATOM   2304  OE2 GLU B 742      65.137 -29.075  29.251  1.00  0.00           O  
ATOM   2305  N   ALA B 743      61.121 -24.742  31.028  1.00  0.00           N  
ATOM   2306  CA  ALA B 743      61.520 -23.575  31.817  1.00  0.00           C  
ATOM   2307  C   ALA B 743      60.507 -23.305  32.977  1.00  0.00           C  
ATOM   2308  O   ALA B 743      60.906 -22.959  34.099  1.00  0.00           O  
ATOM   2309  CB  ALA B 743      61.611 -22.359  30.877  1.00  0.00           C  
ATOM   2310  N   SER B 744      59.191 -23.473  32.799  1.00  0.00           N  
ATOM   2311  CA  SER B 744      58.201 -23.370  33.871  1.00  0.00           C  
ATOM   2312  C   SER B 744      58.562 -24.380  34.966  1.00  0.00           C  
ATOM   2313  O   SER B 744      58.816 -23.981  36.105  1.00  0.00           O  
ATOM   2314  CB  SER B 744      56.812 -23.640  33.286  1.00  0.00           C  
ATOM   2315  OG  SER B 744      55.733 -23.608  34.209  1.00  0.00           O  
ATOM   2316  N   ASP B 787      58.778 -25.651  34.666  1.00  0.00           N  
ATOM   2317  CA  ASP B 787      59.103 -26.632  35.674  1.00  0.00           C  
ATOM   2318  C   ASP B 787      60.426 -26.417  36.351  1.00  0.00           C  
ATOM   2319  O   ASP B 787      60.560 -26.756  37.531  1.00  0.00           O  
ATOM   2320  CB  ASP B 787      59.118 -28.015  35.092  1.00  0.00           C  
ATOM   2321  CG  ASP B 787      57.808 -28.492  34.491  1.00  0.00           C  
ATOM   2322  OD1 ASP B 787      56.754 -27.846  34.571  1.00  0.00           O  
ATOM   2323  OD2 ASP B 787      57.880 -29.586  33.929  1.00  0.00           O  
ATOM   2324  N   ARG B 788      61.436 -25.889  35.705  1.00  0.00           N  
ATOM   2325  CA  ARG B 788      62.701 -25.617  36.376  1.00  0.00           C  
ATOM   2326  C   ARG B 788      62.467 -24.439  37.333  1.00  0.00           C  
ATOM   2327  O   ARG B 788      62.985 -24.460  38.441  1.00  0.00           O  
ATOM   2328  CB  ARG B 788      63.764 -25.258  35.348  1.00  0.00           C  
ATOM   2329  CG  ARG B 788      65.192 -25.725  35.623  1.00  0.00           C  
ATOM   2330  CD  ARG B 788      65.537 -25.850  37.145  1.00  0.00           C  
ATOM   2331  NE  ARG B 788      66.916 -25.500  37.505  1.00  0.00           N  
ATOM   2332  CZ  ARG B 788      67.271 -24.491  38.360  1.00  0.00           C  
ATOM   2333  NH1 ARG B 788      66.402 -23.675  38.986  1.00  0.00           N  
ATOM   2334  NH2 ARG B 788      68.576 -24.298  38.627  1.00  0.00           N  
ATOM   2335  N   ALA B 789      61.654 -23.433  36.987  1.00  0.00           N  
ATOM   2336  CA  ALA B 789      61.387 -22.291  37.846  1.00  0.00           C  
ATOM   2337  C   ALA B 789      60.486 -22.718  39.016  1.00  0.00           C  
ATOM   2338  O   ALA B 789      60.763 -22.327  40.151  1.00  0.00           O  
ATOM   2339  CB  ALA B 789      60.685 -21.189  37.069  1.00  0.00           C  
ATOM   2340  N   PHE B 790      59.445 -23.538  38.823  1.00  0.00           N  
ATOM   2341  CA  PHE B 790      58.577 -24.049  39.890  1.00  0.00           C  
ATOM   2342  C   PHE B 790      59.445 -24.765  40.929  1.00  0.00           C  
ATOM   2343  O   PHE B 790      59.481 -24.400  42.108  1.00  0.00           O  
ATOM   2344  CB  PHE B 790      57.582 -24.988  39.262  1.00  0.00           C  
ATOM   2345  CG  PHE B 790      56.417 -25.382  40.137  1.00  0.00           C  
ATOM   2346  CD1 PHE B 790      55.284 -24.592  40.126  1.00  0.00           C  
ATOM   2347  CD2 PHE B 790      56.493 -26.525  40.919  1.00  0.00           C  
ATOM   2348  CE1 PHE B 790      54.208 -24.916  40.889  1.00  0.00           C  
ATOM   2349  CE2 PHE B 790      55.393 -26.835  41.682  1.00  0.00           C  
ATOM   2350  CZ  PHE B 790      54.269 -26.034  41.663  1.00  0.00           C  
ATOM   2351  N   GLN B 791      60.265 -25.714  40.510  1.00  0.00           N  
ATOM   2352  CA  GLN B 791      61.192 -26.368  41.419  1.00  0.00           C  
ATOM   2353  C   GLN B 791      62.076 -25.351  42.133  1.00  0.00           C  
ATOM   2354  O   GLN B 791      62.220 -25.563  43.341  1.00  0.00           O  
ATOM   2355  CB  GLN B 791      62.067 -27.337  40.647  1.00  0.00           C  
ATOM   2356  CG  GLN B 791      63.021 -28.123  41.485  1.00  0.00           C  
ATOM   2357  CD  GLN B 791      63.881 -29.037  40.628  1.00  0.00           C  
ATOM   2358  OE1 GLN B 791      63.396 -29.998  40.004  1.00  0.00           O  
ATOM   2359  NE2 GLN B 791      65.187 -28.756  40.560  1.00  0.00           N  
ATOM   2360  N   GLU B 792      62.651 -24.250  41.596  1.00  0.00           N  
ATOM   2361  CA  GLU B 792      63.474 -23.430  42.478  1.00  0.00           C  
ATOM   2362  C   GLU B 792      62.660 -22.531  43.403  1.00  0.00           C  
ATOM   2363  O   GLU B 792      63.070 -22.254  44.540  1.00  0.00           O  
ATOM   2364  CB  GLU B 792      64.458 -22.578  41.708  1.00  0.00           C  
ATOM   2365  CG  GLU B 792      64.049 -21.274  41.114  1.00  0.00           C  
ATOM   2366  CD  GLU B 792      65.249 -20.560  40.510  1.00  0.00           C  
ATOM   2367  OE1 GLU B 792      66.011 -19.926  41.258  1.00  0.00           O  
ATOM   2368  OE2 GLU B 792      65.409 -20.656  39.288  1.00  0.00           O  
ATOM   2369  N   LEU B 793      61.465 -22.151  43.006  1.00  0.00           N  
ATOM   2370  CA  LEU B 793      60.572 -21.388  43.857  1.00  0.00           C  
ATOM   2371  C   LEU B 793      60.256 -22.215  45.149  1.00  0.00           C  
ATOM   2372  O   LEU B 793      60.290 -21.744  46.307  1.00  0.00           O  
ATOM   2373  CB  LEU B 793      59.336 -21.093  42.983  1.00  0.00           C  
ATOM   2374  CG  LEU B 793      58.991 -19.727  42.439  1.00  0.00           C  
ATOM   2375  CD1 LEU B 793      60.200 -18.959  42.164  1.00  0.00           C  
ATOM   2376  CD2 LEU B 793      58.153 -19.888  41.254  1.00  0.00           C  
ATOM   2377  N   LEU B 794      60.012 -23.515  44.983  1.00  0.00           N  
ATOM   2378  CA  LEU B 794      59.695 -24.406  46.060  1.00  0.00           C  
ATOM   2379  C   LEU B 794      60.923 -24.617  46.895  1.00  0.00           C  
ATOM   2380  O   LEU B 794      60.880 -24.579  48.123  1.00  0.00           O  
ATOM   2381  CB  LEU B 794      59.219 -25.666  45.425  1.00  0.00           C  
ATOM   2382  CG  LEU B 794      57.980 -26.403  45.864  1.00  0.00           C  
ATOM   2383  CD1 LEU B 794      56.705 -25.577  46.008  1.00  0.00           C  
ATOM   2384  CD2 LEU B 794      57.792 -27.397  44.769  1.00  0.00           C  
ATOM   2385  N   GLU B 795      62.088 -24.784  46.316  1.00  0.00           N  
ATOM   2386  CA  GLU B 795      63.265 -25.047  47.132  1.00  0.00           C  
ATOM   2387  C   GLU B 795      63.681 -23.859  47.889  1.00  0.00           C  
ATOM   2388  O   GLU B 795      64.306 -23.999  48.930  1.00  0.00           O  
ATOM   2389  CB  GLU B 795      64.478 -25.448  46.358  1.00  0.00           C  
ATOM   2390  CG  GLU B 795      64.153 -26.711  45.570  1.00  0.00           C  
ATOM   2391  CD  GLU B 795      65.340 -27.349  44.861  1.00  0.00           C  
ATOM   2392  OE1 GLU B 795      66.107 -26.671  44.164  1.00  0.00           O  
ATOM   2393  OE2 GLU B 795      65.484 -28.557  45.018  1.00  0.00           O  
ATOM   2394  N   ASN B 796      63.363 -22.695  47.356  1.00  0.00           N  
ATOM   2395  CA  ASN B 796      63.642 -21.447  48.035  1.00  0.00           C  
ATOM   2396  C   ASN B 796      62.786 -21.352  49.285  1.00  0.00           C  
ATOM   2397  O   ASN B 796      63.352 -21.103  50.338  1.00  0.00           O  
ATOM   2398  CB  ASN B 796      63.298 -20.278  47.197  1.00  0.00           C  
ATOM   2399  CG  ASN B 796      64.308 -19.928  46.146  1.00  0.00           C  
ATOM   2400  OD1 ASN B 796      63.943 -19.200  45.222  1.00  0.00           O  
ATOM   2401  ND2 ASN B 796      65.570 -20.319  46.259  1.00  0.00           N  
ATOM   2402  N   ALA B 797      61.484 -21.599  49.211  1.00  0.00           N  
ATOM   2403  CA  ALA B 797      60.656 -21.597  50.388  1.00  0.00           C  
ATOM   2404  C   ALA B 797      60.965 -22.780  51.316  1.00  0.00           C  
ATOM   2405  O   ALA B 797      60.902 -22.609  52.534  1.00  0.00           O  
ATOM   2406  CB  ALA B 797      59.209 -21.648  49.992  1.00  0.00           C  
ATOM   2407  N   GLU B 798      61.315 -23.994  50.863  1.00  0.00           N  
ATOM   2408  CA  GLU B 798      61.719 -25.081  51.772  1.00  0.00           C  
ATOM   2409  C   GLU B 798      62.973 -24.703  52.516  1.00  0.00           C  
ATOM   2410  O   GLU B 798      63.108 -24.993  53.718  1.00  0.00           O  
ATOM   2411  CB  GLU B 798      62.048 -26.359  51.070  1.00  0.00           C  
ATOM   2412  CG  GLU B 798      60.798 -26.986  50.535  1.00  0.00           C  
ATOM   2413  CD  GLU B 798      61.100 -28.338  49.906  1.00  0.00           C  
ATOM   2414  OE1 GLU B 798      61.743 -29.182  50.534  1.00  0.00           O  
ATOM   2415  OE2 GLU B 798      60.688 -28.552  48.770  1.00  0.00           O  
ATOM   2416  N   GLU B 799      63.886 -24.020  51.833  1.00  0.00           N  
ATOM   2417  CA  GLU B 799      65.109 -23.567  52.492  1.00  0.00           C  
ATOM   2418  C   GLU B 799      64.926 -22.489  53.600  1.00  0.00           C  
ATOM   2419  O   GLU B 799      65.602 -22.531  54.636  1.00  0.00           O  
ATOM   2420  CB  GLU B 799      66.033 -23.091  51.385  1.00  0.00           C  
ATOM   2421  CG  GLU B 799      67.473 -23.006  51.800  1.00  0.00           C  
ATOM   2422  CD  GLU B 799      68.070 -24.320  52.285  1.00  0.00           C  
ATOM   2423  OE1 GLU B 799      67.626 -25.419  51.881  1.00  0.00           O  
ATOM   2424  OE2 GLU B 799      68.997 -24.211  53.087  1.00  0.00           O  
ATOM   2425  N   ILE B 800      64.000 -21.533  53.420  1.00  0.00           N  
ATOM   2426  CA  ILE B 800      63.618 -20.511  54.387  1.00  0.00           C  
ATOM   2427  C   ILE B 800      63.037 -21.255  55.586  1.00  0.00           C  
ATOM   2428  O   ILE B 800      63.474 -20.978  56.698  1.00  0.00           O  
ATOM   2429  CB  ILE B 800      62.561 -19.524  53.754  1.00  0.00           C  
ATOM   2430  CG1 ILE B 800      63.279 -18.515  52.842  1.00  0.00           C  
ATOM   2431  CG2 ILE B 800      61.784 -18.801  54.854  1.00  0.00           C  
ATOM   2432  CD1 ILE B 800      62.384 -17.693  51.907  1.00  0.00           C  
ATOM   2433  N   LEU B 801      62.149 -22.229  55.387  1.00  0.00           N  
ATOM   2434  CA  LEU B 801      61.573 -22.977  56.461  1.00  0.00           C  
ATOM   2435  C   LEU B 801      62.628 -23.801  57.143  1.00  0.00           C  
ATOM   2436  O   LEU B 801      62.633 -23.825  58.381  1.00  0.00           O  
ATOM   2437  CB  LEU B 801      60.474 -23.871  55.955  1.00  0.00           C  
ATOM   2438  CG  LEU B 801      59.272 -23.189  55.405  1.00  0.00           C  
ATOM   2439  CD1 LEU B 801      58.352 -24.215  54.807  1.00  0.00           C  
ATOM   2440  CD2 LEU B 801      58.606 -22.385  56.502  1.00  0.00           C  
ATOM   2441  N   ARG B 802      63.571 -24.453  56.455  1.00  0.00           N  
ATOM   2442  CA  ARG B 802      64.606 -25.206  57.166  1.00  0.00           C  
ATOM   2443  C   ARG B 802      65.470 -24.274  57.988  1.00  0.00           C  
ATOM   2444  O   ARG B 802      65.820 -24.631  59.104  1.00  0.00           O  
ATOM   2445  CB  ARG B 802      65.557 -25.969  56.238  1.00  0.00           C  
ATOM   2446  CG  ARG B 802      64.788 -27.003  55.450  1.00  0.00           C  
ATOM   2447  CD  ARG B 802      65.777 -27.659  54.496  1.00  0.00           C  
ATOM   2448  NE  ARG B 802      65.153 -28.743  53.771  1.00  0.00           N  
ATOM   2449  CZ  ARG B 802      65.250 -30.017  54.168  1.00  0.00           C  
ATOM   2450  NH1 ARG B 802      65.915 -30.387  55.255  1.00  0.00           N  
ATOM   2451  NH2 ARG B 802      64.711 -30.968  53.410  1.00  0.00           N  
ATOM   2452  N   LEU B 803      65.850 -23.096  57.509  1.00  0.00           N  
ATOM   2453  CA  LEU B 803      66.602 -22.107  58.288  1.00  0.00           C  
ATOM   2454  C   LEU B 803      65.743 -21.616  59.462  1.00  0.00           C  
ATOM   2455  O   LEU B 803      66.234 -21.316  60.534  1.00  0.00           O  
ATOM   2456  CB  LEU B 803      66.975 -20.930  57.379  1.00  0.00           C  
ATOM   2457  CG  LEU B 803      67.969 -21.217  56.276  1.00  0.00           C  
ATOM   2458  CD1 LEU B 803      68.102 -20.031  55.332  1.00  0.00           C  
ATOM   2459  CD2 LEU B 803      69.304 -21.514  56.927  1.00  0.00           C  
ATOM   2460  N   LEU B 807      64.434 -21.495  59.309  1.00  0.00           N  
ATOM   2461  CA  LEU B 807      63.520 -21.111  60.357  1.00  0.00           C  
ATOM   2462  C   LEU B 807      63.304 -22.239  61.383  1.00  0.00           C  
ATOM   2463  O   LEU B 807      62.705 -22.041  62.446  1.00  0.00           O  
ATOM   2464  CB  LEU B 807      62.279 -20.734  59.622  1.00  0.00           C  
ATOM   2465  CG  LEU B 807      61.748 -19.311  59.579  1.00  0.00           C  
ATOM   2466  CD1 LEU B 807      62.844 -18.318  59.573  1.00  0.00           C  
ATOM   2467  CD2 LEU B 807      60.849 -19.181  58.377  1.00  0.00           C  
ATOM   2468  N   GLU B 808      63.812 -23.438  61.079  1.00  0.00           N  
ATOM   2469  CA  GLU B 808      63.728 -24.664  61.824  1.00  0.00           C  
ATOM   2470  C   GLU B 808      62.295 -25.055  62.054  1.00  0.00           C  
ATOM   2471  O   GLU B 808      61.898 -25.387  63.171  1.00  0.00           O  
ATOM   2472  CB  GLU B 808      64.446 -24.515  63.119  1.00  0.00           C  
ATOM   2473  CG  GLU B 808      65.905 -24.202  62.878  1.00  0.00           C  
ATOM   2474  CD  GLU B 808      66.728 -23.837  64.123  1.00  0.00           C  
ATOM   2475  OE1 GLU B 808      66.282 -24.029  65.251  1.00  0.00           O  
ATOM   2476  OE2 GLU B 808      67.854 -23.373  63.983  1.00  0.00           O  
ATOM   2477  N   LEU B1141      61.485 -25.087  61.011  1.00  0.00           N  
ATOM   2478  CA  LEU B1141      60.088 -25.398  61.153  1.00  0.00           C  
ATOM   2479  C   LEU B1141      59.706 -26.714  60.491  1.00  0.00           C  
ATOM   2480  O   LEU B1141      60.321 -27.047  59.490  1.00  0.00           O  
ATOM   2481  CB  LEU B1141      59.262 -24.245  60.562  1.00  0.00           C  
ATOM   2482  CG  LEU B1141      59.262 -22.980  61.414  1.00  0.00           C  
ATOM   2483  CD1 LEU B1141      58.502 -21.886  60.698  1.00  0.00           C  
ATOM   2484  CD2 LEU B1141      58.606 -23.265  62.780  1.00  0.00           C  
ATOM   2485  N   PRO B1154      58.746 -27.522  60.991  1.00  0.00           N  
ATOM   2486  CA  PRO B1154      58.357 -28.771  60.383  1.00  0.00           C  
ATOM   2487  C   PRO B1154      57.369 -28.473  59.313  1.00  0.00           C  
ATOM   2488  O   PRO B1154      56.428 -27.749  59.614  1.00  0.00           O  
ATOM   2489  CB  PRO B1154      57.800 -29.590  61.541  1.00  0.00           C  
ATOM   2490  CG  PRO B1154      57.272 -28.601  62.577  1.00  0.00           C  
ATOM   2491  CD  PRO B1154      58.160 -27.387  62.353  1.00  0.00           C  
ATOM   2492  N   TYR B1155      57.475 -29.016  58.106  1.00  0.00           N  
ATOM   2493  CA  TYR B1155      56.572 -28.637  57.035  1.00  0.00           C  
ATOM   2494  C   TYR B1155      56.258 -29.838  56.184  1.00  0.00           C  
ATOM   2495  O   TYR B1155      56.935 -30.854  56.289  1.00  0.00           O  
ATOM   2496  CB  TYR B1155      57.213 -27.505  56.151  1.00  0.00           C  
ATOM   2497  CG  TYR B1155      58.488 -27.844  55.411  1.00  0.00           C  
ATOM   2498  CD1 TYR B1155      58.436 -28.465  54.173  1.00  0.00           C  
ATOM   2499  CD2 TYR B1155      59.689 -27.537  56.014  1.00  0.00           C  
ATOM   2500  CE1 TYR B1155      59.586 -28.795  53.527  1.00  0.00           C  
ATOM   2501  CE2 TYR B1155      60.858 -27.866  55.379  1.00  0.00           C  
ATOM   2502  CZ  TYR B1155      60.775 -28.494  54.144  1.00  0.00           C  
ATOM   2503  OH  TYR B1155      61.964 -28.853  53.529  1.00  0.00           O  
ATOM   2504  N   ARG B1156      55.269 -29.740  55.347  1.00  0.00           N  
ATOM   2505  CA  ARG B1156      54.983 -30.762  54.375  1.00  0.00           C  
ATOM   2506  C   ARG B1156      54.630 -30.099  53.022  1.00  0.00           C  
ATOM   2507  O   ARG B1156      54.239 -28.929  53.035  1.00  0.00           O  
ATOM   2508  CB  ARG B1156      53.826 -31.610  54.879  1.00  0.00           C  
ATOM   2509  CG  ARG B1156      52.491 -30.997  54.732  1.00  0.00           C  
ATOM   2510  CD  ARG B1156      51.464 -31.996  55.214  1.00  0.00           C  
ATOM   2511  NE  ARG B1156      50.180 -31.326  55.149  1.00  0.00           N  
ATOM   2512  CZ  ARG B1156      49.001 -31.924  55.328  1.00  0.00           C  
ATOM   2513  NH1 ARG B1156      48.920 -33.210  55.592  1.00  0.00           N  
ATOM   2514  NH2 ARG B1156      47.869 -31.243  55.172  1.00  0.00           N  
ATOM   2515  N   LEU B1157      54.798 -30.702  51.836  1.00  0.00           N  
ATOM   2516  CA  LEU B1157      54.317 -30.029  50.647  1.00  0.00           C  
ATOM   2517  C   LEU B1157      53.011 -30.696  50.283  1.00  0.00           C  
ATOM   2518  O   LEU B1157      52.833 -31.885  50.577  1.00  0.00           O  
ATOM   2519  CB  LEU B1157      55.288 -30.147  49.505  1.00  0.00           C  
ATOM   2520  CG  LEU B1157      56.773 -29.886  49.739  1.00  0.00           C  
ATOM   2521  CD1 LEU B1157      57.440 -29.751  48.379  1.00  0.00           C  
ATOM   2522  CD2 LEU B1157      57.029 -28.618  50.497  1.00  0.00           C  
ATOM   2523  N   VAL B1158      52.057 -30.004  49.679  1.00  0.00           N  
ATOM   2524  CA  VAL B1158      50.767 -30.575  49.303  1.00  0.00           C  
ATOM   2525  C   VAL B1158      50.449 -30.297  47.834  1.00  0.00           C  
ATOM   2526  O   VAL B1158      50.458 -29.163  47.382  1.00  0.00           O  
ATOM   2527  CB  VAL B1158      49.662 -29.988  50.251  1.00  0.00           C  
ATOM   2528  CG1 VAL B1158      48.232 -30.173  49.807  1.00  0.00           C  
ATOM   2529  CG2 VAL B1158      49.780 -30.775  51.514  1.00  0.00           C  
ATOM   2530  N   GLU B1159      50.161 -31.310  47.051  1.00  0.00           N  
ATOM   2531  CA  GLU B1159      49.770 -31.116  45.676  1.00  0.00           C  
ATOM   2532  C   GLU B1159      48.319 -30.706  45.728  1.00  0.00           C  
ATOM   2533  O   GLU B1159      47.529 -31.487  46.280  1.00  0.00           O  
ATOM   2534  CB  GLU B1159      49.940 -32.441  44.911  1.00  0.00           C  
ATOM   2535  CG  GLU B1159      49.738 -32.348  43.397  1.00  0.00           C  
ATOM   2536  CD  GLU B1159      50.812 -31.545  42.694  1.00  0.00           C  
ATOM   2537  OE1 GLU B1159      51.969 -31.857  42.872  1.00  0.00           O  
ATOM   2538  OE2 GLU B1159      50.505 -30.599  41.979  1.00  0.00           O  
ATOM   2539  N   VAL B1160      47.990 -29.549  45.120  1.00  0.00           N  
ATOM   2540  CA  VAL B1160      46.663 -28.928  45.152  1.00  0.00           C  
ATOM   2541  C   VAL B1160      45.828 -29.391  43.991  1.00  0.00           C  
ATOM   2542  O   VAL B1160      46.281 -29.522  42.845  1.00  0.00           O  
ATOM   2543  CB  VAL B1160      46.766 -27.374  45.135  1.00  0.00           C  
ATOM   2544  CG1 VAL B1160      45.414 -26.751  45.245  1.00  0.00           C  
ATOM   2545  CG2 VAL B1160      47.418 -26.860  46.371  1.00  0.00           C  
ATOM   2546  N   ALA B1161      44.573 -29.627  44.359  1.00  0.00           N  
ATOM   2547  CA  ALA B1161      43.633 -30.276  43.484  1.00  0.00           C  
ATOM   2548  C   ALA B1161      43.041 -29.286  42.527  1.00  0.00           C  
ATOM   2549  O   ALA B1161      43.120 -28.089  42.808  1.00  0.00           O  
ATOM   2550  CB  ALA B1161      42.534 -30.890  44.288  1.00  0.00           C  
ATOM   2551  N   THR B1415      42.409 -29.779  41.449  1.00  0.00           N  
ATOM   2552  CA  THR B1415      41.887 -28.945  40.395  1.00  0.00           C  
ATOM   2553  C   THR B1415      40.862 -27.949  40.888  1.00  0.00           C  
ATOM   2554  O   THR B1415      40.968 -26.755  40.616  1.00  0.00           O  
ATOM   2555  CB  THR B1415      41.276 -29.811  39.284  1.00  0.00           C  
ATOM   2556  OG1 THR B1415      40.292 -30.649  39.840  1.00  0.00           O  
ATOM   2557  CG2 THR B1415      42.330 -30.671  38.634  1.00  0.00           C  
ATOM   2558  N   GLY B1426      39.902 -28.348  41.686  1.00  0.00           N  
ATOM   2559  CA  GLY B1426      38.884 -27.429  42.168  1.00  0.00           C  
ATOM   2560  C   GLY B1426      39.441 -26.453  43.184  1.00  0.00           C  
ATOM   2561  O   GLY B1426      38.777 -25.479  43.505  1.00  0.00           O  
ATOM   2562  N   ASP B1427      40.660 -26.617  43.697  1.00  0.00           N  
ATOM   2563  CA  ASP B1427      41.190 -25.725  44.703  1.00  0.00           C  
ATOM   2564  C   ASP B1427      42.346 -24.870  44.200  1.00  0.00           C  
ATOM   2565  O   ASP B1427      42.793 -23.987  44.916  1.00  0.00           O  
ATOM   2566  CB  ASP B1427      41.634 -26.584  45.885  1.00  0.00           C  
ATOM   2567  CG  ASP B1427      41.860 -25.808  47.173  1.00  0.00           C  
ATOM   2568  OD1 ASP B1427      40.944 -25.063  47.555  1.00  0.00           O  
ATOM   2569  OD2 ASP B1427      42.939 -25.946  47.775  1.00  0.00           O  
ATOM   2570  N   MET B1437      42.931 -25.096  43.015  1.00  0.00           N  
ATOM   2571  CA  MET B1437      44.041 -24.273  42.551  1.00  0.00           C  
ATOM   2572  C   MET B1437      43.609 -22.945  41.957  1.00  0.00           C  
ATOM   2573  O   MET B1437      44.431 -22.042  41.908  1.00  0.00           O  
ATOM   2574  CB  MET B1437      44.845 -25.064  41.551  1.00  0.00           C  
ATOM   2575  CG  MET B1437      44.064 -25.616  40.393  1.00  0.00           C  
ATOM   2576  SD  MET B1437      45.125 -26.525  39.247  1.00  0.00           S  
ATOM   2577  CE  MET B1437      46.155 -27.560  40.245  1.00  0.00           C  
ATOM   2578  N   GLY B1438      42.378 -22.716  41.507  1.00  0.00           N  
ATOM   2579  CA  GLY B1438      42.024 -21.413  40.952  1.00  0.00           C  
ATOM   2580  C   GLY B1438      41.966 -21.452  39.428  1.00  0.00           C  
ATOM   2581  O   GLY B1438      42.583 -22.343  38.837  1.00  0.00           O  
ATOM   2582  N   PRO B1443      41.269 -20.564  38.698  1.00  0.00           N  
ATOM   2583  CA  PRO B1443      41.154 -20.605  37.238  1.00  0.00           C  
ATOM   2584  C   PRO B1443      42.482 -20.614  36.479  1.00  0.00           C  
ATOM   2585  O   PRO B1443      42.656 -21.437  35.570  1.00  0.00           O  
ATOM   2586  CB  PRO B1443      40.333 -19.398  36.859  1.00  0.00           C  
ATOM   2587  CG  PRO B1443      39.686 -18.959  38.148  1.00  0.00           C  
ATOM   2588  CD  PRO B1443      40.737 -19.314  39.195  1.00  0.00           C  
ATOM   2589  N   GLY B1444      43.462 -19.777  36.810  1.00  0.00           N  
ATOM   2590  CA  GLY B1444      44.626 -19.753  35.964  1.00  0.00           C  
ATOM   2591  C   GLY B1444      45.733 -20.734  36.221  1.00  0.00           C  
ATOM   2592  O   GLY B1444      46.795 -20.609  35.600  1.00  0.00           O  
ATOM   2593  N   LYS B1448      45.605 -21.729  37.069  1.00  0.00           N  
ATOM   2594  CA  LYS B1448      46.807 -22.443  37.440  1.00  0.00           C  
ATOM   2595  C   LYS B1448      46.959 -23.692  36.610  1.00  0.00           C  
ATOM   2596  O   LYS B1448      45.987 -24.308  36.212  1.00  0.00           O  
ATOM   2597  CB  LYS B1448      46.745 -22.783  38.915  1.00  0.00           C  
ATOM   2598  CG  LYS B1448      47.308 -21.736  39.865  1.00  0.00           C  
ATOM   2599  CD  LYS B1448      46.441 -20.461  39.959  1.00  0.00           C  
ATOM   2600  CE  LYS B1448      46.985 -19.608  41.111  1.00  0.00           C  
ATOM   2601  NZ  LYS B1448      46.916 -20.278  42.395  1.00  0.00           N  
ATOM   2602  N   TRP B1456      48.194 -23.998  36.279  1.00  0.00           N  
ATOM   2603  CA  TRP B1456      48.567 -25.214  35.612  1.00  0.00           C  
ATOM   2604  C   TRP B1456      48.816 -26.183  36.756  1.00  0.00           C  
ATOM   2605  O   TRP B1456      48.422 -27.343  36.721  1.00  0.00           O  
ATOM   2606  CB  TRP B1456      49.853 -24.985  34.838  1.00  0.00           C  
ATOM   2607  CG  TRP B1456      50.623 -26.207  34.318  1.00  0.00           C  
ATOM   2608  CD1 TRP B1456      51.878 -26.572  34.794  1.00  0.00           C  
ATOM   2609  CD2 TRP B1456      50.190 -27.035  33.316  1.00  0.00           C  
ATOM   2610  NE1 TRP B1456      52.252 -27.630  34.091  1.00  0.00           N  
ATOM   2611  CE2 TRP B1456      51.261 -27.937  33.198  1.00  0.00           C  
ATOM   2612  CE3 TRP B1456      49.060 -27.118  32.534  1.00  0.00           C  
ATOM   2613  CZ2 TRP B1456      51.183 -28.959  32.254  1.00  0.00           C  
ATOM   2614  CZ3 TRP B1456      48.997 -28.141  31.601  1.00  0.00           C  
ATOM   2615  CH2 TRP B1456      50.041 -29.043  31.467  1.00  0.00           C  
ATOM   2616  N   ARG B1457      49.525 -25.739  37.787  1.00  0.00           N  
ATOM   2617  CA  ARG B1457      49.921 -26.585  38.898  1.00  0.00           C  
ATOM   2618  C   ARG B1457      50.053 -25.707  40.131  1.00  0.00           C  
ATOM   2619  O   ARG B1457      50.457 -24.537  40.000  1.00  0.00           O  
ATOM   2620  CB  ARG B1457      51.253 -27.195  38.617  1.00  0.00           C  
ATOM   2621  CG  ARG B1457      51.763 -28.113  39.684  1.00  0.00           C  
ATOM   2622  CD  ARG B1457      52.989 -28.875  39.309  1.00  0.00           C  
ATOM   2623  NE  ARG B1457      53.215 -29.768  40.424  1.00  0.00           N  
ATOM   2624  CZ  ARG B1457      54.304 -30.514  40.600  1.00  0.00           C  
ATOM   2625  NH1 ARG B1457      55.320 -30.525  39.758  1.00  0.00           N  
ATOM   2626  NH2 ARG B1457      54.412 -31.224  41.712  1.00  0.00           N  
ATOM   2627  N   GLN B1458      49.725 -26.238  41.313  1.00  0.00           N  
ATOM   2628  CA  GLN B1458      49.966 -25.521  42.542  1.00  0.00           C  
ATOM   2629  C   GLN B1458      50.440 -26.420  43.672  1.00  0.00           C  
ATOM   2630  O   GLN B1458      49.905 -27.510  43.903  1.00  0.00           O  
ATOM   2631  CB  GLN B1458      48.705 -24.828  42.927  1.00  0.00           C  
ATOM   2632  CG  GLN B1458      48.987 -23.745  43.938  1.00  0.00           C  
ATOM   2633  CD  GLN B1458      47.706 -23.164  44.482  1.00  0.00           C  
ATOM   2634  OE1 GLN B1458      46.789 -22.850  43.742  1.00  0.00           O  
ATOM   2635  NE2 GLN B1458      47.604 -22.947  45.778  1.00  0.00           N  
ATOM   2636  N   VAL B1459      51.486 -26.051  44.388  1.00  0.00           N  
ATOM   2637  CA  VAL B1459      51.897 -26.821  45.527  1.00  0.00           C  
ATOM   2638  C   VAL B1459      51.959 -25.855  46.716  1.00  0.00           C  
ATOM   2639  O   VAL B1459      52.641 -24.816  46.672  1.00  0.00           O  
ATOM   2640  CB  VAL B1459      53.272 -27.484  45.224  1.00  0.00           C  
ATOM   2641  CG1 VAL B1459      53.929 -28.048  46.488  1.00  0.00           C  
ATOM   2642  CG2 VAL B1459      53.045 -28.674  44.303  1.00  0.00           C  
ATOM   2643  N   ASP B1460      51.206 -26.165  47.774  1.00  0.00           N  
ATOM   2644  CA  ASP B1460      51.264 -25.390  49.001  1.00  0.00           C  
ATOM   2645  C   ASP B1460      52.288 -25.941  49.976  1.00  0.00           C  
ATOM   2646  O   ASP B1460      52.425 -27.163  50.018  1.00  0.00           O  
ATOM   2647  CB  ASP B1460      49.949 -25.373  49.728  1.00  0.00           C  
ATOM   2648  CG  ASP B1460      48.816 -24.726  48.967  1.00  0.00           C  
ATOM   2649  OD1 ASP B1460      49.033 -23.989  48.014  1.00  0.00           O  
ATOM   2650  OD2 ASP B1460      47.682 -24.995  49.302  1.00  0.00           O  
ATOM   2651  N   ILE B1461      53.074 -25.109  50.684  1.00  0.00           N  
ATOM   2652  CA  ILE B1461      53.866 -25.604  51.795  1.00  0.00           C  
ATOM   2653  C   ILE B1461      53.088 -25.303  53.089  1.00  0.00           C  
ATOM   2654  O   ILE B1461      52.519 -24.228  53.330  1.00  0.00           O  
ATOM   2655  CB  ILE B1461      55.180 -24.943  51.792  1.00  0.00           C  
ATOM   2656  CG1 ILE B1461      55.852 -25.218  50.476  1.00  0.00           C  
ATOM   2657  CG2 ILE B1461      56.064 -25.572  52.819  1.00  0.00           C  
ATOM   2658  CD1 ILE B1461      57.008 -24.301  50.146  1.00  0.00           C  
ATOM   2659  N   GLU B1462      52.952 -26.284  53.949  1.00  0.00           N  
ATOM   2660  CA  GLU B1462      52.171 -26.150  55.153  1.00  0.00           C  
ATOM   2661  C   GLU B1462      53.019 -26.336  56.364  1.00  0.00           C  
ATOM   2662  O   GLU B1462      53.847 -27.229  56.263  1.00  0.00           O  
ATOM   2663  CB  GLU B1462      51.122 -27.167  55.158  1.00  0.00           C  
ATOM   2664  CG  GLU B1462      50.145 -26.914  54.056  1.00  0.00           C  
ATOM   2665  CD  GLU B1462      48.942 -27.799  54.117  1.00  0.00           C  
ATOM   2666  OE1 GLU B1462      48.985 -28.778  54.840  1.00  0.00           O  
ATOM   2667  OE2 GLU B1462      47.973 -27.535  53.420  1.00  0.00           O  
ATOM   2668  N   VAL B1463      52.925 -25.585  57.470  1.00  0.00           N  
ATOM   2669  CA  VAL B1463      53.775 -25.811  58.638  1.00  0.00           C  
ATOM   2670  C   VAL B1463      52.892 -26.336  59.796  1.00  0.00           C  
ATOM   2671  O   VAL B1463      51.665 -26.097  59.853  1.00  0.00           O  
ATOM   2672  CB  VAL B1463      54.459 -24.499  58.968  1.00  0.00           C  
ATOM   2673  CG1 VAL B1463      55.248 -24.583  60.239  1.00  0.00           C  
ATOM   2674  CG2 VAL B1463      55.397 -24.178  57.815  1.00  0.00           C  
ATOM   2675  N   TYR B1464      53.479 -27.169  60.655  1.00  0.00           N  
ATOM   2676  CA  TYR B1464      52.710 -27.743  61.738  1.00  0.00           C  
ATOM   2677  C   TYR B1464      52.434 -26.755  62.869  1.00  0.00           C  
ATOM   2678  O   TYR B1464      53.354 -26.157  63.459  1.00  0.00           O  
ATOM   2679  CB  TYR B1464      53.437 -28.915  62.316  1.00  0.00           C  
ATOM   2680  CG  TYR B1464      52.532 -29.758  63.194  1.00  0.00           C  
ATOM   2681  CD1 TYR B1464      51.558 -30.579  62.643  1.00  0.00           C  
ATOM   2682  CD2 TYR B1464      52.715 -29.685  64.560  1.00  0.00           C  
ATOM   2683  CE1 TYR B1464      50.762 -31.327  63.473  1.00  0.00           C  
ATOM   2684  CE2 TYR B1464      51.924 -30.432  65.397  1.00  0.00           C  
ATOM   2685  CZ  TYR B1464      50.953 -31.243  64.847  1.00  0.00           C  
ATOM   2686  OH  TYR B1464      50.140 -31.946  65.731  1.00  0.00           O  
ATOM   2687  N   LEU B1465      51.160 -26.573  63.147  1.00  0.00           N  
ATOM   2688  CA  LEU B1465      50.766 -25.703  64.237  1.00  0.00           C  
ATOM   2689  C   LEU B1465      50.336 -26.635  65.377  1.00  0.00           C  
ATOM   2690  O   LEU B1465      49.204 -27.117  65.292  1.00  0.00           O  
ATOM   2691  CB  LEU B1465      49.602 -24.789  63.767  1.00  0.00           C  
ATOM   2692  CG  LEU B1465      49.229 -23.627  64.666  1.00  0.00           C  
ATOM   2693  CD1 LEU B1465      50.409 -22.732  64.935  1.00  0.00           C  
ATOM   2694  CD2 LEU B1465      48.113 -22.901  64.024  1.00  0.00           C  
ATOM   2695  N   PRO B1475      51.123 -26.950  66.434  1.00  0.00           N  
ATOM   2696  CA  PRO B1475      50.768 -27.779  67.590  1.00  0.00           C  
ATOM   2697  C   PRO B1475      49.389 -27.555  68.210  1.00  0.00           C  
ATOM   2698  O   PRO B1475      48.650 -28.516  68.404  1.00  0.00           O  
ATOM   2699  CB  PRO B1475      51.840 -27.538  68.618  1.00  0.00           C  
ATOM   2700  CG  PRO B1475      53.025 -27.324  67.761  1.00  0.00           C  
ATOM   2701  CD  PRO B1475      52.451 -26.424  66.678  1.00  0.00           C  
ATOM   2702  N   SER B1688      48.916 -26.325  68.419  1.00  0.00           N  
ATOM   2703  CA  SER B1688      47.664 -26.075  69.118  1.00  0.00           C  
ATOM   2704  C   SER B1688      46.441 -26.479  68.338  1.00  0.00           C  
ATOM   2705  O   SER B1688      45.304 -26.355  68.811  1.00  0.00           O  
ATOM   2706  CB  SER B1688      47.503 -24.599  69.444  1.00  0.00           C  
ATOM   2707  OG  SER B1688      47.440 -23.767  68.289  1.00  0.00           O  
ATOM   2708  N   GLU B1689      46.666 -26.823  67.082  1.00  0.00           N  
ATOM   2709  CA  GLU B1689      45.571 -27.211  66.248  1.00  0.00           C  
ATOM   2710  C   GLU B1689      45.788 -28.671  65.832  1.00  0.00           C  
ATOM   2711  O   GLU B1689      44.903 -29.231  65.182  1.00  0.00           O  
ATOM   2712  CB  GLU B1689      45.615 -26.198  65.150  1.00  0.00           C  
ATOM   2713  CG  GLU B1689      44.273 -25.649  64.811  1.00  0.00           C  
ATOM   2714  CD  GLU B1689      44.388 -24.379  63.990  1.00  0.00           C  
ATOM   2715  OE1 GLU B1689      44.621 -23.316  64.564  1.00  0.00           O  
ATOM   2716  OE2 GLU B1689      44.243 -24.457  62.774  1.00  0.00           O  
ATOM   2717  N   GLY B1690      46.901 -29.344  66.226  1.00  0.00           N  
ATOM   2718  CA  GLY B1690      47.242 -30.699  65.800  1.00  0.00           C  
ATOM   2719  C   GLY B1690      47.227 -30.840  64.268  1.00  0.00           C  
ATOM   2720  O   GLY B1690      46.926 -31.909  63.728  1.00  0.00           O  
ATOM   2721  N   ARG B1692      47.564 -29.809  63.491  1.00  0.00           N  
ATOM   2722  CA  ARG B1692      47.514 -29.921  62.073  1.00  0.00           C  
ATOM   2723  C   ARG B1692      48.441 -28.972  61.369  1.00  0.00           C  
ATOM   2724  O   ARG B1692      49.077 -28.118  61.998  1.00  0.00           O  
ATOM   2725  CB  ARG B1692      46.102 -29.685  61.636  1.00  0.00           C  
ATOM   2726  CG  ARG B1692      45.554 -28.321  61.781  1.00  0.00           C  
ATOM   2727  CD  ARG B1692      44.242 -28.414  61.045  1.00  0.00           C  
ATOM   2728  NE  ARG B1692      43.488 -27.222  61.351  1.00  0.00           N  
ATOM   2729  CZ  ARG B1692      42.435 -26.855  60.626  1.00  0.00           C  
ATOM   2730  NH1 ARG B1692      42.026 -27.589  59.578  1.00  0.00           N  
ATOM   2731  NH2 ARG B1692      41.817 -25.712  60.951  1.00  0.00           N  
ATOM   2732  N   TYR B1693      48.552 -29.193  60.067  1.00  0.00           N  
ATOM   2733  CA  TYR B1693      49.399 -28.402  59.225  1.00  0.00           C  
ATOM   2734  C   TYR B1693      48.525 -27.275  58.714  1.00  0.00           C  
ATOM   2735  O   TYR B1693      47.350 -27.478  58.389  1.00  0.00           O  
ATOM   2736  CB  TYR B1693      49.905 -29.268  58.102  1.00  0.00           C  
ATOM   2737  CG  TYR B1693      51.040 -30.182  58.503  1.00  0.00           C  
ATOM   2738  CD1 TYR B1693      50.758 -31.433  58.991  1.00  0.00           C  
ATOM   2739  CD2 TYR B1693      52.334 -29.756  58.382  1.00  0.00           C  
ATOM   2740  CE1 TYR B1693      51.764 -32.276  59.357  1.00  0.00           C  
ATOM   2741  CE2 TYR B1693      53.356 -30.584  58.743  1.00  0.00           C  
ATOM   2742  CZ  TYR B1693      53.051 -31.830  59.221  1.00  0.00           C  
ATOM   2743  OH  TYR B1693      54.061 -32.669  59.576  1.00  0.00           O  
ATOM   2744  N   ARG B1700      49.095 -26.081  58.677  1.00  0.00           N  
ATOM   2745  CA  ARG B1700      48.402 -24.907  58.179  1.00  0.00           C  
ATOM   2746  C   ARG B1700      49.245 -24.280  57.083  1.00  0.00           C  
ATOM   2747  O   ARG B1700      50.461 -24.168  57.272  1.00  0.00           O  
ATOM   2748  CB  ARG B1700      48.186 -23.918  59.343  1.00  0.00           C  
ATOM   2749  CG  ARG B1700      47.064 -24.417  60.252  1.00  0.00           C  
ATOM   2750  CD  ARG B1700      45.655 -24.287  59.649  1.00  0.00           C  
ATOM   2751  NE  ARG B1700      45.389 -22.870  59.387  1.00  0.00           N  
ATOM   2752  CZ  ARG B1700      44.263 -22.360  58.829  1.00  0.00           C  
ATOM   2753  NH1 ARG B1700      43.227 -23.101  58.470  1.00  0.00           N  
ATOM   2754  NH2 ARG B1700      44.206 -21.098  58.392  1.00  0.00           N  
ATOM   2755  N   GLU B1701      48.723 -23.871  55.929  1.00  0.00           N  
ATOM   2756  CA  GLU B1701      49.633 -23.328  54.929  1.00  0.00           C  
ATOM   2757  C   GLU B1701      50.281 -21.988  55.218  1.00  0.00           C  
ATOM   2758  O   GLU B1701      49.693 -21.106  55.831  1.00  0.00           O  
ATOM   2759  CB  GLU B1701      49.001 -23.195  53.541  1.00  0.00           C  
ATOM   2760  CG  GLU B1701      47.858 -22.299  53.422  1.00  0.00           C  
ATOM   2761  CD  GLU B1701      47.690 -21.694  52.034  1.00  0.00           C  
ATOM   2762  OE1 GLU B1701      48.376 -20.722  51.690  1.00  0.00           O  
ATOM   2763  OE2 GLU B1701      46.801 -22.183  51.335  1.00  0.00           O  
ATOM   2764  N   THR B1702      51.550 -21.925  54.831  1.00  0.00           N  
ATOM   2765  CA  THR B1702      52.351 -20.721  54.870  1.00  0.00           C  
ATOM   2766  C   THR B1702      52.790 -20.211  53.472  1.00  0.00           C  
ATOM   2767  O   THR B1702      53.190 -19.055  53.330  1.00  0.00           O  
ATOM   2768  CB  THR B1702      53.541 -21.020  55.724  1.00  0.00           C  
ATOM   2769  OG1 THR B1702      54.133 -22.154  55.125  1.00  0.00           O  
ATOM   2770  CG2 THR B1702      53.202 -21.271  57.171  1.00  0.00           C  
ATOM   2771  N   HIS B1703      52.706 -20.998  52.382  1.00  0.00           N  
ATOM   2772  CA  HIS B1703      53.220 -20.698  51.046  1.00  0.00           C  
ATOM   2773  C   HIS B1703      52.382 -21.340  49.955  1.00  0.00           C  
ATOM   2774  O   HIS B1703      51.985 -22.465  50.235  1.00  0.00           O  
ATOM   2775  CB  HIS B1703      54.591 -21.233  50.916  1.00  0.00           C  
ATOM   2776  CG  HIS B1703      55.629 -20.716  51.911  1.00  0.00           C  
ATOM   2777  ND1 HIS B1703      55.915 -21.116  53.149  1.00  0.00           N  
ATOM   2778  CD2 HIS B1703      56.555 -19.751  51.624  1.00  0.00           C  
ATOM   2779  CE1 HIS B1703      56.970 -20.459  53.610  1.00  0.00           C  
ATOM   2780  NE2 HIS B1703      57.340 -19.633  52.670  1.00  0.00           N  
ATOM   2781  N   SER B1704      51.971 -20.709  48.842  1.00  0.00           N  
ATOM   2782  CA  SER B1704      51.368 -21.351  47.704  1.00  0.00           C  
ATOM   2783  C   SER B1704      52.249 -21.052  46.503  1.00  0.00           C  
ATOM   2784  O   SER B1704      52.551 -19.880  46.283  1.00  0.00           O  
ATOM   2785  CB  SER B1704      50.053 -20.831  47.278  1.00  0.00           C  
ATOM   2786  OG  SER B1704      49.202 -21.335  48.257  1.00  0.00           O  
ATOM   2787  N   CYS B1705      52.657 -22.108  45.792  1.00  0.00           N  
ATOM   2788  CA  CYS B1705      53.532 -22.066  44.630  1.00  0.00           C  
ATOM   2789  C   CYS B1705      52.691 -22.423  43.438  1.00  0.00           C  
ATOM   2790  O   CYS B1705      52.025 -23.472  43.419  1.00  0.00           O  
ATOM   2791  CB  CYS B1705      54.619 -23.058  44.816  1.00  0.00           C  
ATOM   2792  SG  CYS B1705      56.012 -22.821  43.724  1.00  0.00           S  
ATOM   2793  N   SER B1706      52.647 -21.495  42.488  1.00  0.00           N  
ATOM   2794  CA  SER B1706      51.817 -21.648  41.327  1.00  0.00           C  
ATOM   2795  C   SER B1706      52.620 -21.466  40.038  1.00  0.00           C  
ATOM   2796  O   SER B1706      53.546 -20.638  39.980  1.00  0.00           O  
ATOM   2797  CB  SER B1706      50.729 -20.625  41.364  1.00  0.00           C  
ATOM   2798  OG  SER B1706      49.829 -20.713  42.454  1.00  0.00           O  
ATOM   2799  N   ALA B1707      52.245 -22.241  39.007  1.00  0.00           N  
ATOM   2800  CA  ALA B1707      52.783 -22.083  37.658  1.00  0.00           C  
ATOM   2801  C   ALA B1707      51.530 -21.748  36.857  1.00  0.00           C  
ATOM   2802  O   ALA B1707      50.549 -22.487  36.984  1.00  0.00           O  
ATOM   2803  CB  ALA B1707      53.402 -23.385  37.108  1.00  0.00           C  
ATOM   2804  N   LEU B1708      51.496 -20.676  36.056  1.00  0.00           N  
ATOM   2805  CA  LEU B1708      50.287 -20.280  35.377  1.00  0.00           C  
ATOM   2806  C   LEU B1708      50.452 -20.282  33.878  1.00  0.00           C  
ATOM   2807  O   LEU B1708      49.554 -19.820  33.158  1.00  0.00           O  
ATOM   2808  CB  LEU B1708      49.847 -18.878  35.860  1.00  0.00           C  
ATOM   2809  CG  LEU B1708      49.552 -18.769  37.383  1.00  0.00           C  
ATOM   2810  CD1 LEU B1708      50.723 -18.159  38.104  1.00  0.00           C  
ATOM   2811  CD2 LEU B1708      48.313 -17.955  37.601  1.00  0.00           C  
ATOM   2812  N   LEU B1709      51.560 -20.844  33.366  1.00  0.00           N  
ATOM   2813  CA  LEU B1709      51.870 -20.852  31.946  1.00  0.00           C  
ATOM   2814  C   LEU B1709      51.647 -19.459  31.370  1.00  0.00           C  
ATOM   2815  O   LEU B1709      52.202 -18.493  31.904  1.00  0.00           O  
ATOM   2816  CB  LEU B1709      51.012 -21.924  31.261  1.00  0.00           C  
ATOM   2817  CG  LEU B1709      51.641 -23.289  30.996  1.00  0.00           C  
ATOM   2818  CD1 LEU B1709      52.503 -23.770  32.103  1.00  0.00           C  
ATOM   2819  CD2 LEU B1709      50.525 -24.229  30.753  1.00  0.00           C  
ATOM   2820  N   ASP B1710      50.825 -19.230  30.372  1.00  0.00           N  
ATOM   2821  CA  ASP B1710      50.730 -17.892  29.805  1.00  0.00           C  
ATOM   2822  C   ASP B1710      49.354 -17.311  30.046  1.00  0.00           C  
ATOM   2823  O   ASP B1710      48.937 -16.389  29.328  1.00  0.00           O  
ATOM   2824  CB  ASP B1710      51.034 -17.936  28.288  1.00  0.00           C  
ATOM   2825  CG  ASP B1710      50.142 -18.822  27.400  1.00  0.00           C  
ATOM   2826  OD1 ASP B1710      49.136 -19.366  27.871  1.00  0.00           O  
ATOM   2827  OD2 ASP B1710      50.473 -18.978  26.216  1.00  0.00           O  
ATOM   2828  N   TRP B1711      48.638 -17.799  31.073  1.00  0.00           N  
ATOM   2829  CA  TRP B1711      47.291 -17.331  31.280  1.00  0.00           C  
ATOM   2830  C   TRP B1711      47.302 -15.899  31.795  1.00  0.00           C  
ATOM   2831  O   TRP B1711      46.390 -15.131  31.441  1.00  0.00           O  
ATOM   2832  CB  TRP B1711      46.647 -18.339  32.221  1.00  0.00           C  
ATOM   2833  CG  TRP B1711      45.190 -18.075  32.582  1.00  0.00           C  
ATOM   2834  CD1 TRP B1711      44.163 -18.650  31.880  1.00  0.00           C  
ATOM   2835  CD2 TRP B1711      44.753 -17.291  33.635  1.00  0.00           C  
ATOM   2836  NE1 TRP B1711      43.061 -18.222  32.491  1.00  0.00           N  
ATOM   2837  CE2 TRP B1711      43.376 -17.427  33.539  1.00  0.00           C  
ATOM   2838  CE3 TRP B1711      45.338 -16.520  34.625  1.00  0.00           C  
ATOM   2839  CZ2 TRP B1711      42.558 -16.800  34.438  1.00  0.00           C  
ATOM   2840  CZ3 TRP B1711      44.522 -15.885  35.537  1.00  0.00           C  
ATOM   2841  CH2 TRP B1711      43.146 -16.030  35.438  1.00  0.00           C  
ATOM   2842  N   GLN B1742      48.300 -15.517  32.589  1.00  0.00           N  
ATOM   2843  CA  GLN B1742      48.406 -14.140  33.085  1.00  0.00           C  
ATOM   2844  C   GLN B1742      49.156 -13.299  32.059  1.00  0.00           C  
ATOM   2845  O   GLN B1742      48.870 -12.121  31.877  1.00  0.00           O  
ATOM   2846  CB  GLN B1742      49.205 -13.963  34.376  1.00  0.00           C  
ATOM   2847  CG  GLN B1742      48.796 -14.843  35.505  1.00  0.00           C  
ATOM   2848  CD  GLN B1742      49.640 -14.601  36.719  1.00  0.00           C  
ATOM   2849  OE1 GLN B1742      50.869 -14.739  36.745  1.00  0.00           O  
ATOM   2850  NE2 GLN B1742      48.944 -14.246  37.783  1.00  0.00           N  
ATOM   2851  N   ALA B1743      50.139 -13.836  31.343  1.00  0.00           N  
ATOM   2852  CA  ALA B1743      50.797 -13.110  30.258  1.00  0.00           C  
ATOM   2853  C   ALA B1743      49.844 -12.674  29.153  1.00  0.00           C  
ATOM   2854  O   ALA B1743      49.972 -11.588  28.597  1.00  0.00           O  
ATOM   2855  CB  ALA B1743      51.870 -13.980  29.661  1.00  0.00           C  
ATOM   2856  N   ARG B1744      48.819 -13.444  28.873  1.00  0.00           N  
ATOM   2857  CA  ARG B1744      47.876 -13.043  27.858  1.00  0.00           C  
ATOM   2858  C   ARG B1744      46.970 -11.992  28.405  1.00  0.00           C  
ATOM   2859  O   ARG B1744      46.512 -11.152  27.641  1.00  0.00           O  
ATOM   2860  CB  ARG B1744      47.029 -14.214  27.373  1.00  0.00           C  
ATOM   2861  CG  ARG B1744      47.890 -15.190  26.621  1.00  0.00           C  
ATOM   2862  CD  ARG B1744      47.180 -16.440  26.205  1.00  0.00           C  
ATOM   2863  NE  ARG B1744      46.871 -16.190  24.843  1.00  0.00           N  
ATOM   2864  CZ  ARG B1744      47.628 -16.668  23.835  1.00  0.00           C  
ATOM   2865  NH1 ARG B1744      48.729 -17.442  23.956  1.00  0.00           N  
ATOM   2866  NH2 ARG B1744      47.317 -16.206  22.633  1.00  0.00           N  
ATOM   2867  N   ARG B1748      46.702 -11.963  29.709  1.00  0.00           N  
ATOM   2868  CA  ARG B1748      45.815 -10.968  30.290  1.00  0.00           C  
ATOM   2869  C   ARG B1748      46.572  -9.674  30.472  1.00  0.00           C  
ATOM   2870  O   ARG B1748      46.043  -8.602  30.218  1.00  0.00           O  
ATOM   2871  CB  ARG B1748      45.341 -11.352  31.658  1.00  0.00           C  
ATOM   2872  CG  ARG B1748      44.398 -12.456  31.677  1.00  0.00           C  
ATOM   2873  CD  ARG B1748      44.172 -12.762  33.124  1.00  0.00           C  
ATOM   2874  NE  ARG B1748      42.934 -13.524  33.166  1.00  0.00           N  
ATOM   2875  CZ  ARG B1748      41.812 -13.038  33.683  1.00  0.00           C  
ATOM   2876  NH1 ARG B1748      41.743 -11.832  34.200  1.00  0.00           N  
ATOM   2877  NH2 ARG B1748      40.720 -13.765  33.687  1.00  0.00           N  
ATOM   2878  N   ALA B1750      47.787  -9.744  30.993  1.00  0.00           N  
ATOM   2879  CA  ALA B1750      48.565  -8.579  31.308  1.00  0.00           C  
ATOM   2880  C   ALA B1750      49.456  -8.149  30.179  1.00  0.00           C  
ATOM   2881  O   ALA B1750      50.195  -7.175  30.314  1.00  0.00           O  
ATOM   2882  CB  ALA B1750      49.437  -8.844  32.498  1.00  0.00           C  
ATOM   2883  N   ASN B1751      49.455  -8.890  29.065  1.00  0.00           N  
ATOM   2884  CA  ASN B1751      50.236  -8.588  27.879  1.00  0.00           C  
ATOM   2885  C   ASN B1751      51.740  -8.605  28.134  1.00  0.00           C  
ATOM   2886  O   ASN B1751      52.445  -7.609  27.946  1.00  0.00           O  
ATOM   2887  CB  ASN B1751      49.721  -7.252  27.341  1.00  0.00           C  
ATOM   2888  CG  ASN B1751      50.287  -6.858  25.995  1.00  0.00           C  
ATOM   2889  OD1 ASN B1751      50.228  -5.686  25.631  1.00  0.00           O  
ATOM   2890  ND2 ASN B1751      50.819  -7.712  25.151  1.00  0.00           N  
ATOM   2891  N   LEU B1752      52.254  -9.782  28.545  1.00  0.00           N  
ATOM   2892  CA  LEU B1752      53.663  -9.948  28.864  1.00  0.00           C  
ATOM   2893  C   LEU B1752      54.229 -10.757  27.711  1.00  0.00           C  
ATOM   2894  O   LEU B1752      53.713 -11.828  27.333  1.00  0.00           O  
ATOM   2895  CB  LEU B1752      53.822 -10.705  30.191  1.00  0.00           C  
ATOM   2896  CG  LEU B1752      53.172 -10.039  31.404  1.00  0.00           C  
ATOM   2897  CD1 LEU B1752      53.163 -10.946  32.583  1.00  0.00           C  
ATOM   2898  CD2 LEU B1752      53.912  -8.772  31.705  1.00  0.00           C  
ATOM   2899  N   ARG B1753      55.283 -10.267  27.081  1.00  0.00           N  
ATOM   2900  CA  ARG B1753      55.736 -10.913  25.875  1.00  0.00           C  
ATOM   2901  C   ARG B1753      57.199 -10.743  25.744  1.00  0.00           C  
ATOM   2902  O   ARG B1753      57.744  -9.798  26.309  1.00  0.00           O  
ATOM   2903  CB  ARG B1753      55.117 -10.322  24.656  1.00  0.00           C  
ATOM   2904  CG  ARG B1753      53.648 -10.481  24.465  1.00  0.00           C  
ATOM   2905  CD  ARG B1753      53.283  -9.740  23.220  1.00  0.00           C  
ATOM   2906  NE  ARG B1753      53.696  -8.358  23.362  1.00  0.00           N  
ATOM   2907  CZ  ARG B1753      53.170  -7.339  22.672  1.00  0.00           C  
ATOM   2908  NH1 ARG B1753      52.199  -7.553  21.775  1.00  0.00           N  
ATOM   2909  NH2 ARG B1753      53.600  -6.085  22.929  1.00  0.00           N  
ATOM   2910  N   TYR B1757      57.855 -11.602  24.983  1.00  0.00           N  
ATOM   2911  CA  TYR B1757      59.300 -11.490  24.824  1.00  0.00           C  
ATOM   2912  C   TYR B1757      59.685 -11.869  23.402  1.00  0.00           C  
ATOM   2913  O   TYR B1757      58.833 -12.348  22.659  1.00  0.00           O  
ATOM   2914  CB  TYR B1757      60.004 -12.421  25.830  1.00  0.00           C  
ATOM   2915  CG  TYR B1757      59.813 -13.913  25.536  1.00  0.00           C  
ATOM   2916  CD1 TYR B1757      58.581 -14.503  25.792  1.00  0.00           C  
ATOM   2917  CD2 TYR B1757      60.869 -14.633  24.965  1.00  0.00           C  
ATOM   2918  CE1 TYR B1757      58.413 -15.826  25.458  1.00  0.00           C  
ATOM   2919  CE2 TYR B1757      60.699 -15.949  24.634  1.00  0.00           C  
ATOM   2920  CZ  TYR B1757      59.474 -16.520  24.888  1.00  0.00           C  
ATOM   2921  OH  TYR B1757      59.289 -17.846  24.580  1.00  0.00           O  
ATOM   2922  N   ARG B1758      60.939 -11.693  23.004  1.00  0.00           N  
ATOM   2923  CA  ARG B1758      61.433 -12.038  21.681  1.00  0.00           C  
ATOM   2924  C   ARG B1758      62.237 -13.278  21.904  1.00  0.00           C  
ATOM   2925  O   ARG B1758      63.245 -13.279  22.636  1.00  0.00           O  
ATOM   2926  CB  ARG B1758      62.348 -10.950  21.127  1.00  0.00           C  
ATOM   2927  CG  ARG B1758      62.773 -11.123  19.698  1.00  0.00           C  
ATOM   2928  CD  ARG B1758      63.431  -9.806  19.250  1.00  0.00           C  
ATOM   2929  NE  ARG B1758      63.938  -9.969  17.896  1.00  0.00           N  
ATOM   2930  CZ  ARG B1758      63.174  -9.810  16.794  1.00  0.00           C  
ATOM   2931  NH1 ARG B1758      61.890  -9.449  16.856  1.00  0.00           N  
ATOM   2932  NH2 ARG B1758      63.650 -10.205  15.589  1.00  0.00           N  
ATOM   2933  N   ASP B1759      61.798 -14.305  21.219  1.00  0.00           N  
ATOM   2934  CA  ASP B1759      62.342 -15.582  21.504  1.00  0.00           C  
ATOM   2935  C   ASP B1759      63.632 -15.756  20.767  1.00  0.00           C  
ATOM   2936  O   ASP B1759      63.916 -14.913  19.915  1.00  0.00           O  
ATOM   2937  CB  ASP B1759      61.222 -16.534  21.140  1.00  0.00           C  
ATOM   2938  CG  ASP B1759      61.140 -17.158  19.747  1.00  0.00           C  
ATOM   2939  OD1 ASP B1759      61.724 -16.655  18.787  1.00  0.00           O  
ATOM   2940  OD2 ASP B1759      60.452 -18.169  19.629  1.00  0.00           O  
ATOM   2941  N   PRO B1760      64.413 -16.832  20.904  1.00  0.00           N  
ATOM   2942  CA  PRO B1760      65.715 -16.979  20.231  1.00  0.00           C  
ATOM   2943  C   PRO B1760      65.688 -16.929  18.690  1.00  0.00           C  
ATOM   2944  O   PRO B1760      66.725 -16.731  18.062  1.00  0.00           O  
ATOM   2945  CB  PRO B1760      66.258 -18.286  20.724  1.00  0.00           C  
ATOM   2946  CG  PRO B1760      65.398 -18.662  21.883  1.00  0.00           C  
ATOM   2947  CD  PRO B1760      64.038 -18.106  21.534  1.00  0.00           C  
ATOM   2948  N   GLU B1764      64.536 -17.095  18.040  1.00  0.00           N  
ATOM   2949  CA  GLU B1764      64.362 -17.016  16.596  1.00  0.00           C  
ATOM   2950  C   GLU B1764      63.748 -15.690  16.200  1.00  0.00           C  
ATOM   2951  O   GLU B1764      63.152 -15.598  15.144  1.00  0.00           O  
ATOM   2952  CB  GLU B1764      63.399 -18.063  16.082  1.00  0.00           C  
ATOM   2953  CG  GLU B1764      63.534 -19.494  16.552  1.00  0.00           C  
ATOM   2954  CD  GLU B1764      64.775 -20.140  16.025  1.00  0.00           C  
ATOM   2955  OE1 GLU B1764      64.964 -20.089  14.814  1.00  0.00           O  
ATOM   2956  OE2 GLU B1764      65.543 -20.682  16.819  1.00  0.00           O  
ATOM   2957  N   GLY B1765      63.691 -14.656  17.025  1.00  0.00           N  
ATOM   2958  CA  GLY B1765      63.112 -13.404  16.619  1.00  0.00           C  
ATOM   2959  C   GLY B1765      61.602 -13.422  16.588  1.00  0.00           C  
ATOM   2960  O   GLY B1765      60.939 -12.483  16.118  1.00  0.00           O  
ATOM   2961  N   ARG B1768      61.001 -14.476  17.111  1.00  0.00           N  
ATOM   2962  CA  ARG B1768      59.567 -14.500  17.179  1.00  0.00           C  
ATOM   2963  C   ARG B1768      59.097 -13.918  18.523  1.00  0.00           C  
ATOM   2964  O   ARG B1768      59.723 -14.043  19.592  1.00  0.00           O  
ATOM   2965  CB  ARG B1768      59.217 -15.935  16.966  1.00  0.00           C  
ATOM   2966  CG  ARG B1768      57.782 -16.166  16.610  1.00  0.00           C  
ATOM   2967  CD  ARG B1768      57.593 -17.675  16.520  1.00  0.00           C  
ATOM   2968  NE  ARG B1768      56.178 -17.963  16.348  1.00  0.00           N  
ATOM   2969  CZ  ARG B1768      55.711 -19.172  16.025  1.00  0.00           C  
ATOM   2970  NH1 ARG B1768      56.515 -20.218  15.833  1.00  0.00           N  
ATOM   2971  NH2 ARG B1768      54.398 -19.336  15.905  1.00  0.00           N  
ATOM   2972  N   VAL B1770      57.970 -13.240  18.505  1.00  0.00           N  
ATOM   2973  CA  VAL B1770      57.435 -12.629  19.695  1.00  0.00           C  
ATOM   2974  C   VAL B1770      56.410 -13.531  20.358  1.00  0.00           C  
ATOM   2975  O   VAL B1770      55.427 -13.940  19.728  1.00  0.00           O  
ATOM   2976  CB  VAL B1770      56.850 -11.288  19.281  1.00  0.00           C  
ATOM   2977  CG1 VAL B1770      56.003 -10.667  20.380  1.00  0.00           C  
ATOM   2978  CG2 VAL B1770      58.040 -10.377  18.967  1.00  0.00           C  
ATOM   2979  N   ARG B1771      56.554 -13.814  21.657  1.00  0.00           N  
ATOM   2980  CA  ARG B1771      55.645 -14.738  22.315  1.00  0.00           C  
ATOM   2981  C   ARG B1771      55.183 -14.271  23.676  1.00  0.00           C  
ATOM   2982  O   ARG B1771      55.868 -13.496  24.351  1.00  0.00           O  
ATOM   2983  CB  ARG B1771      56.337 -16.058  22.486  1.00  0.00           C  
ATOM   2984  CG  ARG B1771      56.580 -16.786  21.223  1.00  0.00           C  
ATOM   2985  CD  ARG B1771      57.267 -18.012  21.698  1.00  0.00           C  
ATOM   2986  NE  ARG B1771      57.629 -18.765  20.535  1.00  0.00           N  
ATOM   2987  CZ  ARG B1771      56.756 -19.534  19.887  1.00  0.00           C  
ATOM   2988  NH1 ARG B1771      55.478 -19.685  20.278  1.00  0.00           N  
ATOM   2989  NH2 ARG B1771      57.178 -20.094  18.754  1.00  0.00           N  
ATOM   2990  N   TYR B1772      54.059 -14.810  24.114  1.00  0.00           N  
ATOM   2991  CA  TYR B1772      53.651 -14.601  25.497  1.00  0.00           C  
ATOM   2992  C   TYR B1772      54.551 -15.345  26.454  1.00  0.00           C  
ATOM   2993  O   TYR B1772      54.830 -16.505  26.189  1.00  0.00           O  
ATOM   2994  CB  TYR B1772      52.268 -15.074  25.703  1.00  0.00           C  
ATOM   2995  CG  TYR B1772      51.341 -14.074  25.061  1.00  0.00           C  
ATOM   2996  CD1 TYR B1772      51.116 -12.855  25.677  1.00  0.00           C  
ATOM   2997  CD2 TYR B1772      50.726 -14.389  23.857  1.00  0.00           C  
ATOM   2998  CE1 TYR B1772      50.270 -11.953  25.086  1.00  0.00           C  
ATOM   2999  CE2 TYR B1772      49.863 -13.479  23.257  1.00  0.00           C  
ATOM   3000  CZ  TYR B1772      49.656 -12.276  23.891  1.00  0.00           C  
ATOM   3001  OH  TYR B1772      48.771 -11.377  23.336  1.00  0.00           O  
ATOM   3002  N   ALA B1773      55.053 -14.693  27.513  1.00  0.00           N  
ATOM   3003  CA  ALA B1773      55.902 -15.370  28.471  1.00  0.00           C  
ATOM   3004  C   ALA B1773      55.042 -16.282  29.354  1.00  0.00           C  
ATOM   3005  O   ALA B1773      53.817 -16.373  29.242  1.00  0.00           O  
ATOM   3006  CB  ALA B1773      56.638 -14.333  29.333  1.00  0.00           C  
ATOM   3007  N   TYR B1774      55.720 -17.082  30.161  1.00  0.00           N  
ATOM   3008  CA  TYR B1774      55.097 -17.941  31.145  1.00  0.00           C  
ATOM   3009  C   TYR B1774      55.367 -17.299  32.531  1.00  0.00           C  
ATOM   3010  O   TYR B1774      56.501 -16.801  32.767  1.00  0.00           O  
ATOM   3011  CB  TYR B1774      55.712 -19.347  31.057  1.00  0.00           C  
ATOM   3012  CG  TYR B1774      55.127 -20.296  29.996  1.00  0.00           C  
ATOM   3013  CD1 TYR B1774      54.142 -19.871  29.147  1.00  0.00           C  
ATOM   3014  CD2 TYR B1774      55.586 -21.606  29.911  1.00  0.00           C  
ATOM   3015  CE1 TYR B1774      53.600 -20.720  28.230  1.00  0.00           C  
ATOM   3016  CE2 TYR B1774      55.043 -22.475  28.976  1.00  0.00           C  
ATOM   3017  CZ  TYR B1774      54.047 -22.014  28.151  1.00  0.00           C  
ATOM   3018  OH  TYR B1774      53.421 -22.867  27.269  1.00  0.00           O  
ATOM   3019  N   THR B1775      54.384 -17.245  33.464  1.00  0.00           N  
ATOM   3020  CA  THR B1775      54.658 -16.675  34.782  1.00  0.00           C  
ATOM   3021  C   THR B1775      54.427 -17.684  35.885  1.00  0.00           C  
ATOM   3022  O   THR B1775      53.778 -18.696  35.673  1.00  0.00           O  
ATOM   3023  CB  THR B1775      53.795 -15.458  35.008  1.00  0.00           C  
ATOM   3024  OG1 THR B1775      52.504 -15.974  34.814  1.00  0.00           O  
ATOM   3025  CG2 THR B1775      54.083 -14.240  34.101  1.00  0.00           C  
ATOM   3026  N   LEU B1776      55.047 -17.467  37.040  1.00  0.00           N  
ATOM   3027  CA  LEU B1776      55.048 -18.317  38.216  1.00  0.00           C  
ATOM   3028  C   LEU B1776      55.217 -17.405  39.427  1.00  0.00           C  
ATOM   3029  O   LEU B1776      55.788 -16.303  39.326  1.00  0.00           O  
ATOM   3030  CB  LEU B1776      56.245 -19.342  38.233  1.00  0.00           C  
ATOM   3031  CG  LEU B1776      56.387 -20.453  37.150  1.00  0.00           C  
ATOM   3032  CD1 LEU B1776      57.336 -20.022  36.022  1.00  0.00           C  
ATOM   3033  CD2 LEU B1776      56.923 -21.694  37.797  1.00  0.00           C  
ATOM   3034  N   ASN B1777      54.766 -17.836  40.602  1.00  0.00           N  
ATOM   3035  CA  ASN B1777      54.979 -17.057  41.808  1.00  0.00           C  
ATOM   3036  C   ASN B1777      54.907 -17.970  43.008  1.00  0.00           C  
ATOM   3037  O   ASN B1777      54.235 -19.006  42.930  1.00  0.00           O  
ATOM   3038  CB  ASN B1777      53.940 -15.946  41.951  1.00  0.00           C  
ATOM   3039  CG  ASN B1777      52.544 -16.459  42.108  1.00  0.00           C  
ATOM   3040  OD1 ASN B1777      52.219 -16.951  43.169  1.00  0.00           O  
ATOM   3041  ND2 ASN B1777      51.553 -16.380  41.250  1.00  0.00           N  
ATOM   3042  N   ASN B1778      55.620 -17.643  44.079  1.00  0.00           N  
ATOM   3043  CA  ASN B1778      55.478 -18.369  45.301  1.00  0.00           C  
ATOM   3044  C   ASN B1778      55.717 -17.376  46.423  1.00  0.00           C  
ATOM   3045  O   ASN B1778      56.482 -16.439  46.255  1.00  0.00           O  
ATOM   3046  CB  ASN B1778      56.522 -19.488  45.422  1.00  0.00           C  
ATOM   3047  CG  ASN B1778      56.305 -20.385  46.644  1.00  0.00           C  
ATOM   3048  OD1 ASN B1778      55.183 -20.475  47.139  1.00  0.00           O  
ATOM   3049  ND2 ASN B1778      57.267 -21.099  47.206  1.00  0.00           N  
ATOM   3050  N   THR B1779      55.097 -17.585  47.575  1.00  0.00           N  
ATOM   3051  CA  THR B1779      55.367 -16.830  48.789  1.00  0.00           C  
ATOM   3052  C   THR B1779      56.833 -17.015  49.146  1.00  0.00           C  
ATOM   3053  O   THR B1779      57.299 -18.134  48.985  1.00  0.00           O  
ATOM   3054  CB  THR B1779      54.527 -17.362  49.974  1.00  0.00           C  
ATOM   3055  OG1 THR B1779      53.204 -17.460  49.490  1.00  0.00           O  
ATOM   3056  CG2 THR B1779      54.583 -16.503  51.231  1.00  0.00           C  
ATOM   3057  N   ALA B1780      57.587 -16.025  49.639  1.00  0.00           N  
ATOM   3058  CA  ALA B1780      58.888 -16.297  50.229  1.00  0.00           C  
ATOM   3059  C   ALA B1780      58.693 -16.397  51.756  1.00  0.00           C  
ATOM   3060  O   ALA B1780      59.182 -17.350  52.389  1.00  0.00           O  
ATOM   3061  CB  ALA B1780      59.869 -15.182  49.962  1.00  0.00           C  
ATOM   3062  N   LEU B1782      57.956 -15.454  52.393  1.00  0.00           N  
ATOM   3063  CA  LEU B1782      57.706 -15.422  53.831  1.00  0.00           C  
ATOM   3064  C   LEU B1782      56.638 -14.359  54.054  1.00  0.00           C  
ATOM   3065  O   LEU B1782      56.777 -13.267  53.524  1.00  0.00           O  
ATOM   3066  CB  LEU B1782      58.960 -15.040  54.628  1.00  0.00           C  
ATOM   3067  CG  LEU B1782      59.054 -15.298  56.151  1.00  0.00           C  
ATOM   3068  CD1 LEU B1782      58.843 -16.775  56.472  1.00  0.00           C  
ATOM   3069  CD2 LEU B1782      60.453 -15.030  56.640  1.00  0.00           C  
ATOM   3070  N   ALA B1783      55.504 -14.629  54.699  1.00  0.00           N  
ATOM   3071  CA  ALA B1783      54.507 -13.632  55.031  1.00  0.00           C  
ATOM   3072  C   ALA B1783      54.353 -13.552  56.563  1.00  0.00           C  
ATOM   3073  O   ALA B1783      54.199 -14.620  57.202  1.00  0.00           O  
ATOM   3074  CB  ALA B1783      53.236 -14.047  54.371  1.00  0.00           C  
ATOM   3075  N   THR B1784      54.515 -12.387  57.239  1.00  0.00           N  
ATOM   3076  CA  THR B1784      54.243 -12.285  58.670  1.00  0.00           C  
ATOM   3077  C   THR B1784      52.809 -11.748  58.798  1.00  0.00           C  
ATOM   3078  O   THR B1784      52.376 -11.060  57.871  1.00  0.00           O  
ATOM   3079  CB  THR B1784      55.215 -11.351  59.353  1.00  0.00           C  
ATOM   3080  OG1 THR B1784      55.011 -10.108  58.741  1.00  0.00           O  
ATOM   3081  CG2 THR B1784      56.641 -11.816  59.309  1.00  0.00           C  
ATOM   3082  N   PRO B1785      51.953 -11.935  59.819  1.00  0.00           N  
ATOM   3083  CA  PRO B1785      52.269 -12.547  61.085  1.00  0.00           C  
ATOM   3084  C   PRO B1785      52.023 -14.032  61.157  1.00  0.00           C  
ATOM   3085  O   PRO B1785      52.435 -14.617  62.166  1.00  0.00           O  
ATOM   3086  CB  PRO B1785      51.411 -11.775  62.068  1.00  0.00           C  
ATOM   3087  CG  PRO B1785      50.119 -11.658  61.301  1.00  0.00           C  
ATOM   3088  CD  PRO B1785      50.680 -11.201  59.970  1.00  0.00           C  
ATOM   3089  N   ARG B1786      51.393 -14.663  60.167  1.00  0.00           N  
ATOM   3090  CA  ARG B1786      51.029 -16.056  60.237  1.00  0.00           C  
ATOM   3091  C   ARG B1786      52.209 -16.937  60.525  1.00  0.00           C  
ATOM   3092  O   ARG B1786      52.054 -17.759  61.416  1.00  0.00           O  
ATOM   3093  CB  ARG B1786      50.335 -16.450  58.939  1.00  0.00           C  
ATOM   3094  CG  ARG B1786      49.863 -17.878  59.034  1.00  0.00           C  
ATOM   3095  CD  ARG B1786      49.360 -18.478  57.766  1.00  0.00           C  
ATOM   3096  NE  ARG B1786      48.100 -17.876  57.461  1.00  0.00           N  
ATOM   3097  CZ  ARG B1786      47.124 -18.553  56.868  1.00  0.00           C  
ATOM   3098  NH1 ARG B1786      47.261 -19.820  56.534  1.00  0.00           N  
ATOM   3099  NH2 ARG B1786      45.978 -17.943  56.608  1.00  0.00           N  
ATOM   3100  N   ILE B1787      53.430 -16.837  59.997  1.00  0.00           N  
ATOM   3101  CA  ILE B1787      54.458 -17.783  60.427  1.00  0.00           C  
ATOM   3102  C   ILE B1787      54.834 -17.564  61.854  1.00  0.00           C  
ATOM   3103  O   ILE B1787      55.448 -18.482  62.434  1.00  0.00           O  
ATOM   3104  CB  ILE B1787      55.881 -17.780  59.757  1.00  0.00           C  
ATOM   3105  CG1 ILE B1787      56.034 -16.448  59.128  1.00  0.00           C  
ATOM   3106  CG2 ILE B1787      56.134 -19.063  58.914  1.00  0.00           C  
ATOM   3107  CD1 ILE B1787      57.107 -15.644  59.834  1.00  0.00           C  
ATOM   3108  N   LEU B1788      54.520 -16.387  62.435  1.00  0.00           N  
ATOM   3109  CA  LEU B1788      54.854 -16.132  63.842  1.00  0.00           C  
ATOM   3110  C   LEU B1788      54.002 -17.039  64.737  1.00  0.00           C  
ATOM   3111  O   LEU B1788      54.519 -17.481  65.769  1.00  0.00           O  
ATOM   3112  CB  LEU B1788      54.635 -14.663  64.242  1.00  0.00           C  
ATOM   3113  CG  LEU B1788      55.669 -13.686  63.738  1.00  0.00           C  
ATOM   3114  CD1 LEU B1788      55.108 -12.299  63.886  1.00  0.00           C  
ATOM   3115  CD2 LEU B1788      56.975 -13.852  64.472  1.00  0.00           C  
ATOM   3116  N   ALA B1789      52.776 -17.414  64.308  1.00  0.00           N  
ATOM   3117  CA  ALA B1789      51.985 -18.398  65.002  1.00  0.00           C  
ATOM   3118  C   ALA B1789      52.716 -19.749  65.067  1.00  0.00           C  
ATOM   3119  O   ALA B1789      52.752 -20.358  66.161  1.00  0.00           O  
ATOM   3120  CB  ALA B1789      50.662 -18.563  64.283  1.00  0.00           C  
ATOM   3121  N   MET B1790      53.367 -20.243  63.983  1.00  0.00           N  
ATOM   3122  CA  MET B1790      54.055 -21.516  64.016  1.00  0.00           C  
ATOM   3123  C   MET B1790      55.387 -21.409  64.675  1.00  0.00           C  
ATOM   3124  O   MET B1790      55.833 -22.309  65.396  1.00  0.00           O  
ATOM   3125  CB  MET B1790      54.216 -22.048  62.628  1.00  0.00           C  
ATOM   3126  CG  MET B1790      52.913 -22.683  62.121  1.00  0.00           C  
ATOM   3127  SD  MET B1790      52.266 -21.397  61.096  1.00  0.00           S  
ATOM   3128  CE  MET B1790      50.900 -21.881  60.086  1.00  0.00           C  
ATOM   3129  N   LEU B1791      56.106 -20.335  64.503  1.00  0.00           N  
ATOM   3130  CA  LEU B1791      57.368 -20.170  65.216  1.00  0.00           C  
ATOM   3131  C   LEU B1791      57.228 -20.099  66.740  1.00  0.00           C  
ATOM   3132  O   LEU B1791      58.015 -20.741  67.454  1.00  0.00           O  
ATOM   3133  CB  LEU B1791      58.074 -18.910  64.740  1.00  0.00           C  
ATOM   3134  CG  LEU B1791      58.596 -18.833  63.305  1.00  0.00           C  
ATOM   3135  CD1 LEU B1791      58.807 -17.375  62.933  1.00  0.00           C  
ATOM   3136  CD2 LEU B1791      59.907 -19.574  63.179  1.00  0.00           C  
ATOM   3137  N   LEU B1792      56.249 -19.357  67.275  1.00  0.00           N  
ATOM   3138  CA  LEU B1792      56.005 -19.260  68.710  1.00  0.00           C  
ATOM   3139  C   LEU B1792      55.674 -20.626  69.286  1.00  0.00           C  
ATOM   3140  O   LEU B1792      56.388 -21.131  70.157  1.00  0.00           O  
ATOM   3141  CB  LEU B1792      54.827 -18.269  69.036  1.00  0.00           C  
ATOM   3142  CG  LEU B1792      55.013 -16.762  68.786  1.00  0.00           C  
ATOM   3143  CD1 LEU B1792      53.818 -15.988  69.161  1.00  0.00           C  
ATOM   3144  CD2 LEU B1792      56.147 -16.274  69.567  1.00  0.00           C  
ATOM   3145  N   GLU B1793      54.680 -21.296  68.730  1.00  0.00           N  
ATOM   3146  CA  GLU B1793      54.289 -22.582  69.228  1.00  0.00           C  
ATOM   3147  C   GLU B1793      55.340 -23.663  69.052  1.00  0.00           C  
ATOM   3148  O   GLU B1793      55.452 -24.501  69.958  1.00  0.00           O  
ATOM   3149  CB  GLU B1793      53.016 -23.048  68.566  1.00  0.00           C  
ATOM   3150  CG  GLU B1793      51.842 -22.162  68.903  1.00  0.00           C  
ATOM   3151  CD  GLU B1793      50.501 -22.753  68.553  1.00  0.00           C  
ATOM   3152  OE1 GLU B1793      50.403 -23.958  68.427  1.00  0.00           O  
ATOM   3153  OE2 GLU B1793      49.519 -22.030  68.401  1.00  0.00           O  
ATOM   3154  N   ASN B1794      56.155 -23.714  67.992  1.00  0.00           N  
ATOM   3155  CA  ASN B1794      57.131 -24.786  67.869  1.00  0.00           C  
ATOM   3156  C   ASN B1794      58.392 -24.437  68.591  1.00  0.00           C  
ATOM   3157  O   ASN B1794      59.283 -25.265  68.750  1.00  0.00           O  
ATOM   3158  CB  ASN B1794      57.509 -25.062  66.390  1.00  0.00           C  
ATOM   3159  CG  ASN B1794      56.457 -25.776  65.581  1.00  0.00           C  
ATOM   3160  OD1 ASN B1794      56.369 -26.986  65.662  1.00  0.00           O  
ATOM   3161  ND2 ASN B1794      55.608 -25.194  64.767  1.00  0.00           N  
ATOM   3162  N   HIS B1795      58.631 -23.198  68.980  1.00  0.00           N  
ATOM   3163  CA  HIS B1795      59.933 -22.905  69.565  1.00  0.00           C  
ATOM   3164  C   HIS B1795      59.772 -22.430  70.997  1.00  0.00           C  
ATOM   3165  O   HIS B1795      60.688 -21.847  71.570  1.00  0.00           O  
ATOM   3166  CB  HIS B1795      60.644 -21.830  68.687  1.00  0.00           C  
ATOM   3167  CG  HIS B1795      61.099 -22.206  67.258  1.00  0.00           C  
ATOM   3168  ND1 HIS B1795      61.610 -21.361  66.369  1.00  0.00           N  
ATOM   3169  CD2 HIS B1795      61.047 -23.460  66.646  1.00  0.00           C  
ATOM   3170  CE1 HIS B1795      61.861 -22.040  65.272  1.00  0.00           C  
ATOM   3171  NE2 HIS B1795      61.523 -23.290  65.447  1.00  0.00           N  
ATOM   3172  N   GLN B1796      58.586 -22.570  71.604  1.00  0.00           N  
ATOM   3173  CA  GLN B1796      58.396 -22.207  72.995  1.00  0.00           C  
ATOM   3174  C   GLN B1796      59.263 -23.026  73.941  1.00  0.00           C  
ATOM   3175  O   GLN B1796      59.583 -24.197  73.735  1.00  0.00           O  
ATOM   3176  CB  GLN B1796      56.970 -22.382  73.376  1.00  0.00           C  
ATOM   3177  CG  GLN B1796      56.513 -23.795  73.561  1.00  0.00           C  
ATOM   3178  CD  GLN B1796      55.047 -23.727  73.822  1.00  0.00           C  
ATOM   3179  OE1 GLN B1796      54.623 -23.482  74.949  1.00  0.00           O  
ATOM   3180  NE2 GLN B1796      54.260 -23.927  72.799  1.00  0.00           N  
ATOM   3181  N   LEU B1797      59.730 -22.327  74.964  1.00  0.00           N  
ATOM   3182  CA  LEU B1797      60.546 -22.880  76.017  1.00  0.00           C  
ATOM   3183  C   LEU B1797      59.625 -23.141  77.208  1.00  0.00           C  
ATOM   3184  O   LEU B1797      58.526 -22.586  77.269  1.00  0.00           O  
ATOM   3185  CB  LEU B1797      61.611 -21.880  76.373  1.00  0.00           C  
ATOM   3186  CG  LEU B1797      62.670 -21.582  75.343  1.00  0.00           C  
ATOM   3187  CD1 LEU B1797      63.746 -20.652  75.893  1.00  0.00           C  
ATOM   3188  CD2 LEU B1797      63.318 -22.894  74.954  1.00  0.00           C  
ATOM   3189  N   GLN B1798      60.029 -23.942  78.209  1.00  0.00           N  
ATOM   3190  CA  GLN B1798      59.184 -24.239  79.392  1.00  0.00           C  
ATOM   3191  C   GLN B1798      58.777 -22.980  80.115  1.00  0.00           C  
ATOM   3192  O   GLN B1798      57.611 -22.921  80.470  1.00  0.00           O  
ATOM   3193  CB  GLN B1798      59.829 -25.086  80.520  1.00  0.00           C  
ATOM   3194  CG  GLN B1798      60.487 -26.398  80.122  1.00  0.00           C  
ATOM   3195  CD  GLN B1798      60.439 -27.473  81.188  1.00  0.00           C  
ATOM   3196  OE1 GLN B1798      60.135 -28.632  80.911  1.00  0.00           O  
ATOM   3197  NE2 GLN B1798      60.722 -27.139  82.434  1.00  0.00           N  
ATOM   3198  N   ASP B1799      59.659 -21.980  80.304  1.00  0.00           N  
ATOM   3199  CA  ASP B1799      59.215 -20.756  80.963  1.00  0.00           C  
ATOM   3200  C   ASP B1799      58.265 -19.868  80.158  1.00  0.00           C  
ATOM   3201  O   ASP B1799      57.860 -18.839  80.691  1.00  0.00           O  
ATOM   3202  CB  ASP B1799      60.425 -19.907  81.417  1.00  0.00           C  
ATOM   3203  CG  ASP B1799      61.541 -19.585  80.430  1.00  0.00           C  
ATOM   3204  OD1 ASP B1799      61.396 -19.824  79.244  1.00  0.00           O  
ATOM   3205  OD2 ASP B1799      62.586 -19.077  80.833  1.00  0.00           O  
ATOM   3206  N   GLY B1800      57.866 -20.201  78.906  1.00  0.00           N  
ATOM   3207  CA  GLY B1800      56.954 -19.393  78.101  1.00  0.00           C  
ATOM   3208  C   GLY B1800      57.725 -18.404  77.250  1.00  0.00           C  
ATOM   3209  O   GLY B1800      57.106 -17.618  76.547  1.00  0.00           O  
ATOM   3210  N   ARG B1801      59.046 -18.302  77.373  1.00  0.00           N  
ATOM   3211  CA  ARG B1801      59.861 -17.571  76.424  1.00  0.00           C  
ATOM   3212  C   ARG B1801      59.929 -18.394  75.125  1.00  0.00           C  
ATOM   3213  O   ARG B1801      59.490 -19.560  75.114  1.00  0.00           O  
ATOM   3214  CB  ARG B1801      61.265 -17.385  76.939  1.00  0.00           C  
ATOM   3215  CG  ARG B1801      61.197 -16.355  78.060  1.00  0.00           C  
ATOM   3216  CD  ARG B1801      62.575 -15.919  78.491  1.00  0.00           C  
ATOM   3217  NE  ARG B1801      63.338 -17.096  78.835  1.00  0.00           N  
ATOM   3218  CZ  ARG B1801      64.667 -17.072  78.970  1.00  0.00           C  
ATOM   3219  NH1 ARG B1801      65.398 -15.952  78.804  1.00  0.00           N  
ATOM   3220  NH2 ARG B1801      65.283 -18.227  79.225  1.00  0.00           N  
ATOM   3221  N   VAL B1802      60.462 -17.858  74.022  1.00  0.00           N  
ATOM   3222  CA  VAL B1802      60.497 -18.539  72.737  1.00  0.00           C  
ATOM   3223  C   VAL B1802      61.923 -18.446  72.210  1.00  0.00           C  
ATOM   3224  O   VAL B1802      62.485 -17.355  72.347  1.00  0.00           O  
ATOM   3225  CB  VAL B1802      59.477 -17.835  71.847  1.00  0.00           C  
ATOM   3226  CG1 VAL B1802      59.585 -18.283  70.419  1.00  0.00           C  
ATOM   3227  CG2 VAL B1802      58.069 -18.212  72.327  1.00  0.00           C  
ATOM   3228  N   ARG B1803      62.591 -19.480  71.663  1.00  0.00           N  
ATOM   3229  CA  ARG B1803      63.955 -19.315  71.157  1.00  0.00           C  
ATOM   3230  C   ARG B1803      63.974 -18.819  69.713  1.00  0.00           C  
ATOM   3231  O   ARG B1803      62.953 -19.015  69.028  1.00  0.00           O  
ATOM   3232  CB  ARG B1803      64.745 -20.631  71.239  1.00  0.00           C  
ATOM   3233  CG  ARG B1803      64.436 -21.688  70.205  1.00  0.00           C  
ATOM   3234  CD  ARG B1803      65.634 -22.658  70.060  1.00  0.00           C  
ATOM   3235  NE  ARG B1803      65.480 -23.468  68.842  1.00  0.00           N  
ATOM   3236  CZ  ARG B1803      64.563 -24.457  68.746  1.00  0.00           C  
ATOM   3237  NH1 ARG B1803      63.733 -24.787  69.768  1.00  0.00           N  
ATOM   3238  NH2 ARG B1803      64.398 -25.078  67.571  1.00  0.00           N  
ATOM   3239  N   VAL B1804      65.021 -18.130  69.206  1.00  0.00           N  
ATOM   3240  CA  VAL B1804      64.962 -17.712  67.828  1.00  0.00           C  
ATOM   3241  C   VAL B1804      65.916 -18.685  67.119  1.00  0.00           C  
ATOM   3242  O   VAL B1804      67.018 -18.981  67.597  1.00  0.00           O  
ATOM   3243  CB  VAL B1804      65.353 -16.149  67.583  1.00  0.00           C  
ATOM   3244  CG1 VAL B1804      65.316 -15.404  68.882  1.00  0.00           C  
ATOM   3245  CG2 VAL B1804      66.709 -15.927  66.995  1.00  0.00           C  
ATOM   3246  N   PRO B1805      65.487 -19.298  66.016  1.00  0.00           N  
ATOM   3247  CA  PRO B1805      66.339 -20.142  65.209  1.00  0.00           C  
ATOM   3248  C   PRO B1805      67.720 -19.568  64.953  1.00  0.00           C  
ATOM   3249  O   PRO B1805      67.852 -18.363  64.737  1.00  0.00           O  
ATOM   3250  CB  PRO B1805      65.526 -20.354  63.952  1.00  0.00           C  
ATOM   3251  CG  PRO B1805      64.476 -19.294  63.986  1.00  0.00           C  
ATOM   3252  CD  PRO B1805      64.153 -19.191  65.454  1.00  0.00           C  
ATOM   3253  N   GLN B1806      68.771 -20.388  64.921  1.00  0.00           N  
ATOM   3254  CA  GLN B1806      70.154 -19.989  64.630  1.00  0.00           C  
ATOM   3255  C   GLN B1806      70.350 -18.975  63.499  1.00  0.00           C  
ATOM   3256  O   GLN B1806      71.136 -18.022  63.608  1.00  0.00           O  
ATOM   3257  CB  GLN B1806      71.035 -21.210  64.275  1.00  0.00           C  
ATOM   3258  CG  GLN B1806      71.968 -21.712  65.390  1.00  0.00           C  
ATOM   3259  CD  GLN B1806      71.230 -22.439  66.514  1.00  0.00           C  
ATOM   3260  OE1 GLN B1806      70.713 -21.853  67.468  1.00  0.00           O  
ATOM   3261  NE2 GLN B1806      71.123 -23.762  66.446  1.00  0.00           N  
ATOM   3262  N   ALA B1807      69.656 -19.126  62.382  1.00  0.00           N  
ATOM   3263  CA  ALA B1807      69.799 -18.185  61.276  1.00  0.00           C  
ATOM   3264  C   ALA B1807      69.230 -16.816  61.605  1.00  0.00           C  
ATOM   3265  O   ALA B1807      69.549 -15.833  60.911  1.00  0.00           O  
ATOM   3266  CB  ALA B1807      69.069 -18.689  60.027  1.00  0.00           C  
ATOM   3267  N   LEU B1808      68.327 -16.725  62.604  1.00  0.00           N  
ATOM   3268  CA  LEU B1808      67.776 -15.428  62.886  1.00  0.00           C  
ATOM   3269  C   LEU B1808      68.432 -14.679  64.021  1.00  0.00           C  
ATOM   3270  O   LEU B1808      68.182 -13.492  64.219  1.00  0.00           O  
ATOM   3271  CB  LEU B1808      66.300 -15.631  63.046  1.00  0.00           C  
ATOM   3272  CG  LEU B1808      65.865 -15.445  61.627  1.00  0.00           C  
ATOM   3273  CD1 LEU B1808      65.280 -16.714  61.174  1.00  0.00           C  
ATOM   3274  CD2 LEU B1808      64.952 -14.249  61.484  1.00  0.00           C  
ATOM   3275  N   ILE B1809      69.401 -15.310  64.669  1.00  0.00           N  
ATOM   3276  CA  ILE B1809      70.097 -14.699  65.765  1.00  0.00           C  
ATOM   3277  C   ILE B1809      70.825 -13.482  65.232  1.00  0.00           C  
ATOM   3278  O   ILE B1809      70.590 -12.431  65.842  1.00  0.00           O  
ATOM   3279  CB  ILE B1809      71.073 -15.715  66.422  1.00  0.00           C  
ATOM   3280  CG1 ILE B1809      70.232 -16.720  67.177  1.00  0.00           C  
ATOM   3281  CG2 ILE B1809      72.032 -15.059  67.433  1.00  0.00           C  
ATOM   3282  CD1 ILE B1809      71.075 -17.810  67.871  1.00  0.00           C  
ATOM   3283  N   PRO B1810      71.617 -13.419  64.155  1.00  0.00           N  
ATOM   3284  CA  PRO B1810      72.222 -12.183  63.639  1.00  0.00           C  
ATOM   3285  C   PRO B1810      71.230 -11.061  63.405  1.00  0.00           C  
ATOM   3286  O   PRO B1810      71.547  -9.885  63.559  1.00  0.00           O  
ATOM   3287  CB  PRO B1810      72.896 -12.575  62.356  1.00  0.00           C  
ATOM   3288  CG  PRO B1810      73.206 -14.011  62.574  1.00  0.00           C  
ATOM   3289  CD  PRO B1810      71.959 -14.526  63.265  1.00  0.00           C  
ATOM   3290  N   TYR B1811      70.022 -11.417  62.996  1.00  0.00           N  
ATOM   3291  CA  TYR B1811      68.963 -10.466  62.759  1.00  0.00           C  
ATOM   3292  C   TYR B1811      68.295  -9.990  64.033  1.00  0.00           C  
ATOM   3293  O   TYR B1811      67.676  -8.934  63.976  1.00  0.00           O  
ATOM   3294  CB  TYR B1811      67.932 -11.076  61.904  1.00  0.00           C  
ATOM   3295  CG  TYR B1811      68.492 -11.309  60.535  1.00  0.00           C  
ATOM   3296  CD1 TYR B1811      69.190 -12.468  60.255  1.00  0.00           C  
ATOM   3297  CD2 TYR B1811      68.315 -10.348  59.549  1.00  0.00           C  
ATOM   3298  CE1 TYR B1811      69.705 -12.682  58.996  1.00  0.00           C  
ATOM   3299  CE2 TYR B1811      68.836 -10.554  58.287  1.00  0.00           C  
ATOM   3300  CZ  TYR B1811      69.515 -11.727  58.028  1.00  0.00           C  
ATOM   3301  OH  TYR B1811      69.949 -11.981  56.743  1.00  0.00           O  
ATOM   3302  N   MET B1812      68.348 -10.697  65.173  1.00  0.00           N  
ATOM   3303  CA  MET B1812      67.687 -10.242  66.384  1.00  0.00           C  
ATOM   3304  C   MET B1812      68.639  -9.713  67.422  1.00  0.00           C  
ATOM   3305  O   MET B1812      68.280  -8.883  68.259  1.00  0.00           O  
ATOM   3306  CB  MET B1812      66.921 -11.347  67.048  1.00  0.00           C  
ATOM   3307  CG  MET B1812      65.520 -11.607  66.618  1.00  0.00           C  
ATOM   3308  SD  MET B1812      64.343 -10.242  66.790  1.00  0.00           S  
ATOM   3309  CE  MET B1812      64.223 -10.022  68.546  1.00  0.00           C  
ATOM   3310  N   GLY B1813      69.873 -10.181  67.458  1.00  0.00           N  
ATOM   3311  CA  GLY B1813      70.777  -9.781  68.537  1.00  0.00           C  
ATOM   3312  C   GLY B1813      70.637 -10.680  69.771  1.00  0.00           C  
ATOM   3313  O   GLY B1813      71.415 -10.631  70.731  1.00  0.00           O  
ATOM   3314  N   LYS B1814      69.728 -11.635  69.738  1.00  0.00           N  
ATOM   3315  CA  LYS B1814      69.497 -12.457  70.886  1.00  0.00           C  
ATOM   3316  C   LYS B1814      68.990 -13.772  70.395  1.00  0.00           C  
ATOM   3317  O   LYS B1814      68.375 -13.895  69.342  1.00  0.00           O  
ATOM   3318  CB  LYS B1814      68.451 -11.793  71.806  1.00  0.00           C  
ATOM   3319  CG  LYS B1814      67.234 -11.261  71.042  1.00  0.00           C  
ATOM   3320  CD  LYS B1814      66.158 -10.825  71.980  1.00  0.00           C  
ATOM   3321  CE  LYS B1814      66.635  -9.816  72.993  1.00  0.00           C  
ATOM   3322  NZ  LYS B1814      65.639  -9.655  74.033  1.00  0.00           N  
ATOM   3323  N   GLU B1815      69.206 -14.681  71.314  1.00  0.00           N  
ATOM   3324  CA  GLU B1815      68.845 -16.038  71.127  1.00  0.00           C  
ATOM   3325  C   GLU B1815      67.490 -16.340  71.703  1.00  0.00           C  
ATOM   3326  O   GLU B1815      66.944 -17.364  71.368  1.00  0.00           O  
ATOM   3327  CB  GLU B1815      69.967 -16.843  71.758  1.00  0.00           C  
ATOM   3328  CG  GLU B1815      69.918 -18.370  71.473  1.00  0.00           C  
ATOM   3329  CD  GLU B1815      71.093 -19.136  72.058  1.00  0.00           C  
ATOM   3330  OE1 GLU B1815      71.005 -19.572  73.205  1.00  0.00           O  
ATOM   3331  OE2 GLU B1815      72.096 -19.297  71.362  1.00  0.00           O  
ATOM   3332  N   VAL B1816      66.865 -15.525  72.527  1.00  0.00           N  
ATOM   3333  CA  VAL B1816      65.549 -15.847  73.117  1.00  0.00           C  
ATOM   3334  C   VAL B1816      64.688 -14.600  73.098  1.00  0.00           C  
ATOM   3335  O   VAL B1816      65.223 -13.505  73.275  1.00  0.00           O  
ATOM   3336  CB  VAL B1816      65.682 -16.350  74.614  1.00  0.00           C  
ATOM   3337  CG1 VAL B1816      64.330 -16.474  75.276  1.00  0.00           C  
ATOM   3338  CG2 VAL B1816      66.144 -17.787  74.656  1.00  0.00           C  
ATOM   3339  N   LEU B1817      63.397 -14.753  72.853  1.00  0.00           N  
ATOM   3340  CA  LEU B1817      62.474 -13.661  72.902  1.00  0.00           C  
ATOM   3341  C   LEU B1817      62.048 -13.517  74.340  1.00  0.00           C  
ATOM   3342  O   LEU B1817      61.704 -14.460  75.054  1.00  0.00           O  
ATOM   3343  CB  LEU B1817      61.302 -13.945  72.020  1.00  0.00           C  
ATOM   3344  CG  LEU B1817      61.558 -14.013  70.507  1.00  0.00           C  
ATOM   3345  CD1 LEU B1817      60.213 -14.014  69.837  1.00  0.00           C  
ATOM   3346  CD2 LEU B1817      62.363 -12.831  70.005  1.00  0.00           C  
ATOM   3347  N   GLU B1818      62.120 -12.284  74.769  1.00  0.00           N  
ATOM   3348  CA  GLU B1818      61.942 -11.908  76.142  1.00  0.00           C  
ATOM   3349  C   GLU B1818      60.564 -11.269  76.383  1.00  0.00           C  
ATOM   3350  O   GLU B1818      60.010 -10.582  75.496  1.00  0.00           O  
ATOM   3351  CB  GLU B1818      63.085 -10.997  76.376  1.00  0.00           C  
ATOM   3352  CG  GLU B1818      63.757 -11.033  77.728  1.00  0.00           C  
ATOM   3353  CD  GLU B1818      64.594 -12.270  77.977  1.00  0.00           C  
ATOM   3354  OE1 GLU B1818      65.636 -12.422  77.314  1.00  0.00           O  
ATOM   3355  OE2 GLU B1818      64.193 -13.045  78.857  1.00  0.00           O  
ATOM   3356  N   PRO B1819      59.931 -11.477  77.549  1.00  0.00           N  
ATOM   3357  CA  PRO B1819      58.674 -10.823  77.906  1.00  0.00           C  
ATOM   3358  C   PRO B1819      58.866  -9.320  77.909  1.00  0.00           C  
ATOM   3359  O   PRO B1819      59.958  -8.836  78.223  1.00  0.00           O  
ATOM   3360  CB  PRO B1819      58.298 -11.389  79.263  1.00  0.00           C  
ATOM   3361  CG  PRO B1819      59.595 -11.942  79.763  1.00  0.00           C  
ATOM   3362  CD  PRO B1819      60.275 -12.502  78.533  1.00  0.00           C  
ATOM   3363  N   CYS B1820      57.818  -8.628  77.466  1.00  0.00           N  
ATOM   3364  CA  CYS B1820      57.805  -7.184  77.382  1.00  0.00           C  
ATOM   3365  C   CYS B1820      57.128  -6.736  78.658  1.00  0.00           C  
ATOM   3366  O   CYS B1820      55.909  -6.924  78.841  1.00  0.00           O  
ATOM   3367  CB  CYS B1820      56.981  -6.604  76.195  1.00  0.00           C  
ATOM   3368  SG  CYS B1820      57.686  -4.950  75.962  1.00  0.00           S  
ATOM   3369  N   GLY B1821      57.991  -6.199  79.522  1.00  0.00           N  
ATOM   3370  CA  GLY B1821      57.620  -5.669  80.819  1.00  0.00           C  
ATOM   3371  C   GLY B1821      58.821  -4.933  81.396  1.00  0.00           C  
ATOM   3372  O   GLY B1821      58.989  -4.943  82.612  1.00  0.00           O  
ATOM   3373  OXT GLY B1821      59.600  -4.367  80.626  1.00  0.00           O  
HETATM 3374  N10 SSA B 423      51.153 -14.601  45.520  1.00  0.00           N  
HETATM 3375  CA  SSA B 423      50.640 -15.873  45.939  1.00  0.00           C  
HETATM 3376  CB  SSA B 423      51.762 -16.691  46.516  1.00  0.00           C  
HETATM 3377  OG  SSA B 423      52.415 -15.836  47.434  1.00  0.00           O  
HETATM 3378  C9  SSA B 423      49.594 -15.618  46.979  1.00  0.00           C  
HETATM 3379  O9  SSA B 423      49.154 -14.475  47.175  1.00  0.00           O  
HETATM 3380  N8  SSA B 423      49.282 -16.737  47.615  1.00  0.00           N  
HETATM 3381  S1  SSA B 423      48.270 -16.845  48.828  1.00  0.00           S  
HETATM 3382  O1S SSA B 423      47.006 -16.359  48.430  1.00  0.00           O  
HETATM 3383  O2S SSA B 423      48.010 -18.168  49.255  1.00  0.00           O  
HETATM 3384  O5' SSA B 423      48.874 -16.092  50.015  1.00  0.00           O  
HETATM 3385  C5' SSA B 423      50.216 -16.478  50.253  1.00  0.00           C  
HETATM 3386  C4' SSA B 423      50.524 -16.551  51.762  1.00  0.00           C  
HETATM 3387  O4' SSA B 423      50.197 -15.345  52.400  1.00  0.00           O  
HETATM 3388  C3' SSA B 423      49.749 -17.623  52.525  1.00  0.00           C  
HETATM 3389  O3' SSA B 423      50.531 -18.833  52.497  1.00  0.00           O  
HETATM 3390  C2' SSA B 423      49.789 -17.100  53.914  1.00  0.00           C  
HETATM 3391  O2' SSA B 423      51.038 -17.290  54.491  1.00  0.00           O  
HETATM 3392  C1' SSA B 423      49.745 -15.626  53.724  1.00  0.00           C  
HETATM 3393  N9  SSA B 423      48.404 -15.079  53.913  1.00  0.00           N  
HETATM 3394  C8  SSA B 423      47.351 -15.038  53.020  1.00  0.00           C  
HETATM 3395  N7  SSA B 423      46.229 -14.582  53.506  1.00  0.00           N  
HETATM 3396  C5  SSA B 423      46.618 -14.191  54.809  1.00  0.00           C  
HETATM 3397  C6  SSA B 423      45.933 -13.451  55.811  1.00  0.00           C  
HETATM 3398  N6  SSA B 423      44.775 -12.832  55.548  1.00  0.00           N  
HETATM 3399  N1  SSA B 423      46.606 -13.251  56.972  1.00  0.00           N  
HETATM 3400  C2  SSA B 423      47.894 -13.641  57.106  1.00  0.00           C  
HETATM 3401  N3  SSA B 423      48.667 -14.266  56.199  1.00  0.00           N  
HETATM 3402  C4  SSA B 423      47.933 -14.534  55.070  1.00  0.00           C  
TER
END
