# Supplementary material for: Backbone Brackets and Arginine Tweezers delineate Class I and Class II aminoacyl tRNA synthetases
Source: PLoS Comput Biol. 2018 Apr 16;14(4):e1006101. doi: 10.1371/journal.pcbi.1006101 (PMC5919687; doi:10.1371/journal.pcbi.1006101)
Supplement: S12 File — All structures of Class II aaRS with residues renumbered according to the MSA. (GZ) [file pcbi.1006101.s024.tar.gz › 1sry_A_renum.pdb]

ATOM      1  N   MET A 135      40.060  19.280  71.790  1.00  0.00           N  
ATOM      2  CA  MET A 135      39.140  19.830  72.810  1.00  0.00           C  
ATOM      3  C   MET A 135      39.830  20.570  73.960  1.00  0.00           C  
ATOM      4  O   MET A 135      40.800  20.130  74.570  1.00  0.00           O  
ATOM      5  CB  MET A 135      38.270  18.730  73.400  1.00  0.00           C  
ATOM      6  CG  MET A 135      37.040  19.280  74.110  1.00  0.00           C  
ATOM      7  SD  MET A 135      35.560  18.990  73.080  1.00  0.00           S  
ATOM      8  CE  MET A 135      35.090  17.340  73.570  1.00  0.00           C  
ATOM      9  N   VAL A 136      39.260  21.730  74.210  1.00  0.00           N  
ATOM     10  CA  VAL A 136      39.640  22.600  75.340  1.00  0.00           C  
ATOM     11  C   VAL A 136      38.590  22.450  76.460  1.00  0.00           C  
ATOM     12  O   VAL A 136      37.430  22.080  76.250  1.00  0.00           O  
ATOM     13  CB  VAL A 136      39.800  24.070  74.850  1.00  0.00           C  
ATOM     14  CG1 VAL A 136      40.220  24.990  75.980  1.00  0.00           C  
ATOM     15  CG2 VAL A 136      40.900  24.210  73.790  1.00  0.00           C  
ATOM     16  N   ASP A 137      39.070  22.660  77.690  1.00  0.00           N  
ATOM     17  CA  ASP A 137      38.220  22.930  78.880  1.00  0.00           C  
ATOM     18  C   ASP A 137      37.290  24.160  78.740  1.00  0.00           C  
ATOM     19  O   ASP A 137      37.750  25.310  78.860  1.00  0.00           O  
ATOM     20  CB  ASP A 137      39.250  23.150  80.000  1.00  0.00           C  
ATOM     21  CG  ASP A 137      38.660  23.100  81.400  1.00  0.00           C  
ATOM     22  OD1 ASP A 137      37.460  22.760  81.510  1.00  0.00           O  
ATOM     23  OD2 ASP A 137      39.410  23.430  82.340  1.00  0.00           O  
ATOM     24  N   LEU A 138      35.990  23.930  78.510  1.00  0.00           N  
ATOM     25  CA  LEU A 138      34.920  24.970  78.500  1.00  0.00           C  
ATOM     26  C   LEU A 138      34.850  25.960  79.690  1.00  0.00           C  
ATOM     27  O   LEU A 138      34.480  27.110  79.490  1.00  0.00           O  
ATOM     28  CB  LEU A 138      33.520  24.370  78.350  1.00  0.00           C  
ATOM     29  CG  LEU A 138      32.940  24.540  76.940  1.00  0.00           C  
ATOM     30  CD1 LEU A 138      31.790  23.560  76.750  1.00  0.00           C  
ATOM     31  CD2 LEU A 138      32.480  25.980  76.650  1.00  0.00           C  
ATOM     32  N   LYS A 139      35.140  25.500  80.900  1.00  0.00           N  
ATOM     33  CA  LYS A 139      35.400  26.380  82.050  1.00  0.00           C  
ATOM     34  C   LYS A 139      36.480  27.430  81.700  1.00  0.00           C  
ATOM     35  O   LYS A 139      36.130  28.600  81.580  1.00  0.00           O  
ATOM     36  CB  LYS A 139      35.850  25.500  83.210  1.00  0.00           C  
ATOM     37  CG  LYS A 139      36.120  26.290  84.490  1.00  0.00           C  
ATOM     38  CD  LYS A 139      37.480  25.980  85.140  1.00  0.00           C  
ATOM     39  CE  LYS A 139      37.710  24.500  85.470  1.00  0.00           C  
ATOM     40  NZ  LYS A 139      36.560  23.910  86.210  1.00  0.00           N  
ATOM     41  N   ARG A 140      37.730  27.020  81.440  1.00  0.00           N  
ATOM     42  CA  ARG A 140      38.810  27.950  81.030  1.00  0.00           C  
ATOM     43  C   ARG A 140      38.380  28.850  79.850  1.00  0.00           C  
ATOM     44  O   ARG A 140      38.430  30.070  79.950  1.00  0.00           O  
ATOM     45  CB  ARG A 140      40.090  27.210  80.650  1.00  0.00           C  
ATOM     46  CG  ARG A 140      41.340  27.920  81.210  1.00  0.00           C  
ATOM     47  CD  ARG A 140      41.680  27.410  82.620  1.00  0.00           C  
ATOM     48  NE  ARG A 140      42.550  28.340  83.380  1.00  0.00           N  
ATOM     49  CZ  ARG A 140      43.900  28.330  83.490  1.00  0.00           C  
ATOM     50  NH1 ARG A 140      44.690  27.500  82.810  1.00  0.00           N  
ATOM     51  NH2 ARG A 140      44.490  29.020  84.460  1.00  0.00           N  
ATOM     52  N   LEU A 141      37.620  28.240  78.940  1.00  0.00           N  
ATOM     53  CA  LEU A 141      37.090  28.950  77.770  1.00  0.00           C  
ATOM     54  C   LEU A 141      36.190  30.100  78.200  1.00  0.00           C  
ATOM     55  O   LEU A 141      36.630  31.240  78.060  1.00  0.00           O  
ATOM     56  CB  LEU A 141      36.420  27.970  76.800  1.00  0.00           C  
ATOM     57  CG  LEU A 141      35.820  28.620  75.550  1.00  0.00           C  
ATOM     58  CD1 LEU A 141      36.850  29.410  74.760  1.00  0.00           C  
ATOM     59  CD2 LEU A 141      35.290  27.520  74.630  1.00  0.00           C  
ATOM     60  N   ARG A 142      35.160  29.780  78.970  1.00  0.00           N  
ATOM     61  CA  ARG A 142      34.210  30.750  79.600  1.00  0.00           C  
ATOM     62  C   ARG A 142      34.870  31.850  80.450  1.00  0.00           C  
ATOM     63  O   ARG A 142      34.400  32.980  80.430  1.00  0.00           O  
ATOM     64  CB  ARG A 142      33.150  30.060  80.470  1.00  0.00           C  
ATOM     65  CG  ARG A 142      32.030  29.450  79.630  1.00  0.00           C  
ATOM     66  CD  ARG A 142      30.930  28.830  80.490  1.00  0.00           C  
ATOM     67  NE  ARG A 142      31.270  27.520  81.060  1.00  0.00           N  
ATOM     68  CZ  ARG A 142      30.590  26.380  80.860  1.00  0.00           C  
ATOM     69  NH1 ARG A 142      29.630  26.300  79.950  1.00  0.00           N  
ATOM     70  NH2 ARG A 142      30.570  25.440  81.790  1.00  0.00           N  
ATOM     71  N   GLN A 143      35.940  31.530  81.170  1.00  0.00           N  
ATOM     72  CA  GLN A 143      36.580  32.520  82.070  1.00  0.00           C  
ATOM     73  C   GLN A 143      37.790  33.280  81.500  1.00  0.00           C  
ATOM     74  O   GLN A 143      38.370  34.130  82.170  1.00  0.00           O  
ATOM     75  CB  GLN A 143      36.880  31.920  83.460  1.00  0.00           C  
ATOM     76  CG  GLN A 143      37.750  30.660  83.400  1.00  0.00           C  
ATOM     77  CD  GLN A 143      38.250  30.140  84.750  1.00  0.00           C  
ATOM     78  OE1 GLN A 143      39.350  29.600  84.860  1.00  0.00           O  
ATOM     79  NE2 GLN A 143      37.450  30.200  85.800  1.00  0.00           N  
ATOM     80  N   GLU A 144      38.190  32.960  80.280  1.00  0.00           N  
ATOM     81  CA  GLU A 144      39.340  33.610  79.620  1.00  0.00           C  
ATOM     82  C   GLU A 144      39.240  33.760  78.090  1.00  0.00           C  
ATOM     83  O   GLU A 144      40.270  33.690  77.420  1.00  0.00           O  
ATOM     84  CB  GLU A 144      40.610  32.830  80.020  1.00  0.00           C  
ATOM     85  CG  GLU A 144      41.200  33.330  81.340  1.00  0.00           C  
ATOM     86  CD  GLU A 144      41.640  32.170  82.240  1.00  0.00           C  
ATOM     87  OE1 GLU A 144      40.840  31.220  82.410  1.00  0.00           O  
ATOM     88  OE2 GLU A 144      42.780  32.260  82.770  1.00  0.00           O  
ATOM     89  N   PRO A 145      38.090  34.170  77.510  1.00  0.00           N  
ATOM     90  CA  PRO A 145      37.910  34.150  76.040  1.00  0.00           C  
ATOM     91  C   PRO A 145      38.900  35.060  75.300  1.00  0.00           C  
ATOM     92  O   PRO A 145      39.250  34.760  74.160  1.00  0.00           O  
ATOM     93  CB  PRO A 145      36.440  34.510  75.790  1.00  0.00           C  
ATOM     94  CG  PRO A 145      35.950  35.190  77.070  1.00  0.00           C  
ATOM     95  CD  PRO A 145      36.930  34.800  78.180  1.00  0.00           C  
ATOM     96  N   GLU A 146      39.380  36.090  75.980  1.00  0.00           N  
ATOM     97  CA  GLU A 146      40.560  36.920  75.630  1.00  0.00           C  
ATOM     98  C   GLU A 146      41.640  36.050  74.940  1.00  0.00           C  
ATOM     99  O   GLU A 146      41.770  36.080  73.710  1.00  0.00           O  
ATOM    100  CB  GLU A 146      41.020  37.470  77.000  1.00  0.00           C  
ATOM    101  CG  GLU A 146      41.830  38.790  76.980  1.00  0.00           C  
ATOM    102  CD  GLU A 146      43.320  38.740  76.580  1.00  0.00           C  
ATOM    103  OE1 GLU A 146      44.050  37.860  77.110  1.00  0.00           O  
ATOM    104  OE2 GLU A 146      43.720  39.660  75.820  1.00  0.00           O  
ATOM    105  N   VAL A 147      42.050  35.030  75.680  1.00  0.00           N  
ATOM    106  CA  VAL A 147      43.090  34.040  75.330  1.00  0.00           C  
ATOM    107  C   VAL A 147      42.700  33.280  74.050  1.00  0.00           C  
ATOM    108  O   VAL A 147      43.400  33.320  73.040  1.00  0.00           O  
ATOM    109  CB  VAL A 147      43.250  33.070  76.520  1.00  0.00           C  
ATOM    110  CG1 VAL A 147      44.410  32.110  76.310  1.00  0.00           C  
ATOM    111  CG2 VAL A 147      43.540  33.820  77.820  1.00  0.00           C  
ATOM    112  N   PHE A 148      41.510  32.710  74.050  1.00  0.00           N  
ATOM    113  CA  PHE A 148      41.020  31.930  72.900  1.00  0.00           C  
ATOM    114  C   PHE A 148      40.770  32.730  71.620  1.00  0.00           C  
ATOM    115  O   PHE A 148      40.900  32.200  70.520  1.00  0.00           O  
ATOM    116  CB  PHE A 148      39.780  31.140  73.300  1.00  0.00           C  
ATOM    117  CG  PHE A 148      40.230  30.060  74.270  1.00  0.00           C  
ATOM    118  CD1 PHE A 148      40.840  28.890  73.760  1.00  0.00           C  
ATOM    119  CD2 PHE A 148      40.220  30.340  75.660  1.00  0.00           C  
ATOM    120  CE1 PHE A 148      41.490  28.020  74.650  1.00  0.00           C  
ATOM    121  CE2 PHE A 148      40.860  29.460  76.550  1.00  0.00           C  
ATOM    122  CZ  PHE A 148      41.500  28.310  76.030  1.00  0.00           C  
ATOM    123  N   HIS A 149      40.450  34.010  71.780  1.00  0.00           N  
ATOM    124  CA  HIS A 149      40.240  34.930  70.650  1.00  0.00           C  
ATOM    125  C   HIS A 149      41.580  35.270  69.960  1.00  0.00           C  
ATOM    126  O   HIS A 149      41.740  35.060  68.750  1.00  0.00           O  
ATOM    127  CB  HIS A 149      39.500  36.160  71.210  1.00  0.00           C  
ATOM    128  CG  HIS A 149      39.300  37.240  70.140  1.00  0.00           C  
ATOM    129  ND1 HIS A 149      38.310  37.260  69.240  1.00  0.00           N  
ATOM    130  CD2 HIS A 149      40.220  38.120  69.740  1.00  0.00           C  
ATOM    131  CE1 HIS A 149      38.650  38.110  68.280  1.00  0.00           C  
ATOM    132  NE2 HIS A 149      39.830  38.640  68.580  1.00  0.00           N  
ATOM    133  N   ARG A 150      42.550  35.710  70.780  1.00  0.00           N  
ATOM    134  CA  ARG A 150      43.960  35.950  70.400  1.00  0.00           C  
ATOM    135  C   ARG A 150      44.540  34.750  69.620  1.00  0.00           C  
ATOM    136  O   ARG A 150      44.870  34.910  68.450  1.00  0.00           O  
ATOM    137  CB  ARG A 150      44.660  36.170  71.730  1.00  0.00           C  
ATOM    138  CG  ARG A 150      46.140  36.560  71.640  1.00  0.00           C  
ATOM    139  CD  ARG A 150      46.710  36.590  73.070  1.00  0.00           C  
ATOM    140  NE  ARG A 150      48.120  36.170  73.010  1.00  0.00           N  
ATOM    141  CZ  ARG A 150      48.630  34.910  73.020  1.00  0.00           C  
ATOM    142  NH1 ARG A 150      47.880  33.820  73.210  1.00  0.00           N  
ATOM    143  NH2 ARG A 150      49.870  34.700  72.570  1.00  0.00           N  
ATOM    144  N   ALA A 151      44.370  33.550  70.190  1.00  0.00           N  
ATOM    145  CA  ALA A 151      44.750  32.240  69.600  1.00  0.00           C  
ATOM    146  C   ALA A 151      43.940  31.830  68.350  1.00  0.00           C  
ATOM    147  O   ALA A 151      44.510  31.200  67.480  1.00  0.00           O  
ATOM    148  CB  ALA A 151      44.640  31.130  70.640  1.00  0.00           C  
ATOM    149  N   ILE A 152      42.650  32.150  68.260  1.00  0.00           N  
ATOM    150  CA  ILE A 152      41.880  31.970  67.000  1.00  0.00           C  
ATOM    151  C   ILE A 152      42.530  32.760  65.850  1.00  0.00           C  
ATOM    152  O   ILE A 152      42.820  32.190  64.800  1.00  0.00           O  
ATOM    153  CB  ILE A 152      40.380  32.300  67.180  1.00  0.00           C  
ATOM    154  CG1 ILE A 152      39.750  31.130  67.940  1.00  0.00           C  
ATOM    155  CG2 ILE A 152      39.640  32.510  65.850  1.00  0.00           C  
ATOM    156  CD1 ILE A 152      38.340  31.410  68.440  1.00  0.00           C  
ATOM    157  N   ARG A 153      42.780  34.050  66.070  1.00  0.00           N  
ATOM    158  CA  ARG A 153      43.390  34.840  64.990  1.00  0.00           C  
ATOM    159  C   ARG A 153      44.890  34.610  64.770  1.00  0.00           C  
ATOM    160  O   ARG A 153      45.260  34.280  63.640  1.00  0.00           O  
ATOM    161  CB  ARG A 153      42.940  36.300  64.910  1.00  0.00           C  
ATOM    162  CG  ARG A 153      42.890  37.110  66.210  1.00  0.00           C  
ATOM    163  CD  ARG A 153      42.230  38.480  65.970  1.00  0.00           C  
ATOM    164  NE  ARG A 153      40.790  38.400  65.610  1.00  0.00           N  
ATOM    165  CZ  ARG A 153      40.240  38.710  64.410  1.00  0.00           C  
ATOM    166  NH1 ARG A 153      40.960  39.040  63.340  1.00  0.00           N  
ATOM    167  NH2 ARG A 153      38.920  38.860  64.310  1.00  0.00           N  
ATOM    168  N   GLU A 154      45.660  34.480  65.850  1.00  0.00           N  
ATOM    169  CA  GLU A 154      47.090  34.100  65.740  1.00  0.00           C  
ATOM    170  C   GLU A 154      47.360  32.800  64.970  1.00  0.00           C  
ATOM    171  O   GLU A 154      48.430  32.600  64.390  1.00  0.00           O  
ATOM    172  CB  GLU A 154      47.740  33.990  67.120  1.00  0.00           C  
ATOM    173  CG  GLU A 154      48.020  35.380  67.690  1.00  0.00           C  
ATOM    174  CD  GLU A 154      48.750  35.330  69.030  1.00  0.00           C  
ATOM    175  OE1 GLU A 154      48.800  34.240  69.650  1.00  0.00           O  
ATOM    176  OE2 GLU A 154      49.150  36.430  69.480  1.00  0.00           O  
ATOM    177  N   LYS A 155      46.410  31.880  65.010  1.00  0.00           N  
ATOM    178  CA  LYS A 155      46.530  30.600  64.310  1.00  0.00           C  
ATOM    179  C   LYS A 155      45.710  30.540  63.020  1.00  0.00           C  
ATOM    180  O   LYS A 155      45.730  29.500  62.360  1.00  0.00           O  
ATOM    181  CB  LYS A 155      46.120  29.460  65.250  1.00  0.00           C  
ATOM    182  CG  LYS A 155      47.120  29.290  66.410  1.00  0.00           C  
ATOM    183  CD  LYS A 155      46.810  27.970  67.090  1.00  0.00           C  
ATOM    184  CE  LYS A 155      47.970  27.510  67.960  1.00  0.00           C  
ATOM    185  NZ  LYS A 155      47.680  26.130  68.350  1.00  0.00           N  
ATOM    186  N   GLY A 156      45.030  31.640  62.680  1.00  0.00           N  
ATOM    187  CA  GLY A 156      44.240  31.740  61.430  1.00  0.00           C  
ATOM    188  C   GLY A 156      43.100  30.720  61.380  1.00  0.00           C  
ATOM    189  O   GLY A 156      42.850  30.080  60.360  1.00  0.00           O  
ATOM    190  N   VAL A 157      42.400  30.650  62.510  1.00  0.00           N  
ATOM    191  CA  VAL A 157      41.270  29.740  62.690  1.00  0.00           C  
ATOM    192  C   VAL A 157      39.990  30.460  62.290  1.00  0.00           C  
ATOM    193  O   VAL A 157      39.690  31.580  62.720  1.00  0.00           O  
ATOM    194  CB  VAL A 157      41.210  29.120  64.100  1.00  0.00           C  
ATOM    195  CG1 VAL A 157      40.070  28.080  64.180  1.00  0.00           C  
ATOM    196  CG2 VAL A 157      42.510  28.370  64.420  1.00  0.00           C  
ATOM    197  N   ALA A 158      39.390  29.830  61.290  1.00  0.00           N  
ATOM    198  CA  ALA A 158      38.050  30.180  60.800  1.00  0.00           C  
ATOM    199  C   ALA A 158      36.960  29.780  61.840  1.00  0.00           C  
ATOM    200  O   ALA A 158      36.310  28.750  61.710  1.00  0.00           O  
ATOM    201  CB  ALA A 158      37.910  29.460  59.450  1.00  0.00           C  
ATOM    202  N   LEU A 159      36.910  30.560  62.940  1.00  0.00           N  
ATOM    203  CA  LEU A 159      35.960  30.340  64.070  1.00  0.00           C  
ATOM    204  C   LEU A 159      35.550  31.650  64.780  1.00  0.00           C  
ATOM    205  O   LEU A 159      36.300  32.340  65.460  1.00  0.00           O  
ATOM    206  CB  LEU A 159      36.540  29.300  65.070  1.00  0.00           C  
ATOM    207  CG  LEU A 159      35.550  28.880  66.170  1.00  0.00           C  
ATOM    208  CD1 LEU A 159      34.740  27.620  65.840  1.00  0.00           C  
ATOM    209  CD2 LEU A 159      36.280  28.690  67.500  1.00  0.00           C  
ATOM    210  N   ASP A 160      34.260  31.940  64.650  1.00  0.00           N  
ATOM    211  CA  ASP A 160      33.600  33.060  65.360  1.00  0.00           C  
ATOM    212  C   ASP A 160      33.370  32.660  66.820  1.00  0.00           C  
ATOM    213  O   ASP A 160      32.390  31.980  67.130  1.00  0.00           O  
ATOM    214  CB  ASP A 160      32.280  33.330  64.620  1.00  0.00           C  
ATOM    215  CG  ASP A 160      31.290  34.270  65.340  1.00  0.00           C  
ATOM    216  OD1 ASP A 160      31.580  34.750  66.470  1.00  0.00           O  
ATOM    217  OD2 ASP A 160      30.190  34.390  64.780  1.00  0.00           O  
ATOM    218  N   LEU A 161      34.200  33.210  67.700  1.00  0.00           N  
ATOM    219  CA  LEU A 161      34.080  32.900  69.150  1.00  0.00           C  
ATOM    220  C   LEU A 161      32.810  33.420  69.860  1.00  0.00           C  
ATOM    221  O   LEU A 161      32.240  32.750  70.720  1.00  0.00           O  
ATOM    222  CB  LEU A 161      35.380  33.340  69.860  1.00  0.00           C  
ATOM    223  CG  LEU A 161      35.510  32.720  71.260  1.00  0.00           C  
ATOM    224  CD1 LEU A 161      35.620  31.200  71.210  1.00  0.00           C  
ATOM    225  CD2 LEU A 161      36.710  33.320  72.000  1.00  0.00           C  
ATOM    226  N   GLU A 162      32.270  34.550  69.410  1.00  0.00           N  
ATOM    227  CA  GLU A 162      31.010  35.090  69.950  1.00  0.00           C  
ATOM    228  C   GLU A 162      29.860  34.100  69.760  1.00  0.00           C  
ATOM    229  O   GLU A 162      29.350  33.590  70.760  1.00  0.00           O  
ATOM    230  CB  GLU A 162      30.620  36.450  69.350  1.00  0.00           C  
ATOM    231  CG  GLU A 162      31.480  37.600  69.900  1.00  0.00           C  
ATOM    232  CD  GLU A 162      32.750  37.900  69.070  1.00  0.00           C  
ATOM    233  OE1 GLU A 162      33.310  36.970  68.420  1.00  0.00           O  
ATOM    234  OE2 GLU A 162      33.170  39.080  69.120  1.00  0.00           O  
ATOM    235  N   ALA A 163      29.650  33.650  68.530  1.00  0.00           N  
ATOM    236  CA  ALA A 163      28.600  32.640  68.250  1.00  0.00           C  
ATOM    237  C   ALA A 163      28.690  31.360  69.120  1.00  0.00           C  
ATOM    238  O   ALA A 163      27.670  30.890  69.640  1.00  0.00           O  
ATOM    239  CB  ALA A 163      28.620  32.300  66.760  1.00  0.00           C  
ATOM    240  N   LEU A 164      29.910  30.900  69.390  1.00  0.00           N  
ATOM    241  CA  LEU A 164      30.190  29.730  70.250  1.00  0.00           C  
ATOM    242  C   LEU A 164      29.780  30.000  71.700  1.00  0.00           C  
ATOM    243  O   LEU A 164      29.010  29.240  72.280  1.00  0.00           O  
ATOM    244  CB  LEU A 164      31.670  29.350  70.140  1.00  0.00           C  
ATOM    245  CG  LEU A 164      32.090  28.110  70.940  1.00  0.00           C  
ATOM    246  CD1 LEU A 164      33.260  27.450  70.210  1.00  0.00           C  
ATOM    247  CD2 LEU A 164      32.510  28.430  72.380  1.00  0.00           C  
ATOM    248  N   LEU A 165      30.250  31.120  72.240  1.00  0.00           N  
ATOM    249  CA  LEU A 165      29.910  31.560  73.610  1.00  0.00           C  
ATOM    250  C   LEU A 165      28.410  31.850  73.800  1.00  0.00           C  
ATOM    251  O   LEU A 165      27.850  31.610  74.870  1.00  0.00           O  
ATOM    252  CB  LEU A 165      30.750  32.780  74.000  1.00  0.00           C  
ATOM    253  CG  LEU A 165      32.250  32.440  74.090  1.00  0.00           C  
ATOM    254  CD1 LEU A 165      33.090  33.700  73.880  1.00  0.00           C  
ATOM    255  CD2 LEU A 165      32.570  31.760  75.430  1.00  0.00           C  
ATOM    256  N   ALA A 166      27.770  32.300  72.720  1.00  0.00           N  
ATOM    257  CA  ALA A 166      26.300  32.490  72.670  1.00  0.00           C  
ATOM    258  C   ALA A 166      25.580  31.160  72.850  1.00  0.00           C  
ATOM    259  O   ALA A 166      24.860  30.990  73.830  1.00  0.00           O  
ATOM    260  CB  ALA A 166      25.850  33.120  71.340  1.00  0.00           C  
ATOM    261  N   LEU A 167      25.920  30.190  72.000  1.00  0.00           N  
ATOM    262  CA  LEU A 167      25.290  28.850  72.010  1.00  0.00           C  
ATOM    263  C   LEU A 167      25.470  28.090  73.350  1.00  0.00           C  
ATOM    264  O   LEU A 167      24.500  27.540  73.890  1.00  0.00           O  
ATOM    265  CB  LEU A 167      25.850  28.080  70.820  1.00  0.00           C  
ATOM    266  CG  LEU A 167      24.780  27.190  70.200  1.00  0.00           C  
ATOM    267  CD1 LEU A 167      23.670  28.020  69.530  1.00  0.00           C  
ATOM    268  CD2 LEU A 167      25.440  26.310  69.140  1.00  0.00           C  
ATOM    269  N   ASP A 168      26.650  28.260  73.930  1.00  0.00           N  
ATOM    270  CA  ASP A 168      27.000  27.770  75.280  1.00  0.00           C  
ATOM    271  C   ASP A 168      26.020  28.270  76.370  1.00  0.00           C  
ATOM    272  O   ASP A 168      25.430  27.430  77.040  1.00  0.00           O  
ATOM    273  CB  ASP A 168      28.450  28.190  75.550  1.00  0.00           C  
ATOM    274  CG  ASP A 168      28.900  27.850  76.970  1.00  0.00           C  
ATOM    275  OD1 ASP A 168      28.690  26.690  77.350  1.00  0.00           O  
ATOM    276  OD2 ASP A 168      29.410  28.780  77.630  1.00  0.00           O  
ATOM    277  N   ARG A 169      25.840  29.590  76.490  1.00  0.00           N  
ATOM    278  CA  ARG A 169      24.840  30.240  77.400  1.00  0.00           C  
ATOM    279  C   ARG A 169      23.390  29.780  77.160  1.00  0.00           C  
ATOM    280  O   ARG A 169      22.760  29.280  78.080  1.00  0.00           O  
ATOM    281  CB  ARG A 169      24.910  31.780  77.350  1.00  0.00           C  
ATOM    282  CG  ARG A 169      25.990  32.390  78.260  1.00  0.00           C  
ATOM    283  CD  ARG A 169      25.740  32.160  79.770  1.00  0.00           C  
ATOM    284  NE  ARG A 169      24.450  32.760  80.180  1.00  0.00           N  
ATOM    285  CZ  ARG A 169      23.920  32.830  81.420  1.00  0.00           C  
ATOM    286  NH1 ARG A 169      24.590  32.430  82.490  1.00  0.00           N  
ATOM    287  NH2 ARG A 169      22.610  33.070  81.590  1.00  0.00           N  
ATOM    288  N   GLU A 170      22.960  29.790  75.890  1.00  0.00           N  
ATOM    289  CA  GLU A 170      21.620  29.270  75.500  1.00  0.00           C  
ATOM    290  C   GLU A 170      21.370  27.850  76.020  1.00  0.00           C  
ATOM    291  O   GLU A 170      20.510  27.660  76.870  1.00  0.00           O  
ATOM    292  CB  GLU A 170      21.380  29.300  73.990  1.00  0.00           C  
ATOM    293  CG  GLU A 170      21.390  30.740  73.450  1.00  0.00           C  
ATOM    294  CD  GLU A 170      21.320  30.790  71.920  1.00  0.00           C  
ATOM    295  OE1 GLU A 170      20.300  30.280  71.400  1.00  0.00           O  
ATOM    296  OE2 GLU A 170      22.260  31.350  71.290  1.00  0.00           O  
ATOM    297  N   VAL A 171      22.340  26.990  75.720  1.00  0.00           N  
ATOM    298  CA  VAL A 171      22.340  25.580  76.180  1.00  0.00           C  
ATOM    299  C   VAL A 171      22.360  25.500  77.710  1.00  0.00           C  
ATOM    300  O   VAL A 171      21.550  24.760  78.260  1.00  0.00           O  
ATOM    301  CB  VAL A 171      23.480  24.800  75.500  1.00  0.00           C  
ATOM    302  CG1 VAL A 171      23.640  23.390  76.080  1.00  0.00           C  
ATOM    303  CG2 VAL A 171      23.260  24.720  73.990  1.00  0.00           C  
ATOM    304  N   GLN A 172      23.170  26.290  78.410  1.00  0.00           N  
ATOM    305  CA  GLN A 172      23.140  26.240  79.890  1.00  0.00           C  
ATOM    306  C   GLN A 172      21.800  26.700  80.510  1.00  0.00           C  
ATOM    307  O   GLN A 172      21.270  25.990  81.370  1.00  0.00           O  
ATOM    308  CB  GLN A 172      24.320  26.970  80.570  1.00  0.00           C  
ATOM    309  CG  GLN A 172      25.740  26.590  80.100  1.00  0.00           C  
ATOM    310  CD  GLN A 172      26.040  25.080  79.860  1.00  0.00           C  
ATOM    311  OE1 GLN A 172      26.700  24.690  78.900  1.00  0.00           O  
ATOM    312  NE2 GLN A 172      25.590  24.170  80.700  1.00  0.00           N  
ATOM    313  N   GLU A 173      21.210  27.760  79.950  1.00  0.00           N  
ATOM    314  CA  GLU A 173      19.940  28.340  80.430  1.00  0.00           C  
ATOM    315  C   GLU A 173      18.760  27.390  80.190  1.00  0.00           C  
ATOM    316  O   GLU A 173      17.980  27.130  81.100  1.00  0.00           O  
ATOM    317  CB  GLU A 173      19.690  29.700  79.770  1.00  0.00           C  
ATOM    318  CG  GLU A 173      18.710  30.590  80.580  1.00  0.00           C  
ATOM    319  CD  GLU A 173      17.210  30.170  80.630  1.00  0.00           C  
ATOM    320  OE1 GLU A 173      16.530  30.320  79.570  1.00  0.00           O  
ATOM    321  OE2 GLU A 173      16.740  29.780  81.730  1.00  0.00           O  
ATOM    322  N   LEU A 174      18.730  26.830  78.990  1.00  0.00           N  
ATOM    323  CA  LEU A 174      17.790  25.740  78.630  1.00  0.00           C  
ATOM    324  C   LEU A 174      17.800  24.580  79.630  1.00  0.00           C  
ATOM    325  O   LEU A 174      16.740  24.190  80.110  1.00  0.00           O  
ATOM    326  CB  LEU A 174      18.120  25.190  77.240  1.00  0.00           C  
ATOM    327  CG  LEU A 174      17.380  25.870  76.080  1.00  0.00           C  
ATOM    328  CD1 LEU A 174      17.490  27.400  76.060  1.00  0.00           C  
ATOM    329  CD2 LEU A 174      17.940  25.310  74.780  1.00  0.00           C  
ATOM    330  N   LYS A 175      19.000  24.120  80.020  1.00  0.00           N  
ATOM    331  CA  LYS A 175      19.170  23.000  80.980  1.00  0.00           C  
ATOM    332  C   LYS A 175      18.660  23.350  82.380  1.00  0.00           C  
ATOM    333  O   LYS A 175      17.840  22.620  82.930  1.00  0.00           O  
ATOM    334  CB  LYS A 175      20.620  22.530  81.070  1.00  0.00           C  
ATOM    335  CG  LYS A 175      21.040  21.840  79.780  1.00  0.00           C  
ATOM    336  CD  LYS A 175      22.260  20.920  79.910  1.00  0.00           C  
ATOM    337  CE  LYS A 175      21.840  19.480  80.270  1.00  0.00           C  
ATOM    338  NZ  LYS A 175      22.990  18.600  80.060  1.00  0.00           N  
ATOM    339  N   LYS A 176      19.040  24.540  82.830  1.00  0.00           N  
ATOM    340  CA  LYS A 176      18.540  25.150  84.080  1.00  0.00           C  
ATOM    341  C   LYS A 176      16.990  25.140  84.110  1.00  0.00           C  
ATOM    342  O   LYS A 176      16.370  24.420  84.890  1.00  0.00           O  
ATOM    343  CB  LYS A 176      19.120  26.560  84.090  1.00  0.00           C  
ATOM    344  CG  LYS A 176      18.900  27.390  85.360  1.00  0.00           C  
ATOM    345  CD  LYS A 176      19.170  28.850  84.990  1.00  0.00           C  
ATOM    346  CE  LYS A 176      19.060  29.850  86.150  1.00  0.00           C  
ATOM    347  NZ  LYS A 176      17.720  29.840  86.760  1.00  0.00           N  
ATOM    348  N   ARG A 177      16.410  25.760  83.070  1.00  0.00           N  
ATOM    349  CA  ARG A 177      14.960  25.840  82.860  1.00  0.00           C  
ATOM    350  C   ARG A 177      14.280  24.460  82.840  1.00  0.00           C  
ATOM    351  O   ARG A 177      13.310  24.260  83.570  1.00  0.00           O  
ATOM    352  CB  ARG A 177      14.680  26.610  81.570  1.00  0.00           C  
ATOM    353  CG  ARG A 177      13.170  26.690  81.280  1.00  0.00           C  
ATOM    354  CD  ARG A 177      12.420  27.630  82.240  1.00  0.00           C  
ATOM    355  NE  ARG A 177      11.660  28.700  81.540  1.00  0.00           N  
ATOM    356  CZ  ARG A 177      12.090  29.530  80.560  1.00  0.00           C  
ATOM    357  NH1 ARG A 177      13.330  29.520  80.040  1.00  0.00           N  
ATOM    358  NH2 ARG A 177      11.250  30.430  80.040  1.00  0.00           N  
ATOM    359  N   LEU A 178      14.780  23.560  81.990  1.00  0.00           N  
ATOM    360  CA  LEU A 178      14.250  22.180  81.860  1.00  0.00           C  
ATOM    361  C   LEU A 178      14.240  21.440  83.200  1.00  0.00           C  
ATOM    362  O   LEU A 178      13.240  20.790  83.520  1.00  0.00           O  
ATOM    363  CB  LEU A 178      15.030  21.400  80.800  1.00  0.00           C  
ATOM    364  CG  LEU A 178      14.490  19.980  80.620  1.00  0.00           C  
ATOM    365  CD1 LEU A 178      13.690  19.840  79.330  1.00  0.00           C  
ATOM    366  CD2 LEU A 178      15.670  19.010  80.650  1.00  0.00           C  
ATOM    367  N   GLN A 179      15.240  21.710  84.040  1.00  0.00           N  
ATOM    368  CA  GLN A 179      15.230  21.240  85.440  1.00  0.00           C  
ATOM    369  C   GLN A 179      14.160  21.880  86.350  1.00  0.00           C  
ATOM    370  O   GLN A 179      13.400  21.130  86.960  1.00  0.00           O  
ATOM    371  CB  GLN A 179      16.630  21.300  86.050  1.00  0.00           C  
ATOM    372  CG  GLN A 179      17.250  19.910  85.880  1.00  0.00           C  
ATOM    373  CD  GLN A 179      18.700  19.980  85.370  1.00  0.00           C  
ATOM    374  OE1 GLN A 179      19.670  20.190  86.100  1.00  0.00           O  
ATOM    375  NE2 GLN A 179      18.880  19.800  84.080  1.00  0.00           N  
ATOM    376  N   GLU A 180      14.010  23.210  86.280  1.00  0.00           N  
ATOM    377  CA  GLU A 180      12.910  23.950  86.950  1.00  0.00           C  
ATOM    378  C   GLU A 180      11.490  23.420  86.590  1.00  0.00           C  
ATOM    379  O   GLU A 180      10.660  23.170  87.470  1.00  0.00           O  
ATOM    380  CB  GLU A 180      12.960  25.440  86.590  1.00  0.00           C  
ATOM    381  CG  GLU A 180      14.190  26.180  87.110  1.00  0.00           C  
ATOM    382  CD  GLU A 180      14.270  27.630  86.580  1.00  0.00           C  
ATOM    383  OE1 GLU A 180      13.350  28.090  85.870  1.00  0.00           O  
ATOM    384  OE2 GLU A 180      15.300  28.270  86.870  1.00  0.00           O  
ATOM    385  N   VAL A 181      11.220  23.220  85.290  1.00  0.00           N  
ATOM    386  CA  VAL A 181       9.960  22.600  84.790  1.00  0.00           C  
ATOM    387  C   VAL A 181       9.790  21.210  85.400  1.00  0.00           C  
ATOM    388  O   VAL A 181       8.850  21.060  86.180  1.00  0.00           O  
ATOM    389  CB  VAL A 181       9.900  22.510  83.250  1.00  0.00           C  
ATOM    390  CG1 VAL A 181       8.610  21.890  82.690  1.00  0.00           C  
ATOM    391  CG2 VAL A 181      10.070  23.900  82.640  1.00  0.00           C  
ATOM    392  N   GLN A 182      10.750  20.290  85.190  1.00  0.00           N  
ATOM    393  CA  GLN A 182      10.700  18.900  85.730  1.00  0.00           C  
ATOM    394  C   GLN A 182      10.400  18.880  87.240  1.00  0.00           C  
ATOM    395  O   GLN A 182       9.380  18.310  87.630  1.00  0.00           O  
ATOM    396  CB  GLN A 182      11.990  18.080  85.480  1.00  0.00           C  
ATOM    397  CG  GLN A 182      12.400  17.850  84.020  1.00  0.00           C  
ATOM    398  CD  GLN A 182      11.370  17.230  83.050  1.00  0.00           C  
ATOM    399  OE1 GLN A 182      10.320  16.700  83.400  1.00  0.00           O  
ATOM    400  NE2 GLN A 182      11.700  17.290  81.770  1.00  0.00           N  
ATOM    401  N   THR A 183      11.130  19.710  88.000  1.00  0.00           N  
ATOM    402  CA  THR A 183      10.840  19.990  89.430  1.00  0.00           C  
ATOM    403  C   THR A 183       9.350  20.310  89.690  1.00  0.00           C  
ATOM    404  O   THR A 183       8.620  19.460  90.190  1.00  0.00           O  
ATOM    405  CB  THR A 183      11.870  21.010  89.960  1.00  0.00           C  
ATOM    406  OG1 THR A 183      12.860  20.270  90.660  1.00  0.00           O  
ATOM    407  CG2 THR A 183      11.400  22.190  90.830  1.00  0.00           C  
ATOM    408  N   GLU A 184       8.870  21.420  89.130  1.00  0.00           N  
ATOM    409  CA  GLU A 184       7.480  21.840  89.390  1.00  0.00           C  
ATOM    410  C   GLU A 184       6.460  20.840  88.830  1.00  0.00           C  
ATOM    411  O   GLU A 184       5.520  20.490  89.540  1.00  0.00           O  
ATOM    412  CB  GLU A 184       7.190  23.230  88.840  1.00  0.00           C  
ATOM    413  CG  GLU A 184       5.850  23.750  89.390  1.00  0.00           C  
ATOM    414  CD  GLU A 184       5.430  25.100  88.810  1.00  0.00           C  
ATOM    415  OE1 GLU A 184       6.340  25.860  88.410  1.00  0.00           O  
ATOM    416  OE2 GLU A 184       4.200  25.380  88.820  1.00  0.00           O  
ATOM    417  N   ARG A 185       6.720  20.340  87.630  1.00  0.00           N  
ATOM    418  CA  ARG A 185       5.840  19.380  86.930  1.00  0.00           C  
ATOM    419  C   ARG A 185       5.490  18.220  87.870  1.00  0.00           C  
ATOM    420  O   ARG A 185       4.330  18.130  88.260  1.00  0.00           O  
ATOM    421  CB  ARG A 185       6.580  18.940  85.660  1.00  0.00           C  
ATOM    422  CG  ARG A 185       5.710  18.270  84.590  1.00  0.00           C  
ATOM    423  CD  ARG A 185       6.600  17.830  83.420  1.00  0.00           C  
ATOM    424  NE  ARG A 185       5.790  17.170  82.380  1.00  0.00           N  
ATOM    425  CZ  ARG A 185       6.260  16.600  81.250  1.00  0.00           C  
ATOM    426  NH1 ARG A 185       7.560  16.530  80.960  1.00  0.00           N  
ATOM    427  NH2 ARG A 185       5.420  16.000  80.420  1.00  0.00           N  
ATOM    428  N   ASN A 186       6.520  17.630  88.500  1.00  0.00           N  
ATOM    429  CA  ASN A 186       6.310  16.560  89.510  1.00  0.00           C  
ATOM    430  C   ASN A 186       5.680  17.100  90.800  1.00  0.00           C  
ATOM    431  O   ASN A 186       4.620  16.630  91.220  1.00  0.00           O  
ATOM    432  CB  ASN A 186       7.600  15.820  89.900  1.00  0.00           C  
ATOM    433  CG  ASN A 186       8.510  15.450  88.720  1.00  0.00           C  
ATOM    434  OD1 ASN A 186       8.190  15.480  87.540  1.00  0.00           O  
ATOM    435  ND2 ASN A 186       9.760  15.220  89.060  1.00  0.00           N  
ATOM    436  N   GLN A 195       6.300  18.120  91.400  1.00  0.00           N  
ATOM    437  CA  GLN A 195       5.760  18.810  92.600  1.00  0.00           C  
ATOM    438  C   GLN A 195       4.240  18.980  92.550  1.00  0.00           C  
ATOM    439  O   GLN A 195       3.550  18.310  93.320  1.00  0.00           O  
ATOM    440  CB  GLN A 195       6.280  20.230  92.700  1.00  0.00           C  
ATOM    441  CG  GLN A 195       7.620  20.460  93.380  1.00  0.00           C  
ATOM    442  CD  GLN A 195       7.830  21.980  93.320  1.00  0.00           C  
ATOM    443  OE1 GLN A 195       8.690  22.520  92.630  1.00  0.00           O  
ATOM    444  NE2 GLN A 195       6.930  22.730  93.950  1.00  0.00           N  
ATOM    445  N   VAL A 196       3.760  19.600  91.470  1.00  0.00           N  
ATOM    446  CA  VAL A 196       2.330  19.800  91.120  1.00  0.00           C  
ATOM    447  C   VAL A 196       1.470  18.550  91.380  1.00  0.00           C  
ATOM    448  O   VAL A 196       0.610  18.590  92.260  1.00  0.00           O  
ATOM    449  CB  VAL A 196       2.260  20.340  89.660  1.00  0.00           C  
ATOM    450  CG1 VAL A 196       0.990  20.070  88.850  1.00  0.00           C  
ATOM    451  CG2 VAL A 196       2.560  21.840  89.670  1.00  0.00           C  
ATOM    452  N   ALA A 197       1.860  17.400  90.800  1.00  0.00           N  
ATOM    453  CA  ALA A 197       1.050  16.160  90.900  1.00  0.00           C  
ATOM    454  C   ALA A 197       0.850  15.660  92.340  1.00  0.00           C  
ATOM    455  O   ALA A 197      -0.290  15.410  92.740  1.00  0.00           O  
ATOM    456  CB  ALA A 197       1.620  15.040  90.020  1.00  0.00           C  
ATOM    457  N   LYS A 198       1.880  15.800  93.170  1.00  0.00           N  
ATOM    458  CA  LYS A 198       1.790  15.470  94.610  1.00  0.00           C  
ATOM    459  C   LYS A 198       0.620  16.190  95.320  1.00  0.00           C  
ATOM    460  O   LYS A 198      -0.150  15.570  96.060  1.00  0.00           O  
ATOM    461  CB  LYS A 198       3.140  15.810  95.260  1.00  0.00           C  
ATOM    462  CG  LYS A 198       3.660  14.560  95.980  1.00  0.00           C  
ATOM    463  CD  LYS A 198       5.080  14.720  96.540  1.00  0.00           C  
ATOM    464  CE  LYS A 198       5.240  15.860  97.560  1.00  0.00           C  
ATOM    465  NZ  LYS A 198       4.300  15.740  98.690  1.00  0.00           N  
ATOM    466  N   ARG A 199       0.380  17.420  94.870  1.00  0.00           N  
ATOM    467  CA  ARG A 199      -0.770  18.240  95.340  1.00  0.00           C  
ATOM    468  C   ARG A 199      -2.110  17.980  94.620  1.00  0.00           C  
ATOM    469  O   ARG A 199      -3.170  18.220  95.200  1.00  0.00           O  
ATOM    470  CB  ARG A 199      -0.470  19.740  95.270  1.00  0.00           C  
ATOM    471  CG  ARG A 199       0.780  20.200  96.030  1.00  0.00           C  
ATOM    472  CD  ARG A 199       2.060  20.150  95.180  1.00  0.00           C  
ATOM    473  NE  ARG A 199       3.130  20.990  95.770  1.00  0.00           N  
ATOM    474  CZ  ARG A 199       3.960  21.830  95.130  1.00  0.00           C  
ATOM    475  NH1 ARG A 199       4.030  21.910  93.800  1.00  0.00           N  
ATOM    476  NH2 ARG A 199       4.460  22.850  95.830  1.00  0.00           N  
ATOM    477  N   VAL A 200      -2.080  17.320  93.450  1.00  0.00           N  
ATOM    478  CA  VAL A 200      -3.280  17.170  92.580  1.00  0.00           C  
ATOM    479  C   VAL A 200      -4.270  16.070  93.060  1.00  0.00           C  
ATOM    480  O   VAL A 200      -5.480  16.330  93.030  1.00  0.00           O  
ATOM    481  CB  VAL A 200      -2.870  17.080  91.090  1.00  0.00           C  
ATOM    482  CG1 VAL A 200      -4.050  16.850  90.140  1.00  0.00           C  
ATOM    483  CG2 VAL A 200      -2.160  18.370  90.680  1.00  0.00           C  
ATOM    484  N   PRO A 201      -3.780  14.860  93.430  1.00  0.00           N  
ATOM    485  CA  PRO A 201      -4.440  13.950  94.400  1.00  0.00           C  
ATOM    486  C   PRO A 201      -5.170  14.590  95.590  1.00  0.00           C  
ATOM    487  O   PRO A 201      -6.370  14.370  95.770  1.00  0.00           O  
ATOM    488  CB  PRO A 201      -3.270  13.080  94.870  1.00  0.00           C  
ATOM    489  CG  PRO A 201      -2.290  13.030  93.690  1.00  0.00           C  
ATOM    490  CD  PRO A 201      -2.840  14.020  92.660  1.00  0.00           C  
ATOM    491  N   LYS A 202      -4.520  15.540  96.250  1.00  0.00           N  
ATOM    492  CA  LYS A 202      -4.960  16.080  97.560  1.00  0.00           C  
ATOM    493  C   LYS A 202      -5.780  17.400  97.490  1.00  0.00           C  
ATOM    494  O   LYS A 202      -5.990  18.060  98.510  1.00  0.00           O  
ATOM    495  CB  LYS A 202      -3.680  16.370  98.360  1.00  0.00           C  
ATOM    496  CG  LYS A 202      -2.770  15.150  98.600  1.00  0.00           C  
ATOM    497  CD  LYS A 202      -3.410  14.010  99.410  1.00  0.00           C  
ATOM    498  CE  LYS A 202      -3.950  14.410 100.800  1.00  0.00           C  
ATOM    499  NZ  LYS A 202      -2.910  15.090 101.590  1.00  0.00           N  
ATOM    500  N   ALA A 203      -6.350  17.680  96.310  1.00  0.00           N  
ATOM    501  CA  ALA A 203      -6.750  19.050  95.910  1.00  0.00           C  
ATOM    502  C   ALA A 203      -8.270  19.310  95.910  1.00  0.00           C  
ATOM    503  O   ALA A 203      -9.020  18.510  95.340  1.00  0.00           O  
ATOM    504  CB  ALA A 203      -6.180  19.370  94.510  1.00  0.00           C  
ATOM    505  N   PRO A 205      -8.700  20.440  96.520  1.00  0.00           N  
ATOM    506  CA  PRO A 205     -10.120  20.850  96.540  1.00  0.00           C  
ATOM    507  C   PRO A 205     -10.560  21.180  95.100  1.00  0.00           C  
ATOM    508  O   PRO A 205      -9.860  21.970  94.470  1.00  0.00           O  
ATOM    509  CB  PRO A 205     -10.210  22.080  97.460  1.00  0.00           C  
ATOM    510  CG  PRO A 205      -8.780  22.630  97.510  1.00  0.00           C  
ATOM    511  CD  PRO A 205      -7.890  21.390  97.310  1.00  0.00           C  
ATOM    512  N   PRO A 206     -11.710  20.660  94.640  1.00  0.00           N  
ATOM    513  CA  PRO A 206     -12.090  20.710  93.200  1.00  0.00           C  
ATOM    514  C   PRO A 206     -11.900  22.120  92.620  1.00  0.00           C  
ATOM    515  O   PRO A 206     -11.230  22.290  91.600  1.00  0.00           O  
ATOM    516  CB  PRO A 206     -13.550  20.240  93.170  1.00  0.00           C  
ATOM    517  CG  PRO A 206     -14.080  20.550  94.570  1.00  0.00           C  
ATOM    518  CD  PRO A 206     -12.870  20.290  95.480  1.00  0.00           C  
ATOM    519  N   GLU A 207     -12.390  23.060  93.450  1.00  0.00           N  
ATOM    520  CA  GLU A 207     -12.080  24.510  93.520  1.00  0.00           C  
ATOM    521  C   GLU A 207     -10.820  24.900  92.710  1.00  0.00           C  
ATOM    522  O   GLU A 207     -10.940  25.270  91.550  1.00  0.00           O  
ATOM    523  CB  GLU A 207     -11.930  24.880  95.010  1.00  0.00           C  
ATOM    524  CG  GLU A 207     -13.180  24.620  95.870  1.00  0.00           C  
ATOM    525  CD  GLU A 207     -14.270  25.690  95.720  1.00  0.00           C  
ATOM    526  OE1 GLU A 207     -14.810  25.790  94.590  1.00  0.00           O  
ATOM    527  OE2 GLU A 207     -14.580  26.360  96.750  1.00  0.00           O  
ATOM    528  N   GLU A 208      -9.690  24.410  93.210  1.00  0.00           N  
ATOM    529  CA  GLU A 208      -8.350  24.570  92.610  1.00  0.00           C  
ATOM    530  C   GLU A 208      -7.750  23.200  92.270  1.00  0.00           C  
ATOM    531  O   GLU A 208      -6.760  22.740  92.850  1.00  0.00           O  
ATOM    532  CB  GLU A 208      -7.430  25.390  93.530  1.00  0.00           C  
ATOM    533  CG  GLU A 208      -7.420  24.840  94.960  1.00  0.00           C  
ATOM    534  CD  GLU A 208      -6.100  24.970  95.740  1.00  0.00           C  
ATOM    535  OE1 GLU A 208      -5.020  25.030  95.100  1.00  0.00           O  
ATOM    536  OE2 GLU A 208      -6.250  24.950  96.990  1.00  0.00           O  
ATOM    537  N   LYS A 209      -8.500  22.420  91.510  1.00  0.00           N  
ATOM    538  CA  LYS A 209      -7.860  21.340  90.730  1.00  0.00           C  
ATOM    539  C   LYS A 209      -7.730  21.760  89.260  1.00  0.00           C  
ATOM    540  O   LYS A 209      -6.690  21.450  88.680  1.00  0.00           O  
ATOM    541  CB  LYS A 209      -8.580  20.010  90.910  1.00  0.00           C  
ATOM    542  CG  LYS A 209      -7.820  18.880  90.210  1.00  0.00           C  
ATOM    543  CD  LYS A 209      -8.660  17.610  89.990  1.00  0.00           C  
ATOM    544  CE  LYS A 209      -9.890  17.810  89.070  1.00  0.00           C  
ATOM    545  NZ  LYS A 209     -11.040  18.420  89.780  1.00  0.00           N  
ATOM    546  N   GLU A 210      -8.650  22.620  88.790  1.00  0.00           N  
ATOM    547  CA  GLU A 210      -8.540  23.410  87.540  1.00  0.00           C  
ATOM    548  C   GLU A 210      -7.180  24.140  87.400  1.00  0.00           C  
ATOM    549  O   GLU A 210      -6.490  23.960  86.410  1.00  0.00           O  
ATOM    550  CB  GLU A 210      -9.670  24.470  87.440  1.00  0.00           C  
ATOM    551  CG  GLU A 210      -9.630  25.270  86.120  1.00  0.00           C  
ATOM    552  CD  GLU A 210      -9.600  26.810  86.290  1.00  0.00           C  
ATOM    553  OE1 GLU A 210      -8.480  27.370  86.390  1.00  0.00           O  
ATOM    554  OE2 GLU A 210     -10.700  27.410  86.320  1.00  0.00           O  
ATOM    555  N   ALA A 211      -6.840  24.930  88.410  1.00  0.00           N  
ATOM    556  CA  ALA A 211      -5.530  25.610  88.530  1.00  0.00           C  
ATOM    557  C   ALA A 211      -4.300  24.710  88.290  1.00  0.00           C  
ATOM    558  O   ALA A 211      -3.440  25.060  87.480  1.00  0.00           O  
ATOM    559  CB  ALA A 211      -5.480  26.260  89.920  1.00  0.00           C  
ATOM    560  N   LEU A 212      -4.370  23.470  88.800  1.00  0.00           N  
ATOM    561  CA  LEU A 212      -3.270  22.470  88.780  1.00  0.00           C  
ATOM    562  C   LEU A 212      -3.150  21.680  87.460  1.00  0.00           C  
ATOM    563  O   LEU A 212      -2.070  21.590  86.890  1.00  0.00           O  
ATOM    564  CB  LEU A 212      -3.440  21.500  89.950  1.00  0.00           C  
ATOM    565  CG  LEU A 212      -3.310  22.170  91.330  1.00  0.00           C  
ATOM    566  CD1 LEU A 212      -3.880  21.260  92.420  1.00  0.00           C  
ATOM    567  CD2 LEU A 212      -1.860  22.520  91.670  1.00  0.00           C  
ATOM    568  N   ILE A 213      -4.270  21.190  86.930  1.00  0.00           N  
ATOM    569  CA  ILE A 213      -4.320  20.650  85.550  1.00  0.00           C  
ATOM    570  C   ILE A 213      -3.790  21.680  84.530  1.00  0.00           C  
ATOM    571  O   ILE A 213      -2.850  21.410  83.790  1.00  0.00           O  
ATOM    572  CB  ILE A 213      -5.680  19.980  85.180  1.00  0.00           C  
ATOM    573  CG1 ILE A 213      -5.970  19.820  83.660  1.00  0.00           C  
ATOM    574  CG2 ILE A 213      -6.910  20.460  85.960  1.00  0.00           C  
ATOM    575  CD1 ILE A 213      -6.560  21.020  82.880  1.00  0.00           C  
ATOM    576  N   ALA A 214      -4.290  22.910  84.690  1.00  0.00           N  
ATOM    577  CA  ALA A 214      -3.930  24.040  83.820  1.00  0.00           C  
ATOM    578  C   ALA A 214      -2.400  24.240  83.800  1.00  0.00           C  
ATOM    579  O   ALA A 214      -1.750  23.960  82.790  1.00  0.00           O  
ATOM    580  CB  ALA A 214      -4.680  25.290  84.320  1.00  0.00           C  
ATOM    581  N   ARG A 215      -1.850  24.460  84.990  1.00  0.00           N  
ATOM    582  CA  ARG A 215      -0.420  24.710  85.200  1.00  0.00           C  
ATOM    583  C   ARG A 215       0.450  23.500  84.790  1.00  0.00           C  
ATOM    584  O   ARG A 215       1.370  23.670  84.000  1.00  0.00           O  
ATOM    585  CB  ARG A 215      -0.210  25.210  86.640  1.00  0.00           C  
ATOM    586  CG  ARG A 215       1.260  25.580  86.940  1.00  0.00           C  
ATOM    587  CD  ARG A 215       1.870  26.560  85.930  1.00  0.00           C  
ATOM    588  NE  ARG A 215       3.270  26.800  86.300  1.00  0.00           N  
ATOM    589  CZ  ARG A 215       4.080  27.780  85.880  1.00  0.00           C  
ATOM    590  NH1 ARG A 215       3.750  28.700  84.990  1.00  0.00           N  
ATOM    591  NH2 ARG A 215       5.280  27.920  86.430  1.00  0.00           N  
ATOM    592  N   GLY A 216      -0.010  22.300  85.140  1.00  0.00           N  
ATOM    593  CA  GLY A 216       0.670  21.020  84.810  1.00  0.00           C  
ATOM    594  C   GLY A 216       0.760  20.740  83.300  1.00  0.00           C  
ATOM    595  O   GLY A 216       1.790  20.280  82.810  1.00  0.00           O  
ATOM    596  N   LYS A 217      -0.310  21.050  82.570  1.00  0.00           N  
ATOM    597  CA  LYS A 217      -0.360  20.830  81.110  1.00  0.00           C  
ATOM    598  C   LYS A 217       0.540  21.800  80.350  1.00  0.00           C  
ATOM    599  O   LYS A 217       1.270  21.350  79.460  1.00  0.00           O  
ATOM    600  CB  LYS A 217      -1.800  20.950  80.590  1.00  0.00           C  
ATOM    601  CG  LYS A 217      -1.940  20.310  79.200  1.00  0.00           C  
ATOM    602  CD  LYS A 217      -3.120  20.890  78.410  1.00  0.00           C  
ATOM    603  CE  LYS A 217      -2.710  22.210  77.730  1.00  0.00           C  
ATOM    604  NZ  LYS A 217      -3.900  22.900  77.190  1.00  0.00           N  
ATOM    605  N   ALA A 218       0.560  23.060  80.800  1.00  0.00           N  
ATOM    606  CA  ALA A 218       1.430  24.150  80.270  1.00  0.00           C  
ATOM    607  C   ALA A 218       2.930  23.850  80.430  1.00  0.00           C  
ATOM    608  O   ALA A 218       3.700  24.010  79.490  1.00  0.00           O  
ATOM    609  CB  ALA A 218       1.110  25.480  80.950  1.00  0.00           C  
ATOM    610  N   LEU A 219       3.260  23.350  81.620  1.00  0.00           N  
ATOM    611  CA  LEU A 219       4.570  22.790  82.020  1.00  0.00           C  
ATOM    612  C   LEU A 219       5.020  21.620  81.130  1.00  0.00           C  
ATOM    613  O   LEU A 219       6.140  21.650  80.600  1.00  0.00           O  
ATOM    614  CB  LEU A 219       4.410  22.380  83.490  1.00  0.00           C  
ATOM    615  CG  LEU A 219       5.050  23.340  84.520  1.00  0.00           C  
ATOM    616  CD1 LEU A 219       4.870  24.830  84.240  1.00  0.00           C  
ATOM    617  CD2 LEU A 219       4.490  23.000  85.900  1.00  0.00           C  
ATOM    618  N   GLY A 220       4.060  20.760  80.780  1.00  0.00           N  
ATOM    619  CA  GLY A 220       4.270  19.570  79.910  1.00  0.00           C  
ATOM    620  C   GLY A 220       4.710  19.920  78.470  1.00  0.00           C  
ATOM    621  O   GLY A 220       5.780  19.550  77.980  1.00  0.00           O  
ATOM    622  N   GLU A 221       3.810  20.660  77.840  1.00  0.00           N  
ATOM    623  CA  GLU A 221       4.020  21.330  76.540  1.00  0.00           C  
ATOM    624  C   GLU A 221       5.360  22.100  76.450  1.00  0.00           C  
ATOM    625  O   GLU A 221       6.000  22.070  75.400  1.00  0.00           O  
ATOM    626  CB  GLU A 221       2.800  22.240  76.420  1.00  0.00           C  
ATOM    627  CG  GLU A 221       2.500  22.850  75.050  1.00  0.00           C  
ATOM    628  CD  GLU A 221       1.140  23.570  75.190  1.00  0.00           C  
ATOM    629  OE1 GLU A 221       0.110  22.870  75.010  1.00  0.00           O  
ATOM    630  OE2 GLU A 221       1.150  24.770  75.570  1.00  0.00           O  
ATOM    631  N   GLU A 222       5.770  22.730  77.560  1.00  0.00           N  
ATOM    632  CA  GLU A 222       7.050  23.460  77.640  1.00  0.00           C  
ATOM    633  C   GLU A 222       8.260  22.510  77.780  1.00  0.00           C  
ATOM    634  O   GLU A 222       9.240  22.710  77.080  1.00  0.00           O  
ATOM    635  CB  GLU A 222       7.060  24.520  78.760  1.00  0.00           C  
ATOM    636  CG  GLU A 222       8.270  25.450  78.620  1.00  0.00           C  
ATOM    637  CD  GLU A 222       8.570  26.350  79.830  1.00  0.00           C  
ATOM    638  OE1 GLU A 222       8.070  26.090  80.930  1.00  0.00           O  
ATOM    639  OE2 GLU A 222       9.350  27.310  79.620  1.00  0.00           O  
ATOM    640  N   ALA A 223       8.170  21.490  78.640  1.00  0.00           N  
ATOM    641  CA  ALA A 223       9.220  20.450  78.760  1.00  0.00           C  
ATOM    642  C   ALA A 223       9.680  19.870  77.410  1.00  0.00           C  
ATOM    643  O   ALA A 223      10.860  19.900  77.070  1.00  0.00           O  
ATOM    644  CB  ALA A 223       8.760  19.300  79.650  1.00  0.00           C  
ATOM    645  N   LYS A 224       8.700  19.620  76.550  1.00  0.00           N  
ATOM    646  CA  LYS A 224       8.940  19.180  75.150  1.00  0.00           C  
ATOM    647  C   LYS A 224       9.770  20.170  74.340  1.00  0.00           C  
ATOM    648  O   LYS A 224      10.880  19.810  73.950  1.00  0.00           O  
ATOM    649  CB  LYS A 224       7.650  18.850  74.390  1.00  0.00           C  
ATOM    650  CG  LYS A 224       6.820  17.830  75.160  1.00  0.00           C  
ATOM    651  CD  LYS A 224       5.570  17.400  74.390  1.00  0.00           C  
ATOM    652  CE  LYS A 224       4.590  16.630  75.290  1.00  0.00           C  
ATOM    653  NZ  LYS A 224       3.930  17.560  76.230  1.00  0.00           N  
ATOM    654  N   ARG A 225       9.320  21.410  74.220  1.00  0.00           N  
ATOM    655  CA  ARG A 225      10.050  22.480  73.510  1.00  0.00           C  
ATOM    656  C   ARG A 225      11.490  22.690  74.010  1.00  0.00           C  
ATOM    657  O   ARG A 225      12.390  23.000  73.220  1.00  0.00           O  
ATOM    658  CB  ARG A 225       9.290  23.800  73.640  1.00  0.00           C  
ATOM    659  CG  ARG A 225       8.210  23.970  72.570  1.00  0.00           C  
ATOM    660  CD  ARG A 225       7.490  25.320  72.720  1.00  0.00           C  
ATOM    661  NE  ARG A 225       6.500  25.340  73.830  1.00  0.00           N  
ATOM    662  CZ  ARG A 225       6.560  26.100  74.930  1.00  0.00           C  
ATOM    663  NH1 ARG A 225       7.610  26.910  75.130  1.00  0.00           N  
ATOM    664  NH2 ARG A 225       5.530  26.100  75.790  1.00  0.00           N  
ATOM    665  N   LEU A 226      11.680  22.500  75.310  1.00  0.00           N  
ATOM    666  CA  LEU A 226      13.010  22.550  75.950  1.00  0.00           C  
ATOM    667  C   LEU A 226      13.890  21.340  75.590  1.00  0.00           C  
ATOM    668  O   LEU A 226      14.990  21.540  75.090  1.00  0.00           O  
ATOM    669  CB  LEU A 226      12.870  22.690  77.470  1.00  0.00           C  
ATOM    670  CG  LEU A 226      12.210  24.020  77.870  1.00  0.00           C  
ATOM    671  CD1 LEU A 226      11.770  23.950  79.320  1.00  0.00           C  
ATOM    672  CD2 LEU A 226      13.130  25.230  77.650  1.00  0.00           C  
ATOM    673  N   GLU A 227      13.340  20.130  75.710  1.00  0.00           N  
ATOM    674  CA  GLU A 227      13.980  18.850  75.290  1.00  0.00           C  
ATOM    675  C   GLU A 227      14.460  18.870  73.820  1.00  0.00           C  
ATOM    676  O   GLU A 227      15.640  18.680  73.510  1.00  0.00           O  
ATOM    677  CB  GLU A 227      12.980  17.710  75.520  1.00  0.00           C  
ATOM    678  CG  GLU A 227      12.890  17.240  76.980  1.00  0.00           C  
ATOM    679  CD  GLU A 227      11.540  16.590  77.410  1.00  0.00           C  
ATOM    680  OE1 GLU A 227      10.960  15.810  76.620  1.00  0.00           O  
ATOM    681  OE2 GLU A 227      11.080  16.870  78.550  1.00  0.00           O  
ATOM    682  N   GLU A 228      13.570  19.270  72.930  1.00  0.00           N  
ATOM    683  CA  GLU A 228      13.790  19.460  71.480  1.00  0.00           C  
ATOM    684  C   GLU A 228      14.850  20.530  71.110  1.00  0.00           C  
ATOM    685  O   GLU A 228      15.700  20.300  70.250  1.00  0.00           O  
ATOM    686  CB  GLU A 228      12.390  19.770  70.980  1.00  0.00           C  
ATOM    687  CG  GLU A 228      12.190  20.160  69.510  1.00  0.00           C  
ATOM    688  CD  GLU A 228      10.690  20.450  69.240  1.00  0.00           C  
ATOM    689  OE1 GLU A 228       9.990  21.020  70.120  1.00  0.00           O  
ATOM    690  OE2 GLU A 228      10.260  20.030  68.140  1.00  0.00           O  
ATOM    691  N   ALA A 229      14.780  21.710  71.730  1.00  0.00           N  
ATOM    692  CA  ALA A 229      15.720  22.830  71.450  1.00  0.00           C  
ATOM    693  C   ALA A 229      17.160  22.520  71.900  1.00  0.00           C  
ATOM    694  O   ALA A 229      18.120  22.660  71.140  1.00  0.00           O  
ATOM    695  CB  ALA A 229      15.200  24.090  72.150  1.00  0.00           C  
ATOM    696  N   LEU A 230      17.210  21.930  73.100  1.00  0.00           N  
ATOM    697  CA  LEU A 230      18.420  21.380  73.720  1.00  0.00           C  
ATOM    698  C   LEU A 230      19.060  20.240  72.890  1.00  0.00           C  
ATOM    699  O   LEU A 230      20.270  20.280  72.680  1.00  0.00           O  
ATOM    700  CB  LEU A 230      18.030  20.930  75.120  1.00  0.00           C  
ATOM    701  CG  LEU A 230      19.230  20.790  76.050  1.00  0.00           C  
ATOM    702  CD1 LEU A 230      19.960  22.120  76.220  1.00  0.00           C  
ATOM    703  CD2 LEU A 230      18.680  20.350  77.410  1.00  0.00           C  
ATOM    704  N   ARG A 231      18.240  19.370  72.280  1.00  0.00           N  
ATOM    705  CA  ARG A 231      18.690  18.480  71.170  1.00  0.00           C  
ATOM    706  C   ARG A 231      19.490  19.280  70.110  1.00  0.00           C  
ATOM    707  O   ARG A 231      20.720  19.200  70.090  1.00  0.00           O  
ATOM    708  CB  ARG A 231      17.550  17.720  70.460  1.00  0.00           C  
ATOM    709  CG  ARG A 231      16.860  16.570  71.220  1.00  0.00           C  
ATOM    710  CD  ARG A 231      15.820  15.820  70.350  1.00  0.00           C  
ATOM    711  NE  ARG A 231      14.510  16.520  70.240  1.00  0.00           N  
ATOM    712  CZ  ARG A 231      13.520  16.280  69.360  1.00  0.00           C  
ATOM    713  NH1 ARG A 231      13.610  15.370  68.400  1.00  0.00           N  
ATOM    714  NH2 ARG A 231      12.310  16.830  69.520  1.00  0.00           N  
ATOM    715  N   GLU A 232      18.820  20.170  69.380  1.00  0.00           N  
ATOM    716  CA  GLU A 232      19.420  20.920  68.230  1.00  0.00           C  
ATOM    717  C   GLU A 232      20.730  21.680  68.560  1.00  0.00           C  
ATOM    718  O   GLU A 232      21.690  21.740  67.790  1.00  0.00           O  
ATOM    719  CB  GLU A 232      18.340  21.890  67.720  1.00  0.00           C  
ATOM    720  CG  GLU A 232      18.660  22.680  66.430  1.00  0.00           C  
ATOM    721  CD  GLU A 232      19.610  23.890  66.580  1.00  0.00           C  
ATOM    722  OE1 GLU A 232      19.180  24.900  67.210  1.00  0.00           O  
ATOM    723  OE2 GLU A 232      20.700  23.800  65.970  1.00  0.00           O  
ATOM    724  N   LYS A 233      20.710  22.300  69.720  1.00  0.00           N  
ATOM    725  CA  LYS A 233      21.790  23.210  70.130  1.00  0.00           C  
ATOM    726  C   LYS A 233      23.020  22.520  70.720  1.00  0.00           C  
ATOM    727  O   LYS A 233      24.150  22.930  70.450  1.00  0.00           O  
ATOM    728  CB  LYS A 233      21.190  24.190  71.130  1.00  0.00           C  
ATOM    729  CG  LYS A 233      20.280  25.160  70.380  1.00  0.00           C  
ATOM    730  CD  LYS A 233      19.500  26.040  71.350  1.00  0.00           C  
ATOM    731  CE  LYS A 233      19.290  27.450  70.790  1.00  0.00           C  
ATOM    732  NZ  LYS A 233      18.730  27.420  69.430  1.00  0.00           N  
ATOM    733  N   GLU A 234      22.760  21.530  71.570  1.00  0.00           N  
ATOM    734  CA  GLU A 234      23.810  20.790  72.280  1.00  0.00           C  
ATOM    735  C   GLU A 234      24.680  20.010  71.280  1.00  0.00           C  
ATOM    736  O   GLU A 234      25.880  20.220  71.280  1.00  0.00           O  
ATOM    737  CB  GLU A 234      23.170  19.900  73.350  1.00  0.00           C  
ATOM    738  CG  GLU A 234      24.190  19.600  74.450  1.00  0.00           C  
ATOM    739  CD  GLU A 234      23.560  18.940  75.690  1.00  0.00           C  
ATOM    740  OE1 GLU A 234      22.510  18.270  75.560  1.00  0.00           O  
ATOM    741  OE2 GLU A 234      24.170  19.130  76.760  1.00  0.00           O  
ATOM    742  N   ALA A 235      24.000  19.430  70.280  1.00  0.00           N  
ATOM    743  CA  ALA A 235      24.610  18.800  69.080  1.00  0.00           C  
ATOM    744  C   ALA A 235      25.570  19.740  68.350  1.00  0.00           C  
ATOM    745  O   ALA A 235      26.770  19.500  68.250  1.00  0.00           O  
ATOM    746  CB  ALA A 235      23.490  18.390  68.120  1.00  0.00           C  
ATOM    747  N   ARG A 236      25.040  20.890  67.960  1.00  0.00           N  
ATOM    748  CA  ARG A 236      25.760  21.960  67.240  1.00  0.00           C  
ATOM    749  C   ARG A 236      26.940  22.590  68.030  1.00  0.00           C  
ATOM    750  O   ARG A 236      28.000  22.810  67.460  1.00  0.00           O  
ATOM    751  CB  ARG A 236      24.640  22.950  66.960  1.00  0.00           C  
ATOM    752  CG  ARG A 236      24.950  24.160  66.090  1.00  0.00           C  
ATOM    753  CD  ARG A 236      23.530  24.630  65.810  1.00  0.00           C  
ATOM    754  NE  ARG A 236      23.430  26.000  65.280  1.00  0.00           N  
ATOM    755  CZ  ARG A 236      22.590  26.940  65.730  1.00  0.00           C  
ATOM    756  NH1 ARG A 236      21.730  26.750  66.730  1.00  0.00           N  
ATOM    757  NH2 ARG A 236      22.620  28.130  65.130  1.00  0.00           N  
ATOM    758  N   LEU A 237      26.770  22.820  69.330  1.00  0.00           N  
ATOM    759  CA  LEU A 237      27.850  23.290  70.220  1.00  0.00           C  
ATOM    760  C   LEU A 237      29.050  22.320  70.250  1.00  0.00           C  
ATOM    761  O   LEU A 237      30.190  22.720  70.020  1.00  0.00           O  
ATOM    762  CB  LEU A 237      27.250  23.540  71.610  1.00  0.00           C  
ATOM    763  CG  LEU A 237      28.310  24.010  72.600  1.00  0.00           C  
ATOM    764  CD1 LEU A 237      28.750  25.450  72.320  1.00  0.00           C  
ATOM    765  CD2 LEU A 237      27.760  23.920  74.020  1.00  0.00           C  
ATOM    766  N   GLU A 238      28.760  21.020  70.280  1.00  0.00           N  
ATOM    767  CA  GLU A 238      29.770  19.930  70.160  1.00  0.00           C  
ATOM    768  C   GLU A 238      30.640  20.080  68.900  1.00  0.00           C  
ATOM    769  O   GLU A 238      31.860  20.210  69.010  1.00  0.00           O  
ATOM    770  CB  GLU A 238      29.110  18.540  70.100  1.00  0.00           C  
ATOM    771  CG  GLU A 238      29.070  17.750  71.420  1.00  0.00           C  
ATOM    772  CD  GLU A 238      27.940  18.130  72.380  1.00  0.00           C  
ATOM    773  OE1 GLU A 238      26.810  17.620  72.170  1.00  0.00           O  
ATOM    774  OE2 GLU A 238      28.230  18.870  73.350  1.00  0.00           O  
ATOM    775  N   ALA A 239      29.960  20.230  67.760  1.00  0.00           N  
ATOM    776  CA  ALA A 239      30.580  20.380  66.420  1.00  0.00           C  
ATOM    777  C   ALA A 239      31.620  21.500  66.330  1.00  0.00           C  
ATOM    778  O   ALA A 239      32.580  21.380  65.570  1.00  0.00           O  
ATOM    779  CB  ALA A 239      29.520  20.640  65.340  1.00  0.00           C  
ATOM    780  N   LEU A 240      31.350  22.580  67.070  1.00  0.00           N  
ATOM    781  CA  LEU A 240      32.310  23.690  67.120  1.00  0.00           C  
ATOM    782  C   LEU A 240      33.150  23.810  68.390  1.00  0.00           C  
ATOM    783  O   LEU A 240      34.060  24.640  68.440  1.00  0.00           O  
ATOM    784  CB  LEU A 240      31.740  25.020  66.620  1.00  0.00           C  
ATOM    785  CG  LEU A 240      30.360  25.280  67.190  1.00  0.00           C  
ATOM    786  CD1 LEU A 240      30.460  25.710  68.650  1.00  0.00           C  
ATOM    787  CD2 LEU A 240      29.670  26.370  66.370  1.00  0.00           C  
ATOM    788  N   LEU A 241      32.980  22.890  69.310  1.00  0.00           N  
ATOM    789  CA  LEU A 241      33.980  22.710  70.370  1.00  0.00           C  
ATOM    790  C   LEU A 241      35.230  22.010  69.820  1.00  0.00           C  
ATOM    791  O   LEU A 241      36.330  22.460  70.110  1.00  0.00           O  
ATOM    792  CB  LEU A 241      33.350  21.990  71.570  1.00  0.00           C  
ATOM    793  CG  LEU A 241      32.830  22.960  72.660  1.00  0.00           C  
ATOM    794  CD1 LEU A 241      33.960  23.640  73.450  1.00  0.00           C  
ATOM    795  CD2 LEU A 241      31.960  24.060  72.070  1.00  0.00           C  
ATOM    796  N   LEU A 242      35.000  21.110  68.860  1.00  0.00           N  
ATOM    797  CA  LEU A 242      36.000  20.380  68.070  1.00  0.00           C  
ATOM    798  C   LEU A 242      36.920  21.250  67.170  1.00  0.00           C  
ATOM    799  O   LEU A 242      37.990  20.800  66.750  1.00  0.00           O  
ATOM    800  CB  LEU A 242      35.290  19.300  67.250  1.00  0.00           C  
ATOM    801  CG  LEU A 242      34.760  18.120  68.090  1.00  0.00           C  
ATOM    802  CD1 LEU A 242      34.050  17.110  67.180  1.00  0.00           C  
ATOM    803  CD2 LEU A 242      35.860  17.350  68.820  1.00  0.00           C  
ATOM    804  N   GLN A 243      36.510  22.480  66.890  1.00  0.00           N  
ATOM    805  CA  GLN A 243      37.310  23.470  66.120  1.00  0.00           C  
ATOM    806  C   GLN A 243      38.130  24.440  66.970  1.00  0.00           C  
ATOM    807  O   GLN A 243      38.990  25.150  66.440  1.00  0.00           O  
ATOM    808  CB  GLN A 243      36.420  24.310  65.190  1.00  0.00           C  
ATOM    809  CG  GLN A 243      35.930  23.490  64.000  1.00  0.00           C  
ATOM    810  CD  GLN A 243      35.230  24.380  62.970  1.00  0.00           C  
ATOM    811  OE1 GLN A 243      35.830  25.150  62.220  1.00  0.00           O  
ATOM    812  NE2 GLN A 243      33.930  24.230  62.880  1.00  0.00           N  
ATOM    813  N   VAL A 244      37.880  24.470  68.280  1.00  0.00           N  
ATOM    814  CA  VAL A 244      38.490  25.470  69.160  1.00  0.00           C  
ATOM    815  C   VAL A 244      39.980  25.080  69.330  1.00  0.00           C  
ATOM    816  O   VAL A 244      40.270  23.900  69.540  1.00  0.00           O  
ATOM    817  CB  VAL A 244      37.760  25.550  70.510  1.00  0.00           C  
ATOM    818  CG1 VAL A 244      38.410  26.570  71.460  1.00  0.00           C  
ATOM    819  CG2 VAL A 244      36.290  25.910  70.320  1.00  0.00           C  
ATOM    820  N   PRO A 245      40.860  26.040  69.020  1.00  0.00           N  
ATOM    821  CA  PRO A 245      42.320  25.850  69.160  1.00  0.00           C  
ATOM    822  C   PRO A 245      42.900  26.050  70.560  1.00  0.00           C  
ATOM    823  O   PRO A 245      42.420  26.830  71.380  1.00  0.00           O  
ATOM    824  CB  PRO A 245      42.910  26.850  68.190  1.00  0.00           C  
ATOM    825  CG  PRO A 245      41.900  27.990  68.190  1.00  0.00           C  
ATOM    826  CD  PRO A 245      40.570  27.250  68.230  1.00  0.00           C  
ATOM    827  N   LEU A 246      43.970  25.310  70.780  1.00  0.00           N  
ATOM    828  CA  LEU A 246      44.810  25.480  71.970  1.00  0.00           C  
ATOM    829  C   LEU A 246      45.660  26.760  71.740  1.00  0.00           C  
ATOM    830  O   LEU A 246      45.990  27.090  70.600  1.00  0.00           O  
ATOM    831  CB  LEU A 246      45.710  24.250  72.100  1.00  0.00           C  
ATOM    832  CG  LEU A 246      46.490  24.240  73.420  1.00  0.00           C  
ATOM    833  CD1 LEU A 246      45.570  23.790  74.550  1.00  0.00           C  
ATOM    834  CD2 LEU A 246      47.680  23.300  73.330  1.00  0.00           C  
ATOM    835  N   PRO A 247      45.890  27.550  72.790  1.00  0.00           N  
ATOM    836  CA  PRO A 247      46.760  28.740  72.710  1.00  0.00           C  
ATOM    837  C   PRO A 247      48.210  28.320  72.450  1.00  0.00           C  
ATOM    838  O   PRO A 247      48.650  27.360  73.070  1.00  0.00           O  
ATOM    839  CB  PRO A 247      46.640  29.380  74.100  1.00  0.00           C  
ATOM    840  CG  PRO A 247      45.230  29.020  74.540  1.00  0.00           C  
ATOM    841  CD  PRO A 247      45.070  27.590  74.020  1.00  0.00           C  
ATOM    842  N   PRO A 248      48.960  29.100  71.660  1.00  0.00           N  
ATOM    843  CA  PRO A 248      50.390  28.810  71.460  1.00  0.00           C  
ATOM    844  C   PRO A 248      51.220  29.180  72.690  1.00  0.00           C  
ATOM    845  O   PRO A 248      50.880  30.080  73.450  1.00  0.00           O  
ATOM    846  CB  PRO A 248      50.800  29.570  70.200  1.00  0.00           C  
ATOM    847  CG  PRO A 248      49.780  30.700  70.130  1.00  0.00           C  
ATOM    848  CD  PRO A 248      48.490  30.120  70.700  1.00  0.00           C  
ATOM    849  N   TRP A 249      52.340  28.500  72.840  1.00  0.00           N  
ATOM    850  CA  TRP A 249      53.330  28.860  73.860  1.00  0.00           C  
ATOM    851  C   TRP A 249      53.760  30.310  73.620  1.00  0.00           C  
ATOM    852  O   TRP A 249      53.780  30.750  72.470  1.00  0.00           O  
ATOM    853  CB  TRP A 249      54.520  27.860  73.890  1.00  0.00           C  
ATOM    854  CG  TRP A 249      55.750  28.050  73.000  1.00  0.00           C  
ATOM    855  CD1 TRP A 249      55.800  27.930  71.670  1.00  0.00           C  
ATOM    856  CD2 TRP A 249      57.060  28.260  73.430  1.00  0.00           C  
ATOM    857  NE1 TRP A 249      57.060  28.080  71.230  1.00  0.00           N  
ATOM    858  CE2 TRP A 249      57.860  28.310  72.270  1.00  0.00           C  
ATOM    859  CE3 TRP A 249      57.620  28.500  74.700  1.00  0.00           C  
ATOM    860  CZ2 TRP A 249      59.230  28.650  72.350  1.00  0.00           C  
ATOM    861  CZ3 TRP A 249      59.000  28.820  74.780  1.00  0.00           C  
ATOM    862  CH2 TRP A 249      59.790  28.910  73.610  1.00  0.00           C  
ATOM    863  N   PRO A 250      54.090  31.070  74.680  1.00  0.00           N  
ATOM    864  CA  PRO A 250      54.370  32.500  74.540  1.00  0.00           C  
ATOM    865  C   PRO A 250      55.430  32.820  73.460  1.00  0.00           C  
ATOM    866  O   PRO A 250      55.080  33.450  72.460  1.00  0.00           O  
ATOM    867  CB  PRO A 250      54.760  32.930  75.960  1.00  0.00           C  
ATOM    868  CG  PRO A 250      55.270  31.660  76.640  1.00  0.00           C  
ATOM    869  CD  PRO A 250      54.370  30.590  76.040  1.00  0.00           C  
ATOM    870  N   GLY A 251      56.530  32.070  73.490  1.00  0.00           N  
ATOM    871  CA  GLY A 251      57.720  32.240  72.610  1.00  0.00           C  
ATOM    872  C   GLY A 251      57.630  31.840  71.120  1.00  0.00           C  
ATOM    873  O   GLY A 251      58.640  31.870  70.410  1.00  0.00           O  
ATOM    874  N   ALA A 252      56.490  31.370  70.660  1.00  0.00           N  
ATOM    875  CA  ALA A 252      56.300  30.950  69.270  1.00  0.00           C  
ATOM    876  C   ALA A 252      56.180  32.220  68.440  1.00  0.00           C  
ATOM    877  O   ALA A 252      55.450  33.130  68.840  1.00  0.00           O  
ATOM    878  CB  ALA A 252      55.020  30.120  69.150  1.00  0.00           C  
ATOM    879  N   PRO A 253      56.860  32.300  67.300  1.00  0.00           N  
ATOM    880  CA  PRO A 253      56.730  33.450  66.400  1.00  0.00           C  
ATOM    881  C   PRO A 253      55.290  33.520  65.910  1.00  0.00           C  
ATOM    882  O   PRO A 253      54.690  32.500  65.560  1.00  0.00           O  
ATOM    883  CB  PRO A 253      57.650  33.120  65.220  1.00  0.00           C  
ATOM    884  CG  PRO A 253      58.710  32.250  65.870  1.00  0.00           C  
ATOM    885  CD  PRO A 253      57.910  31.380  66.830  1.00  0.00           C  
ATOM    886  N   VAL A 254      54.760  34.730  65.920  1.00  0.00           N  
ATOM    887  CA  VAL A 254      53.420  34.990  65.360  1.00  0.00           C  
ATOM    888  C   VAL A 254      53.540  35.180  63.840  1.00  0.00           C  
ATOM    889  O   VAL A 254      54.420  35.890  63.360  1.00  0.00           O  
ATOM    890  CB  VAL A 254      52.770  36.220  66.000  1.00  0.00           C  
ATOM    891  CG1 VAL A 254      51.310  36.360  65.540  1.00  0.00           C  
ATOM    892  CG2 VAL A 254      52.780  36.110  67.530  1.00  0.00           C  
ATOM    893  N   GLY A 255      52.630  34.560  63.110  1.00  0.00           N  
ATOM    894  CA  GLY A 255      52.540  34.710  61.660  1.00  0.00           C  
ATOM    895  C   GLY A 255      52.560  33.340  61.000  1.00  0.00           C  
ATOM    896  O   GLY A 255      52.450  32.310  61.680  1.00  0.00           O  
ATOM    897  N   GLY A 256      52.580  33.360  59.670  1.00  0.00           N  
ATOM    898  CA  GLY A 256      52.520  32.120  58.880  1.00  0.00           C  
ATOM    899  C   GLY A 256      53.910  31.480  58.850  1.00  0.00           C  
ATOM    900  O   GLY A 256      54.840  31.990  59.480  1.00  0.00           O  
ATOM    901  N   GLU A 257      54.050  30.560  57.910  1.00  0.00           N  
ATOM    902  CA  GLU A 257      55.280  29.810  57.540  1.00  0.00           C  
ATOM    903  C   GLU A 257      56.530  30.690  57.320  1.00  0.00           C  
ATOM    904  O   GLU A 257      57.670  30.270  57.530  1.00  0.00           O  
ATOM    905  CB  GLU A 257      54.810  29.110  56.280  1.00  0.00           C  
ATOM    906  CG  GLU A 257      55.780  28.290  55.430  1.00  0.00           C  
ATOM    907  CD  GLU A 257      54.950  27.590  54.340  1.00  0.00           C  
ATOM    908  OE1 GLU A 257      54.070  28.270  53.750  1.00  0.00           O  
ATOM    909  OE2 GLU A 257      55.120  26.350  54.200  1.00  0.00           O  
ATOM    910  N   GLU A 258      56.290  31.910  56.860  1.00  0.00           N  
ATOM    911  CA  GLU A 258      57.320  32.960  56.770  1.00  0.00           C  
ATOM    912  C   GLU A 258      57.940  33.400  58.110  1.00  0.00           C  
ATOM    913  O   GLU A 258      59.120  33.730  58.140  1.00  0.00           O  
ATOM    914  CB  GLU A 258      56.820  34.170  55.960  1.00  0.00           C  
ATOM    915  CG  GLU A 258      55.750  35.090  56.590  1.00  0.00           C  
ATOM    916  CD  GLU A 258      54.320  34.560  56.650  1.00  0.00           C  
ATOM    917  OE1 GLU A 258      54.010  33.570  55.940  1.00  0.00           O  
ATOM    918  OE2 GLU A 258      53.580  35.100  57.510  1.00  0.00           O  
ATOM    919  N   ALA A 259      57.150  33.360  59.190  1.00  0.00           N  
ATOM    920  CA  ALA A 259      57.590  33.820  60.530  1.00  0.00           C  
ATOM    921  C   ALA A 259      58.430  32.790  61.320  1.00  0.00           C  
ATOM    922  O   ALA A 259      59.050  33.130  62.320  1.00  0.00           O  
ATOM    923  CB  ALA A 259      56.380  34.260  61.330  1.00  0.00           C  
ATOM    924  N   ASN A 261      58.530  31.570  60.770  1.00  0.00           N  
ATOM    925  CA  ASN A 261      59.340  30.480  61.350  1.00  0.00           C  
ATOM    926  C   ASN A 261      60.800  30.910  61.460  1.00  0.00           C  
ATOM    927  O   ASN A 261      61.380  31.430  60.520  1.00  0.00           O  
ATOM    928  CB  ASN A 261      59.290  29.240  60.480  1.00  0.00           C  
ATOM    929  CG  ASN A 261      57.940  28.550  60.370  1.00  0.00           C  
ATOM    930  OD1 ASN A 261      57.810  27.480  59.780  1.00  0.00           O  
ATOM    931  ND2 ASN A 261      56.880  29.120  60.910  1.00  0.00           N  
ATOM    932  N   ARG A 262      61.400  30.510  62.560  1.00  0.00           N  
ATOM    933  CA  ARG A 262      62.670  31.070  63.030  1.00  0.00           C  
ATOM    934  C   ARG A 262      63.680  29.940  63.230  1.00  0.00           C  
ATOM    935  O   ARG A 262      63.450  28.980  63.960  1.00  0.00           O  
ATOM    936  CB  ARG A 262      62.230  31.740  64.330  1.00  0.00           C  
ATOM    937  CG  ARG A 262      63.180  32.740  64.980  1.00  0.00           C  
ATOM    938  CD  ARG A 262      62.310  33.480  66.010  1.00  0.00           C  
ATOM    939  NE  ARG A 262      62.910  34.740  66.510  1.00  0.00           N  
ATOM    940  CZ  ARG A 262      63.000  35.920  65.870  1.00  0.00           C  
ATOM    941  NH1 ARG A 262      62.590  36.140  64.620  1.00  0.00           N  
ATOM    942  NH2 ARG A 262      63.490  36.980  66.510  1.00  0.00           N  
ATOM    943  N   GLU A 263      64.800  30.000  62.540  1.00  0.00           N  
ATOM    944  CA  GLU A 263      65.930  29.110  62.830  1.00  0.00           C  
ATOM    945  C   GLU A 263      66.450  29.360  64.250  1.00  0.00           C  
ATOM    946  O   GLU A 263      67.010  30.410  64.550  1.00  0.00           O  
ATOM    947  CB  GLU A 263      67.030  29.280  61.770  1.00  0.00           C  
ATOM    948  CG  GLU A 263      68.190  28.280  61.910  1.00  0.00           C  
ATOM    949  CD  GLU A 263      69.200  28.380  60.760  1.00  0.00           C  
ATOM    950  OE1 GLU A 263      68.770  28.640  59.620  1.00  0.00           O  
ATOM    951  OE2 GLU A 263      70.370  28.030  61.000  1.00  0.00           O  
ATOM    952  N   ILE A 264      66.410  28.280  65.020  1.00  0.00           N  
ATOM    953  CA  ILE A 264      67.010  28.250  66.370  1.00  0.00           C  
ATOM    954  C   ILE A 264      68.530  28.110  66.250  1.00  0.00           C  
ATOM    955  O   ILE A 264      69.280  28.690  67.030  1.00  0.00           O  
ATOM    956  CB  ILE A 264      66.440  27.100  67.230  1.00  0.00           C  
ATOM    957  CG1 ILE A 264      64.930  27.160  67.310  1.00  0.00           C  
ATOM    958  CG2 ILE A 264      67.070  27.090  68.640  1.00  0.00           C  
ATOM    959  CD1 ILE A 264      64.340  25.920  68.000  1.00  0.00           C  
ATOM    960  N   LYS A 266      68.960  27.180  65.410  1.00  0.00           N  
ATOM    961  CA  LYS A 266      70.340  26.630  65.480  1.00  0.00           C  
ATOM    962  C   LYS A 266      70.600  25.710  64.270  1.00  0.00           C  
ATOM    963  O   LYS A 266      69.650  25.080  63.800  1.00  0.00           O  
ATOM    964  CB  LYS A 266      70.250  25.790  66.750  1.00  0.00           C  
ATOM    965  CG  LYS A 266      71.530  25.280  67.370  1.00  0.00           C  
ATOM    966  CD  LYS A 266      71.100  23.920  67.900  1.00  0.00           C  
ATOM    967  CE  LYS A 266      72.210  23.140  68.620  1.00  0.00           C  
ATOM    968  NZ  LYS A 266      71.670  21.830  69.030  1.00  0.00           N  
ATOM    969  N   ARG A 267      71.830  25.670  63.750  1.00  0.00           N  
ATOM    970  CA  ARG A 267      72.210  24.700  62.720  1.00  0.00           C  
ATOM    971  C   ARG A 267      73.460  23.920  63.100  1.00  0.00           C  
ATOM    972  O   ARG A 267      74.370  24.460  63.730  1.00  0.00           O  
ATOM    973  CB  ARG A 267      72.350  25.250  61.300  1.00  0.00           C  
ATOM    974  CG  ARG A 267      73.520  26.210  61.070  1.00  0.00           C  
ATOM    975  CD  ARG A 267      73.600  26.600  59.590  1.00  0.00           C  
ATOM    976  NE  ARG A 267      72.320  27.170  59.140  1.00  0.00           N  
ATOM    977  CZ  ARG A 267      71.980  27.480  57.900  1.00  0.00           C  
ATOM    978  NH1 ARG A 267      72.850  27.350  56.910  1.00  0.00           N  
ATOM    979  NH2 ARG A 267      70.770  27.950  57.620  1.00  0.00           N  
ATOM    980  N   VAL A 268      73.380  22.630  62.850  1.00  0.00           N  
ATOM    981  CA  VAL A 268      74.420  21.670  63.260  1.00  0.00           C  
ATOM    982  C   VAL A 268      74.970  20.960  62.030  1.00  0.00           C  
ATOM    983  O   VAL A 268      74.230  20.520  61.150  1.00  0.00           O  
ATOM    984  CB  VAL A 268      73.950  20.690  64.340  1.00  0.00           C  
ATOM    985  CG1 VAL A 268      75.130  19.840  64.830  1.00  0.00           C  
ATOM    986  CG2 VAL A 268      73.300  21.410  65.530  1.00  0.00           C  
ATOM    987  N   GLY A 269      76.260  21.230  61.890  1.00  0.00           N  
ATOM    988  CA  GLY A 269      77.110  20.650  60.840  1.00  0.00           C  
ATOM    989  C   GLY A 269      77.010  21.430  59.520  1.00  0.00           C  
ATOM    990  O   GLY A 269      76.090  22.210  59.240  1.00  0.00           O  
ATOM    991  N   GLY A 270      77.950  21.050  58.690  1.00  0.00           N  
ATOM    992  CA  GLY A 270      78.210  21.790  57.450  1.00  0.00           C  
ATOM    993  C   GLY A 270      77.600  21.090  56.230  1.00  0.00           C  
ATOM    994  O   GLY A 270      77.570  19.850  56.200  1.00  0.00           O  
ATOM    995  N   PRO A 271      77.260  21.860  55.190  1.00  0.00           N  
ATOM    996  CA  PRO A 271      77.020  21.290  53.850  1.00  0.00           C  
ATOM    997  C   PRO A 271      78.280  20.540  53.380  1.00  0.00           C  
ATOM    998  O   PRO A 271      79.410  20.960  53.660  1.00  0.00           O  
ATOM    999  CB  PRO A 271      76.790  22.530  52.970  1.00  0.00           C  
ATOM   1000  CG  PRO A 271      77.570  23.640  53.650  1.00  0.00           C  
ATOM   1001  CD  PRO A 271      77.340  23.340  55.130  1.00  0.00           C  
ATOM   1002  N   PRO A 272      78.110  19.430  52.660  1.00  0.00           N  
ATOM   1003  CA  PRO A 272      79.270  18.670  52.120  1.00  0.00           C  
ATOM   1004  C   PRO A 272      80.060  19.420  51.030  1.00  0.00           C  
ATOM   1005  O   PRO A 272      79.560  20.240  50.250  1.00  0.00           O  
ATOM   1006  CB  PRO A 272      78.670  17.330  51.680  1.00  0.00           C  
ATOM   1007  CG  PRO A 272      77.220  17.670  51.350  1.00  0.00           C  
ATOM   1008  CD  PRO A 272      76.830  18.770  52.330  1.00  0.00           C  
ATOM   1009  N   GLU A 273      81.350  19.110  51.010  1.00  0.00           N  
ATOM   1010  CA  GLU A 273      82.290  19.710  50.060  1.00  0.00           C  
ATOM   1011  C   GLU A 273      82.650  18.680  49.000  1.00  0.00           C  
ATOM   1012  O   GLU A 273      83.050  17.570  49.330  1.00  0.00           O  
ATOM   1013  CB  GLU A 273      83.540  20.180  50.800  1.00  0.00           C  
ATOM   1014  CG  GLU A 273      83.700  21.670  50.490  1.00  0.00           C  
ATOM   1015  CD  GLU A 273      85.130  22.070  50.140  1.00  0.00           C  
ATOM   1016  OE1 GLU A 273      85.810  21.290  49.430  1.00  0.00           O  
ATOM   1017  OE2 GLU A 273      85.500  23.190  50.560  1.00  0.00           O  
ATOM   1018  N   PHE A 274      82.270  19.000  47.780  1.00  0.00           N  
ATOM   1019  CA  PHE A 274      82.440  18.010  46.700  1.00  0.00           C  
ATOM   1020  C   PHE A 274      83.600  18.330  45.780  1.00  0.00           C  
ATOM   1021  O   PHE A 274      83.650  19.410  45.200  1.00  0.00           O  
ATOM   1022  CB  PHE A 274      81.160  17.900  45.890  1.00  0.00           C  
ATOM   1023  CG  PHE A 274      80.120  17.250  46.770  1.00  0.00           C  
ATOM   1024  CD1 PHE A 274      80.240  15.880  47.060  1.00  0.00           C  
ATOM   1025  CD2 PHE A 274      79.030  18.020  47.230  1.00  0.00           C  
ATOM   1026  CE1 PHE A 274      79.230  15.250  47.810  1.00  0.00           C  
ATOM   1027  CE2 PHE A 274      78.000  17.390  47.960  1.00  0.00           C  
ATOM   1028  CZ  PHE A 274      78.110  16.010  48.240  1.00  0.00           C  
ATOM   1029  N   SER A 275      84.430  17.310  45.560  1.00  0.00           N  
ATOM   1030  CA  SER A 275      85.550  17.400  44.610  1.00  0.00           C  
ATOM   1031  C   SER A 275      85.100  17.190  43.160  1.00  0.00           C  
ATOM   1032  O   SER A 275      85.910  17.060  42.250  1.00  0.00           O  
ATOM   1033  CB  SER A 275      86.640  16.360  44.900  1.00  0.00           C  
ATOM   1034  OG  SER A 275      86.140  15.060  44.630  1.00  0.00           O  
ATOM   1035  N   PHE A 276      83.800  17.310  42.950  1.00  0.00           N  
ATOM   1036  CA  PHE A 276      83.150  16.960  41.670  1.00  0.00           C  
ATOM   1037  C   PHE A 276      81.740  17.550  41.680  1.00  0.00           C  
ATOM   1038  O   PHE A 276      81.400  18.170  42.700  1.00  0.00           O  
ATOM   1039  CB  PHE A 276      83.150  15.430  41.440  1.00  0.00           C  
ATOM   1040  CG  PHE A 276      82.370  14.650  42.490  1.00  0.00           C  
ATOM   1041  CD1 PHE A 276      80.970  14.520  42.330  1.00  0.00           C  
ATOM   1042  CD2 PHE A 276      83.030  14.180  43.640  1.00  0.00           C  
ATOM   1043  CE1 PHE A 276      80.230  13.910  43.360  1.00  0.00           C  
ATOM   1044  CE2 PHE A 276      82.290  13.590  44.670  1.00  0.00           C  
ATOM   1045  CZ  PHE A 276      80.890  13.470  44.520  1.00  0.00           C  
ATOM   1046  N   PRO A 277      81.070  17.620  40.530  1.00  0.00           N  
ATOM   1047  CA  PRO A 277      79.670  18.070  40.480  1.00  0.00           C  
ATOM   1048  C   PRO A 277      78.720  17.040  41.120  1.00  0.00           C  
ATOM   1049  O   PRO A 277      78.670  15.900  40.660  1.00  0.00           O  
ATOM   1050  CB  PRO A 277      79.370  18.250  38.990  1.00  0.00           C  
ATOM   1051  CG  PRO A 277      80.740  18.500  38.360  1.00  0.00           C  
ATOM   1052  CD  PRO A 277      81.670  17.600  39.170  1.00  0.00           C  
ATOM   1053  N   PRO A 278      78.010  17.420  42.200  1.00  0.00           N  
ATOM   1054  CA  PRO A 278      77.040  16.530  42.870  1.00  0.00           C  
ATOM   1055  C   PRO A 278      75.800  16.270  42.020  1.00  0.00           C  
ATOM   1056  O   PRO A 278      75.190  17.180  41.470  1.00  0.00           O  
ATOM   1057  CB  PRO A 278      76.660  17.250  44.170  1.00  0.00           C  
ATOM   1058  CG  PRO A 278      76.920  18.720  43.870  1.00  0.00           C  
ATOM   1059  CD  PRO A 278      78.120  18.700  42.920  1.00  0.00           C  
ATOM   1060  N   LEU A 279      75.390  15.010  42.000  1.00  0.00           N  
ATOM   1061  CA  LEU A 279      74.140  14.660  41.340  1.00  0.00           C  
ATOM   1062  C   LEU A 279      73.030  14.790  42.380  1.00  0.00           C  
ATOM   1063  O   LEU A 279      73.270  14.670  43.590  1.00  0.00           O  
ATOM   1064  CB  LEU A 279      74.200  13.230  40.780  1.00  0.00           C  
ATOM   1065  CG  LEU A 279      75.420  12.880  39.910  1.00  0.00           C  
ATOM   1066  CD1 LEU A 279      75.370  11.390  39.570  1.00  0.00           C  
ATOM   1067  CD2 LEU A 279      75.490  13.650  38.590  1.00  0.00           C  
ATOM   1068  N   ASP A 281      71.850  15.090  41.890  1.00  0.00           N  
ATOM   1069  CA  ASP A 281      70.650  15.000  42.740  1.00  0.00           C  
ATOM   1070  C   ASP A 281      70.230  13.550  42.990  1.00  0.00           C  
ATOM   1071  O   ASP A 281      70.740  12.650  42.320  1.00  0.00           O  
ATOM   1072  CB  ASP A 281      69.540  15.880  42.160  1.00  0.00           C  
ATOM   1073  CG  ASP A 281      68.930  15.500  40.810  1.00  0.00           C  
ATOM   1074  OD1 ASP A 281      69.020  14.320  40.450  1.00  0.00           O  
ATOM   1075  OD2 ASP A 281      68.170  16.350  40.300  1.00  0.00           O  
ATOM   1076  N   HIS A 282      69.320  13.300  43.910  1.00  0.00           N  
ATOM   1077  CA  HIS A 282      68.930  11.920  44.300  1.00  0.00           C  
ATOM   1078  C   HIS A 282      68.310  11.110  43.140  1.00  0.00           C  
ATOM   1079  O   HIS A 282      68.520   9.900  43.080  1.00  0.00           O  
ATOM   1080  CB  HIS A 282      68.060  11.820  45.570  1.00  0.00           C  
ATOM   1081  CG  HIS A 282      66.610  12.340  45.460  1.00  0.00           C  
ATOM   1082  ND1 HIS A 282      66.220  13.610  45.520  1.00  0.00           N  
ATOM   1083  CD2 HIS A 282      65.520  11.600  45.270  1.00  0.00           C  
ATOM   1084  CE1 HIS A 282      64.900  13.640  45.350  1.00  0.00           C  
ATOM   1085  NE2 HIS A 282      64.450  12.400  45.210  1.00  0.00           N  
ATOM   1086  N   VAL A 283      67.490  11.750  42.300  1.00  0.00           N  
ATOM   1087  CA  VAL A 283      66.930  11.120  41.080  1.00  0.00           C  
ATOM   1088  C   VAL A 283      68.020  10.610  40.110  1.00  0.00           C  
ATOM   1089  O   VAL A 283      68.000   9.460  39.690  1.00  0.00           O  
ATOM   1090  CB  VAL A 283      65.950  12.070  40.370  1.00  0.00           C  
ATOM   1091  CG1 VAL A 283      65.380  11.450  39.090  1.00  0.00           C  
ATOM   1092  CG2 VAL A 283      64.770  12.370  41.290  1.00  0.00           C  
ATOM   1093  N   ALA A 291      68.990  11.470  39.800  1.00  0.00           N  
ATOM   1094  CA  ALA A 291      70.110  11.130  38.910  1.00  0.00           C  
ATOM   1095  C   ALA A 291      70.970   9.980  39.470  1.00  0.00           C  
ATOM   1096  O   ALA A 291      71.180   9.040  38.730  1.00  0.00           O  
ATOM   1097  CB  ALA A 291      70.970  12.360  38.610  1.00  0.00           C  
ATOM   1098  N   LEU A 292      71.220   9.950  40.780  1.00  0.00           N  
ATOM   1099  CA  LEU A 292      71.920   8.820  41.450  1.00  0.00           C  
ATOM   1100  C   LEU A 292      71.150   7.490  41.390  1.00  0.00           C  
ATOM   1101  O   LEU A 292      71.720   6.440  41.100  1.00  0.00           O  
ATOM   1102  CB  LEU A 292      72.240   9.110  42.920  1.00  0.00           C  
ATOM   1103  CG  LEU A 292      73.260  10.230  43.100  1.00  0.00           C  
ATOM   1104  CD1 LEU A 292      73.090  10.870  44.480  1.00  0.00           C  
ATOM   1105  CD2 LEU A 292      74.690   9.710  42.930  1.00  0.00           C  
ATOM   1106  N   MET A 293      69.840   7.530  41.550  1.00  0.00           N  
ATOM   1107  CA  MET A 293      69.020   6.310  41.430  1.00  0.00           C  
ATOM   1108  C   MET A 293      68.900   5.840  39.990  1.00  0.00           C  
ATOM   1109  O   MET A 293      68.880   4.650  39.740  1.00  0.00           O  
ATOM   1110  CB  MET A 293      67.600   6.500  41.970  1.00  0.00           C  
ATOM   1111  CG  MET A 293      67.580   6.750  43.480  1.00  0.00           C  
ATOM   1112  SD  MET A 293      65.880   6.840  44.150  1.00  0.00           S  
ATOM   1113  CE  MET A 293      65.110   8.210  43.320  1.00  0.00           C  
ATOM   1114  N   GLU A 296      68.690   6.800  39.090  1.00  0.00           N  
ATOM   1115  CA  GLU A 296      68.690   6.570  37.630  1.00  0.00           C  
ATOM   1116  C   GLU A 296      70.010   5.970  37.110  1.00  0.00           C  
ATOM   1117  O   GLU A 296      70.030   4.900  36.510  1.00  0.00           O  
ATOM   1118  CB  GLU A 296      68.400   7.910  36.950  1.00  0.00           C  
ATOM   1119  CG  GLU A 296      67.500   7.650  35.760  1.00  0.00           C  
ATOM   1120  CD  GLU A 296      66.050   7.640  36.180  1.00  0.00           C  
ATOM   1121  OE1 GLU A 296      65.660   8.690  36.700  1.00  0.00           O  
ATOM   1122  OE2 GLU A 296      65.380   6.610  35.990  1.00  0.00           O  
ATOM   1123  N   LYS A 297      71.140   6.520  37.540  1.00  0.00           N  
ATOM   1124  CA  LYS A 297      72.470   6.010  37.170  1.00  0.00           C  
ATOM   1125  C   LYS A 297      72.680   4.570  37.670  1.00  0.00           C  
ATOM   1126  O   LYS A 297      73.010   3.680  36.910  1.00  0.00           O  
ATOM   1127  CB  LYS A 297      73.520   6.930  37.800  1.00  0.00           C  
ATOM   1128  CG  LYS A 297      74.820   6.740  37.060  1.00  0.00           C  
ATOM   1129  CD  LYS A 297      76.050   7.310  37.760  1.00  0.00           C  
ATOM   1130  CE  LYS A 297      77.210   7.210  36.760  1.00  0.00           C  
ATOM   1131  NZ  LYS A 297      78.470   7.770  37.280  1.00  0.00           N  
ATOM   1132  N   ASN A 298      72.370   4.320  38.940  1.00  0.00           N  
ATOM   1133  CA  ASN A 298      72.710   3.030  39.570  1.00  0.00           C  
ATOM   1134  C   ASN A 298      71.650   1.910  39.480  1.00  0.00           C  
ATOM   1135  O   ASN A 298      71.850   0.790  39.960  1.00  0.00           O  
ATOM   1136  CB  ASN A 298      73.050   3.280  41.020  1.00  0.00           C  
ATOM   1137  CG  ASN A 298      74.290   4.130  41.220  1.00  0.00           C  
ATOM   1138  OD1 ASN A 298      75.410   3.660  41.190  1.00  0.00           O  
ATOM   1139  ND2 ASN A 298      74.100   5.370  41.600  1.00  0.00           N  
ATOM   1140  N   GLY A 303      70.580   2.180  38.750  1.00  0.00           N  
ATOM   1141  CA  GLY A 303      69.400   1.280  38.670  1.00  0.00           C  
ATOM   1142  C   GLY A 303      68.780   0.960  40.040  1.00  0.00           C  
ATOM   1143  O   GLY A 303      68.490  -0.210  40.290  1.00  0.00           O  
ATOM   1144  N   TRP A 305      68.570   1.980  40.890  1.00  0.00           N  
ATOM   1145  CA  TRP A 305      68.070   1.820  42.270  1.00  0.00           C  
ATOM   1146  C   TRP A 305      66.590   2.130  42.480  1.00  0.00           C  
ATOM   1147  O   TRP A 305      66.120   2.010  43.600  1.00  0.00           O  
ATOM   1148  CB  TRP A 305      68.840   2.640  43.310  1.00  0.00           C  
ATOM   1149  CG  TRP A 305      70.260   2.130  43.590  1.00  0.00           C  
ATOM   1150  CD1 TRP A 305      70.740   0.890  43.480  1.00  0.00           C  
ATOM   1151  CD2 TRP A 305      71.270   2.930  44.120  1.00  0.00           C  
ATOM   1152  NE1 TRP A 305      72.010   0.860  43.920  1.00  0.00           N  
ATOM   1153  CE2 TRP A 305      72.350   2.070  44.300  1.00  0.00           C  
ATOM   1154  CE3 TRP A 305      71.340   4.300  44.380  1.00  0.00           C  
ATOM   1155  CZ2 TRP A 305      73.600   2.590  44.750  1.00  0.00           C  
ATOM   1156  CZ3 TRP A 305      72.580   4.820  44.820  1.00  0.00           C  
ATOM   1157  CH2 TRP A 305      73.690   3.970  45.000  1.00  0.00           C  
ATOM   1158  N   TRP A 306      65.870   2.340  41.390  1.00  0.00           N  
ATOM   1159  CA  TRP A 306      64.430   2.570  41.470  1.00  0.00           C  
ATOM   1160  C   TRP A 306      63.740   2.050  40.220  1.00  0.00           C  
ATOM   1161  O   TRP A 306      64.400   1.900  39.200  1.00  0.00           O  
ATOM   1162  CB  TRP A 306      64.030   4.010  41.810  1.00  0.00           C  
ATOM   1163  CG  TRP A 306      63.890   5.040  40.690  1.00  0.00           C  
ATOM   1164  CD1 TRP A 306      64.660   5.180  39.600  1.00  0.00           C  
ATOM   1165  CD2 TRP A 306      63.100   6.180  40.790  1.00  0.00           C  
ATOM   1166  NE1 TRP A 306      64.380   6.340  39.010  1.00  0.00           N  
ATOM   1167  CE2 TRP A 306      63.470   7.010  39.720  1.00  0.00           C  
ATOM   1168  CE3 TRP A 306      62.210   6.650  41.790  1.00  0.00           C  
ATOM   1169  CZ2 TRP A 306      63.010   8.330  39.630  1.00  0.00           C  
ATOM   1170  CZ3 TRP A 306      61.750   7.980  41.710  1.00  0.00           C  
ATOM   1171  CH2 TRP A 306      62.150   8.810  40.640  1.00  0.00           C  
ATOM   1172  N   GLU A 307      62.480   1.680  40.380  1.00  0.00           N  
ATOM   1173  CA  GLU A 307      61.650   1.140  39.300  1.00  0.00           C  
ATOM   1174  C   GLU A 307      60.610   2.140  38.760  1.00  0.00           C  
ATOM   1175  O   GLU A 307      59.420   2.020  39.060  1.00  0.00           O  
ATOM   1176  CB  GLU A 307      61.100  -0.240  39.680  1.00  0.00           C  
ATOM   1177  CG  GLU A 307      60.390  -0.940  38.520  1.00  0.00           C  
ATOM   1178  CD  GLU A 307      61.190  -0.990  37.200  1.00  0.00           C  
ATOM   1179  OE1 GLU A 307      62.070  -1.870  37.060  1.00  0.00           O  
ATOM   1180  OE2 GLU A 307      60.860  -0.140  36.350  1.00  0.00           O  
ATOM   1181  N   PRO A 308      61.020   2.850  37.690  1.00  0.00           N  
ATOM   1182  CA  PRO A 308      60.200   3.870  37.030  1.00  0.00           C  
ATOM   1183  C   PRO A 308      58.900   3.290  36.480  1.00  0.00           C  
ATOM   1184  O   PRO A 308      57.910   4.010  36.440  1.00  0.00           O  
ATOM   1185  CB  PRO A 308      61.050   4.410  35.880  1.00  0.00           C  
ATOM   1186  CG  PRO A 308      62.480   4.060  36.260  1.00  0.00           C  
ATOM   1187  CD  PRO A 308      62.320   2.740  36.990  1.00  0.00           C  
ATOM   1188  N   ARG A 309      58.860   2.010  36.100  1.00  0.00           N  
ATOM   1189  CA  ARG A 309      57.600   1.410  35.590  1.00  0.00           C  
ATOM   1190  C   ARG A 309      56.420   1.410  36.590  1.00  0.00           C  
ATOM   1191  O   ARG A 309      55.290   1.180  36.200  1.00  0.00           O  
ATOM   1192  CB  ARG A 309      57.880  -0.020  35.150  1.00  0.00           C  
ATOM   1193  CG  ARG A 309      58.860  -0.120  33.980  1.00  0.00           C  
ATOM   1194  CD  ARG A 309      59.230  -1.600  33.930  1.00  0.00           C  
ATOM   1195  NE  ARG A 309      60.180  -1.810  32.860  1.00  0.00           N  
ATOM   1196  CZ  ARG A 309      61.470  -1.450  32.850  1.00  0.00           C  
ATOM   1197  NH1 ARG A 309      62.070  -0.790  33.830  1.00  0.00           N  
ATOM   1198  NH2 ARG A 309      62.230  -1.800  31.830  1.00  0.00           N  
ATOM   1199  N   ILE A 310      56.700   1.590  37.890  1.00  0.00           N  
ATOM   1200  CA  ILE A 310      55.680   1.630  38.950  1.00  0.00           C  
ATOM   1201  C   ILE A 310      54.510   2.620  38.730  1.00  0.00           C  
ATOM   1202  O   ILE A 310      53.350   2.250  38.920  1.00  0.00           O  
ATOM   1203  CB  ILE A 310      56.370   1.800  40.310  1.00  0.00           C  
ATOM   1204  CG1 ILE A 310      55.400   1.450  41.430  1.00  0.00           C  
ATOM   1205  CG2 ILE A 310      56.990   3.180  40.530  1.00  0.00           C  
ATOM   1206  CD1 ILE A 310      55.210  -0.050  41.420  1.00  0.00           C  
ATOM   1207  N   SER A 311      54.840   3.710  38.010  1.00  0.00           N  
ATOM   1208  CA  SER A 311      53.890   4.740  37.550  1.00  0.00           C  
ATOM   1209  C   SER A 311      52.730   4.220  36.700  1.00  0.00           C  
ATOM   1210  O   SER A 311      51.630   4.770  36.790  1.00  0.00           O  
ATOM   1211  CB  SER A 311      54.580   5.820  36.730  1.00  0.00           C  
ATOM   1212  OG  SER A 311      55.590   6.410  37.560  1.00  0.00           O  
ATOM   1213  N   GLN A 312      52.960   3.180  35.910  1.00  0.00           N  
ATOM   1214  CA  GLN A 312      51.870   2.560  35.120  1.00  0.00           C  
ATOM   1215  C   GLN A 312      50.960   1.630  35.940  1.00  0.00           C  
ATOM   1216  O   GLN A 312      49.830   1.340  35.550  1.00  0.00           O  
ATOM   1217  CB  GLN A 312      52.450   1.700  34.000  1.00  0.00           C  
ATOM   1218  CG  GLN A 312      53.360   2.410  33.000  1.00  0.00           C  
ATOM   1219  CD  GLN A 312      54.340   1.420  32.340  1.00  0.00           C  
ATOM   1220  OE1 GLN A 312      55.470   1.770  32.000  1.00  0.00           O  
ATOM   1221  NE2 GLN A 312      53.990   0.150  32.160  1.00  0.00           N  
ATOM   1222  N   VAL A 313      51.560   1.030  36.970  1.00  0.00           N  
ATOM   1223  CA  VAL A 313      50.890   0.020  37.810  1.00  0.00           C  
ATOM   1224  C   VAL A 313      50.030   0.750  38.840  1.00  0.00           C  
ATOM   1225  O   VAL A 313      48.830   0.500  38.880  1.00  0.00           O  
ATOM   1226  CB  VAL A 313      51.940  -0.890  38.500  1.00  0.00           C  
ATOM   1227  CG1 VAL A 313      51.250  -2.070  39.180  1.00  0.00           C  
ATOM   1228  CG2 VAL A 313      52.980  -1.460  37.530  1.00  0.00           C  
ATOM   1229  N   SER A 314      50.630   1.760  39.480  1.00  0.00           N  
ATOM   1230  CA  SER A 314      50.110   2.440  40.690  1.00  0.00           C  
ATOM   1231  C   SER A 314      49.840   3.960  40.560  1.00  0.00           C  
ATOM   1232  O   SER A 314      49.500   4.640  41.520  1.00  0.00           O  
ATOM   1233  CB  SER A 314      51.150   2.300  41.810  1.00  0.00           C  
ATOM   1234  OG  SER A 314      51.330   0.940  42.160  1.00  0.00           O  
ATOM   1235  N   GLY A 315      49.870   4.480  39.340  1.00  0.00           N  
ATOM   1236  CA  GLY A 315      49.860   5.930  39.100  1.00  0.00           C  
ATOM   1237  C   GLY A 315      51.060   6.630  39.730  1.00  0.00           C  
ATOM   1238  O   GLY A 315      52.010   6.050  40.250  1.00  0.00           O  
ATOM   1239  N   SER A 316      50.960   7.940  39.620  1.00  0.00           N  
ATOM   1240  CA  SER A 316      51.990   8.850  40.140  1.00  0.00           C  
ATOM   1241  C   SER A 316      51.930   8.950  41.690  1.00  0.00           C  
ATOM   1242  O   SER A 316      51.040   8.430  42.360  1.00  0.00           O  
ATOM   1243  CB  SER A 316      51.820  10.240  39.510  1.00  0.00           C  
ATOM   1244  OG  SER A 316      50.580  10.830  39.940  1.00  0.00           O  
ATOM   1245  N   ARG A 317      53.030   9.500  42.190  1.00  0.00           N  
ATOM   1246  CA  ARG A 317      53.420   9.650  43.610  1.00  0.00           C  
ATOM   1247  C   ARG A 317      53.540   8.270  44.280  1.00  0.00           C  
ATOM   1248  O   ARG A 317      53.370   8.120  45.490  1.00  0.00           O  
ATOM   1249  CB  ARG A 317      52.540  10.640  44.400  1.00  0.00           C  
ATOM   1250  CG  ARG A 317      52.090  11.850  43.590  1.00  0.00           C  
ATOM   1251  CD  ARG A 317      51.630  13.030  44.440  1.00  0.00           C  
ATOM   1252  NE  ARG A 317      52.790  13.940  44.450  1.00  0.00           N  
ATOM   1253  CZ  ARG A 317      52.820  15.250  44.700  1.00  0.00           C  
ATOM   1254  NH1 ARG A 317      51.720  15.910  45.050  1.00  0.00           N  
ATOM   1255  NH2 ARG A 317      53.950  15.920  44.410  1.00  0.00           N  
ATOM   1256  N   SER A 318      54.030   7.340  43.470  1.00  0.00           N  
ATOM   1257  CA  SER A 318      54.480   5.980  43.810  1.00  0.00           C  
ATOM   1258  C   SER A 318      56.000   5.870  43.690  1.00  0.00           C  
ATOM   1259  O   SER A 318      56.610   6.600  42.920  1.00  0.00           O  
ATOM   1260  CB  SER A 318      53.840   5.010  42.820  1.00  0.00           C  
ATOM   1261  OG  SER A 318      52.440   5.200  42.910  1.00  0.00           O  
ATOM   1262  N   TYR A 319      56.640   5.030  44.500  1.00  0.00           N  
ATOM   1263  CA  TYR A 319      58.040   4.650  44.260  1.00  0.00           C  
ATOM   1264  C   TYR A 319      58.180   3.130  44.430  1.00  0.00           C  
ATOM   1265  O   TYR A 319      57.260   2.520  44.950  1.00  0.00           O  
ATOM   1266  CB  TYR A 319      59.020   5.400  45.180  1.00  0.00           C  
ATOM   1267  CG  TYR A 319      59.000   4.970  46.650  1.00  0.00           C  
ATOM   1268  CD1 TYR A 319      57.860   5.260  47.430  1.00  0.00           C  
ATOM   1269  CD2 TYR A 319      60.070   4.240  47.180  1.00  0.00           C  
ATOM   1270  CE1 TYR A 319      57.800   4.830  48.770  1.00  0.00           C  
ATOM   1271  CE2 TYR A 319      60.020   3.800  48.520  1.00  0.00           C  
ATOM   1272  CZ  TYR A 319      58.890   4.120  49.300  1.00  0.00           C  
ATOM   1273  OH  TYR A 319      58.820   3.710  50.590  1.00  0.00           O  
ATOM   1274  N   ALA A 320      59.160   2.530  43.780  1.00  0.00           N  
ATOM   1275  CA  ALA A 320      59.550   1.120  44.000  1.00  0.00           C  
ATOM   1276  C   ALA A 320      61.070   1.100  43.940  1.00  0.00           C  
ATOM   1277  O   ALA A 320      61.610   1.650  43.010  1.00  0.00           O  
ATOM   1278  CB  ALA A 320      58.940   0.220  42.920  1.00  0.00           C  
ATOM   1279  N   LEU A 321      61.730   0.540  44.930  1.00  0.00           N  
ATOM   1280  CA  LEU A 321      63.200   0.590  45.090  1.00  0.00           C  
ATOM   1281  C   LEU A 321      63.780  -0.770  44.750  1.00  0.00           C  
ATOM   1282  O   LEU A 321      63.030  -1.730  44.780  1.00  0.00           O  
ATOM   1283  CB  LEU A 321      63.450   0.970  46.550  1.00  0.00           C  
ATOM   1284  CG  LEU A 321      64.000   2.370  46.850  1.00  0.00           C  
ATOM   1285  CD1 LEU A 321      63.460   3.540  46.030  1.00  0.00           C  
ATOM   1286  CD2 LEU A 321      63.810   2.620  48.340  1.00  0.00           C  
ATOM   1287  N   LYS A 322      65.040  -0.800  44.310  1.00  0.00           N  
ATOM   1288  CA  LYS A 322      65.660  -2.030  43.780  1.00  0.00           C  
ATOM   1289  C   LYS A 322      67.040  -2.200  44.370  1.00  0.00           C  
ATOM   1290  O   LYS A 322      67.690  -1.240  44.780  1.00  0.00           O  
ATOM   1291  CB  LYS A 322      65.940  -1.960  42.280  1.00  0.00           C  
ATOM   1292  CG  LYS A 322      64.700  -2.000  41.390  1.00  0.00           C  
ATOM   1293  CD  LYS A 322      64.960  -1.680  39.910  1.00  0.00           C  
ATOM   1294  CE  LYS A 322      65.590  -2.790  39.080  1.00  0.00           C  
ATOM   1295  NZ  LYS A 322      67.000  -2.940  39.460  1.00  0.00           N  
ATOM   1296  N   GLY A 323      67.410  -3.450  44.520  1.00  0.00           N  
ATOM   1297  CA  GLY A 323      68.810  -3.780  44.830  1.00  0.00           C  
ATOM   1298  C   GLY A 323      69.190  -3.300  46.220  1.00  0.00           C  
ATOM   1299  O   GLY A 323      68.390  -3.400  47.140  1.00  0.00           O  
ATOM   1300  N   ASP A 324      70.360  -2.680  46.290  1.00  0.00           N  
ATOM   1301  CA  ASP A 324      70.960  -2.190  47.530  1.00  0.00           C  
ATOM   1302  C   ASP A 324      70.180  -1.070  48.210  1.00  0.00           C  
ATOM   1303  O   ASP A 324      70.240  -0.990  49.430  1.00  0.00           O  
ATOM   1304  CB  ASP A 324      72.390  -1.710  47.300  1.00  0.00           C  
ATOM   1305  CG  ASP A 324      73.420  -2.840  47.410  1.00  0.00           C  
ATOM   1306  OD1 ASP A 324      73.020  -4.010  47.580  1.00  0.00           O  
ATOM   1307  OD2 ASP A 324      74.620  -2.510  47.280  1.00  0.00           O  
ATOM   1308  N   LEU A 325      69.430  -0.290  47.440  1.00  0.00           N  
ATOM   1309  CA  LEU A 325      68.590   0.760  48.030  1.00  0.00           C  
ATOM   1310  C   LEU A 325      67.310   0.210  48.700  1.00  0.00           C  
ATOM   1311  O   LEU A 325      67.040   0.610  49.830  1.00  0.00           O  
ATOM   1312  CB  LEU A 325      68.300   1.830  46.970  1.00  0.00           C  
ATOM   1313  CG  LEU A 325      67.850   3.140  47.610  1.00  0.00           C  
ATOM   1314  CD1 LEU A 325      68.930   3.810  48.460  1.00  0.00           C  
ATOM   1315  CD2 LEU A 325      67.400   4.070  46.500  1.00  0.00           C  
ATOM   1316  N   ALA A 332      66.720  -0.850  48.140  1.00  0.00           N  
ATOM   1317  CA  ALA A 332      65.570  -1.590  48.720  1.00  0.00           C  
ATOM   1318  C   ALA A 332      65.960  -2.140  50.090  1.00  0.00           C  
ATOM   1319  O   ALA A 332      65.360  -1.780  51.090  1.00  0.00           O  
ATOM   1320  CB  ALA A 332      65.160  -2.730  47.770  1.00  0.00           C  
ATOM   1321  N   LEU A 333      67.060  -2.880  50.170  1.00  0.00           N  
ATOM   1322  CA  LEU A 333      67.680  -3.310  51.430  1.00  0.00           C  
ATOM   1323  C   LEU A 333      68.040  -2.160  52.380  1.00  0.00           C  
ATOM   1324  O   LEU A 333      68.140  -2.360  53.580  1.00  0.00           O  
ATOM   1325  CB  LEU A 333      68.950  -4.090  51.080  1.00  0.00           C  
ATOM   1326  CG  LEU A 333      68.830  -5.600  50.910  1.00  0.00           C  
ATOM   1327  CD1 LEU A 333      67.490  -6.120  50.400  1.00  0.00           C  
ATOM   1328  CD2 LEU A 333      70.000  -6.060  50.030  1.00  0.00           C  
ATOM   1329  N   TYR A 334      68.520  -1.040  51.850  1.00  0.00           N  
ATOM   1330  CA  TYR A 334      68.870   0.110  52.690  1.00  0.00           C  
ATOM   1331  C   TYR A 334      67.620   0.730  53.390  1.00  0.00           C  
ATOM   1332  O   TYR A 334      67.690   1.020  54.570  1.00  0.00           O  
ATOM   1333  CB  TYR A 334      69.610   1.160  51.880  1.00  0.00           C  
ATOM   1334  CG  TYR A 334      70.310   2.250  52.710  1.00  0.00           C  
ATOM   1335  CD1 TYR A 334      71.050   1.900  53.860  1.00  0.00           C  
ATOM   1336  CD2 TYR A 334      70.410   3.530  52.140  1.00  0.00           C  
ATOM   1337  CE1 TYR A 334      71.940   2.830  54.420  1.00  0.00           C  
ATOM   1338  CE2 TYR A 334      71.280   4.470  52.710  1.00  0.00           C  
ATOM   1339  CZ  TYR A 334      72.020   4.110  53.850  1.00  0.00           C  
ATOM   1340  OH  TYR A 334      72.700   5.090  54.500  1.00  0.00           O  
ATOM   1341  N   GLU A 335      66.490   0.830  52.680  1.00  0.00           N  
ATOM   1342  CA  GLU A 335      65.200   1.210  53.260  1.00  0.00           C  
ATOM   1343  C   GLU A 335      64.820   0.340  54.470  1.00  0.00           C  
ATOM   1344  O   GLU A 335      64.600   0.890  55.540  1.00  0.00           O  
ATOM   1345  CB  GLU A 335      64.160   1.150  52.140  1.00  0.00           C  
ATOM   1346  CG  GLU A 335      62.790   1.510  52.670  1.00  0.00           C  
ATOM   1347  CD  GLU A 335      61.780   1.880  51.590  1.00  0.00           C  
ATOM   1348  OE1 GLU A 335      61.530   1.060  50.710  1.00  0.00           O  
ATOM   1349  OE2 GLU A 335      61.110   2.900  51.820  1.00  0.00           O  
ATOM   1350  N   LEU A 336      64.880  -1.000  54.330  1.00  0.00           N  
ATOM   1351  CA  LEU A 336      64.600  -1.940  55.420  1.00  0.00           C  
ATOM   1352  C   LEU A 336      65.610  -1.820  56.580  1.00  0.00           C  
ATOM   1353  O   LEU A 336      65.210  -1.730  57.730  1.00  0.00           O  
ATOM   1354  CB  LEU A 336      64.490  -3.390  54.950  1.00  0.00           C  
ATOM   1355  CG  LEU A 336      63.450  -3.600  53.840  1.00  0.00           C  
ATOM   1356  CD1 LEU A 336      63.420  -5.050  53.430  1.00  0.00           C  
ATOM   1357  CD2 LEU A 336      62.040  -3.160  54.180  1.00  0.00           C  
ATOM   1358  N   ALA A 337      66.890  -1.690  56.260  1.00  0.00           N  
ATOM   1359  CA  ALA A 337      67.900  -1.450  57.300  1.00  0.00           C  
ATOM   1360  C   ALA A 337      67.670  -0.190  58.170  1.00  0.00           C  
ATOM   1361  O   ALA A 337      67.970  -0.190  59.360  1.00  0.00           O  
ATOM   1362  CB  ALA A 337      69.250  -1.380  56.620  1.00  0.00           C  
ATOM   1363  N   LEU A 338      67.250   0.930  57.580  1.00  0.00           N  
ATOM   1364  CA  LEU A 338      67.020   2.180  58.320  1.00  0.00           C  
ATOM   1365  C   LEU A 338      65.840   2.100  59.280  1.00  0.00           C  
ATOM   1366  O   LEU A 338      65.920   2.610  60.390  1.00  0.00           O  
ATOM   1367  CB  LEU A 338      66.850   3.390  57.390  1.00  0.00           C  
ATOM   1368  CG  LEU A 338      68.240   3.790  56.910  1.00  0.00           C  
ATOM   1369  CD1 LEU A 338      68.060   4.550  55.630  1.00  0.00           C  
ATOM   1370  CD2 LEU A 338      69.040   4.620  57.890  1.00  0.00           C  
ATOM   1371  N   LEU A 339      64.810   1.400  58.820  1.00  0.00           N  
ATOM   1372  CA  LEU A 339      63.620   1.140  59.620  1.00  0.00           C  
ATOM   1373  C   LEU A 339      63.950   0.290  60.870  1.00  0.00           C  
ATOM   1374  O   LEU A 339      63.700   0.710  61.990  1.00  0.00           O  
ATOM   1375  CB  LEU A 339      62.550   0.530  58.720  1.00  0.00           C  
ATOM   1376  CG  LEU A 339      61.960   1.530  57.720  1.00  0.00           C  
ATOM   1377  CD1 LEU A 339      60.930   0.780  56.890  1.00  0.00           C  
ATOM   1378  CD2 LEU A 339      61.270   2.740  58.370  1.00  0.00           C  
ATOM   1379  N   ARG A 340      64.810  -0.700  60.700  1.00  0.00           N  
ATOM   1380  CA  ARG A 340      65.250  -1.500  61.840  1.00  0.00           C  
ATOM   1381  C   ARG A 340      66.220  -0.750  62.770  1.00  0.00           C  
ATOM   1382  O   ARG A 340      66.090  -0.800  63.990  1.00  0.00           O  
ATOM   1383  CB  ARG A 340      65.830  -2.810  61.310  1.00  0.00           C  
ATOM   1384  CG  ARG A 340      66.260  -3.760  62.420  1.00  0.00           C  
ATOM   1385  CD  ARG A 340      65.060  -4.180  63.280  1.00  0.00           C  
ATOM   1386  NE  ARG A 340      65.550  -4.700  64.560  1.00  0.00           N  
ATOM   1387  CZ  ARG A 340      66.110  -5.900  64.770  1.00  0.00           C  
ATOM   1388  NH1 ARG A 340      66.200  -6.830  63.820  1.00  0.00           N  
ATOM   1389  NH2 ARG A 340      66.770  -6.100  65.890  1.00  0.00           N  
ATOM   1390  N   PHE A 341      67.160  -0.020  62.200  1.00  0.00           N  
ATOM   1391  CA  PHE A 341      68.040   0.890  62.980  1.00  0.00           C  
ATOM   1392  C   PHE A 341      67.260   1.820  63.920  1.00  0.00           C  
ATOM   1393  O   PHE A 341      67.690   1.990  65.040  1.00  0.00           O  
ATOM   1394  CB  PHE A 341      68.920   1.670  62.000  1.00  0.00           C  
ATOM   1395  CG  PHE A 341      69.600   2.940  62.530  1.00  0.00           C  
ATOM   1396  CD1 PHE A 341      70.680   2.880  63.440  1.00  0.00           C  
ATOM   1397  CD2 PHE A 341      69.080   4.170  62.110  1.00  0.00           C  
ATOM   1398  CE1 PHE A 341      71.220   4.080  63.960  1.00  0.00           C  
ATOM   1399  CE2 PHE A 341      69.620   5.370  62.620  1.00  0.00           C  
ATOM   1400  CZ  PHE A 341      70.670   5.320  63.550  1.00  0.00           C  
ATOM   1401  N   ALA A 342      66.260   2.530  63.400  1.00  0.00           N  
ATOM   1402  CA  ALA A 342      65.470   3.480  64.160  1.00  0.00           C  
ATOM   1403  C   ALA A 342      64.750   2.770  65.330  1.00  0.00           C  
ATOM   1404  O   ALA A 342      64.940   3.180  66.470  1.00  0.00           O  
ATOM   1405  CB  ALA A 342      64.500   4.170  63.210  1.00  0.00           C  
ATOM   1406  N   MET A 343      64.160   1.590  65.090  1.00  0.00           N  
ATOM   1407  CA  MET A 343      63.500   0.750  66.130  1.00  0.00           C  
ATOM   1408  C   MET A 343      64.490   0.270  67.200  1.00  0.00           C  
ATOM   1409  O   MET A 343      64.210   0.460  68.390  1.00  0.00           O  
ATOM   1410  CB  MET A 343      62.830  -0.460  65.490  1.00  0.00           C  
ATOM   1411  CG  MET A 343      61.580  -0.060  64.690  1.00  0.00           C  
ATOM   1412  SD  MET A 343      60.220   0.420  65.810  1.00  0.00           S  
ATOM   1413  CE  MET A 343      59.660  -1.230  66.130  1.00  0.00           C  
ATOM   1414  N   ASP A 344      65.690  -0.120  66.790  1.00  0.00           N  
ATOM   1415  CA  ASP A 344      66.740  -0.470  67.760  1.00  0.00           C  
ATOM   1416  C   ASP A 344      67.250   0.710  68.570  1.00  0.00           C  
ATOM   1417  O   ASP A 344      67.490   0.590  69.760  1.00  0.00           O  
ATOM   1418  CB  ASP A 344      67.960  -1.120  67.160  1.00  0.00           C  
ATOM   1419  CG  ASP A 344      67.760  -2.540  66.620  1.00  0.00           C  
ATOM   1420  OD1 ASP A 344      66.700  -3.150  66.850  1.00  0.00           O  
ATOM   1421  OD2 ASP A 344      68.670  -2.920  65.850  1.00  0.00           O  
ATOM   1422  N   PHE A 345      67.380   1.850  67.920  1.00  0.00           N  
ATOM   1423  CA  PHE A 345      67.810   3.070  68.610  1.00  0.00           C  
ATOM   1424  C   PHE A 345      66.790   3.450  69.690  1.00  0.00           C  
ATOM   1425  O   PHE A 345      67.180   3.670  70.820  1.00  0.00           O  
ATOM   1426  CB  PHE A 345      67.950   4.190  67.580  1.00  0.00           C  
ATOM   1427  CG  PHE A 345      68.380   5.490  68.260  1.00  0.00           C  
ATOM   1428  CD1 PHE A 345      69.750   5.720  68.520  1.00  0.00           C  
ATOM   1429  CD2 PHE A 345      67.400   6.440  68.610  1.00  0.00           C  
ATOM   1430  CE1 PHE A 345      70.140   6.930  69.120  1.00  0.00           C  
ATOM   1431  CE2 PHE A 345      67.800   7.650  69.200  1.00  0.00           C  
ATOM   1432  CZ  PHE A 345      69.160   7.890  69.460  1.00  0.00           C  
ATOM   1433  N   MET A 347      65.530   3.550  69.280  1.00  0.00           N  
ATOM   1434  CA  MET A 347      64.380   3.810  70.160  1.00  0.00           C  
ATOM   1435  C   MET A 347      64.260   2.830  71.360  1.00  0.00           C  
ATOM   1436  O   MET A 347      64.230   3.260  72.500  1.00  0.00           O  
ATOM   1437  CB  MET A 347      63.070   3.870  69.380  1.00  0.00           C  
ATOM   1438  CG  MET A 347      62.840   5.120  68.510  1.00  0.00           C  
ATOM   1439  SD  MET A 347      63.490   6.690  69.190  1.00  0.00           S  
ATOM   1440  CE  MET A 347      62.440   6.770  70.610  1.00  0.00           C  
ATOM   1441  N   ALA A 348      64.290   1.530  71.080  1.00  0.00           N  
ATOM   1442  CA  ALA A 348      64.350   0.480  72.110  1.00  0.00           C  
ATOM   1443  C   ALA A 348      65.530   0.630  73.090  1.00  0.00           C  
ATOM   1444  O   ALA A 348      65.330   0.580  74.300  1.00  0.00           O  
ATOM   1445  CB  ALA A 348      64.390  -0.890  71.450  1.00  0.00           C  
ATOM   1446  N   ARG A 349      66.710   1.000  72.620  1.00  0.00           N  
ATOM   1447  CA  ARG A 349      67.820   1.290  73.540  1.00  0.00           C  
ATOM   1448  C   ARG A 349      67.620   2.580  74.380  1.00  0.00           C  
ATOM   1449  O   ARG A 349      68.210   2.700  75.450  1.00  0.00           O  
ATOM   1450  CB  ARG A 349      69.170   1.310  72.820  1.00  0.00           C  
ATOM   1451  CG  ARG A 349      69.850  -0.070  72.830  1.00  0.00           C  
ATOM   1452  CD  ARG A 349      69.290  -1.160  71.890  1.00  0.00           C  
ATOM   1453  NE  ARG A 349      69.680  -0.870  70.500  1.00  0.00           N  
ATOM   1454  CZ  ARG A 349      70.860  -1.120  69.900  1.00  0.00           C  
ATOM   1455  NH1 ARG A 349      71.820  -1.790  70.520  1.00  0.00           N  
ATOM   1456  NH2 ARG A 349      71.240  -0.420  68.820  1.00  0.00           N  
ATOM   1457  N   ARG A 352      66.750   3.470  73.930  1.00  0.00           N  
ATOM   1458  CA  ARG A 352      66.450   4.760  74.580  1.00  0.00           C  
ATOM   1459  C   ARG A 352      65.250   4.710  75.520  1.00  0.00           C  
ATOM   1460  O   ARG A 352      64.700   5.750  75.880  1.00  0.00           O  
ATOM   1461  CB  ARG A 352      66.220   5.830  73.500  1.00  0.00           C  
ATOM   1462  CG  ARG A 352      67.540   6.290  72.850  1.00  0.00           C  
ATOM   1463  CD  ARG A 352      68.270   7.250  73.790  1.00  0.00           C  
ATOM   1464  NE  ARG A 352      69.490   7.780  73.160  1.00  0.00           N  
ATOM   1465  CZ  ARG A 352      69.800   9.080  72.950  1.00  0.00           C  
ATOM   1466  NH1 ARG A 352      69.020  10.110  73.300  1.00  0.00           N  
ATOM   1467  NH2 ARG A 352      71.010   9.360  72.480  1.00  0.00           N  
ATOM   1468  N   GLY A 361      64.820   3.500  75.870  1.00  0.00           N  
ATOM   1469  CA  GLY A 361      63.730   3.260  76.820  1.00  0.00           C  
ATOM   1470  C   GLY A 361      62.310   3.340  76.240  1.00  0.00           C  
ATOM   1471  O   GLY A 361      61.340   3.200  76.970  1.00  0.00           O  
ATOM   1472  N   PHE A 362      62.170   3.530  74.940  1.00  0.00           N  
ATOM   1473  CA  PHE A 362      60.820   3.520  74.350  1.00  0.00           C  
ATOM   1474  C   PHE A 362      60.390   2.070  74.080  1.00  0.00           C  
ATOM   1475  O   PHE A 362      61.220   1.240  73.730  1.00  0.00           O  
ATOM   1476  CB  PHE A 362      60.820   4.340  73.080  1.00  0.00           C  
ATOM   1477  CG  PHE A 362      60.720   5.840  73.360  1.00  0.00           C  
ATOM   1478  CD1 PHE A 362      61.760   6.550  74.000  1.00  0.00           C  
ATOM   1479  CD2 PHE A 362      59.550   6.490  72.940  1.00  0.00           C  
ATOM   1480  CE1 PHE A 362      61.630   7.940  74.220  1.00  0.00           C  
ATOM   1481  CE2 PHE A 362      59.400   7.870  73.190  1.00  0.00           C  
ATOM   1482  CZ  PHE A 362      60.430   8.580  73.830  1.00  0.00           C  
ATOM   1483  N   LEU A 363      59.110   1.810  74.220  1.00  0.00           N  
ATOM   1484  CA  LEU A 363      58.540   0.480  73.980  1.00  0.00           C  
ATOM   1485  C   LEU A 363      58.200   0.310  72.490  1.00  0.00           C  
ATOM   1486  O   LEU A 363      57.330   1.030  71.990  1.00  0.00           O  
ATOM   1487  CB  LEU A 363      57.290   0.300  74.840  1.00  0.00           C  
ATOM   1488  CG  LEU A 363      56.950  -1.190  74.880  1.00  0.00           C  
ATOM   1489  CD1 LEU A 363      57.050  -1.690  76.310  1.00  0.00           C  
ATOM   1490  CD2 LEU A 363      55.540  -1.370  74.360  1.00  0.00           C  
ATOM   1491  N   PRO A 364      58.880  -0.620  71.810  1.00  0.00           N  
ATOM   1492  CA  PRO A 364      58.630  -0.890  70.390  1.00  0.00           C  
ATOM   1493  C   PRO A 364      57.390  -1.700  70.110  1.00  0.00           C  
ATOM   1494  O   PRO A 364      57.210  -2.760  70.690  1.00  0.00           O  
ATOM   1495  CB  PRO A 364      59.870  -1.640  69.900  1.00  0.00           C  
ATOM   1496  CG  PRO A 364      60.370  -2.350  71.150  1.00  0.00           C  
ATOM   1497  CD  PRO A 364      60.090  -1.350  72.260  1.00  0.00           C  
ATOM   1498  N   MET A 365      56.670  -1.210  69.120  1.00  0.00           N  
ATOM   1499  CA  MET A 365      55.450  -1.810  68.580  1.00  0.00           C  
ATOM   1500  C   MET A 365      55.390  -1.730  67.040  1.00  0.00           C  
ATOM   1501  O   MET A 365      55.810  -0.750  66.450  1.00  0.00           O  
ATOM   1502  CB  MET A 365      54.220  -1.080  69.120  1.00  0.00           C  
ATOM   1503  CG  MET A 365      54.140  -1.160  70.640  1.00  0.00           C  
ATOM   1504  SD  MET A 365      52.680  -0.310  71.280  1.00  0.00           S  
ATOM   1505  CE  MET A 365      51.420  -1.230  70.450  1.00  0.00           C  
ATOM   1506  N   THR A 366      54.750  -2.740  66.460  1.00  0.00           N  
ATOM   1507  CA  THR A 366      54.430  -2.770  65.020  1.00  0.00           C  
ATOM   1508  C   THR A 366      52.910  -2.800  64.940  1.00  0.00           C  
ATOM   1509  O   THR A 366      52.290  -3.520  65.710  1.00  0.00           O  
ATOM   1510  CB  THR A 366      55.050  -3.960  64.260  1.00  0.00           C  
ATOM   1511  OG1 THR A 366      54.580  -5.200  64.790  1.00  0.00           O  
ATOM   1512  CG2 THR A 366      56.570  -3.970  64.320  1.00  0.00           C  
ATOM   1513  N   LEU A 368      52.340  -1.880  64.170  1.00  0.00           N  
ATOM   1514  CA  LEU A 368      50.900  -1.540  64.230  1.00  0.00           C  
ATOM   1515  C   LEU A 368      50.180  -1.650  62.870  1.00  0.00           C  
ATOM   1516  O   LEU A 368      50.850  -1.720  61.830  1.00  0.00           O  
ATOM   1517  CB  LEU A 368      50.810  -0.080  64.710  1.00  0.00           C  
ATOM   1518  CG  LEU A 368      51.420   0.120  66.100  1.00  0.00           C  
ATOM   1519  CD1 LEU A 368      51.720   1.600  66.290  1.00  0.00           C  
ATOM   1520  CD2 LEU A 368      50.510  -0.430  67.180  1.00  0.00           C  
ATOM   1521  N   PRO A 370      48.830  -1.630  62.880  1.00  0.00           N  
ATOM   1522  CA  PRO A 370      48.020  -1.490  61.650  1.00  0.00           C  
ATOM   1523  C   PRO A 370      48.220  -0.070  61.090  1.00  0.00           C  
ATOM   1524  O   PRO A 370      48.790   0.840  61.700  1.00  0.00           O  
ATOM   1525  CB  PRO A 370      46.550  -1.680  62.100  1.00  0.00           C  
ATOM   1526  CG  PRO A 370      46.630  -2.400  63.450  1.00  0.00           C  
ATOM   1527  CD  PRO A 370      47.930  -1.870  64.040  1.00  0.00           C  
ATOM   1528  N   SER A 371      47.640   0.110  59.910  1.00  0.00           N  
ATOM   1529  CA  SER A 371      47.670   1.380  59.150  1.00  0.00           C  
ATOM   1530  C   SER A 371      46.270   1.820  58.790  1.00  0.00           C  
ATOM   1531  O   SER A 371      46.050   2.520  57.810  1.00  0.00           O  
ATOM   1532  CB  SER A 371      48.420   1.210  57.820  1.00  0.00           C  
ATOM   1533  OG  SER A 371      49.700   0.620  58.090  1.00  0.00           O  
ATOM   1534  N   TYR A 372      45.320   1.330  59.570  1.00  0.00           N  
ATOM   1535  CA  TYR A 372      43.890   1.650  59.440  1.00  0.00           C  
ATOM   1536  C   TYR A 372      43.260   1.660  60.830  1.00  0.00           C  
ATOM   1537  O   TYR A 372      43.780   1.070  61.780  1.00  0.00           O  
ATOM   1538  CB  TYR A 372      43.130   0.720  58.490  1.00  0.00           C  
ATOM   1539  CG  TYR A 372      43.160  -0.740  58.950  1.00  0.00           C  
ATOM   1540  CD1 TYR A 372      44.220  -1.600  58.620  1.00  0.00           C  
ATOM   1541  CD2 TYR A 372      42.120  -1.140  59.800  1.00  0.00           C  
ATOM   1542  CE1 TYR A 372      44.260  -2.890  59.190  1.00  0.00           C  
ATOM   1543  CE2 TYR A 372      42.160  -2.420  60.360  1.00  0.00           C  
ATOM   1544  CZ  TYR A 372      43.220  -3.280  60.050  1.00  0.00           C  
ATOM   1545  OH  TYR A 372      43.170  -4.520  60.600  1.00  0.00           O  
ATOM   1546  N   ALA A 373      42.310   2.550  60.960  1.00  0.00           N  
ATOM   1547  CA  ALA A 373      41.670   2.790  62.260  1.00  0.00           C  
ATOM   1548  C   ALA A 373      40.270   3.360  62.030  1.00  0.00           C  
ATOM   1549  O   ALA A 373      39.950   3.790  60.920  1.00  0.00           O  
ATOM   1550  CB  ALA A 373      42.520   3.760  63.070  1.00  0.00           C  
ATOM   1551  N   ARG A 374      39.410   3.170  63.020  1.00  0.00           N  
ATOM   1552  CA  ARG A 374      38.050   3.720  62.960  1.00  0.00           C  
ATOM   1553  C   ARG A 374      38.100   5.230  63.170  1.00  0.00           C  
ATOM   1554  O   ARG A 374      39.080   5.790  63.670  1.00  0.00           O  
ATOM   1555  CB  ARG A 374      37.160   3.000  63.960  1.00  0.00           C  
ATOM   1556  CG  ARG A 374      36.940   1.540  63.530  1.00  0.00           C  
ATOM   1557  CD  ARG A 374      35.810   0.800  64.270  1.00  0.00           C  
ATOM   1558  NE  ARG A 374      36.250   0.220  65.550  1.00  0.00           N  
ATOM   1559  CZ  ARG A 374      35.760  -0.900  66.110  1.00  0.00           C  
ATOM   1560  NH1 ARG A 374      34.780  -1.600  65.540  1.00  0.00           N  
ATOM   1561  NH2 ARG A 374      36.310  -1.400  67.200  1.00  0.00           N  
ATOM   1562  N   GLU A 375      37.100   5.880  62.640  1.00  0.00           N  
ATOM   1563  CA  GLU A 375      36.920   7.340  62.790  1.00  0.00           C  
ATOM   1564  C   GLU A 375      37.230   7.960  64.170  1.00  0.00           C  
ATOM   1565  O   GLU A 375      37.950   8.950  64.250  1.00  0.00           O  
ATOM   1566  CB  GLU A 375      35.510   7.640  62.350  1.00  0.00           C  
ATOM   1567  CG  GLU A 375      35.350   9.150  62.230  1.00  0.00           C  
ATOM   1568  CD  GLU A 375      33.940   9.550  61.810  1.00  0.00           C  
ATOM   1569  OE1 GLU A 375      33.000   8.790  62.130  1.00  0.00           O  
ATOM   1570  OE2 GLU A 375      33.850  10.630  61.200  1.00  0.00           O  
ATOM   1571  N   LYS A 376      36.830   7.290  65.250  1.00  0.00           N  
ATOM   1572  CA  LYS A 376      37.090   7.730  66.640  1.00  0.00           C  
ATOM   1573  C   LYS A 376      38.570   8.040  66.890  1.00  0.00           C  
ATOM   1574  O   LYS A 376      38.900   9.090  67.440  1.00  0.00           O  
ATOM   1575  CB  LYS A 376      36.600   6.630  67.590  1.00  0.00           C  
ATOM   1576  CG  LYS A 376      36.060   7.120  68.940  1.00  0.00           C  
ATOM   1577  CD  LYS A 376      37.120   7.700  69.900  1.00  0.00           C  
ATOM   1578  CE  LYS A 376      36.680   7.690  71.380  1.00  0.00           C  
ATOM   1579  NZ  LYS A 376      36.270   9.020  71.900  1.00  0.00           N  
ATOM   1580  N   ALA A 377      39.460   7.230  66.340  1.00  0.00           N  
ATOM   1581  CA  ALA A 377      40.910   7.460  66.520  1.00  0.00           C  
ATOM   1582  C   ALA A 377      41.420   8.750  65.840  1.00  0.00           C  
ATOM   1583  O   ALA A 377      42.310   9.420  66.350  1.00  0.00           O  
ATOM   1584  CB  ALA A 377      41.640   6.220  66.000  1.00  0.00           C  
ATOM   1585  N   PHE A 378      40.780   9.120  64.740  1.00  0.00           N  
ATOM   1586  CA  PHE A 378      41.140  10.320  63.980  1.00  0.00           C  
ATOM   1587  C   PHE A 378      40.650  11.620  64.640  1.00  0.00           C  
ATOM   1588  O   PHE A 378      41.360  12.630  64.580  1.00  0.00           O  
ATOM   1589  CB  PHE A 378      40.590  10.190  62.560  1.00  0.00           C  
ATOM   1590  CG  PHE A 378      41.350   9.170  61.710  1.00  0.00           C  
ATOM   1591  CD1 PHE A 378      42.480   9.570  60.970  1.00  0.00           C  
ATOM   1592  CD2 PHE A 378      40.910   7.830  61.670  1.00  0.00           C  
ATOM   1593  CE1 PHE A 378      43.200   8.630  60.200  1.00  0.00           C  
ATOM   1594  CE2 PHE A 378      41.620   6.870  60.910  1.00  0.00           C  
ATOM   1595  CZ  PHE A 378      42.760   7.280  60.190  1.00  0.00           C  
ATOM   1596  N   LEU A 388      39.440  11.620  65.160  1.00  0.00           N  
ATOM   1597  CA  LEU A 388      38.920  12.690  66.050  1.00  0.00           C  
ATOM   1598  C   LEU A 388      39.790  12.890  67.300  1.00  0.00           C  
ATOM   1599  O   LEU A 388      40.280  13.980  67.560  1.00  0.00           O  
ATOM   1600  CB  LEU A 388      37.490  12.420  66.500  1.00  0.00           C  
ATOM   1601  CG  LEU A 388      36.480  12.480  65.340  1.00  0.00           C  
ATOM   1602  CD1 LEU A 388      35.260  11.640  65.680  1.00  0.00           C  
ATOM   1603  CD2 LEU A 388      36.070  13.920  65.040  1.00  0.00           C  
ATOM   1604  N   GLY A 389      40.210  11.780  67.890  1.00  0.00           N  
ATOM   1605  CA  GLY A 389      41.090  11.770  69.070  1.00  0.00           C  
ATOM   1606  C   GLY A 389      42.340  12.630  68.940  1.00  0.00           C  
ATOM   1607  O   GLY A 389      42.770  13.270  69.890  1.00  0.00           O  
ATOM   1608  N   THR A 396      42.980  12.510  67.790  1.00  0.00           N  
ATOM   1609  CA  THR A 396      44.250  13.220  67.530  1.00  0.00           C  
ATOM   1610  C   THR A 396      44.050  14.650  67.050  1.00  0.00           C  
ATOM   1611  O   THR A 396      44.980  15.420  67.160  1.00  0.00           O  
ATOM   1612  CB  THR A 396      45.160  12.500  66.530  1.00  0.00           C  
ATOM   1613  OG1 THR A 396      44.400  12.000  65.430  1.00  0.00           O  
ATOM   1614  CG2 THR A 396      45.920  11.360  67.190  1.00  0.00           C  
ATOM   1615  N   GLY A 397      42.890  14.970  66.460  1.00  0.00           N  
ATOM   1616  CA  GLY A 397      42.720  16.260  65.760  1.00  0.00           C  
ATOM   1617  C   GLY A 397      42.880  16.230  64.220  1.00  0.00           C  
ATOM   1618  O   GLY A 397      42.560  17.180  63.530  1.00  0.00           O  
ATOM   1619  N   HIS A 398      43.150  15.040  63.690  1.00  0.00           N  
ATOM   1620  CA  HIS A 398      43.190  14.840  62.230  1.00  0.00           C  
ATOM   1621  C   HIS A 398      41.820  15.060  61.610  1.00  0.00           C  
ATOM   1622  O   HIS A 398      41.710  15.550  60.490  1.00  0.00           O  
ATOM   1623  CB  HIS A 398      43.720  13.450  61.830  1.00  0.00           C  
ATOM   1624  CG  HIS A 398      45.230  13.250  62.060  1.00  0.00           C  
ATOM   1625  ND1 HIS A 398      45.810  12.650  63.100  1.00  0.00           N  
ATOM   1626  CD2 HIS A 398      46.210  13.840  61.380  1.00  0.00           C  
ATOM   1627  CE1 HIS A 398      47.120  12.900  63.090  1.00  0.00           C  
ATOM   1628  NE2 HIS A 398      47.360  13.630  62.010  1.00  0.00           N  
ATOM   1629  N   PHE A 399      40.790  14.640  62.320  1.00  0.00           N  
ATOM   1630  CA  PHE A 399      39.400  15.010  61.990  1.00  0.00           C  
ATOM   1631  C   PHE A 399      38.880  15.990  63.060  1.00  0.00           C  
ATOM   1632  O   PHE A 399      39.010  15.700  64.260  1.00  0.00           O  
ATOM   1633  CB  PHE A 399      38.460  13.820  61.950  1.00  0.00           C  
ATOM   1634  CG  PHE A 399      38.720  12.810  60.840  1.00  0.00           C  
ATOM   1635  CD1 PHE A 399      39.780  12.940  59.920  1.00  0.00           C  
ATOM   1636  CD2 PHE A 399      37.860  11.690  60.820  1.00  0.00           C  
ATOM   1637  CE1 PHE A 399      39.990  11.930  58.970  1.00  0.00           C  
ATOM   1638  CE2 PHE A 399      38.070  10.680  59.870  1.00  0.00           C  
ATOM   1639  CZ  PHE A 399      39.130  10.820  58.950  1.00  0.00           C  
ATOM   1640  N   PRO A 485      38.200  17.050  62.620  1.00  0.00           N  
ATOM   1641  CA  PRO A 485      37.780  17.300  61.220  1.00  0.00           C  
ATOM   1642  C   PRO A 485      38.750  18.080  60.310  1.00  0.00           C  
ATOM   1643  O   PRO A 485      38.660  17.970  59.090  1.00  0.00           O  
ATOM   1644  CB  PRO A 485      36.480  18.070  61.410  1.00  0.00           C  
ATOM   1645  CG  PRO A 485      36.760  18.940  62.650  1.00  0.00           C  
ATOM   1646  CD  PRO A 485      37.590  18.020  63.550  1.00  0.00           C  
ATOM   1647  N   ALA A 486      39.800  18.670  60.880  1.00  0.00           N  
ATOM   1648  CA  ALA A 486      40.670  19.620  60.160  1.00  0.00           C  
ATOM   1649  C   ALA A 486      41.390  19.080  58.920  1.00  0.00           C  
ATOM   1650  O   ALA A 486      41.550  19.800  57.930  1.00  0.00           O  
ATOM   1651  CB  ALA A 486      41.690  20.220  61.130  1.00  0.00           C  
ATOM   1652  N   TYR A 487      41.870  17.850  58.960  1.00  0.00           N  
ATOM   1653  CA  TYR A 487      42.710  17.270  57.890  1.00  0.00           C  
ATOM   1654  C   TYR A 487      42.030  16.040  57.280  1.00  0.00           C  
ATOM   1655  O   TYR A 487      42.690  15.160  56.730  1.00  0.00           O  
ATOM   1656  CB  TYR A 487      44.050  16.910  58.530  1.00  0.00           C  
ATOM   1657  CG  TYR A 487      44.670  18.110  59.250  1.00  0.00           C  
ATOM   1658  CD1 TYR A 487      44.900  19.280  58.500  1.00  0.00           C  
ATOM   1659  CD2 TYR A 487      45.070  17.990  60.600  1.00  0.00           C  
ATOM   1660  CE1 TYR A 487      45.550  20.370  59.120  1.00  0.00           C  
ATOM   1661  CE2 TYR A 487      45.720  19.080  61.210  1.00  0.00           C  
ATOM   1662  CZ  TYR A 487      45.960  20.250  60.460  1.00  0.00           C  
ATOM   1663  OH  TYR A 487      46.620  21.310  61.000  1.00  0.00           O  
ATOM   1664  N   ARG A 488      40.690  15.990  57.280  1.00  0.00           N  
ATOM   1665  CA  ARG A 488      39.990  14.840  56.690  1.00  0.00           C  
ATOM   1666  C   ARG A 488      40.390  14.620  55.220  1.00  0.00           C  
ATOM   1667  O   ARG A 488      40.560  13.480  54.800  1.00  0.00           O  
ATOM   1668  CB  ARG A 488      38.470  14.940  56.830  1.00  0.00           C  
ATOM   1669  CG  ARG A 488      37.890  13.550  56.490  1.00  0.00           C  
ATOM   1670  CD  ARG A 488      36.370  13.420  56.540  1.00  0.00           C  
ATOM   1671  NE  ARG A 488      35.850  12.940  57.840  1.00  0.00           N  
ATOM   1672  CZ  ARG A 488      35.380  13.680  58.870  1.00  0.00           C  
ATOM   1673  NH1 ARG A 488      35.450  15.010  58.880  1.00  0.00           N  
ATOM   1674  NH2 ARG A 488      34.650  13.120  59.830  1.00  0.00           N  
ATOM   1675  N   ASP A 495      40.650  15.740  54.530  1.00  0.00           N  
ATOM   1676  CA  ASP A 495      41.120  15.830  53.130  1.00  0.00           C  
ATOM   1677  C   ASP A 495      42.400  15.040  52.810  1.00  0.00           C  
ATOM   1678  O   ASP A 495      42.490  14.440  51.750  1.00  0.00           O  
ATOM   1679  CB  ASP A 495      41.330  17.290  52.640  1.00  0.00           C  
ATOM   1680  CG  ASP A 495      42.320  18.130  53.470  1.00  0.00           C  
ATOM   1681  OD1 ASP A 495      41.990  18.310  54.660  1.00  0.00           O  
ATOM   1682  OD2 ASP A 495      43.370  18.550  52.910  1.00  0.00           O  
ATOM   1683  N   GLN A 496      43.320  14.990  53.770  1.00  0.00           N  
ATOM   1684  CA  GLN A 496      44.620  14.300  53.660  1.00  0.00           C  
ATOM   1685  C   GLN A 496      44.590  12.760  53.890  1.00  0.00           C  
ATOM   1686  O   GLN A 496      45.630  12.080  53.810  1.00  0.00           O  
ATOM   1687  CB  GLN A 496      45.590  15.050  54.600  1.00  0.00           C  
ATOM   1688  CG  GLN A 496      45.840  16.490  54.120  1.00  0.00           C  
ATOM   1689  CD  GLN A 496      46.730  17.350  55.050  1.00  0.00           C  
ATOM   1690  OE1 GLN A 496      47.870  17.040  55.370  1.00  0.00           O  
ATOM   1691  NE2 GLN A 496      46.270  18.540  55.380  1.00  0.00           N  
ATOM   1692  N   VAL A 497      43.390  12.170  53.900  1.00  0.00           N  
ATOM   1693  CA  VAL A 497      43.180  10.810  54.410  1.00  0.00           C  
ATOM   1694  C   VAL A 497      42.300  10.010  53.440  1.00  0.00           C  
ATOM   1695  O   VAL A 497      41.270  10.470  52.960  1.00  0.00           O  
ATOM   1696  CB  VAL A 497      42.560  10.930  55.820  1.00  0.00           C  
ATOM   1697  CG1 VAL A 497      42.070   9.610  56.390  1.00  0.00           C  
ATOM   1698  CG2 VAL A 497      43.550  11.530  56.830  1.00  0.00           C  
ATOM   1699  N   TRP A 498      42.840   8.850  53.110  1.00  0.00           N  
ATOM   1700  CA  TRP A 498      42.180   7.800  52.320  1.00  0.00           C  
ATOM   1701  C   TRP A 498      41.320   6.860  53.180  1.00  0.00           C  
ATOM   1702  O   TRP A 498      41.780   6.250  54.150  1.00  0.00           O  
ATOM   1703  CB  TRP A 498      43.210   6.920  51.610  1.00  0.00           C  
ATOM   1704  CG  TRP A 498      43.650   7.420  50.240  1.00  0.00           C  
ATOM   1705  CD1 TRP A 498      43.060   8.360  49.490  1.00  0.00           C  
ATOM   1706  CD2 TRP A 498      44.800   6.980  49.580  1.00  0.00           C  
ATOM   1707  NE1 TRP A 498      43.820   8.580  48.410  1.00  0.00           N  
ATOM   1708  CE2 TRP A 498      44.860   7.750  48.410  1.00  0.00           C  
ATOM   1709  CE3 TRP A 498      45.710   5.930  49.810  1.00  0.00           C  
ATOM   1710  CZ2 TRP A 498      45.830   7.440  47.430  1.00  0.00           C  
ATOM   1711  CZ3 TRP A 498      46.690   5.630  48.840  1.00  0.00           C  
ATOM   1712  CH2 TRP A 498      46.720   6.370  47.650  1.00  0.00           C  
ATOM   1713  N   ALA A 499      40.150   6.590  52.620  1.00  0.00           N  
ATOM   1714  CA  ALA A 499      39.120   5.750  53.250  1.00  0.00           C  
ATOM   1715  C   ALA A 499      39.070   4.440  52.490  1.00  0.00           C  
ATOM   1716  O   ALA A 499      39.170   4.430  51.270  1.00  0.00           O  
ATOM   1717  CB  ALA A 499      37.740   6.400  53.150  1.00  0.00           C  
ATOM   1718  N   ILE A 500      38.880   3.380  53.250  1.00  0.00           N  
ATOM   1719  CA  ILE A 500      38.740   2.050  52.660  1.00  0.00           C  
ATOM   1720  C   ILE A 500      37.260   1.940  52.330  1.00  0.00           C  
ATOM   1721  O   ILE A 500      36.460   2.080  53.240  1.00  0.00           O  
ATOM   1722  CB  ILE A 500      39.240   0.980  53.640  1.00  0.00           C  
ATOM   1723  CG1 ILE A 500      40.720   1.240  53.950  1.00  0.00           C  
ATOM   1724  CG2 ILE A 500      38.990  -0.400  53.030  1.00  0.00           C  
ATOM   1725  CD1 ILE A 500      41.320   0.420  55.080  1.00  0.00           C  
ATOM   1726  N   ALA A 501      36.950   1.900  51.040  1.00  0.00           N  
ATOM   1727  CA  ALA A 501      35.550   1.830  50.550  1.00  0.00           C  
ATOM   1728  C   ALA A 501      34.740   0.680  51.170  1.00  0.00           C  
ATOM   1729  O   ALA A 501      35.240  -0.430  51.380  1.00  0.00           O  
ATOM   1730  CB  ALA A 501      35.490   1.690  49.030  1.00  0.00           C  
ATOM   1731  N   GLU A 652      33.480   0.990  51.470  1.00  0.00           N  
ATOM   1732  CA  GLU A 652      32.470   0.040  52.020  1.00  0.00           C  
ATOM   1733  C   GLU A 652      32.870  -0.570  53.370  1.00  0.00           C  
ATOM   1734  O   GLU A 652      32.660  -1.740  53.680  1.00  0.00           O  
ATOM   1735  CB  GLU A 652      32.120  -1.080  51.030  1.00  0.00           C  
ATOM   1736  CG  GLU A 652      31.410  -0.500  49.810  1.00  0.00           C  
ATOM   1737  CD  GLU A 652      30.610  -1.620  49.140  1.00  0.00           C  
ATOM   1738  OE1 GLU A 652      31.270  -2.470  48.500  1.00  0.00           O  
ATOM   1739  OE2 GLU A 652      29.370  -1.570  49.350  1.00  0.00           O  
ATOM   1740  N   THR A 653      33.170   0.370  54.260  1.00  0.00           N  
ATOM   1741  CA  THR A 653      33.840   0.080  55.540  1.00  0.00           C  
ATOM   1742  C   THR A 653      33.790   1.360  56.390  1.00  0.00           C  
ATOM   1743  O   THR A 653      33.800   2.470  55.850  1.00  0.00           O  
ATOM   1744  CB  THR A 653      35.250  -0.390  55.150  1.00  0.00           C  
ATOM   1745  OG1 THR A 653      35.440  -1.780  55.400  1.00  0.00           O  
ATOM   1746  CG2 THR A 653      36.390   0.420  55.730  1.00  0.00           C  
ATOM   1747  N   ASP A 654      34.060   1.170  57.680  1.00  0.00           N  
ATOM   1748  CA  ASP A 654      34.170   2.290  58.640  1.00  0.00           C  
ATOM   1749  C   ASP A 654      35.630   2.650  59.020  1.00  0.00           C  
ATOM   1750  O   ASP A 654      35.890   3.250  60.070  1.00  0.00           O  
ATOM   1751  CB  ASP A 654      33.310   1.940  59.870  1.00  0.00           C  
ATOM   1752  CG  ASP A 654      33.800   0.770  60.750  1.00  0.00           C  
ATOM   1753  OD1 ASP A 654      34.750   0.060  60.340  1.00  0.00           O  
ATOM   1754  OD2 ASP A 654      33.220   0.610  61.840  1.00  0.00           O  
ATOM   1755  N   LEU A 655      36.550   2.260  58.150  1.00  0.00           N  
ATOM   1756  CA  LEU A 655      38.000   2.360  58.390  1.00  0.00           C  
ATOM   1757  C   LEU A 655      38.590   3.300  57.340  1.00  0.00           C  
ATOM   1758  O   LEU A 655      38.040   3.530  56.260  1.00  0.00           O  
ATOM   1759  CB  LEU A 655      38.680   0.990  58.270  1.00  0.00           C  
ATOM   1760  CG  LEU A 655      38.090  -0.120  59.140  1.00  0.00           C  
ATOM   1761  CD1 LEU A 655      38.550  -1.480  58.610  1.00  0.00           C  
ATOM   1762  CD2 LEU A 655      38.540   0.050  60.590  1.00  0.00           C  
ATOM   1763  N   TYR A 656      39.650   3.920  57.810  1.00  0.00           N  
ATOM   1764  CA  TYR A 656      40.460   4.890  57.070  1.00  0.00           C  
ATOM   1765  C   TYR A 656      41.890   4.460  57.310  1.00  0.00           C  
ATOM   1766  O   TYR A 656      42.220   3.950  58.390  1.00  0.00           O  
ATOM   1767  CB  TYR A 656      40.380   6.270  57.720  1.00  0.00           C  
ATOM   1768  CG  TYR A 656      39.000   6.880  57.830  1.00  0.00           C  
ATOM   1769  CD1 TYR A 656      38.180   6.500  58.910  1.00  0.00           C  
ATOM   1770  CD2 TYR A 656      38.540   7.650  56.750  1.00  0.00           C  
ATOM   1771  CE1 TYR A 656      36.810   6.820  58.860  1.00  0.00           C  
ATOM   1772  CE2 TYR A 656      37.170   7.990  56.710  1.00  0.00           C  
ATOM   1773  CZ  TYR A 656      36.330   7.550  57.750  1.00  0.00           C  
ATOM   1774  OH  TYR A 656      35.000   7.830  57.660  1.00  0.00           O  
ATOM   1775  N   LEU A 657      42.730   4.850  56.350  1.00  0.00           N  
ATOM   1776  CA  LEU A 657      44.180   4.620  56.400  1.00  0.00           C  
ATOM   1777  C   LEU A 657      44.830   5.800  57.140  1.00  0.00           C  
ATOM   1778  O   LEU A 657      44.620   6.950  56.780  1.00  0.00           O  
ATOM   1779  CB  LEU A 657      44.760   4.470  54.980  1.00  0.00           C  
ATOM   1780  CG  LEU A 657      44.100   3.290  54.270  1.00  0.00           C  
ATOM   1781  CD1 LEU A 657      44.230   3.460  52.760  1.00  0.00           C  
ATOM   1782  CD2 LEU A 657      44.690   1.960  54.750  1.00  0.00           C  
ATOM   1783  N   THR A 658      45.840   5.460  57.920  1.00  0.00           N  
ATOM   1784  CA  THR A 658      46.510   6.440  58.780  1.00  0.00           C  
ATOM   1785  C   THR A 658      47.720   6.980  58.040  1.00  0.00           C  
ATOM   1786  O   THR A 658      48.410   6.220  57.360  1.00  0.00           O  
ATOM   1787  CB  THR A 658      46.950   5.790  60.110  1.00  0.00           C  
ATOM   1788  OG1 THR A 658      47.810   4.690  59.830  1.00  0.00           O  
ATOM   1789  CG2 THR A 658      45.760   5.320  60.940  1.00  0.00           C  
ATOM   1790  N   GLY A 659      47.950   8.280  58.220  1.00  0.00           N  
ATOM   1791  CA  GLY A 659      49.130   8.990  57.700  1.00  0.00           C  
ATOM   1792  C   GLY A 659      50.270   8.980  58.720  1.00  0.00           C  
ATOM   1793  O   GLY A 659      51.350   9.490  58.390  1.00  0.00           O  
ATOM   1794  N   THR A 660      50.010   8.400  59.890  1.00  0.00           N  
ATOM   1795  CA  THR A 660      50.980   8.340  61.010  1.00  0.00           C  
ATOM   1796  C   THR A 660      50.540   7.330  62.070  1.00  0.00           C  
ATOM   1797  O   THR A 660      49.350   7.200  62.320  1.00  0.00           O  
ATOM   1798  CB  THR A 660      51.210   9.730  61.670  1.00  0.00           C  
ATOM   1799  OG1 THR A 660      52.050   9.620  62.830  1.00  0.00           O  
ATOM   1800  CG2 THR A 660      49.930  10.500  62.000  1.00  0.00           C  
ATOM   1801  N   ALA A 661      51.510   6.630  62.660  1.00  0.00           N  
ATOM   1802  CA  ALA A 661      51.280   5.750  63.840  1.00  0.00           C  
ATOM   1803  C   ALA A 661      50.650   6.440  65.090  1.00  0.00           C  
ATOM   1804  O   ALA A 661      49.940   5.800  65.860  1.00  0.00           O  
ATOM   1805  CB  ALA A 661      52.590   5.040  64.180  1.00  0.00           C  
ATOM   1806  N   GLU A 662      50.770   7.760  65.200  1.00  0.00           N  
ATOM   1807  CA  GLU A 662      50.170   8.580  66.260  1.00  0.00           C  
ATOM   1808  C   GLU A 662      48.650   8.340  66.410  1.00  0.00           C  
ATOM   1809  O   GLU A 662      48.180   8.110  67.510  1.00  0.00           O  
ATOM   1810  CB  GLU A 662      50.590  10.060  66.080  1.00  0.00           C  
ATOM   1811  CG  GLU A 662      49.430  11.060  66.200  1.00  0.00           C  
ATOM   1812  CD  GLU A 662      49.790  12.510  66.510  1.00  0.00           C  
ATOM   1813  OE1 GLU A 662      50.130  12.740  67.680  1.00  0.00           O  
ATOM   1814  OE2 GLU A 662      49.510  13.360  65.630  1.00  0.00           O  
ATOM   1815  N   VAL A 663      47.950   8.230  65.290  1.00  0.00           N  
ATOM   1816  CA  VAL A 663      46.510   7.980  65.270  1.00  0.00           C  
ATOM   1817  C   VAL A 663      46.200   6.690  66.060  1.00  0.00           C  
ATOM   1818  O   VAL A 663      45.300   6.690  66.870  1.00  0.00           O  
ATOM   1819  CB  VAL A 663      45.990   7.930  63.820  1.00  0.00           C  
ATOM   1820  CG1 VAL A 663      44.530   7.480  63.770  1.00  0.00           C  
ATOM   1821  CG2 VAL A 663      46.080   9.290  63.130  1.00  0.00           C  
ATOM   1822  N   VAL A 664      46.980   5.630  65.850  1.00  0.00           N  
ATOM   1823  CA  VAL A 664      46.770   4.350  66.550  1.00  0.00           C  
ATOM   1824  C   VAL A 664      47.310   4.420  68.000  1.00  0.00           C  
ATOM   1825  O   VAL A 664      46.690   3.970  68.950  1.00  0.00           O  
ATOM   1826  CB  VAL A 664      47.320   3.180  65.720  1.00  0.00           C  
ATOM   1827  CG1 VAL A 664      47.380   1.860  66.500  1.00  0.00           C  
ATOM   1828  CG2 VAL A 664      46.390   2.930  64.540  1.00  0.00           C  
ATOM   1829  N   LEU A 665      48.500   4.940  68.190  1.00  0.00           N  
ATOM   1830  CA  LEU A 665      49.120   5.090  69.510  1.00  0.00           C  
ATOM   1831  C   LEU A 665      48.270   5.860  70.550  1.00  0.00           C  
ATOM   1832  O   LEU A 665      48.040   5.390  71.660  1.00  0.00           O  
ATOM   1833  CB  LEU A 665      50.450   5.740  69.200  1.00  0.00           C  
ATOM   1834  CG  LEU A 665      51.670   4.850  69.420  1.00  0.00           C  
ATOM   1835  CD1 LEU A 665      51.420   3.400  69.110  1.00  0.00           C  
ATOM   1836  CD2 LEU A 665      52.820   5.400  68.590  1.00  0.00           C  
ATOM   1837  N   ASN A 666      47.670   6.960  70.100  1.00  0.00           N  
ATOM   1838  CA  ASN A 666      46.850   7.860  70.920  1.00  0.00           C  
ATOM   1839  C   ASN A 666      45.470   7.270  71.310  1.00  0.00           C  
ATOM   1840  O   ASN A 666      45.040   7.500  72.430  1.00  0.00           O  
ATOM   1841  CB  ASN A 666      46.750   9.180  70.160  1.00  0.00           C  
ATOM   1842  CG  ASN A 666      46.180  10.350  70.960  1.00  0.00           C  
ATOM   1843  OD1 ASN A 666      45.070  10.770  70.740  1.00  0.00           O  
ATOM   1844  ND2 ASN A 666      46.930  10.890  71.900  1.00  0.00           N  
ATOM   1845  N   ALA A 667      44.900   6.390  70.500  1.00  0.00           N  
ATOM   1846  CA  ALA A 667      43.620   5.750  70.800  1.00  0.00           C  
ATOM   1847  C   ALA A 667      43.710   4.450  71.620  1.00  0.00           C  
ATOM   1848  O   ALA A 667      42.680   3.960  72.070  1.00  0.00           O  
ATOM   1849  CB  ALA A 667      42.900   5.510  69.490  1.00  0.00           C  
ATOM   1850  N   LEU A 668      44.910   3.930  71.870  1.00  0.00           N  
ATOM   1851  CA  LEU A 668      45.030   2.700  72.690  1.00  0.00           C  
ATOM   1852  C   LEU A 668      44.370   2.740  74.080  1.00  0.00           C  
ATOM   1853  O   LEU A 668      43.700   1.780  74.440  1.00  0.00           O  
ATOM   1854  CB  LEU A 668      46.490   2.290  72.870  1.00  0.00           C  
ATOM   1855  CG  LEU A 668      47.120   1.690  71.620  1.00  0.00           C  
ATOM   1856  CD1 LEU A 668      48.560   1.310  71.970  1.00  0.00           C  
ATOM   1857  CD2 LEU A 668      46.340   0.500  71.070  1.00  0.00           C  
ATOM   1858  N   HIS A 669      44.770   3.720  74.890  1.00  0.00           N  
ATOM   1859  CA  HIS A 669      44.360   3.870  76.300  1.00  0.00           C  
ATOM   1860  C   HIS A 669      43.190   4.830  76.470  1.00  0.00           C  
ATOM   1861  O   HIS A 669      42.820   5.230  77.580  1.00  0.00           O  
ATOM   1862  CB  HIS A 669      45.530   4.360  77.150  1.00  0.00           C  
ATOM   1863  CG  HIS A 669      46.660   3.350  77.060  1.00  0.00           C  
ATOM   1864  ND1 HIS A 669      46.700   2.140  77.610  1.00  0.00           N  
ATOM   1865  CD2 HIS A 669      47.850   3.610  76.540  1.00  0.00           C  
ATOM   1866  CE1 HIS A 669      47.930   1.670  77.460  1.00  0.00           C  
ATOM   1867  NE2 HIS A 669      48.640   2.580  76.790  1.00  0.00           N  
ATOM   1868  N   SER A 670      42.470   4.940  75.370  1.00  0.00           N  
ATOM   1869  CA  SER A 670      41.250   5.750  75.320  1.00  0.00           C  
ATOM   1870  C   SER A 670      40.180   5.130  76.220  1.00  0.00           C  
ATOM   1871  O   SER A 670      39.890   3.940  76.130  1.00  0.00           O  
ATOM   1872  CB  SER A 670      40.790   5.820  73.860  1.00  0.00           C  
ATOM   1873  OG  SER A 670      39.480   6.340  73.770  1.00  0.00           O  
ATOM   1874  N   GLY A 671      39.860   5.880  77.270  1.00  0.00           N  
ATOM   1875  CA  GLY A 671      38.780   5.510  78.210  1.00  0.00           C  
ATOM   1876  C   GLY A 671      39.270   4.840  79.510  1.00  0.00           C  
ATOM   1877  O   GLY A 671      38.460   4.410  80.330  1.00  0.00           O  
ATOM   1878  N   GLU A 672      40.570   4.630  79.620  1.00  0.00           N  
ATOM   1879  CA  GLU A 672      41.230   4.070  80.810  1.00  0.00           C  
ATOM   1880  C   GLU A 672      41.710   5.210  81.720  1.00  0.00           C  
ATOM   1881  O   GLU A 672      42.080   6.280  81.250  1.00  0.00           O  
ATOM   1882  CB  GLU A 672      42.490   3.290  80.420  1.00  0.00           C  
ATOM   1883  CG  GLU A 672      42.150   1.960  79.760  1.00  0.00           C  
ATOM   1884  CD  GLU A 672      43.370   1.280  79.140  1.00  0.00           C  
ATOM   1885  OE1 GLU A 672      44.490   1.400  79.700  1.00  0.00           O  
ATOM   1886  OE2 GLU A 672      43.150   0.650  78.090  1.00  0.00           O  
ATOM   1887  N   ILE A 675      41.820   4.870  82.990  1.00  0.00           N  
ATOM   1888  CA  ILE A 675      42.440   5.750  83.990  1.00  0.00           C  
ATOM   1889  C   ILE A 675      43.780   5.070  84.230  1.00  0.00           C  
ATOM   1890  O   ILE A 675      43.830   3.990  84.800  1.00  0.00           O  
ATOM   1891  CB  ILE A 675      41.700   5.790  85.330  1.00  0.00           C  
ATOM   1892  CG1 ILE A 675      40.170   5.940  85.220  1.00  0.00           C  
ATOM   1893  CG2 ILE A 675      42.360   6.810  86.260  1.00  0.00           C  
ATOM   1894  CD1 ILE A 675      39.620   7.290  84.770  1.00  0.00           C  
ATOM   1895  N   LEU A 677      44.840   5.660  83.710  1.00  0.00           N  
ATOM   1896  CA  LEU A 677      46.190   5.150  83.950  1.00  0.00           C  
ATOM   1897  C   LEU A 677      46.640   5.420  85.400  1.00  0.00           C  
ATOM   1898  O   LEU A 677      46.290   6.440  86.000  1.00  0.00           O  
ATOM   1899  CB  LEU A 677      47.170   5.760  82.920  1.00  0.00           C  
ATOM   1900  CG  LEU A 677      46.650   5.410  81.520  1.00  0.00           C  
ATOM   1901  CD1 LEU A 677      47.090   6.450  80.510  1.00  0.00           C  
ATOM   1902  CD2 LEU A 677      47.080   4.020  81.080  1.00  0.00           C  
ATOM   1903  N   PRO A 678      47.350   4.500  86.010  1.00  0.00           N  
ATOM   1904  CA  PRO A 678      47.970   4.770  87.290  1.00  0.00           C  
ATOM   1905  C   PRO A 678      49.160   5.670  87.050  1.00  0.00           C  
ATOM   1906  O   PRO A 678      49.980   5.420  86.190  1.00  0.00           O  
ATOM   1907  CB  PRO A 678      48.410   3.400  87.840  1.00  0.00           C  
ATOM   1908  CG  PRO A 678      48.460   2.500  86.620  1.00  0.00           C  
ATOM   1909  CD  PRO A 678      47.410   3.070  85.670  1.00  0.00           C  
ATOM   1910  N   TYR A 681      49.330   6.530  88.030  1.00  0.00           N  
ATOM   1911  CA  TYR A 681      50.450   7.440  88.140  1.00  0.00           C  
ATOM   1912  C   TYR A 681      51.820   6.770  87.950  1.00  0.00           C  
ATOM   1913  O   TYR A 681      52.730   7.370  87.380  1.00  0.00           O  
ATOM   1914  CB  TYR A 681      50.340   8.090  89.530  1.00  0.00           C  
ATOM   1915  CG  TYR A 681      51.270   9.290  89.580  1.00  0.00           C  
ATOM   1916  CD1 TYR A 681      50.890  10.420  88.830  1.00  0.00           C  
ATOM   1917  CD2 TYR A 681      52.520   9.200  90.230  1.00  0.00           C  
ATOM   1918  CE1 TYR A 681      51.770  11.500  88.740  1.00  0.00           C  
ATOM   1919  CE2 TYR A 681      53.410  10.280  90.130  1.00  0.00           C  
ATOM   1920  CZ  TYR A 681      53.000  11.420  89.410  1.00  0.00           C  
ATOM   1921  OH  TYR A 681      53.710  12.570  89.520  1.00  0.00           O  
ATOM   1922  N   GLU A 683      52.010   5.560  88.460  1.00  0.00           N  
ATOM   1923  CA  GLU A 683      53.340   4.930  88.350  1.00  0.00           C  
ATOM   1924  C   GLU A 683      53.680   4.390  86.940  1.00  0.00           C  
ATOM   1925  O   GLU A 683      54.860   4.380  86.600  1.00  0.00           O  
ATOM   1926  CB  GLU A 683      53.540   3.970  89.540  1.00  0.00           C  
ATOM   1927  CG  GLU A 683      53.510   2.460  89.270  1.00  0.00           C  
ATOM   1928  CD  GLU A 683      52.180   1.940  88.740  1.00  0.00           C  
ATOM   1929  OE1 GLU A 683      51.140   2.510  89.160  1.00  0.00           O  
ATOM   1930  OE2 GLU A 683      52.220   0.970  87.940  1.00  0.00           O  
ATOM   1931  N   ALA A 684      52.700   4.270  86.060  1.00  0.00           N  
ATOM   1932  CA  ALA A 684      52.890   3.830  84.660  1.00  0.00           C  
ATOM   1933  C   ALA A 684      53.530   4.880  83.740  1.00  0.00           C  
ATOM   1934  O   ALA A 684      53.950   4.470  82.660  1.00  0.00           O  
ATOM   1935  CB  ALA A 684      51.530   3.530  84.020  1.00  0.00           C  
ATOM   1936  N   LEU A 685      53.650   6.120  84.240  1.00  0.00           N  
ATOM   1937  CA  LEU A 685      53.860   7.390  83.510  1.00  0.00           C  
ATOM   1938  C   LEU A 685      55.310   7.850  83.670  1.00  0.00           C  
ATOM   1939  O   LEU A 685      55.880   7.560  84.720  1.00  0.00           O  
ATOM   1940  CB  LEU A 685      52.990   8.460  84.160  1.00  0.00           C  
ATOM   1941  CG  LEU A 685      51.780   8.960  83.370  1.00  0.00           C  
ATOM   1942  CD1 LEU A 685      50.860   7.890  82.810  1.00  0.00           C  
ATOM   1943  CD2 LEU A 685      50.990   9.850  84.310  1.00  0.00           C  
ATOM   1944  N   PRO A 686      55.940   8.380  82.610  1.00  0.00           N  
ATOM   1945  CA  PRO A 686      55.400   8.590  81.250  1.00  0.00           C  
ATOM   1946  C   PRO A 686      55.350   7.310  80.420  1.00  0.00           C  
ATOM   1947  O   PRO A 686      56.240   6.480  80.510  1.00  0.00           O  
ATOM   1948  CB  PRO A 686      56.370   9.580  80.570  1.00  0.00           C  
ATOM   1949  CG  PRO A 686      57.380   9.990  81.640  1.00  0.00           C  
ATOM   1950  CD  PRO A 686      57.340   8.860  82.670  1.00  0.00           C  
ATOM   1951  N   LEU A 687      54.280   7.140  79.640  1.00  0.00           N  
ATOM   1952  CA  LEU A 687      54.280   6.130  78.580  1.00  0.00           C  
ATOM   1953  C   LEU A 687      55.110   6.670  77.410  1.00  0.00           C  
ATOM   1954  O   LEU A 687      54.780   7.690  76.820  1.00  0.00           O  
ATOM   1955  CB  LEU A 687      52.890   5.800  78.010  1.00  0.00           C  
ATOM   1956  CG  LEU A 687      51.880   5.380  79.070  1.00  0.00           C  
ATOM   1957  CD1 LEU A 687      50.510   5.210  78.410  1.00  0.00           C  
ATOM   1958  CD2 LEU A 687      52.310   4.100  79.790  1.00  0.00           C  
ATOM   1959  N   ARG A 688      56.160   5.930  77.110  1.00  0.00           N  
ATOM   1960  CA  ARG A 688      56.990   6.110  75.910  1.00  0.00           C  
ATOM   1961  C   ARG A 688      56.850   4.960  74.900  1.00  0.00           C  
ATOM   1962  O   ARG A 688      57.350   3.850  75.120  1.00  0.00           O  
ATOM   1963  CB  ARG A 688      58.420   6.120  76.390  1.00  0.00           C  
ATOM   1964  CG  ARG A 688      58.740   7.360  77.180  1.00  0.00           C  
ATOM   1965  CD  ARG A 688      60.170   7.110  77.610  1.00  0.00           C  
ATOM   1966  NE  ARG A 688      60.330   7.890  78.820  1.00  0.00           N  
ATOM   1967  CZ  ARG A 688      61.440   8.030  79.520  1.00  0.00           C  
ATOM   1968  NH1 ARG A 688      62.580   7.430  79.140  1.00  0.00           N  
ATOM   1969  NH2 ARG A 688      61.390   8.900  80.520  1.00  0.00           N  
ATOM   1970  N   TYR A 689      56.210   5.240  73.770  1.00  0.00           N  
ATOM   1971  CA  TYR A 689      55.980   4.220  72.700  1.00  0.00           C  
ATOM   1972  C   TYR A 689      56.730   4.590  71.420  1.00  0.00           C  
ATOM   1973  O   TYR A 689      56.860   5.760  71.080  1.00  0.00           O  
ATOM   1974  CB  TYR A 689      54.510   4.130  72.330  1.00  0.00           C  
ATOM   1975  CG  TYR A 689      53.600   3.540  73.430  1.00  0.00           C  
ATOM   1976  CD1 TYR A 689      54.080   2.510  74.270  1.00  0.00           C  
ATOM   1977  CD2 TYR A 689      52.280   4.040  73.580  1.00  0.00           C  
ATOM   1978  CE1 TYR A 689      53.250   1.970  75.260  1.00  0.00           C  
ATOM   1979  CE2 TYR A 689      51.440   3.500  74.570  1.00  0.00           C  
ATOM   1980  CZ  TYR A 689      51.940   2.470  75.390  1.00  0.00           C  
ATOM   1981  OH  TYR A 689      51.120   1.810  76.250  1.00  0.00           O  
ATOM   1982  N   ALA A 690      57.290   3.610  70.750  1.00  0.00           N  
ATOM   1983  CA  ALA A 690      57.900   3.820  69.420  1.00  0.00           C  
ATOM   1984  C   ALA A 690      57.170   2.860  68.480  1.00  0.00           C  
ATOM   1985  O   ALA A 690      57.240   1.650  68.650  1.00  0.00           O  
ATOM   1986  CB  ALA A 690      59.400   3.480  69.440  1.00  0.00           C  
ATOM   1987  N   GLY A 691      56.220   3.400  67.740  1.00  0.00           N  
ATOM   1988  CA  GLY A 691      55.410   2.590  66.810  1.00  0.00           C  
ATOM   1989  C   GLY A 691      55.930   2.680  65.380  1.00  0.00           C  
ATOM   1990  O   GLY A 691      56.090   3.760  64.820  1.00  0.00           O  
ATOM   1991  N   TYR A 692      55.980   1.520  64.750  1.00  0.00           N  
ATOM   1992  CA  TYR A 692      56.170   1.410  63.310  1.00  0.00           C  
ATOM   1993  C   TYR A 692      54.890   1.040  62.590  1.00  0.00           C  
ATOM   1994  O   TYR A 692      54.250   0.070  62.940  1.00  0.00           O  
ATOM   1995  CB  TYR A 692      57.280   0.380  63.010  1.00  0.00           C  
ATOM   1996  CG  TYR A 692      57.300  -0.100  61.550  1.00  0.00           C  
ATOM   1997  CD1 TYR A 692      57.780   0.740  60.520  1.00  0.00           C  
ATOM   1998  CD2 TYR A 692      56.660  -1.320  61.260  1.00  0.00           C  
ATOM   1999  CE1 TYR A 692      57.580   0.360  59.180  1.00  0.00           C  
ATOM   2000  CE2 TYR A 692      56.460  -1.700  59.930  1.00  0.00           C  
ATOM   2001  CZ  TYR A 692      56.920  -0.850  58.900  1.00  0.00           C  
ATOM   2002  OH  TYR A 692      56.640  -1.180  57.620  1.00  0.00           O  
ATOM   2003  N   ALA A 693      54.640   1.680  61.470  1.00  0.00           N  
ATOM   2004  CA  ALA A 693      53.510   1.350  60.590  1.00  0.00           C  
ATOM   2005  C   ALA A 693      53.780   1.980  59.220  1.00  0.00           C  
ATOM   2006  O   ALA A 693      54.440   3.010  59.180  1.00  0.00           O  
ATOM   2007  CB  ALA A 693      52.180   1.900  61.130  1.00  0.00           C  
ATOM   2008  N   PRO A 695      53.440   1.290  58.130  1.00  0.00           N  
ATOM   2009  CA  PRO A 695      53.270   1.910  56.800  1.00  0.00           C  
ATOM   2010  C   PRO A 695      52.230   3.010  57.000  1.00  0.00           C  
ATOM   2011  O   PRO A 695      51.340   2.880  57.830  1.00  0.00           O  
ATOM   2012  CB  PRO A 695      52.620   0.840  55.930  1.00  0.00           C  
ATOM   2013  CG  PRO A 695      52.990  -0.480  56.610  1.00  0.00           C  
ATOM   2014  CD  PRO A 695      53.170  -0.170  58.100  1.00  0.00           C  
ATOM   2015  N   ALA A 696      52.330   4.040  56.200  1.00  0.00           N  
ATOM   2016  CA  ALA A 696      51.530   5.270  56.340  1.00  0.00           C  
ATOM   2017  C   ALA A 696      51.060   5.700  54.950  1.00  0.00           C  
ATOM   2018  O   ALA A 696      51.790   5.530  53.980  1.00  0.00           O  
ATOM   2019  CB  ALA A 696      52.440   6.370  56.890  1.00  0.00           C  
ATOM   2020  N   PHE A 697      49.840   6.200  54.890  1.00  0.00           N  
ATOM   2021  CA  PHE A 697      49.180   6.610  53.630  1.00  0.00           C  
ATOM   2022  C   PHE A 697      48.700   8.070  53.660  1.00  0.00           C  
ATOM   2023  O   PHE A 697      47.960   8.490  54.540  1.00  0.00           O  
ATOM   2024  CB  PHE A 697      47.960   5.720  53.360  1.00  0.00           C  
ATOM   2025  CG  PHE A 697      48.400   4.290  53.110  1.00  0.00           C  
ATOM   2026  CD1 PHE A 697      48.680   3.430  54.200  1.00  0.00           C  
ATOM   2027  CD2 PHE A 697      48.430   3.820  51.780  1.00  0.00           C  
ATOM   2028  CE1 PHE A 697      49.000   2.080  53.950  1.00  0.00           C  
ATOM   2029  CE2 PHE A 697      48.740   2.470  51.530  1.00  0.00           C  
ATOM   2030  CZ  PHE A 697      49.020   1.620  52.610  1.00  0.00           C  
ATOM   2031  N   ARG A 698      48.960   8.740  52.550  1.00  0.00           N  
ATOM   2032  CA  ARG A 698      48.440  10.090  52.310  1.00  0.00           C  
ATOM   2033  C   ARG A 698      47.930  10.230  50.890  1.00  0.00           C  
ATOM   2034  O   ARG A 698      48.520   9.770  49.920  1.00  0.00           O  
ATOM   2035  CB  ARG A 698      49.440  11.180  52.690  1.00  0.00           C  
ATOM   2036  CG  ARG A 698      50.640  11.360  51.760  1.00  0.00           C  
ATOM   2037  CD  ARG A 698      51.890  11.830  52.520  1.00  0.00           C  
ATOM   2038  NE  ARG A 698      51.910  13.250  52.930  1.00  0.00           N  
ATOM   2039  CZ  ARG A 698      51.180  13.890  53.870  1.00  0.00           C  
ATOM   2040  NH1 ARG A 698      50.250  13.330  54.650  1.00  0.00           N  
ATOM   2041  NH2 ARG A 698      51.400  15.190  54.080  1.00  0.00           N  
ATOM   2042  N   SER A 699      46.750  10.810  50.840  1.00  0.00           N  
ATOM   2043  CA  SER A 699      45.980  11.020  49.600  1.00  0.00           C  
ATOM   2044  C   SER A 699      46.540  12.150  48.720  1.00  0.00           C  
ATOM   2045  O   SER A 699      45.980  12.430  47.660  1.00  0.00           O  
ATOM   2046  CB  SER A 699      44.560  11.420  49.970  1.00  0.00           C  
ATOM   2047  OG  SER A 699      44.640  12.700  50.600  1.00  0.00           O  
ATOM   2048  N   GLU A 700      47.470  12.900  49.310  1.00  0.00           N  
ATOM   2049  CA  GLU A 700      48.070  14.120  48.740  1.00  0.00           C  
ATOM   2050  C   GLU A 700      46.990  15.020  48.080  1.00  0.00           C  
ATOM   2051  O   GLU A 700      46.910  15.190  46.860  1.00  0.00           O  
ATOM   2052  CB  GLU A 700      49.160  13.670  47.760  1.00  0.00           C  
ATOM   2053  CG  GLU A 700      50.390  14.570  47.770  1.00  0.00           C  
ATOM   2054  CD  GLU A 700      51.320  14.250  48.940  1.00  0.00           C  
ATOM   2055  OE1 GLU A 700      51.590  13.050  49.170  1.00  0.00           O  
ATOM   2056  OE2 GLU A 700      51.680  15.230  49.630  1.00  0.00           O  
ATOM   2057  N   ALA A 703      46.060  15.570  48.850  1.00  0.00           N  
ATOM   2058  CA  ALA A 703      45.370  16.790  48.390  1.00  0.00           C  
ATOM   2059  C   ALA A 703      46.370  17.970  48.570  1.00  0.00           C  
ATOM   2060  O   ALA A 703      46.230  18.810  49.460  1.00  0.00           O  
ATOM   2061  CB  ALA A 703      44.050  17.000  49.130  1.00  0.00           C  
ATOM   2062  N   GLY A 704      47.480  17.830  47.840  1.00  0.00           N  
ATOM   2063  CA  GLY A 704      48.710  18.670  47.920  1.00  0.00           C  
ATOM   2064  C   GLY A 704      49.450  18.750  46.560  1.00  0.00           C  
ATOM   2065  O   GLY A 704      50.600  18.340  46.410  1.00  0.00           O  
ATOM   2066  N   SER A 705      48.790  19.530  45.700  1.00  0.00           N  
ATOM   2067  CA  SER A 705      49.140  19.730  44.270  1.00  0.00           C  
ATOM   2068  C   SER A 705      50.620  20.060  43.940  1.00  0.00           C  
ATOM   2069  O   SER A 705      51.090  19.640  42.880  1.00  0.00           O  
ATOM   2070  CB  SER A 705      48.160  20.750  43.660  1.00  0.00           C  
ATOM   2071  OG  SER A 705      47.940  21.880  44.530  1.00  0.00           O  
ATOM   2072  N   PHE A 708      51.240  20.900  44.800  1.00  0.00           N  
ATOM   2073  CA  PHE A 708      52.690  21.230  44.930  1.00  0.00           C  
ATOM   2074  C   PHE A 708      53.050  22.740  45.110  1.00  0.00           C  
ATOM   2075  O   PHE A 708      52.270  23.480  45.720  1.00  0.00           O  
ATOM   2076  CB  PHE A 708      53.620  20.520  43.890  1.00  0.00           C  
ATOM   2077  CG  PHE A 708      54.760  19.790  44.610  1.00  0.00           C  
ATOM   2078  CD1 PHE A 708      54.320  18.870  45.590  1.00  0.00           C  
ATOM   2079  CD2 PHE A 708      55.910  20.580  44.860  1.00  0.00           C  
ATOM   2080  CE1 PHE A 708      54.860  18.920  46.890  1.00  0.00           C  
ATOM   2081  CE2 PHE A 708      56.440  20.670  46.170  1.00  0.00           C  
ATOM   2082  CZ  PHE A 708      55.880  19.860  47.180  1.00  0.00           C  
ATOM   2083  N   GLY A 709      54.370  22.960  45.140  1.00  0.00           N  
ATOM   2084  CA  GLY A 709      55.100  24.120  44.590  1.00  0.00           C  
ATOM   2085  C   GLY A 709      55.950  23.690  43.360  1.00  0.00           C  
ATOM   2086  O   GLY A 709      55.510  22.950  42.480  1.00  0.00           O  
ATOM   2087  N   LYS A 710      57.250  24.020  43.380  1.00  0.00           N  
ATOM   2088  CA  LYS A 710      58.080  23.820  42.170  1.00  0.00           C  
ATOM   2089  C   LYS A 710      59.240  22.830  42.290  1.00  0.00           C  
ATOM   2090  O   LYS A 710      60.360  23.080  42.760  1.00  0.00           O  
ATOM   2091  CB  LYS A 710      58.440  25.140  41.480  1.00  0.00           C  
ATOM   2092  CG  LYS A 710      57.910  25.120  40.030  1.00  0.00           C  
ATOM   2093  CD  LYS A 710      57.060  26.350  39.640  1.00  0.00           C  
ATOM   2094  CE  LYS A 710      57.830  27.690  39.680  1.00  0.00           C  
ATOM   2095  NZ  LYS A 710      59.030  27.630  38.830  1.00  0.00           N  
ATOM   2096  N   ASP A 711      58.960  21.760  41.550  1.00  0.00           N  
ATOM   2097  CA  ASP A 711      59.650  20.470  41.670  1.00  0.00           C  
ATOM   2098  C   ASP A 711      59.850  19.950  43.110  1.00  0.00           C  
ATOM   2099  O   ASP A 711      60.540  20.600  43.910  1.00  0.00           O  
ATOM   2100  CB  ASP A 711      60.900  20.390  40.780  1.00  0.00           C  
ATOM   2101  CG  ASP A 711      60.490  19.930  39.370  1.00  0.00           C  
ATOM   2102  OD1 ASP A 711      59.430  20.410  38.890  1.00  0.00           O  
ATOM   2103  OD2 ASP A 711      61.190  19.020  38.850  1.00  0.00           O  
ATOM   2104  N   VAL A 712      58.840  19.130  43.430  1.00  0.00           N  
ATOM   2105  CA  VAL A 712      58.980  17.920  44.250  1.00  0.00           C  
ATOM   2106  C   VAL A 712      58.160  16.720  43.710  1.00  0.00           C  
ATOM   2107  O   VAL A 712      56.920  16.710  43.710  1.00  0.00           O  
ATOM   2108  CB  VAL A 712      58.940  18.270  45.740  1.00  0.00           C  
ATOM   2109  CG1 VAL A 712      58.130  17.310  46.620  1.00  0.00           C  
ATOM   2110  CG2 VAL A 712      60.400  18.450  46.190  1.00  0.00           C  
ATOM   2111  N   ARG A 713      58.970  15.830  43.110  1.00  0.00           N  
ATOM   2112  CA  ARG A 713      58.570  14.680  42.270  1.00  0.00           C  
ATOM   2113  C   ARG A 713      59.640  13.550  42.110  1.00  0.00           C  
ATOM   2114  O   ARG A 713      59.760  12.930  41.040  1.00  0.00           O  
ATOM   2115  CB  ARG A 713      58.230  15.290  40.890  1.00  0.00           C  
ATOM   2116  CG  ARG A 713      56.790  15.120  40.410  1.00  0.00           C  
ATOM   2117  CD  ARG A 713      56.670  15.560  38.930  1.00  0.00           C  
ATOM   2118  NE  ARG A 713      57.650  14.810  38.100  1.00  0.00           N  
ATOM   2119  CZ  ARG A 713      58.360  15.240  37.040  1.00  0.00           C  
ATOM   2120  NH1 ARG A 713      57.790  16.040  36.130  1.00  0.00           N  
ATOM   2121  NH2 ARG A 713      59.430  14.550  36.620  1.00  0.00           N  
ATOM   2122  N   GLY A 714      60.480  13.330  43.140  1.00  0.00           N  
ATOM   2123  CA  GLY A 714      61.380  12.150  43.260  1.00  0.00           C  
ATOM   2124  C   GLY A 714      60.970  11.220  44.430  1.00  0.00           C  
ATOM   2125  O   GLY A 714      59.870  10.680  44.390  1.00  0.00           O  
ATOM   2126  N   LEU A 715      61.730  11.210  45.540  1.00  0.00           N  
ATOM   2127  CA  LEU A 715      61.350  10.480  46.780  1.00  0.00           C  
ATOM   2128  C   LEU A 715      60.640  11.320  47.870  1.00  0.00           C  
ATOM   2129  O   LEU A 715      60.410  10.870  48.990  1.00  0.00           O  
ATOM   2130  CB  LEU A 715      62.570   9.780  47.420  1.00  0.00           C  
ATOM   2131  CG  LEU A 715      63.170   8.630  46.620  1.00  0.00           C  
ATOM   2132  CD1 LEU A 715      64.350   8.020  47.360  1.00  0.00           C  
ATOM   2133  CD2 LEU A 715      62.150   7.550  46.280  1.00  0.00           C  
ATOM   2134  N   MET A 716      60.060  12.450  47.490  1.00  0.00           N  
ATOM   2135  CA  MET A 716      59.690  13.470  48.500  1.00  0.00           C  
ATOM   2136  C   MET A 716      58.230  13.480  49.000  1.00  0.00           C  
ATOM   2137  O   MET A 716      58.020  13.590  50.210  1.00  0.00           O  
ATOM   2138  CB  MET A 716      60.120  14.880  48.060  1.00  0.00           C  
ATOM   2139  CG  MET A 716      61.610  14.990  47.710  1.00  0.00           C  
ATOM   2140  SD  MET A 716      62.670  15.760  48.990  1.00  0.00           S  
ATOM   2141  CE  MET A 716      63.110  14.420  50.060  1.00  0.00           C  
ATOM   2142  N   ARG A 718      57.260  13.360  48.080  1.00  0.00           N  
ATOM   2143  CA  ARG A 718      55.800  13.410  48.360  1.00  0.00           C  
ATOM   2144  C   ARG A 718      55.020  12.210  47.810  1.00  0.00           C  
ATOM   2145  O   ARG A 718      54.030  12.330  47.090  1.00  0.00           O  
ATOM   2146  CB  ARG A 718      55.180  14.720  47.840  1.00  0.00           C  
ATOM   2147  CG  ARG A 718      55.510  15.920  48.710  1.00  0.00           C  
ATOM   2148  CD  ARG A 718      54.600  16.050  49.950  1.00  0.00           C  
ATOM   2149  NE  ARG A 718      53.710  17.230  49.840  1.00  0.00           N  
ATOM   2150  CZ  ARG A 718      54.050  18.540  49.890  1.00  0.00           C  
ATOM   2151  NH1 ARG A 718      55.310  18.930  50.100  1.00  0.00           N  
ATOM   2152  NH2 ARG A 718      53.200  19.480  49.460  1.00  0.00           N  
ATOM   2153  N   VAL A 723      55.290  11.050  48.390  1.00  0.00           N  
ATOM   2154  CA  VAL A 723      54.660   9.790  47.960  1.00  0.00           C  
ATOM   2155  C   VAL A 723      53.440   9.450  48.810  1.00  0.00           C  
ATOM   2156  O   VAL A 723      53.420   9.780  49.990  1.00  0.00           O  
ATOM   2157  CB  VAL A 723      55.690   8.670  47.950  1.00  0.00           C  
ATOM   2158  CG1 VAL A 723      56.730   8.940  46.850  1.00  0.00           C  
ATOM   2159  CG2 VAL A 723      56.450   8.510  49.270  1.00  0.00           C  
ATOM   2160  N   HIS A 724      52.440   8.880  48.170  1.00  0.00           N  
ATOM   2161  CA  HIS A 724      51.230   8.400  48.840  1.00  0.00           C  
ATOM   2162  C   HIS A 724      51.470   7.370  49.940  1.00  0.00           C  
ATOM   2163  O   HIS A 724      50.610   7.220  50.790  1.00  0.00           O  
ATOM   2164  CB  HIS A 724      50.300   7.710  47.860  1.00  0.00           C  
ATOM   2165  CG  HIS A 724      49.740   8.690  46.860  1.00  0.00           C  
ATOM   2166  ND1 HIS A 724      48.850   9.620  47.150  1.00  0.00           N  
ATOM   2167  CD2 HIS A 724      49.750   8.530  45.540  1.00  0.00           C  
ATOM   2168  CE1 HIS A 724      48.280  10.020  46.020  1.00  0.00           C  
ATOM   2169  NE2 HIS A 724      48.830   9.340  45.020  1.00  0.00           N  
ATOM   2170  N   GLN A 725      52.460   6.520  49.780  1.00  0.00           N  
ATOM   2171  CA  GLN A 725      52.760   5.420  50.710  1.00  0.00           C  
ATOM   2172  C   GLN A 725      54.220   5.440  51.110  1.00  0.00           C  
ATOM   2173  O   GLN A 725      55.100   5.680  50.290  1.00  0.00           O  
ATOM   2174  CB  GLN A 725      52.410   4.060  50.110  1.00  0.00           C  
ATOM   2175  CG  GLN A 725      52.740   2.900  51.050  1.00  0.00           C  
ATOM   2176  CD  GLN A 725      52.230   1.550  50.550  1.00  0.00           C  
ATOM   2177  OE1 GLN A 725      51.450   1.410  49.620  1.00  0.00           O  
ATOM   2178  NE2 GLN A 725      52.760   0.510  51.150  1.00  0.00           N  
ATOM   2179  N   PHE A 726      54.420   5.380  52.420  1.00  0.00           N  
ATOM   2180  CA  PHE A 726      55.760   5.360  53.040  1.00  0.00           C  
ATOM   2181  C   PHE A 726      55.740   4.630  54.390  1.00  0.00           C  
ATOM   2182  O   PHE A 726      54.740   4.020  54.760  1.00  0.00           O  
ATOM   2183  CB  PHE A 726      56.310   6.790  53.100  1.00  0.00           C  
ATOM   2184  CG  PHE A 726      55.440   7.790  53.850  1.00  0.00           C  
ATOM   2185  CD1 PHE A 726      54.230   8.260  53.280  1.00  0.00           C  
ATOM   2186  CD2 PHE A 726      55.810   8.150  55.160  1.00  0.00           C  
ATOM   2187  CE1 PHE A 726      53.360   9.060  54.040  1.00  0.00           C  
ATOM   2188  CE2 PHE A 726      54.940   8.940  55.930  1.00  0.00           C  
ATOM   2189  CZ  PHE A 726      53.720   9.390  55.360  1.00  0.00           C  
ATOM   2190  N   HIS A 728      56.910   4.480  54.970  1.00  0.00           N  
ATOM   2191  CA  HIS A 728      57.130   3.770  56.230  1.00  0.00           C  
ATOM   2192  C   HIS A 728      57.640   4.770  57.250  1.00  0.00           C  
ATOM   2193  O   HIS A 728      58.560   5.530  56.940  1.00  0.00           O  
ATOM   2194  CB  HIS A 728      58.240   2.750  56.030  1.00  0.00           C  
ATOM   2195  CG  HIS A 728      57.840   1.600  55.110  1.00  0.00           C  
ATOM   2196  ND1 HIS A 728      57.210   0.500  55.480  1.00  0.00           N  
ATOM   2197  CD2 HIS A 728      58.060   1.520  53.810  1.00  0.00           C  
ATOM   2198  CE1 HIS A 728      56.990  -0.240  54.410  1.00  0.00           C  
ATOM   2199  NE2 HIS A 728      57.520   0.390  53.380  1.00  0.00           N  
ATOM   2200  N   LYS A 730      57.100   4.710  58.450  1.00  0.00           N  
ATOM   2201  CA  LYS A 730      57.390   5.720  59.490  1.00  0.00           C  
ATOM   2202  C   LYS A 730      57.440   5.100  60.890  1.00  0.00           C  
ATOM   2203  O   LYS A 730      56.540   4.340  61.250  1.00  0.00           O  
ATOM   2204  CB  LYS A 730      56.230   6.700  59.390  1.00  0.00           C  
ATOM   2205  CG  LYS A 730      56.520   8.050  60.030  1.00  0.00           C  
ATOM   2206  CD  LYS A 730      55.260   8.860  59.760  1.00  0.00           C  
ATOM   2207  CE  LYS A 730      55.320  10.300  60.250  1.00  0.00           C  
ATOM   2208  NZ  LYS A 730      54.190  11.010  59.630  1.00  0.00           N  
ATOM   2209  N   VAL A 731      58.520   5.400  61.600  1.00  0.00           N  
ATOM   2210  CA  VAL A 731      58.690   5.070  63.030  1.00  0.00           C  
ATOM   2211  C   VAL A 731      58.490   6.400  63.780  1.00  0.00           C  
ATOM   2212  O   VAL A 731      59.220   7.370  63.580  1.00  0.00           O  
ATOM   2213  CB  VAL A 731      60.080   4.520  63.360  1.00  0.00           C  
ATOM   2214  CG1 VAL A 731      60.230   4.040  64.820  1.00  0.00           C  
ATOM   2215  CG2 VAL A 731      60.500   3.400  62.410  1.00  0.00           C  
ATOM   2216  N   GLU A 732      57.480   6.380  64.630  1.00  0.00           N  
ATOM   2217  CA  GLU A 732      57.020   7.510  65.480  1.00  0.00           C  
ATOM   2218  C   GLU A 732      57.330   7.320  66.970  1.00  0.00           C  
ATOM   2219  O   GLU A 732      57.050   6.250  67.510  1.00  0.00           O  
ATOM   2220  CB  GLU A 732      55.500   7.610  65.380  1.00  0.00           C  
ATOM   2221  CG  GLU A 732      55.020   8.460  64.210  1.00  0.00           C  
ATOM   2222  CD  GLU A 732      54.980   9.900  64.680  1.00  0.00           C  
ATOM   2223  OE1 GLU A 732      54.120  10.200  65.550  1.00  0.00           O  
ATOM   2224  OE2 GLU A 732      55.850  10.630  64.160  1.00  0.00           O  
ATOM   2225  N   GLN A 733      57.840   8.390  67.580  1.00  0.00           N  
ATOM   2226  CA  GLN A 733      57.930   8.590  69.040  1.00  0.00           C  
ATOM   2227  C   GLN A 733      56.610   9.200  69.590  1.00  0.00           C  
ATOM   2228  O   GLN A 733      56.080  10.160  69.050  1.00  0.00           O  
ATOM   2229  CB  GLN A 733      59.030   9.600  69.380  1.00  0.00           C  
ATOM   2230  CG  GLN A 733      60.400   9.190  68.880  1.00  0.00           C  
ATOM   2231  CD  GLN A 733      61.430  10.230  69.290  1.00  0.00           C  
ATOM   2232  OE1 GLN A 733      61.890  11.030  68.510  1.00  0.00           O  
ATOM   2233  NE2 GLN A 733      61.980  10.120  70.480  1.00  0.00           N  
ATOM   2234  N   TYR A 734      56.050   8.620  70.650  1.00  0.00           N  
ATOM   2235  CA  TYR A 734      54.830   9.110  71.330  1.00  0.00           C  
ATOM   2236  C   TYR A 734      54.970   9.000  72.850  1.00  0.00           C  
ATOM   2237  O   TYR A 734      55.440   7.990  73.350  1.00  0.00           O  
ATOM   2238  CB  TYR A 734      53.670   8.280  70.820  1.00  0.00           C  
ATOM   2239  CG  TYR A 734      52.350   8.580  71.500  1.00  0.00           C  
ATOM   2240  CD1 TYR A 734      51.990   7.880  72.690  1.00  0.00           C  
ATOM   2241  CD2 TYR A 734      51.530   9.560  70.910  1.00  0.00           C  
ATOM   2242  CE1 TYR A 734      50.780   8.190  73.310  1.00  0.00           C  
ATOM   2243  CE2 TYR A 734      50.330   9.880  71.550  1.00  0.00           C  
ATOM   2244  CZ  TYR A 734      49.980   9.200  72.730  1.00  0.00           C  
ATOM   2245  OH  TYR A 734      48.810   9.510  73.320  1.00  0.00           O  
ATOM   2246  N   VAL A 735      54.740  10.130  73.500  1.00  0.00           N  
ATOM   2247  CA  VAL A 735      54.830  10.240  74.970  1.00  0.00           C  
ATOM   2248  C   VAL A 735      53.470  10.710  75.550  1.00  0.00           C  
ATOM   2249  O   VAL A 735      52.800  11.600  75.040  1.00  0.00           O  
ATOM   2250  CB  VAL A 735      56.000  11.150  75.370  1.00  0.00           C  
ATOM   2251  CG1 VAL A 735      56.140  11.360  76.880  1.00  0.00           C  
ATOM   2252  CG2 VAL A 735      57.330  10.570  74.930  1.00  0.00           C  
ATOM   2253  N   LEU A 736      53.010   9.950  76.540  1.00  0.00           N  
ATOM   2254  CA  LEU A 736      51.820  10.280  77.360  1.00  0.00           C  
ATOM   2255  C   LEU A 736      52.310  10.500  78.800  1.00  0.00           C  
ATOM   2256  O   LEU A 736      53.030   9.650  79.330  1.00  0.00           O  
ATOM   2257  CB  LEU A 736      50.820   9.130  77.240  1.00  0.00           C  
ATOM   2258  CG  LEU A 736      49.430   9.530  77.710  1.00  0.00           C  
ATOM   2259  CD1 LEU A 736      48.380   8.830  76.860  1.00  0.00           C  
ATOM   2260  CD2 LEU A 736      49.260   9.250  79.200  1.00  0.00           C  
ATOM   2261  N   THR A 737      52.240  11.770  79.210  1.00  0.00           N  
ATOM   2262  CA  THR A 737      52.770  12.200  80.530  1.00  0.00           C  
ATOM   2263  C   THR A 737      51.720  12.880  81.450  1.00  0.00           C  
ATOM   2264  O   THR A 737      50.540  13.100  81.130  1.00  0.00           O  
ATOM   2265  CB  THR A 737      54.070  13.020  80.370  1.00  0.00           C  
ATOM   2266  OG1 THR A 737      54.720  13.040  81.640  1.00  0.00           O  
ATOM   2267  CG2 THR A 737      53.900  14.460  79.860  1.00  0.00           C  
ATOM   2268  N   GLU A 738      52.150  13.160  82.670  1.00  0.00           N  
ATOM   2269  CA  GLU A 738      51.290  13.870  83.620  1.00  0.00           C  
ATOM   2270  C   GLU A 738      51.040  15.330  83.210  1.00  0.00           C  
ATOM   2271  O   GLU A 738      51.910  15.970  82.620  1.00  0.00           O  
ATOM   2272  CB  GLU A 738      51.830  13.740  85.050  1.00  0.00           C  
ATOM   2273  CG  GLU A 738      53.060  14.590  85.340  1.00  0.00           C  
ATOM   2274  CD  GLU A 738      53.510  14.560  86.800  1.00  0.00           C  
ATOM   2275  OE1 GLU A 738      52.620  14.590  87.690  1.00  0.00           O  
ATOM   2276  OE2 GLU A 738      54.750  14.700  86.970  1.00  0.00           O  
ATOM   2277  N   ALA A 739      49.890  15.870  83.590  1.00  0.00           N  
ATOM   2278  CA  ALA A 739      49.450  17.260  83.340  1.00  0.00           C  
ATOM   2279  C   ALA A 739      50.180  18.350  84.170  1.00  0.00           C  
ATOM   2280  O   ALA A 739      49.660  18.960  85.090  1.00  0.00           O  
ATOM   2281  CB  ALA A 739      47.930  17.330  83.430  1.00  0.00           C  
ATOM   2282  N   SER A 740      51.470  18.480  83.840  1.00  0.00           N  
ATOM   2283  CA  SER A 740      52.450  19.450  84.360  1.00  0.00           C  
ATOM   2284  C   SER A 740      53.250  20.010  83.180  1.00  0.00           C  
ATOM   2285  O   SER A 740      53.700  19.230  82.330  1.00  0.00           O  
ATOM   2286  CB  SER A 740      53.410  18.680  85.260  1.00  0.00           C  
ATOM   2287  OG  SER A 740      54.530  19.450  85.690  1.00  0.00           O  
ATOM   2288  N   LEU A 741      53.490  21.320  83.140  1.00  0.00           N  
ATOM   2289  CA  LEU A 741      54.340  21.930  82.090  1.00  0.00           C  
ATOM   2290  C   LEU A 741      55.790  21.450  82.140  1.00  0.00           C  
ATOM   2291  O   LEU A 741      56.380  21.170  81.100  1.00  0.00           O  
ATOM   2292  CB  LEU A 741      54.410  23.450  82.150  1.00  0.00           C  
ATOM   2293  CG  LEU A 741      53.330  24.280  81.440  1.00  0.00           C  
ATOM   2294  CD1 LEU A 741      54.080  25.300  80.600  1.00  0.00           C  
ATOM   2295  CD2 LEU A 741      52.310  23.530  80.580  1.00  0.00           C  
ATOM   2296  N   GLU A 742      56.340  21.360  83.360  1.00  0.00           N  
ATOM   2297  CA  GLU A 742      57.680  20.790  83.620  1.00  0.00           C  
ATOM   2298  C   GLU A 742      57.850  19.400  82.970  1.00  0.00           C  
ATOM   2299  O   GLU A 742      58.820  19.180  82.250  1.00  0.00           O  
ATOM   2300  CB  GLU A 742      57.880  20.730  85.140  1.00  0.00           C  
ATOM   2301  CG  GLU A 742      59.140  20.000  85.660  1.00  0.00           C  
ATOM   2302  CD  GLU A 742      59.200  19.870  87.200  1.00  0.00           C  
ATOM   2303  OE1 GLU A 742      58.140  19.980  87.860  1.00  0.00           O  
ATOM   2304  OE2 GLU A 742      60.330  19.610  87.690  1.00  0.00           O  
ATOM   2305  N   ALA A 743      56.830  18.560  83.130  1.00  0.00           N  
ATOM   2306  CA  ALA A 743      56.770  17.210  82.540  1.00  0.00           C  
ATOM   2307  C   ALA A 743      56.690  17.210  81.010  1.00  0.00           C  
ATOM   2308  O   ALA A 743      57.370  16.430  80.350  1.00  0.00           O  
ATOM   2309  CB  ALA A 743      55.570  16.460  83.120  1.00  0.00           C  
ATOM   2310  N   SER A 744      55.830  18.070  80.460  1.00  0.00           N  
ATOM   2311  CA  SER A 744      55.770  18.300  79.000  1.00  0.00           C  
ATOM   2312  C   SER A 744      57.130  18.740  78.400  1.00  0.00           C  
ATOM   2313  O   SER A 744      57.710  18.030  77.590  1.00  0.00           O  
ATOM   2314  CB  SER A 744      54.750  19.360  78.690  1.00  0.00           C  
ATOM   2315  OG  SER A 744      54.180  19.130  77.400  1.00  0.00           O  
ATOM   2316  N   ASP A 787      57.760  19.730  79.020  1.00  0.00           N  
ATOM   2317  CA  ASP A 787      59.020  20.350  78.520  1.00  0.00           C  
ATOM   2318  C   ASP A 787      60.220  19.410  78.560  1.00  0.00           C  
ATOM   2319  O   ASP A 787      61.020  19.420  77.640  1.00  0.00           O  
ATOM   2320  CB  ASP A 787      59.360  21.650  79.260  1.00  0.00           C  
ATOM   2321  CG  ASP A 787      58.460  22.850  78.910  1.00  0.00           C  
ATOM   2322  OD1 ASP A 787      57.410  22.650  78.250  1.00  0.00           O  
ATOM   2323  OD2 ASP A 787      58.770  23.960  79.410  1.00  0.00           O  
ATOM   2324  N   ARG A 788      60.260  18.570  79.580  1.00  0.00           N  
ATOM   2325  CA  ARG A 788      61.260  17.500  79.770  1.00  0.00           C  
ATOM   2326  C   ARG A 788      61.100  16.380  78.720  1.00  0.00           C  
ATOM   2327  O   ARG A 788      62.070  15.960  78.100  1.00  0.00           O  
ATOM   2328  CB  ARG A 788      61.000  17.040  81.200  1.00  0.00           C  
ATOM   2329  CG  ARG A 788      62.100  16.260  81.930  1.00  0.00           C  
ATOM   2330  CD  ARG A 788      61.720  16.090  83.420  1.00  0.00           C  
ATOM   2331  NE  ARG A 788      60.500  15.280  83.670  1.00  0.00           N  
ATOM   2332  CZ  ARG A 788      59.680  15.290  84.740  1.00  0.00           C  
ATOM   2333  NH1 ARG A 788      59.870  16.100  85.780  1.00  0.00           N  
ATOM   2334  NH2 ARG A 788      58.650  14.440  84.850  1.00  0.00           N  
ATOM   2335  N   ALA A 789      59.850  15.990  78.440  1.00  0.00           N  
ATOM   2336  CA  ALA A 789      59.480  15.060  77.370  1.00  0.00           C  
ATOM   2337  C   ALA A 789      59.800  15.650  75.980  1.00  0.00           C  
ATOM   2338  O   ALA A 789      60.580  15.050  75.260  1.00  0.00           O  
ATOM   2339  CB  ALA A 789      57.990  14.720  77.490  1.00  0.00           C  
ATOM   2340  N   PHE A 790      59.430  16.910  75.750  1.00  0.00           N  
ATOM   2341  CA  PHE A 790      59.750  17.620  74.510  1.00  0.00           C  
ATOM   2342  C   PHE A 790      61.260  17.650  74.200  1.00  0.00           C  
ATOM   2343  O   PHE A 790      61.710  17.250  73.130  1.00  0.00           O  
ATOM   2344  CB  PHE A 790      59.220  19.040  74.600  1.00  0.00           C  
ATOM   2345  CG  PHE A 790      59.230  19.710  73.230  1.00  0.00           C  
ATOM   2346  CD1 PHE A 790      60.340  20.480  72.830  1.00  0.00           C  
ATOM   2347  CD2 PHE A 790      58.050  19.650  72.450  1.00  0.00           C  
ATOM   2348  CE1 PHE A 790      60.250  21.210  71.640  1.00  0.00           C  
ATOM   2349  CE2 PHE A 790      57.990  20.360  71.240  1.00  0.00           C  
ATOM   2350  CZ  PHE A 790      59.090  21.140  70.840  1.00  0.00           C  
ATOM   2351  N   GLN A 791      62.030  17.970  75.220  1.00  0.00           N  
ATOM   2352  CA  GLN A 791      63.490  17.990  75.100  1.00  0.00           C  
ATOM   2353  C   GLN A 791      64.070  16.620  74.730  1.00  0.00           C  
ATOM   2354  O   GLN A 791      64.850  16.510  73.780  1.00  0.00           O  
ATOM   2355  CB  GLN A 791      64.100  18.540  76.380  1.00  0.00           C  
ATOM   2356  CG  GLN A 791      65.640  18.620  76.290  1.00  0.00           C  
ATOM   2357  CD  GLN A 791      66.340  18.830  77.640  1.00  0.00           C  
ATOM   2358  OE1 GLN A 791      67.530  19.140  77.680  1.00  0.00           O  
ATOM   2359  NE2 GLN A 791      65.680  18.610  78.770  1.00  0.00           N  
ATOM   2360  N   GLU A 792      63.570  15.560  75.370  1.00  0.00           N  
ATOM   2361  CA  GLU A 792      64.020  14.180  75.110  1.00  0.00           C  
ATOM   2362  C   GLU A 792      63.740  13.740  73.650  1.00  0.00           C  
ATOM   2363  O   GLU A 792      64.600  13.220  72.960  1.00  0.00           O  
ATOM   2364  CB  GLU A 792      63.350  13.220  76.080  1.00  0.00           C  
ATOM   2365  CG  GLU A 792      64.090  11.880  76.080  1.00  0.00           C  
ATOM   2366  CD  GLU A 792      63.320  10.660  76.600  1.00  0.00           C  
ATOM   2367  OE1 GLU A 792      62.260  10.850  77.240  1.00  0.00           O  
ATOM   2368  OE2 GLU A 792      63.870   9.560  76.320  1.00  0.00           O  
ATOM   2369  N   LEU A 793      62.530  14.050  73.210  1.00  0.00           N  
ATOM   2370  CA  LEU A 793      61.990  13.700  71.910  1.00  0.00           C  
ATOM   2371  C   LEU A 793      62.810  14.310  70.770  1.00  0.00           C  
ATOM   2372  O   LEU A 793      63.180  13.620  69.830  1.00  0.00           O  
ATOM   2373  CB  LEU A 793      60.540  14.200  71.910  1.00  0.00           C  
ATOM   2374  CG  LEU A 793      59.520  13.060  71.760  1.00  0.00           C  
ATOM   2375  CD1 LEU A 793      59.780  11.880  72.680  1.00  0.00           C  
ATOM   2376  CD2 LEU A 793      58.140  13.620  71.980  1.00  0.00           C  
ATOM   2377  N   LEU A 794      63.340  15.490  71.060  1.00  0.00           N  
ATOM   2378  CA  LEU A 794      64.150  16.260  70.100  1.00  0.00           C  
ATOM   2379  C   LEU A 794      65.600  15.740  70.040  1.00  0.00           C  
ATOM   2380  O   LEU A 794      66.140  15.520  68.970  1.00  0.00           O  
ATOM   2381  CB  LEU A 794      64.030  17.680  70.640  1.00  0.00           C  
ATOM   2382  CG  LEU A 794      64.190  18.810  69.640  1.00  0.00           C  
ATOM   2383  CD1 LEU A 794      63.100  18.830  68.570  1.00  0.00           C  
ATOM   2384  CD2 LEU A 794      63.980  20.030  70.510  1.00  0.00           C  
ATOM   2385  N   GLU A 795      66.180  15.520  71.220  1.00  0.00           N  
ATOM   2386  CA  GLU A 795      67.510  14.910  71.390  1.00  0.00           C  
ATOM   2387  C   GLU A 795      67.670  13.520  70.760  1.00  0.00           C  
ATOM   2388  O   GLU A 795      68.730  13.190  70.260  1.00  0.00           O  
ATOM   2389  CB  GLU A 795      67.890  14.830  72.870  1.00  0.00           C  
ATOM   2390  CG  GLU A 795      68.140  16.240  73.420  1.00  0.00           C  
ATOM   2391  CD  GLU A 795      68.680  16.300  74.850  1.00  0.00           C  
ATOM   2392  OE1 GLU A 795      68.440  15.330  75.630  1.00  0.00           O  
ATOM   2393  OE2 GLU A 795      69.300  17.340  75.140  1.00  0.00           O  
ATOM   2394  N   ASN A 796      66.620  12.700  70.810  1.00  0.00           N  
ATOM   2395  CA  ASN A 796      66.580  11.400  70.120  1.00  0.00           C  
ATOM   2396  C   ASN A 796      66.740  11.480  68.590  1.00  0.00           C  
ATOM   2397  O   ASN A 796      67.390  10.610  68.010  1.00  0.00           O  
ATOM   2398  CB  ASN A 796      65.260  10.700  70.450  1.00  0.00           C  
ATOM   2399  CG  ASN A 796      65.200  10.110  71.870  1.00  0.00           C  
ATOM   2400  OD1 ASN A 796      64.130   9.750  72.350  1.00  0.00           O  
ATOM   2401  ND2 ASN A 796      66.330   9.910  72.520  1.00  0.00           N  
ATOM   2402  N   ALA A 797      65.990  12.410  68.010  1.00  0.00           N  
ATOM   2403  CA  ALA A 797      66.010  12.850  66.600  1.00  0.00           C  
ATOM   2404  C   ALA A 797      67.340  13.500  66.130  1.00  0.00           C  
ATOM   2405  O   ALA A 797      67.980  13.050  65.210  1.00  0.00           O  
ATOM   2406  CB  ALA A 797      64.830  13.810  66.470  1.00  0.00           C  
ATOM   2407  N   GLU A 798      67.880  14.420  66.910  1.00  0.00           N  
ATOM   2408  CA  GLU A 798      69.240  14.930  66.720  1.00  0.00           C  
ATOM   2409  C   GLU A 798      70.290  13.810  66.780  1.00  0.00           C  
ATOM   2410  O   GLU A 798      71.190  13.780  65.960  1.00  0.00           O  
ATOM   2411  CB  GLU A 798      69.570  16.000  67.760  1.00  0.00           C  
ATOM   2412  CG  GLU A 798      68.830  17.310  67.490  1.00  0.00           C  
ATOM   2413  CD  GLU A 798      69.380  18.420  68.400  1.00  0.00           C  
ATOM   2414  OE1 GLU A 798      70.480  18.950  68.140  1.00  0.00           O  
ATOM   2415  OE2 GLU A 798      68.700  18.720  69.400  1.00  0.00           O  
ATOM   2416  N   GLU A 799      70.150  12.870  67.710  1.00  0.00           N  
ATOM   2417  CA  GLU A 799      71.100  11.760  67.790  1.00  0.00           C  
ATOM   2418  C   GLU A 799      71.020  10.790  66.600  1.00  0.00           C  
ATOM   2419  O   GLU A 799      72.060  10.350  66.150  1.00  0.00           O  
ATOM   2420  CB  GLU A 799      70.940  11.000  69.100  1.00  0.00           C  
ATOM   2421  CG  GLU A 799      72.180  10.150  69.420  1.00  0.00           C  
ATOM   2422  CD  GLU A 799      73.450  10.950  69.690  1.00  0.00           C  
ATOM   2423  OE1 GLU A 799      73.380  12.020  70.340  1.00  0.00           O  
ATOM   2424  OE2 GLU A 799      74.500  10.420  69.270  1.00  0.00           O  
ATOM   2425  N   ILE A 800      69.830  10.490  66.110  1.00  0.00           N  
ATOM   2426  CA  ILE A 800      69.640   9.690  64.870  1.00  0.00           C  
ATOM   2427  C   ILE A 800      70.340  10.410  63.700  1.00  0.00           C  
ATOM   2428  O   ILE A 800      71.220   9.820  63.110  1.00  0.00           O  
ATOM   2429  CB  ILE A 800      68.150   9.420  64.640  1.00  0.00           C  
ATOM   2430  CG1 ILE A 800      67.740   8.320  65.620  1.00  0.00           C  
ATOM   2431  CG2 ILE A 800      67.720   9.030  63.220  1.00  0.00           C  
ATOM   2432  CD1 ILE A 800      66.220   8.160  65.750  1.00  0.00           C  
ATOM   2433  N   LEU A 801      70.160  11.720  63.570  1.00  0.00           N  
ATOM   2434  CA  LEU A 801      70.780  12.460  62.470  1.00  0.00           C  
ATOM   2435  C   LEU A 801      72.280  12.530  62.600  1.00  0.00           C  
ATOM   2436  O   LEU A 801      72.960  12.360  61.600  1.00  0.00           O  
ATOM   2437  CB  LEU A 801      70.210  13.860  62.300  1.00  0.00           C  
ATOM   2438  CG  LEU A 801      68.730  13.770  61.950  1.00  0.00           C  
ATOM   2439  CD1 LEU A 801      68.150  15.170  62.010  1.00  0.00           C  
ATOM   2440  CD2 LEU A 801      68.460  13.120  60.590  1.00  0.00           C  
ATOM   2441  N   ARG A 802      72.800  12.540  63.820  1.00  0.00           N  
ATOM   2442  CA  ARG A 802      74.260  12.480  63.980  1.00  0.00           C  
ATOM   2443  C   ARG A 802      74.840  11.130  63.560  1.00  0.00           C  
ATOM   2444  O   ARG A 802      75.860  11.130  62.900  1.00  0.00           O  
ATOM   2445  CB  ARG A 802      74.710  12.720  65.410  1.00  0.00           C  
ATOM   2446  CG  ARG A 802      74.330  14.130  65.810  1.00  0.00           C  
ATOM   2447  CD  ARG A 802      75.310  14.560  66.880  1.00  0.00           C  
ATOM   2448  NE  ARG A 802      75.060  15.990  67.090  1.00  0.00           N  
ATOM   2449  CZ  ARG A 802      74.310  16.520  68.050  1.00  0.00           C  
ATOM   2450  NH1 ARG A 802      73.640  15.730  68.900  1.00  0.00           N  
ATOM   2451  NH2 ARG A 802      74.410  17.820  68.290  1.00  0.00           N  
ATOM   2452  N   LEU A 803      74.160  10.050  63.950  1.00  0.00           N  
ATOM   2453  CA  LEU A 803      74.480   8.640  63.650  1.00  0.00           C  
ATOM   2454  C   LEU A 803      74.520   8.290  62.130  1.00  0.00           C  
ATOM   2455  O   LEU A 803      75.440   7.640  61.620  1.00  0.00           O  
ATOM   2456  CB  LEU A 803      73.390   7.910  64.420  1.00  0.00           C  
ATOM   2457  CG  LEU A 803      73.850   7.070  65.620  1.00  0.00           C  
ATOM   2458  CD1 LEU A 803      74.970   7.610  66.480  1.00  0.00           C  
ATOM   2459  CD2 LEU A 803      72.650   6.860  66.530  1.00  0.00           C  
ATOM   2460  N   LEU A 807      73.680   9.040  61.450  1.00  0.00           N  
ATOM   2461  CA  LEU A 807      73.370   9.030  60.020  1.00  0.00           C  
ATOM   2462  C   LEU A 807      74.280  10.010  59.210  1.00  0.00           C  
ATOM   2463  O   LEU A 807      74.210  10.090  58.000  1.00  0.00           O  
ATOM   2464  CB  LEU A 807      71.880   9.410  60.020  1.00  0.00           C  
ATOM   2465  CG  LEU A 807      70.880   8.460  59.380  1.00  0.00           C  
ATOM   2466  CD1 LEU A 807      71.140   7.020  59.740  1.00  0.00           C  
ATOM   2467  CD2 LEU A 807      69.430   8.830  59.690  1.00  0.00           C  
ATOM   2468  N   GLU A 808      75.090  10.810  59.920  1.00  0.00           N  
ATOM   2469  CA  GLU A 808      76.110  11.730  59.360  1.00  0.00           C  
ATOM   2470  C   GLU A 808      75.580  12.790  58.380  1.00  0.00           C  
ATOM   2471  O   GLU A 808      76.230  13.180  57.410  1.00  0.00           O  
ATOM   2472  CB  GLU A 808      77.250  10.880  58.790  1.00  0.00           C  
ATOM   2473  CG  GLU A 808      77.900  10.050  59.910  1.00  0.00           C  
ATOM   2474  CD  GLU A 808      78.970   9.060  59.430  1.00  0.00           C  
ATOM   2475  OE1 GLU A 808      79.580   9.370  58.410  1.00  0.00           O  
ATOM   2476  OE2 GLU A 808      79.190   8.010  60.070  1.00  0.00           O  
ATOM   2477  N   LEU A1141      74.470  13.370  58.790  1.00  0.00           N  
ATOM   2478  CA  LEU A1141      73.680  14.390  58.060  1.00  0.00           C  
ATOM   2479  C   LEU A1141      73.720  15.770  58.750  1.00  0.00           C  
ATOM   2480  O   LEU A1141      73.670  15.810  59.980  1.00  0.00           O  
ATOM   2481  CB  LEU A1141      72.220  13.970  57.910  1.00  0.00           C  
ATOM   2482  CG  LEU A1141      72.070  12.690  57.070  1.00  0.00           C  
ATOM   2483  CD1 LEU A1141      70.590  12.360  57.010  1.00  0.00           C  
ATOM   2484  CD2 LEU A1141      72.620  12.840  55.640  1.00  0.00           C  
ATOM   2485  N   PRO A1154      73.900  16.860  57.960  1.00  0.00           N  
ATOM   2486  CA  PRO A1154      73.910  18.240  58.470  1.00  0.00           C  
ATOM   2487  C   PRO A1154      72.450  18.690  58.600  1.00  0.00           C  
ATOM   2488  O   PRO A1154      71.640  18.360  57.730  1.00  0.00           O  
ATOM   2489  CB  PRO A1154      74.670  19.030  57.400  1.00  0.00           C  
ATOM   2490  CG  PRO A1154      74.370  18.310  56.090  1.00  0.00           C  
ATOM   2491  CD  PRO A1154      74.180  16.850  56.510  1.00  0.00           C  
ATOM   2492  N   TYR A1155      72.090  19.260  59.750  1.00  0.00           N  
ATOM   2493  CA  TYR A1155      70.690  19.630  60.070  1.00  0.00           C  
ATOM   2494  C   TYR A1155      70.580  20.980  60.770  1.00  0.00           C  
ATOM   2495  O   TYR A1155      71.590  21.610  61.080  1.00  0.00           O  
ATOM   2496  CB  TYR A1155      69.980  18.510  60.860  1.00  0.00           C  
ATOM   2497  CG  TYR A1155      70.530  18.330  62.260  1.00  0.00           C  
ATOM   2498  CD1 TYR A1155      71.600  17.470  62.520  1.00  0.00           C  
ATOM   2499  CD2 TYR A1155      69.910  19.070  63.290  1.00  0.00           C  
ATOM   2500  CE1 TYR A1155      72.070  17.320  63.850  1.00  0.00           C  
ATOM   2501  CE2 TYR A1155      70.350  18.940  64.610  1.00  0.00           C  
ATOM   2502  CZ  TYR A1155      71.420  18.070  64.870  1.00  0.00           C  
ATOM   2503  OH  TYR A1155      71.960  18.140  66.100  1.00  0.00           O  
ATOM   2504  N   ARG A1156      69.360  21.480  60.830  1.00  0.00           N  
ATOM   2505  CA  ARG A1156      69.030  22.670  61.630  1.00  0.00           C  
ATOM   2506  C   ARG A1156      67.700  22.480  62.350  1.00  0.00           C  
ATOM   2507  O   ARG A1156      66.840  21.820  61.800  1.00  0.00           O  
ATOM   2508  CB  ARG A1156      68.970  23.940  60.760  1.00  0.00           C  
ATOM   2509  CG  ARG A1156      67.760  24.020  59.850  1.00  0.00           C  
ATOM   2510  CD  ARG A1156      67.830  25.300  59.040  1.00  0.00           C  
ATOM   2511  NE  ARG A1156      66.590  25.400  58.240  1.00  0.00           N  
ATOM   2512  CZ  ARG A1156      66.110  26.530  57.720  1.00  0.00           C  
ATOM   2513  NH1 ARG A1156      66.640  27.730  57.940  1.00  0.00           N  
ATOM   2514  NH2 ARG A1156      65.070  26.480  56.920  1.00  0.00           N  
ATOM   2515  N   LEU A1157      67.510  23.300  63.360  1.00  0.00           N  
ATOM   2516  CA  LEU A1157      66.260  23.370  64.140  1.00  0.00           C  
ATOM   2517  C   LEU A1157      65.510  24.650  63.800  1.00  0.00           C  
ATOM   2518  O   LEU A1157      66.100  25.720  63.650  1.00  0.00           O  
ATOM   2519  CB  LEU A1157      66.640  23.340  65.620  1.00  0.00           C  
ATOM   2520  CG  LEU A1157      66.460  21.970  66.300  1.00  0.00           C  
ATOM   2521  CD1 LEU A1157      67.440  20.930  65.780  1.00  0.00           C  
ATOM   2522  CD2 LEU A1157      66.750  22.140  67.790  1.00  0.00           C  
ATOM   2523  N   VAL A1158      64.210  24.520  63.660  1.00  0.00           N  
ATOM   2524  CA  VAL A1158      63.340  25.660  63.300  1.00  0.00           C  
ATOM   2525  C   VAL A1158      62.140  25.720  64.280  1.00  0.00           C  
ATOM   2526  O   VAL A1158      61.410  24.740  64.370  1.00  0.00           O  
ATOM   2527  CB  VAL A1158      62.900  25.440  61.830  1.00  0.00           C  
ATOM   2528  CG1 VAL A1158      61.800  26.340  61.280  1.00  0.00           C  
ATOM   2529  CG2 VAL A1158      64.100  25.600  60.900  1.00  0.00           C  
ATOM   2530  N   GLU A1159      61.930  26.830  65.000  1.00  0.00           N  
ATOM   2531  CA  GLU A1159      60.650  27.100  65.680  1.00  0.00           C  
ATOM   2532  C   GLU A1159      59.560  27.430  64.680  1.00  0.00           C  
ATOM   2533  O   GLU A1159      59.600  28.470  64.010  1.00  0.00           O  
ATOM   2534  CB  GLU A1159      60.690  28.350  66.550  1.00  0.00           C  
ATOM   2535  CG  GLU A1159      61.320  28.180  67.910  1.00  0.00           C  
ATOM   2536  CD  GLU A1159      60.520  27.370  68.920  1.00  0.00           C  
ATOM   2537  OE1 GLU A1159      59.290  27.140  68.830  1.00  0.00           O  
ATOM   2538  OE2 GLU A1159      61.240  27.040  69.860  1.00  0.00           O  
ATOM   2539  N   VAL A1160      58.460  26.730  64.820  1.00  0.00           N  
ATOM   2540  CA  VAL A1160      57.320  26.930  63.910  1.00  0.00           C  
ATOM   2541  C   VAL A1160      56.390  27.980  64.510  1.00  0.00           C  
ATOM   2542  O   VAL A1160      56.030  27.930  65.690  1.00  0.00           O  
ATOM   2543  CB  VAL A1160      56.620  25.590  63.670  1.00  0.00           C  
ATOM   2544  CG1 VAL A1160      55.350  25.730  62.830  1.00  0.00           C  
ATOM   2545  CG2 VAL A1160      57.590  24.640  62.990  1.00  0.00           C  
ATOM   2546  N   ALA A1161      55.970  28.850  63.600  1.00  0.00           N  
ATOM   2547  CA  ALA A1161      55.060  29.970  63.840  1.00  0.00           C  
ATOM   2548  C   ALA A1161      53.620  29.520  64.120  1.00  0.00           C  
ATOM   2549  O   ALA A1161      53.120  28.550  63.530  1.00  0.00           O  
ATOM   2550  CB  ALA A1161      55.070  30.910  62.630  1.00  0.00           C  
ATOM   2551  N   THR A1415      52.910  30.400  64.820  1.00  0.00           N  
ATOM   2552  CA  THR A1415      51.520  30.190  65.280  1.00  0.00           C  
ATOM   2553  C   THR A1415      50.550  29.810  64.150  1.00  0.00           C  
ATOM   2554  O   THR A1415      49.800  28.850  64.250  1.00  0.00           O  
ATOM   2555  CB  THR A1415      50.990  31.440  66.000  1.00  0.00           C  
ATOM   2556  OG1 THR A1415      50.960  32.530  65.090  1.00  0.00           O  
ATOM   2557  CG2 THR A1415      51.830  31.820  67.220  1.00  0.00           C  
ATOM   2558  N   GLY A1426      50.780  30.430  62.990  1.00  0.00           N  
ATOM   2559  CA  GLY A1426      49.980  30.200  61.770  1.00  0.00           C  
ATOM   2560  C   GLY A1426      50.300  28.900  61.010  1.00  0.00           C  
ATOM   2561  O   GLY A1426      49.540  28.550  60.120  1.00  0.00           O  
ATOM   2562  N   ASP A1427      51.410  28.240  61.380  1.00  0.00           N  
ATOM   2563  CA  ASP A1427      51.890  26.990  60.760  1.00  0.00           C  
ATOM   2564  C   ASP A1427      51.870  25.700  61.640  1.00  0.00           C  
ATOM   2565  O   ASP A1427      52.010  24.600  61.130  1.00  0.00           O  
ATOM   2566  CB  ASP A1427      53.280  27.280  60.210  1.00  0.00           C  
ATOM   2567  CG  ASP A1427      53.800  26.200  59.240  1.00  0.00           C  
ATOM   2568  OD1 ASP A1427      53.080  25.920  58.250  1.00  0.00           O  
ATOM   2569  OD2 ASP A1427      54.960  25.800  59.450  1.00  0.00           O  
ATOM   2570  N   MET A1437      51.800  25.870  62.960  1.00  0.00           N  
ATOM   2571  CA  MET A1437      51.550  24.810  63.980  1.00  0.00           C  
ATOM   2572  C   MET A1437      50.400  23.800  63.790  1.00  0.00           C  
ATOM   2573  O   MET A1437      50.500  22.650  64.210  1.00  0.00           O  
ATOM   2574  CB  MET A1437      51.190  25.510  65.270  1.00  0.00           C  
ATOM   2575  CG  MET A1437      52.410  25.710  66.120  1.00  0.00           C  
ATOM   2576  SD  MET A1437      51.880  26.580  67.610  1.00  0.00           S  
ATOM   2577  CE  MET A1437      53.550  27.050  68.020  1.00  0.00           C  
ATOM   2578  N   GLY A1438      49.220  24.310  63.460  1.00  0.00           N  
ATOM   2579  CA  GLY A1438      47.970  23.560  63.540  1.00  0.00           C  
ATOM   2580  C   GLY A1438      47.230  23.910  64.850  1.00  0.00           C  
ATOM   2581  O   GLY A1438      47.830  24.390  65.810  1.00  0.00           O  
ATOM   2582  N   PRO A1443      45.930  23.630  64.900  1.00  0.00           N  
ATOM   2583  CA  PRO A1443      45.060  24.050  66.010  1.00  0.00           C  
ATOM   2584  C   PRO A1443      45.390  23.500  67.410  1.00  0.00           C  
ATOM   2585  O   PRO A1443      45.140  24.180  68.410  1.00  0.00           O  
ATOM   2586  CB  PRO A1443      43.660  23.680  65.540  1.00  0.00           C  
ATOM   2587  CG  PRO A1443      43.890  22.470  64.630  1.00  0.00           C  
ATOM   2588  CD  PRO A1443      45.190  22.820  63.910  1.00  0.00           C  
ATOM   2589  N   GLY A1444      45.850  22.260  67.470  1.00  0.00           N  
ATOM   2590  CA  GLY A1444      46.100  21.540  68.740  1.00  0.00           C  
ATOM   2591  C   GLY A1444      47.440  21.800  69.450  1.00  0.00           C  
ATOM   2592  O   GLY A1444      47.610  21.410  70.600  1.00  0.00           O  
ATOM   2593  N   LYS A1448      48.400  22.430  68.770  1.00  0.00           N  
ATOM   2594  CA  LYS A1448      49.750  22.540  69.340  1.00  0.00           C  
ATOM   2595  C   LYS A1448      49.920  23.690  70.320  1.00  0.00           C  
ATOM   2596  O   LYS A1448      49.540  24.820  70.040  1.00  0.00           O  
ATOM   2597  CB  LYS A1448      50.840  22.650  68.280  1.00  0.00           C  
ATOM   2598  CG  LYS A1448      51.290  21.320  67.660  1.00  0.00           C  
ATOM   2599  CD  LYS A1448      50.200  20.760  66.770  1.00  0.00           C  
ATOM   2600  CE  LYS A1448      50.640  19.480  66.060  1.00  0.00           C  
ATOM   2601  NZ  LYS A1448      51.560  19.790  64.960  1.00  0.00           N  
ATOM   2602  N   TRP A1456      50.850  23.440  71.210  1.00  0.00           N  
ATOM   2603  CA  TRP A1456      51.420  24.440  72.100  1.00  0.00           C  
ATOM   2604  C   TRP A1456      52.800  24.890  71.600  1.00  0.00           C  
ATOM   2605  O   TRP A1456      53.100  26.070  71.660  1.00  0.00           O  
ATOM   2606  CB  TRP A1456      51.460  23.710  73.440  1.00  0.00           C  
ATOM   2607  CG  TRP A1456      52.370  24.370  74.470  1.00  0.00           C  
ATOM   2608  CD1 TRP A1456      53.590  23.950  74.820  1.00  0.00           C  
ATOM   2609  CD2 TRP A1456      52.050  25.440  75.270  1.00  0.00           C  
ATOM   2610  NE1 TRP A1456      54.080  24.710  75.800  1.00  0.00           N  
ATOM   2611  CE2 TRP A1456      53.160  25.630  76.120  1.00  0.00           C  
ATOM   2612  CE3 TRP A1456      50.880  26.230  75.380  1.00  0.00           C  
ATOM   2613  CZ2 TRP A1456      53.110  26.610  77.130  1.00  0.00           C  
ATOM   2614  CZ3 TRP A1456      50.850  27.220  76.370  1.00  0.00           C  
ATOM   2615  CH2 TRP A1456      51.950  27.400  77.240  1.00  0.00           C  
ATOM   2616  N   ARG A1457      53.660  23.940  71.260  1.00  0.00           N  
ATOM   2617  CA  ARG A1457      54.990  24.170  70.650  1.00  0.00           C  
ATOM   2618  C   ARG A1457      55.140  23.220  69.460  1.00  0.00           C  
ATOM   2619  O   ARG A1457      54.610  22.110  69.490  1.00  0.00           O  
ATOM   2620  CB  ARG A1457      56.120  23.750  71.600  1.00  0.00           C  
ATOM   2621  CG  ARG A1457      57.080  24.880  71.870  1.00  0.00           C  
ATOM   2622  CD  ARG A1457      58.530  24.700  71.450  1.00  0.00           C  
ATOM   2623  NE  ARG A1457      59.310  24.650  72.690  1.00  0.00           N  
ATOM   2624  CZ  ARG A1457      60.600  24.930  72.860  1.00  0.00           C  
ATOM   2625  NH1 ARG A1457      61.350  25.370  71.880  1.00  0.00           N  
ATOM   2626  NH2 ARG A1457      61.290  24.580  73.940  1.00  0.00           N  
ATOM   2627  N   GLN A1458      55.830  23.690  68.430  1.00  0.00           N  
ATOM   2628  CA  GLN A1458      56.300  22.820  67.340  1.00  0.00           C  
ATOM   2629  C   GLN A1458      57.680  23.250  66.860  1.00  0.00           C  
ATOM   2630  O   GLN A1458      57.920  24.410  66.530  1.00  0.00           O  
ATOM   2631  CB  GLN A1458      55.320  22.750  66.180  1.00  0.00           C  
ATOM   2632  CG  GLN A1458      55.660  21.560  65.270  1.00  0.00           C  
ATOM   2633  CD  GLN A1458      54.780  21.570  64.030  1.00  0.00           C  
ATOM   2634  OE1 GLN A1458      53.560  21.600  64.040  1.00  0.00           O  
ATOM   2635  NE2 GLN A1458      55.390  21.560  62.880  1.00  0.00           N  
ATOM   2636  N   VAL A1459      58.580  22.280  66.900  1.00  0.00           N  
ATOM   2637  CA  VAL A1459      59.950  22.390  66.370  1.00  0.00           C  
ATOM   2638  C   VAL A1459      60.180  21.330  65.270  1.00  0.00           C  
ATOM   2639  O   VAL A1459      60.160  20.130  65.540  1.00  0.00           O  
ATOM   2640  CB  VAL A1459      60.990  22.280  67.500  1.00  0.00           C  
ATOM   2641  CG1 VAL A1459      62.440  22.280  67.000  1.00  0.00           C  
ATOM   2642  CG2 VAL A1459      60.860  23.430  68.480  1.00  0.00           C  
ATOM   2643  N   ASP A1460      60.390  21.830  64.060  1.00  0.00           N  
ATOM   2644  CA  ASP A1460      60.830  21.040  62.890  1.00  0.00           C  
ATOM   2645  C   ASP A1460      62.350  20.830  62.870  1.00  0.00           C  
ATOM   2646  O   ASP A1460      63.120  21.660  63.310  1.00  0.00           O  
ATOM   2647  CB  ASP A1460      60.400  21.650  61.560  1.00  0.00           C  
ATOM   2648  CG  ASP A1460      58.880  21.570  61.330  1.00  0.00           C  
ATOM   2649  OD1 ASP A1460      58.190  20.940  62.150  1.00  0.00           O  
ATOM   2650  OD2 ASP A1460      58.390  22.150  60.340  1.00  0.00           O  
ATOM   2651  N   ILE A1461      62.740  19.620  62.510  1.00  0.00           N  
ATOM   2652  CA  ILE A1461      64.150  19.350  62.180  1.00  0.00           C  
ATOM   2653  C   ILE A1461      64.200  19.200  60.650  1.00  0.00           C  
ATOM   2654  O   ILE A1461      63.280  18.670  60.030  1.00  0.00           O  
ATOM   2655  CB  ILE A1461      64.700  18.120  62.900  1.00  0.00           C  
ATOM   2656  CG1 ILE A1461      64.560  18.270  64.420  1.00  0.00           C  
ATOM   2657  CG2 ILE A1461      66.180  17.950  62.540  1.00  0.00           C  
ATOM   2658  CD1 ILE A1461      65.100  17.070  65.200  1.00  0.00           C  
ATOM   2659  N   GLU A1462      65.140  19.930  60.080  1.00  0.00           N  
ATOM   2660  CA  GLU A1462      65.320  20.000  58.620  1.00  0.00           C  
ATOM   2661  C   GLU A1462      66.730  19.590  58.270  1.00  0.00           C  
ATOM   2662  O   GLU A1462      67.640  19.980  59.010  1.00  0.00           O  
ATOM   2663  CB  GLU A1462      65.090  21.420  58.120  1.00  0.00           C  
ATOM   2664  CG  GLU A1462      63.650  21.850  58.410  1.00  0.00           C  
ATOM   2665  CD  GLU A1462      63.270  23.180  57.770  1.00  0.00           C  
ATOM   2666  OE1 GLU A1462      64.200  23.970  57.540  1.00  0.00           O  
ATOM   2667  OE2 GLU A1462      62.060  23.380  57.570  1.00  0.00           O  
ATOM   2668  N   VAL A1463      66.860  18.850  57.160  1.00  0.00           N  
ATOM   2669  CA  VAL A1463      68.150  18.310  56.680  1.00  0.00           C  
ATOM   2670  C   VAL A1463      68.530  18.910  55.310  1.00  0.00           C  
ATOM   2671  O   VAL A1463      67.690  19.220  54.470  1.00  0.00           O  
ATOM   2672  CB  VAL A1463      68.070  16.780  56.680  1.00  0.00           C  
ATOM   2673  CG1 VAL A1463      69.390  16.160  56.210  1.00  0.00           C  
ATOM   2674  CG2 VAL A1463      67.810  16.260  58.100  1.00  0.00           C  
ATOM   2675  N   TYR A1464      69.820  19.180  55.150  1.00  0.00           N  
ATOM   2676  CA  TYR A1464      70.380  19.800  53.930  1.00  0.00           C  
ATOM   2677  C   TYR A1464      70.320  18.900  52.700  1.00  0.00           C  
ATOM   2678  O   TYR A1464      70.850  17.790  52.720  1.00  0.00           O  
ATOM   2679  CB  TYR A1464      71.820  20.200  54.150  1.00  0.00           C  
ATOM   2680  CG  TYR A1464      72.280  21.180  53.060  1.00  0.00           C  
ATOM   2681  CD1 TYR A1464      71.650  22.430  52.950  1.00  0.00           C  
ATOM   2682  CD2 TYR A1464      73.350  20.820  52.210  1.00  0.00           C  
ATOM   2683  CE1 TYR A1464      72.090  23.370  52.010  1.00  0.00           C  
ATOM   2684  CE2 TYR A1464      73.780  21.750  51.250  1.00  0.00           C  
ATOM   2685  CZ  TYR A1464      73.160  23.010  51.160  1.00  0.00           C  
ATOM   2686  OH  TYR A1464      73.650  23.960  50.320  1.00  0.00           O  
ATOM   2687  N   LEU A1465      69.640  19.420  51.680  1.00  0.00           N  
ATOM   2688  CA  LEU A1465      69.580  18.780  50.350  1.00  0.00           C  
ATOM   2689  C   LEU A1465      70.470  19.560  49.330  1.00  0.00           C  
ATOM   2690  O   LEU A1465      70.040  20.580  48.780  1.00  0.00           O  
ATOM   2691  CB  LEU A1465      68.100  18.730  49.950  1.00  0.00           C  
ATOM   2692  CG  LEU A1465      67.760  17.700  48.870  1.00  0.00           C  
ATOM   2693  CD1 LEU A1465      68.070  16.310  49.390  1.00  0.00           C  
ATOM   2694  CD2 LEU A1465      66.290  17.740  48.450  1.00  0.00           C  
ATOM   2695  N   PRO A1475      71.720  19.140  49.080  1.00  0.00           N  
ATOM   2696  CA  PRO A1475      72.700  19.890  48.250  1.00  0.00           C  
ATOM   2697  C   PRO A1475      72.230  20.380  46.880  1.00  0.00           C  
ATOM   2698  O   PRO A1475      72.560  21.480  46.480  1.00  0.00           O  
ATOM   2699  CB  PRO A1475      73.890  18.950  48.090  1.00  0.00           C  
ATOM   2700  CG  PRO A1475      73.860  18.170  49.400  1.00  0.00           C  
ATOM   2701  CD  PRO A1475      72.370  17.950  49.650  1.00  0.00           C  
ATOM   2702  N   SER A1688      71.400  19.600  46.200  1.00  0.00           N  
ATOM   2703  CA  SER A1688      70.960  19.970  44.850  1.00  0.00           C  
ATOM   2704  C   SER A1688      69.990  21.150  44.790  1.00  0.00           C  
ATOM   2705  O   SER A1688      69.980  21.870  43.800  1.00  0.00           O  
ATOM   2706  CB  SER A1688      70.450  18.760  44.060  1.00  0.00           C  
ATOM   2707  OG  SER A1688      69.340  18.140  44.700  1.00  0.00           O  
ATOM   2708  N   GLU A1689      69.110  21.220  45.790  1.00  0.00           N  
ATOM   2709  CA  GLU A1689      68.140  22.330  45.960  1.00  0.00           C  
ATOM   2710  C   GLU A1689      68.780  23.600  46.590  1.00  0.00           C  
ATOM   2711  O   GLU A1689      68.230  24.700  46.530  1.00  0.00           O  
ATOM   2712  CB  GLU A1689      66.960  21.880  46.820  1.00  0.00           C  
ATOM   2713  CG  GLU A1689      65.900  21.000  46.140  1.00  0.00           C  
ATOM   2714  CD  GLU A1689      64.610  20.870  46.990  1.00  0.00           C  
ATOM   2715  OE1 GLU A1689      64.290  21.760  47.810  1.00  0.00           O  
ATOM   2716  OE2 GLU A1689      63.950  19.820  46.820  1.00  0.00           O  
ATOM   2717  N   GLY A1690      69.900  23.360  47.270  1.00  0.00           N  
ATOM   2718  CA  GLY A1690      70.650  24.360  48.060  1.00  0.00           C  
ATOM   2719  C   GLY A1690      69.920  24.810  49.330  1.00  0.00           C  
ATOM   2720  O   GLY A1690      70.090  25.950  49.770  1.00  0.00           O  
ATOM   2721  N   ARG A1692      69.250  23.880  49.980  1.00  0.00           N  
ATOM   2722  CA  ARG A1692      68.380  24.220  51.110  1.00  0.00           C  
ATOM   2723  C   ARG A1692      67.980  23.030  51.980  1.00  0.00           C  
ATOM   2724  O   ARG A1692      68.280  21.880  51.670  1.00  0.00           O  
ATOM   2725  CB  ARG A1692      67.140  24.940  50.580  1.00  0.00           C  
ATOM   2726  CG  ARG A1692      66.320  24.010  49.700  1.00  0.00           C  
ATOM   2727  CD  ARG A1692      64.900  24.540  49.640  1.00  0.00           C  
ATOM   2728  NE  ARG A1692      64.800  25.600  48.630  1.00  0.00           N  
ATOM   2729  CZ  ARG A1692      63.640  25.930  48.040  1.00  0.00           C  
ATOM   2730  NH1 ARG A1692      62.490  25.470  48.530  1.00  0.00           N  
ATOM   2731  NH2 ARG A1692      63.650  26.170  46.730  1.00  0.00           N  
ATOM   2732  N   TYR A1693      67.280  23.390  53.050  1.00  0.00           N  
ATOM   2733  CA  TYR A1693      66.910  22.420  54.070  1.00  0.00           C  
ATOM   2734  C   TYR A1693      65.460  21.960  53.860  1.00  0.00           C  
ATOM   2735  O   TYR A1693      64.620  22.740  53.440  1.00  0.00           O  
ATOM   2736  CB  TYR A1693      67.130  23.070  55.430  1.00  0.00           C  
ATOM   2737  CG  TYR A1693      68.590  23.280  55.830  1.00  0.00           C  
ATOM   2738  CD1 TYR A1693      69.250  24.440  55.390  1.00  0.00           C  
ATOM   2739  CD2 TYR A1693      69.220  22.360  56.670  1.00  0.00           C  
ATOM   2740  CE1 TYR A1693      70.580  24.660  55.770  1.00  0.00           C  
ATOM   2741  CE2 TYR A1693      70.570  22.570  57.050  1.00  0.00           C  
ATOM   2742  CZ  TYR A1693      71.220  23.720  56.590  1.00  0.00           C  
ATOM   2743  OH  TYR A1693      72.530  23.910  56.850  1.00  0.00           O  
ATOM   2744  N   ARG A1700      65.270  20.650  53.850  1.00  0.00           N  
ATOM   2745  CA  ARG A1700      63.920  20.060  53.740  1.00  0.00           C  
ATOM   2746  C   ARG A1700      63.680  19.210  54.990  1.00  0.00           C  
ATOM   2747  O   ARG A1700      64.540  18.640  55.650  1.00  0.00           O  
ATOM   2748  CB  ARG A1700      63.740  19.230  52.450  1.00  0.00           C  
ATOM   2749  CG  ARG A1700      63.870  20.040  51.150  1.00  0.00           C  
ATOM   2750  CD  ARG A1700      62.640  20.830  50.650  1.00  0.00           C  
ATOM   2751  NE  ARG A1700      61.650  20.050  49.860  1.00  0.00           N  
ATOM   2752  CZ  ARG A1700      60.380  19.740  50.250  1.00  0.00           C  
ATOM   2753  NH1 ARG A1700      59.850  20.060  51.450  1.00  0.00           N  
ATOM   2754  NH2 ARG A1700      59.520  19.210  49.390  1.00  0.00           N  
ATOM   2755  N   GLU A1701      62.470  19.380  55.440  1.00  0.00           N  
ATOM   2756  CA  GLU A1701      62.060  18.880  56.740  1.00  0.00           C  
ATOM   2757  C   GLU A1701      62.100  17.350  56.770  1.00  0.00           C  
ATOM   2758  O   GLU A1701      61.520  16.720  55.900  1.00  0.00           O  
ATOM   2759  CB  GLU A1701      60.630  19.360  56.850  1.00  0.00           C  
ATOM   2760  CG  GLU A1701      60.140  19.100  58.260  1.00  0.00           C  
ATOM   2761  CD  GLU A1701      58.700  18.690  58.120  1.00  0.00           C  
ATOM   2762  OE1 GLU A1701      57.900  19.570  57.720  1.00  0.00           O  
ATOM   2763  OE2 GLU A1701      58.480  17.480  58.320  1.00  0.00           O  
ATOM   2764  N   THR A1702      62.630  16.820  57.870  1.00  0.00           N  
ATOM   2765  CA  THR A1702      62.660  15.360  58.120  1.00  0.00           C  
ATOM   2766  C   THR A1702      61.870  14.860  59.360  1.00  0.00           C  
ATOM   2767  O   THR A1702      61.340  13.750  59.370  1.00  0.00           O  
ATOM   2768  CB  THR A1702      64.090  14.880  58.180  1.00  0.00           C  
ATOM   2769  OG1 THR A1702      64.860  15.590  59.150  1.00  0.00           O  
ATOM   2770  CG2 THR A1702      64.720  15.050  56.810  1.00  0.00           C  
ATOM   2771  N   HIS A1703      61.850  15.670  60.420  1.00  0.00           N  
ATOM   2772  CA  HIS A1703      61.220  15.410  61.730  1.00  0.00           C  
ATOM   2773  C   HIS A1703      60.430  16.640  62.160  1.00  0.00           C  
ATOM   2774  O   HIS A1703      60.830  17.770  61.880  1.00  0.00           O  
ATOM   2775  CB  HIS A1703      62.310  15.180  62.790  1.00  0.00           C  
ATOM   2776  CG  HIS A1703      63.250  13.990  62.520  1.00  0.00           C  
ATOM   2777  ND1 HIS A1703      64.190  13.930  61.580  1.00  0.00           N  
ATOM   2778  CD2 HIS A1703      63.290  12.840  63.180  1.00  0.00           C  
ATOM   2779  CE1 HIS A1703      64.800  12.750  61.630  1.00  0.00           C  
ATOM   2780  NE2 HIS A1703      64.240  12.090  62.620  1.00  0.00           N  
ATOM   2781  N   SER A1704      59.340  16.410  62.900  1.00  0.00           N  
ATOM   2782  CA  SER A1704      58.480  17.480  63.450  1.00  0.00           C  
ATOM   2783  C   SER A1704      57.990  17.170  64.890  1.00  0.00           C  
ATOM   2784  O   SER A1704      57.430  16.110  65.090  1.00  0.00           O  
ATOM   2785  CB  SER A1704      57.280  17.620  62.520  1.00  0.00           C  
ATOM   2786  OG  SER A1704      56.540  18.750  62.930  1.00  0.00           O  
ATOM   2787  N   CYS A1705      58.460  17.920  65.870  1.00  0.00           N  
ATOM   2788  CA  CYS A1705      58.310  17.640  67.300  1.00  0.00           C  
ATOM   2789  C   CYS A1705      57.260  18.580  67.850  1.00  0.00           C  
ATOM   2790  O   CYS A1705      57.410  19.780  67.690  1.00  0.00           O  
ATOM   2791  CB  CYS A1705      59.610  17.930  68.010  1.00  0.00           C  
ATOM   2792  SG  CYS A1705      59.640  17.190  69.680  1.00  0.00           S  
ATOM   2793  N   SER A1706      56.200  17.980  68.390  1.00  0.00           N  
ATOM   2794  CA  SER A1706      54.970  18.630  68.870  1.00  0.00           C  
ATOM   2795  C   SER A1706      54.620  18.340  70.340  1.00  0.00           C  
ATOM   2796  O   SER A1706      54.700  17.190  70.770  1.00  0.00           O  
ATOM   2797  CB  SER A1706      53.770  18.140  68.070  1.00  0.00           C  
ATOM   2798  OG  SER A1706      53.780  18.720  66.780  1.00  0.00           O  
ATOM   2799  N   ALA A1707      54.130  19.400  71.000  1.00  0.00           N  
ATOM   2800  CA  ALA A1707      53.480  19.360  72.340  1.00  0.00           C  
ATOM   2801  C   ALA A1707      52.050  19.870  72.240  1.00  0.00           C  
ATOM   2802  O   ALA A1707      51.800  20.930  71.670  1.00  0.00           O  
ATOM   2803  CB  ALA A1707      54.230  20.130  73.430  1.00  0.00           C  
ATOM   2804  N   LEU A1708      51.130  19.010  72.640  1.00  0.00           N  
ATOM   2805  CA  LEU A1708      49.680  19.260  72.490  1.00  0.00           C  
ATOM   2806  C   LEU A1708      48.940  19.480  73.820  1.00  0.00           C  
ATOM   2807  O   LEU A1708      47.710  19.610  73.880  1.00  0.00           O  
ATOM   2808  CB  LEU A1708      49.030  18.090  71.720  1.00  0.00           C  
ATOM   2809  CG  LEU A1708      49.640  17.940  70.320  1.00  0.00           C  
ATOM   2810  CD1 LEU A1708      50.580  16.740  70.280  1.00  0.00           C  
ATOM   2811  CD2 LEU A1708      48.530  17.800  69.280  1.00  0.00           C  
ATOM   2812  N   LEU A1709      49.690  19.460  74.910  1.00  0.00           N  
ATOM   2813  CA  LEU A1709      49.200  19.520  76.300  1.00  0.00           C  
ATOM   2814  C   LEU A1709      48.110  18.450  76.460  1.00  0.00           C  
ATOM   2815  O   LEU A1709      48.320  17.310  76.060  1.00  0.00           O  
ATOM   2816  CB  LEU A1709      48.800  20.950  76.760  1.00  0.00           C  
ATOM   2817  CG  LEU A1709      49.900  22.030  76.700  1.00  0.00           C  
ATOM   2818  CD1 LEU A1709      49.360  23.340  77.280  1.00  0.00           C  
ATOM   2819  CD2 LEU A1709      51.200  21.650  77.430  1.00  0.00           C  
ATOM   2820  N   ASP A1710      46.880  18.870  76.740  1.00  0.00           N  
ATOM   2821  CA  ASP A1710      45.750  17.940  76.940  1.00  0.00           C  
ATOM   2822  C   ASP A1710      44.620  18.130  75.910  1.00  0.00           C  
ATOM   2823  O   ASP A1710      43.540  17.570  76.060  1.00  0.00           O  
ATOM   2824  CB  ASP A1710      45.230  18.040  78.380  1.00  0.00           C  
ATOM   2825  CG  ASP A1710      44.560  19.380  78.740  1.00  0.00           C  
ATOM   2826  OD1 ASP A1710      44.790  20.380  78.030  1.00  0.00           O  
ATOM   2827  OD2 ASP A1710      43.810  19.400  79.730  1.00  0.00           O  
ATOM   2828  N   TRP A1711      44.980  18.770  74.790  1.00  0.00           N  
ATOM   2829  CA  TRP A1711      44.030  19.020  73.690  1.00  0.00           C  
ATOM   2830  C   TRP A1711      43.560  17.710  73.010  1.00  0.00           C  
ATOM   2831  O   TRP A1711      42.390  17.530  72.670  1.00  0.00           O  
ATOM   2832  CB  TRP A1711      44.740  20.000  72.740  1.00  0.00           C  
ATOM   2833  CG  TRP A1711      43.800  20.530  71.660  1.00  0.00           C  
ATOM   2834  CD1 TRP A1711      43.100  21.650  71.720  1.00  0.00           C  
ATOM   2835  CD2 TRP A1711      43.600  19.980  70.390  1.00  0.00           C  
ATOM   2836  NE1 TRP A1711      42.450  21.860  70.570  1.00  0.00           N  
ATOM   2837  CE2 TRP A1711      42.700  20.850  69.740  1.00  0.00           C  
ATOM   2838  CE3 TRP A1711      44.120  18.840  69.730  1.00  0.00           C  
ATOM   2839  CZ2 TRP A1711      42.280  20.580  68.430  1.00  0.00           C  
ATOM   2840  CZ3 TRP A1711      43.720  18.590  68.400  1.00  0.00           C  
ATOM   2841  CH2 TRP A1711      42.800  19.450  67.760  1.00  0.00           C  
ATOM   2842  N   GLN A1742      44.460  16.750  72.830  1.00  0.00           N  
ATOM   2843  CA  GLN A1742      44.050  15.430  72.310  1.00  0.00           C  
ATOM   2844  C   GLN A1742      43.620  14.440  73.400  1.00  0.00           C  
ATOM   2845  O   GLN A1742      42.580  13.790  73.250  1.00  0.00           O  
ATOM   2846  CB  GLN A1742      44.990  14.880  71.210  1.00  0.00           C  
ATOM   2847  CG  GLN A1742      46.500  14.950  71.440  1.00  0.00           C  
ATOM   2848  CD  GLN A1742      47.340  14.320  70.320  1.00  0.00           C  
ATOM   2849  OE1 GLN A1742      47.120  14.460  69.120  1.00  0.00           O  
ATOM   2850  NE2 GLN A1742      48.500  13.830  70.670  1.00  0.00           N  
ATOM   2851  N   ALA A1743      44.150  14.600  74.610  1.00  0.00           N  
ATOM   2852  CA  ALA A1743      43.670  13.890  75.810  1.00  0.00           C  
ATOM   2853  C   ALA A1743      42.180  14.120  76.130  1.00  0.00           C  
ATOM   2854  O   ALA A1743      41.440  13.180  76.410  1.00  0.00           O  
ATOM   2855  CB  ALA A1743      44.540  14.260  77.000  1.00  0.00           C  
ATOM   2856  N   ARG A1744      41.690  15.340  75.930  1.00  0.00           N  
ATOM   2857  CA  ARG A1744      40.250  15.630  76.050  1.00  0.00           C  
ATOM   2858  C   ARG A1744      39.390  15.090  74.900  1.00  0.00           C  
ATOM   2859  O   ARG A1744      38.180  14.990  75.090  1.00  0.00           O  
ATOM   2860  CB  ARG A1744      39.960  17.120  76.220  1.00  0.00           C  
ATOM   2861  CG  ARG A1744      40.580  17.660  77.500  1.00  0.00           C  
ATOM   2862  CD  ARG A1744      40.450  19.170  77.550  1.00  0.00           C  
ATOM   2863  NE  ARG A1744      40.990  19.590  78.850  1.00  0.00           N  
ATOM   2864  CZ  ARG A1744      40.280  19.580  79.980  1.00  0.00           C  
ATOM   2865  NH1 ARG A1744      38.960  19.440  79.980  1.00  0.00           N  
ATOM   2866  NH2 ARG A1744      40.870  19.790  81.130  1.00  0.00           N  
ATOM   2867  N   ARG A1748      39.980  14.910  73.710  1.00  0.00           N  
ATOM   2868  CA  ARG A1748      39.250  14.320  72.550  1.00  0.00           C  
ATOM   2869  C   ARG A1748      39.250  12.780  72.580  1.00  0.00           C  
ATOM   2870  O   ARG A1748      38.280  12.110  72.220  1.00  0.00           O  
ATOM   2871  CB  ARG A1748      39.840  14.770  71.210  1.00  0.00           C  
ATOM   2872  CG  ARG A1748      39.750  16.270  71.000  1.00  0.00           C  
ATOM   2873  CD  ARG A1748      40.700  16.740  69.890  1.00  0.00           C  
ATOM   2874  NE  ARG A1748      40.040  16.640  68.590  1.00  0.00           N  
ATOM   2875  CZ  ARG A1748      39.510  17.640  67.890  1.00  0.00           C  
ATOM   2876  NH1 ARG A1748      39.540  18.890  68.310  1.00  0.00           N  
ATOM   2877  NH2 ARG A1748      38.970  17.430  66.710  1.00  0.00           N  
ATOM   2878  N   ALA A1750      40.390  12.220  72.950  1.00  0.00           N  
ATOM   2879  CA  ALA A1750      40.590  10.770  72.980  1.00  0.00           C  
ATOM   2880  C   ALA A1750      40.240  10.130  74.310  1.00  0.00           C  
ATOM   2881  O   ALA A1750      40.410   8.940  74.460  1.00  0.00           O  
ATOM   2882  CB  ALA A1750      42.050  10.490  72.680  1.00  0.00           C  
ATOM   2883  N   ASN A1751      39.980  10.960  75.310  1.00  0.00           N  
ATOM   2884  CA  ASN A1751      39.630  10.530  76.680  1.00  0.00           C  
ATOM   2885  C   ASN A1751      40.730   9.720  77.360  1.00  0.00           C  
ATOM   2886  O   ASN A1751      40.520   8.640  77.910  1.00  0.00           O  
ATOM   2887  CB  ASN A1751      38.250   9.850  76.720  1.00  0.00           C  
ATOM   2888  CG  ASN A1751      37.690   9.590  78.130  1.00  0.00           C  
ATOM   2889  OD1 ASN A1751      36.880   8.720  78.370  1.00  0.00           O  
ATOM   2890  ND2 ASN A1751      38.090  10.330  79.150  1.00  0.00           N  
ATOM   2891  N   LEU A1752      41.840  10.400  77.530  1.00  0.00           N  
ATOM   2892  CA  LEU A1752      43.010   9.800  78.160  1.00  0.00           C  
ATOM   2893  C   LEU A1752      43.190  10.420  79.540  1.00  0.00           C  
ATOM   2894  O   LEU A1752      43.460  11.610  79.690  1.00  0.00           O  
ATOM   2895  CB  LEU A1752      44.270  10.050  77.320  1.00  0.00           C  
ATOM   2896  CG  LEU A1752      44.130   9.550  75.880  1.00  0.00           C  
ATOM   2897  CD1 LEU A1752      45.290  10.080  75.020  1.00  0.00           C  
ATOM   2898  CD2 LEU A1752      44.110   8.040  75.810  1.00  0.00           C  
ATOM   2899  N   ARG A1753      43.150   9.550  80.520  1.00  0.00           N  
ATOM   2900  CA  ARG A1753      43.170  10.000  81.920  1.00  0.00           C  
ATOM   2901  C   ARG A1753      44.030   9.150  82.820  1.00  0.00           C  
ATOM   2902  O   ARG A1753      44.400   8.030  82.490  1.00  0.00           O  
ATOM   2903  CB  ARG A1753      41.790  10.050  82.540  1.00  0.00           C  
ATOM   2904  CG  ARG A1753      40.920  11.120  81.880  1.00  0.00           C  
ATOM   2905  CD  ARG A1753      39.460  10.970  82.270  1.00  0.00           C  
ATOM   2906  NE  ARG A1753      39.010   9.630  81.870  1.00  0.00           N  
ATOM   2907  CZ  ARG A1753      37.980   8.980  82.390  1.00  0.00           C  
ATOM   2908  NH1 ARG A1753      37.280   9.500  83.390  1.00  0.00           N  
ATOM   2909  NH2 ARG A1753      37.630   7.810  81.890  1.00  0.00           N  
ATOM   2910  N   TYR A1757      44.550   9.860  83.790  1.00  0.00           N  
ATOM   2911  CA  TYR A1757      45.320   9.220  84.860  1.00  0.00           C  
ATOM   2912  C   TYR A1757      44.830   9.670  86.250  1.00  0.00           C  
ATOM   2913  O   TYR A1757      44.190  10.700  86.420  1.00  0.00           O  
ATOM   2914  CB  TYR A1757      46.810   9.460  84.600  1.00  0.00           C  
ATOM   2915  CG  TYR A1757      47.310  10.860  84.930  1.00  0.00           C  
ATOM   2916  CD1 TYR A1757      46.930  11.940  84.110  1.00  0.00           C  
ATOM   2917  CD2 TYR A1757      48.090  11.050  86.100  1.00  0.00           C  
ATOM   2918  CE1 TYR A1757      47.290  13.240  84.490  1.00  0.00           C  
ATOM   2919  CE2 TYR A1757      48.460  12.360  86.470  1.00  0.00           C  
ATOM   2920  CZ  TYR A1757      48.040  13.440  85.670  1.00  0.00           C  
ATOM   2921  OH  TYR A1757      48.440  14.690  86.000  1.00  0.00           O  
ATOM   2922  N   ARG A1758      45.190   8.860  87.230  1.00  0.00           N  
ATOM   2923  CA  ARG A1758      45.050   9.160  88.650  1.00  0.00           C  
ATOM   2924  C   ARG A1758      46.370   9.770  89.140  1.00  0.00           C  
ATOM   2925  O   ARG A1758      47.420   9.130  89.070  1.00  0.00           O  
ATOM   2926  CB  ARG A1758      44.750   7.850  89.390  1.00  0.00           C  
ATOM   2927  CG  ARG A1758      44.410   8.150  90.860  1.00  0.00           C  
ATOM   2928  CD  ARG A1758      44.550   6.930  91.770  1.00  0.00           C  
ATOM   2929  NE  ARG A1758      43.180   6.670  92.200  1.00  0.00           N  
ATOM   2930  CZ  ARG A1758      42.590   6.980  93.360  1.00  0.00           C  
ATOM   2931  NH1 ARG A1758      43.240   7.290  94.480  1.00  0.00           N  
ATOM   2932  NH2 ARG A1758      41.380   7.490  93.250  1.00  0.00           N  
ATOM   2933  N   ASP A1759      46.280  11.020  89.580  1.00  0.00           N  
ATOM   2934  CA  ASP A1759      47.460  11.790  90.020  1.00  0.00           C  
ATOM   2935  C   ASP A1759      47.970  11.370  91.440  1.00  0.00           C  
ATOM   2936  O   ASP A1759      47.310  10.560  92.090  1.00  0.00           O  
ATOM   2937  CB  ASP A1759      47.090  13.270  89.780  1.00  0.00           C  
ATOM   2938  CG  ASP A1759      46.440  14.010  90.930  1.00  0.00           C  
ATOM   2939  OD1 ASP A1759      46.570  13.570  92.080  1.00  0.00           O  
ATOM   2940  OD2 ASP A1759      45.910  15.090  90.690  1.00  0.00           O  
ATOM   2941  N   PRO A1760      49.040  11.940  92.010  1.00  0.00           N  
ATOM   2942  CA  PRO A1760      49.570  11.510  93.320  1.00  0.00           C  
ATOM   2943  C   PRO A1760      48.610  11.680  94.520  1.00  0.00           C  
ATOM   2944  O   PRO A1760      48.780  11.000  95.530  1.00  0.00           O  
ATOM   2945  CB  PRO A1760      50.820  12.340  93.530  1.00  0.00           C  
ATOM   2946  CG  PRO A1760      51.250  12.670  92.120  1.00  0.00           C  
ATOM   2947  CD  PRO A1760      49.920  12.980  91.440  1.00  0.00           C  
ATOM   2948  N   GLU A1764      47.610  12.550  94.400  1.00  0.00           N  
ATOM   2949  CA  GLU A1764      46.570  12.840  95.420  1.00  0.00           C  
ATOM   2950  C   GLU A1764      45.260  12.070  95.220  1.00  0.00           C  
ATOM   2951  O   GLU A1764      44.220  12.490  95.710  1.00  0.00           O  
ATOM   2952  CB  GLU A1764      46.210  14.320  95.320  1.00  0.00           C  
ATOM   2953  CG  GLU A1764      47.430  15.220  95.530  1.00  0.00           C  
ATOM   2954  CD  GLU A1764      48.040  15.110  96.940  1.00  0.00           C  
ATOM   2955  OE1 GLU A1764      47.330  14.710  97.890  1.00  0.00           O  
ATOM   2956  OE2 GLU A1764      49.220  15.500  97.030  1.00  0.00           O  
ATOM   2957  N   GLY A1765      45.240  11.120  94.300  1.00  0.00           N  
ATOM   2958  CA  GLY A1765      44.010  10.380  93.960  1.00  0.00           C  
ATOM   2959  C   GLY A1765      42.980  11.150  93.120  1.00  0.00           C  
ATOM   2960  O   GLY A1765      41.860  10.660  93.010  1.00  0.00           O  
ATOM   2961  N   ARG A1768      43.310  12.360  92.660  1.00  0.00           N  
ATOM   2962  CA  ARG A1768      42.440  12.990  91.630  1.00  0.00           C  
ATOM   2963  C   ARG A1768      42.770  12.640  90.180  1.00  0.00           C  
ATOM   2964  O   ARG A1768      43.920  12.390  89.810  1.00  0.00           O  
ATOM   2965  CB  ARG A1768      42.010  14.460  91.800  1.00  0.00           C  
ATOM   2966  CG  ARG A1768      43.000  15.610  91.960  1.00  0.00           C  
ATOM   2967  CD  ARG A1768      42.220  16.900  91.650  1.00  0.00           C  
ATOM   2968  NE  ARG A1768      42.900  18.160  92.080  1.00  0.00           N  
ATOM   2969  CZ  ARG A1768      42.430  19.430  92.060  1.00  0.00           C  
ATOM   2970  NH1 ARG A1768      41.280  19.820  91.500  1.00  0.00           N  
ATOM   2971  NH2 ARG A1768      42.920  20.320  92.920  1.00  0.00           N  
ATOM   2972  N   VAL A1770      41.680  12.370  89.480  1.00  0.00           N  
ATOM   2973  CA  VAL A1770      41.640  11.950  88.070  1.00  0.00           C  
ATOM   2974  C   VAL A1770      41.710  13.190  87.180  1.00  0.00           C  
ATOM   2975  O   VAL A1770      40.820  14.040  87.180  1.00  0.00           O  
ATOM   2976  CB  VAL A1770      40.380  11.130  87.790  1.00  0.00           C  
ATOM   2977  CG1 VAL A1770      40.150  10.830  86.310  1.00  0.00           C  
ATOM   2978  CG2 VAL A1770      40.470   9.790  88.550  1.00  0.00           C  
ATOM   2979  N   ARG A1771      42.750  13.160  86.350  1.00  0.00           N  
ATOM   2980  CA  ARG A1771      43.110  14.220  85.390  1.00  0.00           C  
ATOM   2981  C   ARG A1771      43.360  13.740  83.950  1.00  0.00           C  
ATOM   2982  O   ARG A1771      43.850  12.640  83.720  1.00  0.00           O  
ATOM   2983  CB  ARG A1771      44.390  14.840  85.890  1.00  0.00           C  
ATOM   2984  CG  ARG A1771      44.140  15.590  87.180  1.00  0.00           C  
ATOM   2985  CD  ARG A1771      45.390  16.390  87.440  1.00  0.00           C  
ATOM   2986  NE  ARG A1771      45.090  17.310  88.520  1.00  0.00           N  
ATOM   2987  CZ  ARG A1771      45.970  17.680  89.450  1.00  0.00           C  
ATOM   2988  NH1 ARG A1771      47.260  17.310  89.400  1.00  0.00           N  
ATOM   2989  NH2 ARG A1771      45.470  18.280  90.530  1.00  0.00           N  
ATOM   2990  N   TYR A1772      43.070  14.640  83.020  1.00  0.00           N  
ATOM   2991  CA  TYR A1772      43.480  14.500  81.600  1.00  0.00           C  
ATOM   2992  C   TYR A1772      45.000  14.600  81.440  1.00  0.00           C  
ATOM   2993  O   TYR A1772      45.620  15.510  81.990  1.00  0.00           O  
ATOM   2994  CB  TYR A1772      42.840  15.600  80.770  1.00  0.00           C  
ATOM   2995  CG  TYR A1772      41.380  15.290  80.500  1.00  0.00           C  
ATOM   2996  CD1 TYR A1772      41.060  14.260  79.600  1.00  0.00           C  
ATOM   2997  CD2 TYR A1772      40.400  16.000  81.210  1.00  0.00           C  
ATOM   2998  CE1 TYR A1772      39.720  13.910  79.400  1.00  0.00           C  
ATOM   2999  CE2 TYR A1772      39.040  15.680  80.990  1.00  0.00           C  
ATOM   3000  CZ  TYR A1772      38.720  14.640  80.090  1.00  0.00           C  
ATOM   3001  OH  TYR A1772      37.430  14.460  79.740  1.00  0.00           O  
ATOM   3002  N   ALA A1773      45.590  13.610  80.790  1.00  0.00           N  
ATOM   3003  CA  ALA A1773      47.050  13.560  80.590  1.00  0.00           C  
ATOM   3004  C   ALA A1773      47.520  14.560  79.520  1.00  0.00           C  
ATOM   3005  O   ALA A1773      46.710  15.220  78.870  1.00  0.00           O  
ATOM   3006  CB  ALA A1773      47.430  12.130  80.210  1.00  0.00           C  
ATOM   3007  N   TYR A1774      48.830  14.780  79.500  1.00  0.00           N  
ATOM   3008  CA  TYR A1774      49.480  15.530  78.410  1.00  0.00           C  
ATOM   3009  C   TYR A1774      50.170  14.590  77.380  1.00  0.00           C  
ATOM   3010  O   TYR A1774      50.870  13.640  77.730  1.00  0.00           O  
ATOM   3011  CB  TYR A1774      50.530  16.500  78.970  1.00  0.00           C  
ATOM   3012  CG  TYR A1774      50.000  17.770  79.670  1.00  0.00           C  
ATOM   3013  CD1 TYR A1774      48.620  18.050  79.790  1.00  0.00           C  
ATOM   3014  CD2 TYR A1774      50.970  18.680  80.150  1.00  0.00           C  
ATOM   3015  CE1 TYR A1774      48.200  19.260  80.370  1.00  0.00           C  
ATOM   3016  CE2 TYR A1774      50.560  19.890  80.730  1.00  0.00           C  
ATOM   3017  CZ  TYR A1774      49.180  20.160  80.830  1.00  0.00           C  
ATOM   3018  OH  TYR A1774      48.770  21.310  81.440  1.00  0.00           O  
ATOM   3019  N   THR A1775      50.020  14.930  76.100  1.00  0.00           N  
ATOM   3020  CA  THR A1775      50.640  14.160  74.990  1.00  0.00           C  
ATOM   3021  C   THR A1775      51.630  14.960  74.140  1.00  0.00           C  
ATOM   3022  O   THR A1775      51.630  16.190  74.100  1.00  0.00           O  
ATOM   3023  CB  THR A1775      49.630  13.490  74.060  1.00  0.00           C  
ATOM   3024  OG1 THR A1775      48.830  14.450  73.370  1.00  0.00           O  
ATOM   3025  CG2 THR A1775      48.700  12.550  74.820  1.00  0.00           C  
ATOM   3026  N   LEU A1776      52.640  14.250  73.650  1.00  0.00           N  
ATOM   3027  CA  LEU A1776      53.660  14.780  72.740  1.00  0.00           C  
ATOM   3028  C   LEU A1776      53.990  13.710  71.690  1.00  0.00           C  
ATOM   3029  O   LEU A1776      53.690  12.530  71.870  1.00  0.00           O  
ATOM   3030  CB  LEU A1776      54.970  15.080  73.470  1.00  0.00           C  
ATOM   3031  CG  LEU A1776      54.910  16.100  74.600  1.00  0.00           C  
ATOM   3032  CD1 LEU A1776      54.640  15.450  75.960  1.00  0.00           C  
ATOM   3033  CD2 LEU A1776      56.290  16.740  74.690  1.00  0.00           C  
ATOM   3034  N   ASN A1777      54.540  14.140  70.560  1.00  0.00           N  
ATOM   3035  CA  ASN A1777      55.050  13.210  69.530  1.00  0.00           C  
ATOM   3036  C   ASN A1777      56.170  13.850  68.700  1.00  0.00           C  
ATOM   3037  O   ASN A1777      56.290  15.070  68.670  1.00  0.00           O  
ATOM   3038  CB  ASN A1777      53.920  12.670  68.630  1.00  0.00           C  
ATOM   3039  CG  ASN A1777      53.350  13.750  67.730  1.00  0.00           C  
ATOM   3040  OD1 ASN A1777      52.320  14.340  67.980  1.00  0.00           O  
ATOM   3041  ND2 ASN A1777      54.060  14.030  66.670  1.00  0.00           N  
ATOM   3042  N   ASN A1778      56.950  13.000  68.040  1.00  0.00           N  
ATOM   3043  CA  ASN A1778      58.030  13.350  67.090  1.00  0.00           C  
ATOM   3044  C   ASN A1778      58.380  12.130  66.200  1.00  0.00           C  
ATOM   3045  O   ASN A1778      58.260  11.000  66.660  1.00  0.00           O  
ATOM   3046  CB  ASN A1778      59.310  13.750  67.850  1.00  0.00           C  
ATOM   3047  CG  ASN A1778      60.420  14.330  66.960  1.00  0.00           C  
ATOM   3048  OD1 ASN A1778      61.530  14.600  67.390  1.00  0.00           O  
ATOM   3049  ND2 ASN A1778      60.040  14.880  65.830  1.00  0.00           N  
ATOM   3050  N   THR A1779      58.720  12.350  64.940  1.00  0.00           N  
ATOM   3051  CA  THR A1779      59.260  11.280  64.070  1.00  0.00           C  
ATOM   3052  C   THR A1779      60.550  10.790  64.710  1.00  0.00           C  
ATOM   3053  O   THR A1779      61.200  11.530  65.440  1.00  0.00           O  
ATOM   3054  CB  THR A1779      59.620  11.800  62.680  1.00  0.00           C  
ATOM   3055  OG1 THR A1779      58.530  12.560  62.220  1.00  0.00           O  
ATOM   3056  CG2 THR A1779      59.780  10.710  61.630  1.00  0.00           C  
ATOM   3057  N   ALA A1780      60.760   9.490  64.570  1.00  0.00           N  
ATOM   3058  CA  ALA A1780      62.090   8.910  64.770  1.00  0.00           C  
ATOM   3059  C   ALA A1780      62.840   8.860  63.420  1.00  0.00           C  
ATOM   3060  O   ALA A1780      63.950   9.370  63.300  1.00  0.00           O  
ATOM   3061  CB  ALA A1780      61.950   7.530  65.400  1.00  0.00           C  
ATOM   3062  N   LEU A1782      62.170   8.350  62.380  1.00  0.00           N  
ATOM   3063  CA  LEU A1782      62.730   8.180  61.030  1.00  0.00           C  
ATOM   3064  C   LEU A1782      61.610   7.760  60.090  1.00  0.00           C  
ATOM   3065  O   LEU A1782      60.700   7.060  60.500  1.00  0.00           O  
ATOM   3066  CB  LEU A1782      63.860   7.140  61.060  1.00  0.00           C  
ATOM   3067  CG  LEU A1782      64.750   7.160  59.820  1.00  0.00           C  
ATOM   3068  CD1 LEU A1782      66.140   6.680  60.180  1.00  0.00           C  
ATOM   3069  CD2 LEU A1782      64.180   6.210  58.770  1.00  0.00           C  
ATOM   3070  N   ALA A1783      61.520   8.450  58.980  1.00  0.00           N  
ATOM   3071  CA  ALA A1783      60.590   8.090  57.890  1.00  0.00           C  
ATOM   3072  C   ALA A1783      61.370   7.860  56.580  1.00  0.00           C  
ATOM   3073  O   ALA A1783      62.280   8.610  56.230  1.00  0.00           O  
ATOM   3074  CB  ALA A1783      59.620   9.240  57.670  1.00  0.00           C  
ATOM   3075  N   THR A1784      60.960   6.830  55.840  1.00  0.00           N  
ATOM   3076  CA  THR A1784      61.460   6.560  54.480  1.00  0.00           C  
ATOM   3077  C   THR A1784      60.280   6.710  53.490  1.00  0.00           C  
ATOM   3078  O   THR A1784      59.180   6.350  53.910  1.00  0.00           O  
ATOM   3079  CB  THR A1784      62.100   5.170  54.400  1.00  0.00           C  
ATOM   3080  OG1 THR A1784      61.100   4.200  54.620  1.00  0.00           O  
ATOM   3081  CG2 THR A1784      63.360   5.010  55.260  1.00  0.00           C  
ATOM   3082  N   PRO A1785      60.510   7.110  52.200  1.00  0.00           N  
ATOM   3083  CA  PRO A1785      61.790   7.270  51.510  1.00  0.00           C  
ATOM   3084  C   PRO A1785      62.380   8.670  51.560  1.00  0.00           C  
ATOM   3085  O   PRO A1785      63.550   8.810  51.200  1.00  0.00           O  
ATOM   3086  CB  PRO A1785      61.530   6.860  50.070  1.00  0.00           C  
ATOM   3087  CG  PRO A1785      60.110   7.410  49.860  1.00  0.00           C  
ATOM   3088  CD  PRO A1785      59.430   7.160  51.200  1.00  0.00           C  
ATOM   3089  N   ARG A1786      61.710   9.630  52.170  1.00  0.00           N  
ATOM   3090  CA  ARG A1786      62.230  11.000  52.260  1.00  0.00           C  
ATOM   3091  C   ARG A1786      63.630  11.100  52.840  1.00  0.00           C  
ATOM   3092  O   ARG A1786      64.430  11.800  52.230  1.00  0.00           O  
ATOM   3093  CB  ARG A1786      61.240  11.880  53.000  1.00  0.00           C  
ATOM   3094  CG  ARG A1786      61.820  13.240  53.380  1.00  0.00           C  
ATOM   3095  CD  ARG A1786      60.740  14.240  53.780  1.00  0.00           C  
ATOM   3096  NE  ARG A1786      60.000  14.750  52.610  1.00  0.00           N  
ATOM   3097  CZ  ARG A1786      59.890  16.040  52.280  1.00  0.00           C  
ATOM   3098  NH1 ARG A1786      60.490  16.990  52.980  1.00  0.00           N  
ATOM   3099  NH2 ARG A1786      58.990  16.410  51.390  1.00  0.00           N  
ATOM   3100  N   ILE A1787      64.010  10.340  53.850  1.00  0.00           N  
ATOM   3101  CA  ILE A1787      65.370  10.450  54.380  1.00  0.00           C  
ATOM   3102  C   ILE A1787      66.440   9.950  53.370  1.00  0.00           C  
ATOM   3103  O   ILE A1787      67.580  10.380  53.440  1.00  0.00           O  
ATOM   3104  CB  ILE A1787      65.430   9.780  55.760  1.00  0.00           C  
ATOM   3105  CG1 ILE A1787      66.640  10.160  56.620  1.00  0.00           C  
ATOM   3106  CG2 ILE A1787      65.550   8.250  55.620  1.00  0.00           C  
ATOM   3107  CD1 ILE A1787      66.880  11.650  56.810  1.00  0.00           C  
ATOM   3108  N   LEU A1788      66.070   9.050  52.440  1.00  0.00           N  
ATOM   3109  CA  LEU A1788      66.960   8.450  51.410  1.00  0.00           C  
ATOM   3110  C   LEU A1788      67.470   9.510  50.420  1.00  0.00           C  
ATOM   3111  O   LEU A1788      68.650   9.510  50.080  1.00  0.00           O  
ATOM   3112  CB  LEU A1788      66.290   7.360  50.560  1.00  0.00           C  
ATOM   3113  CG  LEU A1788      66.020   6.010  51.200  1.00  0.00           C  
ATOM   3114  CD1 LEU A1788      65.070   5.230  50.320  1.00  0.00           C  
ATOM   3115  CD2 LEU A1788      67.300   5.220  51.390  1.00  0.00           C  
ATOM   3116  N   ALA A1789      66.590  10.390  49.980  1.00  0.00           N  
ATOM   3117  CA  ALA A1789      66.950  11.550  49.160  1.00  0.00           C  
ATOM   3118  C   ALA A1789      68.120  12.360  49.750  1.00  0.00           C  
ATOM   3119  O   ALA A1789      69.100  12.600  49.050  1.00  0.00           O  
ATOM   3120  CB  ALA A1789      65.730  12.410  48.910  1.00  0.00           C  
ATOM   3121  N   MET A1790      68.100  12.550  51.070  1.00  0.00           N  
ATOM   3122  CA  MET A1790      69.170  13.260  51.800  1.00  0.00           C  
ATOM   3123  C   MET A1790      70.450  12.460  52.020  1.00  0.00           C  
ATOM   3124  O   MET A1790      71.540  13.030  52.010  1.00  0.00           O  
ATOM   3125  CB  MET A1790      68.680  13.810  53.140  1.00  0.00           C  
ATOM   3126  CG  MET A1790      68.000  15.190  53.070  1.00  0.00           C  
ATOM   3127  SD  MET A1790      66.210  15.300  52.720  1.00  0.00           S  
ATOM   3128  CE  MET A1790      65.670  14.080  53.850  1.00  0.00           C  
ATOM   3129  N   LEU A1791      70.280  11.170  52.300  1.00  0.00           N  
ATOM   3130  CA  LEU A1791      71.390  10.210  52.400  1.00  0.00           C  
ATOM   3131  C   LEU A1791      72.180  10.050  51.080  1.00  0.00           C  
ATOM   3132  O   LEU A1791      73.400  10.180  51.120  1.00  0.00           O  
ATOM   3133  CB  LEU A1791      70.820   8.860  52.920  1.00  0.00           C  
ATOM   3134  CG  LEU A1791      70.450   8.850  54.410  1.00  0.00           C  
ATOM   3135  CD1 LEU A1791      69.590   7.630  54.690  1.00  0.00           C  
ATOM   3136  CD2 LEU A1791      71.660   8.800  55.340  1.00  0.00           C  
ATOM   3137  N   LEU A1792      71.510   9.860  49.940  1.00  0.00           N  
ATOM   3138  CA  LEU A1792      72.150   9.740  48.600  1.00  0.00           C  
ATOM   3139  C   LEU A1792      72.940  11.000  48.220  1.00  0.00           C  
ATOM   3140  O   LEU A1792      74.130  10.930  47.960  1.00  0.00           O  
ATOM   3141  CB  LEU A1792      71.130   9.470  47.480  1.00  0.00           C  
ATOM   3142  CG  LEU A1792      70.280   8.220  47.670  1.00  0.00           C  
ATOM   3143  CD1 LEU A1792      69.170   8.150  46.630  1.00  0.00           C  
ATOM   3144  CD2 LEU A1792      71.070   6.930  47.700  1.00  0.00           C  
ATOM   3145  N   GLU A1793      72.310  12.170  48.280  1.00  0.00           N  
ATOM   3146  CA  GLU A1793      72.990  13.430  47.910  1.00  0.00           C  
ATOM   3147  C   GLU A1793      74.190  13.820  48.780  1.00  0.00           C  
ATOM   3148  O   GLU A1793      75.260  13.980  48.210  1.00  0.00           O  
ATOM   3149  CB  GLU A1793      72.020  14.590  47.810  1.00  0.00           C  
ATOM   3150  CG  GLU A1793      70.910  14.270  46.810  1.00  0.00           C  
ATOM   3151  CD  GLU A1793      70.240  15.530  46.300  1.00  0.00           C  
ATOM   3152  OE1 GLU A1793      70.820  16.600  46.540  1.00  0.00           O  
ATOM   3153  OE2 GLU A1793      69.140  15.420  45.700  1.00  0.00           O  
ATOM   3154  N   ASN A1794      74.090  13.640  50.090  1.00  0.00           N  
ATOM   3155  CA  ASN A1794      75.170  13.960  51.060  1.00  0.00           C  
ATOM   3156  C   ASN A1794      76.310  12.950  51.120  1.00  0.00           C  
ATOM   3157  O   ASN A1794      77.420  13.300  51.520  1.00  0.00           O  
ATOM   3158  CB  ASN A1794      74.610  14.160  52.480  1.00  0.00           C  
ATOM   3159  CG  ASN A1794      73.940  15.520  52.740  1.00  0.00           C  
ATOM   3160  OD1 ASN A1794      74.600  16.520  52.960  1.00  0.00           O  
ATOM   3161  ND2 ASN A1794      72.620  15.560  52.740  1.00  0.00           N  
ATOM   3162  N   HIS A1795      76.030  11.680  50.810  1.00  0.00           N  
ATOM   3163  CA  HIS A1795      77.030  10.600  50.910  1.00  0.00           C  
ATOM   3164  C   HIS A1795      77.560  10.070  49.560  1.00  0.00           C  
ATOM   3165  O   HIS A1795      78.250   9.050  49.500  1.00  0.00           O  
ATOM   3166  CB  HIS A1795      76.450   9.460  51.760  1.00  0.00           C  
ATOM   3167  CG  HIS A1795      76.150   9.790  53.230  1.00  0.00           C  
ATOM   3168  ND1 HIS A1795      75.180   9.190  53.910  1.00  0.00           N  
ATOM   3169  CD2 HIS A1795      76.630  10.760  54.010  1.00  0.00           C  
ATOM   3170  CE1 HIS A1795      75.030   9.790  55.080  1.00  0.00           C  
ATOM   3171  NE2 HIS A1795      75.920  10.760  55.140  1.00  0.00           N  
ATOM   3172  N   GLN A1796      77.270  10.810  48.490  1.00  0.00           N  
ATOM   3173  CA  GLN A1796      77.650  10.400  47.140  1.00  0.00           C  
ATOM   3174  C   GLN A1796      79.170  10.510  46.960  1.00  0.00           C  
ATOM   3175  O   GLN A1796      79.850  11.270  47.640  1.00  0.00           O  
ATOM   3176  CB  GLN A1796      76.880  11.170  46.060  1.00  0.00           C  
ATOM   3177  CG  GLN A1796      77.250  12.650  45.910  1.00  0.00           C  
ATOM   3178  CD  GLN A1796      76.320  13.270  44.880  1.00  0.00           C  
ATOM   3179  OE1 GLN A1796      76.390  13.040  43.680  1.00  0.00           O  
ATOM   3180  NE2 GLN A1796      75.370  14.060  45.330  1.00  0.00           N  
ATOM   3181  N   LEU A1797      79.660   9.530  46.230  1.00  0.00           N  
ATOM   3182  CA  LEU A1797      81.060   9.450  45.790  1.00  0.00           C  
ATOM   3183  C   LEU A1797      81.150   9.780  44.290  1.00  0.00           C  
ATOM   3184  O   LEU A1797      80.140   9.820  43.590  1.00  0.00           O  
ATOM   3185  CB  LEU A1797      81.570   8.040  46.120  1.00  0.00           C  
ATOM   3186  CG  LEU A1797      81.490   7.690  47.610  1.00  0.00           C  
ATOM   3187  CD1 LEU A1797      81.890   6.240  47.780  1.00  0.00           C  
ATOM   3188  CD2 LEU A1797      82.390   8.580  48.490  1.00  0.00           C  
ATOM   3189  N   GLN A1798      82.390   9.950  43.820  1.00  0.00           N  
ATOM   3190  CA  GLN A1798      82.770  10.390  42.450  1.00  0.00           C  
ATOM   3191  C   GLN A1798      82.200   9.520  41.310  1.00  0.00           C  
ATOM   3192  O   GLN A1798      81.430  10.000  40.480  1.00  0.00           O  
ATOM   3193  CB  GLN A1798      84.300  10.390  42.440  1.00  0.00           C  
ATOM   3194  CG  GLN A1798      84.930  11.190  41.300  1.00  0.00           C  
ATOM   3195  CD  GLN A1798      86.450  11.260  41.490  1.00  0.00           C  
ATOM   3196  OE1 GLN A1798      87.030  11.120  42.570  1.00  0.00           O  
ATOM   3197  NE2 GLN A1798      87.150  11.480  40.410  1.00  0.00           N  
ATOM   3198  N   ASP A1799      82.270   8.210  41.580  1.00  0.00           N  
ATOM   3199  CA  ASP A1799      81.760   7.130  40.700  1.00  0.00           C  
ATOM   3200  C   ASP A1799      80.230   6.940  40.620  1.00  0.00           C  
ATOM   3201  O   ASP A1799      79.760   5.950  40.050  1.00  0.00           O  
ATOM   3202  CB  ASP A1799      82.420   5.790  41.080  1.00  0.00           C  
ATOM   3203  CG  ASP A1799      82.420   5.540  42.590  1.00  0.00           C  
ATOM   3204  OD1 ASP A1799      81.320   5.620  43.170  1.00  0.00           O  
ATOM   3205  OD2 ASP A1799      83.530   5.610  43.170  1.00  0.00           O  
ATOM   3206  N   GLY A1800      79.500   7.820  41.290  1.00  0.00           N  
ATOM   3207  CA  GLY A1800      78.040   7.690  41.440  1.00  0.00           C  
ATOM   3208  C   GLY A1800      77.540   6.670  42.490  1.00  0.00           C  
ATOM   3209  O   GLY A1800      76.330   6.460  42.590  1.00  0.00           O  
ATOM   3210  N   ARG A1801      78.410   6.080  43.310  1.00  0.00           N  
ATOM   3211  CA  ARG A1801      77.890   5.220  44.370  1.00  0.00           C  
ATOM   3212  C   ARG A1801      78.030   5.860  45.740  1.00  0.00           C  
ATOM   3213  O   ARG A1801      78.660   6.910  45.840  1.00  0.00           O  
ATOM   3214  CB  ARG A1801      78.360   3.770  44.220  1.00  0.00           C  
ATOM   3215  CG  ARG A1801      79.780   3.550  44.660  1.00  0.00           C  
ATOM   3216  CD  ARG A1801      80.280   2.180  44.200  1.00  0.00           C  
ATOM   3217  NE  ARG A1801      81.730   2.280  44.360  1.00  0.00           N  
ATOM   3218  CZ  ARG A1801      82.560   1.460  44.990  1.00  0.00           C  
ATOM   3219  NH1 ARG A1801      82.160   0.300  45.500  1.00  0.00           N  
ATOM   3220  NH2 ARG A1801      83.760   1.940  45.310  1.00  0.00           N  
ATOM   3221  N   VAL A1802      77.220   5.370  46.670  1.00  0.00           N  
ATOM   3222  CA  VAL A1802      76.920   6.090  47.920  1.00  0.00           C  
ATOM   3223  C   VAL A1802      77.480   5.340  49.130  1.00  0.00           C  
ATOM   3224  O   VAL A1802      77.370   4.130  49.280  1.00  0.00           O  
ATOM   3225  CB  VAL A1802      75.400   6.270  48.000  1.00  0.00           C  
ATOM   3226  CG1 VAL A1802      74.950   6.880  49.320  1.00  0.00           C  
ATOM   3227  CG2 VAL A1802      74.870   7.110  46.830  1.00  0.00           C  
ATOM   3228  N   ARG A1803      78.130   6.090  49.980  1.00  0.00           N  
ATOM   3229  CA  ARG A1803      78.740   5.590  51.230  1.00  0.00           C  
ATOM   3230  C   ARG A1803      77.620   5.320  52.250  1.00  0.00           C  
ATOM   3231  O   ARG A1803      76.630   6.060  52.280  1.00  0.00           O  
ATOM   3232  CB  ARG A1803      79.450   6.830  51.700  1.00  0.00           C  
ATOM   3233  CG  ARG A1803      80.770   6.630  52.400  1.00  0.00           C  
ATOM   3234  CD  ARG A1803      81.210   8.050  52.730  1.00  0.00           C  
ATOM   3235  NE  ARG A1803      80.610   8.410  54.020  1.00  0.00           N  
ATOM   3236  CZ  ARG A1803      80.400   9.630  54.480  1.00  0.00           C  
ATOM   3237  NH1 ARG A1803      80.590  10.730  53.780  1.00  0.00           N  
ATOM   3238  NH2 ARG A1803      80.320   9.770  55.780  1.00  0.00           N  
ATOM   3239  N   VAL A1804      77.850   4.330  53.120  1.00  0.00           N  
ATOM   3240  CA  VAL A1804      76.980   3.980  54.270  1.00  0.00           C  
ATOM   3241  C   VAL A1804      77.600   4.600  55.560  1.00  0.00           C  
ATOM   3242  O   VAL A1804      78.790   4.440  55.790  1.00  0.00           O  
ATOM   3243  CB  VAL A1804      76.860   2.450  54.390  1.00  0.00           C  
ATOM   3244  CG1 VAL A1804      76.040   2.000  55.610  1.00  0.00           C  
ATOM   3245  CG2 VAL A1804      76.210   1.870  53.130  1.00  0.00           C  
ATOM   3246  N   PRO A1805      76.850   5.340  56.380  1.00  0.00           N  
ATOM   3247  CA  PRO A1805      77.390   5.890  57.650  1.00  0.00           C  
ATOM   3248  C   PRO A1805      77.950   4.730  58.500  1.00  0.00           C  
ATOM   3249  O   PRO A1805      77.390   3.650  58.470  1.00  0.00           O  
ATOM   3250  CB  PRO A1805      76.160   6.480  58.340  1.00  0.00           C  
ATOM   3251  CG  PRO A1805      75.190   6.770  57.210  1.00  0.00           C  
ATOM   3252  CD  PRO A1805      75.420   5.650  56.200  1.00  0.00           C  
ATOM   3253  N   GLN A1806      78.950   4.980  59.350  1.00  0.00           N  
ATOM   3254  CA  GLN A1806      79.500   3.950  60.280  1.00  0.00           C  
ATOM   3255  C   GLN A1806      78.410   3.190  61.060  1.00  0.00           C  
ATOM   3256  O   GLN A1806      78.320   1.970  60.920  1.00  0.00           O  
ATOM   3257  CB  GLN A1806      80.500   4.520  61.290  1.00  0.00           C  
ATOM   3258  CG  GLN A1806      81.770   5.140  60.700  1.00  0.00           C  
ATOM   3259  CD  GLN A1806      82.620   4.180  59.850  1.00  0.00           C  
ATOM   3260  OE1 GLN A1806      82.920   3.050  60.230  1.00  0.00           O  
ATOM   3261  NE2 GLN A1806      83.060   4.640  58.700  1.00  0.00           N  
ATOM   3262  N   ALA A1807      77.470   3.920  61.650  1.00  0.00           N  
ATOM   3263  CA  ALA A1807      76.350   3.360  62.430  1.00  0.00           C  
ATOM   3264  C   ALA A1807      75.480   2.320  61.680  1.00  0.00           C  
ATOM   3265  O   ALA A1807      74.980   1.360  62.260  1.00  0.00           O  
ATOM   3266  CB  ALA A1807      75.540   4.560  62.920  1.00  0.00           C  
ATOM   3267  N   LEU A1808      75.460   2.420  60.360  1.00  0.00           N  
ATOM   3268  CA  LEU A1808      74.650   1.530  59.520  1.00  0.00           C  
ATOM   3269  C   LEU A1808      75.340   0.370  58.840  1.00  0.00           C  
ATOM   3270  O   LEU A1808      74.690  -0.530  58.300  1.00  0.00           O  
ATOM   3271  CB  LEU A1808      73.840   2.320  58.510  1.00  0.00           C  
ATOM   3272  CG  LEU A1808      72.580   2.580  59.320  1.00  0.00           C  
ATOM   3273  CD1 LEU A1808      72.510   4.060  59.600  1.00  0.00           C  
ATOM   3274  CD2 LEU A1808      71.350   1.980  58.670  1.00  0.00           C  
ATOM   3275  N   ILE A1809      76.660   0.380  58.850  1.00  0.00           N  
ATOM   3276  CA  ILE A1809      77.440  -0.710  58.240  1.00  0.00           C  
ATOM   3277  C   ILE A1809      77.000  -2.040  58.870  1.00  0.00           C  
ATOM   3278  O   ILE A1809      76.640  -2.870  58.050  1.00  0.00           O  
ATOM   3279  CB  ILE A1809      78.960  -0.460  58.310  1.00  0.00           C  
ATOM   3280  CG1 ILE A1809      79.350   0.730  57.430  1.00  0.00           C  
ATOM   3281  CG2 ILE A1809      79.760  -1.700  57.910  1.00  0.00           C  
ATOM   3282  CD1 ILE A1809      80.730   1.290  57.790  1.00  0.00           C  
ATOM   3283  N   PRO A1810      76.790  -2.140  60.200  1.00  0.00           N  
ATOM   3284  CA  PRO A1810      76.320  -3.380  60.820  1.00  0.00           C  
ATOM   3285  C   PRO A1810      74.940  -3.820  60.320  1.00  0.00           C  
ATOM   3286  O   PRO A1810      74.650  -5.010  60.230  1.00  0.00           O  
ATOM   3287  CB  PRO A1810      76.320  -3.090  62.320  1.00  0.00           C  
ATOM   3288  CG  PRO A1810      77.490  -2.120  62.470  1.00  0.00           C  
ATOM   3289  CD  PRO A1810      77.230  -1.220  61.280  1.00  0.00           C  
ATOM   3290  N   TYR A1811      74.110  -2.850  59.930  1.00  0.00           N  
ATOM   3291  CA  TYR A1811      72.800  -3.150  59.320  1.00  0.00           C  
ATOM   3292  C   TYR A1811      72.880  -3.510  57.830  1.00  0.00           C  
ATOM   3293  O   TYR A1811      71.970  -4.160  57.330  1.00  0.00           O  
ATOM   3294  CB  TYR A1811      71.870  -1.970  59.530  1.00  0.00           C  
ATOM   3295  CG  TYR A1811      71.560  -1.780  61.010  1.00  0.00           C  
ATOM   3296  CD1 TYR A1811      72.500  -1.160  61.850  1.00  0.00           C  
ATOM   3297  CD2 TYR A1811      70.340  -2.300  61.490  1.00  0.00           C  
ATOM   3298  CE1 TYR A1811      72.240  -1.050  63.220  1.00  0.00           C  
ATOM   3299  CE2 TYR A1811      70.090  -2.200  62.870  1.00  0.00           C  
ATOM   3300  CZ  TYR A1811      71.030  -1.580  63.710  1.00  0.00           C  
ATOM   3301  OH  TYR A1811      70.760  -1.460  65.040  1.00  0.00           O  
ATOM   3302  N   MET A1812      73.920  -3.090  57.110  1.00  0.00           N  
ATOM   3303  CA  MET A1812      74.020  -3.310  55.660  1.00  0.00           C  
ATOM   3304  C   MET A1812      74.890  -4.480  55.260  1.00  0.00           C  
ATOM   3305  O   MET A1812      74.700  -5.020  54.170  1.00  0.00           O  
ATOM   3306  CB  MET A1812      74.540  -2.080  54.930  1.00  0.00           C  
ATOM   3307  CG  MET A1812      73.380  -1.160  54.670  1.00  0.00           C  
ATOM   3308  SD  MET A1812      72.130  -1.960  53.620  1.00  0.00           S  
ATOM   3309  CE  MET A1812      72.800  -2.000  51.980  1.00  0.00           C  
ATOM   3310  N   GLY A1813      75.990  -4.600  55.990  1.00  0.00           N  
ATOM   3311  CA  GLY A1813      77.010  -5.630  55.740  1.00  0.00           C  
ATOM   3312  C   GLY A1813      78.150  -5.080  54.880  1.00  0.00           C  
ATOM   3313  O   GLY A1813      79.270  -5.600  54.870  1.00  0.00           O  
ATOM   3314  N   LYS A1814      77.830  -4.020  54.150  1.00  0.00           N  
ATOM   3315  CA  LYS A1814      78.770  -3.320  53.280  1.00  0.00           C  
ATOM   3316  C   LYS A1814      78.910  -1.870  53.690  1.00  0.00           C  
ATOM   3317  O   LYS A1814      77.980  -1.280  54.250  1.00  0.00           O  
ATOM   3318  CB  LYS A1814      78.350  -3.410  51.800  1.00  0.00           C  
ATOM   3319  CG  LYS A1814      76.870  -3.080  51.560  1.00  0.00           C  
ATOM   3320  CD  LYS A1814      76.480  -3.080  50.080  1.00  0.00           C  
ATOM   3321  CE  LYS A1814      76.540  -4.450  49.440  1.00  0.00           C  
ATOM   3322  NZ  LYS A1814      76.620  -4.250  47.990  1.00  0.00           N  
ATOM   3323  N   GLU A1815      80.020  -1.300  53.270  1.00  0.00           N  
ATOM   3324  CA  GLU A1815      80.360   0.110  53.550  1.00  0.00           C  
ATOM   3325  C   GLU A1815      79.900   1.110  52.470  1.00  0.00           C  
ATOM   3326  O   GLU A1815      79.930   2.310  52.670  1.00  0.00           O  
ATOM   3327  CB  GLU A1815      81.880   0.280  53.750  1.00  0.00           C  
ATOM   3328  CG  GLU A1815      82.490  -0.730  54.740  1.00  0.00           C  
ATOM   3329  CD  GLU A1815      83.880  -0.350  55.260  1.00  0.00           C  
ATOM   3330  OE1 GLU A1815      84.660   0.250  54.470  1.00  0.00           O  
ATOM   3331  OE2 GLU A1815      84.150  -0.700  56.430  1.00  0.00           O  
ATOM   3332  N   VAL A1816      79.610   0.590  51.280  1.00  0.00           N  
ATOM   3333  CA  VAL A1816      79.260   1.370  50.080  1.00  0.00           C  
ATOM   3334  C   VAL A1816      78.150   0.610  49.350  1.00  0.00           C  
ATOM   3335  O   VAL A1816      78.070  -0.600  49.390  1.00  0.00           O  
ATOM   3336  CB  VAL A1816      80.470   1.580  49.150  1.00  0.00           C  
ATOM   3337  CG1 VAL A1816      80.100   2.420  47.940  1.00  0.00           C  
ATOM   3338  CG2 VAL A1816      81.600   2.370  49.820  1.00  0.00           C  
ATOM   3339  N   LEU A1817      77.170   1.380  48.930  1.00  0.00           N  
ATOM   3340  CA  LEU A1817      76.030   0.950  48.130  1.00  0.00           C  
ATOM   3341  C   LEU A1817      76.500   0.790  46.670  1.00  0.00           C  
ATOM   3342  O   LEU A1817      77.140   1.670  46.100  1.00  0.00           O  
ATOM   3343  CB  LEU A1817      74.990   2.070  48.280  1.00  0.00           C  
ATOM   3344  CG  LEU A1817      73.730   1.750  49.080  1.00  0.00           C  
ATOM   3345  CD1 LEU A1817      73.990   1.220  50.480  1.00  0.00           C  
ATOM   3346  CD2 LEU A1817      72.930   3.040  49.180  1.00  0.00           C  
ATOM   3347  N   GLU A1818      76.160  -0.370  46.130  1.00  0.00           N  
ATOM   3348  CA  GLU A1818      76.580  -0.820  44.800  1.00  0.00           C  
ATOM   3349  C   GLU A1818      75.460  -0.770  43.770  1.00  0.00           C  
ATOM   3350  O   GLU A1818      74.300  -0.910  44.160  1.00  0.00           O  
ATOM   3351  CB  GLU A1818      77.190  -2.210  44.940  1.00  0.00           C  
ATOM   3352  CG  GLU A1818      78.680  -1.960  45.200  1.00  0.00           C  
ATOM   3353  CD  GLU A1818      79.410  -3.050  45.980  1.00  0.00           C  
ATOM   3354  OE1 GLU A1818      78.880  -4.190  46.050  1.00  0.00           O  
ATOM   3355  OE2 GLU A1818      80.500  -2.690  46.470  1.00  0.00           O  
ATOM   3356  N   PRO A1819      75.780  -0.340  42.540  1.00  0.00           N  
ATOM   3357  CA  PRO A1819      74.790  -0.280  41.450  1.00  0.00           C  
ATOM   3358  C   PRO A1819      74.260  -1.660  41.140  1.00  0.00           C  
ATOM   3359  O   PRO A1819      74.880  -2.650  41.530  1.00  0.00           O  
ATOM   3360  CB  PRO A1819      75.540   0.270  40.240  1.00  0.00           C  
ATOM   3361  CG  PRO A1819      77.010   0.050  40.570  1.00  0.00           C  
ATOM   3362  CD  PRO A1819      77.090   0.180  42.080  1.00  0.00           C  
ATOM   3363  N   CYS A1820      73.040  -1.740  40.620  1.00  0.00           N  
ATOM   3364  CA  CYS A1820      72.710  -3.020  40.000  1.00  0.00           C  
ATOM   3365  C   CYS A1820      72.440  -3.010  38.490  1.00  0.00           C  
ATOM   3366  O   CYS A1820      73.280  -3.450  37.690  1.00  0.00           O  
ATOM   3367  CB  CYS A1820      71.720  -3.830  40.820  1.00  0.00           C  
ATOM   3368  SG  CYS A1820      69.930  -3.490  40.780  1.00  0.00           S  
ATOM   3369  N   GLY A1821      71.380  -2.290  38.140  1.00  0.00           N  
ATOM   3370  CA  GLY A1821      70.780  -2.360  36.790  1.00  0.00           C  
ATOM   3371  C   GLY A1821      69.980  -3.670  36.610  1.00  0.00           C  
ATOM   3372  O   GLY A1821      70.600  -4.680  36.190  1.00  0.00           O  
ATOM   3373  OXT GLY A1821      68.800  -3.660  37.070  1.00  0.00           O  
TER
END
