# Supplementary material for: Backbone Brackets and Arginine Tweezers delineate Class I and Class II aminoacyl tRNA synthetases
Source: PLoS Comput Biol. 2018 Apr 16;14(4):e1006101. doi: 10.1371/journal.pcbi.1006101 (PMC5919687; doi:10.1371/journal.pcbi.1006101)
Supplement: S12 File — All structures of Class II aaRS with residues renumbered according to the MSA. (GZ) [file pcbi.1006101.s024.tar.gz › 1sry_B_renum.pdb]

ATOM      1  N   MET B 135      43.800 -15.670  31.030  1.00  0.00           N  
ATOM      2  CA  MET B 135      43.310 -15.830  29.650  1.00  0.00           C  
ATOM      3  C   MET B 135      44.050 -16.930  28.840  1.00  0.00           C  
ATOM      4  O   MET B 135      45.240 -17.200  28.970  1.00  0.00           O  
ATOM      5  CB  MET B 135      43.460 -14.460  29.000  1.00  0.00           C  
ATOM      6  CG  MET B 135      42.400 -14.100  27.940  1.00  0.00           C  
ATOM      7  SD  MET B 135      42.070 -12.300  28.000  1.00  0.00           S  
ATOM      8  CE  MET B 135      40.750 -12.090  26.830  1.00  0.00           C  
ATOM      9  N   VAL B 136      43.240 -17.570  28.000  1.00  0.00           N  
ATOM     10  CA  VAL B 136      43.600 -18.680  27.090  1.00  0.00           C  
ATOM     11  C   VAL B 136      43.460 -18.220  25.620  1.00  0.00           C  
ATOM     12  O   VAL B 136      42.670 -17.330  25.320  1.00  0.00           O  
ATOM     13  CB  VAL B 136      42.650 -19.800  27.540  1.00  0.00           C  
ATOM     14  CG1 VAL B 136      41.880 -20.540  26.440  1.00  0.00           C  
ATOM     15  CG2 VAL B 136      43.370 -20.720  28.520  1.00  0.00           C  
ATOM     16  N   ASP B 137      44.210 -18.880  24.730  1.00  0.00           N  
ATOM     17  CA  ASP B 137      44.110 -18.640  23.280  1.00  0.00           C  
ATOM     18  C   ASP B 137      42.710 -19.030  22.720  1.00  0.00           C  
ATOM     19  O   ASP B 137      42.350 -20.200  22.650  1.00  0.00           O  
ATOM     20  CB  ASP B 137      45.250 -19.390  22.570  1.00  0.00           C  
ATOM     21  CG  ASP B 137      45.450 -18.950  21.110  1.00  0.00           C  
ATOM     22  OD1 ASP B 137      44.640 -18.100  20.650  1.00  0.00           O  
ATOM     23  OD2 ASP B 137      46.360 -19.510  20.450  1.00  0.00           O  
ATOM     24  N   LEU B 138      42.010 -18.020  22.210  1.00  0.00           N  
ATOM     25  CA  LEU B 138      40.650 -18.130  21.650  1.00  0.00           C  
ATOM     26  C   LEU B 138      40.530 -19.050  20.430  1.00  0.00           C  
ATOM     27  O   LEU B 138      39.540 -19.760  20.240  1.00  0.00           O  
ATOM     28  CB  LEU B 138      40.190 -16.710  21.290  1.00  0.00           C  
ATOM     29  CG  LEU B 138      38.780 -16.630  20.690  1.00  0.00           C  
ATOM     30  CD1 LEU B 138      37.680 -17.300  21.520  1.00  0.00           C  
ATOM     31  CD2 LEU B 138      38.460 -15.150  20.500  1.00  0.00           C  
ATOM     32  N   LYS B 139      41.550 -18.960  19.610  1.00  0.00           N  
ATOM     33  CA  LYS B 139      41.800 -19.810  18.430  1.00  0.00           C  
ATOM     34  C   LYS B 139      41.750 -21.310  18.810  1.00  0.00           C  
ATOM     35  O   LYS B 139      40.850 -22.060  18.430  1.00  0.00           O  
ATOM     36  CB  LYS B 139      43.180 -19.340  17.940  1.00  0.00           C  
ATOM     37  CG  LYS B 139      43.580 -19.900  16.570  1.00  0.00           C  
ATOM     38  CD  LYS B 139      42.770 -19.290  15.420  1.00  0.00           C  
ATOM     39  CE  LYS B 139      43.090 -20.110  14.160  1.00  0.00           C  
ATOM     40  NZ  LYS B 139      42.910 -19.330  12.920  1.00  0.00           N  
ATOM     41  N   ARG B 140      42.520 -21.630  19.840  1.00  0.00           N  
ATOM     42  CA  ARG B 140      42.610 -22.970  20.440  1.00  0.00           C  
ATOM     43  C   ARG B 140      41.370 -23.360  21.260  1.00  0.00           C  
ATOM     44  O   ARG B 140      41.000 -24.520  21.460  1.00  0.00           O  
ATOM     45  CB  ARG B 140      43.800 -22.950  21.360  1.00  0.00           C  
ATOM     46  CG  ARG B 140      44.410 -24.340  21.380  1.00  0.00           C  
ATOM     47  CD  ARG B 140      45.490 -24.320  22.450  1.00  0.00           C  
ATOM     48  NE  ARG B 140      46.290 -25.560  22.370  1.00  0.00           N  
ATOM     49  CZ  ARG B 140      47.460 -25.740  22.990  1.00  0.00           C  
ATOM     50  NH1 ARG B 140      48.000 -24.770  23.740  1.00  0.00           N  
ATOM     51  NH2 ARG B 140      48.090 -26.910  22.940  1.00  0.00           N  
ATOM     52  N   LEU B 141      40.760 -22.350  21.840  1.00  0.00           N  
ATOM     53  CA  LEU B 141      39.460 -22.550  22.470  1.00  0.00           C  
ATOM     54  C   LEU B 141      38.450 -23.090  21.450  1.00  0.00           C  
ATOM     55  O   LEU B 141      37.720 -24.020  21.760  1.00  0.00           O  
ATOM     56  CB  LEU B 141      39.020 -21.240  23.120  1.00  0.00           C  
ATOM     57  CG  LEU B 141      37.800 -21.440  24.020  1.00  0.00           C  
ATOM     58  CD1 LEU B 141      38.180 -22.340  25.190  1.00  0.00           C  
ATOM     59  CD2 LEU B 141      37.340 -20.080  24.540  1.00  0.00           C  
ATOM     60  N   ARG B 142      38.480 -22.630  20.200  1.00  0.00           N  
ATOM     61  CA  ARG B 142      37.540 -23.200  19.230  1.00  0.00           C  
ATOM     62  C   ARG B 142      37.980 -24.460  18.510  1.00  0.00           C  
ATOM     63  O   ARG B 142      37.140 -25.330  18.290  1.00  0.00           O  
ATOM     64  CB  ARG B 142      36.850 -22.200  18.310  1.00  0.00           C  
ATOM     65  CG  ARG B 142      37.770 -21.120  17.780  1.00  0.00           C  
ATOM     66  CD  ARG B 142      36.930 -19.870  17.490  1.00  0.00           C  
ATOM     67  NE  ARG B 142      37.920 -18.800  17.360  1.00  0.00           N  
ATOM     68  CZ  ARG B 142      37.660 -17.500  17.280  1.00  0.00           C  
ATOM     69  NH1 ARG B 142      36.430 -17.020  17.330  1.00  0.00           N  
ATOM     70  NH2 ARG B 142      38.640 -16.630  17.090  1.00  0.00           N  
ATOM     71  N   GLN B 143      39.290 -24.650  18.340  1.00  0.00           N  
ATOM     72  CA  GLN B 143      39.760 -25.910  17.730  1.00  0.00           C  
ATOM     73  C   GLN B 143      40.060 -27.090  18.670  1.00  0.00           C  
ATOM     74  O   GLN B 143      40.440 -28.170  18.230  1.00  0.00           O  
ATOM     75  CB  GLN B 143      40.830 -25.680  16.640  1.00  0.00           C  
ATOM     76  CG  GLN B 143      41.910 -24.630  16.970  1.00  0.00           C  
ATOM     77  CD  GLN B 143      43.330 -25.190  17.140  1.00  0.00           C  
ATOM     78  OE1 GLN B 143      44.130 -24.690  17.930  1.00  0.00           O  
ATOM     79  NE2 GLN B 143      43.710 -26.210  16.390  1.00  0.00           N  
ATOM     80  N   GLU B 144      39.690 -26.940  19.940  1.00  0.00           N  
ATOM     81  CA  GLU B 144      39.980 -27.960  20.970  1.00  0.00           C  
ATOM     82  C   GLU B 144      39.180 -27.740  22.290  1.00  0.00           C  
ATOM     83  O   GLU B 144      39.620 -28.150  23.370  1.00  0.00           O  
ATOM     84  CB  GLU B 144      41.500 -27.880  21.150  1.00  0.00           C  
ATOM     85  CG  GLU B 144      42.100 -29.250  21.420  1.00  0.00           C  
ATOM     86  CD  GLU B 144      43.600 -29.060  21.270  1.00  0.00           C  
ATOM     87  OE1 GLU B 144      44.210 -28.540  22.230  1.00  0.00           O  
ATOM     88  OE2 GLU B 144      44.090 -29.340  20.150  1.00  0.00           O  
ATOM     89  N   PRO B 145      37.890 -27.370  22.210  1.00  0.00           N  
ATOM     90  CA  PRO B 145      37.110 -26.970  23.400  1.00  0.00           C  
ATOM     91  C   PRO B 145      36.930 -28.080  24.440  1.00  0.00           C  
ATOM     92  O   PRO B 145      36.770 -27.800  25.630  1.00  0.00           O  
ATOM     93  CB  PRO B 145      35.760 -26.490  22.850  1.00  0.00           C  
ATOM     94  CG  PRO B 145      35.570 -27.290  21.570  1.00  0.00           C  
ATOM     95  CD  PRO B 145      37.000 -27.500  21.030  1.00  0.00           C  
ATOM     96  N   GLU B 146      36.960 -29.330  23.990  1.00  0.00           N  
ATOM     97  CA  GLU B 146      36.920 -30.540  24.850  1.00  0.00           C  
ATOM     98  C   GLU B 146      37.890 -30.510  26.050  1.00  0.00           C  
ATOM     99  O   GLU B 146      37.440 -30.610  27.190  1.00  0.00           O  
ATOM    100  CB  GLU B 146      37.180 -31.820  24.040  1.00  0.00           C  
ATOM    101  CG  GLU B 146      38.430 -31.720  23.150  1.00  0.00           C  
ATOM    102  CD  GLU B 146      39.030 -33.070  22.740  1.00  0.00           C  
ATOM    103  OE1 GLU B 146      38.530 -34.110  23.240  1.00  0.00           O  
ATOM    104  OE2 GLU B 146      40.020 -33.000  21.970  1.00  0.00           O  
ATOM    105  N   VAL B 147      39.110 -30.070  25.780  1.00  0.00           N  
ATOM    106  CA  VAL B 147      40.170 -29.890  26.790  1.00  0.00           C  
ATOM    107  C   VAL B 147      39.720 -28.870  27.860  1.00  0.00           C  
ATOM    108  O   VAL B 147      39.860 -29.110  29.060  1.00  0.00           O  
ATOM    109  CB  VAL B 147      41.470 -29.420  26.120  1.00  0.00           C  
ATOM    110  CG1 VAL B 147      42.640 -29.400  27.120  1.00  0.00           C  
ATOM    111  CG2 VAL B 147      41.860 -30.350  24.970  1.00  0.00           C  
ATOM    112  N   PHE B 148      39.180 -27.760  27.370  1.00  0.00           N  
ATOM    113  CA  PHE B 148      38.730 -26.630  28.200  1.00  0.00           C  
ATOM    114  C   PHE B 148      37.450 -26.940  28.960  1.00  0.00           C  
ATOM    115  O   PHE B 148      37.340 -26.560  30.120  1.00  0.00           O  
ATOM    116  CB  PHE B 148      38.610 -25.370  27.360  1.00  0.00           C  
ATOM    117  CG  PHE B 148      40.000 -24.910  26.880  1.00  0.00           C  
ATOM    118  CD1 PHE B 148      40.880 -24.300  27.800  1.00  0.00           C  
ATOM    119  CD2 PHE B 148      40.410 -25.180  25.560  1.00  0.00           C  
ATOM    120  CE1 PHE B 148      42.190 -23.970  27.390  1.00  0.00           C  
ATOM    121  CE2 PHE B 148      41.720 -24.850  25.150  1.00  0.00           C  
ATOM    122  CZ  PHE B 148      42.610 -24.260  26.070  1.00  0.00           C  
ATOM    123  N   HIS B 149      36.650 -27.820  28.380  1.00  0.00           N  
ATOM    124  CA  HIS B 149      35.470 -28.390  29.070  1.00  0.00           C  
ATOM    125  C   HIS B 149      35.860 -29.260  30.290  1.00  0.00           C  
ATOM    126  O   HIS B 149      35.330 -29.090  31.380  1.00  0.00           O  
ATOM    127  CB  HIS B 149      34.590 -29.160  28.090  1.00  0.00           C  
ATOM    128  CG  HIS B 149      33.130 -29.030  28.560  1.00  0.00           C  
ATOM    129  ND1 HIS B 149      32.520 -29.770  29.490  1.00  0.00           N  
ATOM    130  CD2 HIS B 149      32.360 -27.970  28.350  1.00  0.00           C  
ATOM    131  CE1 HIS B 149      31.400 -29.160  29.870  1.00  0.00           C  
ATOM    132  NE2 HIS B 149      31.310 -28.030  29.170  1.00  0.00           N  
ATOM    133  N   ARG B 150      36.890 -30.070  30.100  1.00  0.00           N  
ATOM    134  CA  ARG B 150      37.470 -30.890  31.180  1.00  0.00           C  
ATOM    135  C   ARG B 150      38.020 -30.020  32.320  1.00  0.00           C  
ATOM    136  O   ARG B 150      37.630 -30.210  33.470  1.00  0.00           O  
ATOM    137  CB  ARG B 150      38.560 -31.790  30.570  1.00  0.00           C  
ATOM    138  CG  ARG B 150      37.860 -32.820  29.670  1.00  0.00           C  
ATOM    139  CD  ARG B 150      38.670 -33.280  28.450  1.00  0.00           C  
ATOM    140  NE  ARG B 150      39.510 -34.470  28.710  1.00  0.00           N  
ATOM    141  CZ  ARG B 150      40.670 -34.480  29.370  1.00  0.00           C  
ATOM    142  NH1 ARG B 150      41.200 -33.380  29.900  1.00  0.00           N  
ATOM    143  NH2 ARG B 150      41.370 -35.620  29.440  1.00  0.00           N  
ATOM    144  N   ALA B 151      38.680 -28.940  31.970  1.00  0.00           N  
ATOM    145  CA  ALA B 151      39.250 -27.990  32.950  1.00  0.00           C  
ATOM    146  C   ALA B 151      38.160 -27.250  33.720  1.00  0.00           C  
ATOM    147  O   ALA B 151      38.230 -27.210  34.940  1.00  0.00           O  
ATOM    148  CB  ALA B 151      40.080 -26.950  32.210  1.00  0.00           C  
ATOM    149  N   ILE B 152      37.140 -26.760  33.010  1.00  0.00           N  
ATOM    150  CA  ILE B 152      35.930 -26.150  33.620  1.00  0.00           C  
ATOM    151  C   ILE B 152      35.230 -27.130  34.620  1.00  0.00           C  
ATOM    152  O   ILE B 152      35.090 -26.800  35.800  1.00  0.00           O  
ATOM    153  CB  ILE B 152      35.010 -25.590  32.510  1.00  0.00           C  
ATOM    154  CG1 ILE B 152      35.670 -24.390  31.810  1.00  0.00           C  
ATOM    155  CG2 ILE B 152      33.650 -25.130  33.040  1.00  0.00           C  
ATOM    156  CD1 ILE B 152      35.080 -24.060  30.430  1.00  0.00           C  
ATOM    157  N   ARG B 153      34.940 -28.370  34.190  1.00  0.00           N  
ATOM    158  CA  ARG B 153      34.390 -29.430  35.070  1.00  0.00           C  
ATOM    159  C   ARG B 153      35.280 -29.730  36.290  1.00  0.00           C  
ATOM    160  O   ARG B 153      35.000 -29.260  37.380  1.00  0.00           O  
ATOM    161  CB  ARG B 153      34.150 -30.760  34.330  1.00  0.00           C  
ATOM    162  CG  ARG B 153      32.780 -30.840  33.630  1.00  0.00           C  
ATOM    163  CD  ARG B 153      32.300 -32.290  33.380  1.00  0.00           C  
ATOM    164  NE  ARG B 153      33.370 -33.160  32.820  1.00  0.00           N  
ATOM    165  CZ  ARG B 153      33.750 -33.350  31.540  1.00  0.00           C  
ATOM    166  NH1 ARG B 153      33.110 -32.820  30.500  1.00  0.00           N  
ATOM    167  NH2 ARG B 153      34.810 -34.110  31.260  1.00  0.00           N  
ATOM    168  N   GLU B 154      36.500 -30.160  36.020  1.00  0.00           N  
ATOM    169  CA  GLU B 154      37.440 -30.580  37.080  1.00  0.00           C  
ATOM    170  C   GLU B 154      37.910 -29.490  38.050  1.00  0.00           C  
ATOM    171  O   GLU B 154      38.330 -29.850  39.150  1.00  0.00           O  
ATOM    172  CB  GLU B 154      38.640 -31.300  36.460  1.00  0.00           C  
ATOM    173  CG  GLU B 154      38.170 -32.660  35.950  1.00  0.00           C  
ATOM    174  CD  GLU B 154      39.270 -33.570  35.400  1.00  0.00           C  
ATOM    175  OE1 GLU B 154      40.440 -33.130  35.400  1.00  0.00           O  
ATOM    176  OE2 GLU B 154      38.910 -34.690  34.970  1.00  0.00           O  
ATOM    177  N   LYS B 155      37.950 -28.230  37.610  1.00  0.00           N  
ATOM    178  CA  LYS B 155      38.280 -27.080  38.470  1.00  0.00           C  
ATOM    179  C   LYS B 155      37.060 -26.400  39.120  1.00  0.00           C  
ATOM    180  O   LYS B 155      37.190 -25.420  39.840  1.00  0.00           O  
ATOM    181  CB  LYS B 155      39.110 -26.020  37.720  1.00  0.00           C  
ATOM    182  CG  LYS B 155      40.500 -26.590  37.420  1.00  0.00           C  
ATOM    183  CD  LYS B 155      41.340 -25.480  36.810  1.00  0.00           C  
ATOM    184  CE  LYS B 155      42.820 -25.720  37.090  1.00  0.00           C  
ATOM    185  NZ  LYS B 155      43.520 -24.570  36.540  1.00  0.00           N  
ATOM    186  N   GLY B 156      35.870 -26.900  38.790  1.00  0.00           N  
ATOM    187  CA  GLY B 156      34.600 -26.370  39.320  1.00  0.00           C  
ATOM    188  C   GLY B 156      34.380 -24.890  38.980  1.00  0.00           C  
ATOM    189  O   GLY B 156      33.930 -24.100  39.810  1.00  0.00           O  
ATOM    190  N   VAL B 157      34.680 -24.530  37.740  1.00  0.00           N  
ATOM    191  CA  VAL B 157      34.440 -23.160  37.260  1.00  0.00           C  
ATOM    192  C   VAL B 157      33.000 -23.090  36.700  1.00  0.00           C  
ATOM    193  O   VAL B 157      32.560 -23.960  35.950  1.00  0.00           O  
ATOM    194  CB  VAL B 157      35.520 -22.750  36.240  1.00  0.00           C  
ATOM    195  CG1 VAL B 157      35.260 -21.370  35.630  1.00  0.00           C  
ATOM    196  CG2 VAL B 157      36.880 -22.740  36.930  1.00  0.00           C  
ATOM    197  N   ALA B 158      32.300 -22.020  37.080  1.00  0.00           N  
ATOM    198  CA  ALA B 158      30.900 -21.790  36.680  1.00  0.00           C  
ATOM    199  C   ALA B 158      30.820 -21.010  35.360  1.00  0.00           C  
ATOM    200  O   ALA B 158      30.670 -19.790  35.340  1.00  0.00           O  
ATOM    201  CB  ALA B 158      30.120 -21.090  37.810  1.00  0.00           C  
ATOM    202  N   LEU B 159      31.180 -21.750  34.310  1.00  0.00           N  
ATOM    203  CA  LEU B 159      31.260 -21.250  32.920  1.00  0.00           C  
ATOM    204  C   LEU B 159      30.660 -22.250  31.920  1.00  0.00           C  
ATOM    205  O   LEU B 159      30.960 -23.450  31.930  1.00  0.00           O  
ATOM    206  CB  LEU B 159      32.710 -20.860  32.560  1.00  0.00           C  
ATOM    207  CG  LEU B 159      32.780 -20.130  31.210  1.00  0.00           C  
ATOM    208  CD1 LEU B 159      33.730 -18.940  31.300  1.00  0.00           C  
ATOM    209  CD2 LEU B 159      33.260 -21.050  30.090  1.00  0.00           C  
ATOM    210  N   ASP B 160      29.720 -21.750  31.140  1.00  0.00           N  
ATOM    211  CA  ASP B 160      29.170 -22.510  30.010  1.00  0.00           C  
ATOM    212  C   ASP B 160      30.020 -22.250  28.760  1.00  0.00           C  
ATOM    213  O   ASP B 160      29.850 -21.250  28.040  1.00  0.00           O  
ATOM    214  CB  ASP B 160      27.700 -22.170  29.760  1.00  0.00           C  
ATOM    215  CG  ASP B 160      27.010 -23.130  28.770  1.00  0.00           C  
ATOM    216  OD1 ASP B 160      27.740 -23.780  27.970  1.00  0.00           O  
ATOM    217  OD2 ASP B 160      25.760 -23.150  28.780  1.00  0.00           O  
ATOM    218  N   LEU B 161      30.850 -23.230  28.450  1.00  0.00           N  
ATOM    219  CA  LEU B 161      31.720 -23.170  27.270  1.00  0.00           C  
ATOM    220  C   LEU B 161      30.890 -22.960  25.990  1.00  0.00           C  
ATOM    221  O   LEU B 161      31.110 -22.010  25.240  1.00  0.00           O  
ATOM    222  CB  LEU B 161      32.530 -24.460  27.200  1.00  0.00           C  
ATOM    223  CG  LEU B 161      33.530 -24.420  26.040  1.00  0.00           C  
ATOM    224  CD1 LEU B 161      34.800 -23.680  26.440  1.00  0.00           C  
ATOM    225  CD2 LEU B 161      33.860 -25.850  25.670  1.00  0.00           C  
ATOM    226  N   GLU B 162      29.800 -23.700  25.860  1.00  0.00           N  
ATOM    227  CA  GLU B 162      29.030 -23.700  24.600  1.00  0.00           C  
ATOM    228  C   GLU B 162      28.400 -22.350  24.260  1.00  0.00           C  
ATOM    229  O   GLU B 162      28.490 -21.860  23.140  1.00  0.00           O  
ATOM    230  CB  GLU B 162      27.970 -24.800  24.670  1.00  0.00           C  
ATOM    231  CG  GLU B 162      28.600 -26.200  24.670  1.00  0.00           C  
ATOM    232  CD  GLU B 162      29.090 -26.600  23.270  1.00  0.00           C  
ATOM    233  OE1 GLU B 162      28.210 -26.570  22.370  1.00  0.00           O  
ATOM    234  OE2 GLU B 162      30.290 -26.960  23.150  1.00  0.00           O  
ATOM    235  N   ALA B 163      27.870 -21.700  25.300  1.00  0.00           N  
ATOM    236  CA  ALA B 163      27.320 -20.320  25.240  1.00  0.00           C  
ATOM    237  C   ALA B 163      28.360 -19.230  24.930  1.00  0.00           C  
ATOM    238  O   ALA B 163      28.020 -18.220  24.310  1.00  0.00           O  
ATOM    239  CB  ALA B 163      26.630 -19.990  26.560  1.00  0.00           C  
ATOM    240  N   LEU B 164      29.570 -19.440  25.440  1.00  0.00           N  
ATOM    241  CA  LEU B 164      30.770 -18.660  25.070  1.00  0.00           C  
ATOM    242  C   LEU B 164      31.050 -18.760  23.560  1.00  0.00           C  
ATOM    243  O   LEU B 164      31.040 -17.760  22.850  1.00  0.00           O  
ATOM    244  CB  LEU B 164      31.930 -19.190  25.940  1.00  0.00           C  
ATOM    245  CG  LEU B 164      33.330 -18.610  25.700  1.00  0.00           C  
ATOM    246  CD1 LEU B 164      33.310 -17.090  25.600  1.00  0.00           C  
ATOM    247  CD2 LEU B 164      34.230 -18.990  26.880  1.00  0.00           C  
ATOM    248  N   LEU B 165      31.150 -20.000  23.080  1.00  0.00           N  
ATOM    249  CA  LEU B 165      31.460 -20.320  21.670  1.00  0.00           C  
ATOM    250  C   LEU B 165      30.420 -19.820  20.650  1.00  0.00           C  
ATOM    251  O   LEU B 165      30.760 -19.260  19.610  1.00  0.00           O  
ATOM    252  CB  LEU B 165      31.680 -21.830  21.610  1.00  0.00           C  
ATOM    253  CG  LEU B 165      33.110 -22.270  21.250  1.00  0.00           C  
ATOM    254  CD1 LEU B 165      34.250 -21.330  21.690  1.00  0.00           C  
ATOM    255  CD2 LEU B 165      33.310 -23.660  21.840  1.00  0.00           C  
ATOM    256  N   ALA B 166      29.160 -19.900  21.080  1.00  0.00           N  
ATOM    257  CA  ALA B 166      28.000 -19.320  20.380  1.00  0.00           C  
ATOM    258  C   ALA B 166      28.040 -17.790  20.350  1.00  0.00           C  
ATOM    259  O   ALA B 166      27.960 -17.180  19.280  1.00  0.00           O  
ATOM    260  CB  ALA B 166      26.700 -19.800  21.040  1.00  0.00           C  
ATOM    261  N   LEU B 167      28.260 -17.180  21.510  1.00  0.00           N  
ATOM    262  CA  LEU B 167      28.450 -15.710  21.630  1.00  0.00           C  
ATOM    263  C   LEU B 167      29.570 -15.230  20.710  1.00  0.00           C  
ATOM    264  O   LEU B 167      29.450 -14.270  19.960  1.00  0.00           O  
ATOM    265  CB  LEU B 167      28.770 -15.350  23.080  1.00  0.00           C  
ATOM    266  CG  LEU B 167      28.890 -13.840  23.320  1.00  0.00           C  
ATOM    267  CD1 LEU B 167      27.620 -13.100  22.910  1.00  0.00           C  
ATOM    268  CD2 LEU B 167      29.120 -13.600  24.810  1.00  0.00           C  
ATOM    269  N   ASP B 168      30.610 -16.050  20.670  1.00  0.00           N  
ATOM    270  CA  ASP B 168      31.750 -15.780  19.790  1.00  0.00           C  
ATOM    271  C   ASP B 168      31.320 -15.720  18.320  1.00  0.00           C  
ATOM    272  O   ASP B 168      31.570 -14.700  17.670  1.00  0.00           O  
ATOM    273  CB  ASP B 168      32.830 -16.810  20.110  1.00  0.00           C  
ATOM    274  CG  ASP B 168      33.950 -16.750  19.080  1.00  0.00           C  
ATOM    275  OD1 ASP B 168      34.630 -15.700  19.050  1.00  0.00           O  
ATOM    276  OD2 ASP B 168      33.960 -17.720  18.290  1.00  0.00           O  
ATOM    277  N   ARG B 169      30.490 -16.650  17.880  1.00  0.00           N  
ATOM    278  CA  ARG B 169      30.010 -16.600  16.480  1.00  0.00           C  
ATOM    279  C   ARG B 169      28.910 -15.540  16.210  1.00  0.00           C  
ATOM    280  O   ARG B 169      28.720 -15.130  15.070  1.00  0.00           O  
ATOM    281  CB  ARG B 169      29.720 -18.020  15.960  1.00  0.00           C  
ATOM    282  CG  ARG B 169      28.350 -18.530  16.400  1.00  0.00           C  
ATOM    283  CD  ARG B 169      28.240 -20.050  16.610  1.00  0.00           C  
ATOM    284  NE  ARG B 169      26.830 -20.520  16.670  1.00  0.00           N  
ATOM    285  CZ  ARG B 169      25.700 -19.930  17.100  1.00  0.00           C  
ATOM    286  NH1 ARG B 169      25.630 -18.770  17.760  1.00  0.00           N  
ATOM    287  NH2 ARG B 169      24.560 -20.260  16.490  1.00  0.00           N  
ATOM    288  N   GLU B 170      28.340 -14.950  17.250  1.00  0.00           N  
ATOM    289  CA  GLU B 170      27.550 -13.710  17.070  1.00  0.00           C  
ATOM    290  C   GLU B 170      28.490 -12.570  16.660  1.00  0.00           C  
ATOM    291  O   GLU B 170      28.420 -12.060  15.540  1.00  0.00           O  
ATOM    292  CB  GLU B 170      26.810 -13.260  18.320  1.00  0.00           C  
ATOM    293  CG  GLU B 170      25.310 -13.370  18.140  1.00  0.00           C  
ATOM    294  CD  GLU B 170      24.900 -14.740  18.650  1.00  0.00           C  
ATOM    295  OE1 GLU B 170      25.210 -15.740  17.950  1.00  0.00           O  
ATOM    296  OE2 GLU B 170      24.370 -14.740  19.790  1.00  0.00           O  
ATOM    297  N   VAL B 171      29.440 -12.290  17.550  1.00  0.00           N  
ATOM    298  CA  VAL B 171      30.410 -11.180  17.400  1.00  0.00           C  
ATOM    299  C   VAL B 171      31.020 -11.210  15.990  1.00  0.00           C  
ATOM    300  O   VAL B 171      30.800 -10.280  15.210  1.00  0.00           O  
ATOM    301  CB  VAL B 171      31.410 -11.320  18.560  1.00  0.00           C  
ATOM    302  CG1 VAL B 171      32.660 -10.460  18.390  1.00  0.00           C  
ATOM    303  CG2 VAL B 171      30.720 -10.990  19.890  1.00  0.00           C  
ATOM    304  N   GLN B 172      31.320 -12.420  15.570  1.00  0.00           N  
ATOM    305  CA  GLN B 172      31.930 -12.670  14.250  1.00  0.00           C  
ATOM    306  C   GLN B 172      31.060 -12.410  13.010  1.00  0.00           C  
ATOM    307  O   GLN B 172      31.520 -11.810  12.040  1.00  0.00           O  
ATOM    308  CB  GLN B 172      32.500 -14.070  14.300  1.00  0.00           C  
ATOM    309  CG  GLN B 172      33.730 -14.060  15.210  1.00  0.00           C  
ATOM    310  CD  GLN B 172      34.930 -13.440  14.490  1.00  0.00           C  
ATOM    311  OE1 GLN B 172      35.350 -12.310  14.720  1.00  0.00           O  
ATOM    312  NE2 GLN B 172      35.510 -14.240  13.610  1.00  0.00           N  
ATOM    313  N   GLU B 173      29.790 -12.810  13.060  1.00  0.00           N  
ATOM    314  CA  GLU B 173      28.840 -12.510  11.960  1.00  0.00           C  
ATOM    315  C   GLU B 173      28.570 -11.010  11.860  1.00  0.00           C  
ATOM    316  O   GLU B 173      28.770 -10.430  10.790  1.00  0.00           O  
ATOM    317  CB  GLU B 173      27.530 -13.270  12.170  1.00  0.00           C  
ATOM    318  CG  GLU B 173      27.720 -14.750  11.800  1.00  0.00           C  
ATOM    319  CD  GLU B 173      26.850 -15.720  12.630  1.00  0.00           C  
ATOM    320  OE1 GLU B 173      25.850 -15.280  13.260  1.00  0.00           O  
ATOM    321  OE2 GLU B 173      27.210 -16.930  12.580  1.00  0.00           O  
ATOM    322  N   LEU B 174      28.360 -10.400  13.020  1.00  0.00           N  
ATOM    323  CA  LEU B 174      28.130  -8.950  13.170  1.00  0.00           C  
ATOM    324  C   LEU B 174      29.260  -8.100  12.590  1.00  0.00           C  
ATOM    325  O   LEU B 174      28.970  -7.170  11.840  1.00  0.00           O  
ATOM    326  CB  LEU B 174      27.920  -8.550  14.630  1.00  0.00           C  
ATOM    327  CG  LEU B 174      26.430  -8.540  14.990  1.00  0.00           C  
ATOM    328  CD1 LEU B 174      25.810  -9.950  14.960  1.00  0.00           C  
ATOM    329  CD2 LEU B 174      26.280  -7.960  16.390  1.00  0.00           C  
ATOM    330  N   LYS B 175      30.510  -8.490  12.830  1.00  0.00           N  
ATOM    331  CA  LYS B 175      31.650  -7.730  12.270  1.00  0.00           C  
ATOM    332  C   LYS B 175      31.700  -7.710  10.740  1.00  0.00           C  
ATOM    333  O   LYS B 175      31.860  -6.650  10.120  1.00  0.00           O  
ATOM    334  CB  LYS B 175      32.970  -8.230  12.860  1.00  0.00           C  
ATOM    335  CG  LYS B 175      33.390  -7.200  13.900  1.00  0.00           C  
ATOM    336  CD  LYS B 175      34.810  -7.440  14.430  1.00  0.00           C  
ATOM    337  CE  LYS B 175      34.870  -8.640  15.390  1.00  0.00           C  
ATOM    338  NZ  LYS B 175      36.250  -8.830  15.860  1.00  0.00           N  
ATOM    339  N   LYS B 176      31.310  -8.850  10.170  1.00  0.00           N  
ATOM    340  CA  LYS B 176      31.170  -9.070   8.720  1.00  0.00           C  
ATOM    341  C   LYS B 176      30.030  -8.190   8.130  1.00  0.00           C  
ATOM    342  O   LYS B 176      30.330  -7.200   7.450  1.00  0.00           O  
ATOM    343  CB  LYS B 176      31.060 -10.600   8.630  1.00  0.00           C  
ATOM    344  CG  LYS B 176      30.750 -11.230   7.280  1.00  0.00           C  
ATOM    345  CD  LYS B 176      29.240 -11.210   6.990  1.00  0.00           C  
ATOM    346  CE  LYS B 176      28.870 -11.990   5.730  1.00  0.00           C  
ATOM    347  NZ  LYS B 176      29.730 -11.620   4.580  1.00  0.00           N  
ATOM    348  N   ARG B 177      28.790  -8.330   8.630  1.00  0.00           N  
ATOM    349  CA  ARG B 177      27.660  -7.480   8.190  1.00  0.00           C  
ATOM    350  C   ARG B 177      27.870  -5.970   8.460  1.00  0.00           C  
ATOM    351  O   ARG B 177      27.420  -5.150   7.670  1.00  0.00           O  
ATOM    352  CB  ARG B 177      26.280  -7.930   8.710  1.00  0.00           C  
ATOM    353  CG  ARG B 177      25.130  -7.240   7.930  1.00  0.00           C  
ATOM    354  CD  ARG B 177      23.730  -7.660   8.410  1.00  0.00           C  
ATOM    355  NE  ARG B 177      22.790  -6.540   8.700  1.00  0.00           N  
ATOM    356  CZ  ARG B 177      21.650  -6.570   9.450  1.00  0.00           C  
ATOM    357  NH1 ARG B 177      21.170  -7.680  10.010  1.00  0.00           N  
ATOM    358  NH2 ARG B 177      20.970  -5.460   9.730  1.00  0.00           N  
ATOM    359  N   LEU B 178      28.590  -5.630   9.530  1.00  0.00           N  
ATOM    360  CA  LEU B 178      28.910  -4.220   9.830  1.00  0.00           C  
ATOM    361  C   LEU B 178      29.900  -3.610   8.800  1.00  0.00           C  
ATOM    362  O   LEU B 178      29.620  -2.540   8.260  1.00  0.00           O  
ATOM    363  CB  LEU B 178      29.370  -4.070  11.290  1.00  0.00           C  
ATOM    364  CG  LEU B 178      29.760  -2.630  11.680  1.00  0.00           C  
ATOM    365  CD1 LEU B 178      28.580  -1.660  11.570  1.00  0.00           C  
ATOM    366  CD2 LEU B 178      30.280  -2.640  13.120  1.00  0.00           C  
ATOM    367  N   GLN B 179      30.950  -4.340   8.410  1.00  0.00           N  
ATOM    368  CA  GLN B 179      31.890  -3.850   7.370  1.00  0.00           C  
ATOM    369  C   GLN B 179      31.220  -3.670   6.000  1.00  0.00           C  
ATOM    370  O   GLN B 179      31.150  -2.530   5.560  1.00  0.00           O  
ATOM    371  CB  GLN B 179      33.150  -4.720   7.250  1.00  0.00           C  
ATOM    372  CG  GLN B 179      34.080  -4.490   8.450  1.00  0.00           C  
ATOM    373  CD  GLN B 179      35.130  -5.610   8.540  1.00  0.00           C  
ATOM    374  OE1 GLN B 179      35.270  -6.500   7.710  1.00  0.00           O  
ATOM    375  NE2 GLN B 179      35.910  -5.630   9.610  1.00  0.00           N  
ATOM    376  N   GLU B 180      30.430  -4.690   5.620  1.00  0.00           N  
ATOM    377  CA  GLU B 180      29.430  -4.650   4.530  1.00  0.00           C  
ATOM    378  C   GLU B 180      28.650  -3.320   4.400  1.00  0.00           C  
ATOM    379  O   GLU B 180      28.630  -2.700   3.330  1.00  0.00           O  
ATOM    380  CB  GLU B 180      28.370  -5.740   4.750  1.00  0.00           C  
ATOM    381  CG  GLU B 180      28.410  -6.930   3.790  1.00  0.00           C  
ATOM    382  CD  GLU B 180      29.510  -7.970   4.060  1.00  0.00           C  
ATOM    383  OE1 GLU B 180      30.420  -7.740   4.890  1.00  0.00           O  
ATOM    384  OE2 GLU B 180      29.390  -9.030   3.410  1.00  0.00           O  
ATOM    385  N   VAL B 181      27.950  -2.940   5.470  1.00  0.00           N  
ATOM    386  CA  VAL B 181      27.100  -1.720   5.510  1.00  0.00           C  
ATOM    387  C   VAL B 181      27.940  -0.460   5.280  1.00  0.00           C  
ATOM    388  O   VAL B 181      27.510   0.420   4.520  1.00  0.00           O  
ATOM    389  CB  VAL B 181      26.290  -1.670   6.830  1.00  0.00           C  
ATOM    390  CG1 VAL B 181      25.580  -0.320   7.020  1.00  0.00           C  
ATOM    391  CG2 VAL B 181      25.250  -2.800   6.860  1.00  0.00           C  
ATOM    392  N   GLN B 182      29.110  -0.390   5.900  1.00  0.00           N  
ATOM    393  CA  GLN B 182      29.990   0.780   5.700  1.00  0.00           C  
ATOM    394  C   GLN B 182      30.690   0.790   4.340  1.00  0.00           C  
ATOM    395  O   GLN B 182      30.600   1.790   3.650  1.00  0.00           O  
ATOM    396  CB  GLN B 182      30.880   1.190   6.880  1.00  0.00           C  
ATOM    397  CG  GLN B 182      31.210   0.040   7.840  1.00  0.00           C  
ATOM    398  CD  GLN B 182      32.710  -0.030   8.130  1.00  0.00           C  
ATOM    399  OE1 GLN B 182      33.220   0.530   9.090  1.00  0.00           O  
ATOM    400  NE2 GLN B 182      33.450  -0.720   7.270  1.00  0.00           N  
ATOM    401  N   THR B 183      30.950  -0.410   3.840  1.00  0.00           N  
ATOM    402  CA  THR B 183      31.360  -0.700   2.450  1.00  0.00           C  
ATOM    403  C   THR B 183      30.320  -0.200   1.420  1.00  0.00           C  
ATOM    404  O   THR B 183      30.670   0.550   0.510  1.00  0.00           O  
ATOM    405  CB  THR B 183      31.630  -2.230   2.420  1.00  0.00           C  
ATOM    406  OG1 THR B 183      32.810  -2.520   3.180  1.00  0.00           O  
ATOM    407  CG2 THR B 183      31.590  -2.910   1.050  1.00  0.00           C  
ATOM    408  N   GLU B 184      29.040  -0.540   1.610  1.00  0.00           N  
ATOM    409  CA  GLU B 184      27.940   0.010   0.770  1.00  0.00           C  
ATOM    410  C   GLU B 184      27.910   1.540   0.820  1.00  0.00           C  
ATOM    411  O   GLU B 184      27.940   2.210  -0.210  1.00  0.00           O  
ATOM    412  CB  GLU B 184      26.560  -0.470   1.250  1.00  0.00           C  
ATOM    413  CG  GLU B 184      25.720  -1.030   0.110  1.00  0.00           C  
ATOM    414  CD  GLU B 184      26.070  -2.500  -0.170  1.00  0.00           C  
ATOM    415  OE1 GLU B 184      27.100  -2.770  -0.860  1.00  0.00           O  
ATOM    416  OE2 GLU B 184      25.300  -3.360   0.330  1.00  0.00           O  
ATOM    417  N   ARG B 185      27.930   2.060   2.040  1.00  0.00           N  
ATOM    418  CA  ARG B 185      27.870   3.500   2.350  1.00  0.00           C  
ATOM    419  C   ARG B 185      29.020   4.270   1.670  1.00  0.00           C  
ATOM    420  O   ARG B 185      28.790   5.290   1.020  1.00  0.00           O  
ATOM    421  CB  ARG B 185      27.950   3.500   3.870  1.00  0.00           C  
ATOM    422  CG  ARG B 185      27.340   4.690   4.600  1.00  0.00           C  
ATOM    423  CD  ARG B 185      27.510   4.310   6.080  1.00  0.00           C  
ATOM    424  NE  ARG B 185      27.080   5.370   7.020  1.00  0.00           N  
ATOM    425  CZ  ARG B 185      27.450   5.440   8.300  1.00  0.00           C  
ATOM    426  NH1 ARG B 185      28.320   4.580   8.830  1.00  0.00           N  
ATOM    427  NH2 ARG B 185      26.880   6.360   9.090  1.00  0.00           N  
ATOM    428  N   ASN B 186      30.220   3.680   1.700  1.00  0.00           N  
ATOM    429  CA  ASN B 186      31.410   4.160   0.960  1.00  0.00           C  
ATOM    430  C   ASN B 186      31.080   4.420  -0.530  1.00  0.00           C  
ATOM    431  O   ASN B 186      30.940   5.600  -0.880  1.00  0.00           O  
ATOM    432  CB  ASN B 186      32.590   3.180   1.120  1.00  0.00           C  
ATOM    433  CG  ASN B 186      33.080   3.040   2.580  1.00  0.00           C  
ATOM    434  OD1 ASN B 186      33.300   1.960   3.120  1.00  0.00           O  
ATOM    435  ND2 ASN B 186      33.280   4.170   3.250  1.00  0.00           N  
ATOM    436  N   GLN B 195      30.590   3.380  -1.200  1.00  0.00           N  
ATOM    437  CA  GLN B 195      30.130   3.410  -2.610  1.00  0.00           C  
ATOM    438  C   GLN B 195      29.140   4.560  -2.920  1.00  0.00           C  
ATOM    439  O   GLN B 195      29.410   5.350  -3.820  1.00  0.00           O  
ATOM    440  CB  GLN B 195      29.490   2.070  -3.010  1.00  0.00           C  
ATOM    441  CG  GLN B 195      30.360   0.840  -2.690  1.00  0.00           C  
ATOM    442  CD  GLN B 195      31.670   0.750  -3.490  1.00  0.00           C  
ATOM    443  OE1 GLN B 195      32.630   1.500  -3.320  1.00  0.00           O  
ATOM    444  NE2 GLN B 195      31.780  -0.270  -4.320  1.00  0.00           N  
ATOM    445  N   VAL B 196      28.070   4.670  -2.110  1.00  0.00           N  
ATOM    446  CA  VAL B 196      27.080   5.790  -2.140  1.00  0.00           C  
ATOM    447  C   VAL B 196      27.750   7.180  -2.040  1.00  0.00           C  
ATOM    448  O   VAL B 196      27.610   8.010  -2.940  1.00  0.00           O  
ATOM    449  CB  VAL B 196      25.990   5.610  -1.050  1.00  0.00           C  
ATOM    450  CG1 VAL B 196      25.090   6.830  -0.770  1.00  0.00           C  
ATOM    451  CG2 VAL B 196      25.070   4.450  -1.410  1.00  0.00           C  
ATOM    452  N   ALA B 197      28.460   7.400  -0.930  1.00  0.00           N  
ATOM    453  CA  ALA B 197      29.210   8.650  -0.640  1.00  0.00           C  
ATOM    454  C   ALA B 197      30.200   9.140  -1.740  1.00  0.00           C  
ATOM    455  O   ALA B 197      30.450  10.340  -1.910  1.00  0.00           O  
ATOM    456  CB  ALA B 197      30.000   8.420   0.650  1.00  0.00           C  
ATOM    457  N   LYS B 198      30.860   8.170  -2.390  1.00  0.00           N  
ATOM    458  CA  LYS B 198      31.750   8.410  -3.540  1.00  0.00           C  
ATOM    459  C   LYS B 198      31.080   9.290  -4.610  1.00  0.00           C  
ATOM    460  O   LYS B 198      31.410  10.460  -4.790  1.00  0.00           O  
ATOM    461  CB  LYS B 198      32.200   7.080  -4.190  1.00  0.00           C  
ATOM    462  CG  LYS B 198      33.540   6.590  -3.620  1.00  0.00           C  
ATOM    463  CD  LYS B 198      34.230   5.570  -4.540  1.00  0.00           C  
ATOM    464  CE  LYS B 198      35.770   5.650  -4.470  1.00  0.00           C  
ATOM    465  NZ  LYS B 198      36.380   6.560  -5.470  1.00  0.00           N  
ATOM    466  N   ARG B 199      29.950   8.770  -5.050  1.00  0.00           N  
ATOM    467  CA  ARG B 199      29.180   9.350  -6.170  1.00  0.00           C  
ATOM    468  C   ARG B 199      28.010  10.270  -5.780  1.00  0.00           C  
ATOM    469  O   ARG B 199      27.180  10.560  -6.640  1.00  0.00           O  
ATOM    470  CB  ARG B 199      28.680   8.210  -7.050  1.00  0.00           C  
ATOM    471  CG  ARG B 199      27.880   7.170  -6.280  1.00  0.00           C  
ATOM    472  CD  ARG B 199      27.320   6.180  -7.290  1.00  0.00           C  
ATOM    473  NE  ARG B 199      27.560   4.790  -6.840  1.00  0.00           N  
ATOM    474  CZ  ARG B 199      26.710   3.770  -6.990  1.00  0.00           C  
ATOM    475  NH1 ARG B 199      25.510   3.970  -7.530  1.00  0.00           N  
ATOM    476  NH2 ARG B 199      27.090   2.520  -6.700  1.00  0.00           N  
ATOM    477  N   VAL B 200      28.030  10.880  -4.590  1.00  0.00           N  
ATOM    478  CA  VAL B 200      26.890  11.750  -4.230  1.00  0.00           C  
ATOM    479  C   VAL B 200      26.950  13.040  -5.100  1.00  0.00           C  
ATOM    480  O   VAL B 200      26.200  13.090  -6.080  1.00  0.00           O  
ATOM    481  CB  VAL B 200      26.590  11.760  -2.720  1.00  0.00           C  
ATOM    482  CG1 VAL B 200      25.630  12.860  -2.260  1.00  0.00           C  
ATOM    483  CG2 VAL B 200      25.950  10.430  -2.320  1.00  0.00           C  
ATOM    484  N   PRO B 201      27.920  13.970  -4.960  1.00  0.00           N  
ATOM    485  CA  PRO B 201      28.160  14.910  -6.070  1.00  0.00           C  
ATOM    486  C   PRO B 201      28.820  14.200  -7.270  1.00  0.00           C  
ATOM    487  O   PRO B 201      29.740  13.400  -7.140  1.00  0.00           O  
ATOM    488  CB  PRO B 201      29.020  16.050  -5.530  1.00  0.00           C  
ATOM    489  CG  PRO B 201      28.570  16.100  -4.070  1.00  0.00           C  
ATOM    490  CD  PRO B 201      28.370  14.620  -3.710  1.00  0.00           C  
ATOM    491  N   LYS B 202      28.320  14.670  -8.410  1.00  0.00           N  
ATOM    492  CA  LYS B 202      28.530  14.110  -9.760  1.00  0.00           C  
ATOM    493  C   LYS B 202      27.780  12.800 -10.030  1.00  0.00           C  
ATOM    494  O   LYS B 202      28.270  11.900 -10.710  1.00  0.00           O  
ATOM    495  CB  LYS B 202      29.980  14.140 -10.230  1.00  0.00           C  
ATOM    496  CG  LYS B 202      30.190  15.410 -11.080  1.00  0.00           C  
ATOM    497  CD  LYS B 202      31.660  15.840 -11.150  1.00  0.00           C  
ATOM    498  CE  LYS B 202      32.600  14.800 -11.770  1.00  0.00           C  
ATOM    499  NZ  LYS B 202      33.940  15.010 -11.200  1.00  0.00           N  
ATOM    500  N   ALA B 203      26.670  12.750  -9.290  1.00  0.00           N  
ATOM    501  CA  ALA B 203      25.380  12.230  -9.750  1.00  0.00           C  
ATOM    502  C   ALA B 203      24.540  13.450 -10.160  1.00  0.00           C  
ATOM    503  O   ALA B 203      24.690  14.540  -9.590  1.00  0.00           O  
ATOM    504  CB  ALA B 203      24.700  11.480  -8.590  1.00  0.00           C  
ATOM    505  N   PRO B 205      23.700  13.320 -11.200  1.00  0.00           N  
ATOM    506  CA  PRO B 205      22.710  14.360 -11.570  1.00  0.00           C  
ATOM    507  C   PRO B 205      21.810  14.690 -10.370  1.00  0.00           C  
ATOM    508  O   PRO B 205      21.570  13.800  -9.550  1.00  0.00           O  
ATOM    509  CB  PRO B 205      21.920  13.740 -12.720  1.00  0.00           C  
ATOM    510  CG  PRO B 205      22.170  12.240 -12.600  1.00  0.00           C  
ATOM    511  CD  PRO B 205      23.610  12.160 -12.110  1.00  0.00           C  
ATOM    512  N   PRO B 206      21.230  15.900 -10.290  1.00  0.00           N  
ATOM    513  CA  PRO B 206      20.380  16.300  -9.140  1.00  0.00           C  
ATOM    514  C   PRO B 206      19.210  15.320  -8.930  1.00  0.00           C  
ATOM    515  O   PRO B 206      19.090  14.710  -7.870  1.00  0.00           O  
ATOM    516  CB  PRO B 206      19.930  17.730  -9.440  1.00  0.00           C  
ATOM    517  CG  PRO B 206      20.030  17.840 -10.960  1.00  0.00           C  
ATOM    518  CD  PRO B 206      21.220  16.950 -11.330  1.00  0.00           C  
ATOM    519  N   GLU B 207      18.610  14.950 -10.060  1.00  0.00           N  
ATOM    520  CA  GLU B 207      17.590  13.880 -10.160  1.00  0.00           C  
ATOM    521  C   GLU B 207      17.900  12.590  -9.360  1.00  0.00           C  
ATOM    522  O   GLU B 207      17.100  12.150  -8.520  1.00  0.00           O  
ATOM    523  CB  GLU B 207      17.240  13.600 -11.650  1.00  0.00           C  
ATOM    524  CG  GLU B 207      18.290  14.020 -12.710  1.00  0.00           C  
ATOM    525  CD  GLU B 207      18.660  12.880 -13.680  1.00  0.00           C  
ATOM    526  OE1 GLU B 207      18.640  11.670 -13.320  1.00  0.00           O  
ATOM    527  OE2 GLU B 207      19.120  13.270 -14.760  1.00  0.00           O  
ATOM    528  N   GLU B 208      19.150  12.150  -9.380  1.00  0.00           N  
ATOM    529  CA  GLU B 208      19.600  10.900  -8.730  1.00  0.00           C  
ATOM    530  C   GLU B 208      20.290  11.060  -7.360  1.00  0.00           C  
ATOM    531  O   GLU B 208      20.220  10.180  -6.500  1.00  0.00           O  
ATOM    532  CB  GLU B 208      20.610  10.160  -9.600  1.00  0.00           C  
ATOM    533  CG  GLU B 208      20.000   9.580 -10.870  1.00  0.00           C  
ATOM    534  CD  GLU B 208      20.960   8.480 -11.310  1.00  0.00           C  
ATOM    535  OE1 GLU B 208      20.910   7.430 -10.620  1.00  0.00           O  
ATOM    536  OE2 GLU B 208      21.790   8.750 -12.200  1.00  0.00           O  
ATOM    537  N   LYS B 209      20.960  12.190  -7.160  1.00  0.00           N  
ATOM    538  CA  LYS B 209      21.750  12.390  -5.950  1.00  0.00           C  
ATOM    539  C   LYS B 209      20.880  12.350  -4.670  1.00  0.00           C  
ATOM    540  O   LYS B 209      21.320  11.830  -3.650  1.00  0.00           O  
ATOM    541  CB  LYS B 209      22.570  13.670  -6.110  1.00  0.00           C  
ATOM    542  CG  LYS B 209      21.700  14.920  -5.950  1.00  0.00           C  
ATOM    543  CD  LYS B 209      22.500  16.120  -5.460  1.00  0.00           C  
ATOM    544  CE  LYS B 209      22.860  16.050  -3.980  1.00  0.00           C  
ATOM    545  NZ  LYS B 209      23.840  14.980  -3.710  1.00  0.00           N  
ATOM    546  N   GLU B 210      19.610  12.720  -4.830  1.00  0.00           N  
ATOM    547  CA  GLU B 210      18.530  12.660  -3.800  1.00  0.00           C  
ATOM    548  C   GLU B 210      18.240  11.230  -3.290  1.00  0.00           C  
ATOM    549  O   GLU B 210      18.180  10.980  -2.090  1.00  0.00           O  
ATOM    550  CB  GLU B 210      17.230  13.240  -4.380  1.00  0.00           C  
ATOM    551  CG  GLU B 210      17.350  14.720  -4.760  1.00  0.00           C  
ATOM    552  CD  GLU B 210      17.520  15.660  -3.550  1.00  0.00           C  
ATOM    553  OE1 GLU B 210      16.540  15.750  -2.780  1.00  0.00           O  
ATOM    554  OE2 GLU B 210      18.590  16.320  -3.480  1.00  0.00           O  
ATOM    555  N   ALA B 211      18.110  10.310  -4.240  1.00  0.00           N  
ATOM    556  CA  ALA B 211      18.010   8.860  -3.980  1.00  0.00           C  
ATOM    557  C   ALA B 211      19.250   8.350  -3.230  1.00  0.00           C  
ATOM    558  O   ALA B 211      19.130   7.750  -2.170  1.00  0.00           O  
ATOM    559  CB  ALA B 211      17.870   8.110  -5.310  1.00  0.00           C  
ATOM    560  N   LEU B 212      20.430   8.720  -3.730  1.00  0.00           N  
ATOM    561  CA  LEU B 212      21.740   8.340  -3.160  1.00  0.00           C  
ATOM    562  C   LEU B 212      21.840   8.700  -1.650  1.00  0.00           C  
ATOM    563  O   LEU B 212      22.090   7.840  -0.820  1.00  0.00           O  
ATOM    564  CB  LEU B 212      22.790   9.060  -4.010  1.00  0.00           C  
ATOM    565  CG  LEU B 212      23.770   8.150  -4.770  1.00  0.00           C  
ATOM    566  CD1 LEU B 212      23.130   6.980  -5.520  1.00  0.00           C  
ATOM    567  CD2 LEU B 212      24.550   9.010  -5.770  1.00  0.00           C  
ATOM    568  N   ILE B 213      21.340   9.900  -1.350  1.00  0.00           N  
ATOM    569  CA  ILE B 213      21.180  10.460   0.020  1.00  0.00           C  
ATOM    570  C   ILE B 213      20.200   9.650   0.900  1.00  0.00           C  
ATOM    571  O   ILE B 213      20.590   9.200   1.970  1.00  0.00           O  
ATOM    572  CB  ILE B 213      20.880  11.970  -0.130  1.00  0.00           C  
ATOM    573  CG1 ILE B 213      22.170  12.670  -0.620  1.00  0.00           C  
ATOM    574  CG2 ILE B 213      20.270  12.610   1.140  1.00  0.00           C  
ATOM    575  CD1 ILE B 213      21.980  14.120  -1.090  1.00  0.00           C  
ATOM    576  N   ALA B 214      19.010   9.350   0.370  1.00  0.00           N  
ATOM    577  CA  ALA B 214      18.080   8.380   0.980  1.00  0.00           C  
ATOM    578  C   ALA B 214      18.730   7.000   1.250  1.00  0.00           C  
ATOM    579  O   ALA B 214      18.720   6.590   2.410  1.00  0.00           O  
ATOM    580  CB  ALA B 214      16.810   8.320   0.130  1.00  0.00           C  
ATOM    581  N   ARG B 215      19.460   6.370   0.300  1.00  0.00           N  
ATOM    582  CA  ARG B 215      20.190   5.100   0.580  1.00  0.00           C  
ATOM    583  C   ARG B 215      21.320   5.270   1.630  1.00  0.00           C  
ATOM    584  O   ARG B 215      21.420   4.450   2.540  1.00  0.00           O  
ATOM    585  CB  ARG B 215      20.650   4.370  -0.700  1.00  0.00           C  
ATOM    586  CG  ARG B 215      21.180   2.960  -0.380  1.00  0.00           C  
ATOM    587  CD  ARG B 215      21.030   1.960  -1.540  1.00  0.00           C  
ATOM    588  NE  ARG B 215      22.260   1.170  -1.790  1.00  0.00           N  
ATOM    589  CZ  ARG B 215      23.290   1.580  -2.550  1.00  0.00           C  
ATOM    590  NH1 ARG B 215      23.250   2.780  -3.120  1.00  0.00           N  
ATOM    591  NH2 ARG B 215      24.240   0.760  -2.990  1.00  0.00           N  
ATOM    592  N   GLY B 216      22.000   6.420   1.610  1.00  0.00           N  
ATOM    593  CA  GLY B 216      23.020   6.780   2.630  1.00  0.00           C  
ATOM    594  C   GLY B 216      22.440   6.770   4.060  1.00  0.00           C  
ATOM    595  O   GLY B 216      22.830   5.950   4.880  1.00  0.00           O  
ATOM    596  N   LYS B 217      21.360   7.520   4.280  1.00  0.00           N  
ATOM    597  CA  LYS B 217      20.680   7.630   5.610  1.00  0.00           C  
ATOM    598  C   LYS B 217      20.240   6.290   6.270  1.00  0.00           C  
ATOM    599  O   LYS B 217      20.310   6.140   7.490  1.00  0.00           O  
ATOM    600  CB  LYS B 217      19.530   8.680   5.530  1.00  0.00           C  
ATOM    601  CG  LYS B 217      18.210   8.420   6.290  1.00  0.00           C  
ATOM    602  CD  LYS B 217      17.180   7.660   5.420  1.00  0.00           C  
ATOM    603  CE  LYS B 217      16.040   6.940   6.160  1.00  0.00           C  
ATOM    604  NZ  LYS B 217      15.280   6.210   5.130  1.00  0.00           N  
ATOM    605  N   ALA B 218      19.600   5.460   5.450  1.00  0.00           N  
ATOM    606  CA  ALA B 218      19.150   4.100   5.810  1.00  0.00           C  
ATOM    607  C   ALA B 218      20.330   3.170   6.150  1.00  0.00           C  
ATOM    608  O   ALA B 218      20.290   2.460   7.160  1.00  0.00           O  
ATOM    609  CB  ALA B 218      18.350   3.590   4.620  1.00  0.00           C  
ATOM    610  N   LEU B 219      21.400   3.240   5.350  1.00  0.00           N  
ATOM    611  CA  LEU B 219      22.690   2.590   5.630  1.00  0.00           C  
ATOM    612  C   LEU B 219      23.320   3.100   6.940  1.00  0.00           C  
ATOM    613  O   LEU B 219      23.930   2.340   7.680  1.00  0.00           O  
ATOM    614  CB  LEU B 219      23.590   2.850   4.420  1.00  0.00           C  
ATOM    615  CG  LEU B 219      23.830   1.660   3.480  1.00  0.00           C  
ATOM    616  CD1 LEU B 219      22.640   0.720   3.250  1.00  0.00           C  
ATOM    617  CD2 LEU B 219      24.270   2.230   2.140  1.00  0.00           C  
ATOM    618  N   GLY B 220      23.120   4.390   7.220  1.00  0.00           N  
ATOM    619  CA  GLY B 220      23.530   5.020   8.500  1.00  0.00           C  
ATOM    620  C   GLY B 220      22.750   4.450   9.700  1.00  0.00           C  
ATOM    621  O   GLY B 220      23.370   4.000  10.660  1.00  0.00           O  
ATOM    622  N   GLU B 221      21.420   4.390   9.550  1.00  0.00           N  
ATOM    623  CA  GLU B 221      20.510   3.670  10.480  1.00  0.00           C  
ATOM    624  C   GLU B 221      21.030   2.270  10.840  1.00  0.00           C  
ATOM    625  O   GLU B 221      21.430   2.010  11.980  1.00  0.00           O  
ATOM    626  CB  GLU B 221      19.100   3.570   9.870  1.00  0.00           C  
ATOM    627  CG  GLU B 221      18.400   4.910   9.590  1.00  0.00           C  
ATOM    628  CD  GLU B 221      18.260   5.820  10.830  1.00  0.00           C  
ATOM    629  OE1 GLU B 221      19.280   6.470  11.170  1.00  0.00           O  
ATOM    630  OE2 GLU B 221      17.140   5.870  11.390  1.00  0.00           O  
ATOM    631  N   GLU B 222      21.280   1.510   9.780  1.00  0.00           N  
ATOM    632  CA  GLU B 222      21.940   0.190   9.830  1.00  0.00           C  
ATOM    633  C   GLU B 222      23.280   0.170  10.580  1.00  0.00           C  
ATOM    634  O   GLU B 222      23.350  -0.450  11.630  1.00  0.00           O  
ATOM    635  CB  GLU B 222      22.150  -0.250   8.380  1.00  0.00           C  
ATOM    636  CG  GLU B 222      20.970  -1.060   7.870  1.00  0.00           C  
ATOM    637  CD  GLU B 222      21.050  -2.410   8.580  1.00  0.00           C  
ATOM    638  OE1 GLU B 222      21.980  -3.170   8.200  1.00  0.00           O  
ATOM    639  OE2 GLU B 222      20.250  -2.600   9.540  1.00  0.00           O  
ATOM    640  N   ALA B 223      24.280   0.920  10.090  1.00  0.00           N  
ATOM    641  CA  ALA B 223      25.650   0.910  10.650  1.00  0.00           C  
ATOM    642  C   ALA B 223      25.630   1.130  12.170  1.00  0.00           C  
ATOM    643  O   ALA B 223      25.980   0.210  12.900  1.00  0.00           O  
ATOM    644  CB  ALA B 223      26.490   1.980   9.950  1.00  0.00           C  
ATOM    645  N   LYS B 224      24.890   2.140  12.610  1.00  0.00           N  
ATOM    646  CA  LYS B 224      24.760   2.450  14.060  1.00  0.00           C  
ATOM    647  C   LYS B 224      24.070   1.320  14.850  1.00  0.00           C  
ATOM    648  O   LYS B 224      24.630   0.850  15.840  1.00  0.00           O  
ATOM    649  CB  LYS B 224      23.990   3.770  14.280  1.00  0.00           C  
ATOM    650  CG  LYS B 224      24.120   4.300  15.720  1.00  0.00           C  
ATOM    651  CD  LYS B 224      25.570   4.690  16.080  1.00  0.00           C  
ATOM    652  CE  LYS B 224      25.740   5.060  17.570  1.00  0.00           C  
ATOM    653  NZ  LYS B 224      25.060   6.320  17.960  1.00  0.00           N  
ATOM    654  N   ARG B 225      22.920   0.850  14.360  1.00  0.00           N  
ATOM    655  CA  ARG B 225      22.130  -0.260  14.950  1.00  0.00           C  
ATOM    656  C   ARG B 225      22.990  -1.530  15.130  1.00  0.00           C  
ATOM    657  O   ARG B 225      23.090  -2.100  16.220  1.00  0.00           O  
ATOM    658  CB  ARG B 225      20.960  -0.560  14.010  1.00  0.00           C  
ATOM    659  CG  ARG B 225      19.910  -1.500  14.620  1.00  0.00           C  
ATOM    660  CD  ARG B 225      19.060  -2.260  13.590  1.00  0.00           C  
ATOM    661  NE  ARG B 225      19.810  -3.390  12.980  1.00  0.00           N  
ATOM    662  CZ  ARG B 225      19.420  -4.680  12.940  1.00  0.00           C  
ATOM    663  NH1 ARG B 225      18.250  -5.070  13.430  1.00  0.00           N  
ATOM    664  NH2 ARG B 225      20.260  -5.620  12.500  1.00  0.00           N  
ATOM    665  N   LEU B 226      23.750  -1.860  14.080  1.00  0.00           N  
ATOM    666  CA  LEU B 226      24.650  -3.030  14.030  1.00  0.00           C  
ATOM    667  C   LEU B 226      25.850  -2.860  14.970  1.00  0.00           C  
ATOM    668  O   LEU B 226      26.020  -3.640  15.910  1.00  0.00           O  
ATOM    669  CB  LEU B 226      25.070  -3.210  12.570  1.00  0.00           C  
ATOM    670  CG  LEU B 226      24.970  -4.660  12.100  1.00  0.00           C  
ATOM    671  CD1 LEU B 226      23.560  -5.260  12.270  1.00  0.00           C  
ATOM    672  CD2 LEU B 226      25.370  -4.650  10.630  1.00  0.00           C  
ATOM    673  N   GLU B 227      26.530  -1.720  14.860  1.00  0.00           N  
ATOM    674  CA  GLU B 227      27.680  -1.370  15.710  1.00  0.00           C  
ATOM    675  C   GLU B 227      27.360  -1.460  17.220  1.00  0.00           C  
ATOM    676  O   GLU B 227      28.010  -2.190  17.960  1.00  0.00           O  
ATOM    677  CB  GLU B 227      28.170   0.030  15.350  1.00  0.00           C  
ATOM    678  CG  GLU B 227      29.550   0.300  15.970  1.00  0.00           C  
ATOM    679  CD  GLU B 227      30.090   1.720  15.790  1.00  0.00           C  
ATOM    680  OE1 GLU B 227      29.290   2.640  15.480  1.00  0.00           O  
ATOM    681  OE2 GLU B 227      31.310   1.840  16.050  1.00  0.00           O  
ATOM    682  N   GLU B 228      26.270  -0.800  17.580  1.00  0.00           N  
ATOM    683  CA  GLU B 228      25.680  -0.810  18.940  1.00  0.00           C  
ATOM    684  C   GLU B 228      25.440  -2.230  19.550  1.00  0.00           C  
ATOM    685  O   GLU B 228      25.770  -2.480  20.710  1.00  0.00           O  
ATOM    686  CB  GLU B 228      24.370  -0.050  18.750  1.00  0.00           C  
ATOM    687  CG  GLU B 228      23.830   0.640  20.000  1.00  0.00           C  
ATOM    688  CD  GLU B 228      22.310   0.520  19.960  1.00  0.00           C  
ATOM    689  OE1 GLU B 228      21.820  -0.570  20.360  1.00  0.00           O  
ATOM    690  OE2 GLU B 228      21.660   1.480  19.460  1.00  0.00           O  
ATOM    691  N   ALA B 229      24.900  -3.170  18.760  1.00  0.00           N  
ATOM    692  CA  ALA B 229      24.760  -4.600  19.150  1.00  0.00           C  
ATOM    693  C   ALA B 229      26.110  -5.360  19.230  1.00  0.00           C  
ATOM    694  O   ALA B 229      26.350  -6.180  20.130  1.00  0.00           O  
ATOM    695  CB  ALA B 229      23.870  -5.290  18.130  1.00  0.00           C  
ATOM    696  N   LEU B 230      27.020  -5.110  18.300  1.00  0.00           N  
ATOM    697  CA  LEU B 230      28.370  -5.690  18.330  1.00  0.00           C  
ATOM    698  C   LEU B 230      29.110  -5.340  19.630  1.00  0.00           C  
ATOM    699  O   LEU B 230      29.690  -6.200  20.290  1.00  0.00           O  
ATOM    700  CB  LEU B 230      29.170  -5.190  17.120  1.00  0.00           C  
ATOM    701  CG  LEU B 230      30.610  -5.720  17.130  1.00  0.00           C  
ATOM    702  CD1 LEU B 230      30.600  -7.230  16.900  1.00  0.00           C  
ATOM    703  CD2 LEU B 230      31.480  -4.980  16.120  1.00  0.00           C  
ATOM    704  N   ARG B 231      29.020  -4.070  19.990  1.00  0.00           N  
ATOM    705  CA  ARG B 231      29.580  -3.470  21.220  1.00  0.00           C  
ATOM    706  C   ARG B 231      29.120  -4.190  22.520  1.00  0.00           C  
ATOM    707  O   ARG B 231      29.930  -4.650  23.320  1.00  0.00           O  
ATOM    708  CB  ARG B 231      29.110  -2.010  21.160  1.00  0.00           C  
ATOM    709  CG  ARG B 231      30.190  -1.000  21.520  1.00  0.00           C  
ATOM    710  CD  ARG B 231      30.630  -1.150  22.980  1.00  0.00           C  
ATOM    711  NE  ARG B 231      31.600  -0.080  23.270  1.00  0.00           N  
ATOM    712  CZ  ARG B 231      31.380   1.000  24.030  1.00  0.00           C  
ATOM    713  NH1 ARG B 231      30.270   1.140  24.770  1.00  0.00           N  
ATOM    714  NH2 ARG B 231      32.070   2.090  23.740  1.00  0.00           N  
ATOM    715  N   GLU B 232      27.810  -4.150  22.790  1.00  0.00           N  
ATOM    716  CA  GLU B 232      27.070  -5.000  23.740  1.00  0.00           C  
ATOM    717  C   GLU B 232      27.570  -6.480  23.800  1.00  0.00           C  
ATOM    718  O   GLU B 232      28.020  -6.940  24.840  1.00  0.00           O  
ATOM    719  CB  GLU B 232      25.660  -4.850  23.180  1.00  0.00           C  
ATOM    720  CG  GLU B 232      24.470  -5.390  23.970  1.00  0.00           C  
ATOM    721  CD  GLU B 232      23.230  -5.180  23.090  1.00  0.00           C  
ATOM    722  OE1 GLU B 232      22.860  -4.000  22.880  1.00  0.00           O  
ATOM    723  OE2 GLU B 232      22.710  -6.200  22.580  1.00  0.00           O  
ATOM    724  N   LYS B 233      27.610  -7.170  22.650  1.00  0.00           N  
ATOM    725  CA  LYS B 233      28.140  -8.550  22.510  1.00  0.00           C  
ATOM    726  C   LYS B 233      29.630  -8.750  22.800  1.00  0.00           C  
ATOM    727  O   LYS B 233      29.990  -9.600  23.600  1.00  0.00           O  
ATOM    728  CB  LYS B 233      27.830  -9.140  21.130  1.00  0.00           C  
ATOM    729  CG  LYS B 233      26.480  -9.850  21.250  1.00  0.00           C  
ATOM    730  CD  LYS B 233      25.520  -9.530  20.100  1.00  0.00           C  
ATOM    731  CE  LYS B 233      24.180  -9.000  20.650  1.00  0.00           C  
ATOM    732  NZ  LYS B 233      23.570  -9.850  21.690  1.00  0.00           N  
ATOM    733  N   GLU B 234      30.470  -7.910  22.200  1.00  0.00           N  
ATOM    734  CA  GLU B 234      31.930  -7.950  22.390  1.00  0.00           C  
ATOM    735  C   GLU B 234      32.340  -7.920  23.870  1.00  0.00           C  
ATOM    736  O   GLU B 234      33.090  -8.790  24.310  1.00  0.00           O  
ATOM    737  CB  GLU B 234      32.630  -6.790  21.670  1.00  0.00           C  
ATOM    738  CG  GLU B 234      33.130  -7.190  20.270  1.00  0.00           C  
ATOM    739  CD  GLU B 234      33.970  -6.120  19.520  1.00  0.00           C  
ATOM    740  OE1 GLU B 234      33.610  -4.930  19.630  1.00  0.00           O  
ATOM    741  OE2 GLU B 234      34.930  -6.510  18.810  1.00  0.00           O  
ATOM    742  N   ALA B 235      31.720  -7.030  24.630  1.00  0.00           N  
ATOM    743  CA  ALA B 235      32.060  -6.810  26.050  1.00  0.00           C  
ATOM    744  C   ALA B 235      31.540  -7.910  27.000  1.00  0.00           C  
ATOM    745  O   ALA B 235      32.200  -8.330  27.950  1.00  0.00           O  
ATOM    746  CB  ALA B 235      31.540  -5.420  26.410  1.00  0.00           C  
ATOM    747  N   ARG B 236      30.380  -8.450  26.650  1.00  0.00           N  
ATOM    748  CA  ARG B 236      29.830  -9.700  27.210  1.00  0.00           C  
ATOM    749  C   ARG B 236      30.720 -10.950  26.940  1.00  0.00           C  
ATOM    750  O   ARG B 236      30.980 -11.760  27.840  1.00  0.00           O  
ATOM    751  CB  ARG B 236      28.450  -9.740  26.570  1.00  0.00           C  
ATOM    752  CG  ARG B 236      27.470 -10.700  27.230  1.00  0.00           C  
ATOM    753  CD  ARG B 236      26.090 -10.390  26.660  1.00  0.00           C  
ATOM    754  NE  ARG B 236      25.390 -11.650  26.340  1.00  0.00           N  
ATOM    755  CZ  ARG B 236      24.200 -11.770  25.740  1.00  0.00           C  
ATOM    756  NH1 ARG B 236      23.530 -10.710  25.280  1.00  0.00           N  
ATOM    757  NH2 ARG B 236      23.570 -12.940  25.810  1.00  0.00           N  
ATOM    758  N   LEU B 237      31.280 -11.060  25.740  1.00  0.00           N  
ATOM    759  CA  LEU B 237      32.280 -12.100  25.380  1.00  0.00           C  
ATOM    760  C   LEU B 237      33.570 -11.950  26.210  1.00  0.00           C  
ATOM    761  O   LEU B 237      34.070 -12.910  26.790  1.00  0.00           O  
ATOM    762  CB  LEU B 237      32.600 -11.960  23.880  1.00  0.00           C  
ATOM    763  CG  LEU B 237      33.510 -13.080  23.380  1.00  0.00           C  
ATOM    764  CD1 LEU B 237      32.740 -14.390  23.330  1.00  0.00           C  
ATOM    765  CD2 LEU B 237      34.040 -12.720  21.990  1.00  0.00           C  
ATOM    766  N   GLU B 238      34.060 -10.720  26.250  1.00  0.00           N  
ATOM    767  CA  GLU B 238      35.300 -10.350  26.950  1.00  0.00           C  
ATOM    768  C   GLU B 238      35.270 -10.730  28.440  1.00  0.00           C  
ATOM    769  O   GLU B 238      36.110 -11.480  28.930  1.00  0.00           O  
ATOM    770  CB  GLU B 238      35.490  -8.870  26.630  1.00  0.00           C  
ATOM    771  CG  GLU B 238      36.800  -8.240  27.100  1.00  0.00           C  
ATOM    772  CD  GLU B 238      36.640  -7.710  28.530  1.00  0.00           C  
ATOM    773  OE1 GLU B 238      36.060  -6.600  28.700  1.00  0.00           O  
ATOM    774  OE2 GLU B 238      37.030  -8.470  29.440  1.00  0.00           O  
ATOM    775  N   ALA B 239      34.130 -10.460  29.060  1.00  0.00           N  
ATOM    776  CA  ALA B 239      33.870 -10.880  30.440  1.00  0.00           C  
ATOM    777  C   ALA B 239      33.910 -12.410  30.650  1.00  0.00           C  
ATOM    778  O   ALA B 239      34.670 -12.890  31.490  1.00  0.00           O  
ATOM    779  CB  ALA B 239      32.530 -10.280  30.860  1.00  0.00           C  
ATOM    780  N   LEU B 240      33.190 -13.150  29.790  1.00  0.00           N  
ATOM    781  CA  LEU B 240      33.210 -14.640  29.760  1.00  0.00           C  
ATOM    782  C   LEU B 240      34.610 -15.220  29.550  1.00  0.00           C  
ATOM    783  O   LEU B 240      35.040 -16.130  30.250  1.00  0.00           O  
ATOM    784  CB  LEU B 240      32.310 -15.170  28.640  1.00  0.00           C  
ATOM    785  CG  LEU B 240      30.860 -15.430  29.060  1.00  0.00           C  
ATOM    786  CD1 LEU B 240      30.160 -14.130  29.450  1.00  0.00           C  
ATOM    787  CD2 LEU B 240      30.100 -16.050  27.890  1.00  0.00           C  
ATOM    788  N   LEU B 241      35.360 -14.580  28.660  1.00  0.00           N  
ATOM    789  CA  LEU B 241      36.710 -15.040  28.320  1.00  0.00           C  
ATOM    790  C   LEU B 241      37.720 -14.860  29.460  1.00  0.00           C  
ATOM    791  O   LEU B 241      38.600 -15.690  29.650  1.00  0.00           O  
ATOM    792  CB  LEU B 241      37.110 -14.330  27.040  1.00  0.00           C  
ATOM    793  CG  LEU B 241      37.750 -15.330  26.070  1.00  0.00           C  
ATOM    794  CD1 LEU B 241      36.730 -16.240  25.410  1.00  0.00           C  
ATOM    795  CD2 LEU B 241      38.390 -14.550  24.930  1.00  0.00           C  
ATOM    796  N   LEU B 242      37.470 -13.850  30.300  1.00  0.00           N  
ATOM    797  CA  LEU B 242      38.190 -13.620  31.570  1.00  0.00           C  
ATOM    798  C   LEU B 242      37.950 -14.690  32.650  1.00  0.00           C  
ATOM    799  O   LEU B 242      38.490 -14.630  33.750  1.00  0.00           O  
ATOM    800  CB  LEU B 242      37.860 -12.230  32.150  1.00  0.00           C  
ATOM    801  CG  LEU B 242      38.520 -11.080  31.380  1.00  0.00           C  
ATOM    802  CD1 LEU B 242      38.130  -9.760  32.040  1.00  0.00           C  
ATOM    803  CD2 LEU B 242      40.050 -11.180  31.370  1.00  0.00           C  
ATOM    804  N   GLN B 243      37.130 -15.680  32.350  1.00  0.00           N  
ATOM    805  CA  GLN B 243      36.840 -16.750  33.310  1.00  0.00           C  
ATOM    806  C   GLN B 243      37.340 -18.140  32.950  1.00  0.00           C  
ATOM    807  O   GLN B 243      37.330 -19.030  33.800  1.00  0.00           O  
ATOM    808  CB  GLN B 243      35.340 -16.780  33.540  1.00  0.00           C  
ATOM    809  CG  GLN B 243      34.870 -15.600  34.400  1.00  0.00           C  
ATOM    810  CD  GLN B 243      33.350 -15.510  34.350  1.00  0.00           C  
ATOM    811  OE1 GLN B 243      32.770 -14.600  33.780  1.00  0.00           O  
ATOM    812  NE2 GLN B 243      32.660 -16.520  34.860  1.00  0.00           N  
ATOM    813  N   VAL B 244      37.680 -18.320  31.680  1.00  0.00           N  
ATOM    814  CA  VAL B 244      38.170 -19.600  31.140  1.00  0.00           C  
ATOM    815  C   VAL B 244      39.400 -20.020  31.980  1.00  0.00           C  
ATOM    816  O   VAL B 244      40.300 -19.190  32.180  1.00  0.00           O  
ATOM    817  CB  VAL B 244      38.570 -19.470  29.640  1.00  0.00           C  
ATOM    818  CG1 VAL B 244      38.850 -20.840  29.020  1.00  0.00           C  
ATOM    819  CG2 VAL B 244      37.500 -18.820  28.750  1.00  0.00           C  
ATOM    820  N   PRO B 245      39.360 -21.210  32.580  1.00  0.00           N  
ATOM    821  CA  PRO B 245      40.500 -21.780  33.310  1.00  0.00           C  
ATOM    822  C   PRO B 245      41.540 -22.420  32.390  1.00  0.00           C  
ATOM    823  O   PRO B 245      41.250 -22.870  31.300  1.00  0.00           O  
ATOM    824  CB  PRO B 245      39.880 -22.830  34.230  1.00  0.00           C  
ATOM    825  CG  PRO B 245      38.690 -23.320  33.430  1.00  0.00           C  
ATOM    826  CD  PRO B 245      38.150 -22.030  32.800  1.00  0.00           C  
ATOM    827  N   LEU B 246      42.780 -22.340  32.850  1.00  0.00           N  
ATOM    828  CA  LEU B 246      43.910 -23.050  32.240  1.00  0.00           C  
ATOM    829  C   LEU B 246      43.690 -24.530  32.600  1.00  0.00           C  
ATOM    830  O   LEU B 246      43.250 -24.810  33.710  1.00  0.00           O  
ATOM    831  CB  LEU B 246      45.190 -22.560  32.900  1.00  0.00           C  
ATOM    832  CG  LEU B 246      46.420 -23.190  32.240  1.00  0.00           C  
ATOM    833  CD1 LEU B 246      46.640 -22.610  30.840  1.00  0.00           C  
ATOM    834  CD2 LEU B 246      47.660 -22.980  33.110  1.00  0.00           C  
ATOM    835  N   PRO B 247      43.930 -25.470  31.690  1.00  0.00           N  
ATOM    836  CA  PRO B 247      43.990 -26.900  32.030  1.00  0.00           C  
ATOM    837  C   PRO B 247      45.120 -27.210  33.050  1.00  0.00           C  
ATOM    838  O   PRO B 247      46.230 -26.710  32.890  1.00  0.00           O  
ATOM    839  CB  PRO B 247      44.210 -27.600  30.700  1.00  0.00           C  
ATOM    840  CG  PRO B 247      43.490 -26.700  29.720  1.00  0.00           C  
ATOM    841  CD  PRO B 247      43.810 -25.300  30.230  1.00  0.00           C  
ATOM    842  N   PRO B 248      44.850 -28.060  34.040  1.00  0.00           N  
ATOM    843  CA  PRO B 248      45.870 -28.480  35.020  1.00  0.00           C  
ATOM    844  C   PRO B 248      46.750 -29.560  34.430  1.00  0.00           C  
ATOM    845  O   PRO B 248      46.330 -30.300  33.540  1.00  0.00           O  
ATOM    846  CB  PRO B 248      45.090 -29.040  36.200  1.00  0.00           C  
ATOM    847  CG  PRO B 248      43.760 -29.490  35.600  1.00  0.00           C  
ATOM    848  CD  PRO B 248      43.520 -28.580  34.410  1.00  0.00           C  
ATOM    849  N   TRP B 249      47.920 -29.710  35.030  1.00  0.00           N  
ATOM    850  CA  TRP B 249      48.870 -30.740  34.600  1.00  0.00           C  
ATOM    851  C   TRP B 249      48.250 -32.140  34.810  1.00  0.00           C  
ATOM    852  O   TRP B 249      47.450 -32.310  35.730  1.00  0.00           O  
ATOM    853  CB  TRP B 249      50.190 -30.510  35.350  1.00  0.00           C  
ATOM    854  CG  TRP B 249      50.340 -31.150  36.720  1.00  0.00           C  
ATOM    855  CD1 TRP B 249      49.670 -30.830  37.830  1.00  0.00           C  
ATOM    856  CD2 TRP B 249      51.260 -32.150  37.040  1.00  0.00           C  
ATOM    857  NE1 TRP B 249      50.130 -31.570  38.850  1.00  0.00           N  
ATOM    858  CE2 TRP B 249      51.060 -32.400  38.410  1.00  0.00           C  
ATOM    859  CE3 TRP B 249      52.190 -32.880  36.290  1.00  0.00           C  
ATOM    860  CZ2 TRP B 249      51.780 -33.460  39.040  1.00  0.00           C  
ATOM    861  CZ3 TRP B 249      52.910 -33.920  36.920  1.00  0.00           C  
ATOM    862  CH2 TRP B 249      52.700 -34.210  38.280  1.00  0.00           C  
ATOM    863  N   PRO B 250      48.640 -33.120  34.000  1.00  0.00           N  
ATOM    864  CA  PRO B 250      48.060 -34.480  34.030  1.00  0.00           C  
ATOM    865  C   PRO B 250      48.080 -35.200  35.390  1.00  0.00           C  
ATOM    866  O   PRO B 250      47.140 -35.940  35.670  1.00  0.00           O  
ATOM    867  CB  PRO B 250      48.870 -35.270  33.010  1.00  0.00           C  
ATOM    868  CG  PRO B 250      50.210 -34.570  33.040  1.00  0.00           C  
ATOM    869  CD  PRO B 250      49.800 -33.100  33.100  1.00  0.00           C  
ATOM    870  N   GLY B 251      49.120 -35.000  36.200  1.00  0.00           N  
ATOM    871  CA  GLY B 251      49.210 -35.630  37.550  1.00  0.00           C  
ATOM    872  C   GLY B 251      48.410 -34.950  38.680  1.00  0.00           C  
ATOM    873  O   GLY B 251      48.530 -35.350  39.840  1.00  0.00           O  
ATOM    874  N   ALA B 252      47.770 -33.820  38.390  1.00  0.00           N  
ATOM    875  CA  ALA B 252      46.990 -33.070  39.410  1.00  0.00           C  
ATOM    876  C   ALA B 252      45.910 -33.980  39.990  1.00  0.00           C  
ATOM    877  O   ALA B 252      45.280 -34.710  39.220  1.00  0.00           O  
ATOM    878  CB  ALA B 252      46.280 -31.840  38.820  1.00  0.00           C  
ATOM    879  N   PRO B 253      45.760 -34.020  41.310  1.00  0.00           N  
ATOM    880  CA  PRO B 253      44.680 -34.800  41.950  1.00  0.00           C  
ATOM    881  C   PRO B 253      43.330 -34.190  41.540  1.00  0.00           C  
ATOM    882  O   PRO B 253      43.150 -32.960  41.500  1.00  0.00           O  
ATOM    883  CB  PRO B 253      44.940 -34.640  43.440  1.00  0.00           C  
ATOM    884  CG  PRO B 253      46.440 -34.330  43.540  1.00  0.00           C  
ATOM    885  CD  PRO B 253      46.710 -33.470  42.300  1.00  0.00           C  
ATOM    886  N   VAL B 254      42.400 -35.050  41.160  1.00  0.00           N  
ATOM    887  CA  VAL B 254      41.060 -34.600  40.720  1.00  0.00           C  
ATOM    888  C   VAL B 254      40.080 -34.670  41.910  1.00  0.00           C  
ATOM    889  O   VAL B 254      39.850 -35.700  42.530  1.00  0.00           O  
ATOM    890  CB  VAL B 254      40.500 -35.390  39.530  1.00  0.00           C  
ATOM    891  CG1 VAL B 254      39.310 -34.610  38.960  1.00  0.00           C  
ATOM    892  CG2 VAL B 254      41.520 -35.600  38.400  1.00  0.00           C  
ATOM    893  N   GLY B 255      39.500 -33.510  42.150  1.00  0.00           N  
ATOM    894  CA  GLY B 255      38.610 -33.250  43.290  1.00  0.00           C  
ATOM    895  C   GLY B 255      39.010 -31.930  43.970  1.00  0.00           C  
ATOM    896  O   GLY B 255      39.770 -31.120  43.440  1.00  0.00           O  
ATOM    897  N   GLY B 256      38.390 -31.660  45.110  1.00  0.00           N  
ATOM    898  CA  GLY B 256      38.670 -30.440  45.890  1.00  0.00           C  
ATOM    899  C   GLY B 256      39.730 -30.720  46.960  1.00  0.00           C  
ATOM    900  O   GLY B 256      40.420 -31.730  46.900  1.00  0.00           O  
ATOM    901  N   GLU B 257      39.730 -29.850  47.970  1.00  0.00           N  
ATOM    902  CA  GLU B 257      40.640 -29.880  49.150  1.00  0.00           C  
ATOM    903  C   GLU B 257      40.940 -31.290  49.690  1.00  0.00           C  
ATOM    904  O   GLU B 257      42.090 -31.640  49.920  1.00  0.00           O  
ATOM    905  CB  GLU B 257      39.960 -29.060  50.250  1.00  0.00           C  
ATOM    906  CG  GLU B 257      40.770 -27.830  50.690  1.00  0.00           C  
ATOM    907  CD  GLU B 257      41.440 -28.010  52.070  1.00  0.00           C  
ATOM    908  OE1 GLU B 257      42.270 -28.940  52.200  1.00  0.00           O  
ATOM    909  OE2 GLU B 257      41.070 -27.210  52.960  1.00  0.00           O  
ATOM    910  N   GLU B 258      39.910 -32.130  49.780  1.00  0.00           N  
ATOM    911  CA  GLU B 258      40.040 -33.550  50.200  1.00  0.00           C  
ATOM    912  C   GLU B 258      40.950 -34.430  49.340  1.00  0.00           C  
ATOM    913  O   GLU B 258      41.430 -35.470  49.780  1.00  0.00           O  
ATOM    914  CB  GLU B 258      38.720 -34.300  50.350  1.00  0.00           C  
ATOM    915  CG  GLU B 258      37.430 -33.680  49.790  1.00  0.00           C  
ATOM    916  CD  GLU B 258      37.300 -33.620  48.270  1.00  0.00           C  
ATOM    917  OE1 GLU B 258      37.650 -34.590  47.570  1.00  0.00           O  
ATOM    918  OE2 GLU B 258      36.850 -32.540  47.830  1.00  0.00           O  
ATOM    919  N   ALA B 259      41.040 -34.070  48.060  1.00  0.00           N  
ATOM    920  CA  ALA B 259      41.830 -34.820  47.080  1.00  0.00           C  
ATOM    921  C   ALA B 259      43.340 -34.500  47.100  1.00  0.00           C  
ATOM    922  O   ALA B 259      44.130 -35.270  46.560  1.00  0.00           O  
ATOM    923  CB  ALA B 259      41.180 -34.590  45.720  1.00  0.00           C  
ATOM    924  N   ASN B 261      43.730 -33.480  47.890  1.00  0.00           N  
ATOM    925  CA  ASN B 261      45.140 -33.040  47.980  1.00  0.00           C  
ATOM    926  C   ASN B 261      46.010 -34.150  48.570  1.00  0.00           C  
ATOM    927  O   ASN B 261      45.620 -34.760  49.560  1.00  0.00           O  
ATOM    928  CB  ASN B 261      45.290 -31.780  48.830  1.00  0.00           C  
ATOM    929  CG  ASN B 261      44.640 -30.520  48.250  1.00  0.00           C  
ATOM    930  OD1 ASN B 261      44.770 -29.420  48.760  1.00  0.00           O  
ATOM    931  ND2 ASN B 261      43.900 -30.630  47.170  1.00  0.00           N  
ATOM    932  N   ARG B 262      47.240 -34.270  48.070  1.00  0.00           N  
ATOM    933  CA  ARG B 262      48.120 -35.420  48.320  1.00  0.00           C  
ATOM    934  C   ARG B 262      49.470 -35.010  48.920  1.00  0.00           C  
ATOM    935  O   ARG B 262      50.050 -34.030  48.490  1.00  0.00           O  
ATOM    936  CB  ARG B 262      48.160 -36.110  46.960  1.00  0.00           C  
ATOM    937  CG  ARG B 262      49.000 -37.370  46.770  1.00  0.00           C  
ATOM    938  CD  ARG B 262      48.770 -37.910  45.340  1.00  0.00           C  
ATOM    939  NE  ARG B 262      49.620 -37.240  44.330  1.00  0.00           N  
ATOM    940  CZ  ARG B 262      49.300 -36.870  43.070  1.00  0.00           C  
ATOM    941  NH1 ARG B 262      48.080 -36.990  42.540  1.00  0.00           N  
ATOM    942  NH2 ARG B 262      50.250 -36.430  42.250  1.00  0.00           N  
ATOM    943  N   GLU B 263      49.830 -35.590  50.070  1.00  0.00           N  
ATOM    944  CA  GLU B 263      51.110 -35.330  50.730  1.00  0.00           C  
ATOM    945  C   GLU B 263      52.210 -36.030  49.940  1.00  0.00           C  
ATOM    946  O   GLU B 263      52.120 -37.240  49.750  1.00  0.00           O  
ATOM    947  CB  GLU B 263      51.100 -35.780  52.200  1.00  0.00           C  
ATOM    948  CG  GLU B 263      52.450 -35.560  52.900  1.00  0.00           C  
ATOM    949  CD  GLU B 263      52.520 -35.960  54.370  1.00  0.00           C  
ATOM    950  OE1 GLU B 263      51.520 -35.790  55.080  1.00  0.00           O  
ATOM    951  OE2 GLU B 263      53.610 -36.350  54.830  1.00  0.00           O  
ATOM    952  N   ILE B 264      53.180 -35.210  49.500  1.00  0.00           N  
ATOM    953  CA  ILE B 264      54.390 -35.580  48.720  1.00  0.00           C  
ATOM    954  C   ILE B 264      55.500 -36.060  49.680  1.00  0.00           C  
ATOM    955  O   ILE B 264      56.200 -37.000  49.360  1.00  0.00           O  
ATOM    956  CB  ILE B 264      54.880 -34.390  47.830  1.00  0.00           C  
ATOM    957  CG1 ILE B 264      53.910 -34.110  46.700  1.00  0.00           C  
ATOM    958  CG2 ILE B 264      56.300 -34.600  47.260  1.00  0.00           C  
ATOM    959  CD1 ILE B 264      54.180 -32.750  46.050  1.00  0.00           C  
ATOM    960  N   LYS B 266      55.950 -35.150  50.540  1.00  0.00           N  
ATOM    961  CA  LYS B 266      56.950 -35.460  51.560  1.00  0.00           C  
ATOM    962  C   LYS B 266      56.770 -34.610  52.820  1.00  0.00           C  
ATOM    963  O   LYS B 266      56.010 -33.650  52.820  1.00  0.00           O  
ATOM    964  CB  LYS B 266      58.410 -35.390  51.080  1.00  0.00           C  
ATOM    965  CG  LYS B 266      58.870 -34.010  50.720  1.00  0.00           C  
ATOM    966  CD  LYS B 266      60.390 -33.960  50.840  1.00  0.00           C  
ATOM    967  CE  LYS B 266      60.870 -32.660  50.210  1.00  0.00           C  
ATOM    968  NZ  LYS B 266      62.300 -32.490  50.470  1.00  0.00           N  
ATOM    969  N   ARG B 267      57.410 -35.090  53.880  1.00  0.00           N  
ATOM    970  CA  ARG B 267      57.420 -34.500  55.220  1.00  0.00           C  
ATOM    971  C   ARG B 267      58.860 -34.430  55.720  1.00  0.00           C  
ATOM    972  O   ARG B 267      59.530 -35.450  55.800  1.00  0.00           O  
ATOM    973  CB  ARG B 267      56.630 -35.460  56.070  1.00  0.00           C  
ATOM    974  CG  ARG B 267      56.630 -35.130  57.560  1.00  0.00           C  
ATOM    975  CD  ARG B 267      55.860 -36.240  58.260  1.00  0.00           C  
ATOM    976  NE  ARG B 267      54.500 -36.240  57.710  1.00  0.00           N  
ATOM    977  CZ  ARG B 267      53.410 -36.640  58.380  1.00  0.00           C  
ATOM    978  NH1 ARG B 267      53.510 -37.090  59.620  1.00  0.00           N  
ATOM    979  NH2 ARG B 267      52.190 -36.580  57.840  1.00  0.00           N  
ATOM    980  N   VAL B 268      59.290 -33.270  56.160  1.00  0.00           N  
ATOM    981  CA  VAL B 268      60.680 -33.100  56.650  1.00  0.00           C  
ATOM    982  C   VAL B 268      60.530 -32.540  58.040  1.00  0.00           C  
ATOM    983  O   VAL B 268      59.850 -31.540  58.230  1.00  0.00           O  
ATOM    984  CB  VAL B 268      61.460 -32.100  55.800  1.00  0.00           C  
ATOM    985  CG1 VAL B 268      62.840 -31.820  56.380  1.00  0.00           C  
ATOM    986  CG2 VAL B 268      61.490 -32.570  54.350  1.00  0.00           C  
ATOM    987  N   GLY B 269      60.830 -33.400  58.980  1.00  0.00           N  
ATOM    988  CA  GLY B 269      60.810 -33.010  60.400  1.00  0.00           C  
ATOM    989  C   GLY B 269      59.510 -33.490  61.050  1.00  0.00           C  
ATOM    990  O   GLY B 269      58.490 -33.760  60.420  1.00  0.00           O  
ATOM    991  N   GLY B 270      59.550 -33.280  62.340  1.00  0.00           N  
ATOM    992  CA  GLY B 270      58.460 -33.700  63.230  1.00  0.00           C  
ATOM    993  C   GLY B 270      58.030 -32.720  64.350  1.00  0.00           C  
ATOM    994  O   GLY B 270      58.830 -31.910  64.830  1.00  0.00           O  
ATOM    995  N   PRO B 271      56.830 -32.970  64.880  1.00  0.00           N  
ATOM    996  CA  PRO B 271      56.250 -32.250  66.040  1.00  0.00           C  
ATOM    997  C   PRO B 271      57.210 -32.430  67.210  1.00  0.00           C  
ATOM    998  O   PRO B 271      57.650 -33.550  67.460  1.00  0.00           O  
ATOM    999  CB  PRO B 271      54.950 -32.980  66.350  1.00  0.00           C  
ATOM   1000  CG  PRO B 271      55.110 -34.390  65.770  1.00  0.00           C  
ATOM   1001  CD  PRO B 271      56.000 -34.150  64.560  1.00  0.00           C  
ATOM   1002  N   PRO B 272      57.600 -31.330  67.860  1.00  0.00           N  
ATOM   1003  CA  PRO B 272      58.620 -31.410  68.940  1.00  0.00           C  
ATOM   1004  C   PRO B 272      58.060 -32.210  70.140  1.00  0.00           C  
ATOM   1005  O   PRO B 272      56.850 -32.370  70.290  1.00  0.00           O  
ATOM   1006  CB  PRO B 272      58.890 -29.940  69.260  1.00  0.00           C  
ATOM   1007  CG  PRO B 272      57.560 -29.240  68.950  1.00  0.00           C  
ATOM   1008  CD  PRO B 272      56.890 -30.040  67.840  1.00  0.00           C  
ATOM   1009  N   GLU B 273      58.950 -32.870  70.880  1.00  0.00           N  
ATOM   1010  CA  GLU B 273      58.540 -33.710  72.040  1.00  0.00           C  
ATOM   1011  C   GLU B 273      58.860 -32.970  73.350  1.00  0.00           C  
ATOM   1012  O   GLU B 273      60.020 -32.840  73.730  1.00  0.00           O  
ATOM   1013  CB  GLU B 273      59.210 -35.100  71.980  1.00  0.00           C  
ATOM   1014  CG  GLU B 273      58.230 -36.290  71.920  1.00  0.00           C  
ATOM   1015  CD  GLU B 273      57.860 -36.960  73.270  1.00  0.00           C  
ATOM   1016  OE1 GLU B 273      56.990 -36.400  74.000  1.00  0.00           O  
ATOM   1017  OE2 GLU B 273      58.430 -38.060  73.500  1.00  0.00           O  
ATOM   1018  N   PHE B 274      57.820 -32.450  73.990  1.00  0.00           N  
ATOM   1019  CA  PHE B 274      57.970 -31.470  75.090  1.00  0.00           C  
ATOM   1020  C   PHE B 274      58.030 -32.130  76.480  1.00  0.00           C  
ATOM   1021  O   PHE B 274      57.090 -32.840  76.860  1.00  0.00           O  
ATOM   1022  CB  PHE B 274      56.770 -30.530  75.080  1.00  0.00           C  
ATOM   1023  CG  PHE B 274      56.780 -29.540  73.920  1.00  0.00           C  
ATOM   1024  CD1 PHE B 274      57.780 -28.540  73.880  1.00  0.00           C  
ATOM   1025  CD2 PHE B 274      55.730 -29.550  72.970  1.00  0.00           C  
ATOM   1026  CE1 PHE B 274      57.730 -27.540  72.890  1.00  0.00           C  
ATOM   1027  CE2 PHE B 274      55.650 -28.530  72.000  1.00  0.00           C  
ATOM   1028  CZ  PHE B 274      56.650 -27.530  71.970  1.00  0.00           C  
ATOM   1029  N   SER B 275      59.010 -31.720  77.270  1.00  0.00           N  
ATOM   1030  CA  SER B 275      59.150 -32.160  78.690  1.00  0.00           C  
ATOM   1031  C   SER B 275      58.240 -31.430  79.700  1.00  0.00           C  
ATOM   1032  O   SER B 275      58.430 -31.510  80.910  1.00  0.00           O  
ATOM   1033  CB  SER B 275      60.610 -31.990  79.140  1.00  0.00           C  
ATOM   1034  OG  SER B 275      61.060 -30.650  78.890  1.00  0.00           O  
ATOM   1035  N   PHE B 276      57.130 -30.890  79.200  1.00  0.00           N  
ATOM   1036  CA  PHE B 276      56.170 -30.000  79.880  1.00  0.00           C  
ATOM   1037  C   PHE B 276      55.030 -29.790  78.890  1.00  0.00           C  
ATOM   1038  O   PHE B 276      55.190 -29.990  77.690  1.00  0.00           O  
ATOM   1039  CB  PHE B 276      56.820 -28.650  80.240  1.00  0.00           C  
ATOM   1040  CG  PHE B 276      57.300 -27.850  79.030  1.00  0.00           C  
ATOM   1041  CD1 PHE B 276      56.400 -26.990  78.350  1.00  0.00           C  
ATOM   1042  CD2 PHE B 276      58.630 -28.000  78.580  1.00  0.00           C  
ATOM   1043  CE1 PHE B 276      56.830 -26.290  77.200  1.00  0.00           C  
ATOM   1044  CE2 PHE B 276      59.060 -27.320  77.430  1.00  0.00           C  
ATOM   1045  CZ  PHE B 276      58.160 -26.470  76.750  1.00  0.00           C  
ATOM   1046  N   PRO B 277      53.840 -29.460  79.340  1.00  0.00           N  
ATOM   1047  CA  PRO B 277      52.700 -29.310  78.420  1.00  0.00           C  
ATOM   1048  C   PRO B 277      52.810 -27.950  77.700  1.00  0.00           C  
ATOM   1049  O   PRO B 277      53.010 -26.930  78.360  1.00  0.00           O  
ATOM   1050  CB  PRO B 277      51.480 -29.430  79.330  1.00  0.00           C  
ATOM   1051  CG  PRO B 277      51.990 -28.920  80.680  1.00  0.00           C  
ATOM   1052  CD  PRO B 277      53.450 -29.360  80.750  1.00  0.00           C  
ATOM   1053  N   PRO B 278      52.790 -27.960  76.360  1.00  0.00           N  
ATOM   1054  CA  PRO B 278      52.970 -26.750  75.550  1.00  0.00           C  
ATOM   1055  C   PRO B 278      51.820 -25.750  75.700  1.00  0.00           C  
ATOM   1056  O   PRO B 278      50.660 -26.150  75.760  1.00  0.00           O  
ATOM   1057  CB  PRO B 278      53.050 -27.250  74.110  1.00  0.00           C  
ATOM   1058  CG  PRO B 278      52.310 -28.590  74.110  1.00  0.00           C  
ATOM   1059  CD  PRO B 278      52.640 -29.150  75.490  1.00  0.00           C  
ATOM   1060  N   LEU B 279      52.170 -24.480  75.560  1.00  0.00           N  
ATOM   1061  CA  LEU B 279      51.180 -23.400  75.400  1.00  0.00           C  
ATOM   1062  C   LEU B 279      51.000 -23.090  73.910  1.00  0.00           C  
ATOM   1063  O   LEU B 279      51.830 -23.460  73.080  1.00  0.00           O  
ATOM   1064  CB  LEU B 279      51.590 -22.130  76.130  1.00  0.00           C  
ATOM   1065  CG  LEU B 279      51.840 -22.370  77.620  1.00  0.00           C  
ATOM   1066  CD1 LEU B 279      52.430 -21.100  78.220  1.00  0.00           C  
ATOM   1067  CD2 LEU B 279      50.550 -22.740  78.340  1.00  0.00           C  
ATOM   1068  N   ASP B 281      49.800 -22.610  73.600  1.00  0.00           N  
ATOM   1069  CA  ASP B 281      49.500 -22.100  72.250  1.00  0.00           C  
ATOM   1070  C   ASP B 281      50.140 -20.700  72.030  1.00  0.00           C  
ATOM   1071  O   ASP B 281      50.840 -20.200  72.910  1.00  0.00           O  
ATOM   1072  CB  ASP B 281      48.010 -22.230  71.930  1.00  0.00           C  
ATOM   1073  CG  ASP B 281      47.060 -21.250  72.610  1.00  0.00           C  
ATOM   1074  OD1 ASP B 281      47.530 -20.280  73.230  1.00  0.00           O  
ATOM   1075  OD2 ASP B 281      45.910 -21.290  72.180  1.00  0.00           O  
ATOM   1076  N   HIS B 282      50.050 -20.140  70.820  1.00  0.00           N  
ATOM   1077  CA  HIS B 282      50.710 -18.850  70.520  1.00  0.00           C  
ATOM   1078  C   HIS B 282      50.050 -17.630  71.180  1.00  0.00           C  
ATOM   1079  O   HIS B 282      50.730 -16.740  71.680  1.00  0.00           O  
ATOM   1080  CB  HIS B 282      50.960 -18.630  69.010  1.00  0.00           C  
ATOM   1081  CG  HIS B 282      49.690 -18.500  68.160  1.00  0.00           C  
ATOM   1082  ND1 HIS B 282      49.200 -17.360  67.680  1.00  0.00           N  
ATOM   1083  CD2 HIS B 282      48.880 -19.480  67.750  1.00  0.00           C  
ATOM   1084  CE1 HIS B 282      48.100 -17.620  66.970  1.00  0.00           C  
ATOM   1085  NE2 HIS B 282      47.900 -18.930  67.030  1.00  0.00           N  
ATOM   1086  N   VAL B 283      48.720 -17.640  71.280  1.00  0.00           N  
ATOM   1087  CA  VAL B 283      47.950 -16.600  72.000  1.00  0.00           C  
ATOM   1088  C   VAL B 283      48.340 -16.500  73.490  1.00  0.00           C  
ATOM   1089  O   VAL B 283      48.780 -15.440  73.930  1.00  0.00           O  
ATOM   1090  CB  VAL B 283      46.450 -16.820  71.770  1.00  0.00           C  
ATOM   1091  CG1 VAL B 283      45.590 -15.900  72.630  1.00  0.00           C  
ATOM   1092  CG2 VAL B 283      46.080 -16.570  70.300  1.00  0.00           C  
ATOM   1093  N   ALA B 291      48.440 -17.650  74.160  1.00  0.00           N  
ATOM   1094  CA  ALA B 291      48.830 -17.740  75.580  1.00  0.00           C  
ATOM   1095  C   ALA B 291      50.270 -17.320  75.840  1.00  0.00           C  
ATOM   1096  O   ALA B 291      50.560 -16.700  76.860  1.00  0.00           O  
ATOM   1097  CB  ALA B 291      48.610 -19.140  76.140  1.00  0.00           C  
ATOM   1098  N   LEU B 292      51.150 -17.620  74.890  1.00  0.00           N  
ATOM   1099  CA  LEU B 292      52.560 -17.160  74.890  1.00  0.00           C  
ATOM   1100  C   LEU B 292      52.660 -15.630  74.780  1.00  0.00           C  
ATOM   1101  O   LEU B 292      53.470 -14.980  75.440  1.00  0.00           O  
ATOM   1102  CB  LEU B 292      53.240 -17.840  73.690  1.00  0.00           C  
ATOM   1103  CG  LEU B 292      54.310 -18.930  73.910  1.00  0.00           C  
ATOM   1104  CD1 LEU B 292      54.740 -19.290  75.340  1.00  0.00           C  
ATOM   1105  CD2 LEU B 292      53.970 -20.140  73.050  1.00  0.00           C  
ATOM   1106  N   MET B 293      51.820 -15.030  73.940  1.00  0.00           N  
ATOM   1107  CA  MET B 293      51.770 -13.570  73.750  1.00  0.00           C  
ATOM   1108  C   MET B 293      51.300 -12.810  74.990  1.00  0.00           C  
ATOM   1109  O   MET B 293      51.960 -11.870  75.420  1.00  0.00           O  
ATOM   1110  CB  MET B 293      50.850 -13.260  72.570  1.00  0.00           C  
ATOM   1111  CG  MET B 293      51.620 -13.560  71.280  1.00  0.00           C  
ATOM   1112  SD  MET B 293      50.620 -13.340  69.750  1.00  0.00           S  
ATOM   1113  CE  MET B 293      51.090 -11.710  69.310  1.00  0.00           C  
ATOM   1114  N   GLU B 296      50.160 -13.290  75.510  1.00  0.00           N  
ATOM   1115  CA  GLU B 296      49.480 -12.900  76.760  1.00  0.00           C  
ATOM   1116  C   GLU B 296      50.390 -12.920  77.990  1.00  0.00           C  
ATOM   1117  O   GLU B 296      50.540 -11.930  78.700  1.00  0.00           O  
ATOM   1118  CB  GLU B 296      48.310 -13.850  77.020  1.00  0.00           C  
ATOM   1119  CG  GLU B 296      47.040 -13.540  76.220  1.00  0.00           C  
ATOM   1120  CD  GLU B 296      46.350 -12.210  76.590  1.00  0.00           C  
ATOM   1121  OE1 GLU B 296      46.460 -11.770  77.750  1.00  0.00           O  
ATOM   1122  OE2 GLU B 296      45.730 -11.650  75.660  1.00  0.00           O  
ATOM   1123  N   LYS B 297      51.010 -14.070  78.210  1.00  0.00           N  
ATOM   1124  CA  LYS B 297      51.990 -14.270  79.280  1.00  0.00           C  
ATOM   1125  C   LYS B 297      53.180 -13.300  79.220  1.00  0.00           C  
ATOM   1126  O   LYS B 297      53.620 -12.770  80.240  1.00  0.00           O  
ATOM   1127  CB  LYS B 297      52.410 -15.760  79.260  1.00  0.00           C  
ATOM   1128  CG  LYS B 297      53.550 -16.050  80.240  1.00  0.00           C  
ATOM   1129  CD  LYS B 297      53.740 -17.530  80.540  1.00  0.00           C  
ATOM   1130  CE  LYS B 297      54.820 -17.670  81.610  1.00  0.00           C  
ATOM   1131  NZ  LYS B 297      54.810 -19.050  82.120  1.00  0.00           N  
ATOM   1132  N   ASN B 298      53.750 -13.140  78.030  1.00  0.00           N  
ATOM   1133  CA  ASN B 298      55.010 -12.390  77.860  1.00  0.00           C  
ATOM   1134  C   ASN B 298      54.850 -10.910  77.500  1.00  0.00           C  
ATOM   1135  O   ASN B 298      55.830 -10.180  77.390  1.00  0.00           O  
ATOM   1136  CB  ASN B 298      55.810 -13.110  76.810  1.00  0.00           C  
ATOM   1137  CG  ASN B 298      56.370 -14.450  77.290  1.00  0.00           C  
ATOM   1138  OD1 ASN B 298      57.260 -14.560  78.120  1.00  0.00           O  
ATOM   1139  ND2 ASN B 298      55.820 -15.490  76.730  1.00  0.00           N  
ATOM   1140  N   GLY B 303      53.610 -10.490  77.270  1.00  0.00           N  
ATOM   1141  CA  GLY B 303      53.240  -9.080  77.020  1.00  0.00           C  
ATOM   1142  C   GLY B 303      53.690  -8.640  75.630  1.00  0.00           C  
ATOM   1143  O   GLY B 303      54.390  -7.630  75.530  1.00  0.00           O  
ATOM   1144  N   TRP B 305      53.490  -9.550  74.680  1.00  0.00           N  
ATOM   1145  CA  TRP B 305      54.040  -9.460  73.300  1.00  0.00           C  
ATOM   1146  C   TRP B 305      53.060  -8.970  72.240  1.00  0.00           C  
ATOM   1147  O   TRP B 305      53.390  -8.860  71.070  1.00  0.00           O  
ATOM   1148  CB  TRP B 305      54.590 -10.810  72.830  1.00  0.00           C  
ATOM   1149  CG  TRP B 305      56.020 -11.070  73.340  1.00  0.00           C  
ATOM   1150  CD1 TRP B 305      56.890 -10.250  73.930  1.00  0.00           C  
ATOM   1151  CD2 TRP B 305      56.570 -12.340  73.360  1.00  0.00           C  
ATOM   1152  NE1 TRP B 305      57.980 -10.920  74.310  1.00  0.00           N  
ATOM   1153  CE2 TRP B 305      57.800 -12.180  73.980  1.00  0.00           C  
ATOM   1154  CE3 TRP B 305      56.030 -13.580  73.030  1.00  0.00           C  
ATOM   1155  CZ2 TRP B 305      58.570 -13.330  74.260  1.00  0.00           C  
ATOM   1156  CZ3 TRP B 305      56.790 -14.740  73.300  1.00  0.00           C  
ATOM   1157  CH2 TRP B 305      58.050 -14.590  73.930  1.00  0.00           C  
ATOM   1158  N   TRP B 306      51.800  -8.830  72.620  1.00  0.00           N  
ATOM   1159  CA  TRP B 306      50.850  -8.140  71.770  1.00  0.00           C  
ATOM   1160  C   TRP B 306      49.970  -7.210  72.600  1.00  0.00           C  
ATOM   1161  O   TRP B 306      49.880  -7.370  73.820  1.00  0.00           O  
ATOM   1162  CB  TRP B 306      50.020  -9.100  70.950  1.00  0.00           C  
ATOM   1163  CG  TRP B 306      48.980  -9.980  71.630  1.00  0.00           C  
ATOM   1164  CD1 TRP B 306      48.800 -10.250  72.920  1.00  0.00           C  
ATOM   1165  CD2 TRP B 306      47.920 -10.550  70.940  1.00  0.00           C  
ATOM   1166  NE1 TRP B 306      47.670 -10.940  73.100  1.00  0.00           N  
ATOM   1167  CE2 TRP B 306      47.100 -11.170  71.920  1.00  0.00           C  
ATOM   1168  CE3 TRP B 306      47.620 -10.660  69.560  1.00  0.00           C  
ATOM   1169  CZ2 TRP B 306      46.000 -11.960  71.530  1.00  0.00           C  
ATOM   1170  CZ3 TRP B 306      46.500 -11.440  69.180  1.00  0.00           C  
ATOM   1171  CH2 TRP B 306      45.710 -12.100  70.150  1.00  0.00           C  
ATOM   1172  N   GLU B 307      49.230  -6.390  71.880  1.00  0.00           N  
ATOM   1173  CA  GLU B 307      48.360  -5.340  72.430  1.00  0.00           C  
ATOM   1174  C   GLU B 307      46.880  -5.600  72.050  1.00  0.00           C  
ATOM   1175  O   GLU B 307      46.470  -5.260  70.950  1.00  0.00           O  
ATOM   1176  CB  GLU B 307      48.890  -3.990  71.920  1.00  0.00           C  
ATOM   1177  CG  GLU B 307      48.170  -2.760  72.470  1.00  0.00           C  
ATOM   1178  CD  GLU B 307      48.160  -2.800  73.990  1.00  0.00           C  
ATOM   1179  OE1 GLU B 307      49.150  -2.410  74.660  1.00  0.00           O  
ATOM   1180  OE2 GLU B 307      47.100  -3.270  74.430  1.00  0.00           O  
ATOM   1181  N   PRO B 308      46.090  -6.200  72.960  1.00  0.00           N  
ATOM   1182  CA  PRO B 308      44.640  -6.460  72.750  1.00  0.00           C  
ATOM   1183  C   PRO B 308      43.750  -5.210  72.550  1.00  0.00           C  
ATOM   1184  O   PRO B 308      42.720  -5.290  71.880  1.00  0.00           O  
ATOM   1185  CB  PRO B 308      44.190  -7.230  74.000  1.00  0.00           C  
ATOM   1186  CG  PRO B 308      45.470  -7.850  74.530  1.00  0.00           C  
ATOM   1187  CD  PRO B 308      46.550  -6.820  74.230  1.00  0.00           C  
ATOM   1188  N   ARG B 309      44.160  -4.040  73.070  1.00  0.00           N  
ATOM   1189  CA  ARG B 309      43.470  -2.750  72.830  1.00  0.00           C  
ATOM   1190  C   ARG B 309      43.340  -2.340  71.350  1.00  0.00           C  
ATOM   1191  O   ARG B 309      42.410  -1.640  70.970  1.00  0.00           O  
ATOM   1192  CB  ARG B 309      44.140  -1.590  73.570  1.00  0.00           C  
ATOM   1193  CG  ARG B 309      44.130  -1.820  75.080  1.00  0.00           C  
ATOM   1194  CD  ARG B 309      45.100  -0.880  75.790  1.00  0.00           C  
ATOM   1195  NE  ARG B 309      45.120  -1.340  77.180  1.00  0.00           N  
ATOM   1196  CZ  ARG B 309      46.150  -1.820  77.860  1.00  0.00           C  
ATOM   1197  NH1 ARG B 309      47.400  -1.730  77.430  1.00  0.00           N  
ATOM   1198  NH2 ARG B 309      45.910  -2.850  78.670  1.00  0.00           N  
ATOM   1199  N   ILE B 310      44.130  -2.960  70.480  1.00  0.00           N  
ATOM   1200  CA  ILE B 310      44.100  -2.660  69.030  1.00  0.00           C  
ATOM   1201  C   ILE B 310      42.720  -2.910  68.420  1.00  0.00           C  
ATOM   1202  O   ILE B 310      42.250  -2.200  67.550  1.00  0.00           O  
ATOM   1203  CB  ILE B 310      45.200  -3.400  68.260  1.00  0.00           C  
ATOM   1204  CG1 ILE B 310      45.450  -2.680  66.930  1.00  0.00           C  
ATOM   1205  CG2 ILE B 310      44.930  -4.900  68.060  1.00  0.00           C  
ATOM   1206  CD1 ILE B 310      46.170  -1.350  67.140  1.00  0.00           C  
ATOM   1207  N   SER B 311      42.020  -3.800  69.090  1.00  0.00           N  
ATOM   1208  CA  SER B 311      40.680  -4.230  68.680  1.00  0.00           C  
ATOM   1209  C   SER B 311      39.660  -3.100  68.790  1.00  0.00           C  
ATOM   1210  O   SER B 311      38.780  -2.960  67.940  1.00  0.00           O  
ATOM   1211  CB  SER B 311      40.320  -5.420  69.560  1.00  0.00           C  
ATOM   1212  OG  SER B 311      39.040  -5.900  69.170  1.00  0.00           O  
ATOM   1213  N   GLN B 312      39.870  -2.210  69.760  1.00  0.00           N  
ATOM   1214  CA  GLN B 312      38.920  -1.110  69.950  1.00  0.00           C  
ATOM   1215  C   GLN B 312      39.200  -0.030  68.890  1.00  0.00           C  
ATOM   1216  O   GLN B 312      38.250   0.610  68.460  1.00  0.00           O  
ATOM   1217  CB  GLN B 312      38.990  -0.390  71.290  1.00  0.00           C  
ATOM   1218  CG  GLN B 312      39.620  -1.030  72.530  1.00  0.00           C  
ATOM   1219  CD  GLN B 312      40.360   0.110  73.260  1.00  0.00           C  
ATOM   1220  OE1 GLN B 312      41.370   0.640  72.800  1.00  0.00           O  
ATOM   1221  NE2 GLN B 312      39.830   0.660  74.330  1.00  0.00           N  
ATOM   1222  N   VAL B 313      40.480   0.120  68.510  1.00  0.00           N  
ATOM   1223  CA  VAL B 313      40.980   1.160  67.580  1.00  0.00           C  
ATOM   1224  C   VAL B 313      40.650   0.850  66.100  1.00  0.00           C  
ATOM   1225  O   VAL B 313      40.240   1.740  65.350  1.00  0.00           O  
ATOM   1226  CB  VAL B 313      42.510   1.340  67.710  1.00  0.00           C  
ATOM   1227  CG1 VAL B 313      42.900   2.640  67.000  1.00  0.00           C  
ATOM   1228  CG2 VAL B 313      43.020   1.440  69.140  1.00  0.00           C  
ATOM   1229  N   SER B 314      41.040  -0.360  65.690  1.00  0.00           N  
ATOM   1230  CA  SER B 314      41.150  -0.770  64.260  1.00  0.00           C  
ATOM   1231  C   SER B 314      40.090  -1.770  63.840  1.00  0.00           C  
ATOM   1232  O   SER B 314      39.590  -1.780  62.730  1.00  0.00           O  
ATOM   1233  CB  SER B 314      42.490  -1.400  64.040  1.00  0.00           C  
ATOM   1234  OG  SER B 314      43.460  -0.390  64.280  1.00  0.00           O  
ATOM   1235  N   GLY B 315      39.690  -2.530  64.840  1.00  0.00           N  
ATOM   1236  CA  GLY B 315      38.600  -3.490  64.740  1.00  0.00           C  
ATOM   1237  C   GLY B 315      39.170  -4.900  64.900  1.00  0.00           C  
ATOM   1238  O   GLY B 315      40.340  -5.140  65.200  1.00  0.00           O  
ATOM   1239  N   SER B 316      38.240  -5.790  64.630  1.00  0.00           N  
ATOM   1240  CA  SER B 316      38.450  -7.250  64.590  1.00  0.00           C  
ATOM   1241  C   SER B 316      39.500  -7.620  63.520  1.00  0.00           C  
ATOM   1242  O   SER B 316      39.770  -6.870  62.590  1.00  0.00           O  
ATOM   1243  CB  SER B 316      37.090  -7.830  64.190  1.00  0.00           C  
ATOM   1244  OG  SER B 316      37.100  -9.250  64.220  1.00  0.00           O  
ATOM   1245  N   ARG B 317      40.120  -8.790  63.690  1.00  0.00           N  
ATOM   1246  CA  ARG B 317      41.020  -9.360  62.680  1.00  0.00           C  
ATOM   1247  C   ARG B 317      42.180  -8.380  62.430  1.00  0.00           C  
ATOM   1248  O   ARG B 317      42.600  -8.120  61.300  1.00  0.00           O  
ATOM   1249  CB  ARG B 317      40.180  -9.670  61.430  1.00  0.00           C  
ATOM   1250  CG  ARG B 317      39.300 -10.930  61.580  1.00  0.00           C  
ATOM   1251  CD  ARG B 317      40.040 -12.040  60.830  1.00  0.00           C  
ATOM   1252  NE  ARG B 317      39.470 -13.410  60.850  1.00  0.00           N  
ATOM   1253  CZ  ARG B 317      38.290 -13.820  60.380  1.00  0.00           C  
ATOM   1254  NH1 ARG B 317      37.310 -13.000  60.000  1.00  0.00           N  
ATOM   1255  NH2 ARG B 317      38.200 -15.060  59.910  1.00  0.00           N  
ATOM   1256  N   SER B 318      42.760  -7.960  63.550  1.00  0.00           N  
ATOM   1257  CA  SER B 318      43.820  -6.940  63.620  1.00  0.00           C  
ATOM   1258  C   SER B 318      44.780  -7.290  64.770  1.00  0.00           C  
ATOM   1259  O   SER B 318      44.480  -8.100  65.640  1.00  0.00           O  
ATOM   1260  CB  SER B 318      43.210  -5.530  63.710  1.00  0.00           C  
ATOM   1261  OG  SER B 318      43.060  -5.150  65.070  1.00  0.00           O  
ATOM   1262  N   TYR B 319      46.040  -6.920  64.600  1.00  0.00           N  
ATOM   1263  CA  TYR B 319      47.110  -7.250  65.560  1.00  0.00           C  
ATOM   1264  C   TYR B 319      48.130  -6.120  65.660  1.00  0.00           C  
ATOM   1265  O   TYR B 319      48.120  -5.270  64.790  1.00  0.00           O  
ATOM   1266  CB  TYR B 319      47.780  -8.570  65.160  1.00  0.00           C  
ATOM   1267  CG  TYR B 319      48.810  -8.480  64.040  1.00  0.00           C  
ATOM   1268  CD1 TYR B 319      48.420  -8.230  62.710  1.00  0.00           C  
ATOM   1269  CD2 TYR B 319      50.160  -8.570  64.420  1.00  0.00           C  
ATOM   1270  CE1 TYR B 319      49.410  -8.060  61.730  1.00  0.00           C  
ATOM   1271  CE2 TYR B 319      51.140  -8.370  63.450  1.00  0.00           C  
ATOM   1272  CZ  TYR B 319      50.760  -8.120  62.120  1.00  0.00           C  
ATOM   1273  OH  TYR B 319      51.750  -7.910  61.220  1.00  0.00           O  
ATOM   1274  N   ALA B 320      48.710  -6.000  66.830  1.00  0.00           N  
ATOM   1275  CA  ALA B 320      49.800  -5.090  67.200  1.00  0.00           C  
ATOM   1276  C   ALA B 320      50.720  -5.880  68.120  1.00  0.00           C  
ATOM   1277  O   ALA B 320      50.240  -6.650  68.950  1.00  0.00           O  
ATOM   1278  CB  ALA B 320      49.300  -3.840  67.930  1.00  0.00           C  
ATOM   1279  N   LEU B 321      51.990  -5.940  67.740  1.00  0.00           N  
ATOM   1280  CA  LEU B 321      53.040  -6.670  68.470  1.00  0.00           C  
ATOM   1281  C   LEU B 321      53.870  -5.670  69.280  1.00  0.00           C  
ATOM   1282  O   LEU B 321      53.880  -4.500  68.950  1.00  0.00           O  
ATOM   1283  CB  LEU B 321      53.980  -7.470  67.570  1.00  0.00           C  
ATOM   1284  CG  LEU B 321      53.300  -8.430  66.590  1.00  0.00           C  
ATOM   1285  CD1 LEU B 321      54.360  -9.220  65.840  1.00  0.00           C  
ATOM   1286  CD2 LEU B 321      52.360  -9.420  67.270  1.00  0.00           C  
ATOM   1287  N   LYS B 322      54.640  -6.140  70.240  1.00  0.00           N  
ATOM   1288  CA  LYS B 322      55.220  -5.270  71.270  1.00  0.00           C  
ATOM   1289  C   LYS B 322      56.460  -5.910  71.870  1.00  0.00           C  
ATOM   1290  O   LYS B 322      56.730  -7.090  71.640  1.00  0.00           O  
ATOM   1291  CB  LYS B 322      54.060  -5.130  72.240  1.00  0.00           C  
ATOM   1292  CG  LYS B 322      54.300  -4.530  73.600  1.00  0.00           C  
ATOM   1293  CD  LYS B 322      52.890  -4.390  74.200  1.00  0.00           C  
ATOM   1294  CE  LYS B 322      52.950  -4.100  75.700  1.00  0.00           C  
ATOM   1295  NZ  LYS B 322      51.900  -4.900  76.350  1.00  0.00           N  
ATOM   1296  N   GLY B 323      57.390  -5.080  72.270  1.00  0.00           N  
ATOM   1297  CA  GLY B 323      58.670  -5.560  72.830  1.00  0.00           C  
ATOM   1298  C   GLY B 323      59.410  -6.400  71.780  1.00  0.00           C  
ATOM   1299  O   GLY B 323      59.360  -6.110  70.590  1.00  0.00           O  
ATOM   1300  N   ASP B 324      60.080  -7.450  72.230  1.00  0.00           N  
ATOM   1301  CA  ASP B 324      60.980  -8.300  71.410  1.00  0.00           C  
ATOM   1302  C   ASP B 324      60.300  -8.980  70.230  1.00  0.00           C  
ATOM   1303  O   ASP B 324      60.930  -9.240  69.230  1.00  0.00           O  
ATOM   1304  CB  ASP B 324      61.600  -9.410  72.230  1.00  0.00           C  
ATOM   1305  CG  ASP B 324      62.860  -9.030  72.990  1.00  0.00           C  
ATOM   1306  OD1 ASP B 324      63.440  -7.960  72.730  1.00  0.00           O  
ATOM   1307  OD2 ASP B 324      63.230  -9.870  73.820  1.00  0.00           O  
ATOM   1308  N   LEU B 325      59.000  -9.200  70.340  1.00  0.00           N  
ATOM   1309  CA  LEU B 325      58.260  -9.780  69.230  1.00  0.00           C  
ATOM   1310  C   LEU B 325      57.940  -8.800  68.070  1.00  0.00           C  
ATOM   1311  O   LEU B 325      57.760  -9.220  66.930  1.00  0.00           O  
ATOM   1312  CB  LEU B 325      57.030 -10.450  69.830  1.00  0.00           C  
ATOM   1313  CG  LEU B 325      56.470 -11.410  68.800  1.00  0.00           C  
ATOM   1314  CD1 LEU B 325      57.210 -12.740  68.750  1.00  0.00           C  
ATOM   1315  CD2 LEU B 325      55.010 -11.560  69.150  1.00  0.00           C  
ATOM   1316  N   ALA B 332      58.000  -7.500  68.340  1.00  0.00           N  
ATOM   1317  CA  ALA B 332      57.830  -6.450  67.330  1.00  0.00           C  
ATOM   1318  C   ALA B 332      59.100  -6.390  66.470  1.00  0.00           C  
ATOM   1319  O   ALA B 332      59.060  -6.650  65.280  1.00  0.00           O  
ATOM   1320  CB  ALA B 332      57.680  -5.140  68.080  1.00  0.00           C  
ATOM   1321  N   LEU B 333      60.240  -6.340  67.150  1.00  0.00           N  
ATOM   1322  CA  LEU B 333      61.580  -6.510  66.570  1.00  0.00           C  
ATOM   1323  C   LEU B 333      61.770  -7.820  65.800  1.00  0.00           C  
ATOM   1324  O   LEU B 333      62.320  -7.820  64.720  1.00  0.00           O  
ATOM   1325  CB  LEU B 333      62.560  -6.460  67.750  1.00  0.00           C  
ATOM   1326  CG  LEU B 333      63.140  -5.060  68.070  1.00  0.00           C  
ATOM   1327  CD1 LEU B 333      62.330  -3.860  67.600  1.00  0.00           C  
ATOM   1328  CD2 LEU B 333      63.470  -5.030  69.560  1.00  0.00           C  
ATOM   1329  N   TYR B 334      61.260  -8.930  66.320  1.00  0.00           N  
ATOM   1330  CA  TYR B 334      61.340 -10.240  65.660  1.00  0.00           C  
ATOM   1331  C   TYR B 334      60.560 -10.290  64.350  1.00  0.00           C  
ATOM   1332  O   TYR B 334      61.030 -10.900  63.400  1.00  0.00           O  
ATOM   1333  CB  TYR B 334      60.890 -11.370  66.600  1.00  0.00           C  
ATOM   1334  CG  TYR B 334      61.260 -12.800  66.140  1.00  0.00           C  
ATOM   1335  CD1 TYR B 334      62.540 -13.060  65.600  1.00  0.00           C  
ATOM   1336  CD2 TYR B 334      60.360 -13.850  66.400  1.00  0.00           C  
ATOM   1337  CE1 TYR B 334      62.940 -14.380  65.350  1.00  0.00           C  
ATOM   1338  CE2 TYR B 334      60.750 -15.180  66.170  1.00  0.00           C  
ATOM   1339  CZ  TYR B 334      62.040 -15.420  65.650  1.00  0.00           C  
ATOM   1340  OH  TYR B 334      62.460 -16.690  65.420  1.00  0.00           O  
ATOM   1341  N   GLU B 335      59.410  -9.640  64.270  1.00  0.00           N  
ATOM   1342  CA  GLU B 335      58.690  -9.490  62.990  1.00  0.00           C  
ATOM   1343  C   GLU B 335      59.570  -8.810  61.910  1.00  0.00           C  
ATOM   1344  O   GLU B 335      59.610  -9.280  60.780  1.00  0.00           O  
ATOM   1345  CB  GLU B 335      57.430  -8.680  63.240  1.00  0.00           C  
ATOM   1346  CG  GLU B 335      56.520  -8.720  62.020  1.00  0.00           C  
ATOM   1347  CD  GLU B 335      55.180  -8.040  62.180  1.00  0.00           C  
ATOM   1348  OE1 GLU B 335      55.090  -7.030  62.910  1.00  0.00           O  
ATOM   1349  OE2 GLU B 335      54.280  -8.510  61.490  1.00  0.00           O  
ATOM   1350  N   LEU B 336      60.240  -7.720  62.270  1.00  0.00           N  
ATOM   1351  CA  LEU B 336      61.110  -6.960  61.360  1.00  0.00           C  
ATOM   1352  C   LEU B 336      62.370  -7.740  60.980  1.00  0.00           C  
ATOM   1353  O   LEU B 336      62.670  -7.810  59.790  1.00  0.00           O  
ATOM   1354  CB  LEU B 336      61.520  -5.610  61.940  1.00  0.00           C  
ATOM   1355  CG  LEU B 336      60.340  -4.680  62.310  1.00  0.00           C  
ATOM   1356  CD1 LEU B 336      60.890  -3.330  62.770  1.00  0.00           C  
ATOM   1357  CD2 LEU B 336      59.340  -4.460  61.180  1.00  0.00           C  
ATOM   1358  N   ALA B 337      63.000  -8.420  61.930  1.00  0.00           N  
ATOM   1359  CA  ALA B 337      64.140  -9.330  61.700  1.00  0.00           C  
ATOM   1360  C   ALA B 337      63.870 -10.420  60.650  1.00  0.00           C  
ATOM   1361  O   ALA B 337      64.710 -10.670  59.810  1.00  0.00           O  
ATOM   1362  CB  ALA B 337      64.560 -10.010  62.990  1.00  0.00           C  
ATOM   1363  N   LEU B 338      62.680 -11.020  60.680  1.00  0.00           N  
ATOM   1364  CA  LEU B 338      62.210 -12.070  59.750  1.00  0.00           C  
ATOM   1365  C   LEU B 338      62.040 -11.620  58.300  1.00  0.00           C  
ATOM   1366  O   LEU B 338      62.460 -12.330  57.390  1.00  0.00           O  
ATOM   1367  CB  LEU B 338      60.900 -12.690  60.260  1.00  0.00           C  
ATOM   1368  CG  LEU B 338      61.170 -13.630  61.450  1.00  0.00           C  
ATOM   1369  CD1 LEU B 338      59.870 -13.830  62.220  1.00  0.00           C  
ATOM   1370  CD2 LEU B 338      61.670 -15.000  61.020  1.00  0.00           C  
ATOM   1371  N   LEU B 339      61.580 -10.390  58.110  1.00  0.00           N  
ATOM   1372  CA  LEU B 339      61.370  -9.800  56.790  1.00  0.00           C  
ATOM   1373  C   LEU B 339      62.700  -9.350  56.140  1.00  0.00           C  
ATOM   1374  O   LEU B 339      62.930  -9.520  54.940  1.00  0.00           O  
ATOM   1375  CB  LEU B 339      60.430  -8.620  56.950  1.00  0.00           C  
ATOM   1376  CG  LEU B 339      59.020  -9.020  57.370  1.00  0.00           C  
ATOM   1377  CD1 LEU B 339      58.260  -7.750  57.770  1.00  0.00           C  
ATOM   1378  CD2 LEU B 339      58.270  -9.760  56.260  1.00  0.00           C  
ATOM   1379  N   ARG B 340      63.630  -8.910  56.970  1.00  0.00           N  
ATOM   1380  CA  ARG B 340      64.980  -8.590  56.530  1.00  0.00           C  
ATOM   1381  C   ARG B 340      65.730  -9.850  56.140  1.00  0.00           C  
ATOM   1382  O   ARG B 340      66.310  -9.910  55.060  1.00  0.00           O  
ATOM   1383  CB  ARG B 340      65.740  -7.820  57.600  1.00  0.00           C  
ATOM   1384  CG  ARG B 340      67.100  -7.340  57.050  1.00  0.00           C  
ATOM   1385  CD  ARG B 340      66.940  -6.400  55.850  1.00  0.00           C  
ATOM   1386  NE  ARG B 340      68.130  -6.460  54.980  1.00  0.00           N  
ATOM   1387  CZ  ARG B 340      69.320  -5.890  55.180  1.00  0.00           C  
ATOM   1388  NH1 ARG B 340      69.580  -5.160  56.250  1.00  0.00           N  
ATOM   1389  NH2 ARG B 340      70.300  -6.030  54.310  1.00  0.00           N  
ATOM   1390  N   PHE B 341      65.710 -10.840  57.020  1.00  0.00           N  
ATOM   1391  CA  PHE B 341      66.250 -12.190  56.750  1.00  0.00           C  
ATOM   1392  C   PHE B 341      65.780 -12.820  55.410  1.00  0.00           C  
ATOM   1393  O   PHE B 341      66.590 -13.340  54.660  1.00  0.00           O  
ATOM   1394  CB  PHE B 341      65.930 -13.040  57.990  1.00  0.00           C  
ATOM   1395  CG  PHE B 341      65.960 -14.540  57.730  1.00  0.00           C  
ATOM   1396  CD1 PHE B 341      67.180 -15.220  57.670  1.00  0.00           C  
ATOM   1397  CD2 PHE B 341      64.730 -15.190  57.450  1.00  0.00           C  
ATOM   1398  CE1 PHE B 341      67.190 -16.580  57.330  1.00  0.00           C  
ATOM   1399  CE2 PHE B 341      64.730 -16.550  57.130  1.00  0.00           C  
ATOM   1400  CZ  PHE B 341      65.960 -17.240  57.070  1.00  0.00           C  
ATOM   1401  N   ALA B 342      64.480 -12.850  55.160  1.00  0.00           N  
ATOM   1402  CA  ALA B 342      63.900 -13.320  53.890  1.00  0.00           C  
ATOM   1403  C   ALA B 342      64.420 -12.560  52.650  1.00  0.00           C  
ATOM   1404  O   ALA B 342      64.840 -13.170  51.680  1.00  0.00           O  
ATOM   1405  CB  ALA B 342      62.370 -13.290  54.010  1.00  0.00           C  
ATOM   1406  N   MET B 343      64.580 -11.240  52.740  1.00  0.00           N  
ATOM   1407  CA  MET B 343      65.130 -10.400  51.660  1.00  0.00           C  
ATOM   1408  C   MET B 343      66.620 -10.660  51.370  1.00  0.00           C  
ATOM   1409  O   MET B 343      66.980 -10.910  50.230  1.00  0.00           O  
ATOM   1410  CB  MET B 343      64.860  -8.930  51.990  1.00  0.00           C  
ATOM   1411  CG  MET B 343      63.380  -8.590  51.850  1.00  0.00           C  
ATOM   1412  SD  MET B 343      62.830  -8.500  50.110  1.00  0.00           S  
ATOM   1413  CE  MET B 343      63.330  -6.840  49.710  1.00  0.00           C  
ATOM   1414  N   ASP B 344      67.440 -10.750  52.420  1.00  0.00           N  
ATOM   1415  CA  ASP B 344      68.850 -11.130  52.290  1.00  0.00           C  
ATOM   1416  C   ASP B 344      69.030 -12.540  51.740  1.00  0.00           C  
ATOM   1417  O   ASP B 344      69.930 -12.720  50.930  1.00  0.00           O  
ATOM   1418  CB  ASP B 344      69.640 -11.140  53.590  1.00  0.00           C  
ATOM   1419  CG  ASP B 344      69.950  -9.750  54.150  1.00  0.00           C  
ATOM   1420  OD1 ASP B 344      69.540  -8.770  53.490  1.00  0.00           O  
ATOM   1421  OD2 ASP B 344      70.380  -9.740  55.330  1.00  0.00           O  
ATOM   1422  N   PHE B 345      68.250 -13.500  52.260  1.00  0.00           N  
ATOM   1423  CA  PHE B 345      68.270 -14.880  51.720  1.00  0.00           C  
ATOM   1424  C   PHE B 345      67.980 -14.880  50.200  1.00  0.00           C  
ATOM   1425  O   PHE B 345      68.710 -15.490  49.430  1.00  0.00           O  
ATOM   1426  CB  PHE B 345      67.250 -15.760  52.470  1.00  0.00           C  
ATOM   1427  CG  PHE B 345      67.280 -17.230  51.980  1.00  0.00           C  
ATOM   1428  CD1 PHE B 345      68.250 -18.110  52.510  1.00  0.00           C  
ATOM   1429  CD2 PHE B 345      66.410 -17.640  50.950  1.00  0.00           C  
ATOM   1430  CE1 PHE B 345      68.340 -19.410  52.000  1.00  0.00           C  
ATOM   1431  CE2 PHE B 345      66.530 -18.930  50.400  1.00  0.00           C  
ATOM   1432  CZ  PHE B 345      67.480 -19.800  50.950  1.00  0.00           C  
ATOM   1433  N   MET B 347      66.890 -14.240  49.790  1.00  0.00           N  
ATOM   1434  CA  MET B 347      66.510 -14.080  48.380  1.00  0.00           C  
ATOM   1435  C   MET B 347      67.580 -13.420  47.490  1.00  0.00           C  
ATOM   1436  O   MET B 347      67.970 -13.950  46.460  1.00  0.00           O  
ATOM   1437  CB  MET B 347      65.170 -13.350  48.270  1.00  0.00           C  
ATOM   1438  CG  MET B 347      64.000 -14.220  48.750  1.00  0.00           C  
ATOM   1439  SD  MET B 347      63.960 -15.960  48.170  1.00  0.00           S  
ATOM   1440  CE  MET B 347      63.580 -15.680  46.460  1.00  0.00           C  
ATOM   1441  N   ALA B 348      68.140 -12.300  47.950  1.00  0.00           N  
ATOM   1442  CA  ALA B 348      69.220 -11.610  47.240  1.00  0.00           C  
ATOM   1443  C   ALA B 348      70.440 -12.510  47.000  1.00  0.00           C  
ATOM   1444  O   ALA B 348      70.890 -12.560  45.860  1.00  0.00           O  
ATOM   1445  CB  ALA B 348      69.660 -10.350  47.980  1.00  0.00           C  
ATOM   1446  N   ARG B 349      70.810 -13.340  47.980  1.00  0.00           N  
ATOM   1447  CA  ARG B 349      71.910 -14.320  47.900  1.00  0.00           C  
ATOM   1448  C   ARG B 349      71.640 -15.590  47.050  1.00  0.00           C  
ATOM   1449  O   ARG B 349      72.540 -16.360  46.740  1.00  0.00           O  
ATOM   1450  CB  ARG B 349      72.420 -14.540  49.330  1.00  0.00           C  
ATOM   1451  CG  ARG B 349      72.980 -15.900  49.770  1.00  0.00           C  
ATOM   1452  CD  ARG B 349      71.850 -16.780  50.360  1.00  0.00           C  
ATOM   1453  NE  ARG B 349      72.360 -17.960  51.100  1.00  0.00           N  
ATOM   1454  CZ  ARG B 349      72.280 -18.200  52.420  1.00  0.00           C  
ATOM   1455  NH1 ARG B 349      71.570 -17.440  53.250  1.00  0.00           N  
ATOM   1456  NH2 ARG B 349      73.240 -18.930  52.980  1.00  0.00           N  
ATOM   1457  N   ARG B 352      70.400 -15.680  46.560  1.00  0.00           N  
ATOM   1458  CA  ARG B 352      69.890 -16.760  45.700  1.00  0.00           C  
ATOM   1459  C   ARG B 352      69.690 -16.310  44.230  1.00  0.00           C  
ATOM   1460  O   ARG B 352      69.030 -16.990  43.440  1.00  0.00           O  
ATOM   1461  CB  ARG B 352      68.530 -17.170  46.310  1.00  0.00           C  
ATOM   1462  CG  ARG B 352      68.470 -18.670  46.610  1.00  0.00           C  
ATOM   1463  CD  ARG B 352      69.350 -18.950  47.820  1.00  0.00           C  
ATOM   1464  NE  ARG B 352      69.990 -20.290  47.840  1.00  0.00           N  
ATOM   1465  CZ  ARG B 352      69.480 -21.530  47.830  1.00  0.00           C  
ATOM   1466  NH1 ARG B 352      68.230 -21.850  47.510  1.00  0.00           N  
ATOM   1467  NH2 ARG B 352      70.100 -22.420  48.600  1.00  0.00           N  
ATOM   1468  N   GLY B 361      70.140 -15.080  43.960  1.00  0.00           N  
ATOM   1469  CA  GLY B 361      70.060 -14.400  42.650  1.00  0.00           C  
ATOM   1470  C   GLY B 361      68.750 -13.690  42.300  1.00  0.00           C  
ATOM   1471  O   GLY B 361      68.520 -13.280  41.160  1.00  0.00           O  
ATOM   1472  N   PHE B 362      67.860 -13.520  43.260  1.00  0.00           N  
ATOM   1473  CA  PHE B 362      66.620 -12.750  43.020  1.00  0.00           C  
ATOM   1474  C   PHE B 362      66.870 -11.260  43.300  1.00  0.00           C  
ATOM   1475  O   PHE B 362      67.760 -10.890  44.060  1.00  0.00           O  
ATOM   1476  CB  PHE B 362      65.490 -13.320  43.870  1.00  0.00           C  
ATOM   1477  CG  PHE B 362      64.870 -14.620  43.350  1.00  0.00           C  
ATOM   1478  CD1 PHE B 362      65.650 -15.790  43.190  1.00  0.00           C  
ATOM   1479  CD2 PHE B 362      63.500 -14.590  43.010  1.00  0.00           C  
ATOM   1480  CE1 PHE B 362      65.040 -16.950  42.660  1.00  0.00           C  
ATOM   1481  CE2 PHE B 362      62.900 -15.720  42.450  1.00  0.00           C  
ATOM   1482  CZ  PHE B 362      63.680 -16.890  42.280  1.00  0.00           C  
ATOM   1483  N   LEU B 363      66.210 -10.410  42.520  1.00  0.00           N  
ATOM   1484  CA  LEU B 363      66.360  -8.950  42.590  1.00  0.00           C  
ATOM   1485  C   LEU B 363      65.440  -8.370  43.680  1.00  0.00           C  
ATOM   1486  O   LEU B 363      64.230  -8.400  43.470  1.00  0.00           O  
ATOM   1487  CB  LEU B 363      65.970  -8.360  41.250  1.00  0.00           C  
ATOM   1488  CG  LEU B 363      66.420  -6.900  41.260  1.00  0.00           C  
ATOM   1489  CD1 LEU B 363      67.910  -6.830  40.930  1.00  0.00           C  
ATOM   1490  CD2 LEU B 363      65.620  -6.110  40.250  1.00  0.00           C  
ATOM   1491  N   PRO B 364      65.990  -7.890  44.810  1.00  0.00           N  
ATOM   1492  CA  PRO B 364      65.190  -7.430  45.940  1.00  0.00           C  
ATOM   1493  C   PRO B 364      64.600  -6.080  45.600  1.00  0.00           C  
ATOM   1494  O   PRO B 364      65.280  -5.220  45.070  1.00  0.00           O  
ATOM   1495  CB  PRO B 364      66.190  -7.370  47.090  1.00  0.00           C  
ATOM   1496  CG  PRO B 364      67.540  -7.070  46.430  1.00  0.00           C  
ATOM   1497  CD  PRO B 364      67.430  -7.790  45.100  1.00  0.00           C  
ATOM   1498  N   MET B 365      63.290  -6.030  45.690  1.00  0.00           N  
ATOM   1499  CA  MET B 365      62.510  -4.790  45.580  1.00  0.00           C  
ATOM   1500  C   MET B 365      61.600  -4.560  46.790  1.00  0.00           C  
ATOM   1501  O   MET B 365      61.060  -5.510  47.360  1.00  0.00           O  
ATOM   1502  CB  MET B 365      61.610  -4.820  44.340  1.00  0.00           C  
ATOM   1503  CG  MET B 365      62.420  -4.710  43.050  1.00  0.00           C  
ATOM   1504  SD  MET B 365      61.300  -4.620  41.610  1.00  0.00           S  
ATOM   1505  CE  MET B 365      61.230  -6.360  41.390  1.00  0.00           C  
ATOM   1506  N   THR B 366      61.390  -3.300  47.100  1.00  0.00           N  
ATOM   1507  CA  THR B 366      60.380  -2.820  48.080  1.00  0.00           C  
ATOM   1508  C   THR B 366      59.340  -2.020  47.270  1.00  0.00           C  
ATOM   1509  O   THR B 366      59.670  -1.280  46.350  1.00  0.00           O  
ATOM   1510  CB  THR B 366      60.980  -2.010  49.230  1.00  0.00           C  
ATOM   1511  OG1 THR B 366      61.580  -0.840  48.700  1.00  0.00           O  
ATOM   1512  CG2 THR B 366      62.050  -2.740  50.050  1.00  0.00           C  
ATOM   1513  N   LEU B 368      58.090  -2.380  47.460  1.00  0.00           N  
ATOM   1514  CA  LEU B 368      56.970  -1.990  46.580  1.00  0.00           C  
ATOM   1515  C   LEU B 368      55.780  -1.340  47.330  1.00  0.00           C  
ATOM   1516  O   LEU B 368      55.680  -1.400  48.560  1.00  0.00           O  
ATOM   1517  CB  LEU B 368      56.480  -3.270  45.870  1.00  0.00           C  
ATOM   1518  CG  LEU B 368      57.560  -3.950  45.020  1.00  0.00           C  
ATOM   1519  CD1 LEU B 368      57.160  -5.410  44.850  1.00  0.00           C  
ATOM   1520  CD2 LEU B 368      57.790  -3.250  43.680  1.00  0.00           C  
ATOM   1521  N   PRO B 370      54.910  -0.620  46.600  1.00  0.00           N  
ATOM   1522  CA  PRO B 370      53.670  -0.070  47.160  1.00  0.00           C  
ATOM   1523  C   PRO B 370      52.640  -1.190  47.300  1.00  0.00           C  
ATOM   1524  O   PRO B 370      52.870  -2.280  46.790  1.00  0.00           O  
ATOM   1525  CB  PRO B 370      53.230   0.970  46.150  1.00  0.00           C  
ATOM   1526  CG  PRO B 370      53.830   0.530  44.830  1.00  0.00           C  
ATOM   1527  CD  PRO B 370      55.160  -0.080  45.250  1.00  0.00           C  
ATOM   1528  N   SER B 371      51.570  -0.920  48.050  1.00  0.00           N  
ATOM   1529  CA  SER B 371      50.510  -1.930  48.360  1.00  0.00           C  
ATOM   1530  C   SER B 371      49.180  -1.590  47.700  1.00  0.00           C  
ATOM   1531  O   SER B 371      48.150  -2.150  48.030  1.00  0.00           O  
ATOM   1532  CB  SER B 371      50.290  -2.030  49.870  1.00  0.00           C  
ATOM   1533  OG  SER B 371      51.550  -2.240  50.530  1.00  0.00           O  
ATOM   1534  N   TYR B 372      49.240  -0.720  46.700  1.00  0.00           N  
ATOM   1535  CA  TYR B 372      48.060  -0.280  45.930  1.00  0.00           C  
ATOM   1536  C   TYR B 372      48.390  -0.370  44.430  1.00  0.00           C  
ATOM   1537  O   TYR B 372      49.540  -0.260  44.020  1.00  0.00           O  
ATOM   1538  CB  TYR B 372      47.610   1.140  46.320  1.00  0.00           C  
ATOM   1539  CG  TYR B 372      48.700   2.190  46.160  1.00  0.00           C  
ATOM   1540  CD1 TYR B 372      49.610   2.430  47.210  1.00  0.00           C  
ATOM   1541  CD2 TYR B 372      48.710   2.960  44.980  1.00  0.00           C  
ATOM   1542  CE1 TYR B 372      50.560   3.450  47.070  1.00  0.00           C  
ATOM   1543  CE2 TYR B 372      49.650   3.990  44.850  1.00  0.00           C  
ATOM   1544  CZ  TYR B 372      50.570   4.220  45.880  1.00  0.00           C  
ATOM   1545  OH  TYR B 372      51.440   5.250  45.690  1.00  0.00           O  
ATOM   1546  N   ALA B 373      47.340  -0.520  43.650  1.00  0.00           N  
ATOM   1547  CA  ALA B 373      47.440  -0.660  42.200  1.00  0.00           C  
ATOM   1548  C   ALA B 373      46.110  -0.390  41.520  1.00  0.00           C  
ATOM   1549  O   ALA B 373      45.080  -0.410  42.190  1.00  0.00           O  
ATOM   1550  CB  ALA B 373      47.910  -2.080  41.860  1.00  0.00           C  
ATOM   1551  N   ARG B 374      46.200   0.000  40.250  1.00  0.00           N  
ATOM   1552  CA  ARG B 374      45.020   0.110  39.370  1.00  0.00           C  
ATOM   1553  C   ARG B 374      44.450  -1.280  39.010  1.00  0.00           C  
ATOM   1554  O   ARG B 374      45.140  -2.300  39.060  1.00  0.00           O  
ATOM   1555  CB  ARG B 374      45.400   0.900  38.110  1.00  0.00           C  
ATOM   1556  CG  ARG B 374      45.730   2.380  38.380  1.00  0.00           C  
ATOM   1557  CD  ARG B 374      46.060   3.090  37.070  1.00  0.00           C  
ATOM   1558  NE  ARG B 374      46.430   4.500  37.260  1.00  0.00           N  
ATOM   1559  CZ  ARG B 374      47.540   5.090  36.810  1.00  0.00           C  
ATOM   1560  NH1 ARG B 374      48.520   4.410  36.200  1.00  0.00           N  
ATOM   1561  NH2 ARG B 374      47.610   6.420  36.760  1.00  0.00           N  
ATOM   1562  N   GLU B 375      43.150  -1.320  38.690  1.00  0.00           N  
ATOM   1563  CA  GLU B 375      42.380  -2.550  38.370  1.00  0.00           C  
ATOM   1564  C   GLU B 375      43.040  -3.490  37.340  1.00  0.00           C  
ATOM   1565  O   GLU B 375      42.860  -4.710  37.360  1.00  0.00           O  
ATOM   1566  CB  GLU B 375      41.060  -2.050  37.810  1.00  0.00           C  
ATOM   1567  CG  GLU B 375      40.090  -3.160  37.410  1.00  0.00           C  
ATOM   1568  CD  GLU B 375      38.860  -2.610  36.690  1.00  0.00           C  
ATOM   1569  OE1 GLU B 375      38.990  -1.610  35.940  1.00  0.00           O  
ATOM   1570  OE2 GLU B 375      37.810  -3.250  36.870  1.00  0.00           O  
ATOM   1571  N   LYS B 376      43.650  -2.850  36.360  1.00  0.00           N  
ATOM   1572  CA  LYS B 376      44.390  -3.440  35.250  1.00  0.00           C  
ATOM   1573  C   LYS B 376      45.430  -4.450  35.750  1.00  0.00           C  
ATOM   1574  O   LYS B 376      45.360  -5.610  35.370  1.00  0.00           O  
ATOM   1575  CB  LYS B 376      45.060  -2.270  34.550  1.00  0.00           C  
ATOM   1576  CG  LYS B 376      45.410  -2.680  33.130  1.00  0.00           C  
ATOM   1577  CD  LYS B 376      46.580  -1.830  32.600  1.00  0.00           C  
ATOM   1578  CE  LYS B 376      47.250  -2.460  31.370  1.00  0.00           C  
ATOM   1579  NZ  LYS B 376      48.460  -1.700  31.000  1.00  0.00           N  
ATOM   1580  N   ALA B 377      46.170  -4.060  36.790  1.00  0.00           N  
ATOM   1581  CA  ALA B 377      47.120  -4.970  37.440  1.00  0.00           C  
ATOM   1582  C   ALA B 377      46.460  -6.190  38.130  1.00  0.00           C  
ATOM   1583  O   ALA B 377      47.060  -7.250  38.200  1.00  0.00           O  
ATOM   1584  CB  ALA B 377      47.980  -4.150  38.410  1.00  0.00           C  
ATOM   1585  N   PHE B 378      45.200  -6.090  38.570  1.00  0.00           N  
ATOM   1586  CA  PHE B 378      44.440  -7.210  39.170  1.00  0.00           C  
ATOM   1587  C   PHE B 378      43.800  -8.150  38.160  1.00  0.00           C  
ATOM   1588  O   PHE B 378      43.600  -9.320  38.480  1.00  0.00           O  
ATOM   1589  CB  PHE B 378      43.340  -6.710  40.110  1.00  0.00           C  
ATOM   1590  CG  PHE B 378      43.870  -6.130  41.420  1.00  0.00           C  
ATOM   1591  CD1 PHE B 378      44.250  -4.770  41.470  1.00  0.00           C  
ATOM   1592  CD2 PHE B 378      43.950  -6.970  42.550  1.00  0.00           C  
ATOM   1593  CE1 PHE B 378      44.730  -4.230  42.680  1.00  0.00           C  
ATOM   1594  CE2 PHE B 378      44.420  -6.420  43.770  1.00  0.00           C  
ATOM   1595  CZ  PHE B 378      44.800  -5.060  43.820  1.00  0.00           C  
ATOM   1596  N   LEU B 388      43.300  -7.600  37.050  1.00  0.00           N  
ATOM   1597  CA  LEU B 388      42.960  -8.410  35.850  1.00  0.00           C  
ATOM   1598  C   LEU B 388      44.140  -9.220  35.340  1.00  0.00           C  
ATOM   1599  O   LEU B 388      44.020 -10.430  35.180  1.00  0.00           O  
ATOM   1600  CB  LEU B 388      42.500  -7.540  34.690  1.00  0.00           C  
ATOM   1601  CG  LEU B 388      41.190  -6.830  35.020  1.00  0.00           C  
ATOM   1602  CD1 LEU B 388      41.000  -5.680  34.040  1.00  0.00           C  
ATOM   1603  CD2 LEU B 388      39.990  -7.790  35.020  1.00  0.00           C  
ATOM   1604  N   GLY B 389      45.310  -8.580  35.290  1.00  0.00           N  
ATOM   1605  CA  GLY B 389      46.590  -9.180  34.870  1.00  0.00           C  
ATOM   1606  C   GLY B 389      46.890 -10.540  35.520  1.00  0.00           C  
ATOM   1607  O   GLY B 389      47.200 -11.500  34.840  1.00  0.00           O  
ATOM   1608  N   THR B 396      46.830 -10.570  36.840  1.00  0.00           N  
ATOM   1609  CA  THR B 396      47.140 -11.760  37.660  1.00  0.00           C  
ATOM   1610  C   THR B 396      45.990 -12.760  37.770  1.00  0.00           C  
ATOM   1611  O   THR B 396      46.220 -13.950  37.920  1.00  0.00           O  
ATOM   1612  CB  THR B 396      47.570 -11.330  39.060  1.00  0.00           C  
ATOM   1613  OG1 THR B 396      46.550 -10.500  39.600  1.00  0.00           O  
ATOM   1614  CG2 THR B 396      48.880 -10.550  39.060  1.00  0.00           C  
ATOM   1615  N   GLY B 397      44.780 -12.260  37.510  1.00  0.00           N  
ATOM   1616  CA  GLY B 397      43.520 -13.030  37.630  1.00  0.00           C  
ATOM   1617  C   GLY B 397      42.900 -12.970  39.030  1.00  0.00           C  
ATOM   1618  O   GLY B 397      42.200 -13.900  39.430  1.00  0.00           O  
ATOM   1619  N   HIS B 398      43.340 -12.010  39.830  1.00  0.00           N  
ATOM   1620  CA  HIS B 398      42.660 -11.720  41.100  1.00  0.00           C  
ATOM   1621  C   HIS B 398      41.290 -11.080  40.810  1.00  0.00           C  
ATOM   1622  O   HIS B 398      40.310 -11.410  41.460  1.00  0.00           O  
ATOM   1623  CB  HIS B 398      43.520 -10.880  42.050  1.00  0.00           C  
ATOM   1624  CG  HIS B 398      44.760 -11.650  42.540  1.00  0.00           C  
ATOM   1625  ND1 HIS B 398      45.930 -11.720  41.910  1.00  0.00           N  
ATOM   1626  CD2 HIS B 398      44.940 -12.180  43.740  1.00  0.00           C  
ATOM   1627  CE1 HIS B 398      46.840 -12.240  42.710  1.00  0.00           C  
ATOM   1628  NE2 HIS B 398      46.220 -12.520  43.850  1.00  0.00           N  
ATOM   1629  N   PHE B 399      41.240 -10.300  39.730  1.00  0.00           N  
ATOM   1630  CA  PHE B 399      39.950  -9.920  39.130  1.00  0.00           C  
ATOM   1631  C   PHE B 399      39.720 -10.810  37.890  1.00  0.00           C  
ATOM   1632  O   PHE B 399      40.690 -11.160  37.230  1.00  0.00           O  
ATOM   1633  CB  PHE B 399      39.910  -8.430  38.760  1.00  0.00           C  
ATOM   1634  CG  PHE B 399      39.790  -7.440  39.930  1.00  0.00           C  
ATOM   1635  CD1 PHE B 399      39.960  -7.840  41.280  1.00  0.00           C  
ATOM   1636  CD2 PHE B 399      39.740  -6.070  39.600  1.00  0.00           C  
ATOM   1637  CE1 PHE B 399      40.100  -6.860  42.290  1.00  0.00           C  
ATOM   1638  CE2 PHE B 399      39.910  -5.090  40.590  1.00  0.00           C  
ATOM   1639  CZ  PHE B 399      40.080  -5.500  41.930  1.00  0.00           C  
ATOM   1640  N   PRO B 485      38.480 -11.270  37.660  1.00  0.00           N  
ATOM   1641  CA  PRO B 485      37.280 -11.050  38.520  1.00  0.00           C  
ATOM   1642  C   PRO B 485      37.080 -12.000  39.720  1.00  0.00           C  
ATOM   1643  O   PRO B 485      36.650 -11.600  40.790  1.00  0.00           O  
ATOM   1644  CB  PRO B 485      36.120 -11.150  37.540  1.00  0.00           C  
ATOM   1645  CG  PRO B 485      36.610 -12.180  36.520  1.00  0.00           C  
ATOM   1646  CD  PRO B 485      38.100 -11.880  36.370  1.00  0.00           C  
ATOM   1647  N   ALA B 486      37.680 -13.180  39.630  1.00  0.00           N  
ATOM   1648  CA  ALA B 486      37.390 -14.310  40.520  1.00  0.00           C  
ATOM   1649  C   ALA B 486      37.590 -14.070  42.030  1.00  0.00           C  
ATOM   1650  O   ALA B 486      36.830 -14.620  42.810  1.00  0.00           O  
ATOM   1651  CB  ALA B 486      38.180 -15.540  40.040  1.00  0.00           C  
ATOM   1652  N   TYR B 487      38.550 -13.260  42.450  1.00  0.00           N  
ATOM   1653  CA  TYR B 487      38.780 -13.050  43.900  1.00  0.00           C  
ATOM   1654  C   TYR B 487      38.610 -11.570  44.290  1.00  0.00           C  
ATOM   1655  O   TYR B 487      39.060 -11.140  45.340  1.00  0.00           O  
ATOM   1656  CB  TYR B 487      40.180 -13.530  44.310  1.00  0.00           C  
ATOM   1657  CG  TYR B 487      40.550 -14.940  43.830  1.00  0.00           C  
ATOM   1658  CD1 TYR B 487      39.840 -16.080  44.270  1.00  0.00           C  
ATOM   1659  CD2 TYR B 487      41.680 -15.070  42.990  1.00  0.00           C  
ATOM   1660  CE1 TYR B 487      40.290 -17.360  43.880  1.00  0.00           C  
ATOM   1661  CE2 TYR B 487      42.130 -16.340  42.590  1.00  0.00           C  
ATOM   1662  CZ  TYR B 487      41.430 -17.480  43.060  1.00  0.00           C  
ATOM   1663  OH  TYR B 487      41.970 -18.710  42.830  1.00  0.00           O  
ATOM   1664  N   ARG B 488      37.720 -10.890  43.560  1.00  0.00           N  
ATOM   1665  CA  ARG B 488      37.430  -9.450  43.740  1.00  0.00           C  
ATOM   1666  C   ARG B 488      36.960  -9.090  45.150  1.00  0.00           C  
ATOM   1667  O   ARG B 488      37.100  -7.980  45.640  1.00  0.00           O  
ATOM   1668  CB  ARG B 488      36.320  -9.120  42.750  1.00  0.00           C  
ATOM   1669  CG  ARG B 488      36.250  -7.630  42.420  1.00  0.00           C  
ATOM   1670  CD  ARG B 488      35.330  -7.520  41.210  1.00  0.00           C  
ATOM   1671  NE  ARG B 488      36.080  -7.020  40.050  1.00  0.00           N  
ATOM   1672  CZ  ARG B 488      35.770  -7.160  38.750  1.00  0.00           C  
ATOM   1673  NH1 ARG B 488      34.770  -7.930  38.320  1.00  0.00           N  
ATOM   1674  NH2 ARG B 488      36.240  -6.270  37.900  1.00  0.00           N  
ATOM   1675  N   ASP B 495      36.280 -10.070  45.730  1.00  0.00           N  
ATOM   1676  CA  ASP B 495      35.690  -9.940  47.070  1.00  0.00           C  
ATOM   1677  C   ASP B 495      36.730  -9.980  48.190  1.00  0.00           C  
ATOM   1678  O   ASP B 495      36.430  -9.550  49.300  1.00  0.00           O  
ATOM   1679  CB  ASP B 495      34.560 -10.960  47.330  1.00  0.00           C  
ATOM   1680  CG  ASP B 495      35.050 -12.400  47.520  1.00  0.00           C  
ATOM   1681  OD1 ASP B 495      35.960 -12.800  46.760  1.00  0.00           O  
ATOM   1682  OD2 ASP B 495      34.500 -13.070  48.410  1.00  0.00           O  
ATOM   1683  N   GLN B 496      37.910 -10.510  47.900  1.00  0.00           N  
ATOM   1684  CA  GLN B 496      39.020 -10.510  48.860  1.00  0.00           C  
ATOM   1685  C   GLN B 496      39.790  -9.170  48.970  1.00  0.00           C  
ATOM   1686  O   GLN B 496      40.660  -9.040  49.830  1.00  0.00           O  
ATOM   1687  CB  GLN B 496      39.960 -11.670  48.550  1.00  0.00           C  
ATOM   1688  CG  GLN B 496      39.660 -12.890  49.420  1.00  0.00           C  
ATOM   1689  CD  GLN B 496      38.770 -13.930  48.750  1.00  0.00           C  
ATOM   1690  OE1 GLN B 496      39.170 -14.570  47.790  1.00  0.00           O  
ATOM   1691  NE2 GLN B 496      37.630 -14.220  49.340  1.00  0.00           N  
ATOM   1692  N   VAL B 497      39.410  -8.170  48.180  1.00  0.00           N  
ATOM   1693  CA  VAL B 497      40.240  -6.960  47.990  1.00  0.00           C  
ATOM   1694  C   VAL B 497      39.470  -5.720  48.460  1.00  0.00           C  
ATOM   1695  O   VAL B 497      38.280  -5.560  48.240  1.00  0.00           O  
ATOM   1696  CB  VAL B 497      40.720  -6.860  46.520  1.00  0.00           C  
ATOM   1697  CG1 VAL B 497      41.440  -5.550  46.210  1.00  0.00           C  
ATOM   1698  CG2 VAL B 497      41.740  -7.950  46.140  1.00  0.00           C  
ATOM   1699  N   TRP B 498      40.230  -4.870  49.120  1.00  0.00           N  
ATOM   1700  CA  TRP B 498      39.820  -3.570  49.660  1.00  0.00           C  
ATOM   1701  C   TRP B 498      40.140  -2.400  48.710  1.00  0.00           C  
ATOM   1702  O   TRP B 498      41.290  -2.130  48.340  1.00  0.00           O  
ATOM   1703  CB  TRP B 498      40.570  -3.420  50.980  1.00  0.00           C  
ATOM   1704  CG  TRP B 498      39.770  -3.690  52.260  1.00  0.00           C  
ATOM   1705  CD1 TRP B 498      38.480  -4.020  52.440  1.00  0.00           C  
ATOM   1706  CD2 TRP B 498      40.350  -3.670  53.510  1.00  0.00           C  
ATOM   1707  NE1 TRP B 498      38.240  -4.290  53.730  1.00  0.00           N  
ATOM   1708  CE2 TRP B 498      39.370  -4.090  54.430  1.00  0.00           C  
ATOM   1709  CE3 TRP B 498      41.630  -3.270  53.960  1.00  0.00           C  
ATOM   1710  CZ2 TRP B 498      39.670  -4.190  55.790  1.00  0.00           C  
ATOM   1711  CZ3 TRP B 498      41.930  -3.350  55.330  1.00  0.00           C  
ATOM   1712  CH2 TRP B 498      40.960  -3.830  56.230  1.00  0.00           C  
ATOM   1713  N   ALA B 499      39.090  -1.740  48.270  1.00  0.00           N  
ATOM   1714  CA  ALA B 499      39.170  -0.560  47.400  1.00  0.00           C  
ATOM   1715  C   ALA B 499      39.490   0.730  48.160  1.00  0.00           C  
ATOM   1716  O   ALA B 499      39.050   0.880  49.290  1.00  0.00           O  
ATOM   1717  CB  ALA B 499      37.820  -0.430  46.700  1.00  0.00           C  
ATOM   1718  N   ILE B 500      40.240   1.660  47.550  1.00  0.00           N  
ATOM   1719  CA  ILE B 500      40.430   2.990  48.170  1.00  0.00           C  
ATOM   1720  C   ILE B 500      39.360   3.930  47.620  1.00  0.00           C  
ATOM   1721  O   ILE B 500      39.280   4.190  46.420  1.00  0.00           O  
ATOM   1722  CB  ILE B 500      41.830   3.560  47.970  1.00  0.00           C  
ATOM   1723  CG1 ILE B 500      42.830   2.610  48.620  1.00  0.00           C  
ATOM   1724  CG2 ILE B 500      41.910   4.970  48.600  1.00  0.00           C  
ATOM   1725  CD1 ILE B 500      44.280   2.880  48.200  1.00  0.00           C  
ATOM   1726  N   ALA B 501      38.560   4.420  48.560  1.00  0.00           N  
ATOM   1727  CA  ALA B 501      37.330   5.180  48.260  1.00  0.00           C  
ATOM   1728  C   ALA B 501      37.690   6.480  47.590  1.00  0.00           C  
ATOM   1729  O   ALA B 501      38.740   7.060  47.870  1.00  0.00           O  
ATOM   1730  CB  ALA B 501      36.550   5.540  49.520  1.00  0.00           C  
ATOM   1731  N   GLU B 652      36.900   6.780  46.560  1.00  0.00           N  
ATOM   1732  CA  GLU B 652      37.040   7.980  45.690  1.00  0.00           C  
ATOM   1733  C   GLU B 652      38.290   7.980  44.770  1.00  0.00           C  
ATOM   1734  O   GLU B 652      38.630   9.010  44.180  1.00  0.00           O  
ATOM   1735  CB  GLU B 652      36.930   9.320  46.460  1.00  0.00           C  
ATOM   1736  CG  GLU B 652      35.570   9.560  47.140  1.00  0.00           C  
ATOM   1737  CD  GLU B 652      35.370  10.970  47.730  1.00  0.00           C  
ATOM   1738  OE1 GLU B 652      36.360  11.700  47.970  1.00  0.00           O  
ATOM   1739  OE2 GLU B 652      34.180  11.280  47.970  1.00  0.00           O  
ATOM   1740  N   THR B 653      38.970   6.830  44.670  1.00  0.00           N  
ATOM   1741  CA  THR B 653      40.080   6.620  43.710  1.00  0.00           C  
ATOM   1742  C   THR B 653      39.690   5.450  42.800  1.00  0.00           C  
ATOM   1743  O   THR B 653      38.760   4.680  43.060  1.00  0.00           O  
ATOM   1744  CB  THR B 653      41.440   6.280  44.350  1.00  0.00           C  
ATOM   1745  OG1 THR B 653      41.480   4.930  44.820  1.00  0.00           O  
ATOM   1746  CG2 THR B 653      41.890   7.220  45.470  1.00  0.00           C  
ATOM   1747  N   ASP B 654      40.550   5.290  41.810  1.00  0.00           N  
ATOM   1748  CA  ASP B 654      40.600   4.110  40.920  1.00  0.00           C  
ATOM   1749  C   ASP B 654      41.650   3.070  41.390  1.00  0.00           C  
ATOM   1750  O   ASP B 654      42.070   2.240  40.600  1.00  0.00           O  
ATOM   1751  CB  ASP B 654      40.930   4.580  39.480  1.00  0.00           C  
ATOM   1752  CG  ASP B 654      42.320   5.230  39.300  1.00  0.00           C  
ATOM   1753  OD1 ASP B 654      42.720   6.040  40.170  1.00  0.00           O  
ATOM   1754  OD2 ASP B 654      42.930   4.980  38.240  1.00  0.00           O  
ATOM   1755  N   LEU B 655      42.040   3.140  42.670  1.00  0.00           N  
ATOM   1756  CA  LEU B 655      43.060   2.250  43.260  1.00  0.00           C  
ATOM   1757  C   LEU B 655      42.420   1.230  44.210  1.00  0.00           C  
ATOM   1758  O   LEU B 655      41.350   1.430  44.780  1.00  0.00           O  
ATOM   1759  CB  LEU B 655      44.130   3.010  44.040  1.00  0.00           C  
ATOM   1760  CG  LEU B 655      44.800   4.080  43.170  1.00  0.00           C  
ATOM   1761  CD1 LEU B 655      45.380   5.160  44.070  1.00  0.00           C  
ATOM   1762  CD2 LEU B 655      45.860   3.450  42.270  1.00  0.00           C  
ATOM   1763  N   TYR B 656      43.130   0.120  44.310  1.00  0.00           N  
ATOM   1764  CA  TYR B 656      42.780  -1.000  45.190  1.00  0.00           C  
ATOM   1765  C   TYR B 656      44.020  -1.380  45.970  1.00  0.00           C  
ATOM   1766  O   TYR B 656      45.120  -1.150  45.460  1.00  0.00           O  
ATOM   1767  CB  TYR B 656      42.410  -2.230  44.370  1.00  0.00           C  
ATOM   1768  CG  TYR B 656      41.190  -2.020  43.470  1.00  0.00           C  
ATOM   1769  CD1 TYR B 656      41.350  -1.410  42.210  1.00  0.00           C  
ATOM   1770  CD2 TYR B 656      39.930  -2.410  43.960  1.00  0.00           C  
ATOM   1771  CE1 TYR B 656      40.210  -1.160  41.430  1.00  0.00           C  
ATOM   1772  CE2 TYR B 656      38.780  -2.180  43.160  1.00  0.00           C  
ATOM   1773  CZ  TYR B 656      38.940  -1.550  41.910  1.00  0.00           C  
ATOM   1774  OH  TYR B 656      37.870  -1.450  41.070  1.00  0.00           O  
ATOM   1775  N   LEU B 657      43.800  -1.830  47.200  1.00  0.00           N  
ATOM   1776  CA  LEU B 657      44.910  -2.370  48.020  1.00  0.00           C  
ATOM   1777  C   LEU B 657      45.150  -3.840  47.630  1.00  0.00           C  
ATOM   1778  O   LEU B 657      44.210  -4.620  47.460  1.00  0.00           O  
ATOM   1779  CB  LEU B 657      44.590  -2.270  49.520  1.00  0.00           C  
ATOM   1780  CG  LEU B 657      44.510  -0.820  50.030  1.00  0.00           C  
ATOM   1781  CD1 LEU B 657      43.610  -0.750  51.250  1.00  0.00           C  
ATOM   1782  CD2 LEU B 657      45.880  -0.300  50.440  1.00  0.00           C  
ATOM   1783  N   THR B 658      46.420  -4.220  47.560  1.00  0.00           N  
ATOM   1784  CA  THR B 658      46.840  -5.550  47.070  1.00  0.00           C  
ATOM   1785  C   THR B 658      47.030  -6.530  48.230  1.00  0.00           C  
ATOM   1786  O   THR B 658      47.530  -6.190  49.300  1.00  0.00           O  
ATOM   1787  CB  THR B 658      48.150  -5.460  46.250  1.00  0.00           C  
ATOM   1788  OG1 THR B 658      49.230  -4.970  47.030  1.00  0.00           O  
ATOM   1789  CG2 THR B 658      48.010  -4.570  45.030  1.00  0.00           C  
ATOM   1790  N   GLY B 659      46.670  -7.770  47.940  1.00  0.00           N  
ATOM   1791  CA  GLY B 659      46.840  -8.940  48.830  1.00  0.00           C  
ATOM   1792  C   GLY B 659      48.220  -9.610  48.770  1.00  0.00           C  
ATOM   1793  O   GLY B 659      48.580 -10.400  49.640  1.00  0.00           O  
ATOM   1794  N   THR B 660      48.960  -9.230  47.740  1.00  0.00           N  
ATOM   1795  CA  THR B 660      50.290  -9.780  47.410  1.00  0.00           C  
ATOM   1796  C   THR B 660      51.070  -8.870  46.450  1.00  0.00           C  
ATOM   1797  O   THR B 660      50.510  -8.320  45.490  1.00  0.00           O  
ATOM   1798  CB  THR B 660      50.140 -11.220  46.840  1.00  0.00           C  
ATOM   1799  OG1 THR B 660      51.410 -11.710  46.390  1.00  0.00           O  
ATOM   1800  CG2 THR B 660      49.090 -11.370  45.730  1.00  0.00           C  
ATOM   1801  N   ALA B 661      52.360  -8.760  46.700  1.00  0.00           N  
ATOM   1802  CA  ALA B 661      53.320  -8.090  45.770  1.00  0.00           C  
ATOM   1803  C   ALA B 661      53.320  -8.630  44.320  1.00  0.00           C  
ATOM   1804  O   ALA B 661      53.580  -7.880  43.380  1.00  0.00           O  
ATOM   1805  CB  ALA B 661      54.720  -8.140  46.360  1.00  0.00           C  
ATOM   1806  N   GLU B 662      52.800  -9.840  44.150  1.00  0.00           N  
ATOM   1807  CA  GLU B 662      52.580 -10.480  42.840  1.00  0.00           C  
ATOM   1808  C   GLU B 662      51.750  -9.610  41.880  1.00  0.00           C  
ATOM   1809  O   GLU B 662      52.180  -9.380  40.760  1.00  0.00           O  
ATOM   1810  CB  GLU B 662      51.880 -11.810  43.100  1.00  0.00           C  
ATOM   1811  CG  GLU B 662      51.630 -12.640  41.850  1.00  0.00           C  
ATOM   1812  CD  GLU B 662      50.470 -13.610  42.000  1.00  0.00           C  
ATOM   1813  OE1 GLU B 662      49.990 -13.760  43.150  1.00  0.00           O  
ATOM   1814  OE2 GLU B 662      50.030 -14.120  40.950  1.00  0.00           O  
ATOM   1815  N   VAL B 663      50.750  -8.900  42.400  1.00  0.00           N  
ATOM   1816  CA  VAL B 663      49.990  -7.970  41.560  1.00  0.00           C  
ATOM   1817  C   VAL B 663      50.890  -6.910  40.880  1.00  0.00           C  
ATOM   1818  O   VAL B 663      50.710  -6.600  39.720  1.00  0.00           O  
ATOM   1819  CB  VAL B 663      48.880  -7.290  42.370  1.00  0.00           C  
ATOM   1820  CG1 VAL B 663      48.050  -6.400  41.440  1.00  0.00           C  
ATOM   1821  CG2 VAL B 663      47.950  -8.310  43.050  1.00  0.00           C  
ATOM   1822  N   VAL B 664      51.790  -6.310  41.650  1.00  0.00           N  
ATOM   1823  CA  VAL B 664      52.700  -5.250  41.160  1.00  0.00           C  
ATOM   1824  C   VAL B 664      53.800  -5.850  40.240  1.00  0.00           C  
ATOM   1825  O   VAL B 664      53.840  -5.590  39.050  1.00  0.00           O  
ATOM   1826  CB  VAL B 664      53.200  -4.450  42.390  1.00  0.00           C  
ATOM   1827  CG1 VAL B 664      54.350  -3.510  42.070  1.00  0.00           C  
ATOM   1828  CG2 VAL B 664      52.070  -3.620  43.020  1.00  0.00           C  
ATOM   1829  N   LEU B 665      54.520  -6.820  40.770  1.00  0.00           N  
ATOM   1830  CA  LEU B 665      55.610  -7.520  40.080  1.00  0.00           C  
ATOM   1831  C   LEU B 665      55.170  -7.990  38.690  1.00  0.00           C  
ATOM   1832  O   LEU B 665      55.880  -7.760  37.730  1.00  0.00           O  
ATOM   1833  CB  LEU B 665      55.930  -8.710  40.980  1.00  0.00           C  
ATOM   1834  CG  LEU B 665      57.270  -8.710  41.710  1.00  0.00           C  
ATOM   1835  CD1 LEU B 665      57.880  -7.350  42.000  1.00  0.00           C  
ATOM   1836  CD2 LEU B 665      57.130  -9.540  42.980  1.00  0.00           C  
ATOM   1837  N   ASN B 666      53.950  -8.490  38.570  1.00  0.00           N  
ATOM   1838  CA  ASN B 666      53.430  -9.040  37.300  1.00  0.00           C  
ATOM   1839  C   ASN B 666      53.080  -7.990  36.240  1.00  0.00           C  
ATOM   1840  O   ASN B 666      53.270  -8.220  35.050  1.00  0.00           O  
ATOM   1841  CB  ASN B 666      52.260 -10.000  37.600  1.00  0.00           C  
ATOM   1842  CG  ASN B 666      51.690 -10.700  36.380  1.00  0.00           C  
ATOM   1843  OD1 ASN B 666      50.630 -10.380  35.870  1.00  0.00           O  
ATOM   1844  ND2 ASN B 666      52.380 -11.680  35.830  1.00  0.00           N  
ATOM   1845  N   ALA B 667      52.860  -6.760  36.680  1.00  0.00           N  
ATOM   1846  CA  ALA B 667      52.390  -5.690  35.780  1.00  0.00           C  
ATOM   1847  C   ALA B 667      53.490  -4.700  35.390  1.00  0.00           C  
ATOM   1848  O   ALA B 667      53.280  -3.910  34.470  1.00  0.00           O  
ATOM   1849  CB  ALA B 667      51.220  -4.940  36.420  1.00  0.00           C  
ATOM   1850  N   LEU B 668      54.680  -4.830  35.990  1.00  0.00           N  
ATOM   1851  CA  LEU B 668      55.770  -3.870  35.710  1.00  0.00           C  
ATOM   1852  C   LEU B 668      56.140  -3.870  34.220  1.00  0.00           C  
ATOM   1853  O   LEU B 668      56.390  -2.810  33.660  1.00  0.00           O  
ATOM   1854  CB  LEU B 668      57.050  -4.170  36.500  1.00  0.00           C  
ATOM   1855  CG  LEU B 668      57.000  -3.860  37.980  1.00  0.00           C  
ATOM   1856  CD1 LEU B 668      58.260  -4.420  38.650  1.00  0.00           C  
ATOM   1857  CD2 LEU B 668      56.850  -2.350  38.230  1.00  0.00           C  
ATOM   1858  N   HIS B 669      56.130  -5.070  33.620  1.00  0.00           N  
ATOM   1859  CA  HIS B 669      56.590  -5.330  32.230  1.00  0.00           C  
ATOM   1860  C   HIS B 669      55.450  -5.440  31.220  1.00  0.00           C  
ATOM   1861  O   HIS B 669      55.670  -5.750  30.040  1.00  0.00           O  
ATOM   1862  CB  HIS B 669      57.460  -6.600  32.170  1.00  0.00           C  
ATOM   1863  CG  HIS B 669      58.740  -6.330  32.940  1.00  0.00           C  
ATOM   1864  ND1 HIS B 669      59.570  -5.320  32.730  1.00  0.00           N  
ATOM   1865  CD2 HIS B 669      59.240  -7.070  33.920  1.00  0.00           C  
ATOM   1866  CE1 HIS B 669      60.620  -5.440  33.520  1.00  0.00           C  
ATOM   1867  NE2 HIS B 669      60.400  -6.520  34.260  1.00  0.00           N  
ATOM   1868  N   SER B 670      54.270  -5.040  31.640  1.00  0.00           N  
ATOM   1869  CA  SER B 670      53.100  -5.120  30.770  1.00  0.00           C  
ATOM   1870  C   SER B 670      53.290  -4.160  29.580  1.00  0.00           C  
ATOM   1871  O   SER B 670      53.830  -3.070  29.740  1.00  0.00           O  
ATOM   1872  CB  SER B 670      51.880  -4.790  31.600  1.00  0.00           C  
ATOM   1873  OG  SER B 670      50.790  -4.560  30.710  1.00  0.00           O  
ATOM   1874  N   GLY B 671      53.150  -4.760  28.410  1.00  0.00           N  
ATOM   1875  CA  GLY B 671      53.290  -4.060  27.120  1.00  0.00           C  
ATOM   1876  C   GLY B 671      54.730  -4.040  26.530  1.00  0.00           C  
ATOM   1877  O   GLY B 671      54.910  -3.470  25.470  1.00  0.00           O  
ATOM   1878  N   GLU B 672      55.750  -4.470  27.280  1.00  0.00           N  
ATOM   1879  CA  GLU B 672      57.120  -4.620  26.760  1.00  0.00           C  
ATOM   1880  C   GLU B 672      57.300  -6.010  26.140  1.00  0.00           C  
ATOM   1881  O   GLU B 672      56.650  -6.970  26.530  1.00  0.00           O  
ATOM   1882  CB  GLU B 672      58.190  -4.560  27.840  1.00  0.00           C  
ATOM   1883  CG  GLU B 672      58.390  -3.170  28.400  1.00  0.00           C  
ATOM   1884  CD  GLU B 672      59.490  -3.260  29.460  1.00  0.00           C  
ATOM   1885  OE1 GLU B 672      60.660  -3.430  29.070  1.00  0.00           O  
ATOM   1886  OE2 GLU B 672      59.150  -3.300  30.660  1.00  0.00           O  
ATOM   1887  N   ILE B 675      58.250  -6.010  25.200  1.00  0.00           N  
ATOM   1888  CA  ILE B 675      58.810  -7.210  24.550  1.00  0.00           C  
ATOM   1889  C   ILE B 675      60.220  -7.320  25.100  1.00  0.00           C  
ATOM   1890  O   ILE B 675      61.060  -6.480  24.830  1.00  0.00           O  
ATOM   1891  CB  ILE B 675      58.780  -7.140  23.010  1.00  0.00           C  
ATOM   1892  CG1 ILE B 675      57.310  -7.050  22.580  1.00  0.00           C  
ATOM   1893  CG2 ILE B 675      59.420  -8.390  22.400  1.00  0.00           C  
ATOM   1894  CD1 ILE B 675      57.070  -6.640  21.130  1.00  0.00           C  
ATOM   1895  N   LEU B 677      60.350  -8.210  26.080  1.00  0.00           N  
ATOM   1896  CA  LEU B 677      61.640  -8.420  26.770  1.00  0.00           C  
ATOM   1897  C   LEU B 677      62.640  -9.110  25.840  1.00  0.00           C  
ATOM   1898  O   LEU B 677      62.240  -9.980  25.060  1.00  0.00           O  
ATOM   1899  CB  LEU B 677      61.380  -9.240  28.040  1.00  0.00           C  
ATOM   1900  CG  LEU B 677      60.510  -8.460  29.050  1.00  0.00           C  
ATOM   1901  CD1 LEU B 677      59.730  -9.450  29.900  1.00  0.00           C  
ATOM   1902  CD2 LEU B 677      61.390  -7.580  29.930  1.00  0.00           C  
ATOM   1903  N   PRO B 678      63.920  -8.730  25.860  1.00  0.00           N  
ATOM   1904  CA  PRO B 678      64.930  -9.510  25.170  1.00  0.00           C  
ATOM   1905  C   PRO B 678      65.010 -10.900  25.790  1.00  0.00           C  
ATOM   1906  O   PRO B 678      65.150 -11.030  27.010  1.00  0.00           O  
ATOM   1907  CB  PRO B 678      66.230  -8.720  25.360  1.00  0.00           C  
ATOM   1908  CG  PRO B 678      65.990  -7.920  26.630  1.00  0.00           C  
ATOM   1909  CD  PRO B 678      64.530  -7.540  26.480  1.00  0.00           C  
ATOM   1910  N   TYR B 681      65.330 -11.840  24.910  1.00  0.00           N  
ATOM   1911  CA  TYR B 681      65.540 -13.240  25.270  1.00  0.00           C  
ATOM   1912  C   TYR B 681      66.630 -13.400  26.330  1.00  0.00           C  
ATOM   1913  O   TYR B 681      66.500 -14.210  27.240  1.00  0.00           O  
ATOM   1914  CB  TYR B 681      65.960 -14.000  24.020  1.00  0.00           C  
ATOM   1915  CG  TYR B 681      66.020 -15.480  24.360  1.00  0.00           C  
ATOM   1916  CD1 TYR B 681      64.830 -16.190  24.620  1.00  0.00           C  
ATOM   1917  CD2 TYR B 681      67.300 -16.040  24.500  1.00  0.00           C  
ATOM   1918  CE1 TYR B 681      64.930 -17.530  25.010  1.00  0.00           C  
ATOM   1919  CE2 TYR B 681      67.410 -17.380  24.920  1.00  0.00           C  
ATOM   1920  CZ  TYR B 681      66.220 -18.100  25.150  1.00  0.00           C  
ATOM   1921  OH  TYR B 681      66.350 -19.400  25.500  1.00  0.00           O  
ATOM   1922  N   GLU B 683      67.660 -12.590  26.240  1.00  0.00           N  
ATOM   1923  CA  GLU B 683      68.760 -12.640  27.220  1.00  0.00           C  
ATOM   1924  C   GLU B 683      68.460 -12.070  28.620  1.00  0.00           C  
ATOM   1925  O   GLU B 683      69.280 -12.260  29.510  1.00  0.00           O  
ATOM   1926  CB  GLU B 683      70.100 -12.140  26.660  1.00  0.00           C  
ATOM   1927  CG  GLU B 683      70.100 -11.080  25.550  1.00  0.00           C  
ATOM   1928  CD  GLU B 683      69.880 -11.690  24.150  1.00  0.00           C  
ATOM   1929  OE1 GLU B 683      70.850 -12.230  23.560  1.00  0.00           O  
ATOM   1930  OE2 GLU B 683      68.720 -11.540  23.690  1.00  0.00           O  
ATOM   1931  N   ALA B 684      67.310 -11.410  28.820  1.00  0.00           N  
ATOM   1932  CA  ALA B 684      66.860 -10.930  30.160  1.00  0.00           C  
ATOM   1933  C   ALA B 684      66.410 -12.070  31.100  1.00  0.00           C  
ATOM   1934  O   ALA B 684      66.780 -12.060  32.270  1.00  0.00           O  
ATOM   1935  CB  ALA B 684      65.700  -9.950  30.000  1.00  0.00           C  
ATOM   1936  N   LEU B 685      65.910 -13.130  30.470  1.00  0.00           N  
ATOM   1937  CA  LEU B 685      65.210 -14.300  30.990  1.00  0.00           C  
ATOM   1938  C   LEU B 685      66.130 -15.350  31.650  1.00  0.00           C  
ATOM   1939  O   LEU B 685      67.210 -15.590  31.120  1.00  0.00           O  
ATOM   1940  CB  LEU B 685      64.530 -14.860  29.760  1.00  0.00           C  
ATOM   1941  CG  LEU B 685      63.050 -14.490  29.630  1.00  0.00           C  
ATOM   1942  CD1 LEU B 685      62.640 -13.060  29.980  1.00  0.00           C  
ATOM   1943  CD2 LEU B 685      62.640 -14.900  28.230  1.00  0.00           C  
ATOM   1944  N   PRO B 686      65.710 -15.950  32.780  1.00  0.00           N  
ATOM   1945  CA  PRO B 686      64.470 -15.630  33.490  1.00  0.00           C  
ATOM   1946  C   PRO B 686      64.670 -14.390  34.340  1.00  0.00           C  
ATOM   1947  O   PRO B 686      65.800 -14.040  34.700  1.00  0.00           O  
ATOM   1948  CB  PRO B 686      64.180 -16.870  34.340  1.00  0.00           C  
ATOM   1949  CG  PRO B 686      65.540 -17.500  34.630  1.00  0.00           C  
ATOM   1950  CD  PRO B 686      66.390 -17.090  33.420  1.00  0.00           C  
ATOM   1951  N   LEU B 687      63.570 -13.690  34.500  1.00  0.00           N  
ATOM   1952  CA  LEU B 687      63.450 -12.530  35.410  1.00  0.00           C  
ATOM   1953  C   LEU B 687      63.020 -13.110  36.780  1.00  0.00           C  
ATOM   1954  O   LEU B 687      62.040 -13.850  36.910  1.00  0.00           O  
ATOM   1955  CB  LEU B 687      62.330 -11.730  34.780  1.00  0.00           C  
ATOM   1956  CG  LEU B 687      62.610 -10.260  34.560  1.00  0.00           C  
ATOM   1957  CD1 LEU B 687      63.880 -10.000  33.780  1.00  0.00           C  
ATOM   1958  CD2 LEU B 687      61.440  -9.740  33.760  1.00  0.00           C  
ATOM   1959  N   ARG B 688      63.890 -12.900  37.740  1.00  0.00           N  
ATOM   1960  CA  ARG B 688      63.750 -13.300  39.150  1.00  0.00           C  
ATOM   1961  C   ARG B 688      63.640 -12.090  40.100  1.00  0.00           C  
ATOM   1962  O   ARG B 688      64.650 -11.490  40.460  1.00  0.00           O  
ATOM   1963  CB  ARG B 688      65.020 -14.040  39.500  1.00  0.00           C  
ATOM   1964  CG  ARG B 688      64.980 -15.390  38.830  1.00  0.00           C  
ATOM   1965  CD  ARG B 688      66.290 -16.030  39.240  1.00  0.00           C  
ATOM   1966  NE  ARG B 688      66.430 -17.180  38.360  1.00  0.00           N  
ATOM   1967  CZ  ARG B 688      67.310 -18.150  38.530  1.00  0.00           C  
ATOM   1968  NH1 ARG B 688      68.100 -18.180  39.610  1.00  0.00           N  
ATOM   1969  NH2 ARG B 688      67.480 -18.990  37.530  1.00  0.00           N  
ATOM   1970  N   TYR B 689      62.430 -11.880  40.620  1.00  0.00           N  
ATOM   1971  CA  TYR B 689      62.070 -10.770  41.540  1.00  0.00           C  
ATOM   1972  C   TYR B 689      61.630 -11.240  42.940  1.00  0.00           C  
ATOM   1973  O   TYR B 689      60.910 -12.230  43.010  1.00  0.00           O  
ATOM   1974  CB  TYR B 689      60.900 -10.010  40.910  1.00  0.00           C  
ATOM   1975  CG  TYR B 689      61.250  -9.340  39.580  1.00  0.00           C  
ATOM   1976  CD1 TYR B 689      62.520  -8.750  39.420  1.00  0.00           C  
ATOM   1977  CD2 TYR B 689      60.230  -9.180  38.630  1.00  0.00           C  
ATOM   1978  CE1 TYR B 689      62.760  -7.950  38.290  1.00  0.00           C  
ATOM   1979  CE2 TYR B 689      60.460  -8.390  37.490  1.00  0.00           C  
ATOM   1980  CZ  TYR B 689      61.730  -7.780  37.350  1.00  0.00           C  
ATOM   1981  OH  TYR B 689      62.060  -7.070  36.240  1.00  0.00           O  
ATOM   1982  N   ALA B 690      62.250 -10.670  43.970  1.00  0.00           N  
ATOM   1983  CA  ALA B 690      61.870 -10.860  45.390  1.00  0.00           C  
ATOM   1984  C   ALA B 690      61.300  -9.520  45.860  1.00  0.00           C  
ATOM   1985  O   ALA B 690      62.020  -8.530  45.960  1.00  0.00           O  
ATOM   1986  CB  ALA B 690      63.040 -11.230  46.310  1.00  0.00           C  
ATOM   1987  N   GLY B 691      59.980  -9.470  45.850  1.00  0.00           N  
ATOM   1988  CA  GLY B 691      59.250  -8.230  46.160  1.00  0.00           C  
ATOM   1989  C   GLY B 691      58.670  -8.250  47.570  1.00  0.00           C  
ATOM   1990  O   GLY B 691      57.850  -9.120  47.870  1.00  0.00           O  
ATOM   1991  N   TYR B 692      59.010  -7.220  48.340  1.00  0.00           N  
ATOM   1992  CA  TYR B 692      58.430  -6.890  49.670  1.00  0.00           C  
ATOM   1993  C   TYR B 692      57.400  -5.770  49.540  1.00  0.00           C  
ATOM   1994  O   TYR B 692      57.720  -4.690  49.050  1.00  0.00           O  
ATOM   1995  CB  TYR B 692      59.530  -6.440  50.650  1.00  0.00           C  
ATOM   1996  CG  TYR B 692      59.000  -5.800  51.940  1.00  0.00           C  
ATOM   1997  CD1 TYR B 692      58.290  -6.590  52.860  1.00  0.00           C  
ATOM   1998  CD2 TYR B 692      59.030  -4.400  52.030  1.00  0.00           C  
ATOM   1999  CE1 TYR B 692      57.540  -5.960  53.880  1.00  0.00           C  
ATOM   2000  CE2 TYR B 692      58.300  -3.750  53.040  1.00  0.00           C  
ATOM   2001  CZ  TYR B 692      57.550  -4.550  53.940  1.00  0.00           C  
ATOM   2002  OH  TYR B 692      56.770  -3.950  54.870  1.00  0.00           O  
ATOM   2003  N   ALA B 693      56.250  -6.000  50.170  1.00  0.00           N  
ATOM   2004  CA  ALA B 693      55.180  -4.990  50.320  1.00  0.00           C  
ATOM   2005  C   ALA B 693      54.250  -5.370  51.490  1.00  0.00           C  
ATOM   2006  O   ALA B 693      54.030  -6.560  51.700  1.00  0.00           O  
ATOM   2007  CB  ALA B 693      54.350  -4.890  49.040  1.00  0.00           C  
ATOM   2008  N   PRO B 695      53.710  -4.410  52.240  1.00  0.00           N  
ATOM   2009  CA  PRO B 695      52.530  -4.650  53.090  1.00  0.00           C  
ATOM   2010  C   PRO B 695      51.400  -5.190  52.210  1.00  0.00           C  
ATOM   2011  O   PRO B 695      51.260  -4.790  51.060  1.00  0.00           O  
ATOM   2012  CB  PRO B 695      52.130  -3.270  53.610  1.00  0.00           C  
ATOM   2013  CG  PRO B 695      53.440  -2.490  53.620  1.00  0.00           C  
ATOM   2014  CD  PRO B 695      54.260  -3.060  52.460  1.00  0.00           C  
ATOM   2015  N   ALA B 696      50.600  -6.070  52.790  1.00  0.00           N  
ATOM   2016  CA  ALA B 696      49.460  -6.680  52.100  1.00  0.00           C  
ATOM   2017  C   ALA B 696      48.180  -6.530  52.930  1.00  0.00           C  
ATOM   2018  O   ALA B 696      48.200  -6.490  54.160  1.00  0.00           O  
ATOM   2019  CB  ALA B 696      49.760  -8.160  51.920  1.00  0.00           C  
ATOM   2020  N   PHE B 697      47.070  -6.550  52.200  1.00  0.00           N  
ATOM   2021  CA  PHE B 697      45.740  -6.330  52.770  1.00  0.00           C  
ATOM   2022  C   PHE B 697      44.760  -7.350  52.190  1.00  0.00           C  
ATOM   2023  O   PHE B 697      44.600  -7.450  50.970  1.00  0.00           O  
ATOM   2024  CB  PHE B 697      45.230  -4.920  52.440  1.00  0.00           C  
ATOM   2025  CG  PHE B 697      46.010  -3.800  53.130  1.00  0.00           C  
ATOM   2026  CD1 PHE B 697      47.200  -3.320  52.560  1.00  0.00           C  
ATOM   2027  CD2 PHE B 697      45.540  -3.260  54.350  1.00  0.00           C  
ATOM   2028  CE1 PHE B 697      47.970  -2.330  53.210  1.00  0.00           C  
ATOM   2029  CE2 PHE B 697      46.290  -2.250  54.990  1.00  0.00           C  
ATOM   2030  CZ  PHE B 697      47.500  -1.810  54.420  1.00  0.00           C  
ATOM   2031  N   ARG B 698      43.980  -7.920  53.090  1.00  0.00           N  
ATOM   2032  CA  ARG B 698      42.830  -8.760  52.710  1.00  0.00           C  
ATOM   2033  C   ARG B 698      41.540  -8.280  53.380  1.00  0.00           C  
ATOM   2034  O   ARG B 698      41.530  -7.860  54.540  1.00  0.00           O  
ATOM   2035  CB  ARG B 698      43.130 -10.240  52.940  1.00  0.00           C  
ATOM   2036  CG  ARG B 698      43.210 -10.770  54.380  1.00  0.00           C  
ATOM   2037  CD  ARG B 698      43.530 -12.280  54.430  1.00  0.00           C  
ATOM   2038  NE  ARG B 698      42.520 -13.060  53.690  1.00  0.00           N  
ATOM   2039  CZ  ARG B 698      42.650 -13.650  52.490  1.00  0.00           C  
ATOM   2040  NH1 ARG B 698      43.810 -13.670  51.830  1.00  0.00           N  
ATOM   2041  NH2 ARG B 698      41.550 -14.000  51.830  1.00  0.00           N  
ATOM   2042  N   SER B 699      40.460  -8.350  52.610  1.00  0.00           N  
ATOM   2043  CA  SER B 699      39.130  -7.920  53.080  1.00  0.00           C  
ATOM   2044  C   SER B 699      38.500  -8.840  54.140  1.00  0.00           C  
ATOM   2045  O   SER B 699      37.850  -8.350  55.060  1.00  0.00           O  
ATOM   2046  CB  SER B 699      38.100  -7.690  51.960  1.00  0.00           C  
ATOM   2047  OG  SER B 699      37.720  -8.940  51.390  1.00  0.00           O  
ATOM   2048  N   GLU B 700      38.640 -10.150  53.990  1.00  0.00           N  
ATOM   2049  CA  GLU B 700      37.920 -11.150  54.820  1.00  0.00           C  
ATOM   2050  C   GLU B 700      38.480 -12.550  54.580  1.00  0.00           C  
ATOM   2051  O   GLU B 700      39.440 -12.720  53.820  1.00  0.00           O  
ATOM   2052  CB  GLU B 700      36.380 -11.140  54.570  1.00  0.00           C  
ATOM   2053  CG  GLU B 700      35.880 -11.350  53.120  1.00  0.00           C  
ATOM   2054  CD  GLU B 700      36.090 -12.760  52.530  1.00  0.00           C  
ATOM   2055  OE1 GLU B 700      35.210 -13.620  52.790  1.00  0.00           O  
ATOM   2056  OE2 GLU B 700      37.130 -12.970  51.840  1.00  0.00           O  
ATOM   2057  N   ALA B 703      38.000 -13.480  55.400  1.00  0.00           N  
ATOM   2058  CA  ALA B 703      37.440 -14.760  54.890  1.00  0.00           C  
ATOM   2059  C   ALA B 703      36.360 -15.230  55.870  1.00  0.00           C  
ATOM   2060  O   ALA B 703      36.440 -14.860  57.040  1.00  0.00           O  
ATOM   2061  CB  ALA B 703      38.500 -15.830  54.620  1.00  0.00           C  
ATOM   2062  N   GLY B 704      35.210 -15.620  55.270  1.00  0.00           N  
ATOM   2063  CA  GLY B 704      34.070 -16.270  55.970  1.00  0.00           C  
ATOM   2064  C   GLY B 704      34.570 -17.000  57.240  1.00  0.00           C  
ATOM   2065  O   GLY B 704      35.450 -17.860  57.110  1.00  0.00           O  
ATOM   2066  N   SER B 705      34.140 -16.430  58.380  1.00  0.00           N  
ATOM   2067  CA  SER B 705      34.690 -16.650  59.740  1.00  0.00           C  
ATOM   2068  C   SER B 705      35.450 -17.970  59.960  1.00  0.00           C  
ATOM   2069  O   SER B 705      34.900 -19.070  59.930  1.00  0.00           O  
ATOM   2070  CB  SER B 705      33.710 -16.430  60.900  1.00  0.00           C  
ATOM   2071  OG  SER B 705      34.540 -15.930  61.960  1.00  0.00           O  
ATOM   2072  N   PHE B 708      36.690 -17.720  60.390  1.00  0.00           N  
ATOM   2073  CA  PHE B 708      37.860 -18.620  60.290  1.00  0.00           C  
ATOM   2074  C   PHE B 708      37.720 -20.090  60.710  1.00  0.00           C  
ATOM   2075  O   PHE B 708      37.080 -20.460  61.700  1.00  0.00           O  
ATOM   2076  CB  PHE B 708      39.050 -17.900  60.930  1.00  0.00           C  
ATOM   2077  CG  PHE B 708      40.360 -18.640  61.220  1.00  0.00           C  
ATOM   2078  CD1 PHE B 708      41.110 -19.300  60.210  1.00  0.00           C  
ATOM   2079  CD2 PHE B 708      40.830 -18.590  62.550  1.00  0.00           C  
ATOM   2080  CE1 PHE B 708      42.300 -19.960  60.560  1.00  0.00           C  
ATOM   2081  CE2 PHE B 708      42.030 -19.220  62.900  1.00  0.00           C  
ATOM   2082  CZ  PHE B 708      42.750 -19.910  61.900  1.00  0.00           C  
ATOM   2083  N   GLY B 709      38.530 -20.840  59.950  1.00  0.00           N  
ATOM   2084  CA  GLY B 709      38.730 -22.290  60.130  1.00  0.00           C  
ATOM   2085  C   GLY B 709      39.500 -22.710  61.400  1.00  0.00           C  
ATOM   2086  O   GLY B 709      40.420 -23.520  61.270  1.00  0.00           O  
ATOM   2087  N   LYS B 710      39.090 -22.150  62.550  1.00  0.00           N  
ATOM   2088  CA  LYS B 710      39.570 -22.360  63.950  1.00  0.00           C  
ATOM   2089  C   LYS B 710      39.470 -21.000  64.680  1.00  0.00           C  
ATOM   2090  O   LYS B 710      40.410 -20.470  65.270  1.00  0.00           O  
ATOM   2091  CB  LYS B 710      41.000 -22.950  64.050  1.00  0.00           C  
ATOM   2092  CG  LYS B 710      41.220 -23.810  65.310  1.00  0.00           C  
ATOM   2093  CD  LYS B 710      40.160 -24.910  65.540  1.00  0.00           C  
ATOM   2094  CE  LYS B 710      40.220 -26.200  64.690  1.00  0.00           C  
ATOM   2095  NZ  LYS B 710      40.060 -25.940  63.250  1.00  0.00           N  
ATOM   2096  N   ASP B 711      38.210 -20.630  64.880  1.00  0.00           N  
ATOM   2097  CA  ASP B 711      37.700 -19.260  64.640  1.00  0.00           C  
ATOM   2098  C   ASP B 711      38.540 -17.980  64.830  1.00  0.00           C  
ATOM   2099  O   ASP B 711      39.400 -17.890  65.700  1.00  0.00           O  
ATOM   2100  CB  ASP B 711      36.240 -19.100  65.080  1.00  0.00           C  
ATOM   2101  CG  ASP B 711      35.460 -19.300  63.780  1.00  0.00           C  
ATOM   2102  OD1 ASP B 711      35.570 -18.360  62.960  1.00  0.00           O  
ATOM   2103  OD2 ASP B 711      34.900 -20.410  63.610  1.00  0.00           O  
ATOM   2104  N   VAL B 712      38.190 -17.050  63.940  1.00  0.00           N  
ATOM   2105  CA  VAL B 712      38.810 -15.720  63.670  1.00  0.00           C  
ATOM   2106  C   VAL B 712      40.340 -15.620  63.690  1.00  0.00           C  
ATOM   2107  O   VAL B 712      40.940 -15.450  62.630  1.00  0.00           O  
ATOM   2108  CB  VAL B 712      38.140 -14.520  64.370  1.00  0.00           C  
ATOM   2109  CG1 VAL B 712      36.800 -14.200  63.700  1.00  0.00           C  
ATOM   2110  CG2 VAL B 712      37.950 -14.710  65.870  1.00  0.00           C  
ATOM   2111  N   ARG B 713      40.940 -15.930  64.840  1.00  0.00           N  
ATOM   2112  CA  ARG B 713      42.200 -15.260  65.180  1.00  0.00           C  
ATOM   2113  C   ARG B 713      43.400 -16.050  65.760  1.00  0.00           C  
ATOM   2114  O   ARG B 713      43.620 -17.220  65.460  1.00  0.00           O  
ATOM   2115  CB  ARG B 713      41.820 -13.930  65.880  1.00  0.00           C  
ATOM   2116  CG  ARG B 713      41.150 -14.080  67.260  1.00  0.00           C  
ATOM   2117  CD  ARG B 713      42.120 -13.970  68.440  1.00  0.00           C  
ATOM   2118  NE  ARG B 713      42.870 -12.710  68.300  1.00  0.00           N  
ATOM   2119  CZ  ARG B 713      42.460 -11.510  68.700  1.00  0.00           C  
ATOM   2120  NH1 ARG B 713      41.280 -11.290  69.290  1.00  0.00           N  
ATOM   2121  NH2 ARG B 713      43.240 -10.490  68.390  1.00  0.00           N  
ATOM   2122  N   GLY B 714      44.060 -15.380  66.700  1.00  0.00           N  
ATOM   2123  CA  GLY B 714      45.510 -15.180  66.790  1.00  0.00           C  
ATOM   2124  C   GLY B 714      46.050 -14.320  65.630  1.00  0.00           C  
ATOM   2125  O   GLY B 714      45.430 -13.370  65.180  1.00  0.00           O  
ATOM   2126  N   LEU B 715      47.290 -14.640  65.300  1.00  0.00           N  
ATOM   2127  CA  LEU B 715      48.040 -14.150  64.140  1.00  0.00           C  
ATOM   2128  C   LEU B 715      47.680 -14.850  62.800  1.00  0.00           C  
ATOM   2129  O   LEU B 715      48.040 -14.350  61.750  1.00  0.00           O  
ATOM   2130  CB  LEU B 715      49.520 -14.340  64.490  1.00  0.00           C  
ATOM   2131  CG  LEU B 715      49.900 -13.590  65.790  1.00  0.00           C  
ATOM   2132  CD1 LEU B 715      51.360 -13.810  66.160  1.00  0.00           C  
ATOM   2133  CD2 LEU B 715      49.630 -12.080  65.720  1.00  0.00           C  
ATOM   2134  N   MET B 716      46.870 -15.890  62.840  1.00  0.00           N  
ATOM   2135  CA  MET B 716      46.500 -16.740  61.680  1.00  0.00           C  
ATOM   2136  C   MET B 716      45.780 -16.050  60.500  1.00  0.00           C  
ATOM   2137  O   MET B 716      46.060 -16.400  59.350  1.00  0.00           O  
ATOM   2138  CB  MET B 716      45.660 -17.940  62.120  1.00  0.00           C  
ATOM   2139  CG  MET B 716      46.360 -18.890  63.100  1.00  0.00           C  
ATOM   2140  SD  MET B 716      48.010 -19.450  62.530  1.00  0.00           S  
ATOM   2141  CE  MET B 716      47.520 -20.460  61.160  1.00  0.00           C  
ATOM   2142  N   ARG B 718      44.720 -15.310  60.770  1.00  0.00           N  
ATOM   2143  CA  ARG B 718      43.960 -14.570  59.730  1.00  0.00           C  
ATOM   2144  C   ARG B 718      43.630 -13.180  60.310  1.00  0.00           C  
ATOM   2145  O   ARG B 718      42.990 -13.110  61.370  1.00  0.00           O  
ATOM   2146  CB  ARG B 718      42.640 -15.300  59.400  1.00  0.00           C  
ATOM   2147  CG  ARG B 718      41.900 -14.650  58.220  1.00  0.00           C  
ATOM   2148  CD  ARG B 718      40.500 -15.250  57.980  1.00  0.00           C  
ATOM   2149  NE  ARG B 718      40.580 -16.710  57.780  1.00  0.00           N  
ATOM   2150  CZ  ARG B 718      39.580 -17.570  57.500  1.00  0.00           C  
ATOM   2151  NH1 ARG B 718      38.320 -17.160  57.420  1.00  0.00           N  
ATOM   2152  NH2 ARG B 718      39.830 -18.860  57.280  1.00  0.00           N  
ATOM   2153  N   VAL B 723      44.340 -12.210  59.690  1.00  0.00           N  
ATOM   2154  CA  VAL B 723      44.370 -10.750  59.970  1.00  0.00           C  
ATOM   2155  C   VAL B 723      44.210  -9.930  58.680  1.00  0.00           C  
ATOM   2156  O   VAL B 723      44.630 -10.400  57.620  1.00  0.00           O  
ATOM   2157  CB  VAL B 723      45.640 -10.280  60.740  1.00  0.00           C  
ATOM   2158  CG1 VAL B 723      45.750 -10.940  62.120  1.00  0.00           C  
ATOM   2159  CG2 VAL B 723      46.960 -10.500  59.990  1.00  0.00           C  
ATOM   2160  N   HIS B 724      43.670  -8.730  58.760  1.00  0.00           N  
ATOM   2161  CA  HIS B 724      43.490  -7.850  57.590  1.00  0.00           C  
ATOM   2162  C   HIS B 724      44.750  -7.350  56.860  1.00  0.00           C  
ATOM   2163  O   HIS B 724      44.700  -7.010  55.690  1.00  0.00           O  
ATOM   2164  CB  HIS B 724      42.710  -6.600  57.960  1.00  0.00           C  
ATOM   2165  CG  HIS B 724      41.270  -6.980  58.090  1.00  0.00           C  
ATOM   2166  ND1 HIS B 724      40.570  -7.590  57.150  1.00  0.00           N  
ATOM   2167  CD2 HIS B 724      40.460  -6.630  59.080  1.00  0.00           C  
ATOM   2168  CE1 HIS B 724      39.310  -7.620  57.540  1.00  0.00           C  
ATOM   2169  NE2 HIS B 724      39.250  -7.020  58.720  1.00  0.00           N  
ATOM   2170  N   GLN B 725      45.730  -6.990  57.660  1.00  0.00           N  
ATOM   2171  CA  GLN B 725      46.970  -6.360  57.220  1.00  0.00           C  
ATOM   2172  C   GLN B 725      48.150  -7.200  57.700  1.00  0.00           C  
ATOM   2173  O   GLN B 725      48.230  -7.490  58.890  1.00  0.00           O  
ATOM   2174  CB  GLN B 725      47.070  -4.960  57.800  1.00  0.00           C  
ATOM   2175  CG  GLN B 725      48.320  -4.330  57.240  1.00  0.00           C  
ATOM   2176  CD  GLN B 725      48.620  -2.910  57.630  1.00  0.00           C  
ATOM   2177  OE1 GLN B 725      49.770  -2.480  57.660  1.00  0.00           O  
ATOM   2178  NE2 GLN B 725      47.600  -2.100  57.730  1.00  0.00           N  
ATOM   2179  N   PHE B 726      49.070  -7.440  56.780  1.00  0.00           N  
ATOM   2180  CA  PHE B 726      50.260  -8.280  57.030  1.00  0.00           C  
ATOM   2181  C   PHE B 726      51.440  -7.860  56.160  1.00  0.00           C  
ATOM   2182  O   PHE B 726      51.260  -7.010  55.290  1.00  0.00           O  
ATOM   2183  CB  PHE B 726      49.940  -9.770  56.860  1.00  0.00           C  
ATOM   2184  CG  PHE B 726      49.150 -10.230  55.640  1.00  0.00           C  
ATOM   2185  CD1 PHE B 726      47.820  -9.820  55.430  1.00  0.00           C  
ATOM   2186  CD2 PHE B 726      49.800 -11.090  54.720  1.00  0.00           C  
ATOM   2187  CE1 PHE B 726      47.140 -10.210  54.260  1.00  0.00           C  
ATOM   2188  CE2 PHE B 726      49.100 -11.500  53.570  1.00  0.00           C  
ATOM   2189  CZ  PHE B 726      47.800 -11.040  53.330  1.00  0.00           C  
ATOM   2190  N   HIS B 728      52.580  -8.490  56.370  1.00  0.00           N  
ATOM   2191  CA  HIS B 728      53.790  -8.230  55.590  1.00  0.00           C  
ATOM   2192  C   HIS B 728      54.200  -9.510  54.860  1.00  0.00           C  
ATOM   2193  O   HIS B 728      54.330 -10.530  55.510  1.00  0.00           O  
ATOM   2194  CB  HIS B 728      54.910  -7.890  56.560  1.00  0.00           C  
ATOM   2195  CG  HIS B 728      54.670  -6.560  57.280  1.00  0.00           C  
ATOM   2196  ND1 HIS B 728      54.360  -6.410  58.560  1.00  0.00           N  
ATOM   2197  CD2 HIS B 728      54.850  -5.350  56.760  1.00  0.00           C  
ATOM   2198  CE1 HIS B 728      54.370  -5.120  58.850  1.00  0.00           C  
ATOM   2199  NE2 HIS B 728      54.670  -4.460  57.740  1.00  0.00           N  
ATOM   2200  N   LYS B 730      54.510  -9.420  53.580  1.00  0.00           N  
ATOM   2201  CA  LYS B 730      54.860 -10.610  52.750  1.00  0.00           C  
ATOM   2202  C   LYS B 730      56.000 -10.270  51.760  1.00  0.00           C  
ATOM   2203  O   LYS B 730      55.960  -9.250  51.080  1.00  0.00           O  
ATOM   2204  CB  LYS B 730      53.550 -10.870  52.030  1.00  0.00           C  
ATOM   2205  CG  LYS B 730      53.380 -12.200  51.310  1.00  0.00           C  
ATOM   2206  CD  LYS B 730      51.900 -12.230  50.940  1.00  0.00           C  
ATOM   2207  CE  LYS B 730      51.370 -13.480  50.240  1.00  0.00           C  
ATOM   2208  NZ  LYS B 730      49.930 -13.200  50.050  1.00  0.00           N  
ATOM   2209  N   VAL B 731      57.020 -11.110  51.740  1.00  0.00           N  
ATOM   2210  CA  VAL B 731      58.080 -11.160  50.700  1.00  0.00           C  
ATOM   2211  C   VAL B 731      57.750 -12.320  49.720  1.00  0.00           C  
ATOM   2212  O   VAL B 731      57.660 -13.490  50.070  1.00  0.00           O  
ATOM   2213  CB  VAL B 731      59.410 -11.450  51.370  1.00  0.00           C  
ATOM   2214  CG1 VAL B 731      60.530 -11.510  50.320  1.00  0.00           C  
ATOM   2215  CG2 VAL B 731      59.730 -10.450  52.490  1.00  0.00           C  
ATOM   2216  N   GLU B 732      57.380 -11.940  48.510  1.00  0.00           N  
ATOM   2217  CA  GLU B 732      57.080 -12.880  47.410  1.00  0.00           C  
ATOM   2218  C   GLU B 732      58.250 -13.140  46.430  1.00  0.00           C  
ATOM   2219  O   GLU B 732      59.130 -12.300  46.240  1.00  0.00           O  
ATOM   2220  CB  GLU B 732      55.900 -12.230  46.700  1.00  0.00           C  
ATOM   2221  CG  GLU B 732      54.600 -12.820  47.240  1.00  0.00           C  
ATOM   2222  CD  GLU B 732      54.000 -13.740  46.180  1.00  0.00           C  
ATOM   2223  OE1 GLU B 732      54.040 -13.350  44.980  1.00  0.00           O  
ATOM   2224  OE2 GLU B 732      53.480 -14.790  46.580  1.00  0.00           O  
ATOM   2225  N   GLN B 733      58.260 -14.320  45.800  1.00  0.00           N  
ATOM   2226  CA  GLN B 733      59.220 -14.710  44.740  1.00  0.00           C  
ATOM   2227  C   GLN B 733      58.440 -14.720  43.420  1.00  0.00           C  
ATOM   2228  O   GLN B 733      57.330 -15.260  43.360  1.00  0.00           O  
ATOM   2229  CB  GLN B 733      59.690 -16.150  44.940  1.00  0.00           C  
ATOM   2230  CG  GLN B 733      60.290 -16.430  46.300  1.00  0.00           C  
ATOM   2231  CD  GLN B 733      60.770 -17.880  46.370  1.00  0.00           C  
ATOM   2232  OE1 GLN B 733      60.290 -18.730  47.090  1.00  0.00           O  
ATOM   2233  NE2 GLN B 733      61.730 -18.210  45.550  1.00  0.00           N  
ATOM   2234  N   TYR B 734      58.930 -13.980  42.440  1.00  0.00           N  
ATOM   2235  CA  TYR B 734      58.280 -13.950  41.110  1.00  0.00           C  
ATOM   2236  C   TYR B 734      59.260 -14.240  39.960  1.00  0.00           C  
ATOM   2237  O   TYR B 734      60.430 -13.890  40.020  1.00  0.00           O  
ATOM   2238  CB  TYR B 734      57.510 -12.640  40.960  1.00  0.00           C  
ATOM   2239  CG  TYR B 734      56.790 -12.440  39.630  1.00  0.00           C  
ATOM   2240  CD1 TYR B 734      57.530 -11.810  38.600  1.00  0.00           C  
ATOM   2241  CD2 TYR B 734      55.450 -12.840  39.450  1.00  0.00           C  
ATOM   2242  CE1 TYR B 734      56.930 -11.610  37.350  1.00  0.00           C  
ATOM   2243  CE2 TYR B 734      54.860 -12.630  38.180  1.00  0.00           C  
ATOM   2244  CZ  TYR B 734      55.610 -12.020  37.150  1.00  0.00           C  
ATOM   2245  OH  TYR B 734      55.040 -11.740  35.940  1.00  0.00           O  
ATOM   2246  N   VAL B 735      58.780 -15.120  39.100  1.00  0.00           N  
ATOM   2247  CA  VAL B 735      59.550 -15.600  37.950  1.00  0.00           C  
ATOM   2248  C   VAL B 735      58.740 -15.480  36.650  1.00  0.00           C  
ATOM   2249  O   VAL B 735      57.570 -15.840  36.550  1.00  0.00           O  
ATOM   2250  CB  VAL B 735      60.140 -16.990  38.200  1.00  0.00           C  
ATOM   2251  CG1 VAL B 735      61.010 -17.440  37.010  1.00  0.00           C  
ATOM   2252  CG2 VAL B 735      61.080 -16.990  39.400  1.00  0.00           C  
ATOM   2253  N   LEU B 736      59.410 -14.790  35.740  1.00  0.00           N  
ATOM   2254  CA  LEU B 736      59.000 -14.530  34.340  1.00  0.00           C  
ATOM   2255  C   LEU B 736      60.050 -15.250  33.470  1.00  0.00           C  
ATOM   2256  O   LEU B 736      61.260 -14.960  33.530  1.00  0.00           O  
ATOM   2257  CB  LEU B 736      59.050 -13.000  34.180  1.00  0.00           C  
ATOM   2258  CG  LEU B 736      58.540 -12.290  32.920  1.00  0.00           C  
ATOM   2259  CD1 LEU B 736      58.750 -13.070  31.630  1.00  0.00           C  
ATOM   2260  CD2 LEU B 736      57.100 -11.830  33.000  1.00  0.00           C  
ATOM   2261  N   THR B 737      59.610 -16.350  32.870  1.00  0.00           N  
ATOM   2262  CA  THR B 737      60.520 -17.160  32.030  1.00  0.00           C  
ATOM   2263  C   THR B 737      60.050 -17.380  30.580  1.00  0.00           C  
ATOM   2264  O   THR B 737      58.960 -16.950  30.170  1.00  0.00           O  
ATOM   2265  CB  THR B 737      60.800 -18.450  32.800  1.00  0.00           C  
ATOM   2266  OG1 THR B 737      62.030 -18.960  32.310  1.00  0.00           O  
ATOM   2267  CG2 THR B 737      59.720 -19.510  32.660  1.00  0.00           C  
ATOM   2268  N   GLU B 738      60.750 -18.230  29.860  1.00  0.00           N  
ATOM   2269  CA  GLU B 738      60.380 -18.550  28.450  1.00  0.00           C  
ATOM   2270  C   GLU B 738      59.270 -19.590  28.320  1.00  0.00           C  
ATOM   2271  O   GLU B 738      59.090 -20.420  29.200  1.00  0.00           O  
ATOM   2272  CB  GLU B 738      61.570 -19.010  27.640  1.00  0.00           C  
ATOM   2273  CG  GLU B 738      62.230 -20.250  28.200  1.00  0.00           C  
ATOM   2274  CD  GLU B 738      63.350 -20.660  27.270  1.00  0.00           C  
ATOM   2275  OE1 GLU B 738      62.970 -21.220  26.230  1.00  0.00           O  
ATOM   2276  OE2 GLU B 738      64.510 -20.470  27.700  1.00  0.00           O  
ATOM   2277  N   ALA B 739      58.590 -19.530  27.180  1.00  0.00           N  
ATOM   2278  CA  ALA B 739      57.420 -20.370  26.880  1.00  0.00           C  
ATOM   2279  C   ALA B 739      57.780 -21.810  26.500  1.00  0.00           C  
ATOM   2280  O   ALA B 739      57.330 -22.350  25.490  1.00  0.00           O  
ATOM   2281  CB  ALA B 739      56.450 -19.700  25.890  1.00  0.00           C  
ATOM   2282  N   SER B 740      58.510 -22.430  27.430  1.00  0.00           N  
ATOM   2283  CA  SER B 740      58.730 -23.890  27.480  1.00  0.00           C  
ATOM   2284  C   SER B 740      58.460 -24.450  28.880  1.00  0.00           C  
ATOM   2285  O   SER B 740      58.950 -23.940  29.890  1.00  0.00           O  
ATOM   2286  CB  SER B 740      60.130 -24.300  27.050  1.00  0.00           C  
ATOM   2287  OG  SER B 740      61.140 -24.000  28.010  1.00  0.00           O  
ATOM   2288  N   LEU B 741      57.900 -25.650  28.840  1.00  0.00           N  
ATOM   2289  CA  LEU B 741      57.620 -26.520  30.000  1.00  0.00           C  
ATOM   2290  C   LEU B 741      58.830 -26.920  30.840  1.00  0.00           C  
ATOM   2291  O   LEU B 741      58.830 -26.900  32.060  1.00  0.00           O  
ATOM   2292  CB  LEU B 741      56.950 -27.750  29.420  1.00  0.00           C  
ATOM   2293  CG  LEU B 741      55.560 -27.910  29.990  1.00  0.00           C  
ATOM   2294  CD1 LEU B 741      54.720 -28.620  28.930  1.00  0.00           C  
ATOM   2295  CD2 LEU B 741      55.640 -28.690  31.310  1.00  0.00           C  
ATOM   2296  N   GLU B 742      59.930 -27.220  30.180  1.00  0.00           N  
ATOM   2297  CA  GLU B 742      61.200 -27.500  30.850  1.00  0.00           C  
ATOM   2298  C   GLU B 742      61.760 -26.300  31.670  1.00  0.00           C  
ATOM   2299  O   GLU B 742      62.320 -26.520  32.740  1.00  0.00           O  
ATOM   2300  CB  GLU B 742      62.130 -28.030  29.740  1.00  0.00           C  
ATOM   2301  CG  GLU B 742      63.610 -28.270  30.130  1.00  0.00           C  
ATOM   2302  CD  GLU B 742      64.460 -29.030  29.080  1.00  0.00           C  
ATOM   2303  OE1 GLU B 742      63.920 -29.960  28.420  1.00  0.00           O  
ATOM   2304  OE2 GLU B 742      65.670 -28.700  28.980  1.00  0.00           O  
ATOM   2305  N   ALA B 743      61.570 -25.070  31.180  1.00  0.00           N  
ATOM   2306  CA  ALA B 743      62.000 -23.830  31.870  1.00  0.00           C  
ATOM   2307  C   ALA B 743      61.050 -23.480  33.050  1.00  0.00           C  
ATOM   2308  O   ALA B 743      61.510 -23.190  34.140  1.00  0.00           O  
ATOM   2309  CB  ALA B 743      62.110 -22.690  30.860  1.00  0.00           C  
ATOM   2310  N   SER B 744      59.750 -23.650  32.830  1.00  0.00           N  
ATOM   2311  CA  SER B 744      58.740 -23.650  33.900  1.00  0.00           C  
ATOM   2312  C   SER B 744      58.970 -24.700  35.010  1.00  0.00           C  
ATOM   2313  O   SER B 744      59.200 -24.320  36.150  1.00  0.00           O  
ATOM   2314  CB  SER B 744      57.380 -23.750  33.240  1.00  0.00           C  
ATOM   2315  OG  SER B 744      56.380 -23.790  34.260  1.00  0.00           O  
ATOM   2316  N   ASP B 787      59.210 -25.960  34.640  1.00  0.00           N  
ATOM   2317  CA  ASP B 787      59.630 -27.030  35.580  1.00  0.00           C  
ATOM   2318  C   ASP B 787      60.920 -26.770  36.370  1.00  0.00           C  
ATOM   2319  O   ASP B 787      60.970 -27.020  37.570  1.00  0.00           O  
ATOM   2320  CB  ASP B 787      59.760 -28.390  34.900  1.00  0.00           C  
ATOM   2321  CG  ASP B 787      58.390 -28.980  34.540  1.00  0.00           C  
ATOM   2322  OD1 ASP B 787      57.360 -28.290  34.750  1.00  0.00           O  
ATOM   2323  OD2 ASP B 787      58.390 -30.070  33.930  1.00  0.00           O  
ATOM   2324  N   ARG B 788      61.950 -26.260  35.720  1.00  0.00           N  
ATOM   2325  CA  ARG B 788      63.180 -25.840  36.430  1.00  0.00           C  
ATOM   2326  C   ARG B 788      62.920 -24.700  37.460  1.00  0.00           C  
ATOM   2327  O   ARG B 788      63.450 -24.690  38.570  1.00  0.00           O  
ATOM   2328  CB  ARG B 788      64.140 -25.440  35.300  1.00  0.00           C  
ATOM   2329  CG  ARG B 788      65.580 -25.220  35.740  1.00  0.00           C  
ATOM   2330  CD  ARG B 788      66.440 -24.790  34.540  1.00  0.00           C  
ATOM   2331  NE  ARG B 788      67.780 -24.320  34.960  1.00  0.00           N  
ATOM   2332  CZ  ARG B 788      68.230 -23.050  35.050  1.00  0.00           C  
ATOM   2333  NH1 ARG B 788      67.460 -21.990  34.800  1.00  0.00           N  
ATOM   2334  NH2 ARG B 788      69.510 -22.790  35.300  1.00  0.00           N  
ATOM   2335  N   ALA B 789      62.120 -23.710  37.060  1.00  0.00           N  
ATOM   2336  CA  ALA B 789      61.780 -22.560  37.900  1.00  0.00           C  
ATOM   2337  C   ALA B 789      60.910 -22.950  39.110  1.00  0.00           C  
ATOM   2338  O   ALA B 789      61.270 -22.700  40.250  1.00  0.00           O  
ATOM   2339  CB  ALA B 789      61.100 -21.470  37.070  1.00  0.00           C  
ATOM   2340  N   PHE B 790      59.920 -23.800  38.850  1.00  0.00           N  
ATOM   2341  CA  PHE B 790      59.080 -24.400  39.890  1.00  0.00           C  
ATOM   2342  C   PHE B 790      59.910 -25.110  40.960  1.00  0.00           C  
ATOM   2343  O   PHE B 790      59.880 -24.740  42.130  1.00  0.00           O  
ATOM   2344  CB  PHE B 790      58.060 -25.340  39.260  1.00  0.00           C  
ATOM   2345  CG  PHE B 790      56.940 -25.720  40.240  1.00  0.00           C  
ATOM   2346  CD1 PHE B 790      57.170 -26.780  41.140  1.00  0.00           C  
ATOM   2347  CD2 PHE B 790      55.700 -25.050  40.170  1.00  0.00           C  
ATOM   2348  CE1 PHE B 790      56.140 -27.180  41.990  1.00  0.00           C  
ATOM   2349  CE2 PHE B 790      54.660 -25.470  41.020  1.00  0.00           C  
ATOM   2350  CZ  PHE B 790      54.890 -26.530  41.930  1.00  0.00           C  
ATOM   2351  N   GLN B 791      60.840 -25.950  40.550  1.00  0.00           N  
ATOM   2352  CA  GLN B 791      61.710 -26.630  41.520  1.00  0.00           C  
ATOM   2353  C   GLN B 791      62.620 -25.660  42.290  1.00  0.00           C  
ATOM   2354  O   GLN B 791      62.710 -25.810  43.510  1.00  0.00           O  
ATOM   2355  CB  GLN B 791      62.480 -27.720  40.790  1.00  0.00           C  
ATOM   2356  CG  GLN B 791      63.320 -28.580  41.740  1.00  0.00           C  
ATOM   2357  CD  GLN B 791      64.510 -29.240  41.030  1.00  0.00           C  
ATOM   2358  OE1 GLN B 791      65.550 -29.500  41.620  1.00  0.00           O  
ATOM   2359  NE2 GLN B 791      64.460 -29.440  39.720  1.00  0.00           N  
ATOM   2360  N   GLU B 792      63.080 -24.560  41.680  1.00  0.00           N  
ATOM   2361  CA  GLU B 792      63.880 -23.540  42.400  1.00  0.00           C  
ATOM   2362  C   GLU B 792      63.090 -22.760  43.470  1.00  0.00           C  
ATOM   2363  O   GLU B 792      63.550 -22.540  44.590  1.00  0.00           O  
ATOM   2364  CB  GLU B 792      64.440 -22.520  41.410  1.00  0.00           C  
ATOM   2365  CG  GLU B 792      65.560 -21.720  42.080  1.00  0.00           C  
ATOM   2366  CD  GLU B 792      66.170 -20.570  41.270  1.00  0.00           C  
ATOM   2367  OE1 GLU B 792      65.840 -20.470  40.070  1.00  0.00           O  
ATOM   2368  OE2 GLU B 792      66.980 -19.840  41.890  1.00  0.00           O  
ATOM   2369  N   LEU B 793      61.920 -22.280  43.090  1.00  0.00           N  
ATOM   2370  CA  LEU B 793      61.020 -21.540  44.000  1.00  0.00           C  
ATOM   2371  C   LEU B 793      60.650 -22.390  45.230  1.00  0.00           C  
ATOM   2372  O   LEU B 793      60.690 -21.940  46.370  1.00  0.00           O  
ATOM   2373  CB  LEU B 793      59.770 -21.230  43.160  1.00  0.00           C  
ATOM   2374  CG  LEU B 793      59.600 -19.820  42.600  1.00  0.00           C  
ATOM   2375  CD1 LEU B 793      60.900 -19.050  42.430  1.00  0.00           C  
ATOM   2376  CD2 LEU B 793      58.740 -19.890  41.340  1.00  0.00           C  
ATOM   2377  N   LEU B 794      60.430 -23.670  45.000  1.00  0.00           N  
ATOM   2378  CA  LEU B 794      60.060 -24.630  46.040  1.00  0.00           C  
ATOM   2379  C   LEU B 794      61.190 -24.890  47.020  1.00  0.00           C  
ATOM   2380  O   LEU B 794      61.060 -24.690  48.220  1.00  0.00           O  
ATOM   2381  CB  LEU B 794      59.650 -25.920  45.340  1.00  0.00           C  
ATOM   2382  CG  LEU B 794      58.700 -26.780  46.160  1.00  0.00           C  
ATOM   2383  CD1 LEU B 794      57.380 -26.060  46.430  1.00  0.00           C  
ATOM   2384  CD2 LEU B 794      58.390 -28.010  45.320  1.00  0.00           C  
ATOM   2385  N   GLU B 795      62.370 -25.050  46.450  1.00  0.00           N  
ATOM   2386  CA  GLU B 795      63.560 -25.310  47.260  1.00  0.00           C  
ATOM   2387  C   GLU B 795      63.990 -24.140  48.100  1.00  0.00           C  
ATOM   2388  O   GLU B 795      64.650 -24.340  49.110  1.00  0.00           O  
ATOM   2389  CB  GLU B 795      64.710 -25.760  46.380  1.00  0.00           C  
ATOM   2390  CG  GLU B 795      64.420 -27.140  45.760  1.00  0.00           C  
ATOM   2391  CD  GLU B 795      65.530 -27.760  44.890  1.00  0.00           C  
ATOM   2392  OE1 GLU B 795      66.470 -27.060  44.440  1.00  0.00           O  
ATOM   2393  OE2 GLU B 795      65.370 -28.980  44.650  1.00  0.00           O  
ATOM   2394  N   ASN B 796      63.760 -22.930  47.580  1.00  0.00           N  
ATOM   2395  CA  ASN B 796      63.970 -21.670  48.330  1.00  0.00           C  
ATOM   2396  C   ASN B 796      63.130 -21.550  49.610  1.00  0.00           C  
ATOM   2397  O   ASN B 796      63.710 -21.310  50.660  1.00  0.00           O  
ATOM   2398  CB  ASN B 796      63.650 -20.470  47.440  1.00  0.00           C  
ATOM   2399  CG  ASN B 796      64.710 -20.180  46.380  1.00  0.00           C  
ATOM   2400  OD1 ASN B 796      64.470 -19.390  45.480  1.00  0.00           O  
ATOM   2401  ND2 ASN B 796      65.870 -20.790  46.490  1.00  0.00           N  
ATOM   2402  N   ALA B 797      61.830 -21.780  49.480  1.00  0.00           N  
ATOM   2403  CA  ALA B 797      60.890 -21.890  50.590  1.00  0.00           C  
ATOM   2404  C   ALA B 797      61.290 -23.020  51.570  1.00  0.00           C  
ATOM   2405  O   ALA B 797      61.630 -22.730  52.720  1.00  0.00           O  
ATOM   2406  CB  ALA B 797      59.500 -22.000  49.960  1.00  0.00           C  
ATOM   2407  N   GLU B 798      61.580 -24.230  51.070  1.00  0.00           N  
ATOM   2408  CA  GLU B 798      62.120 -25.320  51.920  1.00  0.00           C  
ATOM   2409  C   GLU B 798      63.350 -24.930  52.740  1.00  0.00           C  
ATOM   2410  O   GLU B 798      63.430 -25.190  53.940  1.00  0.00           O  
ATOM   2411  CB  GLU B 798      62.480 -26.590  51.140  1.00  0.00           C  
ATOM   2412  CG  GLU B 798      61.240 -27.240  50.550  1.00  0.00           C  
ATOM   2413  CD  GLU B 798      61.540 -28.620  49.980  1.00  0.00           C  
ATOM   2414  OE1 GLU B 798      62.110 -29.480  50.700  1.00  0.00           O  
ATOM   2415  OE2 GLU B 798      61.130 -28.820  48.830  1.00  0.00           O  
ATOM   2416  N   GLU B 799      64.280 -24.260  52.080  1.00  0.00           N  
ATOM   2417  CA  GLU B 799      65.500 -23.740  52.710  1.00  0.00           C  
ATOM   2418  C   GLU B 799      65.280 -22.670  53.800  1.00  0.00           C  
ATOM   2419  O   GLU B 799      65.990 -22.690  54.810  1.00  0.00           O  
ATOM   2420  CB  GLU B 799      66.390 -23.260  51.570  1.00  0.00           C  
ATOM   2421  CG  GLU B 799      67.810 -23.070  52.070  1.00  0.00           C  
ATOM   2422  CD  GLU B 799      68.500 -24.360  52.530  1.00  0.00           C  
ATOM   2423  OE1 GLU B 799      68.010 -25.460  52.180  1.00  0.00           O  
ATOM   2424  OE2 GLU B 799      69.590 -24.190  53.130  1.00  0.00           O  
ATOM   2425  N   ILE B 800      64.310 -21.780  53.600  1.00  0.00           N  
ATOM   2426  CA  ILE B 800      63.910 -20.770  54.610  1.00  0.00           C  
ATOM   2427  C   ILE B 800      63.370 -21.510  55.860  1.00  0.00           C  
ATOM   2428  O   ILE B 800      63.970 -21.350  56.920  1.00  0.00           O  
ATOM   2429  CB  ILE B 800      62.890 -19.780  53.990  1.00  0.00           C  
ATOM   2430  CG1 ILE B 800      63.650 -18.800  53.080  1.00  0.00           C  
ATOM   2431  CG2 ILE B 800      62.030 -19.030  55.020  1.00  0.00           C  
ATOM   2432  CD1 ILE B 800      62.720 -18.020  52.140  1.00  0.00           C  
ATOM   2433  N   LEU B 801      62.470 -22.480  55.670  1.00  0.00           N  
ATOM   2434  CA  LEU B 801      61.920 -23.320  56.750  1.00  0.00           C  
ATOM   2435  C   LEU B 801      62.970 -24.150  57.510  1.00  0.00           C  
ATOM   2436  O   LEU B 801      62.970 -24.190  58.740  1.00  0.00           O  
ATOM   2437  CB  LEU B 801      60.780 -24.200  56.220  1.00  0.00           C  
ATOM   2438  CG  LEU B 801      59.630 -23.340  55.690  1.00  0.00           C  
ATOM   2439  CD1 LEU B 801      58.530 -24.240  55.130  1.00  0.00           C  
ATOM   2440  CD2 LEU B 801      58.970 -22.460  56.760  1.00  0.00           C  
ATOM   2441  N   ARG B 802      63.950 -24.680  56.790  1.00  0.00           N  
ATOM   2442  CA  ARG B 802      65.090 -25.360  57.450  1.00  0.00           C  
ATOM   2443  C   ARG B 802      65.940 -24.430  58.310  1.00  0.00           C  
ATOM   2444  O   ARG B 802      66.370 -24.830  59.390  1.00  0.00           O  
ATOM   2445  CB  ARG B 802      65.990 -26.080  56.450  1.00  0.00           C  
ATOM   2446  CG  ARG B 802      65.240 -27.190  55.730  1.00  0.00           C  
ATOM   2447  CD  ARG B 802      66.210 -27.840  54.750  1.00  0.00           C  
ATOM   2448  NE  ARG B 802      65.530 -28.890  53.970  1.00  0.00           N  
ATOM   2449  CZ  ARG B 802      65.590 -30.200  54.220  1.00  0.00           C  
ATOM   2450  NH1 ARG B 802      66.250 -30.720  55.250  1.00  0.00           N  
ATOM   2451  NH2 ARG B 802      64.930 -31.030  53.440  1.00  0.00           N  
ATOM   2452  N   LEU B 803      66.200 -23.230  57.820  1.00  0.00           N  
ATOM   2453  CA  LEU B 803      66.950 -22.200  58.570  1.00  0.00           C  
ATOM   2454  C   LEU B 803      66.180 -21.680  59.810  1.00  0.00           C  
ATOM   2455  O   LEU B 803      66.770 -21.380  60.850  1.00  0.00           O  
ATOM   2456  CB  LEU B 803      67.280 -21.060  57.600  1.00  0.00           C  
ATOM   2457  CG  LEU B 803      68.410 -21.420  56.610  1.00  0.00           C  
ATOM   2458  CD1 LEU B 803      68.530 -20.310  55.570  1.00  0.00           C  
ATOM   2459  CD2 LEU B 803      69.730 -21.570  57.340  1.00  0.00           C  
ATOM   2460  N   LEU B 807      64.880 -21.580  59.660  1.00  0.00           N  
ATOM   2461  CA  LEU B 807      63.910 -21.250  60.700  1.00  0.00           C  
ATOM   2462  C   LEU B 807      63.680 -22.390  61.720  1.00  0.00           C  
ATOM   2463  O   LEU B 807      63.170 -22.120  62.790  1.00  0.00           O  
ATOM   2464  CB  LEU B 807      62.650 -20.940  59.890  1.00  0.00           C  
ATOM   2465  CG  LEU B 807      62.170 -19.500  59.970  1.00  0.00           C  
ATOM   2466  CD1 LEU B 807      63.280 -18.490  59.960  1.00  0.00           C  
ATOM   2467  CD2 LEU B 807      61.130 -19.220  58.880  1.00  0.00           C  
ATOM   2468  N   GLU B 808      64.050 -23.630  61.360  1.00  0.00           N  
ATOM   2469  CA  GLU B 808      64.010 -24.880  62.170  1.00  0.00           C  
ATOM   2470  C   GLU B 808      62.580 -25.350  62.450  1.00  0.00           C  
ATOM   2471  O   GLU B 808      62.160 -25.650  63.570  1.00  0.00           O  
ATOM   2472  CB  GLU B 808      64.790 -24.760  63.470  1.00  0.00           C  
ATOM   2473  CG  GLU B 808      66.260 -24.430  63.230  1.00  0.00           C  
ATOM   2474  CD  GLU B 808      67.060 -24.190  64.520  1.00  0.00           C  
ATOM   2475  OE1 GLU B 808      66.600 -24.550  65.620  1.00  0.00           O  
ATOM   2476  OE2 GLU B 808      68.190 -23.690  64.370  1.00  0.00           O  
ATOM   2477  N   LEU B1141      61.800 -25.300  61.390  1.00  0.00           N  
ATOM   2478  CA  LEU B1141      60.390 -25.650  61.430  1.00  0.00           C  
ATOM   2479  C   LEU B1141      60.090 -27.030  60.790  1.00  0.00           C  
ATOM   2480  O   LEU B1141      60.640 -27.300  59.730  1.00  0.00           O  
ATOM   2481  CB  LEU B1141      59.630 -24.510  60.740  1.00  0.00           C  
ATOM   2482  CG  LEU B1141      59.560 -23.250  61.600  1.00  0.00           C  
ATOM   2483  CD1 LEU B1141      58.810 -22.190  60.790  1.00  0.00           C  
ATOM   2484  CD2 LEU B1141      58.830 -23.480  62.940  1.00  0.00           C  
ATOM   2485  N   PRO B1154      59.160 -27.820  61.340  1.00  0.00           N  
ATOM   2486  CA  PRO B1154      58.690 -29.050  60.720  1.00  0.00           C  
ATOM   2487  C   PRO B1154      57.720 -28.690  59.590  1.00  0.00           C  
ATOM   2488  O   PRO B1154      56.720 -28.030  59.840  1.00  0.00           O  
ATOM   2489  CB  PRO B1154      57.890 -29.790  61.810  1.00  0.00           C  
ATOM   2490  CG  PRO B1154      57.990 -28.970  63.090  1.00  0.00           C  
ATOM   2491  CD  PRO B1154      58.410 -27.580  62.620  1.00  0.00           C  
ATOM   2492  N   TYR B1155      57.910 -29.230  58.400  1.00  0.00           N  
ATOM   2493  CA  TYR B1155      56.980 -29.000  57.290  1.00  0.00           C  
ATOM   2494  C   TYR B1155      56.640 -30.240  56.480  1.00  0.00           C  
ATOM   2495  O   TYR B1155      57.300 -31.280  56.570  1.00  0.00           O  
ATOM   2496  CB  TYR B1155      57.430 -27.880  56.360  1.00  0.00           C  
ATOM   2497  CG  TYR B1155      58.720 -28.180  55.630  1.00  0.00           C  
ATOM   2498  CD1 TYR B1155      59.930 -27.880  56.270  1.00  0.00           C  
ATOM   2499  CD2 TYR B1155      58.680 -28.760  54.340  1.00  0.00           C  
ATOM   2500  CE1 TYR B1155      61.130 -28.210  55.610  1.00  0.00           C  
ATOM   2501  CE2 TYR B1155      59.870 -29.060  53.670  1.00  0.00           C  
ATOM   2502  CZ  TYR B1155      61.090 -28.790  54.330  1.00  0.00           C  
ATOM   2503  OH  TYR B1155      62.250 -29.030  53.650  1.00  0.00           O  
ATOM   2504  N   ARG B1156      55.700 -30.050  55.580  1.00  0.00           N  
ATOM   2505  CA  ARG B1156      55.390 -31.040  54.560  1.00  0.00           C  
ATOM   2506  C   ARG B1156      54.960 -30.370  53.280  1.00  0.00           C  
ATOM   2507  O   ARG B1156      54.450 -29.250  53.330  1.00  0.00           O  
ATOM   2508  CB  ARG B1156      54.320 -32.010  55.060  1.00  0.00           C  
ATOM   2509  CG  ARG B1156      52.930 -31.410  55.140  1.00  0.00           C  
ATOM   2510  CD  ARG B1156      51.940 -32.460  55.610  1.00  0.00           C  
ATOM   2511  NE  ARG B1156      50.620 -31.830  55.710  1.00  0.00           N  
ATOM   2512  CZ  ARG B1156      49.450 -32.460  55.580  1.00  0.00           C  
ATOM   2513  NH1 ARG B1156      49.380 -33.770  55.410  1.00  0.00           N  
ATOM   2514  NH2 ARG B1156      48.340 -31.770  55.450  1.00  0.00           N  
ATOM   2515  N   LEU B1157      55.200 -31.050  52.170  1.00  0.00           N  
ATOM   2516  CA  LEU B1157      54.710 -30.580  50.860  1.00  0.00           C  
ATOM   2517  C   LEU B1157      53.470 -31.370  50.460  1.00  0.00           C  
ATOM   2518  O   LEU B1157      53.350 -32.560  50.720  1.00  0.00           O  
ATOM   2519  CB  LEU B1157      55.700 -30.660  49.710  1.00  0.00           C  
ATOM   2520  CG  LEU B1157      57.190 -30.480  50.050  1.00  0.00           C  
ATOM   2521  CD1 LEU B1157      57.920 -30.470  48.720  1.00  0.00           C  
ATOM   2522  CD2 LEU B1157      57.550 -29.220  50.810  1.00  0.00           C  
ATOM   2523  N   VAL B1158      52.550 -30.660  49.840  1.00  0.00           N  
ATOM   2524  CA  VAL B1158      51.240 -31.190  49.440  1.00  0.00           C  
ATOM   2525  C   VAL B1158      50.970 -30.770  47.990  1.00  0.00           C  
ATOM   2526  O   VAL B1158      51.030 -29.610  47.640  1.00  0.00           O  
ATOM   2527  CB  VAL B1158      50.170 -30.620  50.400  1.00  0.00           C  
ATOM   2528  CG1 VAL B1158      48.740 -30.930  49.970  1.00  0.00           C  
ATOM   2529  CG2 VAL B1158      50.320 -31.170  51.820  1.00  0.00           C  
ATOM   2530  N   GLU B1159      50.540 -31.720  47.200  1.00  0.00           N  
ATOM   2531  CA  GLU B1159      50.140 -31.500  45.810  1.00  0.00           C  
ATOM   2532  C   GLU B1159      48.680 -31.090  45.840  1.00  0.00           C  
ATOM   2533  O   GLU B1159      47.860 -31.880  46.280  1.00  0.00           O  
ATOM   2534  CB  GLU B1159      50.290 -32.830  45.080  1.00  0.00           C  
ATOM   2535  CG  GLU B1159      50.130 -32.720  43.560  1.00  0.00           C  
ATOM   2536  CD  GLU B1159      51.340 -32.060  42.910  1.00  0.00           C  
ATOM   2537  OE1 GLU B1159      52.490 -32.410  43.270  1.00  0.00           O  
ATOM   2538  OE2 GLU B1159      51.100 -31.200  42.050  1.00  0.00           O  
ATOM   2539  N   VAL B1160      48.380 -29.890  45.350  1.00  0.00           N  
ATOM   2540  CA  VAL B1160      47.020 -29.310  45.370  1.00  0.00           C  
ATOM   2541  C   VAL B1160      46.150 -29.800  44.200  1.00  0.00           C  
ATOM   2542  O   VAL B1160      46.570 -29.910  43.050  1.00  0.00           O  
ATOM   2543  CB  VAL B1160      47.090 -27.780  45.440  1.00  0.00           C  
ATOM   2544  CG1 VAL B1160      45.690 -27.170  45.460  1.00  0.00           C  
ATOM   2545  CG2 VAL B1160      47.860 -27.340  46.680  1.00  0.00           C  
ATOM   2546  N   ALA B1161      44.940 -30.180  44.590  1.00  0.00           N  
ATOM   2547  CA  ALA B1161      43.940 -30.740  43.660  1.00  0.00           C  
ATOM   2548  C   ALA B1161      43.280 -29.690  42.760  1.00  0.00           C  
ATOM   2549  O   ALA B1161      43.180 -28.520  43.110  1.00  0.00           O  
ATOM   2550  CB  ALA B1161      42.880 -31.540  44.430  1.00  0.00           C  
ATOM   2551  N   THR B1415      42.700 -30.200  41.680  1.00  0.00           N  
ATOM   2552  CA  THR B1415      42.110 -29.390  40.600  1.00  0.00           C  
ATOM   2553  C   THR B1415      41.060 -28.370  41.060  1.00  0.00           C  
ATOM   2554  O   THR B1415      41.050 -27.240  40.590  1.00  0.00           O  
ATOM   2555  CB  THR B1415      41.510 -30.300  39.520  1.00  0.00           C  
ATOM   2556  OG1 THR B1415      40.590 -31.210  40.130  1.00  0.00           O  
ATOM   2557  CG2 THR B1415      42.570 -31.040  38.710  1.00  0.00           C  
ATOM   2558  N   GLY B1426      40.250 -28.730  42.060  1.00  0.00           N  
ATOM   2559  CA  GLY B1426      39.200 -27.850  42.630  1.00  0.00           C  
ATOM   2560  C   GLY B1426      39.690 -26.770  43.610  1.00  0.00           C  
ATOM   2561  O   GLY B1426      38.900 -25.940  44.050  1.00  0.00           O  
ATOM   2562  N   ASP B1427      40.950 -26.910  44.030  1.00  0.00           N  
ATOM   2563  CA  ASP B1427      41.600 -26.080  45.060  1.00  0.00           C  
ATOM   2564  C   ASP B1427      42.690 -25.130  44.530  1.00  0.00           C  
ATOM   2565  O   ASP B1427      43.160 -24.260  45.250  1.00  0.00           O  
ATOM   2566  CB  ASP B1427      42.170 -27.040  46.120  1.00  0.00           C  
ATOM   2567  CG  ASP B1427      42.320 -26.370  47.490  1.00  0.00           C  
ATOM   2568  OD1 ASP B1427      41.260 -25.900  47.960  1.00  0.00           O  
ATOM   2569  OD2 ASP B1427      43.390 -26.540  48.120  1.00  0.00           O  
ATOM   2570  N   MET B1437      43.180 -25.430  43.330  1.00  0.00           N  
ATOM   2571  CA  MET B1437      44.250 -24.700  42.610  1.00  0.00           C  
ATOM   2572  C   MET B1437      43.960 -23.220  42.270  1.00  0.00           C  
ATOM   2573  O   MET B1437      44.830 -22.370  42.410  1.00  0.00           O  
ATOM   2574  CB  MET B1437      44.320 -25.430  41.300  1.00  0.00           C  
ATOM   2575  CG  MET B1437      45.570 -26.240  41.170  1.00  0.00           C  
ATOM   2576  SD  MET B1437      45.380 -26.880  39.480  1.00  0.00           S  
ATOM   2577  CE  MET B1437      46.430 -28.270  39.820  1.00  0.00           C  
ATOM   2578  N   GLY B1438      42.780 -22.940  41.710  1.00  0.00           N  
ATOM   2579  CA  GLY B1438      42.520 -21.670  41.020  1.00  0.00           C  
ATOM   2580  C   GLY B1438      42.340 -21.860  39.500  1.00  0.00           C  
ATOM   2581  O   GLY B1438      42.930 -22.780  38.930  1.00  0.00           O  
ATOM   2582  N   PRO B1443      41.570 -20.990  38.820  1.00  0.00           N  
ATOM   2583  CA  PRO B1443      41.420 -21.060  37.350  1.00  0.00           C  
ATOM   2584  C   PRO B1443      42.720 -20.960  36.520  1.00  0.00           C  
ATOM   2585  O   PRO B1443      42.860 -21.630  35.490  1.00  0.00           O  
ATOM   2586  CB  PRO B1443      40.380 -19.990  37.020  1.00  0.00           C  
ATOM   2587  CG  PRO B1443      40.380 -19.030  38.210  1.00  0.00           C  
ATOM   2588  CD  PRO B1443      40.700 -19.950  39.390  1.00  0.00           C  
ATOM   2589  N   GLY B1444      43.740 -20.290  37.020  1.00  0.00           N  
ATOM   2590  CA  GLY B1444      44.930 -20.040  36.210  1.00  0.00           C  
ATOM   2591  C   GLY B1444      46.130 -20.960  36.410  1.00  0.00           C  
ATOM   2592  O   GLY B1444      47.160 -20.740  35.780  1.00  0.00           O  
ATOM   2593  N   LYS B1448      45.990 -21.980  37.260  1.00  0.00           N  
ATOM   2594  CA  LYS B1448      47.160 -22.810  37.630  1.00  0.00           C  
ATOM   2595  C   LYS B1448      47.250 -24.060  36.770  1.00  0.00           C  
ATOM   2596  O   LYS B1448      46.250 -24.720  36.510  1.00  0.00           O  
ATOM   2597  CB  LYS B1448      47.120 -23.240  39.100  1.00  0.00           C  
ATOM   2598  CG  LYS B1448      47.730 -22.250  40.070  1.00  0.00           C  
ATOM   2599  CD  LYS B1448      46.840 -21.000  40.160  1.00  0.00           C  
ATOM   2600  CE  LYS B1448      47.290 -19.990  41.210  1.00  0.00           C  
ATOM   2601  NZ  LYS B1448      47.000 -20.500  42.560  1.00  0.00           N  
ATOM   2602  N   TRP B1456      48.490 -24.430  36.480  1.00  0.00           N  
ATOM   2603  CA  TRP B1456      48.840 -25.670  35.820  1.00  0.00           C  
ATOM   2604  C   TRP B1456      49.140 -26.680  36.930  1.00  0.00           C  
ATOM   2605  O   TRP B1456      48.640 -27.790  36.930  1.00  0.00           O  
ATOM   2606  CB  TRP B1456      50.050 -25.340  34.930  1.00  0.00           C  
ATOM   2607  CG  TRP B1456      50.890 -26.530  34.440  1.00  0.00           C  
ATOM   2608  CD1 TRP B1456      52.140 -26.850  34.790  1.00  0.00           C  
ATOM   2609  CD2 TRP B1456      50.510 -27.410  33.430  1.00  0.00           C  
ATOM   2610  NE1 TRP B1456      52.590 -27.890  34.060  1.00  0.00           N  
ATOM   2611  CE2 TRP B1456      51.640 -28.220  33.210  1.00  0.00           C  
ATOM   2612  CE3 TRP B1456      49.340 -27.510  32.660  1.00  0.00           C  
ATOM   2613  CZ2 TRP B1456      51.630 -29.150  32.130  1.00  0.00           C  
ATOM   2614  CZ3 TRP B1456      49.330 -28.450  31.600  1.00  0.00           C  
ATOM   2615  CH2 TRP B1456      50.460 -29.250  31.340  1.00  0.00           C  
ATOM   2616  N   ARG B1457      50.020 -26.270  37.830  1.00  0.00           N  
ATOM   2617  CA  ARG B1457      50.400 -27.040  39.010  1.00  0.00           C  
ATOM   2618  C   ARG B1457      50.520 -26.080  40.200  1.00  0.00           C  
ATOM   2619  O   ARG B1457      50.900 -24.920  40.030  1.00  0.00           O  
ATOM   2620  CB  ARG B1457      51.750 -27.690  38.740  1.00  0.00           C  
ATOM   2621  CG  ARG B1457      52.190 -28.640  39.850  1.00  0.00           C  
ATOM   2622  CD  ARG B1457      53.520 -29.280  39.470  1.00  0.00           C  
ATOM   2623  NE  ARG B1457      53.740 -30.340  40.450  1.00  0.00           N  
ATOM   2624  CZ  ARG B1457      54.840 -31.040  40.680  1.00  0.00           C  
ATOM   2625  NH1 ARG B1457      55.950 -30.890  39.980  1.00  0.00           N  
ATOM   2626  NH2 ARG B1457      54.910 -31.790  41.770  1.00  0.00           N  
ATOM   2627  N   GLN B1458      50.180 -26.620  41.370  1.00  0.00           N  
ATOM   2628  CA  GLN B1458      50.360 -25.940  42.660  1.00  0.00           C  
ATOM   2629  C   GLN B1458      50.780 -26.950  43.750  1.00  0.00           C  
ATOM   2630  O   GLN B1458      50.140 -27.980  43.970  1.00  0.00           O  
ATOM   2631  CB  GLN B1458      49.080 -25.180  43.060  1.00  0.00           C  
ATOM   2632  CG  GLN B1458      49.340 -24.170  44.180  1.00  0.00           C  
ATOM   2633  CD  GLN B1458      48.020 -23.620  44.660  1.00  0.00           C  
ATOM   2634  OE1 GLN B1458      47.200 -23.090  43.930  1.00  0.00           O  
ATOM   2635  NE2 GLN B1458      47.760 -23.750  45.940  1.00  0.00           N  
ATOM   2636  N   VAL B1459      51.890 -26.660  44.420  1.00  0.00           N  
ATOM   2637  CA  VAL B1459      52.340 -27.420  45.610  1.00  0.00           C  
ATOM   2638  C   VAL B1459      52.290 -26.450  46.800  1.00  0.00           C  
ATOM   2639  O   VAL B1459      52.870 -25.370  46.740  1.00  0.00           O  
ATOM   2640  CB  VAL B1459      53.750 -27.980  45.400  1.00  0.00           C  
ATOM   2641  CG1 VAL B1459      54.420 -28.530  46.660  1.00  0.00           C  
ATOM   2642  CG2 VAL B1459      53.690 -29.060  44.330  1.00  0.00           C  
ATOM   2643  N   ASP B1460      51.620 -26.870  47.870  1.00  0.00           N  
ATOM   2644  CA  ASP B1460      51.640 -26.080  49.110  1.00  0.00           C  
ATOM   2645  C   ASP B1460      52.640 -26.670  50.100  1.00  0.00           C  
ATOM   2646  O   ASP B1460      52.840 -27.870  50.140  1.00  0.00           O  
ATOM   2647  CB  ASP B1460      50.280 -25.990  49.780  1.00  0.00           C  
ATOM   2648  CG  ASP B1460      49.190 -25.190  49.060  1.00  0.00           C  
ATOM   2649  OD1 ASP B1460      49.490 -24.460  48.100  1.00  0.00           O  
ATOM   2650  OD2 ASP B1460      48.030 -25.300  49.500  1.00  0.00           O  
ATOM   2651  N   ILE B1461      53.330 -25.780  50.790  1.00  0.00           N  
ATOM   2652  CA  ILE B1461      54.140 -26.110  51.980  1.00  0.00           C  
ATOM   2653  C   ILE B1461      53.340 -25.740  53.250  1.00  0.00           C  
ATOM   2654  O   ILE B1461      52.710 -24.680  53.380  1.00  0.00           O  
ATOM   2655  CB  ILE B1461      55.490 -25.390  51.930  1.00  0.00           C  
ATOM   2656  CG1 ILE B1461      56.200 -25.690  50.600  1.00  0.00           C  
ATOM   2657  CG2 ILE B1461      56.350 -25.810  53.130  1.00  0.00           C  
ATOM   2658  CD1 ILE B1461      57.480 -24.870  50.380  1.00  0.00           C  
ATOM   2659  N   GLU B1462      53.250 -26.700  54.140  1.00  0.00           N  
ATOM   2660  CA  GLU B1462      52.470 -26.570  55.380  1.00  0.00           C  
ATOM   2661  C   GLU B1462      53.400 -26.830  56.530  1.00  0.00           C  
ATOM   2662  O   GLU B1462      54.280 -27.650  56.360  1.00  0.00           O  
ATOM   2663  CB  GLU B1462      51.340 -27.590  55.400  1.00  0.00           C  
ATOM   2664  CG  GLU B1462      50.390 -27.380  54.210  1.00  0.00           C  
ATOM   2665  CD  GLU B1462      49.150 -28.260  54.240  1.00  0.00           C  
ATOM   2666  OE1 GLU B1462      49.150 -29.190  55.070  1.00  0.00           O  
ATOM   2667  OE2 GLU B1462      48.240 -28.010  53.410  1.00  0.00           O  
ATOM   2668  N   VAL B1463      53.260 -26.030  57.590  1.00  0.00           N  
ATOM   2669  CA  VAL B1463      54.060 -26.160  58.840  1.00  0.00           C  
ATOM   2670  C   VAL B1463      53.200 -26.700  60.000  1.00  0.00           C  
ATOM   2671  O   VAL B1463      51.980 -26.530  60.050  1.00  0.00           O  
ATOM   2672  CB  VAL B1463      54.770 -24.850  59.190  1.00  0.00           C  
ATOM   2673  CG1 VAL B1463      55.620 -24.930  60.460  1.00  0.00           C  
ATOM   2674  CG2 VAL B1463      55.680 -24.410  58.030  1.00  0.00           C  
ATOM   2675  N   TYR B1464      53.840 -27.490  60.850  1.00  0.00           N  
ATOM   2676  CA  TYR B1464      53.160 -28.070  62.020  1.00  0.00           C  
ATOM   2677  C   TYR B1464      52.930 -27.020  63.130  1.00  0.00           C  
ATOM   2678  O   TYR B1464      53.840 -26.410  63.680  1.00  0.00           O  
ATOM   2679  CB  TYR B1464      53.930 -29.270  62.560  1.00  0.00           C  
ATOM   2680  CG  TYR B1464      53.070 -30.160  63.450  1.00  0.00           C  
ATOM   2681  CD1 TYR B1464      52.070 -30.960  62.860  1.00  0.00           C  
ATOM   2682  CD2 TYR B1464      53.250 -30.080  64.840  1.00  0.00           C  
ATOM   2683  CE1 TYR B1464      51.190 -31.680  63.690  1.00  0.00           C  
ATOM   2684  CE2 TYR B1464      52.360 -30.810  65.660  1.00  0.00           C  
ATOM   2685  CZ  TYR B1464      51.350 -31.580  65.080  1.00  0.00           C  
ATOM   2686  OH  TYR B1464      50.470 -32.240  65.890  1.00  0.00           O  
ATOM   2687  N   LEU B1465      51.650 -26.910  63.450  1.00  0.00           N  
ATOM   2688  CA  LEU B1465      51.170 -26.070  64.560  1.00  0.00           C  
ATOM   2689  C   LEU B1465      50.770 -27.000  65.710  1.00  0.00           C  
ATOM   2690  O   LEU B1465      49.700 -27.580  65.620  1.00  0.00           O  
ATOM   2691  CB  LEU B1465      49.950 -25.320  64.020  1.00  0.00           C  
ATOM   2692  CG  LEU B1465      49.510 -24.210  64.960  1.00  0.00           C  
ATOM   2693  CD1 LEU B1465      50.600 -23.160  65.180  1.00  0.00           C  
ATOM   2694  CD2 LEU B1465      48.220 -23.610  64.400  1.00  0.00           C  
ATOM   2695  N   PRO B1475      51.640 -27.240  66.720  1.00  0.00           N  
ATOM   2696  CA  PRO B1475      51.390 -28.180  67.850  1.00  0.00           C  
ATOM   2697  C   PRO B1475      50.020 -28.040  68.570  1.00  0.00           C  
ATOM   2698  O   PRO B1475      49.250 -28.990  68.590  1.00  0.00           O  
ATOM   2699  CB  PRO B1475      52.530 -27.990  68.840  1.00  0.00           C  
ATOM   2700  CG  PRO B1475      53.650 -27.430  67.970  1.00  0.00           C  
ATOM   2701  CD  PRO B1475      52.920 -26.550  66.950  1.00  0.00           C  
ATOM   2702  N   SER B1688      49.630 -26.830  68.970  1.00  0.00           N  
ATOM   2703  CA  SER B1688      48.340 -26.550  69.640  1.00  0.00           C  
ATOM   2704  C   SER B1688      47.110 -27.060  68.910  1.00  0.00           C  
ATOM   2705  O   SER B1688      46.030 -27.150  69.490  1.00  0.00           O  
ATOM   2706  CB  SER B1688      48.100 -25.060  69.830  1.00  0.00           C  
ATOM   2707  OG  SER B1688      47.910 -24.390  68.580  1.00  0.00           O  
ATOM   2708  N   GLU B1689      47.180 -27.150  67.600  1.00  0.00           N  
ATOM   2709  CA  GLU B1689      46.020 -27.590  66.820  1.00  0.00           C  
ATOM   2710  C   GLU B1689      46.210 -29.000  66.220  1.00  0.00           C  
ATOM   2711  O   GLU B1689      45.260 -29.520  65.650  1.00  0.00           O  
ATOM   2712  CB  GLU B1689      45.820 -26.450  65.840  1.00  0.00           C  
ATOM   2713  CG  GLU B1689      44.570 -26.540  64.980  1.00  0.00           C  
ATOM   2714  CD  GLU B1689      44.480 -25.270  64.150  1.00  0.00           C  
ATOM   2715  OE1 GLU B1689      44.750 -24.190  64.710  1.00  0.00           O  
ATOM   2716  OE2 GLU B1689      44.100 -25.410  62.970  1.00  0.00           O  
ATOM   2717  N   GLY B1690      47.300 -29.670  66.600  1.00  0.00           N  
ATOM   2718  CA  GLY B1690      47.730 -31.010  66.120  1.00  0.00           C  
ATOM   2719  C   GLY B1690      47.730 -31.210  64.600  1.00  0.00           C  
ATOM   2720  O   GLY B1690      47.560 -32.320  64.090  1.00  0.00           O  
ATOM   2721  N   ARG B1692      48.080 -30.160  63.890  1.00  0.00           N  
ATOM   2722  CA  ARG B1692      47.660 -29.980  62.490  1.00  0.00           C  
ATOM   2723  C   ARG B1692      48.770 -29.240  61.750  1.00  0.00           C  
ATOM   2724  O   ARG B1692      49.530 -28.500  62.370  1.00  0.00           O  
ATOM   2725  CB  ARG B1692      46.480 -29.030  62.530  1.00  0.00           C  
ATOM   2726  CG  ARG B1692      45.460 -29.290  61.440  1.00  0.00           C  
ATOM   2727  CD  ARG B1692      44.420 -28.160  61.380  1.00  0.00           C  
ATOM   2728  NE  ARG B1692      44.120 -28.040  59.940  1.00  0.00           N  
ATOM   2729  CZ  ARG B1692      43.180 -28.710  59.270  1.00  0.00           C  
ATOM   2730  NH1 ARG B1692      42.200 -29.360  59.880  1.00  0.00           N  
ATOM   2731  NH2 ARG B1692      43.520 -29.180  58.070  1.00  0.00           N  
ATOM   2732  N   TYR B1693      48.860 -29.510  60.450  1.00  0.00           N  
ATOM   2733  CA  TYR B1693      49.680 -28.750  59.500  1.00  0.00           C  
ATOM   2734  C   TYR B1693      48.840 -27.630  58.920  1.00  0.00           C  
ATOM   2735  O   TYR B1693      47.700 -27.790  58.500  1.00  0.00           O  
ATOM   2736  CB  TYR B1693      50.120 -29.580  58.320  1.00  0.00           C  
ATOM   2737  CG  TYR B1693      51.290 -30.480  58.710  1.00  0.00           C  
ATOM   2738  CD1 TYR B1693      52.630 -30.060  58.580  1.00  0.00           C  
ATOM   2739  CD2 TYR B1693      50.950 -31.770  59.130  1.00  0.00           C  
ATOM   2740  CE1 TYR B1693      53.660 -30.960  58.900  1.00  0.00           C  
ATOM   2741  CE2 TYR B1693      51.970 -32.670  59.450  1.00  0.00           C  
ATOM   2742  CZ  TYR B1693      53.300 -32.250  59.340  1.00  0.00           C  
ATOM   2743  OH  TYR B1693      54.190 -33.100  59.880  1.00  0.00           O  
ATOM   2744  N   ARG B1700      49.520 -26.510  58.850  1.00  0.00           N  
ATOM   2745  CA  ARG B1700      48.920 -25.250  58.410  1.00  0.00           C  
ATOM   2746  C   ARG B1700      49.760 -24.580  57.330  1.00  0.00           C  
ATOM   2747  O   ARG B1700      50.980 -24.470  57.420  1.00  0.00           O  
ATOM   2748  CB  ARG B1700      48.910 -24.460  59.710  1.00  0.00           C  
ATOM   2749  CG  ARG B1700      47.540 -23.920  60.070  1.00  0.00           C  
ATOM   2750  CD  ARG B1700      46.410 -24.930  59.910  1.00  0.00           C  
ATOM   2751  NE  ARG B1700      45.230 -24.310  60.530  1.00  0.00           N  
ATOM   2752  CZ  ARG B1700      44.590 -23.210  60.160  1.00  0.00           C  
ATOM   2753  NH1 ARG B1700      44.770 -22.620  58.990  1.00  0.00           N  
ATOM   2754  NH2 ARG B1700      44.180 -22.460  61.170  1.00  0.00           N  
ATOM   2755  N   GLU B1701      49.070 -24.260  56.260  1.00  0.00           N  
ATOM   2756  CA  GLU B1701      49.620 -23.640  55.050  1.00  0.00           C  
ATOM   2757  C   GLU B1701      50.430 -22.390  55.330  1.00  0.00           C  
ATOM   2758  O   GLU B1701      49.980 -21.510  56.050  1.00  0.00           O  
ATOM   2759  CB  GLU B1701      48.480 -23.330  54.090  1.00  0.00           C  
ATOM   2760  CG  GLU B1701      49.050 -23.240  52.680  1.00  0.00           C  
ATOM   2761  CD  GLU B1701      48.610 -21.930  52.030  1.00  0.00           C  
ATOM   2762  OE1 GLU B1701      47.480 -21.920  51.490  1.00  0.00           O  
ATOM   2763  OE2 GLU B1701      49.450 -21.000  52.010  1.00  0.00           O  
ATOM   2764  N   THR B1702      51.670 -22.380  54.850  1.00  0.00           N  
ATOM   2765  CA  THR B1702      52.490 -21.160  54.940  1.00  0.00           C  
ATOM   2766  C   THR B1702      53.030 -20.620  53.600  1.00  0.00           C  
ATOM   2767  O   THR B1702      53.290 -19.430  53.450  1.00  0.00           O  
ATOM   2768  CB  THR B1702      53.610 -21.330  55.960  1.00  0.00           C  
ATOM   2769  OG1 THR B1702      54.470 -22.360  55.460  1.00  0.00           O  
ATOM   2770  CG2 THR B1702      53.060 -21.580  57.370  1.00  0.00           C  
ATOM   2771  N   HIS B1703      53.080 -21.490  52.600  1.00  0.00           N  
ATOM   2772  CA  HIS B1703      53.600 -21.170  51.270  1.00  0.00           C  
ATOM   2773  C   HIS B1703      52.770 -21.890  50.220  1.00  0.00           C  
ATOM   2774  O   HIS B1703      52.250 -22.970  50.500  1.00  0.00           O  
ATOM   2775  CB  HIS B1703      55.040 -21.640  51.090  1.00  0.00           C  
ATOM   2776  CG  HIS B1703      55.970 -21.000  52.100  1.00  0.00           C  
ATOM   2777  ND1 HIS B1703      56.070 -21.300  53.390  1.00  0.00           N  
ATOM   2778  CD2 HIS B1703      56.970 -20.180  51.790  1.00  0.00           C  
ATOM   2779  CE1 HIS B1703      57.160 -20.690  53.870  1.00  0.00           C  
ATOM   2780  NE2 HIS B1703      57.710 -19.990  52.880  1.00  0.00           N  
ATOM   2781  N   SER B1704      52.700 -21.280  49.050  1.00  0.00           N  
ATOM   2782  CA  SER B1704      51.910 -21.790  47.920  1.00  0.00           C  
ATOM   2783  C   SER B1704      52.600 -21.410  46.580  1.00  0.00           C  
ATOM   2784  O   SER B1704      52.560 -20.260  46.150  1.00  0.00           O  
ATOM   2785  CB  SER B1704      50.490 -21.240  48.030  1.00  0.00           C  
ATOM   2786  OG  SER B1704      49.650 -21.840  47.070  1.00  0.00           O  
ATOM   2787  N   CYS B1705      53.110 -22.470  45.960  1.00  0.00           N  
ATOM   2788  CA  CYS B1705      53.990 -22.470  44.780  1.00  0.00           C  
ATOM   2789  C   CYS B1705      53.220 -22.840  43.520  1.00  0.00           C  
ATOM   2790  O   CYS B1705      52.720 -23.960  43.420  1.00  0.00           O  
ATOM   2791  CB  CYS B1705      55.090 -23.510  45.020  1.00  0.00           C  
ATOM   2792  SG  CYS B1705      56.420 -23.260  43.810  1.00  0.00           S  
ATOM   2793  N   SER B1706      53.110 -21.860  42.630  1.00  0.00           N  
ATOM   2794  CA  SER B1706      52.220 -21.960  41.470  1.00  0.00           C  
ATOM   2795  C   SER B1706      52.930 -21.730  40.140  1.00  0.00           C  
ATOM   2796  O   SER B1706      53.850 -20.920  40.030  1.00  0.00           O  
ATOM   2797  CB  SER B1706      51.080 -20.940  41.560  1.00  0.00           C  
ATOM   2798  OG  SER B1706      50.210 -21.130  42.690  1.00  0.00           O  
ATOM   2799  N   ALA B1707      52.520 -22.540  39.150  1.00  0.00           N  
ATOM   2800  CA  ALA B1707      52.970 -22.390  37.750  1.00  0.00           C  
ATOM   2801  C   ALA B1707      51.730 -22.110  36.920  1.00  0.00           C  
ATOM   2802  O   ALA B1707      50.750 -22.860  37.010  1.00  0.00           O  
ATOM   2803  CB  ALA B1707      53.620 -23.650  37.190  1.00  0.00           C  
ATOM   2804  N   LEU B1708      51.760 -20.950  36.260  1.00  0.00           N  
ATOM   2805  CA  LEU B1708      50.590 -20.490  35.510  1.00  0.00           C  
ATOM   2806  C   LEU B1708      50.730 -20.510  33.960  1.00  0.00           C  
ATOM   2807  O   LEU B1708      49.850 -20.040  33.240  1.00  0.00           O  
ATOM   2808  CB  LEU B1708      50.200 -19.090  36.010  1.00  0.00           C  
ATOM   2809  CG  LEU B1708      49.770 -19.030  37.490  1.00  0.00           C  
ATOM   2810  CD1 LEU B1708      50.900 -18.480  38.370  1.00  0.00           C  
ATOM   2811  CD2 LEU B1708      48.610 -18.050  37.650  1.00  0.00           C  
ATOM   2812  N   LEU B1709      51.870 -21.010  33.440  1.00  0.00           N  
ATOM   2813  CA  LEU B1709      52.140 -21.080  31.990  1.00  0.00           C  
ATOM   2814  C   LEU B1709      51.970 -19.680  31.390  1.00  0.00           C  
ATOM   2815  O   LEU B1709      52.520 -18.740  31.960  1.00  0.00           O  
ATOM   2816  CB  LEU B1709      51.230 -22.150  31.340  1.00  0.00           C  
ATOM   2817  CG  LEU B1709      51.890 -23.500  31.040  1.00  0.00           C  
ATOM   2818  CD1 LEU B1709      52.930 -23.970  32.050  1.00  0.00           C  
ATOM   2819  CD2 LEU B1709      50.840 -24.560  30.710  1.00  0.00           C  
ATOM   2820  N   ASP B1710      51.100 -19.510  30.410  1.00  0.00           N  
ATOM   2821  CA  ASP B1710      50.860 -18.170  29.850  1.00  0.00           C  
ATOM   2822  C   ASP B1710      49.480 -17.580  30.110  1.00  0.00           C  
ATOM   2823  O   ASP B1710      49.140 -16.570  29.480  1.00  0.00           O  
ATOM   2824  CB  ASP B1710      51.180 -18.110  28.350  1.00  0.00           C  
ATOM   2825  CG  ASP B1710      50.360 -19.070  27.470  1.00  0.00           C  
ATOM   2826  OD1 ASP B1710      49.440 -19.740  28.000  1.00  0.00           O  
ATOM   2827  OD2 ASP B1710      50.760 -19.200  26.290  1.00  0.00           O  
ATOM   2828  N   TRP B1711      48.830 -18.040  31.190  1.00  0.00           N  
ATOM   2829  CA  TRP B1711      47.500 -17.540  31.510  1.00  0.00           C  
ATOM   2830  C   TRP B1711      47.500 -16.080  31.990  1.00  0.00           C  
ATOM   2831  O   TRP B1711      46.710 -15.300  31.500  1.00  0.00           O  
ATOM   2832  CB  TRP B1711      46.920 -18.520  32.510  1.00  0.00           C  
ATOM   2833  CG  TRP B1711      45.440 -18.220  32.700  1.00  0.00           C  
ATOM   2834  CD1 TRP B1711      44.410 -18.770  32.050  1.00  0.00           C  
ATOM   2835  CD2 TRP B1711      44.900 -17.490  33.770  1.00  0.00           C  
ATOM   2836  NE1 TRP B1711      43.250 -18.430  32.650  1.00  0.00           N  
ATOM   2837  CE2 TRP B1711      43.510 -17.680  33.710  1.00  0.00           C  
ATOM   2838  CE3 TRP B1711      45.500 -16.750  34.800  1.00  0.00           C  
ATOM   2839  CZ2 TRP B1711      42.680 -17.160  34.720  1.00  0.00           C  
ATOM   2840  CZ3 TRP B1711      44.680 -16.190  35.790  1.00  0.00           C  
ATOM   2841  CH2 TRP B1711      43.280 -16.410  35.750  1.00  0.00           C  
ATOM   2842  N   GLN B1742      48.510 -15.670  32.750  1.00  0.00           N  
ATOM   2843  CA  GLN B1742      48.680 -14.270  33.240  1.00  0.00           C  
ATOM   2844  C   GLN B1742      49.330 -13.380  32.170  1.00  0.00           C  
ATOM   2845  O   GLN B1742      48.890 -12.260  31.940  1.00  0.00           O  
ATOM   2846  CB  GLN B1742      49.560 -14.130  34.490  1.00  0.00           C  
ATOM   2847  CG  GLN B1742      49.220 -15.110  35.610  1.00  0.00           C  
ATOM   2848  CD  GLN B1742      49.950 -14.830  36.930  1.00  0.00           C  
ATOM   2849  OE1 GLN B1742      49.340 -14.570  37.960  1.00  0.00           O  
ATOM   2850  NE2 GLN B1742      51.240 -15.040  37.000  1.00  0.00           N  
ATOM   2851  N   ALA B1743      50.300 -13.920  31.430  1.00  0.00           N  
ATOM   2852  CA  ALA B1743      51.010 -13.240  30.310  1.00  0.00           C  
ATOM   2853  C   ALA B1743      50.080 -12.830  29.160  1.00  0.00           C  
ATOM   2854  O   ALA B1743      50.190 -11.710  28.680  1.00  0.00           O  
ATOM   2855  CB  ALA B1743      52.180 -14.090  29.810  1.00  0.00           C  
ATOM   2856  N   ARG B1744      49.070 -13.640  28.860  1.00  0.00           N  
ATOM   2857  CA  ARG B1744      48.000 -13.260  27.900  1.00  0.00           C  
ATOM   2858  C   ARG B1744      47.070 -12.170  28.410  1.00  0.00           C  
ATOM   2859  O   ARG B1744      46.410 -11.480  27.630  1.00  0.00           O  
ATOM   2860  CB  ARG B1744      47.180 -14.470  27.440  1.00  0.00           C  
ATOM   2861  CG  ARG B1744      48.120 -15.340  26.610  1.00  0.00           C  
ATOM   2862  CD  ARG B1744      47.580 -16.720  26.260  1.00  0.00           C  
ATOM   2863  NE  ARG B1744      47.100 -16.670  24.880  1.00  0.00           N  
ATOM   2864  CZ  ARG B1744      47.750 -17.060  23.790  1.00  0.00           C  
ATOM   2865  NH1 ARG B1744      48.910 -17.720  23.790  1.00  0.00           N  
ATOM   2866  NH2 ARG B1744      47.360 -16.490  22.660  1.00  0.00           N  
ATOM   2867  N   ARG B1748      46.900 -12.100  29.720  1.00  0.00           N  
ATOM   2868  CA  ARG B1748      46.060 -11.020  30.260  1.00  0.00           C  
ATOM   2869  C   ARG B1748      46.830  -9.750  30.640  1.00  0.00           C  
ATOM   2870  O   ARG B1748      46.340  -8.660  30.380  1.00  0.00           O  
ATOM   2871  CB  ARG B1748      45.060 -11.470  31.320  1.00  0.00           C  
ATOM   2872  CG  ARG B1748      45.560 -12.590  32.210  1.00  0.00           C  
ATOM   2873  CD  ARG B1748      44.580 -12.880  33.340  1.00  0.00           C  
ATOM   2874  NE  ARG B1748      43.320 -13.340  32.760  1.00  0.00           N  
ATOM   2875  CZ  ARG B1748      42.130 -13.280  33.380  1.00  0.00           C  
ATOM   2876  NH1 ARG B1748      41.920 -12.600  34.480  1.00  0.00           N  
ATOM   2877  NH2 ARG B1748      41.190 -14.120  33.000  1.00  0.00           N  
ATOM   2878  N   ALA B1750      48.060  -9.880  31.110  1.00  0.00           N  
ATOM   2879  CA  ALA B1750      48.910  -8.720  31.450  1.00  0.00           C  
ATOM   2880  C   ALA B1750      49.810  -8.260  30.310  1.00  0.00           C  
ATOM   2881  O   ALA B1750      50.530  -7.280  30.470  1.00  0.00           O  
ATOM   2882  CB  ALA B1750      49.780  -9.030  32.660  1.00  0.00           C  
ATOM   2883  N   ASN B1751      49.730  -8.930  29.170  1.00  0.00           N  
ATOM   2884  CA  ASN B1751      50.510  -8.640  27.960  1.00  0.00           C  
ATOM   2885  C   ASN B1751      52.030  -8.620  28.190  1.00  0.00           C  
ATOM   2886  O   ASN B1751      52.730  -7.660  27.890  1.00  0.00           O  
ATOM   2887  CB  ASN B1751      49.940  -7.380  27.320  1.00  0.00           C  
ATOM   2888  CG  ASN B1751      50.550  -7.100  25.930  1.00  0.00           C  
ATOM   2889  OD1 ASN B1751      50.670  -5.970  25.500  1.00  0.00           O  
ATOM   2890  ND2 ASN B1751      50.870  -8.120  25.170  1.00  0.00           N  
ATOM   2891  N   LEU B1752      52.550  -9.790  28.570  1.00  0.00           N  
ATOM   2892  CA  LEU B1752      53.990  -9.940  28.850  1.00  0.00           C  
ATOM   2893  C   LEU B1752      54.550 -10.810  27.730  1.00  0.00           C  
ATOM   2894  O   LEU B1752      53.990 -11.870  27.440  1.00  0.00           O  
ATOM   2895  CB  LEU B1752      54.250 -10.710  30.150  1.00  0.00           C  
ATOM   2896  CG  LEU B1752      53.570 -10.090  31.380  1.00  0.00           C  
ATOM   2897  CD1 LEU B1752      53.480 -11.130  32.490  1.00  0.00           C  
ATOM   2898  CD2 LEU B1752      54.330  -8.850  31.860  1.00  0.00           C  
ATOM   2899  N   ARG B1753      55.520 -10.280  27.010  1.00  0.00           N  
ATOM   2900  CA  ARG B1753      56.060 -10.960  25.830  1.00  0.00           C  
ATOM   2901  C   ARG B1753      57.550 -10.810  25.750  1.00  0.00           C  
ATOM   2902  O   ARG B1753      58.110  -9.940  26.420  1.00  0.00           O  
ATOM   2903  CB  ARG B1753      55.420 -10.500  24.520  1.00  0.00           C  
ATOM   2904  CG  ARG B1753      53.910 -10.730  24.510  1.00  0.00           C  
ATOM   2905  CD  ARG B1753      53.230 -10.060  23.320  1.00  0.00           C  
ATOM   2906  NE  ARG B1753      53.610  -8.630  23.330  1.00  0.00           N  
ATOM   2907  CZ  ARG B1753      53.400  -7.740  22.370  1.00  0.00           C  
ATOM   2908  NH1 ARG B1753      52.800  -8.060  21.230  1.00  0.00           N  
ATOM   2909  NH2 ARG B1753      53.800  -6.490  22.540  1.00  0.00           N  
ATOM   2910  N   TYR B1757      58.160 -11.780  25.080  1.00  0.00           N  
ATOM   2911  CA  TYR B1757      59.600 -11.760  24.780  1.00  0.00           C  
ATOM   2912  C   TYR B1757      59.870 -12.100  23.310  1.00  0.00           C  
ATOM   2913  O   TYR B1757      59.010 -12.680  22.640  1.00  0.00           O  
ATOM   2914  CB  TYR B1757      60.390 -12.680  25.740  1.00  0.00           C  
ATOM   2915  CG  TYR B1757      60.230 -14.190  25.520  1.00  0.00           C  
ATOM   2916  CD1 TYR B1757      58.990 -14.790  25.780  1.00  0.00           C  
ATOM   2917  CD2 TYR B1757      61.310 -14.920  24.970  1.00  0.00           C  
ATOM   2918  CE1 TYR B1757      58.800 -16.140  25.440  1.00  0.00           C  
ATOM   2919  CE2 TYR B1757      61.120 -16.280  24.650  1.00  0.00           C  
ATOM   2920  CZ  TYR B1757      59.860 -16.850  24.870  1.00  0.00           C  
ATOM   2921  OH  TYR B1757      59.660 -18.170  24.640  1.00  0.00           O  
ATOM   2922  N   ARG B1758      61.090 -11.820  22.910  1.00  0.00           N  
ATOM   2923  CA  ARG B1758      61.650 -12.180  21.590  1.00  0.00           C  
ATOM   2924  C   ARG B1758      62.540 -13.400  21.790  1.00  0.00           C  
ATOM   2925  O   ARG B1758      63.550 -13.360  22.480  1.00  0.00           O  
ATOM   2926  CB  ARG B1758      62.510 -11.040  21.040  1.00  0.00           C  
ATOM   2927  CG  ARG B1758      62.790 -11.160  19.540  1.00  0.00           C  
ATOM   2928  CD  ARG B1758      63.630  -9.970  19.050  1.00  0.00           C  
ATOM   2929  NE  ARG B1758      64.070 -10.150  17.650  1.00  0.00           N  
ATOM   2930  CZ  ARG B1758      63.350  -9.970  16.540  1.00  0.00           C  
ATOM   2931  NH1 ARG B1758      62.110  -9.500  16.550  1.00  0.00           N  
ATOM   2932  NH2 ARG B1758      63.800 -10.470  15.380  1.00  0.00           N  
ATOM   2933  N   ASP B1759      62.040 -14.490  21.250  1.00  0.00           N  
ATOM   2934  CA  ASP B1759      62.700 -15.800  21.390  1.00  0.00           C  
ATOM   2935  C   ASP B1759      64.040 -15.840  20.620  1.00  0.00           C  
ATOM   2936  O   ASP B1759      64.290 -14.890  19.870  1.00  0.00           O  
ATOM   2937  CB  ASP B1759      61.610 -16.820  21.020  1.00  0.00           C  
ATOM   2938  CG  ASP B1759      61.380 -17.120  19.540  1.00  0.00           C  
ATOM   2939  OD1 ASP B1759      62.140 -16.580  18.710  1.00  0.00           O  
ATOM   2940  OD2 ASP B1759      60.520 -17.970  19.270  1.00  0.00           O  
ATOM   2941  N   PRO B1760      64.820 -16.940  20.650  1.00  0.00           N  
ATOM   2942  CA  PRO B1760      66.120 -17.050  19.920  1.00  0.00           C  
ATOM   2943  C   PRO B1760      66.080 -17.000  18.370  1.00  0.00           C  
ATOM   2944  O   PRO B1760      67.110 -16.830  17.740  1.00  0.00           O  
ATOM   2945  CB  PRO B1760      66.690 -18.400  20.340  1.00  0.00           C  
ATOM   2946  CG  PRO B1760      66.050 -18.680  21.680  1.00  0.00           C  
ATOM   2947  CD  PRO B1760      64.630 -18.140  21.480  1.00  0.00           C  
ATOM   2948  N   GLU B1764      64.910 -17.270  17.800  1.00  0.00           N  
ATOM   2949  CA  GLU B1764      64.610 -17.200  16.350  1.00  0.00           C  
ATOM   2950  C   GLU B1764      63.920 -15.900  15.910  1.00  0.00           C  
ATOM   2951  O   GLU B1764      63.240 -15.870  14.880  1.00  0.00           O  
ATOM   2952  CB  GLU B1764      63.630 -18.310  15.920  1.00  0.00           C  
ATOM   2953  CG  GLU B1764      63.960 -19.750  16.320  1.00  0.00           C  
ATOM   2954  CD  GLU B1764      65.160 -20.340  15.590  1.00  0.00           C  
ATOM   2955  OE1 GLU B1764      65.180 -20.190  14.350  1.00  0.00           O  
ATOM   2956  OE2 GLU B1764      65.990 -20.990  16.260  1.00  0.00           O  
ATOM   2957  N   GLY B1765      63.910 -14.920  16.790  1.00  0.00           N  
ATOM   2958  CA  GLY B1765      63.240 -13.630  16.550  1.00  0.00           C  
ATOM   2959  C   GLY B1765      61.710 -13.670  16.430  1.00  0.00           C  
ATOM   2960  O   GLY B1765      61.080 -12.710  15.980  1.00  0.00           O  
ATOM   2961  N   ARG B1768      61.100 -14.700  17.000  1.00  0.00           N  
ATOM   2962  CA  ARG B1768      59.630 -14.740  17.190  1.00  0.00           C  
ATOM   2963  C   ARG B1768      59.230 -14.210  18.580  1.00  0.00           C  
ATOM   2964  O   ARG B1768      59.880 -14.470  19.590  1.00  0.00           O  
ATOM   2965  CB  ARG B1768      59.100 -16.170  17.040  1.00  0.00           C  
ATOM   2966  CG  ARG B1768      58.010 -16.200  15.970  1.00  0.00           C  
ATOM   2967  CD  ARG B1768      56.920 -17.250  16.270  1.00  0.00           C  
ATOM   2968  NE  ARG B1768      55.950 -16.790  17.300  1.00  0.00           N  
ATOM   2969  CZ  ARG B1768      54.680 -16.390  17.130  1.00  0.00           C  
ATOM   2970  NH1 ARG B1768      54.100 -16.310  15.940  1.00  0.00           N  
ATOM   2971  NH2 ARG B1768      53.950 -15.990  18.180  1.00  0.00           N  
ATOM   2972  N   VAL B1770      58.230 -13.350  18.540  1.00  0.00           N  
ATOM   2973  CA  VAL B1770      57.590 -12.730  19.720  1.00  0.00           C  
ATOM   2974  C   VAL B1770      56.540 -13.670  20.320  1.00  0.00           C  
ATOM   2975  O   VAL B1770      55.510 -14.000  19.740  1.00  0.00           O  
ATOM   2976  CB  VAL B1770      57.030 -11.350  19.350  1.00  0.00           C  
ATOM   2977  CG1 VAL B1770      56.190 -10.720  20.470  1.00  0.00           C  
ATOM   2978  CG2 VAL B1770      58.200 -10.400  19.070  1.00  0.00           C  
ATOM   2979  N   ARG B1771      56.780 -13.990  21.570  1.00  0.00           N  
ATOM   2980  CA  ARG B1771      55.940 -14.940  22.300  1.00  0.00           C  
ATOM   2981  C   ARG B1771      55.470 -14.380  23.620  1.00  0.00           C  
ATOM   2982  O   ARG B1771      56.200 -13.590  24.210  1.00  0.00           O  
ATOM   2983  CB  ARG B1771      56.850 -16.110  22.610  1.00  0.00           C  
ATOM   2984  CG  ARG B1771      56.790 -17.010  21.410  1.00  0.00           C  
ATOM   2985  CD  ARG B1771      57.800 -18.090  21.710  1.00  0.00           C  
ATOM   2986  NE  ARG B1771      57.510 -19.080  20.690  1.00  0.00           N  
ATOM   2987  CZ  ARG B1771      57.190 -20.340  20.910  1.00  0.00           C  
ATOM   2988  NH1 ARG B1771      57.140 -20.890  22.130  1.00  0.00           N  
ATOM   2989  NH2 ARG B1771      56.950 -21.090  19.850  1.00  0.00           N  
ATOM   2990  N   TYR B1772      54.400 -15.010  24.090  1.00  0.00           N  
ATOM   2991  CA  TYR B1772      53.940 -14.900  25.490  1.00  0.00           C  
ATOM   2992  C   TYR B1772      54.810 -15.720  26.450  1.00  0.00           C  
ATOM   2993  O   TYR B1772      55.010 -16.920  26.260  1.00  0.00           O  
ATOM   2994  CB  TYR B1772      52.510 -15.380  25.650  1.00  0.00           C  
ATOM   2995  CG  TYR B1772      51.540 -14.370  25.060  1.00  0.00           C  
ATOM   2996  CD1 TYR B1772      51.340 -13.140  25.710  1.00  0.00           C  
ATOM   2997  CD2 TYR B1772      50.890 -14.700  23.860  1.00  0.00           C  
ATOM   2998  CE1 TYR B1772      50.470 -12.190  25.120  1.00  0.00           C  
ATOM   2999  CE2 TYR B1772      49.990 -13.770  23.290  1.00  0.00           C  
ATOM   3000  CZ  TYR B1772      49.810 -12.530  23.920  1.00  0.00           C  
ATOM   3001  OH  TYR B1772      48.930 -11.680  23.330  1.00  0.00           O  
ATOM   3002  N   ALA B1773      55.290 -15.030  27.480  1.00  0.00           N  
ATOM   3003  CA  ALA B1773      56.150 -15.660  28.490  1.00  0.00           C  
ATOM   3004  C   ALA B1773      55.340 -16.490  29.490  1.00  0.00           C  
ATOM   3005  O   ALA B1773      54.130 -16.640  29.370  1.00  0.00           O  
ATOM   3006  CB  ALA B1773      56.970 -14.560  29.150  1.00  0.00           C  
ATOM   3007  N   TYR B1774      56.070 -17.250  30.290  1.00  0.00           N  
ATOM   3008  CA  TYR B1774      55.530 -18.100  31.380  1.00  0.00           C  
ATOM   3009  C   TYR B1774      55.870 -17.490  32.740  1.00  0.00           C  
ATOM   3010  O   TYR B1774      56.990 -17.020  32.960  1.00  0.00           O  
ATOM   3011  CB  TYR B1774      56.140 -19.500  31.320  1.00  0.00           C  
ATOM   3012  CG  TYR B1774      55.520 -20.420  30.260  1.00  0.00           C  
ATOM   3013  CD1 TYR B1774      54.550 -19.970  29.330  1.00  0.00           C  
ATOM   3014  CD2 TYR B1774      56.000 -21.750  30.240  1.00  0.00           C  
ATOM   3015  CE1 TYR B1774      54.040 -20.880  28.390  1.00  0.00           C  
ATOM   3016  CE2 TYR B1774      55.500 -22.660  29.290  1.00  0.00           C  
ATOM   3017  CZ  TYR B1774      54.510 -22.210  28.380  1.00  0.00           C  
ATOM   3018  OH  TYR B1774      53.940 -23.110  27.530  1.00  0.00           O  
ATOM   3019  N   THR B1775      54.860 -17.480  33.610  1.00  0.00           N  
ATOM   3020  CA  THR B1775      54.990 -16.890  34.950  1.00  0.00           C  
ATOM   3021  C   THR B1775      54.720 -17.930  36.050  1.00  0.00           C  
ATOM   3022  O   THR B1775      54.070 -18.950  35.850  1.00  0.00           O  
ATOM   3023  CB  THR B1775      54.100 -15.660  35.150  1.00  0.00           C  
ATOM   3024  OG1 THR B1775      52.760 -16.100  35.020  1.00  0.00           O  
ATOM   3025  CG2 THR B1775      54.390 -14.520  34.160  1.00  0.00           C  
ATOM   3026  N   LEU B1776      55.520 -17.780  37.090  1.00  0.00           N  
ATOM   3027  CA  LEU B1776      55.490 -18.610  38.300  1.00  0.00           C  
ATOM   3028  C   LEU B1776      55.630 -17.680  39.510  1.00  0.00           C  
ATOM   3029  O   LEU B1776      56.180 -16.580  39.410  1.00  0.00           O  
ATOM   3030  CB  LEU B1776      56.700 -19.570  38.330  1.00  0.00           C  
ATOM   3031  CG  LEU B1776      56.720 -20.570  37.180  1.00  0.00           C  
ATOM   3032  CD1 LEU B1776      57.710 -20.150  36.080  1.00  0.00           C  
ATOM   3033  CD2 LEU B1776      57.180 -21.890  37.770  1.00  0.00           C  
ATOM   3034  N   ASN B1777      55.150 -18.160  40.640  1.00  0.00           N  
ATOM   3035  CA  ASN B1777      55.310 -17.430  41.900  1.00  0.00           C  
ATOM   3036  C   ASN B1777      55.230 -18.390  43.090  1.00  0.00           C  
ATOM   3037  O   ASN B1777      54.620 -19.440  42.980  1.00  0.00           O  
ATOM   3038  CB  ASN B1777      54.260 -16.300  41.990  1.00  0.00           C  
ATOM   3039  CG  ASN B1777      52.820 -16.790  42.170  1.00  0.00           C  
ATOM   3040  OD1 ASN B1777      51.910 -16.690  41.360  1.00  0.00           O  
ATOM   3041  ND2 ASN B1777      52.580 -17.270  43.360  1.00  0.00           N  
ATOM   3042  N   ASN B1778      55.850 -18.010  44.180  1.00  0.00           N  
ATOM   3043  CA  ASN B1778      55.740 -18.690  45.480  1.00  0.00           C  
ATOM   3044  C   ASN B1778      56.000 -17.630  46.550  1.00  0.00           C  
ATOM   3045  O   ASN B1778      56.720 -16.670  46.290  1.00  0.00           O  
ATOM   3046  CB  ASN B1778      56.830 -19.750  45.640  1.00  0.00           C  
ATOM   3047  CG  ASN B1778      56.610 -20.690  46.850  1.00  0.00           C  
ATOM   3048  OD1 ASN B1778      55.540 -20.810  47.430  1.00  0.00           O  
ATOM   3049  ND2 ASN B1778      57.650 -21.400  47.220  1.00  0.00           N  
ATOM   3050  N   THR B1779      55.590 -17.920  47.770  1.00  0.00           N  
ATOM   3051  CA  THR B1779      55.910 -17.050  48.910  1.00  0.00           C  
ATOM   3052  C   THR B1779      57.370 -17.320  49.330  1.00  0.00           C  
ATOM   3053  O   THR B1779      57.830 -18.440  49.220  1.00  0.00           O  
ATOM   3054  CB  THR B1779      54.930 -17.350  50.060  1.00  0.00           C  
ATOM   3055  OG1 THR B1779      53.590 -17.430  49.550  1.00  0.00           O  
ATOM   3056  CG2 THR B1779      54.980 -16.320  51.190  1.00  0.00           C  
ATOM   3057  N   ALA B1780      58.070 -16.260  49.730  1.00  0.00           N  
ATOM   3058  CA  ALA B1780      59.320 -16.400  50.500  1.00  0.00           C  
ATOM   3059  C   ALA B1780      59.030 -16.460  52.020  1.00  0.00           C  
ATOM   3060  O   ALA B1780      59.380 -17.430  52.670  1.00  0.00           O  
ATOM   3061  CB  ALA B1780      60.240 -15.250  50.160  1.00  0.00           C  
ATOM   3062  N   LEU B1782      58.340 -15.450  52.560  1.00  0.00           N  
ATOM   3063  CA  LEU B1782      57.950 -15.360  53.980  1.00  0.00           C  
ATOM   3064  C   LEU B1782      56.860 -14.310  54.190  1.00  0.00           C  
ATOM   3065  O   LEU B1782      56.870 -13.230  53.610  1.00  0.00           O  
ATOM   3066  CB  LEU B1782      59.160 -14.940  54.830  1.00  0.00           C  
ATOM   3067  CG  LEU B1782      59.060 -15.460  56.260  1.00  0.00           C  
ATOM   3068  CD1 LEU B1782      58.930 -17.000  56.310  1.00  0.00           C  
ATOM   3069  CD2 LEU B1782      60.320 -15.120  57.040  1.00  0.00           C  
ATOM   3070  N   ALA B1783      55.800 -14.700  54.830  1.00  0.00           N  
ATOM   3071  CA  ALA B1783      54.750 -13.750  55.260  1.00  0.00           C  
ATOM   3072  C   ALA B1783      54.640 -13.720  56.790  1.00  0.00           C  
ATOM   3073  O   ALA B1783      54.700 -14.770  57.420  1.00  0.00           O  
ATOM   3074  CB  ALA B1783      53.410 -14.170  54.680  1.00  0.00           C  
ATOM   3075  N   THR B1784      54.530 -12.530  57.370  1.00  0.00           N  
ATOM   3076  CA  THR B1784      54.220 -12.330  58.810  1.00  0.00           C  
ATOM   3077  C   THR B1784      52.800 -11.730  58.960  1.00  0.00           C  
ATOM   3078  O   THR B1784      52.330 -11.070  58.040  1.00  0.00           O  
ATOM   3079  CB  THR B1784      55.240 -11.480  59.570  1.00  0.00           C  
ATOM   3080  OG1 THR B1784      55.150 -10.150  59.120  1.00  0.00           O  
ATOM   3081  CG2 THR B1784      56.660 -12.020  59.630  1.00  0.00           C  
ATOM   3082  N   PRO B1785      52.030 -11.990  60.040  1.00  0.00           N  
ATOM   3083  CA  PRO B1785      52.440 -12.720  61.250  1.00  0.00           C  
ATOM   3084  C   PRO B1785      52.220 -14.250  61.340  1.00  0.00           C  
ATOM   3085  O   PRO B1785      52.670 -14.860  62.310  1.00  0.00           O  
ATOM   3086  CB  PRO B1785      51.660 -11.980  62.330  1.00  0.00           C  
ATOM   3087  CG  PRO B1785      50.350 -11.700  61.630  1.00  0.00           C  
ATOM   3088  CD  PRO B1785      50.740 -11.310  60.220  1.00  0.00           C  
ATOM   3089  N   ARG B1786      51.670 -14.890  60.300  1.00  0.00           N  
ATOM   3090  CA  ARG B1786      51.360 -16.330  60.310  1.00  0.00           C  
ATOM   3091  C   ARG B1786      52.520 -17.250  60.750  1.00  0.00           C  
ATOM   3092  O   ARG B1786      52.350 -17.950  61.730  1.00  0.00           O  
ATOM   3093  CB  ARG B1786      50.610 -16.730  59.020  1.00  0.00           C  
ATOM   3094  CG  ARG B1786      50.630 -18.250  58.820  1.00  0.00           C  
ATOM   3095  CD  ARG B1786      49.770 -18.780  57.670  1.00  0.00           C  
ATOM   3096  NE  ARG B1786      48.400 -18.910  58.160  1.00  0.00           N  
ATOM   3097  CZ  ARG B1786      47.380 -19.490  57.540  1.00  0.00           C  
ATOM   3098  NH1 ARG B1786      47.500 -20.640  56.910  1.00  0.00           N  
ATOM   3099  NH2 ARG B1786      46.140 -19.100  57.830  1.00  0.00           N  
ATOM   3100  N   ILE B1787      53.740 -17.110  60.230  1.00  0.00           N  
ATOM   3101  CA  ILE B1787      54.850 -17.940  60.760  1.00  0.00           C  
ATOM   3102  C   ILE B1787      55.200 -17.690  62.240  1.00  0.00           C  
ATOM   3103  O   ILE B1787      55.930 -18.500  62.810  1.00  0.00           O  
ATOM   3104  CB  ILE B1787      56.160 -17.950  59.930  1.00  0.00           C  
ATOM   3105  CG1 ILE B1787      56.350 -16.590  59.310  1.00  0.00           C  
ATOM   3106  CG2 ILE B1787      56.410 -19.130  58.980  1.00  0.00           C  
ATOM   3107  CD1 ILE B1787      57.210 -15.790  60.250  1.00  0.00           C  
ATOM   3108  N   LEU B1788      54.800 -16.550  62.810  1.00  0.00           N  
ATOM   3109  CA  LEU B1788      55.080 -16.230  64.230  1.00  0.00           C  
ATOM   3110  C   LEU B1788      54.270 -17.150  65.150  1.00  0.00           C  
ATOM   3111  O   LEU B1788      54.880 -17.670  66.080  1.00  0.00           O  
ATOM   3112  CB  LEU B1788      54.770 -14.760  64.570  1.00  0.00           C  
ATOM   3113  CG  LEU B1788      55.910 -13.850  64.130  1.00  0.00           C  
ATOM   3114  CD1 LEU B1788      55.460 -12.390  64.130  1.00  0.00           C  
ATOM   3115  CD2 LEU B1788      57.100 -14.010  65.070  1.00  0.00           C  
ATOM   3116  N   ALA B1789      53.110 -17.600  64.680  1.00  0.00           N  
ATOM   3117  CA  ALA B1789      52.290 -18.630  65.340  1.00  0.00           C  
ATOM   3118  C   ALA B1789      53.040 -19.960  65.490  1.00  0.00           C  
ATOM   3119  O   ALA B1789      53.200 -20.430  66.620  1.00  0.00           O  
ATOM   3120  CB  ALA B1789      50.930 -18.830  64.640  1.00  0.00           C  
ATOM   3121  N   MET B1790      53.660 -20.380  64.400  1.00  0.00           N  
ATOM   3122  CA  MET B1790      54.500 -21.600  64.320  1.00  0.00           C  
ATOM   3123  C   MET B1790      55.850 -21.530  65.010  1.00  0.00           C  
ATOM   3124  O   MET B1790      56.230 -22.460  65.720  1.00  0.00           O  
ATOM   3125  CB  MET B1790      54.650 -22.070  62.890  1.00  0.00           C  
ATOM   3126  CG  MET B1790      53.270 -22.590  62.500  1.00  0.00           C  
ATOM   3127  SD  MET B1790      52.630 -21.510  61.210  1.00  0.00           S  
ATOM   3128  CE  MET B1790      51.110 -22.220  60.710  1.00  0.00           C  
ATOM   3129  N   LEU B1791      56.570 -20.450  64.800  1.00  0.00           N  
ATOM   3130  CA  LEU B1791      57.820 -20.220  65.540  1.00  0.00           C  
ATOM   3131  C   LEU B1791      57.630 -20.230  67.070  1.00  0.00           C  
ATOM   3132  O   LEU B1791      58.420 -20.830  67.780  1.00  0.00           O  
ATOM   3133  CB  LEU B1791      58.400 -18.880  65.100  1.00  0.00           C  
ATOM   3134  CG  LEU B1791      58.890 -18.930  63.650  1.00  0.00           C  
ATOM   3135  CD1 LEU B1791      59.060 -17.500  63.150  1.00  0.00           C  
ATOM   3136  CD2 LEU B1791      60.190 -19.710  63.490  1.00  0.00           C  
ATOM   3137  N   LEU B1792      56.610 -19.530  67.560  1.00  0.00           N  
ATOM   3138  CA  LEU B1792      56.390 -19.430  69.010  1.00  0.00           C  
ATOM   3139  C   LEU B1792      56.090 -20.800  69.630  1.00  0.00           C  
ATOM   3140  O   LEU B1792      56.810 -21.220  70.540  1.00  0.00           O  
ATOM   3141  CB  LEU B1792      55.280 -18.410  69.370  1.00  0.00           C  
ATOM   3142  CG  LEU B1792      55.640 -16.960  69.020  1.00  0.00           C  
ATOM   3143  CD1 LEU B1792      54.430 -16.120  69.350  1.00  0.00           C  
ATOM   3144  CD2 LEU B1792      56.820 -16.440  69.800  1.00  0.00           C  
ATOM   3145  N   GLU B1793      55.140 -21.500  69.030  1.00  0.00           N  
ATOM   3146  CA  GLU B1793      54.740 -22.840  69.500  1.00  0.00           C  
ATOM   3147  C   GLU B1793      55.810 -23.930  69.400  1.00  0.00           C  
ATOM   3148  O   GLU B1793      55.890 -24.740  70.320  1.00  0.00           O  
ATOM   3149  CB  GLU B1793      53.450 -23.330  68.870  1.00  0.00           C  
ATOM   3150  CG  GLU B1793      52.240 -22.520  69.340  1.00  0.00           C  
ATOM   3151  CD  GLU B1793      50.900 -23.090  68.880  1.00  0.00           C  
ATOM   3152  OE1 GLU B1793      50.850 -24.320  68.730  1.00  0.00           O  
ATOM   3153  OE2 GLU B1793      49.900 -22.320  68.810  1.00  0.00           O  
ATOM   3154  N   ASN B1794      56.540 -23.990  68.280  1.00  0.00           N  
ATOM   3155  CA  ASN B1794      57.580 -25.010  68.060  1.00  0.00           C  
ATOM   3156  C   ASN B1794      58.850 -24.770  68.900  1.00  0.00           C  
ATOM   3157  O   ASN B1794      59.610 -25.710  69.150  1.00  0.00           O  
ATOM   3158  CB  ASN B1794      57.900 -25.160  66.560  1.00  0.00           C  
ATOM   3159  CG  ASN B1794      56.860 -25.920  65.730  1.00  0.00           C  
ATOM   3160  OD1 ASN B1794      56.820 -27.130  65.690  1.00  0.00           O  
ATOM   3161  ND2 ASN B1794      55.950 -25.260  65.080  1.00  0.00           N  
ATOM   3162  N   HIS B1795      59.090 -23.500  69.250  1.00  0.00           N  
ATOM   3163  CA  HIS B1795      60.350 -23.030  69.910  1.00  0.00           C  
ATOM   3164  C   HIS B1795      60.220 -22.550  71.370  1.00  0.00           C  
ATOM   3165  O   HIS B1795      61.150 -21.960  71.920  1.00  0.00           O  
ATOM   3166  CB  HIS B1795      61.020 -21.940  69.050  1.00  0.00           C  
ATOM   3167  CG  HIS B1795      61.540 -22.380  67.660  1.00  0.00           C  
ATOM   3168  ND1 HIS B1795      61.530 -21.620  66.570  1.00  0.00           N  
ATOM   3169  CD2 HIS B1795      61.910 -23.600  67.270  1.00  0.00           C  
ATOM   3170  CE1 HIS B1795      61.830 -22.370  65.520  1.00  0.00           C  
ATOM   3171  NE2 HIS B1795      62.050 -23.600  65.960  1.00  0.00           N  
ATOM   3172  N   GLN B1796      59.040 -22.720  71.960  1.00  0.00           N  
ATOM   3173  CA  GLN B1796      58.740 -22.340  73.360  1.00  0.00           C  
ATOM   3174  C   GLN B1796      59.580 -23.150  74.350  1.00  0.00           C  
ATOM   3175  O   GLN B1796      59.790 -24.340  74.140  1.00  0.00           O  
ATOM   3176  CB  GLN B1796      57.250 -22.510  73.630  1.00  0.00           C  
ATOM   3177  CG  GLN B1796      56.770 -23.970  73.650  1.00  0.00           C  
ATOM   3178  CD  GLN B1796      55.280 -23.940  73.910  1.00  0.00           C  
ATOM   3179  OE1 GLN B1796      54.850 -23.650  75.010  1.00  0.00           O  
ATOM   3180  NE2 GLN B1796      54.500 -24.270  72.920  1.00  0.00           N  
ATOM   3181  N   LEU B1797      60.140 -22.470  75.340  1.00  0.00           N  
ATOM   3182  CA  LEU B1797      60.890 -23.110  76.430  1.00  0.00           C  
ATOM   3183  C   LEU B1797      59.990 -23.360  77.660  1.00  0.00           C  
ATOM   3184  O   LEU B1797      58.930 -22.770  77.750  1.00  0.00           O  
ATOM   3185  CB  LEU B1797      62.050 -22.200  76.800  1.00  0.00           C  
ATOM   3186  CG  LEU B1797      62.940 -21.990  75.580  1.00  0.00           C  
ATOM   3187  CD1 LEU B1797      64.020 -20.960  75.900  1.00  0.00           C  
ATOM   3188  CD2 LEU B1797      63.590 -23.300  75.110  1.00  0.00           C  
ATOM   3189  N   GLN B1798      60.420 -24.170  78.640  1.00  0.00           N  
ATOM   3190  CA  GLN B1798      59.620 -24.450  79.870  1.00  0.00           C  
ATOM   3191  C   GLN B1798      59.030 -23.180  80.560  1.00  0.00           C  
ATOM   3192  O   GLN B1798      57.830 -23.100  80.840  1.00  0.00           O  
ATOM   3193  CB  GLN B1798      60.390 -25.400  80.830  1.00  0.00           C  
ATOM   3194  CG  GLN B1798      61.170 -24.810  82.030  1.00  0.00           C  
ATOM   3195  CD  GLN B1798      60.350 -24.550  83.310  1.00  0.00           C  
ATOM   3196  OE1 GLN B1798      59.140 -24.730  83.440  1.00  0.00           O  
ATOM   3197  NE2 GLN B1798      61.040 -24.160  84.380  1.00  0.00           N  
ATOM   3198  N   ASP B1799      59.910 -22.180  80.630  1.00  0.00           N  
ATOM   3199  CA  ASP B1799      59.640 -20.770  81.010  1.00  0.00           C  
ATOM   3200  C   ASP B1799      58.430 -20.050  80.430  1.00  0.00           C  
ATOM   3201  O   ASP B1799      58.160 -18.970  80.940  1.00  0.00           O  
ATOM   3202  CB  ASP B1799      60.780 -19.920  80.440  1.00  0.00           C  
ATOM   3203  CG  ASP B1799      61.970 -19.800  81.350  1.00  0.00           C  
ATOM   3204  OD1 ASP B1799      61.740 -19.850  82.580  1.00  0.00           O  
ATOM   3205  OD2 ASP B1799      63.060 -19.650  80.760  1.00  0.00           O  
ATOM   3206  N   GLY B1800      58.100 -20.360  79.170  1.00  0.00           N  
ATOM   3207  CA  GLY B1800      57.200 -19.510  78.380  1.00  0.00           C  
ATOM   3208  C   GLY B1800      57.980 -18.560  77.460  1.00  0.00           C  
ATOM   3209  O   GLY B1800      57.370 -17.820  76.690  1.00  0.00           O  
ATOM   3210  N   ARG B1801      59.280 -18.420  77.710  1.00  0.00           N  
ATOM   3211  CA  ARG B1801      60.170 -17.730  76.770  1.00  0.00           C  
ATOM   3212  C   ARG B1801      60.380 -18.550  75.500  1.00  0.00           C  
ATOM   3213  O   ARG B1801      60.170 -19.760  75.540  1.00  0.00           O  
ATOM   3214  CB  ARG B1801      61.520 -17.460  77.420  1.00  0.00           C  
ATOM   3215  CG  ARG B1801      61.430 -16.300  78.420  1.00  0.00           C  
ATOM   3216  CD  ARG B1801      62.830 -15.800  78.790  1.00  0.00           C  
ATOM   3217  NE  ARG B1801      63.600 -16.920  79.370  1.00  0.00           N  
ATOM   3218  CZ  ARG B1801      64.920 -17.050  79.420  1.00  0.00           C  
ATOM   3219  NH1 ARG B1801      65.740 -16.060  79.110  1.00  0.00           N  
ATOM   3220  NH2 ARG B1801      65.440 -18.280  79.520  1.00  0.00           N  
ATOM   3221  N   VAL B1802      60.860 -17.910  74.430  1.00  0.00           N  
ATOM   3222  CA  VAL B1802      61.000 -18.530  73.090  1.00  0.00           C  
ATOM   3223  C   VAL B1802      62.440 -18.460  72.610  1.00  0.00           C  
ATOM   3224  O   VAL B1802      63.020 -17.370  72.590  1.00  0.00           O  
ATOM   3225  CB  VAL B1802      60.070 -17.860  72.050  1.00  0.00           C  
ATOM   3226  CG1 VAL B1802      60.220 -18.400  70.620  1.00  0.00           C  
ATOM   3227  CG2 VAL B1802      58.610 -18.060  72.460  1.00  0.00           C  
ATOM   3228  N   ARG B1803      62.900 -19.590  72.060  1.00  0.00           N  
ATOM   3229  CA  ARG B1803      64.240 -19.700  71.430  1.00  0.00           C  
ATOM   3230  C   ARG B1803      64.230 -19.070  70.020  1.00  0.00           C  
ATOM   3231  O   ARG B1803      63.190 -19.030  69.330  1.00  0.00           O  
ATOM   3232  CB  ARG B1803      64.580 -21.190  71.370  1.00  0.00           C  
ATOM   3233  CG  ARG B1803      66.020 -21.530  70.970  1.00  0.00           C  
ATOM   3234  CD  ARG B1803      66.240 -23.040  70.790  1.00  0.00           C  
ATOM   3235  NE  ARG B1803      65.880 -23.550  69.440  1.00  0.00           N  
ATOM   3236  CZ  ARG B1803      64.890 -24.400  69.130  1.00  0.00           C  
ATOM   3237  NH1 ARG B1803      64.030 -24.880  70.030  1.00  0.00           N  
ATOM   3238  NH2 ARG B1803      64.790 -24.880  67.900  1.00  0.00           N  
ATOM   3239  N   VAL B1804      65.320 -18.400  69.680  1.00  0.00           N  
ATOM   3240  CA  VAL B1804      65.490 -17.950  68.280  1.00  0.00           C  
ATOM   3241  C   VAL B1804      66.410 -18.920  67.510  1.00  0.00           C  
ATOM   3242  O   VAL B1804      67.500 -19.280  67.980  1.00  0.00           O  
ATOM   3243  CB  VAL B1804      65.700 -16.430  68.060  1.00  0.00           C  
ATOM   3244  CG1 VAL B1804      65.620 -15.550  69.310  1.00  0.00           C  
ATOM   3245  CG2 VAL B1804      66.940 -16.060  67.250  1.00  0.00           C  
ATOM   3246  N   PRO B1805      65.950 -19.430  66.360  1.00  0.00           N  
ATOM   3247  CA  PRO B1805      66.770 -20.320  65.540  1.00  0.00           C  
ATOM   3248  C   PRO B1805      68.050 -19.600  65.190  1.00  0.00           C  
ATOM   3249  O   PRO B1805      68.090 -18.420  64.890  1.00  0.00           O  
ATOM   3250  CB  PRO B1805      65.930 -20.670  64.320  1.00  0.00           C  
ATOM   3251  CG  PRO B1805      64.920 -19.550  64.240  1.00  0.00           C  
ATOM   3252  CD  PRO B1805      64.650 -19.200  65.710  1.00  0.00           C  
ATOM   3253  N   GLN B1806      69.120 -20.330  65.380  1.00  0.00           N  
ATOM   3254  CA  GLN B1806      70.490 -19.980  64.950  1.00  0.00           C  
ATOM   3255  C   GLN B1806      70.730 -18.940  63.840  1.00  0.00           C  
ATOM   3256  O   GLN B1806      71.340 -17.910  64.090  1.00  0.00           O  
ATOM   3257  CB  GLN B1806      71.220 -21.270  64.650  1.00  0.00           C  
ATOM   3258  CG  GLN B1806      71.920 -21.660  65.950  1.00  0.00           C  
ATOM   3259  CD  GLN B1806      73.350 -22.140  65.730  1.00  0.00           C  
ATOM   3260  OE1 GLN B1806      73.900 -22.790  66.610  1.00  0.00           O  
ATOM   3261  NE2 GLN B1806      74.020 -21.770  64.650  1.00  0.00           N  
ATOM   3262  N   ALA B1807      70.230 -19.210  62.650  1.00  0.00           N  
ATOM   3263  CA  ALA B1807      70.310 -18.270  61.500  1.00  0.00           C  
ATOM   3264  C   ALA B1807      69.720 -16.890  61.800  1.00  0.00           C  
ATOM   3265  O   ALA B1807      70.020 -15.910  61.120  1.00  0.00           O  
ATOM   3266  CB  ALA B1807      69.560 -18.880  60.330  1.00  0.00           C  
ATOM   3267  N   LEU B1808      68.790 -16.840  62.750  1.00  0.00           N  
ATOM   3268  CA  LEU B1808      68.170 -15.570  63.140  1.00  0.00           C  
ATOM   3269  C   LEU B1808      68.820 -14.830  64.300  1.00  0.00           C  
ATOM   3270  O   LEU B1808      68.570 -13.640  64.460  1.00  0.00           O  
ATOM   3271  CB  LEU B1808      66.670 -15.760  63.300  1.00  0.00           C  
ATOM   3272  CG  LEU B1808      66.200 -15.460  61.890  1.00  0.00           C  
ATOM   3273  CD1 LEU B1808      65.850 -16.740  61.170  1.00  0.00           C  
ATOM   3274  CD2 LEU B1808      65.050 -14.470  61.910  1.00  0.00           C  
ATOM   3275  N   ILE B1809      69.790 -15.440  64.960  1.00  0.00           N  
ATOM   3276  CA  ILE B1809      70.480 -14.780  66.080  1.00  0.00           C  
ATOM   3277  C   ILE B1809      71.200 -13.480  65.630  1.00  0.00           C  
ATOM   3278  O   ILE B1809      70.960 -12.460  66.280  1.00  0.00           O  
ATOM   3279  CB  ILE B1809      71.390 -15.770  66.840  1.00  0.00           C  
ATOM   3280  CG1 ILE B1809      70.510 -16.880  67.440  1.00  0.00           C  
ATOM   3281  CG2 ILE B1809      72.150 -15.050  67.970  1.00  0.00           C  
ATOM   3282  CD1 ILE B1809      71.350 -18.040  67.980  1.00  0.00           C  
ATOM   3283  N   PRO B1810      71.910 -13.420  64.490  1.00  0.00           N  
ATOM   3284  CA  PRO B1810      72.590 -12.190  64.030  1.00  0.00           C  
ATOM   3285  C   PRO B1810      71.640 -11.000  63.790  1.00  0.00           C  
ATOM   3286  O   PRO B1810      72.020  -9.840  63.950  1.00  0.00           O  
ATOM   3287  CB  PRO B1810      73.270 -12.590  62.710  1.00  0.00           C  
ATOM   3288  CG  PRO B1810      73.490 -14.090  62.860  1.00  0.00           C  
ATOM   3289  CD  PRO B1810      72.240 -14.550  63.590  1.00  0.00           C  
ATOM   3290  N   TYR B1811      70.500 -11.310  63.190  1.00  0.00           N  
ATOM   3291  CA  TYR B1811      69.360 -10.390  63.020  1.00  0.00           C  
ATOM   3292  C   TYR B1811      68.680  -9.890  64.320  1.00  0.00           C  
ATOM   3293  O   TYR B1811      68.170  -8.790  64.320  1.00  0.00           O  
ATOM   3294  CB  TYR B1811      68.310 -11.050  62.150  1.00  0.00           C  
ATOM   3295  CG  TYR B1811      68.820 -11.320  60.750  1.00  0.00           C  
ATOM   3296  CD1 TYR B1811      69.550 -12.510  60.520  1.00  0.00           C  
ATOM   3297  CD2 TYR B1811      68.630 -10.330  59.750  1.00  0.00           C  
ATOM   3298  CE1 TYR B1811      70.110 -12.720  59.250  1.00  0.00           C  
ATOM   3299  CE2 TYR B1811      69.190 -10.550  58.480  1.00  0.00           C  
ATOM   3300  CZ  TYR B1811      69.920 -11.740  58.250  1.00  0.00           C  
ATOM   3301  OH  TYR B1811      70.250 -12.050  56.990  1.00  0.00           O  
ATOM   3302  N   MET B1812      68.560 -10.720  65.370  1.00  0.00           N  
ATOM   3303  CA  MET B1812      67.930 -10.310  66.650  1.00  0.00           C  
ATOM   3304  C   MET B1812      68.890  -9.650  67.640  1.00  0.00           C  
ATOM   3305  O   MET B1812      68.500  -8.750  68.390  1.00  0.00           O  
ATOM   3306  CB  MET B1812      67.220 -11.460  67.380  1.00  0.00           C  
ATOM   3307  CG  MET B1812      65.810 -11.720  66.860  1.00  0.00           C  
ATOM   3308  SD  MET B1812      64.730 -10.260  67.000  1.00  0.00           S  
ATOM   3309  CE  MET B1812      64.610 -10.000  68.760  1.00  0.00           C  
ATOM   3310  N   GLY B1813      70.080 -10.210  67.710  1.00  0.00           N  
ATOM   3311  CA  GLY B1813      71.100  -9.810  68.700  1.00  0.00           C  
ATOM   3312  C   GLY B1813      71.040 -10.610  70.010  1.00  0.00           C  
ATOM   3313  O   GLY B1813      71.860 -10.420  70.910  1.00  0.00           O  
ATOM   3314  N   LYS B1814      70.140 -11.570  70.020  1.00  0.00           N  
ATOM   3315  CA  LYS B1814      69.910 -12.470  71.150  1.00  0.00           C  
ATOM   3316  C   LYS B1814      69.440 -13.850  70.700  1.00  0.00           C  
ATOM   3317  O   LYS B1814      68.820 -14.050  69.660  1.00  0.00           O  
ATOM   3318  CB  LYS B1814      68.890 -11.850  72.100  1.00  0.00           C  
ATOM   3319  CG  LYS B1814      67.630 -11.340  71.400  1.00  0.00           C  
ATOM   3320  CD  LYS B1814      66.530 -10.970  72.380  1.00  0.00           C  
ATOM   3321  CE  LYS B1814      67.020  -9.980  73.430  1.00  0.00           C  
ATOM   3322  NZ  LYS B1814      65.890  -9.550  74.250  1.00  0.00           N  
ATOM   3323  N   GLU B1815      69.700 -14.770  71.610  1.00  0.00           N  
ATOM   3324  CA  GLU B1815      69.340 -16.190  71.490  1.00  0.00           C  
ATOM   3325  C   GLU B1815      67.940 -16.570  72.010  1.00  0.00           C  
ATOM   3326  O   GLU B1815      67.380 -17.580  71.580  1.00  0.00           O  
ATOM   3327  CB  GLU B1815      70.470 -16.880  72.250  1.00  0.00           C  
ATOM   3328  CG  GLU B1815      71.040 -18.060  71.490  1.00  0.00           C  
ATOM   3329  CD  GLU B1815      70.680 -19.340  72.230  1.00  0.00           C  
ATOM   3330  OE1 GLU B1815      70.990 -19.350  73.450  1.00  0.00           O  
ATOM   3331  OE2 GLU B1815      70.120 -20.280  71.610  1.00  0.00           O  
ATOM   3332  N   VAL B1816      67.350 -15.670  72.810  1.00  0.00           N  
ATOM   3333  CA  VAL B1816      66.050 -15.890  73.490  1.00  0.00           C  
ATOM   3334  C   VAL B1816      65.190 -14.600  73.500  1.00  0.00           C  
ATOM   3335  O   VAL B1816      65.630 -13.530  73.900  1.00  0.00           O  
ATOM   3336  CB  VAL B1816      66.330 -16.390  74.930  1.00  0.00           C  
ATOM   3337  CG1 VAL B1816      65.060 -16.560  75.730  1.00  0.00           C  
ATOM   3338  CG2 VAL B1816      67.020 -17.760  74.920  1.00  0.00           C  
ATOM   3339  N   LEU B1817      63.950 -14.750  73.040  1.00  0.00           N  
ATOM   3340  CA  LEU B1817      62.940 -13.690  73.180  1.00  0.00           C  
ATOM   3341  C   LEU B1817      62.550 -13.590  74.650  1.00  0.00           C  
ATOM   3342  O   LEU B1817      62.210 -14.600  75.260  1.00  0.00           O  
ATOM   3343  CB  LEU B1817      61.630 -13.980  72.440  1.00  0.00           C  
ATOM   3344  CG  LEU B1817      61.720 -14.120  70.920  1.00  0.00           C  
ATOM   3345  CD1 LEU B1817      60.280 -14.230  70.410  1.00  0.00           C  
ATOM   3346  CD2 LEU B1817      62.420 -12.930  70.280  1.00  0.00           C  
ATOM   3347  N   GLU B1818      62.480 -12.360  75.140  1.00  0.00           N  
ATOM   3348  CA  GLU B1818      62.230 -12.050  76.570  1.00  0.00           C  
ATOM   3349  C   GLU B1818      60.840 -11.410  76.790  1.00  0.00           C  
ATOM   3350  O   GLU B1818      60.290 -10.800  75.880  1.00  0.00           O  
ATOM   3351  CB  GLU B1818      63.290 -11.080  77.090  1.00  0.00           C  
ATOM   3352  CG  GLU B1818      64.710 -11.420  76.610  1.00  0.00           C  
ATOM   3353  CD  GLU B1818      65.680 -12.020  77.620  1.00  0.00           C  
ATOM   3354  OE1 GLU B1818      65.210 -12.780  78.500  1.00  0.00           O  
ATOM   3355  OE2 GLU B1818      66.880 -11.710  77.450  1.00  0.00           O  
ATOM   3356  N   PRO B1819      60.230 -11.610  77.970  1.00  0.00           N  
ATOM   3357  CA  PRO B1819      58.930 -10.990  78.330  1.00  0.00           C  
ATOM   3358  C   PRO B1819      59.070  -9.490  78.490  1.00  0.00           C  
ATOM   3359  O   PRO B1819      60.140  -8.950  78.750  1.00  0.00           O  
ATOM   3360  CB  PRO B1819      58.460 -11.630  79.620  1.00  0.00           C  
ATOM   3361  CG  PRO B1819      59.760 -12.190  80.190  1.00  0.00           C  
ATOM   3362  CD  PRO B1819      60.590 -12.610  78.980  1.00  0.00           C  
ATOM   3363  N   CYS B1820      57.980  -8.840  78.120  1.00  0.00           N  
ATOM   3364  CA  CYS B1820      57.970  -7.380  78.010  1.00  0.00           C  
ATOM   3365  C   CYS B1820      57.110  -6.750  79.100  1.00  0.00           C  
ATOM   3366  O   CYS B1820      57.410  -6.860  80.280  1.00  0.00           O  
ATOM   3367  CB  CYS B1820      57.540  -6.950  76.590  1.00  0.00           C  
ATOM   3368  SG  CYS B1820      57.460  -5.130  76.420  1.00  0.00           S  
ATOM   3369  N   GLY B1821      55.920  -6.350  78.680  1.00  0.00           N  
ATOM   3370  CA  GLY B1821      55.210  -5.210  79.290  1.00  0.00           C  
ATOM   3371  C   GLY B1821      53.760  -5.540  79.640  1.00  0.00           C  
ATOM   3372  O   GLY B1821      53.020  -5.890  78.690  1.00  0.00           O  
ATOM   3373  OXT GLY B1821      53.440  -5.520  80.840  1.00  0.00           O  
TER
END
