# Supplementary material for: Backbone Brackets and Arginine Tweezers delineate Class I and Class II aminoacyl tRNA synthetases
Source: PLoS Comput Biol. 2018 Apr 16;14(4):e1006101. doi: 10.1371/journal.pcbi.1006101 (PMC5919687; doi:10.1371/journal.pcbi.1006101)
Supplement: S12 File — All structures of Class II aaRS with residues renumbered according to the MSA. (GZ) [file pcbi.1006101.s024.tar.gz › 1wle_A_renum.pdb]

ATOM      1  N   ARG A  79      61.883  56.564  72.565  1.00  0.00           N  
ATOM      2  CA  ARG A  79      62.595  56.573  73.874  1.00  0.00           C  
ATOM      3  C   ARG A  79      63.358  55.273  74.093  1.00  0.00           C  
ATOM      4  O   ARG A  79      62.940  54.207  73.639  1.00  0.00           O  
ATOM      5  CB  ARG A  79      61.596  56.785  75.015  1.00  0.00           C  
ATOM      6  CG  ARG A  79      60.873  58.121  74.951  1.00  0.00           C  
ATOM      7  CD  ARG A  79      59.849  58.266  76.063  1.00  0.00           C  
ATOM      8  NE  ARG A  79      59.139  59.540  75.978  1.00  0.00           N  
ATOM      9  CZ  ARG A  79      58.165  59.912  76.802  1.00  0.00           C  
ATOM     10  NH1 ARG A  79      57.576  61.090  76.647  1.00  0.00           N  
ATOM     11  NH2 ARG A  79      57.777  59.106  77.782  1.00  0.00           N  
ATOM     12  N   ASN A  80      64.483  55.373  74.793  1.00  0.00           N  
ATOM     13  CA  ASN A  80      65.318  54.216  75.075  1.00  0.00           C  
ATOM     14  C   ASN A  80      64.789  53.480  76.307  1.00  0.00           C  
ATOM     15  O   ASN A  80      64.629  54.074  77.372  1.00  0.00           O  
ATOM     16  CB  ASN A  80      66.758  54.675  75.303  1.00  0.00           C  
ATOM     17  CG  ASN A  80      67.728  53.522  75.409  1.00  0.00           C  
ATOM     18  OD1 ASN A  80      67.678  52.741  76.355  1.00  0.00           O  
ATOM     19  ND2 ASN A  80      68.620  53.408  74.431  1.00  0.00           N  
ATOM     20  N   LEU A  83      64.518  52.187  76.154  1.00  0.00           N  
ATOM     21  CA  LEU A  83      63.992  51.377  77.249  1.00  0.00           C  
ATOM     22  C   LEU A  83      64.904  51.342  78.473  1.00  0.00           C  
ATOM     23  O   LEU A  83      64.429  51.207  79.602  1.00  0.00           O  
ATOM     24  CB  LEU A  83      63.720  49.949  76.763  1.00  0.00           C  
ATOM     25  CG  LEU A  83      62.642  49.800  75.683  1.00  0.00           C  
ATOM     26  CD1 LEU A  83      62.552  48.348  75.250  1.00  0.00           C  
ATOM     27  CD2 LEU A  83      61.300  50.280  76.220  1.00  0.00           C  
ATOM     28  N   LEU A  84      66.210  51.458  78.253  1.00  0.00           N  
ATOM     29  CA  LEU A  84      67.160  51.447  79.361  1.00  0.00           C  
ATOM     30  C   LEU A  84      67.068  52.738  80.160  1.00  0.00           C  
ATOM     31  O   LEU A  84      67.142  52.725  81.388  1.00  0.00           O  
ATOM     32  CB  LEU A  84      68.589  51.270  78.843  1.00  0.00           C  
ATOM     33  CG  LEU A  84      69.008  49.856  78.435  1.00  0.00           C  
ATOM     34  CD1 LEU A  84      70.283  49.923  77.609  1.00  0.00           C  
ATOM     35  CD2 LEU A  84      69.211  48.998  79.678  1.00  0.00           C  
ATOM     36  N   TYR A  85      66.908  53.856  79.460  1.00  0.00           N  
ATOM     37  CA  TYR A  85      66.811  55.140  80.133  1.00  0.00           C  
ATOM     38  C   TYR A  85      65.493  55.241  80.891  1.00  0.00           C  
ATOM     39  O   TYR A  85      65.466  55.672  82.043  1.00  0.00           O  
ATOM     40  CB  TYR A  85      66.937  56.286  79.124  1.00  0.00           C  
ATOM     41  CG  TYR A  85      67.058  57.643  79.779  1.00  0.00           C  
ATOM     42  CD1 TYR A  85      65.926  58.389  80.101  1.00  0.00           C  
ATOM     43  CD2 TYR A  85      68.308  58.163  80.116  1.00  0.00           C  
ATOM     44  CE1 TYR A  85      66.034  59.622  80.745  1.00  0.00           C  
ATOM     45  CE2 TYR A  85      68.428  59.391  80.760  1.00  0.00           C  
ATOM     46  CZ  TYR A  85      67.287  60.115  81.072  1.00  0.00           C  
ATOM     47  OH  TYR A  85      67.402  61.330  81.707  1.00  0.00           O  
ATOM     48  N   GLU A  86      64.402  54.835  80.248  1.00  0.00           N  
ATOM     49  CA  GLU A  86      63.090  54.879  80.884  1.00  0.00           C  
ATOM     50  C   GLU A  86      63.083  54.013  82.136  1.00  0.00           C  
ATOM     51  O   GLU A  86      62.550  54.406  83.173  1.00  0.00           O  
ATOM     52  CB  GLU A  86      62.011  54.406  79.906  1.00  0.00           C  
ATOM     53  CG  GLU A  86      61.846  55.335  78.719  1.00  0.00           C  
ATOM     54  CD  GLU A  86      61.470  56.743  79.142  1.00  0.00           C  
ATOM     55  OE1 GLU A  86      61.739  57.690  78.371  1.00  0.00           O  
ATOM     56  OE2 GLU A  86      60.898  56.902  80.243  1.00  0.00           O  
ATOM     57  N   HIS A  87      63.689  52.836  82.028  1.00  0.00           N  
ATOM     58  CA  HIS A  87      63.779  51.901  83.141  1.00  0.00           C  
ATOM     59  C   HIS A  87      64.452  52.595  84.329  1.00  0.00           C  
ATOM     60  O   HIS A  87      64.048  52.418  85.478  1.00  0.00           O  
ATOM     61  CB  HIS A  87      64.598  50.683  82.711  1.00  0.00           C  
ATOM     62  CG  HIS A  87      64.660  49.595  83.736  1.00  0.00           C  
ATOM     63  ND1 HIS A  87      63.634  48.696  83.934  1.00  0.00           N  
ATOM     64  CD2 HIS A  87      65.635  49.251  84.609  1.00  0.00           C  
ATOM     65  CE1 HIS A  87      63.978  47.843  84.882  1.00  0.00           C  
ATOM     66  NE2 HIS A  87      65.188  48.158  85.308  1.00  0.00           N  
ATOM     67  N   ALA A  88      65.478  53.393  84.044  1.00  0.00           N  
ATOM     68  CA  ALA A  88      66.197  54.113  85.091  1.00  0.00           C  
ATOM     69  C   ALA A  88      65.389  55.311  85.575  1.00  0.00           C  
ATOM     70  O   ALA A  88      65.404  55.642  86.762  1.00  0.00           O  
ATOM     71  CB  ALA A  88      67.552  54.572  84.574  1.00  0.00           C  
ATOM     72  N   ARG A  89      64.689  55.962  84.651  1.00  0.00           N  
ATOM     73  CA  ARG A  89      63.865  57.116  84.988  1.00  0.00           C  
ATOM     74  C   ARG A  89      62.825  56.722  86.030  1.00  0.00           C  
ATOM     75  O   ARG A  89      62.477  57.514  86.905  1.00  0.00           O  
ATOM     76  CB  ARG A  89      63.160  57.651  83.738  1.00  0.00           C  
ATOM     77  CG  ARG A  89      62.080  58.687  84.031  1.00  0.00           C  
ATOM     78  CD  ARG A  89      61.286  59.046  82.782  1.00  0.00           C  
ATOM     79  NE  ARG A  89      62.031  59.907  81.868  1.00  0.00           N  
ATOM     80  CZ  ARG A  89      62.365  61.167  82.135  1.00  0.00           C  
ATOM     81  NH1 ARG A  89      63.043  61.878  81.245  1.00  0.00           N  
ATOM     82  NH2 ARG A  89      62.020  61.718  83.292  1.00  0.00           N  
ATOM     83  N   GLU A  90      62.336  55.489  85.932  1.00  0.00           N  
ATOM     84  CA  GLU A  90      61.331  54.985  86.860  1.00  0.00           C  
ATOM     85  C   GLU A  90      61.975  54.522  88.161  1.00  0.00           C  
ATOM     86  O   GLU A  90      61.282  54.192  89.120  1.00  0.00           O  
ATOM     87  CB  GLU A  90      60.561  53.828  86.219  1.00  0.00           C  
ATOM     88  CG  GLU A  90      59.945  54.172  84.872  1.00  0.00           C  
ATOM     89  CD  GLU A  90      58.885  55.254  84.968  1.00  0.00           C  
ATOM     90  OE1 GLU A  90      58.476  55.782  83.913  1.00  0.00           O  
ATOM     91  OE2 GLU A  90      58.453  55.574  86.096  1.00  0.00           O  
ATOM     92  N   GLY A  91      63.305  54.496  88.179  1.00  0.00           N  
ATOM     93  CA  GLY A  91      64.033  54.087  89.365  1.00  0.00           C  
ATOM     94  C   GLY A  91      64.173  52.590  89.576  1.00  0.00           C  
ATOM     95  O   GLY A  91      64.593  52.154  90.648  1.00  0.00           O  
ATOM     96  N   TYR A  92      63.836  51.797  88.563  1.00  0.00           N  
ATOM     97  CA  TYR A  92      63.930  50.344  88.683  1.00  0.00           C  
ATOM     98  C   TYR A  92      65.374  49.861  88.738  1.00  0.00           C  
ATOM     99  O   TYR A  92      65.668  48.823  89.331  1.00  0.00           O  
ATOM    100  CB  TYR A  92      63.199  49.668  87.523  1.00  0.00           C  
ATOM    101  CG  TYR A  92      61.758  50.102  87.372  1.00  0.00           C  
ATOM    102  CD1 TYR A  92      60.971  50.376  88.491  1.00  0.00           C  
ATOM    103  CD2 TYR A  92      61.174  50.215  86.112  1.00  0.00           C  
ATOM    104  CE1 TYR A  92      59.639  50.751  88.358  1.00  0.00           C  
ATOM    105  CE2 TYR A  92      59.842  50.585  85.968  1.00  0.00           C  
ATOM    106  CZ  TYR A  92      59.080  50.852  87.096  1.00  0.00           C  
ATOM    107  OH  TYR A  92      57.759  51.210  86.960  1.00  0.00           O  
ATOM    108  N   SER A  93      66.267  50.616  88.107  1.00  0.00           N  
ATOM    109  CA  SER A  93      67.692  50.300  88.092  1.00  0.00           C  
ATOM    110  C   SER A  93      68.456  51.601  87.899  1.00  0.00           C  
ATOM    111  O   SER A  93      67.862  52.630  87.590  1.00  0.00           O  
ATOM    112  CB  SER A  93      68.039  49.353  86.934  1.00  0.00           C  
ATOM    113  OG  SER A  93      67.377  48.106  87.048  1.00  0.00           O  
ATOM    114  N   ALA A  94      69.770  51.553  88.080  1.00  0.00           N  
ATOM    115  CA  ALA A  94      70.598  52.735  87.881  1.00  0.00           C  
ATOM    116  C   ALA A  94      70.799  52.889  86.379  1.00  0.00           C  
ATOM    117  O   ALA A  94      70.533  51.961  85.613  1.00  0.00           O  
ATOM    118  CB  ALA A  94      71.942  52.561  88.574  1.00  0.00           C  
ATOM    119  N   LEU A  95      71.250  54.064  85.956  1.00  0.00           N  
ATOM    120  CA  LEU A  95      71.500  54.313  84.542  1.00  0.00           C  
ATOM    121  C   LEU A  95      72.686  53.469  84.097  1.00  0.00           C  
ATOM    122  O   LEU A  95      73.549  53.125  84.905  1.00  0.00           O  
ATOM    123  CB  LEU A  95      71.831  55.792  84.309  1.00  0.00           C  
ATOM    124  CG  LEU A  95      70.703  56.824  84.284  1.00  0.00           C  
ATOM    125  CD1 LEU A  95      71.295  58.228  84.308  1.00  0.00           C  
ATOM    126  CD2 LEU A  95      69.857  56.624  83.041  1.00  0.00           C  
ATOM    127  N   PRO A  96      72.737  53.101  82.807  1.00  0.00           N  
ATOM    128  CA  PRO A  96      73.877  52.300  82.356  1.00  0.00           C  
ATOM    129  C   PRO A  96      75.146  53.114  82.605  1.00  0.00           C  
ATOM    130  O   PRO A  96      75.122  54.344  82.520  1.00  0.00           O  
ATOM    131  CB  PRO A  96      73.601  52.117  80.866  1.00  0.00           C  
ATOM    132  CG  PRO A  96      72.109  52.093  80.806  1.00  0.00           C  
ATOM    133  CD  PRO A  96      71.721  53.220  81.747  1.00  0.00           C  
ATOM    134  N   LEU A  97      76.239  52.437  82.931  1.00  0.00           N  
ATOM    135  CA  LEU A  97      77.501  53.127  83.169  1.00  0.00           C  
ATOM    136  C   LEU A  97      78.451  52.853  82.012  1.00  0.00           C  
ATOM    137  O   LEU A  97      79.115  51.820  81.973  1.00  0.00           O  
ATOM    138  CB  LEU A  97      78.129  52.667  84.489  1.00  0.00           C  
ATOM    139  CG  LEU A  97      79.493  53.267  84.852  1.00  0.00           C  
ATOM    140  CD1 LEU A  97      79.475  54.773  84.648  1.00  0.00           C  
ATOM    141  CD2 LEU A  97      79.833  52.925  86.297  1.00  0.00           C  
ATOM    142  N   LEU A  98      78.499  53.786  81.067  1.00  0.00           N  
ATOM    143  CA  LEU A  98      79.357  53.655  79.898  1.00  0.00           C  
ATOM    144  C   LEU A  98      80.765  54.144  80.214  1.00  0.00           C  
ATOM    145  O   LEU A  98      80.948  55.057  81.020  1.00  0.00           O  
ATOM    146  CB  LEU A  98      78.775  54.461  78.735  1.00  0.00           C  
ATOM    147  CG  LEU A  98      77.314  54.151  78.390  1.00  0.00           C  
ATOM    148  CD1 LEU A  98      76.831  55.084  77.290  1.00  0.00           C  
ATOM    149  CD2 LEU A  98      77.186  52.698  77.959  1.00  0.00           C  
ATOM    150  N   ASP A  99      81.756  53.530  79.580  1.00  0.00           N  
ATOM    151  CA  ASP A  99      83.148  53.903  79.798  1.00  0.00           C  
ATOM    152  C   ASP A  99      83.507  55.085  78.904  1.00  0.00           C  
ATOM    153  O   ASP A  99      84.166  54.930  77.877  1.00  0.00           O  
ATOM    154  CB  ASP A  99      84.055  52.705  79.503  1.00  0.00           C  
ATOM    155  CG  ASP A  99      85.509  52.976  79.829  1.00  0.00           C  
ATOM    156  OD1 ASP A  99      85.787  53.869  80.658  1.00  0.00           O  
ATOM    157  OD2 ASP A  99      86.376  52.279  79.263  1.00  0.00           O  
ATOM    158  N   MET A 100      83.059  56.270  79.310  1.00  0.00           N  
ATOM    159  CA  MET A 100      83.305  57.496  78.561  1.00  0.00           C  
ATOM    160  C   MET A 100      84.742  57.995  78.653  1.00  0.00           C  
ATOM    161  O   MET A 100      85.249  58.606  77.713  1.00  0.00           O  
ATOM    162  CB  MET A 100      82.355  58.597  79.037  1.00  0.00           C  
ATOM    163  CG  MET A 100      80.902  58.344  78.697  1.00  0.00           C  
ATOM    164  SD  MET A 100      80.666  58.143  76.924  1.00  0.00           S  
ATOM    165  CE  MET A 100      80.801  59.843  76.368  1.00  0.00           C  
ATOM    166  N   GLU A 101      85.396  57.742  79.781  1.00  0.00           N  
ATOM    167  CA  GLU A 101      86.773  58.186  79.958  1.00  0.00           C  
ATOM    168  C   GLU A 101      87.706  57.557  78.930  1.00  0.00           C  
ATOM    169  O   GLU A 101      88.639  58.206  78.456  1.00  0.00           O  
ATOM    170  CB  GLU A 101      87.258  57.879  81.378  1.00  0.00           C  
ATOM    171  CG  GLU A 101      86.621  58.763  82.451  1.00  0.00           C  
ATOM    172  CD  GLU A 101      86.939  60.243  82.270  1.00  0.00           C  
ATOM    173  OE1 GLU A 101      86.626  60.803  81.195  1.00  0.00           O  
ATOM    174  OE2 GLU A 101      87.502  60.849  83.209  1.00  0.00           O  
ATOM    175  N   SER A 102      87.454  56.298  78.581  1.00  0.00           N  
ATOM    176  CA  SER A 102      88.279  55.618  77.588  1.00  0.00           C  
ATOM    177  C   SER A 102      87.993  56.211  76.214  1.00  0.00           C  
ATOM    178  O   SER A 102      88.904  56.416  75.413  1.00  0.00           O  
ATOM    179  CB  SER A 102      87.985  54.115  77.572  1.00  0.00           C  
ATOM    180  OG  SER A 102      88.465  53.486  78.747  1.00  0.00           O  
ATOM    181  N   LEU A 103      86.720  56.488  75.952  1.00  0.00           N  
ATOM    182  CA  LEU A 103      86.304  57.063  74.679  1.00  0.00           C  
ATOM    183  C   LEU A 103      86.910  58.449  74.477  1.00  0.00           C  
ATOM    184  O   LEU A 103      87.492  58.734  73.430  1.00  0.00           O  
ATOM    185  CB  LEU A 103      84.775  57.155  74.619  1.00  0.00           C  
ATOM    186  CG  LEU A 103      84.152  57.845  73.401  1.00  0.00           C  
ATOM    187  CD1 LEU A 103      84.574  57.135  72.125  1.00  0.00           C  
ATOM    188  CD2 LEU A 103      82.638  57.843  73.538  1.00  0.00           C  
ATOM    189  N   CYS A 104      86.769  59.305  75.485  1.00  0.00           N  
ATOM    190  CA  CYS A 104      87.296  60.665  75.423  1.00  0.00           C  
ATOM    191  C   CYS A 104      88.816  60.680  75.296  1.00  0.00           C  
ATOM    192  O   CYS A 104      89.385  61.579  74.677  1.00  0.00           O  
ATOM    193  CB  CYS A 104      86.880  61.451  76.671  1.00  0.00           C  
ATOM    194  SG  CYS A 104      85.092  61.664  76.870  1.00  0.00           S  
ATOM    195  N   ALA A 109      89.468  59.681  75.882  1.00  0.00           N  
ATOM    196  CA  ALA A 109      90.922  59.584  75.841  1.00  0.00           C  
ATOM    197  C   ALA A 109      91.436  59.209  74.455  1.00  0.00           C  
ATOM    198  O   ALA A 109      92.442  59.749  73.991  1.00  0.00           O  
ATOM    199  CB  ALA A 109      91.402  58.566  76.868  1.00  0.00           C  
ATOM    200  N   TYR A 110      90.747  58.281  73.797  1.00  0.00           N  
ATOM    201  CA  TYR A 110      91.144  57.837  72.465  1.00  0.00           C  
ATOM    202  C   TYR A 110      89.958  57.885  71.507  1.00  0.00           C  
ATOM    203  O   TYR A 110      89.483  56.850  71.037  1.00  0.00           O  
ATOM    204  CB  TYR A 110      91.700  56.412  72.535  1.00  0.00           C  
ATOM    205  CG  TYR A 110      92.818  56.248  73.540  1.00  0.00           C  
ATOM    206  CD1 TYR A 110      93.999  56.981  73.424  1.00  0.00           C  
ATOM    207  CD2 TYR A 110      92.689  55.373  74.617  1.00  0.00           C  
ATOM    208  CE1 TYR A 110      95.024  56.847  74.357  1.00  0.00           C  
ATOM    209  CE2 TYR A 110      93.707  55.231  75.556  1.00  0.00           C  
ATOM    210  CZ  TYR A 110      94.871  55.971  75.420  1.00  0.00           C  
ATOM    211  OH  TYR A 110      95.880  55.836  76.346  1.00  0.00           O  
ATOM    212  N   PRO A 111      89.467  59.096  71.203  1.00  0.00           N  
ATOM    213  CA  PRO A 111      88.330  59.290  70.300  1.00  0.00           C  
ATOM    214  C   PRO A 111      88.628  58.920  68.849  1.00  0.00           C  
ATOM    215  O   PRO A 111      87.726  58.543  68.101  1.00  0.00           O  
ATOM    216  CB  PRO A 111      88.014  60.772  70.466  1.00  0.00           C  
ATOM    217  CG  PRO A 111      89.367  61.363  70.696  1.00  0.00           C  
ATOM    218  CD  PRO A 111      89.978  60.394  71.682  1.00  0.00           C  
ATOM    219  N   GLU A 112      89.892  59.027  68.455  1.00  0.00           N  
ATOM    220  CA  GLU A 112      90.285  58.704  67.090  1.00  0.00           C  
ATOM    221  C   GLU A 112      90.214  57.202  66.832  1.00  0.00           C  
ATOM    222  O   GLU A 112      89.712  56.766  65.795  1.00  0.00           O  
ATOM    223  CB  GLU A 112      91.696  59.228  66.812  1.00  0.00           C  
ATOM    224  CG  GLU A 112      91.814  60.741  66.946  1.00  0.00           C  
ATOM    225  CD  GLU A 112      93.186  61.264  66.569  1.00  0.00           C  
ATOM    226  OE1 GLU A 112      93.597  61.079  65.403  1.00  0.00           O  
ATOM    227  OE2 GLU A 112      93.855  61.863  67.437  1.00  0.00           O  
ATOM    228  N   ASP A 113      90.715  56.413  67.778  1.00  0.00           N  
ATOM    229  CA  ASP A 113      90.689  54.960  67.650  1.00  0.00           C  
ATOM    230  C   ASP A 113      89.244  54.481  67.592  1.00  0.00           C  
ATOM    231  O   ASP A 113      88.893  53.620  66.784  1.00  0.00           O  
ATOM    232  CB  ASP A 113      91.394  54.308  68.841  1.00  0.00           C  
ATOM    233  CG  ASP A 113      92.881  54.590  68.864  1.00  0.00           C  
ATOM    234  OD1 ASP A 113      93.542  54.209  69.854  1.00  0.00           O  
ATOM    235  OD2 ASP A 113      93.389  55.188  67.891  1.00  0.00           O  
ATOM    236  N   ALA A 114      88.409  55.046  68.458  1.00  0.00           N  
ATOM    237  CA  ALA A 114      87.000  54.682  68.509  1.00  0.00           C  
ATOM    238  C   ALA A 114      86.305  55.072  67.211  1.00  0.00           C  
ATOM    239  O   ALA A 114      85.421  54.364  66.730  1.00  0.00           O  
ATOM    240  CB  ALA A 114      86.327  55.373  69.692  1.00  0.00           C  
ATOM    241  N   ALA A 135      86.716  56.203  66.648  1.00  0.00           N  
ATOM    242  CA  ALA A 135      86.136  56.711  65.412  1.00  0.00           C  
ATOM    243  C   ALA A 135      86.306  55.745  64.244  1.00  0.00           C  
ATOM    244  O   ALA A 135      85.342  55.439  63.542  1.00  0.00           O  
ATOM    245  CB  ALA A 135      86.756  58.061  65.064  1.00  0.00           C  
ATOM    246  N   ARG A 136      87.529  55.269  64.034  1.00  0.00           N  
ATOM    247  CA  ARG A 136      87.781  54.348  62.934  1.00  0.00           C  
ATOM    248  C   ARG A 136      87.100  53.010  63.198  1.00  0.00           C  
ATOM    249  O   ARG A 136      86.541  52.401  62.287  1.00  0.00           O  
ATOM    250  CB  ARG A 136      89.285  54.135  62.735  1.00  0.00           C  
ATOM    251  CG  ARG A 136      89.673  53.909  61.274  1.00  0.00           C  
ATOM    252  CD  ARG A 136      88.911  52.736  60.670  1.00  0.00           C  
ATOM    253  NE  ARG A 136      88.834  52.799  59.212  1.00  0.00           N  
ATOM    254  CZ  ARG A 136      89.877  52.682  58.397  1.00  0.00           C  
ATOM    255  NH1 ARG A 136      89.702  52.755  57.084  1.00  0.00           N  
ATOM    256  NH2 ARG A 136      91.092  52.487  58.891  1.00  0.00           N  
ATOM    257  N   ALA A 137      87.145  52.558  64.448  1.00  0.00           N  
ATOM    258  CA  ALA A 137      86.520  51.294  64.820  1.00  0.00           C  
ATOM    259  C   ALA A 137      85.028  51.340  64.510  1.00  0.00           C  
ATOM    260  O   ALA A 137      84.453  50.372  64.013  1.00  0.00           O  
ATOM    261  CB  ALA A 137      86.739  51.021  66.305  1.00  0.00           C  
ATOM    262  N   LEU A 138      84.407  52.477  64.805  1.00  0.00           N  
ATOM    263  CA  LEU A 138      82.982  52.663  64.562  1.00  0.00           C  
ATOM    264  C   LEU A 138      82.653  52.590  63.073  1.00  0.00           C  
ATOM    265  O   LEU A 138      81.716  51.903  62.665  1.00  0.00           O  
ATOM    266  CB  LEU A 138      82.529  54.014  65.128  1.00  0.00           C  
ATOM    267  CG  LEU A 138      81.046  54.372  65.001  1.00  0.00           C  
ATOM    268  CD1 LEU A 138      80.199  53.332  65.723  1.00  0.00           C  
ATOM    269  CD2 LEU A 138      80.803  55.756  65.589  1.00  0.00           C  
ATOM    270  N   ASP A 139      83.428  53.300  62.260  1.00  0.00           N  
ATOM    271  CA  ASP A 139      83.204  53.308  60.820  1.00  0.00           C  
ATOM    272  C   ASP A 139      83.335  51.920  60.198  1.00  0.00           C  
ATOM    273  O   ASP A 139      82.553  51.556  59.322  1.00  0.00           O  
ATOM    274  CB  ASP A 139      84.177  54.278  60.143  1.00  0.00           C  
ATOM    275  CG  ASP A 139      83.781  55.732  60.338  1.00  0.00           C  
ATOM    276  OD1 ASP A 139      84.581  56.624  59.985  1.00  0.00           O  
ATOM    277  OD2 ASP A 139      82.664  55.984  60.837  1.00  0.00           O  
ATOM    278  N   LEU A 140      84.314  51.146  60.656  1.00  0.00           N  
ATOM    279  CA  LEU A 140      84.530  49.802  60.124  1.00  0.00           C  
ATOM    280  C   LEU A 140      83.354  48.862  60.369  1.00  0.00           C  
ATOM    281  O   LEU A 140      83.204  47.861  59.673  1.00  0.00           O  
ATOM    282  CB  LEU A 140      85.808  49.195  60.708  1.00  0.00           C  
ATOM    283  CG  LEU A 140      87.114  49.876  60.289  1.00  0.00           C  
ATOM    284  CD1 LEU A 140      88.293  49.148  60.908  1.00  0.00           C  
ATOM    285  CD2 LEU A 140      87.229  49.881  58.769  1.00  0.00           C  
ATOM    286  N   ARG A 141      82.522  49.179  61.357  1.00  0.00           N  
ATOM    287  CA  ARG A 141      81.357  48.349  61.652  1.00  0.00           C  
ATOM    288  C   ARG A 141      80.208  48.725  60.727  1.00  0.00           C  
ATOM    289  O   ARG A 141      79.294  47.932  60.497  1.00  0.00           O  
ATOM    290  CB  ARG A 141      80.913  48.533  63.107  1.00  0.00           C  
ATOM    291  CG  ARG A 141      81.792  47.840  64.133  1.00  0.00           C  
ATOM    292  CD  ARG A 141      81.243  48.048  65.536  1.00  0.00           C  
ATOM    293  NE  ARG A 141      81.961  47.260  66.531  1.00  0.00           N  
ATOM    294  CZ  ARG A 141      81.484  46.164  67.114  1.00  0.00           C  
ATOM    295  NH1 ARG A 141      82.220  45.519  68.005  1.00  0.00           N  
ATOM    296  NH2 ARG A 141      80.270  45.721  66.818  1.00  0.00           N  
ATOM    297  N   LYS A 142      80.268  49.943  60.198  1.00  0.00           N  
ATOM    298  CA  LYS A 142      79.241  50.457  59.302  1.00  0.00           C  
ATOM    299  C   LYS A 142      77.847  50.265  59.881  1.00  0.00           C  
ATOM    300  O   LYS A 142      76.937  49.785  59.204  1.00  0.00           O  
ATOM    301  CB  LYS A 142      79.340  49.786  57.929  1.00  0.00           C  
ATOM    302  CG  LYS A 142      80.636  50.093  57.195  1.00  0.00           C  
ATOM    303  CD  LYS A 142      80.586  49.657  55.735  1.00  0.00           C  
ATOM    304  CE  LYS A 142      79.676  50.552  54.899  1.00  0.00           C  
ATOM    305  NZ  LYS A 142      78.248  50.494  55.313  1.00  0.00           N  
ATOM    306  N   GLY A 143      77.692  50.644  61.145  1.00  0.00           N  
ATOM    307  CA  GLY A 143      76.407  50.526  61.805  1.00  0.00           C  
ATOM    308  C   GLY A 143      75.629  51.825  61.715  1.00  0.00           C  
ATOM    309  O   GLY A 143      75.808  52.601  60.776  1.00  0.00           O  
ATOM    310  N   GLU A 144      74.772  52.067  62.700  1.00  0.00           N  
ATOM    311  CA  GLU A 144      73.953  53.271  62.730  1.00  0.00           C  
ATOM    312  C   GLU A 144      74.777  54.551  62.848  1.00  0.00           C  
ATOM    313  O   GLU A 144      74.642  55.463  62.030  1.00  0.00           O  
ATOM    314  CB  GLU A 144      72.959  53.191  63.889  1.00  0.00           C  
ATOM    315  CG  GLU A 144      71.991  54.359  63.959  1.00  0.00           C  
ATOM    316  CD  GLU A 144      70.995  54.225  65.095  1.00  0.00           C  
ATOM    317  OE1 GLU A 144      70.097  55.085  65.201  1.00  0.00           O  
ATOM    318  OE2 GLU A 144      71.109  53.262  65.883  1.00  0.00           O  
ATOM    319  N   LEU A 145      75.629  54.619  63.866  1.00  0.00           N  
ATOM    320  CA  LEU A 145      76.460  55.797  64.088  1.00  0.00           C  
ATOM    321  C   LEU A 145      77.818  55.687  63.404  1.00  0.00           C  
ATOM    322  O   LEU A 145      78.350  54.589  63.226  1.00  0.00           O  
ATOM    323  CB  LEU A 145      76.663  56.030  65.590  1.00  0.00           C  
ATOM    324  CG  LEU A 145      75.438  56.409  66.433  1.00  0.00           C  
ATOM    325  CD1 LEU A 145      74.828  57.692  65.894  1.00  0.00           C  
ATOM    326  CD2 LEU A 145      74.416  55.286  66.410  1.00  0.00           C  
ATOM    327  N   ARG A 146      78.374  56.835  63.027  1.00  0.00           N  
ATOM    328  CA  ARG A 146      79.672  56.884  62.366  1.00  0.00           C  
ATOM    329  C   ARG A 146      80.568  57.925  63.040  1.00  0.00           C  
ATOM    330  O   ARG A 146      80.146  58.604  63.977  1.00  0.00           O  
ATOM    331  CB  ARG A 146      79.497  57.220  60.880  1.00  0.00           C  
ATOM    332  CG  ARG A 146      78.551  56.280  60.134  1.00  0.00           C  
ATOM    333  CD  ARG A 146      78.990  54.825  60.253  1.00  0.00           C  
ATOM    334  NE  ARG A 146      78.028  53.902  59.655  1.00  0.00           N  
ATOM    335  CZ  ARG A 146      77.840  53.752  58.346  1.00  0.00           C  
ATOM    336  NH1 ARG A 146      76.937  52.889  57.901  1.00  0.00           N  
ATOM    337  NH2 ARG A 146      78.561  54.453  57.482  1.00  0.00           N  
ATOM    338  N   SER A 147      81.802  58.045  62.561  1.00  0.00           N  
ATOM    339  CA  SER A 147      82.757  58.992  63.127  1.00  0.00           C  
ATOM    340  C   SER A 147      82.209  60.408  63.284  1.00  0.00           C  
ATOM    341  O   SER A 147      82.564  61.110  64.231  1.00  0.00           O  
ATOM    342  CB  SER A 147      84.026  59.040  62.272  1.00  0.00           C  
ATOM    343  OG  SER A 147      84.732  57.815  62.339  1.00  0.00           O  
ATOM    344  N   LYS A 148      81.345  60.824  62.363  1.00  0.00           N  
ATOM    345  CA  LYS A 148      80.776  62.169  62.406  1.00  0.00           C  
ATOM    346  C   LYS A 148      79.765  62.363  63.533  1.00  0.00           C  
ATOM    347  O   LYS A 148      79.137  63.416  63.629  1.00  0.00           O  
ATOM    348  CB  LYS A 148      80.099  62.501  61.076  1.00  0.00           C  
ATOM    349  CG  LYS A 148      78.788  61.766  60.855  1.00  0.00           C  
ATOM    350  CD  LYS A 148      78.099  62.228  59.583  1.00  0.00           C  
ATOM    351  CE  LYS A 148      76.741  61.567  59.426  1.00  0.00           C  
ATOM    352  NZ  LYS A 148      75.842  61.881  60.572  1.00  0.00           N  
ATOM    353  N   ASP A 149      79.601  61.353  64.379  1.00  0.00           N  
ATOM    354  CA  ASP A 149      78.647  61.453  65.477  1.00  0.00           C  
ATOM    355  C   ASP A 149      79.323  61.502  66.841  1.00  0.00           C  
ATOM    356  O   ASP A 149      78.734  61.974  67.813  1.00  0.00           O  
ATOM    357  CB  ASP A 149      77.666  60.278  65.438  1.00  0.00           C  
ATOM    358  CG  ASP A 149      76.971  60.140  64.096  1.00  0.00           C  
ATOM    359  OD1 ASP A 149      77.600  59.628  63.147  1.00  0.00           O  
ATOM    360  OD2 ASP A 149      75.797  60.550  63.987  1.00  0.00           O  
ATOM    361  N   LEU A 150      80.558  61.016  66.915  1.00  0.00           N  
ATOM    362  CA  LEU A 150      81.289  61.007  68.175  1.00  0.00           C  
ATOM    363  C   LEU A 150      81.485  62.395  68.781  1.00  0.00           C  
ATOM    364  O   LEU A 150      81.243  62.594  69.971  1.00  0.00           O  
ATOM    365  CB  LEU A 150      82.644  60.316  68.001  1.00  0.00           C  
ATOM    366  CG  LEU A 150      82.574  58.795  67.841  1.00  0.00           C  
ATOM    367  CD1 LEU A 150      83.973  58.226  67.660  1.00  0.00           C  
ATOM    368  CD2 LEU A 150      81.906  58.188  69.072  1.00  0.00           C  
ATOM    369  N   PRO A 151      81.930  63.374  67.974  1.00  0.00           N  
ATOM    370  CA  PRO A 151      82.135  64.726  68.503  1.00  0.00           C  
ATOM    371  C   PRO A 151      80.928  65.242  69.284  1.00  0.00           C  
ATOM    372  O   PRO A 151      81.070  65.784  70.381  1.00  0.00           O  
ATOM    373  CB  PRO A 151      82.404  65.544  67.243  1.00  0.00           C  
ATOM    374  CG  PRO A 151      83.144  64.563  66.383  1.00  0.00           C  
ATOM    375  CD  PRO A 151      82.320  63.304  66.554  1.00  0.00           C  
ATOM    376  N   GLY A 152      79.741  65.065  68.712  1.00  0.00           N  
ATOM    377  CA  GLY A 152      78.529  65.519  69.366  1.00  0.00           C  
ATOM    378  C   GLY A 152      78.256  64.783  70.662  1.00  0.00           C  
ATOM    379  O   GLY A 152      77.889  65.393  71.668  1.00  0.00           O  
ATOM    380  N   ILE A 153      78.434  63.466  70.642  1.00  0.00           N  
ATOM    381  CA  ILE A 153      78.208  62.652  71.827  1.00  0.00           C  
ATOM    382  C   ILE A 153      79.182  63.027  72.938  1.00  0.00           C  
ATOM    383  O   ILE A 153      78.792  63.150  74.098  1.00  0.00           O  
ATOM    384  CB  ILE A 153      78.350  61.145  71.508  1.00  0.00           C  
ATOM    385  CG1 ILE A 153      77.214  60.708  70.581  1.00  0.00           C  
ATOM    386  CG2 ILE A 153      78.331  60.332  72.795  1.00  0.00           C  
ATOM    387  CD1 ILE A 153      77.250  59.238  70.203  1.00  0.00           C  
ATOM    388  N   ILE A 154      80.448  63.209  72.578  1.00  0.00           N  
ATOM    389  CA  ILE A 154      81.467  63.576  73.551  1.00  0.00           C  
ATOM    390  C   ILE A 154      81.186  64.966  74.118  1.00  0.00           C  
ATOM    391  O   ILE A 154      81.397  65.213  75.306  1.00  0.00           O  
ATOM    392  CB  ILE A 154      82.875  63.554  72.913  1.00  0.00           C  
ATOM    393  CG1 ILE A 154      83.210  62.127  72.458  1.00  0.00           C  
ATOM    394  CG2 ILE A 154      83.913  64.051  73.912  1.00  0.00           C  
ATOM    395  CD1 ILE A 154      84.554  61.992  71.767  1.00  0.00           C  
ATOM    396  N   SER A 155      80.701  65.864  73.266  1.00  0.00           N  
ATOM    397  CA  SER A 155      80.385  67.228  73.684  1.00  0.00           C  
ATOM    398  C   SER A 155      79.211  67.263  74.653  1.00  0.00           C  
ATOM    399  O   SER A 155      79.251  67.971  75.663  1.00  0.00           O  
ATOM    400  CB  SER A 155      80.067  68.099  72.465  1.00  0.00           C  
ATOM    401  OG  SER A 155      81.227  68.310  71.682  1.00  0.00           O  
ATOM    402  N   THR A 156      78.163  66.506  74.343  1.00  0.00           N  
ATOM    403  CA  THR A 156      76.994  66.460  75.212  1.00  0.00           C  
ATOM    404  C   THR A 156      77.411  65.941  76.582  1.00  0.00           C  
ATOM    405  O   THR A 156      76.997  66.477  77.609  1.00  0.00           O  
ATOM    406  CB  THR A 156      75.893  65.542  74.636  1.00  0.00           C  
ATOM    407  OG1 THR A 156      75.436  66.070  73.385  1.00  0.00           O  
ATOM    408  CG2 THR A 156      74.714  65.455  75.594  1.00  0.00           C  
ATOM    409  N   TRP A 157      78.240  64.901  76.589  1.00  0.00           N  
ATOM    410  CA  TRP A 157      78.726  64.310  77.832  1.00  0.00           C  
ATOM    411  C   TRP A 157      79.491  65.341  78.655  1.00  0.00           C  
ATOM    412  O   TRP A 157      79.304  65.445  79.869  1.00  0.00           O  
ATOM    413  CB  TRP A 157      79.632  63.113  77.523  1.00  0.00           C  
ATOM    414  CG  TRP A 157      80.323  62.529  78.725  1.00  0.00           C  
ATOM    415  CD1 TRP A 157      81.663  62.559  78.995  1.00  0.00           C  
ATOM    416  CD2 TRP A 157      79.711  61.819  79.809  1.00  0.00           C  
ATOM    417  NE1 TRP A 157      81.923  61.908  80.178  1.00  0.00           N  
ATOM    418  CE2 TRP A 157      80.744  61.444  80.698  1.00  0.00           C  
ATOM    419  CE3 TRP A 157      78.392  61.461  80.115  1.00  0.00           C  
ATOM    420  CZ2 TRP A 157      80.497  60.728  81.876  1.00  0.00           C  
ATOM    421  CZ3 TRP A 157      78.146  60.748  81.289  1.00  0.00           C  
ATOM    422  CH2 TRP A 157      79.196  60.389  82.153  1.00  0.00           C  
ATOM    423  N   GLN A 158      80.356  66.098  77.989  1.00  0.00           N  
ATOM    424  CA  GLN A 158      81.146  67.122  78.662  1.00  0.00           C  
ATOM    425  C   GLN A 158      80.249  68.242  79.182  1.00  0.00           C  
ATOM    426  O   GLN A 158      80.439  68.737  80.294  1.00  0.00           O  
ATOM    427  CB  GLN A 158      82.204  67.671  77.703  1.00  0.00           C  
ATOM    428  CG  GLN A 158      83.275  66.640  77.359  1.00  0.00           C  
ATOM    429  CD  GLN A 158      84.222  67.093  76.263  1.00  0.00           C  
ATOM    430  OE1 GLN A 158      85.209  66.417  75.966  1.00  0.00           O  
ATOM    431  NE2 GLN A 158      83.925  68.235  75.651  1.00  0.00           N  
ATOM    432  N   GLU A 159      79.266  68.634  78.378  1.00  0.00           N  
ATOM    433  CA  GLU A 159      78.330  69.680  78.776  1.00  0.00           C  
ATOM    434  C   GLU A 159      77.554  69.217  80.006  1.00  0.00           C  
ATOM    435  O   GLU A 159      77.255  70.008  80.905  1.00  0.00           O  
ATOM    436  CB  GLU A 159      77.359  69.980  77.633  1.00  0.00           C  
ATOM    437  CG  GLU A 159      77.978  70.759  76.484  1.00  0.00           C  
ATOM    438  CD  GLU A 159      77.071  70.835  75.269  1.00  0.00           C  
ATOM    439  OE1 GLU A 159      75.840  70.954  75.447  1.00  0.00           O  
ATOM    440  OE2 GLU A 159      77.592  70.789  74.135  1.00  0.00           O  
ATOM    441  N   LEU A 160      77.238  67.925  80.039  1.00  0.00           N  
ATOM    442  CA  LEU A 160      76.503  67.333  81.149  1.00  0.00           C  
ATOM    443  C   LEU A 160      77.338  67.343  82.427  1.00  0.00           C  
ATOM    444  O   LEU A 160      76.825  67.631  83.506  1.00  0.00           O  
ATOM    445  CB  LEU A 160      76.100  65.896  80.806  1.00  0.00           C  
ATOM    446  CG  LEU A 160      75.295  65.116  81.852  1.00  0.00           C  
ATOM    447  CD1 LEU A 160      73.980  65.827  82.129  1.00  0.00           C  
ATOM    448  CD2 LEU A 160      75.038  63.702  81.349  1.00  0.00           C  
ATOM    449  N   ARG A 161      78.623  67.022  82.305  1.00  0.00           N  
ATOM    450  CA  ARG A 161      79.510  67.008  83.465  1.00  0.00           C  
ATOM    451  C   ARG A 161      79.673  68.420  84.016  1.00  0.00           C  
ATOM    452  O   ARG A 161      79.728  68.621  85.227  1.00  0.00           O  
ATOM    453  CB  ARG A 161      80.885  66.455  83.090  1.00  0.00           C  
ATOM    454  CG  ARG A 161      80.896  64.993  82.682  1.00  0.00           C  
ATOM    455  CD  ARG A 161      82.317  64.554  82.384  1.00  0.00           C  
ATOM    456  NE  ARG A 161      83.184  64.738  83.544  1.00  0.00           N  
ATOM    457  CZ  ARG A 161      84.513  64.703  83.502  1.00  0.00           C  
ATOM    458  NH1 ARG A 161      85.217  64.878  84.612  1.00  0.00           N  
ATOM    459  NH2 ARG A 161      85.138  64.503  82.350  1.00  0.00           N  
ATOM    460  N   GLN A 162      79.755  69.394  83.115  1.00  0.00           N  
ATOM    461  CA  GLN A 162      79.911  70.789  83.509  1.00  0.00           C  
ATOM    462  C   GLN A 162      78.639  71.293  84.181  1.00  0.00           C  
ATOM    463  O   GLN A 162      78.695  71.970  85.209  1.00  0.00           O  
ATOM    464  CB  GLN A 162      80.224  71.646  82.284  1.00  0.00           C  
ATOM    465  CG  GLN A 162      81.513  71.257  81.580  1.00  0.00           C  
ATOM    466  CD  GLN A 162      81.733  72.031  80.297  1.00  0.00           C  
ATOM    467  OE1 GLN A 162      80.913  71.982  79.380  1.00  0.00           O  
ATOM    468  NE2 GLN A 162      82.847  72.752  80.225  1.00  0.00           N  
ATOM    469  N   LEU A 163      77.494  70.959  83.595  1.00  0.00           N  
ATOM    470  CA  LEU A 163      76.209  71.374  84.142  1.00  0.00           C  
ATOM    471  C   LEU A 163      76.061  70.852  85.567  1.00  0.00           C  
ATOM    472  O   LEU A 163      75.579  71.561  86.453  1.00  0.00           O  
ATOM    473  CB  LEU A 163      75.067  70.843  83.271  1.00  0.00           C  
ATOM    474  CG  LEU A 163      73.641  71.172  83.725  1.00  0.00           C  
ATOM    475  CD1 LEU A 163      73.490  72.673  83.929  1.00  0.00           C  
ATOM    476  CD2 LEU A 163      72.652  70.676  82.685  1.00  0.00           C  
ATOM    477  N   ARG A 164      76.484  69.610  85.781  1.00  0.00           N  
ATOM    478  CA  ARG A 164      76.410  68.993  87.099  1.00  0.00           C  
ATOM    479  C   ARG A 164      77.348  69.693  88.079  1.00  0.00           C  
ATOM    480  O   ARG A 164      77.028  69.838  89.260  1.00  0.00           O  
ATOM    481  CB  ARG A 164      76.753  67.505  87.001  1.00  0.00           C  
ATOM    482  CG  ARG A 164      75.665  66.682  86.326  1.00  0.00           C  
ATOM    483  CD  ARG A 164      76.119  65.261  86.045  1.00  0.00           C  
ATOM    484  NE  ARG A 164      75.036  64.444  85.501  1.00  0.00           N  
ATOM    485  CZ  ARG A 164      75.188  63.199  85.062  1.00  0.00           C  
ATOM    486  NH1 ARG A 164      74.147  62.530  84.586  1.00  0.00           N  
ATOM    487  NH2 ARG A 164      76.383  62.625  85.089  1.00  0.00           N  
ATOM    488  N   GLU A 165      78.504  70.128  87.589  1.00  0.00           N  
ATOM    489  CA  GLU A 165      79.460  70.833  88.436  1.00  0.00           C  
ATOM    490  C   GLU A 165      78.877  72.193  88.810  1.00  0.00           C  
ATOM    491  O   GLU A 165      79.000  72.644  89.950  1.00  0.00           O  
ATOM    492  CB  GLU A 165      80.793  71.017  87.705  1.00  0.00           C  
ATOM    493  CG  GLU A 165      81.584  69.726  87.532  1.00  0.00           C  
ATOM    494  CD  GLU A 165      82.869  69.920  86.745  1.00  0.00           C  
ATOM    495  OE1 GLU A 165      83.622  68.935  86.582  1.00  0.00           O  
ATOM    496  OE2 GLU A 165      83.125  71.054  86.287  1.00  0.00           O  
ATOM    497  N   GLN A 166      78.234  72.838  87.841  1.00  0.00           N  
ATOM    498  CA  GLN A 166      77.620  74.140  88.066  1.00  0.00           C  
ATOM    499  C   GLN A 166      76.495  74.007  89.088  1.00  0.00           C  
ATOM    500  O   GLN A 166      76.295  74.889  89.925  1.00  0.00           O  
ATOM    501  CB  GLN A 166      77.073  74.698  86.750  1.00  0.00           C  
ATOM    502  CG  GLN A 166      76.435  76.069  86.876  1.00  0.00           C  
ATOM    503  CD  GLN A 166      76.115  76.692  85.531  1.00  0.00           C  
ATOM    504  OE1 GLN A 166      75.577  77.797  85.460  1.00  0.00           O  
ATOM    505  NE2 GLN A 166      76.448  75.986  84.455  1.00  0.00           N  
ATOM    506  N   ILE A 167      75.763  72.898  89.016  1.00  0.00           N  
ATOM    507  CA  ILE A 167      74.671  72.642  89.945  1.00  0.00           C  
ATOM    508  C   ILE A 167      75.243  72.401  91.339  1.00  0.00           C  
ATOM    509  O   ILE A 167      74.701  72.881  92.336  1.00  0.00           O  
ATOM    510  CB  ILE A 167      73.836  71.411  89.512  1.00  0.00           C  
ATOM    511  CG1 ILE A 167      73.029  71.748  88.254  1.00  0.00           C  
ATOM    512  CG2 ILE A 167      72.901  70.984  90.634  1.00  0.00           C  
ATOM    513  CD1 ILE A 167      72.115  70.625  87.783  1.00  0.00           C  
ATOM    514  N   ARG A 168      76.343  71.658  91.404  1.00  0.00           N  
ATOM    515  CA  ARG A 168      76.982  71.377  92.681  1.00  0.00           C  
ATOM    516  C   ARG A 168      77.417  72.680  93.347  1.00  0.00           C  
ATOM    517  O   ARG A 168      77.159  72.895  94.528  1.00  0.00           O  
ATOM    518  CB  ARG A 168      78.195  70.461  92.485  1.00  0.00           C  
ATOM    519  CG  ARG A 168      79.048  70.308  93.737  1.00  0.00           C  
ATOM    520  CD  ARG A 168      80.199  69.337  93.537  1.00  0.00           C  
ATOM    521  NE  ARG A 168      79.743  67.952  93.451  1.00  0.00           N  
ATOM    522  CZ  ARG A 168      80.549  66.907  93.288  1.00  0.00           C  
ATOM    523  NH1 ARG A 168      80.045  65.682  93.223  1.00  0.00           N  
ATOM    524  NH2 ARG A 168      81.860  67.086  93.188  1.00  0.00           N  
ATOM    525  N   SER A 169      78.074  73.548  92.584  1.00  0.00           N  
ATOM    526  CA  SER A 169      78.535  74.826  93.116  1.00  0.00           C  
ATOM    527  C   SER A 169      77.387  75.645  93.693  1.00  0.00           C  
ATOM    528  O   SER A 169      77.510  76.212  94.779  1.00  0.00           O  
ATOM    529  CB  SER A 169      79.249  75.633  92.028  1.00  0.00           C  
ATOM    530  OG  SER A 169      80.487  75.035  91.686  1.00  0.00           O  
ATOM    531  N   LEU A 170      76.274  75.707  92.967  1.00  0.00           N  
ATOM    532  CA  LEU A 170      75.107  76.459  93.421  1.00  0.00           C  
ATOM    533  C   LEU A 170      74.471  75.845  94.663  1.00  0.00           C  
ATOM    534  O   LEU A 170      74.054  76.563  95.572  1.00  0.00           O  
ATOM    535  CB  LEU A 170      74.061  76.555  92.304  1.00  0.00           C  
ATOM    536  CG  LEU A 170      74.335  77.585  91.206  1.00  0.00           C  
ATOM    537  CD1 LEU A 170      73.323  77.431  90.083  1.00  0.00           C  
ATOM    538  CD2 LEU A 170      74.266  78.988  91.800  1.00  0.00           C  
ATOM    539  N   GLU A 171      74.393  74.518  94.706  1.00  0.00           N  
ATOM    540  CA  GLU A 171      73.805  73.849  95.860  1.00  0.00           C  
ATOM    541  C   GLU A 171      74.674  74.091  97.090  1.00  0.00           C  
ATOM    542  O   GLU A 171      74.168  74.220  98.205  1.00  0.00           O  
ATOM    543  CB  GLU A 171      73.667  72.350  95.599  1.00  0.00           C  
ATOM    544  CG  GLU A 171      72.761  72.016  94.426  1.00  0.00           C  
ATOM    545  CD  GLU A 171      72.674  70.526  94.165  1.00  0.00           C  
ATOM    546  OE1 GLU A 171      73.737  69.870  94.140  1.00  0.00           O  
ATOM    547  OE2 GLU A 171      71.549  70.014  93.978  1.00  0.00           O  
ATOM    548  N   GLU A 172      75.984  74.157  96.880  1.00  0.00           N  
ATOM    549  CA  GLU A 172      76.912  74.401  97.975  1.00  0.00           C  
ATOM    550  C   GLU A 172      76.831  75.854  98.432  1.00  0.00           C  
ATOM    551  O   GLU A 172      76.886  76.137  99.629  1.00  0.00           O  
ATOM    552  CB  GLU A 172      78.340  74.059  97.545  1.00  0.00           C  
ATOM    553  CG  GLU A 172      78.658  72.577  97.644  1.00  0.00           C  
ATOM    554  CD  GLU A 172      79.991  72.215  97.019  1.00  0.00           C  
ATOM    555  OE1 GLU A 172      80.981  72.939  97.256  1.00  0.00           O  
ATOM    556  OE2 GLU A 172      80.049  71.196  96.298  1.00  0.00           O  
ATOM    557  N   GLU A 173      76.696  76.775  97.481  1.00  0.00           N  
ATOM    558  CA  GLU A 173      76.594  78.187  97.829  1.00  0.00           C  
ATOM    559  C   GLU A 173      75.284  78.458  98.559  1.00  0.00           C  
ATOM    560  O   GLU A 173      75.218  79.333  99.424  1.00  0.00           O  
ATOM    561  CB  GLU A 173      76.672  79.070  96.582  1.00  0.00           C  
ATOM    562  CG  GLU A 173      76.343  80.533  96.865  1.00  0.00           C  
ATOM    563  CD  GLU A 173      76.513  81.423  95.653  1.00  0.00           C  
ATOM    564  OE1 GLU A 173      76.115  81.002  94.546  1.00  0.00           O  
ATOM    565  OE2 GLU A 173      77.033  82.550  95.810  1.00  0.00           O  
ATOM    566  N   LYS A 174      74.241  77.711  98.207  1.00  0.00           N  
ATOM    567  CA  LYS A 174      72.947  77.887  98.853  1.00  0.00           C  
ATOM    568  C   LYS A 174      73.101  77.616 100.342  1.00  0.00           C  
ATOM    569  O   LYS A 174      72.600  78.368 101.176  1.00  0.00           O  
ATOM    570  CB  LYS A 174      71.905  76.930  98.268  1.00  0.00           C  
ATOM    571  CG  LYS A 174      70.517  77.123  98.866  1.00  0.00           C  
ATOM    572  CD  LYS A 174      69.478  76.203  98.245  1.00  0.00           C  
ATOM    573  CE  LYS A 174      69.715  74.753  98.623  1.00  0.00           C  
ATOM    574  NZ  LYS A 174      68.658  73.862  98.064  1.00  0.00           N  
ATOM    575  N   GLU A 175      73.803  76.535 100.667  1.00  0.00           N  
ATOM    576  CA  GLU A 175      74.032  76.169 102.059  1.00  0.00           C  
ATOM    577  C   GLU A 175      74.869  77.224 102.766  1.00  0.00           C  
ATOM    578  O   GLU A 175      74.601  77.570 103.916  1.00  0.00           O  
ATOM    579  CB  GLU A 175      74.733  74.811 102.142  1.00  0.00           C  
ATOM    580  CG  GLU A 175      73.895  73.660 101.619  1.00  0.00           C  
ATOM    581  CD  GLU A 175      72.530  73.597 102.280  1.00  0.00           C  
ATOM    582  OE1 GLU A 175      72.476  73.520 103.526  1.00  0.00           O  
ATOM    583  OE2 GLU A 175      71.514  73.626 101.553  1.00  0.00           O  
ATOM    584  N   ALA A 176      75.883  77.733 102.075  1.00  0.00           N  
ATOM    585  CA  ALA A 176      76.751  78.755 102.644  1.00  0.00           C  
ATOM    586  C   ALA A 176      75.934  79.998 102.990  1.00  0.00           C  
ATOM    587  O   ALA A 176      76.129  80.607 104.043  1.00  0.00           O  
ATOM    588  CB  ALA A 176      77.857  79.110 101.660  1.00  0.00           C  
ATOM    589  N   VAL A 177      75.019  80.370 102.099  1.00  0.00           N  
ATOM    590  CA  VAL A 177      74.175  81.538 102.321  1.00  0.00           C  
ATOM    591  C   VAL A 177      73.269  81.328 103.531  1.00  0.00           C  
ATOM    592  O   VAL A 177      73.172  82.193 104.404  1.00  0.00           O  
ATOM    593  CB  VAL A 177      73.297  81.842 101.084  1.00  0.00           C  
ATOM    594  CG1 VAL A 177      72.322  82.974 101.398  1.00  0.00           C  
ATOM    595  CG2 VAL A 177      74.180  82.225  99.907  1.00  0.00           C  
ATOM    596  N   THR A 178      72.606  80.178 103.576  1.00  0.00           N  
ATOM    597  CA  THR A 178      71.712  79.853 104.680  1.00  0.00           C  
ATOM    598  C   THR A 178      72.451  79.925 106.012  1.00  0.00           C  
ATOM    599  O   THR A 178      71.889  80.344 107.024  1.00  0.00           O  
ATOM    600  CB  THR A 178      71.125  78.439 104.524  1.00  0.00           C  
ATOM    601  OG1 THR A 178      70.352  78.374 103.320  1.00  0.00           O  
ATOM    602  CG2 THR A 178      70.237  78.095 105.713  1.00  0.00           C  
ATOM    603  N   GLU A 179      73.712  79.508 106.007  1.00  0.00           N  
ATOM    604  CA  GLU A 179      74.523  79.530 107.216  1.00  0.00           C  
ATOM    605  C   GLU A 179      74.906  80.954 107.599  1.00  0.00           C  
ATOM    606  O   GLU A 179      74.913  81.305 108.780  1.00  0.00           O  
ATOM    607  CB  GLU A 179      75.783  78.684 107.022  1.00  0.00           C  
ATOM    608  CG  GLU A 179      75.497  77.198 106.904  1.00  0.00           C  
ATOM    609  CD  GLU A 179      74.910  76.616 108.178  1.00  0.00           C  
ATOM    610  OE1 GLU A 179      74.408  75.472 108.133  1.00  0.00           O  
ATOM    611  OE2 GLU A 179      74.957  77.296 109.226  1.00  0.00           O  
ATOM    612  N   ALA A 180      75.230  81.768 106.600  1.00  0.00           N  
ATOM    613  CA  ALA A 180      75.606  83.154 106.847  1.00  0.00           C  
ATOM    614  C   ALA A 180      74.422  83.885 107.467  1.00  0.00           C  
ATOM    615  O   ALA A 180      74.596  84.770 108.307  1.00  0.00           O  
ATOM    616  CB  ALA A 180      76.018  83.827 105.545  1.00  0.00           C  
ATOM    617  N   VAL A 181      73.217  83.505 107.049  1.00  0.00           N  
ATOM    618  CA  VAL A 181      71.995  84.112 107.565  1.00  0.00           C  
ATOM    619  C   VAL A 181      71.778  83.709 109.019  1.00  0.00           C  
ATOM    620  O   VAL A 181      71.492  84.552 109.868  1.00  0.00           O  
ATOM    621  CB  VAL A 181      70.760  83.683 106.738  1.00  0.00           C  
ATOM    622  CG1 VAL A 181      69.484  84.224 107.377  1.00  0.00           C  
ATOM    623  CG2 VAL A 181      70.890  84.197 105.313  1.00  0.00           C  
ATOM    624  N   ARG A 182      71.912  82.416 109.299  1.00  0.00           N  
ATOM    625  CA  ARG A 182      71.735  81.909 110.654  1.00  0.00           C  
ATOM    626  C   ARG A 182      72.737  82.574 111.592  1.00  0.00           C  
ATOM    627  O   ARG A 182      72.384  82.995 112.694  1.00  0.00           O  
ATOM    628  CB  ARG A 182      71.920  80.385 110.677  1.00  0.00           C  
ATOM    629  CG  ARG A 182      71.674  79.732 112.036  1.00  0.00           C  
ATOM    630  CD  ARG A 182      72.853  79.884 113.000  1.00  0.00           C  
ATOM    631  NE  ARG A 182      73.844  78.815 112.867  1.00  0.00           N  
ATOM    632  CZ  ARG A 182      74.686  78.678 111.846  1.00  0.00           C  
ATOM    633  NH1 ARG A 182      75.544  77.665 111.826  1.00  0.00           N  
ATOM    634  NH2 ARG A 182      74.685  79.554 110.850  1.00  0.00           N  
ATOM    635  N   ALA A 183      73.987  82.668 111.144  1.00  0.00           N  
ATOM    636  CA  ALA A 183      75.049  83.277 111.937  1.00  0.00           C  
ATOM    637  C   ALA A 183      74.792  84.763 112.166  1.00  0.00           C  
ATOM    638  O   ALA A 183      75.117  85.302 113.225  1.00  0.00           O  
ATOM    639  CB  ALA A 183      76.393  83.082 111.244  1.00  0.00           C  
ATOM    640  N   LEU A 184      74.214  85.422 111.168  1.00  0.00           N  
ATOM    641  CA  LEU A 184      73.913  86.844 111.270  1.00  0.00           C  
ATOM    642  C   LEU A 184      72.834  87.083 112.324  1.00  0.00           C  
ATOM    643  O   LEU A 184      72.986  87.936 113.198  1.00  0.00           O  
ATOM    644  CB  LEU A 184      73.448  87.382 109.914  1.00  0.00           C  
ATOM    645  CG  LEU A 184      73.135  88.879 109.837  1.00  0.00           C  
ATOM    646  CD1 LEU A 184      74.376  89.680 110.191  1.00  0.00           C  
ATOM    647  CD2 LEU A 184      72.658  89.231 108.436  1.00  0.00           C  
ATOM    648  N   VAL A 185      71.748  86.322 112.239  1.00  0.00           N  
ATOM    649  CA  VAL A 185      70.646  86.447 113.186  1.00  0.00           C  
ATOM    650  C   VAL A 185      71.123  86.234 114.621  1.00  0.00           C  
ATOM    651  O   VAL A 185      70.785  87.003 115.521  1.00  0.00           O  
ATOM    652  CB  VAL A 185      69.529  85.427 112.869  1.00  0.00           C  
ATOM    653  CG1 VAL A 185      68.440  85.486 113.937  1.00  0.00           C  
ATOM    654  CG2 VAL A 185      68.940  85.721 111.498  1.00  0.00           C  
ATOM    655  N   VAL A 186      71.912  85.186 114.830  1.00  0.00           N  
ATOM    656  CA  VAL A 186      72.431  84.883 116.158  1.00  0.00           C  
ATOM    657  C   VAL A 186      73.403  85.965 116.613  1.00  0.00           C  
ATOM    658  O   VAL A 186      73.414  86.354 117.780  1.00  0.00           O  
ATOM    659  CB  VAL A 186      73.160  83.522 116.171  1.00  0.00           C  
ATOM    660  CG1 VAL A 186      73.789  83.277 117.534  1.00  0.00           C  
ATOM    661  CG2 VAL A 186      72.182  82.410 115.834  1.00  0.00           C  
ATOM    662  N   ASN A 195      74.204  86.456 115.675  1.00  0.00           N  
ATOM    663  CA  ASN A 195      75.203  87.479 115.957  1.00  0.00           C  
ATOM    664  C   ASN A 195      74.604  88.849 116.275  1.00  0.00           C  
ATOM    665  O   ASN A 195      75.107  89.567 117.144  1.00  0.00           O  
ATOM    666  CB  ASN A 195      76.153  87.599 114.763  1.00  0.00           C  
ATOM    667  CG  ASN A 195      77.560  87.964 115.173  1.00  0.00           C  
ATOM    668  OD1 ASN A 195      78.167  87.286 116.002  1.00  0.00           O  
ATOM    669  ND2 ASN A 195      78.092  89.034 114.590  1.00  0.00           N  
ATOM    670  N   GLN A 196      73.531  89.212 115.577  1.00  0.00           N  
ATOM    671  CA  GLN A 196      72.895  90.508 115.790  1.00  0.00           C  
ATOM    672  C   GLN A 196      71.942  90.543 116.983  1.00  0.00           C  
ATOM    673  O   GLN A 196      71.728  91.602 117.573  1.00  0.00           O  
ATOM    674  CB  GLN A 196      72.160  90.948 114.522  1.00  0.00           C  
ATOM    675  CG  GLN A 196      73.074  91.129 113.320  1.00  0.00           C  
ATOM    676  CD  GLN A 196      74.293  91.978 113.638  1.00  0.00           C  
ATOM    677  OE1 GLN A 196      75.428  91.497 113.600  1.00  0.00           O  
ATOM    678  NE2 GLN A 196      74.064  93.246 113.960  1.00  0.00           N  
ATOM    679  N   ASP A 197      71.361  89.394 117.322  1.00  0.00           N  
ATOM    680  CA  ASP A 197      70.453  89.289 118.468  1.00  0.00           C  
ATOM    681  C   ASP A 197      69.508  90.494 118.534  1.00  0.00           C  
ATOM    682  O   ASP A 197      69.420  91.172 119.563  1.00  0.00           O  
ATOM    683  CB  ASP A 197      71.293  89.201 119.750  1.00  0.00           C  
ATOM    684  CG  ASP A 197      70.493  88.740 120.955  1.00  0.00           C  
ATOM    685  OD1 ASP A 197      71.075  88.703 122.059  1.00  0.00           O  
ATOM    686  OD2 ASP A 197      69.299  88.410 120.810  1.00  0.00           O  
ATOM    687  N   ASN A 198      68.795  90.745 117.438  1.00  0.00           N  
ATOM    688  CA  ASN A 198      67.884  91.884 117.344  1.00  0.00           C  
ATOM    689  C   ASN A 198      66.513  91.464 116.812  1.00  0.00           C  
ATOM    690  O   ASN A 198      66.417  90.589 115.953  1.00  0.00           O  
ATOM    691  CB  ASN A 198      68.497  92.940 116.415  1.00  0.00           C  
ATOM    692  CG  ASN A 198      67.739  94.250 116.431  1.00  0.00           C  
ATOM    693  OD1 ASN A 198      66.537  94.288 116.185  1.00  0.00           O  
ATOM    694  ND2 ASN A 198      68.445  95.339 116.719  1.00  0.00           N  
ATOM    695  N   SER A 199      65.454  92.091 117.317  1.00  0.00           N  
ATOM    696  CA  SER A 199      64.100  91.764 116.878  1.00  0.00           C  
ATOM    697  C   SER A 199      63.820  92.326 115.488  1.00  0.00           C  
ATOM    698  O   SER A 199      62.860  91.928 114.829  1.00  0.00           O  
ATOM    699  CB  SER A 199      63.070  92.329 117.857  1.00  0.00           C  
ATOM    700  OG  SER A 199      63.028  93.743 117.784  1.00  0.00           O  
ATOM    701  N   GLN A 200      64.664  93.255 115.052  1.00  0.00           N  
ATOM    702  CA  GLN A 200      64.514  93.891 113.748  1.00  0.00           C  
ATOM    703  C   GLN A 200      65.618  93.478 112.784  1.00  0.00           C  
ATOM    704  O   GLN A 200      66.086  94.289 111.983  1.00  0.00           O  
ATOM    705  CB  GLN A 200      64.524  95.413 113.910  1.00  0.00           C  
ATOM    706  CG  GLN A 200      63.369  95.960 114.736  1.00  0.00           C  
ATOM    707  CD  GLN A 200      62.031  95.824 114.033  1.00  0.00           C  
ATOM    708  OE1 GLN A 200      60.987  96.142 114.599  1.00  0.00           O  
ATOM    709  NE2 GLN A 200      62.058  95.355 112.789  1.00  0.00           N  
ATOM    710  N   VAL A 201      66.032  92.218 112.858  1.00  0.00           N  
ATOM    711  CA  VAL A 201      67.089  91.719 111.988  1.00  0.00           C  
ATOM    712  C   VAL A 201      66.660  91.732 110.521  1.00  0.00           C  
ATOM    713  O   VAL A 201      67.491  91.899 109.629  1.00  0.00           O  
ATOM    714  CB  VAL A 201      67.511  90.284 112.385  1.00  0.00           C  
ATOM    715  CG1 VAL A 201      66.382  89.304 112.096  1.00  0.00           C  
ATOM    716  CG2 VAL A 201      68.778  89.893 111.642  1.00  0.00           C  
ATOM    717  N   GLN A 202      65.362  91.561 110.278  1.00  0.00           N  
ATOM    718  CA  GLN A 202      64.827  91.562 108.918  1.00  0.00           C  
ATOM    719  C   GLN A 202      65.100  92.877 108.199  1.00  0.00           C  
ATOM    720  O   GLN A 202      65.119  92.929 106.970  1.00  0.00           O  
ATOM    721  CB  GLN A 202      63.314  91.318 108.926  1.00  0.00           C  
ATOM    722  CG  GLN A 202      62.890  89.859 108.914  1.00  0.00           C  
ATOM    723  CD  GLN A 202      63.170  89.150 110.219  1.00  0.00           C  
ATOM    724  OE1 GLN A 202      62.715  89.579 111.281  1.00  0.00           O  
ATOM    725  NE2 GLN A 202      63.914  88.053 110.149  1.00  0.00           N  
ATOM    726  N   GLN A 203      65.305  93.939 108.968  1.00  0.00           N  
ATOM    727  CA  GLN A 203      65.559  95.252 108.390  1.00  0.00           C  
ATOM    728  C   GLN A 203      67.041  95.500 108.134  1.00  0.00           C  
ATOM    729  O   GLN A 203      67.422  96.548 107.613  1.00  0.00           O  
ATOM    730  CB  GLN A 203      64.995  96.340 109.306  1.00  0.00           C  
ATOM    731  CG  GLN A 203      63.505  96.193 109.570  1.00  0.00           C  
ATOM    732  CD  GLN A 203      62.942  97.323 110.410  1.00  0.00           C  
ATOM    733  OE1 GLN A 203      63.386  97.560 111.535  1.00  0.00           O  
ATOM    734  NE2 GLN A 203      61.956  98.027 109.866  1.00  0.00           N  
ATOM    735  N   ASP A 205      67.876  94.534 108.501  1.00  0.00           N  
ATOM    736  CA  ASP A 205      69.313  94.660 108.291  1.00  0.00           C  
ATOM    737  C   ASP A 205      69.633  94.523 106.807  1.00  0.00           C  
ATOM    738  O   ASP A 205      69.186  93.581 106.152  1.00  0.00           O  
ATOM    739  CB  ASP A 205      70.066  93.584 109.073  1.00  0.00           C  
ATOM    740  CG  ASP A 205      71.559  93.613 108.808  1.00  0.00           C  
ATOM    741  OD1 ASP A 205      72.204  94.632 109.130  1.00  0.00           O  
ATOM    742  OD2 ASP A 205      72.088  92.617 108.273  1.00  0.00           O  
ATOM    743  N   PRO A 206      70.411  95.468 106.257  1.00  0.00           N  
ATOM    744  CA  PRO A 206      70.789  95.445 104.841  1.00  0.00           C  
ATOM    745  C   PRO A 206      71.472  94.141 104.440  1.00  0.00           C  
ATOM    746  O   PRO A 206      71.206  93.595 103.368  1.00  0.00           O  
ATOM    747  CB  PRO A 206      71.725  96.645 104.720  1.00  0.00           C  
ATOM    748  CG  PRO A 206      71.167  97.597 105.730  1.00  0.00           C  
ATOM    749  CD  PRO A 206      70.916  96.689 106.909  1.00  0.00           C  
ATOM    750  N   GLN A 207      72.350  93.647 105.308  1.00  0.00           N  
ATOM    751  CA  GLN A 207      73.077  92.411 105.040  1.00  0.00           C  
ATOM    752  C   GLN A 207      72.140  91.209 105.035  1.00  0.00           C  
ATOM    753  O   GLN A 207      72.272  90.313 104.201  1.00  0.00           O  
ATOM    754  CB  GLN A 207      74.173  92.200 106.088  1.00  0.00           C  
ATOM    755  CG  GLN A 207      75.174  91.118 105.719  1.00  0.00           C  
ATOM    756  CD  GLN A 207      76.089  91.538 104.583  1.00  0.00           C  
ATOM    757  OE1 GLN A 207      75.632  92.032 103.552  1.00  0.00           O  
ATOM    758  NE2 GLN A 207      77.390  91.338 104.765  1.00  0.00           N  
ATOM    759  N   TYR A 208      71.195  91.192 105.970  1.00  0.00           N  
ATOM    760  CA  TYR A 208      70.237  90.097 106.062  1.00  0.00           C  
ATOM    761  C   TYR A 208      69.401  89.999 104.792  1.00  0.00           C  
ATOM    762  O   TYR A 208      69.171  88.906 104.272  1.00  0.00           O  
ATOM    763  CB  TYR A 208      69.324  90.293 107.278  1.00  0.00           C  
ATOM    764  CG  TYR A 208      68.195  89.289 107.375  1.00  0.00           C  
ATOM    765  CD1 TYR A 208      67.032  89.443 106.620  1.00  0.00           C  
ATOM    766  CD2 TYR A 208      68.298  88.171 108.201  1.00  0.00           C  
ATOM    767  CE1 TYR A 208      66.001  88.508 106.683  1.00  0.00           C  
ATOM    768  CE2 TYR A 208      67.272  87.229 108.271  1.00  0.00           C  
ATOM    769  CZ  TYR A 208      66.128  87.405 107.508  1.00  0.00           C  
ATOM    770  OH  TYR A 208      65.115  86.477 107.561  1.00  0.00           O  
ATOM    771  N   GLN A 209      68.947  91.145 104.297  1.00  0.00           N  
ATOM    772  CA  GLN A 209      68.132  91.183 103.090  1.00  0.00           C  
ATOM    773  C   GLN A 209      68.963  90.819 101.864  1.00  0.00           C  
ATOM    774  O   GLN A 209      68.455  90.228 100.912  1.00  0.00           O  
ATOM    775  CB  GLN A 209      67.523  92.576 102.915  1.00  0.00           C  
ATOM    776  CG  GLN A 209      66.739  93.052 104.129  1.00  0.00           C  
ATOM    777  CD  GLN A 209      66.103  94.412 103.918  1.00  0.00           C  
ATOM    778  OE1 GLN A 209      66.768  95.364 103.508  1.00  0.00           O  
ATOM    779  NE2 GLN A 209      64.809  94.512 104.207  1.00  0.00           N  
ATOM    780  N   SER A 210      70.243  91.171 101.897  1.00  0.00           N  
ATOM    781  CA  SER A 210      71.147  90.878 100.792  1.00  0.00           C  
ATOM    782  C   SER A 210      71.352  89.371 100.657  1.00  0.00           C  
ATOM    783  O   SER A 210      71.358  88.830  99.551  1.00  0.00           O  
ATOM    784  CB  SER A 210      72.495  91.564 101.023  1.00  0.00           C  
ATOM    785  OG  SER A 210      73.390  91.304  99.957  1.00  0.00           O  
ATOM    786  N   LEU A 211      71.517  88.699 101.791  1.00  0.00           N  
ATOM    787  CA  LEU A 211      71.714  87.254 101.807  1.00  0.00           C  
ATOM    788  C   LEU A 211      70.443  86.526 101.383  1.00  0.00           C  
ATOM    789  O   LEU A 211      70.487  85.583 100.593  1.00  0.00           O  
ATOM    790  CB  LEU A 211      72.125  86.797 103.209  1.00  0.00           C  
ATOM    791  CG  LEU A 211      73.485  87.296 103.700  1.00  0.00           C  
ATOM    792  CD1 LEU A 211      73.658  86.959 105.175  1.00  0.00           C  
ATOM    793  CD2 LEU A 211      74.587  86.666 102.862  1.00  0.00           C  
ATOM    794  N   ARG A 212      69.311  86.967 101.921  1.00  0.00           N  
ATOM    795  CA  ARG A 212      68.024  86.367 101.598  1.00  0.00           C  
ATOM    796  C   ARG A 212      67.740  86.488 100.106  1.00  0.00           C  
ATOM    797  O   ARG A 212      67.156  85.589  99.500  1.00  0.00           O  
ATOM    798  CB  ARG A 212      66.916  87.050 102.403  1.00  0.00           C  
ATOM    799  CG  ARG A 212      66.851  86.615 103.860  1.00  0.00           C  
ATOM    800  CD  ARG A 212      66.222  85.236 103.985  1.00  0.00           C  
ATOM    801  NE  ARG A 212      64.889  85.279 104.588  1.00  0.00           N  
ATOM    802  CZ  ARG A 212      63.878  86.027 104.151  1.00  0.00           C  
ATOM    803  NH1 ARG A 212      62.707  85.988 104.774  1.00  0.00           N  
ATOM    804  NH2 ARG A 212      64.030  86.817 103.096  1.00  0.00           N  
ATOM    805  N   ALA A 213      68.160  87.605  99.520  1.00  0.00           N  
ATOM    806  CA  ALA A 213      67.958  87.843  98.097  1.00  0.00           C  
ATOM    807  C   ALA A 213      68.789  86.855  97.285  1.00  0.00           C  
ATOM    808  O   ALA A 213      68.292  86.239  96.342  1.00  0.00           O  
ATOM    809  CB  ALA A 213      68.352  89.271  97.745  1.00  0.00           C  
ATOM    810  N   ARG A 214      70.058  86.709  97.655  1.00  0.00           N  
ATOM    811  CA  ARG A 214      70.942  85.786  96.956  1.00  0.00           C  
ATOM    812  C   ARG A 214      70.401  84.371  97.103  1.00  0.00           C  
ATOM    813  O   ARG A 214      70.508  83.557  96.188  1.00  0.00           O  
ATOM    814  CB  ARG A 214      72.362  85.866  97.525  1.00  0.00           C  
ATOM    815  CG  ARG A 214      73.350  84.905  96.872  1.00  0.00           C  
ATOM    816  CD  ARG A 214      73.381  85.073  95.359  1.00  0.00           C  
ATOM    817  NE  ARG A 214      74.294  84.127  94.722  1.00  0.00           N  
ATOM    818  CZ  ARG A 214      74.408  83.966  93.406  1.00  0.00           C  
ATOM    819  NH1 ARG A 214      75.267  83.081  92.918  1.00  0.00           N  
ATOM    820  NH2 ARG A 214      73.659  84.683  92.578  1.00  0.00           N  
ATOM    821  N   GLY A 215      69.812  84.090  98.261  1.00  0.00           N  
ATOM    822  CA  GLY A 215      69.249  82.776  98.508  1.00  0.00           C  
ATOM    823  C   GLY A 215      68.125  82.464  97.539  1.00  0.00           C  
ATOM    824  O   GLY A 215      68.041  81.355  97.007  1.00  0.00           O  
ATOM    825  N   ARG A 216      67.254  83.443  97.305  1.00  0.00           N  
ATOM    826  CA  ARG A 216      66.141  83.250  96.385  1.00  0.00           C  
ATOM    827  C   ARG A 216      66.642  83.154  94.942  1.00  0.00           C  
ATOM    828  O   ARG A 216      66.085  82.416  94.131  1.00  0.00           O  
ATOM    829  CB  ARG A 216      65.129  84.399  96.510  1.00  0.00           C  
ATOM    830  CG  ARG A 216      64.327  84.400  97.811  1.00  0.00           C  
ATOM    831  CD  ARG A 216      63.123  85.342  97.720  1.00  0.00           C  
ATOM    832  NE  ARG A 216      63.522  86.737  97.552  1.00  0.00           N  
ATOM    833  CZ  ARG A 216      63.998  87.502  98.529  1.00  0.00           C  
ATOM    834  NH1 ARG A 216      64.343  88.759  98.281  1.00  0.00           N  
ATOM    835  NH2 ARG A 216      64.117  87.017  99.759  1.00  0.00           N  
ATOM    836  N   GLU A 217      67.697  83.900  94.627  1.00  0.00           N  
ATOM    837  CA  GLU A 217      68.262  83.888  93.283  1.00  0.00           C  
ATOM    838  C   GLU A 217      68.867  82.521  92.980  1.00  0.00           C  
ATOM    839  O   GLU A 217      68.674  81.971  91.895  1.00  0.00           O  
ATOM    840  CB  GLU A 217      69.329  84.976  93.149  1.00  0.00           C  
ATOM    841  CG  GLU A 217      69.987  85.055  91.778  1.00  0.00           C  
ATOM    842  CD  GLU A 217      68.978  85.123  90.642  1.00  0.00           C  
ATOM    843  OE1 GLU A 217      68.035  85.940  90.722  1.00  0.00           O  
ATOM    844  OE2 GLU A 217      69.135  84.362  89.664  1.00  0.00           O  
ATOM    845  N   ILE A 218      69.599  81.978  93.948  1.00  0.00           N  
ATOM    846  CA  ILE A 218      70.220  80.670  93.789  1.00  0.00           C  
ATOM    847  C   ILE A 218      69.144  79.636  93.503  1.00  0.00           C  
ATOM    848  O   ILE A 218      69.271  78.834  92.577  1.00  0.00           O  
ATOM    849  CB  ILE A 218      70.986  80.252  95.065  1.00  0.00           C  
ATOM    850  CG1 ILE A 218      72.152  81.211  95.310  1.00  0.00           C  
ATOM    851  CG2 ILE A 218      71.493  78.825  94.925  1.00  0.00           C  
ATOM    852  CD1 ILE A 218      72.911  80.941  96.594  1.00  0.00           C  
ATOM    853  N   ARG A 219      68.079  79.663  94.296  1.00  0.00           N  
ATOM    854  CA  ARG A 219      66.984  78.720  94.124  1.00  0.00           C  
ATOM    855  C   ARG A 219      66.331  78.868  92.754  1.00  0.00           C  
ATOM    856  O   ARG A 219      65.875  77.884  92.172  1.00  0.00           O  
ATOM    857  CB  ARG A 219      65.949  78.905  95.237  1.00  0.00           C  
ATOM    858  CG  ARG A 219      66.462  78.479  96.610  1.00  0.00           C  
ATOM    859  CD  ARG A 219      65.421  78.678  97.704  1.00  0.00           C  
ATOM    860  NE  ARG A 219      65.883  78.170  98.996  1.00  0.00           N  
ATOM    861  CZ  ARG A 219      66.969  78.605  99.632  1.00  0.00           C  
ATOM    862  NH1 ARG A 219      67.308  78.080 100.803  1.00  0.00           N  
ATOM    863  NH2 ARG A 219      67.717  79.563  99.102  1.00  0.00           N  
ATOM    864  N   LYS A 220      66.289  80.095  92.241  1.00  0.00           N  
ATOM    865  CA  LYS A 220      65.705  80.340  90.928  1.00  0.00           C  
ATOM    866  C   LYS A 220      66.605  79.726  89.863  1.00  0.00           C  
ATOM    867  O   LYS A 220      66.139  79.005  88.985  1.00  0.00           O  
ATOM    868  CB  LYS A 220      65.560  81.842  90.663  1.00  0.00           C  
ATOM    869  CG  LYS A 220      65.059  82.166  89.257  1.00  0.00           C  
ATOM    870  CD  LYS A 220      65.066  83.660  88.975  1.00  0.00           C  
ATOM    871  CE  LYS A 220      64.646  83.944  87.539  1.00  0.00           C  
ATOM    872  NZ  LYS A 220      64.718  85.393  87.204  1.00  0.00           N  
ATOM    873  N   GLN A 221      67.900  80.014  89.943  1.00  0.00           N  
ATOM    874  CA  GLN A 221      68.853  79.479  88.979  1.00  0.00           C  
ATOM    875  C   GLN A 221      68.813  77.955  88.942  1.00  0.00           C  
ATOM    876  O   GLN A 221      68.950  77.353  87.877  1.00  0.00           O  
ATOM    877  CB  GLN A 221      70.269  79.958  89.307  1.00  0.00           C  
ATOM    878  CG  GLN A 221      70.516  81.413  88.947  1.00  0.00           C  
ATOM    879  CD  GLN A 221      71.923  81.870  89.280  1.00  0.00           C  
ATOM    880  OE1 GLN A 221      72.904  81.221  88.912  1.00  0.00           O  
ATOM    881  NE2 GLN A 221      72.030  83.000  89.972  1.00  0.00           N  
ATOM    882  N   LEU A 222      68.621  77.331  90.101  1.00  0.00           N  
ATOM    883  CA  LEU A 222      68.559  75.875  90.162  1.00  0.00           C  
ATOM    884  C   LEU A 222      67.305  75.335  89.478  1.00  0.00           C  
ATOM    885  O   LEU A 222      67.334  74.256  88.884  1.00  0.00           O  
ATOM    886  CB  LEU A 222      68.610  75.392  91.617  1.00  0.00           C  
ATOM    887  CG  LEU A 222      69.982  75.448  92.300  1.00  0.00           C  
ATOM    888  CD1 LEU A 222      69.848  75.052  93.767  1.00  0.00           C  
ATOM    889  CD2 LEU A 222      70.953  74.515  91.582  1.00  0.00           C  
ATOM    890  N   THR A 223      66.207  76.083  89.553  1.00  0.00           N  
ATOM    891  CA  THR A 223      64.964  75.645  88.927  1.00  0.00           C  
ATOM    892  C   THR A 223      65.137  75.620  87.411  1.00  0.00           C  
ATOM    893  O   THR A 223      64.361  74.985  86.696  1.00  0.00           O  
ATOM    894  CB  THR A 223      63.775  76.576  89.290  1.00  0.00           C  
ATOM    895  OG1 THR A 223      62.539  75.905  89.011  1.00  0.00           O  
ATOM    896  CG2 THR A 223      63.821  77.855  88.475  1.00  0.00           C  
ATOM    897  N   LEU A 224      66.162  76.314  86.927  1.00  0.00           N  
ATOM    898  CA  LEU A 224      66.445  76.359  85.496  1.00  0.00           C  
ATOM    899  C   LEU A 224      67.410  75.246  85.104  1.00  0.00           C  
ATOM    900  O   LEU A 224      67.266  74.627  84.049  1.00  0.00           O  
ATOM    901  CB  LEU A 224      67.064  77.705  85.109  1.00  0.00           C  
ATOM    902  CG  LEU A 224      66.257  78.979  85.369  1.00  0.00           C  
ATOM    903  CD1 LEU A 224      67.057  80.179  84.879  1.00  0.00           C  
ATOM    904  CD2 LEU A 224      64.914  78.905  84.659  1.00  0.00           C  
ATOM    905  N   LEU A 225      68.391  74.991  85.964  1.00  0.00           N  
ATOM    906  CA  LEU A 225      69.399  73.972  85.693  1.00  0.00           C  
ATOM    907  C   LEU A 225      68.929  72.529  85.858  1.00  0.00           C  
ATOM    908  O   LEU A 225      69.372  71.644  85.123  1.00  0.00           O  
ATOM    909  CB  LEU A 225      70.633  74.216  86.569  1.00  0.00           C  
ATOM    910  CG  LEU A 225      71.352  75.552  86.351  1.00  0.00           C  
ATOM    911  CD1 LEU A 225      72.577  75.621  87.247  1.00  0.00           C  
ATOM    912  CD2 LEU A 225      71.762  75.697  84.893  1.00  0.00           C  
ATOM    913  N   TYR A 226      68.040  72.283  86.814  1.00  0.00           N  
ATOM    914  CA  TYR A 226      67.542  70.930  87.042  1.00  0.00           C  
ATOM    915  C   TYR A 226      66.841  70.349  85.813  1.00  0.00           C  
ATOM    916  O   TYR A 226      67.125  69.222  85.407  1.00  0.00           O  
ATOM    917  CB  TYR A 226      66.609  70.910  88.257  1.00  0.00           C  
ATOM    918  CG  TYR A 226      67.338  71.039  89.578  1.00  0.00           C  
ATOM    919  CD1 TYR A 226      66.703  71.569  90.701  1.00  0.00           C  
ATOM    920  CD2 TYR A 226      68.664  70.624  89.707  1.00  0.00           C  
ATOM    921  CE1 TYR A 226      67.371  71.686  91.920  1.00  0.00           C  
ATOM    922  CE2 TYR A 226      69.341  70.736  90.921  1.00  0.00           C  
ATOM    923  CZ  TYR A 226      68.689  71.268  92.021  1.00  0.00           C  
ATOM    924  OH  TYR A 226      69.357  71.384  93.219  1.00  0.00           O  
ATOM    925  N   PRO A 227      65.910  71.106  85.207  1.00  0.00           N  
ATOM    926  CA  PRO A 227      65.215  70.593  84.021  1.00  0.00           C  
ATOM    927  C   PRO A 227      66.193  70.404  82.860  1.00  0.00           C  
ATOM    928  O   PRO A 227      66.082  69.454  82.086  1.00  0.00           O  
ATOM    929  CB  PRO A 227      64.180  71.680  83.731  1.00  0.00           C  
ATOM    930  CG  PRO A 227      63.895  72.245  85.088  1.00  0.00           C  
ATOM    931  CD  PRO A 227      65.279  72.351  85.679  1.00  0.00           C  
ATOM    932  N   LYS A 228      67.151  71.319  82.752  1.00  0.00           N  
ATOM    933  CA  LYS A 228      68.157  71.269  81.699  1.00  0.00           C  
ATOM    934  C   LYS A 228      69.042  70.037  81.853  1.00  0.00           C  
ATOM    935  O   LYS A 228      69.431  69.412  80.865  1.00  0.00           O  
ATOM    936  CB  LYS A 228      69.018  72.535  81.737  1.00  0.00           C  
ATOM    937  CG  LYS A 228      70.200  72.527  80.781  1.00  0.00           C  
ATOM    938  CD  LYS A 228      69.764  72.319  79.337  1.00  0.00           C  
ATOM    939  CE  LYS A 228      70.970  72.280  78.405  1.00  0.00           C  
ATOM    940  NZ  LYS A 228      70.593  71.958  77.000  1.00  0.00           N  
ATOM    941  N   GLU A 229      69.358  69.696  83.098  1.00  0.00           N  
ATOM    942  CA  GLU A 229      70.196  68.539  83.390  1.00  0.00           C  
ATOM    943  C   GLU A 229      69.483  67.255  82.977  1.00  0.00           C  
ATOM    944  O   GLU A 229      70.078  66.377  82.353  1.00  0.00           O  
ATOM    945  CB  GLU A 229      70.532  68.502  84.886  1.00  0.00           C  
ATOM    946  CG  GLU A 229      71.503  67.403  85.299  1.00  0.00           C  
ATOM    947  CD  GLU A 229      70.878  66.024  85.277  1.00  0.00           C  
ATOM    948  OE1 GLU A 229      69.860  65.820  85.972  1.00  0.00           O  
ATOM    949  OE2 GLU A 229      71.405  65.142  84.567  1.00  0.00           O  
ATOM    950  N   ALA A 230      68.206  67.152  83.328  1.00  0.00           N  
ATOM    951  CA  ALA A 230      67.416  65.978  82.983  1.00  0.00           C  
ATOM    952  C   ALA A 230      67.332  65.844  81.466  1.00  0.00           C  
ATOM    953  O   ALA A 230      67.390  64.739  80.924  1.00  0.00           O  
ATOM    954  CB  ALA A 230      66.022  66.095  83.577  1.00  0.00           C  
ATOM    955  N   GLN A 231      67.201  66.980  80.790  1.00  0.00           N  
ATOM    956  CA  GLN A 231      67.113  67.013  79.334  1.00  0.00           C  
ATOM    957  C   GLN A 231      68.407  66.522  78.689  1.00  0.00           C  
ATOM    958  O   GLN A 231      68.387  65.620  77.852  1.00  0.00           O  
ATOM    959  CB  GLN A 231      66.813  68.440  78.863  1.00  0.00           C  
ATOM    960  CG  GLN A 231      66.904  68.638  77.360  1.00  0.00           C  
ATOM    961  CD  GLN A 231      66.676  70.081  76.941  1.00  0.00           C  
ATOM    962  OE1 GLN A 231      66.844  70.433  75.772  1.00  0.00           O  
ATOM    963  NE2 GLN A 231      66.288  70.922  77.894  1.00  0.00           N  
ATOM    964  N   LEU A 232      69.526  67.127  79.075  1.00  0.00           N  
ATOM    965  CA  LEU A 232      70.827  66.750  78.536  1.00  0.00           C  
ATOM    966  C   LEU A 232      71.139  65.285  78.799  1.00  0.00           C  
ATOM    967  O   LEU A 232      71.599  64.569  77.910  1.00  0.00           O  
ATOM    968  CB  LEU A 232      71.938  67.608  79.147  1.00  0.00           C  
ATOM    969  CG  LEU A 232      72.380  68.866  78.400  1.00  0.00           C  
ATOM    970  CD1 LEU A 232      73.520  69.524  79.162  1.00  0.00           C  
ATOM    971  CD2 LEU A 232      72.831  68.503  76.991  1.00  0.00           C  
ATOM    972  N   GLU A 233      70.895  64.845  80.028  1.00  0.00           N  
ATOM    973  CA  GLU A 233      71.160  63.464  80.395  1.00  0.00           C  
ATOM    974  C   GLU A 233      70.442  62.504  79.450  1.00  0.00           C  
ATOM    975  O   GLU A 233      71.029  61.528  78.983  1.00  0.00           O  
ATOM    976  CB  GLU A 233      70.719  63.209  81.836  1.00  0.00           C  
ATOM    977  CG  GLU A 233      70.820  61.761  82.261  1.00  0.00           C  
ATOM    978  CD  GLU A 233      70.408  61.553  83.699  1.00  0.00           C  
ATOM    979  OE1 GLU A 233      71.249  61.757  84.596  1.00  0.00           O  
ATOM    980  OE2 GLU A 233      69.236  61.197  83.931  1.00  0.00           O  
ATOM    981  N   GLU A 234      69.175  62.784  79.162  1.00  0.00           N  
ATOM    982  CA  GLU A 234      68.417  61.919  78.268  1.00  0.00           C  
ATOM    983  C   GLU A 234      68.972  61.963  76.849  1.00  0.00           C  
ATOM    984  O   GLU A 234      69.121  60.923  76.206  1.00  0.00           O  
ATOM    985  CB  GLU A 234      66.938  62.307  78.250  1.00  0.00           C  
ATOM    986  CG  GLU A 234      66.100  61.378  77.385  1.00  0.00           C  
ATOM    987  CD  GLU A 234      64.618  61.665  77.464  1.00  0.00           C  
ATOM    988  OE1 GLU A 234      63.839  60.922  76.830  1.00  0.00           O  
ATOM    989  OE2 GLU A 234      64.230  62.629  78.157  1.00  0.00           O  
ATOM    990  N   GLN A 235      69.279  63.164  76.363  1.00  0.00           N  
ATOM    991  CA  GLN A 235      69.819  63.313  75.016  1.00  0.00           C  
ATOM    992  C   GLN A 235      71.111  62.516  74.873  1.00  0.00           C  
ATOM    993  O   GLN A 235      71.341  61.871  73.850  1.00  0.00           O  
ATOM    994  CB  GLN A 235      70.087  64.790  74.695  1.00  0.00           C  
ATOM    995  CG  GLN A 235      70.732  65.010  73.323  1.00  0.00           C  
ATOM    996  CD  GLN A 235      70.972  66.478  72.995  1.00  0.00           C  
ATOM    997  OE1 GLN A 235      71.669  67.186  73.724  1.00  0.00           O  
ATOM    998  NE2 GLN A 235      70.400  66.939  71.887  1.00  0.00           N  
ATOM    999  N   PHE A 236      71.951  62.559  75.902  1.00  0.00           N  
ATOM   1000  CA  PHE A 236      73.214  61.838  75.874  1.00  0.00           C  
ATOM   1001  C   PHE A 236      73.020  60.330  75.743  1.00  0.00           C  
ATOM   1002  O   PHE A 236      73.551  59.705  74.825  1.00  0.00           O  
ATOM   1003  CB  PHE A 236      74.034  62.139  77.134  1.00  0.00           C  
ATOM   1004  CG  PHE A 236      75.203  61.215  77.325  1.00  0.00           C  
ATOM   1005  CD1 PHE A 236      75.134  60.167  78.237  1.00  0.00           C  
ATOM   1006  CD2 PHE A 236      76.351  61.357  76.552  1.00  0.00           C  
ATOM   1007  CE1 PHE A 236      76.192  59.268  78.377  1.00  0.00           C  
ATOM   1008  CE2 PHE A 236      77.416  60.465  76.682  1.00  0.00           C  
ATOM   1009  CZ  PHE A 236      77.335  59.418  77.596  1.00  0.00           C  
ATOM   1010  N   TYR A 237      72.257  59.749  76.663  1.00  0.00           N  
ATOM   1011  CA  TYR A 237      72.022  58.311  76.646  1.00  0.00           C  
ATOM   1012  C   TYR A 237      71.318  57.801  75.394  1.00  0.00           C  
ATOM   1013  O   TYR A 237      71.692  56.761  74.851  1.00  0.00           O  
ATOM   1014  CB  TYR A 237      71.246  57.899  77.900  1.00  0.00           C  
ATOM   1015  CG  TYR A 237      72.139  57.769  79.111  1.00  0.00           C  
ATOM   1016  CD1 TYR A 237      73.007  56.686  79.240  1.00  0.00           C  
ATOM   1017  CD2 TYR A 237      72.159  58.751  80.102  1.00  0.00           C  
ATOM   1018  CE1 TYR A 237      73.874  56.581  80.318  1.00  0.00           C  
ATOM   1019  CE2 TYR A 237      73.026  58.656  81.188  1.00  0.00           C  
ATOM   1020  CZ  TYR A 237      73.882  57.568  81.288  1.00  0.00           C  
ATOM   1021  OH  TYR A 237      74.750  57.466  82.347  1.00  0.00           O  
ATOM   1022  N   LEU A 238      70.306  58.528  74.933  1.00  0.00           N  
ATOM   1023  CA  LEU A 238      69.574  58.122  73.739  1.00  0.00           C  
ATOM   1024  C   LEU A 238      70.500  57.933  72.542  1.00  0.00           C  
ATOM   1025  O   LEU A 238      70.223  57.125  71.657  1.00  0.00           O  
ATOM   1026  CB  LEU A 238      68.493  59.152  73.406  1.00  0.00           C  
ATOM   1027  CG  LEU A 238      67.088  58.845  73.938  1.00  0.00           C  
ATOM   1028  CD1 LEU A 238      67.149  58.436  75.403  1.00  0.00           C  
ATOM   1029  CD2 LEU A 238      66.204  60.066  73.746  1.00  0.00           C  
ATOM   1030  N   ARG A 239      71.603  58.673  72.523  1.00  0.00           N  
ATOM   1031  CA  ARG A 239      72.561  58.570  71.431  1.00  0.00           C  
ATOM   1032  C   ARG A 239      73.749  57.686  71.792  1.00  0.00           C  
ATOM   1033  O   ARG A 239      74.167  56.846  70.995  1.00  0.00           O  
ATOM   1034  CB  ARG A 239      73.047  59.965  71.024  1.00  0.00           C  
ATOM   1035  CG  ARG A 239      71.973  60.807  70.344  1.00  0.00           C  
ATOM   1036  CD  ARG A 239      71.588  60.216  68.991  1.00  0.00           C  
ATOM   1037  NE  ARG A 239      70.396  60.841  68.421  1.00  0.00           N  
ATOM   1038  CZ  ARG A 239      70.302  62.124  68.083  1.00  0.00           C  
ATOM   1039  NH1 ARG A 239      69.172  62.594  67.572  1.00  0.00           N  
ATOM   1040  NH2 ARG A 239      71.336  62.939  68.251  1.00  0.00           N  
ATOM   1041  N   ALA A 240      74.278  57.863  72.999  1.00  0.00           N  
ATOM   1042  CA  ALA A 240      75.426  57.083  73.455  1.00  0.00           C  
ATOM   1043  C   ALA A 240      75.131  55.586  73.543  1.00  0.00           C  
ATOM   1044  O   ALA A 240      76.011  54.759  73.308  1.00  0.00           O  
ATOM   1045  CB  ALA A 240      75.899  57.598  74.813  1.00  0.00           C  
ATOM   1046  N   LEU A 241      73.897  55.238  73.889  1.00  0.00           N  
ATOM   1047  CA  LEU A 241      73.516  53.835  74.010  1.00  0.00           C  
ATOM   1048  C   LEU A 241      73.431  53.140  72.655  1.00  0.00           C  
ATOM   1049  O   LEU A 241      73.264  51.922  72.587  1.00  0.00           O  
ATOM   1050  CB  LEU A 241      72.177  53.715  74.743  1.00  0.00           C  
ATOM   1051  CG  LEU A 241      72.212  54.079  76.230  1.00  0.00           C  
ATOM   1052  CD1 LEU A 241      70.804  54.083  76.794  1.00  0.00           C  
ATOM   1053  CD2 LEU A 241      73.088  53.084  76.975  1.00  0.00           C  
ATOM   1054  N   ARG A 242      73.551  53.917  71.582  1.00  0.00           N  
ATOM   1055  CA  ARG A 242      73.487  53.372  70.230  1.00  0.00           C  
ATOM   1056  C   ARG A 242      74.886  53.044  69.705  1.00  0.00           C  
ATOM   1057  O   ARG A 242      75.037  52.544  68.589  1.00  0.00           O  
ATOM   1058  CB  ARG A 242      72.789  54.368  69.296  1.00  0.00           C  
ATOM   1059  CG  ARG A 242      71.399  54.778  69.772  1.00  0.00           C  
ATOM   1060  CD  ARG A 242      70.840  55.948  68.969  1.00  0.00           C  
ATOM   1061  NE  ARG A 242      70.020  55.527  67.834  1.00  0.00           N  
ATOM   1062  CZ  ARG A 242      68.825  54.952  67.944  1.00  0.00           C  
ATOM   1063  NH1 ARG A 242      68.152  54.604  66.855  1.00  0.00           N  
ATOM   1064  NH2 ARG A 242      68.300  54.724  69.141  1.00  0.00           N  
ATOM   1065  N   LEU A 243      75.903  53.330  70.515  1.00  0.00           N  
ATOM   1066  CA  LEU A 243      77.284  53.043  70.143  1.00  0.00           C  
ATOM   1067  C   LEU A 243      77.567  51.560  70.368  1.00  0.00           C  
ATOM   1068  O   LEU A 243      77.101  50.965  71.340  1.00  0.00           O  
ATOM   1069  CB  LEU A 243      78.258  53.880  70.978  1.00  0.00           C  
ATOM   1070  CG  LEU A 243      78.389  55.368  70.640  1.00  0.00           C  
ATOM   1071  CD1 LEU A 243      79.213  56.060  71.712  1.00  0.00           C  
ATOM   1072  CD2 LEU A 243      79.038  55.536  69.268  1.00  0.00           C  
ATOM   1073  N   PRO A 244      78.344  50.946  69.469  1.00  0.00           N  
ATOM   1074  CA  PRO A 244      78.675  49.527  69.588  1.00  0.00           C  
ATOM   1075  C   PRO A 244      79.776  49.280  70.603  1.00  0.00           C  
ATOM   1076  O   PRO A 244      80.391  50.217  71.116  1.00  0.00           O  
ATOM   1077  CB  PRO A 244      79.120  49.171  68.178  1.00  0.00           C  
ATOM   1078  CG  PRO A 244      79.870  50.408  67.780  1.00  0.00           C  
ATOM   1079  CD  PRO A 244      78.941  51.521  68.249  1.00  0.00           C  
ATOM   1080  N   ASN A 245      80.018  48.007  70.888  1.00  0.00           N  
ATOM   1081  CA  ASN A 245      81.066  47.607  71.813  1.00  0.00           C  
ATOM   1082  C   ASN A 245      82.373  47.842  71.061  1.00  0.00           C  
ATOM   1083  O   ASN A 245      82.356  48.184  69.874  1.00  0.00           O  
ATOM   1084  CB  ASN A 245      80.915  46.119  72.144  1.00  0.00           C  
ATOM   1085  CG  ASN A 245      81.809  45.669  73.286  1.00  0.00           C  
ATOM   1086  OD1 ASN A 245      82.576  46.452  73.847  1.00  0.00           O  
ATOM   1087  ND2 ASN A 245      81.706  44.392  73.641  1.00  0.00           N  
ATOM   1088  N   GLN A 246      83.497  47.676  71.747  1.00  0.00           N  
ATOM   1089  CA  GLN A 246      84.794  47.838  71.108  1.00  0.00           C  
ATOM   1090  C   GLN A 246      84.982  46.646  70.171  1.00  0.00           C  
ATOM   1091  O   GLN A 246      84.199  45.693  70.213  1.00  0.00           O  
ATOM   1092  CB  GLN A 246      85.910  47.872  72.158  1.00  0.00           C  
ATOM   1093  CG  GLN A 246      85.961  49.161  72.981  1.00  0.00           C  
ATOM   1094  CD  GLN A 246      84.746  49.351  73.875  1.00  0.00           C  
ATOM   1095  OE1 GLN A 246      84.490  48.550  74.775  1.00  0.00           O  
ATOM   1096  NE2 GLN A 246      83.992  50.419  73.631  1.00  0.00           N  
ATOM   1097  N   THR A 247      86.009  46.698  69.328  1.00  0.00           N  
ATOM   1098  CA  THR A 247      86.271  45.616  68.380  1.00  0.00           C  
ATOM   1099  C   THR A 247      87.630  44.966  68.627  1.00  0.00           C  
ATOM   1100  O   THR A 247      88.636  45.656  68.801  1.00  0.00           O  
ATOM   1101  CB  THR A 247      86.242  46.138  66.928  1.00  0.00           C  
ATOM   1102  OG1 THR A 247      85.002  46.810  66.682  1.00  0.00           O  
ATOM   1103  CG2 THR A 247      86.387  44.989  65.940  1.00  0.00           C  
ATOM   1104  N   HIS A 248      87.653  43.636  68.640  1.00  0.00           N  
ATOM   1105  CA  HIS A 248      88.890  42.891  68.852  1.00  0.00           C  
ATOM   1106  C   HIS A 248      89.848  43.199  67.698  1.00  0.00           C  
ATOM   1107  O   HIS A 248      89.442  43.239  66.539  1.00  0.00           O  
ATOM   1108  CB  HIS A 248      88.591  41.389  68.913  1.00  0.00           C  
ATOM   1109  CG  HIS A 248      89.782  40.545  69.247  1.00  0.00           C  
ATOM   1110  ND1 HIS A 248      90.866  40.417  68.405  1.00  0.00           N  
ATOM   1111  CD2 HIS A 248      90.055  39.781  70.330  1.00  0.00           C  
ATOM   1112  CE1 HIS A 248      91.754  39.608  68.954  1.00  0.00           C  
ATOM   1113  NE2 HIS A 248      91.287  39.209  70.123  1.00  0.00           N  
ATOM   1114  N   PRO A 249      91.134  43.423  68.010  1.00  0.00           N  
ATOM   1115  CA  PRO A 249      92.184  43.739  67.034  1.00  0.00           C  
ATOM   1116  C   PRO A 249      92.294  42.819  65.817  1.00  0.00           C  
ATOM   1117  O   PRO A 249      92.533  43.286  64.702  1.00  0.00           O  
ATOM   1118  CB  PRO A 249      93.457  43.705  67.880  1.00  0.00           C  
ATOM   1119  CG  PRO A 249      92.982  44.141  69.216  1.00  0.00           C  
ATOM   1120  CD  PRO A 249      91.698  43.365  69.371  1.00  0.00           C  
ATOM   1121  N   ASP A 250      92.119  41.517  66.028  1.00  0.00           N  
ATOM   1122  CA  ASP A 250      92.246  40.550  64.942  1.00  0.00           C  
ATOM   1123  C   ASP A 250      91.018  40.334  64.063  1.00  0.00           C  
ATOM   1124  O   ASP A 250      91.072  39.566  63.103  1.00  0.00           O  
ATOM   1125  CB  ASP A 250      92.715  39.204  65.500  1.00  0.00           C  
ATOM   1126  CG  ASP A 250      94.027  39.313  66.254  1.00  0.00           C  
ATOM   1127  OD1 ASP A 250      94.869  40.149  65.861  1.00  0.00           O  
ATOM   1128  OD2 ASP A 250      94.222  38.560  67.231  1.00  0.00           O  
ATOM   1129  N   VAL A 251      89.918  41.006  64.377  1.00  0.00           N  
ATOM   1130  CA  VAL A 251      88.697  40.864  63.588  1.00  0.00           C  
ATOM   1131  C   VAL A 251      88.920  41.280  62.134  1.00  0.00           C  
ATOM   1132  O   VAL A 251      89.483  42.343  61.865  1.00  0.00           O  
ATOM   1133  CB  VAL A 251      87.552  41.733  64.164  1.00  0.00           C  
ATOM   1134  CG1 VAL A 251      86.347  41.692  63.235  1.00  0.00           C  
ATOM   1135  CG2 VAL A 251      87.169  41.240  65.552  1.00  0.00           C  
ATOM   1136  N   PRO A 252      88.489  40.442  61.175  1.00  0.00           N  
ATOM   1137  CA  PRO A 252      88.674  40.806  59.768  1.00  0.00           C  
ATOM   1138  C   PRO A 252      87.763  41.977  59.408  1.00  0.00           C  
ATOM   1139  O   PRO A 252      86.639  42.075  59.901  1.00  0.00           O  
ATOM   1140  CB  PRO A 252      88.312  39.518  59.026  1.00  0.00           C  
ATOM   1141  CG  PRO A 252      87.301  38.878  59.932  1.00  0.00           C  
ATOM   1142  CD  PRO A 252      87.917  39.090  61.297  1.00  0.00           C  
ATOM   1143  N   VAL A 253      88.256  42.869  58.555  1.00  0.00           N  
ATOM   1144  CA  VAL A 253      87.490  44.043  58.146  1.00  0.00           C  
ATOM   1145  C   VAL A 253      86.596  43.779  56.940  1.00  0.00           C  
ATOM   1146  O   VAL A 253      87.009  43.119  55.986  1.00  0.00           O  
ATOM   1147  CB  VAL A 253      88.433  45.219  57.795  1.00  0.00           C  
ATOM   1148  CG1 VAL A 253      87.619  46.438  57.392  1.00  0.00           C  
ATOM   1149  CG2 VAL A 253      89.334  45.533  58.975  1.00  0.00           C  
ATOM   1150  N   GLY A 254      85.370  44.296  56.984  1.00  0.00           N  
ATOM   1151  CA  GLY A 254      84.461  44.120  55.865  1.00  0.00           C  
ATOM   1152  C   GLY A 254      83.126  43.464  56.162  1.00  0.00           C  
ATOM   1153  O   GLY A 254      82.745  43.284  57.322  1.00  0.00           O  
ATOM   1154  N   ASP A 255      82.414  43.108  55.096  1.00  0.00           N  
ATOM   1155  CA  ASP A 255      81.110  42.465  55.201  1.00  0.00           C  
ATOM   1156  C   ASP A 255      81.275  40.951  55.332  1.00  0.00           C  
ATOM   1157  O   ASP A 255      82.393  40.453  55.454  1.00  0.00           O  
ATOM   1158  CB  ASP A 255      80.268  42.788  53.967  1.00  0.00           C  
ATOM   1159  CG  ASP A 255      80.759  42.071  52.726  1.00  0.00           C  
ATOM   1160  OD1 ASP A 255      81.984  42.068  52.484  1.00  0.00           O  
ATOM   1161  OD2 ASP A 255      79.918  41.513  51.990  1.00  0.00           O  
ATOM   1162  N   GLU A 256      80.160  40.226  55.298  1.00  0.00           N  
ATOM   1163  CA  GLU A 256      80.179  38.772  55.438  1.00  0.00           C  
ATOM   1164  C   GLU A 256      81.152  38.030  54.529  1.00  0.00           C  
ATOM   1165  O   GLU A 256      81.685  36.991  54.911  1.00  0.00           O  
ATOM   1166  CB  GLU A 256      78.778  38.191  55.229  1.00  0.00           C  
ATOM   1167  CG  GLU A 256      78.052  37.854  56.520  1.00  0.00           C  
ATOM   1168  CD  GLU A 256      77.047  36.729  56.342  1.00  0.00           C  
ATOM   1169  OE1 GLU A 256      76.087  36.900  55.558  1.00  0.00           O  
ATOM   1170  OE2 GLU A 256      77.224  35.670  56.986  1.00  0.00           O  
ATOM   1171  N   SER A 257      81.383  38.553  53.330  1.00  0.00           N  
ATOM   1172  CA  SER A 257      82.294  37.896  52.397  1.00  0.00           C  
ATOM   1173  C   SER A 257      83.725  37.893  52.925  1.00  0.00           C  
ATOM   1174  O   SER A 257      84.575  37.155  52.429  1.00  0.00           O  
ATOM   1175  CB  SER A 257      82.254  38.588  51.030  1.00  0.00           C  
ATOM   1176  OG  SER A 257      82.878  39.859  51.078  1.00  0.00           O  
ATOM   1177  N   GLN A 258      83.989  38.715  53.936  1.00  0.00           N  
ATOM   1178  CA  GLN A 258      85.327  38.796  54.505  1.00  0.00           C  
ATOM   1179  C   GLN A 258      85.532  37.920  55.739  1.00  0.00           C  
ATOM   1180  O   GLN A 258      86.579  37.988  56.382  1.00  0.00           O  
ATOM   1181  CB  GLN A 258      85.669  40.252  54.833  1.00  0.00           C  
ATOM   1182  CG  GLN A 258      85.655  41.164  53.617  1.00  0.00           C  
ATOM   1183  CD  GLN A 258      86.576  40.672  52.513  1.00  0.00           C  
ATOM   1184  OE1 GLN A 258      87.794  40.615  52.682  1.00  0.00           O  
ATOM   1185  NE2 GLN A 258      85.993  40.307  51.378  1.00  0.00           N  
ATOM   1186  N   ALA A 259      84.539  37.099  56.071  1.00  0.00           N  
ATOM   1187  CA  ALA A 259      84.662  36.204  57.218  1.00  0.00           C  
ATOM   1188  C   ALA A 259      85.873  35.309  56.966  1.00  0.00           C  
ATOM   1189  O   ALA A 259      86.062  34.804  55.860  1.00  0.00           O  
ATOM   1190  CB  ALA A 259      83.401  35.362  57.373  1.00  0.00           C  
ATOM   1191  N   ARG A 261      86.683  35.111  57.999  1.00  0.00           N  
ATOM   1192  CA  ARG A 261      87.903  34.315  57.896  1.00  0.00           C  
ATOM   1193  C   ARG A 261      87.741  32.855  58.328  1.00  0.00           C  
ATOM   1194  O   ARG A 261      87.302  32.572  59.444  1.00  0.00           O  
ATOM   1195  CB  ARG A 261      88.989  34.995  58.729  1.00  0.00           C  
ATOM   1196  CG  ARG A 261      90.364  34.365  58.675  1.00  0.00           C  
ATOM   1197  CD  ARG A 261      91.361  35.317  59.310  1.00  0.00           C  
ATOM   1198  NE  ARG A 261      91.417  36.578  58.575  1.00  0.00           N  
ATOM   1199  CZ  ARG A 261      91.843  37.731  59.083  1.00  0.00           C  
ATOM   1200  NH1 ARG A 261      91.857  38.821  58.328  1.00  0.00           N  
ATOM   1201  NH2 ARG A 261      92.237  37.801  60.346  1.00  0.00           N  
ATOM   1202  N   VAL A 262      88.099  31.928  57.443  1.00  0.00           N  
ATOM   1203  CA  VAL A 262      87.995  30.509  57.765  1.00  0.00           C  
ATOM   1204  C   VAL A 262      89.156  30.094  58.672  1.00  0.00           C  
ATOM   1205  O   VAL A 262      90.318  30.106  58.260  1.00  0.00           O  
ATOM   1206  CB  VAL A 262      87.999  29.641  56.482  1.00  0.00           C  
ATOM   1207  CG1 VAL A 262      87.834  28.173  56.842  1.00  0.00           C  
ATOM   1208  CG2 VAL A 262      86.871  30.083  55.559  1.00  0.00           C  
ATOM   1209  N   LEU A 263      88.835  29.727  59.909  1.00  0.00           N  
ATOM   1210  CA  LEU A 263      89.844  29.327  60.884  1.00  0.00           C  
ATOM   1211  C   LEU A 263      90.123  27.828  60.898  1.00  0.00           C  
ATOM   1212  O   LEU A 263      91.220  27.396  61.258  1.00  0.00           O  
ATOM   1213  CB  LEU A 263      89.414  29.771  62.287  1.00  0.00           C  
ATOM   1214  CG  LEU A 263      89.099  31.259  62.470  1.00  0.00           C  
ATOM   1215  CD1 LEU A 263      88.613  31.503  63.890  1.00  0.00           C  
ATOM   1216  CD2 LEU A 263      90.341  32.096  62.170  1.00  0.00           C  
ATOM   1217  N   HIS A 264      89.130  27.032  60.514  1.00  0.00           N  
ATOM   1218  CA  HIS A 264      89.303  25.587  60.516  1.00  0.00           C  
ATOM   1219  C   HIS A 264      88.148  24.910  59.792  1.00  0.00           C  
ATOM   1220  O   HIS A 264      87.060  25.475  59.675  1.00  0.00           O  
ATOM   1221  CB  HIS A 264      89.365  25.072  61.961  1.00  0.00           C  
ATOM   1222  CG  HIS A 264      89.826  23.651  62.082  1.00  0.00           C  
ATOM   1223  ND1 HIS A 264      89.323  22.781  63.027  1.00  0.00           N  
ATOM   1224  CD2 HIS A 264      90.758  22.954  61.390  1.00  0.00           C  
ATOM   1225  CE1 HIS A 264      89.922  21.610  62.909  1.00  0.00           C  
ATOM   1226  NE2 HIS A 264      90.797  21.688  61.923  1.00  0.00           N  
ATOM   1227  N   VAL A 266      88.402  23.703  59.302  1.00  0.00           N  
ATOM   1228  CA  VAL A 266      87.393  22.902  58.623  1.00  0.00           C  
ATOM   1229  C   VAL A 266      87.517  21.487  59.170  1.00  0.00           C  
ATOM   1230  O   VAL A 266      88.625  20.964  59.313  1.00  0.00           O  
ATOM   1231  CB  VAL A 266      87.602  22.879  57.088  1.00  0.00           C  
ATOM   1232  CG1 VAL A 266      86.651  21.871  56.443  1.00  0.00           C  
ATOM   1233  CG2 VAL A 266      87.349  24.261  56.514  1.00  0.00           C  
ATOM   1234  N   VAL A 267      86.381  20.874  59.485  1.00  0.00           N  
ATOM   1235  CA  VAL A 267      86.370  19.523  60.032  1.00  0.00           C  
ATOM   1236  C   VAL A 267      85.532  18.589  59.165  1.00  0.00           C  
ATOM   1237  O   VAL A 267      84.462  18.966  58.688  1.00  0.00           O  
ATOM   1238  CB  VAL A 267      85.809  19.511  61.483  1.00  0.00           C  
ATOM   1239  CG1 VAL A 267      85.644  18.076  61.977  1.00  0.00           C  
ATOM   1240  CG2 VAL A 267      86.745  20.274  62.408  1.00  0.00           C  
ATOM   1241  N   GLY A 268      86.031  17.374  58.964  1.00  0.00           N  
ATOM   1242  CA  GLY A 268      85.314  16.401  58.158  1.00  0.00           C  
ATOM   1243  C   GLY A 268      85.451  16.601  56.660  1.00  0.00           C  
ATOM   1244  O   GLY A 268      86.267  17.397  56.197  1.00  0.00           O  
ATOM   1245  N   ASP A 269      84.640  15.870  55.901  1.00  0.00           N  
ATOM   1246  CA  ASP A 269      84.646  15.938  54.442  1.00  0.00           C  
ATOM   1247  C   ASP A 269      83.207  15.929  53.939  1.00  0.00           C  
ATOM   1248  O   ASP A 269      82.311  15.435  54.625  1.00  0.00           O  
ATOM   1249  CB  ASP A 269      85.373  14.722  53.864  1.00  0.00           C  
ATOM   1250  CG  ASP A 269      86.790  14.589  54.378  1.00  0.00           C  
ATOM   1251  OD1 ASP A 269      87.652  15.391  53.960  1.00  0.00           O  
ATOM   1252  OD2 ASP A 269      87.041  13.684  55.205  1.00  0.00           O  
ATOM   1253  N   LYS A 270      82.980  16.474  52.750  1.00  0.00           N  
ATOM   1254  CA  LYS A 270      81.638  16.482  52.183  1.00  0.00           C  
ATOM   1255  C   LYS A 270      81.231  15.048  51.880  1.00  0.00           C  
ATOM   1256  O   LYS A 270      82.021  14.275  51.339  1.00  0.00           O  
ATOM   1257  CB  LYS A 270      81.587  17.282  50.881  1.00  0.00           C  
ATOM   1258  CG  LYS A 270      81.735  18.777  51.032  1.00  0.00           C  
ATOM   1259  CD  LYS A 270      81.531  19.455  49.689  1.00  0.00           C  
ATOM   1260  CE  LYS A 270      81.670  20.958  49.793  1.00  0.00           C  
ATOM   1261  NZ  LYS A 270      81.512  21.607  48.465  1.00  0.00           N  
ATOM   1262  N   PRO A 271      79.995  14.669  52.233  1.00  0.00           N  
ATOM   1263  CA  PRO A 271      79.561  13.299  51.954  1.00  0.00           C  
ATOM   1264  C   PRO A 271      79.487  13.068  50.447  1.00  0.00           C  
ATOM   1265  O   PRO A 271      79.236  13.995  49.677  1.00  0.00           O  
ATOM   1266  CB  PRO A 271      78.179  13.234  52.602  1.00  0.00           C  
ATOM   1267  CG  PRO A 271      78.280  14.227  53.723  1.00  0.00           C  
ATOM   1268  CD  PRO A 271      79.004  15.374  53.063  1.00  0.00           C  
ATOM   1269  N   ALA A 272      79.704  11.828  50.030  1.00  0.00           N  
ATOM   1270  CA  ALA A 272      79.638  11.493  48.618  1.00  0.00           C  
ATOM   1271  C   ALA A 272      78.340  10.737  48.368  1.00  0.00           C  
ATOM   1272  O   ALA A 272      77.985   9.844  49.134  1.00  0.00           O  
ATOM   1273  CB  ALA A 272      80.832  10.633  48.228  1.00  0.00           C  
ATOM   1274  N   PHE A 273      77.623  11.112  47.314  1.00  0.00           N  
ATOM   1275  CA  PHE A 273      76.374  10.439  46.976  1.00  0.00           C  
ATOM   1276  C   PHE A 273      76.424   9.915  45.548  1.00  0.00           C  
ATOM   1277  O   PHE A 273      76.993  10.555  44.664  1.00  0.00           O  
ATOM   1278  CB  PHE A 273      75.183  11.389  47.101  1.00  0.00           C  
ATOM   1279  CG  PHE A 273      75.032  12.006  48.460  1.00  0.00           C  
ATOM   1280  CD1 PHE A 273      75.723  13.167  48.793  1.00  0.00           C  
ATOM   1281  CD2 PHE A 273      74.189  11.433  49.403  1.00  0.00           C  
ATOM   1282  CE1 PHE A 273      75.573  13.751  50.049  1.00  0.00           C  
ATOM   1283  CE2 PHE A 273      74.032  12.008  50.662  1.00  0.00           C  
ATOM   1284  CZ  PHE A 273      74.724  13.169  50.985  1.00  0.00           C  
ATOM   1285  N   SER A 274      75.818   8.752  45.332  1.00  0.00           N  
ATOM   1286  CA  SER A 274      75.771   8.138  44.010  1.00  0.00           C  
ATOM   1287  C   SER A 274      74.557   8.691  43.280  1.00  0.00           C  
ATOM   1288  O   SER A 274      74.262   8.306  42.149  1.00  0.00           O  
ATOM   1289  CB  SER A 274      75.650   6.618  44.135  1.00  0.00           C  
ATOM   1290  OG  SER A 274      74.455   6.255  44.808  1.00  0.00           O  
ATOM   1291  N   PHE A 275      73.855   9.599  43.948  1.00  0.00           N  
ATOM   1292  CA  PHE A 275      72.663  10.226  43.395  1.00  0.00           C  
ATOM   1293  C   PHE A 275      72.647  11.694  43.797  1.00  0.00           C  
ATOM   1294  O   PHE A 275      73.432  12.120  44.642  1.00  0.00           O  
ATOM   1295  CB  PHE A 275      71.407   9.541  43.939  1.00  0.00           C  
ATOM   1296  CG  PHE A 275      71.313   9.562  45.440  1.00  0.00           C  
ATOM   1297  CD1 PHE A 275      72.112   8.723  46.214  1.00  0.00           C  
ATOM   1298  CD2 PHE A 275      70.448  10.442  46.082  1.00  0.00           C  
ATOM   1299  CE1 PHE A 275      72.051   8.763  47.606  1.00  0.00           C  
ATOM   1300  CE2 PHE A 275      70.380  10.490  47.473  1.00  0.00           C  
ATOM   1301  CZ  PHE A 275      71.183   9.650  48.236  1.00  0.00           C  
ATOM   1302  N   GLN A 276      71.748  12.462  43.194  1.00  0.00           N  
ATOM   1303  CA  GLN A 276      71.625  13.879  43.504  1.00  0.00           C  
ATOM   1304  C   GLN A 276      70.992  14.005  44.890  1.00  0.00           C  
ATOM   1305  O   GLN A 276      69.840  13.621  45.084  1.00  0.00           O  
ATOM   1306  CB  GLN A 276      70.740  14.564  42.459  1.00  0.00           C  
ATOM   1307  CG  GLN A 276      70.424  16.025  42.747  1.00  0.00           C  
ATOM   1308  CD  GLN A 276      71.668  16.885  42.839  1.00  0.00           C  
ATOM   1309  OE1 GLN A 276      72.461  16.954  41.898  1.00  0.00           O  
ATOM   1310  NE2 GLN A 276      71.845  17.550  43.977  1.00  0.00           N  
ATOM   1311  N   PRO A 277      71.744  14.525  45.875  1.00  0.00           N  
ATOM   1312  CA  PRO A 277      71.163  14.658  47.216  1.00  0.00           C  
ATOM   1313  C   PRO A 277      69.898  15.509  47.206  1.00  0.00           C  
ATOM   1314  O   PRO A 277      69.822  16.523  46.514  1.00  0.00           O  
ATOM   1315  CB  PRO A 277      72.299  15.284  48.031  1.00  0.00           C  
ATOM   1316  CG  PRO A 277      73.100  16.032  46.996  1.00  0.00           C  
ATOM   1317  CD  PRO A 277      73.115  15.062  45.839  1.00  0.00           C  
ATOM   1318  N   ARG A 278      68.899  15.078  47.969  1.00  0.00           N  
ATOM   1319  CA  ARG A 278      67.631  15.791  48.045  1.00  0.00           C  
ATOM   1320  C   ARG A 278      67.643  16.784  49.210  1.00  0.00           C  
ATOM   1321  O   ARG A 278      68.498  16.701  50.090  1.00  0.00           O  
ATOM   1322  CB  ARG A 278      66.485  14.789  48.224  1.00  0.00           C  
ATOM   1323  CG  ARG A 278      66.432  13.701  47.152  1.00  0.00           C  
ATOM   1324  CD  ARG A 278      65.242  12.766  47.360  1.00  0.00           C  
ATOM   1325  NE  ARG A 278      65.133  11.763  46.300  1.00  0.00           N  
ATOM   1326  CZ  ARG A 278      65.845  10.641  46.241  1.00  0.00           C  
ATOM   1327  NH1 ARG A 278      65.672   9.800  45.230  1.00  0.00           N  
ATOM   1328  NH2 ARG A 278      66.715  10.346  47.197  1.00  0.00           N  
ATOM   1329  N   GLY A 279      66.702  17.726  49.194  1.00  0.00           N  
ATOM   1330  CA  GLY A 279      66.604  18.717  50.255  1.00  0.00           C  
ATOM   1331  C   GLY A 279      65.907  18.145  51.478  1.00  0.00           C  
ATOM   1332  O   GLY A 279      65.072  17.247  51.352  1.00  0.00           O  
ATOM   1333  N   HIS A 281      66.227  18.675  52.658  1.00  0.00           N  
ATOM   1334  CA  HIS A 281      65.647  18.168  53.899  1.00  0.00           C  
ATOM   1335  C   HIS A 281      64.127  18.097  53.947  1.00  0.00           C  
ATOM   1336  O   HIS A 281      63.579  17.150  54.508  1.00  0.00           O  
ATOM   1337  CB  HIS A 281      66.143  18.976  55.110  1.00  0.00           C  
ATOM   1338  CG  HIS A 281      65.570  20.357  55.197  1.00  0.00           C  
ATOM   1339  ND1 HIS A 281      65.981  21.388  54.379  1.00  0.00           N  
ATOM   1340  CD2 HIS A 281      64.601  20.870  55.992  1.00  0.00           C  
ATOM   1341  CE1 HIS A 281      65.289  22.477  54.666  1.00  0.00           C  
ATOM   1342  NE2 HIS A 281      64.444  22.190  55.641  1.00  0.00           N  
ATOM   1343  N   LEU A 282      63.435  19.077  53.373  1.00  0.00           N  
ATOM   1344  CA  LEU A 282      61.974  19.043  53.430  1.00  0.00           C  
ATOM   1345  C   LEU A 282      61.402  17.876  52.626  1.00  0.00           C  
ATOM   1346  O   LEU A 282      60.473  17.200  53.076  1.00  0.00           O  
ATOM   1347  CB  LEU A 282      61.380  20.372  52.950  1.00  0.00           C  
ATOM   1348  CG  LEU A 282      59.869  20.518  53.182  1.00  0.00           C  
ATOM   1349  CD1 LEU A 282      59.543  20.378  54.672  1.00  0.00           C  
ATOM   1350  CD2 LEU A 282      59.412  21.865  52.660  1.00  0.00           C  
ATOM   1351  N   GLU A 283      61.964  17.623  51.448  1.00  0.00           N  
ATOM   1352  CA  GLU A 283      61.493  16.517  50.617  1.00  0.00           C  
ATOM   1353  C   GLU A 283      61.742  15.202  51.347  1.00  0.00           C  
ATOM   1354  O   GLU A 283      60.866  14.329  51.409  1.00  0.00           O  
ATOM   1355  CB  GLU A 283      62.232  16.499  49.277  1.00  0.00           C  
ATOM   1356  CG  GLU A 283      61.734  15.423  48.331  1.00  0.00           C  
ATOM   1357  CD  GLU A 283      62.589  15.292  47.084  1.00  0.00           C  
ATOM   1358  OE1 GLU A 283      63.020  16.333  46.542  1.00  0.00           O  
ATOM   1359  OE2 GLU A 283      62.817  14.147  46.641  1.00  0.00           O  
ATOM   1360  N   ILE A 291      62.944  15.065  51.897  1.00  0.00           N  
ATOM   1361  CA  ILE A 291      63.328  13.871  52.639  1.00  0.00           C  
ATOM   1362  C   ILE A 291      62.371  13.653  53.808  1.00  0.00           C  
ATOM   1363  O   ILE A 291      61.866  12.548  54.023  1.00  0.00           O  
ATOM   1364  CB  ILE A 291      64.755  14.013  53.228  1.00  0.00           C  
ATOM   1365  CG1 ILE A 291      65.781  14.141  52.100  1.00  0.00           C  
ATOM   1366  CG2 ILE A 291      65.078  12.821  54.114  1.00  0.00           C  
ATOM   1367  CD1 ILE A 291      67.174  14.523  52.589  1.00  0.00           C  
ATOM   1368  N   ALA A 292      62.137  14.724  54.558  1.00  0.00           N  
ATOM   1369  CA  ALA A 292      61.283  14.669  55.740  1.00  0.00           C  
ATOM   1370  C   ALA A 292      59.809  14.426  55.459  1.00  0.00           C  
ATOM   1371  O   ALA A 292      59.141  13.726  56.224  1.00  0.00           O  
ATOM   1372  CB  ALA A 292      61.454  15.945  56.552  1.00  0.00           C  
ATOM   1373  N   GLU A 293      59.288  15.011  54.386  1.00  0.00           N  
ATOM   1374  CA  GLU A 293      57.882  14.812  54.054  1.00  0.00           C  
ATOM   1375  C   GLU A 293      57.639  13.368  53.638  1.00  0.00           C  
ATOM   1376  O   GLU A 293      56.603  12.784  53.959  1.00  0.00           O  
ATOM   1377  CB  GLU A 293      57.445  15.780  52.948  1.00  0.00           C  
ATOM   1378  CG  GLU A 293      57.138  17.184  53.474  1.00  0.00           C  
ATOM   1379  CD  GLU A 293      56.787  18.174  52.375  1.00  0.00           C  
ATOM   1380  OE1 GLU A 293      56.225  19.247  52.699  1.00  0.00           O  
ATOM   1381  OE2 GLU A 293      57.080  17.886  51.195  1.00  0.00           O  
ATOM   1382  N   LYS A 296      58.610  12.789  52.938  1.00  0.00           N  
ATOM   1383  CA  LYS A 296      58.513  11.406  52.492  1.00  0.00           C  
ATOM   1384  C   LYS A 296      58.486  10.452  53.690  1.00  0.00           C  
ATOM   1385  O   LYS A 296      57.800   9.428  53.670  1.00  0.00           O  
ATOM   1386  CB  LYS A 296      59.702  11.086  51.577  1.00  0.00           C  
ATOM   1387  CG  LYS A 296      60.099   9.619  51.530  1.00  0.00           C  
ATOM   1388  CD  LYS A 296      61.327   9.402  50.645  1.00  0.00           C  
ATOM   1389  CE  LYS A 296      62.462  10.373  50.985  1.00  0.00           C  
ATOM   1390  NZ  LYS A 296      62.931  10.297  52.401  1.00  0.00           N  
ATOM   1391  N   LEU A 297      59.231  10.799  54.735  1.00  0.00           N  
ATOM   1392  CA  LEU A 297      59.301   9.984  55.946  1.00  0.00           C  
ATOM   1393  C   LEU A 297      58.261  10.430  56.976  1.00  0.00           C  
ATOM   1394  O   LEU A 297      58.128   9.822  58.038  1.00  0.00           O  
ATOM   1395  CB  LEU A 297      60.695  10.094  56.567  1.00  0.00           C  
ATOM   1396  CG  LEU A 297      61.878   9.508  55.789  1.00  0.00           C  
ATOM   1397  CD1 LEU A 297      63.190   9.947  56.428  1.00  0.00           C  
ATOM   1398  CD2 LEU A 297      61.779   7.991  55.780  1.00  0.00           C  
ATOM   1399  N   ASP A 298      57.528  11.484  56.629  1.00  0.00           N  
ATOM   1400  CA  ASP A 298      56.508  12.105  57.476  1.00  0.00           C  
ATOM   1401  C   ASP A 298      57.039  12.453  58.863  1.00  0.00           C  
ATOM   1402  O   ASP A 298      56.400  12.148  59.880  1.00  0.00           O  
ATOM   1403  CB  ASP A 298      55.259  11.228  57.632  1.00  0.00           C  
ATOM   1404  CG  ASP A 298      54.028  12.050  58.009  1.00  0.00           C  
ATOM   1405  OD1 ASP A 298      53.016  11.482  58.473  1.00  0.00           O  
ATOM   1406  OD2 ASP A 298      54.074  13.284  57.824  1.00  0.00           O  
ATOM   1407  N   ILE A 303      58.204  13.096  58.907  1.00  0.00           N  
ATOM   1408  CA  ILE A 303      58.787  13.491  60.185  1.00  0.00           C  
ATOM   1409  C   ILE A 303      58.800  15.008  60.367  1.00  0.00           C  
ATOM   1410  O   ILE A 303      59.154  15.512  61.433  1.00  0.00           O  
ATOM   1411  CB  ILE A 303      60.213  12.927  60.372  1.00  0.00           C  
ATOM   1412  CG1 ILE A 303      61.121  13.358  59.220  1.00  0.00           C  
ATOM   1413  CG2 ILE A 303      60.150  11.409  60.479  1.00  0.00           C  
ATOM   1414  CD1 ILE A 303      62.572  12.931  59.422  1.00  0.00           C  
ATOM   1415  N   ILE A 305      58.436  15.724  59.307  1.00  0.00           N  
ATOM   1416  CA  ILE A 305      58.324  17.179  59.352  1.00  0.00           C  
ATOM   1417  C   ILE A 305      57.105  17.556  58.532  1.00  0.00           C  
ATOM   1418  O   ILE A 305      56.894  17.017  57.443  1.00  0.00           O  
ATOM   1419  CB  ILE A 305      59.520  17.920  58.710  1.00  0.00           C  
ATOM   1420  CG1 ILE A 305      60.810  17.666  59.490  1.00  0.00           C  
ATOM   1421  CG2 ILE A 305      59.230  19.426  58.694  1.00  0.00           C  
ATOM   1422  CD1 ILE A 305      62.026  18.348  58.870  1.00  0.00           C  
ATOM   1423  N   ARG A 306      56.292  18.467  59.056  1.00  0.00           N  
ATOM   1424  CA  ARG A 306      55.133  18.936  58.316  1.00  0.00           C  
ATOM   1425  C   ARG A 306      55.079  20.453  58.303  1.00  0.00           C  
ATOM   1426  O   ARG A 306      55.247  21.093  59.343  1.00  0.00           O  
ATOM   1427  CB  ARG A 306      53.818  18.435  58.905  1.00  0.00           C  
ATOM   1428  CG  ARG A 306      52.641  19.072  58.178  1.00  0.00           C  
ATOM   1429  CD  ARG A 306      51.321  18.744  58.795  1.00  0.00           C  
ATOM   1430  NE  ARG A 306      50.265  19.612  58.282  1.00  0.00           N  
ATOM   1431  CZ  ARG A 306      49.017  19.589  58.738  1.00  0.00           C  
ATOM   1432  NH1 ARG A 306      48.100  20.405  58.240  1.00  0.00           N  
ATOM   1433  NH2 ARG A 306      48.689  18.734  59.692  1.00  0.00           N  
ATOM   1434  N   GLN A 307      54.839  21.011  57.119  1.00  0.00           N  
ATOM   1435  CA  GLN A 307      54.707  22.452  56.945  1.00  0.00           C  
ATOM   1436  C   GLN A 307      53.507  22.799  56.073  1.00  0.00           C  
ATOM   1437  O   GLN A 307      52.991  23.909  56.143  1.00  0.00           O  
ATOM   1438  CB  GLN A 307      55.957  23.048  56.299  1.00  0.00           C  
ATOM   1439  CG  GLN A 307      57.138  23.185  57.222  1.00  0.00           C  
ATOM   1440  CD  GLN A 307      58.124  24.206  56.710  1.00  0.00           C  
ATOM   1441  OE1 GLN A 307      58.732  24.022  55.657  1.00  0.00           O  
ATOM   1442  NE2 GLN A 307      58.275  25.301  57.445  1.00  0.00           N  
ATOM   1443  N   LYS A 308      53.073  21.846  55.251  1.00  0.00           N  
ATOM   1444  CA  LYS A 308      51.946  22.048  54.345  1.00  0.00           C  
ATOM   1445  C   LYS A 308      50.626  22.294  55.072  1.00  0.00           C  
ATOM   1446  O   LYS A 308      50.386  21.755  56.154  1.00  0.00           O  
ATOM   1447  CB  LYS A 308      51.784  20.824  53.435  1.00  0.00           C  
ATOM   1448  CG  LYS A 308      51.569  19.540  54.221  1.00  0.00           C  
ATOM   1449  CD  LYS A 308      51.598  18.295  53.351  1.00  0.00           C  
ATOM   1450  CE  LYS A 308      51.753  17.040  54.216  1.00  0.00           C  
ATOM   1451  NZ  LYS A 308      53.119  16.916  54.833  1.00  0.00           N  
ATOM   1452  N   ARG A 309      49.773  23.100  54.445  1.00  0.00           N  
ATOM   1453  CA  ARG A 309      48.451  23.441  54.964  1.00  0.00           C  
ATOM   1454  C   ARG A 309      48.418  23.865  56.428  1.00  0.00           C  
ATOM   1455  O   ARG A 309      47.643  23.333  57.227  1.00  0.00           O  
ATOM   1456  CB  ARG A 309      47.485  22.275  54.723  1.00  0.00           C  
ATOM   1457  CG  ARG A 309      47.259  21.991  53.231  1.00  0.00           C  
ATOM   1458  CD  ARG A 309      46.184  20.937  52.996  1.00  0.00           C  
ATOM   1459  NE  ARG A 309      45.948  20.696  51.571  1.00  0.00           N  
ATOM   1460  CZ  ARG A 309      45.287  21.521  50.763  1.00  0.00           C  
ATOM   1461  NH1 ARG A 309      45.130  21.208  49.482  1.00  0.00           N  
ATOM   1462  NH2 ARG A 309      44.772  22.650  51.230  1.00  0.00           N  
ATOM   1463  N   LEU A 310      49.255  24.840  56.767  1.00  0.00           N  
ATOM   1464  CA  LEU A 310      49.326  25.355  58.132  1.00  0.00           C  
ATOM   1465  C   LEU A 310      49.105  26.868  58.177  1.00  0.00           C  
ATOM   1466  O   LEU A 310      49.107  27.467  59.250  1.00  0.00           O  
ATOM   1467  CB  LEU A 310      50.687  25.026  58.763  1.00  0.00           C  
ATOM   1468  CG  LEU A 310      50.999  23.556  59.074  1.00  0.00           C  
ATOM   1469  CD1 LEU A 310      52.375  23.458  59.712  1.00  0.00           C  
ATOM   1470  CD2 LEU A 310      49.939  22.990  60.025  1.00  0.00           C  
ATOM   1471  N   SER A 311      48.904  27.483  57.016  1.00  0.00           N  
ATOM   1472  CA  SER A 311      48.708  28.930  56.963  1.00  0.00           C  
ATOM   1473  C   SER A 311      47.695  29.462  57.975  1.00  0.00           C  
ATOM   1474  O   SER A 311      47.955  30.447  58.671  1.00  0.00           O  
ATOM   1475  CB  SER A 311      48.269  29.362  55.563  1.00  0.00           C  
ATOM   1476  OG  SER A 311      47.954  30.747  55.559  1.00  0.00           O  
ATOM   1477  N   HIS A 312      46.544  28.806  58.055  1.00  0.00           N  
ATOM   1478  CA  HIS A 312      45.491  29.247  58.959  1.00  0.00           C  
ATOM   1479  C   HIS A 312      45.501  28.527  60.298  1.00  0.00           C  
ATOM   1480  O   HIS A 312      44.586  28.696  61.104  1.00  0.00           O  
ATOM   1481  CB  HIS A 312      44.138  29.078  58.271  1.00  0.00           C  
ATOM   1482  CG  HIS A 312      44.079  29.717  56.920  1.00  0.00           C  
ATOM   1483  ND1 HIS A 312      44.236  31.073  56.733  1.00  0.00           N  
ATOM   1484  CD2 HIS A 312      43.936  29.180  55.685  1.00  0.00           C  
ATOM   1485  CE1 HIS A 312      44.194  31.344  55.440  1.00  0.00           C  
ATOM   1486  NE2 HIS A 312      44.014  30.212  54.783  1.00  0.00           N  
ATOM   1487  N   VAL A 313      46.539  27.732  60.531  1.00  0.00           N  
ATOM   1488  CA  VAL A 313      46.676  26.995  61.782  1.00  0.00           C  
ATOM   1489  C   VAL A 313      47.765  27.628  62.637  1.00  0.00           C  
ATOM   1490  O   VAL A 313      47.509  28.059  63.763  1.00  0.00           O  
ATOM   1491  CB  VAL A 313      47.042  25.512  61.534  1.00  0.00           C  
ATOM   1492  CG1 VAL A 313      47.306  24.809  62.864  1.00  0.00           C  
ATOM   1493  CG2 VAL A 313      45.910  24.815  60.780  1.00  0.00           C  
ATOM   1494  N   SER A 314      48.976  27.700  62.086  1.00  0.00           N  
ATOM   1495  CA  SER A 314      50.117  28.261  62.795  1.00  0.00           C  
ATOM   1496  C   SER A 314      50.898  29.304  61.985  1.00  0.00           C  
ATOM   1497  O   SER A 314      51.925  29.803  62.439  1.00  0.00           O  
ATOM   1498  CB  SER A 314      51.050  27.127  63.234  1.00  0.00           C  
ATOM   1499  OG  SER A 314      51.280  26.223  62.164  1.00  0.00           O  
ATOM   1500  N   GLY A 315      50.409  29.623  60.788  1.00  0.00           N  
ATOM   1501  CA  GLY A 315      51.062  30.625  59.957  1.00  0.00           C  
ATOM   1502  C   GLY A 315      52.259  30.157  59.150  1.00  0.00           C  
ATOM   1503  O   GLY A 315      52.688  29.010  59.257  1.00  0.00           O  
ATOM   1504  N   HIS A 316      52.805  31.059  58.339  1.00  0.00           N  
ATOM   1505  CA  HIS A 316      53.960  30.734  57.511  1.00  0.00           C  
ATOM   1506  C   HIS A 316      55.205  30.515  58.366  1.00  0.00           C  
ATOM   1507  O   HIS A 316      55.331  31.063  59.462  1.00  0.00           O  
ATOM   1508  CB  HIS A 316      54.228  31.854  56.499  1.00  0.00           C  
ATOM   1509  CG  HIS A 316      53.046  32.193  55.644  1.00  0.00           C  
ATOM   1510  ND1 HIS A 316      52.282  31.234  55.015  1.00  0.00           N  
ATOM   1511  CD2 HIS A 316      52.504  33.387  55.305  1.00  0.00           C  
ATOM   1512  CE1 HIS A 316      51.320  31.822  54.326  1.00  0.00           C  
ATOM   1513  NE2 HIS A 316      51.433  33.129  54.485  1.00  0.00           N  
ATOM   1514  N   ARG A 317      56.116  29.698  57.850  1.00  0.00           N  
ATOM   1515  CA  ARG A 317      57.368  29.379  58.521  1.00  0.00           C  
ATOM   1516  C   ARG A 317      57.217  28.770  59.915  1.00  0.00           C  
ATOM   1517  O   ARG A 317      57.988  29.065  60.836  1.00  0.00           O  
ATOM   1518  CB  ARG A 317      58.270  30.615  58.545  1.00  0.00           C  
ATOM   1519  CG  ARG A 317      58.714  31.000  57.132  1.00  0.00           C  
ATOM   1520  CD  ARG A 317      59.798  32.053  57.120  1.00  0.00           C  
ATOM   1521  NE  ARG A 317      59.285  33.389  57.393  1.00  0.00           N  
ATOM   1522  CZ  ARG A 317      60.046  34.477  57.433  1.00  0.00           C  
ATOM   1523  NH1 ARG A 317      59.504  35.663  57.687  1.00  0.00           N  
ATOM   1524  NH2 ARG A 317      61.353  34.377  57.224  1.00  0.00           N  
ATOM   1525  N   SER A 318      56.203  27.916  60.042  1.00  0.00           N  
ATOM   1526  CA  SER A 318      55.922  27.181  61.271  1.00  0.00           C  
ATOM   1527  C   SER A 318      55.977  25.716  60.849  1.00  0.00           C  
ATOM   1528  O   SER A 318      55.882  25.410  59.659  1.00  0.00           O  
ATOM   1529  CB  SER A 318      54.528  27.515  61.815  1.00  0.00           C  
ATOM   1530  OG  SER A 318      53.503  27.038  60.958  1.00  0.00           O  
ATOM   1531  N   TYR A 319      56.108  24.808  61.809  1.00  0.00           N  
ATOM   1532  CA  TYR A 319      56.208  23.394  61.468  1.00  0.00           C  
ATOM   1533  C   TYR A 319      55.938  22.476  62.650  1.00  0.00           C  
ATOM   1534  O   TYR A 319      55.951  22.897  63.805  1.00  0.00           O  
ATOM   1535  CB  TYR A 319      57.620  23.088  60.957  1.00  0.00           C  
ATOM   1536  CG  TYR A 319      58.691  23.461  61.964  1.00  0.00           C  
ATOM   1537  CD1 TYR A 319      59.102  24.788  62.111  1.00  0.00           C  
ATOM   1538  CD2 TYR A 319      59.227  22.509  62.831  1.00  0.00           C  
ATOM   1539  CE1 TYR A 319      60.015  25.156  63.101  1.00  0.00           C  
ATOM   1540  CE2 TYR A 319      60.141  22.868  63.828  1.00  0.00           C  
ATOM   1541  CZ  TYR A 319      60.528  24.193  63.957  1.00  0.00           C  
ATOM   1542  OH  TYR A 319      61.403  24.563  64.956  1.00  0.00           O  
ATOM   1543  N   TYR A 320      55.716  21.205  62.329  1.00  0.00           N  
ATOM   1544  CA  TYR A 320      55.503  20.159  63.315  1.00  0.00           C  
ATOM   1545  C   TYR A 320      56.591  19.123  63.068  1.00  0.00           C  
ATOM   1546  O   TYR A 320      57.003  18.916  61.921  1.00  0.00           O  
ATOM   1547  CB  TYR A 320      54.162  19.452  63.094  1.00  0.00           C  
ATOM   1548  CG  TYR A 320      52.944  20.208  63.544  1.00  0.00           C  
ATOM   1549  CD1 TYR A 320      52.318  19.892  64.749  1.00  0.00           C  
ATOM   1550  CD2 TYR A 320      52.410  21.234  62.767  1.00  0.00           C  
ATOM   1551  CE1 TYR A 320      51.183  20.580  65.170  1.00  0.00           C  
ATOM   1552  CE2 TYR A 320      51.274  21.931  63.178  1.00  0.00           C  
ATOM   1553  CZ  TYR A 320      50.668  21.597  64.379  1.00  0.00           C  
ATOM   1554  OH  TYR A 320      49.551  22.278  64.794  1.00  0.00           O  
ATOM   1555  N   LEU A 321      57.068  18.491  64.131  1.00  0.00           N  
ATOM   1556  CA  LEU A 321      58.036  17.404  63.984  1.00  0.00           C  
ATOM   1557  C   LEU A 321      57.253  16.195  64.490  1.00  0.00           C  
ATOM   1558  O   LEU A 321      56.534  16.285  65.492  1.00  0.00           O  
ATOM   1559  CB  LEU A 321      59.291  17.625  64.837  1.00  0.00           C  
ATOM   1560  CG  LEU A 321      60.152  18.846  64.495  1.00  0.00           C  
ATOM   1561  CD1 LEU A 321      61.381  18.853  65.397  1.00  0.00           C  
ATOM   1562  CD2 LEU A 321      60.577  18.804  63.020  1.00  0.00           C  
ATOM   1563  N   ARG A 322      57.368  15.074  63.791  1.00  0.00           N  
ATOM   1564  CA  ARG A 322      56.642  13.876  64.185  1.00  0.00           C  
ATOM   1565  C   ARG A 322      57.520  12.639  64.167  1.00  0.00           C  
ATOM   1566  O   ARG A 322      58.411  12.509  63.324  1.00  0.00           O  
ATOM   1567  CB  ARG A 322      55.449  13.658  63.249  1.00  0.00           C  
ATOM   1568  CG  ARG A 322      54.690  12.366  63.533  1.00  0.00           C  
ATOM   1569  CD  ARG A 322      53.459  12.210  62.658  1.00  0.00           C  
ATOM   1570  NE  ARG A 322      52.783  10.950  62.961  1.00  0.00           N  
ATOM   1571  CZ  ARG A 322      51.551  10.640  62.569  1.00  0.00           C  
ATOM   1572  NH1 ARG A 322      51.031   9.464  62.904  1.00  0.00           N  
ATOM   1573  NH2 ARG A 322      50.838  11.496  61.848  1.00  0.00           N  
ATOM   1574  N   GLY A 323      57.265  11.732  65.105  1.00  0.00           N  
ATOM   1575  CA  GLY A 323      58.016  10.492  65.164  1.00  0.00           C  
ATOM   1576  C   GLY A 323      59.518  10.679  65.235  1.00  0.00           C  
ATOM   1577  O   GLY A 323      60.024  11.351  66.129  1.00  0.00           O  
ATOM   1578  N   ALA A 324      60.236  10.076  64.293  1.00  0.00           N  
ATOM   1579  CA  ALA A 324      61.688  10.188  64.273  1.00  0.00           C  
ATOM   1580  C   ALA A 324      62.126  11.650  64.241  1.00  0.00           C  
ATOM   1581  O   ALA A 324      63.206  11.986  64.722  1.00  0.00           O  
ATOM   1582  CB  ALA A 324      62.253   9.442  63.070  1.00  0.00           C  
ATOM   1583  N   GLY A 325      61.289  12.510  63.668  1.00  0.00           N  
ATOM   1584  CA  GLY A 325      61.614  13.927  63.610  1.00  0.00           C  
ATOM   1585  C   GLY A 325      61.657  14.516  65.008  1.00  0.00           C  
ATOM   1586  O   GLY A 325      62.572  15.268  65.360  1.00  0.00           O  
ATOM   1587  N   ALA A 332      60.654  14.178  65.813  1.00  0.00           N  
ATOM   1588  CA  ALA A 332      60.599  14.663  67.187  1.00  0.00           C  
ATOM   1589  C   ALA A 332      61.698  13.995  68.012  1.00  0.00           C  
ATOM   1590  O   ALA A 332      62.277  14.618  68.892  1.00  0.00           O  
ATOM   1591  CB  ALA A 332      59.225  14.379  67.794  1.00  0.00           C  
ATOM   1592  N   LEU A 333      61.985  12.724  67.730  1.00  0.00           N  
ATOM   1593  CA  LEU A 333      63.042  12.028  68.455  1.00  0.00           C  
ATOM   1594  C   LEU A 333      64.394  12.678  68.150  1.00  0.00           C  
ATOM   1595  O   LEU A 333      65.277  12.715  69.012  1.00  0.00           O  
ATOM   1596  CB  LEU A 333      63.077  10.545  68.071  1.00  0.00           C  
ATOM   1597  CG  LEU A 333      61.882   9.703  68.533  1.00  0.00           C  
ATOM   1598  CD1 LEU A 333      62.045   8.288  68.010  1.00  0.00           C  
ATOM   1599  CD2 LEU A 333      61.791   9.711  70.054  1.00  0.00           C  
ATOM   1600  N   LEU A 334      64.557  13.182  66.927  1.00  0.00           N  
ATOM   1601  CA  LEU A 334      65.806  13.848  66.559  1.00  0.00           C  
ATOM   1602  C   LEU A 334      65.973  15.128  67.373  1.00  0.00           C  
ATOM   1603  O   LEU A 334      67.067  15.417  67.857  1.00  0.00           O  
ATOM   1604  CB  LEU A 334      65.845  14.171  65.061  1.00  0.00           C  
ATOM   1605  CG  LEU A 334      66.306  13.020  64.158  1.00  0.00           C  
ATOM   1606  CD1 LEU A 334      66.192  13.438  62.707  1.00  0.00           C  
ATOM   1607  CD2 LEU A 334      67.748  12.636  64.492  1.00  0.00           C  
ATOM   1608  N   GLN A 335      64.901  15.901  67.532  1.00  0.00           N  
ATOM   1609  CA  GLN A 335      65.021  17.115  68.342  1.00  0.00           C  
ATOM   1610  C   GLN A 335      65.324  16.736  69.789  1.00  0.00           C  
ATOM   1611  O   GLN A 335      66.226  17.293  70.417  1.00  0.00           O  
ATOM   1612  CB  GLN A 335      63.744  17.957  68.311  1.00  0.00           C  
ATOM   1613  CG  GLN A 335      63.805  19.090  69.336  1.00  0.00           C  
ATOM   1614  CD  GLN A 335      62.742  20.144  69.140  1.00  0.00           C  
ATOM   1615  OE1 GLN A 335      62.618  20.717  68.062  1.00  0.00           O  
ATOM   1616  NE2 GLN A 335      61.972  20.417  70.193  1.00  0.00           N  
ATOM   1617  N   HIS A 336      64.554  15.789  70.317  1.00  0.00           N  
ATOM   1618  CA  HIS A 336      64.732  15.309  71.685  1.00  0.00           C  
ATOM   1619  C   HIS A 336      66.185  14.877  71.891  1.00  0.00           C  
ATOM   1620  O   HIS A 336      66.821  15.240  72.881  1.00  0.00           O  
ATOM   1621  CB  HIS A 336      63.790  14.120  71.926  1.00  0.00           C  
ATOM   1622  CG  HIS A 336      63.835  13.564  73.316  1.00  0.00           C  
ATOM   1623  ND1 HIS A 336      63.403  14.271  74.418  1.00  0.00           N  
ATOM   1624  CD2 HIS A 336      64.218  12.349  73.777  1.00  0.00           C  
ATOM   1625  CE1 HIS A 336      63.512  13.514  75.496  1.00  0.00           C  
ATOM   1626  NE2 HIS A 336      64.005  12.343  75.134  1.00  0.00           N  
ATOM   1627  N   GLY A 337      66.702  14.104  70.938  1.00  0.00           N  
ATOM   1628  CA  GLY A 337      68.065  13.617  71.029  1.00  0.00           C  
ATOM   1629  C   GLY A 337      69.122  14.702  70.953  1.00  0.00           C  
ATOM   1630  O   GLY A 337      70.086  14.684  71.713  1.00  0.00           O  
ATOM   1631  N   LEU A 338      68.955  15.642  70.032  1.00  0.00           N  
ATOM   1632  CA  LEU A 338      69.920  16.728  69.894  1.00  0.00           C  
ATOM   1633  C   LEU A 338      69.982  17.542  71.183  1.00  0.00           C  
ATOM   1634  O   LEU A 338      71.060  17.824  71.717  1.00  0.00           O  
ATOM   1635  CB  LEU A 338      69.529  17.625  68.717  1.00  0.00           C  
ATOM   1636  CG  LEU A 338      69.781  17.016  67.333  1.00  0.00           C  
ATOM   1637  CD1 LEU A 338      69.062  17.823  66.249  1.00  0.00           C  
ATOM   1638  CD2 LEU A 338      71.294  16.990  67.080  1.00  0.00           C  
ATOM   1639  N   VAL A 339      68.813  17.899  71.694  1.00  0.00           N  
ATOM   1640  CA  VAL A 339      68.727  18.686  72.914  1.00  0.00           C  
ATOM   1641  C   VAL A 339      69.327  17.965  74.109  1.00  0.00           C  
ATOM   1642  O   VAL A 339      70.145  18.532  74.836  1.00  0.00           O  
ATOM   1643  CB  VAL A 339      67.258  19.064  73.202  1.00  0.00           C  
ATOM   1644  CG1 VAL A 339      67.116  19.638  74.608  1.00  0.00           C  
ATOM   1645  CG2 VAL A 339      66.787  20.070  72.158  1.00  0.00           C  
ATOM   1646  N   ASN A 340      68.934  16.711  74.314  1.00  0.00           N  
ATOM   1647  CA  ASN A 340      69.445  15.949  75.440  1.00  0.00           C  
ATOM   1648  C   ASN A 340      70.923  15.616  75.314  1.00  0.00           C  
ATOM   1649  O   ASN A 340      71.646  15.637  76.305  1.00  0.00           O  
ATOM   1650  CB  ASN A 340      68.636  14.667  75.642  1.00  0.00           C  
ATOM   1651  CG  ASN A 340      67.311  14.923  76.323  1.00  0.00           C  
ATOM   1652  OD1 ASN A 340      67.201  15.802  77.180  1.00  0.00           O  
ATOM   1653  ND2 ASN A 340      66.300  14.143  75.963  1.00  0.00           N  
ATOM   1654  N   PHE A 341      71.376  15.312  74.102  1.00  0.00           N  
ATOM   1655  CA  PHE A 341      72.787  15.002  73.906  1.00  0.00           C  
ATOM   1656  C   PHE A 341      73.625  16.212  74.315  1.00  0.00           C  
ATOM   1657  O   PHE A 341      74.619  16.083  75.032  1.00  0.00           O  
ATOM   1658  CB  PHE A 341      73.052  14.635  72.441  1.00  0.00           C  
ATOM   1659  CG  PHE A 341      74.513  14.620  72.071  1.00  0.00           C  
ATOM   1660  CD1 PHE A 341      75.099  15.727  71.466  1.00  0.00           C  
ATOM   1661  CD2 PHE A 341      75.301  13.507  72.341  1.00  0.00           C  
ATOM   1662  CE1 PHE A 341      76.456  15.728  71.132  1.00  0.00           C  
ATOM   1663  CE2 PHE A 341      76.663  13.498  72.010  1.00  0.00           C  
ATOM   1664  CZ  PHE A 341      77.237  14.611  71.405  1.00  0.00           C  
ATOM   1665  N   THR A 342      73.197  17.389  73.872  1.00  0.00           N  
ATOM   1666  CA  THR A 342      73.900  18.634  74.170  1.00  0.00           C  
ATOM   1667  C   THR A 342      73.820  18.991  75.656  1.00  0.00           C  
ATOM   1668  O   THR A 342      74.822  19.346  76.278  1.00  0.00           O  
ATOM   1669  CB  THR A 342      73.322  19.786  73.325  1.00  0.00           C  
ATOM   1670  OG1 THR A 342      73.430  19.450  71.936  1.00  0.00           O  
ATOM   1671  CG2 THR A 342      74.069  21.077  73.584  1.00  0.00           C  
ATOM   1672  N   LEU A 343      72.623  18.895  76.222  1.00  0.00           N  
ATOM   1673  CA  LEU A 343      72.418  19.196  77.634  1.00  0.00           C  
ATOM   1674  C   LEU A 343      73.269  18.270  78.509  1.00  0.00           C  
ATOM   1675  O   LEU A 343      73.974  18.728  79.407  1.00  0.00           O  
ATOM   1676  CB  LEU A 343      70.934  19.021  77.973  1.00  0.00           C  
ATOM   1677  CG  LEU A 343      70.089  20.149  78.573  1.00  0.00           C  
ATOM   1678  CD1 LEU A 343      70.551  21.515  78.115  1.00  0.00           C  
ATOM   1679  CD2 LEU A 343      68.634  19.905  78.177  1.00  0.00           C  
ATOM   1680  N   ASN A 344      73.212  16.968  78.238  1.00  0.00           N  
ATOM   1681  CA  ASN A 344      73.970  16.000  79.026  1.00  0.00           C  
ATOM   1682  C   ASN A 344      75.472  16.252  78.953  1.00  0.00           C  
ATOM   1683  O   ASN A 344      76.168  16.187  79.966  1.00  0.00           O  
ATOM   1684  CB  ASN A 344      73.681  14.565  78.566  1.00  0.00           C  
ATOM   1685  CG  ASN A 344      72.272  14.110  78.901  1.00  0.00           C  
ATOM   1686  OD1 ASN A 344      71.659  14.596  79.851  1.00  0.00           O  
ATOM   1687  ND2 ASN A 344      71.760  13.152  78.133  1.00  0.00           N  
ATOM   1688  N   LYS A 345      75.973  16.528  77.754  1.00  0.00           N  
ATOM   1689  CA  LYS A 345      77.400  16.783  77.579  1.00  0.00           C  
ATOM   1690  C   LYS A 345      77.858  18.000  78.375  1.00  0.00           C  
ATOM   1691  O   LYS A 345      78.865  17.947  79.081  1.00  0.00           O  
ATOM   1692  CB  LYS A 345      77.728  17.002  76.098  1.00  0.00           C  
ATOM   1693  CG  LYS A 345      79.193  17.348  75.825  1.00  0.00           C  
ATOM   1694  CD  LYS A 345      79.433  17.581  74.336  1.00  0.00           C  
ATOM   1695  CE  LYS A 345      80.874  17.978  74.046  1.00  0.00           C  
ATOM   1696  NZ  LYS A 345      81.841  16.877  74.325  1.00  0.00           N  
ATOM   1697  N   LEU A 347      77.114  19.096  78.259  1.00  0.00           N  
ATOM   1698  CA  LEU A 347      77.478  20.325  78.950  1.00  0.00           C  
ATOM   1699  C   LEU A 347      77.302  20.235  80.460  1.00  0.00           C  
ATOM   1700  O   LEU A 347      78.100  20.794  81.215  1.00  0.00           O  
ATOM   1701  CB  LEU A 347      76.689  21.501  78.369  1.00  0.00           C  
ATOM   1702  CG  LEU A 347      77.017  21.795  76.895  1.00  0.00           C  
ATOM   1703  CD1 LEU A 347      76.138  22.909  76.370  1.00  0.00           C  
ATOM   1704  CD2 LEU A 347      78.488  22.186  76.767  1.00  0.00           C  
ATOM   1705  N   ILE A 348      76.270  19.530  80.910  1.00  0.00           N  
ATOM   1706  CA  ILE A 348      76.065  19.385  82.343  1.00  0.00           C  
ATOM   1707  C   ILE A 348      77.236  18.596  82.932  1.00  0.00           C  
ATOM   1708  O   ILE A 348      77.731  18.911  84.014  1.00  0.00           O  
ATOM   1709  CB  ILE A 348      74.732  18.665  82.651  1.00  0.00           C  
ATOM   1710  CG1 ILE A 348      73.562  19.590  82.303  1.00  0.00           C  
ATOM   1711  CG2 ILE A 348      74.684  18.261  84.116  1.00  0.00           C  
ATOM   1712  CD1 ILE A 348      72.187  18.970  82.502  1.00  0.00           C  
ATOM   1713  N   HIS A 349      77.695  17.584  82.205  1.00  0.00           N  
ATOM   1714  CA  HIS A 349      78.810  16.780  82.684  1.00  0.00           C  
ATOM   1715  C   HIS A 349      80.149  17.489  82.562  1.00  0.00           C  
ATOM   1716  O   HIS A 349      81.151  17.024  83.104  1.00  0.00           O  
ATOM   1717  CB  HIS A 349      78.847  15.434  81.963  1.00  0.00           C  
ATOM   1718  CG  HIS A 349      77.929  14.416  82.564  1.00  0.00           C  
ATOM   1719  ND1 HIS A 349      76.565  14.598  82.642  1.00  0.00           N  
ATOM   1720  CD2 HIS A 349      78.185  13.229  83.164  1.00  0.00           C  
ATOM   1721  CE1 HIS A 349      76.020  13.569  83.266  1.00  0.00           C  
ATOM   1722  NE2 HIS A 349      76.981  12.724  83.593  1.00  0.00           N  
ATOM   1723  N   ARG A 352      80.166  18.617  81.861  1.00  0.00           N  
ATOM   1724  CA  ARG A 352      81.391  19.394  81.712  1.00  0.00           C  
ATOM   1725  C   ARG A 352      81.401  20.523  82.740  1.00  0.00           C  
ATOM   1726  O   ARG A 352      82.258  21.401  82.701  1.00  0.00           O  
ATOM   1727  CB  ARG A 352      81.513  19.962  80.292  1.00  0.00           C  
ATOM   1728  CG  ARG A 352      81.802  18.907  79.225  1.00  0.00           C  
ATOM   1729  CD  ARG A 352      83.177  18.261  79.417  1.00  0.00           C  
ATOM   1730  NE  ARG A 352      84.263  19.142  78.995  1.00  0.00           N  
ATOM   1731  CZ  ARG A 352      84.670  19.288  77.736  1.00  0.00           C  
ATOM   1732  NH1 ARG A 352      85.664  20.120  77.450  1.00  0.00           N  
ATOM   1733  NH2 ARG A 352      84.098  18.589  76.763  1.00  0.00           N  
ATOM   1734  N   GLY A 361      80.429  20.499  83.648  1.00  0.00           N  
ATOM   1735  CA  GLY A 361      80.374  21.508  84.691  1.00  0.00           C  
ATOM   1736  C   GLY A 361      79.438  22.691  84.519  1.00  0.00           C  
ATOM   1737  O   GLY A 361      79.422  23.577  85.373  1.00  0.00           O  
ATOM   1738  N   PHE A 362      78.665  22.730  83.438  1.00  0.00           N  
ATOM   1739  CA  PHE A 362      77.741  23.843  83.231  1.00  0.00           C  
ATOM   1740  C   PHE A 362      76.540  23.718  84.162  1.00  0.00           C  
ATOM   1741  O   PHE A 362      75.996  22.627  84.337  1.00  0.00           O  
ATOM   1742  CB  PHE A 362      77.244  23.880  81.781  1.00  0.00           C  
ATOM   1743  CG  PHE A 362      78.247  24.438  80.809  1.00  0.00           C  
ATOM   1744  CD1 PHE A 362      77.987  25.622  80.128  1.00  0.00           C  
ATOM   1745  CD2 PHE A 362      79.455  23.783  80.583  1.00  0.00           C  
ATOM   1746  CE1 PHE A 362      78.919  26.152  79.230  1.00  0.00           C  
ATOM   1747  CE2 PHE A 362      80.393  24.305  79.688  1.00  0.00           C  
ATOM   1748  CZ  PHE A 362      80.124  25.490  79.012  1.00  0.00           C  
ATOM   1749  N   THR A 363      76.137  24.833  84.763  1.00  0.00           N  
ATOM   1750  CA  THR A 363      74.978  24.834  85.648  1.00  0.00           C  
ATOM   1751  C   THR A 363      73.721  24.957  84.795  1.00  0.00           C  
ATOM   1752  O   THR A 363      73.546  25.942  84.076  1.00  0.00           O  
ATOM   1753  CB  THR A 363      75.025  26.015  86.636  1.00  0.00           C  
ATOM   1754  OG1 THR A 363      76.090  25.808  87.570  1.00  0.00           O  
ATOM   1755  CG2 THR A 363      73.705  26.137  87.396  1.00  0.00           C  
ATOM   1756  N   PRO A 364      72.829  23.954  84.860  1.00  0.00           N  
ATOM   1757  CA  PRO A 364      71.599  24.005  84.070  1.00  0.00           C  
ATOM   1758  C   PRO A 364      70.653  25.067  84.615  1.00  0.00           C  
ATOM   1759  O   PRO A 364      70.562  25.270  85.828  1.00  0.00           O  
ATOM   1760  CB  PRO A 364      71.046  22.589  84.202  1.00  0.00           C  
ATOM   1761  CG  PRO A 364      71.451  22.211  85.582  1.00  0.00           C  
ATOM   1762  CD  PRO A 364      72.884  22.724  85.671  1.00  0.00           C  
ATOM   1763  N   MET A 365      69.957  25.735  83.704  1.00  0.00           N  
ATOM   1764  CA  MET A 365      69.034  26.799  84.056  1.00  0.00           C  
ATOM   1765  C   MET A 365      67.756  26.732  83.250  1.00  0.00           C  
ATOM   1766  O   MET A 365      67.719  26.212  82.139  1.00  0.00           O  
ATOM   1767  CB  MET A 365      69.667  28.161  83.783  1.00  0.00           C  
ATOM   1768  CG  MET A 365      70.924  28.446  84.570  1.00  0.00           C  
ATOM   1769  SD  MET A 365      70.541  28.858  86.265  1.00  0.00           S  
ATOM   1770  CE  MET A 365      69.870  30.508  86.063  1.00  0.00           C  
ATOM   1771  N   THR A 366      66.718  27.308  83.831  1.00  0.00           N  
ATOM   1772  CA  THR A 366      65.418  27.403  83.218  1.00  0.00           C  
ATOM   1773  C   THR A 366      65.106  28.899  83.360  1.00  0.00           C  
ATOM   1774  O   THR A 366      65.256  29.458  84.447  1.00  0.00           O  
ATOM   1775  CB  THR A 366      64.450  26.492  83.998  1.00  0.00           C  
ATOM   1776  OG1 THR A 366      64.282  25.260  83.280  1.00  0.00           O  
ATOM   1777  CG2 THR A 366      63.152  27.159  84.251  1.00  0.00           C  
ATOM   1778  N   VAL A 368      64.727  29.558  82.267  1.00  0.00           N  
ATOM   1779  CA  VAL A 368      64.453  30.996  82.315  1.00  0.00           C  
ATOM   1780  C   VAL A 368      63.080  31.380  81.770  1.00  0.00           C  
ATOM   1781  O   VAL A 368      62.471  30.631  81.012  1.00  0.00           O  
ATOM   1782  CB  VAL A 368      65.514  31.796  81.507  1.00  0.00           C  
ATOM   1783  CG1 VAL A 368      66.917  31.432  81.980  1.00  0.00           C  
ATOM   1784  CG2 VAL A 368      65.372  31.504  80.017  1.00  0.00           C  
ATOM   1785  N   PRO A 370      62.566  32.554  82.168  1.00  0.00           N  
ATOM   1786  CA  PRO A 370      61.255  32.968  81.658  1.00  0.00           C  
ATOM   1787  C   PRO A 370      61.410  33.240  80.159  1.00  0.00           C  
ATOM   1788  O   PRO A 370      62.480  33.648  79.719  1.00  0.00           O  
ATOM   1789  CB  PRO A 370      60.969  34.253  82.443  1.00  0.00           C  
ATOM   1790  CG  PRO A 370      61.713  34.047  83.728  1.00  0.00           C  
ATOM   1791  CD  PRO A 370      63.020  33.447  83.247  1.00  0.00           C  
ATOM   1792  N   ASP A 371      60.367  32.997  79.369  1.00  0.00           N  
ATOM   1793  CA  ASP A 371      60.454  33.264  77.936  1.00  0.00           C  
ATOM   1794  C   ASP A 371      59.876  34.640  77.633  1.00  0.00           C  
ATOM   1795  O   ASP A 371      60.176  35.240  76.596  1.00  0.00           O  
ATOM   1796  CB  ASP A 371      59.719  32.189  77.130  1.00  0.00           C  
ATOM   1797  CG  ASP A 371      60.460  30.865  77.119  1.00  0.00           C  
ATOM   1798  OD1 ASP A 371      61.659  30.858  76.767  1.00  0.00           O  
ATOM   1799  OD2 ASP A 371      59.848  29.833  77.459  1.00  0.00           O  
ATOM   1800  N   LEU A 372      59.044  35.129  78.548  1.00  0.00           N  
ATOM   1801  CA  LEU A 372      58.437  36.449  78.419  1.00  0.00           C  
ATOM   1802  C   LEU A 372      59.223  37.394  79.320  1.00  0.00           C  
ATOM   1803  O   LEU A 372      59.335  37.168  80.526  1.00  0.00           O  
ATOM   1804  CB  LEU A 372      56.965  36.413  78.844  1.00  0.00           C  
ATOM   1805  CG  LEU A 372      56.005  35.697  77.886  1.00  0.00           C  
ATOM   1806  CD1 LEU A 372      54.607  35.678  78.478  1.00  0.00           C  
ATOM   1807  CD2 LEU A 372      55.998  36.408  76.542  1.00  0.00           C  
ATOM   1808  N   LEU A 373      59.779  38.444  78.729  1.00  0.00           N  
ATOM   1809  CA  LEU A 373      60.572  39.396  79.487  1.00  0.00           C  
ATOM   1810  C   LEU A 373      60.302  40.832  79.072  1.00  0.00           C  
ATOM   1811  O   LEU A 373      59.779  41.096  77.988  1.00  0.00           O  
ATOM   1812  CB  LEU A 373      62.063  39.077  79.322  1.00  0.00           C  
ATOM   1813  CG  LEU A 373      62.504  37.726  79.900  1.00  0.00           C  
ATOM   1814  CD1 LEU A 373      62.988  36.817  78.780  1.00  0.00           C  
ATOM   1815  CD2 LEU A 373      63.602  37.942  80.922  1.00  0.00           C  
ATOM   1816  N   ARG A 374      60.665  41.764  79.945  1.00  0.00           N  
ATOM   1817  CA  ARG A 374      60.462  43.173  79.657  1.00  0.00           C  
ATOM   1818  C   ARG A 374      61.501  43.683  78.662  1.00  0.00           C  
ATOM   1819  O   ARG A 374      62.634  43.194  78.617  1.00  0.00           O  
ATOM   1820  CB  ARG A 374      60.498  43.971  80.959  1.00  0.00           C  
ATOM   1821  CG  ARG A 374      59.441  43.495  81.946  1.00  0.00           C  
ATOM   1822  CD  ARG A 374      59.049  44.593  82.894  1.00  0.00           C  
ATOM   1823  NE  ARG A 374      58.014  44.179  83.840  1.00  0.00           N  
ATOM   1824  CZ  ARG A 374      56.780  43.809  83.510  1.00  0.00           C  
ATOM   1825  NH1 ARG A 374      55.925  43.463  84.462  1.00  0.00           N  
ATOM   1826  NH2 ARG A 374      56.396  43.781  82.239  1.00  0.00           N  
ATOM   1827  N   GLY A 375      61.097  44.661  77.859  1.00  0.00           N  
ATOM   1828  CA  GLY A 375      61.971  45.221  76.842  1.00  0.00           C  
ATOM   1829  C   GLY A 375      63.362  45.630  77.276  1.00  0.00           C  
ATOM   1830  O   GLY A 375      64.323  45.487  76.513  1.00  0.00           O  
ATOM   1831  N   VAL A 376      63.480  46.142  78.498  1.00  0.00           N  
ATOM   1832  CA  VAL A 376      64.768  46.588  79.010  1.00  0.00           C  
ATOM   1833  C   VAL A 376      65.860  45.528  78.924  1.00  0.00           C  
ATOM   1834  O   VAL A 376      67.008  45.844  78.617  1.00  0.00           O  
ATOM   1835  CB  VAL A 376      64.650  47.069  80.484  1.00  0.00           C  
ATOM   1836  CG1 VAL A 376      64.325  45.898  81.402  1.00  0.00           C  
ATOM   1837  CG2 VAL A 376      65.943  47.751  80.911  1.00  0.00           C  
ATOM   1838  N   VAL A 377      65.509  44.270  79.180  1.00  0.00           N  
ATOM   1839  CA  VAL A 377      66.502  43.205  79.141  1.00  0.00           C  
ATOM   1840  C   VAL A 377      67.050  43.008  77.727  1.00  0.00           C  
ATOM   1841  O   VAL A 377      68.242  42.772  77.550  1.00  0.00           O  
ATOM   1842  CB  VAL A 377      65.915  41.875  79.667  1.00  0.00           C  
ATOM   1843  CG1 VAL A 377      67.034  40.866  79.902  1.00  0.00           C  
ATOM   1844  CG2 VAL A 377      65.137  42.129  80.950  1.00  0.00           C  
ATOM   1845  N   PHE A 378      66.178  43.112  76.729  1.00  0.00           N  
ATOM   1846  CA  PHE A 378      66.576  42.963  75.330  1.00  0.00           C  
ATOM   1847  C   PHE A 378      67.532  44.090  74.952  1.00  0.00           C  
ATOM   1848  O   PHE A 378      68.569  43.860  74.329  1.00  0.00           O  
ATOM   1849  CB  PHE A 378      65.345  43.026  74.424  1.00  0.00           C  
ATOM   1850  CG  PHE A 378      64.461  41.815  74.509  1.00  0.00           C  
ATOM   1851  CD1 PHE A 378      64.634  40.749  73.629  1.00  0.00           C  
ATOM   1852  CD2 PHE A 378      63.463  41.733  75.476  1.00  0.00           C  
ATOM   1853  CE1 PHE A 378      63.822  39.614  73.712  1.00  0.00           C  
ATOM   1854  CE2 PHE A 378      62.646  40.603  75.569  1.00  0.00           C  
ATOM   1855  CZ  PHE A 378      62.828  39.543  74.683  1.00  0.00           C  
ATOM   1856  N   GLU A 388      67.167  45.311  75.331  1.00  0.00           N  
ATOM   1857  CA  GLU A 388      67.986  46.483  75.041  1.00  0.00           C  
ATOM   1858  C   GLU A 388      69.345  46.340  75.723  1.00  0.00           C  
ATOM   1859  O   GLU A 388      70.385  46.700  75.156  1.00  0.00           O  
ATOM   1860  CB  GLU A 388      67.275  47.745  75.540  1.00  0.00           C  
ATOM   1861  CG  GLU A 388      67.900  49.049  75.071  1.00  0.00           C  
ATOM   1862  CD  GLU A 388      67.790  49.241  73.570  1.00  0.00           C  
ATOM   1863  OE1 GLU A 388      66.653  49.242  73.047  1.00  0.00           O  
ATOM   1864  OE2 GLU A 388      68.840  49.394  72.914  1.00  0.00           O  
ATOM   1865  N   GLY A 389      69.330  45.811  76.942  1.00  0.00           N  
ATOM   1866  CA  GLY A 389      70.564  45.616  77.681  1.00  0.00           C  
ATOM   1867  C   GLY A 389      71.491  44.614  77.020  1.00  0.00           C  
ATOM   1868  O   GLY A 389      72.714  44.708  77.148  1.00  0.00           O  
ATOM   1869  N   CYS A 396      70.916  43.643  76.317  1.00  0.00           N  
ATOM   1870  CA  CYS A 396      71.720  42.635  75.635  1.00  0.00           C  
ATOM   1871  C   CYS A 396      72.279  43.163  74.322  1.00  0.00           C  
ATOM   1872  O   CYS A 396      73.131  42.525  73.704  1.00  0.00           O  
ATOM   1873  CB  CYS A 396      70.888  41.384  75.352  1.00  0.00           C  
ATOM   1874  SG  CYS A 396      70.568  40.378  76.798  1.00  0.00           S  
ATOM   1875  N   GLY A 397      71.798  44.326  73.898  1.00  0.00           N  
ATOM   1876  CA  GLY A 397      72.264  44.895  72.647  1.00  0.00           C  
ATOM   1877  C   GLY A 397      71.302  44.616  71.506  1.00  0.00           C  
ATOM   1878  O   GLY A 397      71.654  44.768  70.337  1.00  0.00           O  
ATOM   1879  N   MET A 403      70.084  44.200  71.845  1.00  0.00           N  
ATOM   1880  CA  MET A 403      69.056  43.916  70.847  1.00  0.00           C  
ATOM   1881  C   MET A 403      68.169  45.157  70.702  1.00  0.00           C  
ATOM   1882  O   MET A 403      68.353  46.136  71.426  1.00  0.00           O  
ATOM   1883  CB  MET A 403      68.236  42.699  71.288  1.00  0.00           C  
ATOM   1884  CG  MET A 403      69.066  41.422  71.360  1.00  0.00           C  
ATOM   1885  SD  MET A 403      68.325  40.108  72.360  1.00  0.00           S  
ATOM   1886  CE  MET A 403      69.512  38.785  72.110  1.00  0.00           C  
ATOM   1887  N   THR A 404      67.214  45.127  69.776  1.00  0.00           N  
ATOM   1888  CA  THR A 404      66.347  46.286  69.568  1.00  0.00           C  
ATOM   1889  C   THR A 404      64.857  45.962  69.470  1.00  0.00           C  
ATOM   1890  O   THR A 404      64.344  45.662  68.391  1.00  0.00           O  
ATOM   1891  CB  THR A 404      66.760  47.056  68.300  1.00  0.00           C  
ATOM   1892  OG1 THR A 404      66.635  46.199  67.156  1.00  0.00           O  
ATOM   1893  CG2 THR A 404      68.202  47.528  68.414  1.00  0.00           C  
ATOM   1894  N   PRO A 406      64.142  46.024  70.604  1.00  0.00           N  
ATOM   1895  CA  PRO A 406      62.704  45.745  70.673  1.00  0.00           C  
ATOM   1896  C   PRO A 406      61.864  46.834  70.000  1.00  0.00           C  
ATOM   1897  O   PRO A 406      60.712  46.596  69.630  1.00  0.00           O  
ATOM   1898  CB  PRO A 406      62.434  45.682  72.177  1.00  0.00           C  
ATOM   1899  CG  PRO A 406      63.761  45.307  72.760  1.00  0.00           C  
ATOM   1900  CD  PRO A 406      64.706  46.149  71.958  1.00  0.00           C  
ATOM   1901  N   ASN A 473      62.447  48.024  69.849  1.00  0.00           N  
ATOM   1902  CA  ASN A 473      61.749  49.161  69.247  1.00  0.00           C  
ATOM   1903  C   ASN A 473      62.226  49.559  67.846  1.00  0.00           C  
ATOM   1904  O   ASN A 473      61.657  50.465  67.239  1.00  0.00           O  
ATOM   1905  CB  ASN A 473      61.796  50.377  70.189  1.00  0.00           C  
ATOM   1906  CG  ASN A 473      61.300  50.061  71.596  1.00  0.00           C  
ATOM   1907  OD1 ASN A 473      60.167  49.618  71.800  1.00  0.00           O  
ATOM   1908  ND2 ASN A 473      62.161  50.299  72.578  1.00  0.00           N  
ATOM   1909  N   ALA A 478      63.284  48.920  67.348  1.00  0.00           N  
ATOM   1910  CA  ALA A 478      63.712  49.192  65.977  1.00  0.00           C  
ATOM   1911  C   ALA A 478      62.378  48.874  65.325  1.00  0.00           C  
ATOM   1912  O   ALA A 478      61.938  47.741  65.441  1.00  0.00           O  
ATOM   1913  CB  ALA A 478      64.761  48.170  65.518  1.00  0.00           C  
ATOM   1914  N   LYS A 479      61.730  49.824  64.658  1.00  0.00           N  
ATOM   1915  CA  LYS A 479      60.425  49.546  64.022  1.00  0.00           C  
ATOM   1916  C   LYS A 479      60.226  48.126  63.544  1.00  0.00           C  
ATOM   1917  O   LYS A 479      59.430  47.390  64.140  1.00  0.00           O  
ATOM   1918  CB  LYS A 479      60.152  50.485  62.864  1.00  0.00           C  
ATOM   1919  CG  LYS A 479      58.687  50.351  62.476  1.00  0.00           C  
ATOM   1920  CD  LYS A 479      58.356  49.140  61.647  1.00  0.00           C  
ATOM   1921  CE  LYS A 479      58.895  49.429  60.326  1.00  0.00           C  
ATOM   1922  NZ  LYS A 479      57.810  50.066  59.560  1.00  0.00           N  
ATOM   1923  N   PRO A 488      60.908  47.723  62.452  1.00  0.00           N  
ATOM   1924  CA  PRO A 488      60.619  46.327  62.128  1.00  0.00           C  
ATOM   1925  C   PRO A 488      61.465  45.411  63.053  1.00  0.00           C  
ATOM   1926  O   PRO A 488      62.572  44.966  62.697  1.00  0.00           O  
ATOM   1927  CB  PRO A 488      60.994  46.221  60.661  1.00  0.00           C  
ATOM   1928  CG  PRO A 488      62.098  47.101  60.530  1.00  0.00           C  
ATOM   1929  CD  PRO A 488      61.734  48.334  61.386  1.00  0.00           C  
ATOM   1930  N   SER A 495      60.916  45.118  64.230  1.00  0.00           N  
ATOM   1931  CA  SER A 495      61.632  44.302  65.187  1.00  0.00           C  
ATOM   1932  C   SER A 495      61.417  42.812  64.968  1.00  0.00           C  
ATOM   1933  O   SER A 495      60.374  42.352  64.484  1.00  0.00           O  
ATOM   1934  CB  SER A 495      61.306  44.750  66.633  1.00  0.00           C  
ATOM   1935  OG  SER A 495      60.100  44.230  67.163  1.00  0.00           O  
ATOM   1936  N   GLN A 496      62.462  42.074  65.301  1.00  0.00           N  
ATOM   1937  CA  GLN A 496      62.472  40.644  65.162  1.00  0.00           C  
ATOM   1938  C   GLN A 496      61.918  40.049  66.437  1.00  0.00           C  
ATOM   1939  O   GLN A 496      61.848  38.836  66.572  1.00  0.00           O  
ATOM   1940  CB  GLN A 496      63.905  40.161  64.947  1.00  0.00           C  
ATOM   1941  CG  GLN A 496      64.632  40.816  63.766  1.00  0.00           C  
ATOM   1942  CD  GLN A 496      63.831  40.802  62.474  1.00  0.00           C  
ATOM   1943  OE1 GLN A 496      63.377  39.753  62.014  1.00  0.00           O  
ATOM   1944  NE2 GLN A 496      63.662  41.977  61.876  1.00  0.00           N  
ATOM   1945  N   ILE A 497      61.514  40.912  67.363  1.00  0.00           N  
ATOM   1946  CA  ILE A 497      60.982  40.472  68.648  1.00  0.00           C  
ATOM   1947  C   ILE A 497      59.458  40.572  68.712  1.00  0.00           C  
ATOM   1948  O   ILE A 497      58.890  41.643  68.492  1.00  0.00           O  
ATOM   1949  CB  ILE A 497      61.593  41.317  69.787  1.00  0.00           C  
ATOM   1950  CG1 ILE A 497      63.119  41.218  69.733  1.00  0.00           C  
ATOM   1951  CG2 ILE A 497      61.070  40.852  71.133  1.00  0.00           C  
ATOM   1952  CD1 ILE A 497      63.834  42.203  70.632  1.00  0.00           C  
ATOM   1953  N   TYR A 498      58.805  39.447  69.001  1.00  0.00           N  
ATOM   1954  CA  TYR A 498      57.350  39.398  69.131  1.00  0.00           C  
ATOM   1955  C   TYR A 498      56.971  39.984  70.486  1.00  0.00           C  
ATOM   1956  O   TYR A 498      57.537  39.601  71.505  1.00  0.00           O  
ATOM   1957  CB  TYR A 498      56.841  37.953  69.104  1.00  0.00           C  
ATOM   1958  CG  TYR A 498      56.844  37.271  67.758  1.00  0.00           C  
ATOM   1959  CD1 TYR A 498      56.025  37.723  66.722  1.00  0.00           C  
ATOM   1960  CD2 TYR A 498      57.618  36.131  67.538  1.00  0.00           C  
ATOM   1961  CE1 TYR A 498      55.971  37.050  65.501  1.00  0.00           C  
ATOM   1962  CE2 TYR A 498      57.572  35.453  66.324  1.00  0.00           C  
ATOM   1963  CZ  TYR A 498      56.745  35.916  65.312  1.00  0.00           C  
ATOM   1964  OH  TYR A 498      56.684  35.240  64.113  1.00  0.00           O  
ATOM   1965  N   ASN A 499      56.008  40.896  70.506  1.00  0.00           N  
ATOM   1966  CA  ASN A 499      55.576  41.478  71.770  1.00  0.00           C  
ATOM   1967  C   ASN A 499      54.127  41.099  72.033  1.00  0.00           C  
ATOM   1968  O   ASN A 499      53.336  40.949  71.100  1.00  0.00           O  
ATOM   1969  CB  ASN A 499      55.720  43.002  71.735  1.00  0.00           C  
ATOM   1970  CG  ASN A 499      54.877  43.641  70.655  1.00  0.00           C  
ATOM   1971  OD1 ASN A 499      54.935  43.243  69.494  1.00  0.00           O  
ATOM   1972  ND2 ASN A 499      54.087  44.641  71.031  1.00  0.00           N  
ATOM   1973  N   ILE A 500      53.793  40.914  73.305  1.00  0.00           N  
ATOM   1974  CA  ILE A 500      52.432  40.573  73.692  1.00  0.00           C  
ATOM   1975  C   ILE A 500      51.602  41.844  73.543  1.00  0.00           C  
ATOM   1976  O   ILE A 500      52.088  42.938  73.826  1.00  0.00           O  
ATOM   1977  CB  ILE A 500      52.368  40.097  75.161  1.00  0.00           C  
ATOM   1978  CG1 ILE A 500      53.253  38.861  75.349  1.00  0.00           C  
ATOM   1979  CG2 ILE A 500      50.929  39.797  75.550  1.00  0.00           C  
ATOM   1980  CD1 ILE A 500      52.877  37.689  74.462  1.00  0.00           C  
ATOM   1981  N   ASP A 501      50.361  41.694  73.091  1.00  0.00           N  
ATOM   1982  CA  ASP A 501      49.452  42.824  72.890  1.00  0.00           C  
ATOM   1983  C   ASP A 501      49.537  43.839  74.040  1.00  0.00           C  
ATOM   1984  O   ASP A 501      49.081  43.572  75.151  1.00  0.00           O  
ATOM   1985  CB  ASP A 501      48.019  42.305  72.770  1.00  0.00           C  
ATOM   1986  CG  ASP A 501      47.035  43.387  72.381  1.00  0.00           C  
ATOM   1987  OD1 ASP A 501      47.381  44.581  72.498  1.00  0.00           O  
ATOM   1988  OD2 ASP A 501      45.910  43.038  71.969  1.00  0.00           O  
ATOM   1989  N   PRO A 502      50.107  45.026  73.773  1.00  0.00           N  
ATOM   1990  CA  PRO A 502      50.271  46.102  74.761  1.00  0.00           C  
ATOM   1991  C   PRO A 502      48.965  46.641  75.348  1.00  0.00           C  
ATOM   1992  O   PRO A 502      48.953  47.186  76.454  1.00  0.00           O  
ATOM   1993  CB  PRO A 502      51.025  47.179  73.980  1.00  0.00           C  
ATOM   1994  CG  PRO A 502      51.738  46.407  72.913  1.00  0.00           C  
ATOM   1995  CD  PRO A 502      50.696  45.420  72.483  1.00  0.00           C  
ATOM   1996  N   SER A 650      47.872  46.504  74.607  1.00  0.00           N  
ATOM   1997  CA  SER A 650      46.584  46.992  75.087  1.00  0.00           C  
ATOM   1998  C   SER A 650      45.999  46.052  76.135  1.00  0.00           C  
ATOM   1999  O   SER A 650      45.009  46.381  76.788  1.00  0.00           O  
ATOM   2000  CB  SER A 650      45.596  47.132  73.926  1.00  0.00           C  
ATOM   2001  OG  SER A 650      45.174  45.865  73.454  1.00  0.00           O  
ATOM   2002  N   ARG A 651      46.615  44.885  76.298  1.00  0.00           N  
ATOM   2003  CA  ARG A 651      46.136  43.898  77.264  1.00  0.00           C  
ATOM   2004  C   ARG A 651      47.165  43.570  78.343  1.00  0.00           C  
ATOM   2005  O   ARG A 651      46.811  43.350  79.503  1.00  0.00           O  
ATOM   2006  CB  ARG A 651      45.739  42.607  76.540  1.00  0.00           C  
ATOM   2007  CG  ARG A 651      44.712  42.800  75.440  1.00  0.00           C  
ATOM   2008  CD  ARG A 651      44.351  41.478  74.779  1.00  0.00           C  
ATOM   2009  NE  ARG A 651      43.368  41.652  73.713  1.00  0.00           N  
ATOM   2010  CZ  ARG A 651      42.861  40.657  72.989  1.00  0.00           C  
ATOM   2011  NH1 ARG A 651      41.970  40.913  72.040  1.00  0.00           N  
ATOM   2012  NH2 ARG A 651      43.243  39.407  73.213  1.00  0.00           N  
ATOM   2013  N   PHE A 652      48.435  43.528  77.954  1.00  0.00           N  
ATOM   2014  CA  PHE A 652      49.520  43.215  78.877  1.00  0.00           C  
ATOM   2015  C   PHE A 652      50.685  44.158  78.627  1.00  0.00           C  
ATOM   2016  O   PHE A 652      51.142  44.314  77.495  1.00  0.00           O  
ATOM   2017  CB  PHE A 652      49.960  41.765  78.677  1.00  0.00           C  
ATOM   2018  CG  PHE A 652      48.840  40.774  78.822  1.00  0.00           C  
ATOM   2019  CD1 PHE A 652      48.356  40.433  80.080  1.00  0.00           C  
ATOM   2020  CD2 PHE A 652      48.242  40.212  77.699  1.00  0.00           C  
ATOM   2021  CE1 PHE A 652      47.289  39.544  80.217  1.00  0.00           C  
ATOM   2022  CE2 PHE A 652      47.175  39.324  77.827  1.00  0.00           C  
ATOM   2023  CZ  PHE A 652      46.700  38.992  79.088  1.00  0.00           C  
ATOM   2024  N   GLU A 653      51.179  44.774  79.693  1.00  0.00           N  
ATOM   2025  CA  GLU A 653      52.265  45.728  79.566  1.00  0.00           C  
ATOM   2026  C   GLU A 653      53.673  45.144  79.517  1.00  0.00           C  
ATOM   2027  O   GLU A 653      54.029  44.266  80.299  1.00  0.00           O  
ATOM   2028  CB  GLU A 653      52.180  46.755  80.702  1.00  0.00           C  
ATOM   2029  CG  GLU A 653      53.258  47.826  80.665  1.00  0.00           C  
ATOM   2030  CD  GLU A 653      53.095  48.856  81.771  1.00  0.00           C  
ATOM   2031  OE1 GLU A 653      53.073  48.462  82.958  1.00  0.00           O  
ATOM   2032  OE2 GLU A 653      52.990  50.060  81.452  1.00  0.00           O  
ATOM   2033  N   ASP A 654      54.455  45.649  78.568  1.00  0.00           N  
ATOM   2034  CA  ASP A 654      55.858  45.288  78.389  1.00  0.00           C  
ATOM   2035  C   ASP A 654      56.229  43.817  78.583  1.00  0.00           C  
ATOM   2036  O   ASP A 654      56.960  43.471  79.509  1.00  0.00           O  
ATOM   2037  CB  ASP A 654      56.696  46.154  79.334  1.00  0.00           C  
ATOM   2038  CG  ASP A 654      58.161  46.171  78.972  1.00  0.00           C  
ATOM   2039  OD1 ASP A 654      58.953  46.717  79.767  1.00  0.00           O  
ATOM   2040  OD2 ASP A 654      58.523  45.649  77.897  1.00  0.00           O  
ATOM   2041  N   LEU A 655      55.731  42.958  77.701  1.00  0.00           N  
ATOM   2042  CA  LEU A 655      56.032  41.531  77.754  1.00  0.00           C  
ATOM   2043  C   LEU A 655      56.446  41.123  76.348  1.00  0.00           C  
ATOM   2044  O   LEU A 655      55.731  41.396  75.387  1.00  0.00           O  
ATOM   2045  CB  LEU A 655      54.796  40.750  78.195  1.00  0.00           C  
ATOM   2046  CG  LEU A 655      54.840  40.047  79.551  1.00  0.00           C  
ATOM   2047  CD1 LEU A 655      55.633  40.850  80.561  1.00  0.00           C  
ATOM   2048  CD2 LEU A 655      53.411  39.820  80.024  1.00  0.00           C  
ATOM   2049  N   ASN A 656      57.602  40.473  76.231  1.00  0.00           N  
ATOM   2050  CA  ASN A 656      58.114  40.074  74.921  1.00  0.00           C  
ATOM   2051  C   ASN A 656      58.688  38.662  74.908  1.00  0.00           C  
ATOM   2052  O   ASN A 656      59.243  38.200  75.905  1.00  0.00           O  
ATOM   2053  CB  ASN A 656      59.210  41.049  74.492  1.00  0.00           C  
ATOM   2054  CG  ASN A 656      58.767  42.496  74.572  1.00  0.00           C  
ATOM   2055  OD1 ASN A 656      58.183  43.031  73.633  1.00  0.00           O  
ATOM   2056  ND2 ASN A 656      59.033  43.134  75.709  1.00  0.00           N  
ATOM   2057  N   LEU A 657      58.556  37.981  73.772  1.00  0.00           N  
ATOM   2058  CA  LEU A 657      59.100  36.634  73.636  1.00  0.00           C  
ATOM   2059  C   LEU A 657      60.557  36.746  73.207  1.00  0.00           C  
ATOM   2060  O   LEU A 657      60.891  37.540  72.330  1.00  0.00           O  
ATOM   2061  CB  LEU A 657      58.324  35.840  72.586  1.00  0.00           C  
ATOM   2062  CG  LEU A 657      56.917  35.377  72.966  1.00  0.00           C  
ATOM   2063  CD1 LEU A 657      56.208  34.863  71.725  1.00  0.00           C  
ATOM   2064  CD2 LEU A 657      56.989  34.297  74.036  1.00  0.00           C  
ATOM   2065  N   ALA A 658      61.418  35.939  73.817  1.00  0.00           N  
ATOM   2066  CA  ALA A 658      62.842  35.966  73.491  1.00  0.00           C  
ATOM   2067  C   ALA A 658      63.188  35.100  72.283  1.00  0.00           C  
ATOM   2068  O   ALA A 658      62.541  34.084  72.018  1.00  0.00           O  
ATOM   2069  CB  ALA A 658      63.660  35.516  74.700  1.00  0.00           C  
ATOM   2070  N   GLY A 659      64.223  35.513  71.558  1.00  0.00           N  
ATOM   2071  CA  GLY A 659      64.667  34.762  70.399  1.00  0.00           C  
ATOM   2072  C   GLY A 659      65.837  33.869  70.768  1.00  0.00           C  
ATOM   2073  O   GLY A 659      66.371  33.151  69.924  1.00  0.00           O  
ATOM   2074  N   THR A 660      66.225  33.913  72.041  1.00  0.00           N  
ATOM   2075  CA  THR A 660      67.333  33.120  72.565  1.00  0.00           C  
ATOM   2076  C   THR A 660      67.317  33.197  74.091  1.00  0.00           C  
ATOM   2077  O   THR A 660      66.914  34.215  74.660  1.00  0.00           O  
ATOM   2078  CB  THR A 660      68.699  33.647  72.041  1.00  0.00           C  
ATOM   2079  OG1 THR A 660      69.771  33.047  72.784  1.00  0.00           O  
ATOM   2080  CG2 THR A 660      68.773  35.167  72.174  1.00  0.00           C  
ATOM   2081  N   ALA A 661      67.747  32.127  74.751  1.00  0.00           N  
ATOM   2082  CA  ALA A 661      67.775  32.101  76.210  1.00  0.00           C  
ATOM   2083  C   ALA A 661      68.788  33.114  76.736  1.00  0.00           C  
ATOM   2084  O   ALA A 661      68.838  33.396  77.931  1.00  0.00           O  
ATOM   2085  CB  ALA A 661      68.118  30.699  76.712  1.00  0.00           C  
ATOM   2086  N   GLU A 662      69.604  33.654  75.837  1.00  0.00           N  
ATOM   2087  CA  GLU A 662      70.598  34.650  76.229  1.00  0.00           C  
ATOM   2088  C   GLU A 662      69.912  35.809  76.953  1.00  0.00           C  
ATOM   2089  O   GLU A 662      70.434  36.328  77.939  1.00  0.00           O  
ATOM   2090  CB  GLU A 662      71.331  35.183  74.994  1.00  0.00           C  
ATOM   2091  CG  GLU A 662      72.211  36.401  75.273  1.00  0.00           C  
ATOM   2092  CD  GLU A 662      72.688  37.083  74.002  1.00  0.00           C  
ATOM   2093  OE1 GLU A 662      73.244  38.201  74.101  1.00  0.00           O  
ATOM   2094  OE2 GLU A 662      72.509  36.503  72.909  1.00  0.00           O  
ATOM   2095  N   VAL A 663      68.739  36.206  76.464  1.00  0.00           N  
ATOM   2096  CA  VAL A 663      67.995  37.309  77.074  1.00  0.00           C  
ATOM   2097  C   VAL A 663      67.631  36.995  78.524  1.00  0.00           C  
ATOM   2098  O   VAL A 663      67.941  37.770  79.428  1.00  0.00           O  
ATOM   2099  CB  VAL A 663      66.709  37.629  76.291  1.00  0.00           C  
ATOM   2100  CG1 VAL A 663      66.033  38.863  76.887  1.00  0.00           C  
ATOM   2101  CG2 VAL A 663      67.039  37.875  74.825  1.00  0.00           C  
ATOM   2102  N   GLY A 664      66.973  35.859  78.741  1.00  0.00           N  
ATOM   2103  CA  GLY A 664      66.597  35.474  80.090  1.00  0.00           C  
ATOM   2104  C   GLY A 664      67.785  35.280  81.020  1.00  0.00           C  
ATOM   2105  O   GLY A 664      67.730  35.643  82.198  1.00  0.00           O  
ATOM   2106  N   LEU A 665      68.868  34.705  80.503  1.00  0.00           N  
ATOM   2107  CA  LEU A 665      70.050  34.477  81.324  1.00  0.00           C  
ATOM   2108  C   LEU A 665      70.667  35.806  81.758  1.00  0.00           C  
ATOM   2109  O   LEU A 665      71.113  35.942  82.897  1.00  0.00           O  
ATOM   2110  CB  LEU A 665      71.053  33.608  80.559  1.00  0.00           C  
ATOM   2111  CG  LEU A 665      70.510  32.180  80.374  1.00  0.00           C  
ATOM   2112  CD1 LEU A 665      71.319  31.420  79.339  1.00  0.00           C  
ATOM   2113  CD2 LEU A 665      70.526  31.454  81.714  1.00  0.00           C  
ATOM   2114  N   ALA A 666      70.680  36.784  80.857  1.00  0.00           N  
ATOM   2115  CA  ALA A 666      71.205  38.107  81.190  1.00  0.00           C  
ATOM   2116  C   ALA A 666      70.302  38.717  82.264  1.00  0.00           C  
ATOM   2117  O   ALA A 666      70.776  39.358  83.204  1.00  0.00           O  
ATOM   2118  CB  ALA A 666      71.213  38.998  79.952  1.00  0.00           C  
ATOM   2119  N   GLY A 667      68.996  38.508  82.114  1.00  0.00           N  
ATOM   2120  CA  GLY A 667      68.038  39.040  83.069  1.00  0.00           C  
ATOM   2121  C   GLY A 667      68.222  38.482  84.469  1.00  0.00           C  
ATOM   2122  O   GLY A 667      67.860  39.125  85.457  1.00  0.00           O  
ATOM   2123  N   TYR A 668      68.782  37.281  84.555  1.00  0.00           N  
ATOM   2124  CA  TYR A 668      69.023  36.639  85.841  1.00  0.00           C  
ATOM   2125  C   TYR A 668      70.117  37.369  86.611  1.00  0.00           C  
ATOM   2126  O   TYR A 668      69.993  37.611  87.809  1.00  0.00           O  
ATOM   2127  CB  TYR A 668      69.452  35.185  85.634  1.00  0.00           C  
ATOM   2128  CG  TYR A 668      69.760  34.440  86.915  1.00  0.00           C  
ATOM   2129  CD1 TYR A 668      68.737  34.061  87.787  1.00  0.00           C  
ATOM   2130  CD2 TYR A 668      71.077  34.115  87.262  1.00  0.00           C  
ATOM   2131  CE1 TYR A 668      69.014  33.378  88.970  1.00  0.00           C  
ATOM   2132  CE2 TYR A 668      71.364  33.431  88.442  1.00  0.00           C  
ATOM   2133  CZ  TYR A 668      70.327  33.065  89.293  1.00  0.00           C  
ATOM   2134  OH  TYR A 668      70.608  32.386  90.459  1.00  0.00           O  
ATOM   2135  N   PHE A 669      71.191  37.718  85.912  1.00  0.00           N  
ATOM   2136  CA  PHE A 669      72.322  38.398  86.538  1.00  0.00           C  
ATOM   2137  C   PHE A 669      72.117  39.901  86.705  1.00  0.00           C  
ATOM   2138  O   PHE A 669      72.818  40.552  87.482  1.00  0.00           O  
ATOM   2139  CB  PHE A 669      73.587  38.136  85.715  1.00  0.00           C  
ATOM   2140  CG  PHE A 669      74.020  36.701  85.725  1.00  0.00           C  
ATOM   2141  CD1 PHE A 669      74.706  36.180  86.817  1.00  0.00           C  
ATOM   2142  CD2 PHE A 669      73.714  35.861  84.661  1.00  0.00           C  
ATOM   2143  CE1 PHE A 669      75.083  34.841  86.851  1.00  0.00           C  
ATOM   2144  CE2 PHE A 669      74.087  34.516  84.684  1.00  0.00           C  
ATOM   2145  CZ  PHE A 669      74.772  34.006  85.779  1.00  0.00           C  
ATOM   2146  N   MET A 670      71.152  40.445  85.979  1.00  0.00           N  
ATOM   2147  CA  MET A 670      70.860  41.871  86.025  1.00  0.00           C  
ATOM   2148  C   MET A 670      70.761  42.414  87.454  1.00  0.00           C  
ATOM   2149  O   MET A 670      70.101  41.822  88.308  1.00  0.00           O  
ATOM   2150  CB  MET A 670      69.560  42.141  85.270  1.00  0.00           C  
ATOM   2151  CG  MET A 670      69.152  43.599  85.195  1.00  0.00           C  
ATOM   2152  SD  MET A 670      67.600  43.749  84.306  1.00  0.00           S  
ATOM   2153  CE  MET A 670      67.307  45.513  84.387  1.00  0.00           C  
ATOM   2154  N   ASP A 671      71.437  43.535  87.701  1.00  0.00           N  
ATOM   2155  CA  ASP A 671      71.430  44.195  89.009  1.00  0.00           C  
ATOM   2156  C   ASP A 671      71.950  43.366  90.177  1.00  0.00           C  
ATOM   2157  O   ASP A 671      71.655  43.663  91.340  1.00  0.00           O  
ATOM   2158  CB  ASP A 671      70.023  44.697  89.328  1.00  0.00           C  
ATOM   2159  CG  ASP A 671      69.657  45.937  88.546  1.00  0.00           C  
ATOM   2160  OD1 ASP A 671      68.458  46.281  88.506  1.00  0.00           O  
ATOM   2161  OD2 ASP A 671      70.567  46.578  87.979  1.00  0.00           O  
ATOM   2162  N   HIS A 672      72.720  42.329  89.880  1.00  0.00           N  
ATOM   2163  CA  HIS A 672      73.278  41.490  90.930  1.00  0.00           C  
ATOM   2164  C   HIS A 672      74.778  41.307  90.773  1.00  0.00           C  
ATOM   2165  O   HIS A 672      75.345  41.605  89.723  1.00  0.00           O  
ATOM   2166  CB  HIS A 672      72.594  40.120  90.956  1.00  0.00           C  
ATOM   2167  CG  HIS A 672      71.197  40.156  91.494  1.00  0.00           C  
ATOM   2168  ND1 HIS A 672      70.144  40.705  90.796  1.00  0.00           N  
ATOM   2169  CD2 HIS A 672      70.688  39.739  92.678  1.00  0.00           C  
ATOM   2170  CE1 HIS A 672      69.045  40.627  91.527  1.00  0.00           C  
ATOM   2171  NE2 HIS A 672      69.349  40.046  92.674  1.00  0.00           N  
ATOM   2172  N   SER A 675      75.414  40.817  91.830  1.00  0.00           N  
ATOM   2173  CA  SER A 675      76.847  40.583  91.817  1.00  0.00           C  
ATOM   2174  C   SER A 675      77.159  39.139  92.188  1.00  0.00           C  
ATOM   2175  O   SER A 675      76.503  38.553  93.054  1.00  0.00           O  
ATOM   2176  CB  SER A 675      77.543  41.531  92.801  1.00  0.00           C  
ATOM   2177  OG  SER A 675      78.921  41.221  92.917  1.00  0.00           O  
ATOM   2178  N   VAL A 677      78.151  38.565  91.516  1.00  0.00           N  
ATOM   2179  CA  VAL A 677      78.574  37.200  91.786  1.00  0.00           C  
ATOM   2180  C   VAL A 677      79.939  37.245  92.468  1.00  0.00           C  
ATOM   2181  O   VAL A 677      80.657  38.242  92.364  1.00  0.00           O  
ATOM   2182  CB  VAL A 677      78.674  36.368  90.484  1.00  0.00           C  
ATOM   2183  CG1 VAL A 677      77.307  36.298  89.816  1.00  0.00           C  
ATOM   2184  CG2 VAL A 677      79.694  36.983  89.541  1.00  0.00           C  
ATOM   2185  N   ALA A 678      80.293  36.172  93.165  1.00  0.00           N  
ATOM   2186  CA  ALA A 678      81.570  36.107  93.870  1.00  0.00           C  
ATOM   2187  C   ALA A 678      82.725  35.797  92.927  1.00  0.00           C  
ATOM   2188  O   ALA A 678      82.607  34.959  92.036  1.00  0.00           O  
ATOM   2189  CB  ALA A 678      81.504  35.058  94.968  1.00  0.00           C  
ATOM   2190  N   PHE A 681      83.848  36.475  93.136  1.00  0.00           N  
ATOM   2191  CA  PHE A 681      85.025  36.270  92.305  1.00  0.00           C  
ATOM   2192  C   PHE A 681      85.445  34.806  92.247  1.00  0.00           C  
ATOM   2193  O   PHE A 681      85.810  34.299  91.186  1.00  0.00           O  
ATOM   2194  CB  PHE A 681      86.189  37.120  92.831  1.00  0.00           C  
ATOM   2195  CG  PHE A 681      87.487  36.887  92.110  1.00  0.00           C  
ATOM   2196  CD1 PHE A 681      88.354  35.877  92.517  1.00  0.00           C  
ATOM   2197  CD2 PHE A 681      87.830  37.659  91.007  1.00  0.00           C  
ATOM   2198  CE1 PHE A 681      89.547  35.638  91.834  1.00  0.00           C  
ATOM   2199  CE2 PHE A 681      89.019  37.430  90.315  1.00  0.00           C  
ATOM   2200  CZ  PHE A 681      89.877  36.417  90.731  1.00  0.00           C  
ATOM   2201  N   ARG A 683      85.381  34.125  93.386  1.00  0.00           N  
ATOM   2202  CA  ARG A 683      85.787  32.727  93.458  1.00  0.00           C  
ATOM   2203  C   ARG A 683      84.965  31.781  92.586  1.00  0.00           C  
ATOM   2204  O   ARG A 683      85.385  30.655  92.326  1.00  0.00           O  
ATOM   2205  CB  ARG A 683      85.756  32.249  94.914  1.00  0.00           C  
ATOM   2206  CG  ARG A 683      84.369  31.953  95.468  1.00  0.00           C  
ATOM   2207  CD  ARG A 683      84.412  31.809  96.983  1.00  0.00           C  
ATOM   2208  NE  ARG A 683      83.252  31.094  97.507  1.00  0.00           N  
ATOM   2209  CZ  ARG A 683      82.872  31.117  98.781  1.00  0.00           C  
ATOM   2210  NH1 ARG A 683      81.805  30.430  99.173  1.00  0.00           N  
ATOM   2211  NH2 ARG A 683      83.548  31.844  99.662  1.00  0.00           N  
ATOM   2212  N   ASP A 684      83.802  32.237  92.129  1.00  0.00           N  
ATOM   2213  CA  ASP A 684      82.931  31.410  91.291  1.00  0.00           C  
ATOM   2214  C   ASP A 684      83.180  31.598  89.794  1.00  0.00           C  
ATOM   2215  O   ASP A 684      82.681  30.824  88.970  1.00  0.00           O  
ATOM   2216  CB  ASP A 684      81.461  31.713  91.608  1.00  0.00           C  
ATOM   2217  CG  ASP A 684      81.025  31.159  92.954  1.00  0.00           C  
ATOM   2218  OD1 ASP A 684      80.055  31.693  93.531  1.00  0.00           O  
ATOM   2219  OD2 ASP A 684      81.638  30.185  93.434  1.00  0.00           O  
ATOM   2220  N   LEU A 685      83.947  32.625  89.439  1.00  0.00           N  
ATOM   2221  CA  LEU A 685      84.241  32.899  88.034  1.00  0.00           C  
ATOM   2222  C   LEU A 685      85.213  31.872  87.455  1.00  0.00           C  
ATOM   2223  O   LEU A 685      86.195  31.500  88.100  1.00  0.00           O  
ATOM   2224  CB  LEU A 685      84.829  34.306  87.876  1.00  0.00           C  
ATOM   2225  CG  LEU A 685      83.998  35.474  88.418  1.00  0.00           C  
ATOM   2226  CD1 LEU A 685      84.754  36.773  88.207  1.00  0.00           C  
ATOM   2227  CD2 LEU A 685      82.646  35.524  87.727  1.00  0.00           C  
ATOM   2228  N   PRO A 686      84.955  31.405  86.223  1.00  0.00           N  
ATOM   2229  CA  PRO A 686      83.822  31.792  85.381  1.00  0.00           C  
ATOM   2230  C   PRO A 686      82.548  31.012  85.697  1.00  0.00           C  
ATOM   2231  O   PRO A 686      82.602  29.832  86.034  1.00  0.00           O  
ATOM   2232  CB  PRO A 686      84.325  31.480  83.979  1.00  0.00           C  
ATOM   2233  CG  PRO A 686      85.098  30.214  84.213  1.00  0.00           C  
ATOM   2234  CD  PRO A 686      85.883  30.534  85.475  1.00  0.00           C  
ATOM   2235  N   ILE A 687      81.411  31.685  85.592  1.00  0.00           N  
ATOM   2236  CA  ILE A 687      80.128  31.037  85.815  1.00  0.00           C  
ATOM   2237  C   ILE A 687      79.697  30.515  84.447  1.00  0.00           C  
ATOM   2238  O   ILE A 687      79.602  31.280  83.488  1.00  0.00           O  
ATOM   2239  CB  ILE A 687      79.077  32.031  86.337  1.00  0.00           C  
ATOM   2240  CG1 ILE A 687      79.547  32.616  87.672  1.00  0.00           C  
ATOM   2241  CG2 ILE A 687      77.729  31.326  86.507  1.00  0.00           C  
ATOM   2242  CD1 ILE A 687      78.606  33.635  88.258  1.00  0.00           C  
ATOM   2243  N   ARG A 688      79.459  29.211  84.365  1.00  0.00           N  
ATOM   2244  CA  ARG A 688      79.050  28.570  83.118  1.00  0.00           C  
ATOM   2245  C   ARG A 688      77.639  28.016  83.260  1.00  0.00           C  
ATOM   2246  O   ARG A 688      77.399  27.144  84.091  1.00  0.00           O  
ATOM   2247  CB  ARG A 688      79.985  27.409  82.786  1.00  0.00           C  
ATOM   2248  CG  ARG A 688      81.462  27.762  82.686  1.00  0.00           C  
ATOM   2249  CD  ARG A 688      82.260  26.512  82.341  1.00  0.00           C  
ATOM   2250  NE  ARG A 688      83.680  26.772  82.124  1.00  0.00           N  
ATOM   2251  CZ  ARG A 688      84.584  26.889  83.092  1.00  0.00           C  
ATOM   2252  NH1 ARG A 688      85.853  27.126  82.785  1.00  0.00           N  
ATOM   2253  NH2 ARG A 688      84.228  26.757  84.362  1.00  0.00           N  
ATOM   2254  N   MET A 689      76.715  28.519  82.449  1.00  0.00           N  
ATOM   2255  CA  MET A 689      75.339  28.042  82.499  1.00  0.00           C  
ATOM   2256  C   MET A 689      74.874  27.507  81.149  1.00  0.00           C  
ATOM   2257  O   MET A 689      75.338  27.943  80.091  1.00  0.00           O  
ATOM   2258  CB  MET A 689      74.407  29.163  82.963  1.00  0.00           C  
ATOM   2259  CG  MET A 689      74.592  29.544  84.425  1.00  0.00           C  
ATOM   2260  SD  MET A 689      73.610  30.971  84.873  1.00  0.00           S  
ATOM   2261  CE  MET A 689      73.595  30.817  86.665  1.00  0.00           C  
ATOM   2262  N   VAL A 690      73.963  26.541  81.193  1.00  0.00           N  
ATOM   2263  CA  VAL A 690      73.412  25.955  79.982  1.00  0.00           C  
ATOM   2264  C   VAL A 690      71.896  25.996  80.140  1.00  0.00           C  
ATOM   2265  O   VAL A 690      71.367  25.728  81.222  1.00  0.00           O  
ATOM   2266  CB  VAL A 690      73.912  24.501  79.768  1.00  0.00           C  
ATOM   2267  CG1 VAL A 690      73.497  23.609  80.928  1.00  0.00           C  
ATOM   2268  CG2 VAL A 690      73.382  23.968  78.442  1.00  0.00           C  
ATOM   2269  N   CYS A 691      71.202  26.349  79.065  1.00  0.00           N  
ATOM   2270  CA  CYS A 691      69.754  26.474  79.123  1.00  0.00           C  
ATOM   2271  C   CYS A 691      69.064  26.099  77.827  1.00  0.00           C  
ATOM   2272  O   CYS A 691      69.455  26.556  76.756  1.00  0.00           O  
ATOM   2273  CB  CYS A 691      69.397  27.924  79.477  1.00  0.00           C  
ATOM   2274  SG  CYS A 691      67.633  28.316  79.459  1.00  0.00           S  
ATOM   2275  N   SER A 692      68.032  25.268  77.931  1.00  0.00           N  
ATOM   2276  CA  SER A 692      67.254  24.885  76.762  1.00  0.00           C  
ATOM   2277  C   SER A 692      65.960  25.700  76.811  1.00  0.00           C  
ATOM   2278  O   SER A 692      65.293  25.742  77.845  1.00  0.00           O  
ATOM   2279  CB  SER A 692      66.917  23.392  76.801  1.00  0.00           C  
ATOM   2280  OG  SER A 692      66.046  23.051  75.733  1.00  0.00           O  
ATOM   2281  N   SER A 693      65.617  26.360  75.710  1.00  0.00           N  
ATOM   2282  CA  SER A 693      64.385  27.144  75.667  1.00  0.00           C  
ATOM   2283  C   SER A 693      63.800  27.231  74.271  1.00  0.00           C  
ATOM   2284  O   SER A 693      64.477  26.974  73.273  1.00  0.00           O  
ATOM   2285  CB  SER A 693      64.622  28.566  76.189  1.00  0.00           C  
ATOM   2286  OG  SER A 693      65.236  29.384  75.209  1.00  0.00           O  
ATOM   2287  N   THR A 695      62.523  27.581  74.209  1.00  0.00           N  
ATOM   2288  CA  THR A 695      61.852  27.740  72.937  1.00  0.00           C  
ATOM   2289  C   THR A 695      62.137  29.175  72.521  1.00  0.00           C  
ATOM   2290  O   THR A 695      61.946  30.103  73.310  1.00  0.00           O  
ATOM   2291  CB  THR A 695      60.335  27.535  73.077  1.00  0.00           C  
ATOM   2292  OG1 THR A 695      60.084  26.237  73.634  1.00  0.00           O  
ATOM   2293  CG2 THR A 695      59.659  27.641  71.721  1.00  0.00           C  
ATOM   2294  N   CYS A 696      62.613  29.347  71.293  1.00  0.00           N  
ATOM   2295  CA  CYS A 696      62.950  30.665  70.772  1.00  0.00           C  
ATOM   2296  C   CYS A 696      61.942  31.138  69.731  1.00  0.00           C  
ATOM   2297  O   CYS A 696      61.467  30.352  68.907  1.00  0.00           O  
ATOM   2298  CB  CYS A 696      64.351  30.627  70.158  1.00  0.00           C  
ATOM   2299  SG  CYS A 696      65.635  30.142  71.313  1.00  0.00           S  
ATOM   2300  N   TYR A 697      61.631  32.431  69.762  1.00  0.00           N  
ATOM   2301  CA  TYR A 697      60.671  33.017  68.834  1.00  0.00           C  
ATOM   2302  C   TYR A 697      61.301  34.208  68.107  1.00  0.00           C  
ATOM   2303  O   TYR A 697      61.820  35.124  68.745  1.00  0.00           O  
ATOM   2304  CB  TYR A 697      59.436  33.490  69.607  1.00  0.00           C  
ATOM   2305  CG  TYR A 697      58.807  32.429  70.485  1.00  0.00           C  
ATOM   2306  CD1 TYR A 697      57.788  31.605  70.004  1.00  0.00           C  
ATOM   2307  CD2 TYR A 697      59.239  32.243  71.800  1.00  0.00           C  
ATOM   2308  CE1 TYR A 697      57.210  30.624  70.814  1.00  0.00           C  
ATOM   2309  CE2 TYR A 697      58.671  31.265  72.619  1.00  0.00           C  
ATOM   2310  CZ  TYR A 697      57.657  30.461  72.118  1.00  0.00           C  
ATOM   2311  OH  TYR A 697      57.103  29.500  72.931  1.00  0.00           O  
ATOM   2312  N   ARG A 698      61.253  34.195  66.777  1.00  0.00           N  
ATOM   2313  CA  ARG A 698      61.820  35.281  65.983  1.00  0.00           C  
ATOM   2314  C   ARG A 698      60.882  35.649  64.841  1.00  0.00           C  
ATOM   2315  O   ARG A 698      60.459  34.787  64.075  1.00  0.00           O  
ATOM   2316  CB  ARG A 698      63.193  34.873  65.438  1.00  0.00           C  
ATOM   2317  CG  ARG A 698      64.156  34.451  66.534  1.00  0.00           C  
ATOM   2318  CD  ARG A 698      65.593  34.420  66.069  1.00  0.00           C  
ATOM   2319  NE  ARG A 698      66.479  33.991  67.149  1.00  0.00           N  
ATOM   2320  CZ  ARG A 698      67.803  34.085  67.115  1.00  0.00           C  
ATOM   2321  NH1 ARG A 698      68.523  33.665  68.144  1.00  0.00           N  
ATOM   2322  NH2 ARG A 698      68.407  34.612  66.057  1.00  0.00           N  
ATOM   2323  N   ALA A 699      60.561  36.937  64.735  1.00  0.00           N  
ATOM   2324  CA  ALA A 699      59.650  37.430  63.705  1.00  0.00           C  
ATOM   2325  C   ALA A 699      60.212  37.353  62.287  1.00  0.00           C  
ATOM   2326  O   ALA A 699      59.451  37.254  61.325  1.00  0.00           O  
ATOM   2327  CB  ALA A 699      59.236  38.865  64.027  1.00  0.00           C  
ATOM   2328  N   GLU A 700      61.536  37.402  62.164  1.00  0.00           N  
ATOM   2329  CA  GLU A 700      62.205  37.324  60.863  1.00  0.00           C  
ATOM   2330  C   GLU A 700      61.456  38.102  59.781  1.00  0.00           C  
ATOM   2331  O   GLU A 700      61.202  37.583  58.692  1.00  0.00           O  
ATOM   2332  CB  GLU A 700      62.344  35.858  60.437  1.00  0.00           C  
ATOM   2333  CG  GLU A 700      63.071  34.982  61.452  1.00  0.00           C  
ATOM   2334  CD  GLU A 700      64.542  35.336  61.590  1.00  0.00           C  
ATOM   2335  OE1 GLU A 700      65.190  34.840  62.535  1.00  0.00           O  
ATOM   2336  OE2 GLU A 700      65.053  36.104  60.747  1.00  0.00           O  
ATOM   2337  N   THR A 703      61.108  39.348  60.082  1.00  0.00           N  
ATOM   2338  CA  THR A 703      60.378  40.183  59.134  1.00  0.00           C  
ATOM   2339  C   THR A 703      61.247  40.654  57.974  1.00  0.00           C  
ATOM   2340  O   THR A 703      60.770  40.787  56.846  1.00  0.00           O  
ATOM   2341  CB  THR A 703      59.778  41.425  59.826  1.00  0.00           C  
ATOM   2342  OG1 THR A 703      60.828  42.197  60.423  1.00  0.00           O  
ATOM   2343  CG2 THR A 703      58.784  41.007  60.901  1.00  0.00           C  
ATOM   2344  N   ASP A 704      62.521  40.903  58.255  1.00  0.00           N  
ATOM   2345  CA  ASP A 704      63.452  41.370  57.235  1.00  0.00           C  
ATOM   2346  C   ASP A 704      63.434  40.489  55.990  1.00  0.00           C  
ATOM   2347  O   ASP A 704      63.283  40.986  54.875  1.00  0.00           O  
ATOM   2348  CB  ASP A 704      64.870  41.430  57.806  1.00  0.00           C  
ATOM   2349  CG  ASP A 704      65.530  42.778  57.584  1.00  0.00           C  
ATOM   2350  OD1 ASP A 704      65.689  43.180  56.411  1.00  0.00           O  
ATOM   2351  OD2 ASP A 704      65.887  43.437  58.584  1.00  0.00           O  
ATOM   2352  N   THR A 705      63.585  39.182  56.181  1.00  0.00           N  
ATOM   2353  CA  THR A 705      63.586  38.250  55.058  1.00  0.00           C  
ATOM   2354  C   THR A 705      63.415  36.805  55.522  1.00  0.00           C  
ATOM   2355  O   THR A 705      63.026  36.548  56.662  1.00  0.00           O  
ATOM   2356  CB  THR A 705      64.900  38.361  54.248  1.00  0.00           C  
ATOM   2357  OG1 THR A 705      64.804  37.563  53.062  1.00  0.00           O  
ATOM   2358  CG2 THR A 705      66.082  37.881  55.082  1.00  0.00           C  
ATOM   2359  N   GLY A 709      63.708  35.866  54.626  1.00  0.00           N  
ATOM   2360  CA  GLY A 709      63.585  34.457  54.954  1.00  0.00           C  
ATOM   2361  C   GLY A 709      64.507  33.596  54.115  1.00  0.00           C  
ATOM   2362  O   GLY A 709      64.772  33.907  52.953  1.00  0.00           O  
ATOM   2363  N   PRO A 712      60.327  30.617  52.364  1.00  0.00           N  
ATOM   2364  CA  PRO A 712      58.964  30.282  52.790  1.00  0.00           C  
ATOM   2365  C   PRO A 712      58.810  28.821  53.217  1.00  0.00           C  
ATOM   2366  O   PRO A 712      58.039  28.510  54.127  1.00  0.00           O  
ATOM   2367  CB  PRO A 712      58.130  30.624  51.559  1.00  0.00           C  
ATOM   2368  CG  PRO A 712      59.061  30.308  50.439  1.00  0.00           C  
ATOM   2369  CD  PRO A 712      60.367  30.904  50.919  1.00  0.00           C  
ATOM   2370  N   TRP A 713      59.547  27.931  52.558  1.00  0.00           N  
ATOM   2371  CA  TRP A 713      59.493  26.507  52.877  1.00  0.00           C  
ATOM   2372  C   TRP A 713      60.850  26.001  53.343  1.00  0.00           C  
ATOM   2373  O   TRP A 713      61.883  26.392  52.805  1.00  0.00           O  
ATOM   2374  CB  TRP A 713      59.037  25.703  51.659  1.00  0.00           C  
ATOM   2375  CG  TRP A 713      57.683  26.095  51.164  1.00  0.00           C  
ATOM   2376  CD1 TRP A 713      57.399  26.860  50.070  1.00  0.00           C  
ATOM   2377  CD2 TRP A 713      56.425  25.759  51.759  1.00  0.00           C  
ATOM   2378  NE1 TRP A 713      56.039  27.020  49.944  1.00  0.00           N  
ATOM   2379  CE2 TRP A 713      55.417  26.355  50.969  1.00  0.00           C  
ATOM   2380  CE3 TRP A 713      56.050  25.011  52.883  1.00  0.00           C  
ATOM   2381  CZ2 TRP A 713      54.057  26.227  51.266  1.00  0.00           C  
ATOM   2382  CZ3 TRP A 713      54.695  24.883  53.181  1.00  0.00           C  
ATOM   2383  CH2 TRP A 713      53.716  25.489  52.374  1.00  0.00           C  
ATOM   2384  N   GLY A 714      60.844  25.122  54.340  1.00  0.00           N  
ATOM   2385  CA  GLY A 714      62.095  24.600  54.858  1.00  0.00           C  
ATOM   2386  C   GLY A 714      62.345  25.151  56.247  1.00  0.00           C  
ATOM   2387  O   GLY A 714      61.744  26.155  56.633  1.00  0.00           O  
ATOM   2388  N   LEU A 715      63.244  24.516  56.991  1.00  0.00           N  
ATOM   2389  CA  LEU A 715      63.538  24.935  58.357  1.00  0.00           C  
ATOM   2390  C   LEU A 715      64.709  25.898  58.531  1.00  0.00           C  
ATOM   2391  O   LEU A 715      65.079  26.209  59.661  1.00  0.00           O  
ATOM   2392  CB  LEU A 715      63.802  23.704  59.227  1.00  0.00           C  
ATOM   2393  CG  LEU A 715      62.786  22.563  59.168  1.00  0.00           C  
ATOM   2394  CD1 LEU A 715      63.219  21.467  60.133  1.00  0.00           C  
ATOM   2395  CD2 LEU A 715      61.396  23.071  59.517  1.00  0.00           C  
ATOM   2396  N   TYR A 716      65.292  26.388  57.441  1.00  0.00           N  
ATOM   2397  CA  TYR A 716      66.437  27.280  57.591  1.00  0.00           C  
ATOM   2398  C   TYR A 716      66.135  28.557  58.367  1.00  0.00           C  
ATOM   2399  O   TYR A 716      66.941  28.993  59.186  1.00  0.00           O  
ATOM   2400  CB  TYR A 716      67.028  27.655  56.233  1.00  0.00           C  
ATOM   2401  CG  TYR A 716      68.451  28.148  56.353  1.00  0.00           C  
ATOM   2402  CD1 TYR A 716      69.502  27.253  56.530  1.00  0.00           C  
ATOM   2403  CD2 TYR A 716      68.743  29.512  56.332  1.00  0.00           C  
ATOM   2404  CE1 TYR A 716      70.813  27.698  56.679  1.00  0.00           C  
ATOM   2405  CE2 TYR A 716      70.050  29.970  56.486  1.00  0.00           C  
ATOM   2406  CZ  TYR A 716      71.078  29.056  56.657  1.00  0.00           C  
ATOM   2407  OH  TYR A 716      72.371  29.497  56.800  1.00  0.00           O  
ATOM   2408  N   ARG A 718      64.983  29.164  58.105  1.00  0.00           N  
ATOM   2409  CA  ARG A 718      64.613  30.395  58.794  1.00  0.00           C  
ATOM   2410  C   ARG A 718      63.154  30.304  59.223  1.00  0.00           C  
ATOM   2411  O   ARG A 718      62.245  30.639  58.465  1.00  0.00           O  
ATOM   2412  CB  ARG A 718      64.844  31.590  57.861  1.00  0.00           C  
ATOM   2413  CG  ARG A 718      64.687  32.957  58.507  1.00  0.00           C  
ATOM   2414  CD  ARG A 718      65.453  34.020  57.717  1.00  0.00           C  
ATOM   2415  NE  ARG A 718      66.887  33.964  57.993  1.00  0.00           N  
ATOM   2416  CZ  ARG A 718      67.833  33.845  57.066  1.00  0.00           C  
ATOM   2417  NH1 ARG A 718      69.109  33.803  57.426  1.00  0.00           N  
ATOM   2418  NH2 ARG A 718      67.506  33.765  55.783  1.00  0.00           N  
ATOM   2419  N   VAL A 723      62.940  29.824  60.443  1.00  0.00           N  
ATOM   2420  CA  VAL A 723      61.592  29.661  60.975  1.00  0.00           C  
ATOM   2421  C   VAL A 723      61.314  30.608  62.139  1.00  0.00           C  
ATOM   2422  O   VAL A 723      62.236  31.187  62.707  1.00  0.00           O  
ATOM   2423  CB  VAL A 723      61.365  28.207  61.440  1.00  0.00           C  
ATOM   2424  CG1 VAL A 723      61.283  27.283  60.223  1.00  0.00           C  
ATOM   2425  CG2 VAL A 723      62.512  27.769  62.348  1.00  0.00           C  
ATOM   2426  N   HIS A 724      60.039  30.754  62.496  1.00  0.00           N  
ATOM   2427  CA  HIS A 724      59.643  31.651  63.586  1.00  0.00           C  
ATOM   2428  C   HIS A 724      59.753  31.052  64.983  1.00  0.00           C  
ATOM   2429  O   HIS A 724      59.754  31.784  65.977  1.00  0.00           O  
ATOM   2430  CB  HIS A 724      58.199  32.122  63.388  1.00  0.00           C  
ATOM   2431  CG  HIS A 724      57.995  32.967  62.170  1.00  0.00           C  
ATOM   2432  ND1 HIS A 724      58.695  34.132  61.946  1.00  0.00           N  
ATOM   2433  CD2 HIS A 724      57.151  32.826  61.121  1.00  0.00           C  
ATOM   2434  CE1 HIS A 724      58.290  34.673  60.810  1.00  0.00           C  
ATOM   2435  NE2 HIS A 724      57.354  33.900  60.290  1.00  0.00           N  
ATOM   2436  N   HIS A 725      59.831  29.729  65.069  1.00  0.00           N  
ATOM   2437  CA  HIS A 725      59.920  29.077  66.367  1.00  0.00           C  
ATOM   2438  C   HIS A 725      60.866  27.892  66.333  1.00  0.00           C  
ATOM   2439  O   HIS A 725      60.907  27.148  65.355  1.00  0.00           O  
ATOM   2440  CB  HIS A 725      58.527  28.607  66.814  1.00  0.00           C  
ATOM   2441  CG  HIS A 725      57.942  27.527  65.954  1.00  0.00           C  
ATOM   2442  ND1 HIS A 725      58.190  26.187  66.169  1.00  0.00           N  
ATOM   2443  CD2 HIS A 725      57.104  27.587  64.891  1.00  0.00           C  
ATOM   2444  CE1 HIS A 725      57.525  25.469  65.280  1.00  0.00           C  
ATOM   2445  NE2 HIS A 725      56.858  26.294  64.493  1.00  0.00           N  
ATOM   2446  N   PHE A 726      61.636  27.725  67.400  1.00  0.00           N  
ATOM   2447  CA  PHE A 726      62.555  26.602  67.475  1.00  0.00           C  
ATOM   2448  C   PHE A 726      63.156  26.436  68.855  1.00  0.00           C  
ATOM   2449  O   PHE A 726      63.129  27.355  69.678  1.00  0.00           O  
ATOM   2450  CB  PHE A 726      63.684  26.740  66.443  1.00  0.00           C  
ATOM   2451  CG  PHE A 726      64.524  27.979  66.607  1.00  0.00           C  
ATOM   2452  CD1 PHE A 726      64.114  29.191  66.058  1.00  0.00           C  
ATOM   2453  CD2 PHE A 726      65.732  27.928  67.299  1.00  0.00           C  
ATOM   2454  CE1 PHE A 726      64.896  30.342  66.193  1.00  0.00           C  
ATOM   2455  CE2 PHE A 726      66.525  29.074  67.442  1.00  0.00           C  
ATOM   2456  CZ  PHE A 726      66.106  30.281  66.887  1.00  0.00           C  
ATOM   2457  N   THR A 728      63.692  25.247  69.102  1.00  0.00           N  
ATOM   2458  CA  THR A 728      64.324  24.946  70.373  1.00  0.00           C  
ATOM   2459  C   THR A 728      65.834  25.091  70.224  1.00  0.00           C  
ATOM   2460  O   THR A 728      66.419  24.652  69.229  1.00  0.00           O  
ATOM   2461  CB  THR A 728      63.983  23.509  70.833  1.00  0.00           C  
ATOM   2462  OG1 THR A 728      62.573  23.419  71.073  1.00  0.00           O  
ATOM   2463  CG2 THR A 728      64.725  23.156  72.104  1.00  0.00           C  
ATOM   2464  N   LYS A 730      66.452  25.726  71.211  1.00  0.00           N  
ATOM   2465  CA  LYS A 730      67.893  25.937  71.208  1.00  0.00           C  
ATOM   2466  C   LYS A 730      68.477  25.804  72.605  1.00  0.00           C  
ATOM   2467  O   LYS A 730      67.923  26.336  73.572  1.00  0.00           O  
ATOM   2468  CB  LYS A 730      68.223  27.334  70.651  1.00  0.00           C  
ATOM   2469  CG  LYS A 730      69.707  27.710  70.744  1.00  0.00           C  
ATOM   2470  CD  LYS A 730      70.034  29.010  69.996  1.00  0.00           C  
ATOM   2471  CE  LYS A 730      69.362  30.234  70.618  1.00  0.00           C  
ATOM   2472  NZ  LYS A 730      69.737  30.422  72.054  1.00  0.00           N  
ATOM   2473  N   VAL A 731      69.584  25.073  72.713  1.00  0.00           N  
ATOM   2474  CA  VAL A 731      70.281  24.921  73.982  1.00  0.00           C  
ATOM   2475  C   VAL A 731      71.374  25.976  73.903  1.00  0.00           C  
ATOM   2476  O   VAL A 731      72.167  25.988  72.961  1.00  0.00           O  
ATOM   2477  CB  VAL A 731      70.907  23.527  74.137  1.00  0.00           C  
ATOM   2478  CG1 VAL A 731      71.738  23.472  75.412  1.00  0.00           C  
ATOM   2479  CG2 VAL A 731      69.803  22.473  74.187  1.00  0.00           C  
ATOM   2480  N   GLU A 732      71.395  26.860  74.891  1.00  0.00           N  
ATOM   2481  CA  GLU A 732      72.335  27.975  74.935  1.00  0.00           C  
ATOM   2482  C   GLU A 732      73.401  27.862  76.018  1.00  0.00           C  
ATOM   2483  O   GLU A 732      73.138  27.362  77.116  1.00  0.00           O  
ATOM   2484  CB  GLU A 732      71.537  29.268  75.163  1.00  0.00           C  
ATOM   2485  CG  GLU A 732      72.376  30.525  75.301  1.00  0.00           C  
ATOM   2486  CD  GLU A 732      72.812  31.066  73.962  1.00  0.00           C  
ATOM   2487  OE1 GLU A 732      72.601  30.370  72.949  1.00  0.00           O  
ATOM   2488  OE2 GLU A 732      73.362  32.186  73.922  1.00  0.00           O  
ATOM   2489  N   MET A 733      74.608  28.328  75.694  1.00  0.00           N  
ATOM   2490  CA  MET A 733      75.710  28.372  76.647  1.00  0.00           C  
ATOM   2491  C   MET A 733      75.837  29.849  77.017  1.00  0.00           C  
ATOM   2492  O   MET A 733      75.769  30.716  76.146  1.00  0.00           O  
ATOM   2493  CB  MET A 733      77.026  27.899  76.015  1.00  0.00           C  
ATOM   2494  CG  MET A 733      77.184  26.390  75.938  1.00  0.00           C  
ATOM   2495  SD  MET A 733      78.829  25.930  75.329  1.00  0.00           S  
ATOM   2496  CE  MET A 733      78.483  25.852  73.612  1.00  0.00           C  
ATOM   2497  N   PHE A 734      75.995  30.138  78.301  1.00  0.00           N  
ATOM   2498  CA  PHE A 734      76.119  31.524  78.747  1.00  0.00           C  
ATOM   2499  C   PHE A 734      77.173  31.605  79.838  1.00  0.00           C  
ATOM   2500  O   PHE A 734      77.204  30.775  80.747  1.00  0.00           O  
ATOM   2501  CB  PHE A 734      74.765  32.025  79.263  1.00  0.00           C  
ATOM   2502  CG  PHE A 734      74.727  33.498  79.563  1.00  0.00           C  
ATOM   2503  CD1 PHE A 734      75.049  33.974  80.831  1.00  0.00           C  
ATOM   2504  CD2 PHE A 734      74.340  34.408  78.582  1.00  0.00           C  
ATOM   2505  CE1 PHE A 734      74.983  35.336  81.120  1.00  0.00           C  
ATOM   2506  CE2 PHE A 734      74.270  35.772  78.857  1.00  0.00           C  
ATOM   2507  CZ  PHE A 734      74.592  36.237  80.131  1.00  0.00           C  
ATOM   2508  N   GLY A 735      78.052  32.599  79.735  1.00  0.00           N  
ATOM   2509  CA  GLY A 735      79.097  32.738  80.728  1.00  0.00           C  
ATOM   2510  C   GLY A 735      79.258  34.129  81.303  1.00  0.00           C  
ATOM   2511  O   GLY A 735      79.002  35.127  80.630  1.00  0.00           O  
ATOM   2512  N   VAL A 736      79.672  34.178  82.565  1.00  0.00           N  
ATOM   2513  CA  VAL A 736      79.923  35.427  83.279  1.00  0.00           C  
ATOM   2514  C   VAL A 736      81.321  35.215  83.844  1.00  0.00           C  
ATOM   2515  O   VAL A 736      81.538  34.287  84.621  1.00  0.00           O  
ATOM   2516  CB  VAL A 736      78.919  35.632  84.444  1.00  0.00           C  
ATOM   2517  CG1 VAL A 736      79.284  36.883  85.240  1.00  0.00           C  
ATOM   2518  CG2 VAL A 736      77.508  35.762  83.893  1.00  0.00           C  
ATOM   2519  N   THR A 737      82.283  36.050  83.463  1.00  0.00           N  
ATOM   2520  CA  THR A 737      83.620  35.801  83.969  1.00  0.00           C  
ATOM   2521  C   THR A 737      84.491  36.958  84.415  1.00  0.00           C  
ATOM   2522  O   THR A 737      84.084  38.123  84.390  1.00  0.00           O  
ATOM   2523  CB  THR A 737      84.437  34.968  82.958  1.00  0.00           C  
ATOM   2524  OG1 THR A 737      85.673  34.563  83.562  1.00  0.00           O  
ATOM   2525  CG2 THR A 737      84.724  35.782  81.703  1.00  0.00           C  
ATOM   2526  N   GLY A 738      85.695  36.544  84.817  1.00  0.00           N  
ATOM   2527  CA  GLY A 738      86.794  37.350  85.321  1.00  0.00           C  
ATOM   2528  C   GLY A 738      86.862  38.848  85.207  1.00  0.00           C  
ATOM   2529  O   GLY A 738      85.991  39.494  84.630  1.00  0.00           O  
ATOM   2530  N   PRO A 739      87.946  39.427  85.749  1.00  0.00           N  
ATOM   2531  CA  PRO A 739      88.162  40.871  85.732  1.00  0.00           C  
ATOM   2532  C   PRO A 739      88.295  41.493  84.351  1.00  0.00           C  
ATOM   2533  O   PRO A 739      87.803  42.598  84.132  1.00  0.00           O  
ATOM   2534  CB  PRO A 739      89.426  41.036  86.578  1.00  0.00           C  
ATOM   2535  CG  PRO A 739      90.187  39.787  86.277  1.00  0.00           C  
ATOM   2536  CD  PRO A 739      89.106  38.731  86.337  1.00  0.00           C  
ATOM   2537  N   GLY A 740      88.930  40.792  83.413  1.00  0.00           N  
ATOM   2538  CA  GLY A 740      89.104  41.385  82.097  1.00  0.00           C  
ATOM   2539  C   GLY A 740      89.068  40.527  80.846  1.00  0.00           C  
ATOM   2540  O   GLY A 740      88.607  39.381  80.853  1.00  0.00           O  
ATOM   2541  N   LEU A 741      89.569  41.116  79.762  1.00  0.00           N  
ATOM   2542  CA  LEU A 741      89.613  40.489  78.445  1.00  0.00           C  
ATOM   2543  C   LEU A 741      90.232  39.101  78.374  1.00  0.00           C  
ATOM   2544  O   LEU A 741      89.746  38.249  77.635  1.00  0.00           O  
ATOM   2545  CB  LEU A 741      90.339  41.402  77.452  1.00  0.00           C  
ATOM   2546  CG  LEU A 741      89.608  42.654  76.959  1.00  0.00           C  
ATOM   2547  CD1 LEU A 741      90.544  43.471  76.076  1.00  0.00           C  
ATOM   2548  CD2 LEU A 741      88.360  42.254  76.178  1.00  0.00           C  
ATOM   2549  N   GLU A 742      91.307  38.872  79.120  1.00  0.00           N  
ATOM   2550  CA  GLU A 742      91.960  37.569  79.094  1.00  0.00           C  
ATOM   2551  C   GLU A 742      91.003  36.454  79.499  1.00  0.00           C  
ATOM   2552  O   GLU A 742      91.014  35.370  78.912  1.00  0.00           O  
ATOM   2553  CB  GLU A 742      93.177  37.558  80.021  1.00  0.00           C  
ATOM   2554  CG  GLU A 742      93.897  36.220  80.061  1.00  0.00           C  
ATOM   2555  CD  GLU A 742      95.174  36.260  80.879  1.00  0.00           C  
ATOM   2556  OE1 GLU A 742      96.076  37.052  80.532  1.00  0.00           O  
ATOM   2557  OE2 GLU A 742      95.278  35.499  81.864  1.00  0.00           O  
ATOM   2558  N   GLN A 743      90.178  36.724  80.504  1.00  0.00           N  
ATOM   2559  CA  GLN A 743      89.222  35.738  80.991  1.00  0.00           C  
ATOM   2560  C   GLN A 743      88.058  35.522  80.032  1.00  0.00           C  
ATOM   2561  O   GLN A 743      87.686  34.384  79.751  1.00  0.00           O  
ATOM   2562  CB  GLN A 743      88.683  36.150  82.363  1.00  0.00           C  
ATOM   2563  CG  GLN A 743      89.695  36.066  83.500  1.00  0.00           C  
ATOM   2564  CD  GLN A 743      90.822  37.077  83.372  1.00  0.00           C  
ATOM   2565  OE1 GLN A 743      90.584  38.264  83.153  1.00  0.00           O  
ATOM   2566  NE2 GLN A 743      92.056  36.610  83.523  1.00  0.00           N  
ATOM   2567  N   SER A 786      87.479  36.606  79.527  1.00  0.00           N  
ATOM   2568  CA  SER A 786      86.355  36.468  78.607  1.00  0.00           C  
ATOM   2569  C   SER A 786      86.810  35.869  77.278  1.00  0.00           C  
ATOM   2570  O   SER A 786      86.076  35.104  76.646  1.00  0.00           O  
ATOM   2571  CB  SER A 786      85.656  37.821  78.391  1.00  0.00           C  
ATOM   2572  OG  SER A 786      86.544  38.828  77.935  1.00  0.00           O  
ATOM   2573  N   SER A 787      88.028  36.201  76.859  1.00  0.00           N  
ATOM   2574  CA  SER A 787      88.551  35.662  75.611  1.00  0.00           C  
ATOM   2575  C   SER A 787      88.752  34.154  75.722  1.00  0.00           C  
ATOM   2576  O   SER A 787      88.418  33.407  74.797  1.00  0.00           O  
ATOM   2577  CB  SER A 787      89.878  36.341  75.245  1.00  0.00           C  
ATOM   2578  OG  SER A 787      89.662  37.683  74.841  1.00  0.00           O  
ATOM   2579  N   GLU A 788      89.284  33.698  76.853  1.00  0.00           N  
ATOM   2580  CA  GLU A 788      89.511  32.272  77.029  1.00  0.00           C  
ATOM   2581  C   GLU A 788      88.195  31.515  77.148  1.00  0.00           C  
ATOM   2582  O   GLU A 788      88.089  30.378  76.691  1.00  0.00           O  
ATOM   2583  CB  GLU A 788      90.399  31.999  78.250  1.00  0.00           C  
ATOM   2584  CG  GLU A 788      89.815  32.384  79.590  1.00  0.00           C  
ATOM   2585  CD  GLU A 788      90.826  32.236  80.714  1.00  0.00           C  
ATOM   2586  OE1 GLU A 788      90.454  32.452  81.888  1.00  0.00           O  
ATOM   2587  OE2 GLU A 788      91.998  31.907  80.422  1.00  0.00           O  
ATOM   2588  N   LEU A 789      87.188  32.143  77.749  1.00  0.00           N  
ATOM   2589  CA  LEU A 789      85.895  31.480  77.885  1.00  0.00           C  
ATOM   2590  C   LEU A 789      85.242  31.327  76.510  1.00  0.00           C  
ATOM   2591  O   LEU A 789      84.637  30.293  76.218  1.00  0.00           O  
ATOM   2592  CB  LEU A 789      84.978  32.263  78.833  1.00  0.00           C  
ATOM   2593  CG  LEU A 789      83.707  31.526  79.279  1.00  0.00           C  
ATOM   2594  CD1 LEU A 789      84.084  30.196  79.917  1.00  0.00           C  
ATOM   2595  CD2 LEU A 789      82.930  32.382  80.270  1.00  0.00           C  
ATOM   2596  N   LEU A 790      85.362  32.349  75.664  1.00  0.00           N  
ATOM   2597  CA  LEU A 790      84.795  32.280  74.318  1.00  0.00           C  
ATOM   2598  C   LEU A 790      85.447  31.114  73.576  1.00  0.00           C  
ATOM   2599  O   LEU A 790      84.780  30.354  72.871  1.00  0.00           O  
ATOM   2600  CB  LEU A 790      85.051  33.581  73.554  1.00  0.00           C  
ATOM   2601  CG  LEU A 790      84.649  33.578  72.074  1.00  0.00           C  
ATOM   2602  CD1 LEU A 790      83.171  33.234  71.927  1.00  0.00           C  
ATOM   2603  CD2 LEU A 790      84.941  34.938  71.469  1.00  0.00           C  
ATOM   2604  N   GLU A 791      86.761  30.986  73.740  1.00  0.00           N  
ATOM   2605  CA  GLU A 791      87.516  29.908  73.108  1.00  0.00           C  
ATOM   2606  C   GLU A 791      87.010  28.564  73.621  1.00  0.00           C  
ATOM   2607  O   GLU A 791      86.866  27.608  72.856  1.00  0.00           O  
ATOM   2608  CB  GLU A 791      89.010  30.061  73.425  1.00  0.00           C  
ATOM   2609  CG  GLU A 791      89.853  28.818  73.161  1.00  0.00           C  
ATOM   2610  CD  GLU A 791      89.771  28.339  71.725  1.00  0.00           C  
ATOM   2611  OE1 GLU A 791      89.972  29.165  70.808  1.00  0.00           O  
ATOM   2612  OE2 GLU A 791      89.515  27.131  71.513  1.00  0.00           O  
ATOM   2613  N   GLU A 792      86.739  28.498  74.920  1.00  0.00           N  
ATOM   2614  CA  GLU A 792      86.240  27.274  75.526  1.00  0.00           C  
ATOM   2615  C   GLU A 792      84.882  26.912  74.931  1.00  0.00           C  
ATOM   2616  O   GLU A 792      84.639  25.757  74.570  1.00  0.00           O  
ATOM   2617  CB  GLU A 792      86.099  27.448  77.033  1.00  0.00           C  
ATOM   2618  CG  GLU A 792      85.615  26.203  77.738  1.00  0.00           C  
ATOM   2619  CD  GLU A 792      85.357  26.447  79.204  1.00  0.00           C  
ATOM   2620  OE1 GLU A 792      86.294  26.885  79.907  1.00  0.00           O  
ATOM   2621  OE2 GLU A 792      84.218  26.202  79.650  1.00  0.00           O  
ATOM   2622  N   PHE A 793      83.993  27.898  74.843  1.00  0.00           N  
ATOM   2623  CA  PHE A 793      82.667  27.660  74.273  1.00  0.00           C  
ATOM   2624  C   PHE A 793      82.791  27.200  72.818  1.00  0.00           C  
ATOM   2625  O   PHE A 793      82.105  26.269  72.391  1.00  0.00           O  
ATOM   2626  CB  PHE A 793      81.808  28.932  74.344  1.00  0.00           C  
ATOM   2627  CG  PHE A 793      81.257  29.232  75.719  1.00  0.00           C  
ATOM   2628  CD1 PHE A 793      80.332  30.257  75.893  1.00  0.00           C  
ATOM   2629  CD2 PHE A 793      81.656  28.497  76.833  1.00  0.00           C  
ATOM   2630  CE1 PHE A 793      79.809  30.547  77.156  1.00  0.00           C  
ATOM   2631  CE2 PHE A 793      81.138  28.779  78.103  1.00  0.00           C  
ATOM   2632  CZ  PHE A 793      80.214  29.806  78.260  1.00  0.00           C  
ATOM   2633  N   LEU A 794      83.672  27.845  72.058  1.00  0.00           N  
ATOM   2634  CA  LEU A 794      83.861  27.470  70.658  1.00  0.00           C  
ATOM   2635  C   LEU A 794      84.324  26.021  70.539  1.00  0.00           C  
ATOM   2636  O   LEU A 794      83.813  25.266  69.711  1.00  0.00           O  
ATOM   2637  CB  LEU A 794      84.889  28.387  69.984  1.00  0.00           C  
ATOM   2638  CG  LEU A 794      85.255  28.034  68.536  1.00  0.00           C  
ATOM   2639  CD1 LEU A 794      84.022  28.125  67.640  1.00  0.00           C  
ATOM   2640  CD2 LEU A 794      86.340  28.990  68.042  1.00  0.00           C  
ATOM   2641  N   SER A 795      85.293  25.636  71.365  1.00  0.00           N  
ATOM   2642  CA  SER A 795      85.813  24.273  71.329  1.00  0.00           C  
ATOM   2643  C   SER A 795      84.715  23.259  71.629  1.00  0.00           C  
ATOM   2644  O   SER A 795      84.699  22.172  71.061  1.00  0.00           O  
ATOM   2645  CB  SER A 795      86.963  24.104  72.327  1.00  0.00           C  
ATOM   2646  OG  SER A 795      86.511  24.230  73.663  1.00  0.00           O  
ATOM   2647  N   LEU A 796      83.799  23.615  72.523  1.00  0.00           N  
ATOM   2648  CA  LEU A 796      82.698  22.718  72.863  1.00  0.00           C  
ATOM   2649  C   LEU A 796      81.743  22.557  71.681  1.00  0.00           C  
ATOM   2650  O   LEU A 796      81.252  21.460  71.417  1.00  0.00           O  
ATOM   2651  CB  LEU A 796      81.946  23.242  74.090  1.00  0.00           C  
ATOM   2652  CG  LEU A 796      82.678  23.010  75.416  1.00  0.00           C  
ATOM   2653  CD1 LEU A 796      82.079  23.878  76.510  1.00  0.00           C  
ATOM   2654  CD2 LEU A 796      82.593  21.534  75.790  1.00  0.00           C  
ATOM   2655  N   GLN A 797      81.482  23.652  70.971  1.00  0.00           N  
ATOM   2656  CA  GLN A 797      80.606  23.609  69.806  1.00  0.00           C  
ATOM   2657  C   GLN A 797      81.217  22.696  68.751  1.00  0.00           C  
ATOM   2658  O   GLN A 797      80.512  21.932  68.090  1.00  0.00           O  
ATOM   2659  CB  GLN A 797      80.425  25.005  69.206  1.00  0.00           C  
ATOM   2660  CG  GLN A 797      79.803  26.022  70.144  1.00  0.00           C  
ATOM   2661  CD  GLN A 797      79.717  27.392  69.510  1.00  0.00           C  
ATOM   2662  OE1 GLN A 797      80.715  27.916  69.013  1.00  0.00           O  
ATOM   2663  NE2 GLN A 797      78.530  27.985  69.525  1.00  0.00           N  
ATOM   2664  N   MET A 798      82.533  22.788  68.585  1.00  0.00           N  
ATOM   2665  CA  MET A 798      83.214  21.955  67.606  1.00  0.00           C  
ATOM   2666  C   MET A 798      83.116  20.486  68.004  1.00  0.00           C  
ATOM   2667  O   MET A 798      82.912  19.625  67.149  1.00  0.00           O  
ATOM   2668  CB  MET A 798      84.675  22.396  67.466  1.00  0.00           C  
ATOM   2669  CG  MET A 798      84.805  23.776  66.841  1.00  0.00           C  
ATOM   2670  SD  MET A 798      86.512  24.355  66.733  1.00  0.00           S  
ATOM   2671  CE  MET A 798      87.077  23.463  65.341  1.00  0.00           C  
ATOM   2672  N   GLU A 799      83.255  20.201  69.297  1.00  0.00           N  
ATOM   2673  CA  GLU A 799      83.147  18.829  69.786  1.00  0.00           C  
ATOM   2674  C   GLU A 799      81.758  18.264  69.494  1.00  0.00           C  
ATOM   2675  O   GLU A 799      81.617  17.132  69.029  1.00  0.00           O  
ATOM   2676  CB  GLU A 799      83.401  18.773  71.292  1.00  0.00           C  
ATOM   2677  CG  GLU A 799      84.871  18.788  71.672  1.00  0.00           C  
ATOM   2678  CD  GLU A 799      85.070  18.799  73.172  1.00  0.00           C  
ATOM   2679  OE1 GLU A 799      84.385  18.012  73.862  1.00  0.00           O  
ATOM   2680  OE2 GLU A 799      85.912  19.588  73.658  1.00  0.00           O  
ATOM   2681  N   ILE A 800      80.733  19.058  69.778  1.00  0.00           N  
ATOM   2682  CA  ILE A 800      79.361  18.625  69.543  1.00  0.00           C  
ATOM   2683  C   ILE A 800      79.120  18.277  68.076  1.00  0.00           C  
ATOM   2684  O   ILE A 800      78.639  17.188  67.764  1.00  0.00           O  
ATOM   2685  CB  ILE A 800      78.354  19.713  69.980  1.00  0.00           C  
ATOM   2686  CG1 ILE A 800      78.357  19.834  71.508  1.00  0.00           C  
ATOM   2687  CG2 ILE A 800      76.960  19.381  69.455  1.00  0.00           C  
ATOM   2688  CD1 ILE A 800      77.629  21.059  72.037  1.00  0.00           C  
ATOM   2689  N   LEU A 801      79.459  19.200  67.180  1.00  0.00           N  
ATOM   2690  CA  LEU A 801      79.265  18.996  65.747  1.00  0.00           C  
ATOM   2691  C   LEU A 801      80.104  17.843  65.190  1.00  0.00           C  
ATOM   2692  O   LEU A 801      79.674  17.131  64.279  1.00  0.00           O  
ATOM   2693  CB  LEU A 801      79.589  20.291  64.996  1.00  0.00           C  
ATOM   2694  CG  LEU A 801      78.719  21.497  65.369  1.00  0.00           C  
ATOM   2695  CD1 LEU A 801      79.258  22.746  64.696  1.00  0.00           C  
ATOM   2696  CD2 LEU A 801      77.276  21.248  64.939  1.00  0.00           C  
ATOM   2697  N   THR A 802      81.297  17.654  65.741  1.00  0.00           N  
ATOM   2698  CA  THR A 802      82.168  16.580  65.283  1.00  0.00           C  
ATOM   2699  C   THR A 802      81.594  15.230  65.706  1.00  0.00           C  
ATOM   2700  O   THR A 802      81.593  14.274  64.928  1.00  0.00           O  
ATOM   2701  CB  THR A 802      83.593  16.723  65.858  1.00  0.00           C  
ATOM   2702  OG1 THR A 802      84.143  17.989  65.469  1.00  0.00           O  
ATOM   2703  CG2 THR A 802      84.491  15.611  65.329  1.00  0.00           C  
ATOM   2704  N   GLU A 803      81.088  15.162  66.933  1.00  0.00           N  
ATOM   2705  CA  GLU A 803      80.515  13.925  67.450  1.00  0.00           C  
ATOM   2706  C   GLU A 803      79.234  13.541  66.712  1.00  0.00           C  
ATOM   2707  O   GLU A 803      78.860  12.370  66.683  1.00  0.00           O  
ATOM   2708  CB  GLU A 803      80.261  14.048  68.959  1.00  0.00           C  
ATOM   2709  CG  GLU A 803      81.546  14.248  69.758  1.00  0.00           C  
ATOM   2710  CD  GLU A 803      81.329  14.252  71.263  1.00  0.00           C  
ATOM   2711  OE1 GLU A 803      82.294  14.550  71.997  1.00  0.00           O  
ATOM   2712  OE2 GLU A 803      80.205  13.953  71.713  1.00  0.00           O  
ATOM   2713  N   LEU A 807      78.572  14.525  66.108  1.00  0.00           N  
ATOM   2714  CA  LEU A 807      77.349  14.271  65.348  1.00  0.00           C  
ATOM   2715  C   LEU A 807      77.704  13.861  63.919  1.00  0.00           C  
ATOM   2716  O   LEU A 807      76.828  13.570  63.102  1.00  0.00           O  
ATOM   2717  CB  LEU A 807      76.466  15.519  65.326  1.00  0.00           C  
ATOM   2718  CG  LEU A 807      75.859  15.937  66.668  1.00  0.00           C  
ATOM   2719  CD1 LEU A 807      75.156  17.275  66.512  1.00  0.00           C  
ATOM   2720  CD2 LEU A 807      74.882  14.869  67.151  1.00  0.00           C  
ATOM   2721  N   GLY A 808      79.002  13.848  63.628  1.00  0.00           N  
ATOM   2722  CA  GLY A 808      79.476  13.461  62.310  1.00  0.00           C  
ATOM   2723  C   GLY A 808      79.197  14.436  61.180  1.00  0.00           C  
ATOM   2724  O   GLY A 808      79.059  14.025  60.026  1.00  0.00           O  
ATOM   2725  N   LEU A1153      79.130  15.726  61.491  1.00  0.00           N  
ATOM   2726  CA  LEU A1153      78.860  16.733  60.467  1.00  0.00           C  
ATOM   2727  C   LEU A1153      80.133  17.371  59.924  1.00  0.00           C  
ATOM   2728  O   LEU A1153      81.153  17.414  60.601  1.00  0.00           O  
ATOM   2729  CB  LEU A1153      77.951  17.831  61.026  1.00  0.00           C  
ATOM   2730  CG  LEU A1153      76.540  17.408  61.449  1.00  0.00           C  
ATOM   2731  CD1 LEU A1153      75.799  18.604  62.025  1.00  0.00           C  
ATOM   2732  CD2 LEU A1153      75.793  16.855  60.253  1.00  0.00           C  
ATOM   2733  N   HIS A1154      80.054  17.856  58.689  1.00  0.00           N  
ATOM   2734  CA  HIS A1154      81.173  18.524  58.031  1.00  0.00           C  
ATOM   2735  C   HIS A1154      80.921  20.016  58.247  1.00  0.00           C  
ATOM   2736  O   HIS A1154      79.839  20.518  57.939  1.00  0.00           O  
ATOM   2737  CB  HIS A1154      81.172  18.172  56.540  1.00  0.00           C  
ATOM   2738  CG  HIS A1154      82.191  18.913  55.729  1.00  0.00           C  
ATOM   2739  ND1 HIS A1154      83.504  19.052  56.123  1.00  0.00           N  
ATOM   2740  CD2 HIS A1154      82.096  19.518  54.521  1.00  0.00           C  
ATOM   2741  CE1 HIS A1154      84.174  19.709  55.193  1.00  0.00           C  
ATOM   2742  NE2 HIS A1154      83.344  20.003  54.209  1.00  0.00           N  
ATOM   2743  N   PHE A1155      81.907  20.725  58.788  1.00  0.00           N  
ATOM   2744  CA  PHE A1155      81.716  22.145  59.055  1.00  0.00           C  
ATOM   2745  C   PHE A1155      82.982  22.980  58.974  1.00  0.00           C  
ATOM   2746  O   PHE A1155      84.091  22.450  58.905  1.00  0.00           O  
ATOM   2747  CB  PHE A1155      81.092  22.333  60.446  1.00  0.00           C  
ATOM   2748  CG  PHE A1155      81.944  21.812  61.576  1.00  0.00           C  
ATOM   2749  CD1 PHE A1155      81.836  20.489  62.001  1.00  0.00           C  
ATOM   2750  CD2 PHE A1155      82.855  22.647  62.220  1.00  0.00           C  
ATOM   2751  CE1 PHE A1155      82.621  20.010  63.053  1.00  0.00           C  
ATOM   2752  CE2 PHE A1155      83.644  22.178  63.267  1.00  0.00           C  
ATOM   2753  CZ  PHE A1155      83.526  20.855  63.687  1.00  0.00           C  
ATOM   2754  N   ARG A1156      82.800  24.296  58.988  1.00  0.00           N  
ATOM   2755  CA  ARG A1156      83.918  25.225  58.941  1.00  0.00           C  
ATOM   2756  C   ARG A1156      83.689  26.323  59.970  1.00  0.00           C  
ATOM   2757  O   ARG A1156      82.563  26.786  60.163  1.00  0.00           O  
ATOM   2758  CB  ARG A1156      84.074  25.825  57.536  1.00  0.00           C  
ATOM   2759  CG  ARG A1156      82.904  26.650  57.037  1.00  0.00           C  
ATOM   2760  CD  ARG A1156      83.135  27.086  55.596  1.00  0.00           C  
ATOM   2761  NE  ARG A1156      82.056  27.929  55.090  1.00  0.00           N  
ATOM   2762  CZ  ARG A1156      81.933  28.303  53.821  1.00  0.00           C  
ATOM   2763  NH1 ARG A1156      82.823  27.908  52.922  1.00  0.00           N  
ATOM   2764  NH2 ARG A1156      80.918  29.072  53.449  1.00  0.00           N  
ATOM   2765  N   VAL A1157      84.767  26.723  60.634  1.00  0.00           N  
ATOM   2766  CA  VAL A1157      84.706  27.759  61.660  1.00  0.00           C  
ATOM   2767  C   VAL A1157      85.076  29.103  61.050  1.00  0.00           C  
ATOM   2768  O   VAL A1157      86.063  29.205  60.315  1.00  0.00           O  
ATOM   2769  CB  VAL A1157      85.675  27.447  62.808  1.00  0.00           C  
ATOM   2770  CG1 VAL A1157      85.543  28.502  63.900  1.00  0.00           C  
ATOM   2771  CG2 VAL A1157      85.395  26.055  63.353  1.00  0.00           C  
ATOM   2772  N   LEU A1158      84.291  30.130  61.366  1.00  0.00           N  
ATOM   2773  CA  LEU A1158      84.524  31.465  60.821  1.00  0.00           C  
ATOM   2774  C   LEU A1158      84.728  32.553  61.865  1.00  0.00           C  
ATOM   2775  O   LEU A1158      84.057  32.578  62.892  1.00  0.00           O  
ATOM   2776  CB  LEU A1158      83.344  31.896  59.955  1.00  0.00           C  
ATOM   2777  CG  LEU A1158      82.864  31.008  58.811  1.00  0.00           C  
ATOM   2778  CD1 LEU A1158      81.585  31.590  58.239  1.00  0.00           C  
ATOM   2779  CD2 LEU A1158      83.949  30.904  57.745  1.00  0.00           C  
ATOM   2780  N   ASP A1159      85.656  33.460  61.576  1.00  0.00           N  
ATOM   2781  CA  ASP A1159      85.913  34.601  62.446  1.00  0.00           C  
ATOM   2782  C   ASP A1159      85.128  35.703  61.737  1.00  0.00           C  
ATOM   2783  O   ASP A1159      85.519  36.157  60.665  1.00  0.00           O  
ATOM   2784  CB  ASP A1159      87.407  34.939  62.466  1.00  0.00           C  
ATOM   2785  CG  ASP A1159      87.762  35.943  63.545  1.00  0.00           C  
ATOM   2786  OD1 ASP A1159      88.945  36.338  63.632  1.00  0.00           O  
ATOM   2787  OD2 ASP A1159      86.859  36.336  64.311  1.00  0.00           O  
ATOM   2788  N   MET A1160      84.006  36.116  62.321  1.00  0.00           N  
ATOM   2789  CA  MET A1160      83.163  37.122  61.693  1.00  0.00           C  
ATOM   2790  C   MET A1160      83.785  38.514  61.614  1.00  0.00           C  
ATOM   2791  O   MET A1160      84.442  38.972  62.552  1.00  0.00           O  
ATOM   2792  CB  MET A1160      81.804  37.167  62.394  1.00  0.00           C  
ATOM   2793  CG  MET A1160      81.106  35.803  62.439  1.00  0.00           C  
ATOM   2794  SD  MET A1160      81.105  34.900  60.851  1.00  0.00           S  
ATOM   2795  CE  MET A1160      79.882  35.784  59.946  1.00  0.00           C  
ATOM   2796  N   PRO A1161      83.579  39.200  60.476  1.00  0.00           N  
ATOM   2797  CA  PRO A1161      84.085  40.542  60.172  1.00  0.00           C  
ATOM   2798  C   PRO A1161      83.434  41.693  60.931  1.00  0.00           C  
ATOM   2799  O   PRO A1161      82.365  41.544  61.524  1.00  0.00           O  
ATOM   2800  CB  PRO A1161      83.874  40.647  58.665  1.00  0.00           C  
ATOM   2801  CG  PRO A1161      82.598  39.908  58.476  1.00  0.00           C  
ATOM   2802  CD  PRO A1161      82.806  38.672  59.336  1.00  0.00           C  
ATOM   2803  N   THR A1162      84.088  42.851  60.880  1.00  0.00           N  
ATOM   2804  CA  THR A1162      83.628  44.048  61.576  1.00  0.00           C  
ATOM   2805  C   THR A1162      82.171  44.446  61.355  1.00  0.00           C  
ATOM   2806  O   THR A1162      81.491  44.849  62.300  1.00  0.00           O  
ATOM   2807  CB  THR A1162      84.516  45.260  61.224  1.00  0.00           C  
ATOM   2808  OG1 THR A1162      84.498  45.471  59.807  1.00  0.00           O  
ATOM   2809  CG2 THR A1162      85.946  45.024  61.685  1.00  0.00           C  
ATOM   2810  N   GLN A1189      81.686  44.339  60.122  1.00  0.00           N  
ATOM   2811  CA  GLN A1189      80.310  44.721  59.819  1.00  0.00           C  
ATOM   2812  C   GLN A1189      79.279  43.683  60.259  1.00  0.00           C  
ATOM   2813  O   GLN A1189      78.076  43.919  60.155  1.00  0.00           O  
ATOM   2814  CB  GLN A1189      80.153  44.981  58.314  1.00  0.00           C  
ATOM   2815  CG  GLN A1189      81.176  45.953  57.739  1.00  0.00           C  
ATOM   2816  CD  GLN A1189      80.962  46.244  56.261  1.00  0.00           C  
ATOM   2817  OE1 GLN A1189      81.834  46.805  55.598  1.00  0.00           O  
ATOM   2818  NE2 GLN A1189      79.796  45.875  55.743  1.00  0.00           N  
ATOM   2819  N   GLU A1393      79.746  42.544  60.759  1.00  0.00           N  
ATOM   2820  CA  GLU A1393      78.839  41.476  61.178  1.00  0.00           C  
ATOM   2821  C   GLU A1393      78.875  41.157  62.669  1.00  0.00           C  
ATOM   2822  O   GLU A1393      78.405  40.100  63.097  1.00  0.00           O  
ATOM   2823  CB  GLU A1393      79.137  40.210  60.369  1.00  0.00           C  
ATOM   2824  CG  GLU A1393      78.864  40.378  58.882  1.00  0.00           C  
ATOM   2825  CD  GLU A1393      77.383  40.529  58.581  1.00  0.00           C  
ATOM   2826  OE1 GLU A1393      77.041  41.123  57.538  1.00  0.00           O  
ATOM   2827  OE2 GLU A1393      76.558  40.043  59.381  1.00  0.00           O  
ATOM   2828  N   LEU A1418      79.417  42.075  63.462  1.00  0.00           N  
ATOM   2829  CA  LEU A1418      79.505  41.871  64.904  1.00  0.00           C  
ATOM   2830  C   LEU A1418      78.270  42.375  65.643  1.00  0.00           C  
ATOM   2831  O   LEU A1418      78.039  42.006  66.792  1.00  0.00           O  
ATOM   2832  CB  LEU A1418      80.741  42.579  65.463  1.00  0.00           C  
ATOM   2833  CG  LEU A1418      82.112  42.080  65.005  1.00  0.00           C  
ATOM   2834  CD1 LEU A1418      83.196  42.975  65.585  1.00  0.00           C  
ATOM   2835  CD2 LEU A1418      82.310  40.639  65.453  1.00  0.00           C  
ATOM   2836  N   GLY A1420      77.482  43.218  64.988  1.00  0.00           N  
ATOM   2837  CA  GLY A1420      76.300  43.760  65.631  1.00  0.00           C  
ATOM   2838  C   GLY A1420      76.714  44.868  66.584  1.00  0.00           C  
ATOM   2839  O   GLY A1420      77.680  45.588  66.320  1.00  0.00           O  
ATOM   2840  N   LEU A1421      75.995  45.017  67.690  1.00  0.00           N  
ATOM   2841  CA  LEU A1421      76.328  46.053  68.661  1.00  0.00           C  
ATOM   2842  C   LEU A1421      77.090  45.559  69.885  1.00  0.00           C  
ATOM   2843  O   LEU A1421      78.084  46.157  70.286  1.00  0.00           O  
ATOM   2844  CB  LEU A1421      75.062  46.771  69.149  1.00  0.00           C  
ATOM   2845  CG  LEU A1421      74.434  47.894  68.323  1.00  0.00           C  
ATOM   2846  CD1 LEU A1421      73.182  48.388  69.034  1.00  0.00           C  
ATOM   2847  CD2 LEU A1421      75.426  49.036  68.146  1.00  0.00           C  
ATOM   2848  N   PRO A1422      76.645  44.444  70.488  1.00  0.00           N  
ATOM   2849  CA  PRO A1422      77.291  43.894  71.684  1.00  0.00           C  
ATOM   2850  C   PRO A1422      78.588  43.096  71.587  1.00  0.00           C  
ATOM   2851  O   PRO A1422      79.331  43.015  72.567  1.00  0.00           O  
ATOM   2852  CB  PRO A1422      76.178  43.051  72.293  1.00  0.00           C  
ATOM   2853  CG  PRO A1422      75.548  42.460  71.069  1.00  0.00           C  
ATOM   2854  CD  PRO A1422      75.444  43.657  70.139  1.00  0.00           C  
ATOM   2855  N   ALA A1423      78.863  42.505  70.428  1.00  0.00           N  
ATOM   2856  CA  ALA A1423      80.046  41.663  70.277  1.00  0.00           C  
ATOM   2857  C   ALA A1423      81.390  42.340  70.042  1.00  0.00           C  
ATOM   2858  O   ALA A1423      81.517  43.252  69.227  1.00  0.00           O  
ATOM   2859  CB  ALA A1423      79.800  40.632  69.175  1.00  0.00           C  
ATOM   2860  N   TYR A1456      82.389  41.846  70.767  1.00  0.00           N  
ATOM   2861  CA  TYR A1456      83.771  42.309  70.682  1.00  0.00           C  
ATOM   2862  C   TYR A1456      84.488  41.354  69.714  1.00  0.00           C  
ATOM   2863  O   TYR A1456      85.355  41.765  68.936  1.00  0.00           O  
ATOM   2864  CB  TYR A1456      84.401  42.237  72.073  1.00  0.00           C  
ATOM   2865  CG  TYR A1456      85.869  42.582  72.137  1.00  0.00           C  
ATOM   2866  CD1 TYR A1456      86.311  43.889  71.936  1.00  0.00           C  
ATOM   2867  CD2 TYR A1456      86.815  41.603  72.424  1.00  0.00           C  
ATOM   2868  CE1 TYR A1456      87.664  44.209  72.026  1.00  0.00           C  
ATOM   2869  CE2 TYR A1456      88.167  41.911  72.516  1.00  0.00           C  
ATOM   2870  CZ  TYR A1456      88.583  43.215  72.317  1.00  0.00           C  
ATOM   2871  OH  TYR A1456      89.922  43.517  72.416  1.00  0.00           O  
ATOM   2872  N   ARG A1457      84.106  40.077  69.775  1.00  0.00           N  
ATOM   2873  CA  ARG A1457      84.659  39.018  68.919  1.00  0.00           C  
ATOM   2874  C   ARG A1457      83.506  38.034  68.700  1.00  0.00           C  
ATOM   2875  O   ARG A1457      82.718  37.786  69.618  1.00  0.00           O  
ATOM   2876  CB  ARG A1457      85.830  38.302  69.617  1.00  0.00           C  
ATOM   2877  CG  ARG A1457      86.633  37.328  68.727  1.00  0.00           C  
ATOM   2878  CD  ARG A1457      87.431  38.088  67.672  1.00  0.00           C  
ATOM   2879  NE  ARG A1457      88.216  37.238  66.773  1.00  0.00           N  
ATOM   2880  CZ  ARG A1457      89.350  36.622  67.095  1.00  0.00           C  
ATOM   2881  NH1 ARG A1457      89.982  35.881  66.189  1.00  0.00           N  
ATOM   2882  NH2 ARG A1457      89.860  36.737  68.315  1.00  0.00           N  
ATOM   2883  N   LYS A1458      83.394  37.484  67.495  1.00  0.00           N  
ATOM   2884  CA  LYS A1458      82.310  36.547  67.202  1.00  0.00           C  
ATOM   2885  C   LYS A1458      82.756  35.442  66.253  1.00  0.00           C  
ATOM   2886  O   LYS A1458      83.264  35.714  65.163  1.00  0.00           O  
ATOM   2887  CB  LYS A1458      81.115  37.305  66.602  1.00  0.00           C  
ATOM   2888  CG  LYS A1458      79.837  36.477  66.398  1.00  0.00           C  
ATOM   2889  CD  LYS A1458      78.664  37.395  66.041  1.00  0.00           C  
ATOM   2890  CE  LYS A1458      77.337  36.650  65.921  1.00  0.00           C  
ATOM   2891  NZ  LYS A1458      77.225  35.886  64.649  1.00  0.00           N  
ATOM   2892  N   PHE A1459      82.579  34.196  66.686  1.00  0.00           N  
ATOM   2893  CA  PHE A1459      82.938  33.034  65.874  1.00  0.00           C  
ATOM   2894  C   PHE A1459      81.656  32.300  65.505  1.00  0.00           C  
ATOM   2895  O   PHE A1459      80.840  32.007  66.378  1.00  0.00           O  
ATOM   2896  CB  PHE A1459      83.821  32.060  66.654  1.00  0.00           C  
ATOM   2897  CG  PHE A1459      85.116  32.644  67.126  1.00  0.00           C  
ATOM   2898  CD1 PHE A1459      85.425  32.664  68.483  1.00  0.00           C  
ATOM   2899  CD2 PHE A1459      86.045  33.144  66.220  1.00  0.00           C  
ATOM   2900  CE1 PHE A1459      86.639  33.171  68.932  1.00  0.00           C  
ATOM   2901  CE2 PHE A1459      87.265  33.654  66.664  1.00  0.00           C  
ATOM   2902  CZ  PHE A1459      87.561  33.666  68.016  1.00  0.00           C  
ATOM   2903  N   ASP A1460      81.479  32.010  64.221  1.00  0.00           N  
ATOM   2904  CA  ASP A1460      80.301  31.283  63.755  1.00  0.00           C  
ATOM   2905  C   ASP A1460      80.758  29.970  63.136  1.00  0.00           C  
ATOM   2906  O   ASP A1460      81.884  29.864  62.650  1.00  0.00           O  
ATOM   2907  CB  ASP A1460      79.546  32.072  62.681  1.00  0.00           C  
ATOM   2908  CG  ASP A1460      78.794  33.268  63.234  1.00  0.00           C  
ATOM   2909  OD1 ASP A1460      78.096  33.935  62.439  1.00  0.00           O  
ATOM   2910  OD2 ASP A1460      78.892  33.542  64.446  1.00  0.00           O  
ATOM   2911  N   ILE A1461      79.894  28.964  63.166  1.00  0.00           N  
ATOM   2912  CA  ILE A1461      80.224  27.685  62.551  1.00  0.00           C  
ATOM   2913  C   ILE A1461      79.150  27.376  61.522  1.00  0.00           C  
ATOM   2914  O   ILE A1461      77.960  27.460  61.813  1.00  0.00           O  
ATOM   2915  CB  ILE A1461      80.273  26.523  63.571  1.00  0.00           C  
ATOM   2916  CG1 ILE A1461      81.374  26.775  64.605  1.00  0.00           C  
ATOM   2917  CG2 ILE A1461      80.531  25.204  62.835  1.00  0.00           C  
ATOM   2918  CD1 ILE A1461      81.532  25.669  65.637  1.00  0.00           C  
ATOM   2919  N   GLU A1462      79.578  27.042  60.309  1.00  0.00           N  
ATOM   2920  CA  GLU A1462      78.646  26.701  59.247  1.00  0.00           C  
ATOM   2921  C   GLU A1462      78.804  25.217  58.941  1.00  0.00           C  
ATOM   2922  O   GLU A1462      79.921  24.721  58.788  1.00  0.00           O  
ATOM   2923  CB  GLU A1462      78.934  27.522  57.987  1.00  0.00           C  
ATOM   2924  CG  GLU A1462      78.653  29.005  58.122  1.00  0.00           C  
ATOM   2925  CD  GLU A1462      78.890  29.751  56.825  1.00  0.00           C  
ATOM   2926  OE1 GLU A1462      78.213  30.774  56.596  1.00  0.00           O  
ATOM   2927  OE2 GLU A1462      79.762  29.317  56.043  1.00  0.00           O  
ATOM   2928  N   ALA A1463      77.678  24.516  58.867  1.00  0.00           N  
ATOM   2929  CA  ALA A1463      77.677  23.090  58.572  1.00  0.00           C  
ATOM   2930  C   ALA A1463      77.286  22.861  57.124  1.00  0.00           C  
ATOM   2931  O   ALA A1463      76.432  23.563  56.579  1.00  0.00           O  
ATOM   2932  CB  ALA A1463      76.696  22.362  59.493  1.00  0.00           C  
ATOM   2933  N   TRP A1464      77.920  21.872  56.500  1.00  0.00           N  
ATOM   2934  CA  TRP A1464      77.626  21.530  55.116  1.00  0.00           C  
ATOM   2935  C   TRP A1464      76.233  20.917  55.035  1.00  0.00           C  
ATOM   2936  O   TRP A1464      75.893  20.030  55.820  1.00  0.00           O  
ATOM   2937  CB  TRP A1464      78.655  20.527  54.590  1.00  0.00           C  
ATOM   2938  CG  TRP A1464      78.387  20.056  53.184  1.00  0.00           C  
ATOM   2939  CD1 TRP A1464      78.184  18.767  52.777  1.00  0.00           C  
ATOM   2940  CD2 TRP A1464      78.327  20.863  52.000  1.00  0.00           C  
ATOM   2941  NE1 TRP A1464      78.004  18.721  51.415  1.00  0.00           N  
ATOM   2942  CE2 TRP A1464      78.085  19.993  50.913  1.00  0.00           C  
ATOM   2943  CE3 TRP A1464      78.454  22.237  51.751  1.00  0.00           C  
ATOM   2944  CZ2 TRP A1464      77.967  20.451  49.598  1.00  0.00           C  
ATOM   2945  CZ3 TRP A1464      78.337  22.691  50.441  1.00  0.00           C  
ATOM   2946  CH2 TRP A1464      78.096  21.799  49.382  1.00  0.00           C  
ATOM   2947  N   MET A1465      75.443  21.399  54.081  1.00  0.00           N  
ATOM   2948  CA  MET A1465      74.078  20.921  53.858  1.00  0.00           C  
ATOM   2949  C   MET A1465      73.959  20.525  52.380  1.00  0.00           C  
ATOM   2950  O   MET A1465      73.583  21.336  51.537  1.00  0.00           O  
ATOM   2951  CB  MET A1465      73.090  22.037  54.212  1.00  0.00           C  
ATOM   2952  CG  MET A1465      73.190  22.473  55.676  1.00  0.00           C  
ATOM   2953  SD  MET A1465      72.340  24.019  56.088  1.00  0.00           S  
ATOM   2954  CE  MET A1465      72.747  24.163  57.831  1.00  0.00           C  
ATOM   2955  N   PRO A1475      74.271  19.257  52.059  1.00  0.00           N  
ATOM   2956  CA  PRO A1475      74.238  18.682  50.705  1.00  0.00           C  
ATOM   2957  C   PRO A1475      73.049  19.047  49.820  1.00  0.00           C  
ATOM   2958  O   PRO A1475      73.224  19.383  48.643  1.00  0.00           O  
ATOM   2959  CB  PRO A1475      74.308  17.179  50.966  1.00  0.00           C  
ATOM   2960  CG  PRO A1475      75.106  17.091  52.211  1.00  0.00           C  
ATOM   2961  CD  PRO A1475      74.534  18.205  53.056  1.00  0.00           C  
ATOM   2962  N   GLY A1476      71.843  18.964  50.375  1.00  0.00           N  
ATOM   2963  CA  GLY A1476      70.651  19.277  49.607  1.00  0.00           C  
ATOM   2964  C   GLY A1476      70.551  20.750  49.279  1.00  0.00           C  
ATOM   2965  O   GLY A1476      70.121  21.132  48.187  1.00  0.00           O  
ATOM   2966  N   ARG A1683      70.946  21.578  50.239  1.00  0.00           N  
ATOM   2967  CA  ARG A1683      70.934  23.024  50.080  1.00  0.00           C  
ATOM   2968  C   ARG A1683      72.075  23.368  49.124  1.00  0.00           C  
ATOM   2969  O   ARG A1683      72.019  24.356  48.392  1.00  0.00           O  
ATOM   2970  CB  ARG A1683      71.157  23.676  51.446  1.00  0.00           C  
ATOM   2971  CG  ARG A1683      70.986  25.175  51.504  1.00  0.00           C  
ATOM   2972  CD  ARG A1683      71.256  25.655  52.923  1.00  0.00           C  
ATOM   2973  NE  ARG A1683      71.155  27.103  53.057  1.00  0.00           N  
ATOM   2974  CZ  ARG A1683      70.012  27.775  53.096  1.00  0.00           C  
ATOM   2975  NH1 ARG A1683      70.027  29.093  53.217  1.00  0.00           N  
ATOM   2976  NH2 ARG A1683      68.853  27.129  53.028  1.00  0.00           N  
ATOM   2977  N   GLY A1690      73.106  22.530  49.137  1.00  0.00           N  
ATOM   2978  CA  GLY A1690      74.248  22.736  48.266  1.00  0.00           C  
ATOM   2979  C   GLY A1690      75.195  23.820  48.739  1.00  0.00           C  
ATOM   2980  O   GLY A1690      75.858  24.471  47.930  1.00  0.00           O  
ATOM   2981  N   ARG A1692      75.268  24.019  50.050  1.00  0.00           N  
ATOM   2982  CA  ARG A1692      76.150  25.038  50.599  1.00  0.00           C  
ATOM   2983  C   ARG A1692      76.239  24.955  52.112  1.00  0.00           C  
ATOM   2984  O   ARG A1692      75.456  24.254  52.756  1.00  0.00           O  
ATOM   2985  CB  ARG A1692      75.661  26.425  50.180  1.00  0.00           C  
ATOM   2986  CG  ARG A1692      74.210  26.694  50.519  1.00  0.00           C  
ATOM   2987  CD  ARG A1692      73.668  27.865  49.718  1.00  0.00           C  
ATOM   2988  NE  ARG A1692      73.700  27.603  48.280  1.00  0.00           N  
ATOM   2989  CZ  ARG A1692      73.232  28.434  47.353  1.00  0.00           C  
ATOM   2990  NH1 ARG A1692      73.305  28.108  46.069  1.00  0.00           N  
ATOM   2991  NH2 ARG A1692      72.689  29.593  47.706  1.00  0.00           N  
ATOM   2992  N   PHE A1693      77.213  25.663  52.674  1.00  0.00           N  
ATOM   2993  CA  PHE A1693      77.393  25.692  54.118  1.00  0.00           C  
ATOM   2994  C   PHE A1693      76.372  26.656  54.711  1.00  0.00           C  
ATOM   2995  O   PHE A1693      76.068  27.693  54.120  1.00  0.00           O  
ATOM   2996  CB  PHE A1693      78.804  26.159  54.484  1.00  0.00           C  
ATOM   2997  CG  PHE A1693      79.875  25.140  54.224  1.00  0.00           C  
ATOM   2998  CD1 PHE A1693      80.476  25.040  52.970  1.00  0.00           C  
ATOM   2999  CD2 PHE A1693      80.296  24.287  55.239  1.00  0.00           C  
ATOM   3000  CE1 PHE A1693      81.486  24.105  52.735  1.00  0.00           C  
ATOM   3001  CE2 PHE A1693      81.304  23.349  55.014  1.00  0.00           C  
ATOM   3002  CZ  PHE A1693      81.901  23.259  53.756  1.00  0.00           C  
ATOM   3003  N   GLY A1700      75.843  26.304  55.878  1.00  0.00           N  
ATOM   3004  CA  GLY A1700      74.866  27.151  56.534  1.00  0.00           C  
ATOM   3005  C   GLY A1700      75.189  27.283  58.007  1.00  0.00           C  
ATOM   3006  O   GLY A1700      75.516  26.301  58.673  1.00  0.00           O  
ATOM   3007  N   GLU A1701      75.094  28.505  58.517  1.00  0.00           N  
ATOM   3008  CA  GLU A1701      75.385  28.778  59.916  1.00  0.00           C  
ATOM   3009  C   GLU A1701      74.524  27.953  60.864  1.00  0.00           C  
ATOM   3010  O   GLU A1701      73.297  27.997  60.784  1.00  0.00           O  
ATOM   3011  CB  GLU A1701      75.156  30.261  60.209  1.00  0.00           C  
ATOM   3012  CG  GLU A1701      75.435  30.655  61.644  1.00  0.00           C  
ATOM   3013  CD  GLU A1701      74.918  32.042  61.974  1.00  0.00           C  
ATOM   3014  OE1 GLU A1701      75.064  32.949  61.129  1.00  0.00           O  
ATOM   3015  OE2 GLU A1701      74.372  32.223  63.084  1.00  0.00           O  
ATOM   3016  N   VAL A1702      75.165  27.198  61.752  1.00  0.00           N  
ATOM   3017  CA  VAL A1702      74.424  26.405  62.730  1.00  0.00           C  
ATOM   3018  C   VAL A1702      74.655  26.912  64.152  1.00  0.00           C  
ATOM   3019  O   VAL A1702      73.862  26.627  65.052  1.00  0.00           O  
ATOM   3020  CB  VAL A1702      74.777  24.896  62.658  1.00  0.00           C  
ATOM   3021  CG1 VAL A1702      74.235  24.307  61.368  1.00  0.00           C  
ATOM   3022  CG2 VAL A1702      76.288  24.690  62.755  1.00  0.00           C  
ATOM   3023  N   THR A1703      75.736  27.663  64.361  1.00  0.00           N  
ATOM   3024  CA  THR A1703      76.033  28.213  65.690  1.00  0.00           C  
ATOM   3025  C   THR A1703      76.768  29.544  65.602  1.00  0.00           C  
ATOM   3026  O   THR A1703      77.362  29.878  64.575  1.00  0.00           O  
ATOM   3027  CB  THR A1703      76.968  27.308  66.536  1.00  0.00           C  
ATOM   3028  OG1 THR A1703      78.281  27.315  65.954  1.00  0.00           O  
ATOM   3029  CG2 THR A1703      76.453  25.878  66.613  1.00  0.00           C  
ATOM   3030  N   SER A1704      76.715  30.300  66.695  1.00  0.00           N  
ATOM   3031  CA  SER A1704      77.433  31.566  66.804  1.00  0.00           C  
ATOM   3032  C   SER A1704      77.932  31.616  68.243  1.00  0.00           C  
ATOM   3033  O   SER A1704      77.345  30.993  69.131  1.00  0.00           O  
ATOM   3034  CB  SER A1704      76.524  32.767  66.510  1.00  0.00           C  
ATOM   3035  OG  SER A1704      75.575  32.971  67.541  1.00  0.00           O  
ATOM   3036  N   ALA A1705      79.026  32.331  68.472  1.00  0.00           N  
ATOM   3037  CA  ALA A1705      79.596  32.454  69.810  1.00  0.00           C  
ATOM   3038  C   ALA A1705      80.154  33.867  69.885  1.00  0.00           C  
ATOM   3039  O   ALA A1705      80.933  34.277  69.024  1.00  0.00           O  
ATOM   3040  CB  ALA A1705      80.705  31.422  70.014  1.00  0.00           C  
ATOM   3041  N   SER A1706      79.762  34.615  70.908  1.00  0.00           N  
ATOM   3042  CA  SER A1706      80.207  35.995  71.014  1.00  0.00           C  
ATOM   3043  C   SER A1706      80.724  36.392  72.382  1.00  0.00           C  
ATOM   3044  O   SER A1706      80.163  36.004  73.404  1.00  0.00           O  
ATOM   3045  CB  SER A1706      79.053  36.944  70.662  1.00  0.00           C  
ATOM   3046  OG  SER A1706      78.445  36.618  69.427  1.00  0.00           O  
ATOM   3047  N   ASN A1707      81.804  37.167  72.391  1.00  0.00           N  
ATOM   3048  CA  ASN A1707      82.344  37.695  73.635  1.00  0.00           C  
ATOM   3049  C   ASN A1707      81.792  39.112  73.633  1.00  0.00           C  
ATOM   3050  O   ASN A1707      82.120  39.904  72.750  1.00  0.00           O  
ATOM   3051  CB  ASN A1707      83.878  37.742  73.623  1.00  0.00           C  
ATOM   3052  CG  ASN A1707      84.449  38.331  74.908  1.00  0.00           C  
ATOM   3053  OD1 ASN A1707      83.699  38.746  75.794  1.00  0.00           O  
ATOM   3054  ND2 ASN A1707      85.779  38.374  75.014  1.00  0.00           N  
ATOM   3055  N   CYS A1708      80.937  39.432  74.599  1.00  0.00           N  
ATOM   3056  CA  CYS A1708      80.350  40.764  74.662  1.00  0.00           C  
ATOM   3057  C   CYS A1708      81.071  41.657  75.666  1.00  0.00           C  
ATOM   3058  O   CYS A1708      80.614  42.763  75.950  1.00  0.00           O  
ATOM   3059  CB  CYS A1708      78.867  40.667  75.046  1.00  0.00           C  
ATOM   3060  SG  CYS A1708      77.845  39.756  73.852  1.00  0.00           S  
ATOM   3061  N   THR A1709      82.207  41.179  76.170  1.00  0.00           N  
ATOM   3062  CA  THR A1709      82.993  41.892  77.177  1.00  0.00           C  
ATOM   3063  C   THR A1709      82.064  42.553  78.193  1.00  0.00           C  
ATOM   3064  O   THR A1709      81.242  41.863  78.791  1.00  0.00           O  
ATOM   3065  CB  THR A1709      83.972  42.932  76.548  1.00  0.00           C  
ATOM   3066  OG1 THR A1709      83.249  43.937  75.835  1.00  0.00           O  
ATOM   3067  CG2 THR A1709      84.934  42.225  75.594  1.00  0.00           C  
ATOM   3068  N   ASP A1710      82.168  43.865  78.386  1.00  0.00           N  
ATOM   3069  CA  ASP A1710      81.312  44.534  79.368  1.00  0.00           C  
ATOM   3070  C   ASP A1710      80.189  45.394  78.786  1.00  0.00           C  
ATOM   3071  O   ASP A1710      79.690  46.309  79.445  1.00  0.00           O  
ATOM   3072  CB  ASP A1710      82.170  45.376  80.323  1.00  0.00           C  
ATOM   3073  CG  ASP A1710      82.966  46.458  79.608  1.00  0.00           C  
ATOM   3074  OD1 ASP A1710      83.697  47.202  80.300  1.00  0.00           O  
ATOM   3075  OD2 ASP A1710      82.866  46.571  78.370  1.00  0.00           O  
ATOM   3076  N   PHE A1711      79.776  45.086  77.561  1.00  0.00           N  
ATOM   3077  CA  PHE A1711      78.714  45.836  76.907  1.00  0.00           C  
ATOM   3078  C   PHE A1711      77.365  45.592  77.582  1.00  0.00           C  
ATOM   3079  O   PHE A1711      76.624  46.533  77.866  1.00  0.00           O  
ATOM   3080  CB  PHE A1711      78.641  45.450  75.425  1.00  0.00           C  
ATOM   3081  CG  PHE A1711      77.556  46.154  74.662  1.00  0.00           C  
ATOM   3082  CD1 PHE A1711      76.244  45.690  74.700  1.00  0.00           C  
ATOM   3083  CD2 PHE A1711      77.844  47.286  73.900  1.00  0.00           C  
ATOM   3084  CE1 PHE A1711      75.237  46.337  73.992  1.00  0.00           C  
ATOM   3085  CE2 PHE A1711      76.846  47.940  73.190  1.00  0.00           C  
ATOM   3086  CZ  PHE A1711      75.538  47.466  73.233  1.00  0.00           C  
ATOM   3087  N   GLN A1725      77.042  44.327  77.826  1.00  0.00           N  
ATOM   3088  CA  GLN A1725      75.779  43.990  78.470  1.00  0.00           C  
ATOM   3089  C   GLN A1725      75.839  44.290  79.967  1.00  0.00           C  
ATOM   3090  O   GLN A1725      74.885  44.820  80.538  1.00  0.00           O  
ATOM   3091  CB  GLN A1725      75.447  42.506  78.247  1.00  0.00           C  
ATOM   3092  CG  GLN A1725      75.466  42.095  76.777  1.00  0.00           C  
ATOM   3093  CD  GLN A1725      75.103  40.635  76.557  1.00  0.00           C  
ATOM   3094  OE1 GLN A1725      75.547  39.758  77.295  1.00  0.00           O  
ATOM   3095  NE2 GLN A1725      74.311  40.371  75.523  1.00  0.00           N  
ATOM   3096  N   SER A1726      76.965  43.965  80.598  1.00  0.00           N  
ATOM   3097  CA  SER A1726      77.115  44.192  82.035  1.00  0.00           C  
ATOM   3098  C   SER A1726      77.017  45.663  82.447  1.00  0.00           C  
ATOM   3099  O   SER A1726      76.505  45.973  83.522  1.00  0.00           O  
ATOM   3100  CB  SER A1726      78.439  43.608  82.534  1.00  0.00           C  
ATOM   3101  OG  SER A1726      79.546  44.295  81.986  1.00  0.00           O  
ATOM   3102  N   ARG A1727      77.504  46.570  81.603  1.00  0.00           N  
ATOM   3103  CA  ARG A1727      77.443  47.995  81.929  1.00  0.00           C  
ATOM   3104  C   ARG A1727      76.030  48.538  81.768  1.00  0.00           C  
ATOM   3105  O   ARG A1727      75.672  49.564  82.349  1.00  0.00           O  
ATOM   3106  CB  ARG A1727      78.406  48.794  81.043  1.00  0.00           C  
ATOM   3107  CG  ARG A1727      79.858  48.717  81.490  1.00  0.00           C  
ATOM   3108  CD  ARG A1727      80.775  49.493  80.547  1.00  0.00           C  
ATOM   3109  NE  ARG A1727      82.140  49.570  81.060  1.00  0.00           N  
ATOM   3110  CZ  ARG A1727      82.535  50.406  82.016  1.00  0.00           C  
ATOM   3111  NH1 ARG A1727      83.795  50.401  82.423  1.00  0.00           N  
ATOM   3112  NH2 ARG A1727      81.674  51.261  82.554  1.00  0.00           N  
ATOM   3113  N   ARG A1728      75.222  47.840  80.980  1.00  0.00           N  
ATOM   3114  CA  ARG A1728      73.851  48.254  80.742  1.00  0.00           C  
ATOM   3115  C   ARG A1728      72.877  47.621  81.731  1.00  0.00           C  
ATOM   3116  O   ARG A1728      71.882  48.240  82.110  1.00  0.00           O  
ATOM   3117  CB  ARG A1728      73.445  47.897  79.311  1.00  0.00           C  
ATOM   3118  CG  ARG A1728      74.150  48.739  78.256  1.00  0.00           C  
ATOM   3119  CD  ARG A1728      73.947  48.184  76.851  1.00  0.00           C  
ATOM   3120  NE  ARG A1728      74.317  49.169  75.837  1.00  0.00           N  
ATOM   3121  CZ  ARG A1728      75.529  49.701  75.709  1.00  0.00           C  
ATOM   3122  NH1 ARG A1728      75.760  50.593  74.756  1.00  0.00           N  
ATOM   3123  NH2 ARG A1728      76.514  49.339  76.527  1.00  0.00           N  
ATOM   3124  N   LEU A1729      73.174  46.394  82.152  1.00  0.00           N  
ATOM   3125  CA  LEU A1729      72.309  45.673  83.083  1.00  0.00           C  
ATOM   3126  C   LEU A1729      72.933  45.496  84.462  1.00  0.00           C  
ATOM   3127  O   LEU A1729      72.418  44.753  85.297  1.00  0.00           O  
ATOM   3128  CB  LEU A1729      71.956  44.303  82.497  1.00  0.00           C  
ATOM   3129  CG  LEU A1729      71.231  44.327  81.147  1.00  0.00           C  
ATOM   3130  CD1 LEU A1729      71.143  42.909  80.580  1.00  0.00           C  
ATOM   3131  CD2 LEU A1729      69.841  44.930  81.323  1.00  0.00           C  
ATOM   3132  N   HIS A1730      74.044  46.184  84.696  1.00  0.00           N  
ATOM   3133  CA  HIS A1730      74.752  46.116  85.969  1.00  0.00           C  
ATOM   3134  C   HIS A1730      75.000  44.693  86.468  1.00  0.00           C  
ATOM   3135  O   HIS A1730      74.597  44.317  87.576  1.00  0.00           O  
ATOM   3136  CB  HIS A1730      74.003  46.932  87.028  1.00  0.00           C  
ATOM   3137  CG  HIS A1730      73.727  48.341  86.604  1.00  0.00           C  
ATOM   3138  ND1 HIS A1730      72.676  48.675  85.778  1.00  0.00           N  
ATOM   3139  CD2 HIS A1730      74.404  49.490  86.834  1.00  0.00           C  
ATOM   3140  CE1 HIS A1730      72.719  49.969  85.515  1.00  0.00           C  
ATOM   3141  NE2 HIS A1730      73.758  50.486  86.144  1.00  0.00           N  
ATOM   3142  N   ILE A1731      75.664  43.904  85.628  1.00  0.00           N  
ATOM   3143  CA  ILE A1731      76.026  42.532  85.955  1.00  0.00           C  
ATOM   3144  C   ILE A1731      77.438  42.637  86.526  1.00  0.00           C  
ATOM   3145  O   ILE A1731      78.415  42.749  85.782  1.00  0.00           O  
ATOM   3146  CB  ILE A1731      76.020  41.651  84.688  1.00  0.00           C  
ATOM   3147  CG1 ILE A1731      74.594  41.580  84.129  1.00  0.00           C  
ATOM   3148  CG2 ILE A1731      76.553  40.259  85.008  1.00  0.00           C  
ATOM   3149  CD1 ILE A1731      74.472  40.817  82.820  1.00  0.00           C  
ATOM   3150  N   MET A1732      77.532  42.605  87.852  1.00  0.00           N  
ATOM   3151  CA  MET A1732      78.807  42.757  88.546  1.00  0.00           C  
ATOM   3152  C   MET A1732      79.375  41.498  89.177  1.00  0.00           C  
ATOM   3153  O   MET A1732      78.735  40.451  89.223  1.00  0.00           O  
ATOM   3154  CB  MET A1732      78.658  43.790  89.667  1.00  0.00           C  
ATOM   3155  CG  MET A1732      77.647  44.885  89.397  1.00  0.00           C  
ATOM   3156  SD  MET A1732      78.115  45.915  88.015  1.00  0.00           S  
ATOM   3157  CE  MET A1732      79.477  46.844  88.777  1.00  0.00           C  
ATOM   3158  N   PHE A1739      80.603  41.630  89.668  1.00  0.00           N  
ATOM   3159  CA  PHE A1739      81.280  40.563  90.384  1.00  0.00           C  
ATOM   3160  C   PHE A1739      82.038  41.285  91.494  1.00  0.00           C  
ATOM   3161  O   PHE A1739      82.409  42.452  91.344  1.00  0.00           O  
ATOM   3162  CB  PHE A1739      82.212  39.753  89.463  1.00  0.00           C  
ATOM   3163  CG  PHE A1739      83.509  40.436  89.112  1.00  0.00           C  
ATOM   3164  CD1 PHE A1739      84.600  40.379  89.973  1.00  0.00           C  
ATOM   3165  CD2 PHE A1739      83.652  41.096  87.896  1.00  0.00           C  
ATOM   3166  CE1 PHE A1739      85.818  40.967  89.626  1.00  0.00           C  
ATOM   3167  CE2 PHE A1739      84.864  41.686  87.540  1.00  0.00           C  
ATOM   3168  CZ  PHE A1739      85.950  41.620  88.407  1.00  0.00           C  
ATOM   3169  N   GLN A1740      82.222  40.617  92.624  1.00  0.00           N  
ATOM   3170  CA  GLN A1740      82.922  41.232  93.741  1.00  0.00           C  
ATOM   3171  C   GLN A1740      84.358  40.733  93.784  1.00  0.00           C  
ATOM   3172  O   GLN A1740      84.606  39.531  93.869  1.00  0.00           O  
ATOM   3173  CB  GLN A1740      82.200  40.908  95.048  1.00  0.00           C  
ATOM   3174  CG  GLN A1740      82.601  41.785  96.219  1.00  0.00           C  
ATOM   3175  CD  GLN A1740      81.639  41.657  97.382  1.00  0.00           C  
ATOM   3176  OE1 GLN A1740      81.502  40.589  97.972  1.00  0.00           O  
ATOM   3177  NE2 GLN A1740      80.959  42.748  97.711  1.00  0.00           N  
ATOM   3178  N   THR A1759      85.300  41.669  93.716  1.00  0.00           N  
ATOM   3179  CA  THR A1759      86.721  41.343  93.729  1.00  0.00           C  
ATOM   3180  C   THR A1759      87.167  40.821  95.088  1.00  0.00           C  
ATOM   3181  O   THR A1759      86.377  40.738  96.028  1.00  0.00           O  
ATOM   3182  CB  THR A1759      87.579  42.578  93.411  1.00  0.00           C  
ATOM   3183  OG1 THR A1759      87.508  43.493  94.511  1.00  0.00           O  
ATOM   3184  CG2 THR A1759      87.078  43.271  92.153  1.00  0.00           C  
ATOM   3185  N   GLU A1760      88.448  40.476  95.177  1.00  0.00           N  
ATOM   3186  CA  GLU A1760      89.036  39.977  96.413  1.00  0.00           C  
ATOM   3187  C   GLU A1760      88.898  41.042  97.495  1.00  0.00           C  
ATOM   3188  O   GLU A1760      88.414  40.771  98.594  1.00  0.00           O  
ATOM   3189  CB  GLU A1760      90.520  39.668  96.202  1.00  0.00           C  
ATOM   3190  CG  GLU A1760      90.922  38.242  96.539  1.00  0.00           C  
ATOM   3191  CD  GLU A1760      90.409  37.239  95.527  1.00  0.00           C  
ATOM   3192  OE1 GLU A1760      90.835  37.310  94.353  1.00  0.00           O  
ATOM   3193  OE2 GLU A1760      89.580  36.383  95.904  1.00  0.00           O  
ATOM   3194  N   ALA A1761      89.328  42.257  97.166  1.00  0.00           N  
ATOM   3195  CA  ALA A1761      89.276  43.383  98.092  1.00  0.00           C  
ATOM   3196  C   ALA A1761      87.860  43.678  98.578  1.00  0.00           C  
ATOM   3197  O   ALA A1761      87.673  44.256  99.649  1.00  0.00           O  
ATOM   3198  CB  ALA A1761      89.868  44.621  97.431  1.00  0.00           C  
ATOM   3199  N   GLY A1765      86.865  43.287  97.789  1.00  0.00           N  
ATOM   3200  CA  GLY A1765      85.487  43.525  98.176  1.00  0.00           C  
ATOM   3201  C   GLY A1765      84.843  44.667  97.416  1.00  0.00           C  
ATOM   3202  O   GLY A1765      83.854  45.244  97.868  1.00  0.00           O  
ATOM   3203  N   GLU A1768      85.402  44.999  96.258  1.00  0.00           N  
ATOM   3204  CA  GLU A1768      84.860  46.075  95.440  1.00  0.00           C  
ATOM   3205  C   GLU A1768      84.060  45.486  94.283  1.00  0.00           C  
ATOM   3206  O   GLU A1768      84.327  44.370  93.840  1.00  0.00           O  
ATOM   3207  CB  GLU A1768      85.993  46.948  94.898  1.00  0.00           C  
ATOM   3208  CG  GLU A1768      86.974  46.201  94.014  1.00  0.00           C  
ATOM   3209  CD  GLU A1768      88.154  47.052  93.590  1.00  0.00           C  
ATOM   3210  OE1 GLU A1768      89.029  46.529  92.866  1.00  0.00           O  
ATOM   3211  OE2 GLU A1768      88.209  48.240  93.979  1.00  0.00           O  
ATOM   3212  N   LEU A1770      83.075  46.238  93.802  1.00  0.00           N  
ATOM   3213  CA  LEU A1770      82.246  45.781  92.693  1.00  0.00           C  
ATOM   3214  C   LEU A1770      82.817  46.248  91.363  1.00  0.00           C  
ATOM   3215  O   LEU A1770      83.204  47.406  91.207  1.00  0.00           O  
ATOM   3216  CB  LEU A1770      80.815  46.307  92.835  1.00  0.00           C  
ATOM   3217  CG  LEU A1770      79.985  45.831  94.029  1.00  0.00           C  
ATOM   3218  CD1 LEU A1770      78.651  46.562  94.029  1.00  0.00           C  
ATOM   3219  CD2 LEU A1770      79.773  44.327  93.953  1.00  0.00           C  
ATOM   3220  N   GLN A1771      82.872  45.334  90.404  1.00  0.00           N  
ATOM   3221  CA  GLN A1771      83.379  45.654  89.080  1.00  0.00           C  
ATOM   3222  C   GLN A1771      82.487  44.989  88.046  1.00  0.00           C  
ATOM   3223  O   GLN A1771      81.821  43.997  88.342  1.00  0.00           O  
ATOM   3224  CB  GLN A1771      84.823  45.171  88.931  1.00  0.00           C  
ATOM   3225  CG  GLN A1771      85.835  46.055  89.650  1.00  0.00           C  
ATOM   3226  CD  GLN A1771      87.259  45.554  89.508  1.00  0.00           C  
ATOM   3227  OE1 GLN A1771      87.560  44.738  88.635  1.00  0.00           O  
ATOM   3228  NE2 GLN A1771      88.151  46.054  90.360  1.00  0.00           N  
ATOM   3229  N   PHE A1772      82.458  45.543  86.841  1.00  0.00           N  
ATOM   3230  CA  PHE A1772      81.632  44.976  85.786  1.00  0.00           C  
ATOM   3231  C   PHE A1772      82.233  43.673  85.282  1.00  0.00           C  
ATOM   3232  O   PHE A1772      83.415  43.602  84.954  1.00  0.00           O  
ATOM   3233  CB  PHE A1772      81.492  45.969  84.631  1.00  0.00           C  
ATOM   3234  CG  PHE A1772      80.699  47.193  84.983  1.00  0.00           C  
ATOM   3235  CD1 PHE A1772      79.321  47.117  85.156  1.00  0.00           C  
ATOM   3236  CD2 PHE A1772      81.335  48.416  85.183  1.00  0.00           C  
ATOM   3237  CE1 PHE A1772      78.584  48.240  85.526  1.00  0.00           C  
ATOM   3238  CE2 PHE A1772      80.609  49.545  85.554  1.00  0.00           C  
ATOM   3239  CZ  PHE A1772      79.232  49.457  85.726  1.00  0.00           C  
ATOM   3240  N   ALA A1773      81.416  42.629  85.235  1.00  0.00           N  
ATOM   3241  CA  ALA A1773      81.893  41.345  84.744  1.00  0.00           C  
ATOM   3242  C   ALA A1773      81.796  41.361  83.223  1.00  0.00           C  
ATOM   3243  O   ALA A1773      81.322  42.330  82.630  1.00  0.00           O  
ATOM   3244  CB  ALA A1773      81.034  40.208  85.316  1.00  0.00           C  
ATOM   3245  N   HIS A1774      82.274  40.296  82.593  1.00  0.00           N  
ATOM   3246  CA  HIS A1774      82.181  40.173  81.145  1.00  0.00           C  
ATOM   3247  C   HIS A1774      81.203  39.042  80.877  1.00  0.00           C  
ATOM   3248  O   HIS A1774      81.136  38.086  81.650  1.00  0.00           O  
ATOM   3249  CB  HIS A1774      83.534  39.824  80.524  1.00  0.00           C  
ATOM   3250  CG  HIS A1774      84.457  40.995  80.385  1.00  0.00           C  
ATOM   3251  ND1 HIS A1774      85.615  40.943  79.638  1.00  0.00           N  
ATOM   3252  CD2 HIS A1774      84.393  42.248  80.895  1.00  0.00           C  
ATOM   3253  CE1 HIS A1774      86.224  42.114  79.693  1.00  0.00           C  
ATOM   3254  NE2 HIS A1774      85.504  42.923  80.449  1.00  0.00           N  
ATOM   3255  N   THR A1775      80.441  39.156  79.797  1.00  0.00           N  
ATOM   3256  CA  THR A1775      79.484  38.113  79.444  1.00  0.00           C  
ATOM   3257  C   THR A1775      79.823  37.528  78.081  1.00  0.00           C  
ATOM   3258  O   THR A1775      80.318  38.224  77.190  1.00  0.00           O  
ATOM   3259  CB  THR A1775      78.034  38.642  79.428  1.00  0.00           C  
ATOM   3260  OG1 THR A1775      77.915  39.715  78.490  1.00  0.00           O  
ATOM   3261  CG2 THR A1775      77.634  39.134  80.812  1.00  0.00           C  
ATOM   3262  N   VAL A1776      79.555  36.235  77.936  1.00  0.00           N  
ATOM   3263  CA  VAL A1776      79.833  35.508  76.706  1.00  0.00           C  
ATOM   3264  C   VAL A1776      78.666  34.564  76.448  1.00  0.00           C  
ATOM   3265  O   VAL A1776      78.113  33.988  77.387  1.00  0.00           O  
ATOM   3266  CB  VAL A1776      81.118  34.657  76.856  1.00  0.00           C  
ATOM   3267  CG1 VAL A1776      81.412  33.906  75.561  1.00  0.00           C  
ATOM   3268  CG2 VAL A1776      82.295  35.548  77.254  1.00  0.00           C  
ATOM   3269  N   ASN A1777      78.275  34.418  75.189  1.00  0.00           N  
ATOM   3270  CA  ASN A1777      77.192  33.498  74.862  1.00  0.00           C  
ATOM   3271  C   ASN A1777      77.567  32.676  73.642  1.00  0.00           C  
ATOM   3272  O   ASN A1777      78.403  33.087  72.828  1.00  0.00           O  
ATOM   3273  CB  ASN A1777      75.870  34.240  74.624  1.00  0.00           C  
ATOM   3274  CG  ASN A1777      75.923  35.189  73.439  1.00  0.00           C  
ATOM   3275  OD1 ASN A1777      76.118  36.398  73.602  1.00  0.00           O  
ATOM   3276  ND2 ASN A1777      75.747  34.647  72.240  1.00  0.00           N  
ATOM   3277  N   ALA A1778      76.961  31.502  73.524  1.00  0.00           N  
ATOM   3278  CA  ALA A1778      77.250  30.628  72.401  1.00  0.00           C  
ATOM   3279  C   ALA A1778      76.174  29.573  72.240  1.00  0.00           C  
ATOM   3280  O   ALA A1778      75.648  29.048  73.218  1.00  0.00           O  
ATOM   3281  CB  ALA A1778      78.601  29.960  72.598  1.00  0.00           C  
ATOM   3282  N   THR A1779      75.854  29.274  70.990  1.00  0.00           N  
ATOM   3283  CA  THR A1779      74.854  28.267  70.668  1.00  0.00           C  
ATOM   3284  C   THR A1779      75.366  26.877  71.054  1.00  0.00           C  
ATOM   3285  O   THR A1779      76.458  26.480  70.646  1.00  0.00           O  
ATOM   3286  CB  THR A1779      74.558  28.257  69.152  1.00  0.00           C  
ATOM   3287  OG1 THR A1779      74.201  29.578  68.718  1.00  0.00           O  
ATOM   3288  CG2 THR A1779      73.420  27.285  68.835  1.00  0.00           C  
ATOM   3289  N   GLY A1780      74.587  26.149  71.854  1.00  0.00           N  
ATOM   3290  CA  GLY A1780      74.968  24.794  72.227  1.00  0.00           C  
ATOM   3291  C   GLY A1780      74.474  23.930  71.082  1.00  0.00           C  
ATOM   3292  O   GLY A1780      75.196  23.102  70.522  1.00  0.00           O  
ATOM   3293  N   CYS A1782      73.212  24.136  70.731  1.00  0.00           N  
ATOM   3294  CA  CYS A1782      72.607  23.439  69.610  1.00  0.00           C  
ATOM   3295  C   CYS A1782      71.275  24.080  69.268  1.00  0.00           C  
ATOM   3296  O   CYS A1782      70.418  24.263  70.132  1.00  0.00           O  
ATOM   3297  CB  CYS A1782      72.423  21.940  69.905  1.00  0.00           C  
ATOM   3298  SG  CYS A1782      71.031  21.478  70.967  1.00  0.00           S  
ATOM   3299  N   ALA A1783      71.137  24.468  68.007  1.00  0.00           N  
ATOM   3300  CA  ALA A1783      69.909  25.063  67.500  1.00  0.00           C  
ATOM   3301  C   ALA A1783      69.367  23.959  66.602  1.00  0.00           C  
ATOM   3302  O   ALA A1783      69.990  23.582  65.613  1.00  0.00           O  
ATOM   3303  CB  ALA A1783      70.211  26.317  66.701  1.00  0.00           C  
ATOM   3304  N   VAL A1784      68.198  23.443  66.954  1.00  0.00           N  
ATOM   3305  CA  VAL A1784      67.619  22.321  66.235  1.00  0.00           C  
ATOM   3306  C   VAL A1784      67.326  22.384  64.738  1.00  0.00           C  
ATOM   3307  O   VAL A1784      67.756  21.503  63.993  1.00  0.00           O  
ATOM   3308  CB  VAL A1784      66.334  21.834  66.953  1.00  0.00           C  
ATOM   3309  CG1 VAL A1784      65.710  20.666  66.187  1.00  0.00           C  
ATOM   3310  CG2 VAL A1784      66.675  21.415  68.369  1.00  0.00           C  
ATOM   3311  N   PRO A1785      66.612  23.418  64.272  1.00  0.00           N  
ATOM   3312  CA  PRO A1785      66.285  23.513  62.847  1.00  0.00           C  
ATOM   3313  C   PRO A1785      67.384  23.209  61.836  1.00  0.00           C  
ATOM   3314  O   PRO A1785      67.261  22.271  61.041  1.00  0.00           O  
ATOM   3315  CB  PRO A1785      65.752  24.938  62.708  1.00  0.00           C  
ATOM   3316  CG  PRO A1785      65.117  25.182  64.044  1.00  0.00           C  
ATOM   3317  CD  PRO A1785      66.156  24.621  64.993  1.00  0.00           C  
ATOM   3318  N   ARG A1786      68.456  23.994  61.857  1.00  0.00           N  
ATOM   3319  CA  ARG A1786      69.521  23.785  60.882  1.00  0.00           C  
ATOM   3320  C   ARG A1786      70.349  22.533  61.111  1.00  0.00           C  
ATOM   3321  O   ARG A1786      71.009  22.047  60.189  1.00  0.00           O  
ATOM   3322  CB  ARG A1786      70.393  25.036  60.798  1.00  0.00           C  
ATOM   3323  CG  ARG A1786      69.587  26.221  60.301  1.00  0.00           C  
ATOM   3324  CD  ARG A1786      70.393  27.493  60.242  1.00  0.00           C  
ATOM   3325  NE  ARG A1786      69.536  28.647  59.982  1.00  0.00           N  
ATOM   3326  CZ  ARG A1786      69.964  29.902  60.004  1.00  0.00           C  
ATOM   3327  NH1 ARG A1786      69.125  30.898  59.763  1.00  0.00           N  
ATOM   3328  NH2 ARG A1786      71.240  30.154  60.263  1.00  0.00           N  
ATOM   3329  N   LEU A1787      70.319  21.996  62.328  1.00  0.00           N  
ATOM   3330  CA  LEU A1787      71.038  20.754  62.584  1.00  0.00           C  
ATOM   3331  C   LEU A1787      70.224  19.641  61.928  1.00  0.00           C  
ATOM   3332  O   LEU A1787      70.782  18.668  61.420  1.00  0.00           O  
ATOM   3333  CB  LEU A1787      71.194  20.496  64.084  1.00  0.00           C  
ATOM   3334  CG  LEU A1787      72.246  21.360  64.791  1.00  0.00           C  
ATOM   3335  CD1 LEU A1787      72.405  20.909  66.231  1.00  0.00           C  
ATOM   3336  CD2 LEU A1787      73.578  21.236  64.067  1.00  0.00           C  
ATOM   3337  N   LEU A1788      68.899  19.781  61.944  1.00  0.00           N  
ATOM   3338  CA  LEU A1788      68.052  18.787  61.292  1.00  0.00           C  
ATOM   3339  C   LEU A1788      68.357  18.806  59.797  1.00  0.00           C  
ATOM   3340  O   LEU A1788      68.452  17.758  59.161  1.00  0.00           O  
ATOM   3341  CB  LEU A1788      66.570  19.092  61.519  1.00  0.00           C  
ATOM   3342  CG  LEU A1788      66.070  18.879  62.949  1.00  0.00           C  
ATOM   3343  CD1 LEU A1788      64.573  19.154  62.996  1.00  0.00           C  
ATOM   3344  CD2 LEU A1788      66.356  17.450  63.397  1.00  0.00           C  
ATOM   3345  N   ILE A1789      68.516  20.003  59.239  1.00  0.00           N  
ATOM   3346  CA  ILE A1789      68.823  20.131  57.818  1.00  0.00           C  
ATOM   3347  C   ILE A1789      70.138  19.423  57.496  1.00  0.00           C  
ATOM   3348  O   ILE A1789      70.199  18.590  56.582  1.00  0.00           O  
ATOM   3349  CB  ILE A1789      68.946  21.615  57.386  1.00  0.00           C  
ATOM   3350  CG1 ILE A1789      67.593  22.322  57.528  1.00  0.00           C  
ATOM   3351  CG2 ILE A1789      69.434  21.689  55.935  1.00  0.00           C  
ATOM   3352  CD1 ILE A1789      67.607  23.785  57.096  1.00  0.00           C  
ATOM   3353  N   ALA A1790      71.184  19.754  58.251  1.00  0.00           N  
ATOM   3354  CA  ALA A1790      72.504  19.158  58.036  1.00  0.00           C  
ATOM   3355  C   ALA A1790      72.510  17.644  58.228  1.00  0.00           C  
ATOM   3356  O   ALA A1790      73.131  16.911  57.453  1.00  0.00           O  
ATOM   3357  CB  ALA A1790      73.530  19.806  58.967  1.00  0.00           C  
ATOM   3358  N   LEU A1791      71.831  17.170  59.265  1.00  0.00           N  
ATOM   3359  CA  LEU A1791      71.770  15.736  59.528  1.00  0.00           C  
ATOM   3360  C   LEU A1791      70.980  14.980  58.468  1.00  0.00           C  
ATOM   3361  O   LEU A1791      71.455  13.976  57.926  1.00  0.00           O  
ATOM   3362  CB  LEU A1791      71.148  15.477  60.899  1.00  0.00           C  
ATOM   3363  CG  LEU A1791      72.026  15.828  62.100  1.00  0.00           C  
ATOM   3364  CD1 LEU A1791      71.200  15.775  63.373  1.00  0.00           C  
ATOM   3365  CD2 LEU A1791      73.198  14.859  62.172  1.00  0.00           C  
ATOM   3366  N   LEU A1792      69.771  15.451  58.176  1.00  0.00           N  
ATOM   3367  CA  LEU A1792      68.936  14.790  57.184  1.00  0.00           C  
ATOM   3368  C   LEU A1792      69.576  14.779  55.800  1.00  0.00           C  
ATOM   3369  O   LEU A1792      69.527  13.768  55.104  1.00  0.00           O  
ATOM   3370  CB  LEU A1792      67.566  15.465  57.095  1.00  0.00           C  
ATOM   3371  CG  LEU A1792      66.646  15.377  58.316  1.00  0.00           C  
ATOM   3372  CD1 LEU A1792      65.381  16.173  58.039  1.00  0.00           C  
ATOM   3373  CD2 LEU A1792      66.305  13.928  58.619  1.00  0.00           C  
ATOM   3374  N   GLU A1793      70.180  15.895  55.402  1.00  0.00           N  
ATOM   3375  CA  GLU A1793      70.790  15.968  54.077  1.00  0.00           C  
ATOM   3376  C   GLU A1793      72.139  15.270  53.958  1.00  0.00           C  
ATOM   3377  O   GLU A1793      72.518  14.834  52.868  1.00  0.00           O  
ATOM   3378  CB  GLU A1793      70.900  17.432  53.624  1.00  0.00           C  
ATOM   3379  CG  GLU A1793      69.544  18.100  53.440  1.00  0.00           C  
ATOM   3380  CD  GLU A1793      69.637  19.539  52.958  1.00  0.00           C  
ATOM   3381  OE1 GLU A1793      70.765  20.041  52.759  1.00  0.00           O  
ATOM   3382  OE2 GLU A1793      68.576  20.168  52.774  1.00  0.00           O  
ATOM   3383  N   SER A1794      72.857  15.145  55.067  1.00  0.00           N  
ATOM   3384  CA  SER A1794      74.162  14.489  55.043  1.00  0.00           C  
ATOM   3385  C   SER A1794      74.076  12.977  55.184  1.00  0.00           C  
ATOM   3386  O   SER A1794      74.920  12.252  54.660  1.00  0.00           O  
ATOM   3387  CB  SER A1794      75.056  15.037  56.159  1.00  0.00           C  
ATOM   3388  OG  SER A1794      75.332  16.409  55.954  1.00  0.00           O  
ATOM   3389  N   TYR A1795      73.054  12.500  55.888  1.00  0.00           N  
ATOM   3390  CA  TYR A1795      72.904  11.066  56.111  1.00  0.00           C  
ATOM   3391  C   TYR A1795      71.835  10.382  55.266  1.00  0.00           C  
ATOM   3392  O   TYR A1795      71.585   9.184  55.428  1.00  0.00           O  
ATOM   3393  CB  TYR A1795      72.646  10.815  57.597  1.00  0.00           C  
ATOM   3394  CG  TYR A1795      73.873  11.030  58.453  1.00  0.00           C  
ATOM   3395  CD1 TYR A1795      74.826  10.025  58.600  1.00  0.00           C  
ATOM   3396  CD2 TYR A1795      74.090  12.245  59.105  1.00  0.00           C  
ATOM   3397  CE1 TYR A1795      75.966  10.219  59.378  1.00  0.00           C  
ATOM   3398  CE2 TYR A1795      75.229  12.450  59.887  1.00  0.00           C  
ATOM   3399  CZ  TYR A1795      76.160  11.431  60.020  1.00  0.00           C  
ATOM   3400  OH  TYR A1795      77.273  11.615  60.809  1.00  0.00           O  
ATOM   3401  N   GLN A1796      71.220  11.132  54.359  1.00  0.00           N  
ATOM   3402  CA  GLN A1796      70.187  10.577  53.494  1.00  0.00           C  
ATOM   3403  C   GLN A1796      70.746   9.450  52.631  1.00  0.00           C  
ATOM   3404  O   GLN A1796      71.926   9.453  52.264  1.00  0.00           O  
ATOM   3405  CB  GLN A1796      69.599  11.657  52.587  1.00  0.00           C  
ATOM   3406  CG  GLN A1796      70.580  12.234  51.575  1.00  0.00           C  
ATOM   3407  CD  GLN A1796      69.946  13.287  50.701  1.00  0.00           C  
ATOM   3408  OE1 GLN A1796      69.050  12.998  49.906  1.00  0.00           O  
ATOM   3409  NE2 GLN A1796      70.400  14.525  50.848  1.00  0.00           N  
ATOM   3410  N   GLN A1797      69.881   8.492  52.319  1.00  0.00           N  
ATOM   3411  CA  GLN A1797      70.247   7.342  51.503  1.00  0.00           C  
ATOM   3412  C   GLN A1797      69.458   7.372  50.203  1.00  0.00           C  
ATOM   3413  O   GLN A1797      68.456   8.074  50.086  1.00  0.00           O  
ATOM   3414  CB  GLN A1797      69.951   6.052  52.269  1.00  0.00           C  
ATOM   3415  CG  GLN A1797      70.695   5.955  53.586  1.00  0.00           C  
ATOM   3416  CD  GLN A1797      72.196   5.837  53.402  1.00  0.00           C  
ATOM   3417  OE1 GLN A1797      72.696   4.812  52.936  1.00  0.00           O  
ATOM   3418  NE2 GLN A1797      72.925   6.891  53.764  1.00  0.00           N  
ATOM   3419  N   LYS A1798      69.904   6.597  49.221  1.00  0.00           N  
ATOM   3420  CA  LYS A1798      69.224   6.573  47.937  1.00  0.00           C  
ATOM   3421  C   LYS A1798      67.754   6.161  48.042  1.00  0.00           C  
ATOM   3422  O   LYS A1798      66.906   6.700  47.329  1.00  0.00           O  
ATOM   3423  CB  LYS A1798      69.965   5.642  46.972  1.00  0.00           C  
ATOM   3424  CG  LYS A1798      69.424   5.666  45.553  1.00  0.00           C  
ATOM   3425  CD  LYS A1798      70.306   4.850  44.616  1.00  0.00           C  
ATOM   3426  CE  LYS A1798      69.718   4.788  43.213  1.00  0.00           C  
ATOM   3427  NZ  LYS A1798      69.514   6.142  42.628  1.00  0.00           N  
ATOM   3428  N   ASP A1799      67.446   5.221  48.933  1.00  0.00           N  
ATOM   3429  CA  ASP A1799      66.066   4.765  49.075  1.00  0.00           C  
ATOM   3430  C   ASP A1799      65.192   5.689  49.921  1.00  0.00           C  
ATOM   3431  O   ASP A1799      64.040   5.365  50.207  1.00  0.00           O  
ATOM   3432  CB  ASP A1799      66.019   3.341  49.649  1.00  0.00           C  
ATOM   3433  CG  ASP A1799      66.524   3.259  51.079  1.00  0.00           C  
ATOM   3434  OD1 ASP A1799      66.875   4.305  51.666  1.00  0.00           O  
ATOM   3435  OD2 ASP A1799      66.566   2.136  51.622  1.00  0.00           O  
ATOM   3436  N   GLY A1800      65.740   6.835  50.317  1.00  0.00           N  
ATOM   3437  CA  GLY A1800      64.970   7.781  51.109  1.00  0.00           C  
ATOM   3438  C   GLY A1800      65.151   7.676  52.612  1.00  0.00           C  
ATOM   3439  O   GLY A1800      64.749   8.579  53.353  1.00  0.00           O  
ATOM   3440  N   SER A1801      65.739   6.582  53.080  1.00  0.00           N  
ATOM   3441  CA  SER A1801      65.956   6.418  54.512  1.00  0.00           C  
ATOM   3442  C   SER A1801      67.094   7.343  54.934  1.00  0.00           C  
ATOM   3443  O   SER A1801      67.809   7.878  54.088  1.00  0.00           O  
ATOM   3444  CB  SER A1801      66.314   4.966  54.839  1.00  0.00           C  
ATOM   3445  OG  SER A1801      67.567   4.609  54.279  1.00  0.00           O  
ATOM   3446  N   VAL A1802      67.252   7.535  56.240  1.00  0.00           N  
ATOM   3447  CA  VAL A1802      68.307   8.400  56.766  1.00  0.00           C  
ATOM   3448  C   VAL A1802      69.054   7.681  57.882  1.00  0.00           C  
ATOM   3449  O   VAL A1802      68.447   7.229  58.851  1.00  0.00           O  
ATOM   3450  CB  VAL A1802      67.725   9.724  57.339  1.00  0.00           C  
ATOM   3451  CG1 VAL A1802      68.838  10.554  57.974  1.00  0.00           C  
ATOM   3452  CG2 VAL A1802      67.054  10.525  56.240  1.00  0.00           C  
ATOM   3453  N   LEU A1803      70.371   7.559  57.749  1.00  0.00           N  
ATOM   3454  CA  LEU A1803      71.148   6.898  58.786  1.00  0.00           C  
ATOM   3455  C   LEU A1803      71.253   7.809  60.001  1.00  0.00           C  
ATOM   3456  O   LEU A1803      71.268   9.030  59.873  1.00  0.00           O  
ATOM   3457  CB  LEU A1803      72.547   6.540  58.272  1.00  0.00           C  
ATOM   3458  CG  LEU A1803      72.578   5.500  57.148  1.00  0.00           C  
ATOM   3459  CD1 LEU A1803      74.020   5.137  56.840  1.00  0.00           C  
ATOM   3460  CD2 LEU A1803      71.804   4.257  57.564  1.00  0.00           C  
ATOM   3461  N   VAL A1804      71.311   7.208  61.181  1.00  0.00           N  
ATOM   3462  CA  VAL A1804      71.401   7.970  62.417  1.00  0.00           C  
ATOM   3463  C   VAL A1804      72.808   7.929  62.999  1.00  0.00           C  
ATOM   3464  O   VAL A1804      73.383   6.857  63.185  1.00  0.00           O  
ATOM   3465  CB  VAL A1804      70.407   7.422  63.466  1.00  0.00           C  
ATOM   3466  CG1 VAL A1804      70.480   8.248  64.743  1.00  0.00           C  
ATOM   3467  CG2 VAL A1804      68.996   7.437  62.894  1.00  0.00           C  
ATOM   3468  N   PRO A1805      73.389   9.105  63.285  1.00  0.00           N  
ATOM   3469  CA  PRO A1805      74.737   9.168  63.854  1.00  0.00           C  
ATOM   3470  C   PRO A1805      74.769   8.384  65.161  1.00  0.00           C  
ATOM   3471  O   PRO A1805      73.834   8.470  65.958  1.00  0.00           O  
ATOM   3472  CB  PRO A1805      74.943  10.662  64.083  1.00  0.00           C  
ATOM   3473  CG  PRO A1805      74.148  11.277  62.982  1.00  0.00           C  
ATOM   3474  CD  PRO A1805      72.879  10.458  62.999  1.00  0.00           C  
ATOM   3475  N   PRO A1806      75.845   7.619  65.403  1.00  0.00           N  
ATOM   3476  CA  PRO A1806      75.970   6.824  66.629  1.00  0.00           C  
ATOM   3477  C   PRO A1806      75.606   7.588  67.900  1.00  0.00           C  
ATOM   3478  O   PRO A1806      74.920   7.061  68.773  1.00  0.00           O  
ATOM   3479  CB  PRO A1806      77.435   6.398  66.612  1.00  0.00           C  
ATOM   3480  CG  PRO A1806      77.705   6.242  65.145  1.00  0.00           C  
ATOM   3481  CD  PRO A1806      77.048   7.475  64.562  1.00  0.00           C  
ATOM   3482  N   ALA A1807      76.062   8.833  67.996  1.00  0.00           N  
ATOM   3483  CA  ALA A1807      75.792   9.651  69.171  1.00  0.00           C  
ATOM   3484  C   ALA A1807      74.300   9.865  69.423  1.00  0.00           C  
ATOM   3485  O   ALA A1807      73.886  10.072  70.563  1.00  0.00           O  
ATOM   3486  CB  ALA A1807      76.497  10.998  69.039  1.00  0.00           C  
ATOM   3487  N   LEU A1808      73.496   9.811  68.365  1.00  0.00           N  
ATOM   3488  CA  LEU A1808      72.056  10.012  68.498  1.00  0.00           C  
ATOM   3489  C   LEU A1808      71.252   8.716  68.523  1.00  0.00           C  
ATOM   3490  O   LEU A1808      70.039   8.736  68.742  1.00  0.00           O  
ATOM   3491  CB  LEU A1808      71.535  10.905  67.365  1.00  0.00           C  
ATOM   3492  CG  LEU A1808      71.965  12.375  67.381  1.00  0.00           C  
ATOM   3493  CD1 LEU A1808      71.379  13.094  66.170  1.00  0.00           C  
ATOM   3494  CD2 LEU A1808      71.499  13.035  68.673  1.00  0.00           C  
ATOM   3495  N   GLN A1809      71.920   7.589  68.303  1.00  0.00           N  
ATOM   3496  CA  GLN A1809      71.222   6.310  68.300  1.00  0.00           C  
ATOM   3497  C   GLN A1809      70.550   5.951  69.627  1.00  0.00           C  
ATOM   3498  O   GLN A1809      69.491   5.327  69.636  1.00  0.00           O  
ATOM   3499  CB  GLN A1809      72.170   5.198  67.834  1.00  0.00           C  
ATOM   3500  CG  GLN A1809      72.285   5.147  66.311  1.00  0.00           C  
ATOM   3501  CD  GLN A1809      73.308   4.142  65.814  1.00  0.00           C  
ATOM   3502  OE1 GLN A1809      73.516   3.096  66.424  1.00  0.00           O  
ATOM   3503  NE2 GLN A1809      73.940   4.450  64.687  1.00  0.00           N  
ATOM   3504  N   PRO A1810      71.153   6.332  70.766  1.00  0.00           N  
ATOM   3505  CA  PRO A1810      70.518   6.004  72.047  1.00  0.00           C  
ATOM   3506  C   PRO A1810      69.160   6.701  72.213  1.00  0.00           C  
ATOM   3507  O   PRO A1810      68.292   6.226  72.952  1.00  0.00           O  
ATOM   3508  CB  PRO A1810      71.542   6.486  73.071  1.00  0.00           C  
ATOM   3509  CG  PRO A1810      72.844   6.284  72.361  1.00  0.00           C  
ATOM   3510  CD  PRO A1810      72.534   6.804  70.975  1.00  0.00           C  
ATOM   3511  N   TYR A1811      68.978   7.820  71.518  1.00  0.00           N  
ATOM   3512  CA  TYR A1811      67.731   8.577  71.604  1.00  0.00           C  
ATOM   3513  C   TYR A1811      66.717   8.186  70.538  1.00  0.00           C  
ATOM   3514  O   TYR A1811      65.511   8.339  70.730  1.00  0.00           O  
ATOM   3515  CB  TYR A1811      68.013  10.080  71.506  1.00  0.00           C  
ATOM   3516  CG  TYR A1811      68.960  10.592  72.563  1.00  0.00           C  
ATOM   3517  CD1 TYR A1811      70.334  10.640  72.332  1.00  0.00           C  
ATOM   3518  CD2 TYR A1811      68.485  11.003  73.810  1.00  0.00           C  
ATOM   3519  CE1 TYR A1811      71.213  11.086  73.318  1.00  0.00           C  
ATOM   3520  CE2 TYR A1811      69.355  11.448  74.801  1.00  0.00           C  
ATOM   3521  CZ  TYR A1811      70.715  11.487  74.549  1.00  0.00           C  
ATOM   3522  OH  TYR A1811      71.578  11.930  75.526  1.00  0.00           O  
ATOM   3523  N   LEU A1812      67.206   7.689  69.409  1.00  0.00           N  
ATOM   3524  CA  LEU A1812      66.328   7.284  68.318  1.00  0.00           C  
ATOM   3525  C   LEU A1812      65.896   5.825  68.415  1.00  0.00           C  
ATOM   3526  O   LEU A1812      64.858   5.445  67.874  1.00  0.00           O  
ATOM   3527  CB  LEU A1812      67.015   7.527  66.968  1.00  0.00           C  
ATOM   3528  CG  LEU A1812      66.795   8.877  66.270  1.00  0.00           C  
ATOM   3529  CD1 LEU A1812      65.397   8.928  65.684  1.00  0.00           C  
ATOM   3530  CD2 LEU A1812      67.012  10.016  67.249  1.00  0.00           C  
ATOM   3531  N   GLY A1813      66.689   5.010  69.102  1.00  0.00           N  
ATOM   3532  CA  GLY A1813      66.351   3.603  69.234  1.00  0.00           C  
ATOM   3533  C   GLY A1813      66.559   2.831  67.942  1.00  0.00           C  
ATOM   3534  O   GLY A1813      66.112   1.692  67.811  1.00  0.00           O  
ATOM   3535  N   THR A1814      67.235   3.451  66.980  1.00  0.00           N  
ATOM   3536  CA  THR A1814      67.503   2.809  65.698  1.00  0.00           C  
ATOM   3537  C   THR A1814      68.722   3.449  65.043  1.00  0.00           C  
ATOM   3538  O   THR A1814      69.123   4.556  65.409  1.00  0.00           O  
ATOM   3539  CB  THR A1814      66.297   2.940  64.738  1.00  0.00           C  
ATOM   3540  OG1 THR A1814      66.544   2.180  63.546  1.00  0.00           O  
ATOM   3541  CG2 THR A1814      66.063   4.399  64.365  1.00  0.00           C  
ATOM   3542  N   ASP A1815      69.316   2.748  64.082  1.00  0.00           N  
ATOM   3543  CA  ASP A1815      70.478   3.271  63.379  1.00  0.00           C  
ATOM   3544  C   ASP A1815      70.055   3.775  62.006  1.00  0.00           C  
ATOM   3545  O   ASP A1815      70.877   4.263  61.227  1.00  0.00           O  
ATOM   3546  CB  ASP A1815      71.559   2.191  63.230  1.00  0.00           C  
ATOM   3547  CG  ASP A1815      71.096   1.001  62.408  1.00  0.00           C  
ATOM   3548  OD1 ASP A1815      71.927   0.100  62.156  1.00  0.00           O  
ATOM   3549  OD2 ASP A1815      69.910   0.957  62.017  1.00  0.00           O  
ATOM   3550  N   ARG A1816      68.764   3.657  61.712  1.00  0.00           N  
ATOM   3551  CA  ARG A1816      68.251   4.106  60.428  1.00  0.00           C  
ATOM   3552  C   ARG A1816      66.777   4.475  60.490  1.00  0.00           C  
ATOM   3553  O   ARG A1816      65.942   3.681  60.930  1.00  0.00           O  
ATOM   3554  CB  ARG A1816      68.448   3.016  59.370  1.00  0.00           C  
ATOM   3555  CG  ARG A1816      67.924   3.391  57.987  1.00  0.00           C  
ATOM   3556  CD  ARG A1816      67.791   2.155  57.109  1.00  0.00           C  
ATOM   3557  NE  ARG A1816      69.069   1.482  56.896  1.00  0.00           N  
ATOM   3558  CZ  ARG A1816      69.839   1.656  55.826  1.00  0.00           C  
ATOM   3559  NH1 ARG A1816      70.988   0.999  55.721  1.00  0.00           N  
ATOM   3560  NH2 ARG A1816      69.457   2.474  54.853  1.00  0.00           N  
ATOM   3561  N   ILE A1817      66.468   5.687  60.044  1.00  0.00           N  
ATOM   3562  CA  ILE A1817      65.094   6.170  60.013  1.00  0.00           C  
ATOM   3563  C   ILE A1817      64.489   5.742  58.676  1.00  0.00           C  
ATOM   3564  O   ILE A1817      65.028   6.052  57.609  1.00  0.00           O  
ATOM   3565  CB  ILE A1817      65.045   7.709  60.127  1.00  0.00           C  
ATOM   3566  CG1 ILE A1817      65.660   8.150  61.458  1.00  0.00           C  
ATOM   3567  CG2 ILE A1817      63.613   8.189  59.996  1.00  0.00           C  
ATOM   3568  CD1 ILE A1817      65.885   9.655  61.571  1.00  0.00           C  
ATOM   3569  N   THR A1818      63.367   5.032  58.741  1.00  0.00           N  
ATOM   3570  CA  THR A1818      62.696   4.536  57.546  1.00  0.00           C  
ATOM   3571  C   THR A1818      61.243   4.984  57.469  1.00  0.00           C  
ATOM   3572  O   THR A1818      60.736   5.649  58.373  1.00  0.00           O  
ATOM   3573  CB  THR A1818      62.701   2.995  57.519  1.00  0.00           C  
ATOM   3574  OG1 THR A1818      62.104   2.506  58.728  1.00  0.00           O  
ATOM   3575  CG2 THR A1818      64.123   2.457  57.408  1.00  0.00           C  
ATOM   3576  N   THR A1819      60.584   4.602  56.380  1.00  0.00           N  
ATOM   3577  CA  THR A1819      59.177   4.926  56.158  1.00  0.00           C  
ATOM   3578  C   THR A1819      58.374   4.534  57.395  1.00  0.00           C  
ATOM   3579  O   THR A1819      58.570   3.456  57.954  1.00  0.00           O  
ATOM   3580  CB  THR A1819      58.623   4.155  54.944  1.00  0.00           C  
ATOM   3581  OG1 THR A1819      59.383   4.497  53.781  1.00  0.00           O  
ATOM   3582  CG2 THR A1819      57.160   4.507  54.703  1.00  0.00           C  
ATOM   3583  N   PRO A1820      57.460   5.409  57.842  1.00  0.00           N  
ATOM   3584  CA  PRO A1820      56.655   5.100  59.027  1.00  0.00           C  
ATOM   3585  C   PRO A1820      55.539   4.102  58.749  1.00  0.00           C  
ATOM   3586  O   PRO A1820      55.162   3.881  57.598  1.00  0.00           O  
ATOM   3587  CB  PRO A1820      56.126   6.468  59.444  1.00  0.00           C  
ATOM   3588  CG  PRO A1820      55.927   7.148  58.131  1.00  0.00           C  
ATOM   3589  CD  PRO A1820      57.176   6.770  57.350  1.00  0.00           C  
ATOM   3590  N   THR A1821      55.017   3.508  59.817  1.00  0.00           N  
ATOM   3591  CA  THR A1821      53.948   2.519  59.715  1.00  0.00           C  
ATOM   3592  C   THR A1821      52.589   3.154  59.428  1.00  0.00           C  
ATOM   3593  O   THR A1821      51.801   2.636  58.633  1.00  0.00           O  
ATOM   3594  CB  THR A1821      53.830   1.704  61.018  1.00  0.00           C  
ATOM   3595  OG1 THR A1821      55.064   1.020  61.272  1.00  0.00           O  
ATOM   3596  CG2 THR A1821      52.700   0.691  60.912  1.00  0.00           C  
ATOM   3597  N   HIS A1822      52.320   4.284  60.071  1.00  0.00           N  
ATOM   3598  CA  HIS A1822      51.042   4.962  59.902  1.00  0.00           C  
ATOM   3599  C   HIS A1822      50.779   5.470  58.492  1.00  0.00           C  
ATOM   3600  O   HIS A1822      51.706   5.706  57.712  1.00  0.00           O  
ATOM   3601  CB  HIS A1822      50.931   6.147  60.869  1.00  0.00           C  
ATOM   3602  CG  HIS A1822      51.775   7.325  60.485  1.00  0.00           C  
ATOM   3603  ND1 HIS A1822      53.086   7.467  60.887  1.00  0.00           N  
ATOM   3604  CD2 HIS A1822      51.496   8.410  59.722  1.00  0.00           C  
ATOM   3605  CE1 HIS A1822      53.577   8.589  60.391  1.00  0.00           C  
ATOM   3606  NE2 HIS A1822      52.633   9.180  59.681  1.00  0.00           N  
ATOM   3607  N   VAL A1830      49.498   5.632  58.176  1.00  0.00           N  
ATOM   3608  CA  VAL A1830      49.078   6.156  56.887  1.00  0.00           C  
ATOM   3609  C   VAL A1830      49.111   7.677  57.035  1.00  0.00           C  
ATOM   3610  O   VAL A1830      48.527   8.228  57.972  1.00  0.00           O  
ATOM   3611  CB  VAL A1830      47.636   5.732  56.543  1.00  0.00           C  
ATOM   3612  CG1 VAL A1830      47.241   6.286  55.178  1.00  0.00           C  
ATOM   3613  CG2 VAL A1830      47.518   4.211  56.572  1.00  0.00           C  
ATOM   3614  N   PRO A1831      49.804   8.375  56.125  1.00  0.00           N  
ATOM   3615  CA  PRO A1831      49.871   9.836  56.217  1.00  0.00           C  
ATOM   3616  C   PRO A1831      48.485  10.468  56.222  1.00  0.00           C  
ATOM   3617  O   PRO A1831      47.567   9.977  55.569  1.00  0.00           O  
ATOM   3618  CB  PRO A1831      50.678  10.220  54.979  1.00  0.00           C  
ATOM   3619  CG  PRO A1831      51.600   9.032  54.805  1.00  0.00           C  
ATOM   3620  CD  PRO A1831      50.639   7.879  55.017  1.00  0.00           C  
ATOM   3621  N   LEU A1832      48.336  11.556  56.966  1.00  0.00           N  
ATOM   3622  CA  LEU A1832      47.054  12.246  57.033  1.00  0.00           C  
ATOM   3623  C   LEU A1832      46.603  12.685  55.644  1.00  0.00           C  
ATOM   3624  O   LEU A1832      47.416  13.087  54.813  1.00  0.00           O  
ATOM   3625  CB  LEU A1832      47.155  13.467  57.950  1.00  0.00           C  
ATOM   3626  CG  LEU A1832      46.978  13.243  59.458  1.00  0.00           C  
ATOM   3627  CD1 LEU A1832      47.925  12.171  59.967  1.00  0.00           C  
ATOM   3628  CD2 LEU A1832      47.217  14.560  60.171  1.00  0.00           C  
ATOM   3629  N   GLN A1833      45.302  12.597  55.398  1.00  0.00           N  
ATOM   3630  CA  GLN A1833      44.739  12.996  54.115  1.00  0.00           C  
ATOM   3631  C   GLN A1833      43.922  14.272  54.307  1.00  0.00           C  
ATOM   3632  O   GLN A1833      43.099  14.356  55.217  1.00  0.00           O  
ATOM   3633  CB  GLN A1833      43.834  11.891  53.561  1.00  0.00           C  
ATOM   3634  CG  GLN A1833      44.493  10.520  53.430  1.00  0.00           C  
ATOM   3635  CD  GLN A1833      45.639  10.503  52.437  1.00  0.00           C  
ATOM   3636  OE1 GLN A1833      45.478  10.898  51.281  1.00  0.00           O  
ATOM   3637  NE2 GLN A1833      46.804  10.035  52.881  1.00  0.00           N  
ATOM   3638  N   TYR A1834      44.154  15.267  53.457  1.00  0.00           N  
ATOM   3639  CA  TYR A1834      43.416  16.521  53.550  1.00  0.00           C  
ATOM   3640  C   TYR A1834      41.984  16.310  53.074  1.00  0.00           C  
ATOM   3641  O   TYR A1834      41.756  15.840  51.959  1.00  0.00           O  
ATOM   3642  CB  TYR A1834      44.084  17.596  52.693  1.00  0.00           C  
ATOM   3643  CG  TYR A1834      43.294  18.881  52.600  1.00  0.00           C  
ATOM   3644  CD1 TYR A1834      43.069  19.666  53.730  1.00  0.00           C  
ATOM   3645  CD2 TYR A1834      42.765  19.310  51.383  1.00  0.00           C  
ATOM   3646  CE1 TYR A1834      42.339  20.848  53.652  1.00  0.00           C  
ATOM   3647  CE2 TYR A1834      42.029  20.493  51.295  1.00  0.00           C  
ATOM   3648  CZ  TYR A1834      41.822  21.256  52.433  1.00  0.00           C  
ATOM   3649  OH  TYR A1834      41.101  22.427  52.358  1.00  0.00           O  
ATOM   3650  N   ILE A1835      41.018  16.660  53.917  1.00  0.00           N  
ATOM   3651  CA  ILE A1835      39.619  16.500  53.557  1.00  0.00           C  
ATOM   3652  C   ILE A1835      38.842  17.812  53.591  1.00  0.00           C  
ATOM   3653  O   ILE A1835      37.614  17.818  53.620  1.00  0.00           O  
ATOM   3654  CB  ILE A1835      38.926  15.429  54.457  1.00  0.00           C  
ATOM   3655  CG1 ILE A1835      39.177  15.708  55.944  1.00  0.00           C  
ATOM   3656  CG2 ILE A1835      39.462  14.048  54.102  1.00  0.00           C  
ATOM   3657  CD1 ILE A1835      38.424  16.908  56.502  1.00  0.00           C  
ATOM   3658  N   GLY A1836      39.572  18.923  53.579  1.00  0.00           N  
ATOM   3659  CA  GLY A1836      38.943  20.232  53.585  1.00  0.00           C  
ATOM   3660  C   GLY A1836      38.311  20.531  52.235  1.00  0.00           C  
ATOM   3661  O   GLY A1836      38.489  19.765  51.290  1.00  0.00           O  
ATOM   3662  N   PRO A1837      37.582  21.651  52.106  1.00  0.00           N  
ATOM   3663  CA  PRO A1837      36.919  22.036  50.855  1.00  0.00           C  
ATOM   3664  C   PRO A1837      37.810  22.596  49.749  1.00  0.00           C  
ATOM   3665  O   PRO A1837      37.374  22.715  48.604  1.00  0.00           O  
ATOM   3666  CB  PRO A1837      35.900  23.063  51.324  1.00  0.00           C  
ATOM   3667  CG  PRO A1837      36.662  23.786  52.395  1.00  0.00           C  
ATOM   3668  CD  PRO A1837      37.318  22.644  53.164  1.00  0.00           C  
ATOM   3669  N   ASN A1838      39.052  22.931  50.078  1.00  0.00           N  
ATOM   3670  CA  ASN A1838      39.950  23.518  49.090  1.00  0.00           C  
ATOM   3671  C   ASN A1838      40.839  22.550  48.320  1.00  0.00           C  
ATOM   3672  O   ASN A1838      42.054  22.505  48.510  1.00  0.00           O  
ATOM   3673  CB  ASN A1838      40.792  24.601  49.758  1.00  0.00           C  
ATOM   3674  CG  ASN A1838      39.936  25.694  50.362  1.00  0.00           C  
ATOM   3675  OD1 ASN A1838      39.089  26.274  49.683  1.00  0.00           O  
ATOM   3676  ND2 ASN A1838      40.144  25.976  51.642  1.00  0.00           N  
ATOM   3677  N   GLN A1839      40.210  21.791  47.431  1.00  0.00           N  
ATOM   3678  CA  GLN A1839      40.905  20.821  46.599  1.00  0.00           C  
ATOM   3679  C   GLN A1839      39.979  20.434  45.452  1.00  0.00           C  
ATOM   3680  O   GLN A1839      38.757  20.525  45.578  1.00  0.00           O  
ATOM   3681  CB  GLN A1839      41.262  19.584  47.420  1.00  0.00           C  
ATOM   3682  CG  GLN A1839      40.059  18.864  48.009  1.00  0.00           C  
ATOM   3683  CD  GLN A1839      40.461  17.660  48.830  1.00  0.00           C  
ATOM   3684  OE1 GLN A1839      41.109  16.744  48.327  1.00  0.00           O  
ATOM   3685  NE2 GLN A1839      40.082  17.656  50.104  1.00  0.00           N  
ATOM   3686  N   PRO A1840      40.549  20.003  44.313  1.00  0.00           N  
ATOM   3687  CA  PRO A1840      39.756  19.605  43.145  1.00  0.00           C  
ATOM   3688  C   PRO A1840      38.577  18.706  43.513  1.00  0.00           C  
ATOM   3689  O   PRO A1840      37.420  19.067  43.296  1.00  0.00           O  
ATOM   3690  CB  PRO A1840      40.783  18.900  42.268  1.00  0.00           C  
ATOM   3691  CG  PRO A1840      42.021  19.693  42.536  1.00  0.00           C  
ATOM   3692  CD  PRO A1840      41.990  19.847  44.043  1.00  0.00           C  
ATOM   3693  N   GLN A1841      38.877  17.538  44.072  1.00  0.00           N  
ATOM   3694  CA  GLN A1841      37.842  16.594  44.480  1.00  0.00           C  
ATOM   3695  C   GLN A1841      37.412  16.873  45.919  1.00  0.00           C  
ATOM   3696  O   GLN A1841      37.799  16.100  46.821  1.00  0.00           O  
ATOM   3697  CB  GLN A1841      38.353  15.154  44.348  1.00  0.00           C  
ATOM   3698  CG  GLN A1841      37.410  14.091  44.910  1.00  0.00           C  
ATOM   3699  CD  GLN A1841      36.000  14.190  44.355  1.00  0.00           C  
ATOM   3700  OE1 GLN A1841      35.780  14.039  43.152  1.00  0.00           O  
ATOM   3701  NE2 GLN A1841      35.035  14.443  45.234  1.00  0.00           N  
HETATM 3702  PA  SRP A 900      72.368  33.936  66.843  1.00  0.00           P  
HETATM 3703  O1A SRP A 900      71.052  34.477  66.668  1.00  0.00           O  
HETATM 3704  O2A SRP A 900      73.305  33.754  65.742  1.00  0.00           O  
HETATM 3705  O3A SRP A 900      72.903  33.655  68.292  1.00  0.00           O  
HETATM 3706  O5' SRP A 900      71.648  32.672  66.737  1.00  0.00           O  
HETATM 3707  C5' SRP A 900      71.483  31.422  66.800  1.00  0.00           C  
HETATM 3708  C4' SRP A 900      71.561  30.051  66.260  1.00  0.00           C  
HETATM 3709  O4' SRP A 900      70.150  29.770  66.132  1.00  0.00           O  
HETATM 3710  C3' SRP A 900      72.071  30.452  64.895  1.00  0.00           C  
HETATM 3711  O3' SRP A 900      73.466  30.304  64.678  1.00  0.00           O  
HETATM 3712  C2' SRP A 900      71.158  29.614  63.976  1.00  0.00           C  
HETATM 3713  O2' SRP A 900      71.754  28.344  63.758  1.00  0.00           O  
HETATM 3714  C1' SRP A 900      69.822  29.470  64.740  1.00  0.00           C  
HETATM 3715  N9  SRP A 900      68.765  30.408  64.303  1.00  0.00           N  
HETATM 3716  C8  SRP A 900      68.620  31.793  64.508  1.00  0.00           C  
HETATM 3717  N7  SRP A 900      67.555  32.301  63.978  1.00  0.00           N  
HETATM 3718  C5  SRP A 900      66.958  31.193  63.387  1.00  0.00           C  
HETATM 3719  C6  SRP A 900      65.745  31.018  62.624  1.00  0.00           C  
HETATM 3720  N6  SRP A 900      64.935  32.030  62.355  1.00  0.00           N  
HETATM 3721  N1  SRP A 900      65.422  29.747  62.162  1.00  0.00           N  
HETATM 3722  C2  SRP A 900      66.229  28.695  62.423  1.00  0.00           C  
HETATM 3723  N3  SRP A 900      67.386  28.727  63.123  1.00  0.00           N  
HETATM 3724  C4  SRP A 900      67.691  30.045  63.583  1.00  0.00           C  
HETATM 3725  O   SRP A 900      71.068  33.682  69.682  1.00  0.00           O  
HETATM 3726  C   SRP A 900      72.291  33.750  69.579  1.00  0.00           C  
HETATM 3727  CA  SRP A 900      73.179  33.682  70.824  1.00  0.00           C  
HETATM 3728  N   SRP A 900      72.341  33.753  72.030  1.00  0.00           N  
HETATM 3729  CB  SRP A 900      73.986  32.381  70.828  1.00  0.00           C  
HETATM 3730  OG  SRP A 900      73.131  31.263  70.572  1.00  0.00           O  
TER
END
