# Supplementary material for: Backbone Brackets and Arginine Tweezers delineate Class I and Class II aminoacyl tRNA synthetases
Source: PLoS Comput Biol. 2018 Apr 16;14(4):e1006101. doi: 10.1371/journal.pcbi.1006101 (PMC5919687; doi:10.1371/journal.pcbi.1006101)
Supplement: S12 File — All structures of Class II aaRS with residues renumbered according to the MSA. (GZ) [file pcbi.1006101.s024.tar.gz › 1wle_B_renum.pdb]

ATOM      1  N   GLN B  77      34.766  42.136  70.785  1.00  0.00           N  
ATOM      2  CA  GLN B  77      33.824  41.675  69.723  1.00  0.00           C  
ATOM      3  C   GLN B  77      33.300  40.275  70.025  1.00  0.00           C  
ATOM      4  O   GLN B  77      33.931  39.509  70.756  1.00  0.00           O  
ATOM      5  CB  GLN B  77      34.521  41.669  68.359  1.00  0.00           C  
ATOM      6  CG  GLN B  77      33.950  42.659  67.352  1.00  0.00           C  
ATOM      7  CD  GLN B  77      32.453  42.491  67.145  1.00  0.00           C  
ATOM      8  OE1 GLN B  77      31.963  41.385  66.923  1.00  0.00           O  
ATOM      9  NE2 GLN B  77      31.720  43.596  67.211  1.00  0.00           N  
ATOM     10  N   ASP B  78      32.144  39.946  69.456  1.00  0.00           N  
ATOM     11  CA  ASP B  78      31.539  38.638  69.663  1.00  0.00           C  
ATOM     12  C   ASP B  78      31.690  37.754  68.430  1.00  0.00           C  
ATOM     13  O   ASP B  78      31.086  36.685  68.355  1.00  0.00           O  
ATOM     14  CB  ASP B  78      30.050  38.776  69.994  1.00  0.00           C  
ATOM     15  CG  ASP B  78      29.787  39.760  71.116  1.00  0.00           C  
ATOM     16  OD1 ASP B  78      30.644  39.888  72.016  1.00  0.00           O  
ATOM     17  OD2 ASP B  78      28.713  40.397  71.103  1.00  0.00           O  
ATOM     18  N   ARG B  79      32.488  38.198  67.463  1.00  0.00           N  
ATOM     19  CA  ARG B  79      32.688  37.421  66.244  1.00  0.00           C  
ATOM     20  C   ARG B  79      33.345  36.087  66.581  1.00  0.00           C  
ATOM     21  O   ARG B  79      34.392  36.045  67.226  1.00  0.00           O  
ATOM     22  CB  ARG B  79      33.540  38.213  65.240  1.00  0.00           C  
ATOM     23  CG  ARG B  79      32.967  39.602  64.963  1.00  0.00           C  
ATOM     24  CD  ARG B  79      33.294  40.165  63.581  1.00  0.00           C  
ATOM     25  NE  ARG B  79      34.699  40.516  63.400  1.00  0.00           N  
ATOM     26  CZ  ARG B  79      35.122  41.509  62.620  1.00  0.00           C  
ATOM     27  NH1 ARG B  79      34.249  42.254  61.957  1.00  0.00           N  
ATOM     28  NH2 ARG B  79      36.419  41.753  62.493  1.00  0.00           N  
ATOM     29  N   ASN B  80      32.711  34.997  66.162  1.00  0.00           N  
ATOM     30  CA  ASN B  80      33.231  33.662  66.429  1.00  0.00           C  
ATOM     31  C   ASN B  80      34.298  33.300  65.405  1.00  0.00           C  
ATOM     32  O   ASN B  80      34.047  33.322  64.203  1.00  0.00           O  
ATOM     33  CB  ASN B  80      32.093  32.637  66.400  1.00  0.00           C  
ATOM     34  CG  ASN B  80      32.557  31.249  66.778  1.00  0.00           C  
ATOM     35  OD1 ASN B  80      33.254  30.589  66.013  1.00  0.00           O  
ATOM     36  ND2 ASN B  80      32.181  30.802  67.974  1.00  0.00           N  
ATOM     37  N   LEU B  83      35.486  32.964  65.896  1.00  0.00           N  
ATOM     38  CA  LEU B  83      36.616  32.623  65.036  1.00  0.00           C  
ATOM     39  C   LEU B  83      36.381  31.438  64.111  1.00  0.00           C  
ATOM     40  O   LEU B  83      36.883  31.421  62.987  1.00  0.00           O  
ATOM     41  CB  LEU B  83      37.859  32.376  65.893  1.00  0.00           C  
ATOM     42  CG  LEU B  83      38.325  33.605  66.677  1.00  0.00           C  
ATOM     43  CD1 LEU B  83      39.463  33.230  67.608  1.00  0.00           C  
ATOM     44  CD2 LEU B  83      38.760  34.692  65.702  1.00  0.00           C  
ATOM     45  N   LEU B  84      35.636  30.440  64.578  1.00  0.00           N  
ATOM     46  CA  LEU B  84      35.346  29.278  63.743  1.00  0.00           C  
ATOM     47  C   LEU B  84      34.465  29.704  62.578  1.00  0.00           C  
ATOM     48  O   LEU B  84      34.678  29.284  61.443  1.00  0.00           O  
ATOM     49  CB  LEU B  84      34.624  28.190  64.546  1.00  0.00           C  
ATOM     50  CG  LEU B  84      35.460  27.269  65.437  1.00  0.00           C  
ATOM     51  CD1 LEU B  84      34.535  26.477  66.349  1.00  0.00           C  
ATOM     52  CD2 LEU B  84      36.298  26.330  64.573  1.00  0.00           C  
ATOM     53  N   TYR B  85      33.470  30.539  62.860  1.00  0.00           N  
ATOM     54  CA  TYR B  85      32.576  30.996  61.809  1.00  0.00           C  
ATOM     55  C   TYR B  85      33.302  31.882  60.800  1.00  0.00           C  
ATOM     56  O   TYR B  85      33.152  31.698  59.593  1.00  0.00           O  
ATOM     57  CB  TYR B  85      31.372  31.744  62.396  1.00  0.00           C  
ATOM     58  CG  TYR B  85      30.332  32.043  61.344  1.00  0.00           C  
ATOM     59  CD1 TYR B  85      30.238  33.306  60.761  1.00  0.00           C  
ATOM     60  CD2 TYR B  85      29.501  31.032  60.860  1.00  0.00           C  
ATOM     61  CE1 TYR B  85      29.345  33.551  59.716  1.00  0.00           C  
ATOM     62  CE2 TYR B  85      28.612  31.266  59.816  1.00  0.00           C  
ATOM     63  CZ  TYR B  85      28.540  32.526  59.247  1.00  0.00           C  
ATOM     64  OH  TYR B  85      27.681  32.747  58.193  1.00  0.00           O  
ATOM     65  N   GLU B  86      34.089  32.836  61.292  1.00  0.00           N  
ATOM     66  CA  GLU B  86      34.836  33.731  60.410  1.00  0.00           C  
ATOM     67  C   GLU B  86      35.769  32.923  59.522  1.00  0.00           C  
ATOM     68  O   GLU B  86      35.912  33.198  58.328  1.00  0.00           O  
ATOM     69  CB  GLU B  86      35.660  34.729  61.225  1.00  0.00           C  
ATOM     70  CG  GLU B  86      34.832  35.728  62.010  1.00  0.00           C  
ATOM     71  CD  GLU B  86      33.846  36.471  61.133  1.00  0.00           C  
ATOM     72  OE1 GLU B  86      34.244  36.918  60.034  1.00  0.00           O  
ATOM     73  OE2 GLU B  86      32.677  36.615  61.545  1.00  0.00           O  
ATOM     74  N   HIS B  87      36.411  31.930  60.127  1.00  0.00           N  
ATOM     75  CA  HIS B  87      37.336  31.050  59.423  1.00  0.00           C  
ATOM     76  C   HIS B  87      36.609  30.389  58.250  1.00  0.00           C  
ATOM     77  O   HIS B  87      37.136  30.317  57.137  1.00  0.00           O  
ATOM     78  CB  HIS B  87      37.852  29.986  60.398  1.00  0.00           C  
ATOM     79  CG  HIS B  87      38.885  29.070  59.820  1.00  0.00           C  
ATOM     80  ND1 HIS B  87      40.225  29.392  59.770  1.00  0.00           N  
ATOM     81  CD2 HIS B  87      38.779  27.822  59.307  1.00  0.00           C  
ATOM     82  CE1 HIS B  87      40.900  28.379  59.254  1.00  0.00           C  
ATOM     83  NE2 HIS B  87      40.046  27.414  58.965  1.00  0.00           N  
ATOM     84  N   ALA B  88      35.392  29.916  58.506  1.00  0.00           N  
ATOM     85  CA  ALA B  88      34.585  29.261  57.482  1.00  0.00           C  
ATOM     86  C   ALA B  88      34.088  30.258  56.435  1.00  0.00           C  
ATOM     87  O   ALA B  88      34.053  29.955  55.239  1.00  0.00           O  
ATOM     88  CB  ALA B  88      33.401  28.550  58.131  1.00  0.00           C  
ATOM     89  N   ARG B  89      33.700  31.445  56.893  1.00  0.00           N  
ATOM     90  CA  ARG B  89      33.211  32.496  56.006  1.00  0.00           C  
ATOM     91  C   ARG B  89      34.237  32.804  54.923  1.00  0.00           C  
ATOM     92  O   ARG B  89      33.889  32.969  53.753  1.00  0.00           O  
ATOM     93  CB  ARG B  89      32.919  33.768  56.809  1.00  0.00           C  
ATOM     94  CG  ARG B  89      32.548  34.978  55.960  1.00  0.00           C  
ATOM     95  CD  ARG B  89      32.409  36.227  56.816  1.00  0.00           C  
ATOM     96  NE  ARG B  89      31.341  36.089  57.801  1.00  0.00           N  
ATOM     97  CZ  ARG B  89      31.070  36.987  58.742  1.00  0.00           C  
ATOM     98  NH1 ARG B  89      30.078  36.776  59.594  1.00  0.00           N  
ATOM     99  NH2 ARG B  89      31.796  38.094  58.837  1.00  0.00           N  
ATOM    100  N   GLU B  90      35.503  32.884  55.320  1.00  0.00           N  
ATOM    101  CA  GLU B  90      36.582  33.166  54.383  1.00  0.00           C  
ATOM    102  C   GLU B  90      36.864  31.956  53.497  1.00  0.00           C  
ATOM    103  O   GLU B  90      37.659  32.036  52.560  1.00  0.00           O  
ATOM    104  CB  GLU B  90      37.851  33.556  55.142  1.00  0.00           C  
ATOM    105  CG  GLU B  90      37.712  34.793  56.017  1.00  0.00           C  
ATOM    106  CD  GLU B  90      37.316  36.030  55.231  1.00  0.00           C  
ATOM    107  OE1 GLU B  90      37.981  36.337  54.219  1.00  0.00           O  
ATOM    108  OE2 GLU B  90      36.341  36.701  55.631  1.00  0.00           O  
ATOM    109  N   GLY B  91      36.211  30.836  53.799  1.00  0.00           N  
ATOM    110  CA  GLY B  91      36.401  29.626  53.016  1.00  0.00           C  
ATOM    111  C   GLY B  91      37.664  28.845  53.347  1.00  0.00           C  
ATOM    112  O   GLY B  91      38.090  27.988  52.573  1.00  0.00           O  
ATOM    113  N   TYR B  92      38.261  29.129  54.500  1.00  0.00           N  
ATOM    114  CA  TYR B  92      39.483  28.445  54.912  1.00  0.00           C  
ATOM    115  C   TYR B  92      39.207  26.982  55.259  1.00  0.00           C  
ATOM    116  O   TYR B  92      40.041  26.107  55.021  1.00  0.00           O  
ATOM    117  CB  TYR B  92      40.100  29.173  56.106  1.00  0.00           C  
ATOM    118  CG  TYR B  92      40.524  30.597  55.798  1.00  0.00           C  
ATOM    119  CD1 TYR B  92      40.756  31.513  56.824  1.00  0.00           C  
ATOM    120  CD2 TYR B  92      40.708  31.025  54.479  1.00  0.00           C  
ATOM    121  CE1 TYR B  92      41.160  32.819  56.547  1.00  0.00           C  
ATOM    122  CE2 TYR B  92      41.113  32.327  54.194  1.00  0.00           C  
ATOM    123  CZ  TYR B  92      41.337  33.218  55.230  1.00  0.00           C  
ATOM    124  OH  TYR B  92      41.746  34.504  54.949  1.00  0.00           O  
ATOM    125  N   SER B  93      38.033  26.732  55.829  1.00  0.00           N  
ATOM    126  CA  SER B  93      37.593  25.387  56.195  1.00  0.00           C  
ATOM    127  C   SER B  93      36.079  25.387  56.044  1.00  0.00           C  
ATOM    128  O   SER B  93      35.477  26.431  55.786  1.00  0.00           O  
ATOM    129  CB  SER B  93      37.942  25.054  57.656  1.00  0.00           C  
ATOM    130  OG  SER B  93      39.341  24.967  57.873  1.00  0.00           O  
ATOM    131  N   ALA B  94      35.465  24.220  56.206  1.00  0.00           N  
ATOM    132  CA  ALA B  94      34.017  24.112  56.117  1.00  0.00           C  
ATOM    133  C   ALA B  94      33.449  24.515  57.472  1.00  0.00           C  
ATOM    134  O   ALA B  94      34.172  24.536  58.470  1.00  0.00           O  
ATOM    135  CB  ALA B  94      33.617  22.683  55.786  1.00  0.00           C  
ATOM    136  N   LEU B  95      32.164  24.852  57.508  1.00  0.00           N  
ATOM    137  CA  LEU B  95      31.525  25.231  58.763  1.00  0.00           C  
ATOM    138  C   LEU B  95      31.495  24.027  59.700  1.00  0.00           C  
ATOM    139  O   LEU B  95      31.466  22.885  59.247  1.00  0.00           O  
ATOM    140  CB  LEU B  95      30.086  25.690  58.513  1.00  0.00           C  
ATOM    141  CG  LEU B  95      29.863  27.104  57.972  1.00  0.00           C  
ATOM    142  CD1 LEU B  95      28.459  27.227  57.403  1.00  0.00           C  
ATOM    143  CD2 LEU B  95      30.089  28.110  59.090  1.00  0.00           C  
ATOM    144  N   PRO B  96      31.524  24.268  61.019  1.00  0.00           N  
ATOM    145  CA  PRO B  96      31.483  23.141  61.954  1.00  0.00           C  
ATOM    146  C   PRO B  96      30.195  22.367  61.681  1.00  0.00           C  
ATOM    147  O   PRO B  96      29.164  22.960  61.354  1.00  0.00           O  
ATOM    148  CB  PRO B  96      31.459  23.825  63.320  1.00  0.00           C  
ATOM    149  CG  PRO B  96      32.231  25.082  63.082  1.00  0.00           C  
ATOM    150  CD  PRO B  96      31.698  25.542  61.737  1.00  0.00           C  
ATOM    151  N   LEU B  97      30.254  21.048  61.809  1.00  0.00           N  
ATOM    152  CA  LEU B  97      29.086  20.215  61.564  1.00  0.00           C  
ATOM    153  C   LEU B  97      28.556  19.709  62.901  1.00  0.00           C  
ATOM    154  O   LEU B  97      29.043  18.715  63.435  1.00  0.00           O  
ATOM    155  CB  LEU B  97      29.471  19.038  60.660  1.00  0.00           C  
ATOM    156  CG  LEU B  97      28.370  18.357  59.839  1.00  0.00           C  
ATOM    157  CD1 LEU B  97      27.338  17.730  60.757  1.00  0.00           C  
ATOM    158  CD2 LEU B  97      27.723  19.379  58.915  1.00  0.00           C  
ATOM    159  N   LEU B  98      27.553  20.399  63.434  1.00  0.00           N  
ATOM    160  CA  LEU B  98      26.967  20.035  64.720  1.00  0.00           C  
ATOM    161  C   LEU B  98      25.827  19.030  64.572  1.00  0.00           C  
ATOM    162  O   LEU B  98      25.102  19.043  63.576  1.00  0.00           O  
ATOM    163  CB  LEU B  98      26.455  21.291  65.425  1.00  0.00           C  
ATOM    164  CG  LEU B  98      27.464  22.439  65.540  1.00  0.00           C  
ATOM    165  CD1 LEU B  98      26.799  23.630  66.204  1.00  0.00           C  
ATOM    166  CD2 LEU B  98      28.680  21.989  66.336  1.00  0.00           C  
ATOM    167  N   ASP B  99      25.666  18.164  65.568  1.00  0.00           N  
ATOM    168  CA  ASP B  99      24.607  17.162  65.526  1.00  0.00           C  
ATOM    169  C   ASP B  99      23.282  17.761  65.987  1.00  0.00           C  
ATOM    170  O   ASP B  99      22.856  17.562  67.125  1.00  0.00           O  
ATOM    171  CB  ASP B  99      24.973  15.962  66.404  1.00  0.00           C  
ATOM    172  CG  ASP B  99      23.999  14.807  66.248  1.00  0.00           C  
ATOM    173  OD1 ASP B  99      23.103  14.892  65.380  1.00  0.00           O  
ATOM    174  OD2 ASP B  99      24.134  13.809  66.990  1.00  0.00           O  
ATOM    175  N   MET B 100      22.636  18.498  65.091  1.00  0.00           N  
ATOM    176  CA  MET B 100      21.363  19.133  65.398  1.00  0.00           C  
ATOM    177  C   MET B 100      20.208  18.141  65.407  1.00  0.00           C  
ATOM    178  O   MET B 100      19.202  18.356  66.083  1.00  0.00           O  
ATOM    179  CB  MET B 100      21.074  20.246  64.392  1.00  0.00           C  
ATOM    180  CG  MET B 100      21.996  21.445  64.522  1.00  0.00           C  
ATOM    181  SD  MET B 100      21.996  22.099  66.200  1.00  0.00           S  
ATOM    182  CE  MET B 100      20.345  22.793  66.289  1.00  0.00           C  
ATOM    183  N   GLU B 101      20.353  17.055  64.655  1.00  0.00           N  
ATOM    184  CA  GLU B 101      19.309  16.043  64.596  1.00  0.00           C  
ATOM    185  C   GLU B 101      19.033  15.497  65.992  1.00  0.00           C  
ATOM    186  O   GLU B 101      17.880  15.343  66.389  1.00  0.00           O  
ATOM    187  CB  GLU B 101      19.719  14.901  63.665  1.00  0.00           C  
ATOM    188  CG  GLU B 101      18.655  13.825  63.519  1.00  0.00           C  
ATOM    189  CD  GLU B 101      19.045  12.743  62.533  1.00  0.00           C  
ATOM    190  OE1 GLU B 101      18.263  11.783  62.367  1.00  0.00           O  
ATOM    191  OE2 GLU B 101      20.132  12.851  61.924  1.00  0.00           O  
ATOM    192  N   SER B 102      20.097  15.209  66.734  1.00  0.00           N  
ATOM    193  CA  SER B 102      19.960  14.685  68.088  1.00  0.00           C  
ATOM    194  C   SER B 102      19.394  15.742  69.027  1.00  0.00           C  
ATOM    195  O   SER B 102      18.528  15.452  69.851  1.00  0.00           O  
ATOM    196  CB  SER B 102      21.314  14.207  68.615  1.00  0.00           C  
ATOM    197  OG  SER B 102      21.781  13.090  67.882  1.00  0.00           O  
ATOM    198  N   LEU B 103      19.889  16.969  68.896  1.00  0.00           N  
ATOM    199  CA  LEU B 103      19.436  18.071  69.736  1.00  0.00           C  
ATOM    200  C   LEU B 103      17.948  18.353  69.557  1.00  0.00           C  
ATOM    201  O   LEU B 103      17.221  18.532  70.535  1.00  0.00           O  
ATOM    202  CB  LEU B 103      20.239  19.337  69.422  1.00  0.00           C  
ATOM    203  CG  LEU B 103      19.871  20.593  70.216  1.00  0.00           C  
ATOM    204  CD1 LEU B 103      20.032  20.330  71.703  1.00  0.00           C  
ATOM    205  CD2 LEU B 103      20.760  21.751  69.782  1.00  0.00           C  
ATOM    206  N   CYS B 104      17.498  18.399  68.306  1.00  0.00           N  
ATOM    207  CA  CYS B 104      16.095  18.664  68.017  1.00  0.00           C  
ATOM    208  C   CYS B 104      15.197  17.504  68.438  1.00  0.00           C  
ATOM    209  O   CYS B 104      14.032  17.705  68.782  1.00  0.00           O  
ATOM    210  CB  CYS B 104      15.907  18.948  66.524  1.00  0.00           C  
ATOM    211  SG  CYS B 104      16.689  20.480  65.954  1.00  0.00           S  
ATOM    212  N   ALA B 109      15.744  16.294  68.416  1.00  0.00           N  
ATOM    213  CA  ALA B 109      14.984  15.109  68.794  1.00  0.00           C  
ATOM    214  C   ALA B 109      14.772  15.037  70.303  1.00  0.00           C  
ATOM    215  O   ALA B 109      13.704  14.632  70.767  1.00  0.00           O  
ATOM    216  CB  ALA B 109      15.697  13.857  68.304  1.00  0.00           C  
ATOM    217  N   TYR B 110      15.790  15.431  71.064  1.00  0.00           N  
ATOM    218  CA  TYR B 110      15.708  15.409  72.521  1.00  0.00           C  
ATOM    219  C   TYR B 110      16.161  16.733  73.130  1.00  0.00           C  
ATOM    220  O   TYR B 110      17.197  16.804  73.793  1.00  0.00           O  
ATOM    221  CB  TYR B 110      16.553  14.262  73.084  1.00  0.00           C  
ATOM    222  CG  TYR B 110      16.152  12.907  72.550  1.00  0.00           C  
ATOM    223  CD1 TYR B 110      16.565  12.486  71.286  1.00  0.00           C  
ATOM    224  CD2 TYR B 110      15.321  12.064  73.287  1.00  0.00           C  
ATOM    225  CE1 TYR B 110      16.157  11.261  70.766  1.00  0.00           C  
ATOM    226  CE2 TYR B 110      14.907  10.835  72.775  1.00  0.00           C  
ATOM    227  CZ  TYR B 110      15.328  10.441  71.514  1.00  0.00           C  
ATOM    228  OH  TYR B 110      14.919   9.233  70.998  1.00  0.00           O  
ATOM    229  N   PRO B 111      15.377  17.801  72.914  1.00  0.00           N  
ATOM    230  CA  PRO B 111      15.686  19.135  73.435  1.00  0.00           C  
ATOM    231  C   PRO B 111      15.578  19.235  74.955  1.00  0.00           C  
ATOM    232  O   PRO B 111      16.318  19.993  75.585  1.00  0.00           O  
ATOM    233  CB  PRO B 111      14.671  20.020  72.722  1.00  0.00           C  
ATOM    234  CG  PRO B 111      13.482  19.117  72.616  1.00  0.00           C  
ATOM    235  CD  PRO B 111      14.103  17.814  72.170  1.00  0.00           C  
ATOM    236  N   GLU B 112      14.654  18.472  75.535  1.00  0.00           N  
ATOM    237  CA  GLU B 112      14.450  18.480  76.981  1.00  0.00           C  
ATOM    238  C   GLU B 112      15.685  17.966  77.716  1.00  0.00           C  
ATOM    239  O   GLU B 112      16.145  18.573  78.685  1.00  0.00           O  
ATOM    240  CB  GLU B 112      13.249  17.609  77.363  1.00  0.00           C  
ATOM    241  CG  GLU B 112      11.924  17.979  76.704  1.00  0.00           C  
ATOM    242  CD  GLU B 112      11.837  17.536  75.256  1.00  0.00           C  
ATOM    243  OE1 GLU B 112      12.370  16.453  74.929  1.00  0.00           O  
ATOM    244  OE2 GLU B 112      11.219  18.262  74.448  1.00  0.00           O  
ATOM    245  N   ASP B 113      16.212  16.836  77.259  1.00  0.00           N  
ATOM    246  CA  ASP B 113      17.393  16.244  77.872  1.00  0.00           C  
ATOM    247  C   ASP B 113      18.588  17.183  77.741  1.00  0.00           C  
ATOM    248  O   ASP B 113      19.382  17.332  78.671  1.00  0.00           O  
ATOM    249  CB  ASP B 113      17.705  14.902  77.210  1.00  0.00           C  
ATOM    250  CG  ASP B 113      16.607  13.876  77.433  1.00  0.00           C  
ATOM    251  OD1 ASP B 113      16.650  12.807  76.791  1.00  0.00           O  
ATOM    252  OD2 ASP B 113      15.702  14.137  78.256  1.00  0.00           O  
ATOM    253  N   ALA B 114      18.706  17.821  76.583  1.00  0.00           N  
ATOM    254  CA  ALA B 114      19.801  18.746  76.331  1.00  0.00           C  
ATOM    255  C   ALA B 114      19.716  19.958  77.255  1.00  0.00           C  
ATOM    256  O   ALA B 114      20.722  20.400  77.810  1.00  0.00           O  
ATOM    257  CB  ALA B 114      19.776  19.194  74.870  1.00  0.00           C  
ATOM    258  N   ALA B 135      18.507  20.488  77.418  1.00  0.00           N  
ATOM    259  CA  ALA B 135      18.279  21.652  78.265  1.00  0.00           C  
ATOM    260  C   ALA B 135      18.651  21.392  79.720  1.00  0.00           C  
ATOM    261  O   ALA B 135      19.274  22.234  80.368  1.00  0.00           O  
ATOM    262  CB  ALA B 135      16.813  22.082  78.170  1.00  0.00           C  
ATOM    263  N   ARG B 136      18.258  20.232  80.232  1.00  0.00           N  
ATOM    264  CA  ARG B 136      18.554  19.875  81.616  1.00  0.00           C  
ATOM    265  C   ARG B 136      20.053  19.753  81.864  1.00  0.00           C  
ATOM    266  O   ARG B 136      20.570  20.284  82.847  1.00  0.00           O  
ATOM    267  CB  ARG B 136      17.859  18.560  81.989  1.00  0.00           C  
ATOM    268  CG  ARG B 136      16.371  18.717  82.297  1.00  0.00           C  
ATOM    269  CD  ARG B 136      15.762  17.422  82.823  1.00  0.00           C  
ATOM    270  NE  ARG B 136      15.394  16.493  81.759  1.00  0.00           N  
ATOM    271  CZ  ARG B 136      14.330  16.640  80.975  1.00  0.00           C  
ATOM    272  NH1 ARG B 136      14.068  15.747  80.028  1.00  0.00           N  
ATOM    273  NH2 ARG B 136      13.522  17.679  81.141  1.00  0.00           N  
ATOM    274  N   ALA B 137      20.749  19.056  80.973  1.00  0.00           N  
ATOM    275  CA  ALA B 137      22.191  18.878  81.116  1.00  0.00           C  
ATOM    276  C   ALA B 137      22.888  20.224  80.967  1.00  0.00           C  
ATOM    277  O   ALA B 137      23.893  20.499  81.629  1.00  0.00           O  
ATOM    278  CB  ALA B 137      22.703  17.897  80.063  1.00  0.00           C  
ATOM    279  N   LEU B 138      22.348  21.062  80.087  1.00  0.00           N  
ATOM    280  CA  LEU B 138      22.901  22.386  79.850  1.00  0.00           C  
ATOM    281  C   LEU B 138      22.858  23.189  81.149  1.00  0.00           C  
ATOM    282  O   LEU B 138      23.856  23.771  81.571  1.00  0.00           O  
ATOM    283  CB  LEU B 138      22.094  23.100  78.756  1.00  0.00           C  
ATOM    284  CG  LEU B 138      22.515  24.507  78.326  1.00  0.00           C  
ATOM    285  CD1 LEU B 138      23.946  24.492  77.789  1.00  0.00           C  
ATOM    286  CD2 LEU B 138      21.557  25.012  77.255  1.00  0.00           C  
ATOM    287  N   ASP B 139      21.697  23.207  81.796  1.00  0.00           N  
ATOM    288  CA  ASP B 139      21.557  23.944  83.038  1.00  0.00           C  
ATOM    289  C   ASP B 139      22.499  23.448  84.130  1.00  0.00           C  
ATOM    290  O   ASP B 139      23.058  24.248  84.876  1.00  0.00           O  
ATOM    291  CB  ASP B 139      20.110  23.878  83.526  1.00  0.00           C  
ATOM    292  CG  ASP B 139      19.215  24.860  82.804  1.00  0.00           C  
ATOM    293  OD1 ASP B 139      17.985  24.798  82.999  1.00  0.00           O  
ATOM    294  OD2 ASP B 139      19.745  25.701  82.046  1.00  0.00           O  
ATOM    295  N   LEU B 140      22.683  22.133  84.213  1.00  0.00           N  
ATOM    296  CA  LEU B 140      23.551  21.553  85.235  1.00  0.00           C  
ATOM    297  C   LEU B 140      25.021  21.936  85.079  1.00  0.00           C  
ATOM    298  O   LEU B 140      25.793  21.846  86.038  1.00  0.00           O  
ATOM    299  CB  LEU B 140      23.387  20.029  85.256  1.00  0.00           C  
ATOM    300  CG  LEU B 140      22.503  19.420  86.357  1.00  0.00           C  
ATOM    301  CD1 LEU B 140      21.486  20.420  86.876  1.00  0.00           C  
ATOM    302  CD2 LEU B 140      21.830  18.179  85.822  1.00  0.00           C  
ATOM    303  N   ARG B 141      25.414  22.373  83.884  1.00  0.00           N  
ATOM    304  CA  ARG B 141      26.800  22.780  83.677  1.00  0.00           C  
ATOM    305  C   ARG B 141      27.031  24.198  84.177  1.00  0.00           C  
ATOM    306  O   ARG B 141      28.165  24.589  84.452  1.00  0.00           O  
ATOM    307  CB  ARG B 141      27.176  22.710  82.200  1.00  0.00           C  
ATOM    308  CG  ARG B 141      27.286  21.310  81.672  1.00  0.00           C  
ATOM    309  CD  ARG B 141      28.111  21.292  80.397  1.00  0.00           C  
ATOM    310  NE  ARG B 141      28.321  19.929  79.940  1.00  0.00           N  
ATOM    311  CZ  ARG B 141      29.465  19.471  79.446  1.00  0.00           C  
ATOM    312  NH1 ARG B 141      29.551  18.209  79.059  1.00  0.00           N  
ATOM    313  NH2 ARG B 141      30.521  20.268  79.348  1.00  0.00           N  
ATOM    314  N   LYS B 142      25.948  24.964  84.283  1.00  0.00           N  
ATOM    315  CA  LYS B 142      26.028  26.348  84.738  1.00  0.00           C  
ATOM    316  C   LYS B 142      27.048  27.141  83.935  1.00  0.00           C  
ATOM    317  O   LYS B 142      27.883  27.849  84.496  1.00  0.00           O  
ATOM    318  CB  LYS B 142      26.389  26.413  86.225  1.00  0.00           C  
ATOM    319  CG  LYS B 142      25.203  26.659  87.142  1.00  0.00           C  
ATOM    320  CD  LYS B 142      24.260  25.474  87.177  1.00  0.00           C  
ATOM    321  CE  LYS B 142      22.980  25.808  87.930  1.00  0.00           C  
ATOM    322  NZ  LYS B 142      23.245  26.230  89.338  1.00  0.00           N  
ATOM    323  N   GLY B 143      26.972  27.014  82.614  1.00  0.00           N  
ATOM    324  CA  GLY B 143      27.880  27.734  81.743  1.00  0.00           C  
ATOM    325  C   GLY B 143      27.198  28.974  81.205  1.00  0.00           C  
ATOM    326  O   GLY B 143      26.194  29.418  81.756  1.00  0.00           O  
ATOM    327  N   GLU B 144      27.730  29.529  80.121  1.00  0.00           N  
ATOM    328  CA  GLU B 144      27.156  30.728  79.522  1.00  0.00           C  
ATOM    329  C   GLU B 144      25.693  30.538  79.129  1.00  0.00           C  
ATOM    330  O   GLU B 144      24.814  31.261  79.600  1.00  0.00           O  
ATOM    331  CB  GLU B 144      27.967  31.141  78.291  1.00  0.00           C  
ATOM    332  CG  GLU B 144      27.483  32.436  77.650  1.00  0.00           C  
ATOM    333  CD  GLU B 144      28.273  32.820  76.412  1.00  0.00           C  
ATOM    334  OE1 GLU B 144      27.968  33.882  75.826  1.00  0.00           O  
ATOM    335  OE2 GLU B 144      29.192  32.066  76.023  1.00  0.00           O  
ATOM    336  N   LEU B 145      25.429  29.561  78.269  1.00  0.00           N  
ATOM    337  CA  LEU B 145      24.067  29.305  77.819  1.00  0.00           C  
ATOM    338  C   LEU B 145      23.279  28.449  78.806  1.00  0.00           C  
ATOM    339  O   LEU B 145      23.833  27.568  79.461  1.00  0.00           O  
ATOM    340  CB  LEU B 145      24.087  28.635  76.440  1.00  0.00           C  
ATOM    341  CG  LEU B 145      24.712  29.481  75.325  1.00  0.00           C  
ATOM    342  CD1 LEU B 145      24.715  28.698  74.022  1.00  0.00           C  
ATOM    343  CD2 LEU B 145      23.926  30.775  75.163  1.00  0.00           C  
ATOM    344  N   ARG B 146      21.985  28.732  78.912  1.00  0.00           N  
ATOM    345  CA  ARG B 146      21.099  27.999  79.807  1.00  0.00           C  
ATOM    346  C   ARG B 146      19.890  27.503  79.021  1.00  0.00           C  
ATOM    347  O   ARG B 146      19.713  27.849  77.852  1.00  0.00           O  
ATOM    348  CB  ARG B 146      20.650  28.900  80.963  1.00  0.00           C  
ATOM    349  CG  ARG B 146      21.799  29.465  81.795  1.00  0.00           C  
ATOM    350  CD  ARG B 146      22.641  28.361  82.435  1.00  0.00           C  
ATOM    351  NE  ARG B 146      23.852  28.896  83.050  1.00  0.00           N  
ATOM    352  CZ  ARG B 146      23.913  29.438  84.262  1.00  0.00           C  
ATOM    353  NH1 ARG B 146      25.066  29.903  84.721  1.00  0.00           N  
ATOM    354  NH2 ARG B 146      22.831  29.494  85.027  1.00  0.00           N  
ATOM    355  N   SER B 147      19.058  26.692  79.663  1.00  0.00           N  
ATOM    356  CA  SER B 147      17.879  26.129  79.016  1.00  0.00           C  
ATOM    357  C   SER B 147      17.005  27.146  78.280  1.00  0.00           C  
ATOM    358  O   SER B 147      16.420  26.830  77.243  1.00  0.00           O  
ATOM    359  CB  SER B 147      17.032  25.382  80.049  1.00  0.00           C  
ATOM    360  OG  SER B 147      16.704  26.235  81.131  1.00  0.00           O  
ATOM    361  N   LYS B 148      16.921  28.364  78.806  1.00  0.00           N  
ATOM    362  CA  LYS B 148      16.094  29.400  78.190  1.00  0.00           C  
ATOM    363  C   LYS B 148      16.586  29.801  76.800  1.00  0.00           C  
ATOM    364  O   LYS B 148      15.818  30.323  75.988  1.00  0.00           O  
ATOM    365  CB  LYS B 148      16.044  30.643  79.085  1.00  0.00           C  
ATOM    366  CG  LYS B 148      17.300  31.496  79.036  1.00  0.00           C  
ATOM    367  CD  LYS B 148      17.172  32.726  79.918  1.00  0.00           C  
ATOM    368  CE  LYS B 148      18.324  33.693  79.683  1.00  0.00           C  
ATOM    369  NZ  LYS B 148      19.655  33.051  79.881  1.00  0.00           N  
ATOM    370  N   ASP B 149      17.865  29.551  76.532  1.00  0.00           N  
ATOM    371  CA  ASP B 149      18.469  29.900  75.249  1.00  0.00           C  
ATOM    372  C   ASP B 149      18.285  28.849  74.154  1.00  0.00           C  
ATOM    373  O   ASP B 149      18.362  29.169  72.970  1.00  0.00           O  
ATOM    374  CB  ASP B 149      19.969  30.160  75.433  1.00  0.00           C  
ATOM    375  CG  ASP B 149      20.257  31.231  76.468  1.00  0.00           C  
ATOM    376  OD1 ASP B 149      19.764  32.368  76.302  1.00  0.00           O  
ATOM    377  OD2 ASP B 149      20.980  30.935  77.445  1.00  0.00           O  
ATOM    378  N   LEU B 150      18.043  27.600  74.541  1.00  0.00           N  
ATOM    379  CA  LEU B 150      17.895  26.523  73.565  1.00  0.00           C  
ATOM    380  C   LEU B 150      16.806  26.665  72.504  1.00  0.00           C  
ATOM    381  O   LEU B 150      17.065  26.448  71.320  1.00  0.00           O  
ATOM    382  CB  LEU B 150      17.736  25.176  74.277  1.00  0.00           C  
ATOM    383  CG  LEU B 150      19.051  24.475  74.621  1.00  0.00           C  
ATOM    384  CD1 LEU B 150      18.763  23.142  75.306  1.00  0.00           C  
ATOM    385  CD2 LEU B 150      19.861  24.253  73.339  1.00  0.00           C  
ATOM    386  N   PRO B 151      15.574  27.018  72.906  1.00  0.00           N  
ATOM    387  CA  PRO B 151      14.504  27.162  71.913  1.00  0.00           C  
ATOM    388  C   PRO B 151      14.883  28.081  70.751  1.00  0.00           C  
ATOM    389  O   PRO B 151      14.641  27.752  69.590  1.00  0.00           O  
ATOM    390  CB  PRO B 151      13.344  27.711  72.739  1.00  0.00           C  
ATOM    391  CG  PRO B 151      13.556  27.060  74.074  1.00  0.00           C  
ATOM    392  CD  PRO B 151      15.053  27.220  74.271  1.00  0.00           C  
ATOM    393  N   GLY B 152      15.478  29.227  71.069  1.00  0.00           N  
ATOM    394  CA  GLY B 152      15.876  30.172  70.040  1.00  0.00           C  
ATOM    395  C   GLY B 152      16.926  29.618  69.093  1.00  0.00           C  
ATOM    396  O   GLY B 152      16.899  29.883  67.888  1.00  0.00           O  
ATOM    397  N   ILE B 153      17.863  28.847  69.632  1.00  0.00           N  
ATOM    398  CA  ILE B 153      18.911  28.265  68.806  1.00  0.00           C  
ATOM    399  C   ILE B 153      18.317  27.230  67.856  1.00  0.00           C  
ATOM    400  O   ILE B 153      18.620  27.225  66.664  1.00  0.00           O  
ATOM    401  CB  ILE B 153      19.996  27.609  69.682  1.00  0.00           C  
ATOM    402  CG1 ILE B 153      20.693  28.690  70.514  1.00  0.00           C  
ATOM    403  CG2 ILE B 153      21.003  26.868  68.803  1.00  0.00           C  
ATOM    404  CD1 ILE B 153      21.617  28.147  71.599  1.00  0.00           C  
ATOM    405  N   ILE B 154      17.464  26.359  68.389  1.00  0.00           N  
ATOM    406  CA  ILE B 154      16.821  25.329  67.580  1.00  0.00           C  
ATOM    407  C   ILE B 154      15.937  25.983  66.519  1.00  0.00           C  
ATOM    408  O   ILE B 154      15.915  25.557  65.361  1.00  0.00           O  
ATOM    409  CB  ILE B 154      15.959  24.388  68.462  1.00  0.00           C  
ATOM    410  CG1 ILE B 154      16.871  23.530  69.345  1.00  0.00           C  
ATOM    411  CG2 ILE B 154      15.068  23.519  67.588  1.00  0.00           C  
ATOM    412  CD1 ILE B 154      16.128  22.643  70.345  1.00  0.00           C  
ATOM    413  N   SER B 155      15.214  27.024  66.918  1.00  0.00           N  
ATOM    414  CA  SER B 155      14.340  27.728  65.990  1.00  0.00           C  
ATOM    415  C   SER B 155      15.109  28.408  64.861  1.00  0.00           C  
ATOM    416  O   SER B 155      14.655  28.411  63.718  1.00  0.00           O  
ATOM    417  CB  SER B 155      13.496  28.768  66.722  1.00  0.00           C  
ATOM    418  OG  SER B 155      12.644  29.434  65.804  1.00  0.00           O  
ATOM    419  N   THR B 156      16.264  28.994  65.171  1.00  0.00           N  
ATOM    420  CA  THR B 156      17.052  29.647  64.130  1.00  0.00           C  
ATOM    421  C   THR B 156      17.478  28.590  63.117  1.00  0.00           C  
ATOM    422  O   THR B 156      17.435  28.820  61.909  1.00  0.00           O  
ATOM    423  CB  THR B 156      18.311  30.342  64.704  1.00  0.00           C  
ATOM    424  OG1 THR B 156      17.916  31.363  65.628  1.00  0.00           O  
ATOM    425  CG2 THR B 156      19.127  30.981  63.581  1.00  0.00           C  
ATOM    426  N   TRP B 157      17.876  27.423  63.617  1.00  0.00           N  
ATOM    427  CA  TRP B 157      18.298  26.324  62.757  1.00  0.00           C  
ATOM    428  C   TRP B 157      17.138  25.909  61.859  1.00  0.00           C  
ATOM    429  O   TRP B 157      17.295  25.759  60.649  1.00  0.00           O  
ATOM    430  CB  TRP B 157      18.748  25.133  63.612  1.00  0.00           C  
ATOM    431  CG  TRP B 157      19.224  23.962  62.812  1.00  0.00           C  
ATOM    432  CD1 TRP B 157      18.644  22.727  62.737  1.00  0.00           C  
ATOM    433  CD2 TRP B 157      20.372  23.918  61.958  1.00  0.00           C  
ATOM    434  NE1 TRP B 157      19.360  21.918  61.888  1.00  0.00           N  
ATOM    435  CE2 TRP B 157      20.425  22.624  61.396  1.00  0.00           C  
ATOM    436  CE3 TRP B 157      21.361  24.848  61.613  1.00  0.00           C  
ATOM    437  CZ2 TRP B 157      21.431  22.235  60.504  1.00  0.00           C  
ATOM    438  CZ3 TRP B 157      22.362  24.461  60.725  1.00  0.00           C  
ATOM    439  CH2 TRP B 157      22.387  23.164  60.182  1.00  0.00           C  
ATOM    440  N   GLN B 158      15.964  25.732  62.455  1.00  0.00           N  
ATOM    441  CA  GLN B 158      14.791  25.335  61.687  1.00  0.00           C  
ATOM    442  C   GLN B 158      14.391  26.385  60.654  1.00  0.00           C  
ATOM    443  O   GLN B 158      14.010  26.045  59.535  1.00  0.00           O  
ATOM    444  CB  GLN B 158      13.630  25.038  62.637  1.00  0.00           C  
ATOM    445  CG  GLN B 158      13.834  23.736  63.399  1.00  0.00           C  
ATOM    446  CD  GLN B 158      12.825  23.525  64.508  1.00  0.00           C  
ATOM    447  OE1 GLN B 158      12.721  22.431  65.062  1.00  0.00           O  
ATOM    448  NE2 GLN B 158      12.086  24.572  64.848  1.00  0.00           N  
ATOM    449  N   GLU B 159      14.488  27.657  61.027  1.00  0.00           N  
ATOM    450  CA  GLU B 159      14.146  28.746  60.117  1.00  0.00           C  
ATOM    451  C   GLU B 159      15.128  28.764  58.946  1.00  0.00           C  
ATOM    452  O   GLU B 159      14.743  28.991  57.798  1.00  0.00           O  
ATOM    453  CB  GLU B 159      14.196  30.087  60.855  1.00  0.00           C  
ATOM    454  CG  GLU B 159      13.853  31.291  59.985  1.00  0.00           C  
ATOM    455  CD  GLU B 159      14.052  32.615  60.706  1.00  0.00           C  
ATOM    456  OE1 GLU B 159      13.918  33.671  60.053  1.00  0.00           O  
ATOM    457  OE2 GLU B 159      14.343  32.607  61.924  1.00  0.00           O  
ATOM    458  N   LEU B 160      16.400  28.523  59.247  1.00  0.00           N  
ATOM    459  CA  LEU B 160      17.437  28.495  58.223  1.00  0.00           C  
ATOM    460  C   LEU B 160      17.170  27.360  57.237  1.00  0.00           C  
ATOM    461  O   LEU B 160      17.308  27.531  56.029  1.00  0.00           O  
ATOM    462  CB  LEU B 160      18.808  28.315  58.880  1.00  0.00           C  
ATOM    463  CG  LEU B 160      20.040  28.173  57.982  1.00  0.00           C  
ATOM    464  CD1 LEU B 160      20.144  29.360  57.039  1.00  0.00           C  
ATOM    465  CD2 LEU B 160      21.281  28.069  58.859  1.00  0.00           C  
ATOM    466  N   ARG B 161      16.786  26.200  57.759  1.00  0.00           N  
ATOM    467  CA  ARG B 161      16.500  25.051  56.913  1.00  0.00           C  
ATOM    468  C   ARG B 161      15.388  25.360  55.917  1.00  0.00           C  
ATOM    469  O   ARG B 161      15.480  24.996  54.747  1.00  0.00           O  
ATOM    470  CB  ARG B 161      16.098  23.837  57.761  1.00  0.00           C  
ATOM    471  CG  ARG B 161      17.170  23.345  58.725  1.00  0.00           C  
ATOM    472  CD  ARG B 161      18.529  23.228  58.049  1.00  0.00           C  
ATOM    473  NE  ARG B 161      18.462  22.522  56.772  1.00  0.00           N  
ATOM    474  CZ  ARG B 161      19.499  22.361  55.954  1.00  0.00           C  
ATOM    475  NH1 ARG B 161      19.350  21.708  54.809  1.00  0.00           N  
ATOM    476  NH2 ARG B 161      20.686  22.854  56.284  1.00  0.00           N  
ATOM    477  N   GLN B 162      14.335  26.031  56.378  1.00  0.00           N  
ATOM    478  CA  GLN B 162      13.225  26.367  55.491  1.00  0.00           C  
ATOM    479  C   GLN B 162      13.596  27.463  54.499  1.00  0.00           C  
ATOM    480  O   GLN B 162      13.129  27.460  53.361  1.00  0.00           O  
ATOM    481  CB  GLN B 162      11.994  26.785  56.302  1.00  0.00           C  
ATOM    482  CG  GLN B 162      11.448  25.660  57.169  1.00  0.00           C  
ATOM    483  CD  GLN B 162      11.163  24.399  56.375  1.00  0.00           C  
ATOM    484  OE1 GLN B 162      11.420  23.289  56.842  1.00  0.00           O  
ATOM    485  NE2 GLN B 162      10.620  24.562  55.173  1.00  0.00           N  
ATOM    486  N   LEU B 163      14.438  28.399  54.928  1.00  0.00           N  
ATOM    487  CA  LEU B 163      14.867  29.479  54.047  1.00  0.00           C  
ATOM    488  C   LEU B 163      15.639  28.876  52.876  1.00  0.00           C  
ATOM    489  O   LEU B 163      15.433  29.252  51.721  1.00  0.00           O  
ATOM    490  CB  LEU B 163      15.768  30.464  54.800  1.00  0.00           C  
ATOM    491  CG  LEU B 163      16.279  31.660  53.988  1.00  0.00           C  
ATOM    492  CD1 LEU B 163      15.102  32.474  53.474  1.00  0.00           C  
ATOM    493  CD2 LEU B 163      17.179  32.523  54.857  1.00  0.00           C  
ATOM    494  N   ARG B 164      16.525  27.934  53.186  1.00  0.00           N  
ATOM    495  CA  ARG B 164      17.326  27.274  52.160  1.00  0.00           C  
ATOM    496  C   ARG B 164      16.430  26.492  51.209  1.00  0.00           C  
ATOM    497  O   ARG B 164      16.735  26.349  50.025  1.00  0.00           O  
ATOM    498  CB  ARG B 164      18.353  26.345  52.812  1.00  0.00           C  
ATOM    499  CG  ARG B 164      19.468  27.097  53.521  1.00  0.00           C  
ATOM    500  CD  ARG B 164      20.381  26.187  54.322  1.00  0.00           C  
ATOM    501  NE  ARG B 164      21.519  26.930  54.863  1.00  0.00           N  
ATOM    502  CZ  ARG B 164      22.368  26.455  55.769  1.00  0.00           C  
ATOM    503  NH1 ARG B 164      23.373  27.209  56.196  1.00  0.00           N  
ATOM    504  NH2 ARG B 164      22.209  25.232  56.258  1.00  0.00           N  
ATOM    505  N   GLU B 165      15.314  25.997  51.731  1.00  0.00           N  
ATOM    506  CA  GLU B 165      14.374  25.243  50.919  1.00  0.00           C  
ATOM    507  C   GLU B 165      13.667  26.213  49.978  1.00  0.00           C  
ATOM    508  O   GLU B 165      13.404  25.891  48.818  1.00  0.00           O  
ATOM    509  CB  GLU B 165      13.361  24.532  51.819  1.00  0.00           C  
ATOM    510  CG  GLU B 165      12.554  23.459  51.122  1.00  0.00           C  
ATOM    511  CD  GLU B 165      11.735  22.635  52.095  1.00  0.00           C  
ATOM    512  OE1 GLU B 165      10.814  23.196  52.726  1.00  0.00           O  
ATOM    513  OE2 GLU B 165      12.019  21.425  52.234  1.00  0.00           O  
ATOM    514  N   GLN B 166      13.370  27.407  50.487  1.00  0.00           N  
ATOM    515  CA  GLN B 166      12.709  28.439  49.699  1.00  0.00           C  
ATOM    516  C   GLN B 166      13.651  28.940  48.608  1.00  0.00           C  
ATOM    517  O   GLN B 166      13.235  29.175  47.473  1.00  0.00           O  
ATOM    518  CB  GLN B 166      12.286  29.606  50.598  1.00  0.00           C  
ATOM    519  CG  GLN B 166      11.881  30.863  49.840  1.00  0.00           C  
ATOM    520  CD  GLN B 166      11.353  31.960  50.750  1.00  0.00           C  
ATOM    521  OE1 GLN B 166      11.923  32.239  51.806  1.00  0.00           O  
ATOM    522  NE2 GLN B 166      10.264  32.595  50.336  1.00  0.00           N  
ATOM    523  N   ILE B 167      14.921  29.105  48.963  1.00  0.00           N  
ATOM    524  CA  ILE B 167      15.928  29.572  48.016  1.00  0.00           C  
ATOM    525  C   ILE B 167      16.090  28.566  46.880  1.00  0.00           C  
ATOM    526  O   ILE B 167      16.061  28.934  45.706  1.00  0.00           O  
ATOM    527  CB  ILE B 167      17.292  29.783  48.715  1.00  0.00           C  
ATOM    528  CG1 ILE B 167      17.217  31.012  49.628  1.00  0.00           C  
ATOM    529  CG2 ILE B 167      18.397  29.948  47.678  1.00  0.00           C  
ATOM    530  CD1 ILE B 167      18.477  31.269  50.433  1.00  0.00           C  
ATOM    531  N   ARG B 168      16.262  27.296  47.235  1.00  0.00           N  
ATOM    532  CA  ARG B 168      16.419  26.241  46.241  1.00  0.00           C  
ATOM    533  C   ARG B 168      15.202  26.221  45.320  1.00  0.00           C  
ATOM    534  O   ARG B 168      15.333  26.093  44.102  1.00  0.00           O  
ATOM    535  CB  ARG B 168      16.559  24.884  46.931  1.00  0.00           C  
ATOM    536  CG  ARG B 168      16.734  23.717  45.975  1.00  0.00           C  
ATOM    537  CD  ARG B 168      16.370  22.414  46.659  1.00  0.00           C  
ATOM    538  NE  ARG B 168      14.974  22.424  47.090  1.00  0.00           N  
ATOM    539  CZ  ARG B 168      14.412  21.480  47.837  1.00  0.00           C  
ATOM    540  NH1 ARG B 168      13.134  21.577  48.178  1.00  0.00           N  
ATOM    541  NH2 ARG B 168      15.127  20.441  48.248  1.00  0.00           N  
ATOM    542  N   SER B 169      14.019  26.350  45.911  1.00  0.00           N  
ATOM    543  CA  SER B 169      12.776  26.351  45.148  1.00  0.00           C  
ATOM    544  C   SER B 169      12.764  27.486  44.128  1.00  0.00           C  
ATOM    545  O   SER B 169      12.368  27.293  42.978  1.00  0.00           O  
ATOM    546  CB  SER B 169      11.579  26.491  46.091  1.00  0.00           C  
ATOM    547  OG  SER B 169      10.365  26.577  45.366  1.00  0.00           O  
ATOM    548  N   LEU B 170      13.200  28.669  44.551  1.00  0.00           N  
ATOM    549  CA  LEU B 170      13.240  29.825  43.663  1.00  0.00           C  
ATOM    550  C   LEU B 170      14.336  29.677  42.610  1.00  0.00           C  
ATOM    551  O   LEU B 170      14.193  30.161  41.487  1.00  0.00           O  
ATOM    552  CB  LEU B 170      13.458  31.109  44.469  1.00  0.00           C  
ATOM    553  CG  LEU B 170      12.274  31.581  45.317  1.00  0.00           C  
ATOM    554  CD1 LEU B 170      12.691  32.766  46.175  1.00  0.00           C  
ATOM    555  CD2 LEU B 170      11.113  31.956  44.407  1.00  0.00           C  
ATOM    556  N   GLU B 171      15.430  29.014  42.975  1.00  0.00           N  
ATOM    557  CA  GLU B 171      16.532  28.800  42.043  1.00  0.00           C  
ATOM    558  C   GLU B 171      16.085  27.854  40.935  1.00  0.00           C  
ATOM    559  O   GLU B 171      16.325  28.106  39.754  1.00  0.00           O  
ATOM    560  CB  GLU B 171      17.744  28.207  42.766  1.00  0.00           C  
ATOM    561  CG  GLU B 171      18.512  29.199  43.629  1.00  0.00           C  
ATOM    562  CD  GLU B 171      19.684  28.559  44.350  1.00  0.00           C  
ATOM    563  OE1 GLU B 171      20.474  29.293  44.980  1.00  0.00           O  
ATOM    564  OE2 GLU B 171      19.815  27.318  44.293  1.00  0.00           O  
ATOM    565  N   GLU B 172      15.434  26.763  41.326  1.00  0.00           N  
ATOM    566  CA  GLU B 172      14.946  25.784  40.365  1.00  0.00           C  
ATOM    567  C   GLU B 172      13.907  26.425  39.456  1.00  0.00           C  
ATOM    568  O   GLU B 172      13.906  26.197  38.246  1.00  0.00           O  
ATOM    569  CB  GLU B 172      14.325  24.588  41.090  1.00  0.00           C  
ATOM    570  CG  GLU B 172      15.280  23.851  42.014  1.00  0.00           C  
ATOM    571  CD  GLU B 172      14.632  22.653  42.681  1.00  0.00           C  
ATOM    572  OE1 GLU B 172      13.568  22.828  43.311  1.00  0.00           O  
ATOM    573  OE2 GLU B 172      15.188  21.539  42.579  1.00  0.00           O  
ATOM    574  N   GLU B 173      13.026  27.233  40.039  1.00  0.00           N  
ATOM    575  CA  GLU B 173      11.985  27.895  39.264  1.00  0.00           C  
ATOM    576  C   GLU B 173      12.583  28.870  38.259  1.00  0.00           C  
ATOM    577  O   GLU B 173      12.025  29.078  37.183  1.00  0.00           O  
ATOM    578  CB  GLU B 173      11.020  28.655  40.175  1.00  0.00           C  
ATOM    579  CG  GLU B 173       9.757  29.108  39.454  1.00  0.00           C  
ATOM    580  CD  GLU B 173       8.945  30.112  40.245  1.00  0.00           C  
ATOM    581  OE1 GLU B 173       8.727  29.887  41.453  1.00  0.00           O  
ATOM    582  OE2 GLU B 173       8.517  31.124  39.651  1.00  0.00           O  
ATOM    583  N   LYS B 174      13.714  29.474  38.614  1.00  0.00           N  
ATOM    584  CA  LYS B 174      14.361  30.422  37.718  1.00  0.00           C  
ATOM    585  C   LYS B 174      14.883  29.681  36.493  1.00  0.00           C  
ATOM    586  O   LYS B 174      14.755  30.163  35.368  1.00  0.00           O  
ATOM    587  CB  LYS B 174      15.513  31.141  38.423  1.00  0.00           C  
ATOM    588  CG  LYS B 174      15.958  32.407  37.706  1.00  0.00           C  
ATOM    589  CD  LYS B 174      17.103  33.099  38.425  1.00  0.00           C  
ATOM    590  CE  LYS B 174      17.370  34.473  37.827  1.00  0.00           C  
ATOM    591  NZ  LYS B 174      17.621  34.412  36.359  1.00  0.00           N  
ATOM    592  N   GLU B 175      15.470  28.508  36.715  1.00  0.00           N  
ATOM    593  CA  GLU B 175      15.986  27.709  35.611  1.00  0.00           C  
ATOM    594  C   GLU B 175      14.823  27.145  34.808  1.00  0.00           C  
ATOM    595  O   GLU B 175      15.010  26.608  33.718  1.00  0.00           O  
ATOM    596  CB  GLU B 175      16.863  26.563  36.121  1.00  0.00           C  
ATOM    597  CG  GLU B 175      18.176  27.008  36.736  1.00  0.00           C  
ATOM    598  CD  GLU B 175      19.270  25.969  36.576  1.00  0.00           C  
ATOM    599  OE1 GLU B 175      19.667  25.700  35.422  1.00  0.00           O  
ATOM    600  OE2 GLU B 175      19.732  25.419  37.599  1.00  0.00           O  
ATOM    601  N   ALA B 176      13.620  27.266  35.360  1.00  0.00           N  
ATOM    602  CA  ALA B 176      12.418  26.790  34.690  1.00  0.00           C  
ATOM    603  C   ALA B 176      11.885  27.925  33.826  1.00  0.00           C  
ATOM    604  O   ALA B 176      11.329  27.697  32.751  1.00  0.00           O  
ATOM    605  CB  ALA B 176      11.373  26.374  35.717  1.00  0.00           C  
ATOM    606  N   VAL B 177      12.063  29.151  34.308  1.00  0.00           N  
ATOM    607  CA  VAL B 177      11.616  30.334  33.585  1.00  0.00           C  
ATOM    608  C   VAL B 177      12.633  30.674  32.500  1.00  0.00           C  
ATOM    609  O   VAL B 177      12.289  31.263  31.474  1.00  0.00           O  
ATOM    610  CB  VAL B 177      11.464  31.544  34.532  1.00  0.00           C  
ATOM    611  CG1 VAL B 177      11.006  32.766  33.751  1.00  0.00           C  
ATOM    612  CG2 VAL B 177      10.466  31.217  35.631  1.00  0.00           C  
ATOM    613  N   THR B 178      13.887  30.297  32.732  1.00  0.00           N  
ATOM    614  CA  THR B 178      14.945  30.554  31.764  1.00  0.00           C  
ATOM    615  C   THR B 178      14.718  29.651  30.558  1.00  0.00           C  
ATOM    616  O   THR B 178      15.226  29.910  29.467  1.00  0.00           O  
ATOM    617  CB  THR B 178      16.341  30.264  32.356  1.00  0.00           C  
ATOM    618  OG1 THR B 178      17.349  30.772  31.474  1.00  0.00           O  
ATOM    619  CG2 THR B 178      16.551  28.767  32.527  1.00  0.00           C  
ATOM    620  N   GLU B 179      13.952  28.584  30.769  1.00  0.00           N  
ATOM    621  CA  GLU B 179      13.636  27.642  29.705  1.00  0.00           C  
ATOM    622  C   GLU B 179      12.422  28.161  28.949  1.00  0.00           C  
ATOM    623  O   GLU B 179      12.265  27.909  27.756  1.00  0.00           O  
ATOM    624  CB  GLU B 179      13.336  26.257  30.282  1.00  0.00           C  
ATOM    625  CG  GLU B 179      14.483  25.646  31.073  1.00  0.00           C  
ATOM    626  CD  GLU B 179      15.749  25.472  30.251  1.00  0.00           C  
ATOM    627  OE1 GLU B 179      16.750  24.971  30.806  1.00  0.00           O  
ATOM    628  OE2 GLU B 179      15.747  25.832  29.055  1.00  0.00           O  
ATOM    629  N   ALA B 180      11.562  28.887  29.656  1.00  0.00           N  
ATOM    630  CA  ALA B 180      10.369  29.461  29.047  1.00  0.00           C  
ATOM    631  C   ALA B 180      10.821  30.517  28.047  1.00  0.00           C  
ATOM    632  O   ALA B 180      10.026  31.032  27.261  1.00  0.00           O  
ATOM    633  CB  ALA B 180       9.484  30.090  30.115  1.00  0.00           C  
ATOM    634  N   VAL B 181      12.113  30.830  28.092  1.00  0.00           N  
ATOM    635  CA  VAL B 181      12.709  31.816  27.200  1.00  0.00           C  
ATOM    636  C   VAL B 181      13.682  31.125  26.250  1.00  0.00           C  
ATOM    637  O   VAL B 181      13.679  31.385  25.047  1.00  0.00           O  
ATOM    638  CB  VAL B 181      13.472  32.895  27.997  1.00  0.00           C  
ATOM    639  CG1 VAL B 181      14.055  33.929  27.048  1.00  0.00           C  
ATOM    640  CG2 VAL B 181      12.540  33.556  28.999  1.00  0.00           C  
ATOM    641  N   ARG B 182      14.514  30.244  26.799  1.00  0.00           N  
ATOM    642  CA  ARG B 182      15.489  29.510  26.000  1.00  0.00           C  
ATOM    643  C   ARG B 182      14.758  28.647  24.980  1.00  0.00           C  
ATOM    644  O   ARG B 182      15.176  28.544  23.826  1.00  0.00           O  
ATOM    645  CB  ARG B 182      16.366  28.638  26.907  1.00  0.00           C  
ATOM    646  CG  ARG B 182      17.490  27.889  26.194  1.00  0.00           C  
ATOM    647  CD  ARG B 182      16.993  26.619  25.517  1.00  0.00           C  
ATOM    648  NE  ARG B 182      18.070  25.898  24.845  1.00  0.00           N  
ATOM    649  CZ  ARG B 182      17.929  24.709  24.267  1.00  0.00           C  
ATOM    650  NH1 ARG B 182      18.965  24.128  23.678  1.00  0.00           N  
ATOM    651  NH2 ARG B 182      16.752  24.098  24.281  1.00  0.00           N  
ATOM    652  N   ALA B 183      13.663  28.028  25.410  1.00  0.00           N  
ATOM    653  CA  ALA B 183      12.868  27.188  24.524  1.00  0.00           C  
ATOM    654  C   ALA B 183      12.222  28.079  23.471  1.00  0.00           C  
ATOM    655  O   ALA B 183      11.665  27.593  22.486  1.00  0.00           O  
ATOM    656  CB  ALA B 183      11.798  26.447  25.315  1.00  0.00           C  
ATOM    657  N   LEU B 184      12.300  29.388  23.693  1.00  0.00           N  
ATOM    658  CA  LEU B 184      11.739  30.362  22.766  1.00  0.00           C  
ATOM    659  C   LEU B 184      12.805  31.302  22.210  1.00  0.00           C  
ATOM    660  O   LEU B 184      12.833  32.491  22.532  1.00  0.00           O  
ATOM    661  CB  LEU B 184      10.632  31.178  23.443  1.00  0.00           C  
ATOM    662  CG  LEU B 184       9.245  30.536  23.539  1.00  0.00           C  
ATOM    663  CD1 LEU B 184       9.299  29.294  24.413  1.00  0.00           C  
ATOM    664  CD2 LEU B 184       8.262  31.545  24.108  1.00  0.00           C  
ATOM    665  N   VAL B 185      13.685  30.751  21.381  1.00  0.00           N  
ATOM    666  CA  VAL B 185      14.750  31.515  20.739  1.00  0.00           C  
ATOM    667  C   VAL B 185      14.742  31.092  19.276  1.00  0.00           C  
ATOM    668  O   VAL B 185      15.245  31.795  18.398  1.00  0.00           O  
ATOM    669  CB  VAL B 185      16.131  31.202  21.356  1.00  0.00           C  
ATOM    670  CG1 VAL B 185      17.222  31.960  20.611  1.00  0.00           C  
ATOM    671  CG2 VAL B 185      16.140  31.584  22.828  1.00  0.00           C  
ATOM    672  N   VAL B 186      14.149  29.927  19.035  1.00  0.00           N  
ATOM    673  CA  VAL B 186      14.027  29.365  17.698  1.00  0.00           C  
ATOM    674  C   VAL B 186      12.600  28.857  17.512  1.00  0.00           C  
ATOM    675  O   VAL B 186      12.361  27.881  16.801  1.00  0.00           O  
ATOM    676  CB  VAL B 186      15.018  28.199  17.487  1.00  0.00           C  
ATOM    677  CG1 VAL B 186      16.442  28.729  17.472  1.00  0.00           C  
ATOM    678  CG2 VAL B 186      14.852  27.167  18.592  1.00  0.00           C  
ATOM    679  N   ASN B 195      11.659  29.529  18.170  1.00  0.00           N  
ATOM    680  CA  ASN B 195      10.242  29.180  18.099  1.00  0.00           C  
ATOM    681  C   ASN B 195       9.410  30.460  18.162  1.00  0.00           C  
ATOM    682  O   ASN B 195       9.386  31.141  19.188  1.00  0.00           O  
ATOM    683  CB  ASN B 195       9.860  28.262  19.264  1.00  0.00           C  
ATOM    684  CG  ASN B 195      10.662  26.975  19.285  1.00  0.00           C  
ATOM    685  OD1 ASN B 195      11.883  26.991  19.439  1.00  0.00           O  
ATOM    686  ND2 ASN B 195       9.976  25.849  19.131  1.00  0.00           N  
ATOM    687  N   GLN B 196       8.730  30.782  17.064  1.00  0.00           N  
ATOM    688  CA  GLN B 196       7.908  31.989  16.987  1.00  0.00           C  
ATOM    689  C   GLN B 196       8.714  33.228  17.360  1.00  0.00           C  
ATOM    690  O   GLN B 196       8.153  34.242  17.778  1.00  0.00           O  
ATOM    691  CB  GLN B 196       6.695  31.883  17.915  1.00  0.00           C  
ATOM    692  CG  GLN B 196       5.591  30.973  17.414  1.00  0.00           C  
ATOM    693  CD  GLN B 196       4.370  30.996  18.314  1.00  0.00           C  
ATOM    694  OE1 GLN B 196       3.768  32.048  18.534  1.00  0.00           O  
ATOM    695  NE2 GLN B 196       3.999  29.835  18.841  1.00  0.00           N  
ATOM    696  N   ASP B 197      10.030  33.143  17.202  1.00  0.00           N  
ATOM    697  CA  ASP B 197      10.914  34.252  17.534  1.00  0.00           C  
ATOM    698  C   ASP B 197      11.191  35.171  16.352  1.00  0.00           C  
ATOM    699  O   ASP B 197      12.332  35.560  16.104  1.00  0.00           O  
ATOM    700  CB  ASP B 197      12.226  33.711  18.102  1.00  0.00           C  
ATOM    701  CG  ASP B 197      12.044  33.070  19.462  1.00  0.00           C  
ATOM    702  OD1 ASP B 197      11.844  33.812  20.447  1.00  0.00           O  
ATOM    703  OD2 ASP B 197      12.084  31.826  19.543  1.00  0.00           O  
ATOM    704  N   ASN B 198      10.132  35.512  15.625  1.00  0.00           N  
ATOM    705  CA  ASN B 198      10.240  36.405  14.479  1.00  0.00           C  
ATOM    706  C   ASN B 198      10.284  37.816  15.053  1.00  0.00           C  
ATOM    707  O   ASN B 198      11.283  38.526  14.940  1.00  0.00           O  
ATOM    708  CB  ASN B 198       9.011  36.262  13.579  1.00  0.00           C  
ATOM    709  CG  ASN B 198       8.706  34.819  13.229  1.00  0.00           C  
ATOM    710  OD1 ASN B 198       8.526  33.978  14.110  1.00  0.00           O  
ATOM    711  ND2 ASN B 198       8.639  34.525  11.935  1.00  0.00           N  
ATOM    712  N   SER B 199       9.175  38.194  15.679  1.00  0.00           N  
ATOM    713  CA  SER B 199       9.004  39.496  16.310  1.00  0.00           C  
ATOM    714  C   SER B 199       7.736  39.378  17.147  1.00  0.00           C  
ATOM    715  O   SER B 199       7.184  40.373  17.619  1.00  0.00           O  
ATOM    716  CB  SER B 199       8.826  40.589  15.253  1.00  0.00           C  
ATOM    717  OG  SER B 199       9.958  40.678  14.405  1.00  0.00           O  
ATOM    718  N   GLN B 200       7.289  38.137  17.320  1.00  0.00           N  
ATOM    719  CA  GLN B 200       6.079  37.832  18.074  1.00  0.00           C  
ATOM    720  C   GLN B 200       6.350  37.699  19.571  1.00  0.00           C  
ATOM    721  O   GLN B 200       5.669  38.314  20.392  1.00  0.00           O  
ATOM    722  CB  GLN B 200       5.464  36.527  17.556  1.00  0.00           C  
ATOM    723  CG  GLN B 200       5.518  36.358  16.041  1.00  0.00           C  
ATOM    724  CD  GLN B 200       4.812  37.472  15.294  1.00  0.00           C  
ATOM    725  OE1 GLN B 200       3.610  37.683  15.459  1.00  0.00           O  
ATOM    726  NE2 GLN B 200       5.558  38.193  14.464  1.00  0.00           N  
ATOM    727  N   VAL B 201       7.346  36.888  19.916  1.00  0.00           N  
ATOM    728  CA  VAL B 201       7.712  36.649  21.310  1.00  0.00           C  
ATOM    729  C   VAL B 201       7.952  37.932  22.103  1.00  0.00           C  
ATOM    730  O   VAL B 201       7.670  37.989  23.301  1.00  0.00           O  
ATOM    731  CB  VAL B 201       8.986  35.772  21.408  1.00  0.00           C  
ATOM    732  CG1 VAL B 201       9.329  35.505  22.867  1.00  0.00           C  
ATOM    733  CG2 VAL B 201       8.775  34.463  20.668  1.00  0.00           C  
ATOM    734  N   GLN B 202       8.465  38.958  21.434  1.00  0.00           N  
ATOM    735  CA  GLN B 202       8.760  40.227  22.091  1.00  0.00           C  
ATOM    736  C   GLN B 202       7.539  40.863  22.757  1.00  0.00           C  
ATOM    737  O   GLN B 202       7.681  41.770  23.578  1.00  0.00           O  
ATOM    738  CB  GLN B 202       9.382  41.203  21.083  1.00  0.00           C  
ATOM    739  CG  GLN B 202      10.073  42.409  21.714  1.00  0.00           C  
ATOM    740  CD  GLN B 202       9.113  43.525  22.085  1.00  0.00           C  
ATOM    741  OE1 GLN B 202       9.460  44.430  22.845  1.00  0.00           O  
ATOM    742  NE2 GLN B 202       7.904  43.475  21.537  1.00  0.00           N  
ATOM    743  N   GLN B 203       6.344  40.387  22.420  1.00  0.00           N  
ATOM    744  CA  GLN B 203       5.130  40.945  23.009  1.00  0.00           C  
ATOM    745  C   GLN B 203       4.002  39.926  23.162  1.00  0.00           C  
ATOM    746  O   GLN B 203       2.853  40.297  23.406  1.00  0.00           O  
ATOM    747  CB  GLN B 203       4.640  42.127  22.168  1.00  0.00           C  
ATOM    748  CG  GLN B 203       4.299  43.369  22.979  1.00  0.00           C  
ATOM    749  CD  GLN B 203       3.234  43.114  24.027  1.00  0.00           C  
ATOM    750  OE1 GLN B 203       2.103  42.752  23.705  1.00  0.00           O  
ATOM    751  NE2 GLN B 203       3.593  43.302  25.291  1.00  0.00           N  
ATOM    752  N   ASP B 205       4.328  38.645  23.022  1.00  0.00           N  
ATOM    753  CA  ASP B 205       3.328  37.588  23.152  1.00  0.00           C  
ATOM    754  C   ASP B 205       2.671  37.600  24.531  1.00  0.00           C  
ATOM    755  O   ASP B 205       3.160  38.250  25.455  1.00  0.00           O  
ATOM    756  CB  ASP B 205       3.968  36.219  22.899  1.00  0.00           C  
ATOM    757  CG  ASP B 205       3.558  35.622  21.566  1.00  0.00           C  
ATOM    758  OD1 ASP B 205       3.841  36.242  20.520  1.00  0.00           O  
ATOM    759  OD2 ASP B 205       2.949  34.531  21.567  1.00  0.00           O  
ATOM    760  N   PRO B 206       1.544  36.883  24.684  1.00  0.00           N  
ATOM    761  CA  PRO B 206       0.827  36.820  25.961  1.00  0.00           C  
ATOM    762  C   PRO B 206       1.712  36.333  27.104  1.00  0.00           C  
ATOM    763  O   PRO B 206       1.433  36.593  28.276  1.00  0.00           O  
ATOM    764  CB  PRO B 206      -0.313  35.849  25.666  1.00  0.00           C  
ATOM    765  CG  PRO B 206      -0.591  36.099  24.220  1.00  0.00           C  
ATOM    766  CD  PRO B 206       0.800  36.161  23.636  1.00  0.00           C  
ATOM    767  N   GLN B 207       2.781  35.625  26.755  1.00  0.00           N  
ATOM    768  CA  GLN B 207       3.701  35.093  27.750  1.00  0.00           C  
ATOM    769  C   GLN B 207       4.909  35.999  27.959  1.00  0.00           C  
ATOM    770  O   GLN B 207       5.957  35.553  28.427  1.00  0.00           O  
ATOM    771  CB  GLN B 207       4.150  33.688  27.344  1.00  0.00           C  
ATOM    772  CG  GLN B 207       2.987  32.733  27.127  1.00  0.00           C  
ATOM    773  CD  GLN B 207       2.123  32.573  28.365  1.00  0.00           C  
ATOM    774  OE1 GLN B 207       2.490  31.868  29.305  1.00  0.00           O  
ATOM    775  NE2 GLN B 207       0.973  33.238  28.375  1.00  0.00           N  
ATOM    776  N   TYR B 208       4.758  37.270  27.601  1.00  0.00           N  
ATOM    777  CA  TYR B 208       5.826  38.246  27.781  1.00  0.00           C  
ATOM    778  C   TYR B 208       5.812  38.577  29.267  1.00  0.00           C  
ATOM    779  O   TYR B 208       6.799  38.380  29.972  1.00  0.00           O  
ATOM    780  CB  TYR B 208       5.543  39.513  26.968  1.00  0.00           C  
ATOM    781  CG  TYR B 208       6.633  40.566  27.041  1.00  0.00           C  
ATOM    782  CD1 TYR B 208       6.395  41.870  26.609  1.00  0.00           C  
ATOM    783  CD2 TYR B 208       7.904  40.257  27.529  1.00  0.00           C  
ATOM    784  CE1 TYR B 208       7.393  42.842  26.662  1.00  0.00           C  
ATOM    785  CE2 TYR B 208       8.909  41.221  27.585  1.00  0.00           C  
ATOM    786  CZ  TYR B 208       8.647  42.510  27.151  1.00  0.00           C  
ATOM    787  OH  TYR B 208       9.635  43.466  27.205  1.00  0.00           O  
ATOM    788  N   GLN B 209       4.675  39.083  29.731  1.00  0.00           N  
ATOM    789  CA  GLN B 209       4.497  39.418  31.135  1.00  0.00           C  
ATOM    790  C   GLN B 209       3.866  38.195  31.791  1.00  0.00           C  
ATOM    791  O   GLN B 209       3.157  37.434  31.132  1.00  0.00           O  
ATOM    792  CB  GLN B 209       3.572  40.630  31.283  1.00  0.00           C  
ATOM    793  CG  GLN B 209       3.300  41.038  32.725  1.00  0.00           C  
ATOM    794  CD  GLN B 209       2.391  42.251  32.834  1.00  0.00           C  
ATOM    795  OE1 GLN B 209       2.047  42.686  33.933  1.00  0.00           O  
ATOM    796  NE2 GLN B 209       1.998  42.802  31.691  1.00  0.00           N  
ATOM    797  N   SER B 210       4.136  38.009  33.081  1.00  0.00           N  
ATOM    798  CA  SER B 210       3.608  36.879  33.843  1.00  0.00           C  
ATOM    799  C   SER B 210       4.439  35.614  33.634  1.00  0.00           C  
ATOM    800  O   SER B 210       4.354  34.673  34.423  1.00  0.00           O  
ATOM    801  CB  SER B 210       2.147  36.602  33.464  1.00  0.00           C  
ATOM    802  OG  SER B 210       1.336  37.744  33.682  1.00  0.00           O  
ATOM    803  N   LEU B 211       5.236  35.592  32.568  1.00  0.00           N  
ATOM    804  CA  LEU B 211       6.084  34.440  32.270  1.00  0.00           C  
ATOM    805  C   LEU B 211       7.517  34.855  31.951  1.00  0.00           C  
ATOM    806  O   LEU B 211       8.314  34.054  31.463  1.00  0.00           O  
ATOM    807  CB  LEU B 211       5.509  33.630  31.102  1.00  0.00           C  
ATOM    808  CG  LEU B 211       4.266  32.771  31.368  1.00  0.00           C  
ATOM    809  CD1 LEU B 211       4.539  31.829  32.534  1.00  0.00           C  
ATOM    810  CD2 LEU B 211       3.064  33.655  31.664  1.00  0.00           C  
ATOM    811  N   ARG B 212       7.831  36.115  32.229  1.00  0.00           N  
ATOM    812  CA  ARG B 212       9.163  36.661  32.000  1.00  0.00           C  
ATOM    813  C   ARG B 212       9.407  37.744  33.042  1.00  0.00           C  
ATOM    814  O   ARG B 212      10.545  38.007  33.432  1.00  0.00           O  
ATOM    815  CB  ARG B 212       9.270  37.240  30.583  1.00  0.00           C  
ATOM    816  CG  ARG B 212      10.566  37.991  30.289  1.00  0.00           C  
ATOM    817  CD  ARG B 212      10.508  39.427  30.797  1.00  0.00           C  
ATOM    818  NE  ARG B 212      11.792  40.115  30.680  1.00  0.00           N  
ATOM    819  CZ  ARG B 212      12.413  40.359  29.531  1.00  0.00           C  
ATOM    820  NH1 ARG B 212      13.579  40.992  29.530  1.00  0.00           N  
ATOM    821  NH2 ARG B 212      11.872  39.974  28.383  1.00  0.00           N  
ATOM    822  N   ALA B 213       8.322  38.367  33.490  1.00  0.00           N  
ATOM    823  CA  ALA B 213       8.398  39.410  34.502  1.00  0.00           C  
ATOM    824  C   ALA B 213       8.534  38.738  35.861  1.00  0.00           C  
ATOM    825  O   ALA B 213       8.963  39.356  36.835  1.00  0.00           O  
ATOM    826  CB  ALA B 213       7.143  40.270  34.463  1.00  0.00           C  
ATOM    827  N   ARG B 214       8.161  37.463  35.916  1.00  0.00           N  
ATOM    828  CA  ARG B 214       8.247  36.689  37.147  1.00  0.00           C  
ATOM    829  C   ARG B 214       9.648  36.089  37.203  1.00  0.00           C  
ATOM    830  O   ARG B 214       9.972  35.302  38.090  1.00  0.00           O  
ATOM    831  CB  ARG B 214       7.187  35.583  37.148  1.00  0.00           C  
ATOM    832  CG  ARG B 214       6.617  35.244  38.524  1.00  0.00           C  
ATOM    833  CD  ARG B 214       7.605  34.489  39.399  1.00  0.00           C  
ATOM    834  NE  ARG B 214       7.081  34.274  40.745  1.00  0.00           N  
ATOM    835  CZ  ARG B 214       7.698  33.567  41.686  1.00  0.00           C  
ATOM    836  NH1 ARG B 214       7.146  33.428  42.884  1.00  0.00           N  
ATOM    837  NH2 ARG B 214       8.865  32.992  41.431  1.00  0.00           N  
ATOM    838  N   GLY B 215      10.474  36.471  36.233  1.00  0.00           N  
ATOM    839  CA  GLY B 215      11.839  35.985  36.177  1.00  0.00           C  
ATOM    840  C   GLY B 215      12.763  36.979  36.853  1.00  0.00           C  
ATOM    841  O   GLY B 215      13.809  36.612  37.387  1.00  0.00           O  
ATOM    842  N   ARG B 216      12.372  38.249  36.820  1.00  0.00           N  
ATOM    843  CA  ARG B 216      13.153  39.305  37.446  1.00  0.00           C  
ATOM    844  C   ARG B 216      12.670  39.497  38.877  1.00  0.00           C  
ATOM    845  O   ARG B 216      13.336  40.135  39.693  1.00  0.00           O  
ATOM    846  CB  ARG B 216      13.028  40.608  36.646  1.00  0.00           C  
ATOM    847  CG  ARG B 216      11.609  41.005  36.260  1.00  0.00           C  
ATOM    848  CD  ARG B 216      10.816  41.546  37.438  1.00  0.00           C  
ATOM    849  NE  ARG B 216       9.497  42.025  37.029  1.00  0.00           N  
ATOM    850  CZ  ARG B 216       9.295  43.022  36.171  1.00  0.00           C  
ATOM    851  NH1 ARG B 216       8.059  43.389  35.858  1.00  0.00           N  
ATOM    852  NH2 ARG B 216      10.326  43.654  35.627  1.00  0.00           N  
ATOM    853  N   GLU B 217      11.503  38.934  39.172  1.00  0.00           N  
ATOM    854  CA  GLU B 217      10.931  39.011  40.509  1.00  0.00           C  
ATOM    855  C   GLU B 217      11.657  37.980  41.364  1.00  0.00           C  
ATOM    856  O   GLU B 217      11.869  38.181  42.560  1.00  0.00           O  
ATOM    857  CB  GLU B 217       9.433  38.699  40.463  1.00  0.00           C  
ATOM    858  CG  GLU B 217       8.740  38.723  41.817  1.00  0.00           C  
ATOM    859  CD  GLU B 217       8.928  40.038  42.548  1.00  0.00           C  
ATOM    860  OE1 GLU B 217       8.645  41.098  41.951  1.00  0.00           O  
ATOM    861  OE2 GLU B 217       9.353  40.011  43.722  1.00  0.00           O  
ATOM    862  N   ILE B 218      12.039  36.874  40.731  1.00  0.00           N  
ATOM    863  CA  ILE B 218      12.761  35.805  41.409  1.00  0.00           C  
ATOM    864  C   ILE B 218      14.172  36.283  41.723  1.00  0.00           C  
ATOM    865  O   ILE B 218      14.702  36.025  42.803  1.00  0.00           O  
ATOM    866  CB  ILE B 218      12.856  34.541  40.524  1.00  0.00           C  
ATOM    867  CG1 ILE B 218      11.461  33.957  40.298  1.00  0.00           C  
ATOM    868  CG2 ILE B 218      13.773  33.515  41.176  1.00  0.00           C  
ATOM    869  CD1 ILE B 218      11.444  32.719  39.421  1.00  0.00           C  
ATOM    870  N   ARG B 219      14.775  36.980  40.765  1.00  0.00           N  
ATOM    871  CA  ARG B 219      16.124  37.504  40.933  1.00  0.00           C  
ATOM    872  C   ARG B 219      16.107  38.515  42.073  1.00  0.00           C  
ATOM    873  O   ARG B 219      17.012  38.545  42.905  1.00  0.00           O  
ATOM    874  CB  ARG B 219      16.591  38.186  39.645  1.00  0.00           C  
ATOM    875  CG  ARG B 219      18.101  38.299  39.509  1.00  0.00           C  
ATOM    876  CD  ARG B 219      18.482  39.197  38.340  1.00  0.00           C  
ATOM    877  NE  ARG B 219      19.860  38.987  37.903  1.00  0.00           N  
ATOM    878  CZ  ARG B 219      20.278  37.908  37.248  1.00  0.00           C  
ATOM    879  NH1 ARG B 219      21.550  37.797  36.890  1.00  0.00           N  
ATOM    880  NH2 ARG B 219      19.422  36.941  36.942  1.00  0.00           N  
ATOM    881  N   LYS B 220      15.065  39.340  42.104  1.00  0.00           N  
ATOM    882  CA  LYS B 220      14.918  40.353  43.141  1.00  0.00           C  
ATOM    883  C   LYS B 220      14.809  39.713  44.521  1.00  0.00           C  
ATOM    884  O   LYS B 220      15.402  40.196  45.487  1.00  0.00           O  
ATOM    885  CB  LYS B 220      13.681  41.215  42.866  1.00  0.00           C  
ATOM    886  CG  LYS B 220      13.268  42.111  44.027  1.00  0.00           C  
ATOM    887  CD  LYS B 220      14.415  42.989  44.505  1.00  0.00           C  
ATOM    888  CE  LYS B 220      14.019  43.776  45.747  1.00  0.00           C  
ATOM    889  NZ  LYS B 220      15.159  44.548  46.317  1.00  0.00           N  
ATOM    890  N   GLN B 221      14.046  38.628  44.611  1.00  0.00           N  
ATOM    891  CA  GLN B 221      13.873  37.926  45.876  1.00  0.00           C  
ATOM    892  C   GLN B 221      15.160  37.241  46.318  1.00  0.00           C  
ATOM    893  O   GLN B 221      15.584  37.386  47.464  1.00  0.00           O  
ATOM    894  CB  GLN B 221      12.755  36.888  45.763  1.00  0.00           C  
ATOM    895  CG  GLN B 221      11.356  37.470  45.857  1.00  0.00           C  
ATOM    896  CD  GLN B 221      10.278  36.414  45.710  1.00  0.00           C  
ATOM    897  OE1 GLN B 221      10.310  35.380  46.380  1.00  0.00           O  
ATOM    898  NE2 GLN B 221       9.312  36.672  44.836  1.00  0.00           N  
ATOM    899  N   LEU B 222      15.779  36.495  45.409  1.00  0.00           N  
ATOM    900  CA  LEU B 222      17.015  35.792  45.723  1.00  0.00           C  
ATOM    901  C   LEU B 222      18.124  36.737  46.171  1.00  0.00           C  
ATOM    902  O   LEU B 222      18.953  36.376  47.006  1.00  0.00           O  
ATOM    903  CB  LEU B 222      17.487  34.973  44.518  1.00  0.00           C  
ATOM    904  CG  LEU B 222      16.687  33.703  44.212  1.00  0.00           C  
ATOM    905  CD1 LEU B 222      17.254  33.026  42.971  1.00  0.00           C  
ATOM    906  CD2 LEU B 222      16.745  32.759  45.406  1.00  0.00           C  
ATOM    907  N   THR B 223      18.146  37.945  45.616  1.00  0.00           N  
ATOM    908  CA  THR B 223      19.166  38.916  45.993  1.00  0.00           C  
ATOM    909  C   THR B 223      18.958  39.352  47.440  1.00  0.00           C  
ATOM    910  O   THR B 223      19.885  39.830  48.092  1.00  0.00           O  
ATOM    911  CB  THR B 223      19.133  40.158  45.078  1.00  0.00           C  
ATOM    912  OG1 THR B 223      17.819  40.728  45.085  1.00  0.00           O  
ATOM    913  CG2 THR B 223      19.515  39.777  43.657  1.00  0.00           C  
ATOM    914  N   LEU B 224      17.736  39.182  47.935  1.00  0.00           N  
ATOM    915  CA  LEU B 224      17.405  39.542  49.308  1.00  0.00           C  
ATOM    916  C   LEU B 224      17.534  38.339  50.235  1.00  0.00           C  
ATOM    917  O   LEU B 224      17.954  38.475  51.384  1.00  0.00           O  
ATOM    918  CB  LEU B 224      15.978  40.089  49.394  1.00  0.00           C  
ATOM    919  CG  LEU B 224      15.700  41.460  48.782  1.00  0.00           C  
ATOM    920  CD1 LEU B 224      14.230  41.807  48.962  1.00  0.00           C  
ATOM    921  CD2 LEU B 224      16.580  42.506  49.449  1.00  0.00           C  
ATOM    922  N   LEU B 225      17.176  37.161  49.731  1.00  0.00           N  
ATOM    923  CA  LEU B 225      17.241  35.937  50.523  1.00  0.00           C  
ATOM    924  C   LEU B 225      18.661  35.451  50.787  1.00  0.00           C  
ATOM    925  O   LEU B 225      18.945  34.930  51.863  1.00  0.00           O  
ATOM    926  CB  LEU B 225      16.429  34.825  49.851  1.00  0.00           C  
ATOM    927  CG  LEU B 225      14.921  35.080  49.757  1.00  0.00           C  
ATOM    928  CD1 LEU B 225      14.234  33.880  49.127  1.00  0.00           C  
ATOM    929  CD2 LEU B 225      14.354  35.344  51.144  1.00  0.00           C  
ATOM    930  N   TYR B 226      19.554  35.612  49.813  1.00  0.00           N  
ATOM    931  CA  TYR B 226      20.934  35.179  50.006  1.00  0.00           C  
ATOM    932  C   TYR B 226      21.548  35.883  51.220  1.00  0.00           C  
ATOM    933  O   TYR B 226      22.154  35.236  52.072  1.00  0.00           O  
ATOM    934  CB  TYR B 226      21.765  35.446  48.744  1.00  0.00           C  
ATOM    935  CG  TYR B 226      21.498  34.471  47.616  1.00  0.00           C  
ATOM    936  CD1 TYR B 226      21.483  34.899  46.287  1.00  0.00           C  
ATOM    937  CD2 TYR B 226      21.265  33.119  47.874  1.00  0.00           C  
ATOM    938  CE1 TYR B 226      21.239  34.004  45.243  1.00  0.00           C  
ATOM    939  CE2 TYR B 226      21.024  32.217  46.838  1.00  0.00           C  
ATOM    940  CZ  TYR B 226      21.011  32.667  45.528  1.00  0.00           C  
ATOM    941  OH  TYR B 226      20.764  31.782  44.504  1.00  0.00           O  
ATOM    942  N   PRO B 227      21.403  37.219  51.314  1.00  0.00           N  
ATOM    943  CA  PRO B 227      21.967  37.936  52.465  1.00  0.00           C  
ATOM    944  C   PRO B 227      21.298  37.490  53.768  1.00  0.00           C  
ATOM    945  O   PRO B 227      21.950  37.375  54.810  1.00  0.00           O  
ATOM    946  CB  PRO B 227      21.666  39.399  52.142  1.00  0.00           C  
ATOM    947  CG  PRO B 227      21.702  39.423  50.647  1.00  0.00           C  
ATOM    948  CD  PRO B 227      20.947  38.169  50.283  1.00  0.00           C  
ATOM    949  N   LYS B 228      19.991  37.246  53.699  1.00  0.00           N  
ATOM    950  CA  LYS B 228      19.228  36.805  54.863  1.00  0.00           C  
ATOM    951  C   LYS B 228      19.752  35.449  55.336  1.00  0.00           C  
ATOM    952  O   LYS B 228      19.888  35.217  56.536  1.00  0.00           O  
ATOM    953  CB  LYS B 228      17.736  36.708  54.517  1.00  0.00           C  
ATOM    954  CG  LYS B 228      16.853  36.196  55.650  1.00  0.00           C  
ATOM    955  CD  LYS B 228      16.906  37.104  56.873  1.00  0.00           C  
ATOM    956  CE  LYS B 228      16.039  36.557  57.995  1.00  0.00           C  
ATOM    957  NZ  LYS B 228      16.031  37.438  59.197  1.00  0.00           N  
ATOM    958  N   GLU B 229      20.049  34.559  54.393  1.00  0.00           N  
ATOM    959  CA  GLU B 229      20.578  33.243  54.736  1.00  0.00           C  
ATOM    960  C   GLU B 229      21.898  33.398  55.488  1.00  0.00           C  
ATOM    961  O   GLU B 229      22.127  32.744  56.506  1.00  0.00           O  
ATOM    962  CB  GLU B 229      20.799  32.403  53.472  1.00  0.00           C  
ATOM    963  CG  GLU B 229      21.648  31.156  53.696  1.00  0.00           C  
ATOM    964  CD  GLU B 229      21.862  30.347  52.427  1.00  0.00           C  
ATOM    965  OE1 GLU B 229      22.056  30.958  51.357  1.00  0.00           O  
ATOM    966  OE2 GLU B 229      21.852  29.099  52.502  1.00  0.00           O  
ATOM    967  N   ALA B 230      22.766  34.269  54.981  1.00  0.00           N  
ATOM    968  CA  ALA B 230      24.056  34.504  55.620  1.00  0.00           C  
ATOM    969  C   ALA B 230      23.871  35.030  57.041  1.00  0.00           C  
ATOM    970  O   ALA B 230      24.575  34.620  57.967  1.00  0.00           O  
ATOM    971  CB  ALA B 230      24.875  35.493  54.794  1.00  0.00           C  
ATOM    972  N   GLN B 231      22.916  35.939  57.212  1.00  0.00           N  
ATOM    973  CA  GLN B 231      22.644  36.515  58.522  1.00  0.00           C  
ATOM    974  C   GLN B 231      22.121  35.449  59.483  1.00  0.00           C  
ATOM    975  O   GLN B 231      22.582  35.342  60.621  1.00  0.00           O  
ATOM    976  CB  GLN B 231      21.626  37.657  58.387  1.00  0.00           C  
ATOM    977  CG  GLN B 231      21.183  38.286  59.709  1.00  0.00           C  
ATOM    978  CD  GLN B 231      20.120  37.471  60.427  1.00  0.00           C  
ATOM    979  OE1 GLN B 231      19.046  37.207  59.880  1.00  0.00           O  
ATOM    980  NE2 GLN B 231      20.412  37.073  61.662  1.00  0.00           N  
ATOM    981  N   LEU B 232      21.162  34.657  59.016  1.00  0.00           N  
ATOM    982  CA  LEU B 232      20.577  33.601  59.836  1.00  0.00           C  
ATOM    983  C   LEU B 232      21.645  32.578  60.215  1.00  0.00           C  
ATOM    984  O   LEU B 232      21.701  32.103  61.352  1.00  0.00           O  
ATOM    985  CB  LEU B 232      19.447  32.922  59.059  1.00  0.00           C  
ATOM    986  CG  LEU B 232      18.073  32.733  59.704  1.00  0.00           C  
ATOM    987  CD1 LEU B 232      17.656  33.966  60.494  1.00  0.00           C  
ATOM    988  CD2 LEU B 232      17.074  32.436  58.596  1.00  0.00           C  
ATOM    989  N   GLU B 233      22.497  32.245  59.253  1.00  0.00           N  
ATOM    990  CA  GLU B 233      23.558  31.281  59.484  1.00  0.00           C  
ATOM    991  C   GLU B 233      24.512  31.766  60.577  1.00  0.00           C  
ATOM    992  O   GLU B 233      24.872  31.005  61.482  1.00  0.00           O  
ATOM    993  CB  GLU B 233      24.315  31.033  58.182  1.00  0.00           C  
ATOM    994  CG  GLU B 233      25.440  30.038  58.300  1.00  0.00           C  
ATOM    995  CD  GLU B 233      26.090  29.769  56.965  1.00  0.00           C  
ATOM    996  OE1 GLU B 233      25.536  28.971  56.177  1.00  0.00           O  
ATOM    997  OE2 GLU B 233      27.147  30.373  56.700  1.00  0.00           O  
ATOM    998  N   GLU B 234      24.920  33.030  60.508  1.00  0.00           N  
ATOM    999  CA  GLU B 234      25.819  33.558  61.524  1.00  0.00           C  
ATOM   1000  C   GLU B 234      25.109  33.589  62.873  1.00  0.00           C  
ATOM   1001  O   GLU B 234      25.693  33.252  63.904  1.00  0.00           O  
ATOM   1002  CB  GLU B 234      26.303  34.960  61.158  1.00  0.00           C  
ATOM   1003  CG  GLU B 234      27.295  35.511  62.169  1.00  0.00           C  
ATOM   1004  CD  GLU B 234      27.945  36.802  61.723  1.00  0.00           C  
ATOM   1005  OE1 GLU B 234      28.851  37.282  62.437  1.00  0.00           O  
ATOM   1006  OE2 GLU B 234      27.554  37.335  60.667  1.00  0.00           O  
ATOM   1007  N   GLN B 235      23.842  33.991  62.864  1.00  0.00           N  
ATOM   1008  CA  GLN B 235      23.047  34.048  64.088  1.00  0.00           C  
ATOM   1009  C   GLN B 235      23.059  32.683  64.775  1.00  0.00           C  
ATOM   1010  O   GLN B 235      23.225  32.583  65.994  1.00  0.00           O  
ATOM   1011  CB  GLN B 235      21.602  34.439  63.752  1.00  0.00           C  
ATOM   1012  CG  GLN B 235      20.651  34.477  64.939  1.00  0.00           C  
ATOM   1013  CD  GLN B 235      19.239  34.878  64.537  1.00  0.00           C  
ATOM   1014  OE1 GLN B 235      19.028  35.943  63.956  1.00  0.00           O  
ATOM   1015  NE2 GLN B 235      18.265  34.024  64.846  1.00  0.00           N  
ATOM   1016  N   PHE B 236      22.884  31.632  63.984  1.00  0.00           N  
ATOM   1017  CA  PHE B 236      22.861  30.279  64.521  1.00  0.00           C  
ATOM   1018  C   PHE B 236      24.201  29.874  65.115  1.00  0.00           C  
ATOM   1019  O   PHE B 236      24.285  29.501  66.282  1.00  0.00           O  
ATOM   1020  CB  PHE B 236      22.467  29.274  63.431  1.00  0.00           C  
ATOM   1021  CG  PHE B 236      22.661  27.834  63.837  1.00  0.00           C  
ATOM   1022  CD1 PHE B 236      23.713  27.082  63.311  1.00  0.00           C  
ATOM   1023  CD2 PHE B 236      21.817  27.244  64.773  1.00  0.00           C  
ATOM   1024  CE1 PHE B 236      23.923  25.760  63.717  1.00  0.00           C  
ATOM   1025  CE2 PHE B 236      22.015  25.923  65.187  1.00  0.00           C  
ATOM   1026  CZ  PHE B 236      23.071  25.181  64.658  1.00  0.00           C  
ATOM   1027  N   TYR B 237      25.255  29.967  64.315  1.00  0.00           N  
ATOM   1028  CA  TYR B 237      26.567  29.552  64.790  1.00  0.00           C  
ATOM   1029  C   TYR B 237      27.124  30.329  65.975  1.00  0.00           C  
ATOM   1030  O   TYR B 237      27.757  29.742  66.848  1.00  0.00           O  
ATOM   1031  CB  TYR B 237      27.555  29.539  63.621  1.00  0.00           C  
ATOM   1032  CG  TYR B 237      27.376  28.312  62.750  1.00  0.00           C  
ATOM   1033  CD1 TYR B 237      27.760  27.052  63.212  1.00  0.00           C  
ATOM   1034  CD2 TYR B 237      26.764  28.395  61.500  1.00  0.00           C  
ATOM   1035  CE1 TYR B 237      27.537  25.908  62.457  1.00  0.00           C  
ATOM   1036  CE2 TYR B 237      26.534  27.251  60.733  1.00  0.00           C  
ATOM   1037  CZ  TYR B 237      26.921  26.011  61.223  1.00  0.00           C  
ATOM   1038  OH  TYR B 237      26.675  24.871  60.499  1.00  0.00           O  
ATOM   1039  N   LEU B 238      26.891  31.636  66.026  1.00  0.00           N  
ATOM   1040  CA  LEU B 238      27.393  32.426  67.148  1.00  0.00           C  
ATOM   1041  C   LEU B 238      26.887  31.860  68.473  1.00  0.00           C  
ATOM   1042  O   LEU B 238      27.601  31.864  69.473  1.00  0.00           O  
ATOM   1043  CB  LEU B 238      26.954  33.887  67.019  1.00  0.00           C  
ATOM   1044  CG  LEU B 238      27.732  34.766  66.039  1.00  0.00           C  
ATOM   1045  CD1 LEU B 238      27.019  36.095  65.869  1.00  0.00           C  
ATOM   1046  CD2 LEU B 238      29.144  34.984  66.557  1.00  0.00           C  
ATOM   1047  N   ARG B 239      25.651  31.369  68.469  1.00  0.00           N  
ATOM   1048  CA  ARG B 239      25.047  30.804  69.670  1.00  0.00           C  
ATOM   1049  C   ARG B 239      25.307  29.302  69.823  1.00  0.00           C  
ATOM   1050  O   ARG B 239      25.755  28.845  70.876  1.00  0.00           O  
ATOM   1051  CB  ARG B 239      23.535  31.046  69.651  1.00  0.00           C  
ATOM   1052  CG  ARG B 239      23.121  32.509  69.582  1.00  0.00           C  
ATOM   1053  CD  ARG B 239      22.734  33.050  70.952  1.00  0.00           C  
ATOM   1054  NE  ARG B 239      23.886  33.260  71.824  1.00  0.00           N  
ATOM   1055  CZ  ARG B 239      23.799  33.666  73.088  1.00  0.00           C  
ATOM   1056  NH1 ARG B 239      24.899  33.837  73.811  1.00  0.00           N  
ATOM   1057  NH2 ARG B 239      22.610  33.894  73.634  1.00  0.00           N  
ATOM   1058  N   ALA B 240      25.025  28.539  68.773  1.00  0.00           N  
ATOM   1059  CA  ALA B 240      25.204  27.090  68.811  1.00  0.00           C  
ATOM   1060  C   ALA B 240      26.623  26.651  69.160  1.00  0.00           C  
ATOM   1061  O   ALA B 240      26.810  25.648  69.847  1.00  0.00           O  
ATOM   1062  CB  ALA B 240      24.784  26.479  67.482  1.00  0.00           C  
ATOM   1063  N   LEU B 241      27.621  27.390  68.689  1.00  0.00           N  
ATOM   1064  CA  LEU B 241      29.006  27.024  68.981  1.00  0.00           C  
ATOM   1065  C   LEU B 241      29.377  27.249  70.441  1.00  0.00           C  
ATOM   1066  O   LEU B 241      30.451  26.835  70.888  1.00  0.00           O  
ATOM   1067  CB  LEU B 241      29.958  27.789  68.060  1.00  0.00           C  
ATOM   1068  CG  LEU B 241      29.867  27.321  66.604  1.00  0.00           C  
ATOM   1069  CD1 LEU B 241      30.706  28.228  65.720  1.00  0.00           C  
ATOM   1070  CD2 LEU B 241      30.338  25.866  66.498  1.00  0.00           C  
ATOM   1071  N   ARG B 242      28.488  27.898  71.188  1.00  0.00           N  
ATOM   1072  CA  ARG B 242      28.734  28.152  72.602  1.00  0.00           C  
ATOM   1073  C   ARG B 242      28.033  27.119  73.478  1.00  0.00           C  
ATOM   1074  O   ARG B 242      28.077  27.194  74.707  1.00  0.00           O  
ATOM   1075  CB  ARG B 242      28.300  29.573  72.971  1.00  0.00           C  
ATOM   1076  CG  ARG B 242      29.250  30.627  72.415  1.00  0.00           C  
ATOM   1077  CD  ARG B 242      28.885  32.035  72.846  1.00  0.00           C  
ATOM   1078  NE  ARG B 242      27.784  32.592  72.067  1.00  0.00           N  
ATOM   1079  CZ  ARG B 242      27.383  33.857  72.149  1.00  0.00           C  
ATOM   1080  NH1 ARG B 242      26.373  34.288  71.403  1.00  0.00           N  
ATOM   1081  NH2 ARG B 242      27.993  34.693  72.981  1.00  0.00           N  
ATOM   1082  N   LEU B 243      27.392  26.154  72.826  1.00  0.00           N  
ATOM   1083  CA  LEU B 243      26.707  25.063  73.510  1.00  0.00           C  
ATOM   1084  C   LEU B 243      27.792  24.058  73.902  1.00  0.00           C  
ATOM   1085  O   LEU B 243      28.758  23.865  73.167  1.00  0.00           O  
ATOM   1086  CB  LEU B 243      25.717  24.401  72.554  1.00  0.00           C  
ATOM   1087  CG  LEU B 243      24.214  24.345  72.849  1.00  0.00           C  
ATOM   1088  CD1 LEU B 243      23.753  25.484  73.744  1.00  0.00           C  
ATOM   1089  CD2 LEU B 243      23.487  24.352  71.517  1.00  0.00           C  
ATOM   1090  N   PRO B 244      27.654  23.414  75.068  1.00  0.00           N  
ATOM   1091  CA  PRO B 244      28.665  22.441  75.488  1.00  0.00           C  
ATOM   1092  C   PRO B 244      28.450  21.062  74.878  1.00  0.00           C  
ATOM   1093  O   PRO B 244      27.447  20.800  74.213  1.00  0.00           O  
ATOM   1094  CB  PRO B 244      28.491  22.411  77.000  1.00  0.00           C  
ATOM   1095  CG  PRO B 244      26.985  22.530  77.127  1.00  0.00           C  
ATOM   1096  CD  PRO B 244      26.673  23.651  76.144  1.00  0.00           C  
ATOM   1097  N   ASN B 245      29.414  20.182  75.118  1.00  0.00           N  
ATOM   1098  CA  ASN B 245      29.352  18.806  74.655  1.00  0.00           C  
ATOM   1099  C   ASN B 245      28.283  18.137  75.519  1.00  0.00           C  
ATOM   1100  O   ASN B 245      27.782  18.740  76.475  1.00  0.00           O  
ATOM   1101  CB  ASN B 245      30.701  18.128  74.921  1.00  0.00           C  
ATOM   1102  CG  ASN B 245      30.857  16.806  74.194  1.00  0.00           C  
ATOM   1103  OD1 ASN B 245      29.907  16.277  73.622  1.00  0.00           O  
ATOM   1104  ND2 ASN B 245      32.070  16.264  74.221  1.00  0.00           N  
ATOM   1105  N   GLN B 246      27.936  16.901  75.185  1.00  0.00           N  
ATOM   1106  CA  GLN B 246      26.972  16.150  75.980  1.00  0.00           C  
ATOM   1107  C   GLN B 246      27.675  15.814  77.295  1.00  0.00           C  
ATOM   1108  O   GLN B 246      28.870  16.078  77.445  1.00  0.00           O  
ATOM   1109  CB  GLN B 246      26.562  14.863  75.264  1.00  0.00           C  
ATOM   1110  CG  GLN B 246      25.685  15.081  74.030  1.00  0.00           C  
ATOM   1111  CD  GLN B 246      26.434  15.718  72.869  1.00  0.00           C  
ATOM   1112  OE1 GLN B 246      27.416  15.167  72.372  1.00  0.00           O  
ATOM   1113  NE2 GLN B 246      25.966  16.881  72.426  1.00  0.00           N  
ATOM   1114  N   THR B 247      26.937  15.230  78.233  1.00  0.00           N  
ATOM   1115  CA  THR B 247      27.481  14.885  79.546  1.00  0.00           C  
ATOM   1116  C   THR B 247      27.328  13.392  79.831  1.00  0.00           C  
ATOM   1117  O   THR B 247      26.243  12.832  79.678  1.00  0.00           O  
ATOM   1118  CB  THR B 247      26.740  15.671  80.661  1.00  0.00           C  
ATOM   1119  OG1 THR B 247      26.764  17.070  80.356  1.00  0.00           O  
ATOM   1120  CG2 THR B 247      27.389  15.437  82.020  1.00  0.00           C  
ATOM   1121  N   HIS B 248      28.413  12.748  80.246  1.00  0.00           N  
ATOM   1122  CA  HIS B 248      28.370  11.325  80.566  1.00  0.00           C  
ATOM   1123  C   HIS B 248      27.357  11.140  81.703  1.00  0.00           C  
ATOM   1124  O   HIS B 248      27.314  11.937  82.633  1.00  0.00           O  
ATOM   1125  CB  HIS B 248      29.765  10.857  81.001  1.00  0.00           C  
ATOM   1126  CG  HIS B 248      29.880   9.379  81.210  1.00  0.00           C  
ATOM   1127  ND1 HIS B 248      29.298   8.728  82.275  1.00  0.00           N  
ATOM   1128  CD2 HIS B 248      30.529   8.427  80.497  1.00  0.00           C  
ATOM   1129  CE1 HIS B 248      29.582   7.439  82.211  1.00  0.00           C  
ATOM   1130  NE2 HIS B 248      30.329   7.230  81.141  1.00  0.00           N  
ATOM   1131  N   PRO B 249      26.529  10.083  81.637  1.00  0.00           N  
ATOM   1132  CA  PRO B 249      25.514   9.798  82.660  1.00  0.00           C  
ATOM   1133  C   PRO B 249      26.009   9.725  84.108  1.00  0.00           C  
ATOM   1134  O   PRO B 249      25.259  10.033  85.036  1.00  0.00           O  
ATOM   1135  CB  PRO B 249      24.931   8.459  82.207  1.00  0.00           C  
ATOM   1136  CG  PRO B 249      25.086   8.500  80.731  1.00  0.00           C  
ATOM   1137  CD  PRO B 249      26.468   9.088  80.552  1.00  0.00           C  
ATOM   1138  N   ASP B 250      27.259   9.318  84.309  1.00  0.00           N  
ATOM   1139  CA  ASP B 250      27.790   9.185  85.664  1.00  0.00           C  
ATOM   1140  C   ASP B 250      28.481  10.409  86.254  1.00  0.00           C  
ATOM   1141  O   ASP B 250      28.944  10.364  87.395  1.00  0.00           O  
ATOM   1142  CB  ASP B 250      28.751   7.992  85.746  1.00  0.00           C  
ATOM   1143  CG  ASP B 250      28.078   6.677  85.416  1.00  0.00           C  
ATOM   1144  OD1 ASP B 250      26.846   6.583  85.584  1.00  0.00           O  
ATOM   1145  OD2 ASP B 250      28.782   5.731  85.002  1.00  0.00           O  
ATOM   1146  N   VAL B 251      28.570  11.493  85.494  1.00  0.00           N  
ATOM   1147  CA  VAL B 251      29.213  12.699  86.007  1.00  0.00           C  
ATOM   1148  C   VAL B 251      28.460  13.232  87.226  1.00  0.00           C  
ATOM   1149  O   VAL B 251      27.239  13.399  87.184  1.00  0.00           O  
ATOM   1150  CB  VAL B 251      29.258  13.806  84.933  1.00  0.00           C  
ATOM   1151  CG1 VAL B 251      29.770  15.106  85.540  1.00  0.00           C  
ATOM   1152  CG2 VAL B 251      30.154  13.364  83.777  1.00  0.00           C  
ATOM   1153  N   PRO B 252      29.180  13.501  88.329  1.00  0.00           N  
ATOM   1154  CA  PRO B 252      28.540  14.019  89.544  1.00  0.00           C  
ATOM   1155  C   PRO B 252      27.915  15.383  89.265  1.00  0.00           C  
ATOM   1156  O   PRO B 252      28.494  16.205  88.559  1.00  0.00           O  
ATOM   1157  CB  PRO B 252      29.698  14.114  90.536  1.00  0.00           C  
ATOM   1158  CG  PRO B 252      30.630  13.033  90.081  1.00  0.00           C  
ATOM   1159  CD  PRO B 252      30.597  13.184  88.579  1.00  0.00           C  
ATOM   1160  N   VAL B 253      26.735  15.628  89.825  1.00  0.00           N  
ATOM   1161  CA  VAL B 253      26.063  16.901  89.599  1.00  0.00           C  
ATOM   1162  C   VAL B 253      26.491  17.985  90.577  1.00  0.00           C  
ATOM   1163  O   VAL B 253      26.538  17.761  91.790  1.00  0.00           O  
ATOM   1164  CB  VAL B 253      24.525  16.743  89.699  1.00  0.00           C  
ATOM   1165  CG1 VAL B 253      23.850  18.102  89.559  1.00  0.00           C  
ATOM   1166  CG2 VAL B 253      24.028  15.788  88.626  1.00  0.00           C  
ATOM   1167  N   GLY B 254      26.824  19.160  90.048  1.00  0.00           N  
ATOM   1168  CA  GLY B 254      27.184  20.256  90.925  1.00  0.00           C  
ATOM   1169  C   GLY B 254      28.485  20.988  90.694  1.00  0.00           C  
ATOM   1170  O   GLY B 254      29.157  20.820  89.672  1.00  0.00           O  
ATOM   1171  N   ASP B 255      28.822  21.818  91.677  1.00  0.00           N  
ATOM   1172  CA  ASP B 255      30.030  22.629  91.661  1.00  0.00           C  
ATOM   1173  C   ASP B 255      31.232  21.755  91.990  1.00  0.00           C  
ATOM   1174  O   ASP B 255      31.075  20.580  92.326  1.00  0.00           O  
ATOM   1175  CB  ASP B 255      29.903  23.753  92.690  1.00  0.00           C  
ATOM   1176  CG  ASP B 255      29.954  23.242  94.118  1.00  0.00           C  
ATOM   1177  OD1 ASP B 255      31.046  23.263  94.717  1.00  0.00           O  
ATOM   1178  OD2 ASP B 255      28.906  22.802  94.639  1.00  0.00           O  
ATOM   1179  N   GLU B 256      32.421  22.345  91.907  1.00  0.00           N  
ATOM   1180  CA  GLU B 256      33.676  21.638  92.162  1.00  0.00           C  
ATOM   1181  C   GLU B 256      33.718  20.798  93.434  1.00  0.00           C  
ATOM   1182  O   GLU B 256      34.332  19.729  93.456  1.00  0.00           O  
ATOM   1183  CB  GLU B 256      34.842  22.627  92.199  1.00  0.00           C  
ATOM   1184  CG  GLU B 256      36.199  21.941  92.159  1.00  0.00           C  
ATOM   1185  CD  GLU B 256      37.358  22.909  92.271  1.00  0.00           C  
ATOM   1186  OE1 GLU B 256      37.232  24.054  91.784  1.00  0.00           O  
ATOM   1187  OE2 GLU B 256      38.404  22.514  92.831  1.00  0.00           O  
ATOM   1188  N   SER B 257      33.079  21.283  94.492  1.00  0.00           N  
ATOM   1189  CA  SER B 257      33.071  20.569  95.761  1.00  0.00           C  
ATOM   1190  C   SER B 257      32.339  19.238  95.669  1.00  0.00           C  
ATOM   1191  O   SER B 257      32.431  18.418  96.580  1.00  0.00           O  
ATOM   1192  CB  SER B 257      32.421  21.427  96.854  1.00  0.00           C  
ATOM   1193  OG  SER B 257      31.010  21.460  96.699  1.00  0.00           O  
ATOM   1194  N   GLN B 258      31.614  19.019  94.575  1.00  0.00           N  
ATOM   1195  CA  GLN B 258      30.872  17.778  94.407  1.00  0.00           C  
ATOM   1196  C   GLN B 258      31.666  16.694  93.673  1.00  0.00           C  
ATOM   1197  O   GLN B 258      31.127  15.634  93.348  1.00  0.00           O  
ATOM   1198  CB  GLN B 258      29.549  18.042  93.679  1.00  0.00           C  
ATOM   1199  CG  GLN B 258      28.658  19.062  94.376  1.00  0.00           C  
ATOM   1200  CD  GLN B 258      28.418  18.729  95.840  1.00  0.00           C  
ATOM   1201  OE1 GLN B 258      27.925  17.651  96.171  1.00  0.00           O  
ATOM   1202  NE2 GLN B 258      28.766  19.659  96.721  1.00  0.00           N  
ATOM   1203  N   ALA B 259      32.943  16.959  93.412  1.00  0.00           N  
ATOM   1204  CA  ALA B 259      33.787  15.975  92.739  1.00  0.00           C  
ATOM   1205  C   ALA B 259      33.790  14.706  93.582  1.00  0.00           C  
ATOM   1206  O   ALA B 259      33.823  14.774  94.812  1.00  0.00           O  
ATOM   1207  CB  ALA B 259      35.205  16.507  92.589  1.00  0.00           C  
ATOM   1208  N   ARG B 261      33.755  13.554  92.921  1.00  0.00           N  
ATOM   1209  CA  ARG B 261      33.740  12.273  93.619  1.00  0.00           C  
ATOM   1210  C   ARG B 261      35.133  11.661  93.693  1.00  0.00           C  
ATOM   1211  O   ARG B 261      35.818  11.540  92.677  1.00  0.00           O  
ATOM   1212  CB  ARG B 261      32.805  11.298  92.900  1.00  0.00           C  
ATOM   1213  CG  ARG B 261      32.530  10.021  93.671  1.00  0.00           C  
ATOM   1214  CD  ARG B 261      31.609  10.296  94.847  1.00  0.00           C  
ATOM   1215  NE  ARG B 261      30.326  10.840  94.405  1.00  0.00           N  
ATOM   1216  CZ  ARG B 261      29.414  10.157  93.719  1.00  0.00           C  
ATOM   1217  NH1 ARG B 261      28.280  10.743  93.356  1.00  0.00           N  
ATOM   1218  NH2 ARG B 261      29.625   8.885  93.407  1.00  0.00           N  
ATOM   1219  N   VAL B 262      35.545  11.269  94.893  1.00  0.00           N  
ATOM   1220  CA  VAL B 262      36.855  10.658  95.069  1.00  0.00           C  
ATOM   1221  C   VAL B 262      36.798   9.201  94.616  1.00  0.00           C  
ATOM   1222  O   VAL B 262      36.084   8.383  95.199  1.00  0.00           O  
ATOM   1223  CB  VAL B 262      37.315  10.727  96.540  1.00  0.00           C  
ATOM   1224  CG1 VAL B 262      38.678  10.067  96.686  1.00  0.00           C  
ATOM   1225  CG2 VAL B 262      37.375  12.183  96.997  1.00  0.00           C  
ATOM   1226  N   LEU B 263      37.554   8.885  93.568  1.00  0.00           N  
ATOM   1227  CA  LEU B 263      37.588   7.535  93.007  1.00  0.00           C  
ATOM   1228  C   LEU B 263      38.689   6.662  93.603  1.00  0.00           C  
ATOM   1229  O   LEU B 263      38.508   5.455  93.772  1.00  0.00           O  
ATOM   1230  CB  LEU B 263      37.775   7.607  91.488  1.00  0.00           C  
ATOM   1231  CG  LEU B 263      36.746   8.427  90.706  1.00  0.00           C  
ATOM   1232  CD1 LEU B 263      37.134   8.485  89.227  1.00  0.00           C  
ATOM   1233  CD2 LEU B 263      35.368   7.794  90.880  1.00  0.00           C  
ATOM   1234  N   HIS B 264      39.833   7.274  93.899  1.00  0.00           N  
ATOM   1235  CA  HIS B 264      40.970   6.556  94.473  1.00  0.00           C  
ATOM   1236  C   HIS B 264      41.806   7.475  95.341  1.00  0.00           C  
ATOM   1237  O   HIS B 264      41.911   8.674  95.071  1.00  0.00           O  
ATOM   1238  CB  HIS B 264      41.907   6.028  93.380  1.00  0.00           C  
ATOM   1239  CG  HIS B 264      41.238   5.171  92.355  1.00  0.00           C  
ATOM   1240  ND1 HIS B 264      40.822   3.884  92.617  1.00  0.00           N  
ATOM   1241  CD2 HIS B 264      40.923   5.415  91.061  1.00  0.00           C  
ATOM   1242  CE1 HIS B 264      40.280   3.370  91.527  1.00  0.00           C  
ATOM   1243  NE2 HIS B 264      40.329   4.278  90.568  1.00  0.00           N  
ATOM   1244  N   VAL B 266      42.405   6.896  96.377  1.00  0.00           N  
ATOM   1245  CA  VAL B 266      43.317   7.617  97.252  1.00  0.00           C  
ATOM   1246  C   VAL B 266      44.536   6.702  97.296  1.00  0.00           C  
ATOM   1247  O   VAL B 266      44.441   5.547  97.710  1.00  0.00           O  
ATOM   1248  CB  VAL B 266      42.769   7.808  98.678  1.00  0.00           C  
ATOM   1249  CG1 VAL B 266      43.812   8.517  99.533  1.00  0.00           C  
ATOM   1250  CG2 VAL B 266      41.492   8.634  98.646  1.00  0.00           C  
ATOM   1251  N   VAL B 267      45.676   7.208  96.841  1.00  0.00           N  
ATOM   1252  CA  VAL B 267      46.891   6.409  96.820  1.00  0.00           C  
ATOM   1253  C   VAL B 267      47.924   6.969  97.792  1.00  0.00           C  
ATOM   1254  O   VAL B 267      48.180   8.172  97.807  1.00  0.00           O  
ATOM   1255  CB  VAL B 267      47.477   6.366  95.392  1.00  0.00           C  
ATOM   1256  CG1 VAL B 267      48.821   5.654  95.387  1.00  0.00           C  
ATOM   1257  CG2 VAL B 267      46.493   5.660  94.460  1.00  0.00           C  
ATOM   1258  N   GLY B 268      48.503   6.086  98.602  1.00  0.00           N  
ATOM   1259  CA  GLY B 268      49.496   6.498  99.582  1.00  0.00           C  
ATOM   1260  C   GLY B 268      48.891   7.222 100.774  1.00  0.00           C  
ATOM   1261  O   GLY B 268      47.679   7.187 100.975  1.00  0.00           O  
ATOM   1262  N   ASP B 269      49.735   7.874 101.570  1.00  0.00           N  
ATOM   1263  CA  ASP B 269      49.266   8.627 102.730  1.00  0.00           C  
ATOM   1264  C   ASP B 269      50.179   9.834 102.914  1.00  0.00           C  
ATOM   1265  O   ASP B 269      51.239   9.929 102.287  1.00  0.00           O  
ATOM   1266  CB  ASP B 269      49.289   7.765 103.999  1.00  0.00           C  
ATOM   1267  CG  ASP B 269      48.279   8.233 105.051  1.00  0.00           C  
ATOM   1268  OD1 ASP B 269      47.916   9.432 105.064  1.00  0.00           O  
ATOM   1269  OD2 ASP B 269      47.854   7.398 105.878  1.00  0.00           O  
ATOM   1270  N   LYS B 270      49.771  10.759 103.775  1.00  0.00           N  
ATOM   1271  CA  LYS B 270      50.568  11.957 104.016  1.00  0.00           C  
ATOM   1272  C   LYS B 270      51.938  11.619 104.585  1.00  0.00           C  
ATOM   1273  O   LYS B 270      52.058  10.788 105.491  1.00  0.00           O  
ATOM   1274  CB  LYS B 270      49.856  12.890 104.998  1.00  0.00           C  
ATOM   1275  CG  LYS B 270      48.546  13.472 104.508  1.00  0.00           C  
ATOM   1276  CD  LYS B 270      48.012  14.475 105.521  1.00  0.00           C  
ATOM   1277  CE  LYS B 270      46.672  15.059 105.091  1.00  0.00           C  
ATOM   1278  NZ  LYS B 270      46.187  16.086 106.070  1.00  0.00           N  
ATOM   1279  N   PRO B 271      52.994  12.258 104.058  1.00  0.00           N  
ATOM   1280  CA  PRO B 271      54.344  11.996 104.561  1.00  0.00           C  
ATOM   1281  C   PRO B 271      54.387  12.498 105.996  1.00  0.00           C  
ATOM   1282  O   PRO B 271      53.783  13.529 106.314  1.00  0.00           O  
ATOM   1283  CB  PRO B 271      55.228  12.852 103.656  1.00  0.00           C  
ATOM   1284  CG  PRO B 271      54.439  12.955 102.394  1.00  0.00           C  
ATOM   1285  CD  PRO B 271      53.038  13.164 102.898  1.00  0.00           C  
ATOM   1286  N   ALA B 272      55.093  11.774 106.856  1.00  0.00           N  
ATOM   1287  CA  ALA B 272      55.219  12.161 108.251  1.00  0.00           C  
ATOM   1288  C   ALA B 272      56.558  12.850 108.451  1.00  0.00           C  
ATOM   1289  O   ALA B 272      57.588  12.367 107.973  1.00  0.00           O  
ATOM   1290  CB  ALA B 272      55.124  10.931 109.149  1.00  0.00           C  
ATOM   1291  N   PHE B 273      56.542  13.990 109.133  1.00  0.00           N  
ATOM   1292  CA  PHE B 273      57.766  14.733 109.400  1.00  0.00           C  
ATOM   1293  C   PHE B 273      57.979  14.868 110.898  1.00  0.00           C  
ATOM   1294  O   PHE B 273      57.045  14.708 111.684  1.00  0.00           O  
ATOM   1295  CB  PHE B 273      57.705  16.127 108.774  1.00  0.00           C  
ATOM   1296  CG  PHE B 273      57.470  16.111 107.292  1.00  0.00           C  
ATOM   1297  CD1 PHE B 273      56.180  16.193 106.777  1.00  0.00           C  
ATOM   1298  CD2 PHE B 273      58.538  15.984 106.411  1.00  0.00           C  
ATOM   1299  CE1 PHE B 273      55.959  16.147 105.400  1.00  0.00           C  
ATOM   1300  CE2 PHE B 273      58.328  15.937 105.033  1.00  0.00           C  
ATOM   1301  CZ  PHE B 273      57.035  16.018 104.528  1.00  0.00           C  
ATOM   1302  N   SER B 274      59.215  15.162 111.286  1.00  0.00           N  
ATOM   1303  CA  SER B 274      59.561  15.330 112.691  1.00  0.00           C  
ATOM   1304  C   SER B 274      59.636  16.823 112.986  1.00  0.00           C  
ATOM   1305  O   SER B 274      60.086  17.239 114.054  1.00  0.00           O  
ATOM   1306  CB  SER B 274      60.917  14.684 112.975  1.00  0.00           C  
ATOM   1307  OG  SER B 274      61.937  15.346 112.252  1.00  0.00           O  
ATOM   1308  N   PHE B 275      59.182  17.614 112.020  1.00  0.00           N  
ATOM   1309  CA  PHE B 275      59.185  19.065 112.103  1.00  0.00           C  
ATOM   1310  C   PHE B 275      58.046  19.567 111.225  1.00  0.00           C  
ATOM   1311  O   PHE B 275      57.473  18.801 110.457  1.00  0.00           O  
ATOM   1312  CB  PHE B 275      60.509  19.615 111.559  1.00  0.00           C  
ATOM   1313  CG  PHE B 275      60.786  19.211 110.131  1.00  0.00           C  
ATOM   1314  CD1 PHE B 275      61.213  17.921 109.829  1.00  0.00           C  
ATOM   1315  CD2 PHE B 275      60.566  20.106 109.087  1.00  0.00           C  
ATOM   1316  CE1 PHE B 275      61.414  17.522 108.505  1.00  0.00           C  
ATOM   1317  CE2 PHE B 275      60.763  19.720 107.760  1.00  0.00           C  
ATOM   1318  CZ  PHE B 275      61.187  18.423 107.471  1.00  0.00           C  
ATOM   1319  N   GLN B 276      57.723  20.850 111.336  1.00  0.00           N  
ATOM   1320  CA  GLN B 276      56.665  21.440 110.522  1.00  0.00           C  
ATOM   1321  C   GLN B 276      57.162  21.547 109.081  1.00  0.00           C  
ATOM   1322  O   GLN B 276      58.153  22.226 108.816  1.00  0.00           O  
ATOM   1323  CB  GLN B 276      56.317  22.836 111.045  1.00  0.00           C  
ATOM   1324  CG  GLN B 276      55.460  23.687 110.107  1.00  0.00           C  
ATOM   1325  CD  GLN B 276      54.111  23.068 109.804  1.00  0.00           C  
ATOM   1326  OE1 GLN B 276      53.413  22.603 110.705  1.00  0.00           O  
ATOM   1327  NE2 GLN B 276      53.728  23.073 108.535  1.00  0.00           N  
ATOM   1328  N   PRO B 277      56.489  20.871 108.135  1.00  0.00           N  
ATOM   1329  CA  PRO B 277      56.943  20.962 106.743  1.00  0.00           C  
ATOM   1330  C   PRO B 277      56.887  22.394 106.216  1.00  0.00           C  
ATOM   1331  O   PRO B 277      55.922  23.120 106.456  1.00  0.00           O  
ATOM   1332  CB  PRO B 277      55.994  20.012 105.998  1.00  0.00           C  
ATOM   1333  CG  PRO B 277      54.768  19.965 106.882  1.00  0.00           C  
ATOM   1334  CD  PRO B 277      55.355  19.941 108.265  1.00  0.00           C  
ATOM   1335  N   ARG B 278      57.938  22.800 105.511  1.00  0.00           N  
ATOM   1336  CA  ARG B 278      58.016  24.144 104.949  1.00  0.00           C  
ATOM   1337  C   ARG B 278      57.448  24.173 103.533  1.00  0.00           C  
ATOM   1338  O   ARG B 278      57.251  23.124 102.919  1.00  0.00           O  
ATOM   1339  CB  ARG B 278      59.473  24.616 104.921  1.00  0.00           C  
ATOM   1340  CG  ARG B 278      60.094  24.787 106.299  1.00  0.00           C  
ATOM   1341  CD  ARG B 278      61.336  23.932 106.463  1.00  0.00           C  
ATOM   1342  NE  ARG B 278      62.001  24.186 107.742  1.00  0.00           N  
ATOM   1343  CZ  ARG B 278      63.029  23.481 108.207  1.00  0.00           C  
ATOM   1344  NH1 ARG B 278      63.568  23.790 109.381  1.00  0.00           N  
ATOM   1345  NH2 ARG B 278      63.516  22.464 107.506  1.00  0.00           N  
ATOM   1346  N   GLY B 279      57.185  25.377 103.027  1.00  0.00           N  
ATOM   1347  CA  GLY B 279      56.657  25.527 101.678  1.00  0.00           C  
ATOM   1348  C   GLY B 279      57.761  25.374 100.642  1.00  0.00           C  
ATOM   1349  O   GLY B 279      58.929  25.619 100.936  1.00  0.00           O  
ATOM   1350  N   HIS B 281      57.397  24.993  99.423  1.00  0.00           N  
ATOM   1351  CA  HIS B 281      58.397  24.789  98.378  1.00  0.00           C  
ATOM   1352  C   HIS B 281      59.260  26.012  98.058  1.00  0.00           C  
ATOM   1353  O   HIS B 281      60.438  25.866  97.732  1.00  0.00           O  
ATOM   1354  CB  HIS B 281      57.733  24.294  97.085  1.00  0.00           C  
ATOM   1355  CG  HIS B 281      56.899  25.328  96.397  1.00  0.00           C  
ATOM   1356  ND1 HIS B 281      55.645  25.690  96.838  1.00  0.00           N  
ATOM   1357  CD2 HIS B 281      57.152  26.095  95.309  1.00  0.00           C  
ATOM   1358  CE1 HIS B 281      55.161  26.636  96.052  1.00  0.00           C  
ATOM   1359  NE2 HIS B 281      56.057  26.900  95.118  1.00  0.00           N  
ATOM   1360  N   LEU B 282      58.695  27.213  98.144  1.00  0.00           N  
ATOM   1361  CA  LEU B 282      59.487  28.397  97.821  1.00  0.00           C  
ATOM   1362  C   LEU B 282      60.614  28.604  98.832  1.00  0.00           C  
ATOM   1363  O   LEU B 282      61.751  28.896  98.451  1.00  0.00           O  
ATOM   1364  CB  LEU B 282      58.597  29.644  97.738  1.00  0.00           C  
ATOM   1365  CG  LEU B 282      59.306  30.883  97.175  1.00  0.00           C  
ATOM   1366  CD1 LEU B 282      59.928  30.556  95.828  1.00  0.00           C  
ATOM   1367  CD2 LEU B 282      58.316  32.029  97.046  1.00  0.00           C  
ATOM   1368  N   GLU B 283      60.308  28.436 100.117  1.00  0.00           N  
ATOM   1369  CA  GLU B 283      61.320  28.595 101.159  1.00  0.00           C  
ATOM   1370  C   GLU B 283      62.395  27.528 100.990  1.00  0.00           C  
ATOM   1371  O   GLU B 283      63.590  27.815 101.050  1.00  0.00           O  
ATOM   1372  CB  GLU B 283      60.694  28.451 102.550  1.00  0.00           C  
ATOM   1373  CG  GLU B 283      61.684  28.682 103.685  1.00  0.00           C  
ATOM   1374  CD  GLU B 283      61.099  28.390 105.053  1.00  0.00           C  
ATOM   1375  OE1 GLU B 283      59.877  28.569 105.230  1.00  0.00           O  
ATOM   1376  OE2 GLU B 283      61.864  27.996 105.957  1.00  0.00           O  
ATOM   1377  N   ILE B 291      61.953  26.292 100.783  1.00  0.00           N  
ATOM   1378  CA  ILE B 291      62.856  25.167 100.602  1.00  0.00           C  
ATOM   1379  C   ILE B 291      63.800  25.430  99.434  1.00  0.00           C  
ATOM   1380  O   ILE B 291      65.018  25.259  99.547  1.00  0.00           O  
ATOM   1381  CB  ILE B 291      62.064  23.865 100.296  1.00  0.00           C  
ATOM   1382  CG1 ILE B 291      61.230  23.455 101.514  1.00  0.00           C  
ATOM   1383  CG2 ILE B 291      63.018  22.749  99.893  1.00  0.00           C  
ATOM   1384  CD1 ILE B 291      60.273  22.301 101.233  1.00  0.00           C  
ATOM   1385  N   ALA B 292      63.217  25.855  98.318  1.00  0.00           N  
ATOM   1386  CA  ALA B 292      63.964  26.115  97.092  1.00  0.00           C  
ATOM   1387  C   ALA B 292      64.883  27.327  97.150  1.00  0.00           C  
ATOM   1388  O   ALA B 292      65.970  27.304  96.575  1.00  0.00           O  
ATOM   1389  CB  ALA B 292      62.996  26.261  95.924  1.00  0.00           C  
ATOM   1390  N   GLU B 293      64.453  28.393  97.815  1.00  0.00           N  
ATOM   1391  CA  GLU B 293      65.303  29.574  97.904  1.00  0.00           C  
ATOM   1392  C   GLU B 293      66.539  29.276  98.743  1.00  0.00           C  
ATOM   1393  O   GLU B 293      67.636  29.749  98.431  1.00  0.00           O  
ATOM   1394  CB  GLU B 293      64.522  30.763  98.475  1.00  0.00           C  
ATOM   1395  CG  GLU B 293      63.408  31.236  97.541  1.00  0.00           C  
ATOM   1396  CD  GLU B 293      62.647  32.429  98.078  1.00  0.00           C  
ATOM   1397  OE1 GLU B 293      62.430  32.491  99.306  1.00  0.00           O  
ATOM   1398  OE2 GLU B 293      62.251  33.296  97.272  1.00  0.00           O  
ATOM   1399  N   LYS B 296      66.378  28.473  99.791  1.00  0.00           N  
ATOM   1400  CA  LYS B 296      67.519  28.130 100.635  1.00  0.00           C  
ATOM   1401  C   LYS B 296      68.539  27.292  99.864  1.00  0.00           C  
ATOM   1402  O   LYS B 296      69.745  27.405 100.080  1.00  0.00           O  
ATOM   1403  CB  LYS B 296      67.058  27.371 101.882  1.00  0.00           C  
ATOM   1404  CG  LYS B 296      66.170  28.186 102.804  1.00  0.00           C  
ATOM   1405  CD  LYS B 296      65.891  27.437 104.101  1.00  0.00           C  
ATOM   1406  CE  LYS B 296      64.935  28.211 104.995  1.00  0.00           C  
ATOM   1407  NZ  LYS B 296      65.417  29.595 105.260  1.00  0.00           N  
ATOM   1408  N   LEU B 297      68.048  26.458  98.953  1.00  0.00           N  
ATOM   1409  CA  LEU B 297      68.909  25.599  98.143  1.00  0.00           C  
ATOM   1410  C   LEU B 297      69.255  26.289  96.824  1.00  0.00           C  
ATOM   1411  O   LEU B 297      69.978  25.736  95.993  1.00  0.00           O  
ATOM   1412  CB  LEU B 297      68.191  24.277  97.852  1.00  0.00           C  
ATOM   1413  CG  LEU B 297      67.934  23.336  99.033  1.00  0.00           C  
ATOM   1414  CD1 LEU B 297      66.936  22.256  98.622  1.00  0.00           C  
ATOM   1415  CD2 LEU B 297      69.251  22.720  99.482  1.00  0.00           C  
ATOM   1416  N   ASP B 298      68.739  27.503  96.661  1.00  0.00           N  
ATOM   1417  CA  ASP B 298      68.916  28.316  95.459  1.00  0.00           C  
ATOM   1418  C   ASP B 298      68.600  27.544  94.181  1.00  0.00           C  
ATOM   1419  O   ASP B 298      69.382  27.567  93.224  1.00  0.00           O  
ATOM   1420  CB  ASP B 298      70.339  28.890  95.367  1.00  0.00           C  
ATOM   1421  CG  ASP B 298      70.408  30.114  94.467  1.00  0.00           C  
ATOM   1422  OD1 ASP B 298      71.515  30.476  94.003  1.00  0.00           O  
ATOM   1423  OD2 ASP B 298      69.347  30.728  94.231  1.00  0.00           O  
ATOM   1424  N   ILE B 303      67.457  26.859  94.157  1.00  0.00           N  
ATOM   1425  CA  ILE B 303      67.071  26.112  92.963  1.00  0.00           C  
ATOM   1426  C   ILE B 303      65.844  26.711  92.270  1.00  0.00           C  
ATOM   1427  O   ILE B 303      65.493  26.321  91.159  1.00  0.00           O  
ATOM   1428  CB  ILE B 303      66.846  24.616  93.264  1.00  0.00           C  
ATOM   1429  CG1 ILE B 303      65.782  24.431  94.348  1.00  0.00           C  
ATOM   1430  CG2 ILE B 303      68.167  23.976  93.675  1.00  0.00           C  
ATOM   1431  CD1 ILE B 303      65.496  22.960  94.650  1.00  0.00           C  
ATOM   1432  N   ILE B 305      65.190  27.654  92.942  1.00  0.00           N  
ATOM   1433  CA  ILE B 305      64.065  28.378  92.363  1.00  0.00           C  
ATOM   1434  C   ILE B 305      64.254  29.844  92.740  1.00  0.00           C  
ATOM   1435  O   ILE B 305      64.623  30.157  93.875  1.00  0.00           O  
ATOM   1436  CB  ILE B 305      62.680  27.938  92.925  1.00  0.00           C  
ATOM   1437  CG1 ILE B 305      62.355  26.503  92.513  1.00  0.00           C  
ATOM   1438  CG2 ILE B 305      61.586  28.874  92.383  1.00  0.00           C  
ATOM   1439  CD1 ILE B 305      61.019  26.004  93.068  1.00  0.00           C  
ATOM   1440  N   ARG B 306      64.029  30.743  91.788  1.00  0.00           N  
ATOM   1441  CA  ARG B 306      64.122  32.168  92.076  1.00  0.00           C  
ATOM   1442  C   ARG B 306      62.896  32.903  91.565  1.00  0.00           C  
ATOM   1443  O   ARG B 306      62.469  32.699  90.427  1.00  0.00           O  
ATOM   1444  CB  ARG B 306      65.353  32.817  91.435  1.00  0.00           C  
ATOM   1445  CG  ARG B 306      65.306  34.343  91.570  1.00  0.00           C  
ATOM   1446  CD  ARG B 306      66.394  35.066  90.793  1.00  0.00           C  
ATOM   1447  NE  ARG B 306      66.141  36.506  90.754  1.00  0.00           N  
ATOM   1448  CZ  ARG B 306      66.913  37.379  90.114  1.00  0.00           C  
ATOM   1449  NH1 ARG B 306      66.612  38.672  90.123  1.00  0.00           N  
ATOM   1450  NH2 ARG B 306      67.991  36.954  89.468  1.00  0.00           N  
ATOM   1451  N   GLN B 307      62.327  33.754  92.418  1.00  0.00           N  
ATOM   1452  CA  GLN B 307      61.182  34.571  92.044  1.00  0.00           C  
ATOM   1453  C   GLN B 307      61.385  36.020  92.487  1.00  0.00           C  
ATOM   1454  O   GLN B 307      60.740  36.929  91.965  1.00  0.00           O  
ATOM   1455  CB  GLN B 307      59.887  34.042  92.665  1.00  0.00           C  
ATOM   1456  CG  GLN B 307      59.300  32.840  91.966  1.00  0.00           C  
ATOM   1457  CD  GLN B 307      57.829  32.671  92.280  1.00  0.00           C  
ATOM   1458  OE1 GLN B 307      57.449  32.498  93.435  1.00  0.00           O  
ATOM   1459  NE2 GLN B 307      56.994  32.730  91.252  1.00  0.00           N  
ATOM   1460  N   LYS B 308      62.289  36.235  93.438  1.00  0.00           N  
ATOM   1461  CA  LYS B 308      62.538  37.584  93.949  1.00  0.00           C  
ATOM   1462  C   LYS B 308      63.267  38.505  92.977  1.00  0.00           C  
ATOM   1463  O   LYS B 308      64.070  38.055  92.158  1.00  0.00           O  
ATOM   1464  CB  LYS B 308      63.321  37.519  95.264  1.00  0.00           C  
ATOM   1465  CG  LYS B 308      62.552  36.867  96.398  1.00  0.00           C  
ATOM   1466  CD  LYS B 308      63.168  37.155  97.756  1.00  0.00           C  
ATOM   1467  CE  LYS B 308      64.483  36.438  97.960  1.00  0.00           C  
ATOM   1468  NZ  LYS B 308      64.985  36.640  99.353  1.00  0.00           N  
ATOM   1469  N   ARG B 309      62.967  39.800  93.081  1.00  0.00           N  
ATOM   1470  CA  ARG B 309      63.586  40.828  92.247  1.00  0.00           C  
ATOM   1471  C   ARG B 309      63.424  40.585  90.750  1.00  0.00           C  
ATOM   1472  O   ARG B 309      64.397  40.683  90.000  1.00  0.00           O  
ATOM   1473  CB  ARG B 309      65.078  40.925  92.579  1.00  0.00           C  
ATOM   1474  CG  ARG B 309      65.395  41.296  94.016  1.00  0.00           C  
ATOM   1475  CD  ARG B 309      65.187  42.773  94.258  1.00  0.00           C  
ATOM   1476  NE  ARG B 309      65.679  43.177  95.573  1.00  0.00           N  
ATOM   1477  CZ  ARG B 309      65.572  44.408  96.059  1.00  0.00           C  
ATOM   1478  NH1 ARG B 309      66.047  44.691  97.267  1.00  0.00           N  
ATOM   1479  NH2 ARG B 309      64.990  45.355  95.337  1.00  0.00           N  
ATOM   1480  N   LEU B 310      62.203  40.292  90.310  1.00  0.00           N  
ATOM   1481  CA  LEU B 310      61.946  40.032  88.892  1.00  0.00           C  
ATOM   1482  C   LEU B 310      60.781  40.826  88.289  1.00  0.00           C  
ATOM   1483  O   LEU B 310      60.515  40.722  87.095  1.00  0.00           O  
ATOM   1484  CB  LEU B 310      61.682  38.535  88.673  1.00  0.00           C  
ATOM   1485  CG  LEU B 310      62.825  37.546  88.916  1.00  0.00           C  
ATOM   1486  CD1 LEU B 310      62.310  36.124  88.731  1.00  0.00           C  
ATOM   1487  CD2 LEU B 310      63.973  37.830  87.955  1.00  0.00           C  
ATOM   1488  N   SER B 311      60.090  41.624  89.097  1.00  0.00           N  
ATOM   1489  CA  SER B 311      58.947  42.382  88.586  1.00  0.00           C  
ATOM   1490  C   SER B 311      59.225  43.166  87.305  1.00  0.00           C  
ATOM   1491  O   SER B 311      58.391  43.205  86.397  1.00  0.00           O  
ATOM   1492  CB  SER B 311      58.415  43.339  89.661  1.00  0.00           C  
ATOM   1493  OG  SER B 311      59.433  44.213  90.113  1.00  0.00           O  
ATOM   1494  N   HIS B 312      60.398  43.785  87.226  1.00  0.00           N  
ATOM   1495  CA  HIS B 312      60.743  44.576  86.054  1.00  0.00           C  
ATOM   1496  C   HIS B 312      61.689  43.856  85.102  1.00  0.00           C  
ATOM   1497  O   HIS B 312      62.252  44.461  84.186  1.00  0.00           O  
ATOM   1498  CB  HIS B 312      61.319  45.915  86.511  1.00  0.00           C  
ATOM   1499  CG  HIS B 312      60.381  46.681  87.389  1.00  0.00           C  
ATOM   1500  ND1 HIS B 312      59.133  47.082  86.964  1.00  0.00           N  
ATOM   1501  CD2 HIS B 312      60.471  47.048  88.689  1.00  0.00           C  
ATOM   1502  CE1 HIS B 312      58.491  47.657  87.965  1.00  0.00           C  
ATOM   1503  NE2 HIS B 312      59.281  47.649  89.024  1.00  0.00           N  
ATOM   1504  N   VAL B 313      61.843  42.555  85.327  1.00  0.00           N  
ATOM   1505  CA  VAL B 313      62.687  41.713  84.493  1.00  0.00           C  
ATOM   1506  C   VAL B 313      61.782  40.790  83.682  1.00  0.00           C  
ATOM   1507  O   VAL B 313      61.791  40.819  82.450  1.00  0.00           O  
ATOM   1508  CB  VAL B 313      63.647  40.838  85.345  1.00  0.00           C  
ATOM   1509  CG1 VAL B 313      64.377  39.837  84.453  1.00  0.00           C  
ATOM   1510  CG2 VAL B 313      64.650  41.721  86.073  1.00  0.00           C  
ATOM   1511  N   SER B 314      60.987  39.989  84.390  1.00  0.00           N  
ATOM   1512  CA  SER B 314      60.083  39.036  83.756  1.00  0.00           C  
ATOM   1513  C   SER B 314      58.645  39.108  84.273  1.00  0.00           C  
ATOM   1514  O   SER B 314      57.789  38.333  83.847  1.00  0.00           O  
ATOM   1515  CB  SER B 314      60.630  37.616  83.929  1.00  0.00           C  
ATOM   1516  OG  SER B 314      61.130  37.426  85.239  1.00  0.00           O  
ATOM   1517  N   GLY B 315      58.382  40.028  85.196  1.00  0.00           N  
ATOM   1518  CA  GLY B 315      57.030  40.186  85.707  1.00  0.00           C  
ATOM   1519  C   GLY B 315      56.597  39.288  86.848  1.00  0.00           C  
ATOM   1520  O   GLY B 315      57.294  38.347  87.226  1.00  0.00           O  
ATOM   1521  N   HIS B 316      55.425  39.583  87.402  1.00  0.00           N  
ATOM   1522  CA  HIS B 316      54.900  38.802  88.513  1.00  0.00           C  
ATOM   1523  C   HIS B 316      54.688  37.329  88.168  1.00  0.00           C  
ATOM   1524  O   HIS B 316      54.321  36.981  87.041  1.00  0.00           O  
ATOM   1525  CB  HIS B 316      53.584  39.402  89.016  1.00  0.00           C  
ATOM   1526  CG  HIS B 316      53.725  40.788  89.564  1.00  0.00           C  
ATOM   1527  ND1 HIS B 316      54.841  41.200  90.260  1.00  0.00           N  
ATOM   1528  CD2 HIS B 316      52.880  41.846  89.548  1.00  0.00           C  
ATOM   1529  CE1 HIS B 316      54.677  42.453  90.650  1.00  0.00           C  
ATOM   1530  NE2 HIS B 316      53.495  42.868  90.231  1.00  0.00           N  
ATOM   1531  N   ARG B 317      54.935  36.485  89.165  1.00  0.00           N  
ATOM   1532  CA  ARG B 317      54.785  35.037  89.074  1.00  0.00           C  
ATOM   1533  C   ARG B 317      55.849  34.324  88.242  1.00  0.00           C  
ATOM   1534  O   ARG B 317      55.966  33.097  88.301  1.00  0.00           O  
ATOM   1535  CB  ARG B 317      53.382  34.694  88.567  1.00  0.00           C  
ATOM   1536  CG  ARG B 317      52.294  35.258  89.474  1.00  0.00           C  
ATOM   1537  CD  ARG B 317      50.929  34.666  89.193  1.00  0.00           C  
ATOM   1538  NE  ARG B 317      49.913  35.273  90.047  1.00  0.00           N  
ATOM   1539  CZ  ARG B 317      48.656  34.854  90.136  1.00  0.00           C  
ATOM   1540  NH1 ARG B 317      47.806  35.477  90.943  1.00  0.00           N  
ATOM   1541  NH2 ARG B 317      48.250  33.811  89.424  1.00  0.00           N  
ATOM   1542  N   SER B 318      56.631  35.084  87.484  1.00  0.00           N  
ATOM   1543  CA  SER B 318      57.689  34.490  86.669  1.00  0.00           C  
ATOM   1544  C   SER B 318      58.712  33.836  87.592  1.00  0.00           C  
ATOM   1545  O   SER B 318      58.771  34.143  88.790  1.00  0.00           O  
ATOM   1546  CB  SER B 318      58.373  35.560  85.805  1.00  0.00           C  
ATOM   1547  OG  SER B 318      59.064  36.507  86.606  1.00  0.00           O  
ATOM   1548  N   TYR B 319      59.527  32.939  87.046  1.00  0.00           N  
ATOM   1549  CA  TYR B 319      60.519  32.256  87.867  1.00  0.00           C  
ATOM   1550  C   TYR B 319      61.655  31.649  87.066  1.00  0.00           C  
ATOM   1551  O   TYR B 319      61.532  31.423  85.861  1.00  0.00           O  
ATOM   1552  CB  TYR B 319      59.858  31.120  88.661  1.00  0.00           C  
ATOM   1553  CG  TYR B 319      59.208  30.078  87.778  1.00  0.00           C  
ATOM   1554  CD1 TYR B 319      57.945  30.298  87.228  1.00  0.00           C  
ATOM   1555  CD2 TYR B 319      59.875  28.894  87.448  1.00  0.00           C  
ATOM   1556  CE1 TYR B 319      57.362  29.369  86.368  1.00  0.00           C  
ATOM   1557  CE2 TYR B 319      59.299  27.959  86.588  1.00  0.00           C  
ATOM   1558  CZ  TYR B 319      58.042  28.207  86.051  1.00  0.00           C  
ATOM   1559  OH  TYR B 319      57.467  27.305  85.180  1.00  0.00           O  
ATOM   1560  N   TYR B 320      62.758  31.387  87.764  1.00  0.00           N  
ATOM   1561  CA  TYR B 320      63.926  30.731  87.190  1.00  0.00           C  
ATOM   1562  C   TYR B 320      64.132  29.449  87.986  1.00  0.00           C  
ATOM   1563  O   TYR B 320      63.870  29.408  89.188  1.00  0.00           O  
ATOM   1564  CB  TYR B 320      65.199  31.574  87.363  1.00  0.00           C  
ATOM   1565  CG  TYR B 320      65.328  32.757  86.439  1.00  0.00           C  
ATOM   1566  CD1 TYR B 320      66.145  32.698  85.305  1.00  0.00           C  
ATOM   1567  CD2 TYR B 320      64.651  33.942  86.702  1.00  0.00           C  
ATOM   1568  CE1 TYR B 320      66.282  33.799  84.459  1.00  0.00           C  
ATOM   1569  CE2 TYR B 320      64.778  35.047  85.865  1.00  0.00           C  
ATOM   1570  CZ  TYR B 320      65.596  34.969  84.746  1.00  0.00           C  
ATOM   1571  OH  TYR B 320      65.724  36.066  83.925  1.00  0.00           O  
ATOM   1572  N   LEU B 321      64.596  28.405  87.312  1.00  0.00           N  
ATOM   1573  CA  LEU B 321      64.925  27.146  87.964  1.00  0.00           C  
ATOM   1574  C   LEU B 321      66.445  27.079  87.776  1.00  0.00           C  
ATOM   1575  O   LEU B 321      66.947  27.359  86.683  1.00  0.00           O  
ATOM   1576  CB  LEU B 321      64.240  25.974  87.252  1.00  0.00           C  
ATOM   1577  CG  LEU B 321      63.014  25.308  87.895  1.00  0.00           C  
ATOM   1578  CD1 LEU B 321      62.173  26.300  88.681  1.00  0.00           C  
ATOM   1579  CD2 LEU B 321      62.206  24.622  86.807  1.00  0.00           C  
ATOM   1580  N   ARG B 322      67.172  26.734  88.831  1.00  0.00           N  
ATOM   1581  CA  ARG B 322      68.635  26.663  88.762  1.00  0.00           C  
ATOM   1582  C   ARG B 322      69.201  25.387  89.374  1.00  0.00           C  
ATOM   1583  O   ARG B 322      68.661  24.858  90.344  1.00  0.00           O  
ATOM   1584  CB  ARG B 322      69.256  27.872  89.475  1.00  0.00           C  
ATOM   1585  CG  ARG B 322      70.790  27.837  89.533  1.00  0.00           C  
ATOM   1586  CD  ARG B 322      71.383  29.110  90.140  1.00  0.00           C  
ATOM   1587  NE  ARG B 322      72.842  29.017  90.184  1.00  0.00           N  
ATOM   1588  CZ  ARG B 322      73.662  30.035  90.432  1.00  0.00           C  
ATOM   1589  NH1 ARG B 322      74.973  29.833  90.444  1.00  0.00           N  
ATOM   1590  NH2 ARG B 322      73.181  31.248  90.665  1.00  0.00           N  
ATOM   1591  N   GLY B 323      70.302  24.902  88.807  1.00  0.00           N  
ATOM   1592  CA  GLY B 323      70.936  23.703  89.322  1.00  0.00           C  
ATOM   1593  C   GLY B 323      69.982  22.536  89.470  1.00  0.00           C  
ATOM   1594  O   GLY B 323      69.326  22.142  88.510  1.00  0.00           O  
ATOM   1595  N   ALA B 324      69.903  21.979  90.674  1.00  0.00           N  
ATOM   1596  CA  ALA B 324      69.017  20.848  90.930  1.00  0.00           C  
ATOM   1597  C   ALA B 324      67.572  21.148  90.526  1.00  0.00           C  
ATOM   1598  O   ALA B 324      66.816  20.238  90.174  1.00  0.00           O  
ATOM   1599  CB  ALA B 324      69.082  20.457  92.403  1.00  0.00           C  
ATOM   1600  N   GLY B 325      67.189  22.421  90.585  1.00  0.00           N  
ATOM   1601  CA  GLY B 325      65.837  22.799  90.206  1.00  0.00           C  
ATOM   1602  C   GLY B 325      65.602  22.528  88.732  1.00  0.00           C  
ATOM   1603  O   GLY B 325      64.562  21.987  88.337  1.00  0.00           O  
ATOM   1604  N   ALA B 332      66.571  22.913  87.908  1.00  0.00           N  
ATOM   1605  CA  ALA B 332      66.474  22.691  86.473  1.00  0.00           C  
ATOM   1606  C   ALA B 332      66.580  21.198  86.176  1.00  0.00           C  
ATOM   1607  O   ALA B 332      65.901  20.693  85.286  1.00  0.00           O  
ATOM   1608  CB  ALA B 332      67.579  23.457  85.739  1.00  0.00           C  
ATOM   1609  N   LEU B 333      67.425  20.493  86.925  1.00  0.00           N  
ATOM   1610  CA  LEU B 333      67.578  19.055  86.730  1.00  0.00           C  
ATOM   1611  C   LEU B 333      66.265  18.341  87.048  1.00  0.00           C  
ATOM   1612  O   LEU B 333      65.927  17.346  86.409  1.00  0.00           O  
ATOM   1613  CB  LEU B 333      68.690  18.496  87.619  1.00  0.00           C  
ATOM   1614  CG  LEU B 333      70.119  18.932  87.279  1.00  0.00           C  
ATOM   1615  CD1 LEU B 333      71.084  18.323  88.289  1.00  0.00           C  
ATOM   1616  CD2 LEU B 333      70.479  18.496  85.854  1.00  0.00           C  
ATOM   1617  N   LEU B 334      65.532  18.859  88.034  1.00  0.00           N  
ATOM   1618  CA  LEU B 334      64.247  18.282  88.428  1.00  0.00           C  
ATOM   1619  C   LEU B 334      63.250  18.428  87.276  1.00  0.00           C  
ATOM   1620  O   LEU B 334      62.502  17.495  86.972  1.00  0.00           O  
ATOM   1621  CB  LEU B 334      63.722  18.994  89.683  1.00  0.00           C  
ATOM   1622  CG  LEU B 334      63.413  18.238  90.981  1.00  0.00           C  
ATOM   1623  CD1 LEU B 334      64.190  16.944  91.093  1.00  0.00           C  
ATOM   1624  CD2 LEU B 334      63.722  19.166  92.154  1.00  0.00           C  
ATOM   1625  N   GLN B 335      63.223  19.596  86.638  1.00  0.00           N  
ATOM   1626  CA  GLN B 335      62.316  19.774  85.509  1.00  0.00           C  
ATOM   1627  C   GLN B 335      62.723  18.847  84.374  1.00  0.00           C  
ATOM   1628  O   GLN B 335      61.884  18.147  83.811  1.00  0.00           O  
ATOM   1629  CB  GLN B 335      62.312  21.212  84.982  1.00  0.00           C  
ATOM   1630  CG  GLN B 335      61.583  21.309  83.636  1.00  0.00           C  
ATOM   1631  CD  GLN B 335      61.193  22.717  83.246  1.00  0.00           C  
ATOM   1632  OE1 GLN B 335      60.556  23.432  84.016  1.00  0.00           O  
ATOM   1633  NE2 GLN B 335      61.559  23.118  82.029  1.00  0.00           N  
ATOM   1634  N   HIS B 336      64.009  18.845  84.030  1.00  0.00           N  
ATOM   1635  CA  HIS B 336      64.484  17.984  82.951  1.00  0.00           C  
ATOM   1636  C   HIS B 336      64.171  16.521  83.267  1.00  0.00           C  
ATOM   1637  O   HIS B 336      63.767  15.761  82.389  1.00  0.00           O  
ATOM   1638  CB  HIS B 336      65.995  18.153  82.745  1.00  0.00           C  
ATOM   1639  CG  HIS B 336      66.411  19.547  82.386  1.00  0.00           C  
ATOM   1640  ND1 HIS B 336      65.700  20.335  81.507  1.00  0.00           N  
ATOM   1641  CD2 HIS B 336      67.483  20.284  82.767  1.00  0.00           C  
ATOM   1642  CE1 HIS B 336      66.313  21.498  81.364  1.00  0.00           C  
ATOM   1643  NE2 HIS B 336      67.397  21.492  82.118  1.00  0.00           N  
ATOM   1644  N   GLY B 337      64.343  16.138  84.530  1.00  0.00           N  
ATOM   1645  CA  GLY B 337      64.072  14.768  84.933  1.00  0.00           C  
ATOM   1646  C   GLY B 337      62.607  14.395  84.810  1.00  0.00           C  
ATOM   1647  O   GLY B 337      62.269  13.330  84.296  1.00  0.00           O  
ATOM   1648  N   LEU B 338      61.726  15.261  85.295  1.00  0.00           N  
ATOM   1649  CA  LEU B 338      60.295  14.991  85.201  1.00  0.00           C  
ATOM   1650  C   LEU B 338      59.842  14.854  83.751  1.00  0.00           C  
ATOM   1651  O   LEU B 338      59.129  13.914  83.392  1.00  0.00           O  
ATOM   1652  CB  LEU B 338      59.503  16.111  85.876  1.00  0.00           C  
ATOM   1653  CG  LEU B 338      59.543  16.114  87.404  1.00  0.00           C  
ATOM   1654  CD1 LEU B 338      58.986  17.432  87.935  1.00  0.00           C  
ATOM   1655  CD2 LEU B 338      58.742  14.931  87.926  1.00  0.00           C  
ATOM   1656  N   VAL B 339      60.257  15.800  82.920  1.00  0.00           N  
ATOM   1657  CA  VAL B 339      59.890  15.795  81.511  1.00  0.00           C  
ATOM   1658  C   VAL B 339      60.415  14.557  80.788  1.00  0.00           C  
ATOM   1659  O   VAL B 339      59.672  13.885  80.076  1.00  0.00           O  
ATOM   1660  CB  VAL B 339      60.418  17.065  80.811  1.00  0.00           C  
ATOM   1661  CG1 VAL B 339      60.218  16.968  79.302  1.00  0.00           C  
ATOM   1662  CG2 VAL B 339      59.694  18.285  81.360  1.00  0.00           C  
ATOM   1663  N   ASN B 340      61.692  14.246  80.976  1.00  0.00           N  
ATOM   1664  CA  ASN B 340      62.266  13.086  80.303  1.00  0.00           C  
ATOM   1665  C   ASN B 340      61.755  11.757  80.840  1.00  0.00           C  
ATOM   1666  O   ASN B 340      61.584  10.807  80.076  1.00  0.00           O  
ATOM   1667  CB  ASN B 340      63.793  13.136  80.363  1.00  0.00           C  
ATOM   1668  CG  ASN B 340      64.367  14.185  79.432  1.00  0.00           C  
ATOM   1669  OD1 ASN B 340      63.903  14.342  78.304  1.00  0.00           O  
ATOM   1670  ND2 ASN B 340      65.391  14.898  79.890  1.00  0.00           N  
ATOM   1671  N   PHE B 341      61.520  11.681  82.146  1.00  0.00           N  
ATOM   1672  CA  PHE B 341      60.994  10.457  82.735  1.00  0.00           C  
ATOM   1673  C   PHE B 341      59.632  10.189  82.098  1.00  0.00           C  
ATOM   1674  O   PHE B 341      59.337   9.069  81.676  1.00  0.00           O  
ATOM   1675  CB  PHE B 341      60.859  10.612  84.255  1.00  0.00           C  
ATOM   1676  CG  PHE B 341      60.015   9.552  84.903  1.00  0.00           C  
ATOM   1677  CD1 PHE B 341      58.659   9.771  85.135  1.00  0.00           C  
ATOM   1678  CD2 PHE B 341      60.568   8.328  85.267  1.00  0.00           C  
ATOM   1679  CE1 PHE B 341      57.868   8.785  85.719  1.00  0.00           C  
ATOM   1680  CE2 PHE B 341      59.782   7.335  85.851  1.00  0.00           C  
ATOM   1681  CZ  PHE B 341      58.427   7.569  86.075  1.00  0.00           C  
ATOM   1682  N   THR B 342      58.815  11.232  82.006  1.00  0.00           N  
ATOM   1683  CA  THR B 342      57.480  11.102  81.431  1.00  0.00           C  
ATOM   1684  C   THR B 342      57.517  10.791  79.930  1.00  0.00           C  
ATOM   1685  O   THR B 342      56.816   9.890  79.460  1.00  0.00           O  
ATOM   1686  CB  THR B 342      56.656  12.384  81.691  1.00  0.00           C  
ATOM   1687  OG1 THR B 342      56.652  12.661  83.099  1.00  0.00           O  
ATOM   1688  CG2 THR B 342      55.218  12.204  81.222  1.00  0.00           C  
ATOM   1689  N   LEU B 343      58.333  11.526  79.176  1.00  0.00           N  
ATOM   1690  CA  LEU B 343      58.444  11.277  77.741  1.00  0.00           C  
ATOM   1691  C   LEU B 343      58.946   9.862  77.475  1.00  0.00           C  
ATOM   1692  O   LEU B 343      58.411   9.154  76.623  1.00  0.00           O  
ATOM   1693  CB  LEU B 343      59.410  12.268  77.093  1.00  0.00           C  
ATOM   1694  CG  LEU B 343      58.906  13.693  76.876  1.00  0.00           C  
ATOM   1695  CD1 LEU B 343      60.066  14.556  76.385  1.00  0.00           C  
ATOM   1696  CD2 LEU B 343      57.767  13.694  75.855  1.00  0.00           C  
ATOM   1697  N   ASN B 344      59.987   9.461  78.199  1.00  0.00           N  
ATOM   1698  CA  ASN B 344      60.555   8.128  78.021  1.00  0.00           C  
ATOM   1699  C   ASN B 344      59.504   7.051  78.270  1.00  0.00           C  
ATOM   1700  O   ASN B 344      59.367   6.114  77.481  1.00  0.00           O  
ATOM   1701  CB  ASN B 344      61.737   7.914  78.967  1.00  0.00           C  
ATOM   1702  CG  ASN B 344      62.404   6.569  78.761  1.00  0.00           C  
ATOM   1703  OD1 ASN B 344      62.945   6.288  77.686  1.00  0.00           O  
ATOM   1704  ND2 ASN B 344      62.367   5.726  79.787  1.00  0.00           N  
ATOM   1705  N   LYS B 345      58.762   7.193  79.365  1.00  0.00           N  
ATOM   1706  CA  LYS B 345      57.723   6.227  79.710  1.00  0.00           C  
ATOM   1707  C   LYS B 345      56.665   6.095  78.619  1.00  0.00           C  
ATOM   1708  O   LYS B 345      56.340   4.987  78.186  1.00  0.00           O  
ATOM   1709  CB  LYS B 345      57.033   6.623  81.023  1.00  0.00           C  
ATOM   1710  CG  LYS B 345      55.880   5.698  81.415  1.00  0.00           C  
ATOM   1711  CD  LYS B 345      55.188   6.163  82.695  1.00  0.00           C  
ATOM   1712  CE  LYS B 345      55.441   5.226  83.871  1.00  0.00           C  
ATOM   1713  NZ  LYS B 345      54.798   3.888  83.701  1.00  0.00           N  
ATOM   1714  N   LEU B 347      56.124   7.228  78.184  1.00  0.00           N  
ATOM   1715  CA  LEU B 347      55.083   7.224  77.169  1.00  0.00           C  
ATOM   1716  C   LEU B 347      55.578   6.792  75.785  1.00  0.00           C  
ATOM   1717  O   LEU B 347      54.881   6.064  75.079  1.00  0.00           O  
ATOM   1718  CB  LEU B 347      54.402   8.600  77.121  1.00  0.00           C  
ATOM   1719  CG  LEU B 347      53.710   8.965  78.443  1.00  0.00           C  
ATOM   1720  CD1 LEU B 347      53.184  10.398  78.397  1.00  0.00           C  
ATOM   1721  CD2 LEU B 347      52.567   7.980  78.709  1.00  0.00           C  
ATOM   1722  N   ILE B 348      56.777   7.217  75.398  1.00  0.00           N  
ATOM   1723  CA  ILE B 348      57.316   6.813  74.101  1.00  0.00           C  
ATOM   1724  C   ILE B 348      57.517   5.295  74.127  1.00  0.00           C  
ATOM   1725  O   ILE B 348      57.230   4.596  73.153  1.00  0.00           O  
ATOM   1726  CB  ILE B 348      58.665   7.527  73.810  1.00  0.00           C  
ATOM   1727  CG1 ILE B 348      58.405   9.006  73.504  1.00  0.00           C  
ATOM   1728  CG2 ILE B 348      59.380   6.861  72.635  1.00  0.00           C  
ATOM   1729  CD1 ILE B 348      59.664   9.887  73.488  1.00  0.00           C  
ATOM   1730  N   HIS B 349      57.990   4.788  75.259  1.00  0.00           N  
ATOM   1731  CA  HIS B 349      58.219   3.358  75.416  1.00  0.00           C  
ATOM   1732  C   HIS B 349      56.902   2.587  75.405  1.00  0.00           C  
ATOM   1733  O   HIS B 349      56.874   1.400  75.074  1.00  0.00           O  
ATOM   1734  CB  HIS B 349      58.965   3.087  76.723  1.00  0.00           C  
ATOM   1735  CG  HIS B 349      59.312   1.646  76.934  1.00  0.00           C  
ATOM   1736  ND1 HIS B 349      60.182   0.963  76.112  1.00  0.00           N  
ATOM   1737  CD2 HIS B 349      58.906   0.758  77.873  1.00  0.00           C  
ATOM   1738  CE1 HIS B 349      60.299  -0.283  76.536  1.00  0.00           C  
ATOM   1739  NE2 HIS B 349      59.535  -0.434  77.603  1.00  0.00           N  
ATOM   1740  N   ARG B 352      55.811   3.262  75.760  1.00  0.00           N  
ATOM   1741  CA  ARG B 352      54.495   2.635  75.792  1.00  0.00           C  
ATOM   1742  C   ARG B 352      53.736   2.779  74.470  1.00  0.00           C  
ATOM   1743  O   ARG B 352      52.540   2.503  74.397  1.00  0.00           O  
ATOM   1744  CB  ARG B 352      53.665   3.209  76.948  1.00  0.00           C  
ATOM   1745  CG  ARG B 352      54.226   2.878  78.331  1.00  0.00           C  
ATOM   1746  CD  ARG B 352      54.062   1.399  78.666  1.00  0.00           C  
ATOM   1747  NE  ARG B 352      52.683   1.086  79.030  1.00  0.00           N  
ATOM   1748  CZ  ARG B 352      52.171   1.276  80.242  1.00  0.00           C  
ATOM   1749  NH1 ARG B 352      50.901   0.974  80.485  1.00  0.00           N  
ATOM   1750  NH2 ARG B 352      52.936   1.745  81.220  1.00  0.00           N  
ATOM   1751  N   GLY B 361      54.430   3.227  73.428  1.00  0.00           N  
ATOM   1752  CA  GLY B 361      53.790   3.347  72.130  1.00  0.00           C  
ATOM   1753  C   GLY B 361      53.174   4.675  71.725  1.00  0.00           C  
ATOM   1754  O   GLY B 361      52.398   4.718  70.771  1.00  0.00           O  
ATOM   1755  N   PHE B 362      53.487   5.752  72.436  1.00  0.00           N  
ATOM   1756  CA  PHE B 362      52.952   7.059  72.066  1.00  0.00           C  
ATOM   1757  C   PHE B 362      53.884   7.673  71.033  1.00  0.00           C  
ATOM   1758  O   PHE B 362      55.104   7.600  71.177  1.00  0.00           O  
ATOM   1759  CB  PHE B 362      52.869   7.995  73.276  1.00  0.00           C  
ATOM   1760  CG  PHE B 362      51.704   7.719  74.183  1.00  0.00           C  
ATOM   1761  CD1 PHE B 362      50.677   8.655  74.321  1.00  0.00           C  
ATOM   1762  CD2 PHE B 362      51.628   6.526  74.897  1.00  0.00           C  
ATOM   1763  CE1 PHE B 362      49.591   8.403  75.162  1.00  0.00           C  
ATOM   1764  CE2 PHE B 362      50.547   6.267  75.738  1.00  0.00           C  
ATOM   1765  CZ  PHE B 362      49.527   7.208  75.870  1.00  0.00           C  
ATOM   1766  N   THR B 363      53.310   8.270  69.995  1.00  0.00           N  
ATOM   1767  CA  THR B 363      54.108   8.908  68.955  1.00  0.00           C  
ATOM   1768  C   THR B 363      54.519  10.308  69.412  1.00  0.00           C  
ATOM   1769  O   THR B 363      53.669  11.142  69.716  1.00  0.00           O  
ATOM   1770  CB  THR B 363      53.312   9.027  67.637  1.00  0.00           C  
ATOM   1771  OG1 THR B 363      53.109   7.719  67.088  1.00  0.00           O  
ATOM   1772  CG2 THR B 363      54.068   9.889  66.623  1.00  0.00           C  
ATOM   1773  N   PRO B 364      55.833  10.576  69.476  1.00  0.00           N  
ATOM   1774  CA  PRO B 364      56.291  11.900  69.905  1.00  0.00           C  
ATOM   1775  C   PRO B 364      56.035  12.961  68.839  1.00  0.00           C  
ATOM   1776  O   PRO B 364      56.106  12.679  67.639  1.00  0.00           O  
ATOM   1777  CB  PRO B 364      57.775  11.677  70.181  1.00  0.00           C  
ATOM   1778  CG  PRO B 364      58.145  10.630  69.174  1.00  0.00           C  
ATOM   1779  CD  PRO B 364      56.972   9.670  69.235  1.00  0.00           C  
ATOM   1780  N   MET B 365      55.740  14.178  69.291  1.00  0.00           N  
ATOM   1781  CA  MET B 365      55.441  15.295  68.400  1.00  0.00           C  
ATOM   1782  C   MET B 365      55.956  16.600  68.976  1.00  0.00           C  
ATOM   1783  O   MET B 365      56.117  16.724  70.186  1.00  0.00           O  
ATOM   1784  CB  MET B 365      53.924  15.481  68.273  1.00  0.00           C  
ATOM   1785  CG  MET B 365      53.148  14.293  67.782  1.00  0.00           C  
ATOM   1786  SD  MET B 365      53.310  14.180  66.019  1.00  0.00           S  
ATOM   1787  CE  MET B 365      52.254  15.548  65.483  1.00  0.00           C  
ATOM   1788  N   THR B 366      56.217  17.570  68.104  1.00  0.00           N  
ATOM   1789  CA  THR B 366      56.564  18.907  68.568  1.00  0.00           C  
ATOM   1790  C   THR B 366      55.562  19.735  67.781  1.00  0.00           C  
ATOM   1791  O   THR B 366      55.301  19.458  66.606  1.00  0.00           O  
ATOM   1792  CB  THR B 366      58.010  19.363  68.237  1.00  0.00           C  
ATOM   1793  OG1 THR B 366      58.146  19.577  66.830  1.00  0.00           O  
ATOM   1794  CG2 THR B 366      59.017  18.336  68.724  1.00  0.00           C  
ATOM   1795  N   VAL B 368      54.974  20.733  68.428  1.00  0.00           N  
ATOM   1796  CA  VAL B 368      53.972  21.558  67.771  1.00  0.00           C  
ATOM   1797  C   VAL B 368      54.303  23.034  67.894  1.00  0.00           C  
ATOM   1798  O   VAL B 368      55.094  23.428  68.745  1.00  0.00           O  
ATOM   1799  CB  VAL B 368      52.576  21.359  68.415  1.00  0.00           C  
ATOM   1800  CG1 VAL B 368      52.197  19.893  68.400  1.00  0.00           C  
ATOM   1801  CG2 VAL B 368      52.586  21.889  69.845  1.00  0.00           C  
ATOM   1802  N   PRO B 370      53.706  23.865  67.030  1.00  0.00           N  
ATOM   1803  CA  PRO B 370      53.950  25.310  67.086  1.00  0.00           C  
ATOM   1804  C   PRO B 370      53.312  25.827  68.382  1.00  0.00           C  
ATOM   1805  O   PRO B 370      52.276  25.321  68.810  1.00  0.00           O  
ATOM   1806  CB  PRO B 370      53.217  25.834  65.852  1.00  0.00           C  
ATOM   1807  CG  PRO B 370      53.238  24.671  64.905  1.00  0.00           C  
ATOM   1808  CD  PRO B 370      52.941  23.508  65.825  1.00  0.00           C  
ATOM   1809  N   ASP B 371      53.928  26.827  69.005  1.00  0.00           N  
ATOM   1810  CA  ASP B 371      53.403  27.387  70.246  1.00  0.00           C  
ATOM   1811  C   ASP B 371      52.413  28.504  69.909  1.00  0.00           C  
ATOM   1812  O   ASP B 371      51.426  28.720  70.625  1.00  0.00           O  
ATOM   1813  CB  ASP B 371      54.551  27.952  71.082  1.00  0.00           C  
ATOM   1814  CG  ASP B 371      55.834  27.141  70.943  1.00  0.00           C  
ATOM   1815  OD1 ASP B 371      56.409  27.083  69.826  1.00  0.00           O  
ATOM   1816  OD2 ASP B 371      56.269  26.564  71.957  1.00  0.00           O  
ATOM   1817  N   LEU B 372      52.701  29.211  68.817  1.00  0.00           N  
ATOM   1818  CA  LEU B 372      51.868  30.314  68.329  1.00  0.00           C  
ATOM   1819  C   LEU B 372      50.867  29.799  67.299  1.00  0.00           C  
ATOM   1820  O   LEU B 372      51.251  29.279  66.250  1.00  0.00           O  
ATOM   1821  CB  LEU B 372      52.745  31.394  67.694  1.00  0.00           C  
ATOM   1822  CG  LEU B 372      53.606  32.202  68.671  1.00  0.00           C  
ATOM   1823  CD1 LEU B 372      54.605  33.048  67.908  1.00  0.00           C  
ATOM   1824  CD2 LEU B 372      52.706  33.074  69.529  1.00  0.00           C  
ATOM   1825  N   LEU B 373      49.583  29.963  67.595  1.00  0.00           N  
ATOM   1826  CA  LEU B 373      48.533  29.478  66.710  1.00  0.00           C  
ATOM   1827  C   LEU B 373      47.415  30.489  66.482  1.00  0.00           C  
ATOM   1828  O   LEU B 373      47.240  31.426  67.264  1.00  0.00           O  
ATOM   1829  CB  LEU B 373      47.943  28.187  67.292  1.00  0.00           C  
ATOM   1830  CG  LEU B 373      48.937  27.027  67.431  1.00  0.00           C  
ATOM   1831  CD1 LEU B 373      48.897  26.470  68.849  1.00  0.00           C  
ATOM   1832  CD2 LEU B 373      48.600  25.948  66.416  1.00  0.00           C  
ATOM   1833  N   ARG B 374      46.667  30.294  65.399  1.00  0.00           N  
ATOM   1834  CA  ARG B 374      45.542  31.164  65.077  1.00  0.00           C  
ATOM   1835  C   ARG B 374      44.407  30.884  66.057  1.00  0.00           C  
ATOM   1836  O   ARG B 374      44.267  29.768  66.568  1.00  0.00           O  
ATOM   1837  CB  ARG B 374      45.050  30.918  63.644  1.00  0.00           C  
ATOM   1838  CG  ARG B 374      45.753  31.738  62.558  1.00  0.00           C  
ATOM   1839  CD  ARG B 374      47.212  31.366  62.393  1.00  0.00           C  
ATOM   1840  NE  ARG B 374      47.776  31.892  61.147  1.00  0.00           N  
ATOM   1841  CZ  ARG B 374      48.116  33.163  60.940  1.00  0.00           C  
ATOM   1842  NH1 ARG B 374      48.620  33.529  59.768  1.00  0.00           N  
ATOM   1843  NH2 ARG B 374      47.968  34.066  61.902  1.00  0.00           N  
ATOM   1844  N   GLY B 375      43.593  31.903  66.309  1.00  0.00           N  
ATOM   1845  CA  GLY B 375      42.486  31.762  67.238  1.00  0.00           C  
ATOM   1846  C   GLY B 375      41.479  30.671  66.923  1.00  0.00           C  
ATOM   1847  O   GLY B 375      40.867  30.117  67.839  1.00  0.00           O  
ATOM   1848  N   VAL B 376      41.292  30.361  65.644  1.00  0.00           N  
ATOM   1849  CA  VAL B 376      40.337  29.327  65.260  1.00  0.00           C  
ATOM   1850  C   VAL B 376      40.637  27.986  65.934  1.00  0.00           C  
ATOM   1851  O   VAL B 376      39.721  27.256  66.305  1.00  0.00           O  
ATOM   1852  CB  VAL B 376      40.303  29.129  63.725  1.00  0.00           C  
ATOM   1853  CG1 VAL B 376      41.667  28.696  63.217  1.00  0.00           C  
ATOM   1854  CG2 VAL B 376      39.239  28.103  63.354  1.00  0.00           C  
ATOM   1855  N   VAL B 377      41.917  27.664  66.104  1.00  0.00           N  
ATOM   1856  CA  VAL B 377      42.274  26.393  66.727  1.00  0.00           C  
ATOM   1857  C   VAL B 377      41.832  26.357  68.188  1.00  0.00           C  
ATOM   1858  O   VAL B 377      41.309  25.344  68.664  1.00  0.00           O  
ATOM   1859  CB  VAL B 377      43.786  26.123  66.639  1.00  0.00           C  
ATOM   1860  CG1 VAL B 377      44.072  24.679  67.067  1.00  0.00           C  
ATOM   1861  CG2 VAL B 377      44.274  26.351  65.207  1.00  0.00           C  
ATOM   1862  N   PHE B 378      42.032  27.463  68.899  1.00  0.00           N  
ATOM   1863  CA  PHE B 378      41.617  27.535  70.297  1.00  0.00           C  
ATOM   1864  C   PHE B 378      40.102  27.377  70.385  1.00  0.00           C  
ATOM   1865  O   PHE B 378      39.599  26.622  71.213  1.00  0.00           O  
ATOM   1866  CB  PHE B 378      42.014  28.877  70.923  1.00  0.00           C  
ATOM   1867  CG  PHE B 378      43.492  29.068  71.071  1.00  0.00           C  
ATOM   1868  CD1 PHE B 378      44.273  29.447  69.985  1.00  0.00           C  
ATOM   1869  CD2 PHE B 378      44.106  28.870  72.303  1.00  0.00           C  
ATOM   1870  CE1 PHE B 378      45.648  29.626  70.127  1.00  0.00           C  
ATOM   1871  CE2 PHE B 378      45.477  29.045  72.456  1.00  0.00           C  
ATOM   1872  CZ  PHE B 378      46.251  29.424  71.366  1.00  0.00           C  
ATOM   1873  N   GLU B 388      39.375  28.096  69.534  1.00  0.00           N  
ATOM   1874  CA  GLU B 388      37.915  28.006  69.539  1.00  0.00           C  
ATOM   1875  C   GLU B 388      37.487  26.569  69.229  1.00  0.00           C  
ATOM   1876  O   GLU B 388      36.554  26.040  69.839  1.00  0.00           O  
ATOM   1877  CB  GLU B 388      37.321  28.966  68.504  1.00  0.00           C  
ATOM   1878  CG  GLU B 388      35.797  28.939  68.401  1.00  0.00           C  
ATOM   1879  CD  GLU B 388      35.100  29.440  69.652  1.00  0.00           C  
ATOM   1880  OE1 GLU B 388      35.593  30.412  70.265  1.00  0.00           O  
ATOM   1881  OE2 GLU B 388      34.043  28.873  70.012  1.00  0.00           O  
ATOM   1882  N   GLY B 389      38.182  25.943  68.283  1.00  0.00           N  
ATOM   1883  CA  GLY B 389      37.871  24.569  67.920  1.00  0.00           C  
ATOM   1884  C   GLY B 389      38.042  23.600  69.079  1.00  0.00           C  
ATOM   1885  O   GLY B 389      37.330  22.592  69.175  1.00  0.00           O  
ATOM   1886  N   CYS B 396      38.990  23.887  69.962  1.00  0.00           N  
ATOM   1887  CA  CYS B 396      39.224  23.023  71.115  1.00  0.00           C  
ATOM   1888  C   CYS B 396      38.221  23.243  72.237  1.00  0.00           C  
ATOM   1889  O   CYS B 396      38.160  22.452  73.176  1.00  0.00           O  
ATOM   1890  CB  CYS B 396      40.628  23.233  71.675  1.00  0.00           C  
ATOM   1891  SG  CYS B 396      41.931  22.538  70.655  1.00  0.00           S  
ATOM   1892  N   GLY B 397      37.449  24.322  72.147  1.00  0.00           N  
ATOM   1893  CA  GLY B 397      36.470  24.613  73.178  1.00  0.00           C  
ATOM   1894  C   GLY B 397      36.987  25.635  74.173  1.00  0.00           C  
ATOM   1895  O   GLY B 397      36.473  25.754  75.289  1.00  0.00           O  
ATOM   1896  N   MET B 403      38.018  26.367  73.767  1.00  0.00           N  
ATOM   1897  CA  MET B 403      38.620  27.397  74.604  1.00  0.00           C  
ATOM   1898  C   MET B 403      38.069  28.748  74.142  1.00  0.00           C  
ATOM   1899  O   MET B 403      37.302  28.805  73.179  1.00  0.00           O  
ATOM   1900  CB  MET B 403      40.144  27.339  74.458  1.00  0.00           C  
ATOM   1901  CG  MET B 403      40.709  25.960  74.797  1.00  0.00           C  
ATOM   1902  SD  MET B 403      42.420  25.688  74.266  1.00  0.00           S  
ATOM   1903  CE  MET B 403      42.875  24.304  75.302  1.00  0.00           C  
ATOM   1904  N   THR B 404      38.445  29.832  74.814  1.00  0.00           N  
ATOM   1905  CA  THR B 404      37.933  31.150  74.430  1.00  0.00           C  
ATOM   1906  C   THR B 404      39.031  32.186  74.203  1.00  0.00           C  
ATOM   1907  O   THR B 404      39.426  32.904  75.124  1.00  0.00           O  
ATOM   1908  CB  THR B 404      36.962  31.695  75.492  1.00  0.00           C  
ATOM   1909  OG1 THR B 404      37.673  31.941  76.711  1.00  0.00           O  
ATOM   1910  CG2 THR B 404      35.850  30.686  75.761  1.00  0.00           C  
ATOM   1911  N   PRO B 406      39.520  32.294  72.958  1.00  0.00           N  
ATOM   1912  CA  PRO B 406      40.579  33.238  72.585  1.00  0.00           C  
ATOM   1913  C   PRO B 406      40.421  34.630  73.189  1.00  0.00           C  
ATOM   1914  O   PRO B 406      41.408  35.300  73.520  1.00  0.00           O  
ATOM   1915  CB  PRO B 406      40.501  33.246  71.064  1.00  0.00           C  
ATOM   1916  CG  PRO B 406      40.123  31.827  70.757  1.00  0.00           C  
ATOM   1917  CD  PRO B 406      39.034  31.561  71.773  1.00  0.00           C  
ATOM   1918  N   ASN B 473      39.171  35.052  73.331  1.00  0.00           N  
ATOM   1919  CA  ASN B 473      38.867  36.357  73.895  1.00  0.00           C  
ATOM   1920  C   ASN B 473      37.453  36.424  74.469  1.00  0.00           C  
ATOM   1921  O   ASN B 473      36.495  36.717  73.745  1.00  0.00           O  
ATOM   1922  CB  ASN B 473      39.054  37.439  72.805  1.00  0.00           C  
ATOM   1923  CG  ASN B 473      38.885  38.867  73.331  1.00  0.00           C  
ATOM   1924  OD1 ASN B 473      39.574  39.290  74.268  1.00  0.00           O  
ATOM   1925  ND2 ASN B 473      37.961  39.609  72.734  1.00  0.00           N  
ATOM   1926  N   ALA B 478      37.351  36.059  75.747  1.00  0.00           N  
ATOM   1927  CA  ALA B 478      36.121  36.174  76.476  1.00  0.00           C  
ATOM   1928  C   ALA B 478      36.552  37.477  77.104  1.00  0.00           C  
ATOM   1929  O   ALA B 478      37.380  38.191  76.544  1.00  0.00           O  
ATOM   1930  CB  ALA B 478      35.976  35.041  77.508  1.00  0.00           C  
ATOM   1931  N   LYS B 479      36.057  37.862  78.234  1.00  0.00           N  
ATOM   1932  CA  LYS B 479      36.636  39.111  78.641  1.00  0.00           C  
ATOM   1933  C   LYS B 479      37.894  38.951  79.510  1.00  0.00           C  
ATOM   1934  O   LYS B 479      38.935  39.425  79.066  1.00  0.00           O  
ATOM   1935  CB  LYS B 479      35.512  40.023  79.049  1.00  0.00           C  
ATOM   1936  CG  LYS B 479      34.772  40.526  77.738  1.00  0.00           C  
ATOM   1937  CD  LYS B 479      34.311  39.415  76.829  1.00  0.00           C  
ATOM   1938  CE  LYS B 479      33.199  38.569  77.465  1.00  0.00           C  
ATOM   1939  NZ  LYS B 479      33.387  37.077  77.578  1.00  0.00           N  
ATOM   1940  N   PRO B 488      37.871  38.423  80.749  1.00  0.00           N  
ATOM   1941  CA  PRO B 488      39.357  38.534  80.933  1.00  0.00           C  
ATOM   1942  C   PRO B 488      39.832  37.172  80.282  1.00  0.00           C  
ATOM   1943  O   PRO B 488      39.425  36.077  80.714  1.00  0.00           O  
ATOM   1944  CB  PRO B 488      39.543  38.550  82.444  1.00  0.00           C  
ATOM   1945  CG  PRO B 488      38.377  37.743  82.895  1.00  0.00           C  
ATOM   1946  CD  PRO B 488      37.201  38.170  82.026  1.00  0.00           C  
ATOM   1947  N   SER B 495      40.619  37.231  79.206  1.00  0.00           N  
ATOM   1948  CA  SER B 495      41.068  36.000  78.525  1.00  0.00           C  
ATOM   1949  C   SER B 495      42.342  35.390  79.103  1.00  0.00           C  
ATOM   1950  O   SER B 495      43.264  36.097  79.511  1.00  0.00           O  
ATOM   1951  CB  SER B 495      41.277  36.259  77.025  1.00  0.00           C  
ATOM   1952  OG  SER B 495      41.636  35.051  76.366  1.00  0.00           O  
ATOM   1953  N   GLN B 496      42.371  34.063  79.137  1.00  0.00           N  
ATOM   1954  CA  GLN B 496      43.510  33.308  79.653  1.00  0.00           C  
ATOM   1955  C   GLN B 496      44.609  33.158  78.606  1.00  0.00           C  
ATOM   1956  O   GLN B 496      45.699  32.662  78.897  1.00  0.00           O  
ATOM   1957  CB  GLN B 496      43.049  31.913  80.088  1.00  0.00           C  
ATOM   1958  CG  GLN B 496      42.449  31.860  81.476  1.00  0.00           C  
ATOM   1959  CD  GLN B 496      43.471  31.470  82.526  1.00  0.00           C  
ATOM   1960  OE1 GLN B 496      44.645  31.829  82.430  1.00  0.00           O  
ATOM   1961  NE2 GLN B 496      43.026  30.738  83.543  1.00  0.00           N  
ATOM   1962  N   ILE B 497      44.320  33.603  77.390  1.00  0.00           N  
ATOM   1963  CA  ILE B 497      45.258  33.479  76.284  1.00  0.00           C  
ATOM   1964  C   ILE B 497      46.010  34.760  75.923  1.00  0.00           C  
ATOM   1965  O   ILE B 497      45.400  35.805  75.695  1.00  0.00           O  
ATOM   1966  CB  ILE B 497      44.513  32.974  75.031  1.00  0.00           C  
ATOM   1967  CG1 ILE B 497      43.840  31.637  75.343  1.00  0.00           C  
ATOM   1968  CG2 ILE B 497      45.475  32.838  73.862  1.00  0.00           C  
ATOM   1969  CD1 ILE B 497      42.742  31.261  74.364  1.00  0.00           C  
ATOM   1970  N   TYR B 498      47.337  34.665  75.879  1.00  0.00           N  
ATOM   1971  CA  TYR B 498      48.186  35.793  75.497  1.00  0.00           C  
ATOM   1972  C   TYR B 498      48.176  35.879  73.976  1.00  0.00           C  
ATOM   1973  O   TYR B 498      48.357  34.869  73.295  1.00  0.00           O  
ATOM   1974  CB  TYR B 498      49.636  35.565  75.924  1.00  0.00           C  
ATOM   1975  CG  TYR B 498      49.931  35.735  77.394  1.00  0.00           C  
ATOM   1976  CD1 TYR B 498      49.878  36.992  77.999  1.00  0.00           C  
ATOM   1977  CD2 TYR B 498      50.318  34.645  78.169  1.00  0.00           C  
ATOM   1978  CE1 TYR B 498      50.211  37.157  79.346  1.00  0.00           C  
ATOM   1979  CE2 TYR B 498      50.652  34.796  79.509  1.00  0.00           C  
ATOM   1980  CZ  TYR B 498      50.600  36.052  80.093  1.00  0.00           C  
ATOM   1981  OH  TYR B 498      50.952  36.198  81.417  1.00  0.00           O  
ATOM   1982  N   ASN B 499      47.969  37.074  73.435  1.00  0.00           N  
ATOM   1983  CA  ASN B 499      47.982  37.234  71.986  1.00  0.00           C  
ATOM   1984  C   ASN B 499      49.120  38.174  71.611  1.00  0.00           C  
ATOM   1985  O   ASN B 499      49.477  39.072  72.380  1.00  0.00           O  
ATOM   1986  CB  ASN B 499      46.647  37.804  71.487  1.00  0.00           C  
ATOM   1987  CG  ASN B 499      46.384  39.200  72.004  1.00  0.00           C  
ATOM   1988  OD1 ASN B 499      46.521  39.461  73.197  1.00  0.00           O  
ATOM   1989  ND2 ASN B 499      45.997  40.106  71.109  1.00  0.00           N  
ATOM   1990  N   ILE B 500      49.707  37.948  70.441  1.00  0.00           N  
ATOM   1991  CA  ILE B 500      50.789  38.795  69.966  1.00  0.00           C  
ATOM   1992  C   ILE B 500      50.164  40.114  69.511  1.00  0.00           C  
ATOM   1993  O   ILE B 500      49.027  40.133  69.050  1.00  0.00           O  
ATOM   1994  CB  ILE B 500      51.529  38.140  68.778  1.00  0.00           C  
ATOM   1995  CG1 ILE B 500      52.120  36.795  69.211  1.00  0.00           C  
ATOM   1996  CG2 ILE B 500      52.627  39.066  68.267  1.00  0.00           C  
ATOM   1997  CD1 ILE B 500      53.070  36.889  70.392  1.00  0.00           C  
ATOM   1998  N   ASP B 501      50.906  41.208  69.659  1.00  0.00           N  
ATOM   1999  CA  ASP B 501      50.434  42.540  69.272  1.00  0.00           C  
ATOM   2000  C   ASP B 501      49.727  42.521  67.913  1.00  0.00           C  
ATOM   2001  O   ASP B 501      50.371  42.378  66.874  1.00  0.00           O  
ATOM   2002  CB  ASP B 501      51.623  43.500  69.209  1.00  0.00           C  
ATOM   2003  CG  ASP B 501      51.200  44.942  69.064  1.00  0.00           C  
ATOM   2004  OD1 ASP B 501      50.100  45.189  68.531  1.00  0.00           O  
ATOM   2005  OD2 ASP B 501      51.980  45.828  69.474  1.00  0.00           O  
ATOM   2006  N   PRO B 502      48.391  42.678  67.907  1.00  0.00           N  
ATOM   2007  CA  PRO B 502      47.560  42.681  66.696  1.00  0.00           C  
ATOM   2008  C   PRO B 502      47.940  43.749  65.670  1.00  0.00           C  
ATOM   2009  O   PRO B 502      47.687  43.589  64.475  1.00  0.00           O  
ATOM   2010  CB  PRO B 502      46.150  42.902  67.245  1.00  0.00           C  
ATOM   2011  CG  PRO B 502      46.214  42.299  68.605  1.00  0.00           C  
ATOM   2012  CD  PRO B 502      47.547  42.787  69.109  1.00  0.00           C  
ATOM   2013  N   SER B 650      48.538  44.839  66.139  1.00  0.00           N  
ATOM   2014  CA  SER B 650      48.930  45.923  65.247  1.00  0.00           C  
ATOM   2015  C   SER B 650      50.230  45.616  64.513  1.00  0.00           C  
ATOM   2016  O   SER B 650      50.631  46.354  63.608  1.00  0.00           O  
ATOM   2017  CB  SER B 650      49.075  47.233  66.034  1.00  0.00           C  
ATOM   2018  OG  SER B 650      50.175  47.189  66.926  1.00  0.00           O  
ATOM   2019  N   ARG B 651      50.887  44.523  64.896  1.00  0.00           N  
ATOM   2020  CA  ARG B 651      52.144  44.138  64.264  1.00  0.00           C  
ATOM   2021  C   ARG B 651      52.073  42.762  63.613  1.00  0.00           C  
ATOM   2022  O   ARG B 651      52.681  42.531  62.569  1.00  0.00           O  
ATOM   2023  CB  ARG B 651      53.286  44.147  65.287  1.00  0.00           C  
ATOM   2024  CG  ARG B 651      53.341  45.378  66.186  1.00  0.00           C  
ATOM   2025  CD  ARG B 651      53.086  46.669  65.418  1.00  0.00           C  
ATOM   2026  NE  ARG B 651      53.918  46.787  64.224  1.00  0.00           N  
ATOM   2027  CZ  ARG B 651      53.855  47.804  63.370  1.00  0.00           C  
ATOM   2028  NH1 ARG B 651      54.650  47.830  62.308  1.00  0.00           N  
ATOM   2029  NH2 ARG B 651      52.997  48.796  63.576  1.00  0.00           N  
ATOM   2030  N   PHE B 652      51.329  41.849  64.232  1.00  0.00           N  
ATOM   2031  CA  PHE B 652      51.194  40.491  63.717  1.00  0.00           C  
ATOM   2032  C   PHE B 652      49.756  40.016  63.824  1.00  0.00           C  
ATOM   2033  O   PHE B 652      49.156  40.036  64.897  1.00  0.00           O  
ATOM   2034  CB  PHE B 652      52.119  39.553  64.495  1.00  0.00           C  
ATOM   2035  CG  PHE B 652      53.565  39.934  64.399  1.00  0.00           C  
ATOM   2036  CD1 PHE B 652      54.292  39.668  63.243  1.00  0.00           C  
ATOM   2037  CD2 PHE B 652      54.188  40.607  65.443  1.00  0.00           C  
ATOM   2038  CE1 PHE B 652      55.622  40.071  63.128  1.00  0.00           C  
ATOM   2039  CE2 PHE B 652      55.516  41.015  65.338  1.00  0.00           C  
ATOM   2040  CZ  PHE B 652      56.233  40.747  64.178  1.00  0.00           C  
ATOM   2041  N   GLU B 653      49.214  39.573  62.700  1.00  0.00           N  
ATOM   2042  CA  GLU B 653      47.839  39.117  62.638  1.00  0.00           C  
ATOM   2043  C   GLU B 653      47.558  37.735  63.224  1.00  0.00           C  
ATOM   2044  O   GLU B 653      48.262  36.769  62.940  1.00  0.00           O  
ATOM   2045  CB  GLU B 653      47.367  39.150  61.180  1.00  0.00           C  
ATOM   2046  CG  GLU B 653      46.017  38.505  60.936  1.00  0.00           C  
ATOM   2047  CD  GLU B 653      45.640  38.485  59.465  1.00  0.00           C  
ATOM   2048  OE1 GLU B 653      46.450  37.995  58.646  1.00  0.00           O  
ATOM   2049  OE2 GLU B 653      44.531  38.951  59.130  1.00  0.00           O  
ATOM   2050  N   ASP B 654      46.527  37.675  64.062  1.00  0.00           N  
ATOM   2051  CA  ASP B 654      46.039  36.435  64.664  1.00  0.00           C  
ATOM   2052  C   ASP B 654      47.073  35.390  65.105  1.00  0.00           C  
ATOM   2053  O   ASP B 654      47.125  34.295  64.545  1.00  0.00           O  
ATOM   2054  CB  ASP B 654      45.051  35.800  63.671  1.00  0.00           C  
ATOM   2055  CG  ASP B 654      44.176  34.727  64.293  1.00  0.00           C  
ATOM   2056  OD1 ASP B 654      43.465  34.049  63.520  1.00  0.00           O  
ATOM   2057  OD2 ASP B 654      44.182  34.561  65.532  1.00  0.00           O  
ATOM   2058  N   LEU B 655      47.894  35.725  66.098  1.00  0.00           N  
ATOM   2059  CA  LEU B 655      48.883  34.784  66.637  1.00  0.00           C  
ATOM   2060  C   LEU B 655      48.697  34.766  68.147  1.00  0.00           C  
ATOM   2061  O   LEU B 655      48.696  35.814  68.794  1.00  0.00           O  
ATOM   2062  CB  LEU B 655      50.317  35.197  66.281  1.00  0.00           C  
ATOM   2063  CG  LEU B 655      50.753  34.950  64.831  1.00  0.00           C  
ATOM   2064  CD1 LEU B 655      52.213  35.356  64.662  1.00  0.00           C  
ATOM   2065  CD2 LEU B 655      50.571  33.476  64.478  1.00  0.00           C  
ATOM   2066  N   ASN B 656      48.532  33.570  68.707  1.00  0.00           N  
ATOM   2067  CA  ASN B 656      48.287  33.423  70.139  1.00  0.00           C  
ATOM   2068  C   ASN B 656      49.128  32.309  70.738  1.00  0.00           C  
ATOM   2069  O   ASN B 656      49.377  31.297  70.081  1.00  0.00           O  
ATOM   2070  CB  ASN B 656      46.812  33.088  70.369  1.00  0.00           C  
ATOM   2071  CG  ASN B 656      45.878  34.028  69.636  1.00  0.00           C  
ATOM   2072  OD1 ASN B 656      45.473  35.057  70.168  1.00  0.00           O  
ATOM   2073  ND2 ASN B 656      45.537  33.678  68.397  1.00  0.00           N  
ATOM   2074  N   LEU B 657      49.557  32.501  71.983  1.00  0.00           N  
ATOM   2075  CA  LEU B 657      50.350  31.495  72.685  1.00  0.00           C  
ATOM   2076  C   LEU B 657      49.410  30.471  73.302  1.00  0.00           C  
ATOM   2077  O   LEU B 657      48.406  30.829  73.921  1.00  0.00           O  
ATOM   2078  CB  LEU B 657      51.191  32.143  73.785  1.00  0.00           C  
ATOM   2079  CG  LEU B 657      52.371  32.976  73.283  1.00  0.00           C  
ATOM   2080  CD1 LEU B 657      52.993  33.736  74.441  1.00  0.00           C  
ATOM   2081  CD2 LEU B 657      53.396  32.061  72.631  1.00  0.00           C  
ATOM   2082  N   ALA B 658      49.737  29.194  73.137  1.00  0.00           N  
ATOM   2083  CA  ALA B 658      48.902  28.128  73.681  1.00  0.00           C  
ATOM   2084  C   ALA B 658      49.173  27.881  75.162  1.00  0.00           C  
ATOM   2085  O   ALA B 658      50.300  28.039  75.636  1.00  0.00           O  
ATOM   2086  CB  ALA B 658      49.131  26.836  72.895  1.00  0.00           C  
ATOM   2087  N   GLY B 659      48.128  27.483  75.885  1.00  0.00           N  
ATOM   2088  CA  GLY B 659      48.272  27.189  77.299  1.00  0.00           C  
ATOM   2089  C   GLY B 659      48.505  25.700  77.521  1.00  0.00           C  
ATOM   2090  O   GLY B 659      48.691  25.241  78.655  1.00  0.00           O  
ATOM   2091  N   THR B 660      48.505  24.950  76.422  1.00  0.00           N  
ATOM   2092  CA  THR B 660      48.701  23.502  76.444  1.00  0.00           C  
ATOM   2093  C   THR B 660      48.963  22.988  75.028  1.00  0.00           C  
ATOM   2094  O   THR B 660      48.421  23.527  74.061  1.00  0.00           O  
ATOM   2095  CB  THR B 660      47.453  22.781  77.017  1.00  0.00           C  
ATOM   2096  OG1 THR B 660      47.548  21.371  76.765  1.00  0.00           O  
ATOM   2097  CG2 THR B 660      46.187  23.313  76.369  1.00  0.00           C  
ATOM   2098  N   ALA B 661      49.793  21.953  74.903  1.00  0.00           N  
ATOM   2099  CA  ALA B 661      50.098  21.384  73.587  1.00  0.00           C  
ATOM   2100  C   ALA B 661      48.843  20.809  72.930  1.00  0.00           C  
ATOM   2101  O   ALA B 661      48.843  20.499  71.737  1.00  0.00           O  
ATOM   2102  CB  ALA B 661      51.174  20.305  73.709  1.00  0.00           C  
ATOM   2103  N   GLU B 662      47.777  20.658  73.711  1.00  0.00           N  
ATOM   2104  CA  GLU B 662      46.513  20.150  73.178  1.00  0.00           C  
ATOM   2105  C   GLU B 662      46.061  21.003  71.987  1.00  0.00           C  
ATOM   2106  O   GLU B 662      45.501  20.484  71.015  1.00  0.00           O  
ATOM   2107  CB  GLU B 662      45.432  20.174  74.269  1.00  0.00           C  
ATOM   2108  CG  GLU B 662      44.012  19.930  73.754  1.00  0.00           C  
ATOM   2109  CD  GLU B 662      42.952  20.318  74.769  1.00  0.00           C  
ATOM   2110  OE1 GLU B 662      41.762  20.390  74.394  1.00  0.00           O  
ATOM   2111  OE2 GLU B 662      43.305  20.549  75.945  1.00  0.00           O  
ATOM   2112  N   VAL B 663      46.300  22.311  72.061  1.00  0.00           N  
ATOM   2113  CA  VAL B 663      45.904  23.203  70.970  1.00  0.00           C  
ATOM   2114  C   VAL B 663      46.664  22.872  69.681  1.00  0.00           C  
ATOM   2115  O   VAL B 663      46.054  22.650  68.638  1.00  0.00           O  
ATOM   2116  CB  VAL B 663      46.151  24.691  71.330  1.00  0.00           C  
ATOM   2117  CG1 VAL B 663      45.627  25.594  70.208  1.00  0.00           C  
ATOM   2118  CG2 VAL B 663      45.456  25.031  72.643  1.00  0.00           C  
ATOM   2119  N   GLY B 664      47.992  22.834  69.765  1.00  0.00           N  
ATOM   2120  CA  GLY B 664      48.792  22.524  68.592  1.00  0.00           C  
ATOM   2121  C   GLY B 664      48.489  21.143  68.043  1.00  0.00           C  
ATOM   2122  O   GLY B 664      48.459  20.938  66.827  1.00  0.00           O  
ATOM   2123  N   LEU B 665      48.269  20.183  68.937  1.00  0.00           N  
ATOM   2124  CA  LEU B 665      47.955  18.821  68.510  1.00  0.00           C  
ATOM   2125  C   LEU B 665      46.629  18.784  67.740  1.00  0.00           C  
ATOM   2126  O   LEU B 665      46.522  18.123  66.706  1.00  0.00           O  
ATOM   2127  CB  LEU B 665      47.900  17.883  69.726  1.00  0.00           C  
ATOM   2128  CG  LEU B 665      49.117  17.038  70.143  1.00  0.00           C  
ATOM   2129  CD1 LEU B 665      50.291  17.266  69.224  1.00  0.00           C  
ATOM   2130  CD2 LEU B 665      49.473  17.318  71.589  1.00  0.00           C  
ATOM   2131  N   ALA B 666      45.617  19.491  68.235  1.00  0.00           N  
ATOM   2132  CA  ALA B 666      44.328  19.531  67.537  1.00  0.00           C  
ATOM   2133  C   ALA B 666      44.521  20.183  66.162  1.00  0.00           C  
ATOM   2134  O   ALA B 666      43.910  19.776  65.167  1.00  0.00           O  
ATOM   2135  CB  ALA B 666      43.309  20.321  68.358  1.00  0.00           C  
ATOM   2136  N   GLY B 667      45.382  21.196  66.122  1.00  0.00           N  
ATOM   2137  CA  GLY B 667      45.666  21.894  64.880  1.00  0.00           C  
ATOM   2138  C   GLY B 667      46.309  20.998  63.836  1.00  0.00           C  
ATOM   2139  O   GLY B 667      46.144  21.211  62.637  1.00  0.00           O  
ATOM   2140  N   TYR B 668      47.054  19.996  64.287  1.00  0.00           N  
ATOM   2141  CA  TYR B 668      47.711  19.073  63.366  1.00  0.00           C  
ATOM   2142  C   TYR B 668      46.678  18.230  62.620  1.00  0.00           C  
ATOM   2143  O   TYR B 668      46.814  17.980  61.420  1.00  0.00           O  
ATOM   2144  CB  TYR B 668      48.655  18.150  64.139  1.00  0.00           C  
ATOM   2145  CG  TYR B 668      49.340  17.096  63.296  1.00  0.00           C  
ATOM   2146  CD1 TYR B 668      50.425  17.425  62.476  1.00  0.00           C  
ATOM   2147  CD2 TYR B 668      48.911  15.772  63.323  1.00  0.00           C  
ATOM   2148  CE1 TYR B 668      51.064  16.453  61.704  1.00  0.00           C  
ATOM   2149  CE2 TYR B 668      49.543  14.791  62.555  1.00  0.00           C  
ATOM   2150  CZ  TYR B 668      50.615  15.139  61.748  1.00  0.00           C  
ATOM   2151  OH  TYR B 668      51.216  14.175  60.967  1.00  0.00           O  
ATOM   2152  N   PHE B 669      45.643  17.800  63.337  1.00  0.00           N  
ATOM   2153  CA  PHE B 669      44.601  16.958  62.758  1.00  0.00           C  
ATOM   2154  C   PHE B 669      43.489  17.709  62.033  1.00  0.00           C  
ATOM   2155  O   PHE B 669      42.733  17.117  61.263  1.00  0.00           O  
ATOM   2156  CB  PHE B 669      43.983  16.073  63.845  1.00  0.00           C  
ATOM   2157  CG  PHE B 669      44.932  15.052  64.405  1.00  0.00           C  
ATOM   2158  CD1 PHE B 669      45.605  15.281  65.602  1.00  0.00           C  
ATOM   2159  CD2 PHE B 669      45.169  13.865  63.718  1.00  0.00           C  
ATOM   2160  CE1 PHE B 669      46.502  14.336  66.108  1.00  0.00           C  
ATOM   2161  CE2 PHE B 669      46.062  12.918  64.214  1.00  0.00           C  
ATOM   2162  CZ  PHE B 669      46.729  13.153  65.409  1.00  0.00           C  
ATOM   2163  N   MET B 670      43.396  19.008  62.284  1.00  0.00           N  
ATOM   2164  CA  MET B 670      42.375  19.850  61.674  1.00  0.00           C  
ATOM   2165  C   MET B 670      42.282  19.664  60.158  1.00  0.00           C  
ATOM   2166  O   MET B 670      43.294  19.697  59.461  1.00  0.00           O  
ATOM   2167  CB  MET B 670      42.682  21.312  61.992  1.00  0.00           C  
ATOM   2168  CG  MET B 670      41.704  22.303  61.415  1.00  0.00           C  
ATOM   2169  SD  MET B 670      42.205  23.976  61.860  1.00  0.00           S  
ATOM   2170  CE  MET B 670      40.845  24.914  61.230  1.00  0.00           C  
ATOM   2171  N   ASP B 671      41.063  19.459  59.665  1.00  0.00           N  
ATOM   2172  CA  ASP B 671      40.804  19.287  58.234  1.00  0.00           C  
ATOM   2173  C   ASP B 671      41.466  18.079  57.584  1.00  0.00           C  
ATOM   2174  O   ASP B 671      41.633  18.046  56.364  1.00  0.00           O  
ATOM   2175  CB  ASP B 671      41.227  20.544  57.469  1.00  0.00           C  
ATOM   2176  CG  ASP B 671      40.259  21.696  57.650  1.00  0.00           C  
ATOM   2177  OD1 ASP B 671      40.607  22.819  57.231  1.00  0.00           O  
ATOM   2178  OD2 ASP B 671      39.151  21.481  58.192  1.00  0.00           O  
ATOM   2179  N   HIS B 672      41.844  17.091  58.385  1.00  0.00           N  
ATOM   2180  CA  HIS B 672      42.477  15.899  57.839  1.00  0.00           C  
ATOM   2181  C   HIS B 672      41.833  14.632  58.374  1.00  0.00           C  
ATOM   2182  O   HIS B 672      41.157  14.654  59.402  1.00  0.00           O  
ATOM   2183  CB  HIS B 672      43.974  15.881  58.170  1.00  0.00           C  
ATOM   2184  CG  HIS B 672      44.779  16.872  57.389  1.00  0.00           C  
ATOM   2185  ND1 HIS B 672      44.719  18.230  57.621  1.00  0.00           N  
ATOM   2186  CD2 HIS B 672      45.644  16.704  56.360  1.00  0.00           C  
ATOM   2187  CE1 HIS B 672      45.513  18.855  56.769  1.00  0.00           C  
ATOM   2188  NE2 HIS B 672      46.086  17.952  55.993  1.00  0.00           N  
ATOM   2189  N   SER B 675      42.039  13.531  57.660  1.00  0.00           N  
ATOM   2190  CA  SER B 675      41.500  12.250  58.082  1.00  0.00           C  
ATOM   2191  C   SER B 675      42.657  11.302  58.355  1.00  0.00           C  
ATOM   2192  O   SER B 675      43.684  11.337  57.665  1.00  0.00           O  
ATOM   2193  CB  SER B 675      40.599  11.648  56.997  1.00  0.00           C  
ATOM   2194  OG  SER B 675      41.349  11.312  55.841  1.00  0.00           O  
ATOM   2195  N   VAL B 677      42.497  10.475  59.381  1.00  0.00           N  
ATOM   2196  CA  VAL B 677      43.497   9.480  59.728  1.00  0.00           C  
ATOM   2197  C   VAL B 677      42.897   8.150  59.281  1.00  0.00           C  
ATOM   2198  O   VAL B 677      41.679   8.030  59.135  1.00  0.00           O  
ATOM   2199  CB  VAL B 677      43.764   9.427  61.253  1.00  0.00           C  
ATOM   2200  CG1 VAL B 677      44.288  10.774  61.745  1.00  0.00           C  
ATOM   2201  CG2 VAL B 677      42.494   9.051  61.995  1.00  0.00           C  
ATOM   2202  N   ALA B 678      43.746   7.155  59.059  1.00  0.00           N  
ATOM   2203  CA  ALA B 678      43.273   5.846  58.622  1.00  0.00           C  
ATOM   2204  C   ALA B 678      42.714   5.031  59.787  1.00  0.00           C  
ATOM   2205  O   ALA B 678      43.284   5.009  60.878  1.00  0.00           O  
ATOM   2206  CB  ALA B 678      44.407   5.084  57.956  1.00  0.00           C  
ATOM   2207  N   PHE B 681      41.598   4.353  59.538  1.00  0.00           N  
ATOM   2208  CA  PHE B 681      40.960   3.528  60.553  1.00  0.00           C  
ATOM   2209  C   PHE B 681      41.949   2.529  61.142  1.00  0.00           C  
ATOM   2210  O   PHE B 681      41.957   2.297  62.352  1.00  0.00           O  
ATOM   2211  CB  PHE B 681      39.762   2.780  59.943  1.00  0.00           C  
ATOM   2212  CG  PHE B 681      38.996   1.940  60.933  1.00  0.00           C  
ATOM   2213  CD1 PHE B 681      39.500   0.718  61.368  1.00  0.00           C  
ATOM   2214  CD2 PHE B 681      37.781   2.386  61.444  1.00  0.00           C  
ATOM   2215  CE1 PHE B 681      38.804  -0.050  62.303  1.00  0.00           C  
ATOM   2216  CE2 PHE B 681      37.077   1.630  62.377  1.00  0.00           C  
ATOM   2217  CZ  PHE B 681      37.592   0.405  62.809  1.00  0.00           C  
ATOM   2218  N   ARG B 683      42.784   1.941  60.288  1.00  0.00           N  
ATOM   2219  CA  ARG B 683      43.753   0.947  60.741  1.00  0.00           C  
ATOM   2220  C   ARG B 683      44.754   1.470  61.773  1.00  0.00           C  
ATOM   2221  O   ARG B 683      45.379   0.684  62.483  1.00  0.00           O  
ATOM   2222  CB  ARG B 683      44.522   0.370  59.550  1.00  0.00           C  
ATOM   2223  CG  ARG B 683      45.493   1.349  58.911  1.00  0.00           C  
ATOM   2224  CD  ARG B 683      46.382   0.671  57.882  1.00  0.00           C  
ATOM   2225  NE  ARG B 683      45.632   0.228  56.710  1.00  0.00           N  
ATOM   2226  CZ  ARG B 683      46.189  -0.329  55.638  1.00  0.00           C  
ATOM   2227  NH1 ARG B 683      45.433  -0.702  54.617  1.00  0.00           N  
ATOM   2228  NH2 ARG B 683      47.504  -0.515  55.587  1.00  0.00           N  
ATOM   2229  N   ASP B 684      44.909   2.788  61.853  1.00  0.00           N  
ATOM   2230  CA  ASP B 684      45.855   3.383  62.796  1.00  0.00           C  
ATOM   2231  C   ASP B 684      45.232   3.714  64.153  1.00  0.00           C  
ATOM   2232  O   ASP B 684      45.941   4.052  65.101  1.00  0.00           O  
ATOM   2233  CB  ASP B 684      46.472   4.646  62.187  1.00  0.00           C  
ATOM   2234  CG  ASP B 684      47.433   4.341  61.044  1.00  0.00           C  
ATOM   2235  OD1 ASP B 684      47.571   5.200  60.147  1.00  0.00           O  
ATOM   2236  OD2 ASP B 684      48.058   3.257  61.047  1.00  0.00           O  
ATOM   2237  N   LEU B 685      43.909   3.620  64.252  1.00  0.00           N  
ATOM   2238  CA  LEU B 685      43.234   3.912  65.514  1.00  0.00           C  
ATOM   2239  C   LEU B 685      43.485   2.817  66.554  1.00  0.00           C  
ATOM   2240  O   LEU B 685      43.521   1.632  66.220  1.00  0.00           O  
ATOM   2241  CB  LEU B 685      41.725   4.037  65.294  1.00  0.00           C  
ATOM   2242  CG  LEU B 685      41.235   5.064  64.271  1.00  0.00           C  
ATOM   2243  CD1 LEU B 685      39.737   4.908  64.084  1.00  0.00           C  
ATOM   2244  CD2 LEU B 685      41.564   6.475  64.743  1.00  0.00           C  
ATOM   2245  N   PRO B 686      43.683   3.203  67.824  1.00  0.00           N  
ATOM   2246  CA  PRO B 686      43.685   4.593  68.289  1.00  0.00           C  
ATOM   2247  C   PRO B 686      45.053   5.237  68.101  1.00  0.00           C  
ATOM   2248  O   PRO B 686      46.081   4.568  68.213  1.00  0.00           O  
ATOM   2249  CB  PRO B 686      43.309   4.467  69.763  1.00  0.00           C  
ATOM   2250  CG  PRO B 686      43.918   3.166  70.147  1.00  0.00           C  
ATOM   2251  CD  PRO B 686      43.620   2.269  68.962  1.00  0.00           C  
ATOM   2252  N   ILE B 687      45.055   6.533  67.814  1.00  0.00           N  
ATOM   2253  CA  ILE B 687      46.296   7.268  67.631  1.00  0.00           C  
ATOM   2254  C   ILE B 687      46.668   7.857  68.983  1.00  0.00           C  
ATOM   2255  O   ILE B 687      45.862   8.538  69.611  1.00  0.00           O  
ATOM   2256  CB  ILE B 687      46.118   8.385  66.591  1.00  0.00           C  
ATOM   2257  CG1 ILE B 687      45.776   7.757  65.235  1.00  0.00           C  
ATOM   2258  CG2 ILE B 687      47.390   9.224  66.493  1.00  0.00           C  
ATOM   2259  CD1 ILE B 687      45.466   8.757  64.159  1.00  0.00           C  
ATOM   2260  N   ARG B 688      47.885   7.573  69.432  1.00  0.00           N  
ATOM   2261  CA  ARG B 688      48.359   8.060  70.722  1.00  0.00           C  
ATOM   2262  C   ARG B 688      49.577   8.939  70.498  1.00  0.00           C  
ATOM   2263  O   ARG B 688      50.570   8.485  69.936  1.00  0.00           O  
ATOM   2264  CB  ARG B 688      48.751   6.885  71.622  1.00  0.00           C  
ATOM   2265  CG  ARG B 688      47.614   5.918  71.965  1.00  0.00           C  
ATOM   2266  CD  ARG B 688      48.128   4.804  72.879  1.00  0.00           C  
ATOM   2267  NE  ARG B 688      47.071   3.900  73.328  1.00  0.00           N  
ATOM   2268  CZ  ARG B 688      46.602   2.866  72.633  1.00  0.00           C  
ATOM   2269  NH1 ARG B 688      45.631   2.116  73.147  1.00  0.00           N  
ATOM   2270  NH2 ARG B 688      47.102   2.571  71.436  1.00  0.00           N  
ATOM   2271  N   MET B 689      49.505  10.195  70.932  1.00  0.00           N  
ATOM   2272  CA  MET B 689      50.638  11.096  70.762  1.00  0.00           C  
ATOM   2273  C   MET B 689      51.075  11.735  72.073  1.00  0.00           C  
ATOM   2274  O   MET B 689      50.267  11.936  72.978  1.00  0.00           O  
ATOM   2275  CB  MET B 689      50.296  12.188  69.747  1.00  0.00           C  
ATOM   2276  CG  MET B 689      50.197  11.684  68.307  1.00  0.00           C  
ATOM   2277  SD  MET B 689      49.676  12.989  67.210  1.00  0.00           S  
ATOM   2278  CE  MET B 689      50.254  12.338  65.612  1.00  0.00           C  
ATOM   2279  N   VAL B 690      52.365  12.039  72.177  1.00  0.00           N  
ATOM   2280  CA  VAL B 690      52.898  12.678  73.378  1.00  0.00           C  
ATOM   2281  C   VAL B 690      53.705  13.893  72.932  1.00  0.00           C  
ATOM   2282  O   VAL B 690      54.464  13.821  71.962  1.00  0.00           O  
ATOM   2283  CB  VAL B 690      53.781  11.713  74.196  1.00  0.00           C  
ATOM   2284  CG1 VAL B 690      54.950  11.210  73.353  1.00  0.00           C  
ATOM   2285  CG2 VAL B 690      54.267  12.414  75.463  1.00  0.00           C  
ATOM   2286  N   CYS B 691      53.535  15.008  73.637  1.00  0.00           N  
ATOM   2287  CA  CYS B 691      54.206  16.243  73.259  1.00  0.00           C  
ATOM   2288  C   CYS B 691      54.604  17.105  74.439  1.00  0.00           C  
ATOM   2289  O   CYS B 691      53.800  17.353  75.333  1.00  0.00           O  
ATOM   2290  CB  CYS B 691      53.282  17.060  72.349  1.00  0.00           C  
ATOM   2291  SG  CYS B 691      53.883  18.717  71.899  1.00  0.00           S  
ATOM   2292  N   SER B 692      55.848  17.570  74.429  1.00  0.00           N  
ATOM   2293  CA  SER B 692      56.325  18.451  75.482  1.00  0.00           C  
ATOM   2294  C   SER B 692      56.373  19.855  74.895  1.00  0.00           C  
ATOM   2295  O   SER B 692      56.880  20.048  73.790  1.00  0.00           O  
ATOM   2296  CB  SER B 692      57.727  18.048  75.930  1.00  0.00           C  
ATOM   2297  OG  SER B 692      58.225  18.969  76.884  1.00  0.00           O  
ATOM   2298  N   SER B 693      55.841  20.835  75.617  1.00  0.00           N  
ATOM   2299  CA  SER B 693      55.872  22.210  75.126  1.00  0.00           C  
ATOM   2300  C   SER B 693      55.818  23.201  76.274  1.00  0.00           C  
ATOM   2301  O   SER B 693      55.478  22.849  77.408  1.00  0.00           O  
ATOM   2302  CB  SER B 693      54.692  22.489  74.186  1.00  0.00           C  
ATOM   2303  OG  SER B 693      53.486  22.660  74.916  1.00  0.00           O  
ATOM   2304  N   THR B 695      56.184  24.440  75.973  1.00  0.00           N  
ATOM   2305  CA  THR B 695      56.116  25.503  76.961  1.00  0.00           C  
ATOM   2306  C   THR B 695      54.698  26.036  76.841  1.00  0.00           C  
ATOM   2307  O   THR B 695      54.217  26.294  75.733  1.00  0.00           O  
ATOM   2308  CB  THR B 695      57.096  26.637  76.646  1.00  0.00           C  
ATOM   2309  OG1 THR B 695      58.432  26.120  76.624  1.00  0.00           O  
ATOM   2310  CG2 THR B 695      56.996  27.722  77.712  1.00  0.00           C  
ATOM   2311  N   CYS B 696      54.036  26.192  77.983  1.00  0.00           N  
ATOM   2312  CA  CYS B 696      52.662  26.668  78.036  1.00  0.00           C  
ATOM   2313  C   CYS B 696      52.625  28.053  78.651  1.00  0.00           C  
ATOM   2314  O   CYS B 696      53.417  28.356  79.540  1.00  0.00           O  
ATOM   2315  CB  CYS B 696      51.826  25.716  78.885  1.00  0.00           C  
ATOM   2316  SG  CYS B 696      51.799  24.029  78.251  1.00  0.00           S  
ATOM   2317  N   TYR B 697      51.706  28.881  78.168  1.00  0.00           N  
ATOM   2318  CA  TYR B 697      51.558  30.247  78.656  1.00  0.00           C  
ATOM   2319  C   TYR B 697      50.107  30.490  79.049  1.00  0.00           C  
ATOM   2320  O   TYR B 697      49.193  30.164  78.292  1.00  0.00           O  
ATOM   2321  CB  TYR B 697      51.952  31.235  77.552  1.00  0.00           C  
ATOM   2322  CG  TYR B 697      53.338  31.016  76.994  1.00  0.00           C  
ATOM   2323  CD1 TYR B 697      54.429  31.732  77.479  1.00  0.00           C  
ATOM   2324  CD2 TYR B 697      53.559  30.086  75.977  1.00  0.00           C  
ATOM   2325  CE1 TYR B 697      55.709  31.532  76.962  1.00  0.00           C  
ATOM   2326  CE2 TYR B 697      54.833  29.879  75.457  1.00  0.00           C  
ATOM   2327  CZ  TYR B 697      55.902  30.606  75.952  1.00  0.00           C  
ATOM   2328  OH  TYR B 697      57.159  30.413  75.425  1.00  0.00           O  
ATOM   2329  N   ARG B 698      49.893  31.054  80.234  1.00  0.00           N  
ATOM   2330  CA  ARG B 698      48.540  31.346  80.687  1.00  0.00           C  
ATOM   2331  C   ARG B 698      48.517  32.671  81.428  1.00  0.00           C  
ATOM   2332  O   ARG B 698      49.298  32.886  82.353  1.00  0.00           O  
ATOM   2333  CB  ARG B 698      48.023  30.224  81.582  1.00  0.00           C  
ATOM   2334  CG  ARG B 698      48.040  28.878  80.884  1.00  0.00           C  
ATOM   2335  CD  ARG B 698      47.151  27.862  81.562  1.00  0.00           C  
ATOM   2336  NE  ARG B 698      47.320  26.545  80.958  1.00  0.00           N  
ATOM   2337  CZ  ARG B 698      46.532  25.505  81.204  1.00  0.00           C  
ATOM   2338  NH1 ARG B 698      46.767  24.337  80.610  1.00  0.00           N  
ATOM   2339  NH2 ARG B 698      45.504  25.635  82.037  1.00  0.00           N  
ATOM   2340  N   ALA B 699      47.617  33.556  81.006  1.00  0.00           N  
ATOM   2341  CA  ALA B 699      47.490  34.882  81.604  1.00  0.00           C  
ATOM   2342  C   ALA B 699      47.023  34.823  83.059  1.00  0.00           C  
ATOM   2343  O   ALA B 699      47.387  35.678  83.870  1.00  0.00           O  
ATOM   2344  CB  ALA B 699      46.528  35.732  80.769  1.00  0.00           C  
ATOM   2345  N   GLU B 700      46.216  33.816  83.377  1.00  0.00           N  
ATOM   2346  CA  GLU B 700      45.704  33.613  84.731  1.00  0.00           C  
ATOM   2347  C   GLU B 700      45.084  34.854  85.359  1.00  0.00           C  
ATOM   2348  O   GLU B 700      45.429  35.242  86.478  1.00  0.00           O  
ATOM   2349  CB  GLU B 700      46.816  33.074  85.638  1.00  0.00           C  
ATOM   2350  CG  GLU B 700      47.334  31.704  85.215  1.00  0.00           C  
ATOM   2351  CD  GLU B 700      46.258  30.631  85.249  1.00  0.00           C  
ATOM   2352  OE1 GLU B 700      46.455  29.570  84.617  1.00  0.00           O  
ATOM   2353  OE2 GLU B 700      45.215  30.842  85.911  1.00  0.00           O  
ATOM   2354  N   THR B 703      44.162  35.474  84.633  1.00  0.00           N  
ATOM   2355  CA  THR B 703      43.472  36.655  85.129  1.00  0.00           C  
ATOM   2356  C   THR B 703      42.216  36.170  85.849  1.00  0.00           C  
ATOM   2357  O   THR B 703      41.683  35.109  85.524  1.00  0.00           O  
ATOM   2358  CB  THR B 703      43.058  37.589  83.972  1.00  0.00           C  
ATOM   2359  OG1 THR B 703      44.221  37.979  83.231  1.00  0.00           O  
ATOM   2360  CG2 THR B 703      42.370  38.834  84.509  1.00  0.00           C  
ATOM   2361  N   ASP B 704      41.764  36.937  86.834  1.00  0.00           N  
ATOM   2362  CA  ASP B 704      40.561  36.612  87.602  1.00  0.00           C  
ATOM   2363  C   ASP B 704      40.579  35.235  88.266  1.00  0.00           C  
ATOM   2364  O   ASP B 704      39.574  34.807  88.834  1.00  0.00           O  
ATOM   2365  CB  ASP B 704      39.318  36.729  86.708  1.00  0.00           C  
ATOM   2366  CG  ASP B 704      39.110  35.509  85.823  1.00  0.00           C  
ATOM   2367  OD1 ASP B 704      38.740  34.440  86.352  1.00  0.00           O  
ATOM   2368  OD2 ASP B 704      39.323  35.614  84.596  1.00  0.00           O  
ATOM   2369  N   THR B 705      41.709  34.539  88.197  1.00  0.00           N  
ATOM   2370  CA  THR B 705      41.809  33.218  88.810  1.00  0.00           C  
ATOM   2371  C   THR B 705      42.484  33.292  90.178  1.00  0.00           C  
ATOM   2372  O   THR B 705      42.918  34.362  90.608  1.00  0.00           O  
ATOM   2373  CB  THR B 705      42.594  32.232  87.912  1.00  0.00           C  
ATOM   2374  OG1 THR B 705      43.883  32.777  87.606  1.00  0.00           O  
ATOM   2375  CG2 THR B 705      41.834  31.970  86.620  1.00  0.00           C  
ATOM   2376  N   GLY B 709      42.560  32.148  90.853  1.00  0.00           N  
ATOM   2377  CA  GLY B 709      43.169  32.082  92.172  1.00  0.00           C  
ATOM   2378  C   GLY B 709      44.372  32.987  92.366  1.00  0.00           C  
ATOM   2379  O   GLY B 709      45.262  33.046  91.517  1.00  0.00           O  
ATOM   2380  N   LYS B 710      44.400  33.688  93.496  1.00  0.00           N  
ATOM   2381  CA  LYS B 710      45.493  34.600  93.805  1.00  0.00           C  
ATOM   2382  C   LYS B 710      46.698  33.850  94.369  1.00  0.00           C  
ATOM   2383  O   LYS B 710      46.698  33.433  95.528  1.00  0.00           O  
ATOM   2384  CB  LYS B 710      45.024  35.655  94.810  1.00  0.00           C  
ATOM   2385  CG  LYS B 710      45.688  37.009  94.638  1.00  0.00           C  
ATOM   2386  CD  LYS B 710      45.316  37.623  93.297  1.00  0.00           C  
ATOM   2387  CE  LYS B 710      46.001  38.962  93.086  1.00  0.00           C  
ATOM   2388  NZ  LYS B 710      45.654  39.554  91.764  1.00  0.00           N  
ATOM   2389  N   GLU B 711      47.721  33.681  93.539  1.00  0.00           N  
ATOM   2390  CA  GLU B 711      48.942  32.986  93.938  1.00  0.00           C  
ATOM   2391  C   GLU B 711      50.132  33.850  93.533  1.00  0.00           C  
ATOM   2392  O   GLU B 711      50.901  33.488  92.640  1.00  0.00           O  
ATOM   2393  CB  GLU B 711      49.025  31.627  93.234  1.00  0.00           C  
ATOM   2394  CG  GLU B 711      47.851  30.705  93.521  1.00  0.00           C  
ATOM   2395  CD  GLU B 711      47.941  30.024  94.877  1.00  0.00           C  
ATOM   2396  OE1 GLU B 711      46.916  29.475  95.330  1.00  0.00           O  
ATOM   2397  OE2 GLU B 711      49.032  30.024  95.484  1.00  0.00           O  
ATOM   2398  N   PRO B 712      50.301  35.009  94.191  1.00  0.00           N  
ATOM   2399  CA  PRO B 712      51.402  35.928  93.888  1.00  0.00           C  
ATOM   2400  C   PRO B 712      52.790  35.298  93.961  1.00  0.00           C  
ATOM   2401  O   PRO B 712      53.643  35.576  93.118  1.00  0.00           O  
ATOM   2402  CB  PRO B 712      51.207  37.049  94.908  1.00  0.00           C  
ATOM   2403  CG  PRO B 712      50.579  36.339  96.072  1.00  0.00           C  
ATOM   2404  CD  PRO B 712      49.565  35.453  95.389  1.00  0.00           C  
ATOM   2405  N   TRP B 713      53.016  34.458  94.967  1.00  0.00           N  
ATOM   2406  CA  TRP B 713      54.307  33.799  95.121  1.00  0.00           C  
ATOM   2407  C   TRP B 713      54.161  32.283  95.097  1.00  0.00           C  
ATOM   2408  O   TRP B 713      53.119  31.737  95.466  1.00  0.00           O  
ATOM   2409  CB  TRP B 713      54.984  34.237  96.422  1.00  0.00           C  
ATOM   2410  CG  TRP B 713      55.251  35.706  96.468  1.00  0.00           C  
ATOM   2411  CD1 TRP B 713      54.408  36.680  96.922  1.00  0.00           C  
ATOM   2412  CD2 TRP B 713      56.417  36.380  95.978  1.00  0.00           C  
ATOM   2413  NE1 TRP B 713      54.976  37.920  96.744  1.00  0.00           N  
ATOM   2414  CE2 TRP B 713      56.208  37.765  96.165  1.00  0.00           C  
ATOM   2415  CE3 TRP B 713      57.617  35.949  95.396  1.00  0.00           C  
ATOM   2416  CZ2 TRP B 713      57.158  38.726  95.789  1.00  0.00           C  
ATOM   2417  CZ3 TRP B 713      58.562  36.905  95.022  1.00  0.00           C  
ATOM   2418  CH2 TRP B 713      58.324  38.277  95.222  1.00  0.00           C  
ATOM   2419  N   GLY B 714      55.215  31.603  94.666  1.00  0.00           N  
ATOM   2420  CA  GLY B 714      55.158  30.158  94.592  1.00  0.00           C  
ATOM   2421  C   GLY B 714      54.825  29.758  93.171  1.00  0.00           C  
ATOM   2422  O   GLY B 714      54.439  30.602  92.359  1.00  0.00           O  
ATOM   2423  N   LEU B 715      54.943  28.469  92.873  1.00  0.00           N  
ATOM   2424  CA  LEU B 715      54.702  27.974  91.523  1.00  0.00           C  
ATOM   2425  C   LEU B 715      53.320  27.393  91.250  1.00  0.00           C  
ATOM   2426  O   LEU B 715      53.115  26.774  90.209  1.00  0.00           O  
ATOM   2427  CB  LEU B 715      55.746  26.908  91.181  1.00  0.00           C  
ATOM   2428  CG  LEU B 715      57.224  27.281  91.331  1.00  0.00           C  
ATOM   2429  CD1 LEU B 715      58.089  26.104  90.891  1.00  0.00           C  
ATOM   2430  CD2 LEU B 715      57.533  28.508  90.487  1.00  0.00           C  
ATOM   2431  N   TYR B 716      52.363  27.600  92.149  1.00  0.00           N  
ATOM   2432  CA  TYR B 716      51.046  27.010  91.933  1.00  0.00           C  
ATOM   2433  C   TYR B 716      50.260  27.521  90.726  1.00  0.00           C  
ATOM   2434  O   TYR B 716      49.616  26.734  90.030  1.00  0.00           O  
ATOM   2435  CB  TYR B 716      50.196  27.131  93.201  1.00  0.00           C  
ATOM   2436  CG  TYR B 716      49.038  26.162  93.214  1.00  0.00           C  
ATOM   2437  CD1 TYR B 716      47.782  26.530  92.737  1.00  0.00           C  
ATOM   2438  CD2 TYR B 716      49.209  24.859  93.679  1.00  0.00           C  
ATOM   2439  CE1 TYR B 716      46.725  25.622  92.721  1.00  0.00           C  
ATOM   2440  CE2 TYR B 716      48.162  23.945  93.669  1.00  0.00           C  
ATOM   2441  CZ  TYR B 716      46.923  24.330  93.191  1.00  0.00           C  
ATOM   2442  OH  TYR B 716      45.885  23.419  93.189  1.00  0.00           O  
ATOM   2443  N   ARG B 718      50.301  28.824  90.468  1.00  0.00           N  
ATOM   2444  CA  ARG B 718      49.580  29.375  89.326  1.00  0.00           C  
ATOM   2445  C   ARG B 718      50.471  30.397  88.624  1.00  0.00           C  
ATOM   2446  O   ARG B 718      50.317  31.607  88.798  1.00  0.00           O  
ATOM   2447  CB  ARG B 718      48.259  30.013  89.789  1.00  0.00           C  
ATOM   2448  CG  ARG B 718      47.307  30.349  88.653  1.00  0.00           C  
ATOM   2449  CD  ARG B 718      45.882  30.638  89.142  1.00  0.00           C  
ATOM   2450  NE  ARG B 718      45.171  29.440  89.594  1.00  0.00           N  
ATOM   2451  CZ  ARG B 718      44.935  29.140  90.868  1.00  0.00           C  
ATOM   2452  NH1 ARG B 718      44.280  28.029  91.180  1.00  0.00           N  
ATOM   2453  NH2 ARG B 718      45.347  29.952  91.832  1.00  0.00           N  
ATOM   2454  N   VAL B 723      51.409  29.891  87.829  1.00  0.00           N  
ATOM   2455  CA  VAL B 723      52.354  30.737  87.113  1.00  0.00           C  
ATOM   2456  C   VAL B 723      51.920  31.031  85.677  1.00  0.00           C  
ATOM   2457  O   VAL B 723      50.984  30.417  85.163  1.00  0.00           O  
ATOM   2458  CB  VAL B 723      53.768  30.096  87.119  1.00  0.00           C  
ATOM   2459  CG1 VAL B 723      54.378  30.190  88.527  1.00  0.00           C  
ATOM   2460  CG2 VAL B 723      53.679  28.626  86.691  1.00  0.00           C  
ATOM   2461  N   HIS B 724      52.603  31.974  85.032  1.00  0.00           N  
ATOM   2462  CA  HIS B 724      52.259  32.351  83.662  1.00  0.00           C  
ATOM   2463  C   HIS B 724      52.950  31.521  82.577  1.00  0.00           C  
ATOM   2464  O   HIS B 724      52.491  31.484  81.442  1.00  0.00           O  
ATOM   2465  CB  HIS B 724      52.574  33.832  83.426  1.00  0.00           C  
ATOM   2466  CG  HIS B 724      51.792  34.762  84.299  1.00  0.00           C  
ATOM   2467  ND1 HIS B 724      50.414  34.807  84.294  1.00  0.00           N  
ATOM   2468  CD2 HIS B 724      52.195  35.683  85.206  1.00  0.00           C  
ATOM   2469  CE1 HIS B 724      50.002  35.715  85.161  1.00  0.00           C  
ATOM   2470  NE2 HIS B 724      51.063  36.261  85.728  1.00  0.00           N  
ATOM   2471  N   HIS B 725      54.053  30.871  82.929  1.00  0.00           N  
ATOM   2472  CA  HIS B 725      54.800  30.057  81.973  1.00  0.00           C  
ATOM   2473  C   HIS B 725      55.245  28.759  82.627  1.00  0.00           C  
ATOM   2474  O   HIS B 725      55.667  28.754  83.779  1.00  0.00           O  
ATOM   2475  CB  HIS B 725      56.035  30.836  81.469  1.00  0.00           C  
ATOM   2476  CG  HIS B 725      57.050  31.138  82.535  1.00  0.00           C  
ATOM   2477  ND1 HIS B 725      58.061  30.263  82.876  1.00  0.00           N  
ATOM   2478  CD2 HIS B 725      57.212  32.224  83.331  1.00  0.00           C  
ATOM   2479  CE1 HIS B 725      58.801  30.796  83.833  1.00  0.00           C  
ATOM   2480  NE2 HIS B 725      58.307  31.986  84.127  1.00  0.00           N  
ATOM   2481  N   PHE B 726      55.139  27.650  81.901  1.00  0.00           N  
ATOM   2482  CA  PHE B 726      55.571  26.370  82.455  1.00  0.00           C  
ATOM   2483  C   PHE B 726      55.633  25.294  81.389  1.00  0.00           C  
ATOM   2484  O   PHE B 726      55.024  25.418  80.329  1.00  0.00           O  
ATOM   2485  CB  PHE B 726      54.643  25.914  83.592  1.00  0.00           C  
ATOM   2486  CG  PHE B 726      53.214  25.672  83.169  1.00  0.00           C  
ATOM   2487  CD1 PHE B 726      52.299  26.721  83.116  1.00  0.00           C  
ATOM   2488  CD2 PHE B 726      52.786  24.389  82.825  1.00  0.00           C  
ATOM   2489  CE1 PHE B 726      50.973  26.499  82.727  1.00  0.00           C  
ATOM   2490  CE2 PHE B 726      51.466  24.154  82.436  1.00  0.00           C  
ATOM   2491  CZ  PHE B 726      50.556  25.215  82.388  1.00  0.00           C  
ATOM   2492  N   THR B 728      56.383  24.238  81.677  1.00  0.00           N  
ATOM   2493  CA  THR B 728      56.534  23.133  80.740  1.00  0.00           C  
ATOM   2494  C   THR B 728      55.578  22.006  81.105  1.00  0.00           C  
ATOM   2495  O   THR B 728      55.421  21.673  82.278  1.00  0.00           O  
ATOM   2496  CB  THR B 728      57.980  22.605  80.763  1.00  0.00           C  
ATOM   2497  OG1 THR B 728      58.857  23.650  80.327  1.00  0.00           O  
ATOM   2498  CG2 THR B 728      58.136  21.392  79.848  1.00  0.00           C  
ATOM   2499  N   LYS B 730      54.931  21.436  80.093  1.00  0.00           N  
ATOM   2500  CA  LYS B 730      53.999  20.336  80.310  1.00  0.00           C  
ATOM   2501  C   LYS B 730      54.108  19.299  79.199  1.00  0.00           C  
ATOM   2502  O   LYS B 730      54.214  19.648  78.018  1.00  0.00           O  
ATOM   2503  CB  LYS B 730      52.552  20.863  80.380  1.00  0.00           C  
ATOM   2504  CG  LYS B 730      51.485  19.767  80.482  1.00  0.00           C  
ATOM   2505  CD  LYS B 730      50.082  20.341  80.725  1.00  0.00           C  
ATOM   2506  CE  LYS B 730      49.600  21.247  79.585  1.00  0.00           C  
ATOM   2507  NZ  LYS B 730      49.518  20.563  78.261  1.00  0.00           N  
ATOM   2508  N   VAL B 731      54.121  18.027  79.588  1.00  0.00           N  
ATOM   2509  CA  VAL B 731      54.151  16.938  78.620  1.00  0.00           C  
ATOM   2510  C   VAL B 731      52.685  16.523  78.532  1.00  0.00           C  
ATOM   2511  O   VAL B 731      52.049  16.224  79.544  1.00  0.00           O  
ATOM   2512  CB  VAL B 731      55.019  15.763  79.098  1.00  0.00           C  
ATOM   2513  CG1 VAL B 731      54.900  14.602  78.115  1.00  0.00           C  
ATOM   2514  CG2 VAL B 731      56.485  16.216  79.204  1.00  0.00           C  
ATOM   2515  N   GLU B 732      52.162  16.523  77.314  1.00  0.00           N  
ATOM   2516  CA  GLU B 732      50.757  16.233  77.051  1.00  0.00           C  
ATOM   2517  C   GLU B 732      50.508  14.924  76.309  1.00  0.00           C  
ATOM   2518  O   GLU B 732      51.287  14.545  75.435  1.00  0.00           O  
ATOM   2519  CB  GLU B 732      50.188  17.387  76.216  1.00  0.00           C  
ATOM   2520  CG  GLU B 732      48.725  17.257  75.824  1.00  0.00           C  
ATOM   2521  CD  GLU B 732      47.795  17.602  76.966  1.00  0.00           C  
ATOM   2522  OE1 GLU B 732      48.296  17.883  78.077  1.00  0.00           O  
ATOM   2523  OE2 GLU B 732      46.567  17.598  76.743  1.00  0.00           O  
ATOM   2524  N   MET B 733      49.420  14.242  76.677  1.00  0.00           N  
ATOM   2525  CA  MET B 733      48.987  13.014  76.004  1.00  0.00           C  
ATOM   2526  C   MET B 733      47.765  13.433  75.185  1.00  0.00           C  
ATOM   2527  O   MET B 733      46.904  14.167  75.676  1.00  0.00           O  
ATOM   2528  CB  MET B 733      48.565  11.933  77.013  1.00  0.00           C  
ATOM   2529  CG  MET B 733      49.711  11.192  77.664  1.00  0.00           C  
ATOM   2530  SD  MET B 733      49.112   9.877  78.766  1.00  0.00           S  
ATOM   2531  CE  MET B 733      48.973  10.797  80.241  1.00  0.00           C  
ATOM   2532  N   PHE B 734      47.688  12.977  73.939  1.00  0.00           N  
ATOM   2533  CA  PHE B 734      46.566  13.333  73.071  1.00  0.00           C  
ATOM   2534  C   PHE B 734      46.177  12.101  72.269  1.00  0.00           C  
ATOM   2535  O   PHE B 734      47.039  11.393  71.748  1.00  0.00           O  
ATOM   2536  CB  PHE B 734      46.978  14.487  72.143  1.00  0.00           C  
ATOM   2537  CG  PHE B 734      45.843  15.080  71.346  1.00  0.00           C  
ATOM   2538  CD1 PHE B 734      45.526  14.583  70.085  1.00  0.00           C  
ATOM   2539  CD2 PHE B 734      45.102  16.144  71.854  1.00  0.00           C  
ATOM   2540  CE1 PHE B 734      44.487  15.136  69.336  1.00  0.00           C  
ATOM   2541  CE2 PHE B 734      44.059  16.708  71.115  1.00  0.00           C  
ATOM   2542  CZ  PHE B 734      43.751  16.204  69.854  1.00  0.00           C  
ATOM   2543  N   GLY B 735      44.878  11.831  72.197  1.00  0.00           N  
ATOM   2544  CA  GLY B 735      44.431  10.670  71.461  1.00  0.00           C  
ATOM   2545  C   GLY B 735      43.318  10.949  70.477  1.00  0.00           C  
ATOM   2546  O   GLY B 735      42.465  11.808  70.696  1.00  0.00           O  
ATOM   2547  N   VAL B 736      43.343  10.218  69.370  1.00  0.00           N  
ATOM   2548  CA  VAL B 736      42.325  10.335  68.337  1.00  0.00           C  
ATOM   2549  C   VAL B 736      41.844   8.909  68.159  1.00  0.00           C  
ATOM   2550  O   VAL B 736      42.635   8.023  67.844  1.00  0.00           O  
ATOM   2551  CB  VAL B 736      42.914  10.846  67.003  1.00  0.00           C  
ATOM   2552  CG1 VAL B 736      41.833  10.831  65.920  1.00  0.00           C  
ATOM   2553  CG2 VAL B 736      43.462  12.262  67.186  1.00  0.00           C  
ATOM   2554  N   THR B 737      40.561   8.652  68.380  1.00  0.00           N  
ATOM   2555  CA  THR B 737      40.148   7.278  68.221  1.00  0.00           C  
ATOM   2556  C   THR B 737      38.823   6.995  67.568  1.00  0.00           C  
ATOM   2557  O   THR B 737      38.105   7.909  67.138  1.00  0.00           O  
ATOM   2558  CB  THR B 737      40.196   6.521  69.562  1.00  0.00           C  
ATOM   2559  OG1 THR B 737      39.942   5.124  69.330  1.00  0.00           O  
ATOM   2560  CG2 THR B 737      39.168   7.084  70.525  1.00  0.00           C  
ATOM   2561  N   GLY B 738      38.592   5.679  67.523  1.00  0.00           N  
ATOM   2562  CA  GLY B 738      37.462   4.958  66.973  1.00  0.00           C  
ATOM   2563  C   GLY B 738      36.196   5.603  66.516  1.00  0.00           C  
ATOM   2564  O   GLY B 738      36.088   6.827  66.441  1.00  0.00           O  
ATOM   2565  N   PRO B 739      35.195   4.768  66.191  1.00  0.00           N  
ATOM   2566  CA  PRO B 739      33.933   5.331  65.733  1.00  0.00           C  
ATOM   2567  C   PRO B 739      33.097   5.902  66.866  1.00  0.00           C  
ATOM   2568  O   PRO B 739      32.400   6.898  66.669  1.00  0.00           O  
ATOM   2569  CB  PRO B 739      33.269   4.147  65.038  1.00  0.00           C  
ATOM   2570  CG  PRO B 739      33.678   2.997  65.905  1.00  0.00           C  
ATOM   2571  CD  PRO B 739      35.149   3.293  66.188  1.00  0.00           C  
ATOM   2572  N   GLY B 740      33.191   5.318  68.061  1.00  0.00           N  
ATOM   2573  CA  GLY B 740      32.361   5.822  69.142  1.00  0.00           C  
ATOM   2574  C   GLY B 740      32.841   5.907  70.578  1.00  0.00           C  
ATOM   2575  O   GLY B 740      34.036   5.848  70.881  1.00  0.00           O  
ATOM   2576  N   LEU B 741      31.865   6.051  71.471  1.00  0.00           N  
ATOM   2577  CA  LEU B 741      32.106   6.185  72.899  1.00  0.00           C  
ATOM   2578  C   LEU B 741      32.872   5.062  73.574  1.00  0.00           C  
ATOM   2579  O   LEU B 741      33.641   5.313  74.500  1.00  0.00           O  
ATOM   2580  CB  LEU B 741      30.779   6.374  73.639  1.00  0.00           C  
ATOM   2581  CG  LEU B 741      30.092   7.731  73.525  1.00  0.00           C  
ATOM   2582  CD1 LEU B 741      28.735   7.670  74.212  1.00  0.00           C  
ATOM   2583  CD2 LEU B 741      30.972   8.796  74.162  1.00  0.00           C  
ATOM   2584  N   GLU B 742      32.663   3.821  73.147  1.00  0.00           N  
ATOM   2585  CA  GLU B 742      33.378   2.735  73.798  1.00  0.00           C  
ATOM   2586  C   GLU B 742      34.876   2.944  73.648  1.00  0.00           C  
ATOM   2587  O   GLU B 742      35.641   2.738  74.594  1.00  0.00           O  
ATOM   2588  CB  GLU B 742      32.979   1.372  73.224  1.00  0.00           C  
ATOM   2589  CG  GLU B 742      33.745   0.216  73.870  1.00  0.00           C  
ATOM   2590  CD  GLU B 742      33.055  -1.131  73.722  1.00  0.00           C  
ATOM   2591  OE1 GLU B 742      32.298  -1.312  72.748  1.00  0.00           O  
ATOM   2592  OE2 GLU B 742      33.284  -2.013  74.581  1.00  0.00           O  
ATOM   2593  N   GLN B 743      35.287   3.374  72.461  1.00  0.00           N  
ATOM   2594  CA  GLN B 743      36.700   3.602  72.192  1.00  0.00           C  
ATOM   2595  C   GLN B 743      37.257   4.810  72.941  1.00  0.00           C  
ATOM   2596  O   GLN B 743      38.329   4.732  73.542  1.00  0.00           O  
ATOM   2597  CB  GLN B 743      36.936   3.787  70.689  1.00  0.00           C  
ATOM   2598  CG  GLN B 743      36.775   2.532  69.830  1.00  0.00           C  
ATOM   2599  CD  GLN B 743      35.328   2.109  69.622  1.00  0.00           C  
ATOM   2600  OE1 GLN B 743      34.424   2.944  69.567  1.00  0.00           O  
ATOM   2601  NE2 GLN B 743      35.109   0.804  69.472  1.00  0.00           N  
ATOM   2602  N   SER B 786      36.536   5.927  72.915  1.00  0.00           N  
ATOM   2603  CA  SER B 786      37.029   7.118  73.591  1.00  0.00           C  
ATOM   2604  C   SER B 786      36.969   6.985  75.107  1.00  0.00           C  
ATOM   2605  O   SER B 786      37.841   7.493  75.813  1.00  0.00           O  
ATOM   2606  CB  SER B 786      36.275   8.370  73.115  1.00  0.00           C  
ATOM   2607  OG  SER B 786      34.872   8.259  73.295  1.00  0.00           O  
ATOM   2608  N   SER B 787      35.957   6.293  75.618  1.00  0.00           N  
ATOM   2609  CA  SER B 787      35.860   6.114  77.060  1.00  0.00           C  
ATOM   2610  C   SER B 787      37.003   5.224  77.537  1.00  0.00           C  
ATOM   2611  O   SER B 787      37.581   5.454  78.602  1.00  0.00           O  
ATOM   2612  CB  SER B 787      34.520   5.484  77.430  1.00  0.00           C  
ATOM   2613  OG  SER B 787      33.460   6.376  77.136  1.00  0.00           O  
ATOM   2614  N   GLU B 788      37.330   4.203  76.752  1.00  0.00           N  
ATOM   2615  CA  GLU B 788      38.421   3.310  77.133  1.00  0.00           C  
ATOM   2616  C   GLU B 788      39.764   4.023  77.068  1.00  0.00           C  
ATOM   2617  O   GLU B 788      40.621   3.811  77.924  1.00  0.00           O  
ATOM   2618  CB  GLU B 788      38.453   2.069  76.236  1.00  0.00           C  
ATOM   2619  CG  GLU B 788      37.411   1.030  76.612  1.00  0.00           C  
ATOM   2620  CD  GLU B 788      37.616   0.501  78.022  1.00  0.00           C  
ATOM   2621  OE1 GLU B 788      36.666   0.580  78.829  1.00  0.00           O  
ATOM   2622  OE2 GLU B 788      38.726   0.008  78.323  1.00  0.00           O  
ATOM   2623  N   LEU B 789      39.950   4.873  76.062  1.00  0.00           N  
ATOM   2624  CA  LEU B 789      41.216   5.591  75.939  1.00  0.00           C  
ATOM   2625  C   LEU B 789      41.397   6.551  77.114  1.00  0.00           C  
ATOM   2626  O   LEU B 789      42.510   6.735  77.607  1.00  0.00           O  
ATOM   2627  CB  LEU B 789      41.284   6.347  74.605  1.00  0.00           C  
ATOM   2628  CG  LEU B 789      42.660   6.914  74.229  1.00  0.00           C  
ATOM   2629  CD1 LEU B 789      43.716   5.809  74.240  1.00  0.00           C  
ATOM   2630  CD2 LEU B 789      42.568   7.555  72.843  1.00  0.00           C  
ATOM   2631  N   LEU B 790      40.301   7.158  77.569  1.00  0.00           N  
ATOM   2632  CA  LEU B 790      40.374   8.070  78.713  1.00  0.00           C  
ATOM   2633  C   LEU B 790      40.812   7.279  79.946  1.00  0.00           C  
ATOM   2634  O   LEU B 790      41.632   7.752  80.737  1.00  0.00           O  
ATOM   2635  CB  LEU B 790      39.014   8.731  78.977  1.00  0.00           C  
ATOM   2636  CG  LEU B 790      38.923   9.534  80.284  1.00  0.00           C  
ATOM   2637  CD1 LEU B 790      39.955  10.658  80.294  1.00  0.00           C  
ATOM   2638  CD2 LEU B 790      37.516  10.102  80.443  1.00  0.00           C  
ATOM   2639  N   GLU B 791      40.270   6.072  80.102  1.00  0.00           N  
ATOM   2640  CA  GLU B 791      40.632   5.207  81.227  1.00  0.00           C  
ATOM   2641  C   GLU B 791      42.115   4.855  81.143  1.00  0.00           C  
ATOM   2642  O   GLU B 791      42.811   4.803  82.162  1.00  0.00           O  
ATOM   2643  CB  GLU B 791      39.827   3.904  81.201  1.00  0.00           C  
ATOM   2644  CG  GLU B 791      38.337   4.035  81.462  1.00  0.00           C  
ATOM   2645  CD  GLU B 791      38.009   4.483  82.877  1.00  0.00           C  
ATOM   2646  OE1 GLU B 791      38.795   4.187  83.809  1.00  0.00           O  
ATOM   2647  OE2 GLU B 791      36.949   5.118  83.057  1.00  0.00           O  
ATOM   2648  N   GLU B 792      42.592   4.594  79.927  1.00  0.00           N  
ATOM   2649  CA  GLU B 792      43.997   4.257  79.724  1.00  0.00           C  
ATOM   2650  C   GLU B 792      44.890   5.428  80.128  1.00  0.00           C  
ATOM   2651  O   GLU B 792      45.865   5.254  80.864  1.00  0.00           O  
ATOM   2652  CB  GLU B 792      44.257   3.907  78.258  1.00  0.00           C  
ATOM   2653  CG  GLU B 792      45.705   3.551  77.960  1.00  0.00           C  
ATOM   2654  CD  GLU B 792      45.956   3.354  76.478  1.00  0.00           C  
ATOM   2655  OE1 GLU B 792      45.011   2.955  75.761  1.00  0.00           O  
ATOM   2656  OE2 GLU B 792      47.103   3.584  76.035  1.00  0.00           O  
ATOM   2657  N   PHE B 793      44.558   6.619  79.639  1.00  0.00           N  
ATOM   2658  CA  PHE B 793      45.340   7.810  79.959  1.00  0.00           C  
ATOM   2659  C   PHE B 793      45.380   8.021  81.473  1.00  0.00           C  
ATOM   2660  O   PHE B 793      46.429   8.307  82.046  1.00  0.00           O  
ATOM   2661  CB  PHE B 793      44.738   9.039  79.270  1.00  0.00           C  
ATOM   2662  CG  PHE B 793      45.062   9.147  77.791  1.00  0.00           C  
ATOM   2663  CD1 PHE B 793      45.695   8.109  77.107  1.00  0.00           C  
ATOM   2664  CD2 PHE B 793      44.728  10.300  77.088  1.00  0.00           C  
ATOM   2665  CE1 PHE B 793      45.989   8.225  75.741  1.00  0.00           C  
ATOM   2666  CE2 PHE B 793      45.016  10.426  75.730  1.00  0.00           C  
ATOM   2667  CZ  PHE B 793      45.647   9.389  75.054  1.00  0.00           C  
ATOM   2668  N   LEU B 794      44.228   7.881  82.121  1.00  0.00           N  
ATOM   2669  CA  LEU B 794      44.168   8.044  83.569  1.00  0.00           C  
ATOM   2670  C   LEU B 794      45.077   7.032  84.274  1.00  0.00           C  
ATOM   2671  O   LEU B 794      45.799   7.384  85.207  1.00  0.00           O  
ATOM   2672  CB  LEU B 794      42.726   7.878  84.064  1.00  0.00           C  
ATOM   2673  CG  LEU B 794      42.560   7.858  85.589  1.00  0.00           C  
ATOM   2674  CD1 LEU B 794      43.024   9.188  86.185  1.00  0.00           C  
ATOM   2675  CD2 LEU B 794      41.093   7.607  85.943  1.00  0.00           C  
ATOM   2676  N   SER B 795      45.055   5.777  83.829  1.00  0.00           N  
ATOM   2677  CA  SER B 795      45.886   4.760  84.466  1.00  0.00           C  
ATOM   2678  C   SER B 795      47.364   5.124  84.346  1.00  0.00           C  
ATOM   2679  O   SER B 795      48.147   4.874  85.264  1.00  0.00           O  
ATOM   2680  CB  SER B 795      45.633   3.373  83.853  1.00  0.00           C  
ATOM   2681  OG  SER B 795      46.199   3.256  82.560  1.00  0.00           O  
ATOM   2682  N   LEU B 796      47.739   5.718  83.218  1.00  0.00           N  
ATOM   2683  CA  LEU B 796      49.126   6.119  83.002  1.00  0.00           C  
ATOM   2684  C   LEU B 796      49.503   7.253  83.953  1.00  0.00           C  
ATOM   2685  O   LEU B 796      50.604   7.273  84.501  1.00  0.00           O  
ATOM   2686  CB  LEU B 796      49.336   6.541  81.543  1.00  0.00           C  
ATOM   2687  CG  LEU B 796      49.394   5.375  80.549  1.00  0.00           C  
ATOM   2688  CD1 LEU B 796      49.283   5.902  79.134  1.00  0.00           C  
ATOM   2689  CD2 LEU B 796      50.701   4.593  80.742  1.00  0.00           C  
ATOM   2690  N   GLN B 797      48.591   8.202  84.152  1.00  0.00           N  
ATOM   2691  CA  GLN B 797      48.857   9.302  85.072  1.00  0.00           C  
ATOM   2692  C   GLN B 797      49.058   8.751  86.476  1.00  0.00           C  
ATOM   2693  O   GLN B 797      49.944   9.189  87.207  1.00  0.00           O  
ATOM   2694  CB  GLN B 797      47.687  10.291  85.081  1.00  0.00           C  
ATOM   2695  CG  GLN B 797      47.450  10.952  83.747  1.00  0.00           C  
ATOM   2696  CD  GLN B 797      46.192  11.784  83.753  1.00  0.00           C  
ATOM   2697  OE1 GLN B 797      45.154  11.339  84.248  1.00  0.00           O  
ATOM   2698  NE2 GLN B 797      46.269  12.996  83.201  1.00  0.00           N  
ATOM   2699  N   MET B 798      48.225   7.788  86.864  1.00  0.00           N  
ATOM   2700  CA  MET B 798      48.349   7.199  88.189  1.00  0.00           C  
ATOM   2701  C   MET B 798      49.686   6.478  88.336  1.00  0.00           C  
ATOM   2702  O   MET B 798      50.309   6.538  89.393  1.00  0.00           O  
ATOM   2703  CB  MET B 798      47.181   6.251  88.452  1.00  0.00           C  
ATOM   2704  CG  MET B 798      45.873   6.996  88.631  1.00  0.00           C  
ATOM   2705  SD  MET B 798      44.434   5.921  88.763  1.00  0.00           S  
ATOM   2706  CE  MET B 798      44.679   5.218  90.357  1.00  0.00           C  
ATOM   2707  N   GLU B 799      50.139   5.822  87.272  1.00  0.00           N  
ATOM   2708  CA  GLU B 799      51.429   5.125  87.311  1.00  0.00           C  
ATOM   2709  C   GLU B 799      52.573   6.113  87.531  1.00  0.00           C  
ATOM   2710  O   GLU B 799      53.464   5.876  88.345  1.00  0.00           O  
ATOM   2711  CB  GLU B 799      51.682   4.358  86.005  1.00  0.00           C  
ATOM   2712  CG  GLU B 799      50.800   3.134  85.809  1.00  0.00           C  
ATOM   2713  CD  GLU B 799      51.212   2.294  84.608  1.00  0.00           C  
ATOM   2714  OE1 GLU B 799      50.515   1.294  84.317  1.00  0.00           O  
ATOM   2715  OE2 GLU B 799      52.228   2.631  83.959  1.00  0.00           O  
ATOM   2716  N   ILE B 800      52.544   7.220  86.797  1.00  0.00           N  
ATOM   2717  CA  ILE B 800      53.581   8.239  86.912  1.00  0.00           C  
ATOM   2718  C   ILE B 800      53.666   8.798  88.331  1.00  0.00           C  
ATOM   2719  O   ILE B 800      54.746   8.865  88.917  1.00  0.00           O  
ATOM   2720  CB  ILE B 800      53.320   9.393  85.911  1.00  0.00           C  
ATOM   2721  CG1 ILE B 800      53.571   8.892  84.482  1.00  0.00           C  
ATOM   2722  CG2 ILE B 800      54.208  10.597  86.240  1.00  0.00           C  
ATOM   2723  CD1 ILE B 800      53.025   9.801  83.404  1.00  0.00           C  
ATOM   2724  N   LEU B 801      52.528   9.193  88.891  1.00  0.00           N  
ATOM   2725  CA  LEU B 801      52.519   9.750  90.237  1.00  0.00           C  
ATOM   2726  C   LEU B 801      52.889   8.716  91.295  1.00  0.00           C  
ATOM   2727  O   LEU B 801      53.520   9.046  92.299  1.00  0.00           O  
ATOM   2728  CB  LEU B 801      51.148  10.358  90.546  1.00  0.00           C  
ATOM   2729  CG  LEU B 801      50.720  11.480  89.592  1.00  0.00           C  
ATOM   2730  CD1 LEU B 801      49.314  11.928  89.971  1.00  0.00           C  
ATOM   2731  CD2 LEU B 801      51.696  12.649  89.657  1.00  0.00           C  
ATOM   2732  N   THR B 802      52.508   7.464  91.070  1.00  0.00           N  
ATOM   2733  CA  THR B 802      52.833   6.415  92.025  1.00  0.00           C  
ATOM   2734  C   THR B 802      54.338   6.164  92.007  1.00  0.00           C  
ATOM   2735  O   THR B 802      54.963   6.008  93.060  1.00  0.00           O  
ATOM   2736  CB  THR B 802      52.089   5.108  91.690  1.00  0.00           C  
ATOM   2737  OG1 THR B 802      50.677   5.333  91.779  1.00  0.00           O  
ATOM   2738  CG2 THR B 802      52.475   4.006  92.671  1.00  0.00           C  
ATOM   2739  N   GLU B 803      54.920   6.147  90.812  1.00  0.00           N  
ATOM   2740  CA  GLU B 803      56.356   5.913  90.679  1.00  0.00           C  
ATOM   2741  C   GLU B 803      57.171   7.061  91.268  1.00  0.00           C  
ATOM   2742  O   GLU B 803      58.329   6.872  91.649  1.00  0.00           O  
ATOM   2743  CB  GLU B 803      56.721   5.677  89.210  1.00  0.00           C  
ATOM   2744  CG  GLU B 803      56.043   4.440  88.633  1.00  0.00           C  
ATOM   2745  CD  GLU B 803      56.434   4.146  87.194  1.00  0.00           C  
ATOM   2746  OE1 GLU B 803      55.686   3.402  86.525  1.00  0.00           O  
ATOM   2747  OE2 GLU B 803      57.486   4.643  86.736  1.00  0.00           O  
ATOM   2748  N   LEU B 807      56.569   8.245  91.350  1.00  0.00           N  
ATOM   2749  CA  LEU B 807      57.246   9.399  91.938  1.00  0.00           C  
ATOM   2750  C   LEU B 807      57.086   9.362  93.462  1.00  0.00           C  
ATOM   2751  O   LEU B 807      57.660  10.180  94.182  1.00  0.00           O  
ATOM   2752  CB  LEU B 807      56.681  10.709  91.372  1.00  0.00           C  
ATOM   2753  CG  LEU B 807      57.007  10.987  89.899  1.00  0.00           C  
ATOM   2754  CD1 LEU B 807      56.326  12.276  89.449  1.00  0.00           C  
ATOM   2755  CD2 LEU B 807      58.524  11.097  89.725  1.00  0.00           C  
ATOM   2756  N   GLY B 808      56.294   8.405  93.941  1.00  0.00           N  
ATOM   2757  CA  GLY B 808      56.078   8.241  95.370  1.00  0.00           C  
ATOM   2758  C   GLY B 808      55.246   9.307  96.054  1.00  0.00           C  
ATOM   2759  O   GLY B 808      55.424   9.571  97.244  1.00  0.00           O  
ATOM   2760  N   LEU B1153      54.323   9.909  95.314  1.00  0.00           N  
ATOM   2761  CA  LEU B1153      53.471  10.954  95.865  1.00  0.00           C  
ATOM   2762  C   LEU B1153      52.126  10.432  96.359  1.00  0.00           C  
ATOM   2763  O   LEU B1153      51.622   9.428  95.869  1.00  0.00           O  
ATOM   2764  CB  LEU B1153      53.221  12.025  94.806  1.00  0.00           C  
ATOM   2765  CG  LEU B1153      54.445  12.787  94.313  1.00  0.00           C  
ATOM   2766  CD1 LEU B1153      54.046  13.656  93.132  1.00  0.00           C  
ATOM   2767  CD2 LEU B1153      55.014  13.629  95.448  1.00  0.00           C  
ATOM   2768  N   HIS B1154      51.572  11.117  97.354  1.00  0.00           N  
ATOM   2769  CA  HIS B1154      50.259  10.784  97.907  1.00  0.00           C  
ATOM   2770  C   HIS B1154      49.289  11.585  97.038  1.00  0.00           C  
ATOM   2771  O   HIS B1154      49.489  12.780  96.828  1.00  0.00           O  
ATOM   2772  CB  HIS B1154      50.208  11.240  99.377  1.00  0.00           C  
ATOM   2773  CG  HIS B1154      48.848  11.175 100.014  1.00  0.00           C  
ATOM   2774  ND1 HIS B1154      47.973  10.128  99.817  1.00  0.00           N  
ATOM   2775  CD2 HIS B1154      48.259  11.990 100.923  1.00  0.00           C  
ATOM   2776  CE1 HIS B1154      46.905  10.298 100.580  1.00  0.00           C  
ATOM   2777  NE2 HIS B1154      47.055  11.420 101.263  1.00  0.00           N  
ATOM   2778  N   PHE B1155      48.260  10.932  96.507  1.00  0.00           N  
ATOM   2779  CA  PHE B1155      47.302  11.637  95.661  1.00  0.00           C  
ATOM   2780  C   PHE B1155      45.898  11.051  95.698  1.00  0.00           C  
ATOM   2781  O   PHE B1155      45.681   9.950  96.205  1.00  0.00           O  
ATOM   2782  CB  PHE B1155      47.784  11.678  94.203  1.00  0.00           C  
ATOM   2783  CG  PHE B1155      47.925  10.323  93.560  1.00  0.00           C  
ATOM   2784  CD1 PHE B1155      49.116   9.610  93.659  1.00  0.00           C  
ATOM   2785  CD2 PHE B1155      46.872   9.773  92.827  1.00  0.00           C  
ATOM   2786  CE1 PHE B1155      49.265   8.368  93.032  1.00  0.00           C  
ATOM   2787  CE2 PHE B1155      47.007   8.533  92.197  1.00  0.00           C  
ATOM   2788  CZ  PHE B1155      48.208   7.830  92.298  1.00  0.00           C  
ATOM   2789  N   ARG B1156      44.957  11.812  95.148  1.00  0.00           N  
ATOM   2790  CA  ARG B1156      43.544  11.430  95.082  1.00  0.00           C  
ATOM   2791  C   ARG B1156      43.052  11.626  93.645  1.00  0.00           C  
ATOM   2792  O   ARG B1156      43.354  12.647  93.018  1.00  0.00           O  
ATOM   2793  CB  ARG B1156      42.711  12.327  96.015  1.00  0.00           C  
ATOM   2794  CG  ARG B1156      42.988  13.813  95.762  1.00  0.00           C  
ATOM   2795  CD  ARG B1156      41.897  14.785  96.200  1.00  0.00           C  
ATOM   2796  NE  ARG B1156      41.577  14.672  97.609  1.00  0.00           N  
ATOM   2797  CZ  ARG B1156      41.134  15.662  98.389  1.00  0.00           C  
ATOM   2798  NH1 ARG B1156      40.872  15.403  99.654  1.00  0.00           N  
ATOM   2799  NH2 ARG B1156      40.973  16.903  97.939  1.00  0.00           N  
ATOM   2800  N   VAL B1157      42.298  10.655  93.133  1.00  0.00           N  
ATOM   2801  CA  VAL B1157      41.740  10.723  91.781  1.00  0.00           C  
ATOM   2802  C   VAL B1157      40.288  11.190  91.904  1.00  0.00           C  
ATOM   2803  O   VAL B1157      39.530  10.663  92.718  1.00  0.00           O  
ATOM   2804  CB  VAL B1157      41.780   9.345  91.093  1.00  0.00           C  
ATOM   2805  CG1 VAL B1157      41.227   9.453  89.675  1.00  0.00           C  
ATOM   2806  CG2 VAL B1157      43.225   8.822  91.064  1.00  0.00           C  
ATOM   2807  N   LEU B1158      39.907  12.167  91.089  1.00  0.00           N  
ATOM   2808  CA  LEU B1158      38.562  12.736  91.158  1.00  0.00           C  
ATOM   2809  C   LEU B1158      37.741  12.660  89.880  1.00  0.00           C  
ATOM   2810  O   LEU B1158      38.267  12.835  88.784  1.00  0.00           O  
ATOM   2811  CB  LEU B1158      38.651  14.212  91.551  1.00  0.00           C  
ATOM   2812  CG  LEU B1158      39.437  14.609  92.801  1.00  0.00           C  
ATOM   2813  CD1 LEU B1158      39.430  16.123  92.933  1.00  0.00           C  
ATOM   2814  CD2 LEU B1158      38.823  13.958  94.026  1.00  0.00           C  
ATOM   2815  N   ASP B1159      36.445  12.399  90.040  1.00  0.00           N  
ATOM   2816  CA  ASP B1159      35.512  12.370  88.915  1.00  0.00           C  
ATOM   2817  C   ASP B1159      34.935  13.784  88.996  1.00  0.00           C  
ATOM   2818  O   ASP B1159      34.194  14.108  89.929  1.00  0.00           O  
ATOM   2819  CB  ASP B1159      34.430  11.314  89.158  1.00  0.00           C  
ATOM   2820  CG  ASP B1159      33.624  10.996  87.913  1.00  0.00           C  
ATOM   2821  OD1 ASP B1159      32.705  10.150  88.011  1.00  0.00           O  
ATOM   2822  OD2 ASP B1159      33.904  11.581  86.842  1.00  0.00           O  
ATOM   2823  N   MET B1160      35.287  14.636  88.037  1.00  0.00           N  
ATOM   2824  CA  MET B1160      34.841  16.024  88.072  1.00  0.00           C  
ATOM   2825  C   MET B1160      33.366  16.208  87.761  1.00  0.00           C  
ATOM   2826  O   MET B1160      32.823  15.569  86.859  1.00  0.00           O  
ATOM   2827  CB  MET B1160      35.714  16.879  87.154  1.00  0.00           C  
ATOM   2828  CG  MET B1160      37.203  16.806  87.521  1.00  0.00           C  
ATOM   2829  SD  MET B1160      37.557  17.071  89.289  1.00  0.00           S  
ATOM   2830  CE  MET B1160      37.465  18.839  89.403  1.00  0.00           C  
ATOM   2831  N   PRO B1161      32.699  17.107  88.512  1.00  0.00           N  
ATOM   2832  CA  PRO B1161      31.269  17.403  88.370  1.00  0.00           C  
ATOM   2833  C   PRO B1161      30.837  18.232  87.167  1.00  0.00           C  
ATOM   2834  O   PRO B1161      31.658  18.838  86.481  1.00  0.00           O  
ATOM   2835  CB  PRO B1161      30.930  18.065  89.704  1.00  0.00           C  
ATOM   2836  CG  PRO B1161      32.163  18.871  89.976  1.00  0.00           C  
ATOM   2837  CD  PRO B1161      33.302  17.924  89.581  1.00  0.00           C  
ATOM   2838  N   THR B1162      29.528  18.261  86.933  1.00  0.00           N  
ATOM   2839  CA  THR B1162      28.963  18.969  85.788  1.00  0.00           C  
ATOM   2840  C   THR B1162      29.413  20.413  85.571  1.00  0.00           C  
ATOM   2841  O   THR B1162      29.634  20.821  84.431  1.00  0.00           O  
ATOM   2842  CB  THR B1162      27.419  18.930  85.824  1.00  0.00           C  
ATOM   2843  OG1 THR B1162      26.952  19.521  87.043  1.00  0.00           O  
ATOM   2844  CG2 THR B1162      26.922  17.498  85.744  1.00  0.00           C  
ATOM   2845  N   GLN B1189      29.565  21.190  86.640  1.00  0.00           N  
ATOM   2846  CA  GLN B1189      29.979  22.579  86.471  1.00  0.00           C  
ATOM   2847  C   GLN B1189      31.469  22.750  86.187  1.00  0.00           C  
ATOM   2848  O   GLN B1189      31.911  23.855  85.871  1.00  0.00           O  
ATOM   2849  CB  GLN B1189      29.599  23.404  87.707  1.00  0.00           C  
ATOM   2850  CG  GLN B1189      28.115  23.374  88.025  1.00  0.00           C  
ATOM   2851  CD  GLN B1189      27.741  24.266  89.193  1.00  0.00           C  
ATOM   2852  OE1 GLN B1189      26.634  24.175  89.724  1.00  0.00           O  
ATOM   2853  NE2 GLN B1189      28.655  25.137  89.592  1.00  0.00           N  
ATOM   2854  N   GLU B1393      32.229  21.660  86.278  1.00  0.00           N  
ATOM   2855  CA  GLU B1393      33.675  21.709  86.062  1.00  0.00           C  
ATOM   2856  C   GLU B1393      34.170  20.965  84.830  1.00  0.00           C  
ATOM   2857  O   GLU B1393      35.375  20.765  84.663  1.00  0.00           O  
ATOM   2858  CB  GLU B1393      34.405  21.162  87.291  1.00  0.00           C  
ATOM   2859  CG  GLU B1393      34.262  22.024  88.532  1.00  0.00           C  
ATOM   2860  CD  GLU B1393      34.760  23.440  88.316  1.00  0.00           C  
ATOM   2861  OE1 GLU B1393      35.898  23.607  87.828  1.00  0.00           O  
ATOM   2862  OE2 GLU B1393      34.015  24.389  88.636  1.00  0.00           O  
ATOM   2863  N   LEU B1418      33.248  20.557  83.968  1.00  0.00           N  
ATOM   2864  CA  LEU B1418      33.623  19.839  82.758  1.00  0.00           C  
ATOM   2865  C   LEU B1418      34.140  20.809  81.713  1.00  0.00           C  
ATOM   2866  O   LEU B1418      35.042  20.479  80.938  1.00  0.00           O  
ATOM   2867  CB  LEU B1418      32.417  19.086  82.195  1.00  0.00           C  
ATOM   2868  CG  LEU B1418      31.938  17.882  83.004  1.00  0.00           C  
ATOM   2869  CD1 LEU B1418      30.689  17.307  82.354  1.00  0.00           C  
ATOM   2870  CD2 LEU B1418      33.041  16.830  83.068  1.00  0.00           C  
ATOM   2871  N   GLY B1420      33.562  22.007  81.708  1.00  0.00           N  
ATOM   2872  CA  GLY B1420      33.937  23.029  80.753  1.00  0.00           C  
ATOM   2873  C   GLY B1420      32.992  22.973  79.568  1.00  0.00           C  
ATOM   2874  O   GLY B1420      31.801  22.685  79.709  1.00  0.00           O  
ATOM   2875  N   LEU B1421      33.510  23.248  78.385  1.00  0.00           N  
ATOM   2876  CA  LEU B1421      32.668  23.198  77.208  1.00  0.00           C  
ATOM   2877  C   LEU B1421      32.881  21.918  76.398  1.00  0.00           C  
ATOM   2878  O   LEU B1421      31.926  21.250  76.009  1.00  0.00           O  
ATOM   2879  CB  LEU B1421      32.944  24.418  76.322  1.00  0.00           C  
ATOM   2880  CG  LEU B1421      31.805  24.911  75.430  1.00  0.00           C  
ATOM   2881  CD1 LEU B1421      30.636  25.360  76.300  1.00  0.00           C  
ATOM   2882  CD2 LEU B1421      32.297  26.067  74.564  1.00  0.00           C  
ATOM   2883  N   PRO B1422      34.145  21.533  76.164  1.00  0.00           N  
ATOM   2884  CA  PRO B1422      34.408  20.325  75.371  1.00  0.00           C  
ATOM   2885  C   PRO B1422      34.328  18.943  76.010  1.00  0.00           C  
ATOM   2886  O   PRO B1422      34.177  17.947  75.305  1.00  0.00           O  
ATOM   2887  CB  PRO B1422      35.808  20.595  74.826  1.00  0.00           C  
ATOM   2888  CG  PRO B1422      36.468  21.235  76.011  1.00  0.00           C  
ATOM   2889  CD  PRO B1422      35.406  22.219  76.506  1.00  0.00           C  
ATOM   2890  N   ALA B1423      34.426  18.880  77.330  1.00  0.00           N  
ATOM   2891  CA  ALA B1423      34.443  17.605  78.033  1.00  0.00           C  
ATOM   2892  C   ALA B1423      33.115  16.887  78.257  1.00  0.00           C  
ATOM   2893  O   ALA B1423      32.130  17.490  78.684  1.00  0.00           O  
ATOM   2894  CB  ALA B1423      35.153  17.784  79.370  1.00  0.00           C  
ATOM   2895  N   TYR B1456      33.129  15.582  77.984  1.00  0.00           N  
ATOM   2896  CA  TYR B1456      31.990  14.677  78.165  1.00  0.00           C  
ATOM   2897  C   TYR B1456      32.190  13.987  79.525  1.00  0.00           C  
ATOM   2898  O   TYR B1456      31.234  13.690  80.237  1.00  0.00           O  
ATOM   2899  CB  TYR B1456      31.989  13.639  77.029  1.00  0.00           C  
ATOM   2900  CG  TYR B1456      30.952  12.540  77.126  1.00  0.00           C  
ATOM   2901  CD1 TYR B1456      31.320  11.240  77.476  1.00  0.00           C  
ATOM   2902  CD2 TYR B1456      29.615  12.786  76.826  1.00  0.00           C  
ATOM   2903  CE1 TYR B1456      30.381  10.207  77.519  1.00  0.00           C  
ATOM   2904  CE2 TYR B1456      28.663  11.757  76.872  1.00  0.00           C  
ATOM   2905  CZ  TYR B1456      29.058  10.475  77.216  1.00  0.00           C  
ATOM   2906  OH  TYR B1456      28.136   9.452  77.265  1.00  0.00           O  
ATOM   2907  N   ARG B1457      33.454  13.744  79.866  1.00  0.00           N  
ATOM   2908  CA  ARG B1457      33.849  13.114  81.131  1.00  0.00           C  
ATOM   2909  C   ARG B1457      35.226  13.690  81.448  1.00  0.00           C  
ATOM   2910  O   ARG B1457      36.018  13.928  80.534  1.00  0.00           O  
ATOM   2911  CB  ARG B1457      33.957  11.586  80.982  1.00  0.00           C  
ATOM   2912  CG  ARG B1457      34.141  10.806  82.304  1.00  0.00           C  
ATOM   2913  CD  ARG B1457      32.828  10.764  83.093  1.00  0.00           C  
ATOM   2914  NE  ARG B1457      32.883  10.089  84.396  1.00  0.00           N  
ATOM   2915  CZ  ARG B1457      32.754   8.776  84.581  1.00  0.00           C  
ATOM   2916  NH1 ARG B1457      32.798   8.271  85.810  1.00  0.00           N  
ATOM   2917  NH2 ARG B1457      32.594   7.965  83.545  1.00  0.00           N  
ATOM   2918  N   LYS B1458      35.515  13.916  82.726  1.00  0.00           N  
ATOM   2919  CA  LYS B1458      36.809  14.490  83.106  1.00  0.00           C  
ATOM   2920  C   LYS B1458      37.290  13.975  84.455  1.00  0.00           C  
ATOM   2921  O   LYS B1458      36.579  14.068  85.461  1.00  0.00           O  
ATOM   2922  CB  LYS B1458      36.698  16.024  83.134  1.00  0.00           C  
ATOM   2923  CG  LYS B1458      38.002  16.788  83.401  1.00  0.00           C  
ATOM   2924  CD  LYS B1458      37.779  18.284  83.155  1.00  0.00           C  
ATOM   2925  CE  LYS B1458      39.066  19.100  83.212  1.00  0.00           C  
ATOM   2926  NZ  LYS B1458      39.597  19.246  84.597  1.00  0.00           N  
ATOM   2927  N   PHE B1459      38.500  13.419  84.465  1.00  0.00           N  
ATOM   2928  CA  PHE B1459      39.106  12.898  85.688  1.00  0.00           C  
ATOM   2929  C   PHE B1459      40.330  13.739  86.001  1.00  0.00           C  
ATOM   2930  O   PHE B1459      41.194  13.924  85.138  1.00  0.00           O  
ATOM   2931  CB  PHE B1459      39.568  11.444  85.505  1.00  0.00           C  
ATOM   2932  CG  PHE B1459      38.473  10.493  85.128  1.00  0.00           C  
ATOM   2933  CD1 PHE B1459      37.358  10.335  85.943  1.00  0.00           C  
ATOM   2934  CD2 PHE B1459      38.569   9.731  83.968  1.00  0.00           C  
ATOM   2935  CE1 PHE B1459      36.353   9.427  85.603  1.00  0.00           C  
ATOM   2936  CE2 PHE B1459      37.574   8.824  83.623  1.00  0.00           C  
ATOM   2937  CZ  PHE B1459      36.464   8.671  84.442  1.00  0.00           C  
ATOM   2938  N   ASP B1460      40.402  14.248  87.226  1.00  0.00           N  
ATOM   2939  CA  ASP B1460      41.541  15.049  87.663  1.00  0.00           C  
ATOM   2940  C   ASP B1460      42.249  14.322  88.799  1.00  0.00           C  
ATOM   2941  O   ASP B1460      41.657  13.487  89.487  1.00  0.00           O  
ATOM   2942  CB  ASP B1460      41.084  16.414  88.196  1.00  0.00           C  
ATOM   2943  CG  ASP B1460      40.636  17.367  87.100  1.00  0.00           C  
ATOM   2944  OD1 ASP B1460      40.585  16.969  85.921  1.00  0.00           O  
ATOM   2945  OD2 ASP B1460      40.332  18.535  87.433  1.00  0.00           O  
ATOM   2946  N   ILE B1461      43.525  14.632  88.993  1.00  0.00           N  
ATOM   2947  CA  ILE B1461      44.257  14.044  90.104  1.00  0.00           C  
ATOM   2948  C   ILE B1461      44.870  15.180  90.898  1.00  0.00           C  
ATOM   2949  O   ILE B1461      45.478  16.091  90.327  1.00  0.00           O  
ATOM   2950  CB  ILE B1461      45.399  13.112  89.651  1.00  0.00           C  
ATOM   2951  CG1 ILE B1461      44.831  11.948  88.832  1.00  0.00           C  
ATOM   2952  CG2 ILE B1461      46.134  12.570  90.886  1.00  0.00           C  
ATOM   2953  CD1 ILE B1461      45.890  10.950  88.360  1.00  0.00           C  
ATOM   2954  N   GLU B1462      44.684  15.139  92.213  1.00  0.00           N  
ATOM   2955  CA  GLU B1462      45.253  16.147  93.092  1.00  0.00           C  
ATOM   2956  C   GLU B1462      46.333  15.474  93.921  1.00  0.00           C  
ATOM   2957  O   GLU B1462      46.120  14.384  94.468  1.00  0.00           O  
ATOM   2958  CB  GLU B1462      44.199  16.722  94.045  1.00  0.00           C  
ATOM   2959  CG  GLU B1462      43.040  17.437  93.380  1.00  0.00           C  
ATOM   2960  CD  GLU B1462      42.086  18.049  94.401  1.00  0.00           C  
ATOM   2961  OE1 GLU B1462      41.793  17.382  95.418  1.00  0.00           O  
ATOM   2962  OE2 GLU B1462      41.624  19.191  94.183  1.00  0.00           O  
ATOM   2963  N   ALA B1463      47.497  16.109  93.999  1.00  0.00           N  
ATOM   2964  CA  ALA B1463      48.592  15.569  94.795  1.00  0.00           C  
ATOM   2965  C   ALA B1463      48.659  16.313  96.122  1.00  0.00           C  
ATOM   2966  O   ALA B1463      48.407  17.516  96.179  1.00  0.00           O  
ATOM   2967  CB  ALA B1463      49.914  15.722  94.053  1.00  0.00           C  
ATOM   2968  N   TRP B1464      48.997  15.589  97.184  1.00  0.00           N  
ATOM   2969  CA  TRP B1464      49.124  16.195  98.500  1.00  0.00           C  
ATOM   2970  C   TRP B1464      50.400  17.035  98.507  1.00  0.00           C  
ATOM   2971  O   TRP B1464      51.458  16.573  98.081  1.00  0.00           O  
ATOM   2972  CB  TRP B1464      49.197  15.112  99.585  1.00  0.00           C  
ATOM   2973  CG  TRP B1464      49.462  15.664 100.965  1.00  0.00           C  
ATOM   2974  CD1 TRP B1464      50.581  15.469 101.725  1.00  0.00           C  
ATOM   2975  CD2 TRP B1464      48.616  16.547 101.717  1.00  0.00           C  
ATOM   2976  NE1 TRP B1464      50.487  16.180 102.897  1.00  0.00           N  
ATOM   2977  CE2 TRP B1464      49.292  16.850 102.919  1.00  0.00           C  
ATOM   2978  CE3 TRP B1464      47.353  17.115 101.490  1.00  0.00           C  
ATOM   2979  CZ2 TRP B1464      48.750  17.697 103.893  1.00  0.00           C  
ATOM   2980  CZ3 TRP B1464      46.814  17.958 102.459  1.00  0.00           C  
ATOM   2981  CH2 TRP B1464      47.514  18.241 103.646  1.00  0.00           C  
ATOM   2982  N   MET B1465      50.288  18.274  98.972  1.00  0.00           N  
ATOM   2983  CA  MET B1465      51.428  19.188  99.041  1.00  0.00           C  
ATOM   2984  C   MET B1465      51.564  19.601 100.508  1.00  0.00           C  
ATOM   2985  O   MET B1465      50.932  20.555 100.952  1.00  0.00           O  
ATOM   2986  CB  MET B1465      51.153  20.396  98.139  1.00  0.00           C  
ATOM   2987  CG  MET B1465      50.967  19.997  96.669  1.00  0.00           C  
ATOM   2988  SD  MET B1465      50.239  21.282  95.628  1.00  0.00           S  
ATOM   2989  CE  MET B1465      50.148  20.413  94.044  1.00  0.00           C  
ATOM   2990  N   PRO B1475      52.395  18.875 101.276  1.00  0.00           N  
ATOM   2991  CA  PRO B1475      52.628  19.119 102.706  1.00  0.00           C  
ATOM   2992  C   PRO B1475      52.800  20.562 103.176  1.00  0.00           C  
ATOM   2993  O   PRO B1475      52.196  20.965 104.172  1.00  0.00           O  
ATOM   2994  CB  PRO B1475      53.858  18.263 103.004  1.00  0.00           C  
ATOM   2995  CG  PRO B1475      53.687  17.106 102.077  1.00  0.00           C  
ATOM   2996  CD  PRO B1475      53.250  17.772 100.792  1.00  0.00           C  
ATOM   2997  N   GLY B1476      53.625  21.328 102.468  1.00  0.00           N  
ATOM   2998  CA  GLY B1476      53.880  22.712 102.844  1.00  0.00           C  
ATOM   2999  C   GLY B1476      52.714  23.636 102.574  1.00  0.00           C  
ATOM   3000  O   GLY B1476      52.406  24.511 103.381  1.00  0.00           O  
ATOM   3001  N   ARG B1683      52.078  23.452 101.423  1.00  0.00           N  
ATOM   3002  CA  ARG B1683      50.915  24.240 101.049  1.00  0.00           C  
ATOM   3003  C   ARG B1683      49.790  23.810 101.987  1.00  0.00           C  
ATOM   3004  O   ARG B1683      48.877  24.584 102.278  1.00  0.00           O  
ATOM   3005  CB  ARG B1683      50.538  23.940  99.594  1.00  0.00           C  
ATOM   3006  CG  ARG B1683      49.317  24.672  99.071  1.00  0.00           C  
ATOM   3007  CD  ARG B1683      49.064  24.284  97.616  1.00  0.00           C  
ATOM   3008  NE  ARG B1683      47.886  24.937  97.054  1.00  0.00           N  
ATOM   3009  CZ  ARG B1683      47.843  26.205  96.660  1.00  0.00           C  
ATOM   3010  NH1 ARG B1683      46.717  26.702  96.164  1.00  0.00           N  
ATOM   3011  NH2 ARG B1683      48.920  26.972  96.750  1.00  0.00           N  
ATOM   3012  N   GLY B1690      49.878  22.565 102.458  1.00  0.00           N  
ATOM   3013  CA  GLY B1690      48.885  22.024 103.375  1.00  0.00           C  
ATOM   3014  C   GLY B1690      47.571  21.690 102.696  1.00  0.00           C  
ATOM   3015  O   GLY B1690      46.506  21.692 103.326  1.00  0.00           O  
ATOM   3016  N   ARG B1692      47.639  21.378 101.409  1.00  0.00           N  
ATOM   3017  CA  ARG B1692      46.435  21.075 100.655  1.00  0.00           C  
ATOM   3018  C   ARG B1692      46.690  20.100  99.527  1.00  0.00           C  
ATOM   3019  O   ARG B1692      47.834  19.869  99.129  1.00  0.00           O  
ATOM   3020  CB  ARG B1692      45.874  22.357 100.024  1.00  0.00           C  
ATOM   3021  CG  ARG B1692      45.593  23.499 100.984  1.00  0.00           C  
ATOM   3022  CD  ARG B1692      45.140  24.731 100.218  1.00  0.00           C  
ATOM   3023  NE  ARG B1692      43.961  24.452  99.401  1.00  0.00           N  
ATOM   3024  CZ  ARG B1692      43.458  25.292  98.502  1.00  0.00           C  
ATOM   3025  NH1 ARG B1692      42.381  24.950  97.807  1.00  0.00           N  
ATOM   3026  NH2 ARG B1692      44.036  26.470  98.295  1.00  0.00           N  
ATOM   3027  N   PHE B1693      45.606  19.530  99.017  1.00  0.00           N  
ATOM   3028  CA  PHE B1693      45.681  18.656  97.858  1.00  0.00           C  
ATOM   3029  C   PHE B1693      45.583  19.654  96.714  1.00  0.00           C  
ATOM   3030  O   PHE B1693      44.765  20.571  96.761  1.00  0.00           O  
ATOM   3031  CB  PHE B1693      44.481  17.706  97.811  1.00  0.00           C  
ATOM   3032  CG  PHE B1693      44.702  16.426  98.547  1.00  0.00           C  
ATOM   3033  CD1 PHE B1693      45.387  15.375  97.949  1.00  0.00           C  
ATOM   3034  CD2 PHE B1693      44.238  16.271  99.851  1.00  0.00           C  
ATOM   3035  CE1 PHE B1693      45.606  14.184  98.642  1.00  0.00           C  
ATOM   3036  CE2 PHE B1693      44.454  15.089 100.547  1.00  0.00           C  
ATOM   3037  CZ  PHE B1693      45.139  14.044  99.941  1.00  0.00           C  
ATOM   3038  N   GLY B1700      46.430  19.506  95.705  1.00  0.00           N  
ATOM   3039  CA  GLY B1700      46.383  20.428  94.584  1.00  0.00           C  
ATOM   3040  C   GLY B1700      46.369  19.672  93.275  1.00  0.00           C  
ATOM   3041  O   GLY B1700      47.105  18.707  93.110  1.00  0.00           O  
ATOM   3042  N   GLU B1701      45.539  20.115  92.338  1.00  0.00           N  
ATOM   3043  CA  GLU B1701      45.432  19.460  91.036  1.00  0.00           C  
ATOM   3044  C   GLU B1701      46.759  19.439  90.281  1.00  0.00           C  
ATOM   3045  O   GLU B1701      47.356  20.489  90.052  1.00  0.00           O  
ATOM   3046  CB  GLU B1701      44.401  20.185  90.173  1.00  0.00           C  
ATOM   3047  CG  GLU B1701      44.172  19.550  88.804  1.00  0.00           C  
ATOM   3048  CD  GLU B1701      43.392  20.458  87.877  1.00  0.00           C  
ATOM   3049  OE1 GLU B1701      42.429  21.088  88.356  1.00  0.00           O  
ATOM   3050  OE2 GLU B1701      43.732  20.538  86.674  1.00  0.00           O  
ATOM   3051  N   VAL B1702      47.214  18.251  89.893  1.00  0.00           N  
ATOM   3052  CA  VAL B1702      48.455  18.141  89.123  1.00  0.00           C  
ATOM   3053  C   VAL B1702      48.192  17.646  87.701  1.00  0.00           C  
ATOM   3054  O   VAL B1702      49.024  17.840  86.811  1.00  0.00           O  
ATOM   3055  CB  VAL B1702      49.501  17.213  89.805  1.00  0.00           C  
ATOM   3056  CG1 VAL B1702      50.082  17.911  91.045  1.00  0.00           C  
ATOM   3057  CG2 VAL B1702      48.863  15.878  90.185  1.00  0.00           C  
ATOM   3058  N   THR B1703      47.037  17.018  87.479  1.00  0.00           N  
ATOM   3059  CA  THR B1703      46.685  16.523  86.144  1.00  0.00           C  
ATOM   3060  C   THR B1703      45.185  16.557  85.897  1.00  0.00           C  
ATOM   3061  O   THR B1703      44.388  16.564  86.836  1.00  0.00           O  
ATOM   3062  CB  THR B1703      47.080  15.041  85.929  1.00  0.00           C  
ATOM   3063  OG1 THR B1703      46.259  14.205  86.763  1.00  0.00           O  
ATOM   3064  CG2 THR B1703      48.545  14.809  86.250  1.00  0.00           C  
ATOM   3065  N   SER B1704      44.819  16.583  84.621  1.00  0.00           N  
ATOM   3066  CA  SER B1704      43.422  16.525  84.207  1.00  0.00           C  
ATOM   3067  C   SER B1704      43.410  15.598  82.992  1.00  0.00           C  
ATOM   3068  O   SER B1704      44.424  15.445  82.303  1.00  0.00           O  
ATOM   3069  CB  SER B1704      42.872  17.912  83.831  1.00  0.00           C  
ATOM   3070  OG  SER B1704      43.395  18.379  82.600  1.00  0.00           O  
ATOM   3071  N   ALA B1705      42.277  14.955  82.750  1.00  0.00           N  
ATOM   3072  CA  ALA B1705      42.139  14.037  81.621  1.00  0.00           C  
ATOM   3073  C   ALA B1705      40.698  14.178  81.172  1.00  0.00           C  
ATOM   3074  O   ALA B1705      39.780  14.032  81.979  1.00  0.00           O  
ATOM   3075  CB  ALA B1705      42.423  12.606  82.063  1.00  0.00           C  
ATOM   3076  N   SER B1706      40.502  14.462  79.889  1.00  0.00           N  
ATOM   3077  CA  SER B1706      39.161  14.670  79.361  1.00  0.00           C  
ATOM   3078  C   SER B1706      38.845  13.921  78.080  1.00  0.00           C  
ATOM   3079  O   SER B1706      39.676  13.846  77.173  1.00  0.00           O  
ATOM   3080  CB  SER B1706      38.948  16.161  79.070  1.00  0.00           C  
ATOM   3081  OG  SER B1706      39.181  16.967  80.208  1.00  0.00           O  
ATOM   3082  N   ASN B1707      37.638  13.366  78.012  1.00  0.00           N  
ATOM   3083  CA  ASN B1707      37.186  12.725  76.786  1.00  0.00           C  
ATOM   3084  C   ASN B1707      36.308  13.813  76.177  1.00  0.00           C  
ATOM   3085  O   ASN B1707      35.302  14.209  76.773  1.00  0.00           O  
ATOM   3086  CB  ASN B1707      36.333  11.485  77.061  1.00  0.00           C  
ATOM   3087  CG  ASN B1707      35.788  10.863  75.776  1.00  0.00           C  
ATOM   3088  OD1 ASN B1707      36.062  11.350  74.675  1.00  0.00           O  
ATOM   3089  ND2 ASN B1707      35.013   9.789  75.913  1.00  0.00           N  
ATOM   3090  N   CYS B1708      36.698  14.315  75.011  1.00  0.00           N  
ATOM   3091  CA  CYS B1708      35.937  15.367  74.353  1.00  0.00           C  
ATOM   3092  C   CYS B1708      35.055  14.819  73.242  1.00  0.00           C  
ATOM   3093  O   CYS B1708      34.528  15.588  72.444  1.00  0.00           O  
ATOM   3094  CB  CYS B1708      36.892  16.417  73.772  1.00  0.00           C  
ATOM   3095  SG  CYS B1708      37.943  17.232  75.003  1.00  0.00           S  
ATOM   3096  N   THR B1709      34.879  13.497  73.222  1.00  0.00           N  
ATOM   3097  CA  THR B1709      34.097  12.802  72.199  1.00  0.00           C  
ATOM   3098  C   THR B1709      34.256  13.496  70.845  1.00  0.00           C  
ATOM   3099  O   THR B1709      35.382  13.682  70.392  1.00  0.00           O  
ATOM   3100  CB  THR B1709      32.591  12.661  72.600  1.00  0.00           C  
ATOM   3101  OG1 THR B1709      31.974  13.949  72.715  1.00  0.00           O  
ATOM   3102  CG2 THR B1709      32.478  11.927  73.936  1.00  0.00           C  
ATOM   3103  N   ASP B1710      33.164  13.890  70.197  1.00  0.00           N  
ATOM   3104  CA  ASP B1710      33.294  14.543  68.894  1.00  0.00           C  
ATOM   3105  C   ASP B1710      33.107  16.059  68.910  1.00  0.00           C  
ATOM   3106  O   ASP B1710      32.838  16.667  67.869  1.00  0.00           O  
ATOM   3107  CB  ASP B1710      32.330  13.907  67.882  1.00  0.00           C  
ATOM   3108  CG  ASP B1710      30.880  13.984  68.319  1.00  0.00           C  
ATOM   3109  OD1 ASP B1710      30.597  14.567  69.390  1.00  0.00           O  
ATOM   3110  OD2 ASP B1710      30.019  13.456  67.579  1.00  0.00           O  
ATOM   3111  N   PHE B1711      33.276  16.677  70.075  1.00  0.00           N  
ATOM   3112  CA  PHE B1711      33.110  18.123  70.184  1.00  0.00           C  
ATOM   3113  C   PHE B1711      34.167  18.877  69.382  1.00  0.00           C  
ATOM   3114  O   PHE B1711      33.837  19.760  68.590  1.00  0.00           O  
ATOM   3115  CB  PHE B1711      33.150  18.550  71.658  1.00  0.00           C  
ATOM   3116  CG  PHE B1711      32.975  20.033  71.875  1.00  0.00           C  
ATOM   3117  CD1 PHE B1711      34.059  20.899  71.775  1.00  0.00           C  
ATOM   3118  CD2 PHE B1711      31.725  20.559  72.192  1.00  0.00           C  
ATOM   3119  CE1 PHE B1711      33.906  22.272  71.992  1.00  0.00           C  
ATOM   3120  CE2 PHE B1711      31.560  21.932  72.409  1.00  0.00           C  
ATOM   3121  CZ  PHE B1711      32.651  22.786  72.310  1.00  0.00           C  
ATOM   3122  N   GLN B1725      35.433  18.522  69.571  1.00  0.00           N  
ATOM   3123  CA  GLN B1725      36.504  19.201  68.852  1.00  0.00           C  
ATOM   3124  C   GLN B1725      36.564  18.775  67.389  1.00  0.00           C  
ATOM   3125  O   GLN B1725      36.799  19.600  66.510  1.00  0.00           O  
ATOM   3126  CB  GLN B1725      37.856  18.925  69.521  1.00  0.00           C  
ATOM   3127  CG  GLN B1725      37.860  19.191  71.026  1.00  0.00           C  
ATOM   3128  CD  GLN B1725      39.221  18.959  71.671  1.00  0.00           C  
ATOM   3129  OE1 GLN B1725      39.909  17.975  71.378  1.00  0.00           O  
ATOM   3130  NE2 GLN B1725      39.601  19.851  72.577  1.00  0.00           N  
ATOM   3131  N   SER B1726      36.339  17.489  67.132  1.00  0.00           N  
ATOM   3132  CA  SER B1726      36.401  16.966  65.773  1.00  0.00           C  
ATOM   3133  C   SER B1726      35.327  17.529  64.850  1.00  0.00           C  
ATOM   3134  O   SER B1726      35.561  17.681  63.653  1.00  0.00           O  
ATOM   3135  CB  SER B1726      36.327  15.431  65.779  1.00  0.00           C  
ATOM   3136  OG  SER B1726      35.090  14.966  66.296  1.00  0.00           O  
ATOM   3137  N   ARG B1727      34.153  17.838  65.398  1.00  0.00           N  
ATOM   3138  CA  ARG B1727      33.071  18.395  64.585  1.00  0.00           C  
ATOM   3139  C   ARG B1727      33.324  19.861  64.257  1.00  0.00           C  
ATOM   3140  O   ARG B1727      32.766  20.393  63.295  1.00  0.00           O  
ATOM   3141  CB  ARG B1727      31.725  18.257  65.306  1.00  0.00           C  
ATOM   3142  CG  ARG B1727      31.091  16.881  65.149  1.00  0.00           C  
ATOM   3143  CD  ARG B1727      29.799  16.749  65.949  1.00  0.00           C  
ATOM   3144  NE  ARG B1727      29.166  15.456  65.707  1.00  0.00           N  
ATOM   3145  CZ  ARG B1727      28.397  15.181  64.656  1.00  0.00           C  
ATOM   3146  NH1 ARG B1727      27.875  13.969  64.515  1.00  0.00           N  
ATOM   3147  NH2 ARG B1727      28.125  16.120  63.760  1.00  0.00           N  
ATOM   3148  N   ARG B1728      34.162  20.510  65.060  1.00  0.00           N  
ATOM   3149  CA  ARG B1728      34.496  21.916  64.843  1.00  0.00           C  
ATOM   3150  C   ARG B1728      35.735  22.074  63.959  1.00  0.00           C  
ATOM   3151  O   ARG B1728      35.807  22.990  63.135  1.00  0.00           O  
ATOM   3152  CB  ARG B1728      34.734  22.616  66.187  1.00  0.00           C  
ATOM   3153  CG  ARG B1728      33.489  22.679  67.073  1.00  0.00           C  
ATOM   3154  CD  ARG B1728      33.859  22.774  68.551  1.00  0.00           C  
ATOM   3155  NE  ARG B1728      34.186  24.124  69.000  1.00  0.00           N  
ATOM   3156  CZ  ARG B1728      33.287  25.002  69.438  1.00  0.00           C  
ATOM   3157  NH1 ARG B1728      33.670  26.210  69.832  1.00  0.00           N  
ATOM   3158  NH2 ARG B1728      32.005  24.669  69.488  1.00  0.00           N  
ATOM   3159  N   LEU B1729      36.697  21.171  64.120  1.00  0.00           N  
ATOM   3160  CA  LEU B1729      37.943  21.229  63.356  1.00  0.00           C  
ATOM   3161  C   LEU B1729      38.055  20.170  62.260  1.00  0.00           C  
ATOM   3162  O   LEU B1729      39.109  20.018  61.638  1.00  0.00           O  
ATOM   3163  CB  LEU B1729      39.136  21.105  64.312  1.00  0.00           C  
ATOM   3164  CG  LEU B1729      39.248  22.212  65.370  1.00  0.00           C  
ATOM   3165  CD1 LEU B1729      40.355  21.858  66.362  1.00  0.00           C  
ATOM   3166  CD2 LEU B1729      39.536  23.553  64.694  1.00  0.00           C  
ATOM   3167  N   HIS B1730      36.964  19.452  62.027  1.00  0.00           N  
ATOM   3168  CA  HIS B1730      36.912  18.409  61.012  1.00  0.00           C  
ATOM   3169  C   HIS B1730      38.049  17.399  61.105  1.00  0.00           C  
ATOM   3170  O   HIS B1730      38.815  17.204  60.158  1.00  0.00           O  
ATOM   3171  CB  HIS B1730      36.853  19.052  59.620  1.00  0.00           C  
ATOM   3172  CG  HIS B1730      35.651  19.925  59.429  1.00  0.00           C  
ATOM   3173  ND1 HIS B1730      35.605  21.231  59.867  1.00  0.00           N  
ATOM   3174  CD2 HIS B1730      34.417  19.647  58.946  1.00  0.00           C  
ATOM   3175  CE1 HIS B1730      34.393  21.718  59.668  1.00  0.00           C  
ATOM   3176  NE2 HIS B1730      33.653  20.776  59.112  1.00  0.00           N  
ATOM   3177  N   ILE B1731      38.143  16.762  62.270  1.00  0.00           N  
ATOM   3178  CA  ILE B1731      39.143  15.733  62.529  1.00  0.00           C  
ATOM   3179  C   ILE B1731      38.417  14.417  62.262  1.00  0.00           C  
ATOM   3180  O   ILE B1731      37.598  13.967  63.068  1.00  0.00           O  
ATOM   3181  CB  ILE B1731      39.630  15.800  63.987  1.00  0.00           C  
ATOM   3182  CG1 ILE B1731      40.310  17.151  64.232  1.00  0.00           C  
ATOM   3183  CG2 ILE B1731      40.607  14.658  64.275  1.00  0.00           C  
ATOM   3184  CD1 ILE B1731      40.593  17.428  65.694  1.00  0.00           C  
ATOM   3185  N   MET B1732      38.718  13.809  61.118  1.00  0.00           N  
ATOM   3186  CA  MET B1732      38.050  12.585  60.698  1.00  0.00           C  
ATOM   3187  C   MET B1732      38.932  11.349  60.663  1.00  0.00           C  
ATOM   3188  O   MET B1732      40.153  11.432  60.793  1.00  0.00           O  
ATOM   3189  CB  MET B1732      37.492  12.762  59.277  1.00  0.00           C  
ATOM   3190  CG  MET B1732      37.075  14.173  58.897  1.00  0.00           C  
ATOM   3191  SD  MET B1732      35.699  14.755  59.880  1.00  0.00           S  
ATOM   3192  CE  MET B1732      34.358  13.787  59.165  1.00  0.00           C  
ATOM   3193  N   PHE B1739      38.281  10.196  60.516  1.00  0.00           N  
ATOM   3194  CA  PHE B1739      38.991   8.941  60.327  1.00  0.00           C  
ATOM   3195  C   PHE B1739      38.349   8.331  59.088  1.00  0.00           C  
ATOM   3196  O   PHE B1739      37.165   8.552  58.803  1.00  0.00           O  
ATOM   3197  CB  PHE B1739      38.943   7.999  61.544  1.00  0.00           C  
ATOM   3198  CG  PHE B1739      37.585   7.480  61.893  1.00  0.00           C  
ATOM   3199  CD1 PHE B1739      36.785   8.150  62.812  1.00  0.00           C  
ATOM   3200  CD2 PHE B1739      37.131   6.279  61.356  1.00  0.00           C  
ATOM   3201  CE1 PHE B1739      35.554   7.627  63.197  1.00  0.00           C  
ATOM   3202  CE2 PHE B1739      35.903   5.747  61.733  1.00  0.00           C  
ATOM   3203  CZ  PHE B1739      35.112   6.424  62.658  1.00  0.00           C  
ATOM   3204  N   GLN B1740      39.145   7.569  58.354  1.00  0.00           N  
ATOM   3205  CA  GLN B1740      38.729   7.004  57.086  1.00  0.00           C  
ATOM   3206  C   GLN B1740      38.897   5.493  57.004  1.00  0.00           C  
ATOM   3207  O   GLN B1740      39.969   4.964  57.301  1.00  0.00           O  
ATOM   3208  CB  GLN B1740      39.572   7.689  56.013  1.00  0.00           C  
ATOM   3209  CG  GLN B1740      39.259   7.403  54.571  1.00  0.00           C  
ATOM   3210  CD  GLN B1740      40.259   8.107  53.674  1.00  0.00           C  
ATOM   3211  OE1 GLN B1740      40.559   9.288  53.875  1.00  0.00           O  
ATOM   3212  NE2 GLN B1740      40.784   7.394  52.687  1.00  0.00           N  
ATOM   3213  N   THR B1759      37.835   4.803  56.598  1.00  0.00           N  
ATOM   3214  CA  THR B1759      37.889   3.352  56.450  1.00  0.00           C  
ATOM   3215  C   THR B1759      38.722   3.047  55.208  1.00  0.00           C  
ATOM   3216  O   THR B1759      39.063   3.954  54.447  1.00  0.00           O  
ATOM   3217  CB  THR B1759      36.493   2.753  56.246  1.00  0.00           C  
ATOM   3218  OG1 THR B1759      35.906   3.317  55.066  1.00  0.00           O  
ATOM   3219  CG2 THR B1759      35.608   3.043  57.447  1.00  0.00           C  
ATOM   3220  N   GLU B1760      39.050   1.776  55.003  1.00  0.00           N  
ATOM   3221  CA  GLU B1760      39.842   1.380  53.844  1.00  0.00           C  
ATOM   3222  C   GLU B1760      39.170   1.834  52.549  1.00  0.00           C  
ATOM   3223  O   GLU B1760      39.845   2.190  51.582  1.00  0.00           O  
ATOM   3224  CB  GLU B1760      40.024  -0.141  53.815  1.00  0.00           C  
ATOM   3225  CG  GLU B1760      40.819  -0.728  54.978  1.00  0.00           C  
ATOM   3226  CD  GLU B1760      42.266  -0.264  55.013  1.00  0.00           C  
ATOM   3227  OE1 GLU B1760      42.858  -0.061  53.933  1.00  0.00           O  
ATOM   3228  OE2 GLU B1760      42.818  -0.116  56.126  1.00  0.00           O  
ATOM   3229  N   ALA B1761      37.840   1.827  52.543  1.00  0.00           N  
ATOM   3230  CA  ALA B1761      37.065   2.216  51.368  1.00  0.00           C  
ATOM   3231  C   ALA B1761      37.073   3.718  51.101  1.00  0.00           C  
ATOM   3232  O   ALA B1761      36.881   4.147  49.963  1.00  0.00           O  
ATOM   3233  CB  ALA B1761      35.626   1.722  51.507  1.00  0.00           C  
ATOM   3234  N   GLY B1765      37.280   4.514  52.145  1.00  0.00           N  
ATOM   3235  CA  GLY B1765      37.308   5.956  51.973  1.00  0.00           C  
ATOM   3236  C   GLY B1765      36.206   6.718  52.691  1.00  0.00           C  
ATOM   3237  O   GLY B1765      36.166   7.947  52.639  1.00  0.00           O  
ATOM   3238  N   GLU B1768      35.310   5.997  53.358  1.00  0.00           N  
ATOM   3239  CA  GLU B1768      34.209   6.622  54.090  1.00  0.00           C  
ATOM   3240  C   GLU B1768      34.740   7.440  55.272  1.00  0.00           C  
ATOM   3241  O   GLU B1768      35.570   6.955  56.043  1.00  0.00           O  
ATOM   3242  CB  GLU B1768      33.242   5.548  54.593  1.00  0.00           C  
ATOM   3243  CG  GLU B1768      32.187   6.060  55.561  1.00  0.00           C  
ATOM   3244  CD  GLU B1768      31.247   4.967  56.033  1.00  0.00           C  
ATOM   3245  OE1 GLU B1768      30.479   5.215  56.986  1.00  0.00           O  
ATOM   3246  OE2 GLU B1768      31.273   3.863  55.445  1.00  0.00           O  
ATOM   3247  N   LEU B1770      34.250   8.672  55.411  1.00  0.00           N  
ATOM   3248  CA  LEU B1770      34.688   9.564  56.485  1.00  0.00           C  
ATOM   3249  C   LEU B1770      33.699   9.672  57.638  1.00  0.00           C  
ATOM   3250  O   LEU B1770      32.487   9.723  57.432  1.00  0.00           O  
ATOM   3251  CB  LEU B1770      34.951  10.968  55.934  1.00  0.00           C  
ATOM   3252  CG  LEU B1770      36.071  11.133  54.904  1.00  0.00           C  
ATOM   3253  CD1 LEU B1770      36.069  12.570  54.393  1.00  0.00           C  
ATOM   3254  CD2 LEU B1770      37.412  10.788  55.526  1.00  0.00           C  
ATOM   3255  N   GLN B1771      34.236   9.711  58.854  1.00  0.00           N  
ATOM   3256  CA  GLN B1771      33.428   9.831  60.066  1.00  0.00           C  
ATOM   3257  C   GLN B1771      34.202  10.714  61.040  1.00  0.00           C  
ATOM   3258  O   GLN B1771      35.426  10.794  60.965  1.00  0.00           O  
ATOM   3259  CB  GLN B1771      33.214   8.458  60.716  1.00  0.00           C  
ATOM   3260  CG  GLN B1771      32.595   7.401  59.817  1.00  0.00           C  
ATOM   3261  CD  GLN B1771      32.514   6.042  60.494  1.00  0.00           C  
ATOM   3262  OE1 GLN B1771      33.001   5.036  59.964  1.00  0.00           O  
ATOM   3263  NE2 GLN B1771      31.895   6.003  61.670  1.00  0.00           N  
ATOM   3264  N   PHE B1772      33.492  11.376  61.946  1.00  0.00           N  
ATOM   3265  CA  PHE B1772      34.143  12.220  62.943  1.00  0.00           C  
ATOM   3266  C   PHE B1772      34.818  11.344  63.996  1.00  0.00           C  
ATOM   3267  O   PHE B1772      34.212  10.420  64.531  1.00  0.00           O  
ATOM   3268  CB  PHE B1772      33.119  13.130  63.624  1.00  0.00           C  
ATOM   3269  CG  PHE B1772      32.605  14.223  62.737  1.00  0.00           C  
ATOM   3270  CD1 PHE B1772      33.437  15.268  62.357  1.00  0.00           C  
ATOM   3271  CD2 PHE B1772      31.302  14.187  62.247  1.00  0.00           C  
ATOM   3272  CE1 PHE B1772      32.984  16.264  61.498  1.00  0.00           C  
ATOM   3273  CE2 PHE B1772      30.840  15.177  61.388  1.00  0.00           C  
ATOM   3274  CZ  PHE B1772      31.682  16.216  61.012  1.00  0.00           C  
ATOM   3275  N   ALA B1773      36.081  11.629  64.283  1.00  0.00           N  
ATOM   3276  CA  ALA B1773      36.801  10.865  65.284  1.00  0.00           C  
ATOM   3277  C   ALA B1773      36.456  11.451  66.645  1.00  0.00           C  
ATOM   3278  O   ALA B1773      35.730  12.440  66.740  1.00  0.00           O  
ATOM   3279  CB  ALA B1773      38.306  10.981  65.043  1.00  0.00           C  
ATOM   3280  N   HIS B1774      36.937  10.811  67.701  1.00  0.00           N  
ATOM   3281  CA  HIS B1774      36.743  11.349  69.040  1.00  0.00           C  
ATOM   3282  C   HIS B1774      38.140  11.744  69.478  1.00  0.00           C  
ATOM   3283  O   HIS B1774      39.124  11.151  69.027  1.00  0.00           O  
ATOM   3284  CB  HIS B1774      36.180  10.303  70.003  1.00  0.00           C  
ATOM   3285  CG  HIS B1774      34.702  10.094  69.872  1.00  0.00           C  
ATOM   3286  ND1 HIS B1774      33.949   9.476  70.847  1.00  0.00           N  
ATOM   3287  CD2 HIS B1774      33.841  10.411  68.875  1.00  0.00           C  
ATOM   3288  CE1 HIS B1774      32.687   9.422  70.458  1.00  0.00           C  
ATOM   3289  NE2 HIS B1774      32.595   9.982  69.265  1.00  0.00           N  
ATOM   3290  N   THR B1775      38.241  12.758  70.326  1.00  0.00           N  
ATOM   3291  CA  THR B1775      39.550  13.171  70.813  1.00  0.00           C  
ATOM   3292  C   THR B1775      39.569  13.116  72.331  1.00  0.00           C  
ATOM   3293  O   THR B1775      38.552  13.356  72.989  1.00  0.00           O  
ATOM   3294  CB  THR B1775      39.926  14.596  70.344  1.00  0.00           C  
ATOM   3295  OG1 THR B1775      38.906  15.522  70.733  1.00  0.00           O  
ATOM   3296  CG2 THR B1775      40.102  14.625  68.830  1.00  0.00           C  
ATOM   3297  N   VAL B1776      40.737  12.783  72.870  1.00  0.00           N  
ATOM   3298  CA  VAL B1776      40.948  12.662  74.305  1.00  0.00           C  
ATOM   3299  C   VAL B1776      42.270  13.347  74.631  1.00  0.00           C  
ATOM   3300  O   VAL B1776      43.204  13.285  73.841  1.00  0.00           O  
ATOM   3301  CB  VAL B1776      41.068  11.171  74.719  1.00  0.00           C  
ATOM   3302  CG1 VAL B1776      41.194  11.048  76.241  1.00  0.00           C  
ATOM   3303  CG2 VAL B1776      39.870  10.386  74.202  1.00  0.00           C  
ATOM   3304  N   ASN B1777      42.348  14.021  75.772  1.00  0.00           N  
ATOM   3305  CA  ASN B1777      43.609  14.656  76.146  1.00  0.00           C  
ATOM   3306  C   ASN B1777      43.864  14.438  77.631  1.00  0.00           C  
ATOM   3307  O   ASN B1777      42.930  14.260  78.412  1.00  0.00           O  
ATOM   3308  CB  ASN B1777      43.601  16.155  75.791  1.00  0.00           C  
ATOM   3309  CG  ASN B1777      42.640  16.967  76.646  1.00  0.00           C  
ATOM   3310  OD1 ASN B1777      42.911  17.245  77.815  1.00  0.00           O  
ATOM   3311  ND2 ASN B1777      41.509  17.353  76.062  1.00  0.00           N  
ATOM   3312  N   ALA B1778      45.135  14.416  78.016  1.00  0.00           N  
ATOM   3313  CA  ALA B1778      45.472  14.210  79.414  1.00  0.00           C  
ATOM   3314  C   ALA B1778      46.875  14.687  79.729  1.00  0.00           C  
ATOM   3315  O   ALA B1778      47.785  14.573  78.914  1.00  0.00           O  
ATOM   3316  CB  ALA B1778      45.332  12.732  79.776  1.00  0.00           C  
ATOM   3317  N   THR B1779      47.041  15.217  80.930  1.00  0.00           N  
ATOM   3318  CA  THR B1779      48.336  15.704  81.372  1.00  0.00           C  
ATOM   3319  C   THR B1779      49.292  14.537  81.626  1.00  0.00           C  
ATOM   3320  O   THR B1779      48.959  13.611  82.365  1.00  0.00           O  
ATOM   3321  CB  THR B1779      48.204  16.492  82.692  1.00  0.00           C  
ATOM   3322  OG1 THR B1779      47.204  17.511  82.556  1.00  0.00           O  
ATOM   3323  CG2 THR B1779      49.536  17.134  83.053  1.00  0.00           C  
ATOM   3324  N   GLY B1780      50.471  14.572  81.002  1.00  0.00           N  
ATOM   3325  CA  GLY B1780      51.463  13.534  81.249  1.00  0.00           C  
ATOM   3326  C   GLY B1780      52.193  14.013  82.496  1.00  0.00           C  
ATOM   3327  O   GLY B1780      52.371  13.285  83.478  1.00  0.00           O  
ATOM   3328  N   CYS B1782      52.641  15.261  82.443  1.00  0.00           N  
ATOM   3329  CA  CYS B1782      53.289  15.875  83.591  1.00  0.00           C  
ATOM   3330  C   CYS B1782      53.379  17.387  83.415  1.00  0.00           C  
ATOM   3331  O   CYS B1782      53.830  17.879  82.382  1.00  0.00           O  
ATOM   3332  CB  CYS B1782      54.676  15.269  83.851  1.00  0.00           C  
ATOM   3333  SG  CYS B1782      56.030  15.817  82.791  1.00  0.00           S  
ATOM   3334  N   ALA B1783      52.884  18.115  84.412  1.00  0.00           N  
ATOM   3335  CA  ALA B1783      52.928  19.577  84.414  1.00  0.00           C  
ATOM   3336  C   ALA B1783      53.951  19.860  85.506  1.00  0.00           C  
ATOM   3337  O   ALA B1783      53.729  19.552  86.675  1.00  0.00           O  
ATOM   3338  CB  ALA B1783      51.561  20.156  84.774  1.00  0.00           C  
ATOM   3339  N   VAL B1784      55.079  20.441  85.123  1.00  0.00           N  
ATOM   3340  CA  VAL B1784      56.163  20.663  86.068  1.00  0.00           C  
ATOM   3341  C   VAL B1784      55.976  21.463  87.366  1.00  0.00           C  
ATOM   3342  O   VAL B1784      56.299  20.968  88.443  1.00  0.00           O  
ATOM   3343  CB  VAL B1784      57.405  21.210  85.317  1.00  0.00           C  
ATOM   3344  CG1 VAL B1784      58.541  21.467  86.294  1.00  0.00           C  
ATOM   3345  CG2 VAL B1784      57.848  20.198  84.256  1.00  0.00           C  
ATOM   3346  N   PRO B1785      55.443  22.690  87.293  1.00  0.00           N  
ATOM   3347  CA  PRO B1785      55.264  23.498  88.507  1.00  0.00           C  
ATOM   3348  C   PRO B1785      54.724  22.820  89.758  1.00  0.00           C  
ATOM   3349  O   PRO B1785      55.388  22.796  90.799  1.00  0.00           O  
ATOM   3350  CB  PRO B1785      54.355  24.630  88.037  1.00  0.00           C  
ATOM   3351  CG  PRO B1785      54.782  24.812  86.611  1.00  0.00           C  
ATOM   3352  CD  PRO B1785      54.895  23.384  86.114  1.00  0.00           C  
ATOM   3353  N   ARG B1786      53.516  22.277  89.667  1.00  0.00           N  
ATOM   3354  CA  ARG B1786      52.913  21.654  90.834  1.00  0.00           C  
ATOM   3355  C   ARG B1786      53.546  20.333  91.231  1.00  0.00           C  
ATOM   3356  O   ARG B1786      53.421  19.907  92.379  1.00  0.00           O  
ATOM   3357  CB  ARG B1786      51.406  21.530  90.618  1.00  0.00           C  
ATOM   3358  CG  ARG B1786      50.771  22.907  90.467  1.00  0.00           C  
ATOM   3359  CD  ARG B1786      49.277  22.827  90.261  1.00  0.00           C  
ATOM   3360  NE  ARG B1786      48.719  24.133  89.916  1.00  0.00           N  
ATOM   3361  CZ  ARG B1786      47.458  24.325  89.543  1.00  0.00           C  
ATOM   3362  NH1 ARG B1786      47.030  25.545  89.240  1.00  0.00           N  
ATOM   3363  NH2 ARG B1786      46.622  23.296  89.475  1.00  0.00           N  
ATOM   3364  N   LEU B1787      54.227  19.673  90.296  1.00  0.00           N  
ATOM   3365  CA  LEU B1787      54.918  18.445  90.661  1.00  0.00           C  
ATOM   3366  C   LEU B1787      56.162  18.874  91.454  1.00  0.00           C  
ATOM   3367  O   LEU B1787      56.570  18.194  92.394  1.00  0.00           O  
ATOM   3368  CB  LEU B1787      55.306  17.626  89.421  1.00  0.00           C  
ATOM   3369  CG  LEU B1787      54.144  16.907  88.723  1.00  0.00           C  
ATOM   3370  CD1 LEU B1787      54.685  16.084  87.559  1.00  0.00           C  
ATOM   3371  CD2 LEU B1787      53.412  16.001  89.713  1.00  0.00           C  
ATOM   3372  N   LEU B1788      56.762  20.006  91.087  1.00  0.00           N  
ATOM   3373  CA  LEU B1788      57.917  20.492  91.844  1.00  0.00           C  
ATOM   3374  C   LEU B1788      57.445  20.806  93.265  1.00  0.00           C  
ATOM   3375  O   LEU B1788      58.131  20.507  94.239  1.00  0.00           O  
ATOM   3376  CB  LEU B1788      58.508  21.754  91.205  1.00  0.00           C  
ATOM   3377  CG  LEU B1788      59.289  21.536  89.908  1.00  0.00           C  
ATOM   3378  CD1 LEU B1788      59.798  22.877  89.393  1.00  0.00           C  
ATOM   3379  CD2 LEU B1788      60.458  20.589  90.158  1.00  0.00           C  
ATOM   3380  N   ILE B1789      56.265  21.408  93.382  1.00  0.00           N  
ATOM   3381  CA  ILE B1789      55.728  21.734  94.703  1.00  0.00           C  
ATOM   3382  C   ILE B1789      55.563  20.455  95.518  1.00  0.00           C  
ATOM   3383  O   ILE B1789      56.077  20.343  96.636  1.00  0.00           O  
ATOM   3384  CB  ILE B1789      54.350  22.431  94.605  1.00  0.00           C  
ATOM   3385  CG1 ILE B1789      54.490  23.790  93.912  1.00  0.00           C  
ATOM   3386  CG2 ILE B1789      53.760  22.611  96.006  1.00  0.00           C  
ATOM   3387  CD1 ILE B1789      53.169  24.533  93.752  1.00  0.00           C  
ATOM   3388  N   ALA B1790      54.855  19.483  94.947  1.00  0.00           N  
ATOM   3389  CA  ALA B1790      54.608  18.220  95.638  1.00  0.00           C  
ATOM   3390  C   ALA B1790      55.891  17.464  95.980  1.00  0.00           C  
ATOM   3391  O   ALA B1790      56.033  16.939  97.084  1.00  0.00           O  
ATOM   3392  CB  ALA B1790      53.685  17.339  94.801  1.00  0.00           C  
ATOM   3393  N   LEU B1791      56.829  17.406  95.042  1.00  0.00           N  
ATOM   3394  CA  LEU B1791      58.080  16.696  95.291  1.00  0.00           C  
ATOM   3395  C   LEU B1791      58.940  17.371  96.355  1.00  0.00           C  
ATOM   3396  O   LEU B1791      59.386  16.727  97.305  1.00  0.00           O  
ATOM   3397  CB  LEU B1791      58.875  16.558  93.990  1.00  0.00           C  
ATOM   3398  CG  LEU B1791      58.292  15.592  92.956  1.00  0.00           C  
ATOM   3399  CD1 LEU B1791      59.056  15.726  91.644  1.00  0.00           C  
ATOM   3400  CD2 LEU B1791      58.379  14.158  93.482  1.00  0.00           C  
ATOM   3401  N   LEU B1792      59.173  18.670  96.201  1.00  0.00           N  
ATOM   3402  CA  LEU B1792      59.986  19.393  97.167  1.00  0.00           C  
ATOM   3403  C   LEU B1792      59.396  19.334  98.572  1.00  0.00           C  
ATOM   3404  O   LEU B1792      60.113  19.120  99.544  1.00  0.00           O  
ATOM   3405  CB  LEU B1792      60.147  20.854  96.737  1.00  0.00           C  
ATOM   3406  CG  LEU B1792      60.958  21.104  95.463  1.00  0.00           C  
ATOM   3407  CD1 LEU B1792      60.901  22.586  95.119  1.00  0.00           C  
ATOM   3408  CD2 LEU B1792      62.402  20.656  95.667  1.00  0.00           C  
ATOM   3409  N   GLU B1793      58.084  19.505  98.673  1.00  0.00           N  
ATOM   3410  CA  GLU B1793      57.426  19.492  99.972  1.00  0.00           C  
ATOM   3411  C   GLU B1793      57.281  18.101 100.593  1.00  0.00           C  
ATOM   3412  O   GLU B1793      57.289  17.961 101.816  1.00  0.00           O  
ATOM   3413  CB  GLU B1793      56.062  20.191  99.856  1.00  0.00           C  
ATOM   3414  CG  GLU B1793      56.197  21.686  99.556  1.00  0.00           C  
ATOM   3415  CD  GLU B1793      54.875  22.438  99.514  1.00  0.00           C  
ATOM   3416  OE1 GLU B1793      54.907  23.657  99.226  1.00  0.00           O  
ATOM   3417  OE2 GLU B1793      53.810  21.828  99.770  1.00  0.00           O  
ATOM   3418  N   SER B1794      57.190  17.067  99.763  1.00  0.00           N  
ATOM   3419  CA  SER B1794      57.032  15.709 100.275  1.00  0.00           C  
ATOM   3420  C   SER B1794      58.347  15.031 100.647  1.00  0.00           C  
ATOM   3421  O   SER B1794      58.383  14.173 101.527  1.00  0.00           O  
ATOM   3422  CB  SER B1794      56.290  14.838  99.252  1.00  0.00           C  
ATOM   3423  OG  SER B1794      54.967  15.307  99.026  1.00  0.00           O  
ATOM   3424  N   TYR B1795      59.425  15.421  99.978  1.00  0.00           N  
ATOM   3425  CA  TYR B1795      60.726  14.817 100.223  1.00  0.00           C  
ATOM   3426  C   TYR B1795      61.685  15.673 101.031  1.00  0.00           C  
ATOM   3427  O   TYR B1795      62.837  15.287 101.234  1.00  0.00           O  
ATOM   3428  CB  TYR B1795      61.367  14.438  98.886  1.00  0.00           C  
ATOM   3429  CG  TYR B1795      60.716  13.241  98.238  1.00  0.00           C  
ATOM   3430  CD1 TYR B1795      61.081  11.948  98.605  1.00  0.00           C  
ATOM   3431  CD2 TYR B1795      59.724  13.396  97.269  1.00  0.00           C  
ATOM   3432  CE1 TYR B1795      60.481  10.837  98.025  1.00  0.00           C  
ATOM   3433  CE2 TYR B1795      59.111  12.286  96.681  1.00  0.00           C  
ATOM   3434  CZ  TYR B1795      59.498  11.012  97.063  1.00  0.00           C  
ATOM   3435  OH  TYR B1795      58.921   9.910  96.479  1.00  0.00           O  
ATOM   3436  N   GLN B1796      61.215  16.827 101.496  1.00  0.00           N  
ATOM   3437  CA  GLN B1796      62.058  17.719 102.288  1.00  0.00           C  
ATOM   3438  C   GLN B1796      62.515  17.054 103.583  1.00  0.00           C  
ATOM   3439  O   GLN B1796      61.795  16.240 104.170  1.00  0.00           O  
ATOM   3440  CB  GLN B1796      61.316  19.014 102.624  1.00  0.00           C  
ATOM   3441  CG  GLN B1796      60.094  18.829 103.525  1.00  0.00           C  
ATOM   3442  CD  GLN B1796      59.416  20.144 103.834  1.00  0.00           C  
ATOM   3443  OE1 GLN B1796      59.996  21.014 104.478  1.00  0.00           O  
ATOM   3444  NE2 GLN B1796      58.178  20.300 103.369  1.00  0.00           N  
ATOM   3445  N   GLN B1797      63.720  17.415 104.016  1.00  0.00           N  
ATOM   3446  CA  GLN B1797      64.319  16.884 105.237  1.00  0.00           C  
ATOM   3447  C   GLN B1797      64.478  18.020 106.243  1.00  0.00           C  
ATOM   3448  O   GLN B1797      64.457  19.190 105.876  1.00  0.00           O  
ATOM   3449  CB  GLN B1797      65.689  16.270 104.925  1.00  0.00           C  
ATOM   3450  CG  GLN B1797      65.639  15.184 103.861  1.00  0.00           C  
ATOM   3451  CD  GLN B1797      64.865  13.962 104.314  1.00  0.00           C  
ATOM   3452  OE1 GLN B1797      65.303  13.235 105.206  1.00  0.00           O  
ATOM   3453  NE2 GLN B1797      63.703  13.730 103.706  1.00  0.00           N  
ATOM   3454  N   LYS B1798      64.652  17.670 107.510  1.00  0.00           N  
ATOM   3455  CA  LYS B1798      64.789  18.674 108.551  1.00  0.00           C  
ATOM   3456  C   LYS B1798      65.938  19.650 108.312  1.00  0.00           C  
ATOM   3457  O   LYS B1798      65.794  20.846 108.560  1.00  0.00           O  
ATOM   3458  CB  LYS B1798      64.960  17.995 109.909  1.00  0.00           C  
ATOM   3459  CG  LYS B1798      64.889  18.956 111.077  1.00  0.00           C  
ATOM   3460  CD  LYS B1798      64.864  18.205 112.394  1.00  0.00           C  
ATOM   3461  CE  LYS B1798      64.718  19.159 113.570  1.00  0.00           C  
ATOM   3462  NZ  LYS B1798      64.686  18.415 114.858  1.00  0.00           N  
ATOM   3463  N   ASP B1799      67.064  19.147 107.817  1.00  0.00           N  
ATOM   3464  CA  ASP B1799      68.221  20.004 107.575  1.00  0.00           C  
ATOM   3465  C   ASP B1799      68.108  20.865 106.319  1.00  0.00           C  
ATOM   3466  O   ASP B1799      69.056  21.559 105.949  1.00  0.00           O  
ATOM   3467  CB  ASP B1799      69.507  19.166 107.529  1.00  0.00           C  
ATOM   3468  CG  ASP B1799      69.554  18.218 106.346  1.00  0.00           C  
ATOM   3469  OD1 ASP B1799      70.545  17.461 106.245  1.00  0.00           O  
ATOM   3470  OD2 ASP B1799      68.613  18.225 105.521  1.00  0.00           O  
ATOM   3471  N   GLY B1800      66.950  20.821 105.665  1.00  0.00           N  
ATOM   3472  CA  GLY B1800      66.746  21.628 104.475  1.00  0.00           C  
ATOM   3473  C   GLY B1800      67.031  20.932 103.155  1.00  0.00           C  
ATOM   3474  O   GLY B1800      66.703  21.466 102.093  1.00  0.00           O  
ATOM   3475  N   SER B1801      67.652  19.757 103.205  1.00  0.00           N  
ATOM   3476  CA  SER B1801      67.945  19.020 101.983  1.00  0.00           C  
ATOM   3477  C   SER B1801      66.664  18.356 101.501  1.00  0.00           C  
ATOM   3478  O   SER B1801      65.678  18.278 102.239  1.00  0.00           O  
ATOM   3479  CB  SER B1801      69.026  17.958 102.226  1.00  0.00           C  
ATOM   3480  OG  SER B1801      68.594  16.965 103.143  1.00  0.00           O  
ATOM   3481  N   VAL B1802      66.668  17.897 100.256  1.00  0.00           N  
ATOM   3482  CA  VAL B1802      65.497  17.238  99.695  1.00  0.00           C  
ATOM   3483  C   VAL B1802      65.919  15.923  99.061  1.00  0.00           C  
ATOM   3484  O   VAL B1802      66.815  15.894  98.215  1.00  0.00           O  
ATOM   3485  CB  VAL B1802      64.817  18.120  98.623  1.00  0.00           C  
ATOM   3486  CG1 VAL B1802      63.622  17.383  98.005  1.00  0.00           C  
ATOM   3487  CG2 VAL B1802      64.363  19.433  99.245  1.00  0.00           C  
ATOM   3488  N   LEU B1803      65.288  14.829  99.476  1.00  0.00           N  
ATOM   3489  CA  LEU B1803      65.620  13.533  98.902  1.00  0.00           C  
ATOM   3490  C   LEU B1803      65.043  13.417  97.499  1.00  0.00           C  
ATOM   3491  O   LEU B1803      63.981  13.968  97.202  1.00  0.00           O  
ATOM   3492  CB  LEU B1803      65.083  12.397  99.774  1.00  0.00           C  
ATOM   3493  CG  LEU B1803      65.695  12.277 101.171  1.00  0.00           C  
ATOM   3494  CD1 LEU B1803      65.116  11.047 101.864  1.00  0.00           C  
ATOM   3495  CD2 LEU B1803      67.213  12.171 101.071  1.00  0.00           C  
ATOM   3496  N   VAL B1804      65.753  12.701  96.636  1.00  0.00           N  
ATOM   3497  CA  VAL B1804      65.309  12.516  95.261  1.00  0.00           C  
ATOM   3498  C   VAL B1804      64.663  11.152  95.072  1.00  0.00           C  
ATOM   3499  O   VAL B1804      65.247  10.127  95.410  1.00  0.00           O  
ATOM   3500  CB  VAL B1804      66.490  12.626  94.268  1.00  0.00           C  
ATOM   3501  CG1 VAL B1804      65.985  12.437  92.837  1.00  0.00           C  
ATOM   3502  CG2 VAL B1804      67.183  13.979  94.420  1.00  0.00           C  
ATOM   3503  N   PRO B1805      63.435  11.123  94.528  1.00  0.00           N  
ATOM   3504  CA  PRO B1805      62.740   9.852  94.303  1.00  0.00           C  
ATOM   3505  C   PRO B1805      63.611   8.984  93.399  1.00  0.00           C  
ATOM   3506  O   PRO B1805      64.195   9.484  92.439  1.00  0.00           O  
ATOM   3507  CB  PRO B1805      61.453  10.282  93.599  1.00  0.00           C  
ATOM   3508  CG  PRO B1805      61.229  11.670  94.105  1.00  0.00           C  
ATOM   3509  CD  PRO B1805      62.609  12.261  94.092  1.00  0.00           C  
ATOM   3510  N   PRO B1806      63.713   7.678  93.692  1.00  0.00           N  
ATOM   3511  CA  PRO B1806      64.532   6.779  92.871  1.00  0.00           C  
ATOM   3512  C   PRO B1806      64.313   6.929  91.367  1.00  0.00           C  
ATOM   3513  O   PRO B1806      65.261   6.862  90.584  1.00  0.00           O  
ATOM   3514  CB  PRO B1806      64.131   5.397  93.380  1.00  0.00           C  
ATOM   3515  CG  PRO B1806      63.900   5.648  94.824  1.00  0.00           C  
ATOM   3516  CD  PRO B1806      63.105   6.943  94.816  1.00  0.00           C  
ATOM   3517  N   ALA B1807      63.063   7.137  90.964  1.00  0.00           N  
ATOM   3518  CA  ALA B1807      62.738   7.284  89.552  1.00  0.00           C  
ATOM   3519  C   ALA B1807      63.461   8.460  88.898  1.00  0.00           C  
ATOM   3520  O   ALA B1807      63.773   8.423  87.708  1.00  0.00           O  
ATOM   3521  CB  ALA B1807      61.223   7.440  89.378  1.00  0.00           C  
ATOM   3522  N   LEU B1808      63.734   9.504  89.673  1.00  0.00           N  
ATOM   3523  CA  LEU B1808      64.407  10.674  89.120  1.00  0.00           C  
ATOM   3524  C   LEU B1808      65.907  10.736  89.389  1.00  0.00           C  
ATOM   3525  O   LEU B1808      66.586  11.622  88.877  1.00  0.00           O  
ATOM   3526  CB  LEU B1808      63.758  11.954  89.644  1.00  0.00           C  
ATOM   3527  CG  LEU B1808      62.293  12.183  89.280  1.00  0.00           C  
ATOM   3528  CD1 LEU B1808      61.834  13.487  89.906  1.00  0.00           C  
ATOM   3529  CD2 LEU B1808      62.121  12.235  87.765  1.00  0.00           C  
ATOM   3530  N   GLN B1809      66.426   9.806  90.182  1.00  0.00           N  
ATOM   3531  CA  GLN B1809      67.853   9.823  90.495  1.00  0.00           C  
ATOM   3532  C   GLN B1809      68.778   9.757  89.275  1.00  0.00           C  
ATOM   3533  O   GLN B1809      69.815  10.420  89.247  1.00  0.00           O  
ATOM   3534  CB  GLN B1809      68.177   8.716  91.504  1.00  0.00           C  
ATOM   3535  CG  GLN B1809      67.722   9.087  92.915  1.00  0.00           C  
ATOM   3536  CD  GLN B1809      67.982   8.004  93.941  1.00  0.00           C  
ATOM   3537  OE1 GLN B1809      68.912   7.211  93.803  1.00  0.00           O  
ATOM   3538  NE2 GLN B1809      67.169   7.979  94.993  1.00  0.00           N  
ATOM   3539  N   PRO B1810      68.423   8.963  88.251  1.00  0.00           N  
ATOM   3540  CA  PRO B1810      69.284   8.884  87.064  1.00  0.00           C  
ATOM   3541  C   PRO B1810      69.439  10.241  86.366  1.00  0.00           C  
ATOM   3542  O   PRO B1810      70.449  10.503  85.714  1.00  0.00           O  
ATOM   3543  CB  PRO B1810      68.559   7.870  86.183  1.00  0.00           C  
ATOM   3544  CG  PRO B1810      67.916   6.969  87.178  1.00  0.00           C  
ATOM   3545  CD  PRO B1810      67.362   7.944  88.192  1.00  0.00           C  
ATOM   3546  N   TYR B1811      68.432  11.100  86.512  1.00  0.00           N  
ATOM   3547  CA  TYR B1811      68.441  12.424  85.894  1.00  0.00           C  
ATOM   3548  C   TYR B1811      69.109  13.476  86.775  1.00  0.00           C  
ATOM   3549  O   TYR B1811      69.660  14.460  86.275  1.00  0.00           O  
ATOM   3550  CB  TYR B1811      67.003  12.858  85.586  1.00  0.00           C  
ATOM   3551  CG  TYR B1811      66.260  11.894  84.695  1.00  0.00           C  
ATOM   3552  CD1 TYR B1811      66.417  11.933  83.310  1.00  0.00           C  
ATOM   3553  CD2 TYR B1811      65.420  10.922  85.236  1.00  0.00           C  
ATOM   3554  CE1 TYR B1811      65.754  11.027  82.487  1.00  0.00           C  
ATOM   3555  CE2 TYR B1811      64.755  10.010  84.421  1.00  0.00           C  
ATOM   3556  CZ  TYR B1811      64.927  10.069  83.048  1.00  0.00           C  
ATOM   3557  OH  TYR B1811      64.276   9.167  82.237  1.00  0.00           O  
ATOM   3558  N   LEU B1812      69.054  13.266  88.087  1.00  0.00           N  
ATOM   3559  CA  LEU B1812      69.644  14.195  89.048  1.00  0.00           C  
ATOM   3560  C   LEU B1812      71.101  13.875  89.353  1.00  0.00           C  
ATOM   3561  O   LEU B1812      71.869  14.758  89.740  1.00  0.00           O  
ATOM   3562  CB  LEU B1812      68.839  14.184  90.351  1.00  0.00           C  
ATOM   3563  CG  LEU B1812      67.694  15.195  90.490  1.00  0.00           C  
ATOM   3564  CD1 LEU B1812      68.268  16.565  90.806  1.00  0.00           C  
ATOM   3565  CD2 LEU B1812      66.862  15.221  89.216  1.00  0.00           C  
ATOM   3566  N   GLY B1813      71.473  12.611  89.192  1.00  0.00           N  
ATOM   3567  CA  GLY B1813      72.841  12.209  89.467  1.00  0.00           C  
ATOM   3568  C   GLY B1813      73.152  12.181  90.953  1.00  0.00           C  
ATOM   3569  O   GLY B1813      74.316  12.127  91.351  1.00  0.00           O  
ATOM   3570  N   THR B1814      72.111  12.227  91.778  1.00  0.00           N  
ATOM   3571  CA  THR B1814      72.278  12.196  93.228  1.00  0.00           C  
ATOM   3572  C   THR B1814      70.968  11.751  93.862  1.00  0.00           C  
ATOM   3573  O   THR B1814      69.916  11.817  93.222  1.00  0.00           O  
ATOM   3574  CB  THR B1814      72.660  13.588  93.795  1.00  0.00           C  
ATOM   3575  OG1 THR B1814      72.882  13.484  95.210  1.00  0.00           O  
ATOM   3576  CG2 THR B1814      71.553  14.602  93.542  1.00  0.00           C  
ATOM   3577  N   ASP B1815      71.035  11.288  95.107  1.00  0.00           N  
ATOM   3578  CA  ASP B1815      69.837  10.853  95.815  1.00  0.00           C  
ATOM   3579  C   ASP B1815      69.379  11.902  96.816  1.00  0.00           C  
ATOM   3580  O   ASP B1815      68.380  11.705  97.508  1.00  0.00           O  
ATOM   3581  CB  ASP B1815      70.075   9.521  96.542  1.00  0.00           C  
ATOM   3582  CG  ASP B1815      71.187   9.597  97.580  1.00  0.00           C  
ATOM   3583  OD1 ASP B1815      71.666  10.708  97.886  1.00  0.00           O  
ATOM   3584  OD2 ASP B1815      71.577   8.529  98.099  1.00  0.00           O  
ATOM   3585  N   ARG B1816      70.103  13.016  96.887  1.00  0.00           N  
ATOM   3586  CA  ARG B1816      69.764  14.085  97.818  1.00  0.00           C  
ATOM   3587  C   ARG B1816      70.263  15.444  97.334  1.00  0.00           C  
ATOM   3588  O   ARG B1816      71.440  15.610  97.013  1.00  0.00           O  
ATOM   3589  CB  ARG B1816      70.362  13.784  99.199  1.00  0.00           C  
ATOM   3590  CG  ARG B1816      70.090  14.849 100.263  1.00  0.00           C  
ATOM   3591  CD  ARG B1816      70.983  14.645 101.487  1.00  0.00           C  
ATOM   3592  NE  ARG B1816      70.781  13.346 102.126  1.00  0.00           N  
ATOM   3593  CZ  ARG B1816      69.981  13.132 103.169  1.00  0.00           C  
ATOM   3594  NH1 ARG B1816      69.865  11.911 103.677  1.00  0.00           N  
ATOM   3595  NH2 ARG B1816      69.304  14.136 103.710  1.00  0.00           N  
ATOM   3596  N   ILE B1817      69.354  16.412  97.280  1.00  0.00           N  
ATOM   3597  CA  ILE B1817      69.690  17.767  96.858  1.00  0.00           C  
ATOM   3598  C   ILE B1817      70.127  18.541  98.098  1.00  0.00           C  
ATOM   3599  O   ILE B1817      69.388  18.627  99.077  1.00  0.00           O  
ATOM   3600  CB  ILE B1817      68.466  18.456  96.217  1.00  0.00           C  
ATOM   3601  CG1 ILE B1817      68.064  17.697  94.951  1.00  0.00           C  
ATOM   3602  CG2 ILE B1817      68.778  19.913  95.909  1.00  0.00           C  
ATOM   3603  CD1 ILE B1817      66.730  18.130  94.361  1.00  0.00           C  
ATOM   3604  N   THR B1818      71.332  19.102  98.051  1.00  0.00           N  
ATOM   3605  CA  THR B1818      71.876  19.844  99.182  1.00  0.00           C  
ATOM   3606  C   THR B1818      72.274  21.273  98.821  1.00  0.00           C  
ATOM   3607  O   THR B1818      72.211  21.672  97.661  1.00  0.00           O  
ATOM   3608  CB  THR B1818      73.110  19.120  99.752  1.00  0.00           C  
ATOM   3609  OG1 THR B1818      74.111  19.014  98.731  1.00  0.00           O  
ATOM   3610  CG2 THR B1818      72.734  17.720 100.224  1.00  0.00           C  
ATOM   3611  N   THR B1819      72.686  22.042  99.825  1.00  0.00           N  
ATOM   3612  CA  THR B1819      73.097  23.424  99.607  1.00  0.00           C  
ATOM   3613  C   THR B1819      74.213  23.466  98.563  1.00  0.00           C  
ATOM   3614  O   THR B1819      75.170  22.695  98.635  1.00  0.00           O  
ATOM   3615  CB  THR B1819      73.595  24.069 100.915  1.00  0.00           C  
ATOM   3616  OG1 THR B1819      74.662  23.286 101.458  1.00  0.00           O  
ATOM   3617  CG2 THR B1819      72.471  24.144 101.930  1.00  0.00           C  
ATOM   3618  N   PRO B1820      74.092  24.363  97.572  1.00  0.00           N  
ATOM   3619  CA  PRO B1820      75.071  24.526  96.489  1.00  0.00           C  
ATOM   3620  C   PRO B1820      76.418  25.063  96.958  1.00  0.00           C  
ATOM   3621  O   PRO B1820      76.548  25.553  98.075  1.00  0.00           O  
ATOM   3622  CB  PRO B1820      74.381  25.504  95.534  1.00  0.00           C  
ATOM   3623  CG  PRO B1820      72.921  25.353  95.855  1.00  0.00           C  
ATOM   3624  CD  PRO B1820      72.935  25.245  97.354  1.00  0.00           C  
ATOM   3625  N   THR B1821      77.410  24.980  96.078  1.00  0.00           N  
ATOM   3626  CA  THR B1821      78.756  25.453  96.379  1.00  0.00           C  
ATOM   3627  C   THR B1821      78.914  26.937  96.048  1.00  0.00           C  
ATOM   3628  O   THR B1821      79.673  27.653  96.709  1.00  0.00           O  
ATOM   3629  CB  THR B1821      79.806  24.649  95.574  1.00  0.00           C  
ATOM   3630  OG1 THR B1821      79.720  23.263  95.928  1.00  0.00           O  
ATOM   3631  CG2 THR B1821      81.211  25.151  95.866  1.00  0.00           C  
ATOM   3632  N   HIS B1822      78.194  27.397  95.029  1.00  0.00           N  
ATOM   3633  CA  HIS B1822      78.278  28.788  94.604  1.00  0.00           C  
ATOM   3634  C   HIS B1822      77.739  29.766  95.635  1.00  0.00           C  
ATOM   3635  O   HIS B1822      76.942  29.407  96.500  1.00  0.00           O  
ATOM   3636  CB  HIS B1822      77.518  29.004  93.289  1.00  0.00           C  
ATOM   3637  CG  HIS B1822      76.026  28.993  93.436  1.00  0.00           C  
ATOM   3638  ND1 HIS B1822      75.276  27.840  93.346  1.00  0.00           N  
ATOM   3639  CD2 HIS B1822      75.147  29.995  93.675  1.00  0.00           C  
ATOM   3640  CE1 HIS B1822      73.998  28.133  93.519  1.00  0.00           C  
ATOM   3641  NE2 HIS B1822      73.893  29.434  93.721  1.00  0.00           N  
ATOM   3642  N   VAL B1830      78.185  31.012  95.535  1.00  0.00           N  
ATOM   3643  CA  VAL B1830      77.709  32.052  96.430  1.00  0.00           C  
ATOM   3644  C   VAL B1830      76.463  32.640  95.777  1.00  0.00           C  
ATOM   3645  O   VAL B1830      76.486  33.046  94.611  1.00  0.00           O  
ATOM   3646  CB  VAL B1830      78.761  33.164  96.616  1.00  0.00           C  
ATOM   3647  CG1 VAL B1830      78.210  34.261  97.522  1.00  0.00           C  
ATOM   3648  CG2 VAL B1830      80.033  32.572  97.206  1.00  0.00           C  
ATOM   3649  N   PRO B1831      75.345  32.671  96.511  1.00  0.00           N  
ATOM   3650  CA  PRO B1831      74.118  33.225  95.935  1.00  0.00           C  
ATOM   3651  C   PRO B1831      74.292  34.661  95.443  1.00  0.00           C  
ATOM   3652  O   PRO B1831      75.068  35.430  96.012  1.00  0.00           O  
ATOM   3653  CB  PRO B1831      73.127  33.125  97.090  1.00  0.00           C  
ATOM   3654  CG  PRO B1831      73.589  31.888  97.810  1.00  0.00           C  
ATOM   3655  CD  PRO B1831      75.087  32.082  97.839  1.00  0.00           C  
ATOM   3656  N   LEU B1832      73.569  35.011  94.382  1.00  0.00           N  
ATOM   3657  CA  LEU B1832      73.626  36.357  93.826  1.00  0.00           C  
ATOM   3658  C   LEU B1832      73.298  37.371  94.907  1.00  0.00           C  
ATOM   3659  O   LEU B1832      72.452  37.121  95.767  1.00  0.00           O  
ATOM   3660  CB  LEU B1832      72.599  36.531  92.705  1.00  0.00           C  
ATOM   3661  CG  LEU B1832      72.706  35.728  91.414  1.00  0.00           C  
ATOM   3662  CD1 LEU B1832      71.492  36.031  90.544  1.00  0.00           C  
ATOM   3663  CD2 LEU B1832      73.985  36.085  90.690  1.00  0.00           C  
ATOM   3664  N   GLN B1833      73.960  38.520  94.857  1.00  0.00           N  
ATOM   3665  CA  GLN B1833      73.701  39.579  95.819  1.00  0.00           C  
ATOM   3666  C   GLN B1833      73.168  40.778  95.048  1.00  0.00           C  
ATOM   3667  O   GLN B1833      73.760  41.206  94.054  1.00  0.00           O  
ATOM   3668  CB  GLN B1833      74.980  39.943  96.575  1.00  0.00           C  
ATOM   3669  CG  GLN B1833      75.598  38.762  97.318  1.00  0.00           C  
ATOM   3670  CD  GLN B1833      76.675  39.175  98.308  1.00  0.00           C  
ATOM   3671  OE1 GLN B1833      77.399  38.331  98.844  1.00  0.00           O  
ATOM   3672  NE2 GLN B1833      76.779  40.476  98.565  1.00  0.00           N  
ATOM   3673  N   TYR B1834      72.029  41.297  95.494  1.00  0.00           N  
ATOM   3674  CA  TYR B1834      71.407  42.437  94.838  1.00  0.00           C  
ATOM   3675  C   TYR B1834      72.222  43.700  95.074  1.00  0.00           C  
ATOM   3676  O   TYR B1834      72.504  44.058  96.216  1.00  0.00           O  
ATOM   3677  CB  TYR B1834      69.982  42.628  95.362  1.00  0.00           C  
ATOM   3678  CG  TYR B1834      69.274  43.825  94.775  1.00  0.00           C  
ATOM   3679  CD1 TYR B1834      68.954  44.929  95.567  1.00  0.00           C  
ATOM   3680  CD2 TYR B1834      68.924  43.858  93.427  1.00  0.00           C  
ATOM   3681  CE1 TYR B1834      68.302  46.034  95.029  1.00  0.00           C  
ATOM   3682  CE2 TYR B1834      68.274  44.955  92.880  1.00  0.00           C  
ATOM   3683  CZ  TYR B1834      67.965  46.041  93.685  1.00  0.00           C  
ATOM   3684  OH  TYR B1834      67.321  47.131  93.143  1.00  0.00           O  
ATOM   3685  N   ILE B1835      72.598  44.369  93.989  1.00  0.00           N  
ATOM   3686  CA  ILE B1835      73.385  45.591  94.086  1.00  0.00           C  
ATOM   3687  C   ILE B1835      72.695  46.778  93.417  1.00  0.00           C  
ATOM   3688  O   ILE B1835      73.323  47.798  93.127  1.00  0.00           O  
ATOM   3689  CB  ILE B1835      74.810  45.373  93.496  1.00  0.00           C  
ATOM   3690  CG1 ILE B1835      74.738  44.757  92.092  1.00  0.00           C  
ATOM   3691  CG2 ILE B1835      75.599  44.443  94.411  1.00  0.00           C  
ATOM   3692  CD1 ILE B1835      74.266  45.700  91.004  1.00  0.00           C  
ATOM   3693  N   GLY B1836      71.392  46.638  93.188  1.00  0.00           N  
ATOM   3694  CA  GLY B1836      70.621  47.702  92.573  1.00  0.00           C  
ATOM   3695  C   GLY B1836      70.305  48.808  93.568  1.00  0.00           C  
ATOM   3696  O   GLY B1836      70.618  48.680  94.751  1.00  0.00           O  
ATOM   3697  N   PRO B1837      69.678  49.907  93.118  1.00  0.00           N  
ATOM   3698  CA  PRO B1837      69.305  51.065  93.943  1.00  0.00           C  
ATOM   3699  C   PRO B1837      68.183  50.821  94.953  1.00  0.00           C  
ATOM   3700  O   PRO B1837      68.204  51.363  96.059  1.00  0.00           O  
ATOM   3701  CB  PRO B1837      68.892  52.112  92.905  1.00  0.00           C  
ATOM   3702  CG  PRO B1837      69.592  51.675  91.649  1.00  0.00           C  
ATOM   3703  CD  PRO B1837      69.426  50.189  91.696  1.00  0.00           C  
ATOM   3704  N   ASN B1838      67.207  50.010  94.564  1.00  0.00           N  
ATOM   3705  CA  ASN B1838      66.052  49.724  95.408  1.00  0.00           C  
ATOM   3706  C   ASN B1838      66.310  48.865  96.645  1.00  0.00           C  
ATOM   3707  O   ASN B1838      65.755  47.772  96.776  1.00  0.00           O  
ATOM   3708  CB  ASN B1838      64.952  49.083  94.559  1.00  0.00           C  
ATOM   3709  CG  ASN B1838      64.546  49.953  93.383  1.00  0.00           C  
ATOM   3710  OD1 ASN B1838      63.741  49.547  92.544  1.00  0.00           O  
ATOM   3711  ND2 ASN B1838      65.101  51.159  93.320  1.00  0.00           N  
ATOM   3712  N   GLN B1839      67.142  49.363  97.555  1.00  0.00           N  
ATOM   3713  CA  GLN B1839      67.439  48.641  98.787  1.00  0.00           C  
ATOM   3714  C   GLN B1839      67.832  49.598  99.909  1.00  0.00           C  
ATOM   3715  O   GLN B1839      68.474  50.621  99.670  1.00  0.00           O  
ATOM   3716  CB  GLN B1839      68.553  47.615  98.560  1.00  0.00           C  
ATOM   3717  CG  GLN B1839      69.897  48.199  98.174  1.00  0.00           C  
ATOM   3718  CD  GLN B1839      70.954  47.126  98.020  1.00  0.00           C  
ATOM   3719  OE1 GLN B1839      71.241  46.386  98.961  1.00  0.00           O  
ATOM   3720  NE2 GLN B1839      71.536  47.030  96.829  1.00  0.00           N  
ATOM   3721  N   PRO B1840      67.439  49.273 101.153  1.00  0.00           N  
ATOM   3722  CA  PRO B1840      67.708  50.056 102.364  1.00  0.00           C  
ATOM   3723  C   PRO B1840      69.175  50.370 102.639  1.00  0.00           C  
ATOM   3724  O   PRO B1840      70.024  49.478 102.633  1.00  0.00           O  
ATOM   3725  CB  PRO B1840      67.098  49.197 103.469  1.00  0.00           C  
ATOM   3726  CG  PRO B1840      65.960  48.526 102.776  1.00  0.00           C  
ATOM   3727  CD  PRO B1840      66.596  48.107 101.474  1.00  0.00           C  
ATOM   3728  N   GLN B1841      69.453  51.647 102.887  1.00  0.00           N  
ATOM   3729  CA  GLN B1841      70.798  52.126 103.197  1.00  0.00           C  
ATOM   3730  C   GLN B1841      70.726  53.540 103.767  1.00  0.00           C  
ATOM   3731  O   GLN B1841      69.634  54.146 103.702  1.00  0.00           O  
ATOM   3732  CB  GLN B1841      71.681  52.128 101.945  1.00  0.00           C  
ATOM   3733  CG  GLN B1841      72.134  50.751 101.488  1.00  0.00           C  
ATOM   3734  CD  GLN B1841      73.078  50.807 100.304  1.00  0.00           C  
ATOM   3735  OE1 GLN B1841      73.498  49.774  99.782  1.00  0.00           O  
ATOM   3736  NE2 GLN B1841      73.421  52.017  99.876  1.00  0.00           N  
HETATM 3737  PA  SRP B 901      44.246  21.663  82.323  1.00  0.00           P  
HETATM 3738  O1A SRP B 901      44.459  23.049  82.009  1.00  0.00           O  
HETATM 3739  O2A SRP B 901      43.633  21.210  83.567  1.00  0.00           O  
HETATM 3740  O3A SRP B 901      44.530  20.587  81.231  1.00  0.00           O  
HETATM 3741  O5' SRP B 901      45.632  21.733  82.752  1.00  0.00           O  
HETATM 3742  C5' SRP B 901      46.744  21.271  83.129  1.00  0.00           C  
HETATM 3743  C4' SRP B 901      47.728  20.851  84.139  1.00  0.00           C  
HETATM 3744  O4' SRP B 901      48.661  21.942  84.017  1.00  0.00           O  
HETATM 3745  C3' SRP B 901      46.878  21.118  85.362  1.00  0.00           C  
HETATM 3746  O3' SRP B 901      46.212  19.995  85.923  1.00  0.00           O  
HETATM 3747  C2' SRP B 901      47.906  21.821  86.281  1.00  0.00           C  
HETATM 3748  O2' SRP B 901      48.619  20.852  87.041  1.00  0.00           O  
HETATM 3749  C1' SRP B 901      48.850  22.577  85.323  1.00  0.00           C  
HETATM 3750  N9  SRP B 901      48.556  24.012  85.185  1.00  0.00           N  
HETATM 3751  C8  SRP B 901      47.548  24.682  84.474  1.00  0.00           C  
HETATM 3752  N7  SRP B 901      47.594  25.975  84.579  1.00  0.00           N  
HETATM 3753  C5  SRP B 901      48.696  26.165  85.405  1.00  0.00           C  
HETATM 3754  C6  SRP B 901      49.335  27.339  85.937  1.00  0.00           C  
HETATM 3755  N6  SRP B 901      48.890  28.557  85.667  1.00  0.00           N  
HETATM 3756  N1  SRP B 901      50.448  27.183  86.752  1.00  0.00           N  
HETATM 3757  C2  SRP B 901      50.924  25.956  87.044  1.00  0.00           C  
HETATM 3758  N3  SRP B 901      50.415  24.781  86.608  1.00  0.00           N  
HETATM 3759  C4  SRP B 901      49.278  24.975  85.774  1.00  0.00           C  
HETATM 3760  O   SRP B 901      45.690  21.635  79.551  1.00  0.00           O  
HETATM 3761  C   SRP B 901      44.969  20.695  79.886  1.00  0.00           C  
HETATM 3762  CA  SRP B 901      44.794  19.477  78.977  1.00  0.00           C  
HETATM 3763  N   SRP B 901      45.358  19.756  77.648  1.00  0.00           N  
HETATM 3764  CB  SRP B 901      45.487  18.259  79.592  1.00  0.00           C  
HETATM 3765  OG  SRP B 901      46.782  18.620  80.082  1.00  0.00           O  
TER
END
